# Supplementary material for: Research on computational propagation and identification of mine microseismic signals based on deep learning
Source: PLoS One. 2025 Oct 22;20(10):e0334641. doi: 10.1371/journal.pone.0334641 (PMC12543183; doi:10.1371/journal.pone.0334641)
Supplement: S7 Data — (ZIP) [file pone.0334641.s007.zip › 000100900001667.xlsx_0.txt_24.txt.txt]

-2.2194475221627e-05
-1.55903119645418e-05
-4.7488747534146e-05
-2.34972881160291e-05
-3.29239690147716e-05
-6.11749726640327e-05
-1.79947251252103e-05
-2.78390207502048e-05
-3.46730254782133e-05
-3.44461324920685e-06
-2.20654796737988e-05
-1.3688314029178e-05
-3.90641880688909e-05
-3.31190658575685e-05
-1.87610895087848e-05
-9.52664401936837e-06
-3.50460886348469e-05
-1.87241779867867e-05
-3.13290660415553e-05
-3.43312442428882e-05
-3.39470369744257e-05
-1.76432798742477e-05
-3.23172907750665e-05
-2.90782824848761e-05
9.13180481207307e-07
-3.37334782561521e-05
-9.80037536452691e-06
-5.34704483482437e-05
-2.63287120109261e-05
-1.57243008277363e-05
-2.67882959898603e-05
-2.66738026005083e-05
-2.40542709808791e-05
-2.38260495742441e-05
-2.46364202888031e-05
-2.82257553025145e-05
-1.49729572723682e-05
-5.32519240733146e-05
-2.68645001117022e-05
-4.54958344284606e-05
-2.37122218372098e-05
-2.45920055872782e-05
-3.99170749989003e-05
-6.49586457210451e-06
-2.13436963189037e-05
-4.77085234112243e-05
-3.4843836603138e-05
-3.72267785745665e-05
-2.2637111652021e-05
-2.947661124422e-05
-2.41028274313916e-05
-4.84881299248325e-05
-2.28220786821629e-05
-1.95512195961208e-05
-5.30074684595462e-05
-1.49988217321874e-05
6.63690437684167e-06
-1.77638327390036e-05
-4.94813396780601e-05
-4.77647608604304e-06
-2.56475120188533e-05
-2.54248445650419e-05
-3.70485558748039e-05
-1.51968314773174e-05
-1.91836255497302e-05
-3.22579585054432e-05
-2.15926775891717e-05
-3.13022630188933e-05
5.00850195234504e-06
-2.2760366177759e-05
-1.58161748266563e-05
-3.8234414102155e-05
-2.27809791681891e-05
-2.08807138549349e-05
-5.48747285595348e-05
-2.45352453299116e-05
-3.22952057940607e-05
-4.30778275539399e-05
-3.57450227920402e-05
-4.08758711325784e-05
-1.04033417886607e-05
-2.38359169703673e-05
-2.18777995494898e-05
-3.33071045301758e-05
-6.17834001660511e-05
-4.41749339196222e-05
-4.28505720718438e-05
-3.6193860800467e-05
-2.49864020693425e-05
-4.61263423795864e-05
-2.89575528152538e-05
-2.92810298753746e-05
-2.75273594136543e-05
-1.57469683446139e-05
-3.08264398123476e-05
-3.61606648390039e-05
-2.77723914785058e-05
-1.64207221282454e-05
-5.72423719316607e-05
-2.45234302155266e-05
-3.09482270728547e-05
-7.22212412458791e-06
-2.89453793407953e-05
-3.81010936791457e-05
-3.53305449172245e-05
-4.38588465117366e-05
-4.53096317074878e-05
-2.616481863859e-05
-5.12655187021933e-06
-3.69704635283428e-05
-2.82065237114059e-05
3.31104065804031e-06
-2.65031146068359e-05
-4.70208141065347e-05
-4.23997519091128e-05
-1.34837412410557e-05
-2.80598988841468e-05
-3.7039104902583e-05
-4.29894078691437e-05
-3.64222059484041e-05
-2.42512641658752e-05
-2.79667922982521e-05
-6.86004513416143e-05
-3.63202900824878e-05
-4.6597172786796e-05
-1.11842649049215e-05
-1.6141590433252e-05
-5.47718147633326e-05
-3.84285044986848e-05
-5.58580359163677e-05
-5.39157623693929e-05
-3.12495928331687e-05
-2.85064550362325e-05
-3.59933330646105e-05
-4.99545027090309e-05
-4.86595444844959e-06
-1.96515958755233e-05
-1.08758675160313e-05
-1.53567361933384e-05
-3.42376230977515e-06
-6.32080502235452e-06
-2.11414044962968e-05
-2.05969708715355e-05
-2.95183299991136e-05
-1.18782009042365e-05
-1.34385855049451e-05
-5.48781144180862e-05
-3.76549732029628e-05
-4.98659790156334e-06
-2.52487836639248e-05
-3.33714795507657e-05
-3.89328955487925e-05
-2.56401293821899e-05
-3.44876021773728e-05
-2.31616046076197e-05
-2.49615084254859e-05
-3.15703366854389e-05
-3.42738520415285e-05
-1.09685107598588e-05
-4.08034987102865e-05
-3.03454123546871e-05
-5.01312591425041e-05
-3.27159763944907e-05
-1.23129007930987e-05
-5.60121589473295e-05
-1.87600514794205e-05
-3.53209419074666e-05
-2.72739316432152e-05
-3.91425241677583e-05
-4.4108615817964e-05
-4.68943530004625e-05
-3.64102307349271e-05
-3.26242854988656e-05
-3.95564747632276e-05
-1.7922532269105e-05
-1.2965152159558e-05
-9.10840876176865e-06
-1.03614284845406e-05
-5.10464278397534e-05
-4.20034125969143e-05
-2.10639863620379e-05
-5.05170820585689e-05
-1.65765202140924e-05
-3.687461137304e-05
-4.00473115016736e-05
-2.74095166589982e-05
-5.73346191305385e-05
-2.32669116213733e-05
-3.56391956591384e-05
-4.06098204022014e-05
-3.70980301604583e-05
-4.84707896008422e-05
-1.3173859369021e-05
-1.23678987760363e-05
-4.62200082667477e-05
-4.5496001525822e-05
-3.30693378445461e-05
-3.44630576001461e-05
-5.41120024551733e-05
-7.10427128834884e-06
-2.49629892811377e-05
-4.49779986319009e-05
-5.53849881678282e-05
-1.28126680319813e-05
-4.03750594328915e-05
-3.40292247628741e-05
-2.2035328458675e-05
-1.50210219825461e-05
-1.06506907834141e-06
-1.54832945744844e-05
-4.24009217804635e-05
-1.69941917807784e-05
-5.1022532075158e-05
-5.290959933654e-05
-2.16094167866625e-05
-3.33851339509391e-05
-2.19677793836899e-05
-2.31392373164385e-05
-2.40014521366112e-05
-3.15956080137411e-06
-2.45626873765264e-05
-3.83395207617219e-06
-4.76687967861326e-05
-4.23464090124337e-05
-3.40344972952212e-05
-2.2769380826766e-05
-3.75447441887458e-05
-5.31106551116126e-06
3.68182107311575e-06
-4.99443929487505e-05
-2.01768132816878e-05
-3.54040605814313e-05
-6.89770251575587e-05
-5.24197195961232e-05
-2.70187536154123e-05
-1.78670320608819e-05
-4.7567066586637e-05
2.72955742695841e-06
7.54777318530741e-06
-9.09732253687655e-06
-3.33185109826137e-05
-3.16406900286683e-05
-3.87062817179933e-05
-4.50098184330326e-05
-5.54691513114247e-05
-6.12895409872962e-05
-2.83919041391844e-05
-5.09156616118346e-05
-6.40865102721896e-06
-1.12121898277081e-05
-4.75126399404084e-05
-2.40202598023832e-05
-2.25860404731153e-05
-7.18096911601243e-05
-3.70015792468678e-05
-3.50959939026759e-05
-2.78014757681381e-05
-3.88840413597944e-05
-8.25823556972004e-06
3.83056539476397e-06
-2.72766676728562e-05
-3.57975342527662e-05
-6.17253754661514e-05
-3.82642613612719e-05
-3.79509141887982e-05
1.639038330076e-06
-4.60145171914042e-05
-1.83293647246002e-05
-9.56370648402272e-06
-3.08185332074661e-05
-3.15273283117827e-05
-6.03412547207679e-06
-3.03474013433071e-05
-3.06351507944388e-05
-7.28173814295655e-05
-4.21351130717496e-05
-3.67444781608803e-05
-3.32458113326995e-05
-5.39419031384064e-05
-4.25781503226008e-05
-2.99916630991869e-05
-6.76631594612593e-05
-4.36583505615488e-05
-5.55576831775974e-05
-5.62397898384563e-05
-2.9581121848623e-05
-3.00917395610554e-05
-2.47467148891114e-05
-4.67777134700557e-05
-3.47399878029218e-05
-6.91368735430605e-06
3.54807431495083e-06
-1.96538654165484e-05
-3.80533328159461e-05
-3.71091118409938e-06
-2.80453346629471e-05
-8.2028741065218e-06
1.84224831410822e-05
-3.12161167161242e-05
1.23553980405514e-05
-1.63932551230005e-05
-5.74172810353487e-05
-4.11716215670682e-05
-9.57474331301648e-06
3.3296244436617e-07
-2.92090426087421e-05
-3.5700533492965e-05
-1.10314622610694e-05
-2.49492981908111e-05
-3.20224714046961e-05
-2.9503725197518e-05
-2.7421291089314e-05
-3.14064610956369e-05
-3.90235634262647e-05
-3.9978148666296e-05
-1.09960281334102e-05
-1.8182579328688e-05
6.00240211459875e-06
-2.24746061793586e-05
-6.5607063284453e-06
-3.17529863241312e-05
-2.17327584145415e-05
-4.80915782329955e-05
-5.06534938798766e-05
-2.79139924069914e-05
-5.62477729382445e-05
-2.62536939737241e-06
-4.58922290071747e-05
-1.80496075849622e-05
-3.55756833015831e-05
-4.96558889894281e-05
-1.71241874554243e-05
-1.09251050944432e-05
-1.19091689664072e-05
-5.11047425387867e-06
-1.98133339105094e-05
-2.24363305017253e-05
-4.08621035432024e-05
-1.99757138837391e-05
-6.26322512175427e-05
-1.8967741613835e-05
-2.03036710568612e-05
-4.79909211548379e-05
-2.02892045996189e-05
-3.36129663576674e-07
-3.94951399831295e-05
-5.67133177640375e-05
-4.21631563638261e-05
-3.26758221905192e-05
-3.64702262818441e-05
-7.4875594265566e-06
-5.41211595698204e-05
-3.5874931485787e-05
-2.53033125808942e-05
-3.24689598307537e-05
-2.40242171849352e-05
-1.99728109550824e-05
-2.74947570952805e-05
-2.04562601777204e-05
-3.39532095674582e-05
-2.52048728535805e-05
-1.38894583298897e-05
-3.09075841182446e-05
5.73288786422252e-06
4.11487207737755e-06
-1.50416959679894e-05
-4.39893694346988e-05
-9.80890363173382e-06
-1.69885813456773e-05
-6.00610188025384e-06
-8.20313871127056e-06
-1.16127504967235e-05
-3.82152136497862e-05
-5.45602710651578e-05
-3.41284397874759e-05
-2.93195719614527e-05
-4.51806589079182e-05
-9.2745493397336e-06
-5.1011556393152e-06
-3.78288787608986e-05
-3.24430466153743e-05
-4.64836338210037e-05
-4.31842968081628e-05
-3.50324621246217e-05
-5.50876962721678e-06
-1.82568005072628e-05
-2.34021212172783e-05
-8.57934328427552e-06
-2.0299522441755e-05
-1.96606863136523e-05
-3.19283758584591e-05
-4.75099061356981e-05
-7.97947542691781e-06
-1.77900106725854e-05
-3.15245752962814e-05
-3.16913940408381e-06
-3.176192503595e-05
-5.62798702037287e-05
-4.12031581049806e-05
-2.91352642127752e-05
-7.23557033055425e-05
-4.06572833857465e-05
-4.19193769548727e-05
-3.43175396855872e-05
-5.83750028192945e-05
-2.26452460515678e-05
-4.01873600228434e-05
-3.65800505184518e-05
-5.43332367558371e-05
-5.22607814269697e-05
-5.68795359448541e-05
-1.67583743363175e-05
-1.39190266964671e-05
-2.3229092082508e-06
-2.71720179475826e-05
-3.24699026825264e-05
-2.28199306516689e-05
-1.66791677938248e-05
-3.66689611187432e-05
-3.32426043204856e-05
-1.54521289039103e-05
-2.96069629224927e-05
-1.92654973923723e-05
-6.09333577265799e-05
-5.69520551514594e-06
-4.00313845387274e-05
-7.03454508809611e-05
-2.97017552871303e-05
-3.57107050862268e-05
-5.76830087433848e-05
-3.86804420253928e-05
-4.2354715918804e-05
-5.93026927788598e-06
-3.3875701982322e-05
-4.34364692641946e-05
-8.75229197600856e-06
-3.14818712191594e-06
-5.37045884083504e-05
-2.95758738158912e-05
-2.09408277285172e-05
-3.88575254357126e-05
-1.21880092818355e-05
-5.0253086872347e-05
-4.38097320926339e-05
-3.75515746482063e-05
-1.51390765251919e-05
-4.70450276907346e-05
-6.51656845530359e-06
-2.24751495426696e-05
-1.97621218931474e-05
-2.90270759589429e-05
-3.71995528735671e-05
-4.84061827695715e-05
-4.22264964302592e-05
-2.491959481721e-05
-1.27279015208824e-05
-5.97401389749452e-05
-2.70319631052981e-05
-5.45380921427037e-05
-4.05438330745554e-05
-3.91506126159675e-05
-8.7995481676991e-06
-2.40934875583157e-05
-2.91067085438062e-05
-3.27704001803189e-05
-2.54242925890624e-05
-1.6886962593282e-05
-4.55441617383954e-05
-2.43813382947925e-05
-1.45090488330304e-06
-4.24079064999562e-05
-1.60997459138699e-05
-3.37005391488804e-05
-3.72780639320683e-05
-2.7149854550131e-05
-1.56734696200736e-05
-2.28549713990423e-05
-1.22475646123443e-05
-2.06955493070962e-05
-2.26793308117663e-05
-1.35562113826946e-05
-3.97478472722568e-05
-1.19254105073069e-05
-2.26046092102159e-05
-2.24789299344125e-05
-2.66900412935063e-05
-5.53477514488886e-05
-1.62787825169426e-05
-1.60789577412216e-05
-1.78429503502539e-05
-2.13798196930176e-05
-8.65480054142951e-06
-3.36889988513061e-05
-3.38628753994516e-05
-5.07865156265569e-05
-2.9882692511586e-05
-3.49091690593902e-05
-2.74957199022795e-06
-3.14228380334547e-05
-3.3340273537911e-05
-2.22946121985034e-05
-2.62274097716444e-05
-1.74483022642291e-05
-2.19436422162684e-05
-1.73901860978945e-05
-9.47429136070832e-06
4.00250693028132e-06
-3.46395500176417e-05
-4.15818743528933e-05
-4.25453235410155e-05
-3.29698706817525e-05
-2.84272609624579e-05
-3.83885495181593e-05
-3.98993385958849e-05
-4.39544285303692e-05
-3.31193878419784e-05
-5.97733600382988e-05
-1.59347151213868e-05
-2.46440341694745e-05
-1.43952308792014e-05
-5.94538113707542e-05
-5.61251513506498e-05
-2.55884092764926e-05
-3.14374138780927e-05
-2.20989746552548e-05
-2.45593132872148e-05
-1.3785803938594e-05
-2.96921950395125e-05
-2.92591267696046e-05
-4.29976294107543e-06
-4.21505071716845e-05
-2.85949547022383e-05
-3.21805446148846e-05
-4.76711170778421e-06
-2.63857508276817e-05
9.11951333385885e-06
-2.4977568300468e-05
-6.58325293324345e-05
-2.31381763435425e-05
-4.00336587355985e-05
-1.21671797914738e-05
-5.66997687044904e-05
-5.33161688094454e-05
-9.13707835426919e-07
-3.47225096475448e-06
-3.28694434119532e-05
-4.80359900907793e-06
-1.73127486808638e-05
-3.31135209182448e-05
-2.22764051282865e-05
-1.99373197740025e-05
-4.5604017744328e-05
-3.20644261840557e-05
-2.17914438084527e-05
-5.43386948873016e-05
-6.51642552717029e-07
-1.36867746070446e-05
-4.78230199584364e-05
-2.74591850455474e-05
-2.05476659326174e-05
-5.24633480952263e-05
-7.93222671074545e-06
-8.02234610717644e-06
-3.03876672756462e-05
-4.52482720709773e-05
-4.14999216461883e-05
-7.57908172804236e-06
-2.173440815187e-05
-1.2259480516617e-05
-2.24379324845871e-05
-3.76774939279508e-06
-1.33411607667985e-05
-3.16561831920562e-05
-3.02309302837593e-05
-3.56386068924342e-05
-5.83905309841712e-05
-3.17572738781493e-05
-1.40748151070476e-05
-1.18480410246768e-05
-1.72449640248642e-05
-3.61419948756776e-05
-2.68544491274075e-05
-4.70787183227962e-05
-4.08651868280099e-05
-6.21288520889487e-06
-3.23087885155573e-05
-2.44242636614841e-05
-2.78029209547477e-05
-4.63012421189813e-05
-7.97206149684644e-06
-4.7174708471796e-05
-5.35718242365495e-05
6.50286389073578e-06
-3.37187365736421e-06
-4.43722998650192e-05
-2.59151164474923e-05
-2.24590472020994e-05
-3.56610070586671e-05
-1.36696096731707e-05
-5.78358944217949e-05
-1.74035125856508e-05
-3.52610238249749e-05
-5.58817048733884e-05
-2.56322343352936e-05
-3.15176471500748e-05
8.25359469575032e-06
-5.41996105652675e-05
-4.5858397643194e-05
-4.7759269778644e-05
-2.51315895960996e-05
-1.95579114375347e-05
-1.06397060481764e-05
-2.17171956344133e-05
-2.24639655520835e-05
-1.7364318211425e-05
-3.15340556814161e-05
-1.48711466364717e-05
-6.06562839380519e-05
-1.36082614504589e-05
-1.11988617968282e-05
-4.16042412416242e-05
-9.67839093957011e-06
-3.00987296675863e-05
-9.17858149520897e-06
-3.71002412987915e-05
-3.95629342430485e-05
4.2802723417603e-06
-1.32413688781683e-05
-2.80746908868952e-06
-1.43288651282835e-05
-2.47354345034887e-05
-3.15061404159012e-06
-3.04087736139576e-05
-3.57612221681899e-05
-3.36648046660695e-05
-4.60562383034968e-05
-2.48855485224419e-05
-1.53395334978787e-05
-1.0438781591344e-05
-6.50515029897841e-06
-4.29277941353291e-05
-1.67610251440806e-05
-3.7941201108644e-06
-1.66567840274021e-05
-3.80400009320111e-05
-2.02711068381765e-05
-7.33360705766092e-05
-1.26683134344629e-05
2.85787283943426e-06
-3.19592882692529e-05
-9.52400227610284e-06
-3.20052206022412e-05
-2.34403992962842e-05
-2.79955657827655e-05
-3.16825651047012e-05
1.67859826792711e-05
-2.67404852764989e-05
-4.41041709807173e-05
-3.24090663635699e-06
-2.53309278981464e-05
-2.33128029934994e-05
-4.01943418185257e-05
-5.57633698457223e-05
-6.69352009996423e-06
-2.38166970543452e-06
1.34921303023027e-06
-1.52665525580002e-05
-1.19038719446679e-05
-1.8949239523754e-05
-5.62394970969221e-05
-3.01191274807383e-05
-4.96742338433708e-05
-5.40107452367107e-05
-1.60402820492217e-05
-3.05853060437216e-05
-5.11865623430899e-05
-5.51052355546314e-06
-1.12710743837385e-05
-4.89628392402448e-05
1.22133156614312e-05
-1.58202252344888e-05
-1.47657366612453e-05
-3.13227394234436e-05
-5.30403173806215e-06
-4.44334278731109e-05
-3.63339515762075e-05
-2.64165571056441e-05
-2.36765775825405e-05
-3.23112139070015e-05
-2.53264194212892e-05
-2.13256370301336e-05
-1.98955683818068e-05
-3.21222049174141e-05
-3.06855935725357e-05
-3.37877648917765e-05
1.08317102096532e-06
-3.71318411694277e-05
-2.89065395109563e-05
3.44479733304701e-06
-2.61171496037376e-05
-1.98295542369738e-05
-3.54850353829191e-05
-1.30933841293644e-06
-4.27256736036308e-05
-4.19053723877546e-05
-2.2385621792772e-05
-6.41395761095186e-05
-4.44108495390571e-05
8.14347011813994e-07
-1.34013154986421e-05
-1.98062933222176e-06
-5.33151682239602e-05
-3.82893979104499e-05
-2.39179557256098e-05
1.79994184134716e-05
-1.69007805531656e-05
-1.87254950730308e-05
-2.68674694526233e-05
-3.7859203652448e-05
-3.44070713869708e-05
-3.96294574429298e-05
-4.39781898767868e-05
-1.85005322503118e-05
-4.92407414914173e-05
-1.7398890807232e-05
-1.43311285164688e-05
-5.64247800682492e-05
-2.95707870579319e-05
-4.52705357889514e-05
-2.38393200521131e-05
-1.88212009448246e-05
-4.19459007161159e-06
6.86234616720619e-06
-4.15965263294081e-05
-2.30464823110144e-05
-2.71493553648831e-05
-5.80150547959498e-05
-4.45221411391309e-05
-1.99343165796288e-05
-1.93869885732671e-05
-1.23837708448274e-05
-1.85681740130791e-05
-3.1123668776e-05
-4.69672637874237e-05
-2.43350921531504e-05
-6.16810240106975e-05
-4.80452681128031e-05
-5.41478462725774e-06
-2.6432203685732e-05
-3.70391765536504e-05
-1.65856131013416e-05
-4.82244083865548e-05
-3.79820183388387e-05
-4.68167819693258e-05
-2.84518483158696e-05
-2.8711581698711e-05
-3.74093727014566e-05
-6.24254875337722e-05
-2.80694380939763e-05
-6.81005746196796e-05
-1.15139217031403e-05
-1.09975506535154e-05
-3.29038611692993e-05
-1.63543599778761e-05
-2.7337063956451e-05
-3.33838827704827e-05
-8.56327860800036e-06
-3.52517635121852e-05
-1.38165170605895e-05
-5.46072110521959e-05
-2.35685979368832e-05
-2.17707882648774e-05
-3.85797534961417e-05
-1.79196975663926e-06
-1.21039751877092e-05
-3.04871116845869e-05
-4.45314637923319e-05
-1.0591256937991e-05
-4.86101370993673e-05
-2.28928585049591e-05
-3.16717362348785e-05
-3.50623512635565e-05
-2.11215159299821e-05
-4.50630667948348e-06
-2.99717435953004e-05
-4.66370631565011e-05
-1.05534610306833e-05
-2.88288758226059e-05
-3.20019241116069e-05
-5.64337808112978e-06
-1.68390743662935e-05
-4.56433085747987e-05
-4.88687395612032e-05
-3.01617077804431e-05
-3.50228055009029e-05
-2.23442598102448e-05
-3.98707039648141e-05
1.41889998952304e-05
-3.29207097306184e-05
-4.61289215121545e-05
-3.94565877929055e-05
-6.09402025571222e-05
-1.91196416167342e-05
-3.71150403509649e-05
-3.41019684776286e-05
-1.69059069706281e-05
-6.21113149239988e-05
-2.96115747391329e-05
-3.99878766934969e-05
-3.69144097483674e-06
-3.08327885931169e-05
-5.98822835275308e-05
-4.55296170282295e-05
-2.32585781755901e-05
-1.92509466295573e-05
-1.18409794467191e-05
-2.80124758467853e-05
-3.29668762219645e-05
-3.93380426592879e-05
-2.81222747526236e-05
-2.11674226049641e-05
-4.68642806835377e-05
-4.03955296758091e-05
-3.72590272653946e-05
-3.19691867987416e-05
-7.68746447317645e-05
-2.53190155739276e-05
-9.54823426491883e-06
-2.29342133555948e-05
-2.05315518180072e-05
-6.41018375863841e-05
-4.08090966301594e-05
-1.81074214438097e-05
4.26163790952341e-07
-4.18619388673716e-05
-2.6120159551381e-05
-2.94031069344029e-05
-1.67831347330243e-05
-4.48030277603297e-05
-1.68075579313568e-05
-1.00035843994213e-05
-3.56120892505655e-05
-6.67963042673965e-05
-8.52275675257946e-05
-2.46532261309406e-05
-1.54155581215165e-05
-5.15944438608352e-06
-5.15424576980832e-05
-1.79224617764843e-05
-2.57416236776493e-05
-2.19431753966556e-05
-6.9738021931656e-05
6.21954342204861e-06
-1.61790946686527e-05
-6.82832240553868e-05
-2.15644626218181e-05
-5.35653970604806e-07
-2.36355626935233e-05
-3.02410099102853e-05
-4.18857825440361e-05
-3.11362077080076e-05
-6.31375624829028e-06
-3.09559869397753e-05
-5.17343622993397e-05
-5.66589900255514e-05
-2.863064067188e-06
-1.37744011805963e-05
-2.2697974089697e-05
-4.5817485797823e-05
-4.33907195097211e-05
-4.35103431635355e-05
-5.56748346171744e-05
-1.35435092123026e-05
-6.90053961299083e-06
-4.22399213049384e-05
-4.04214888715987e-05
-3.21429528883579e-05
-7.17429476588937e-06
-1.06530940333696e-05
-2.48677100191088e-05
3.23158685846173e-06
-4.30962594749362e-05
-1.5435750189697e-05
-3.39108852777629e-05
-2.32687339674055e-05
-2.80054991754564e-05
-2.11579973260487e-05
-6.35543690637873e-05
-9.00616048477938e-06
-7.56757351992103e-06
-5.87923557101846e-06
-3.31217591274567e-05
-2.51521687050409e-05
-3.14599447565278e-05
1.96850696700269e-05
-2.70739230898361e-05
-2.48014826670387e-05
-7.34016515007504e-05
-5.49365454321877e-06
-2.93203063404041e-05
-6.55734506104663e-06
-1.00705459424453e-05
-4.27810229906203e-06
-3.1140547647506e-05
-5.45936482029241e-05
-4.21486332850816e-05
-2.57439364444033e-05
-4.63190556549725e-05
-1.58476812891122e-05
-2.24640499659049e-05
-4.66906663830753e-05
-1.23401275545457e-05
-4.92901013867701e-05
-3.19965331517745e-05
-2.58718824186986e-05
-2.34329518931811e-05
-1.46889918718791e-05
-1.41363325777863e-05
-7.20423344103779e-05
-4.80537130618193e-05
-1.46654579623883e-05
-1.2096268140052e-05
-1.68650431688466e-06
-4.1702680077484e-05
-3.12037137322721e-05
-5.97558600895126e-05
-3.52522330678141e-05
-3.48394921634316e-05
-3.38186151407682e-05
-5.05270460679645e-05
-1.49607794354231e-05
-2.80738588254497e-05
-2.06105955326487e-05
-2.47713825772415e-05
-3.58098039584523e-05
-3.32408923108469e-05
-2.64956241409448e-05
-1.51724411709847e-05
-2.56598164099866e-05
-1.66225099103456e-05
-5.8586755072838e-05
-2.20113929640744e-05
-2.07054399065441e-05
-3.97758231050257e-05
-4.55091225681753e-05
-5.31802457062735e-05
-3.40302015202397e-05
-3.54529893993432e-05
-7.54149414818704e-05
-4.12869370513026e-05
-5.47703334855841e-05
-4.66506262437521e-05
-6.66436458030537e-06
-2.7160417154831e-05
-2.37636086910661e-05
-5.91137160038314e-05
-2.07070711209653e-05
-5.61100187237401e-06
2.60815682748549e-05
-5.61097123557526e-05
-4.41126542277218e-06
-1.33892694280431e-05
-4.8541736437128e-05
-1.10762905407442e-05
-1.98627687777499e-05
-3.77072029930436e-05
-2.94370407573007e-05
-5.15179582828693e-05
-3.00286561873467e-05
-5.04140855501529e-05
-1.13636777435744e-05
-1.80685358501969e-05
-3.56639258448719e-05
-2.00710999509501e-05
-2.89014388976644e-05
-4.46953817721524e-05
-1.97288693839702e-05
-4.92707130932626e-05
3.8987115271358e-06
-2.6626372503689e-05
-1.8998563502644e-05
-2.23140204234248e-05
-7.03742815663188e-05
-4.43568681756936e-05
-1.92316859636076e-05
-8.61271180063778e-06
-3.80359584599885e-05
-5.21769975249387e-05
-4.07574452409665e-05
-3.75902089670531e-05
-4.45430080215627e-05
-2.87342742275431e-05
-2.25278036762888e-05
-1.74663937839409e-05
-5.0608680133867e-05
-5.12293106573957e-05
-4.66016552677717e-05
-1.58106962374995e-05
-5.29363715760772e-05
-2.2940158192806e-05
-1.46975753618528e-05
-4.896477535662e-05
-4.05106021926894e-05
-5.71917919324066e-05
-2.27259016162043e-06
-7.11303397690968e-05
-2.27536241411218e-05
-2.20352347847536e-05
-5.48799912120013e-05
-4.60199754841251e-05
-1.23261370901731e-05
-3.13951471264196e-05
-2.551266935751e-06
-4.63279463401709e-06
-2.73186402063053e-05
-1.8290486032765e-05
-3.43124789777916e-05
-3.13037038473845e-05
-3.19192984313542e-05
-2.88424023184413e-05
-3.51828140234111e-05
-1.66398856753754e-05
-5.77225283090953e-05
-2.79214740713519e-05
-2.13669724009738e-05
-3.15856381150791e-05
-2.37483978590163e-05
-3.49872891860606e-05
-2.28978863936593e-05
-2.50187823873985e-05
-2.4495803640814e-06
-1.0884024993602e-05
-5.25573701828271e-06
-4.24717224669447e-05
-5.66391693282334e-05
-2.96093450914038e-05
-3.72641846640993e-06
-2.90818855196651e-05
-2.42031521783072e-05
-4.31916563345171e-05
-5.5117999557657e-05
-2.45769864152417e-05
-2.1463730908973e-05
-3.67083098117705e-05
-6.3887770085498e-05
-2.3281621902409e-05
-3.5716429096044e-05
-4.30005598602451e-05
-4.81728976731343e-05
-3.43315179963781e-05
-1.33722037509141e-05
-5.56197673132211e-05
-4.6966847800202e-05
-3.85057244751393e-05
-3.61062233457613e-05
-1.79402726677849e-05
-3.54482368083224e-05
-3.40923991537991e-05
-3.87867994710257e-06
-2.89911336366482e-05
-3.28982683000859e-05
-1.06371592989713e-05
-5.594491160009e-05
-3.90438325664174e-05
-1.66102026520561e-05
-5.21713958491262e-05
-1.17763821127251e-05
-1.09908026775671e-05
-4.02852522948421e-05
-3.77273851479765e-05
-5.32172372246255e-05
-2.20605405739379e-05
-3.6089193769912e-05
-2.87302321732833e-05
-3.94694234847816e-05
-2.63993148805135e-05
5.7040710942761e-06
-3.88910757825084e-05
-4.04652722506501e-05
-4.53556343629969e-05
-1.22069218430824e-05
-1.57148948442385e-05
-2.00444204941661e-07
-7.17706726867344e-05
-1.64523989502637e-05
-1.04976373794388e-05
-2.5167334093885e-05
-2.72486740964999e-05
-3.9124315028604e-05
-3.05819975582859e-05
-4.83654970125275e-05
-2.20876501335329e-05
-2.82109162544894e-05
-3.29062235499309e-06
-4.46491253201341e-05
-2.64118585396235e-05
-5.857220745548e-05
-3.60036927495734e-05
-2.66436995214673e-05
-1.6711464186393e-05
-5.10856079011153e-05
-4.66499102536138e-05
-2.78524627164028e-05
-1.83448244993753e-05
-1.5781321664673e-05
-4.25342195450378e-05
-4.8853514739878e-05
-6.71364354211398e-05
1.13445224785562e-05
-1.67557049780746e-05
-3.54952351507607e-05
-4.29892386578737e-05
9.36557654235517e-06
-3.76790802338565e-05
-7.68166985517107e-06
-2.10224585258198e-05
-2.41362917105458e-05
-3.99509844914447e-05
-5.05630245446603e-05
-3.68876046272139e-05
-4.96792897460919e-05
-3.21276446158638e-05
-1.52474992245557e-05
-2.188805330601e-05
-3.71009094072384e-05
-1.6359659152235e-05
-4.60948679063417e-05
-2.48823549180793e-05
-2.08604098871836e-05
-3.72007726401417e-05
-8.41009930043192e-06
-3.09867797274821e-05
-2.95592308427689e-05
-2.605421893526e-05
-1.14344003516776e-05
-5.66204213198781e-07
-3.95453244245353e-05
1.41797445340424e-06
6.6754101430024e-06
-2.49809670027995e-05
-1.23332469795893e-05
-3.86028444428105e-05
-5.99766166230368e-05
-3.85505330488996e-05
1.65244208133101e-06
-5.45443557924816e-05
-4.36435546055638e-05
-3.25249698398384e-05
-5.21803546754724e-05
-2.93535434493081e-05
-4.88404316433361e-05
-3.91860315575482e-05
-2.76627967599029e-05
-3.42738128260942e-05
-3.04778969936994e-05
-2.56077687975249e-05
-4.86582871686544e-05
-2.54528436039043e-06
-5.79909092863664e-05
-3.59675755824194e-05
-3.15601651752659e-05
-2.2647556372913e-05
-4.94714177229061e-05
-4.52005545269205e-05
-1.14842857086771e-05
-9.50397874251509e-06
-1.31306063120103e-05
-3.81435901273372e-05
-5.61077021683048e-05
-1.82088683911821e-05
-1.95610590383736e-05
-2.43233683993167e-05
-2.14491544887119e-05
-1.65857567177973e-05
-6.11234123518527e-05
-3.79737154678028e-05
-2.36252744141876e-05
-3.93695820775453e-05
-5.58782299287666e-05
-5.85862134461199e-05
-2.21655691274672e-05
-2.58641056737535e-05
-2.91222706097668e-05
-3.51247360647963e-05
-2.11852689293843e-05
-6.30883174127655e-06
-2.39053799739795e-05
-4.24587440247134e-05
-2.12361946048201e-05
-2.83300423015427e-05
-8.2795418993597e-06
-1.8795208069759e-05
-2.658245388508e-05
-1.48900974268068e-05
-2.47153822950621e-05
-1.13548376465454e-05
-4.11407565135069e-05
-4.71527699436547e-05
-3.53604452315949e-05
-2.8806373135937e-05
-1.89156625824826e-05
-2.26122969255919e-06
-3.72877973577413e-05
-1.60947115097464e-05
-2.59536532400803e-05
-3.08541542448402e-05
-1.49490733258336e-05
-3.30943102359643e-05
-2.34156595701941e-05
-4.39266348199614e-05
-4.81129008565838e-05
-5.95240572250786e-05
-4.06374928807504e-05
-5.64506119033785e-05
-6.20678307040749e-05
-2.24398409602979e-05
-2.84904855955864e-05
-4.65700409335215e-05
-1.86245564315565e-05
-2.37184650387894e-05
-4.30015367369792e-05
-2.55108199666825e-05
3.56382436778147e-06
-5.87719537142873e-06
-2.03030987446844e-05
-2.69647425629812e-05
-2.46131347115325e-05
-5.52852881541768e-05
-2.88041167692729e-05
6.47646283809519e-07
-3.18889910212525e-05
-4.83692656822163e-06
-2.41206619701059e-05
-1.84566526122615e-05
-4.08468729353285e-05
-2.04019010552415e-05
-2.92522160517314e-05
-4.22086715405286e-05
-3.43466000117715e-05
-2.94116110059944e-05
-2.98599898922155e-05
-3.43120847958513e-05
-5.9904175545708e-05
-7.63481031666271e-05
-2.55310514818213e-06
-3.67405488338686e-05
-1.813656858225e-05
-5.15347055606664e-05
-2.86376458402976e-05
-5.89621717787685e-05
-5.43730429268845e-05
-4.71459777189759e-05
-3.86760289765128e-05
8.49297738327352e-07
-2.32900829938493e-05
-3.74309819984747e-05
-4.79515920086606e-06
-2.28262975530648e-05
-3.93276768795501e-05
-1.41406736569188e-05
-1.53198665851105e-05
-3.47489439159628e-05
-3.35284612927944e-05
-2.91539610951119e-05
-9.82099912142655e-06
-3.77473831002288e-05
-4.42465505750639e-05
-3.05715159087139e-05
3.09797080545149e-06
-2.25096683957565e-05
-2.20381375435804e-05
-3.79694699045293e-05
-5.50264373794532e-05
-5.01444636931023e-05
-2.60833175328465e-05
-3.20030728231288e-05
-5.09695929398557e-05
-3.43991420288111e-05
-2.12041328738318e-05
-5.13085017571483e-05
-4.16010373542555e-05
-3.55491924714206e-05
-5.3900023601414e-06
-4.87164967686454e-05
-2.41576779202977e-05
-2.20039487306e-05
-2.51250655204901e-05
-3.21516385921823e-05
-2.54765673738646e-05
-4.780340831195e-05
-3.35463277876498e-05
-1.95512616259984e-05
-3.15172644637152e-05
-4.23736427285285e-05
-2.93648274159588e-05
5.09926021777883e-06
-5.88746648010262e-05
-1.10920954194339e-07
-2.95942304005857e-05
-2.97643155993888e-05
-3.12851689259917e-05
-3.73515807191333e-05
-1.2317649386383e-05
-5.03802621187739e-06
1.95080718870861e-06
-2.00653465562008e-05
-3.61448360594038e-05
-2.34953890863578e-05
-3.16563188358747e-05
-3.17542172994284e-05
-4.96380796595589e-05
-4.74293925675783e-05
-3.45046845716678e-07
-1.21404768963102e-05
-1.47876963723277e-05
-1.33176709470544e-05
-3.99527314942709e-05
-3.2234885615797e-05
-2.6629147438448e-05
-4.24300250017508e-05
-3.19831714714272e-05
-2.70353252701536e-05
-2.29357692600665e-05
-3.28083486106809e-05
-7.44120169226864e-05
-5.16166897598143e-05
-4.29159124977172e-05
-3.00350111644313e-05
-2.50678857871815e-05
-2.70281339252745e-05
-3.39734463995674e-05
-2.62771240307015e-05
-1.95167037040818e-05
-4.306847628737e-05
-3.66077855540306e-05
-5.70858499201283e-07
-1.91789285330147e-05
1.10173048458257e-06
-5.92897837553775e-05
-4.25079053202387e-05
-3.50970023708072e-05
-3.79849188500038e-05
9.80860856655093e-06
1.08288723753771e-05
-4.51204783803599e-05
-1.18434442122561e-05
-2.27503628552264e-05
-4.65934405022309e-05
-3.5703574912633e-05
-2.24649918758854e-05
-2.42207472023756e-05
-2.81226593179659e-05
-4.58823107690157e-05
-2.9504354246815e-05
-2.62242191133411e-05
-5.48051813283463e-06
-1.45418845384314e-05
-3.3359390448928e-05
-2.44338313240245e-05
-5.27858094043064e-05
-1.53041111549512e-06
-9.45722521163507e-06
-9.74724467602798e-06
-5.13732140944585e-05
-2.02174552066892e-05
-3.82304258488982e-06
-4.73856587160993e-06
-3.12973890684247e-05
-7.25498909850142e-05
-1.97468503447225e-05
-2.25360858234715e-05
-1.65244656621285e-05
-2.734053624693e-05
-3.24679942973753e-05
-1.75255522048163e-05
-4.70958571643343e-05
-3.89766608912673e-05
-2.21437827664225e-05
-4.08221064374124e-05
-2.63956530726628e-05
-1.2133416573323e-05
-2.40138913481492e-05
1.27468585761186e-05
-3.86116441841945e-05
-8.05419073454715e-05
-5.60945675104007e-05
-3.65129336845023e-05
-1.20396973359319e-05
-3.20018322763395e-05
-2.50345386258264e-05
-5.84375807434161e-05
-6.09391583679486e-05
-3.96045594269271e-05
-4.72992606092794e-05
-3.3692777683009e-05
-4.14568598675212e-05
-1.73282733808588e-05
-4.77021870879479e-05
-2.23924112496463e-05
-2.14763141035458e-05
5.91404945964848e-06
-2.17499553409507e-05
-2.03314068927978e-05
-4.84827899301456e-05
-1.16495706080186e-05
1.15789101061062e-05
-3.72490157269574e-05
-2.4521299596359e-05
-2.37173451161849e-05
-1.94160436244243e-05
-1.85695849294363e-05
-6.1759826106969e-05
-4.72707491504816e-05
-4.53608747707745e-05
-1.31906696273079e-05
5.50520045634935e-06
-3.52573493600583e-05
-2.43882984416195e-05
-2.92449541437111e-05
-2.26822372716464e-05
-1.91739676352969e-05
-5.46153784841615e-05
-7.60818521210113e-05
-2.14834520056207e-05
-3.78166370623766e-05
-3.77104267202146e-05
-4.14297072723428e-06
-2.97695484122062e-05
-8.52403679014094e-06
-6.20954165418854e-05
-1.85922299356776e-05
-1.6129745796327e-05
-2.61881389439801e-05
-5.31087962856621e-05
-1.38590160190844e-05
-1.39845353975929e-05
-2.71675868429814e-05
-1.6076275522994e-05
-3.88117500220236e-05
-1.64698141259471e-05
-4.1297072411388e-05
-2.22079446135778e-05
-5.35511750073048e-05
-1.85951087898849e-05
-3.78854685236215e-05
-1.42641438828665e-05
4.94843320503165e-06
-4.59543133448503e-05
-2.82322902066944e-05
-3.5635879293149e-05
-3.60339666126629e-05
-2.8520250653472e-05
-5.00896027056152e-05
-5.2387468767999e-05
-5.25456929074148e-05
-2.88972268565146e-05
-3.15937533409757e-05
-2.74039940879146e-05
-5.46448664283011e-05
-1.02944063725876e-05
-1.80015294086291e-05
-1.57876669438577e-05
-3.53352420847323e-05
-2.23054595559106e-05
-2.77629570972814e-05
-4.37254041085784e-05
-1.97420278367042e-05
-1.84103168686147e-05
-4.51658767893593e-05
-2.88097108602172e-05
-2.53507558619675e-05
-8.80833818122273e-06
-2.92090532057551e-05
-7.34505128521327e-06
-2.02849802185625e-05
-6.28786970789565e-05
-2.00114955570365e-05
-5.32319644313646e-05
-4.20612181587834e-05
-2.84668400680289e-05
-5.65525533261999e-05
-3.25810559968984e-05
-1.18898732373206e-05
-9.50313686105601e-06
-5.10770704786858e-05
-1.35289021425377e-05
-1.54030261615327e-05
-2.279254137411e-05
-2.75888525388746e-05
-3.83248799922742e-05
-2.66862102354728e-05
-2.28209788336731e-05
1.79590979172171e-07
-3.459647493151e-05
-2.37469665466809e-05
-5.83643765889546e-05
-2.91598691411732e-05
-3.53640793117295e-05
-3.80625587305701e-05
-9.67737506895589e-06
-2.77946132969591e-05
-3.4846288983708e-05
-2.11366480956423e-05
-2.00848905380381e-05
-2.96827069792072e-05
-1.69337607422641e-06
-4.61583988075895e-05
1.70097463624443e-05
-2.69553386655497e-05
-4.42731225939877e-06
-3.66032095663735e-05
-4.92274095263298e-05
-1.20132229931159e-05
-2.17723355342527e-05
-2.67620852176284e-05
-4.95573887769954e-05
-4.15124802372226e-05
-2.75090260308441e-05
-1.41886976785407e-05
-2.39024593569839e-05
-2.14030107112792e-05
-2.27782447949421e-05
-2.53356842909216e-05
-1.78882663460091e-05
-2.90211695327246e-05
-3.61807512637018e-05
-1.56354082376555e-05
-4.8507028067518e-05
-1.40604255876145e-05
-1.73784946748862e-05
1.4763094726102e-06
-4.1332351569114e-06
-2.98779011129985e-05
-3.17557111297905e-05
-2.1150022369133e-05
-8.72275309135545e-06
-1.51977179735289e-05
-5.34451452605713e-05
-3.15810180870775e-05
-3.69756271938422e-05
-4.73447047023783e-05
-4.73134916753634e-05
-1.19843974298682e-05
-2.50934073001153e-05
-2.07175404043671e-05
-1.6480515746014e-05
-6.36231632272834e-05
-2.34176578583068e-05
-1.84464134053835e-05
-2.88075037642008e-05
5.66077614481753e-06
-1.06761384717483e-05
-3.06895690942525e-05
-2.64723735159734e-05
-1.90733158736948e-05
-5.08887479745131e-05
-2.91779618062405e-05
-1.78568306870527e-05
-5.05642740036272e-05
-1.14214817432598e-05
-2.88303928439522e-05
-6.5509982480256e-05
-2.50124331520549e-05
-2.5822968143911e-05
-5.80658838945671e-05
-2.57243059446757e-05
-3.39701166877348e-05
-4.67516432600989e-05
-4.6496097654731e-05
-3.40266197551662e-05
-3.69122828841392e-05
-1.66474639064691e-05
-2.52455108465205e-05
-5.44632491565262e-05
-3.09549350688441e-05
-4.02765039329144e-05
-1.8657614711668e-05
-3.50743564197665e-05
-9.96547703556165e-06
-2.66421170020738e-05
2.85693652222196e-05
-1.8141536837376e-05
-2.14910611314813e-05
-3.25813736918694e-05
-1.71914918022355e-05
-2.92144417723356e-05
-2.75113794609102e-05
-2.48196383417749e-05
-2.04526674340728e-05
-2.31347118718544e-05
-4.78957758451425e-05
-3.7534773167459e-05
-2.17020818660104e-05
-6.02398347455481e-07
-4.41218716543175e-05
-2.54028965524e-05
-3.47802873342506e-05
-4.34173911201897e-05
-2.63838729693779e-06
-2.94278494275497e-05
-3.57374487370758e-05
-3.19738826897706e-05
7.66414469038679e-07
-7.79473044725642e-06
-2.56391310706519e-05
-1.27972101531834e-05
1.21934783950837e-05
-3.8441633763279e-05
-3.23092258138299e-05
-3.21400327153257e-05
-4.77801216858708e-05
-4.26917146106293e-05
-1.3424577577986e-06
-1.88353770207559e-05
-1.53982171992499e-05
-4.92730812122892e-05
-2.01658952170895e-05
-3.03706184646635e-05
-1.51435700259168e-05
-1.26046278322331e-05
-4.05103172504678e-05
-7.3595436542752e-05
-4.25747818568706e-05
-3.88683772129346e-05
-4.22812543117938e-05
-9.05527355372376e-06
-2.54988435938012e-05
-3.43040210508917e-05
-3.81020495221889e-05
-2.74409525848545e-05
-1.16594189519401e-05
-2.53733504484651e-05
-2.70573293364987e-05
-7.04672467140982e-05
-2.76251298023906e-05
-1.52145251149522e-05
-3.87906580901342e-05
-1.19833096273708e-05
-3.1883328456694e-05
-3.60832431246567e-05
-2.28599215628667e-05
-9.11947365094769e-06
-3.38794090740728e-05
-3.93467291981429e-05
-3.0293040060525e-05
-2.84259951461584e-05
-6.49329681956245e-05
-3.58479567538361e-05
-1.77373684338751e-05
-3.45339729479803e-05
-3.50546002622399e-05
-2.95106003880378e-05
-4.94260113837929e-05
-2.07945138404725e-05
-8.7268817900329e-06
-3.69549780218553e-05
-4.94164673985312e-05
-1.32618611633778e-05
-6.19515197374552e-05
-3.76711486217647e-05
7.73023847259288e-06
-1.69991311143332e-05
-2.48103115524459e-05
-1.87816976940802e-05
-1.00145478909492e-06
-1.9969078965493e-05
-4.26257389102308e-05
-5.57548933563199e-05
-4.81877885601779e-05
-1.35088626241285e-05
-2.4374848641711e-05
-1.85615203591392e-05
-4.52162159299091e-05
-2.36861844672889e-05
-2.13426090165136e-05
-3.94779008575271e-05
-2.36279542828627e-05
-1.09330835456331e-05
-2.11298660693326e-05
8.6395810707916e-07
-2.44243765919688e-05
-4.25359164819048e-05
-3.49043460142879e-05
-3.18645464851165e-05
-1.17133387795271e-05
-1.25316131632923e-05
-2.47915180372265e-05
-4.27191398492224e-05
-4.7802634556324e-05
-4.04691885639776e-05
-9.19328802469991e-06
-3.09023323646671e-05
-2.05356471878348e-05
-1.61817403592179e-05
-2.99652151936032e-05
-3.05897071249011e-05
-4.67040940426983e-05
-3.39243812892167e-05
-7.11546298908234e-05
-4.97823862532335e-05
-1.32909484468317e-05
-1.53098254135425e-05
-2.14572453380237e-05
-5.28716033730324e-05
-1.82964788302336e-05
-2.71003306143196e-05
-1.37414766616026e-05
-3.27823717198541e-05
-3.58394022251103e-05
8.61878284626279e-06
-2.6363564822967e-05
-4.43727304995801e-05
-5.04859724183462e-05
-5.99136377829271e-05
-1.83256911792129e-05
-2.58988054819612e-06
-6.39480343172262e-06
-4.69030513327379e-05
-2.01064963841889e-05
-6.42909343691953e-06
-3.21934643263652e-05
-4.49691410183362e-05
-4.16530958615619e-05
-1.13554930999858e-05
-4.2605833264076e-05
-1.92283627224579e-05
-4.62158153986949e-06
1.21679434880448e-05
-1.63927388680033e-05
-1.66243908119058e-05
-1.29803793459478e-05
-2.71293882405791e-05
-1.52522672638438e-05
-3.43255317979743e-05
-2.7430158208382e-05
-3.70001905915857e-05
-4.53506000909584e-05
-2.58991148590627e-05
-2.03651226922844e-05
-3.27518187965132e-05
-4.71592029501402e-05
-1.9991942480623e-05
-1.79627634777489e-05
-1.29791945174507e-05
-1.52920574722275e-05
-1.74690175703919e-05
-3.13397805671745e-05
-2.42016543885548e-05
-1.37584744662837e-05
-9.22424260430867e-06
-3.189969537228e-06
2.11684543865605e-06
-3.39461153447716e-05
-3.6235793759542e-05
-3.86611033701658e-05
-2.27215701042954e-05
-7.1344572618087e-06
-3.39292112582973e-05
-6.54954223531219e-06
-1.91477226559116e-05
-2.17088076705379e-05
-2.64420121728198e-05
1.27950454641557e-05
-6.75036239210661e-06
-3.33726664409869e-05
-4.60086881925563e-05
-2.49969022894834e-05
-2.80651662971361e-05
-2.41457611259824e-05
-2.8326745311657e-05
-4.6103362251596e-05
-2.93615485546244e-05
-2.44908267455488e-05
-2.9719374861291e-05
-3.8531819219932e-05
-3.82805223372668e-05
-1.142401866692e-05
-2.68719038481312e-05
-2.01107039396903e-05
-3.10373022774877e-05
-2.29268243683107e-05
-1.73350381784435e-05
-5.29539947896873e-05
-3.64568659619267e-05
-3.12311530313236e-05
5.81532816429957e-06
-5.9911235311523e-05
-1.08673012115621e-05
-3.0482930301421e-05
-7.84185806009046e-05
-3.58614005590578e-05
-2.40973689228966e-05
-3.3172851754594e-05
-3.23291473795749e-05
-1.7787678591572e-05
-8.8665032751925e-06
-2.44569982697203e-05
-4.18806798779861e-05
-1.80150419009962e-05
-3.56367698922603e-05
-2.09129949783896e-05
-3.05725762469341e-05
-2.58126514178673e-05
-6.63689242075006e-05
-2.99476057925573e-05
-8.03802690741527e-06
-3.19372888013037e-05
-6.70843869453583e-06
-2.00303383758734e-05
-5.16298210509887e-05
-3.60356338133942e-05
-3.98389714798617e-05
-2.3205782809617e-06
-2.54607640271012e-05
-5.04565396251806e-05
-2.0305282075514e-05
-3.48281785475585e-05
-2.66025130527401e-05
-6.11150738384051e-05
-3.91516375118672e-05
-3.02736084764847e-06
-4.43819334330153e-05
-3.09031971127058e-05
-1.25595997490295e-05
-1.60852834551957e-05
-3.46778723373517e-05
-2.13502005716076e-05
-8.69233959351406e-06
-3.20421565761992e-05
-2.94284950834042e-05
-2.86193705895594e-05
-3.30698699355754e-05
-4.34248143875937e-05
-2.34413744321548e-05
-1.66284840669029e-05
-3.44063199119199e-05
-5.02992548709992e-05
-2.23088497143802e-05
-2.24640067595073e-05
-2.175342104212e-05
-2.53383609754831e-05
-2.04820007977124e-05
-3.47963214914593e-05
-2.35006176293397e-05
-3.23861230205421e-05
-2.10376155370231e-05
-3.58694060789042e-05
8.03070338918303e-06
-2.1777029636457e-05
-2.3720620400141e-06
-2.7866286921548e-05
-2.36360369623757e-05
-3.98607137959401e-05
-6.03788768871825e-05
-5.2976971964846e-05
-6.12802748068179e-05
-2.62807674075403e-05
-4.23383049883245e-05
-1.41746774781536e-05
-4.62344774120739e-05
-7.67929437228437e-05
-4.18736390530354e-05
-4.43865808048132e-05
-2.44373018406025e-05
-3.12420387536853e-05
-4.53805473762538e-05
-4.70929710438789e-06
-2.27365371396372e-05
-3.55907177679644e-05
-2.76902157202635e-05
-4.44364810218909e-05
-6.04468217797157e-05
-2.28716917900586e-05
-1.42614126397204e-05
-3.31887028282681e-05
-1.84350114038362e-05
-9.36195134296729e-06
-1.9917224131743e-05
-3.54928915056643e-05
-4.25865535564472e-05
-4.15019128208964e-05
-5.46080826796342e-05
-5.40399698677314e-05
-4.41637076560281e-05
-5.39703560161047e-05
-3.6048606753715e-05
-1.29289551000213e-05
-3.2651702536292e-05
-3.01829499040588e-05
-3.69063265084694e-05
-2.59842395052497e-05
-6.11643995692465e-05
-3.64423845708192e-05
-3.01739311404701e-05
-3.02471889666922e-05
-1.83388840247314e-05
-4.90881767687861e-05
-3.01145247441568e-05
-1.00917246316274e-05
-3.63546675373595e-05
-2.37675374668205e-06
-4.86431913858789e-05
-4.89175424630174e-05
-8.13721026925929e-06
-3.09657001879631e-05
-4.01069214016043e-05
-3.02421130230172e-05
-1.01790390433226e-05
-3.87048460880658e-05
-7.60020302684782e-06
-5.5770474684018e-05
-2.2886972347498e-05
-3.0494703515317e-05
-1.86051766260309e-05
-3.70420283850824e-05
-1.71448211386712e-05
-3.24052212077117e-05
-4.71862378268632e-05
-3.62208062748345e-05
-2.09175296846971e-05
-1.78242797603317e-05
-2.89677514094941e-05
-4.81407569390774e-05
-1.20725955687584e-05
-3.05269796548199e-05
1.78131228764102e-06
-6.49875422564323e-06
-2.52376666178461e-05
-1.55476255639414e-05
-2.11232559728589e-05
-1.21661964508282e-05
-2.54057956623531e-05
-1.87492044831932e-05
-1.12084138697812e-05
-2.76304379616032e-05
-1.73017721554783e-05
-2.98727847841771e-06
-5.67167916487233e-06
-2.86729352212203e-05
-2.11808331863355e-05
-4.2126415179046e-05
-3.78090826309837e-05
-2.70252453667218e-05
-4.05208535410074e-06
-2.69398912671403e-05
-2.84708499743841e-05
-4.84538066787778e-07
-2.31835387009884e-05
-2.48505532539453e-05
-3.03924772743628e-05
-3.98055707480753e-05
-3.72055145079454e-05
-3.05875462155978e-05
-7.48799316964894e-06
-2.81333274594198e-05
-2.13306006429424e-05
-3.40091985178611e-05
-3.29581873442904e-05
-3.31603298736147e-05
-4.84584946042926e-05
-5.29536580119605e-05
-2.54682709332205e-05
-3.8965238928478e-05
-2.22630050746379e-05
-3.29275205614933e-05
-2.68428637141629e-05
-1.99734957073577e-05
-1.22332005973812e-05
-2.73907317802832e-05
-1.29664668009484e-05
-6.15687657116232e-05
-2.4792904537201e-05
-3.08612609203563e-05
-3.74162007831097e-05
-4.50040935457508e-05
-1.35894571530218e-05
-4.7486136001272e-05
-3.4305303169709e-05
-5.84841575890211e-05
-3.90623856393928e-05
-1.61594467247138e-05
-1.34720100016508e-05
-1.60609621564669e-05
-2.01465559676207e-05
-2.56441791154327e-05
4.04265767669247e-06
-2.31939466540373e-05
2.12062258597572e-06
-5.89344749720583e-05
-3.87546169718906e-05
-4.14564835889302e-05
-3.36175818766561e-05
-1.56569537001241e-05
-3.67007056936975e-05
-3.28248085656973e-05
-4.93900081721074e-05
-3.4990476576817e-05
-2.83001686613308e-05
-3.13695751477245e-05
-4.53419671352775e-05
-2.25743794028503e-05
-4.16412660621105e-05
-4.43009720558789e-05
-3.65712101343528e-05
-4.25882918540904e-05
-1.23321142876589e-05
-3.42968311813661e-05
-4.01315248762511e-05
-1.83389746745452e-06
-1.68698052372545e-05
-4.364916644666e-05
-4.14883081614556e-05
-1.64265427186829e-05
-4.61330266158434e-05
-5.0037327819483e-05
-1.41499377980294e-05
1.58282463329234e-05
-2.94276760383294e-05
-2.34093308710306e-05
-2.84334630169094e-05
-4.73808584904104e-05
-5.53254181205419e-05
-1.43858079669557e-05
-2.6290443132397e-05
-1.33395782080693e-05
-1.37946292790113e-05
-1.86716604727424e-05
-4.54951823685559e-05
-2.50303414183609e-05
-3.91423163396232e-05
-3.61983935201201e-05
-6.47232981335091e-05
-3.50553431767803e-05
-1.31789088414201e-05
-3.99168185239594e-05
-2.82826489953795e-05
-4.53579398612314e-05
-5.65463281711715e-05
-1.86102638714912e-05
-6.07022681529826e-05
-5.83377744133804e-05
-3.01603770207968e-05
-2.1978086302323e-05
-5.28673487858311e-05
-4.78756145017806e-05
-2.31566593703059e-05
-1.72325656657855e-05
-1.7787829607965e-05
-4.79249266106687e-05
-1.2156819230228e-05
-2.95524057718212e-05
-1.54626751348718e-05
-3.02561167296284e-05
-3.53423178724945e-05
-4.14474465068934e-05
-4.42067856685103e-05
-3.69177190454889e-05
-6.89752611130834e-06
-3.06373544684778e-05
-2.62884151190468e-05
-3.25146598230425e-05
-1.3047786800984e-05
-1.626096267117e-05
-4.55971537135316e-05
-3.29902248903926e-05
-7.21526846610141e-06
-2.30167917219623e-05
-5.44282792949808e-06
-1.5780900635708e-05
-3.65171936966713e-05
-4.76467284559182e-06
-1.56744765812061e-05
-2.37285283699416e-05
-1.94936217557198e-05
-1.4263053269543e-05
-3.10244463432804e-05
-2.04927883528584e-05
-1.7757938361623e-05
-4.72807406771953e-06
-2.04946574926576e-05
-3.1059259082919e-05
-1.59354247230001e-05
-2.21556001273809e-05
-4.10903677496451e-05
-2.35563809720317e-05
-3.9762920186997e-05
-3.20280563186336e-05
-2.80712136341378e-05
-5.2881669197862e-06
-2.43085979976539e-05
-4.77235777058725e-05
-3.49907023358228e-05
-4.90900112373634e-05
-2.09243314984724e-05
-3.69916646719691e-05
-3.84763224473789e-05
-3.77721968678168e-05
-1.96216879209325e-05
-2.76299586148486e-05
-4.10030077079415e-05
-2.11035309147996e-05
-3.32650903993942e-05
-4.33288401583502e-05
-5.08334901564446e-05
-2.69348673469891e-07
-2.74302623756298e-05
4.80165125769607e-07
-5.2984342307575e-05
3.81829903555402e-06
-3.93405933357389e-05
-1.9624483192568e-05
-4.09195529976684e-05
-1.96333919388954e-05
-4.2606536832692e-05
-1.82153203681103e-05
-1.77596549173472e-05
-2.81331564217267e-05
-4.74863504953103e-05
-3.87766415703488e-05
-6.24122357046016e-05
4.2226619646326e-06
-1.20854564901664e-05
-2.53224808232435e-05
-2.22943533184222e-05
-7.0999288286829e-05
-6.90003531229384e-06
-1.55666126066585e-05
-2.31525122764466e-05
-2.01224863293346e-05
-3.53874949878316e-05
-2.94987285876578e-05
-1.8673879941177e-05
-2.89926061469559e-05
-2.75791278022091e-05
-2.78553577877045e-05
-1.72159111773525e-05
-9.11377686750979e-06
-3.71507779371146e-05
-2.9911716643965e-05
-5.33012941237093e-05
1.13992713110862e-05
-4.18983098748463e-05
-4.76218497379241e-06
-2.49525817560933e-05
-1.42436002950552e-05
-4.8369543426863e-06
-2.70643571759074e-05
-4.1492146288531e-05
1.48947471862693e-05
-1.11211040573126e-05
-5.28147639174127e-05
-1.76251723742423e-05
-5.47090450365521e-05
-5.43307896177717e-06
-2.62965566214141e-05
-4.19806395015445e-05
-2.05833206269999e-05
-1.50552258561863e-06
-6.79956966080514e-05
-1.22042992143765e-05
-3.49123128706962e-05
-1.81593927397659e-05
-2.98925026013234e-05
-2.47341531160827e-05
-2.32378646352296e-05
-2.88758364962966e-05
-8.69761713246284e-06
-2.18841868333719e-05
-2.35826173377679e-05
-1.93062584504317e-05
-3.64988735810948e-06
-3.65598324861787e-05
-2.66841904348502e-05
-2.22783328172168e-05
-1.21474165201303e-06
-4.05111125304459e-05
-3.45202815634073e-05
-1.56385490673282e-05
-2.5569309676592e-05
-5.05049487784302e-05
-2.28036952576968e-05
-7.58600189586886e-05
-3.89256525959736e-05
-2.01483604472988e-05
-2.0568699971922e-05
-3.80328135090642e-05
-3.22950795932025e-05
-4.50813177833553e-05
-2.59862831173019e-05
-4.69150714674092e-05
-2.40999395623221e-05
-4.28930923189962e-05
-5.43716684565833e-05
-2.23181160978717e-05
-2.26808279700092e-05
-2.74026513471056e-05
-3.48094622548891e-06
-2.23774886679066e-05
-2.46625293037742e-05
-3.96081130009624e-05
-6.35280238743439e-05
-3.75487102856309e-05
-2.27070739615235e-05
-3.98690204358687e-05
-4.576376351546e-05
-4.57326513139313e-05
-2.07025942030814e-05
-3.13141105037436e-05
-1.59642873624991e-05
-1.14917646955072e-05
-2.10597498507983e-05
-1.48285484272497e-05
-4.76475767736811e-05
-3.71263624702187e-05
-3.0138131535591e-05
-1.1618171079832e-05
-2.56567487997613e-05
-3.42817180925482e-05
-3.80896045810507e-05
-8.34512498420412e-06
-3.2868647670362e-05
-3.11023978129156e-05
-3.9661520122936e-05
-3.86938646305944e-05
-3.45678866686372e-05
-3.13420243120838e-05
-2.05774579962963e-05
-3.72384761429107e-05
-3.41407938574318e-05
-7.10934742276064e-05
-3.40299253486606e-05
-8.73902148890606e-06
-3.82955991946975e-06
-1.65512992053042e-05
-3.14317441340295e-05
-1.06885192642557e-05
-2.95119643037465e-05
2.32909459958298e-07
-3.27201590224778e-05
-3.97681670275287e-05
-3.52111095350587e-05
-4.42188490191746e-05
-3.68840457745078e-05
-3.53491901063113e-05
-5.31605817111878e-05
-1.55037655406492e-05
-1.96360280089858e-05
-2.79111709748199e-05
-6.35238359451328e-06
-3.59878283839391e-05
-2.80892620792857e-05
-1.3214549040001e-05
-4.40503353126807e-05
-9.41122005622647e-06
-2.43043743317364e-05
-3.02372735684511e-05
-1.17753582595942e-05
-2.79730925546635e-05
-4.81294942526558e-05
-2.57715806195148e-05
-7.27092708644061e-06
-3.51859707056704e-05
-4.84671180605127e-06
-5.33257175663409e-05
-4.93313836967695e-05
-1.75238894330468e-05
-2.93568317452175e-05
-2.18791227442955e-05
-2.48643150949504e-05
-2.37505801024202e-05
-3.33440269331391e-05
-9.59118285648622e-06
-1.47147566079045e-05
-2.46217516775085e-05
-2.10344620772525e-05
-2.76963389105019e-05
-4.05798147831607e-05
-4.13815880819239e-05
-4.57812691700172e-05
-3.40200076981471e-05
-4.82448947832501e-05
-5.30285327616069e-05
-4.18543718890908e-05
-3.27124833258362e-05
-1.54314014609445e-05
-2.11407925932995e-05
-1.01162872758139e-06
-2.77398235477188e-05
-1.9060625992021e-05
-2.76975375974609e-05
-5.17851340976884e-05
-3.43510327318881e-05
-3.51014052380239e-05
-2.0910205324409e-05
-3.98466703965177e-05
-1.66662784920598e-05
-1.80310129524839e-05
-2.34115041008095e-05
1.16761852484893e-05
-1.18709846788362e-05
1.99872801994248e-05
-2.97121513058599e-05
-4.39590082593528e-05
-1.48742393768752e-05
-3.14471228558725e-05
-1.38648903281208e-05
9.25092472234223e-06
-3.6231228463351e-05
-3.7007439718684e-05
-2.01378488913842e-05
-7.14468815235902e-05
-4.67303900464165e-05
-2.59646485203784e-05
-2.08500611736003e-07
-4.70562066350149e-05
1.59264696084235e-06
-2.80989491647522e-05
-2.0477692829139e-05
-9.43210949000245e-06
-4.06265065321031e-05
-1.68192623239082e-05
-1.62890331993557e-05
-3.75043655120308e-05
-9.4571221352803e-06
-1.76790932917497e-05
-4.21259788339284e-05
7.63809377303359e-06
-2.2186357243462e-05
-3.65630227097759e-05
-4.76275008947335e-05
-5.69150828112869e-05
-6.56737221444233e-06
-4.91776014713527e-06
-2.01925015730494e-05
-2.78483067553899e-05
-3.64522413210601e-05
-5.00281312158469e-05
-2.10864565027019e-05
-3.30840960582576e-05
-3.43823548691911e-05
-2.70749399858246e-05
-3.92166815479484e-05
-1.59835780159047e-05
-8.59649884478189e-06
-2.01141642413972e-05
-4.24744587911428e-06
-3.19276283241657e-05
-3.68746531489284e-05
-4.45676226303792e-05
-3.63812609144096e-05
-3.42597600716036e-05
-4.69383997042944e-05
-3.98799650698123e-05
-2.95516780976155e-06
-1.41557553236483e-05
-4.7536057624764e-05
-4.47396355494877e-05
-4.72717269970205e-05
-2.07195244355435e-05
-3.59499392102296e-05
-3.76034478395024e-05
-5.42028372948819e-05
-2.08232541685749e-05
-3.59290410480145e-05
-6.14531182874944e-05
-9.63554291059797e-06
-4.74287081024754e-05
-4.19126011718277e-05
-4.44096455337058e-05
-1.46849602450642e-05
-3.91356567264733e-05
-3.63208393992026e-05
-3.95550711580194e-05
-2.36602372007253e-05
-1.48701319499736e-05
-2.92796704618962e-05
-1.96783082135792e-05
-5.55715271631267e-06
-4.28150960425552e-05
-3.72877904101983e-05
-1.56260393217922e-05
-2.05221328719142e-05
-6.03909125487069e-05
-3.64333611916764e-05
-1.01176215783359e-05
-3.53654026739427e-05
-4.4105184989865e-05
-1.77889393860637e-05
-3.16213344576836e-05
-1.70676636789695e-05
-5.08329255668099e-05
-1.85414104377965e-05
-2.63257950643844e-05
2.61276829869351e-07
-3.90559350220235e-05
-1.19032867194696e-05
-3.7092230571745e-05
-1.15933750699243e-05
-3.80348676206248e-05
-3.88032190007554e-05
-5.37527873037049e-05
-1.38069691171453e-05
-2.51074089609471e-05
8.21060357629418e-06
-3.07646469439219e-05
-1.81250265643972e-05
-2.00911358941704e-05
-2.01535425886037e-05
-5.54937809380085e-05
-3.91702194946601e-05
-4.6053276874379e-05
4.9918842383769e-06
-2.4379662923531e-05
-3.54427922921061e-05
-4.8914448305765e-05
-2.64085076568234e-05
-1.08996438794394e-05
-2.1525976440293e-05
-3.56427248589002e-05
-2.44741036935343e-05
-2.88212648178576e-05
-2.97396177380655e-05
-2.89401147504758e-05
5.77682783010657e-06
-4.35146804084767e-05
-3.17779117700335e-05
-3.57821253803338e-05
-2.587473995781e-05
-2.33424208533496e-05
-4.65058757362785e-05
-3.53946732994781e-05
-8.03300134779141e-05
-4.21278196834481e-05
-3.8432434946036e-05
-3.88450024988073e-05
-3.82380488595093e-05
-2.48168024627444e-05
-7.589218843784e-06
-6.21700293237477e-05
-2.12054686760511e-05
-3.37866997526685e-05
-6.76244591349058e-06
-1.36784807446388e-05
-2.11095537008961e-05
-3.41116318175856e-05
-4.80900244347463e-05
-4.2173176543728e-05
-5.79649510588375e-05
-1.54226989269897e-05
-2.11231391401797e-05
-1.74363230610989e-05
-6.4912832916721e-06
-3.21901329152315e-05
-3.20506682693109e-05
-4.15614122962985e-05
-2.76594578382126e-05
-5.08515682701055e-06
-7.71792989207581e-05
-3.51850572707303e-05
-1.87988940305147e-05
-3.61107266142921e-05
-3.32658189751494e-05
-1.41865343876559e-05
-3.28273923715745e-05
-3.92184746780373e-05
-5.61396248178937e-06
-2.71113126676949e-05
-2.65716103477166e-05
-1.6471834765466e-05
-5.15017547773388e-06
-5.23782724172182e-06
-2.80865617867099e-05
-1.53908023698219e-05
-1.79432826230783e-05
-2.80004462261046e-05
-3.40879229186756e-05
-7.17646412898058e-05
-3.07029933363221e-05
-2.17671720594056e-05
-1.76703982430451e-05
-3.15271158698969e-05
-3.58980478423385e-05
-2.84795133941731e-05
-1.78012597751483e-05
-3.31959744637392e-05
-5.36851302736238e-05
-2.48668360205108e-05
-2.79876137461625e-05
-5.13717265739927e-05
-1.08704365960409e-05
-1.45442657734008e-05
-2.91262160631582e-05
-2.60457625744585e-05
-2.27323713598596e-05
-4.72632621884817e-05
-5.83510411887686e-06
-2.54684090576527e-05
-1.95287556795623e-05
-7.55305463220567e-06
-1.20032443840178e-05
-1.94551736862475e-05
-2.30163053619018e-05
-3.7661312649905e-05
-7.88984960436198e-06
-1.82109564966636e-05
-4.98173340993874e-05
-2.92454774925277e-05
-1.73831231057816e-06
-2.4980333952173e-05
-1.96681544415995e-05
-4.37427321060083e-05
-2.42886597754552e-06
-3.72586600843049e-05
-3.34513479650732e-05
-3.52445744165875e-05
-3.61956812586728e-05
-1.89926252138889e-05
-3.35739502545523e-05
-2.79659198562924e-05
-3.28125444137109e-05
-3.94573236080967e-05
-7.19691411692771e-06
-4.38350744905009e-05
-4.26413952570077e-06
-5.50086420217676e-06
-4.06996929225621e-05
-4.34087128561027e-05
-3.13495976495785e-06
-1.54728318052943e-05
-4.79433077902291e-06
-4.12440638078921e-05
-5.12239267568048e-05
-4.21785722375641e-05
-4.57779502675169e-05
-3.42099152571874e-05
8.51827558634078e-06
-2.94515072861594e-05
-2.89517634508304e-05
-2.64027377697713e-05
-3.19172895717245e-05
-3.47583133329109e-05
-2.45044014340421e-05
-5.47890433778357e-05
-2.45185152356783e-05
-3.29639903262753e-05
-6.34229194437946e-05
-1.01893337721242e-05
-8.51762476635985e-05
-2.40692438318043e-05
-1.75591463813133e-05
-1.02260918561549e-05
-1.22460891225155e-05
-4.98615006183445e-05
-4.6467082700757e-05
-5.1606808122692e-05
-4.29956583793761e-05
-1.70436961895493e-05
-5.67420411808137e-05
-8.64309346496269e-06
-3.9953234111222e-06
-5.33803153678393e-05
-2.78432735974755e-05
-1.27711307027372e-05
-2.70369146800833e-05
-3.09060963819522e-05
-7.9616207056018e-06
-2.08110736644321e-05
-4.60781281243614e-06
-3.85351727614056e-05
-4.77767380451534e-05
-3.19024197428491e-05
-1.82988838121307e-05
-2.98878923419664e-05
-4.20770775424494e-05
-3.05271969383122e-05
-2.41610366902304e-05
-2.3909869195557e-05
-3.72734388385689e-05
-1.77978666836204e-05
-1.53265150995846e-05
-1.98123272379945e-05
-4.31765083555418e-05
-1.75672092565517e-05
-3.32347313409585e-05
-4.90543992942475e-05
-5.99241383766691e-05
-1.0120047622299e-05
-4.23463263254729e-05
-2.2691710813174e-05
-2.87049028821225e-05
-6.82707084732267e-05
-4.45238024198478e-05
-3.35781019029532e-05
-4.87061637285236e-05
-3.06863807835478e-05
-1.90735589658444e-05
-3.55574769018763e-05
-2.49825898488181e-05
-2.5270424164503e-05
-1.95330250000818e-05
-1.68470995490321e-05
-3.13481484277545e-05
-1.9287023071594e-05
-3.59408554393646e-05
-3.05790679485679e-05
-5.2384367531428e-05
-3.72770784775967e-05
-3.94526901750018e-05
-2.31497844380688e-07
-3.07006825960308e-05
-2.68762232043076e-05
-2.79581432087651e-05
-3.97985977795469e-05
-2.6312606871393e-05
-7.04578681024807e-06
4.78493949123677e-07
-3.37990397055043e-05
-2.58813873648346e-05
-4.2117057871559e-05
-1.14474876228638e-05
-1.58671558630197e-05
-2.63386196908923e-05
-4.08826780470207e-05
-3.46053239408836e-05
-1.95132050952087e-05
-1.76015695520036e-05
-2.62146326229976e-05
-6.48805348449496e-05
-4.14472871443324e-05
1.20284149546086e-05
-9.47895859363235e-06
-1.46657965536373e-05
-1.46350668479882e-05
-3.98835924992194e-05
-3.95153593831064e-05
-4.21931619974976e-05
-1.93194059794625e-05
-2.29877667884675e-05
-5.58666293202336e-06
-1.34496035572288e-05
4.02215881728815e-07
-3.73392758199553e-05
-3.64033993904138e-05
-7.15762547156193e-06
-1.55922684342875e-05
-4.72917555739523e-05
-5.57288406445863e-05
-4.00004946621135e-05
-3.53504235737501e-05
-1.27555711587543e-05
-3.90212315388451e-05
-2.54501677262163e-05
-2.52017202408048e-05
-2.27862288428884e-05
-2.00967740121446e-05
-2.38969939384101e-05
-3.61479202918353e-05
-2.51561642012505e-05
-1.00383268905534e-07
-1.24073122404638e-05
-2.01491958108426e-05
-3.75498638416623e-05
-2.82675585070044e-05
-1.97254051716425e-05
-5.86635915858065e-05
-5.22130788884468e-05
-4.41824881604829e-05
-4.40484315865826e-05
-3.49861856046427e-05
-4.72333738820859e-05
-1.40324220077869e-05
6.19318604518789e-06
-4.02651657728959e-05
-4.87469215103401e-05
-1.78505770972994e-05
-4.97679456017068e-05
-2.52747036134482e-05
-4.92753039580092e-05
-4.73386400599006e-05
-2.69590946673112e-05
-4.47519102506038e-05
-2.83324745487141e-05
-5.44980088558374e-05
-5.30179979956994e-05
-2.21912174782112e-05
-2.13305532891765e-05
-3.37502995934285e-05
-3.14137156614438e-05
-6.16252160647735e-05
-2.1643665551654e-05
-1.58733756440282e-05
-2.72113779405551e-05
-3.85128700302508e-05
-1.9102623613238e-05
-5.70908607156115e-06
-1.70994935684441e-05
-1.87256984875355e-05
6.64409245811246e-06
1.13163692768555e-05
-3.2970204985625e-05
-3.50925705008105e-05
-3.25992827895105e-05
-3.87400174926382e-05
-7.38670300272611e-06
-6.2164827145139e-05
-5.1591974340211e-05
-2.04797831531061e-05
-6.10630640791473e-05
-1.54809024498706e-05
-1.68883101026155e-05
-4.42892877617884e-05
-1.59970833160516e-06
-3.16881621119049e-05
-1.67680511513505e-05
-1.8779386690953e-05
-2.85870573650903e-05
-6.59169435020974e-05
-5.01371288157255e-05
-3.62483889114023e-05
-3.60894762585242e-05
-4.83507646175253e-05
-3.84309854401431e-05
-2.19201223551998e-05
-1.63531500824841e-06
-4.16963488616808e-05
-3.73463489749846e-06
-9.33240202000946e-06
-7.3304280493146e-06
-2.75818912080511e-05
-4.61557871791582e-05
-1.48249148025776e-05
-2.24178404258909e-05
-1.39448748487169e-05
-2.26037924044766e-05
-5.26742678177496e-05
-6.0259165662608e-06
-4.93204894386196e-05
-3.08259329991615e-05
-2.14260424100064e-05
1.32074977510097e-05
-2.0108277225801e-05
-2.23925287060474e-05
-5.26974465920633e-05
-2.2581573795665e-05
-3.28332782248664e-05
-1.68579075334096e-05
-3.86472370788182e-05
-2.02998160066203e-05
-4.24871286940936e-05
-1.0882684373411e-05
-2.60461548315172e-05
-4.40666454726461e-05
-4.37019023304013e-05
-2.20981809030597e-05
-3.13550834140155e-05
-5.01308095286582e-05
-1.07177192405123e-05
-5.20276657249518e-06
-4.79692020087162e-05
-1.7950735051431e-05
-4.03773944499411e-05
-3.79983905823597e-05
-2.31916903618225e-05
-8.0165100832952e-06
-3.05857991138e-05
-2.59263005445423e-05
-4.57478529703644e-05
-3.20401265935005e-05
-4.07792523585462e-05
-2.61777710816511e-05
-4.67777721393241e-05
-3.4812446703217e-05
-2.40930234999561e-05
-1.37170224116619e-05
-3.58863011254836e-05
-1.07652790042923e-05
-4.77630529467158e-05
-2.17022013379542e-05
-2.86107300877339e-05
-2.33329970485827e-05
-2.5386592364552e-05
-6.12087299646978e-05
-4.41501740090441e-05
-6.13639492898916e-05
-3.7303534539086e-05
-4.5175022612561e-05
-4.24854556195364e-05
-1.77616342356882e-05
-2.74315024601552e-05
1.55105945210293e-05
-2.25310081458701e-05
-2.41384338399206e-05
-2.10421446178387e-07
-1.34436107675057e-05
-1.16152025256081e-05
3.32122184810048e-06
-1.77931632923164e-05
-2.03148059729385e-05
-6.06654094263798e-06
-2.94432142752399e-05
-3.43226001451859e-05
-3.82776273076665e-05
-1.42104858823069e-05
-4.57545294070874e-06
-3.86181416810339e-05
-2.75186852901181e-05
-3.79903778390769e-05
-1.96526174859275e-05
-2.99230050191075e-05
-1.49447236104583e-05
-4.49430960215177e-05
-2.58072156130651e-05
-3.0270448216758e-05
-4.33258051461706e-05
2.55218655193991e-06
-3.91906194945044e-05
-3.78697375493674e-05
-5.95935432299949e-05
-5.96933720365707e-07
5.55374728333135e-07
-2.86507230304733e-05
-4.73509446454931e-05
-5.0082033717647e-05
-3.58750733038116e-05
-3.52384725851493e-05
-6.47521549747199e-05
-4.22610126313509e-05
-1.49444338412194e-05
-4.43942618459681e-05
-4.51965066444411e-05
1.10463614453126e-05
-3.51860216419276e-05
-4.82659267051317e-06
-3.38425588508072e-05
-3.72028541178611e-05
-5.07489668321485e-05
-2.08688668270367e-05
-3.22447288459255e-05
-5.05374898981824e-06
-4.59427295496524e-05
-1.21168698826461e-05
-2.82345413794838e-05
-4.16451142069148e-05
-2.2565251107611e-05
-4.6888671950564e-05
-4.03479845122196e-05
-2.49383749833589e-05
-2.21049087028823e-05
-4.08677677748926e-05
-3.32762675966528e-05
-4.2971263201203e-05
-1.7520999952817e-05
-1.24235684565626e-05
-1.70340336472677e-05
-4.2175667791754e-05
-1.70327945737359e-05
-5.05130384772724e-05
-1.89821380804013e-05
-3.44263534962685e-05
-1.92735349949506e-05
7.80963863919052e-06
-3.59835900963301e-05
-2.36145328400954e-05
-2.92309525168523e-05
-3.03448197281362e-05
-2.40243580205114e-05
-1.35153443312666e-05
-3.96607884683566e-05
1.98806772810351e-05
-2.04598680379339e-05
-2.25012338449548e-05
-1.95685128713197e-05
-4.3192525205448e-05
-3.30633616343138e-05
-5.51936143210149e-06
-3.15175469366313e-05
6.8931335252017e-06
-1.79753649029794e-05
-7.03223843180437e-06
-2.38218310115496e-05
-5.77745989248518e-05
-3.16308957741827e-05
-2.392203603305e-05
-1.46547013134239e-06
-3.54217025971535e-05
-3.82652633181214e-05
2.67948951463009e-06
-1.81890162911525e-05
-1.82113376177919e-05
-4.91760081010586e-05
-2.86984892896258e-05
-2.5929411383044e-05
-2.6809712485919e-05
-4.69877002219648e-05
-1.35579578948444e-05
-2.9132091932273e-05
-4.30261217127504e-05
-3.44932407573254e-05
-2.81422943002033e-05
-3.10450032567141e-05
-1.35791052155747e-05
-1.81594260635925e-05
-4.23273102201196e-05
-4.78761270104368e-05
-6.16371501355098e-05
-1.96699182381166e-05
-5.0683580808721e-05
-4.61819262303675e-05
5.79070782891601e-06
-4.92595720458359e-05
-1.6131698612362e-05
-4.79927683070466e-05
-1.48703529464431e-05
-4.79718836724027e-05
-5.04659491749143e-05
-2.95139402074097e-05
-2.56807751868974e-05
-5.11174361727037e-05
-7.33231122874102e-05
-3.3583915068259e-05
-4.69736705876413e-05
-4.20681581318272e-05
-2.67913927526228e-05
-2.64386150599024e-05
-1.96904072040458e-05
-2.81777517461577e-05
-7.08755689095665e-06
-5.55478481704357e-05
-2.14683443715233e-05
-3.10620041152758e-05
-1.58724854592825e-05
-1.66351746351623e-05
-2.00555256567595e-05
1.93571705807319e-06
-3.73527448786726e-05
-3.81044043682492e-05
-2.8318948517102e-05
-2.87485680050259e-05
-4.15359613821869e-05
-3.88173616304114e-05
-4.28216329378052e-05
-5.38273152018811e-05
-1.99820866811065e-05
5.48725298669632e-06
-3.69049386536833e-05
-2.73868684946552e-05
-7.62449505307117e-06
-3.13363176452816e-05
-2.36464769455978e-05
-7.72772988881864e-05
-3.10840730648511e-05
-1.53700217851702e-05
-7.75321970791781e-06
-3.13801036294224e-05
-4.94386925346542e-05
-4.36567980794494e-05
-3.05760169140942e-05
-3.2809330541342e-05
-4.91650831861349e-05
-4.3649023557461e-05
-1.54360054121612e-05
-3.59900809912794e-05
-4.32385532821396e-05
-2.57214675876765e-05
-2.5659139466698e-05
-4.21832292075406e-05
-5.67560123534243e-05
-3.91921291685197e-05
-4.59220518164062e-05
-3.20743894345006e-05
-4.02857474766301e-05
-3.70690409735181e-05
-2.17025493368229e-05
-2.64496370025609e-05
-2.87997767900826e-05
-7.56761408306915e-07
-2.99693699170625e-05
-3.95182274444741e-05
-4.69985511304961e-05
-3.13448128149971e-05
-1.16399264282128e-05
-5.41935529966893e-05
-4.05425126205473e-05
-2.88598981860936e-05
-4.32320574319864e-05
-2.24360379651585e-05
-3.67607867993651e-05
-3.87993875783193e-05
-4.55859310793573e-05
-5.35497049231916e-05
-1.93370341317538e-05
-7.07033126515278e-06
-2.70098974303337e-05
-4.98356703711702e-05
-2.32630352201071e-05
-3.09751777773551e-05
-3.75381479396857e-05
-1.90625595400251e-06
-4.53729470503562e-06
3.05519529818761e-06
-1.77809825505282e-05
-2.25739730580422e-05
-3.2541644104792e-05
-3.05889505540242e-05
-2.71875930239345e-05
-3.7598993117296e-05
-5.522601426745e-05
-1.48652771184179e-05
-5.63566158484312e-05
-5.32402578344429e-05
-2.96630777680034e-05
-3.42480955918881e-05
-1.11298478339486e-05
-3.88253957339832e-05
-4.92683003522867e-05
-3.95830877080124e-05
-3.25187441478022e-05
-1.90701917430318e-05
-2.61729235173679e-05
-3.72345143689884e-05
-1.2616831336005e-05
-2.22466018872422e-05
-4.33990085064138e-05
-3.78720219700714e-05
-5.13540908774561e-05
2.27384426110792e-06
-4.26847794387507e-05
-5.02980759502407e-05
-2.40463899919793e-05
-4.63797735991337e-06
-5.57025114484261e-05
-3.84356386577064e-05
-1.35774482396215e-05
-2.23608436964887e-05
-2.0033038119422e-05
-7.90438449035695e-06
-3.28135621533607e-05
-1.46245861045472e-05
-8.70651885383228e-06
-9.05798847936204e-06
-5.71398556207029e-05
-3.01062460943838e-05
-3.02005794154177e-05
-2.50808998199515e-05
-2.10670785335298e-05
-2.02485201785566e-05
-5.97760817901138e-05
-4.4070360403946e-05
-3.43996835062987e-05
-3.17222469572904e-05
-3.63227979921705e-05
-3.38582092771497e-05
-1.67440088187989e-05
-5.93268447131631e-06
-2.58543699566444e-05
-1.72389664592093e-05
-8.36560758645631e-05
-3.49566433587848e-05
-1.95095367386481e-05
-4.85439614636597e-05
-4.30942968952798e-05
-1.52097728114706e-05
-2.47793887370468e-05
-2.68231404136743e-05
-3.22945086636628e-05
-4.72942323692766e-05
-1.67377461850327e-05
-6.5461494479366e-05
-6.33946307707029e-05
-4.66825607358814e-05
-2.23690441698806e-05
1.07220118192055e-05
-8.04174738082213e-05
-4.10996539167393e-06
-1.1493788724308e-05
-4.66787771754061e-05
-4.21055812065968e-05
1.36846172103523e-05
-3.27804113936881e-06
-1.26030098711058e-05
-1.11364333407692e-05
-1.61463636868634e-05
-3.6893719747103e-05
-2.7804142691783e-05
-3.58767687890049e-05
-2.98452622045546e-05
-3.98009054044431e-05
-3.5156091292869e-05
-3.01476194902808e-05
-3.17729664330651e-05
-4.18515359829884e-05
-1.41868769027201e-05
-6.07125044210283e-05
-3.67708398300246e-05
-3.31209284905301e-05
-2.20898334945524e-05
-2.02653761402571e-05
-6.92451588274897e-06
-3.28919878693069e-05
-2.53331289470646e-05
4.69285847389316e-07
-6.05708977081428e-05
-2.35589067903951e-05
-2.22639155593203e-05
-1.59264465471973e-05
-1.17916499899581e-05
-3.69998233635121e-05
-3.51583229055443e-05
-6.29150962856094e-05
-2.27440157344363e-05
-1.14096888425592e-05
-3.42924577258977e-05
-2.68951873960895e-05
-3.99130959049086e-05
-1.95961881245015e-05
-2.02984373441472e-05
-4.66909708354358e-05
-6.72492612492187e-06
-2.02845488483471e-05
-3.83250443606513e-05
-3.21441726876476e-05
-3.76876397507314e-05
-4.36337012677841e-05
-1.36068214973901e-05
-3.84794178049516e-05
-1.28945863698649e-05
-5.19933195633249e-05
-3.93426640549298e-05
-2.86942095008023e-05
-3.70242268280464e-05
-3.53511812280891e-05
-7.99059053319565e-06
-6.01235075014675e-05
-8.83940450373722e-06
-3.0915232118099e-05
-3.17984745235322e-05
-2.82773584836174e-05
-2.56831942638461e-05
-1.53730382420199e-05
-4.48290643732417e-05
-3.00928616357185e-05
2.97168996639096e-06
-4.91938433418458e-05
-2.6746655855958e-05
-5.29300969218124e-06
-1.96569692482241e-05
-2.58760491876142e-05
-2.15485093381731e-05
8.41774569522503e-06
-1.65131267461241e-05
-4.61662907757567e-05
-3.66489488890336e-05
-2.84224203850352e-05
-2.40514827709294e-05
-4.57861433811805e-05
-2.50980304105966e-06
-4.23147557876318e-05
-4.2028741131228e-05
-3.05253085213869e-05
-1.89029786136268e-05
-4.26284924641536e-05
-2.54818754806629e-05
-2.41184791222081e-05
-4.24928110262222e-05
-5.38748573784392e-05
-3.03093380426163e-05
-3.54698685331353e-05
-3.73325754408807e-05
-3.47101646975224e-05
-1.03295142812224e-05
-3.47312209996738e-05
-1.92397732064195e-05
-4.28163089662547e-05
-3.12414748325589e-05
-3.59293639107165e-05
-3.57248520712881e-05
-5.94552680853288e-05
-5.07289373304779e-05
-3.27404870763258e-05
-3.27697722081371e-05
-3.46990943387689e-05
-3.49478227981004e-05
-2.99383177579547e-05
-2.50939869425322e-05
-4.08402257765225e-05
-4.33361699146624e-05
-2.29775490823325e-05
-1.08240602161611e-05
-3.7528067251189e-05
-2.03023997840363e-05
-7.9895993818836e-06
1.33226700223728e-06
-2.05879501534396e-05
-2.44091913986782e-05
6.94405571310392e-06
-1.81184831501005e-05
-4.27266359664194e-05
4.11859692234559e-07
-3.0762065217824e-05
-3.92247655553448e-05
-2.10503329826284e-05
-1.43046173120869e-05
-3.95108020363063e-05
-4.31854873689373e-05
-7.82256593236939e-06
-5.00800791059101e-05
-3.61961845706176e-05
-2.46765595620787e-05
-4.17103959516643e-05
-8.45063285187558e-06
-2.70505000714788e-05
-3.05392545283717e-05
-3.045362098484e-05
-4.21795562225032e-05
-1.82538759830679e-05
-1.28726385568968e-05
-4.15425270642594e-05
-3.8148519764354e-05
-1.19744293102691e-05
-4.38727234073352e-05
-3.23023016919268e-05
-2.39973009383643e-05
-2.14512811185518e-05
-4.29711331210906e-05
-8.6933277087241e-06
-3.56030339972155e-05
-3.36867221390419e-05
-2.76367284414705e-05
-4.92901205061439e-05
-4.84731497267082e-05
-2.96165904427884e-05
-3.5734960313101e-05
-2.56228039806987e-05
-3.71437547613809e-05
-2.3290707389472e-05
-3.12525869238772e-05
-4.20884788919799e-05
-4.34693655009455e-05
-5.72183494499895e-05
-2.9345800334985e-05
-3.22935460879985e-05
-1.07391224268434e-05
-5.65845536913001e-06
-1.13276049217214e-05
-4.04304560585289e-05
-2.08087354462773e-05
-3.93188518784201e-05
-5.89262624408478e-05
-3.64112123053088e-05
-6.44623391127836e-05
-4.40242810394519e-05
-4.27341860007198e-05
-2.09987471899084e-05
-1.89479474092688e-05
-7.62496205110065e-06
-1.12219008240689e-05
-4.77732218785549e-05
-3.95324331794901e-05
-1.76335618564938e-05
-2.46085510338324e-05
-4.28048074822307e-05
-1.18421530689648e-05
8.85281047003726e-07
-3.82196600228348e-05
-2.57075753192989e-05
-9.63687474519153e-06
-2.6389516578952e-05
-3.22125754262555e-05
-8.01740210976086e-06
-3.97681708812947e-05
-4.65298969017724e-05
-7.0005691386035e-06
-4.66543788766595e-05
-6.38817207499185e-05
-3.01813068386704e-05
-6.17076652459816e-05
-5.96630002467567e-06
-2.76799591820053e-05
-4.98937824987614e-06
-2.47309322092605e-05
-4.96485311765122e-05
-1.97727143631083e-05
-3.42458339025047e-05
-1.13995132266933e-05
-7.77610740504349e-06
-2.9619429522412e-05
9.21922524789741e-06
-4.72284642125169e-05
-1.66447481968913e-05
-3.348885006317e-05
-1.17101654360369e-05
-3.68917820775819e-05
-3.63840894770472e-05
-4.72987592730651e-05
-8.43354072219753e-06
-4.14162958298761e-05
-4.37047479211634e-05
2.03690306253256e-05
-1.56980224241104e-05
-4.70892570379744e-05
-4.35732143913598e-05
-5.05822672109599e-06
-5.54553302578193e-05
5.69281653768518e-06
-1.63544906244364e-05
-2.51702677742359e-05
-3.56410896496933e-05
-4.72504373924637e-05
-1.07399192191542e-05
-5.21832253504948e-05
-4.41255743442583e-05
-4.20048327046466e-05
-2.74523886411128e-05
-3.88323998065769e-05
-4.53172101775382e-05
-4.60214524349771e-05
-1.38841564496969e-05
-3.87191714390727e-05
-2.58762374383167e-05
-1.02692180504355e-05
-4.69410287480213e-05
-2.17742271344005e-05
-2.91541464879044e-05
-1.93957718322453e-05
-3.20364141095989e-05
-4.5245926139231e-05
-3.03828650035439e-05
-4.70487358737321e-05
-4.6836090879244e-05
-3.17170036776828e-05
-4.02823611134737e-05
-2.70678431266189e-05
-2.49229136926425e-05
-2.00492577241201e-05
-3.63805681468489e-05
-1.75166421829035e-05
1.33194590226428e-06
-2.85509724178348e-05
-2.67170693104132e-05
-1.74918531492762e-05
-2.62632523033977e-05
-2.92559294692914e-05
-8.16916124963516e-06
-3.83651774689472e-05
-4.25378100678153e-05
-2.31640458502224e-05
-4.14915377636783e-05
-3.56987584891188e-05
-3.17279981380379e-05
-1.809287008323e-05
-2.32595884323934e-05
-3.30363389400737e-05
-3.22826355252715e-05
-4.76027148490058e-05
4.98437901157529e-06
-2.86567229621662e-05
-8.64107327412299e-06
-2.00906707448073e-05
-1.15482866613137e-05
-5.69891278508128e-05
-3.50747244776228e-05
3.74192936072383e-06
9.92755475421889e-06
-1.72240679222355e-05
-4.37538511859333e-05
-2.58625232015075e-05
-2.97425776913125e-05
-3.0383917594818e-05
-1.09222322739427e-05
-3.76252809734664e-05
-3.71019375145072e-05
-3.18478499734754e-05
-3.04783968569796e-05
-1.82942119934067e-05
-1.43471698911052e-05
-1.49677080208313e-06
-1.439960151685e-05
-3.91502552997472e-05
-2.13340466354117e-05
-1.22643679885119e-05
-1.2111366865844e-05
-4.53599594768639e-05
-3.2116807273366e-05
-1.77228249702437e-05
-5.59684605072471e-06
-1.30613947998625e-05
-2.16084413018818e-06
-2.08675994660888e-05
-5.76323001604245e-05
-5.31617980589848e-05
-1.79035568513891e-05
-1.68437305963655e-05
-2.50825754929206e-05
-1.96427175653228e-05
-2.26734539808655e-05
-3.88221418327949e-05
-3.68516903281758e-05
-3.57008122168296e-05
-3.92949827324469e-05
-2.97287275323902e-05
-2.2947150866008e-05
-2.00161939648156e-05
-9.59947366160726e-06
2.7769466094645e-06
-1.32001103327427e-05
-2.43942698479041e-05
-5.40661354550203e-06
-3.99942732723367e-05
-2.74285947430461e-05
-1.7043444562569e-05
-4.5940182906551e-05
-2.13099033642712e-05
-3.23912471805328e-05
-1.09371365872415e-05
-3.6099669426589e-05
-3.33231145532509e-05
-1.74484263608057e-05
-1.91577346895972e-05
-3.41715963469125e-05
-1.27356744453469e-05
-3.80126342550807e-05
-1.70395484564388e-05
-4.44867209053831e-05
-1.65651393488898e-05
-3.35342696695788e-05
-2.14444242004848e-05
-2.77937554563583e-05
-2.67174862153809e-05
-4.90362732127423e-05
-3.93929499371975e-05
-2.35566112846188e-05
1.45405360940264e-05
6.25462903066091e-06
-1.49543916755383e-05
-3.15729465240432e-05
-3.38487187112139e-05
-3.63616942070314e-05
-5.60534050243983e-05
-2.81985879883197e-05
-3.45814281961177e-06
-1.95379038821771e-05
4.99657055972916e-06
-2.64758982944582e-05
-5.4854672401509e-05
-5.45882282275402e-05
-1.09721269906041e-05
7.91248222111422e-06
-2.98086934368797e-05
-4.23876150048456e-05
-1.39736479813525e-05
-3.46910714037222e-05
-3.86411141558054e-05
-6.62543752458587e-06
-4.17490940695164e-05
-3.08110016798503e-05
-4.1094523851191e-05
-4.93651054729879e-05
-1.30594989521656e-05
-2.61491810559504e-05
-4.35597930012003e-05
-4.79225374906438e-05
-4.09524182202161e-05
-5.06609002184983e-05
-4.03497819767111e-05
-1.37965402572619e-05
-3.14514792625834e-05
-5.62224934560685e-05
-1.46058312265673e-05
1.14500500118223e-05
-2.69393918978246e-05
-2.38456226630908e-05
-1.24018148412681e-05
-1.66914677458607e-05
-2.44225131232812e-05
-2.43585448991899e-05
-4.36650123397249e-05
3.52669330482474e-06
-4.58279765887536e-05
-4.15734739305954e-05
-1.10540788882816e-05
-3.23117517277275e-05
-3.67676597032961e-05
-3.12314519014772e-05
-3.09759786807867e-05
-4.06614387361073e-05
-5.92106937634306e-05
-6.98172994558322e-05
-4.37030775675537e-05
-3.78035974115647e-05
-3.60491914442798e-05
-2.56488341912505e-05
-2.66384818505317e-05
-2.70649294975205e-05
1.57593814387476e-05
-6.34286142674926e-06
-4.14647190991014e-05
-3.09817484438202e-05
-2.03883910178669e-05
-2.08996547594078e-05
5.17756025350107e-06
-2.60931894224409e-05
-1.87517529988062e-05
-3.67252792989123e-05
6.60766395252941e-06
-4.73150290801307e-05
-2.42286310794128e-05
-4.40804670958735e-05
-1.97344613908145e-05
-3.4418332647435e-05
-9.17664465934943e-07
-3.81121560970402e-05
-5.54120900579361e-05
-6.25983953829814e-06
-4.36258685226259e-05
-3.16335282455507e-05
-1.49662393562541e-05
-3.85132870799327e-05
-5.22966679679729e-05
-1.60895175870127e-05
-3.02105225173956e-05
-2.94145924135229e-06
-4.11850384511156e-05
-2.12600353717946e-05
-1.16155168456689e-05
-3.30624487715187e-05
-6.92774043855935e-05
-6.26396238685107e-06
-4.59451144865729e-05
-2.83741001683731e-05
-4.11804558699721e-05
1.13710245066094e-05
1.04519071958011e-06
-4.97962106794618e-05
-1.61783975559965e-05
-5.60169702389344e-06
-4.32891709335351e-05
-5.12226961225649e-05
-1.36130629188069e-05
-1.82142215622491e-05
-4.79885334058226e-05
-3.07098179212512e-05
-4.76287083733353e-05
-5.3754895547385e-05
-1.93936961337436e-05
-4.29951201159464e-05
-1.29954096979355e-05
-6.68346514938001e-05
-5.22619323626969e-05
-1.78165579385421e-05
-2.24326487430617e-05
-3.7338803973476e-05
-8.86299785593878e-06
-5.67901613662726e-06
-3.28349139448345e-05
-8.56871988025087e-06
-8.88519220213989e-06
1.1606627616327e-06
-5.92119281960069e-05
-7.10928053587771e-05
-3.35402500415148e-05
-1.9878947472166e-05
-3.52668404858732e-05
-7.67780289026024e-05
-4.46363530469125e-05
-2.08958379858704e-05
-4.29333660896308e-05
-4.96433878457937e-05
-3.36206965845271e-05
-2.59196854554313e-05
-3.1063043750152e-05
-5.13337137284259e-05
-3.46205275445148e-05
-3.16659367246519e-05
-1.45845101592958e-05
-2.77827919789682e-05
-4.14184556236025e-05
-2.32927395421349e-05
-2.86892375905656e-05
-2.62425999623195e-05
-3.58248102747512e-05
1.71797376907678e-05
-1.58264747362116e-05
-3.5381981979962e-05
8.97563133708324e-06
-1.46874440633466e-05
-5.80012426900841e-05
-3.86941334936878e-05
-5.69613565035296e-05
-1.01131229786331e-06
-6.09594743224286e-05
-2.93514907044316e-05
-1.9911862400903e-05
-4.06388848458159e-05
-9.80400489640088e-06
5.29770518285533e-07
-2.58281787482746e-05
-2.0105412038911e-05
-2.14661065580588e-06
-5.28177169064698e-06
-1.65483468962968e-05
-1.04369629933325e-05
5.44687196280976e-07
-5.5337091064044e-05
-2.00806359865034e-05
-4.03465320876842e-05
-6.11897541829059e-05
-2.83841316567962e-05
-4.11012417023622e-05
-1.99766343934367e-05
-4.62527255286613e-06
-4.03663045659839e-05
-1.63424531190654e-05
-4.19346360101921e-06
-2.59708469219388e-05
-4.43888240551303e-05
-3.29944167592857e-05
-4.55454686559521e-05
-3.93254847562843e-05
-1.81534514405689e-05
-3.7898711881215e-05
-2.44233217252962e-05
-3.20574958654122e-05
-3.75846986923688e-05
-3.88183964261297e-05
-4.41574735261001e-05
-2.18384804252477e-05
-4.7714251436804e-05
-3.38510309324988e-05
-4.57049630494224e-05
-5.34174931056277e-05
-2.34734207848681e-05
-2.88584481042393e-05
-3.46199627249514e-05
-1.37006832682993e-05
-1.15770507667063e-05
-4.69027034703449e-05
-2.79948461027424e-05
-6.49646810233207e-05
-5.75954445708474e-05
-3.05931557361532e-05
-3.82343460576951e-05
-2.38120754484478e-05
-3.13325344844417e-05
-1.96222085440821e-05
-3.05257964109866e-05
-4.28402613033168e-05
-3.43939618342406e-05
-6.15141190731417e-05
-2.27364074522588e-05
-4.6597214512321e-05
-1.93255988496022e-05
-2.06166209768708e-05
-3.11890750489634e-05
-5.74513188657519e-05
-2.03287127626913e-05
-1.31949259221016e-05
-3.01864938794946e-05
-1.67040298483489e-05
-2.12114747102466e-05
-2.26819263578681e-05
-4.1041074185614e-05
-2.44366628750702e-05
-4.43648530817756e-05
-2.98081969965672e-05
-2.55030624272605e-05
-2.11704474901551e-05
-2.66867994567185e-05
-2.38032068558766e-06
-1.16359689686575e-05
-1.33682772860646e-05
-5.62467222302137e-05
-1.93771528714615e-05
-4.53209494608303e-05
-5.83522760335781e-05
-1.25788527740417e-05
-4.0455649449008e-05
-3.32733772480317e-07
-1.60973215300874e-05
-8.80317904507656e-06
-3.94933454184723e-05
-2.90961658840643e-05
-5.90780087975976e-05
-6.96119674609389e-05
-2.81774277111981e-05
-2.48526318104368e-05
-5.01409299434264e-05
-4.02769011081098e-05
-3.93894410578302e-05
-3.43976335024246e-05
-3.98126702039703e-05
-1.51777154729409e-05
-1.25799350200925e-05
-2.18652467400775e-05
-4.02117743812038e-05
-3.61356335457457e-05
-2.18306107273342e-05
-1.69363353313882e-05
-1.42989917213876e-05
-3.48884397391014e-05
-3.74940697899086e-05
-3.65984716302158e-05
-5.76429972355292e-05
-4.23858650619142e-05
-3.05977303707053e-05
-5.51570899407283e-05
-4.78474529088895e-05
-4.1532479126379e-05
-4.42493658374204e-05
-3.62334813098301e-05
-2.96050892592235e-05
-3.80733530978074e-05
-2.85770503115753e-05
-4.95591511997905e-05
-2.19267336719445e-05
-1.95935108423984e-05
-3.08591432920366e-05
-4.48328440974493e-05
-3.89026631537334e-05
-7.09757644306102e-06
-6.0345729258895e-05
-5.5377411174767e-05
-2.11878561452706e-05
-3.80787529892162e-05
-6.28017381046541e-05
-8.00871254472314e-07
-4.59993049607154e-05
-2.4694015436655e-05
-1.51898507974131e-05
-2.30218890040464e-05
-2.61650696979368e-05
-1.95230136002549e-05
-7.20317446569804e-06
-1.10993892871546e-05
-6.45001924544245e-05
-3.17826524858985e-05
-1.1422626713657e-05
-3.80653356683218e-05
-3.02599723098618e-05
-5.2837282674788e-06
-6.55334108819918e-05
-5.03367685949097e-05
-3.61481266148462e-05
-1.77506704321022e-05
-1.40215385534571e-05
-2.53030054034102e-05
-2.04686172439257e-05
-4.37974206612431e-05
-6.7292593283315e-06
-3.64846897913283e-05
-9.32284974009951e-06
-5.2408953993575e-05
-3.50501771782582e-05
-3.3586938938903e-05
-1.00111610325842e-05
-1.85065509129355e-05
-1.74934874538232e-05
-1.41901714302685e-05
-6.0230033066816e-05
-1.06737134972043e-05
1.04970386508479e-05
-3.48648270460967e-05
-1.62791218301269e-05
-2.50035309537879e-05
-3.31468548039852e-06
-2.87964263531092e-05
-3.30336067648702e-05
-1.49621908769562e-05
6.35002902413093e-06
-2.42763001929354e-05
-3.45351135382023e-05
-3.69309379744409e-05
-1.73157384706598e-05
-5.05980397634039e-05
-2.4913794187378e-05
-2.98681047814066e-05
-5.97680271087973e-05
-2.03730332871693e-06
-2.85765859190303e-05
-7.25898590775949e-06
-3.70685939832848e-05
-4.36905593704183e-05
-4.42455346421374e-05
-4.11579758842124e-05
1.47276676829603e-06
-1.24901885283033e-05
-1.40571570409537e-05
-3.974805209646e-05
-1.66749558108278e-05
-2.46196794884618e-05
6.48461027921106e-06
-1.88240223479488e-05
-4.33688942408322e-05
-2.96392129090255e-05
-2.45600459885302e-05
-5.86866436246578e-05
-2.11191993932801e-05
-3.30945973927161e-05
-3.41948903710737e-05
-3.27309617654436e-05
-6.86613675635751e-05
-1.0442086115368e-05
-4.95629384348768e-05
-5.10978505348194e-06
-4.59086288484226e-05
3.10081048384603e-06
-3.1074377227638e-05
-3.50558101443102e-05
-2.01718341821099e-05
-1.05722737458882e-05
-2.16748861086933e-05
-4.48464660323458e-05
-2.68302083694953e-05
-4.0159309164924e-05
-4.28703742000541e-05
-2.35520895177461e-05
-3.26245383070161e-05
-3.4653636863034e-05
-2.91924185176458e-05
-2.67921614747891e-05
-4.99064281810021e-05
-4.27338218793022e-05
-2.13170510924738e-05
1.83531143318815e-06
-4.22147897280406e-05
-9.56658818567847e-06
-3.42722073818895e-05
-2.8319076916579e-05
2.83828372462167e-06
-3.96156390914175e-05
-3.19991708705668e-05
-4.74561748512475e-05
-2.32143421794843e-05
-2.57195007687754e-05
-4.67437966955668e-05
-1.91963406603307e-05
-1.63260870096066e-05
-2.28279202069388e-05
-1.43428184763548e-05
-4.719477524129e-05
-6.2690976954901e-06
-4.27472557635544e-05
-3.46343652932922e-05
-2.59014715876166e-05
-3.3906039559761e-05
-2.15711492737387e-05
-2.74161425727486e-05
-2.88950440885055e-05
-3.29511195708594e-05
-5.55677148372471e-06
-1.97976175668382e-05
-5.48377351496101e-05
-4.87107327181714e-05
-2.65970212451866e-05
-4.2217133847181e-05
-6.42147890498847e-05
-1.55798021593694e-05
-1.89233257869101e-05
-1.70868313395244e-05
-1.36748403964826e-05
3.63353734361337e-06
-2.47189990340381e-05
2.81408708387265e-06
-5.1729207405772e-05
6.69922054053293e-06
-3.550812299977e-06
-1.0701215480285e-05
-1.70851477663858e-05
-3.30099319114919e-05
-5.29014136977719e-05
-2.92797810596935e-05
-5.57126555469942e-05
-3.30342382613481e-05
-5.08473490204174e-05
-2.16575666331662e-05
-2.01141066633676e-05
-1.5887794092291e-05
-2.28024427475688e-05
-4.38739796179215e-05
-4.83066236402712e-05
-7.28719920905452e-05
-4.94709982370972e-05
-2.90838648765346e-05
-5.02873393056671e-05
-6.15373781367977e-05
-4.65496957154243e-06
1.3873969320239e-05
-3.84172515824288e-05
-1.6629531780901e-05
-3.3725454917441e-05
1.36246435873207e-05
-1.90647879154081e-05
-2.50169651411709e-05
-6.98712423324094e-05
-2.80629420213472e-05
-3.0740370954509e-05
-3.08627187139107e-05
-1.90297509204898e-05
-4.47586782165629e-05
3.32236590825207e-06
-3.29589492676877e-05
-3.02834112259405e-05
-2.65988124519829e-05
7.74956016504665e-06
-1.94947223562111e-05
-4.92887772974313e-05
-3.61221127366815e-05
-9.17070384420623e-06
-2.53732180861214e-05
-3.10919223979456e-05
-2.61523725115846e-05
-2.81440632154888e-05
-3.58211863901285e-05
-2.5386578753585e-05
-4.95093718047573e-05
-1.22823224062194e-05
-2.29302990130472e-05
-6.67726749813426e-06
-1.67879294468183e-06
-4.89168723724137e-05
-2.76735450656619e-05
-2.24607617926106e-05
-3.48716812960758e-05
-6.44113226607096e-05
-3.10947840885569e-05
-4.04963996037447e-05
-3.62388830324328e-05
-3.71154265672645e-05
-2.46941396621744e-05
4.0513950816484e-06
-2.22469774288578e-05
-3.3423975977994e-05
-2.83178275215246e-05
-2.22044862172096e-05
-3.45909020842251e-05
-2.10023349048741e-05
-1.02139758330285e-05
-2.5740584500203e-05
-2.67655530576899e-05
-1.02759045893446e-05
-2.15161116394867e-05
-3.82125139555906e-05
-3.76484618068679e-05
-3.64215810708736e-05
-6.25295108113827e-05
-5.53800846763405e-05
-1.56025904446716e-05
-3.32159096038533e-05
-3.82376170629833e-05
-2.03868435165941e-05
-1.90723766456227e-05
-1.82907293269955e-05
-3.87564936071882e-05
-5.24338561669772e-05
-3.29478821763717e-05
-3.85335615434972e-05
-2.7755594615952e-05
-3.35336750366343e-05
-3.38889279295276e-05
-3.47060919546621e-05
-3.63963300215666e-05
-4.99353886805634e-05
1.30003060667703e-05
-2.15475232300276e-05
-4.76402852713427e-05
-3.33086839455532e-05
-6.23017762791358e-05
-1.92239104780028e-05
-2.50594823270941e-05
-1.42722659906e-05
-2.99930015848034e-05
-4.43298475966794e-05
-1.79643854075144e-05
-4.46337701066801e-05
-2.06811924043642e-05
-2.36673475868596e-06
-2.41063339882923e-05
-5.55334542982679e-05
-1.93639856316977e-05
-2.78673957920145e-05
-1.34615837077934e-05
-6.27169294532599e-05
-5.77494901112363e-05
-3.70559221446497e-05
-3.11986933277733e-05
-2.94738861830433e-05
-2.01013968703268e-05
-4.46550144806053e-05
-8.39078766653972e-06
-3.99252870544229e-05
-8.719362848393e-06
-2.30570597145096e-05
-9.66240791169621e-06
-1.94930426937358e-05
-1.56379997241586e-05
-1.38590688469439e-05
3.62106143355939e-06
5.14370617502572e-06
3.31989169092474e-06
-3.27593743276604e-05
-2.70842535632458e-05
-9.68765007285213e-06
-9.06078134164133e-06
-1.76195206948529e-05
-4.10204319768924e-05
3.97814301897863e-06
-2.37128294857799e-05
-3.20337296793595e-05
-3.55832284127376e-05
-3.17149854566076e-05
2.56496687888184e-06
-6.42178747798237e-05
-2.73141221643861e-05
-1.5900314133879e-05
-1.92358188628605e-05
-2.81027025243218e-05
-3.60238919316415e-05
-4.78016350642446e-05
-5.04550644935739e-05
-9.92929182169364e-06
-5.13091643578975e-05
-1.79240856880437e-05
-1.44120031724519e-05
-5.66883374280359e-05
-2.75395028235941e-05
-1.0331093308142e-05
-1.69960376014649e-05
-2.60090099057175e-05
-1.72355334427852e-05
-5.05093917488292e-05
-4.43219604292143e-05
-1.91456156432264e-05
-4.90292050836294e-05
-5.8912064662546e-05
-3.21925009123648e-05
-3.4018674506199e-05
-5.33291866154904e-05
6.45463655017689e-06
-3.89827311680817e-05
-4.44121879990513e-05
-2.62526304721211e-05
-1.85681503128941e-05
-1.72640252267326e-05
-1.00001290948538e-05
-3.24565534484931e-05
-4.14857193693106e-05
-2.6273184169376e-05
-3.30604426664245e-05
-2.49321707845214e-05
-3.71384857682501e-05
-4.20429277926224e-05
-3.99548514827118e-05
-3.79452963490572e-05
-4.45271169648674e-05
-1.91892699409558e-05
-1.55489710373275e-05
-3.50240205759007e-05
-4.74525198144448e-05
-2.59972808201969e-05
-3.95666938777274e-05
-1.92664234158861e-05
-1.26355628261432e-05
-1.93706164021007e-05
-4.70718818869982e-06
-3.68392080561941e-05
-4.95515863607932e-06
-1.88718124741503e-05
-1.15210738787225e-05
-4.39216857518051e-05
-1.12456345727165e-05
1.21089382346225e-05
-2.99524977566378e-05
-1.49075655754163e-05
-4.42601802005336e-05
-1.04589166678332e-05
-4.13794748628867e-05
-3.46335761833555e-05
-4.14670521867566e-06
-6.3881970910869e-05
-2.19733808099857e-05
-3.15520187600835e-05
-9.8421386195864e-06
-2.79092750871145e-05
-3.0189261287529e-05
-2.29344719378957e-05
-1.49732351856742e-05
-3.95109306764183e-07
-4.03674508246857e-05
-2.19534270129414e-05
-1.55619160696559e-05
-6.11258292792724e-05
-4.19215284834474e-05
-3.85885734112846e-05
-3.06645860732719e-05
-5.580223717244e-05
-4.91082072154681e-06
-9.6233377893115e-06
-3.05397014047727e-05
-1.96073270187604e-05
-5.2506776732265e-05
-1.87115101082633e-05
-1.9717659185156e-05
-2.42520020665361e-05
-1.78965379943576e-05
-1.02908008806911e-05
-3.17935181736029e-05
6.53590353786921e-06
-8.01078730978911e-06
-6.09300200004219e-05
-3.53668914321766e-05
-1.47404976188256e-05
-1.57978082315941e-05
-2.23419696034386e-05
-5.73435302984291e-05
-3.68603560244838e-05
-3.96777080138732e-05
-1.5956839952899e-06
-3.74146675163416e-05
-3.36291483874135e-05
-4.1839758082227e-05
-4.50906903378354e-05
-4.19637181112898e-05
-3.04904408591446e-05
-3.82863343292818e-05
-6.89182550421038e-05
-5.17877749631446e-05
-5.19497971143743e-06
-6.72615302578407e-06
-1.73964819656633e-05
-2.73164206806706e-05
-3.39523917358216e-05
-2.92053818953853e-05
-4.50248347700598e-05
-4.64269894907452e-05
-3.78233603417242e-05
-3.15218030937129e-05
-1.43565463315617e-05
-9.85509008550281e-05
-1.96876617006378e-05
-1.93824314579465e-05
-2.57297144134628e-05
-3.85232744001661e-05
1.03738213045677e-06
-6.89809695846798e-06
-5.49187122977377e-05
-2.99095296675341e-05
-6.33121754360879e-06
-2.96779794780416e-05
-3.48227835766873e-05
-1.03245173474911e-05
-1.5970414481616e-05
-3.86141906756001e-06
-2.30669308464072e-05
-4.10936590560904e-05
-4.58027934526181e-05
4.14081909503752e-06
-6.61558277534905e-07
-3.9908595146939e-05
-4.15697088389013e-05
-1.78978350710745e-05
-1.71585927336064e-05
-3.76949347682406e-05
-3.23828654113032e-05
-3.76662878807238e-05
-2.09034419394733e-05
-2.32411707514855e-05
-7.61062927320822e-06
-3.23232086760185e-05
-2.61535409901187e-05
-1.47670965935472e-05
6.1818909641298e-06
-1.89885943147914e-05
-4.21591291831696e-05
-2.03021652940953e-05
-4.38814470805005e-05
-3.48627926229467e-05
-5.62207876276284e-06
-3.37892274429451e-05
-1.29718823054634e-05
-9.08884972989472e-06
-4.13209805284657e-05
-4.58736288907594e-05
-2.74074277674572e-05
-1.10330833439069e-05
-3.06990961815502e-05
-4.25937570500155e-05
-4.29208575367943e-05
-2.27604040259304e-05
-2.75376939481275e-05
-3.44543120895457e-05
-3.65504586514994e-06
-2.45926648548294e-05
-4.80439529950932e-05
-3.23873702925062e-05
-2.89240590442212e-05
-3.16034754774797e-05
-5.20913145827004e-06
-3.86023403570831e-05
-5.20733118845165e-05
-2.39395905152066e-05
-2.26878613143949e-05
-3.73805970212545e-05
-2.18252834979095e-05
-4.63457845790228e-05
-3.61493521353214e-05
-2.99470492692233e-05
-1.05906861370899e-05
-2.2398451314466e-05
-4.97803877421023e-05
-2.76971154860754e-05
-1.98758314095325e-05
-5.50904120047877e-05
-4.30605954176788e-05
-4.49844847915773e-07
1.06182756281233e-05
-4.38363447589093e-05
9.52054947302213e-06
-2.89464067485077e-05
-4.20793500064958e-05
-4.60901803155675e-05
-1.23502513825393e-05
-3.44034637253221e-05
-5.34219316241669e-05
-5.38785864100416e-05
-1.78573148195538e-05
-4.61315673421756e-05
-1.73377883695612e-05
-1.0939940109198e-05
-4.23410425432325e-05
-5.49682580057774e-05
-3.44754638593139e-05
-1.28162192472945e-05
-6.87743346292271e-06
-3.78616385418058e-05
-2.82212248342301e-05
1.07968461977382e-05
-2.38943629643699e-05
-6.89163217526095e-06
-3.41302339233405e-05
2.3072064611398e-05
-1.51137216327206e-05
-1.55131783373097e-06
-3.54629059283092e-05
-2.48943335588393e-05
-2.96768740609745e-05
-1.56472229683958e-05
-3.43959990796963e-05
-1.38607099780609e-05
-3.02782375077757e-05
-2.3792344462207e-05
-1.36863156193106e-05
-2.70405491248648e-05
-1.59203640399942e-05
-3.12092231682331e-05
-3.67404879140543e-05
-2.11955476172131e-05
-2.5653967845529e-05
-6.22955681141092e-05
-3.75859728364264e-05
-7.3272436880919e-06
-3.72765171129666e-05
-5.07377828768613e-05
1.47438276446916e-05
2.35315498255015e-06
-2.91896580615756e-05
-3.73832725908293e-05
-3.23830369846815e-05
-3.945796711368e-05
-2.95461526290284e-05
-2.40822623854328e-05
-2.55974108636178e-05
-1.88436884954677e-05
-6.1089843735953e-05
-2.2972124878451e-05
-4.31095648999345e-05
-3.21138283199548e-05
-4.50151900465632e-05
-1.69873687542896e-05
-2.58494132733999e-05
-9.67073478148501e-06
-1.12585920384726e-05
-1.28015425081237e-05
-3.8517677972263e-05
-3.04238670033147e-05
-5.68308074431734e-05
-2.00291814321451e-05
-4.77921609612297e-05
-3.00223600741253e-05
-2.43943911762121e-05
1.41222383355936e-06
-5.79267462249046e-05
-1.96915001430794e-05
-3.6096291979578e-05
-4.20185053361442e-05
1.85812807782194e-05
-4.18203517508565e-05
-4.62558294471424e-05
-4.38090831153023e-05
-5.96728199892108e-05
-3.0803731251852e-05
-4.87784591162141e-05
-1.22479753780573e-05
-9.22942761393915e-06
-3.17105967768768e-05
-4.31923354787668e-05
-1.81582988107545e-05
-5.19541621842398e-06
-1.51297968292105e-05
-2.19160213077982e-05
-7.4819745517273e-06
6.21397714973653e-06
-2.00918501053381e-05
-1.36348873677632e-05
-3.33855189689565e-05
-3.90043318098911e-05
-2.11837928720986e-05
-5.19495713872827e-05
-2.79077296068783e-05
-4.18632080962201e-05
-4.5852519000299e-05
-3.02042729371882e-05
-1.1386569608946e-05
-2.77495355084482e-05
-2.2196464338956e-05
-5.30565100563901e-06
-4.52923754361072e-05
-2.51342915643755e-05
-2.60599538960069e-05
-4.2934842444744e-05
-2.72889992660873e-05
-3.65467083906569e-05
-6.85984584694549e-06
-1.34075587937063e-05
-4.31424777011707e-05
-3.45053094255923e-05
-2.11458867936306e-05
-3.44577722613958e-05
-6.29329831857366e-06
-2.05442791085992e-05
-2.29951651256338e-05
-5.15932904309875e-05
-3.02310732347758e-05
-8.85697962386527e-06
-1.55764181256321e-05
-1.4993569844409e-05
-3.85028038108884e-05
-3.04265152720368e-05
-2.9240339069236e-05
-2.73073914763837e-05
-4.58298550445395e-05
-4.96390478092812e-05
-9.71291705548295e-06
-4.92442343440478e-05
-5.13902532557533e-05
-2.72086248099182e-05
-3.00675763553851e-05
-2.44723854505299e-05
5.90638584385944e-06
-3.03754133432756e-05
-5.86196183817002e-05
-4.85987448485225e-05
-1.65888774008505e-05
-2.82624707192882e-05
-3.71886386000352e-05
7.77013577225797e-06
-3.70009516805704e-05
3.60042871953239e-06
-2.65252651889041e-05
-2.60769027831698e-05
-2.40922465584977e-05
-3.03719164320055e-05
-1.2090334991328e-05
-3.73179803202618e-05
-3.41455337030028e-05
-4.22698623617332e-05
-2.59464936467661e-05
-4.69131887970565e-05
-3.85843334449057e-05
-5.78461662507021e-05
-5.13857242829506e-05
-3.76057605852467e-05
-1.54866748874413e-05
-8.26661515574684e-06
-3.81364326386522e-05
-2.86798674467651e-05
-4.33259234417668e-05
-4.80558607378176e-05
-4.34596859623587e-05
-4.45855927959026e-05
9.55769802305864e-06
-1.09094690233012e-05
-1.91175877521663e-05
-2.02648595540117e-05
-4.06648259447645e-05
3.47265305781127e-06
-3.86075856727055e-05
-2.95277052922778e-05
-4.25219301299069e-05
-3.31367183298713e-05
-2.60082075475362e-05
-5.8099425918817e-05
-2.29196452700369e-05
-2.02771098520894e-05
-3.52140376627786e-05
-3.61205830752076e-05
-4.54412668557358e-05
-3.42598297614033e-05
-2.57145861376539e-05
5.64627833332599e-06
-2.81986634629034e-05
-1.88600721886175e-05
-2.79638988416296e-05
2.39112140890892e-07
-2.50752167606493e-05
-6.10623898249846e-05
-6.05898913992853e-05
-3.78553692587515e-05
-4.65201742503077e-05
-1.94364735166067e-05
-5.40743780956326e-05
-1.95062712883429e-05
-4.27865194626588e-05
-1.57178992387541e-05
-9.79275532708871e-06
-4.32857226665933e-05
-1.32011916364902e-05
-2.0490081451187e-05
-2.16804105896534e-05
-2.49026453489158e-05
-4.723071369935e-05
-3.88305550660941e-05
-4.58119716391874e-06
-4.72762194379864e-06
-1.16193339894324e-05
-1.80430915209233e-05
-1.24004884212355e-05
-3.34887889368995e-05
-7.14073173849934e-05
-4.25682045025508e-05
-2.82551976375215e-05
-1.32297309797498e-05
-2.70328963457435e-05
-1.2223876260429e-05
-1.27462217544305e-05
-3.09430101023281e-05
-5.07017682833687e-05
-6.75976693795842e-05
-3.57013941124049e-05
-2.78593849217622e-05
-2.91186263589954e-05
-8.95611857158847e-06
-3.45803399820377e-05
-2.49471020424631e-05
-3.65996148439789e-05
-5.71456659665295e-05
-2.4147118964221e-05
1.09900576024912e-05
-3.00928228803447e-05
-2.78289180956979e-05
-2.61858943673924e-05
-2.49198283465545e-05
-2.14255528375946e-05
-2.85481883025371e-05
-3.31027882281869e-05
-3.14703598144447e-05
-2.45513676411508e-05
-4.26407762720112e-05
-5.88057157668093e-05
-2.67354675463592e-06
-1.71284041768891e-05
-3.5286144714384e-05
-7.0209289719117e-06
-2.84860074560985e-05
-4.00681613958479e-05
-2.88981680179809e-05
-1.17457455643988e-05
-2.17011886873938e-05
-4.449966378908e-05
-3.04499397803944e-05
-3.52222818560302e-06
-4.70172530058677e-05
-2.34782151928473e-05
-1.33356909740536e-05
-8.0392313580905e-06
-5.94704077928366e-06
-3.47431375917166e-05
-4.10414948566275e-05
-2.43811270623904e-05
-8.43817266504782e-06
-1.5218363676596e-05
-3.26755978240065e-06
-5.15571930446244e-05
-1.11586893626469e-05
-6.41752087478017e-05
-1.77133741666807e-05
-2.51977833084564e-05
-2.66414163877034e-05
-6.61261214452804e-05
-2.57005308644637e-05
-4.04559624429195e-05
-3.37165290953438e-05
-3.98643527935223e-05
-4.70093817857256e-05
-1.70535695112545e-05
-3.81041084898428e-05
-4.374770539334e-05
-3.8618663820505e-05
-3.53843408623589e-05
-4.53664598854506e-05
-8.888528811302e-06
-3.98903993041865e-05
-4.02299124943293e-05
-1.59453815971217e-05
-2.57354170030291e-05
-9.92601865890577e-06
-1.74391033139383e-05
-1.55179849206487e-05
-1.30061975094882e-05
-4.7367261213601e-05
-2.56771970583412e-05
-4.4805074186184e-05
-2.83937824456924e-05
-1.70537541819848e-05
-2.58821170962294e-05
-1.61129528838725e-05
6.37144115261611e-06
-2.52018707283849e-05
-6.40158610440731e-07
-3.57494365777009e-05
-5.96024934642468e-05
-4.90061072196134e-05
2.0357403789064e-06
-1.82168982295091e-05
-4.89463855427803e-05
-2.60278437450738e-05
-4.21584839301172e-05
-4.14580051108961e-05
-1.29638275220176e-05
-5.77491992578199e-05
-3.02656544829475e-05
-1.2488503565863e-05
-3.88541069084662e-05
-3.03064212183022e-05
-4.97438811018779e-05
-7.39130230780869e-05
-4.46239564311363e-05
-2.71852798928488e-05
-4.94714054263801e-05
-8.71527981073755e-06
-3.19550686026322e-05
-4.26753455480708e-05
-2.25644593628727e-05
-4.01207715219642e-05
4.97970894569875e-06
-8.8278318208269e-06
-1.92516318086744e-06
-4.75387357537492e-05
-4.44836583925317e-05
-2.50143581190134e-05
-1.70150102403017e-05
-1.76171124799949e-06
-5.45613767832154e-06
-2.18039061621815e-05
-4.00836932823973e-05
-2.15493076281383e-05
-1.8010628972797e-05
-4.68282517106271e-05
-4.04680329042116e-05
-1.89264606541826e-05
-2.31049536376221e-05
-2.96997899165456e-05
-4.6398427237044e-05
-3.15763303381232e-05
-2.02526508895483e-05
-3.13700827202693e-05
-1.52030873236781e-05
-1.86953444434311e-05
-1.20937874225526e-05
7.09542962160688e-06
-3.06444826536135e-05
-3.73118450111362e-05
-1.56587458560816e-05
-5.30595607724008e-05
-3.14347325096155e-05
-4.05792385432822e-05
-5.33094462554307e-05
-1.02476681859866e-05
-2.10204471287427e-05
-3.90567696258679e-05
-4.678619303148e-05
-1.35773093903053e-05
2.04575489663396e-05
-4.23778951876906e-05
-4.43276863788229e-05
-2.80561520817995e-06
-2.42749526096888e-05
-2.2167835950525e-05
-3.4341502274544e-05
8.34507139787077e-06
-6.17418574864955e-05
-1.8969006265723e-05
-2.49308145936582e-05
-5.38859955209993e-05
-4.31310716476763e-05
-5.60870455176655e-06
-6.40258808931424e-05
8.02000501792273e-06
-2.58816650812816e-05
-6.31661434608922e-05
-2.19830384725359e-05
-3.10365851105342e-05
-2.43420581839611e-05
-2.94033966737323e-05
-2.47675946949479e-05
-2.00819612789147e-05
-2.08695430304458e-05
-1.848157058734e-05
-1.99412344061979e-05
-1.96315163500879e-05
-2.03685527573069e-05
-3.26563395672879e-06
-1.16347305100709e-05
-2.90793448543483e-05
-1.11571882857051e-05
-2.69915865864331e-05
-2.85043019792338e-05
-3.0691308643633e-05
-3.1283949791668e-05
-4.47128401552911e-05
-1.16955527782279e-05
-4.38357973505883e-05
-4.4856003687728e-05
-4.54104200157413e-05
-6.30110108904934e-05
-1.29189992864108e-05
-1.30381386568449e-06
-9.29701861468702e-06
-1.32486122788181e-05
-1.99829870674029e-05
-2.69288265557523e-05
-1.11049827806663e-05
-3.32022353209168e-05
-5.68779680463991e-05
-3.97720957449703e-05
-3.70422969937163e-05
-2.72680161996744e-05
-3.31901124559327e-05
-5.66846626857543e-06
-3.45173374321224e-05
-3.61422859242061e-05
-9.21151895630001e-06
-2.18235582107581e-05
6.57945513349905e-06
-4.18946420057977e-05
-3.63931383861844e-05
-4.043574982707e-05
-4.16643481696503e-05
-4.10260900594467e-05
-1.01130634697108e-05
-3.74249516847732e-05
-2.14402805350508e-05
-2.58794507345996e-05
-3.21959685037408e-05
-1.00120917032321e-05
-2.10660966074388e-05
-1.83410296022721e-05
-2.68207475911672e-05
5.05015300404013e-07
-7.93620888610063e-06
-2.39870798978531e-05
-2.80811929060323e-06
-8.24697656473252e-06
-2.69293577567739e-05
-4.49396060004577e-05
-5.75955499679085e-05
-3.92348193208744e-05
-2.61737045185375e-05
3.03490812140028e-06
-1.87455745110084e-05
-5.50462357118991e-05
-8.66056252588325e-06
-1.27893089641048e-05
-1.70155011883591e-05
-3.52330342161054e-05
-1.33227171329628e-05
4.49179685991229e-06
-4.44671592498154e-05
-1.69562502243506e-05
-4.00728370840136e-05
-4.58861133640815e-05
-3.18194291864113e-05
-2.23365576586019e-05
-3.47731613179267e-05
-3.2575198688902e-05
-2.01777725822995e-05
-3.98863290864378e-06
-2.73007106919164e-05
-3.72168546680126e-05
-3.48901233694257e-05
-1.50974121966169e-05
-4.64853867105138e-05
-3.32214410818831e-05
-3.4173003400403e-05
-3.87992289756842e-05
-4.02087113994513e-05
-1.90493632742194e-05
-1.11690104669262e-05
-3.23355217284557e-05
-3.93387954943267e-05
-1.7249634521545e-05
7.32822316103817e-06
-8.88419549651254e-06
-3.15154232679879e-05
-2.42314282011386e-05
-3.8721989345235e-05
-7.03797335478898e-07
-7.78006170997579e-06
-1.30984606336645e-06
-1.11181547977681e-05
-4.3750437977452e-05
-1.45079012549203e-05
-3.68298936924585e-05
-3.71610847624215e-05
-3.60598505901828e-05
-5.67248572864586e-05
-1.60931815816995e-05
5.84183190905745e-06
-2.21943236020892e-05
-5.11197517453435e-05
-4.42118725891277e-05
-2.89579614124687e-05
-2.91007829767085e-05
-3.13173257980615e-05
-1.25316998428784e-05
-5.70083277672705e-05
-2.94343770196735e-05
-1.77747359119868e-05
-4.89266377420114e-05
-3.54602730749428e-05
-3.24283212690118e-05
-2.44130346816633e-05
-3.11587697022559e-05
-2.48774544853862e-05
-1.75464138513659e-05
-4.70823468728974e-05
-3.53012968638083e-05
-3.17700227952435e-05
-4.84117274018135e-05
-3.51474966723678e-05
-4.46443835524022e-05
-3.31931691410198e-05
-5.33404210974275e-05
-4.90039983717103e-05
-3.2782900759451e-05
-3.08774571853445e-05
-2.03454554129701e-05
-2.11019264770406e-05
-2.14151897599492e-05
-1.38393814099949e-05
-1.26120003593303e-05
-2.73349867253148e-06
1.17232088329127e-05
-1.17643740277883e-05
6.06332158746106e-07
-4.46348959773839e-05
8.00716353300592e-06
-3.23914432819608e-05
-3.96606481997388e-05
-4.36471852796586e-05
-2.07733204353752e-05
-3.06494370926309e-05
-4.55212955185903e-05
-1.92346907236801e-05
-1.21216617181188e-05
-3.19733142187269e-05
-4.90669027037019e-05
-3.85380468718992e-05
-2.65458246357123e-05
-3.34829354514586e-05
-2.12035189675753e-05
-2.07949886131472e-05
-3.73184111346598e-05
-2.61087038592236e-05
-1.86853170025028e-05
-1.42544588649682e-05
-4.53635274611084e-05
-2.15001248400097e-05
-1.45244039145385e-05
-3.90120477978948e-05
-4.13083408270432e-06
-1.8514721869513e-05
-3.82681360429333e-05
-5.68436802521945e-05
-4.1870181723479e-05
-1.40923352013424e-05
-1.54740651381454e-05
-3.65500209005106e-05
-9.66616479472862e-06
-2.49880265048785e-05
-1.42334074233536e-05
-1.33666896113183e-05
-3.2236821920588e-05
-1.31156711586636e-05
-5.0637473712317e-05
-5.74372601059492e-05
-1.25654290374435e-05
-3.95931622975621e-06
-3.43244732776368e-05
-2.71854559465399e-05
-6.36106086969463e-05
-2.66220494919966e-05
-4.63918079717456e-05
-1.41818622061825e-05
-2.03051271823634e-05
-3.60169599359733e-05
-1.07190546963664e-05
-2.06966407536063e-05
-1.01413823275458e-05
-2.69882941523786e-05
-3.60293990507876e-05
-5.93935022885849e-06
-4.46709171206933e-05
-3.31971653744616e-05
-1.59056156301311e-06
-3.16539296106028e-05
-4.47431486110992e-05
-5.35054609775614e-05
-2.59238313243376e-05
-1.26168494840347e-05
-4.33708962469713e-05
-1.70359704868076e-05
-4.97931736936518e-07
-7.1711880835989e-06
-3.53403013423535e-05
1.00447654293255e-05
-3.74019806904246e-05
-1.35715337976373e-05
-3.39334572431304e-05
-3.80936764657709e-05
-1.70872477324848e-05
-4.53981522848798e-05
-3.22589025988098e-06
-2.5522919264303e-05
-1.42971999424555e-06
-2.91374616436553e-05
-3.93972080311426e-06
-1.23964535101435e-05
-1.80147120178419e-05
-9.87371131977503e-06
-3.76597879766922e-05
-2.90897361675315e-05
-8.35447239276285e-06
-2.53151845302006e-05
-2.54427594387331e-05
-3.42988958892718e-07
-6.65013364322233e-06
-2.04404001209502e-06
-1.5676816254818e-05
-3.30796620867684e-05
-3.22124724638146e-05
-1.1397798048513e-05
-2.4464075034377e-05
-1.24648921791273e-05
-3.14164658238238e-05
1.68808401189138e-06
-4.43464405514499e-05
-4.40750265787424e-05
-3.04016101187242e-05
-1.72074847303523e-05
-1.40293263053069e-05
-3.62789012223392e-05
-3.02027256614032e-05
-3.09785272708834e-05
-3.71419386690437e-05
-6.02895325890403e-06
-4.6150770730982e-05
-4.90299807093864e-05
2.07940058977592e-06
-1.04357171421797e-06
-1.22572329561852e-05
-2.56295618529727e-05
-1.82547730722903e-06
-9.76363105537263e-07
-1.89541445611962e-05
-2.30101190084461e-05
-6.08058676929953e-06
-2.29310425178438e-05
-3.08463839162151e-05
-6.60482886512851e-05
-5.48466373621819e-05
-4.33220630686895e-05
-4.67728359469805e-05
-1.05671682639136e-05
-4.72640209282658e-05
-2.75335318501924e-05
-2.79763511526561e-05
-4.07521320378459e-06
2.33747680812065e-06
-2.33605327252752e-06
-9.86390757580025e-06
-2.38448350644046e-05
-3.51515277317001e-05
-1.01251142309689e-05
3.70424121331424e-06
-1.97746150509438e-05
-2.76907142129932e-05
-3.91114536730976e-05
-4.34887578372217e-05
-5.47164919834634e-05
-3.86730555132681e-05
-1.3675803581296e-05
-3.99642942636483e-05
-9.10619323713142e-06
-3.96957257909799e-05
-3.89619256986469e-05
-1.65766268277514e-05
-3.64726156181842e-05
-2.30886940946575e-06
1.95612577378486e-05
-3.28004297363323e-05
-3.51363090945462e-05
-2.41311076309666e-06
-3.00784886129814e-05
-2.6770716716369e-06
-4.07346365316946e-05
-1.7638919604047e-05
-2.95670858688172e-05
-4.781983513933e-05
-2.11135198017508e-05
-3.26850170336656e-05
-2.90098446101827e-05
-8.77943063468547e-06
-3.4834408244917e-05
-2.01625167414459e-05
-6.57923811550897e-06
-1.68155373422146e-05
-4.73934609656985e-05
-3.97615391965984e-05
-4.57399890518503e-05
-5.30574445608839e-05
-3.89565119462905e-05
-4.60166675057855e-05
-4.38250011863023e-05
-1.84903602943791e-05
-3.70441334260431e-05
-3.2224550678646e-05
-1.74386378757105e-05
-1.97450955198853e-05
-2.90612384330808e-05
-2.96220366246574e-05
-1.28295063101146e-05
-4.86207897549539e-05
-1.53528555113294e-05
-2.77138508719618e-07
-4.38398095306202e-05
-2.16156637207329e-05
-1.43425699331029e-05
-1.6073141844684e-05
-3.95933450362169e-05
-1.13272074020509e-05
-5.2891467371917e-05
-4.17198403070333e-05
-1.35046773111866e-05
-2.78786368516769e-05
-8.04596394138694e-06
-3.93101123917724e-06
-1.48974771664924e-05
-3.81295106797765e-05
-1.86860876339457e-05
-4.438416490915e-05
-2.8651032769986e-05
-2.84254411850182e-05
-7.38702186856578e-06
-1.63570198938113e-05
-1.78571431118874e-05
-1.68198040741471e-06
-4.34269680085163e-05
-4.50084547452598e-05
-2.17872783206233e-05
7.96055591032557e-06
-5.16207912403262e-05
-2.93259052516389e-05
-7.6914056091265e-05
-3.21476518683891e-05
-7.95151793310172e-07
-7.24024477491541e-05
-5.51032702606334e-05
-8.40768587736105e-06
-7.97469526617153e-06
-4.9663614208467e-05
-2.24267998742646e-05
-4.5801428598061e-05
-3.08124858540759e-05
-1.79668115552118e-05
-4.24770760837212e-05
-5.05136448363567e-05
-2.63603936276696e-05
-1.93963854697292e-05
-5.03793099645792e-05
-4.31647940836653e-05
-2.31045549208341e-05
