# Supplementary material for: Research on computational propagation and identification of mine microseismic signals based on deep learning
Source: PLoS One. 2025 Oct 22;20(10):e0334641. doi: 10.1371/journal.pone.0334641 (PMC12543183; doi:10.1371/journal.pone.0334641)
Supplement: S7 Data — (ZIP) [file pone.0334641.s007.zip › 000100900001668.xlsx_0.txt_24.txt.txt]

-7.33843988006534e-06
-6.85186900509779e-06
-2.64861370874981e-05
-2.41510904937105e-05
-2.25188820143865e-05
-2.02380872295506e-05
-2.81476392525138e-05
-3.48227462510391e-05
-1.51542637707763e-05
-2.26623551979385e-05
-1.36280283552088e-05
-2.50307492345944e-05
-1.87945274456764e-05
-4.31530097919386e-05
-1.46607045060131e-05
-1.48956911728386e-05
-2.71548808743299e-05
-1.19666104370199e-05
-4.08503868876222e-05
-2.979970551515e-05
-3.8092044075917e-05
-3.36607379477971e-05
-2.17282113988411e-05
-1.74720989469039e-05
-2.68087240719459e-05
-3.01464851359914e-05
-3.70422302052022e-05
-9.79668237316653e-06
-3.12510532080405e-05
-2.28653243555353e-05
-3.07238043163776e-05
-8.92749686926498e-06
-4.99376440752464e-05
-3.49187298800069e-05
-3.40625832876522e-06
-3.78010607827474e-05
-4.59315119129087e-05
-1.56915940861235e-05
-2.46659451911878e-05
-1.75932480013668e-05
-6.13526192258986e-06
-2.04471653201201e-05
-3.40423038101986e-05
-2.53684387760335e-05
-3.79350752851993e-05
-1.97614570543168e-05
5.2005908533472e-06
-1.77497584520961e-05
-3.28891582566471e-05
-1.73092569858359e-05
-4.40735531184956e-05
-1.27417181928044e-05
-3.71864460939992e-05
-7.41524317328441e-06
-5.44243336566521e-05
-4.03510549464756e-05
-4.16369139589683e-05
-2.71891315853499e-05
-4.47748349944893e-06
-4.60444923739811e-06
-3.19534379028235e-05
-1.07765833901919e-05
-3.33099050666898e-05
-5.27492517274832e-05
-1.31728433564712e-05
-3.55272727751046e-05
-3.23533426036004e-05
-4.07628099469492e-05
-5.28598330169913e-05
1.83829893175411e-06
-5.01309362606456e-05
-5.10525483829806e-05
-4.59463281079491e-05
-2.71922900749803e-05
-4.64003692463217e-05
-2.79569956286763e-05
-3.89746354173706e-05
-9.10507773406419e-06
-1.36705460328049e-06
-2.46834787099307e-05
-1.74841715713465e-05
-3.58825062909418e-05
-3.43430757855037e-05
-5.88780518496373e-06
-2.11617908864525e-05
-2.52225151870178e-05
-4.98780835964445e-05
1.28341842788315e-05
1.73793746304518e-05
-2.14022241386739e-05
-2.10026703564346e-05
-5.22051552692385e-05
-3.45228220588222e-05
-3.74087047933555e-05
-3.12455531166425e-06
-2.84410456498272e-05
-5.85258851390819e-05
-3.76744755144809e-05
-2.42438148914302e-05
-1.92517566934604e-05
-3.31047374743417e-05
-4.29615367091944e-05
-1.88432740197353e-05
-2.81599392911644e-05
-6.62037336050572e-05
-4.37917994880364e-05
-3.71979982319899e-05
-1.46265819292644e-05
-2.76781733607489e-05
-1.72334635462865e-05
-3.80320285434962e-05
-2.52830984848563e-05
-1.28162683003752e-05
-2.8637516939568e-05
-3.74582649659728e-05
-2.06463432842359e-05
-3.95684048105845e-05
-4.96162579087865e-05
-3.53255689809446e-05
-3.73079395146338e-05
-4.96592894808566e-05
-4.27913533705667e-05
-9.69466161711995e-06
-2.64764141268903e-05
-3.4314309168261e-05
-2.92155133963276e-05
-4.37696416717092e-05
-3.40556309023189e-05
-8.25199744861697e-06
-3.9343732833715e-05
-1.24703600380274e-05
-2.40716731744065e-05
-5.41126374376928e-06
-2.06278915886757e-05
-4.83755537122981e-05
-2.89758979032922e-05
-3.58712972036839e-05
-5.458253453812e-05
-8.8829447839253e-06
-3.82558762370349e-05
-4.87719740801252e-05
-3.93762392613094e-05
-3.49576417856607e-05
-1.65362193449931e-05
-5.88625773334253e-05
-2.0299261969566e-05
-2.6610717578514e-05
-1.82352870502328e-05
-9.72103152041098e-06
-6.34484870253653e-06
-2.02802170681877e-05
-3.27720854829339e-05
-1.99114150868693e-05
-2.76718429219667e-05
-3.21419442670719e-05
-1.91081096126642e-05
-3.56898161473659e-05
-3.04946482600463e-05
-3.19457395906496e-05
-3.38324119019391e-05
-4.06567842490743e-05
-2.30615425216041e-05
-3.68717988719829e-05
-3.07765832779516e-05
-2.64110999341276e-05
-3.32985131627368e-05
-3.4173427162897e-05
-2.51382246819383e-08
-1.23481550137657e-05
-1.17328337053641e-05
-4.48556681071405e-05
-1.19994481639849e-05
-1.43713705935519e-05
-4.28903405713832e-06
-2.5815131103322e-05
-1.64099103880391e-05
-2.3187288486187e-05
-3.92711118398211e-05
-3.46996756761165e-05
-1.94220289144561e-05
-1.06620257630864e-05
-6.13418954915542e-05
-1.42849400877881e-05
-1.06662015903584e-05
-4.29415624381615e-05
-2.06921095619108e-05
-3.89163301662672e-05
-5.34413407746299e-05
-3.21057725115829e-05
-2.74736921395803e-05
-9.84556530128892e-06
-4.60178431489536e-05
-1.34837938869697e-05
-3.92688096198033e-05
-5.88667652123553e-05
-3.80173160573048e-05
-1.19695505785593e-05
-3.80083475342721e-05
-3.35801012763348e-05
-3.17482509059256e-05
-6.68788650311101e-05
-2.49932480181959e-05
-3.13197831273459e-05
-3.43727458054e-05
-3.15611038701207e-05
8.10853907886459e-06
-3.6212758211306e-05
-3.91778085316868e-05
-2.45337826933982e-05
-1.00649445413245e-05
-7.67149124778475e-06
-5.29747525162693e-05
-1.79732640204789e-05
-1.72456381134952e-05
-4.46293186521386e-05
-3.70727653211909e-05
-1.97978795483597e-05
1.34025756285034e-05
-7.98523809238263e-06
-3.20494214780931e-05
-5.76562122320314e-05
1.19669558107613e-05
-2.96885657154105e-05
-7.04712793816563e-06
-2.69992614629847e-05
-1.68125405186881e-05
1.0366002282683e-06
-2.34786647949818e-05
-4.00892492650307e-05
-2.52420142116596e-05
-5.90756879668493e-05
-2.88449014971815e-05
-1.35754713396208e-05
-7.84048975600104e-06
-1.6032061474143e-05
-4.10386715392735e-05
-1.59398692860018e-05
-3.76199349063598e-05
-8.05537392419641e-06
-4.07928320342789e-05
-1.99493442421888e-05
-1.68561332145655e-05
-3.27158817864268e-05
-2.58749069399968e-05
-1.02154665697096e-05
-3.15412299961807e-05
5.48989514005689e-06
-4.45095168551703e-05
-5.33402296435859e-06
-2.79419256287963e-05
-4.17457077195927e-05
-3.1264236454152e-05
-3.60094803209916e-05
-5.44648528127031e-06
-3.22914571570584e-05
2.89966101307939e-06
-3.85157030524524e-05
-3.65003571200408e-05
-4.92393182121819e-05
-2.96083189765101e-05
-4.83777544824748e-05
-4.21089329585489e-05
-2.30439041673883e-05
-2.74269632836735e-05
-4.7941453325792e-05
-1.17768883623869e-05
-2.88136972674762e-05
-4.79645788703266e-05
-3.57437483419269e-05
1.18966581451777e-05
-6.47461430614156e-06
-2.79135655951645e-05
-4.31566857389274e-05
-3.75178453814125e-05
-3.73770106381522e-05
-3.22391598838584e-05
-4.11777132969392e-05
-6.82755775083751e-05
-1.56861824836487e-05
-2.07733770540598e-05
-4.32159528345218e-05
-7.27644453935573e-06
-4.29188169243839e-05
-7.70173072136593e-05
-6.74142841480216e-06
-1.5080316773923e-05
-2.89644940538857e-05
-3.88775283467997e-05
-2.26362468910594e-05
-2.69565583646923e-05
-3.68937885825092e-05
-3.36084195617191e-06
-5.43738700278577e-05
-1.51622345910068e-05
-2.84972500711242e-05
-3.80619009287463e-05
-1.9753582148313e-05
-1.69087275776124e-05
-3.26225870336218e-05
-2.16773428760073e-05
-5.27112656478473e-06
-3.28036857845187e-05
-5.02714054502437e-05
6.69127388372455e-06
-4.61612903463789e-05
-7.84152378976343e-06
-1.76551569607084e-05
-1.44710236314545e-05
-4.86335993627728e-05
-5.16216346204911e-05
-3.26858952441607e-05
1.18505055397616e-06
-2.89334613191819e-05
-7.43649799241177e-06
-1.78844002508125e-05
-2.78011630659821e-05
-4.56862867184428e-05
-8.43481710862083e-06
-2.72563411604315e-05
-4.60576345130347e-05
-3.35589573938321e-05
-3.75903613652769e-05
-4.21782849519627e-05
-3.69502005821518e-05
-5.03707872572826e-05
-2.54734685518475e-05
-2.4053346331517e-05
-3.14560100378972e-05
-4.47099887961765e-05
-2.79058603566592e-05
-5.19580802390049e-05
-3.23309112661985e-05
-2.29121384744656e-05
-4.27188729138034e-05
-3.13248784840813e-05
-3.27505974567354e-05
-3.74609470685011e-05
2.80189464458891e-06
-3.20611584293119e-05
-5.26150351623362e-05
-2.89859939104099e-05
-2.61886497304281e-05
-2.63391289650953e-06
-2.58814576368351e-05
-2.96586131575239e-05
-5.89402719522615e-05
5.13685944518744e-06
-1.58849126083448e-05
-2.74322890584421e-05
-1.2293387882526e-05
-4.69272154588859e-05
-1.71418143502475e-05
-5.4522337482734e-06
-2.44996993356164e-05
-7.1224867995579e-05
-1.69626597411849e-05
-2.53389790580136e-05
-4.9720382961226e-05
-2.89041638116105e-05
-4.53825277348354e-05
-1.26685209651761e-05
-4.40120136791713e-05
-4.13499950806248e-05
-3.37728818862298e-05
-3.16110503734461e-05
-6.31063209649675e-05
-4.76808953819253e-05
-4.07017326261108e-05
-3.63073450004043e-05
-5.26940645849909e-05
-4.63600117032594e-05
-1.24538432464254e-05
-3.28514975819746e-05
-1.88715300046545e-05
-1.11136277536047e-05
-6.30122579999873e-05
-3.98503080185482e-05
-3.96448317877473e-05
-2.31704321834156e-05
-5.04546042056197e-05
-9.90383439820509e-06
-3.31961296786564e-05
-3.73066372853067e-05
-3.23294210856068e-05
-1.15089225848697e-05
-3.31205371143743e-06
-1.67210462398616e-05
-1.84832493512571e-05
-2.25648135617397e-05
-9.68663511933484e-06
-1.57730188203239e-05
-2.47519991512818e-05
-1.637171134026e-05
-3.91372667026382e-05
-4.0226425749688e-05
-4.44247656681161e-05
-4.82927291724495e-05
-3.22664120518628e-05
-2.66921820704955e-05
-2.90378467352509e-05
-2.34723816563798e-05
-1.36365310085997e-05
-2.64654459906636e-05
-4.16619109542068e-05
-4.64301502286875e-05
-8.06854761330114e-06
-2.13200241578472e-05
-4.38159185263763e-05
1.26070511895276e-06
-2.81520281462482e-05
-2.70436390933202e-05
-3.3511410657536e-05
-1.95961721018149e-05
-1.27963623664492e-05
-3.30109890025072e-05
-5.61267642126047e-05
-1.35476555859426e-05
-2.85562856514532e-05
-6.07394655727287e-06
-2.1231368034524e-05
-2.76637429936659e-05
-2.50690431784214e-05
-3.30032428772759e-05
-3.34096616716494e-05
-3.4923810035806e-07
-1.4503513453002e-05
-3.80152975355773e-05
-7.03037569888822e-05
4.55257524396099e-06
-8.39135636258466e-06
-2.76821509436958e-05
-3.14655385669041e-05
-3.64037964982103e-05
-2.01635172374576e-05
-5.05965924477453e-05
-4.28769447478772e-05
-3.98847784997853e-05
-3.06559990479535e-05
-3.72233241573157e-05
-3.43659696435217e-05
-4.88896505298213e-05
-6.07895076800472e-05
-5.77258709100574e-05
-7.35671055023025e-05
-3.26604014712892e-05
-1.71678062447479e-05
-3.29855346281974e-05
-4.16837665250141e-05
-1.44437516206906e-05
8.26094556498323e-06
-3.12954419736383e-05
-3.59423096817247e-05
-2.55683101459205e-05
-2.21173803177776e-05
-5.25999553180028e-05
-1.38806747452003e-05
-3.06302541580469e-05
-4.16559403019938e-05
-2.36518661204464e-05
-9.83070410955023e-06
-2.73938703586055e-05
-1.06410941395025e-05
-6.84355192056225e-06
-4.57357498712065e-05
-4.18648417304401e-05
-1.73466845602761e-05
-2.14770261750508e-05
-2.82743659880289e-05
-4.25322693160319e-05
-2.36021769412139e-05
-1.67218221713702e-06
-1.07612839893921e-05
-1.47846212744254e-05
1.11028141108368e-05
-7.84748494161435e-07
-2.22747386244972e-05
-2.49402199638599e-05
7.42596639901412e-06
-2.04067084642738e-05
-3.26734368547525e-05
-3.55517054998952e-05
-2.85314985662535e-05
-5.77213355525799e-05
-4.25785235970901e-05
-2.70510256523953e-06
-3.17969502618968e-05
-9.91697210817004e-06
-2.0704663472561e-05
-5.53984985584867e-05
-2.35702773108439e-05
-4.02672332687303e-05
-3.31711976837275e-05
-6.64699558912191e-05
-3.32446926601732e-05
-3.99387364914022e-05
-2.59353074761369e-05
-1.35059825948652e-06
-1.32215466065568e-05
-1.37867931380564e-06
-3.98400003089919e-05
-2.77413055742021e-06
-2.99631118378061e-05
-3.44126582664196e-05
-3.38406533454863e-05
-4.34465828523266e-05
-3.70165440837311e-05
-6.03331429340608e-05
5.1214345598872e-06
-5.44997867732805e-05
-3.67280103856983e-05
-4.85290986671727e-05
-2.70886147603462e-05
-1.95138201774097e-05
-1.99256003236414e-05
-2.64503702241574e-05
-1.7676559549638e-05
-1.19821376858357e-05
-2.59159246908737e-05
-4.127060065493e-05
-3.01661727716044e-05
-3.77184643784949e-05
-4.42522765661112e-05
-2.88995021331986e-05
-3.52394986270465e-05
-1.25163729020554e-05
-4.31523075930188e-05
-3.72803428433748e-05
-3.64208267276629e-05
-5.86655090090207e-05
-5.771095541029e-05
-5.18521226515505e-05
-1.08044128073783e-05
-1.26130743412285e-05
-4.51514982344828e-05
-2.27366026039327e-05
-4.03171618915632e-05
-2.46638667726345e-05
1.30211075399046e-05
-4.45641539776682e-05
-3.23938127739717e-05
2.08140885997698e-06
-3.02182136648374e-05
-3.05073007382591e-05
-1.25049366575097e-05
-2.72784709830207e-05
-3.92945408285853e-05
-1.82220458182822e-05
-3.47415458574394e-05
-2.89709076456908e-05
-4.65156970354394e-05
-6.27446459944664e-05
7.98161319772813e-06
-3.87119670394708e-05
-4.16187855740268e-05
-4.10342114597825e-05
-2.85117761902256e-05
1.6367265962707e-07
-1.95464200238153e-05
-3.28332365872796e-05
-2.29473923394153e-05
-1.68630533560358e-05
-2.09888255822599e-05
-1.78754804772409e-05
-3.63996101528088e-05
-3.79669373287731e-05
-4.04088196642088e-05
-8.4084005296677e-06
-2.37114867610302e-05
-3.95506557616295e-05
-5.5956352502161e-05
-3.31050448709457e-05
-5.09798515563895e-05
-5.64030538915123e-06
-5.07844116838455e-05
-2.99684767062605e-05
-2.54629529407593e-06
-1.04679957651492e-05
-2.21937300005423e-05
-3.44920012079835e-05
-1.75142054001699e-05
-2.46472370353704e-05
-4.12959887070888e-05
-6.5742168525356e-05
-2.16976400075414e-05
8.99044596239446e-06
-7.96609874198928e-06
-1.44706075220079e-05
-4.23858966175739e-05
-1.05543131769817e-05
-3.22215525621959e-06
-3.8174075719608e-05
-5.30001176829554e-05
-6.90655696831952e-06
-3.7123705218751e-05
-2.53924502247885e-05
-4.11317066529928e-05
-4.94176114060059e-05
-3.78464794239585e-05
-1.11133538875406e-05
-1.53364598010881e-06
-3.4995372809517e-05
-4.23829798420289e-05
-4.12079792267792e-05
-2.78820213451702e-05
6.11677827261968e-06
-7.51997477231939e-05
-2.04622293775628e-05
-2.63632508413765e-05
-3.4776244330939e-05
-1.36771195006227e-05
-2.66094259545949e-05
-7.26729668037328e-06
-5.6555728783388e-05
-5.22793803236029e-06
-2.25735629294205e-05
-2.034067561939e-05
-2.72385014797882e-05
-2.3045813443867e-05
-1.14009200258622e-05
-6.09533307926285e-05
3.07267260815539e-06
-2.14718744986825e-05
-3.69317172648759e-05
-2.46796839353495e-05
-3.50320173784951e-05
-2.1708642887464e-05
-6.0002996570708e-05
-3.66120046749836e-05
-2.71081379678297e-05
-4.93097385840419e-05
-1.41737563119682e-06
-4.11299965417103e-05
-2.26009967800675e-05
-2.60372731555652e-05
-1.28341901694221e-05
-3.41808159846526e-05
-1.87095281809465e-05
-3.29863773557711e-05
-3.47196038563191e-05
-4.96976780602515e-05
-4.7420266637634e-05
-1.92274342313883e-05
-2.67190009238269e-05
-3.5554397619678e-05
-2.66153279389782e-05
-3.38668588408672e-05
-6.63364114018452e-05
-2.0672546033452e-05
1.15286175397739e-07
-2.19851776938509e-05
-3.47556646259272e-05
-2.5833371145185e-05
-2.49773713263763e-05
-2.66421055190341e-05
-1.81368611268748e-05
-2.96825985140417e-05
-4.7983200229996e-05
-4.44794324813785e-05
-4.1709520220096e-05
-1.79858338748744e-05
-1.69915320826896e-05
-3.65125410795982e-06
-1.53044809067462e-05
-3.17825284573126e-05
-2.61131960617451e-05
-1.13506838024203e-05
-6.15120035810284e-05
-4.06972443733447e-05
-4.53903795753973e-05
-4.15998422496344e-05
-1.11476894076648e-05
-4.14670587124543e-05
-3.01652451251821e-05
-2.6192679316424e-05
1.88502404939486e-06
-8.34381447200034e-06
-4.60318313194588e-05
-6.19030368404874e-05
-2.46391209799727e-05
-3.6310581828817e-05
-8.07536204921902e-05
-4.90251510516467e-05
-3.41382294873934e-05
-7.08430552082826e-06
-3.1733112555807e-05
-2.28872084369401e-05
-9.2804492097532e-06
-1.62258792343511e-05
-2.1445927070743e-05
-2.38103748899701e-06
-3.61023438099809e-05
7.26902094230961e-06
-2.67504772089788e-05
-2.72813177318031e-05
-1.67216326929945e-05
-3.26565986684799e-05
-1.76090061195128e-05
-2.47438193691805e-05
-2.60079415367065e-05
-5.00142502778953e-06
-4.41777403574637e-05
-4.42939451938347e-05
-9.0844265537496e-06
-2.56534443570537e-05
-1.45643427955398e-05
-3.71083230359333e-05
-2.30075168519486e-05
-5.73920869508994e-05
-4.14314507169298e-05
-1.71496696845765e-05
4.02195022512682e-06
-1.75182150770508e-05
-7.64983828747047e-06
-3.26659569963332e-05
-5.98765710054158e-06
-1.44048546659762e-05
-3.34006077696824e-05
-5.69681149060118e-06
-2.88056968100593e-05
-1.96648454748772e-05
1.1153316336263e-05
-2.75581530277616e-05
-1.80121863716598e-05
-3.25829447806615e-05
-4.9201717891829e-05
-5.64875459173643e-05
-1.87893018208286e-05
-5.03565363182097e-05
-5.43836380055912e-05
-5.48918334961215e-05
-4.7116251522631e-06
-5.33464964734134e-05
-3.03226250799429e-05
-3.26840079764365e-05
-3.60510191111057e-06
-3.60639059591581e-05
-4.61299246185415e-05
-2.22458803630989e-05
-5.02120618939468e-05
-2.27897809246037e-05
-4.75246327197197e-05
-3.66358331520831e-05
-5.87614179296256e-05
-2.7817725175631e-05
-5.12368678581251e-05
-3.05251081373716e-05
-3.40275881105711e-05
-7.19266751848497e-05
-3.54777256865318e-05
-1.9355938637042e-05
-3.77152158999827e-05
-9.92011900107649e-06
-3.44276035993852e-05
-3.18797809312889e-05
-2.13304368672793e-05
-2.08152092652842e-05
-6.25285025414883e-05
-4.69675660819729e-05
-2.64924514217726e-05
-8.38042399284914e-05
-3.29176381966533e-06
-3.89389567322778e-05
1.45565980386391e-07
-5.22154384310647e-05
-1.05918893569305e-05
-3.32251492676349e-05
-3.40615765376266e-06
-4.03071013410454e-05
-4.16546732106435e-05
-3.13471315521918e-05
-3.99538964761971e-05
-5.85974371788288e-05
-1.50552933216691e-05
-3.55920741893811e-05
-1.90429244507872e-05
-4.94231680455276e-05
-2.00519055837222e-05
-4.4086489362982e-05
-3.01017546693531e-05
-3.66687639070528e-05
-3.28674664485909e-05
-1.06346800410868e-05
-2.66557825447393e-05
-2.43618941789962e-05
-3.78158482820984e-05
-2.29064150012957e-05
-5.39798074144162e-05
-2.99924314338638e-05
-1.86834971826494e-05
1.07096882354038e-05
-2.31733353355726e-05
-1.98586244726283e-05
-4.63114076065369e-05
-4.73169046918125e-05
-2.53545859972026e-05
-3.22232139231417e-05
-3.66844679569351e-05
-4.8121166649098e-05
-2.16372036207896e-05
-1.45627909504569e-05
-2.12813111576853e-05
-3.54740127115252e-05
-1.32119011390485e-05
-4.44300121365922e-05
-1.9986629876727e-05
-3.90119707465194e-05
-2.88899239716241e-05
-3.91504582971652e-05
-2.64500156825255e-05
-2.1644191427118e-05
-3.08148495418912e-05
-1.24638091732885e-05
-1.29874272968369e-05
-2.46728180135777e-05
-3.40233313403403e-05
-4.35261627658715e-05
-1.22808036725585e-05
-3.28593778792235e-05
-2.95905518051957e-05
-3.26570709103787e-05
-1.0362286897836e-05
-9.36901887920282e-06
-5.3726341597893e-05
-4.95960422988541e-06
-8.86528335347296e-06
-1.55464495320339e-05
-1.8040405580968e-05
-2.70581682076174e-05
-6.19524670425835e-05
-1.01680038125492e-05
-8.38392872642157e-06
-6.30954562667613e-06
-3.36212794758718e-05
-5.03971736495724e-05
-2.3055079987185e-05
-2.03314681757359e-05
-2.81121365710649e-05
-3.92402862145721e-05
-3.51172970624393e-05
-1.86827238746444e-05
-3.32884779759303e-05
-4.17330600602522e-05
-2.25598404979713e-06
-3.35941931406756e-05
-1.11772272865597e-05
-1.3731702638889e-05
-5.2196171136341e-05
-3.14490010262528e-05
-1.81866718123728e-05
-1.90418464018529e-05
-4.08698754308787e-05
-2.26390885171944e-05
-3.76203474365526e-05
-4.37287647598496e-05
-3.33870528611178e-05
-2.31711319548296e-05
-2.80371396966259e-05
-4.57799683018481e-05
-3.41345245632817e-05
-2.10783573376819e-05
-2.7052828680989e-05
-7.32852201228578e-06
-3.39336167147808e-06
-3.08880788939524e-05
1.82520212964932e-05
-3.46304353291729e-05
1.18807972549235e-05
-8.28224017236683e-06
-4.00765393833425e-05
-2.52338649065149e-05
-3.86242930650766e-05
-4.04699131866388e-05
-6.44630260397402e-05
-3.34190611541254e-05
-5.28276742316276e-05
-8.31554506227156e-05
-3.77560405788013e-05
-2.39451213445694e-05
3.45553123424525e-06
-3.94886884960318e-05
-1.41887303768136e-05
-4.57654214116582e-05
-4.44002044991481e-05
-1.41908738214442e-05
-5.23017559158067e-05
-1.87804144688531e-05
-1.98528104790054e-05
-1.84843847193789e-05
-1.07435442890959e-05
-3.5603107557588e-05
-2.50981763198098e-05
-5.03635450397357e-05
-2.55510725184405e-05
-3.57327263950825e-05
-1.55331391615039e-05
-1.77416525176298e-05
-4.46313858931836e-05
-5.64710474140153e-05
-3.34676489137152e-05
-5.83969286050658e-05
-5.26512225907438e-05
-5.10274949038298e-06
-2.67815130055852e-05
-5.92035246274499e-06
-4.97157387100329e-05
-7.95321066805544e-06
-1.86863627819163e-05
5.27922298242238e-06
-9.01714834961057e-06
-2.65837594084898e-05
-1.91074319560442e-05
-4.49477387624765e-05
-3.78632652001772e-05
-2.81844199112219e-05
-2.67190749099756e-05
-2.5960457529824e-06
-3.77225897990579e-05
-1.20119648476055e-05
-2.38782017358131e-05
-2.85088006806101e-05
-4.4500605441298e-05
-3.63333222183302e-05
-2.89688591498112e-05
-4.27684030783103e-05
-4.71244330869341e-05
-3.22996930968317e-05
-3.79678223483495e-05
-3.81928886738621e-05
-9.42904697672192e-06
-1.79303879672084e-05
-3.96075980622597e-05
-2.14716531297132e-05
-2.14332096301988e-05
-3.12707318027435e-05
-3.00049357278498e-05
-3.43793091204397e-05
-4.24716328826804e-05
-3.28101264864161e-05
-3.43613209073064e-05
-5.83885740711823e-05
-5.92572362924733e-05
-5.12970723431452e-05
-3.03505303720003e-05
-5.15879853272771e-05
-2.53989677523322e-05
-2.88050805577247e-05
-3.28679359181643e-05
-6.39375117471887e-08
-3.88666998046746e-05
-2.84036039019646e-05
-1.49061905298466e-05
-2.97057566806142e-05
-4.20360277892295e-05
-2.05358764712378e-05
-2.04840170443776e-05
-4.1216872907476e-05
-2.940330541786e-05
-2.7474362498133e-05
-8.22044353805207e-06
1.21906118185491e-06
-5.819852765113e-05
-3.74630466313284e-05
-3.78740754178362e-06
-3.48118345450853e-05
-1.64576415780356e-05
-4.33905571084602e-05
-3.35231048054985e-05
-4.82310369430036e-05
-1.53121028691471e-05
-4.81132390764209e-05
-1.64758715378369e-05
-1.41566539997203e-05
-5.56399847049266e-05
-1.22828462065394e-05
-4.32874441004786e-05
-3.80640886954577e-05
-1.15280358920762e-05
-4.45149859070322e-05
-4.48269928286813e-05
6.35705197953818e-06
-4.91987934718549e-06
-2.8200358564662e-05
-6.42300309893863e-06
-7.41495744304395e-06
-4.14150993464276e-05
-8.79664549597196e-06
-2.36221568847498e-05
-4.05126562434231e-05
-3.41917746513663e-05
-7.5998572796786e-06
-3.35920087248401e-05
-6.64501850506618e-06
-1.77234709920604e-05
-5.39175411407338e-05
-4.28672553085565e-05
-3.40409851513027e-05
-6.68598446689839e-05
-5.44269905188353e-05
-2.75985446209274e-05
-3.1691831047884e-05
-2.19196440802795e-05
-2.27669382535857e-05
-5.93327853271071e-05
-2.44136706078703e-05
-6.84495477830144e-05
-1.72249718121681e-05
-1.53153726468997e-05
-3.59794101833449e-05
-6.96203624746369e-05
-4.0804222188944e-05
-5.0323322328551e-05
-9.8991870397002e-06
-2.11784836577481e-05
-6.66912938992403e-06
-3.13516656929562e-05
-3.10998044534739e-05
-3.20529009727252e-05
-2.52731607298701e-05
-3.11145996935729e-05
1.12514686742083e-05
-5.67909076914788e-05
-4.05471562325974e-05
-4.10549141551694e-05
-2.69992565462155e-05
-3.18305781756426e-05
1.2486286772921e-05
-8.3384093693346e-06
-3.15973459024295e-05
-1.03112115478081e-05
-2.94572995920121e-05
-4.03968328636138e-05
-4.66936868706812e-05
-4.46555561470893e-05
-4.35123395456344e-06
-5.02407256562567e-05
-5.96438125719661e-05
-4.34992134300232e-05
-2.81394895294726e-05
1.1120958417051e-05
-3.08429940072926e-05
-2.21786668689916e-05
-2.47688360334551e-05
-1.29363539144269e-05
-2.48793035249841e-05
-4.19993845969132e-05
-1.35841328485776e-05
-2.24286732991554e-05
-3.72862879800926e-05
-3.78332491739157e-05
-1.59885134802552e-05
-3.28072862721968e-05
-3.98341013651579e-05
-2.09355430378275e-05
-2.80442373442545e-05
-3.0500568536362e-05
-9.11013535845013e-06
-1.90936156217172e-05
-4.64016811879797e-05
-3.32633671108458e-05
-8.18440032598935e-06
-2.8637436623188e-05
-1.63514930795626e-05
-1.22197773851799e-05
-4.66069782587239e-05
-3.65542855956476e-05
-4.05525833038608e-05
-2.12351416622348e-05
-1.90382787718331e-05
-3.42354859417925e-05
-5.00839940234231e-05
-3.56730414246926e-05
-3.86416633171164e-05
-3.05081744865845e-05
-3.22413061277505e-05
-4.91153142083189e-05
-3.58398122686086e-05
-7.51427178399425e-07
-2.92694480337004e-06
-1.88668254684881e-05
-5.11337508599974e-05
-3.33350944962752e-06
-1.19644635882483e-06
8.41660004254472e-06
-1.60569183622324e-05
-1.37814645690982e-05
-1.65907047943581e-05
-4.25607196925981e-05
-3.24569010151808e-05
-2.75456341989438e-07
-3.12959932876527e-05
-2.84517885242721e-05
1.37603166886931e-05
-4.52603855092177e-05
-2.10070844275953e-05
-4.46066345781773e-06
-4.41318748879362e-05
-2.70423792810596e-05
1.37868299837523e-05
-2.03000205692705e-05
-6.62916290775152e-05
-2.67667403213212e-05
-1.07204956528697e-05
-3.1612064965538e-05
-1.65019720522839e-05
-4.39047254840253e-05
-3.49562372972866e-05
-5.8678730552426e-05
-1.00054529376508e-05
-3.33379102844543e-05
-3.23430449547652e-05
-4.4504490828422e-05
-2.5638061910968e-06
-4.84594623044156e-05
-3.71949524714152e-05
-5.10429814217604e-05
-3.85890659840132e-05
-1.45907872164602e-05
-4.61020757642581e-05
-3.91603708319242e-05
-1.50679835372192e-05
-2.420872027104e-05
-2.15247046199788e-05
-3.00490074664589e-05
-1.65028005528135e-05
-1.14291395595076e-06
-5.6701941025503e-05
-5.48029825211422e-05
-5.39391698324486e-05
-2.61781682268702e-05
-4.35113866959252e-05
-8.63944547138602e-06
-3.67775647887455e-05
-6.33797619423994e-05
4.63218264123611e-06
-2.13802019847703e-05
-4.03738874574183e-05
-2.00056375087184e-05
-4.40417069782108e-05
-2.25286649107781e-05
3.51579161672387e-06
-1.08953779338796e-05
-2.76630639887303e-05
-2.6777441872448e-05
-4.59032097369248e-05
-1.56701834408782e-05
-3.15616300560219e-05
-3.87303524657405e-05
-2.49396269668535e-05
-3.46776444718753e-05
-3.22980677332163e-05
-3.49490094107142e-05
-3.4596239087767e-05
-1.08713848706569e-05
-2.7494764734395e-05
3.63044836705935e-07
-5.83020486340896e-07
-5.82787887741847e-05
-2.68007278842869e-05
-2.4736840195133e-05
-2.24774852846789e-05
-1.99070545770263e-05
-9.73289385084604e-06
-4.37847666187108e-05
-4.21015415141402e-05
1.97621844677957e-05
-1.25957474901653e-06
-5.77998049274562e-06
-1.95525099116946e-05
-4.04995353972299e-05
-2.09806997227412e-05
-7.47008364377921e-06
-4.01351136522567e-05
-2.86294035742906e-05
-1.58510551412256e-05
-2.64158399089568e-05
-3.30364428652648e-05
-3.0024183972829e-05
-5.27444331619544e-05
-2.06627991384132e-05
-7.19446635010867e-05
-3.00648195528739e-05
-2.41507068264987e-05
-3.01794677286696e-05
-3.5834973223748e-05
-2.71193559240415e-05
-1.74789635168115e-05
-1.28163337615446e-05
-2.14342204269429e-05
-2.10078517181806e-05
-3.98454200731599e-05
1.40748533016648e-06
-3.46241436671681e-06
-3.4209710257379e-05
-1.02597264213134e-05
-2.67478793202861e-05
-4.77345554707206e-05
-2.51022000589984e-05
-4.97940662891777e-05
-3.91212063062804e-06
-1.70360604559381e-05
-3.54463304299186e-05
-3.67855610164676e-05
-6.09898449202138e-05
-2.89619702004282e-05
-1.76663291382655e-05
-3.80200751510337e-05
-2.50256353460713e-05
-3.55054497306642e-05
-3.62488860464938e-05
-2.91490818391336e-05
-2.12509443327696e-05
-1.92955698267651e-05
-3.82451035932137e-05
-2.12392033145353e-05
-1.98318226303565e-05
-5.02193427971613e-05
-2.49323237580569e-05
-3.25661339509187e-05
9.11197625596493e-06
-5.6834324145087e-05
-6.48698735838603e-05
-2.8864197323361e-05
-1.3665663124032e-05
7.8364733995251e-06
-2.38406235238958e-05
-1.38821539053095e-05
1.34570145049594e-06
-4.22514321786358e-05
-1.01786858189767e-05
-2.20077045882223e-05
-4.73302247587335e-05
-2.62524627054957e-05
-2.39237624183429e-05
-2.62654912690699e-05
-2.80463631297312e-05
-2.91877622510181e-05
-3.63070080783098e-05
-1.14326483386421e-05
-1.47885863900718e-05
-4.89876633119239e-05
-2.52705579435149e-05
-5.69896719069951e-05
2.37532519748759e-06
9.79048464251832e-06
-1.60214073191749e-05
-4.14214630001315e-06
-8.80121696791775e-06
-1.32356161005293e-05
-2.66892456733254e-05
-4.57521165967433e-05
-2.7353682682706e-05
-4.36001472714425e-05
-5.13222531502423e-05
-2.66441163645393e-05
-3.10768536515296e-05
-3.54419766543308e-05
-5.67638057737354e-05
-1.73072122622482e-05
-5.56368587657917e-05
-2.96188147766017e-05
-2.01518151154305e-05
-3.31601043513979e-05
4.88695941560966e-06
-1.17249775080952e-05
-4.54463828690253e-05
-2.45243840298344e-05
-3.54223572069736e-05
-2.21474756761948e-05
-1.54299263096538e-05
-3.37810012213021e-05
-2.1404338754781e-05
-3.59067570288977e-06
-5.01980619745088e-05
-5.1288499237943e-05
-2.36526716569293e-05
-3.66933237066688e-05
-2.70337986592335e-05
-3.3100564868275e-05
-4.52671790467072e-05
-6.79931151841216e-05
-2.84721984201209e-05
1.57067328429119e-05
-3.09853035163393e-05
-4.0017394555436e-05
-7.16768873738667e-06
-3.05759552763711e-05
-6.20204222731526e-06
-2.80361170590814e-05
-3.47889454238666e-05
-1.11102432632281e-06
-3.26136722304665e-05
3.02860131088524e-05
-3.13334698025968e-05
-2.02015665372059e-05
-3.50798425440649e-05
-5.7300425815937e-06
-2.21470215899506e-05
-4.16667482800507e-05
-3.46807487879674e-05
-2.40346682936232e-05
-1.98228505230711e-05
-2.94679881726904e-05
-3.4589334614033e-05
-2.80068396667529e-05
-2.67984437943572e-05
-4.4512124568832e-05
-3.28438999983226e-05
-3.84199618635419e-05
-4.79888078422605e-05
-4.82941578780363e-05
-1.63241263991359e-05
-2.65735727813585e-05
-2.4181568687363e-05
-7.8177505943581e-06
-6.44898504092712e-05
-4.92457271497764e-05
-1.44019662134127e-05
-1.88387713005752e-05
-1.59563049046494e-05
-4.99272396094892e-05
-6.60593732767193e-05
-4.62895716279205e-05
-4.4801228647138e-05
-3.83121479453195e-05
-2.66150559707991e-05
-5.36363446323362e-05
-1.54644915289451e-05
-4.08789769689958e-05
-2.47290503236767e-05
-2.30961121554383e-05
-3.56451160126884e-05
-3.05787504340146e-05
-1.89281661240877e-05
-1.9937667698252e-05
-7.90919813370289e-06
-1.03998272897462e-05
-2.67076850541083e-05
-2.94420052811945e-05
-3.20020773603375e-05
-1.8388739068985e-05
-3.24302337348723e-05
-2.24398712602664e-05
-2.21972349184953e-05
-1.83978329554559e-05
-3.83985970270466e-05
-4.24089757433891e-05
-2.54881783957234e-05
-2.81120711038427e-05
-3.1872453779273e-05
-1.29527972652559e-05
-3.28442763795019e-05
-3.52242499558375e-05
-3.42361105555872e-06
-2.9212362725459e-05
2.41885936115334e-06
9.3571668102734e-06
-2.11900939154309e-05
-2.56898205584617e-05
-2.90154269627358e-05
-2.08380889573789e-05
-2.49043305258281e-05
-2.65592544012719e-05
-4.08999472848654e-05
-1.45265089186917e-05
-2.89969503748131e-05
-5.60294402946384e-05
-2.86644273215241e-05
-1.3602778756832e-05
-6.36597205461379e-05
-3.61947705439461e-05
-9.79265383878891e-06
-1.29980886187136e-05
-4.79162997271801e-05
-8.85633831527287e-05
-1.33246617790334e-06
1.4376093351168e-05
-2.33512858012774e-05
-4.66076927257165e-05
-5.76961043531718e-07
-3.83812604260965e-05
-3.95367211561427e-05
-3.56671312780745e-05
-2.11962406584732e-05
-4.08981114306117e-05
3.16283478484206e-06
-2.48015263165456e-05
-3.60665200843115e-05
-2.94713512322739e-05
-4.9626206446929e-05
-5.44854977281477e-05
-8.73885278165133e-05
-2.488411465906e-05
-2.92961285849461e-05
-1.43917172093513e-05
-4.38332824284443e-05
-1.59182337301277e-05
-5.68695132408824e-05
-7.42941540193368e-06
-1.08295710691218e-05
-3.73784261046861e-05
-1.25726270127985e-05
-2.17212853933738e-05
-3.0942998558633e-05
-2.46586847705936e-05
-5.27669179784307e-05
-3.98246595578487e-05
-3.38842138494563e-05
-3.7830163568251e-05
-2.3545428723758e-05
-2.11721981378886e-05
-1.74071554543681e-05
-4.16226864019835e-05
-5.18268176915887e-05
-2.7984537223558e-05
-3.12419867697146e-05
-3.83193682866e-06
-5.73269354669584e-06
-1.56463994673315e-05
-3.41836370123247e-05
-3.4700644214851e-05
-3.69992750221145e-05
-3.54324996157677e-05
-1.12959956179804e-05
-4.25643730417989e-05
-3.77017245869654e-05
-2.77579691122636e-05
-5.11020740281456e-05
-9.69658294215083e-06
-3.12081971205533e-05
-5.22749025864221e-05
-2.23198320648505e-05
-5.29020224486033e-05
-3.7629456656011e-05
-1.6951121591952e-05
-4.69250022546596e-05
-3.64992755240031e-05
-3.64624153617976e-05
-4.50314418118616e-06
-3.4402362828133e-05
-9.00675491570804e-06
-1.03266190624843e-05
-2.84972740506962e-05
-3.75801161765861e-05
2.36517783529594e-06
-2.15907699386447e-06
3.39861821967337e-06
6.16315844566371e-07
-2.51983694645734e-05
-2.83470708590899e-05
4.1406563595909e-06
-4.9059536622998e-05
-4.17026117557987e-05
-4.6536036650185e-05
-4.01747608378726e-05
-7.2035025359465e-05
-1.54959355089201e-05
-4.04420297987724e-05
-3.75479469753825e-05
-1.70609887247946e-05
-8.41481888810371e-06
-2.72710145910517e-05
-7.54676562788442e-06
-4.92761497749846e-05
-1.58125472016435e-05
-1.97659976057394e-05
-3.56372690218315e-05
-1.04492147973026e-05
-5.55665218025004e-05
-1.46894864360615e-05
-3.22213610645445e-05
-3.32325990908911e-05
-2.65435779119231e-05
-4.40452354750663e-05
-1.26160708110471e-05
-4.03273892226824e-05
-3.80036877898351e-05
-3.69671705983995e-05
-6.9554218199045e-05
-1.4399199955786e-05
-4.22544256015858e-05
-3.3286141405065e-05
-3.47599148967851e-05
-4.49321093783256e-05
-2.123601074925e-05
-2.08520578275745e-05
-4.03688722893551e-05
-5.1087298630737e-05
3.09996926302324e-05
3.27737078026884e-06
-1.37272274537594e-07
-2.33003409585895e-05
-5.67027667537586e-07
-3.18992971126609e-05
-3.18706171004202e-05
-5.87109175515005e-05
-6.18957241641396e-05
-1.87958756193403e-05
-1.69983694585207e-05
-3.47495969057837e-05
-1.32224862482338e-05
-6.1445259812131e-05
-2.25403146335355e-05
-1.49380162021503e-05
-5.22299327352289e-05
-3.80315914668918e-05
-3.57563499499304e-05
-9.55209705299022e-06
-2.36032664185002e-05
-4.14893670850161e-05
-1.93068453630043e-05
-5.80840590574263e-05
-3.34798048220902e-05
-1.4103668466829e-05
-3.43934166552952e-05
-4.19587258095645e-05
-3.72202538097606e-05
-3.69306584531981e-06
-3.58818468320558e-05
-3.85991332760233e-05
-1.20250484621521e-05
-4.09890005803212e-05
-3.19747462498419e-05
-2.43227876007911e-05
-8.47276074031333e-06
-2.12651831816096e-05
1.94091838389187e-06
4.01129432993662e-06
-2.57966505882784e-05
-4.65589483888904e-05
-4.35766732630188e-05
-3.52556481297489e-05
-2.9753055215399e-05
-3.90619910816114e-05
-4.35731087305419e-05
-1.13752044779244e-05
-2.84546196819731e-05
-1.09127093031135e-05
-3.3406756983376e-05
-4.49141942477591e-05
-2.98854338841579e-05
-1.08770207504653e-05
-3.9241705226304e-05
-5.49960923681436e-05
-3.80856871206647e-05
-4.01080890142848e-05
-5.64341565163989e-05
-5.59361073620481e-05
-1.09297126720884e-05
-3.25410518711008e-05
-4.52746729902289e-05
-3.5180472830798e-05
-2.58363358263648e-05
-3.996773928102e-05
-2.98020646727218e-06
-2.30522731900115e-05
-1.17242949870905e-05
-2.84872617071615e-05
-2.37776555505102e-05
-1.67902821213409e-05
-3.88841187161108e-05
-4.44298091801436e-05
-2.10214873795251e-05
-2.19461091091228e-05
-7.22453011334311e-05
-2.90764588515865e-05
-1.98659889686624e-05
-3.03204997795626e-05
-3.44993817174665e-05
-2.6063599056807e-05
-3.15773423278555e-05
-3.94128741869412e-05
-3.52028288717564e-05
-3.24970328102131e-05
-2.62038609177219e-05
-1.95499894718761e-05
-2.20277074296853e-05
-1.95322028339921e-05
-3.24190197599216e-05
-1.16906197060694e-05
-3.83383665822066e-05
-5.16823923276235e-05
-2.76786215092269e-05
-1.21592688060658e-05
-4.44707064220743e-05
-5.51915423723642e-05
-5.42151497055775e-05
8.34791019560759e-06
8.28220150329559e-06
-4.32601589439601e-05
-3.01152815382823e-05
-4.34625924396465e-05
-1.2468236255183e-05
-5.16005779704897e-05
-3.54902510093801e-05
-5.4909991629571e-05
-2.42057053707331e-06
-4.58202725841397e-05
-1.4932872585407e-05
-2.24001065016348e-05
-1.9671622051271e-06
-5.43224588950892e-05
-2.73624056794705e-05
-2.0043513664813e-05
-3.31654561137608e-05
-1.31131990164823e-05
-9.37266477718172e-06
-2.33249436201654e-05
-3.76020100612319e-05
-3.37971686684516e-06
-3.47428236286737e-05
-6.69222471971265e-05
-2.85416884966096e-05
-4.63461914320325e-05
-3.45070840014866e-05
-2.76214097855475e-05
-3.26807267879656e-05
-2.06397997212582e-05
-1.7380327455784e-05
-4.01245136033738e-05
-4.85961581722503e-06
-8.21578550146805e-06
-2.76539802943645e-05
-3.4127146786891e-05
-3.22537111571872e-05
-1.72810882014689e-05
-6.88870762204883e-05
-3.86556880620442e-05
-4.30709372646462e-05
-2.89685261131737e-05
-1.19786479558603e-05
-3.01514303676312e-05
-2.22740331816725e-05
-4.15273634079842e-05
-2.24149828293363e-05
-1.28880267618412e-05
-3.79267380724794e-06
-2.05256013545627e-05
-2.96226196268485e-05
-4.37455902660096e-05
-3.9186383233717e-05
-5.0251584214768e-05
-2.1139087416405e-05
-2.66580058423198e-05
-3.51153185425747e-05
-3.33406779072486e-05
-1.88548881961043e-05
-1.0066500110923e-05
-1.21010888196896e-05
2.15835134348957e-06
-8.7976716468259e-06
-2.12477789494567e-05
-3.07379351542198e-05
-4.533804589266e-05
-1.64560311229237e-06
-6.92727055698728e-05
-3.71308621129959e-05
-1.82779851440601e-06
-3.03622486373459e-05
-2.90717273495544e-05
-3.90346967249702e-05
-4.64416146599426e-05
-4.81209136706357e-05
-4.93481911017108e-05
-2.06233361128989e-05
-3.54819879595672e-05
-2.6511113865447e-05
-2.07376086619341e-05
-1.38486600094253e-05
-8.52305663936887e-06
-1.00216693991335e-05
-3.93998458700721e-05
-2.93870164626361e-05
-4.65856723310011e-05
-6.88866246237126e-06
-3.66507447463496e-05
-4.01258061655449e-05
-6.5019168042252e-05
-1.22058777342033e-05
-2.8361078895192e-05
-1.89603024966885e-05
-1.53466489257301e-05
-5.08127832901789e-05
-1.77213899012915e-05
-3.44138802259314e-05
-3.02935894657541e-05
-3.80958486072243e-05
-5.86170020889073e-06
-5.0675095474758e-05
-1.35157543781641e-05
-3.91885915346415e-05
-2.54364456810176e-05
-6.5977520314647e-05
-4.77332525438193e-05
-6.27908269598255e-05
-3.07882453223917e-05
-1.36400937230543e-05
-1.44331614256074e-05
-6.01738146374081e-05
-1.65475515553888e-05
-1.24750970813222e-05
-4.00980115468489e-05
-2.93241538644716e-05
-4.1647577488744e-06
-3.26704915106293e-05
-2.70695772511868e-05
-8.53445973439765e-06
-3.09117574406835e-05
-1.13887615420687e-05
-4.17077111969807e-05
-4.70714589288839e-05
-2.43908025420934e-05
-3.76940938302226e-05
-1.02271660411273e-05
-1.92753268859641e-05
-3.81091634339807e-05
-4.4222631389892e-05
-4.25458845532587e-05
1.03996554248558e-05
-2.67094131084689e-05
-5.33714496296825e-05
-2.06817931887487e-05
-3.22982459224298e-05
-8.90375979141466e-06
-5.35775177732935e-05
-3.60559516512235e-05
-1.28101433106983e-05
-5.04578791004355e-05
-3.28916883333647e-05
-3.27233107275413e-05
-2.39266111933539e-05
-4.02360077191226e-05
-4.70228853717222e-05
-1.54188977780843e-05
-3.3607449847234e-05
4.94264417249749e-06
-4.74643835994569e-05
-2.82139420420533e-05
-3.17495765972717e-05
-3.95429962378346e-05
-2.52459830082828e-05
-5.63002681785301e-05
-2.95856662057912e-05
-1.88420151883833e-05
-5.86769218993952e-05
-5.55662316838676e-05
-2.083252991696e-05
-1.8785623283687e-05
-1.00337117812107e-06
-9.4313255923483e-06
-1.29938524397054e-05
-3.45070033475407e-06
-5.40167077342422e-05
-4.17715657680279e-05
-1.67707174466012e-05
-4.51160224910896e-05
-4.74788338139089e-05
-3.01002941771568e-05
-3.41810408544908e-05
-3.31044813829016e-05
-8.69177074544291e-06
-3.86027463069641e-06
-2.65562972089993e-05
-1.23555692747549e-05
-2.49656647186527e-05
-2.32503655630659e-05
-2.45630666948974e-05
-4.56734162603992e-05
-1.15894396702962e-05
-2.38341223825863e-05
-2.84777884226162e-05
-4.12565344008703e-05
-2.11335043378015e-05
-4.21069985345138e-05
-4.8124114584049e-05
-4.4561446387658e-05
-2.26799969604518e-05
-1.21371249571792e-05
-3.56498328789303e-05
-1.5839443737186e-05
-1.67014598512168e-05
-3.91780320161882e-05
-4.07946490703046e-05
-1.6911205984676e-05
-2.94545487979998e-05
-4.33447671611242e-07
-4.33279097019793e-05
-6.33944374790147e-06
-2.47242080394075e-05
-5.49906528885467e-05
-8.92059384842613e-06
-5.07472259847122e-05
-3.05770230431883e-05
-5.89333033560636e-05
-5.03634834108875e-05
-1.67239574501974e-05
-3.97621815316435e-05
-3.19679335936811e-05
-3.17687995976442e-05
-1.35034440913607e-05
-4.32842853350357e-05
-3.10832787462051e-05
4.90627990398895e-06
-1.35939958034863e-05
-4.70426478711404e-05
-4.91096822686273e-05
-2.22260522178902e-05
-4.00926977834924e-05
-1.40358478942662e-05
-1.40108285104771e-05
-3.63882959171197e-05
-1.97012794210229e-05
-3.31309175659481e-05
-1.31244821082673e-05
-1.38290179061449e-05
-4.54162428008959e-05
-4.75451237881344e-05
-2.22686832640054e-05
-2.43396484218338e-05
-2.35436417857631e-05
-3.37855601921691e-05
-1.04948846139877e-05
-1.4171076948292e-05
-2.28251478945293e-05
-3.56444702473328e-05
-2.54961745004065e-05
-1.59884834050882e-05
-9.10105344687748e-06
-1.00907418122119e-05
-4.48276975302874e-05
-3.30510549432889e-05
-3.56279986191894e-05
-3.17552084809967e-05
3.40350843193899e-06
-3.90282287120958e-05
-4.93389236807273e-05
-5.40413677716863e-05
-3.58247880198957e-05
-4.38484359663113e-05
-2.65735270703743e-05
-3.38545817865018e-05
1.52061969958723e-05
-4.1930659356348e-05
-1.48549982017153e-05
-2.52539974803883e-05
-4.71928165478896e-05
2.50838628864079e-05
-4.83912798608207e-05
-2.88804108220048e-05
-3.06069639921111e-05
-3.68344386077449e-05
-3.28819299596372e-05
-3.92840353764787e-05
-3.20496091904268e-06
-4.61530892158745e-05
-3.05985128710892e-05
-1.2376953030633e-05
-4.71269848786404e-06
-5.82048887519148e-05
-2.57409427613275e-05
-3.58601443542593e-05
-9.97618945745531e-06
-4.59024505559159e-05
-3.89029652830221e-05
-3.74353391274896e-05
-6.30756816593631e-05
-4.18217032183222e-05
-1.02501334947846e-05
-3.94883790159753e-05
-4.32015787360406e-05
-2.09150230912541e-05
-2.22783592436007e-05
-2.50763906643032e-05
-1.94260212084235e-05
-6.07950352700801e-05
-1.60097465797063e-05
-9.22987028900605e-06
-4.12510126350395e-05
-9.3889147895686e-06
-3.8503337536395e-05
-4.56244833860765e-05
-2.81686565492719e-05
-2.69592282531675e-05
-9.34989251824942e-06
-2.8291861298864e-05
-2.54611807063992e-05
-9.13496025300813e-09
-2.65997973415803e-05
-2.0604247067606e-05
-3.39996581383821e-05
-4.81186983793852e-05
-1.64519580275717e-05
-2.39054039450829e-05
-2.38425039701235e-05
-1.30429667949871e-06
-2.36025543271223e-05
-2.8479071711394e-05
-3.39009159951892e-05
-5.0794306382218e-05
-3.97812802026243e-05
-3.74250733280531e-05
-2.95083537013179e-05
-4.81473362120006e-05
-4.88283144094762e-05
-2.58207347194384e-05
-1.41779915153536e-05
-2.48548225865082e-05
-5.57773243361903e-05
-3.31562466879452e-05
-2.22314912320576e-05
-2.452466402847e-05
-4.58005033254818e-05
-3.91730880017407e-05
-4.1637453659117e-05
-2.10504096935333e-05
-2.92112463876724e-05
-2.87258526986852e-05
-3.96222999291427e-05
-3.04901517876287e-05
-2.68631501916012e-05
-1.30358793241949e-05
-4.41980927435929e-05
-1.85195022831953e-05
-1.87561013284543e-05
-1.33108466090531e-05
-1.89890274303071e-05
-5.36691565377042e-05
-5.32066360547737e-05
-3.62670149897583e-05
-2.70513209389866e-05
-2.42903147225464e-05
-4.06118744601091e-05
-5.6881870135712e-05
-4.60912004503954e-05
-1.69702013936755e-05
-2.29030952394292e-05
-3.8866680365722e-05
-6.15350657914204e-05
-3.45833868167399e-05
-4.67214249327945e-05
-1.09639835413496e-05
-2.64910310693931e-05
-4.1286432527044e-05
-2.79767070448514e-05
-4.3104016650947e-05
-2.69898446439405e-05
-3.94468285680907e-05
-6.9777370094866e-06
-4.16459858285818e-05
-2.20047336596503e-05
-4.01431089403448e-05
-2.26914609817877e-05
-3.16141091741751e-05
-4.39591076698474e-05
-3.4988255703535e-05
-4.82008382799958e-05
-3.02013372056064e-05
-3.39900826737222e-05
-3.2770264852403e-05
-4.60676995156732e-05
-3.98165561666114e-05
-4.1195137049564e-05
-5.68848676169079e-05
6.91315836231636e-06
-1.57787517229834e-05
-2.15389446686415e-05
-3.43500445147804e-05
-3.93660303870608e-05
2.19843168725305e-05
-3.03787249690829e-05
-2.26929059754799e-05
-2.17519360883052e-05
-3.46592892001926e-05
-3.91170487233253e-05
5.82545132508326e-06
-2.16759005563666e-05
-6.00153850801649e-05
-2.0250691545725e-05
-4.93838043243677e-05
-3.86687584977625e-06
-3.00470625629638e-05
-1.39448942709694e-06
-3.90290730186508e-05
-5.32415244603965e-05
-6.54060358549727e-06
-4.45944567841852e-05
-3.04727121232525e-05
-2.38302492123771e-05
-3.13111288941785e-05
-1.97621916444723e-05
-2.52335388135488e-05
-4.48904272125629e-05
-2.48338951367058e-05
-3.27288043560727e-05
5.48054383651278e-06
-3.92818266966535e-05
-1.01038585064337e-05
-3.76332493852971e-05
-5.11925608689001e-05
-3.95207871330389e-05
-3.99312791445043e-05
-4.39457921192688e-05
-2.95516077950718e-05
-2.77207821124827e-05
-2.66077479116797e-05
-1.76433763693416e-05
-1.52551373885285e-05
-1.59615308405463e-05
-2.20795417721304e-05
-2.52680873048675e-05
-2.58278075080327e-05
-5.31235178179346e-05
-2.0444974393958e-05
-2.84259205953015e-05
-2.77614482267276e-05
-2.80883363248955e-05
-1.58198219743783e-05
-3.12323948509848e-05
-3.1003415929992e-05
-3.20759225782705e-05
-5.75044603802706e-05
-7.73643979652292e-06
-2.92119180690088e-05
-3.10077202865529e-05
-2.38572845621559e-05
-2.4872006722801e-05
-3.9066144050419e-05
-2.170528681002e-05
-1.1589101802896e-05
-2.5440485301432e-05
-2.98559574915585e-05
-3.33225704922548e-05
-4.50311429125802e-05
-4.49221854960879e-05
-4.12918131050915e-05
-1.63732716444973e-05
-2.25406217763257e-05
-4.37118143801812e-05
-4.12739223311366e-05
-3.88131166781157e-06
-3.17652290801271e-05
-1.4717155957627e-05
-8.22454026732263e-06
-4.53084967899632e-05
-2.52217550779392e-05
-1.44646582282682e-06
-1.64441330802923e-05
-2.31317770107757e-05
-2.44362737703626e-05
-2.63248478447016e-05
-4.50057885638982e-05
-5.62800758230219e-05
-2.28361621725563e-05
-3.80044970838287e-05
-5.08091704304872e-05
-1.01504525135463e-05
-2.05945784991801e-05
-1.27342661006474e-05
-6.11204307561444e-06
-6.66585127146407e-05
-3.6319058894838e-05
-1.95583338164283e-05
-3.05184862095947e-05
-3.42260021542137e-05
-2.82886896921619e-05
-9.28393523486338e-06
-1.46901501390999e-06
-2.54034378264752e-05
-4.60555870718669e-05
-1.03415100309176e-06
-3.49142222904286e-05
-6.06500217792618e-05
-2.05279349104404e-05
-4.90359125559829e-06
-2.07274213323335e-05
-1.76950211749868e-05
-6.62792769194098e-05
-1.51793303021303e-05
1.53698862607652e-05
-4.02091573168639e-05
-2.07017369896376e-05
-3.4247489276797e-05
-3.17656204745635e-05
-4.96791028340786e-06
-3.13527240915281e-05
-4.01738128030892e-05
-4.23857849267382e-05
-2.06072650937183e-05
-4.19905791683608e-05
-4.65906404249484e-05
-2.94756358745203e-05
1.22832136260476e-05
-2.35486995529129e-05
-2.3843769718252e-05
-2.06801088698544e-05
-2.7467984338689e-05
-3.06307589197713e-05
-3.90363738185217e-05
-3.69911112885247e-05
-9.79807955243361e-06
-4.72670814738417e-05
-3.28003478030422e-05
-4.97847288397005e-05
-6.79007152142441e-06
-1.56140889647708e-05
-5.49141266482609e-05
-3.54340137442811e-05
-5.22307197767065e-05
-3.41434725222361e-05
-3.26330074997093e-06
-4.05777539132972e-05
-2.62267680183084e-06
-5.81202695207141e-05
-1.79196604875143e-05
-7.72387828740127e-05
-3.38458187154974e-05
-2.41921596483537e-05
-2.84943897692242e-05
-7.29134268633253e-07
-2.45320582285153e-05
-3.13525969421885e-05
-5.15142906446338e-05
-2.83305554632574e-05
-7.46670046399017e-06
-1.28176625272719e-05
-2.21617325474739e-05
-7.9739519582989e-06
-4.57531426043805e-05
-2.75242790080327e-05
-1.60756041109824e-05
-4.88394016512044e-05
-5.49800590414344e-05
-3.26125842552911e-05
-6.79756421898153e-05
-3.75537116888216e-05
-2.29306275076707e-05
-6.8628721037734e-06
-4.57120413972315e-05
-3.87129643078763e-05
-2.73990775286025e-05
-2.63659907129071e-05
-3.61723303188093e-05
-5.79282844145891e-05
-2.51113850877983e-05
-1.92481286832924e-05
-3.24274037391207e-05
-5.24210764890119e-06
1.38986184176066e-05
-2.14816377150896e-05
-1.27548530610487e-05
-1.99200850434046e-05
-4.44251361693146e-05
-7.52985001584895e-06
8.1876700605456e-06
-6.82303020938123e-06
-2.74974914307949e-05
-2.89879572655846e-05
-2.57534210509116e-05
-1.61663304061979e-05
-3.78564849065985e-05
2.52743809574345e-06
-6.23074426788222e-05
-2.38181917806965e-05
-4.11612271669701e-05
-4.82133537223836e-05
-4.4636737102309e-05
-2.74552177650879e-05
-3.41848694332297e-05
-1.7390992860312e-05
-4.23414236583906e-05
-3.67725281508885e-05
-1.30305046589123e-05
-3.9822339851586e-05
-1.89753163621868e-05
-2.00116309844613e-05
-5.03176050830049e-05
-3.91476606503293e-05
-1.00349564812871e-05
-1.71202126396746e-05
-4.74823522681415e-05
-4.31083289359771e-05
-9.47001470804112e-06
-4.29582225541481e-05
-3.13492486239805e-05
-4.24705650945901e-05
-1.99962474762015e-05
-5.0133222427209e-05
-2.8344342326762e-05
-3.09018107071432e-05
-1.65672497222245e-05
-2.70096668298558e-05
-2.47267762506164e-05
-4.54009689501422e-05
-5.38711897078166e-05
-3.52880501771486e-05
-6.17301186135313e-05
-1.47984932921562e-05
-5.39072913604219e-05
-5.96778904736594e-05
-3.51692900791532e-05
-3.50897341822754e-05
-1.915586630262e-05
-3.27439310867191e-05
-6.58574397069676e-05
-5.48766134605528e-05
-2.43097424703382e-05
-4.41339869930569e-05
-2.52556595283525e-05
3.15870999566647e-06
6.40209082121336e-06
-3.55297002425863e-05
-1.69824951485846e-05
5.08536187104743e-06
-1.91818140465363e-05
-3.76020727344864e-05
-1.09803723139329e-05
-4.04025937658805e-05
-3.20357802141421e-05
-2.65448584766899e-05
-2.46714474036327e-05
-4.96082752109088e-05
-1.59302562985703e-05
-3.2011124799803e-05
-5.65715989555175e-05
-2.73110128132544e-05
-3.29431098824947e-05
-5.59374492476659e-05
-3.10185668007191e-05
-3.84930149134563e-05
-4.17068038147808e-05
-3.75388302373103e-05
-3.41771876630296e-05
-4.86818468303957e-05
-1.94213765294571e-05
2.69811982900801e-05
-3.36949363610358e-05
-3.71646575960647e-05
-2.6389885871602e-05
-3.36884388601942e-05
-1.96457960568375e-05
-6.54994513098291e-05
-2.37473393418584e-05
-3.23535583226873e-05
-3.9462889840761e-05
5.1175015048957e-06
-5.42937688214338e-05
-2.38405212980037e-05
-3.92339597309011e-05
-2.70317596684376e-05
-3.89945992295847e-05
-4.25029749057177e-05
-3.18741082204806e-05
-8.24458095677872e-06
-3.63835208883275e-05
-2.59159127204407e-05
-2.46179288130646e-05
-2.86996533767541e-05
-2.1256273838212e-05
-2.7512448895035e-05
-1.88365607132322e-05
-2.27284815013733e-05
-1.32384060166765e-05
-5.75865408266899e-05
-2.27535715407905e-05
-4.89305212852342e-06
-5.08317306072408e-05
-4.03504278572799e-05
-2.68675118524674e-05
-1.8900113630132e-07
-4.52978082281365e-06
-5.23973608485221e-05
-2.13577936978756e-05
-3.93455616560775e-05
-3.41930187588038e-05
-1.37775667885649e-05
-2.87732764371383e-05
-1.91346186115241e-05
-5.35402665943211e-06
-1.92983756855698e-05
-4.16589026018459e-05
-1.59435971680642e-05
9.48279614886141e-07
-4.66251937715056e-05
-2.05790110866172e-05
-9.29773312476202e-06
-3.85426845692697e-05
-5.32466384882166e-05
-4.90731828629582e-05
-3.44085956850318e-05
-1.95580852854749e-05
-1.85859528873834e-05
-5.97737212436368e-05
-2.72302319334122e-05
-8.57440800153502e-06
-1.79090850370108e-05
-3.27274791650721e-05
-3.46951907464661e-05
2.80208759879568e-06
-3.21477846329849e-05
-4.8349785923166e-05
-1.27573058553087e-05
-6.98132527928212e-05
-2.12700213331953e-05
-1.59356629897155e-05
-4.94232535025824e-05
-6.1381258262763e-05
-2.80967071581574e-05
-5.19611256633979e-05
-5.30549832811447e-05
-4.0607898445494e-05
-5.45838422234212e-05
3.59970208585289e-06
-5.07538342103454e-05
-1.91781664945311e-05
-4.11592225575849e-05
1.61681437594571e-05
-1.11739901345688e-05
-4.41879829314964e-05
-2.75422585302437e-05
-4.49519743457806e-06
-4.4085754554539e-05
-4.82567066438939e-05
-5.3027037586136e-05
-3.01955540535415e-05
-2.37782255951083e-05
-4.36866305580864e-05
-2.65079609000218e-05
-3.04306641773162e-05
-3.56238062459149e-05
-3.90113645202986e-05
-3.46249270486116e-05
-3.0883325041977e-05
-4.32599292263896e-05
-3.44816091225257e-05
7.65493690625616e-06
-5.67511580923007e-05
-2.78863493539798e-05
-3.99794429960355e-06
-2.49478851473669e-05
-4.4169583088157e-05
-6.18182559743703e-05
-1.47018463893651e-05
-3.01537033713527e-05
-2.52868184275567e-05
-4.35074772724547e-05
-2.64378604550813e-05
-2.69748544586228e-05
-3.76204848261795e-05
-3.17532084469857e-05
-5.06728431060689e-05
-5.90068520490395e-05
-1.73941928109109e-05
-1.48119205384371e-05
-3.21275799166433e-05
-7.72836049062629e-06
-3.17259880538571e-05
-5.22784635986584e-05
-2.07189615636169e-05
-5.15646605804014e-05
-2.23620618756826e-05
-4.39369911952853e-05
-3.808444619536e-05
-2.52066426540701e-05
-4.35982613093314e-05
-5.15706325891778e-05
-4.36710849131416e-06
-8.60238959585159e-05
-1.80049798906432e-05
-1.67580795207831e-05
7.24730961147568e-06
-4.43574271687487e-05
-3.64413065408071e-05
-1.53734165693799e-05
-3.24257809489384e-05
-4.33789487438559e-05
2.0392837570339e-06
-3.69083933821541e-05
-1.12885055601223e-05
-2.19617925979002e-05
-9.85839690482786e-06
-4.33761952143896e-05
-3.89043828966505e-05
-1.98493653389477e-05
-1.70856874298299e-05
-4.68695080618677e-05
-8.46989849138264e-06
-9.92113846199582e-06
-4.95642007422826e-05
-1.29190933318579e-05
-4.66247473688527e-05
-8.0663324541183e-06
-1.50099427950663e-05
1.66556173532852e-05
-2.76299872573293e-05
9.35708249267119e-08
-7.92426273752619e-06
-2.4039362285812e-05
-4.08817630462539e-05
-3.29382756357072e-05
-3.97138057316679e-05
-4.86023948412028e-05
-1.69326399765053e-05
-1.48962137662397e-05
-2.00678525815211e-05
-1.99204568066772e-06
-1.70279274696062e-05
-2.75300187652327e-05
-5.07592698111513e-05
-3.25081464882087e-05
-1.43629549685521e-05
-2.37225396558468e-05
-3.47426992131221e-05
-3.54838408244976e-05
-3.60353456642417e-05
-2.90238870424255e-05
-3.25604684142959e-05
-4.75218571170568e-05
-1.73942379514747e-06
-2.3346371144562e-05
-9.51555865157036e-06
-2.08895976336048e-05
-2.06116625520423e-05
-2.78962384941032e-05
-5.61449306353011e-05
-1.89406982661151e-05
-7.1622503935572e-06
-3.5655748736394e-05
-5.13769955206354e-05
-2.05433395585273e-05
-2.61009379164074e-05
-4.85818157991784e-05
-1.68905970921356e-05
-5.2957122152889e-05
-6.08845699621279e-05
-4.06623768066261e-05
1.46275969523106e-05
-1.05975857864072e-05
-2.63399537305105e-05
-4.13356987530105e-05
-1.3553750090366e-05
-1.64531814290509e-05
-5.09930619988618e-05
-4.28986724867058e-05
-3.47053492231776e-05
-6.24152729085278e-05
-3.42725535160218e-05
-4.16618460886003e-05
-5.18019933654975e-05
-6.01463273438714e-05
-4.47274644973043e-06
-4.15133325002746e-05
-4.31305222516293e-05
-3.31308529155369e-05
-2.1829382318564e-05
-3.75491679346544e-05
-2.48057255040151e-05
-1.97557383171369e-05
-3.07358401999181e-05
-3.79441393450296e-05
-7.02572838678475e-06
-3.81292077852482e-05
-2.65744876629158e-05
-4.38220123474638e-05
-1.42784283913532e-05
-2.70100450541978e-05
-3.51263589470625e-05
-6.13317192668664e-05
-2.73004450287107e-05
-3.13529495308443e-05
-2.74178096509048e-05
-4.41038975208074e-05
-6.2706804081175e-05
-3.66464277278929e-05
-6.85420172607862e-07
-4.1335307823887e-05
-3.12858029097524e-05
-5.35830543224458e-05
-1.77784926003492e-05
-3.76836090242636e-05
-3.88092403443113e-05
-4.60381859236861e-05
-9.51300912923308e-06
-1.94153034110379e-05
-6.57470675124345e-06
-1.93869434326457e-05
-3.10279519452713e-05
-9.08498115200077e-06
-1.99635126287793e-05
-1.07941334039144e-05
-1.42901908602975e-05
-2.2287302293271e-05
-2.85269171174836e-05
-4.19214613065683e-05
-3.06916840210478e-05
-4.71914455970636e-05
-1.59340528433009e-05
-4.56234189669848e-05
-2.38409564296187e-05
-1.14443348821217e-05
-4.28013319630106e-05
-4.7106030215537e-05
-2.70268007807244e-05
-3.19060957939669e-05
-6.41354726935089e-05
-4.27838640636203e-05
-3.01705024120954e-05
-1.37822064244231e-05
-3.97251316900455e-05
-2.14505627384039e-05
-3.48159988244294e-05
-2.1277511143119e-05
-2.60210745653417e-05
-2.8378560995195e-05
-2.48049434825377e-05
-3.63263715848702e-05
-1.21120243553491e-05
-4.25523826870676e-05
-2.51679028269063e-05
9.23919472697268e-06
-1.79141081446178e-05
-1.13479299570589e-05
8.72467155859304e-06
-2.35802256364716e-05
-4.35820078035857e-05
-3.36551968245085e-05
-3.78431430484991e-05
-3.0838920277576e-05
-3.18764728459122e-05
-3.32562928636255e-05
-3.61453566509557e-05
-5.13470728487476e-05
-4.56779999692379e-06
-4.78320668749858e-05
-3.88882738468967e-05
-2.93656619722619e-05
-4.24812742251355e-05
-4.00882961312807e-06
-4.05271118572907e-05
-6.07238236243812e-05
-3.26813138935324e-05
-9.3613340196078e-06
-2.78869073478784e-05
-6.51005747336642e-05
-2.93396417913082e-05
-3.44702404112021e-05
-3.22515822517444e-05
-1.68985761092587e-05
-4.6799601798815e-05
2.00460285392922e-06
4.16540207202196e-06
-2.51029120571188e-05
-1.6215760308695e-05
-2.59526974031051e-05
-1.18103325197059e-06
-7.0513128388306e-06
-4.21107981362922e-05
-1.80208681804176e-05
-2.4046523531266e-05
-1.96374195264287e-05
-3.64872336633256e-05
-2.19827578346121e-05
-4.92129558737097e-05
-3.13412186840311e-05
-2.62039819472151e-05
-2.20816476885047e-05
-2.35291033590192e-05
-3.81459369108465e-05
9.95660545917061e-06
-5.25391625312813e-05
-3.49881817094357e-05
-2.14934935377919e-05
-4.66159521525023e-05
-2.05486734332032e-05
-2.04186944080248e-05
-2.73390726625829e-05
-2.26584505120329e-05
-6.71244731449827e-06
-1.59862182882674e-05
-9.23918771021832e-06
-2.15615152240957e-06
-2.24771824390377e-05
-1.06708496312848e-05
-3.15937923138903e-05
-4.6934051454822e-05
-5.78424607638457e-05
-1.52493638613042e-05
-3.06281086584424e-05
-5.0439012248679e-05
-3.5662904124522e-05
-1.99665228367137e-05
-4.08214985491855e-06
-3.91959093062002e-05
-4.32821717864355e-05
-2.0811259768912e-05
-4.44772585978561e-05
-3.20617949980347e-05
-2.54049848511682e-05
-2.57547435998365e-05
-2.4103628679966e-05
-3.24045048662447e-05
-5.02967056245768e-05
-1.9681216658122e-05
-2.01725107471569e-05
-4.00758928447247e-05
-5.27255918418471e-05
-1.40201496176038e-05
-5.08660223819016e-05
-3.91843076100118e-05
-4.59032376904809e-05
-3.03830160717827e-05
-2.41959707456534e-05
-1.58643688986369e-05
-4.76426517370743e-05
-4.49746820293295e-05
-4.68729917269343e-05
-2.24644941011332e-05
-2.16107971905597e-05
-1.91220526734021e-05
-8.91496523537391e-06
-2.91172826239922e-05
-3.88020674558577e-05
-2.87813989653137e-05
-5.5169430092809e-05
-2.49495797274326e-05
-1.22638351902726e-05
-3.65913241985104e-05
-2.98611143395208e-05
-2.73795040387527e-05
-3.27875812283289e-05
-3.38731197177701e-05
-2.40299559867436e-05
-4.18483468667914e-05
-2.54865961524299e-05
-3.71368124637164e-05
-1.99240004059651e-05
-3.46744716776597e-05
-3.10842277216235e-05
-2.91291046103104e-05
-2.44239857461808e-05
-3.06216222799699e-05
2.484953794255e-06
-2.97711167314888e-05
-2.42446214871881e-05
-1.6115742029569e-05
-1.28723940720461e-05
-1.99409777574116e-06
-4.78139305202278e-05
-1.60923617408695e-05
-2.36832480565259e-05
-3.14419491226378e-05
-1.42180632086342e-05
-1.36148580235395e-05
-4.48492275705231e-05
-2.13503440677541e-05
-2.70937306245761e-05
-4.11345834258084e-05
-3.07462033525023e-05
-3.0544182906158e-05
-8.19692430443328e-05
-2.10896096630345e-05
-2.81348737097186e-05
-3.22545100308321e-05
-2.79548312163673e-05
-4.95912954934081e-05
-1.45660516980341e-05
-1.36989149111514e-05
-4.60700055053221e-05
-4.16768775999919e-05
-4.50377632999825e-05
2.2920864840884e-06
-4.96351539893683e-05
-2.06069086118311e-05
-6.02022878834907e-05
-6.06629330554216e-05
-2.82785044258399e-05
-5.68066563073595e-05
-4.25609629031573e-05
-3.79741446200477e-05
-1.72278610932256e-05
-1.35479605937803e-05
-4.43630304880168e-05
-1.11129513192419e-05
-2.88986550731643e-05
-4.51609943283382e-05
-2.69143097414031e-05
-4.04587770363036e-05
-5.19779245855415e-05
-3.60182092703841e-05
-2.021701173714e-05
-7.3598374594831e-06
-3.58698395126798e-05
-3.60712069076964e-05
-5.35230310348877e-05
-3.89263453405348e-05
-2.34780627517539e-05
-4.71657489837873e-05
-8.93008969899156e-06
-2.06682538088272e-05
-3.08456839092638e-05
-1.11415059421658e-05
-5.67566162725461e-06
-2.3522331509571e-05
-2.60540535772661e-05
-3.8397385915367e-05
-1.85442779163559e-05
-3.13567676200452e-05
-3.30488315269458e-05
-4.69413905510267e-05
-1.47262444525293e-05
-3.7474807093848e-05
-2.35863568228662e-05
-1.01607151551079e-05
-2.45001891387353e-05
-3.32935181617069e-05
-2.90830084980391e-05
-3.49375931788463e-05
-2.80057406974423e-05
-4.9016522827094e-05
-1.22384092772119e-05
-3.09017311790467e-05
-1.11474647168231e-05
-2.91573673406752e-05
-2.17803049607481e-05
-9.66170515734716e-06
-1.41395765463694e-05
-7.86044810297844e-06
-2.65362661892393e-05
-4.09057139436303e-05
-2.99442375908822e-05
-5.19027152192341e-05
-5.24289038388172e-05
-5.76270988717672e-05
-2.74653376457091e-05
-1.38300435630297e-05
-3.87176004356301e-05
-2.30983951140802e-05
-1.68988617126486e-05
-3.79388899900655e-05
-6.62435174822791e-05
-6.0251787577977e-05
-4.29303516828923e-06
-2.57807137081278e-05
-1.46261908040051e-05
-4.92618558590599e-05
-2.45555016985719e-05
-3.82774014451616e-05
-3.35644744820547e-05
-4.49415571364227e-05
-3.86853539639708e-05
-8.30331443580363e-05
-4.12880937103437e-05
-3.9589596637171e-05
-2.00784754659131e-05
-1.44911383435555e-05
-3.95072959779007e-06
-8.57360742772605e-06
-1.40196387079983e-05
-2.33671804117495e-05
-1.18744121566762e-05
-2.11048049277297e-05
-5.36418848376522e-05
-4.85392756824925e-05
-4.43127959693421e-05
-3.95091685228483e-05
-1.5668365355699e-05
-5.48463376668722e-05
-4.22444331464787e-05
-4.76625912410503e-05
-5.75713153018287e-05
-1.62051722268877e-05
-5.93501608093913e-06
-2.48632817014109e-05
-3.1620005956996e-05
-3.65777817255463e-05
-3.5174454647608e-05
-2.79397456920402e-05
-3.46050739909427e-05
-3.27589863272783e-05
-8.96213330551519e-06
-2.05581952879128e-05
-2.47802803425053e-05
-1.23491549504481e-05
-4.37871121960864e-05
-3.49139032387499e-05
-4.24140554071913e-05
-1.54988612840887e-05
-4.19520654953073e-05
-9.07681839879022e-06
-9.41628379577789e-07
-2.44951865674683e-05
-4.55992530243202e-05
-1.85445965586782e-05
-2.62070170534919e-05
-3.23178378389029e-05
-3.22775623811017e-05
-1.94339571038131e-05
-2.63511332389849e-05
-3.71740094586458e-05
-4.86175181853467e-05
-7.25098406740155e-06
-1.69511472615234e-05
-4.717604834672e-05
-1.28548823695701e-05
-8.0050325711728e-06
-2.27395037747286e-05
-2.78196502614994e-05
-2.31062777360571e-05
-3.43366129120846e-05
-1.92516695019155e-05
-5.46998492565075e-05
-4.04086687692981e-05
-8.5069513086647e-06
7.71911609973524e-06
-3.34059027428312e-05
4.30144030404396e-06
-3.35921280930668e-05
-3.10740290019161e-05
-4.11929626029346e-05
-9.18948570728304e-06
-3.12836293211245e-05
-6.05478663349425e-05
-9.25577633522136e-05
-3.64235751356438e-05
-2.705755164914e-05
-6.47082764349357e-05
-5.02296062792337e-05
-6.60763022705625e-05
-3.25468617377454e-05
-1.4761463505929e-05
-3.54211460716149e-05
-2.37775905918842e-05
-3.73905909961485e-05
-2.17008601231646e-05
-2.96929076613614e-05
-5.06965048662353e-05
-3.25992056214957e-05
-1.90259460076075e-05
-5.82867302786591e-05
-2.7013151772667e-05
-5.02215246554499e-05
-3.59118485263966e-05
-3.53574981603561e-05
-5.61915381272559e-05
-2.20370567484307e-05
-3.74560304381548e-05
-8.27700310843743e-08
-2.45302158723413e-05
-5.3352028798565e-05
-2.8670387765504e-05
1.8951939940378e-05
3.55745401478821e-06
-1.81235378101941e-05
-8.00461237500946e-06
-8.61285258755612e-06
-1.54874408885841e-05
-4.8684588903053e-05
-5.52334817508992e-05
-2.23743209565767e-05
-4.95026057517144e-05
-1.46877180533841e-05
-3.32154353116538e-05
-7.44950560993968e-06
-3.86056997584624e-05
-2.27796799471512e-05
-2.71875734211174e-05
-3.57643408719773e-05
-2.97703017333852e-05
-2.60134445973031e-05
-1.21536283461781e-05
-4.5648430825959e-05
-2.65737008543017e-05
-3.28317168458022e-05
-2.61787227059929e-05
-3.67847421215962e-05
-4.20992868495468e-05
-1.19671284261299e-05
-4.17475204887467e-05
-2.56904055892062e-05
-5.07951925875433e-05
-2.77204486639072e-05
-1.01154783470058e-05
-4.45026404411257e-05
-8.22898920690283e-06
-5.43434603386093e-05
-3.31446179673091e-05
-2.45457698452026e-05
-2.39442024509264e-05
-3.82176442470875e-05
-1.23426689570619e-05
-3.33848030748824e-05
-2.30298632021627e-05
-1.62769975711646e-05
-4.40685744800249e-05
-3.06823981612812e-05
-1.1227711058659e-05
-7.76799644694168e-05
-3.19492466925498e-05
-1.81334489334259e-05
-1.24782238873569e-05
-2.37653665175071e-05
-6.58928812218637e-05
-7.83884920947305e-05
-2.25690164289215e-05
-4.50556747247668e-05
-2.90630035808554e-05
-1.71961688463756e-05
-2.43227271554905e-05
-3.54345803124641e-05
-2.86902904114949e-05
-3.61034022627066e-05
-4.01495082620222e-05
-3.58923526651176e-05
-2.84865651705232e-05
-2.33859610299134e-05
-3.46712168584208e-05
-2.65652285523638e-05
-2.06169615200713e-05
-4.57112382589809e-05
-4.10762947628066e-05
-3.73618393062221e-05
-6.24209414400336e-05
-2.21763157867732e-05
-5.13665742952379e-05
-5.08922839682005e-05
-3.54116204484486e-05
-2.08924457385334e-05
-2.87514619676945e-05
-5.52476151662281e-05
-2.05860363000826e-05
-1.19577969469724e-05
-3.55393039374738e-05
-1.37701883658946e-05
-4.91285406579167e-05
-3.16564651875759e-05
-1.6312057919181e-05
-6.29461061360058e-05
-1.64455107840876e-05
-7.0179493225208e-05
-3.8699484305686e-05
-3.24793661500149e-05
-4.26039231517017e-05
-1.9979048038015e-05
2.257871633882e-05
-1.47853801383981e-05
-1.65908630706117e-05
-2.02107785773602e-05
-4.32066120758427e-05
-2.94833844645371e-05
-2.67408085127819e-05
-1.13906230231651e-05
-4.27666281692172e-05
-5.40337668037666e-05
-7.47490072845623e-06
-4.2954850893072e-05
-2.8736637133129e-05
-5.7744501873243e-05
-3.49231757457465e-05
-4.12987208183965e-05
-1.23136036609853e-05
-3.51412655023627e-05
-5.2233646073896e-05
-6.72182233835243e-06
-4.33143616225238e-05
-5.64166476642325e-05
-1.7253523830842e-05
-2.408412384527e-05
-2.9414999586372e-05
-3.91979172980767e-05
-1.53642272111694e-06
-6.9406055431811e-05
-6.34839553787431e-06
-1.12106133612329e-05
-1.03388780192913e-05
-1.9847944588959e-05
-4.71721143653145e-05
-3.64496916495994e-05
-4.56968952775593e-06
-5.276360910535e-05
-2.88679394406626e-05
-4.89970849383426e-05
-3.11358013043312e-05
-5.9166889698705e-05
-1.6536325468798e-05
-4.52376809770729e-05
-4.47484809733332e-05
-5.96360150986788e-05
-4.19222910303937e-05
-4.87270483326478e-05
-6.93925052467883e-06
-2.24633631246506e-05
-4.96454080253817e-05
-2.92143524172381e-05
-3.79931326953994e-05
-3.55329353599462e-05
-4.81528113290929e-05
-4.17002504040092e-05
-2.97125713521203e-05
-3.85694229323575e-05
-4.16303912181777e-06
-2.29505606418408e-05
-2.12350041235166e-05
-3.34347659461876e-05
-2.76832853605539e-05
-2.93445942962918e-05
-5.57435377943999e-05
-6.57704919498211e-05
-3.57391730226648e-05
-5.82241831177805e-05
-2.15205010221012e-05
-2.55400053150927e-05
-1.81437468496073e-05
-2.14517601206599e-05
-9.08512626856207e-06
-1.13770416852228e-05
-3.12053108211037e-05
-1.73463433476754e-05
-3.5595087007147e-05
-2.42733662264709e-05
-3.54610426910306e-05
-3.22456014265254e-05
-1.77972971624707e-05
-8.84587662370454e-06
-2.55080464910774e-05
-3.36363494310448e-05
-3.34132467379418e-05
-3.48345444044449e-05
-1.09752319780935e-05
-5.30490319578834e-05
-1.42909114331923e-05
-3.05577448472808e-05
-3.15510376592267e-05
-1.40648724408419e-05
-3.94066907359207e-05
-1.07055286671692e-05
-8.93099890458797e-06
-4.38917366243497e-05
-1.27714325863543e-05
-5.27512594058762e-05
-2.16058251249822e-05
-1.95903863238154e-05
-7.23727472055525e-05
-6.5692978057476e-05
-2.74619860666539e-05
-1.41726785071543e-05
-4.27242424040596e-05
-2.93451182530744e-05
-2.30846204489217e-05
-1.86538899916868e-05
-1.55295757354183e-05
-4.5808961100518e-05
-2.00513136004071e-05
4.90240869619604e-06
-1.38242794769994e-05
-4.74502040480261e-05
-1.80321061726326e-05
-4.7476919535534e-05
-2.49633432163238e-05
-4.0631974135386e-05
-4.39445432538781e-05
-3.59203378090131e-05
-3.38306223277202e-05
-2.77836718194006e-05
-9.10064259132924e-06
-2.76874858754246e-05
-1.40335167394943e-05
-4.6185046615138e-05
-5.6307050617107e-05
-4.17876260374617e-05
-1.83319464741877e-05
1.45485582438926e-05
-5.14539127736534e-05
-5.03430999971098e-05
-3.02889993381614e-05
-9.11206355882439e-06
-2.38083964599688e-05
-3.53332539274623e-05
-3.58399496597218e-06
-1.77834977412613e-05
-4.77409455201239e-05
-3.33659641748616e-05
-3.12987443933478e-05
-3.29695510548693e-05
-6.16660406745576e-05
-1.30213774885466e-05
-4.35745347381132e-05
-9.36501849254694e-07
-5.70117524347843e-05
-7.12915071012364e-05
-3.77591741248221e-05
-7.42833577754025e-05
-1.42704953505424e-05
-3.03788669468468e-05
-2.68513967210113e-05
-3.23699058098476e-05
-3.69399434947813e-05
-5.62249247473068e-05
3.97919478690076e-07
-5.62715102137736e-05
-5.85391969636571e-05
-3.65223157022792e-05
-1.3206895077484e-05
6.87336047603169e-06
-1.88287037725882e-05
1.37530023791044e-06
-5.23755479553712e-05
-3.46273934866788e-05
-6.95990768433237e-05
-3.69011828033443e-06
8.62428807625771e-06
-7.88501566565236e-06
-5.11114165104311e-05
6.12302646585115e-06
-5.4987541159318e-05
-4.42670036820226e-05
-2.38195108271937e-05
-1.07268822023422e-05
-3.8347778994826e-05
-5.28468496065165e-05
-2.1365844962404e-05
-8.88223836070012e-05
-2.4033582797736e-05
-1.28181735974426e-05
-2.48818005811404e-05
-1.01479411731584e-05
-2.50920602083126e-05
-1.66423021865333e-05
-3.39789319778377e-06
-2.4145708473906e-05
-4.16015637985529e-05
-5.30256067721423e-06
-6.25577301671244e-05
-2.82208767119717e-05
-3.40657941106594e-05
-3.68528180558973e-05
-1.52056036073149e-05
-2.10087723060375e-05
-2.91928955800516e-05
-3.08407046958996e-05
-2.6660721106263e-05
-4.56555902395279e-05
-3.8167249620888e-05
-7.32579050326642e-06
-3.78823691242911e-05
-5.04557338708095e-05
-3.07396474240121e-05
-6.79783157115746e-05
-3.50289365964186e-05
-3.35744480703522e-05
3.19794428399295e-06
-7.6502383799077e-05
-1.8736713969675e-05
-3.59941556652632e-05
-3.12846044999894e-05
-1.62991317324201e-05
-2.80490886566351e-05
-2.98982043039484e-05
-3.89687577785073e-05
-1.26351180992104e-05
-4.88844196489267e-05
-2.77345041729122e-05
-2.37941585184249e-05
-6.26408893891168e-06
-4.11323256770593e-05
-4.34549065499958e-05
-3.88263834483559e-05
-4.30025482403205e-05
-2.8342065074874e-05
-2.08068635856077e-05
-3.52867847920357e-05
-2.86206258407447e-05
-3.50878280385005e-05
-1.43416603268649e-05
-2.3531929465129e-05
-2.69727802906551e-05
-2.63113156989621e-05
-3.75628798915865e-05
-2.83159010784426e-05
-3.80601938344666e-05
-2.66825839784558e-05
-3.93763871236952e-05
2.5325286475538e-06
-3.82135363661116e-05
-3.43137036953703e-05
-1.15891369299271e-05
-1.87223256852765e-05
-1.5697015601931e-05
-2.74756399838464e-05
-2.85482979178526e-05
-9.69088952804151e-06
-6.7894174922253e-05
-3.56489963760735e-05
1.43747451294968e-05
-4.71467238741276e-05
-2.45943906682595e-05
-2.29578841223642e-05
-2.03924155339425e-05
-4.60047447839642e-05
-2.02795749433755e-05
-1.23250856235126e-05
-2.21514060212921e-05
1.01597153758948e-05
-1.13207167536357e-05
-2.93774257917603e-05
-2.19469210034685e-05
-5.43349254601635e-05
-4.13331281351197e-05
-3.15652433265089e-05
-4.63246370878579e-05
-3.6448585677237e-05
-2.74965652816205e-05
-4.19995848786554e-05
-1.9511614781875e-05
-1.90911736570382e-05
-1.98740901485837e-05
-3.07246706635738e-05
-2.99211802062836e-05
1.56570594665084e-05
-8.55340123357916e-07
-2.87964368279998e-05
-5.55584973108474e-05
-4.1575160059027e-05
-2.38308508157921e-06
-3.30914164415117e-05
-2.89605184540346e-05
-3.07847897600922e-05
-2.10187723741663e-05
-7.49210850845127e-06
-2.80992164731948e-05
-4.01755412513377e-05
-4.43770731420769e-05
-3.62393462256483e-05
-5.20381081788786e-05
-4.42755999192162e-05
-5.36370745000679e-05
-4.51122329390102e-05
-4.01994866762202e-05
-5.03446664812513e-05
-5.12653037544308e-05
-2.48946368180618e-05
-3.2663206763794e-05
-4.90657791808341e-05
-3.52732443956458e-05
-9.72847870205675e-07
-3.02512787622929e-05
-4.44361207989801e-05
-4.45582369358418e-05
-4.32071316502336e-05
-4.01821592655063e-05
-3.87373953262376e-05
-2.84769315744662e-05
-5.62429440459277e-05
-2.88443287163939e-05
-5.63610486982272e-05
-5.10996557848192e-05
-3.65953011444648e-05
-1.00568554841933e-05
-4.48287980785104e-05
-2.41383481071078e-05
-1.08256620406294e-05
-6.90756454944953e-05
-2.55560359453877e-05
-2.20016512357994e-05
-2.48440470655651e-05
-1.45069212313354e-05
5.36963458752083e-06
-5.80592366271406e-05
-5.03987924359423e-05
-4.29113621881946e-05
-3.8159560232209e-05
-5.60341295800742e-05
-3.73326138146816e-05
-2.03254172274199e-05
-1.4251383968456e-05
-2.79751614932857e-05
-3.85585765775528e-05
-3.63183601951281e-05
-1.42498186516567e-05
-3.52745070619713e-05
-1.5207220923216e-05
-3.33857402442895e-05
-3.10562053849906e-06
-2.27750789940397e-05
-1.96206280417813e-05
-5.93385972019819e-06
-2.82433229620408e-05
-3.83003065888939e-05
-4.07452713355361e-05
-1.89456153074813e-05
-1.4839993391386e-05
-2.57202371892594e-05
-2.38925066160168e-06
-2.11149847639942e-05
-3.26708020337306e-05
-2.18248026509325e-05
-1.38711869671115e-05
-4.85051651887893e-05
-1.21945000618304e-05
-7.15172460689922e-05
-2.32728177066949e-05
-1.8786813910605e-05
-1.53782998011592e-05
-1.71248766242034e-05
-3.8798811769804e-05
-3.19684489211629e-05
-4.10662780274935e-05
-6.38446409904757e-05
-1.61076901574959e-05
-7.00660578246457e-05
-5.43689519930713e-05
-4.71550659214656e-05
-3.90178634102011e-05
-2.12528857229531e-05
-1.11940201872727e-05
-3.30432209182814e-05
-6.75959670160131e-05
-2.30116154098699e-05
-3.99837831816249e-06
-2.08698015489605e-05
-3.83026531646147e-05
-4.97368304659051e-05
-3.03258524800382e-05
-3.99746123922499e-05
-2.86054470468646e-05
-3.68308685715092e-05
-4.7461913997955e-05
-2.66826366242912e-05
-2.9992634871269e-05
-3.81860927616494e-05
-3.94508296682547e-05
-3.97396207403631e-05
-5.43936567133189e-06
-3.49435833190798e-05
-4.5915721172513e-05
-4.37411138778633e-05
-5.49088547742723e-05
-2.17327845586973e-05
-5.67547573441948e-05
-3.827145457466e-05
-2.70169899961168e-05
-3.59866558831367e-05
-1.60488895529317e-05
-1.97558936562771e-05
4.91949193299322e-06
1.10504445118538e-05
-4.33127652320319e-05
1.25613308188756e-05
1.13518270246445e-05
-3.66178134046697e-05
-3.95429182086746e-05
-2.73463608594476e-05
-2.83627585055882e-05
-2.86139959850535e-05
-1.63768429613659e-05
-3.33521350523654e-05
-1.09495805460049e-05
-4.57355056130288e-05
-5.0844748982463e-05
-2.16115998560939e-06
-2.06089639048987e-05
-1.54517355571112e-05
-3.02805522552473e-05
-2.12308747321643e-05
-7.74609159160918e-05
-6.45710202871747e-05
-3.17838438536811e-05
-1.03677541258379e-05
-3.68259683227794e-06
1.52828220295977e-05
-7.95131940065648e-06
1.99588969865363e-05
-8.54051427302345e-06
-2.17842024658977e-05
-2.21926922367411e-05
-3.73010340984932e-05
-3.40833424340639e-05
-1.23456910979598e-05
8.99780767771825e-07
-2.62207838794704e-05
-5.14035418418351e-05
-3.1511397265244e-05
-3.50290039864e-05
-4.78539061441447e-05
-5.45464034185367e-05
-3.40904003988193e-05
-5.27744503434881e-05
-4.6077492579145e-05
-2.77244863191863e-05
-2.37599665578211e-05
-1.77051094648427e-05
-2.77229107192543e-05
-1.48333611297702e-05
-2.78339325219857e-05
-2.4894685611658e-05
-5.38246227078418e-05
-1.46724690463542e-05
-1.44536385383078e-05
-2.83154683104587e-05
-2.7493760942225e-05
-3.13548055798993e-05
-4.77634437634472e-05
-4.90568008328751e-05
-4.20023428977511e-05
-4.82265286296015e-05
-2.28782519743455e-05
-1.51075624107787e-05
-3.11100460796128e-05
-3.89561096618636e-06
-1.59765464762754e-05
-1.57011751963856e-05
-3.33630105778934e-05
-6.99571432351733e-06
-3.98139753837969e-05
-6.27556838051454e-05
-1.8357051577164e-05
-8.42102835736717e-06
9.6052784321568e-06
-2.17589855841232e-05
-4.40950601004544e-05
-4.32589992842422e-05
3.5337455306631e-06
-3.82380751841762e-05
-2.54785473395039e-05
-3.96656311077064e-05
-2.31162452398812e-05
-2.65233631289644e-05
-1.81929487317558e-05
-5.34890015366101e-05
-2.6167105233542e-05
-2.61605197425816e-05
6.69301945108434e-06
-2.24175992039908e-05
-1.60574085698305e-05
-1.66806931315246e-05
-2.17167283465448e-05
-5.60997913317314e-05
-2.93614341504834e-05
-1.13382052031516e-05
-1.56270646415162e-05
-1.10674304701547e-05
-3.14549877049155e-05
-2.42230216528792e-05
-3.29750493481132e-05
5.21246406716585e-06
-1.04049406815988e-05
-2.87047845900519e-05
-7.16964808601709e-07
-3.2496614583252e-05
-1.41088484673937e-05
-3.13971437143378e-05
-4.73258447217269e-05
-2.63266992711696e-05
-4.76663968183582e-05
-1.93424992779499e-05
-8.13816062984723e-05
-2.78141042371004e-05
-2.6433630521769e-05
-2.46616282870333e-05
-1.68791062236988e-05
1.29300549786639e-05
-1.83884892265966e-05
-3.68567810167446e-05
-2.73227887124531e-05
-5.81998109381542e-05
-3.76603975326389e-05
-2.42280637110749e-05
-9.94386421895632e-07
-1.72997822565434e-05
-3.53505418513458e-05
-1.96493514387247e-05
-4.00012604546844e-05
-5.23582651233811e-05
-5.21249730790083e-05
-2.24812446688468e-05
-1.67513439691004e-05
-5.75889323358039e-05
-3.86950291661405e-05
-3.13800870125163e-05
-1.11528927421093e-05
-3.40833141713232e-05
-2.90740902091336e-05
-1.49895024663846e-05
-1.4707896563957e-05
-1.63560378778363e-05
-4.59545272846006e-05
-2.21956531253606e-05
-7.93148808217048e-05
-2.80074637301838e-05
-1.41616303051623e-05
-3.18056631760569e-05
-1.92240339243089e-05
-2.47459967507319e-05
-2.73112098359911e-05
-4.94080620063967e-05
-4.09236628933882e-05
-1.06619271381844e-05
-5.31435717516652e-05
-9.92840125210184e-06
-5.89339253215677e-05
-3.84180773337743e-05
-3.98541367045644e-05
-4.00795642513731e-05
-4.9688845051427e-05
-1.3821793154596e-05
1.18206701922398e-05
-2.28125698191949e-05
-3.95377199920158e-05
-3.18725910072214e-05
-3.6901920910682e-05
-2.2736692068738e-05
-4.60068551175542e-05
-4.72088192363548e-05
-3.71942010534594e-05
-1.9365204538688e-05
-2.75972966162929e-05
-3.10624242911184e-06
-2.56439419207241e-05
-3.2090559311599e-05
-1.42123381526281e-05
-4.62945214709074e-05
3.72029656515622e-05
-1.08605558884977e-05
1.17979575485639e-06
-1.89763690734507e-05
-4.85623326084208e-05
-4.28871225522277e-05
-9.20153243455048e-06
-2.66005371786794e-05
-1.07383439754495e-05
-9.49177679020857e-07
-1.69136081195539e-05
-3.15253257851128e-05
-3.56234156299165e-05
-3.37137604276636e-05
-3.58053089965581e-05
-1.6543949644428e-05
-3.19798674127795e-05
-3.73669340593806e-05
-4.24199979672847e-06
-3.54913809083816e-05
-2.08658356999455e-05
-1.38180474671545e-05
-2.76865015798748e-05
-5.90588729093539e-05
-3.16104978583329e-05
-2.55502819018331e-05
-2.37822174388584e-05
-1.39086242297832e-05
-2.20341127640132e-05
-5.3578915191395e-05
-2.717463198202e-05
-2.58368229458797e-05
-9.26600321231625e-06
-4.04823211746563e-05
-9.07398382532216e-06
-3.21590798934799e-05
-4.11426040517151e-05
-2.87396421845434e-05
-6.73218309648104e-05
-1.97116719340376e-05
-1.0374652281156e-05
-5.25217835174066e-06
2.00083834424706e-06
-5.31420546280564e-06
-1.201607963849e-05
-3.88654410249176e-05
-2.27292163118703e-05
-1.56209276750174e-05
-4.57137152984593e-05
2.81555328758632e-06
-2.34017251369586e-05
-3.67165019161051e-05
-1.7137518720359e-05
1.86083642099056e-06
-4.45259512676864e-05
-1.66749838927387e-05
-3.99253988339736e-05
-1.77161165394111e-05
-1.72275656404647e-05
-3.75484725759547e-05
1.30956560255049e-06
-1.02150701483868e-06
-6.49717304280836e-05
-4.09349307376145e-05
2.63019041931464e-06
-1.57892799663627e-05
-5.61095858617532e-05
-1.43461649694882e-05
-4.58591660377564e-05
-3.9038806908007e-05
-2.32978888408888e-05
-3.79685313182734e-05
-1.88299601493879e-05
-3.74235155320565e-05
-4.147636972705e-05
-6.09612241462406e-05
-2.57288215455574e-05
-3.06405197264758e-05
-1.41222306393228e-05
2.96357316268185e-06
-1.13402389999121e-05
-3.33021994107607e-05
-5.59210618747427e-05
-8.75536338541141e-06
-4.85621899484547e-05
7.90195493508336e-06
-3.00822881252298e-05
-3.4533010529477e-05
-3.89231030465582e-05
-1.91170510862171e-05
-2.83059742041118e-05
-4.11444589664265e-05
-2.32859067024457e-05
-2.1313001049125e-05
-3.2063732214184e-05
-2.99125398670045e-05
-2.55012782345193e-05
-2.29111834497967e-05
-2.12568137888311e-05
-4.77394637535531e-05
-9.37950418362109e-06
-2.97029590018518e-05
-3.77915678642583e-05
-2.58995393141991e-05
-2.67547537074935e-05
-6.93196046364866e-05
-3.46012251018401e-05
-2.17019431641116e-05
-5.45412058681344e-05
-4.99945397556824e-05
-1.46916185371047e-05
-1.20782164412269e-05
-2.75301344512585e-05
6.15374833952669e-06
-4.55134856873484e-05
-2.85155168934519e-05
-3.62307607524723e-05
-4.39175773699774e-05
-3.61218407509474e-05
6.76274106030332e-06
-5.01116703380152e-05
-3.30176376772506e-05
-2.50880091609484e-05
-9.90458173258079e-06
-6.02356773902889e-06
-5.53729100659354e-05
-3.50941450229132e-05
-3.08529205058553e-05
-3.32801188187794e-05
-1.9708428396433e-05
-2.11688796590575e-05
-4.4787933139788e-06
-2.33432103277616e-05
-3.57944249345269e-05
-2.89351730543246e-05
-4.43963995794999e-05
2.69937913388763e-06
-3.97245666214377e-05
-9.61485876556536e-06
-9.86340202061813e-06
-4.63921006990567e-06
-2.93107057303585e-05
5.78078849837809e-06
-3.73764999809308e-05
-2.33211289416515e-05
-1.27340689218312e-05
-2.97850190079036e-05
-1.25779734208774e-05
-7.23409937991192e-05
-1.51448467391659e-05
-3.67917347254999e-05
-3.33557319679487e-05
-3.27322200623129e-05
-4.34091585965235e-05
-3.59628781380422e-05
-4.3781177979391e-06
-4.56738497412863e-05
-1.41329154883164e-05
-1.22880154835083e-05
-2.65114808501331e-05
-1.40136479347752e-05
6.19072029318881e-06
-3.44640419626654e-05
3.2448691700875e-07
-9.68947095078259e-06
-3.48912306134596e-05
-2.586336219191e-05
-7.1413176887073e-05
-6.67137802828421e-05
-5.98468044053966e-05
-3.3376931774211e-05
-4.01625375506711e-05
-1.4476580697544e-05
-3.97256960056042e-05
-4.04583453325167e-05
-4.04044111300549e-05
-3.9155573965293e-05
-1.86592611350631e-05
-2.05147814762905e-05
4.49021934711618e-06
6.4202113177887e-06
-2.04736038615837e-05
-2.65605207443661e-05
-2.67981310743259e-05
-4.24315403963955e-05
-3.0921754021831e-05
-3.15050557169876e-05
-6.05219535793982e-05
-2.84408733535077e-05
-3.64482151664403e-05
-3.49943399424686e-05
-5.72734116361226e-05
-2.87754345155069e-05
-6.16152173114614e-05
-1.39962983968025e-06
-4.75924493950683e-05
-5.90437864184022e-06
-5.02527239029953e-05
-3.55843023146913e-05
-1.72739599230558e-05
-4.57350081032702e-05
-5.06636822764124e-05
-4.48277259514794e-05
-2.51368399155638e-05
-8.57764399430382e-06
-1.05313721083613e-05
-4.00047956675297e-05
-3.23084242424542e-05
-1.45007393599058e-05
-5.98441124083714e-05
-1.78227338290416e-05
-4.22837514682308e-05
-4.21023635484716e-05
-3.22014501890972e-05
-1.80697572168577e-05
-3.10544146866465e-05
-4.30904257536119e-05
-2.19685854705567e-05
-3.61177073343126e-05
-4.2855724876051e-05
-1.80897334780516e-05
-1.20446532646484e-05
-2.8693788629381e-05
-5.64611184084762e-05
-1.61969918416978e-05
-2.05827312199365e-05
-6.35118885895812e-05
-1.4760170528011e-05
-3.53795735878755e-05
-4.8563600170105e-05
9.06908219867818e-06
-2.07583563267042e-05
-2.87575967978747e-05
-4.47143104681814e-05
-8.47421264712713e-07
-4.26458912755284e-05
-2.59928385945557e-05
-4.24479408192916e-05
-4.68261341202202e-05
-1.27471356054516e-05
-1.1248901427745e-05
-2.1087225275601e-05
2.40873987165726e-05
-7.31768226022742e-06
-4.05311168851805e-05
-2.80658711030826e-05
-4.22041394825539e-05
-2.76552877334014e-05
-1.0637799174179e-05
-2.54633226475585e-05
-4.48980981451069e-05
-4.04876612053951e-05
-3.98132891768685e-05
-4.5587500637135e-05
-2.62476187156054e-05
-2.39368630547858e-05
-2.6288762645085e-05
-2.41399772188245e-05
-5.40373814230572e-05
-5.57701021544318e-05
-2.29929561242384e-05
-1.17271572069519e-05
-8.72240486794895e-06
-2.06481378858788e-05
-5.03182984978184e-05
-4.87909277875593e-05
-6.16447891177288e-05
-2.08702736499122e-05
-3.86441422292619e-05
-2.74753718981462e-05
-2.36356590208645e-05
-6.84684306102749e-05
-7.50758691594398e-05
-7.32334260315862e-05
-3.25298167088714e-05
-4.43718622933533e-05
-6.22716236797194e-06
-3.63916932504768e-05
-3.58977027143849e-05
-2.39584981544624e-05
-2.55367851597745e-05
-2.72233750021223e-05
-1.92247844126326e-05
-2.82479977675711e-05
-4.30437904584305e-05
-3.05785110873246e-05
3.12297088033036e-06
-2.21777739253766e-05
-5.97260595807562e-05
6.13610096507945e-06
-1.69705144648785e-05
-3.22326464277471e-05
-2.72075809701229e-05
-1.56712251838187e-05
-5.73352232722901e-05
-3.57233368601338e-05
-5.08660405263961e-05
-3.04417711211035e-05
-4.11518612886188e-05
-2.95785303891029e-05
-2.98147986185354e-05
-3.36741594602445e-05
-9.58049427757351e-08
-2.99147573333815e-05
-3.71854715017126e-05
-4.83142041319745e-05
-3.41069462553184e-05
-3.11351841735687e-05
-2.45782706300714e-05
-4.86970086338475e-05
-1.95735737147849e-05
-3.80342038734548e-05
-2.85730981231583e-05
-3.72156244209438e-05
-6.02913030747352e-06
-2.57376040856887e-05
-6.6586662160729e-05
-2.5122461403796e-05
-2.93304005944491e-05
-3.1730275884751e-05
-3.11142694130345e-05
-1.54220953186573e-05
-3.94993503765203e-05
-1.97275911668065e-05
-3.56380843053e-05
-3.16187645601145e-05
-1.978469082832e-05
-1.75719494805832e-05
8.53488926567873e-06
-3.87024704297092e-06
-3.67731680326772e-05
-6.54251459084468e-05
-4.80760451231566e-05
-7.08242018613966e-05
-6.50292640334808e-05
-6.29274997646867e-06
-3.10052649274151e-05
-5.04888168742295e-05
-5.90323958313988e-05
-4.91928947616231e-05
-4.11375265912979e-05
-5.22890493844586e-05
-3.77230463366536e-05
-4.42402640863251e-05
-4.56855476205392e-05
-3.90634290068337e-05
-3.39970534822244e-05
-3.50545329457725e-05
-1.50099987198664e-05
-3.62310696342544e-05
-1.46341619116948e-05
-3.09944143463031e-05
-5.78949017237147e-05
-4.30683282714539e-05
-2.49599620563562e-05
-1.88600356337066e-05
-3.36394320047482e-05
-4.4161408484301e-05
7.96408937084571e-06
-4.10303574862732e-05
-2.13074368139773e-05
-3.24331323800385e-05
-1.10801562566532e-05
-3.4998761655003e-05
3.4598018211003e-06
-2.46522008018116e-05
-2.72533899576971e-05
-2.38426426554127e-05
-4.5676433187423e-05
-3.92882822565969e-05
-3.51705463239558e-05
-2.57022829067118e-05
-1.49769263751696e-05
-2.55923377272735e-05
-3.85563354863583e-05
-2.72314240309753e-05
-2.55885842326705e-05
-2.69987665663576e-05
-4.58056103415129e-05
1.39949655990531e-05
-5.71655925176929e-05
-2.81159755813835e-05
-2.56325981872143e-05
-2.51081789006862e-05
-3.38807568852539e-05
-3.02369687007806e-05
-3.12146817046189e-05
-4.88999912124733e-05
-4.8898659649725e-05
-3.42507506510252e-05
-2.06384119904757e-05
-9.29167080673208e-06
-3.02559061982248e-05
-1.7600908813219e-05
-7.05197431860005e-08
-5.57983556619385e-05
-3.07300147445336e-05
-3.16711777927453e-05
-4.6796918213072e-05
-2.77554967107864e-05
-4.14370762603219e-05
-8.00619973908267e-06
-3.81487738289354e-05
-5.1058260942823e-05
-1.84836705669028e-05
-3.74384964658835e-05
-2.17455657419901e-05
-3.25238598243391e-05
-4.25142464173518e-05
-4.446564198584e-05
-1.25480532196046e-05
-3.58054594153333e-05
-1.4113126249624e-06
-2.02039016435647e-05
-2.41972403084008e-05
-3.2787495452562e-05
-1.67051111106149e-05
-4.04504483691532e-05
-3.82083659733741e-05
3.01455499813895e-07
3.67825031859609e-06
-4.94885356251263e-05
-6.25270681152655e-05
-2.00933941870764e-05
-3.14082530837905e-05
-5.03661322379708e-05
-2.86026835899666e-05
-1.90954697386707e-05
-4.41443307990421e-05
-3.01319838598531e-05
-2.77439853108261e-05
-2.33768834055757e-05
-1.15977800550305e-05
-2.65311372020686e-05
-1.16491602893794e-06
-3.62256993609089e-05
-5.45267379585737e-05
-7.84171387672011e-05
-4.49637286816387e-05
-4.03205637302445e-05
-3.66659252797202e-05
-3.02240687796637e-05
-3.4457154661728e-05
-6.36500569738678e-05
-3.95641021755112e-05
-4.21617224984684e-05
-4.02890346313382e-05
-2.81850349108585e-06
-4.5135295698624e-05
-3.34475525445577e-05
-4.77568551884171e-05
-8.3379293532536e-06
-1.85685773073654e-05
-3.78046922619514e-05
-3.97937043978986e-05
-5.61119655778108e-05
-4.78759282573853e-05
-4.49228731584191e-05
-2.20549152763663e-05
-2.05282410233216e-05
-2.07994297227144e-05
-2.09598713849418e-05
-4.84117649741704e-05
-5.40482897660073e-05
-2.32385777498537e-05
-1.83261894004767e-06
-2.47647004743608e-05
-6.25487606214626e-05
-3.47264493390501e-05
-5.15608916909223e-05
-2.91047304959971e-05
-4.56500597127258e-05
-1.35978341773915e-05
-2.34200653603266e-05
-9.3412706293803e-06
-1.21746508378169e-05
-4.27425898247897e-05
2.02168295901592e-05
-1.74005562094501e-05
-2.8441686098066e-05
-1.93753933570118e-05
-2.78808606866832e-05
2.21829036538144e-06
-1.03247040927826e-05
3.16831732746191e-06
-3.2752188492757e-05
-2.68243069884397e-05
-2.70167783128949e-05
-3.66838788280535e-05
-3.1258531196328e-05
-1.80824155314857e-05
-5.54785606818688e-06
-2.03799552922933e-05
-3.1817667777597e-05
-3.6061791348939e-05
-5.08482863042251e-05
-2.10115060831428e-05
-1.91415354657419e-05
-2.93967028452489e-05
-3.43050233827455e-05
1.26126977435852e-05
-4.96558486929325e-06
-7.48528991234816e-06
-4.95515772521456e-05
-4.25424431953515e-05
-3.52188293876884e-05
2.95531751467277e-07
-4.00749135636334e-05
-4.22222204315628e-05
-9.75622774681931e-06
-3.47655513465732e-05
-4.85813570248938e-05
-1.84482189127713e-05
-2.36903828359731e-05
-4.56272355940355e-05
-2.78430958138531e-05
-1.33162021670031e-05
-5.39589650654975e-05
-3.86496843090429e-05
-2.7286424144416e-05
-3.64388694370257e-05
-3.52809733016768e-05
-2.88539616093937e-05
-4.59904649659185e-05
-1.3666621487612e-06
-3.55186226787844e-05
1.05213548828001e-05
-2.7355730709233e-05
-2.62571693973094e-05
-2.5837683366682e-05
-3.42400980381207e-05
-4.64565023774157e-05
-1.45752562128033e-05
-7.54598979368012e-05
-4.92990382453524e-05
-2.2996862494447e-05
-6.32819921364808e-05
-3.44155820640989e-05
-1.73715079448509e-05
-1.13648982618059e-05
-1.7128066172585e-06
-1.55867224237988e-05
-3.04948863230498e-05
-5.90686307954838e-05
-3.67419118207499e-05
-3.83404740492307e-05
-3.77436702965596e-05
4.96060687063181e-06
-2.05509989110909e-05
-2.87494241267804e-05
-6.74030186435383e-06
-3.65708371313883e-05
-3.72241514617938e-05
-3.58657181808068e-05
-3.18213071644529e-06
-4.93382260156945e-05
-3.83085889573939e-05
-4.70796051447452e-05
-3.36353859929753e-05
-2.35768952817546e-05
-4.30142404230839e-05
-1.88938331759642e-05
-3.11032540903959e-05
-1.42251775769878e-05
-2.46955258295373e-05
-9.26307603055058e-06
-1.17329191808686e-05
-1.55684459137362e-05
-7.38645796547937e-06
-3.99087397646145e-05
-4.67447714818676e-05
-1.80086998805509e-05
-2.91731024543891e-05
-1.37186138032814e-05
-3.31354507454001e-05
-4.85346605170594e-05
-4.79777450717701e-05
-3.66120113950196e-06
-3.29596388547689e-05
-3.5844809324741e-05
-2.76557208911263e-05
-1.12832130009962e-05
-1.09386314430631e-05
6.2383406064179e-06
-5.72185377590402e-05
-2.69434031726348e-05
-4.01025475263641e-05
-5.10345374049533e-05
-1.86793764994859e-05
-1.3195113307024e-05
-7.32468850869749e-06
-8.84123032816864e-06
-4.12397895448946e-05
-2.98800883708448e-05
-2.40873790689343e-05
-2.27644786304872e-05
-4.36102567176435e-05
-5.65531743941176e-05
-1.69553101199808e-05
-2.24042496847005e-05
-2.40332325448101e-05
-3.77359813898782e-05
-1.38050254483091e-05
-1.70834997425341e-05
-3.87635129729109e-05
-3.83331649939403e-05
-4.07386292671496e-05
-6.24459763534307e-05
-4.2473132127835e-05
-4.08357051284272e-05
-5.56426541174043e-05
-4.88413944678427e-05
-3.27580331638097e-05
-3.29385383633947e-05
-2.84552952872971e-05
2.27187693145663e-06
-1.34042541371248e-05
-1.83404947195256e-05
-2.7363845239791e-05
1.20165390311549e-05
-2.4970030658253e-05
-1.2258355063252e-05
3.74962987924664e-06
-6.10063625366823e-05
1.01430751835615e-06
-1.68005515071557e-05
-2.14322809013076e-05
-4.49757136425703e-05
-1.9142407360282e-05
-4.1588919126927e-05
-6.33329846751602e-05
-1.69806148184044e-06
-2.3463486938965e-05
1.99879337765906e-05
-2.1927253321045e-05
-7.81158731485369e-06
7.88713338917495e-06
-4.88254644031506e-06
-1.28231471254243e-05
-3.233931474345e-05
-6.888500440534e-05
-4.56214892709104e-05
-2.6300874849984e-05
-3.85624487129056e-05
-4.1058543867633e-05
-5.06337943579612e-05
-4.37485099372717e-05
-6.10557385024859e-05
-1.27569833457871e-05
-3.06141128762868e-05
-2.69738195139273e-06
-5.42059611963116e-05
-2.92935999499999e-05
-2.20196347301076e-05
-1.3712411279353e-05
-2.13533772815446e-05
-3.31577309190758e-05
-3.54563263987796e-05
-3.25647080850996e-05
-5.62655951867427e-05
-3.33225279072504e-05
-4.25078015996486e-05
-2.23210469196861e-05
-2.35101864260249e-05
-5.39656076322532e-05
-1.74845101177036e-05
-5.91123175859075e-05
-1.4957539100336e-05
-4.92063808195741e-05
-5.69785098590546e-05
-2.44120012289931e-05
-2.0303627502279e-05
-1.440537347811e-06
-8.31818459549394e-06
-3.65638666912636e-06
-1.92203113786109e-05
-3.29587883192256e-05
-1.57709989635612e-05
-1.77558940690252e-05
-3.07556588302053e-05
-2.614679760186e-05
-6.01271825176505e-05
3.42525061700724e-06
-4.25300906298817e-05
-2.6898354897386e-05
-3.23124720488449e-05
-2.4299514208269e-05
-1.76361812398322e-05
-7.63496032882033e-05
-8.69744396957846e-06
-2.99493815165414e-05
1.23417530713483e-06
-2.99034303008188e-05
-9.72161698277468e-06
-3.01578988556498e-05
-2.76733029792324e-05
-2.01313689252516e-05
-2.48119379109608e-05
-3.02936749565514e-05
-2.30260732296817e-05
-1.84595958963391e-05
-1.23394261626567e-05
-4.17055452422873e-05
-5.32763054484622e-05
-2.44787831386121e-05
-5.37276246326897e-05
-3.332236309374e-05
-2.06378871171904e-05
-2.72965765205579e-05
-3.90562721517018e-05
-1.03826888688936e-05
-2.98664073811483e-05
-3.18921497097375e-05
-4.41797862415905e-05
-3.68157801909424e-05
-2.0062918650303e-05
-1.21794504111462e-05
-2.78770149470361e-05
-1.93769638371241e-05
-5.48418950058805e-05
-2.88089292099013e-05
-1.43225570427429e-05
-2.28902550610567e-05
-4.20179821541034e-05
-1.2307537839436e-05
-2.74901327590745e-05
-3.39662763820152e-05
-1.20861989837159e-05
-4.71689196812177e-05
-2.50623739444399e-05
-1.13842157741361e-05
-2.74100459984362e-05
-1.66004370788506e-05
-9.97929520414985e-06
-1.57510909700875e-05
-3.20641399621583e-05
-3.50032880535746e-05
-2.99249861500688e-05
-4.52683871344459e-05
-3.86137586933299e-05
-4.1590475495973e-05
-2.16264333544688e-05
-4.82334585300483e-05
-4.24235606040461e-05
-2.79366732525441e-05
-2.24504930436244e-05
-4.51937054369506e-05
-4.01061079441425e-05
-1.77266198508074e-05
-5.02548317608454e-05
-4.90456221887934e-05
-1.71682178998475e-05
-4.83904932993884e-05
-3.41878422050809e-05
-1.62521321123116e-05
-3.35434567759602e-05
-2.04051493420534e-05
-1.88455688017482e-05
-5.17809117610631e-05
-2.95602434989411e-05
-3.91059859410691e-05
-1.42197223136831e-05
-3.6866560044716e-05
-1.14474313366393e-05
-4.1795856114423e-05
-1.4390990549734e-05
-2.94686692217037e-05
-1.63880818207196e-05
3.8719405695685e-06
-1.5993880485538e-05
1.83578112830468e-05
-6.20885927357912e-05
-3.73934841062128e-05
-1.88913484405827e-05
-2.78057242750222e-05
-3.95071641443998e-05
-2.32882750289233e-05
-2.91943307572544e-05
-1.52312685826999e-05
-2.39330127317154e-05
-3.99349608903902e-05
-8.45521882636639e-06
-4.03502429886816e-05
-5.01409208051663e-05
-2.31770976887401e-05
-3.7077205859089e-05
-4.54462638531913e-05
-1.64851068802387e-05
-2.84537753310388e-05
-4.92913975919009e-05
-6.94976281106283e-06
-4.35936175540121e-06
-2.72780006996114e-05
-2.80455016401993e-05
-2.33802194037678e-05
-2.22626473461976e-05
-4.43683494126443e-05
-1.2319380006459e-05
1.3422546953445e-05
-2.03331298016839e-05
-2.89639271328594e-05
-3.9175483540236e-05
-3.35551332763257e-05
-3.99290024798291e-05
-5.5896990825629e-05
-3.00578343448186e-05
-2.36021128239042e-05
-1.03642337070046e-05
-3.12147041594565e-05
-6.34104909586665e-05
-6.2692918944421e-05
-3.37826806367244e-05
1.46060160307782e-05
-3.03233509379634e-05
-2.57890869477057e-05
-2.08661069034539e-05
-1.63586078878645e-05
3.93036194346803e-06
-1.71109422720546e-05
-2.85337078741924e-05
-1.6301902627824e-05
-1.85740411537563e-05
-2.90972189853072e-05
-5.48627124356215e-05
-2.02790052409017e-05
-2.66586701075591e-05
-1.1280877250917e-05
-1.55644476444524e-05
-1.03353941892079e-05
-6.60430850686984e-05
-6.73542665057614e-05
-2.49515952210647e-05
-6.07885548221552e-05
-5.0761882047971e-05
-1.91931447841327e-05
-1.1592801519431e-06
-5.98119714880461e-05
-4.29759413466265e-05
-3.70504905578045e-05
-2.58468437616879e-05
-4.75492920481068e-05
-2.05024214513385e-05
-9.57261475043542e-06
-1.6421225857729e-05
-3.91760570039412e-05
-3.46985389021411e-05
-2.81743337209967e-05
-5.52551633972561e-06
-2.48329599155448e-05
-3.01219347759332e-05
-2.34831356083459e-05
-2.37831390917389e-05
-1.39918754867796e-05
-2.81726589483638e-05
-4.62434622237219e-05
-2.27219269019049e-05
-6.97159398547794e-05
-3.93180982837175e-05
-1.79151016121003e-05
-3.19884566758181e-05
-2.06258467963474e-07
-4.14096806730028e-06
-3.12786865285051e-05
-3.33000832922531e-05
-2.779954963246e-05
-5.7111199989539e-05
-4.03397126718732e-05
-2.59569118656842e-05
-3.93208596840802e-05
-3.16547841103639e-05
-3.17497406245954e-05
-2.59534071906068e-05
-1.86304609810749e-05
-4.91936027808643e-05
-4.50154517320634e-05
4.89419988806303e-06
-4.14925534456582e-05
-3.38632250928348e-05
-3.57086227638577e-05
-1.57955760611962e-05
-2.31023886534574e-05
-5.47555381105624e-05
-2.01884895765242e-05
6.18811993086568e-06
-2.50255828255244e-05
-2.50815177290721e-05
3.54337742829795e-06
-5.09202582116267e-05
-4.61735467625348e-05
-3.55847418620237e-05
-1.65569513258787e-05
-2.92553559249295e-05
-1.44494706812128e-05
-2.55841447635441e-05
-2.6050246282506e-05
-6.09357070136962e-06
-4.73970754760462e-06
-6.25269736987838e-05
9.48647832525206e-07
-3.2101268876613e-05
-1.87225771826048e-05
-3.1756186191492e-05
-5.71619078824088e-05
-4.32287329663098e-05
-3.40658764060305e-05
-1.87647572779182e-05
-3.8723993445186e-05
-4.40862189378793e-05
-2.41090135397889e-05
-5.8242191370494e-05
-3.85353157778499e-05
-3.30768644392102e-05
-5.13769802849285e-05
-5.12467828735825e-05
-1.08328944160078e-05
-5.09753701454527e-05
-6.79789116803907e-05
-2.81217987210479e-05
-1.92205811708379e-05
-5.24036362991207e-05
-3.88691143316813e-05
-2.84200923911779e-05
-4.89463479035033e-05
-4.38379739885297e-05
-9.22457770141731e-06
-3.54291956814504e-05
-4.42095967280824e-05
-1.01235513889743e-05
-7.0132654834201e-06
-1.75239524164134e-05
-6.42258801782787e-05
-2.60482915937906e-05
-2.19539363353579e-05
-4.82006462277827e-05
-2.85704454629918e-05
-4.15434182851918e-05
-4.77114402452939e-05
-2.83134221714661e-05
-7.72632410924488e-06
-2.41013340867062e-05
-3.90746655696556e-05
-2.82518155499642e-05
-3.2829053273168e-05
-2.4777471040883e-05
-2.43286053054138e-05
-4.14654003667525e-05
-4.11777185720761e-05
1.41704567298507e-05
-4.17144005479415e-05
-5.12669294478658e-05
-4.92621533150426e-05
-2.21629493752076e-05
-7.70481128752843e-06
1.77244514332145e-05
-4.7957394584483e-07
-3.71100246591838e-05
-5.17765583836509e-05
-6.22996576636698e-05
-1.96999833839277e-05
-4.31399494949475e-05
-2.46049495694834e-05
-4.8883278566e-05
-2.51370121963665e-05
-1.6377605788443e-05
-5.54005973202062e-05
-2.42901091132741e-05
-4.87673994267138e-05
-2.3829809700507e-05
-1.62215587305809e-05
-2.81029557756917e-05
-3.79431643916649e-05
-4.13109444845921e-05
-3.53190462321501e-05
-3.83686313177887e-05
-2.05334274401652e-05
-4.69260746517657e-05
-1.50545736442224e-05
-6.31336138831255e-05
-4.13247747505019e-06
-6.36794974191985e-05
-4.65125363442672e-05
-4.09267291831971e-05
-2.57942091814812e-05
-4.26042461359925e-05
-2.67316066282803e-05
-1.29554448539013e-05
-4.69502051476683e-05
-3.36318828952745e-05
-4.20885277576757e-05
-3.43449968826828e-05
-4.23754584015119e-05
-1.91112441619847e-05
-4.79226009183842e-05
-5.7768205319474e-05
-2.57522810334502e-05
-4.89265987402868e-05
-1.42324505743846e-05
-3.55470568699552e-05
-3.66176720985655e-05
-5.86232518459774e-05
-9.67648378429863e-06
-1.21839212907171e-05
-2.43452923692179e-05
-4.25346161066792e-05
-2.01013484924913e-05
-4.6491849139145e-05
-5.29926967821097e-05
-1.31084455747265e-05
-5.84388805273348e-05
-1.6056792508035e-05
-5.99605909499265e-05
-4.83321874975682e-05
-2.85481989555529e-05
-3.3240379296166e-05
-1.99188281461668e-05
-5.1931809054601e-05
-1.62504764703408e-05
-2.2916558587094e-05
-4.3731840919225e-05
-2.19679696820292e-05
-3.77454063567046e-05
-5.00494264091116e-05
-3.91810956660403e-05
-2.82182287382144e-05
-3.72659869423967e-05
-1.98994510894436e-05
-1.64630897087102e-05
-3.43181531471625e-05
-4.55058537887664e-05
-2.30873551580279e-05
-4.14401761365213e-05
-4.28692503380993e-05
-1.27655742656888e-05
-2.8005008141648e-05
-1.57339376354819e-05
-2.98576092020817e-05
-5.82645505585209e-05
-3.60042600778839e-05
-9.84482270058188e-06
-5.11168368016265e-05
-1.08117847108194e-05
-1.89773734382593e-05
-7.85037890843059e-06
-2.94258986437783e-05
-3.85351494754065e-05
-2.96585695343676e-05
-2.37258418294174e-05
-8.83183895342631e-06
-2.4171314916089e-07
-3.29856694710285e-05
-1.64586425969228e-05
-8.12287123455117e-06
-2.14889447759477e-05
-4.30385671250483e-05
-3.17641783043929e-05
-3.1054737889975e-05
-2.29887948045595e-05
-4.79871585469278e-05
-6.81417438868492e-05
-2.94508658502657e-05
-2.83997184201103e-05
-2.3130012238619e-05
-2.80613840084925e-05
-4.30141160146749e-05
4.24459018861316e-06
-3.16000447349592e-06
-5.27806721495622e-05
-8.04566190306412e-07
-7.36713669114022e-06
-4.76041312495429e-05
-5.43702827452004e-05
-3.57808327291391e-05
1.13840803644807e-06
-4.51205414273123e-05
-5.25596687355865e-05
-3.49186940433768e-05
-1.94259323174674e-05
-3.585353590859e-05
-2.98554791182468e-05
-4.3754318266735e-05
-6.10500490546093e-05
-1.23916499818517e-05
-7.72925508280461e-06
-2.36821268509797e-05
-7.31169198673203e-05
-1.09707253041744e-05
-1.58010912679845e-05
-3.8257147701982e-05
-2.28364349120629e-05
-5.74143694323877e-05
-1.57464829606624e-05
-1.77339687312655e-05
-1.16616134743198e-05
-4.07582135969624e-05
-5.43375734783488e-05
-2.89666873602381e-05
-5.53333801236001e-05
4.904279291599e-06
-9.94970613984905e-06
-1.48440361479764e-06
-1.75571495224776e-05
-2.24857134046604e-05
5.60392616290561e-07
-3.57658615887565e-05
-2.45630333520193e-06
-3.47857489122623e-05
-5.80012987006774e-05
1.729434872831e-06
-2.21169333242219e-05
-2.07914905049902e-05
-3.7214187359041e-05
-7.53788018755879e-06
-3.27765780830739e-05
1.97922431594267e-05
-3.25644415172e-05
-2.72327216900818e-05
-1.61903624050426e-05
-2.18952416638646e-05
-1.37046858553674e-05
-4.10591859427212e-05
-4.05409882254017e-05
-4.1097893368902e-05
-2.56786876595395e-05
-3.32501377469038e-05
-2.69069836332888e-05
-3.82175365519742e-05
-5.33497959599731e-05
-2.21131973145036e-05
-4.241324849953e-05
-5.24147079487208e-05
-2.35791973893643e-05
1.32910682480912e-06
1.03913983994246e-05
-1.65788616036032e-05
-2.76420275538103e-05
-4.59544919834753e-05
-1.1903560956967e-05
-1.23504551551444e-05
-2.79570284778311e-05
-2.90180098745642e-05
-1.6132012370681e-05
2.46989175377287e-07
-1.24593164437373e-05
4.14473396840524e-06
-2.06077837438505e-05
-3.89910119249659e-05
-2.72471912611098e-05
-3.02672578273897e-06
-1.07084339764437e-05
-7.82460851172478e-06
-6.00875845684274e-05
-6.69014490540019e-05
-7.82645168430983e-06
-5.20294251631565e-05
-1.75789982818129e-05
-3.11339441513276e-05
-3.84376216770626e-05
-2.91147322313571e-05
-7.08587074556413e-06
-6.70179068044569e-05
-2.59399920047719e-05
-2.45655033998773e-05
-3.59629192342381e-05
-3.18797584045131e-06
-4.62088299850502e-05
-2.09993237130475e-05
-4.13148416978283e-05
-4.04479050894434e-05
-4.07726713309902e-05
-1.94849404119262e-05
-3.61018203222505e-05
-4.75005958734067e-06
-5.8612613034108e-06
-1.64705864784261e-05
-3.39978350393027e-05
-2.88928987936673e-05
-2.65602657093666e-06
-4.20454973745497e-05
-4.56364283905837e-05
-1.77466645598788e-05
2.05848666727344e-06
-4.92947066418424e-05
-3.40172050881422e-05
-3.21001546612645e-05
-3.25072249504426e-05
-3.5743349071927e-05
-4.88698131259084e-05
-4.06393283780336e-05
-2.7044656083736e-05
-1.7867557747901e-05
-2.04906726015897e-05
2.38871635279728e-05
-2.4601522373488e-05
-5.14922986741401e-05
-2.40988786203363e-05
-4.77046981514804e-05
-2.00542957669192e-05
-5.25389793100253e-06
-6.09718654519358e-05
-5.76668381377511e-05
-2.15136865736433e-05
-2.29304497212143e-05
-8.7465747782022e-06
-3.93904230944082e-05
-4.34722500248429e-05
-5.48553308900797e-05
-5.0129849816279e-05
-3.37225488722512e-05
-3.00719172405967e-05
-2.53458563683599e-05
-2.91211698267303e-05
-1.27927477499694e-05
-5.9752552450546e-06
-4.60233070432622e-05
-2.87704332479556e-05
-1.4560845177774e-05
-2.81074348342541e-06
-1.05801746545352e-05
-4.72415834297277e-05
9.93616489200528e-07
-5.16987894648227e-05
-4.05492146532327e-05
-2.4691978870947e-05
-1.85318089224096e-05
-3.16350955680849e-05
-3.4076526446368e-05
-2.32540994637098e-05
-3.632558318232e-05
-2.06243803746686e-05
-5.72018175935641e-05
-1.07102119417139e-05
-9.48755526732506e-05
-5.00063184977542e-05
-4.58180828370266e-05
5.26760446704286e-08
-2.83642998809506e-05
-2.12886023364159e-05
-4.22195913469259e-05
-5.26729466319559e-05
-1.89800625908962e-05
-3.37648140677031e-05
-1.19168825430457e-05
-3.00511458569542e-05
-2.50532260714657e-05
-1.12629681409699e-05
-7.81710943012506e-06
-5.28706153845486e-05
-2.64309040350852e-05
-4.75294247961798e-05
-2.74845936726371e-05
-2.97294200926951e-05
-2.30984081649721e-05
-4.39247199300094e-05
-1.92024650095991e-05
-4.08607772849e-05
-3.60351313746979e-05
-2.2319416921383e-05
-3.44238421854533e-05
-2.7659175899291e-05
-1.86047022261768e-05
-2.50356222910561e-05
-2.26502032801137e-05
8.28990485816222e-06
-3.09073365157198e-05
-1.92830112473481e-05
-1.97533840819752e-05
-2.33872740806958e-05
-3.19125934084558e-05
-4.77256449053242e-05
-2.61561116435893e-05
-4.35723722442757e-05
-3.06629514018789e-05
-4.55910854921568e-05
-2.72597607967478e-05
-2.1779012303181e-05
-2.6901806890761e-05
-1.62310669333469e-05
-6.37014990682427e-06
-4.6655891094748e-05
-1.97859031124055e-05
-1.25637661850934e-05
-4.45356095598453e-05
-2.44169544424031e-06
-3.44582050547451e-05
-1.36273739790927e-05
-2.46698630977651e-05
-2.82440927597736e-05
-2.97539528919259e-05
-3.57682081969596e-05
-4.12932696711755e-05
-9.93430130413379e-06
-5.99297060784737e-06
-8.4533081420594e-06
-2.36632579831768e-05
-5.1668885946599e-05
-5.20206335981644e-05
-2.44737370872405e-05
-2.40651933210003e-06
-2.00555524142557e-06
-2.11319504670127e-05
-3.09968974398133e-05
-4.3266216447043e-06
-3.02732301756877e-05
-6.20801060048121e-06
-3.81565746105585e-05
-5.08824066016102e-05
-2.46832202737352e-05
-2.65844899217236e-05
-4.89679001296467e-05
-5.484639989245e-05
-3.18673201818473e-05
-2.3500335609441e-05
-4.57086239799476e-05
-1.79882997090203e-05
-3.61053483574879e-05
-2.62932989434341e-05
-2.3321859097868e-05
1.65550840979515e-06
-1.17731230741421e-05
-4.86303065848305e-05
-4.65529632711311e-05
-3.26365706937684e-05
-4.70026269760489e-05
-1.71462506992188e-05
-1.25819336794735e-05
-4.56928430468484e-05
-1.0450474382421e-05
-5.47699800371765e-05
-4.4106750597362e-05
-3.79274347311412e-05
-3.67075660277749e-05
-6.1712924138706e-06
-5.50987085501075e-05
2.60087299300406e-06
-4.34120516856598e-05
-3.75011891045353e-05
-1.28052930200738e-05
-2.06668767069863e-05
-4.492163803166e-05
-5.67416439665957e-05
-3.63669523483283e-05
1.85941945435586e-05
-3.27833424947964e-05
-1.31738177173854e-05
1.04376641273128e-05
-3.4517417069128e-05
-2.47349645613834e-05
-2.52845096370279e-05
-3.02039511928639e-05
-4.30748553551845e-05
-2.34506195673207e-05
-4.77466423415603e-05
-2.87872898058528e-05
-1.95573716186576e-05
-5.59199262009392e-05
-8.81036495870088e-06
-6.17555327601092e-05
-3.53287592772354e-05
-1.12130300933009e-05
-3.25922250129788e-05
-3.51488283693258e-05
-6.0182928325562e-05
-6.90136433887764e-05
-3.70494507138255e-05
-1.52773883060372e-05
-2.75118120075435e-05
-3.09885928082178e-05
-2.35515180115743e-05
-2.09011544404413e-05
-2.10624041090934e-05
-7.30226082188989e-05
-4.25996766475652e-05
-3.64004979992382e-05
-4.5532111143079e-05
-3.93383829098366e-05
-2.06867858064062e-05
-2.88755828478171e-05
-3.55907044929982e-05
-1.76882253675694e-05
-3.47808758242186e-05
-5.39015739583181e-05
-1.75442039539763e-05
-4.91361971208524e-05
-1.99104256212964e-05
-3.07432610441589e-05
-3.68975762828371e-05
-4.63942551316442e-05
-2.1726370808579e-05
-3.89114192142221e-05
-3.82609576640305e-05
-5.06958924510427e-05
-3.82955259996181e-05
-5.03844207398923e-05
-9.17047056920459e-06
-4.60489047206997e-05
-9.51882400401045e-06
-1.99620554021741e-05
-3.13660856863693e-05
-4.97864970535965e-05
4.9643070914873e-06
-1.09494241508013e-05
-3.86518714901118e-05
-3.71661846391007e-05
2.66332030011847e-05
-4.57288674953862e-05
-3.14821605285761e-05
-3.63891902151551e-05
-2.06131074632919e-05
-3.42524401815301e-05
-5.39847598758509e-05
-2.77089230369749e-06
-3.43812034830098e-05
-6.29537702575172e-05
-3.32728035278453e-05
-3.05775313209424e-05
-1.15065079984814e-05
-2.5080535106471e-05
-7.47682549488805e-06
-1.75307683012404e-05
-4.30839664901464e-05
-5.45515838728944e-06
-3.98081183372127e-05
-5.12716784051985e-05
-2.27510135438766e-05
-1.32996347704368e-05
-4.30380809669223e-05
-4.94884126294193e-05
-2.45955789850964e-05
-1.77630842227181e-05
-1.61253875805812e-05
-1.62508507843467e-05
-2.98998961725304e-05
-3.60607484967567e-05
-2.96089246471634e-05
-4.83560479702544e-05
-5.91448242765134e-05
-3.46664568928223e-05
-3.36582981611875e-05
-2.12880722575159e-05
-2.72840849903686e-05
-5.83077190797682e-05
-6.64678245532448e-06
-4.77090362380741e-05
-2.42154863966441e-05
-3.15261742702663e-05
-5.35344111045251e-05
-1.62799123072659e-05
-3.07328528231719e-05
-1.59304713518173e-05
-3.69269056132156e-05
-1.60991690953162e-05
5.30910013369727e-07
-1.28952676731497e-05
-7.12558666750576e-06
-2.50927978955958e-05
-3.64371606332665e-05
-2.46601630507371e-05
-2.99260947794858e-05
-9.66960230343992e-06
-2.65283783172798e-05
-1.82632918620267e-05
-2.96219418472639e-05
-2.52978398768813e-05
-1.3355890299619e-05
-4.51303614628935e-05
-1.91382628117884e-05
-3.67723517917859e-05
-2.69435276991093e-05
-3.29686111500207e-05
-2.91048889279095e-05
-3.343670426114e-05
-5.06026165048384e-05
-3.1716669804792e-05
-2.66434654005527e-05
-4.74530630997952e-05
-4.12329755366209e-05
-3.09916878212639e-05
-2.59455973275189e-05
-2.41282051054125e-06
-3.06638097748048e-06
-4.64306798899541e-05
-3.47336591765674e-05
