# Supplementary material for: Research on computational propagation and identification of mine microseismic signals based on deep learning
Source: PLoS One. 2025 Oct 22;20(10):e0334641. doi: 10.1371/journal.pone.0334641 (PMC12543183; doi:10.1371/journal.pone.0334641)
Supplement: S7 Data — (ZIP) [file pone.0334641.s007.zip › 000100900001669.xlsx_0.txt_24.txt.txt]

-5.86554142769934e-05
-2.5186781562673e-05
-1.94085567786888e-05
-2.72606467874507e-05
-2.14923357767782e-05
-1.15178727288996e-05
-1.76390704320064e-05
-1.24283619120591e-05
-2.94801458097362e-05
-1.05655260538795e-05
-3.62264464979734e-05
-2.25047705093552e-05
-4.89010862984365e-05
-3.7514393662951e-05
-3.96937757497612e-05
-4.22553788430013e-05
-3.09161122828778e-05
-4.16087209416306e-05
-3.75470468496537e-05
-3.17558740964078e-05
-4.47473233357494e-05
-2.96539969302302e-05
-3.15527587719584e-05
-8.08469176229511e-05
-5.14793746443629e-05
-1.96079705229676e-05
-1.49014713293001e-05
-4.0140924008895e-05
-5.50986458886194e-05
-2.50144285082994e-05
-3.06697474986922e-05
-5.39231932391528e-05
-2.82398984649448e-05
-5.56947042690641e-05
-4.32786976360652e-05
-2.68297563924477e-05
-2.17267163600453e-05
-1.0064854889821e-05
-2.84367155396889e-05
-1.16466233149103e-05
-3.15132283773455e-05
-2.85311620169771e-05
-2.47017386223821e-05
-3.95467423507784e-05
-4.60245630526545e-05
-3.32026075224268e-05
-5.07917167578115e-05
-2.66223462708378e-05
-3.58596638238005e-05
-5.37762760304656e-05
-4.32959403222298e-05
-5.66936979455561e-05
-2.5513121775406e-05
-2.02566983234126e-05
-1.96248046440906e-05
-4.96189308791648e-05
-2.60262198891802e-05
-3.8205816057606e-05
-7.52935361441466e-06
-3.52213008265939e-05
-1.55452132620042e-05
-3.76202535289705e-05
-3.61741235838371e-05
-6.0780650491809e-06
-5.90929480248387e-05
-2.30216263563873e-05
-2.45383264413562e-05
-4.26940764673389e-05
7.08459564260341e-06
-4.28574841059504e-05
-3.6885908636485e-06
-1.25806345326229e-05
-1.16565556880854e-05
-1.26849675154091e-05
-5.62032029955545e-06
-3.19176823815728e-05
-4.47300042496705e-05
-1.68032378847346e-05
-2.34016205609269e-05
-2.77855764634388e-05
-2.24397606831102e-05
-2.89085566778249e-05
-8.54298855320325e-06
-2.07445105242629e-05
-5.77793795532465e-05
-5.08953730657175e-05
-3.0359729145443e-05
-5.35045113192765e-05
-3.88639862865998e-05
-2.16130987477033e-05
-3.55308322436999e-05
-2.51131075459548e-05
-1.76582306424293e-05
-4.50506535865793e-05
-4.24970261417129e-05
-3.17346537801197e-05
-2.41473443512816e-05
-1.98507403922179e-05
-3.8156543451215e-05
-2.12836125515308e-05
-1.80028760561604e-05
-5.91811329642709e-06
-7.17909435293986e-05
5.06215448338901e-06
-2.25764128527649e-06
-1.26445562516827e-05
-1.35560211446098e-05
-2.08770402791906e-05
-2.49725496965801e-05
-1.42461787614727e-05
-2.29278949637583e-05
-4.94150778547904e-05
-5.34658861433447e-05
-2.6171963524373e-05
-2.39728013544006e-05
-2.30808696536616e-05
-1.87780926801933e-05
-1.39691591325744e-05
-1.72292387121632e-05
-5.49636901261035e-05
-2.43879968137237e-05
8.33385145747875e-06
-2.70349920517588e-05
-3.90984272792795e-05
-1.98940212770023e-05
-2.50632644580979e-05
-7.8811194763735e-06
-3.31674637996287e-05
-4.20368019496616e-05
-5.18173255909445e-05
-1.65441628989156e-05
-6.61830259598608e-05
-3.33270043363752e-05
-2.96927368657128e-05
-4.4593605629943e-05
-5.07732690522982e-05
-1.38372355908177e-05
-1.56669702338574e-05
-2.70761915285999e-05
-1.27326562122465e-05
-3.16349893464788e-05
-2.74996496708355e-05
-4.48549102496478e-05
-1.8544401415748e-05
-3.35191306900359e-05
-3.96913710085178e-05
6.82572254322386e-06
-2.10686708580488e-05
-3.14536107777437e-05
-2.37100004963202e-05
-1.16236802576444e-05
-3.07921062057174e-05
-5.0500336464512e-05
-1.18330348492769e-05
-7.06689797141953e-06
-1.67348429547102e-05
-5.33855760441892e-05
-2.65227436912081e-05
-3.69267129661264e-05
-3.66137197007438e-05
-3.1506393381227e-05
-2.9243971738829e-05
3.69121826745478e-06
-2.46744211469572e-05
-3.74158223736998e-05
-6.86717143952227e-06
-2.29771807038866e-05
-6.23788676709989e-05
-8.68727186299439e-06
-3.77890079237777e-05
-8.92664759730348e-06
-4.52408768389685e-05
-1.97355911777825e-05
-6.06729040357584e-05
-3.5081827499599e-05
-4.6760938062636e-05
-3.51237862304522e-05
-1.61543669070612e-05
-2.57373990756642e-05
-2.04240743361587e-05
-3.17976747195874e-05
-5.99476420037668e-05
-1.12770540979561e-05
5.13842640748153e-06
-1.72127539056567e-05
-2.02530874048861e-05
-3.22829624293421e-05
-1.18372859617346e-05
-6.14343755568923e-05
-4.1047204515386e-05
-1.68828120032251e-05
-4.06447644340284e-05
-2.73600840931069e-05
-2.72182168896114e-05
-2.04209757309554e-05
-3.36471360263646e-06
-3.1576176638835e-05
-5.13165867081255e-05
-4.03538649739777e-05
-5.54941824084238e-05
-2.22467340530964e-05
-2.2214447204155e-05
-1.95206563550159e-05
-2.34807192014046e-05
-2.38706995524387e-05
-2.73026794747553e-05
-5.19310266685407e-05
-5.41918153760662e-05
-2.2079914719124e-05
-5.05569861334499e-05
1.53795691107627e-05
3.49597837239473e-06
-3.16991395228993e-05
-1.68830400676355e-05
9.2266503113893e-06
-3.15570803784387e-05
-1.28074513768491e-05
-3.07442690082917e-05
-4.51522593638236e-06
-2.65599952395912e-05
-1.94849041163141e-05
-1.10501306931214e-05
-5.77596544738604e-05
-4.04365234834004e-05
-7.54277620821266e-05
-4.6223477919865e-05
-4.22871342138304e-05
-3.09110107090258e-05
-3.84957194935247e-05
-3.33606495062446e-05
-2.10054082378309e-05
-3.64441322795843e-05
-2.37284132556292e-05
-2.77898296181773e-05
-1.95626150433534e-05
-1.3452282074429e-05
-3.5412175867698e-05
-3.22210946795316e-05
-3.42136924671691e-05
-3.84691347905209e-05
-4.67491665852698e-05
-7.80478671391035e-06
-1.27387516869056e-05
-2.09053411795759e-05
-2.93226923579451e-05
-2.94968639959543e-05
-3.77683817330097e-05
-2.07708454724748e-05
-3.52767191752819e-05
-4.83215136783538e-05
-2.33261861170775e-05
-1.35355983117675e-05
-4.03579941254281e-05
-3.79677362190517e-05
-7.91786696080293e-06
-4.07080659533092e-05
-4.42415662656171e-05
-2.42899955240506e-05
-1.73780378321431e-05
-3.38729124492971e-05
-2.90425797826688e-05
-2.5050247060221e-05
-2.96107575750006e-05
-4.2916756199748e-05
-7.1886076858539e-05
-3.44203672697025e-05
-4.62424794872241e-05
-3.74414325922538e-05
-3.12859896948682e-05
-4.39505264346249e-05
-1.40902318243421e-05
-5.27046452970164e-05
-3.87860212515417e-05
-4.76751444421663e-05
-3.77455326094021e-05
-4.88569370741868e-05
-2.71872229559625e-05
-4.738964439152e-05
-5.17571885163748e-05
-5.10675287461003e-05
-4.40019456607455e-05
-5.00468520534474e-05
-1.54507377208247e-05
-1.73423094102486e-05
-3.80562681397733e-05
-3.3066578533242e-05
-3.31868331389026e-05
-1.25558328651499e-05
-2.48213218355658e-05
-1.31326662820192e-05
-4.57086465565427e-05
-4.34089611569667e-05
-3.74531626059609e-05
-9.90904398999169e-06
-5.73815363794841e-05
-3.91152283235668e-05
-1.62328168127983e-05
-3.19834342946465e-05
-1.92987538161449e-05
-5.40625390952105e-05
-3.06093373286345e-05
-1.8938331211625e-05
-2.11376644267311e-05
-2.81392115876307e-05
-1.11134191627375e-05
-1.08988506460511e-05
-2.13687907618313e-06
-3.90551295703694e-05
-2.86526021658673e-05
-5.0641158717567e-06
-3.25939566124115e-05
-1.78948022835813e-05
-2.79561250656183e-05
-3.32323505609796e-05
-1.75875716267614e-05
-5.65497101465744e-05
-4.33834388041361e-05
-4.0045889627758e-05
-2.42507305301441e-05
-3.00958340574332e-05
-2.61660168139799e-05
-2.94647475997428e-05
-1.35473546711957e-05
-3.33275715065074e-05
-3.33277409074644e-05
-4.0886101129742e-05
-3.38100511814462e-05
-3.41898454966215e-05
-2.52230511080012e-05
-5.558147167633e-06
-2.98535432308241e-05
-1.9267606673215e-05
-2.39787154223722e-05
-4.75641485328147e-05
-4.47168979049508e-05
-6.03889563448937e-05
-2.44687689027656e-05
-7.12991536143219e-06
-5.19644346478576e-05
-3.6966562800795e-05
-4.12046093575085e-05
-3.13000266953141e-05
-3.10556987941352e-05
-5.96170060104935e-05
-5.20420330689069e-05
-2.31306636935157e-05
-8.6536675666447e-06
-1.508550666187e-05
-4.95500003464769e-05
-2.43725025197976e-05
-1.56535129407943e-05
-3.36764549440858e-05
-4.74083704707345e-05
-5.28167366030931e-05
-2.15883928493212e-05
-6.02730074415308e-05
-3.83799517213552e-05
-2.92674047591527e-05
-2.59730578999937e-05
-4.1456175329725e-05
3.72477380192504e-06
-2.76659531111007e-05
-4.32559868985349e-05
1.68810608084424e-05
-2.3268919199095e-05
-4.61941875637411e-05
-2.65700037609782e-05
-4.06525970600832e-05
-2.68835768112706e-05
-2.85931886902171e-05
-9.81404852456182e-06
-4.96735045531178e-05
-3.11808760004176e-05
-2.38638215778459e-05
-5.40521522837798e-05
-3.58068042950851e-05
-4.12094113053071e-05
-1.93971573197578e-05
-8.51801788077264e-05
-2.64804711585507e-05
-3.55428797407108e-05
-2.48413909179748e-05
-2.30068608535579e-05
-3.08283704844115e-05
1.17861811564852e-06
-2.08018036805142e-05
-3.19664452695614e-05
-1.59220336384982e-05
-4.47385573223737e-05
-3.09650876694822e-05
-2.71209640068983e-06
-6.34973258087473e-05
-3.87539575185458e-05
-6.29036223704004e-05
-4.49979483616229e-05
-1.22983202781804e-05
-5.98597366676768e-05
-8.42937226677799e-06
-5.12706628310006e-06
-5.40161497135366e-05
-2.82355103159328e-05
-9.39702830156884e-06
-8.445579964689e-06
-2.50961720986597e-05
-1.12442126014835e-05
-3.0680080213525e-05
-4.26926825292838e-05
-3.60568989831478e-05
-2.5152855364175e-05
-3.62717407887204e-05
-5.68893500234611e-05
-1.58657030481719e-05
-3.39714418879454e-05
-3.78764402731649e-05
-4.66132343977399e-05
-5.7967068797157e-05
-4.5545194172745e-05
-3.71320334396645e-05
-2.33907004052327e-05
-5.75890548205087e-05
-2.06885227737279e-05
-2.2696197646561e-05
-4.04599109029043e-05
-2.04866677810841e-05
-2.33577433831293e-05
-1.91044046563568e-05
-4.301566596218e-05
-3.64920548525803e-05
-4.13956076572094e-05
-6.85907825443302e-05
-3.32447789759528e-05
-3.50194961140686e-05
-3.46645743548776e-05
-2.23739794557679e-05
-3.28058163095711e-05
-3.66864085724766e-05
-9.72242837231886e-06
7.47505519714129e-06
-5.60508769830004e-05
-1.6889244874664e-05
-1.6467016373832e-05
-4.29493173716957e-05
-8.48346975484713e-06
-3.07557994900071e-05
-3.0283233973454e-05
-2.87474385820323e-05
-1.20517015855305e-05
-1.18806684095268e-05
-2.40658686847787e-05
-4.36459480932398e-05
-4.83299604603349e-05
-4.96872794922995e-05
-1.28660192818847e-05
-1.53725664502661e-05
-3.72681322469155e-05
-2.887603659377e-05
9.31799765357575e-06
-3.29887446738601e-05
-2.25888793688425e-05
-4.85833711951515e-05
-3.07339131568473e-05
-7.88287348307426e-06
-3.82335752795289e-06
-1.79773443432996e-05
-1.26001254534012e-05
8.74260358911129e-06
-2.66797739032247e-05
-7.95273747885955e-05
2.55042724444605e-06
-1.63244422082389e-05
-7.25051238513891e-05
-1.13490395182594e-05
-1.51827377662926e-06
-3.9041858793907e-06
-3.99059751963929e-05
-1.68424043375285e-05
-3.50398517561818e-05
-1.23184481350102e-05
-3.62469744507795e-05
-2.89238664162835e-05
-3.4460865537973e-05
-2.48956779548654e-05
-1.51788014924143e-05
-4.16303999293423e-05
-1.53438644737311e-05
-1.59430807504939e-05
-5.6821429242268e-05
-2.28013876167081e-05
-3.64037011105058e-05
-1.96333237249432e-05
-2.28177339019759e-05
5.36388654726134e-06
-5.54927649334293e-07
-2.88159440257597e-05
-1.16161839594222e-05
-4.11354828340032e-05
-3.57987085796148e-05
-2.63193034198104e-05
-4.92640784039736e-05
-1.43073680109396e-06
-4.87977873049433e-05
-4.74867875925067e-05
-2.16311059166851e-05
-3.4079518908504e-05
-4.49079885072297e-05
-1.77736920731139e-05
-2.21323680418164e-05
-5.46414485794819e-05
-4.80258386290363e-05
-2.89713837681237e-05
-2.08915056314514e-05
-1.49368660166853e-05
-3.94834836241463e-05
-3.57511931498919e-05
-8.4334578170442e-06
-6.2143799945567e-05
-3.96348225179758e-05
-4.94283983503535e-05
-2.41750039984059e-05
-3.88372909637614e-05
-2.57261005156433e-05
-8.70909500069745e-06
-1.55767477752529e-05
-5.72948839404336e-05
-3.46534092649154e-05
-1.73981101253118e-05
-3.02737555998674e-05
-2.86587900762451e-05
-2.43672336421549e-05
-2.50024253076246e-05
-2.69668201152845e-05
-2.39209311239402e-05
-3.73527659112465e-05
-2.52943652903015e-05
-3.9519879147404e-05
-1.42480779559407e-05
-4.3804296000636e-05
-4.52878390568225e-05
-4.52607794451181e-05
-2.82371040715972e-05
-4.05987122427771e-05
-3.65446011181588e-05
-2.53053883722898e-05
1.37449230058276e-06
-7.17809948741285e-06
-6.84458341880524e-05
-1.69227672340044e-05
-4.8993612583751e-06
-7.0271274227805e-05
-3.20816825208947e-05
-3.48392709111099e-05
-2.80298606975568e-05
-2.75930827775899e-05
-2.4309798813757e-05
-1.352473475791e-05
-3.37236164228747e-05
-6.06439180870228e-05
-4.88702605320516e-05
-2.03215621484635e-05
-1.69378661345608e-05
-3.62400367429485e-05
-5.40829961452552e-05
-4.53816985199101e-05
-2.06725763848967e-05
-6.61895088170769e-05
-2.11718732063675e-05
-2.64078158495523e-05
8.26642404552773e-07
-2.60515221137889e-05
2.03926632466792e-05
-2.23993729728419e-05
-2.24624618999688e-06
-4.8025640595156e-06
-2.92468970972458e-05
7.97958911726077e-06
-7.85410087074588e-06
-2.53893299358291e-05
-1.23393477264438e-05
-1.12062908237201e-05
-2.93047674030891e-05
-4.27514921812489e-05
-2.6460335895041e-05
-4.69949782343869e-05
-5.67306732376481e-05
-3.57869480814914e-05
-6.80717472208382e-06
-1.96444547159312e-05
-5.31928497930086e-06
-4.64083719808029e-05
-3.85418478286471e-05
-3.41525543848873e-05
-3.52158805567683e-05
-4.77745511310379e-05
-1.50397260141306e-05
-5.09129652986823e-05
-3.18996857335094e-05
-3.59637347339465e-05
-1.50708880365364e-05
-4.30808431998219e-05
-5.10848733516462e-05
-1.5947327472437e-05
-1.89304380943466e-05
-5.41235451612626e-05
-5.15081048284289e-05
-3.11877333683372e-05
-3.00862267510119e-05
-4.53983973641303e-05
-2.75587292904469e-05
-2.84246365093702e-05
-4.52028788680048e-05
-5.76551856748167e-05
-4.40905095388319e-06
-1.67485807391139e-05
-2.06836741640886e-05
-3.07127270512466e-05
9.86556239782119e-06
-3.48226131673131e-05
-1.35897222375538e-05
-4.34483694675758e-05
-2.13077339236186e-05
-1.41164679858062e-05
-1.62697055081398e-05
8.33422817416688e-06
-3.25405503203194e-05
-1.31989434167582e-05
-5.71734226340314e-05
-6.92899775969378e-06
-3.71939787003365e-05
-3.74817967758078e-05
-1.66377393894652e-05
-4.33460458737046e-05
7.75993812340662e-06
-5.42105951033751e-06
-5.90148419896223e-06
-2.14001139460226e-05
-1.70003904500444e-05
-4.91893510600806e-06
1.32719895515453e-06
-2.03371818925389e-05
-1.30809663514143e-05
7.77957454727299e-06
-2.8986303366771e-05
-4.0870743415582e-05
-5.47917797313309e-05
-2.44198479888235e-05
-1.76717445577991e-05
-3.05433249740879e-05
-3.72355639733422e-05
-3.16730425433055e-05
-3.88428621700202e-05
-4.92483785430404e-05
-1.71622657481296e-05
-4.98347761775581e-06
-3.22311885012637e-05
-2.80010133919482e-05
-3.71408840186255e-05
-5.42546463614013e-05
-3.46606827312117e-05
-2.7550665552823e-05
-2.47367397879797e-05
-4.01293845504817e-05
-2.47618889205696e-05
-2.23469829826667e-05
-1.52363997278724e-05
-2.48125029357821e-05
-2.62484556574884e-05
-4.37346578617427e-05
-4.03946008571406e-05
-3.18170212355318e-05
-9.66931581637689e-06
-3.39210765501287e-05
-1.91881450289357e-05
-1.94668281304566e-05
-1.6437812105641e-05
-1.8074831587964e-05
9.42925002615954e-06
-4.44872983114531e-05
-5.66024525172061e-05
-4.50890180667112e-05
-2.19643775134034e-05
-1.45334038791559e-05
-5.98700379941375e-06
-3.05335542153839e-05
-4.46514395329212e-05
-4.23361214223705e-05
-1.05164788913085e-05
-3.87779424739955e-05
-1.99319724604574e-05
-1.73212052854785e-05
-1.1431588772399e-06
-3.11184526099065e-05
2.82715000459607e-06
-4.85615140817566e-05
-8.1847237615443e-06
-1.26660366915503e-05
-7.06785156008421e-05
-4.67238205187078e-05
-4.44768355338109e-05
-3.24795776658871e-05
-1.94958537928471e-05
-1.64971035494718e-05
-3.9479904237152e-05
-3.11869094965017e-05
-2.73358432900902e-05
-3.67172282857496e-05
-1.81357074402729e-05
-3.73968646885844e-05
-4.4189358666849e-05
-1.18638823344431e-05
-5.61116124610673e-05
-1.17412787842325e-05
-6.44968668224003e-06
-5.79958676244464e-05
-1.57526746927399e-05
-2.85017279123561e-05
-3.06673318110628e-05
-1.82681475160522e-05
-5.61851103388493e-06
7.8368347450655e-06
-8.55407782986187e-06
-2.57763034365435e-05
-5.11784869085541e-05
-3.72214009877446e-05
-2.01523396222608e-05
-4.0956337309602e-05
-6.21930286194275e-05
-9.37225598134405e-06
-1.44895998601319e-05
-6.34825359168193e-05
-6.82063177979401e-05
-1.51952313839817e-05
-2.19783936102252e-05
-4.29675361092029e-05
-2.2627952705505e-05
-1.67854358653537e-05
-2.13074538063262e-05
-4.91730645044442e-05
-3.77659674683571e-05
-4.04211914675332e-05
-5.56727348042806e-05
-1.45180992932638e-05
-4.62237396171709e-05
-5.00533932918876e-05
-7.9840687825919e-06
-3.51808691328764e-05
-2.99589450376515e-05
-1.20152429317777e-05
-2.89552687633368e-05
-3.27913732654668e-05
-3.43591608606794e-05
-5.86993442081955e-05
-5.03160058640626e-07
-4.27999420284773e-05
-2.19760611776774e-05
-2.82993652149678e-05
-3.02777227714283e-05
-3.36197603340413e-05
-3.73661074450233e-05
-6.79873741778014e-05
-6.50720053380653e-05
-1.31539083370953e-05
-5.34535814460637e-05
-4.63573708362239e-05
-1.4883717615866e-05
-3.14546037426491e-05
-4.7820461213964e-05
-1.41164241167105e-05
-1.71864331885063e-05
-1.596979362667e-05
-8.58146671898284e-06
-2.80666621236891e-05
-2.88031907284308e-05
-3.82092492194914e-05
-3.27503638661353e-05
-2.51762383629404e-05
-3.68952662811198e-05
-4.22106991853016e-06
-5.4800417830208e-05
-3.60737455842967e-05
-2.36124247220616e-05
-1.04548576249021e-05
-5.0920393363327e-05
-9.23926151109138e-06
-2.2071988177271e-05
-5.36202041052894e-05
-2.78510955669312e-06
-3.33187838006719e-05
-3.79676843473752e-05
-1.96104705266876e-05
-6.80503156760523e-06
-4.57092393437118e-05
-3.33124697536266e-05
-3.01748061309328e-05
-1.22972535185607e-05
-2.55009744558892e-05
-3.82871544747453e-05
-1.00267178384466e-05
-5.66587131097801e-05
-2.40551819234373e-05
-2.83227943752068e-05
-3.20488566456272e-05
-6.63268581608871e-05
-4.64644349457758e-05
-3.60968853335363e-05
-1.89875912930002e-05
-5.34614851498042e-05
-6.56848996588666e-05
-3.72338671961743e-05
-2.24915559185567e-05
-3.03977693575315e-05
-3.892388343823e-05
-3.4213967540925e-05
-2.15573895927864e-05
-2.60396025036445e-05
-2.31909995391599e-05
-4.71842184286947e-05
-6.63656137761866e-05
-2.79779567730041e-05
-6.09279147582949e-05
-2.51126988162638e-05
-3.42351297673758e-05
-6.57981966677183e-05
-2.2308050099548e-05
-2.55454067296951e-05
-7.98860222193141e-06
-1.43046486008387e-05
-8.09115453452607e-06
-4.09550788684766e-05
-4.39533219010413e-05
-4.71318740945692e-05
-3.29365097952608e-05
-1.83665650333563e-05
-4.24244748230948e-05
-2.59017279004345e-05
-4.41009569189651e-05
-3.35338783300623e-05
-2.93608756348523e-05
-9.70291660768075e-06
-2.35655285852226e-05
-5.68380097109522e-05
-8.4164926215835e-06
-5.35570682156189e-05
-2.98170896578723e-05
-3.80200666999134e-05
-4.28861327853816e-06
-3.6399244469801e-05
-2.84673454275554e-05
-3.0117123379023e-05
-2.43798906303777e-05
-1.39427159547766e-05
-1.45872778265745e-05
-3.84055613255984e-05
-3.3639461733808e-05
-3.73438576362291e-05
-2.38501143091491e-05
-2.54311950213712e-05
-3.49871038687562e-05
-3.63463675577005e-05
-2.07117565234219e-05
-2.7174093538875e-05
-9.1476316637723e-06
-5.29439942602488e-05
-1.73910146448518e-06
-5.93056604851961e-05
-1.95421603181752e-05
-2.71359145762761e-06
-1.19216316643427e-05
-4.08922854972054e-05
4.4936058138582e-05
-1.39752226191518e-05
-1.06797113670972e-05
-5.56507352042513e-05
-4.81835135518978e-05
-4.08762590971764e-05
-4.23759341967976e-05
-2.2592663835432e-05
-3.32566763363487e-05
-3.13427230695867e-05
-2.46305756031664e-05
-5.6049886051984e-05
-4.3150327482146e-05
-2.9574752940275e-05
-3.12798593372101e-05
-4.68347710387532e-05
-3.6026992093191e-05
-2.14936750548186e-05
-4.30735105003756e-05
-5.55658518871833e-05
-2.4221639760317e-05
-2.94891983916937e-05
-4.53273980748068e-05
-4.46138171472039e-05
-1.56399842793164e-05
-1.65588424820353e-05
-1.98111974142535e-05
-4.44903551760209e-05
-4.43011524212128e-05
-3.17619648926594e-05
-2.48745269711944e-05
-3.89279758069861e-05
-4.61987361634637e-05
-4.58454120203463e-05
-5.66048309457908e-05
-3.69120184113795e-05
-2.60698163938448e-05
-1.20945556063448e-05
-3.91979748522219e-05
5.49451029393769e-07
-4.98682968208201e-05
-1.65479137069808e-05
-5.13805673170672e-05
-2.20827849145448e-05
-2.34429406593058e-05
-5.27349158878611e-05
-2.58532489037892e-05
-8.62601599212286e-06
-2.14777717983334e-05
-1.4707919483675e-05
1.3910970452701e-05
-2.6959578296151e-05
-2.04254977118365e-05
-3.11140133823092e-05
-5.12590397426839e-05
-2.24006784965594e-05
-2.59900130392111e-05
-2.16824244644439e-05
-1.95283279209215e-05
-3.66440777506815e-05
1.5615325350507e-05
-2.82888522895678e-05
-7.51386809300282e-06
-1.80126755192418e-05
-2.20451107529574e-05
-3.60566058132562e-05
-3.81936627483444e-05
-8.02243868723038e-06
-1.85516332724071e-05
2.60158352870574e-06
-1.09597518520844e-05
-3.76573068703172e-05
-3.2796951005352e-05
-4.16107282170247e-05
-1.78509869105939e-05
-4.57307702169123e-06
-2.00716541909425e-06
-1.91720373433431e-05
-3.99505311336301e-05
-3.1554752280124e-05
1.22580861330675e-05
-3.43431033248882e-05
-3.41182251728562e-05
-5.80733869201078e-05
-3.98528117412544e-05
-1.80368366609835e-05
-4.52166642991112e-05
-3.67515684200675e-05
-5.38370455682418e-05
-2.00635356094493e-05
-1.92265035348928e-05
-6.16476103243796e-05
-3.09945277016599e-05
-2.17139712426506e-05
-1.96230241430805e-05
-3.71019594326368e-05
-6.55245691394606e-05
-3.21231127902037e-06
-3.07768928782984e-05
-4.00910835808354e-05
-5.94286729169397e-05
-6.77678853983005e-06
-3.71483234559064e-05
-2.13187023328042e-05
-1.00167686749848e-05
-5.0887853453665e-05
-2.89025658745764e-05
-6.66187531559862e-05
-7.30692551486799e-05
-3.29302027505162e-05
-5.39926300611608e-05
-3.39758492808111e-05
-1.42528006777071e-05
-5.01085935981906e-05
-8.79448964549556e-05
-8.61725785482029e-05
-2.55494307809752e-05
-6.0325737054839e-05
-2.76030923140901e-05
5.14336531973399e-06
-2.25012033490096e-05
-4.05836663775885e-05
-2.18571896610921e-05
-3.90540821579584e-05
-3.30679759315239e-05
-4.99199858529811e-05
-5.33802516471197e-05
-4.30991427015707e-05
-5.53139435743088e-05
-4.58002588791075e-05
-4.24968622985125e-05
-2.66253781767266e-05
-2.73525140119713e-05
-1.92069291756873e-05
-7.08730595867285e-06
-3.39467342352503e-05
-5.67938869300266e-06
9.97721420688576e-07
-1.62400300887458e-05
-1.23448380956384e-05
-1.75489045060573e-05
-3.77715114653538e-05
-1.9720096757603e-05
-1.35717961472699e-05
-5.9415537958897e-05
-3.942966551898e-05
-2.45380902888165e-05
-3.9522844779431e-05
-5.72493980915095e-05
-6.46535682092274e-05
1.58976791608954e-06
-1.14852451078676e-05
-3.48818769765469e-05
-1.72705910065958e-05
-3.20039541346836e-05
-1.85715140031803e-05
-6.42800063645055e-05
-4.52745017847958e-05
-5.06353555204429e-05
-7.19974874246856e-06
-4.46945201583875e-05
-2.80387842962683e-06
-3.1677808801649e-05
-4.68102321894745e-05
1.31939099414651e-05
-1.2411895644331e-05
-2.34340486667549e-05
-3.79940844139313e-05
-4.46469620087184e-05
-1.9363724994942e-05
-2.80632393755899e-05
-2.19001651954278e-06
-2.9083452108385e-05
-5.45233660893508e-05
-6.22013856899175e-06
-4.0842722759126e-05
-2.94236568137126e-05
-2.90255602498557e-05
-2.16574143170413e-05
-7.67897989052647e-06
-2.34632371875226e-05
-2.18657128826531e-05
-3.50908501815541e-05
-5.37665560190313e-05
-4.1003506965552e-05
-3.10641659504961e-05
-3.73244548316598e-05
-1.0247194654938e-05
-3.08922577748231e-05
-2.1537853967404e-05
1.27763635112758e-06
8.89965156741906e-06
-2.46336577473746e-05
-1.92327219658992e-05
-3.50855044837243e-05
-1.27034059324567e-05
-4.01752717950589e-05
-5.8652625174775e-05
-4.28029509714363e-05
-3.70081851403087e-05
-1.46494613633358e-05
-4.0666120386186e-05
-6.88164783952824e-05
-4.03251440944897e-05
-2.93224399816208e-05
-3.78184905112954e-05
-3.77881818200924e-05
-2.98769511248569e-05
-4.47991424329083e-05
-2.93227973225105e-05
-4.93987826967819e-05
-2.85333674212885e-05
-1.92729642115027e-05
-4.28015741493014e-05
-4.45155201502458e-05
-2.65808935081031e-05
-5.24292093955833e-06
-2.52086625889934e-05
-1.9776140912695e-05
-1.40379606411618e-05
-4.5546561984708e-05
-2.96497269724661e-05
-4.76577302634022e-05
-3.51231797679342e-05
7.26386223500188e-06
-3.51553071318944e-05
-2.63382351647766e-05
-2.55395520924671e-05
-9.12388113217688e-06
-3.07501602430648e-05
-1.45095755166944e-05
-5.30230868953157e-05
-2.70883889310061e-05
-2.5569138102397e-05
-2.76483645734326e-05
-3.26696545790071e-05
-1.46937849796401e-05
-4.57410589187108e-05
-2.91393206718268e-05
-4.36510479936328e-06
-1.14987282722757e-05
-2.13406649306754e-05
7.38759317158485e-06
-3.91725182161531e-05
4.76980136053913e-06
-3.58707491792053e-05
2.09108889755676e-06
-3.95691327895779e-05
-3.2960337757617e-05
-6.48981410683479e-07
-4.20885665443436e-05
-1.85285023834188e-05
-3.66813403461631e-05
-4.82679466714965e-05
-4.05094736317858e-05
-4.88496191531434e-05
-4.03191143565908e-05
-2.44499160463352e-05
-2.9727926247096e-05
-1.85756085062745e-05
-4.81483514062612e-06
-2.23478876504027e-05
-1.83275730816391e-05
-2.28554451571556e-05
-3.23979711633238e-05
-1.85019275617175e-05
-2.43396569032987e-05
-1.53774297054087e-05
-2.54264962111753e-05
-2.0491220261885e-05
-3.6586317808645e-05
-3.43375240067201e-05
-3.68913825761304e-05
-2.69354662419785e-05
1.10285635498062e-05
-4.58482016162764e-05
-5.37566306113207e-05
-2.42901280946835e-05
-1.12930388757498e-05
-1.8634841202291e-05
-5.25412646946613e-05
-3.72830071036309e-05
-2.63488542605771e-05
-4.91257878335393e-05
-3.61715532425784e-05
-7.02141659900096e-05
-4.83591266127756e-05
-2.4239379397326e-05
-1.86560871844314e-05
-2.39925874402402e-05
-3.28463072711545e-05
-3.09930827710506e-05
-5.72082333123602e-05
-2.969368765978e-05
2.67687070053526e-06
-4.89671822845039e-05
-1.51298184519556e-05
-5.65391642244765e-05
-3.06370121147024e-05
-7.50043384833601e-06
-3.66230919751455e-06
-1.32571389929484e-05
-8.10470157312727e-06
-4.29232728964047e-05
-4.89235209456003e-05
-4.05030417089533e-05
-4.63000194943406e-05
-4.63752192802078e-05
-3.91539391784047e-05
-8.56908857828244e-06
-1.77679169548358e-05
-2.59618890847356e-05
-2.65188207892965e-05
-1.03313515195477e-06
-3.78584069540809e-05
1.08763626431055e-05
-4.7868083550095e-05
-1.36820915273582e-05
-2.72378113079205e-05
-4.07001327680937e-05
-5.67949410722362e-06
-3.69471600256398e-05
-3.09583649405162e-05
-1.40505635399257e-05
-4.07422704724375e-05
-1.44282984200988e-05
-3.69304600538092e-05
-2.83689882997803e-05
-4.43169456241858e-05
-1.46499065928907e-06
-3.05658138219456e-05
1.53894609695078e-06
-5.00816178567336e-05
-3.39385158507252e-05
-2.48765642949923e-05
-3.24257074463418e-06
-2.72524924808669e-05
-1.62812757555126e-05
-2.72218588501825e-05
5.58103191562748e-06
-1.04024881079428e-05
-3.9593349106064e-05
-5.2265935145603e-05
-5.03479223752272e-05
-3.20684523472476e-05
-3.93517497801207e-05
-1.76427526856239e-05
-3.5618891846112e-05
-4.30444548023673e-05
-3.22736192460097e-05
-3.21826303855954e-05
-3.2652743905064e-05
-5.97877425683238e-05
-4.61275707003998e-05
-2.93196805076214e-05
-3.09970836620002e-05
-2.95226252438294e-05
-1.10784980428343e-05
-4.1902976235202e-05
-3.85156768344642e-05
-6.04925443355137e-06
-1.71441801196177e-05
-5.11086553311778e-05
-2.05320386627997e-05
-2.86475080891648e-05
-6.62388624702934e-05
-5.71617904415184e-06
-3.85632288568546e-05
-4.76579474527211e-05
-2.60880343080377e-05
-4.25046780821556e-06
-1.31148608050749e-05
-4.19661791041589e-05
-7.72939708948543e-06
-2.30961886350282e-05
-6.3682388937116e-06
-2.4384659265697e-05
-2.36894717704433e-05
-2.18101910213439e-05
-4.55253482466778e-05
-3.80274009395151e-05
-2.82002475814583e-05
-3.69642801421322e-05
-2.71010002036323e-05
-1.90537160268369e-05
-6.29239322372107e-06
-3.53255237501091e-05
-2.95287569031886e-05
-2.03421822543751e-05
-2.74847023203415e-05
-6.91367426227231e-05
-1.07538219586605e-05
-1.62739696258264e-05
-5.06779518681387e-05
-2.44248402189312e-05
-9.98413910168867e-06
-3.46844397607528e-05
-3.03144475956271e-05
-3.18392462606076e-05
-3.77600009020683e-05
-4.89271848442515e-05
-5.90174797255333e-05
-1.79158372195514e-05
-3.67199425566907e-05
-3.23282354790068e-06
-3.15745537820683e-05
-2.4448391385121e-05
-2.52144311503939e-05
-6.30698325183565e-05
-5.59234287967855e-05
-4.40243775967253e-05
-1.55253703038083e-05
-2.87053063202964e-05
-2.83468513589003e-05
-3.34889576479445e-05
-2.09435420355561e-05
-1.78945776375167e-05
-3.21194292707284e-05
-2.66880528191607e-05
-2.34100158795912e-05
-4.34608413440091e-05
-2.17463143336207e-05
-4.1913177412026e-05
-1.273624243276e-06
-2.58577895726919e-05
-1.93657719075773e-05
-4.27166287056431e-05
-4.19816551728729e-05
-4.67264609207229e-05
2.11803313022739e-06
-4.03357332202239e-05
-4.91685676288227e-05
-3.91253358760648e-05
-4.62322875634911e-05
-5.42008324269829e-05
-1.43728943930568e-05
-2.01866384891643e-05
-3.32457781645107e-05
-3.91704647894142e-05
-1.55445151778723e-05
-7.07979784689806e-06
-1.96101185782706e-05
-4.13699795220507e-08
-3.0822743447846e-05
-1.61006767071984e-05
-1.992055771346e-05
1.70717546097416e-05
-6.35521755255719e-06
-2.10064814036398e-05
-5.54359672175999e-05
-2.46873780746659e-05
-1.66233522528763e-05
-6.40902489144847e-05
-1.45645625675441e-05
-1.24957371200737e-05
-8.44832027532242e-06
-4.33939318007992e-05
-2.79219859886943e-05
-4.19617976747565e-05
-2.47809848466952e-05
-7.42480444343534e-06
-4.00945881796378e-05
-5.71646660491268e-05
-5.95837285411074e-05
-1.84266984842783e-05
-3.88596196684638e-05
-1.42696175497904e-05
-3.14576361989612e-05
-1.32169282047551e-05
-4.13022517071309e-05
-3.81748462614179e-05
-2.13446142479516e-05
-5.04094029600229e-05
-1.81660319474404e-05
3.37313784767901e-06
-9.08170390064219e-08
-1.85059202129938e-05
-2.10783994023204e-05
-2.21112764597005e-05
-2.1466221417466e-05
-2.6666643248524e-05
-4.16482134539505e-06
-3.56981573733837e-05
-2.2477212697623e-05
-1.25086910425117e-05
-3.2016035220562e-05
-4.19233715134733e-05
-1.43688071931481e-05
-8.34857047498711e-07
-1.73521262953703e-05
-1.37788847795578e-05
-6.03167489971785e-06
-2.9200087197844e-05
-3.75007440062323e-05
-2.70434717049326e-05
-2.04437675274125e-05
-3.20410801620087e-05
-3.60709202893901e-05
-4.17410208657933e-05
-8.11623605202462e-06
-2.60010410647363e-05
-4.87040782754585e-05
-5.11834564426309e-05
-2.91251871076523e-05
-2.92348983105799e-05
-1.55353414764562e-05
-3.70378383659769e-05
-3.49917508863584e-05
-3.90337962577192e-05
-6.0345957965957e-05
-5.90579664575078e-05
-3.50175084158277e-05
-3.43516967498099e-05
-2.19039859122755e-05
-3.97430667637081e-06
1.49434203003899e-06
-1.18251364271442e-05
-1.50105663143254e-05
-3.9983021447006e-05
-2.67403878019649e-05
-1.04598176170211e-05
-1.93624710902597e-05
-2.76947640973209e-05
-4.58530436784445e-05
-3.44004429301437e-05
-3.23520059646583e-05
-1.56579438116877e-05
-5.03471957997877e-05
-3.46048019721811e-05
-2.51829067801657e-05
-5.06733673889585e-06
-4.2548240899164e-05
-5.65379022552163e-05
2.17553914055571e-06
-2.9943075240516e-05
-1.02996507065206e-05
-1.9110700201663e-05
-1.46817675232403e-05
-6.23177334301846e-06
-3.22025396601304e-06
-3.58874737537593e-05
-3.58427606502333e-05
-3.30909964147215e-05
-4.08113356924661e-05
-3.90384832236987e-05
-6.22266191997105e-06
-6.74586662860588e-05
-3.47106704375173e-05
-5.02940397147264e-05
-2.31765707124452e-05
-5.44557224136821e-06
-2.11232042016304e-05
-5.71004354196668e-05
-5.06979461197926e-05
-4.15250817300435e-05
-5.61051379005289e-05
-2.48547733382839e-05
-3.77894537754033e-05
-2.75625808794305e-06
-4.60165452942844e-05
-1.95809724752715e-05
-2.99516898023694e-05
-2.98524906810937e-05
-4.25862722265703e-05
-2.22216140295455e-05
-4.40084965205751e-05
-1.6782239060775e-05
-5.57459421444121e-05
-6.27120972401469e-05
-4.22404615815341e-05
-5.44453770441704e-05
-3.82877203360952e-05
-6.5502134907721e-05
-4.23224444425555e-05
-3.78521512844034e-05
-3.15108968952537e-05
-4.04797797742304e-05
-1.18918043183654e-05
-2.38822836336738e-05
-6.78036298424027e-06
-9.77906041325783e-06
-5.59094819928309e-05
-4.05763852228619e-05
-2.6606822880215e-05
-1.13347190498466e-05
-1.43915446824631e-05
1.98608290251998e-08
-1.51545438835367e-05
-2.58366336148266e-06
2.93221806061898e-06
-2.5538462361864e-05
-3.47253935129268e-05
-2.86586587632572e-05
-8.71217385415021e-06
-2.40408189105564e-06
-4.12984935316895e-05
-2.30896434139752e-05
-7.33087922551789e-05
-2.48930469854534e-05
-1.56748549613414e-05
-9.53814627839614e-06
-5.10579734160597e-05
-1.06946384751673e-05
-3.10002876568197e-05
-1.10461869190389e-05
-2.57217865406745e-05
-3.86005638669027e-05
-1.25667256304452e-05
-2.55041428826525e-05
-3.85491464458727e-05
-2.58337529877038e-05
-2.0044760389908e-05
-4.12440540280298e-05
-4.54139613739057e-05
-4.17359036821096e-05
1.23447645813868e-05
-6.15583441565099e-05
-3.36847001387138e-05
-4.26502741012789e-05
-4.36931978509613e-05
-3.85712611676257e-05
-1.1352062050522e-06
-8.64446054457719e-06
-1.21172576092731e-05
-2.42777798415062e-05
-4.40868845495671e-05
-3.37667350436154e-06
-2.92798952317731e-05
-5.75206364038636e-05
-4.9223308010215e-05
-4.62123961186548e-05
-5.50174636450239e-05
-2.98877433542782e-05
-1.72808708314768e-05
-1.96041735378621e-05
-3.29568957691207e-05
-4.14849743036451e-05
-2.70655263554727e-05
-3.82878304888062e-05
6.99349183579307e-07
-2.09423391317852e-05
-1.28789992109847e-06
-4.47845771721779e-05
-2.98136515038321e-05
-1.34084178869235e-05
-4.26494273210006e-05
-5.16282745254125e-05
-3.37623998191621e-05
-2.3610044001653e-05
-4.98186866351263e-05
-2.26238341008022e-05
-3.59356496138312e-05
-5.80364890666907e-05
-2.07780229149363e-05
-1.85288767579266e-05
-4.29116563384228e-05
-2.42496762209344e-05
-3.30604782096946e-05
-1.99786296289521e-05
-2.14535959051623e-05
-4.57775111110072e-05
-3.91559154382668e-05
-6.6563359246307e-06
1.0269330069736e-05
-3.08115570304583e-05
-1.80166265242169e-05
-2.69146806294992e-05
-3.1775466038269e-05
-2.65404111647054e-05
-3.14331721726842e-05
-2.33654521980731e-05
-4.78837675980447e-05
-1.49504634455822e-05
-2.57058448380233e-05
-5.27795095309925e-05
-1.87308804057273e-05
-5.80940520059594e-07
-2.68890406354063e-05
-2.45254830776358e-05
-4.92420213811911e-06
-3.85865570747021e-06
-6.43554902306612e-05
1.15044752382056e-05
-2.91611581885478e-05
-5.32250186944239e-05
-2.40225189881052e-05
-5.95300203712656e-05
-2.73760066880784e-05
-6.16144506536542e-05
-3.72574074474321e-05
-2.69542267625271e-05
-3.98699081253934e-05
-6.4850267841917e-05
-2.55738110513484e-05
-1.85715908560968e-05
-4.7393378927675e-06
-8.79221437004057e-05
-4.37250505595014e-06
-9.63685642940253e-06
-4.51433605936489e-05
-4.12188545035625e-05
-4.87651565395341e-05
-5.56379969539896e-05
-3.70393418980596e-05
-4.39216168469204e-05
-3.61067657430473e-05
-6.01718258504649e-06
-2.62719576745989e-05
-1.88520266207761e-06
-4.13150246866527e-05
-3.96021861887919e-05
-5.76978044560275e-05
-2.35060990739672e-05
-5.58142776614842e-05
-6.64688636984722e-05
-5.43645283344113e-05
-3.88425626912878e-05
-1.08181610346079e-05
-2.50468644268286e-05
-2.53381974037317e-05
-2.89869596522027e-05
-8.28796013994485e-06
-1.92830187554301e-05
-1.12034830402362e-05
-2.98026514803498e-05
-1.33707697697232e-05
-4.63271070413192e-05
-4.09059441315775e-05
-4.00921340249771e-05
3.55879082774447e-06
-4.54208664554003e-05
-6.05573445799115e-05
-2.68471326761261e-05
-3.62711545482278e-05
-1.42228483430995e-05
-3.35526077695803e-05
-6.46840284702053e-06
-9.45801580215932e-06
-2.42264682008397e-05
-1.73124283552088e-05
-1.59709083431709e-05
-2.31054061663255e-05
-4.16597915194507e-05
-2.53563951316035e-05
-1.15677927415573e-05
-4.0807148841296e-05
1.4939937663671e-05
-1.67660286210806e-05
-2.41287483663224e-05
-5.08678929488925e-05
-4.0545546101753e-05
-1.24099859677845e-05
-2.93702773653575e-05
-5.15747876802608e-05
-7.35251113238003e-05
-4.65884513114295e-05
-3.99713186546871e-05
-1.30847709796111e-05
-2.24209565713156e-05
-5.31052747362419e-05
-4.3099445952949e-05
-2.32128539455786e-05
-2.20483114527715e-05
-1.81486544930613e-05
1.93725995484377e-06
-4.56478070719377e-05
-3.17364611848978e-05
-4.64749750686701e-05
-4.22933098983738e-05
-6.70839463825532e-07
-1.08206944123281e-05
-3.84697811969512e-05
-3.3545028893034e-05
-1.087644241427e-05
-2.15284608367581e-05
-4.22689831332041e-05
-2.94353314405604e-05
-2.07337159241319e-05
-5.68285768111747e-05
-2.23714514989034e-05
-4.34316833128055e-05
-3.5364324827801e-05
-6.13672049525862e-05
-2.55812564507183e-05
-3.55834349432951e-05
-4.9977049679854e-05
-2.32570568658993e-05
-3.66791963464277e-05
-2.15643160674512e-05
-3.55162450611334e-05
-4.03518621036228e-05
-3.95001176702519e-05
-4.47186161613291e-05
-5.50734709554051e-05
-2.17369735270133e-05
-5.14551737364287e-05
-3.05840440044821e-05
-3.38235152263343e-05
-3.34885754204588e-05
-2.73040793232717e-05
-1.68635682299175e-05
-4.78785250453293e-05
-2.77722772595365e-05
-2.61667075481115e-05
-1.87678473864396e-05
-4.3612323627109e-05
-4.36698506562266e-05
-9.98198069382244e-06
-2.55378605638739e-05
6.97562021784458e-07
-3.60234321431863e-06
-4.44515684209717e-05
-5.4216860630677e-05
-3.95008730457901e-05
-1.43687698776019e-05
-1.50931499358626e-05
-5.56319548191026e-05
-1.72200520063042e-05
-1.99753866688945e-05
-2.00480544807445e-05
-2.7914089807147e-05
-3.65859218312041e-05
-3.43795926687626e-05
-4.04054642452363e-05
-1.20078876029392e-05
-3.77585195646159e-05
-2.95030437438718e-05
-4.17756280250136e-05
-6.9115070163705e-05
-3.29772997581088e-05
-2.66577206537769e-05
-2.69478310145037e-05
-5.13829971496306e-05
-3.27559117065532e-05
3.73648253173493e-06
-2.28413610499399e-05
-3.08464090911007e-05
-2.23869249404984e-05
-4.6595786140106e-05
-3.04125981791781e-05
-4.09513253606502e-05
-1.61310008489096e-05
-7.9279012561692e-06
-1.64375892999274e-05
-3.94241592483483e-05
-1.96446373452645e-05
-3.28130348180523e-05
-6.24825364491667e-06
-1.75615485663265e-05
7.69845687142679e-07
-5.98206209903848e-05
-3.48838910383754e-05
1.05204833676052e-05
-2.211894951484e-06
-3.66766081059891e-06
-3.55100051090371e-05
-3.83604674758643e-05
-7.32921087524923e-06
3.52853310482658e-06
-1.60586326641985e-05
-1.3131612698644e-05
-2.31413698868094e-05
-1.40517269282536e-05
2.36294929212352e-05
-4.05014520325709e-05
-1.66888246167713e-05
-2.50425624694038e-05
-4.78175622486727e-06
-4.33833873546529e-05
-3.41577168532969e-05
-9.90231798384488e-07
-4.6799858467831e-06
-5.18970039258213e-05
-4.09163223265866e-05
-3.70727164968185e-05
-1.55183288561705e-05
-1.7006886799533e-05
-3.53075748494182e-05
-2.97588424182636e-05
-8.74479881485985e-06
-3.47668434256043e-05
-5.31404560956781e-05
-2.97477527948036e-05
-4.42650862523605e-05
-2.77271053266849e-05
-2.32561560448028e-05
-1.9995166275469e-05
-3.85723858330723e-05
-9.92988280369404e-06
-5.23446305220686e-05
-1.92338077806977e-05
-4.42554679571412e-05
-4.06823365844598e-05
-4.91495886100836e-05
-3.11991299492808e-05
-1.72226419344833e-05
7.01308495972724e-06
-5.10704910843222e-05
-3.08937158108747e-05
-5.11627858811798e-05
-1.97633441696123e-05
-5.42289194727795e-06
-2.66095335831625e-05
-3.92581249774584e-06
-5.26058841658949e-05
-4.25910068393744e-05
-3.09814768827345e-05
-3.72706238738327e-05
-3.41477755789939e-05
-6.72464713035365e-05
-9.44281020452416e-06
-6.12315609369237e-06
-2.61717684944713e-05
-2.66845908770434e-05
-4.7837582734828e-05
-1.70888659194463e-05
-1.99751620028914e-05
-3.74402028008589e-05
-1.28031448600802e-05
-1.91877378982638e-05
-4.46913073353945e-05
-2.47649601103742e-05
-2.25379138631827e-05
-4.17658028286968e-05
-3.49407703471049e-05
-3.92251270647803e-05
-2.46667518215975e-05
-4.52769938963337e-05
-5.23518083577966e-05
-1.16020079668726e-05
-3.21053711579035e-05
-1.03169593094759e-05
-2.07406872154778e-05
-3.53467117290993e-05
-1.44997063261908e-05
-9.70483213285548e-06
-1.67507136697615e-06
-2.41151678886932e-05
-1.82173807232016e-05
-3.93218386234959e-05
-4.86458716670028e-05
-4.979946906921e-06
-1.49624967239525e-05
-1.56267399798816e-05
-4.54676707880464e-05
1.55737260602269e-05
-5.30989813342636e-05
-2.52777718737499e-05
-3.5782465350894e-05
-4.83880294750696e-05
-2.91700808820409e-05
-5.28616617521955e-06
-4.54512410364205e-05
-4.82780046543009e-05
-2.07795024826386e-05
-6.57064281257666e-05
-4.92348312422621e-05
-2.181550227235e-05
-2.674956789621e-05
-3.9701911102728e-05
-2.99850431989109e-05
-3.79046918747534e-05
-4.23118102644078e-06
-2.00816050775906e-05
-3.90856777423357e-05
-7.96376013707443e-06
-5.07652992423606e-05
-1.29205790468556e-05
-2.97969628393384e-05
-3.25288687757151e-05
-5.01677000166282e-05
-2.99235269733239e-05
-3.33937823602514e-05
-3.51826583608242e-05
-2.76871213056722e-05
-2.53775183810533e-05
-2.87955142453491e-05
-1.07614554921853e-05
-4.37107820081966e-05
-1.79734439097209e-05
-3.50517128518654e-05
-3.22423787119224e-05
-1.99610510821225e-05
-3.0746697064831e-05
-4.4629071456209e-05
-3.7344529534065e-05
-4.2228167119554e-05
-2.16185172826801e-05
-2.94620694308579e-06
-7.24634766778643e-05
-6.33149910470909e-05
-4.54247460314557e-05
-1.48900984970795e-05
-9.36086449581834e-06
-3.18410857394489e-05
-4.86593680239935e-05
-6.05539875407315e-05
-5.96997460305178e-05
-4.41437264282148e-05
-4.0046505427456e-05
-3.6010563671769e-05
-4.42524306921455e-05
-5.07065389425979e-05
-6.54463355418786e-05
-1.04855860414185e-05
-3.60652767739279e-05
-2.73605931059061e-05
-1.21448143136328e-06
-1.88839701625419e-05
-6.24106272242905e-05
7.00754407668574e-06
-3.23077447907247e-05
-3.78540736836308e-05
-2.18437002438863e-05
-4.79041829320906e-05
5.96562535734304e-06
-1.97255715893212e-05
-4.6779750375473e-05
-2.02627865604032e-05
-6.04031056273232e-06
-7.30958101136629e-05
-5.15777102860691e-05
-3.27318289016912e-05
-3.37571115424364e-05
-5.09062877430496e-05
-4.85610124953332e-05
-1.4107444233391e-05
-4.73588493120158e-05
-2.83373417421812e-05
-3.23479898534155e-05
-5.67088235771567e-06
-6.31569124592864e-06
-4.33379558350959e-05
-7.23331630928424e-06
-5.07316251776328e-05
-3.71948122237581e-05
-1.63814891994098e-05
-4.08711903372473e-05
-2.26644673339144e-05
-3.94370241253998e-05
-1.33555331318639e-05
-1.03906317601014e-05
-4.31963655317738e-05
-1.17914754947701e-05
-5.87698604231564e-05
-3.31154288008869e-05
-6.33464847244095e-06
-2.65334943622957e-05
-1.87530076103209e-05
-4.24564023840416e-05
-3.63121649717213e-05
5.76289617428357e-06
-4.7568955820251e-05
-3.16659635307146e-05
-3.27116273923251e-05
-3.7991733882303e-05
-1.42335921586275e-05
-2.61278841099367e-05
-5.49809266505048e-05
-5.00906364495094e-05
-2.71821423809736e-05
-3.5254066803383e-05
-5.69884178640909e-05
-2.72944866303039e-05
-5.82657410799888e-05
-1.08244207671558e-05
-4.27646561516205e-05
-4.29006178184439e-05
-1.02606741259114e-05
-3.85704971038211e-05
-3.40822498642675e-05
-5.48069911650169e-05
2.89838384247924e-07
-4.36046043229149e-05
-1.3987600104025e-05
-6.6709577140837e-05
-1.26275919561169e-05
-2.83640248894795e-05
-4.76614453687786e-05
-6.74511796632248e-05
-8.99418203768788e-06
-2.99589875101628e-05
-3.21994837692744e-05
-4.79434633662564e-05
-3.16998403802486e-05
-2.95041714687085e-05
-4.0575141649835e-05
-3.7575379052912e-05
-1.58029126428112e-05
-2.72757044303102e-05
-4.61265515750657e-05
-2.39550547469046e-05
-4.23045171781653e-05
-2.56019311585339e-05
-1.76184567162592e-05
-4.17907646032732e-05
-3.58764424248495e-05
-3.07776201643813e-05
-2.61763294295597e-05
-1.88493525276557e-05
-2.7557958396987e-05
-1.80109378094194e-05
8.04831153224087e-07
-5.37243466378328e-05
-2.34805710089399e-05
-3.76454629232145e-05
-2.33199953278488e-05
-2.93939896292763e-05
-6.76918029632235e-06
-3.29053447887046e-05
-8.50680826780028e-06
-2.59445769212339e-05
-2.26652954387078e-05
-3.86124152594877e-05
-1.10928294813633e-05
-3.48212120605334e-05
-3.21298357114488e-05
-6.94681492931738e-06
-2.31714330418988e-05
-3.80362697825422e-05
-1.30783972557596e-05
-4.19459069295439e-05
-3.78247020061722e-05
-2.1933497302199e-05
-2.89282137671872e-05
-3.25715552752865e-05
-3.98727865368062e-06
-3.28916376298916e-05
-6.46720046090831e-05
-1.23329931505399e-05
-6.17527088759884e-06
-2.88925250939458e-05
-4.7357074484114e-05
-1.14197929431168e-05
-3.43533707673298e-05
-1.22129661655446e-05
-2.63065254098558e-05
-3.62031879058023e-05
-3.60795086524405e-05
-5.53270762479113e-05
-2.49048798581252e-06
-2.83275034912207e-05
-4.15625354691114e-05
-4.75919283175501e-05
-3.58333023258573e-05
-4.7868028531558e-05
-9.56435123135693e-06
-1.55187893851635e-05
-2.73591557250022e-05
-4.15601273743062e-05
-5.29109921481822e-05
-1.97526468765561e-06
-2.63541879338016e-05
-3.04715922062934e-05
-2.88395607991314e-05
-3.72142139188911e-05
-4.94451807101219e-05
-5.82212288789969e-05
-3.18607031210009e-05
-1.95582175610523e-05
-3.27244325979514e-05
-6.90250014195305e-06
-3.43057917734547e-05
-3.2256166982724e-05
-6.38825377369281e-05
-9.82859878357071e-06
-1.52299149789375e-05
-4.08215838781318e-05
-1.03237044676249e-05
-2.839617847998e-05
-2.8797534173242e-05
5.02731806692791e-06
-4.89695650951726e-05
-4.29006490304038e-05
-1.75627614191619e-05
-1.01425539254886e-05
-1.24614028121276e-05
-7.1294022905394e-06
-2.9273691937025e-05
-1.61997220076703e-05
6.60464551492316e-07
4.00820297525818e-06
-3.35140582774663e-05
-3.46201899745384e-05
-6.96329493005242e-07
-2.33358670314264e-05
-3.212807460755e-05
-4.12044385138221e-05
-3.03290724690934e-05
-3.9133124441462e-05
-6.50181576585365e-06
-1.44499491252231e-05
3.93005799371128e-06
-8.15710365068709e-06
-4.44109052985096e-05
-1.47239595130173e-05
-5.28965054197281e-05
-3.68578876305432e-05
-2.46481629809911e-06
-3.46717009164176e-05
-2.76528655352352e-05
-3.16863835482441e-05
-5.64630256195937e-06
-2.5096781627166e-05
-3.501185502628e-05
-5.16749264575511e-05
-3.89185873228939e-05
-1.23251538442474e-05
-5.3365197035699e-05
-3.49231443464133e-05
-2.62318845036469e-05
-2.37252264977482e-05
-2.49388870668886e-05
-3.66506643092999e-05
-4.08459993663732e-05
-3.45133330871253e-05
-2.99601509222886e-05
-4.34713559932018e-05
-6.67205165746897e-05
9.08483508142695e-07
-3.95854718633322e-05
-3.53332095661268e-05
-3.35797659145151e-05
-3.09574149484106e-05
-2.53655379518469e-05
-2.18033376631986e-05
-2.97127275459572e-05
-2.59046384283972e-05
-2.89956736777185e-05
2.23409275027404e-06
-2.06080673600948e-05
4.54459642906571e-06
-4.17174320180227e-06
-1.7938961923758e-05
-2.91956303513024e-05
-4.17308075658326e-05
-2.33417792029475e-05
-8.62071184061692e-06
-3.82689230228302e-05
-2.46592458140647e-05
-4.65816370899606e-05
-1.20333432436505e-05
-3.17382394607348e-05
-3.22467335952787e-05
-3.03659832157899e-05
-1.11921096156659e-06
-2.42752616450157e-05
-5.89543131202648e-05
-4.46073714103532e-05
-2.43934867565309e-05
-3.07605283079762e-05
-4.8030057507573e-05
-3.03426639071057e-05
-4.471802353682e-05
-1.72602511886455e-05
-2.945865629265e-05
-1.53573084723931e-05
-3.72566037082582e-05
-3.65047565399878e-05
-2.1363912322436e-05
-7.59321871324536e-06
-4.40099955791834e-06
-1.11577488771158e-05
-2.60046010846863e-05
-3.14576901494607e-05
-3.17150042763937e-05
-4.5219235953355e-05
-4.13930450139959e-05
-1.50101759406153e-05
-3.12917820690063e-05
-5.20303711538874e-05
-2.45704294775557e-05
-8.79469372371042e-06
-2.91034558528696e-05
-5.56814726753221e-05
-1.47821394479322e-05
-1.8752456879633e-05
-3.08221103690633e-05
-3.66420427216835e-05
-2.34876262906689e-05
-3.65087999765792e-05
-1.67163730743813e-05
-1.13471778298373e-05
-3.26721564387188e-05
-9.5511769307303e-06
-7.19159848825944e-06
-1.14647836183519e-05
-2.56384935084962e-05
-4.04449349877377e-05
-3.30203694700885e-05
-7.16389445356881e-05
-2.88020909956329e-05
-2.45082040280522e-05
-3.80843342204944e-05
-1.25011713245158e-05
-1.3303452446454e-05
-1.24912555257479e-05
-2.09237705370505e-05
-5.97559484135591e-05
-3.60035168087844e-05
-4.73502771921062e-05
-3.93623154899542e-05
-3.31864980101301e-05
-1.87919251167619e-05
-5.38907848842635e-05
-1.93849434310571e-05
-2.24820939330584e-05
-4.88167470548483e-05
-4.4941290816319e-05
-3.29408178068953e-05
-6.13576787747822e-05
-1.07280590283025e-05
-2.44245118255269e-05
-4.34586420944381e-05
-2.7549873213202e-05
-4.32279414472967e-05
-4.18619102191168e-05
-1.95938074438165e-05
-1.7006891309556e-05
1.41449003456331e-05
-3.19341299982226e-05
-5.73121813098101e-05
-1.50144170253481e-05
-5.09527223263103e-05
-4.34453465368206e-06
-1.00235572592312e-05
-6.32748855555792e-05
-1.94112349403528e-05
-7.01863937216201e-05
-1.97805492979148e-05
-1.85313770747558e-05
-5.84835847074786e-05
-4.21624669154429e-05
-5.27869152819602e-05
-1.73152388588099e-05
-6.37245923402554e-07
-3.02807750628875e-05
-5.8668708970419e-05
-3.98617148242269e-05
-2.03968298029585e-05
-2.53208427247719e-05
-4.00767955075728e-06
-2.99440663514304e-05
-9.78266461012208e-06
-1.98096827658137e-05
-5.76887012949481e-05
-1.38288274956866e-05
-5.52256015609219e-05
-3.34094896557932e-05
-4.73013559984185e-05
-2.65422362585938e-05
-6.90530581335613e-06
-5.03190112484336e-05
-2.57417872385037e-05
-4.27377462055059e-05
-4.43534090696279e-05
-1.85149903650999e-05
3.86853150135136e-06
-3.70005908682615e-05
-5.41806190385904e-05
-2.87991403337484e-05
-1.88352767594057e-05
-5.36293095386011e-05
-2.66306602488718e-05
-4.27713463079594e-05
-1.38249210764803e-05
-1.12981393738534e-06
-2.84709554480811e-05
9.72402605028316e-07
-1.93698461395643e-05
-4.39316099619894e-05
-6.97619306757466e-05
-1.19541333078179e-05
-1.64942580931533e-05
-5.57115786296559e-05
-2.82879746745587e-05
-4.75546774426617e-05
-9.26050618665985e-06
-3.55288273854631e-05
-3.416904169439e-05
-2.52966742998209e-05
-6.18774708139356e-05
-2.68079504041066e-05
-4.68178551825703e-05
-9.66469323727951e-06
-2.63917775286004e-06
-4.72847613740234e-05
-2.33141098534387e-05
-5.15869002698444e-05
-1.7009847558041e-05
-3.32202079418371e-05
-3.48352621490214e-05
5.29057738084854e-06
-2.58508862397561e-05
-5.66082185557909e-05
-2.93496196520092e-05
-2.51887393587007e-05
-5.14448950635744e-07
-5.82330982551867e-05
-3.18329956887821e-05
-2.48164785086216e-05
-4.92542505054516e-05
-3.91315020102608e-05
-3.52544819664522e-05
-2.81699737017628e-05
-3.16376787484563e-05
-4.21402708400013e-05
-2.45848498669173e-05
-3.68771681945534e-05
-2.2526635254709e-05
-3.6406807350457e-05
-2.00413012580124e-05
-3.1811945884268e-05
-3.57300591146096e-05
-4.3087708335627e-05
-5.03855093208679e-05
-3.68742907028337e-05
-1.23998002112953e-05
-2.71253962281148e-05
-3.68673961701268e-05
-2.07685651395724e-05
-4.97527243900382e-05
-2.11840233249154e-05
-3.18159055398783e-05
-3.98165024787824e-05
-5.53280928545507e-05
-1.16693848537533e-05
-4.73951493628852e-05
-5.97082065322308e-06
-6.0225605904321e-06
-2.13022191652566e-05
-3.14929461176799e-05
-1.60961554298931e-05
-4.80012530508845e-05
-3.20223169630266e-05
-2.40837948177679e-05
-2.40693438077838e-05
-3.51605563080024e-05
-2.25159376149333e-05
-3.15322888261574e-05
-3.87203232183817e-05
-5.12209520297899e-05
-2.11399877510502e-05
-6.52012837570548e-06
-1.74826520539451e-05
-5.13625884878638e-05
-5.7764230590008e-05
-1.33613193489904e-05
-4.78390344067213e-05
-5.23158811744986e-05
-4.26827698013107e-05
-2.55397093420371e-05
-1.65328446839124e-05
-5.48892735969682e-05
-2.47592045331418e-05
-4.95502935185477e-05
-3.84240642662722e-05
-2.67136279916477e-05
-1.8864042567333e-05
-2.7324140399945e-05
-6.03218138628023e-05
-3.72641939298301e-05
-2.80283201581095e-05
-4.16082661519895e-05
-2.7143756565221e-05
-3.75030954529461e-05
-2.50456016007765e-05
-3.10587512216184e-05
-3.65805809430808e-05
-3.44803687729821e-05
-5.37012065474287e-05
-5.22972274318264e-05
-3.25243231897746e-05
-1.99818041102713e-05
-1.83449212894176e-05
-6.28232915173119e-05
-4.05893213479587e-05
-9.85437741884589e-06
-4.87254652119907e-05
-1.99500409263473e-05
-6.36028094419818e-05
-3.81459912374045e-05
-4.1432416191923e-05
-2.28112830493335e-05
-1.76200373901473e-05
-3.42405040155319e-05
-1.64173009724967e-05
-1.48470880852417e-05
-5.34077323811683e-06
-3.87150442745805e-05
-2.03390086501874e-05
-1.54819689020579e-05
-3.0568840026828e-05
-3.64318797231154e-05
-2.42500880063876e-05
-4.72256482472535e-05
-3.68922540367431e-05
-2.98193077945871e-05
-1.85602129009421e-05
-3.41807404080531e-05
-1.69342703327958e-05
-2.95879699360765e-05
-4.76656988892453e-05
-2.41979978659598e-05
-1.4621324697218e-05
1.50289971306588e-05
-9.23282189940789e-06
-3.56846596495518e-05
-2.32714210040206e-05
-7.32273825554979e-06
-4.1941077473046e-05
5.50718740347698e-06
-7.82820730119949e-06
-6.37612765501254e-06
-1.16000746270774e-05
-6.02529629158804e-06
-5.76642480659169e-05
-6.05267707889444e-05
1.15189294639189e-05
-4.86463408170362e-05
-1.38138557840839e-05
-1.91068014958208e-05
-3.9773812303626e-05
-4.7500126982277e-05
-1.49701955821303e-05
-2.35690261058174e-05
-6.38739409328104e-05
-2.49562439477622e-05
4.94073164924927e-06
-1.16943686856118e-05
-3.67922973859149e-05
-3.45943261594089e-05
-3.6581599420575e-05
-5.05363321249462e-05
-5.47116565888566e-05
-3.99417751033838e-05
-2.72773603412569e-05
-5.76175945364271e-05
-4.37153405848636e-05
-5.48302014649073e-05
-8.53526863241501e-06
-4.08640056331934e-05
-1.1937392296977e-05
-2.94282875899357e-05
-2.32448385911433e-05
-1.40112422313806e-05
-1.4062556213235e-05
-9.22204506865479e-06
-6.09481597412527e-05
-5.73029323007714e-06
-3.33561323222935e-06
-3.82738280830275e-05
-3.34442772081869e-05
-2.95113651716913e-05
-2.34436318011983e-05
-5.56330859454039e-05
-4.83036425238301e-05
-4.5985312979253e-06
5.19406262667242e-06
-3.87173528811244e-05
-5.55625136933122e-05
-3.73241559934439e-05
-2.53465046754105e-05
-3.27661725112873e-05
-2.98714114846376e-05
-2.32864817041405e-05
-2.30669301315911e-05
-3.12380557073525e-06
-2.78885228826631e-05
-3.72245925634557e-05
-2.87222045505099e-05
-9.19353049200799e-06
-1.67250241271275e-05
-5.48139567968914e-05
-2.14229787571829e-05
-3.4422404721851e-05
-3.35464315149696e-05
-3.88246130572608e-05
-3.82952402694127e-05
-2.95951703075267e-05
-4.04852599878099e-05
-1.70967021309173e-05
-3.52777761814802e-05
-1.1124176618482e-05
-2.6392422266958e-05
-6.06137143584704e-06
-5.84772175351691e-05
-2.79201420778678e-05
-6.70016826518957e-06
-2.68519896819648e-05
-3.61132700131935e-05
-4.26336117607223e-05
-2.56234920447953e-05
-2.11331485539556e-05
-1.77574434856212e-05
-3.44026501242861e-05
-4.88493675967549e-05
-1.07690756598979e-05
-1.57801333570875e-05
-5.16843815849563e-05
-1.56026549227647e-05
-5.02397762398143e-05
-2.38717296168382e-05
-2.59693179400591e-05
-2.45123860960137e-05
-4.16495057408955e-05
-1.81023429903121e-06
-1.3158441568146e-05
-1.6355894826485e-05
-5.70795937057523e-05
-5.32076871028017e-05
-4.03350203833441e-05
-2.55399430912087e-05
-2.14703723025838e-05
-3.89762301754609e-05
-4.70675755392899e-05
-1.40266348102305e-05
-5.54430400772577e-05
-4.35689960197247e-05
-3.58752845520707e-05
-3.50320515558677e-05
-4.9054645654627e-06
-6.97587077092611e-05
-3.92239268576749e-05
-4.12599961256535e-05
-3.59310867143396e-05
-4.81788450730545e-05
-6.48544561903048e-05
-2.51240263615271e-05
-1.04081478974241e-05
-5.32715364223694e-05
-5.79153871940007e-05
-4.69462750422729e-06
-1.00721197748607e-05
-1.2787068329187e-05
-2.21724744412572e-05
-3.43345260391905e-05
-2.38212887421491e-05
-1.64723131458612e-05
-4.74602223267313e-05
-4.10963215516687e-05
-4.75551820001998e-05
-3.49047991940011e-05
-3.47687472351757e-05
7.4735173116499e-06
-3.55297679614094e-05
-1.0122328022882e-05
-5.38702467493544e-05
-5.08271894930307e-05
-1.18806934955445e-05
-1.89700100361229e-05
-8.94570484155159e-06
-1.81113695569718e-05
-3.83223001703368e-05
-2.585378787788e-05
-3.60146237279601e-05
-5.56795797278602e-05
-3.80190840673335e-05
-3.50698714097675e-05
-2.76565598073604e-05
-1.42275051606201e-05
-1.02090738134192e-05
-1.23419097287419e-05
-3.35912881743825e-05
-2.42167982155904e-05
-1.78996937971085e-05
-3.9575702198461e-05
-1.89261595814606e-05
-3.52403566124643e-05
-4.05327210484187e-05
-1.4874738138139e-05
-6.95750400536518e-06
-2.93483064898847e-05
-5.06644770949679e-05
-2.29037248843817e-05
-4.20208390790276e-05
-4.61380134166846e-05
-2.71701438934478e-05
-2.37797333995601e-05
-3.79421391999782e-05
-5.57331377091795e-05
-3.85030716586369e-05
-4.21637223305635e-05
-3.23210043909497e-05
-3.77782376318416e-05
-3.11175852845076e-05
-5.62592698922496e-05
-2.04391735440695e-05
-3.15527733617501e-05
-2.2150273323167e-05
-2.01660383229839e-05
-4.31791776688341e-05
-3.76075515686837e-05
-3.10499070747573e-05
-1.77528718741539e-05
-3.37686333165042e-05
-2.23348410009741e-05
-5.88720111881847e-05
-6.80840954549516e-05
-3.39681586783007e-05
-3.55570704116457e-05
-4.93659307191789e-06
-1.59640980363177e-05
-1.36486851147485e-05
-2.45218599383336e-05
-2.89611318439006e-05
-2.95259137828514e-05
-2.33236779582254e-05
-1.94321986237868e-05
1.88961379420312e-07
-4.86682640332076e-05
-2.47748001485397e-05
-2.32464842640848e-05
-2.81572333816892e-05
-4.6710869833095e-05
-1.29060031147058e-05
-2.91510408619808e-05
-2.93455086240361e-05
-3.71287612352928e-05
-4.20708531531337e-05
-3.51552200129759e-05
2.75920144485172e-06
-2.630461327881e-05
-5.37851895871745e-05
-3.49478851355348e-05
-5.45789236582752e-05
-5.53698942938565e-05
-4.8215027450414e-05
-3.488941866079e-06
-1.01508303643026e-05
-4.47709072040521e-05
-1.12736990912576e-05
-3.79156024660567e-05
-5.85657064056157e-05
-4.35829984837425e-05
-2.78737106136932e-05
-5.71372229018025e-05
-4.47075830670057e-05
-1.9004319547834e-05
-2.12105623739396e-05
-2.34568203358305e-05
-4.26569033318498e-05
-2.84744285770116e-05
8.21821471701483e-06
1.18293896743927e-05
-1.98623514179793e-05
-3.8295013767821e-05
-9.91170240034209e-06
3.65527616326267e-06
-2.99699927835633e-05
-3.84378914846589e-06
-4.98917993118335e-05
-2.38370392968852e-05
-2.61256675430915e-05
-2.21478403331756e-05
-2.84381906911107e-05
-9.61323849623919e-06
-2.87322666837872e-05
-3.5577014892364e-05
-3.77921955439516e-05
1.95503423956585e-06
-5.1014908187198e-05
-7.25850126038358e-05
-1.51531960007591e-05
-3.2746494062196e-05
-3.20394388247605e-05
-3.4214745669724e-05
-3.82395881746944e-05
9.66160423405221e-06
-2.66530075363679e-05
-2.03558231109982e-05
-1.32900372574113e-05
-3.78994228714801e-05
-3.33068340901461e-05
-3.07981412471275e-05
-3.48371472159945e-05
-1.91575296001569e-05
-7.2840721331715e-06
-2.11857760356111e-05
1.89635642040978e-05
-3.70959024982997e-05
-2.79851610912054e-05
-4.11855120776727e-05
-1.92424032782924e-05
-2.28589682211787e-05
-1.90385139980896e-05
-6.03406274639839e-06
-1.13238124024865e-05
-9.75504739933278e-06
-1.41536709566483e-05
-1.57407945619759e-05
-6.94438844883769e-05
-5.92939348541732e-05
-1.22290821613462e-05
-2.81254683355496e-05
-2.56932846594704e-05
-2.05802615824584e-05
-4.03825296296147e-05
9.81918491913285e-06
-2.2045789520648e-05
-4.79206865843834e-05
-2.82695593485466e-05
-1.52937417191989e-05
-1.31924722184902e-05
-5.91569969067175e-05
-2.78941925391994e-05
-1.62460149075613e-05
-6.30690201637683e-05
-9.63401667396683e-06
-2.91457930583706e-05
-4.13432158128233e-05
-2.71370610600886e-05
-2.88593325690472e-05
-3.41824145573052e-05
-3.05897714811137e-05
-3.6831118019276e-05
-2.37907797230728e-05
-1.58432570042861e-05
-1.15518442155477e-05
-4.16988388860845e-05
-3.11461328503306e-05
-1.11410130522952e-05
-5.02654987528903e-05
-1.00857315354146e-05
-2.31607080526531e-05
-8.05047444450455e-06
-1.44202043976318e-05
-2.36533202216656e-05
-2.09233429490665e-05
-5.99015765096515e-06
-4.73083743240921e-05
-2.26186564401858e-05
-5.00817837219924e-05
-2.67457303583641e-05
-2.31553412089378e-05
-3.46884055557314e-05
-4.16043244361992e-05
-5.08222868451635e-05
-5.83799853360768e-05
-1.72090533681862e-05
-4.25905941976379e-05
-1.74774248437018e-05
-3.06840920936488e-05
-2.46374214675068e-05
-4.07963204131121e-05
-9.44916632895313e-06
-7.1664159171489e-05
-5.90003163083139e-06
1.2987473228757e-05
-8.36949213095801e-06
-1.52168781039124e-05
-2.12699991094468e-05
-4.4632202881532e-05
-2.15176280273178e-05
-3.94888324157408e-05
-6.77677379545966e-05
-2.63526659922053e-05
-4.67777629974041e-05
-1.14415842559951e-05
-2.54403423420021e-05
2.57964753505218e-06
8.61479040548735e-06
-9.50657664909294e-06
1.06190488971826e-05
-2.79507855228628e-05
-4.98227969932083e-05
-4.40660181889964e-05
-1.59959854545911e-05
-3.38668781827163e-05
3.40569231519891e-06
-2.01829509077383e-05
-4.49642491235607e-05
-1.58395421891374e-05
-4.79011146028196e-05
-4.81436803511419e-05
-1.76806612373458e-05
-5.2519606601102e-05
-5.33040674632579e-05
-4.14413430725859e-05
-5.60133329226001e-05
-4.68956157884613e-05
-3.90892373099437e-05
-2.51296870267651e-05
-4.21491378952716e-05
-5.54611460690413e-05
-4.94174953357741e-05
-2.04060391564516e-05
-4.14705745775957e-05
-2.13318518663966e-05
-3.03114498448346e-05
-1.671260547855e-05
-1.72240111034975e-05
-1.75304362282205e-05
-4.42582341160759e-05
-2.38284265730044e-05
-1.42737977973523e-05
-1.42745957076864e-05
-2.85141827647433e-05
-2.73236303459802e-05
-4.42928424853118e-05
-3.73472792295919e-05
-5.1595838513547e-05
-2.95844207028358e-06
-5.97412176216678e-05
-3.30365443455671e-05
-2.34060070193912e-06
-1.95218423794203e-05
-2.11185579004478e-05
-3.58201940978858e-05
-1.54743459610654e-06
-6.78091999435544e-05
-4.74358795072864e-05
-5.17324903932504e-05
-5.8875642599021e-05
-1.18819590398068e-05
-4.06490374755259e-05
-2.9784611888185e-05
-1.66893037215452e-05
-6.62162551444353e-05
-4.38487522826353e-05
5.10008760413492e-06
-1.34267720236788e-05
-3.28551853894849e-05
-4.43795463908358e-05
-4.07515425441581e-05
-3.79430888329593e-05
-4.30700146009101e-05
-3.51978791108877e-05
1.70526294175545e-06
-5.98426101702929e-05
-2.40813751225732e-05
-5.6470499904166e-05
-3.71506206956869e-05
-6.13412564833091e-06
-9.31085619832308e-06
-5.10437254215778e-05
-9.0796367342503e-06
-7.1241877906174e-05
-4.5472960194423e-05
-1.76579017835904e-05
-1.24174520220888e-05
-4.12992589129273e-05
-1.6204811013157e-05
-5.45043706157815e-05
-3.09779585324574e-05
-3.8619680271548e-05
4.68525495163909e-06
-1.79189216664641e-05
-3.48082402415477e-05
-1.65711855226107e-05
-4.84917059749237e-06
-4.35845591434646e-05
-2.94765258555127e-05
-6.64518464071055e-05
-3.75302599667462e-05
-6.43374128715102e-05
8.09817401119353e-06
-3.67222410480863e-05
-8.80544297496999e-06
-3.20674914347389e-05
-7.08375570359568e-05
-1.72961668023403e-05
-4.17044205219388e-05
-8.63419967641269e-06
-2.20716150625449e-05
-4.20498278535947e-05
-2.57662322765087e-05
-3.07710080016153e-05
-2.39274653674851e-05
-3.23834086514437e-05
-3.45333067965748e-05
-2.45187028053269e-05
-2.18587500577735e-05
-2.78230464123845e-05
-1.42437291534245e-05
-6.60969554843267e-06
-3.59596226552752e-05
-1.36782545269828e-05
-1.12574123305898e-05
-4.51438185785948e-06
-2.84937509211973e-05
-1.39897693551914e-05
-3.31256550117095e-05
-3.93575592785905e-05
-2.10706947560791e-05
-4.4137207317033e-05
-5.89673814191086e-05
-3.92580394532035e-05
-1.86310386957377e-05
-7.3929820272118e-05
-3.19244780828405e-05
-4.00854427549857e-05
4.26348664690614e-07
-3.7548034291131e-05
-2.04257609022096e-05
-3.36770238794841e-05
-2.09498758726893e-05
-1.59453824530018e-05
-4.50316289758788e-05
-2.0347563003695e-05
-3.25350439190318e-05
-3.15861548579164e-05
-3.33291345272849e-05
-8.32629461408996e-06
-2.86691103637689e-05
-1.43698134438536e-05
-2.91189583028224e-05
-5.33008340827576e-05
-2.36321972385259e-05
-3.06158622177803e-06
-2.91017988423974e-05
-1.60983277782657e-05
-4.32849386843799e-05
8.56539696262497e-07
-2.93971111062231e-05
-1.29394789745364e-05
-5.25255003904468e-05
-1.8530891865703e-05
1.30616008459378e-06
-4.13206130394886e-05
-3.99640944346951e-05
-3.3491658388278e-05
-1.47858734339283e-05
-5.35001915578567e-05
-4.07541743921215e-05
-6.80328119927432e-05
-1.19541972193337e-05
-2.49337413965955e-05
-3.1720661090765e-05
-2.93356190754624e-05
-1.08358234777676e-05
-5.06541827905667e-05
-4.85538334333358e-05
-2.64368961698953e-05
-3.30669183777377e-05
-3.50635571383108e-05
-3.66227133742741e-05
-5.22291210419143e-05
-2.83357481534496e-05
-3.38277390315935e-05
-2.11819129204071e-05
-4.24991353005719e-06
-3.92211271239373e-05
-4.8396395470034e-05
-4.43597595036956e-05
-4.02876364615271e-05
4.79954051166839e-06
-5.66490707449694e-05
-3.97720026448549e-05
-3.24002327042015e-05
-2.48657639703258e-05
-5.29477845496825e-05
-2.39248392355949e-05
-1.62855306308753e-05
-3.03240884944076e-05
-2.28060365960584e-05
-2.56631091758738e-05
-1.48996163758752e-05
-2.88834760756521e-05
-2.57154797443957e-05
-1.86349414509423e-05
-3.89165636353086e-05
-6.94281593762462e-05
-2.03040407520862e-05
-6.86331250012918e-05
-2.29958751045629e-05
-3.40766640880426e-05
-1.77900509995076e-05
-4.88359647685285e-05
-5.79903149025673e-05
-9.11255252829378e-06
-6.73901617130425e-06
-1.82209487742687e-05
8.94477466512252e-07
-2.62443281391951e-05
-5.03499034869401e-05
-3.46274625579283e-05
-2.01649537115128e-05
-1.97320547479003e-05
-1.80926598952456e-05
-3.05684546617168e-05
-4.72891954319617e-05
-2.4263154490036e-05
-1.99863519179855e-05
-5.88159560050413e-06
-5.26183510055718e-05
-2.81069721176986e-05
5.22701040783248e-07
-3.4496039797225e-05
-2.84885584968102e-05
-3.50061748911915e-05
-5.0211631028844e-05
-9.72717023124882e-06
-2.38009303802041e-05
-3.59066886881012e-05
-3.94790789102211e-05
-4.44107678306386e-05
-3.8070914597407e-05
-5.53369695690983e-05
-3.93962780381095e-05
-1.6583928961383e-05
-3.90355504937857e-05
-5.64717865922738e-05
-3.76595836791752e-05
-4.40060343571887e-05
-4.38794279383795e-05
-1.9470968102036e-05
-3.83677404107618e-05
-4.27463548086401e-05
-2.63429136168394e-05
-2.3412014551899e-05
-3.05574194292161e-05
-2.52166269953505e-05
-3.39082142558413e-05
-8.96272096834552e-06
-3.94818262210037e-06
-4.53323820980135e-05
-9.77397548427591e-06
-2.98868657629767e-05
-3.11925008492545e-05
-1.68310783334451e-05
-2.33023827421896e-05
-5.16906235505133e-05
-2.07174495289921e-05
-9.47942284067689e-06
-3.59188868418762e-05
-3.05878534750825e-05
-2.39513243300497e-05
-3.55674094200844e-05
-4.10358550068198e-05
-2.71761693464793e-05
-3.77728083475816e-05
-4.01548694085107e-05
-5.7945014805104e-05
-2.41636527216202e-05
6.35590849084486e-06
-8.77760531202582e-06
-5.14696091107462e-05
-6.43088910668074e-05
-3.93108304601144e-06
7.39075847022504e-06
-1.7275551911082e-05
-3.01730410097949e-05
-3.94205211558657e-05
-2.7819211022763e-05
-2.90448218235746e-05
-3.32439340094912e-05
-4.51337327766986e-05
-1.01660114079092e-05
-2.08007518809495e-05
1.86764609996174e-05
-2.55695090896165e-05
5.74441807089012e-06
-4.1816605688078e-05
-5.18147784979065e-06
-5.72591956001259e-05
-5.29157649695011e-05
-2.17008172239567e-05
-4.85863992495532e-05
-2.18721720489973e-05
-3.46700599498104e-05
-2.03888888673924e-05
-4.86919241798664e-05
-5.14916292352581e-06
-2.83985561717465e-05
-4.86010099800601e-05
-3.26496890497664e-05
-1.19491927277887e-05
-5.06593516897913e-05
-3.53394927697923e-05
-2.58657001418189e-05
-6.05333185985316e-05
-5.20308014959738e-05
-6.04246784859427e-05
-4.51061903140584e-05
-2.47860821601683e-05
-4.00740688208953e-05
-3.09738024325218e-05
-3.72539959896785e-05
-2.81997462947301e-05
-5.41165071621795e-05
-2.97617248545156e-05
-3.14616194579072e-05
-3.27602972883656e-05
-2.48211404542038e-05
-1.60401952199801e-05
-4.0972915241213e-05
-6.82885335994275e-06
-2.67992835621667e-05
8.41669384675562e-07
-1.40476598215376e-05
-3.51582569858634e-05
-2.18367949583013e-05
-4.00515229547396e-05
-2.47901312108104e-05
1.69766583201968e-05
-2.02463724209195e-05
-3.24191042680029e-05
-7.29625073878385e-05
-2.813699017287e-05
-3.13292164325199e-05
-3.47567116783902e-05
-4.36065668195729e-05
-2.4091179671999e-05
-3.69315337722518e-05
9.48024218215654e-07
-3.81764160948596e-05
-6.04621723377999e-05
-2.42076597312521e-05
-5.34717562647917e-05
-6.02921579875251e-06
-7.59567456409805e-06
-2.01449179425852e-05
-1.51933705955916e-05
-4.42712110134637e-05
-2.03708572962038e-06
-2.98745388235095e-05
-2.57673791203289e-05
-4.43984813673172e-05
-3.39441550384142e-05
-3.98983286961807e-05
-2.24354163431653e-05
-3.15850065969529e-05
-2.52048451738053e-05
-3.46209315511396e-05
-2.71061896918744e-05
1.2808324781184e-05
-3.58233802309375e-05
2.1495409564883e-05
-3.70202063091741e-05
-1.6155135844652e-05
-6.16832858911874e-05
-3.51124805606479e-05
-7.76395263444328e-06
-2.87785645257292e-05
-3.0483270900918e-05
-5.0334644837312e-05
-1.37447837856536e-05
-4.32733294733432e-05
-4.1455141024925e-05
-3.68683849988904e-05
-5.41317288164291e-05
-2.47314721635209e-05
-2.86699949386402e-05
-3.88058105999635e-05
-1.36171409517561e-05
-3.30444047651199e-05
9.89368140555543e-06
-9.55032778546255e-06
3.32970170238166e-06
-2.73368708049866e-05
-3.4867909759218e-05
-1.28996571136454e-05
3.00055057981507e-06
-4.27691448417687e-05
-4.23052879430986e-05
-1.85857553963644e-06
-1.30084385593264e-05
-3.5145194132082e-05
-2.54947266016069e-05
-1.301094400356e-05
-6.40344464637966e-05
-2.32564584895823e-05
-3.07549029041222e-05
-5.36773487071879e-05
-7.03399713165207e-06
9.19453558711916e-07
-5.18691540417726e-05
-4.82468371967742e-06
-1.04980453659943e-05
-5.63686780119823e-05
-5.11820023125682e-05
-2.83771257936573e-05
-4.81618103837209e-05
-6.05923264397626e-05
-6.59539532739209e-06
-6.30988926224364e-05
-5.85475893656123e-06
-1.37668002738333e-05
-4.77210974239487e-05
-2.9808204065467e-05
-4.06226013044695e-05
-3.5811167770442e-05
-4.12442113190841e-05
-3.48633142322719e-05
-4.45411736259693e-05
-3.12597354060544e-05
-3.52149604877509e-05
-2.30005258179696e-05
-4.36889246627122e-05
-4.98410828101896e-05
-8.48739936411832e-06
-7.3176530979721e-06
-4.17450929538052e-06
-3.32095912741897e-05
8.16115685992511e-06
-2.26001378527867e-05
-4.24465078478974e-05
-8.16200134006047e-05
-3.4279300198087e-05
-3.23278987921816e-05
-1.98476690176643e-05
3.78277710743888e-06
-2.93527044579154e-05
-2.25854669245748e-05
-1.72903860410852e-05
-2.38525490673568e-05
-2.55012799577569e-05
-3.72883380535757e-05
-5.94651748521801e-05
-1.95558132953801e-05
-1.50421688833605e-05
-4.20221353679317e-05
-3.00335541081108e-05
-1.2828224633065e-05
-3.51019998530819e-05
1.31983093177192e-06
-2.2131095834706e-05
-8.67193083174038e-06
-2.4707764892937e-05
-4.7174456055331e-05
-1.76358398133191e-05
-2.91251496419722e-05
-1.59490113578139e-05
-2.23016679794841e-05
-4.42208546259101e-05
-5.69190551300099e-05
-2.25677383668944e-05
-3.98560147867697e-05
-3.86809107553162e-05
-1.22091703832438e-05
-2.17101653159745e-05
-7.38230349736011e-06
-3.1245666745117e-05
-2.61988401174552e-05
-5.13521828662111e-05
-4.42556628493863e-05
-3.29165651487261e-05
-4.91672383208034e-05
-4.55827995459395e-05
-3.06755849804119e-05
-5.5906570470109e-05
-2.8186127523782e-06
-2.31174582095809e-05
-4.20296990926322e-05
-5.0687471586747e-05
-4.2003634058558e-05
1.95719337062089e-06
-8.47441461517103e-06
-2.04682528971816e-05
-5.19512383835894e-05
-4.31058658052664e-05
-1.09911333219554e-05
-4.70911438496979e-05
-4.20896500099619e-05
-4.59038368333189e-05
-8.12315820919447e-05
-2.08283836924341e-05
-3.97967825450675e-05
-4.1655095812471e-05
-3.74558834159069e-05
-2.63126456365234e-05
-2.16024900874332e-05
-1.9609089218434e-05
-2.65566497835326e-05
-4.86235292212195e-05
-2.8373330856229e-05
-4.4444938282281e-05
-9.94306634270497e-06
-2.16163385090684e-05
-3.61858676585488e-05
-2.87372186676975e-05
-6.4716071514247e-05
-4.33018879659658e-05
-2.49589520847166e-05
-3.21994943304951e-05
-1.10510437069437e-05
-4.22926132996646e-05
-2.60287262559838e-05
-1.61625886403921e-05
-2.53582446573619e-05
-1.66255378310207e-05
-1.71966235542728e-05
-3.85219085095445e-05
-2.65112611926473e-05
-4.50489448929715e-05
-5.66075063946468e-05
-3.15360304134943e-05
-4.56836540829267e-05
6.46694753025067e-06
-4.54923961540988e-05
-1.44371143080289e-05
-3.37155130034986e-05
3.25074716956512e-06
-4.33670644222028e-05
-2.28189639580407e-05
-1.91159786299677e-05
-2.56521169186884e-05
-6.72916271000845e-05
-4.51511058607417e-05
-2.58993002817002e-05
-3.97476220125799e-05
-5.24033098640685e-05
-4.05121092699922e-05
-2.09568533239824e-06
-2.88362364060131e-05
-3.91622247892922e-05
-5.54776981580183e-05
-2.3368740445965e-05
-1.93031871992354e-05
-1.44750069355578e-05
-1.95145532275494e-05
-4.80295028458586e-05
-2.14858776709572e-05
-6.41120492605196e-06
-3.16188680994103e-05
-4.61446022808401e-05
-1.93364057784222e-05
-3.25330768594355e-05
-2.42501247488116e-05
-3.06612454700762e-05
-9.81074580332255e-06
-3.6666963489253e-05
-3.66579853042798e-05
-1.93433707938582e-05
-1.89369666557514e-05
-3.69073777911888e-05
-1.53098089646296e-05
-3.50655492296534e-05
-3.72450755658385e-05
-4.27014298942892e-05
-5.52587661029584e-05
-2.86161803562277e-05
-2.326779641005e-05
-4.73776450357118e-05
-3.26358660521116e-05
-1.72864232775867e-05
-3.70376559768644e-05
-5.52459288016857e-05
-3.28981568635265e-05
-1.74831271716826e-05
-3.71664823742211e-05
-1.37684972792271e-05
-4.23757498114685e-05
-4.11130363196386e-05
-4.50813702876822e-05
-2.40916936016768e-05
-4.4978908116789e-05
-5.75820533136142e-05
-2.85103904039405e-05
-3.6438018584665e-05
-4.0500102240253e-05
-1.79865937528204e-05
-3.0186412982806e-05
-4.46959614459168e-05
-4.86666525260857e-05
-3.32368288680354e-05
-2.88324111765509e-05
-3.39786381309933e-05
-1.52169288223704e-05
-4.25666153043582e-05
-3.85700536388664e-05
-8.61646122749861e-06
-1.85376264139361e-05
-2.04242315833513e-06
-5.62827981578457e-06
-3.57343601138991e-05
-2.56377741666044e-05
-4.81005042944395e-05
-3.07415127447798e-05
-3.38046638717444e-05
-5.44580399656782e-05
-1.20667123953789e-05
-4.69812325663073e-05
-2.86040803595273e-05
-4.01337950417744e-05
-3.97898303598584e-06
-3.34785637008604e-05
-2.79802432860408e-05
-4.47770903541452e-05
-1.3677226582126e-05
8.82156969238414e-06
1.77675847803931e-05
-2.4768505619663e-05
-3.15897045225559e-05
-1.11014170851631e-05
-2.28498592311866e-05
-3.12594744285366e-05
-1.61617119718262e-05
-5.24287145400023e-05
-2.66937980670075e-05
-4.5880788331021e-05
-3.1370952475906e-05
-2.68829694373645e-05
-4.80109421117821e-05
-3.65493100096419e-05
-1.12322735525209e-05
-1.45472258403232e-05
-4.61425463870794e-05
-4.01324487607457e-05
-2.36596672625375e-05
-3.18911111274472e-05
-3.83729341098601e-05
-3.8052771772403e-05
-2.22712547073343e-05
-4.30081553958552e-05
-2.36222201137238e-05
-1.41831767965579e-05
-2.59622934743492e-05
-2.55976013081688e-05
1.37274515483814e-05
-4.68823128744747e-05
-1.23797941186066e-06
-3.42208806500731e-05
-5.14520498395171e-05
-3.72074454491377e-05
-5.30683655676399e-05
4.89354723461801e-07
-5.59349538728379e-05
-4.26252346337494e-05
-4.68455716057529e-05
-4.70276738799619e-05
-1.50381629729068e-05
-2.64476909966482e-05
-2.54679443727981e-05
-7.34799525927517e-06
-1.84369233193573e-05
-2.89557772542819e-05
-2.52762841687588e-05
-2.67020359721344e-05
-6.03601533721207e-05
-3.83453428292247e-05
-2.57883556716271e-05
-5.09672038962575e-05
-3.65275916396358e-05
-4.02493963115322e-05
-2.50644971885776e-05
-2.6335758059583e-05
-2.18788183203171e-05
-2.8800852624983e-05
-2.51481331923477e-05
-1.07557349100039e-05
-3.0462523930988e-05
-4.0884988170235e-05
2.11239935205384e-06
-2.50176115082121e-05
-3.31103127619438e-05
-2.39263804726252e-05
-3.45849036832014e-06
-3.93292350189974e-05
2.8562000717494e-05
-1.65841802272755e-05
-3.7418564629788e-05
2.5176271486364e-05
-3.5544592863677e-05
-5.63237142214511e-05
-3.61187910475262e-05
1.23567755706625e-05
-2.7285802196795e-06
-1.67275437592478e-05
-3.78830125288037e-05
-5.98088746503038e-05
-6.24277658362138e-05
-2.08342951293688e-05
-4.74613296765875e-05
-5.64177923796746e-05
-5.88965521341206e-06
-2.36334496026231e-05
-3.41581069101276e-05
-2.67325989622555e-05
-2.63909848323155e-05
-2.13118152811134e-05
-2.23653061527057e-05
-3.112787839379e-05
-5.22915910278884e-05
-2.15888449673544e-05
-1.45491689940247e-05
-3.54270182965352e-05
-4.34943929954871e-05
-5.36041236719653e-05
-1.91158078034477e-05
-3.86272342470839e-06
-1.35777238261753e-05
-1.07258253480534e-05
-3.7408128239896e-05
-3.46494422146706e-05
-9.88047334152834e-07
-2.7693705332928e-05
-4.41200035509327e-05
-5.2720113755455e-05
-4.66867520417512e-05
-4.26656571058367e-05
-3.85264435540748e-05
-1.9826331977765e-05
-7.48239386356096e-05
-4.15400855984745e-05
-4.05694041886186e-05
-4.07654141201824e-05
-5.78866183959121e-05
-4.10522851141076e-05
-7.52157686528814e-05
-4.60189169149798e-05
-1.0859188074566e-05
-5.24844641107568e-07
1.76240790143677e-06
-3.14150557228537e-05
-4.17445796223466e-05
-5.51188163381077e-05
-3.58913633997258e-05
-2.1063499184031e-05
-3.66052408409028e-05
-2.24299088072539e-05
-4.38815440403576e-05
-2.13382211804665e-05
-3.02852007191966e-05
-2.49832385999784e-05
3.51310137272609e-06
-4.42081413889482e-05
-4.66375350322613e-05
-4.26970022093607e-05
-3.68921876900123e-05
-1.48823105826219e-05
-3.64753961259557e-05
-3.23787584897077e-05
-3.13094833358334e-05
-5.06039226429149e-05
-6.43498315824077e-06
-1.36622140012008e-05
-3.03633463814319e-05
-9.8848115320826e-06
-2.94419423378761e-05
-2.68664856537874e-05
-3.46283989219982e-05
-3.91273181883312e-05
-2.604007709756e-05
-3.00313049149105e-05
-1.15842069546729e-05
-3.85684545276938e-05
-4.88210331555089e-05
3.58652343940607e-06
-4.8900133591896e-05
-1.5422950101034e-05
-8.91537733573764e-06
-2.8850781812883e-05
-4.30089635973607e-05
-2.4279494405404e-05
-1.79918858842877e-05
-8.35354418610655e-06
-3.16419038972433e-05
-4.50845300237314e-05
-5.81289818564973e-05
-5.19708524344467e-05
-1.95243275559357e-05
-3.66221678065957e-05
-3.86516964113739e-05
-3.70824681668136e-05
-5.87703946684606e-05
-4.74636960517684e-05
-9.94124396790913e-06
-5.65506937784503e-05
-9.78432232728966e-06
-4.95532385142913e-06
-3.72263875406131e-05
-2.23517421087993e-05
-1.23404513563279e-05
-2.82017102087693e-05
-4.1120120528446e-05
-2.95514735150419e-05
-5.77650301800934e-05
-3.60612077652651e-05
-5.23326655751933e-05
-5.17459441839784e-05
-8.410251092116e-06
-4.60448931214229e-05
-1.67032978018506e-05
-1.29327477732771e-05
-4.46808016803444e-05
1.73894155711947e-06
-5.09817092767603e-05
-3.90448597544146e-05
-1.87256134331517e-05
-3.51097473548835e-05
-3.11081981577765e-05
-3.96297943151027e-05
-5.78206148120068e-06
-4.39408380462116e-05
-3.93752790596319e-05
-4.9654591260488e-05
-3.29970271622279e-05
-4.45888238007268e-05
-4.36214123699116e-05
-4.31078773878182e-05
-1.16487446048704e-05
-5.2738952090282e-05
-2.89330629064074e-05
-1.86796103683329e-05
-8.58864640063088e-06
-4.19396765922601e-05
-3.13927232012691e-05
-2.7324269709255e-05
-2.41046610869759e-05
-3.25884697497145e-05
-8.11304343124865e-06
-3.53399871127588e-06
-4.31972809105219e-05
-2.70267966072885e-05
-2.47408864174661e-05
-3.3957374777411e-05
-1.42949308612868e-05
-2.33624208372517e-05
-4.20128018852869e-07
-1.42689085495264e-05
-4.67486044469956e-05
-1.51115254532298e-05
1.56638516263079e-05
-2.2210485793951e-05
-4.84087582726091e-05
-2.25452493453339e-05
-1.56048333719905e-05
-7.63646571872036e-06
-2.66669868868198e-05
-9.70216728586457e-06
-1.87107517532878e-05
-1.32332414953642e-05
-2.74343726475811e-05
-3.73155800292465e-05
-1.61739850270094e-05
-2.31207424329369e-05
-4.88222824774588e-05
-4.14244543387689e-05
-2.54049435739624e-05
-2.54452564696651e-05
-1.20583321421576e-05
-6.24516555397908e-05
-1.69940889016058e-05
-2.66752861317469e-05
-5.34560407821422e-05
-4.15387420575632e-05
-7.13895099249547e-05
-4.19360895144949e-06
-3.64597212350682e-05
-1.56583184548089e-05
-4.12916720945921e-05
-6.31250836969917e-05
-3.22428582672644e-05
-4.36088691956186e-05
-5.50936046769162e-05
-9.57192519295653e-06
-1.73253113791818e-05
-3.32212159437664e-05
-2.84530184529697e-05
-3.15136619083744e-05
-5.52993573563316e-05
-8.01290273919986e-06
-1.43609933514546e-05
-2.84279688396267e-05
-2.67375742624115e-05
-4.22600601768789e-05
-6.98583661756624e-05
-4.72107064787081e-05
-2.36770663901061e-05
-2.00290028017124e-05
2.88377648058823e-06
-6.10243643616391e-05
-1.18922574192665e-05
-3.04962975824332e-05
-4.62159532250168e-05
-3.00397593745278e-05
-3.86090033653301e-05
-4.71691846895494e-06
-1.1863495183622e-05
-2.52466539864209e-05
-3.58948722094504e-05
-4.49235304010603e-05
-1.30440256655306e-05
-4.49793745923329e-05
-1.56777631396167e-05
-1.9950436223944e-05
-1.45344551588009e-05
-1.34751913322475e-05
-5.11560191966761e-05
-2.27793572493599e-05
-3.4113738396209e-05
-2.42360744200017e-05
-2.8340413228593e-05
2.45643379268271e-06
-3.285794342616e-05
-1.9129694166877e-05
-5.07887326339187e-05
-6.09560718166043e-05
-3.9216706868839e-05
-3.46889831913554e-05
-3.61952371965045e-05
-3.3830810318774e-05
-2.96498807518975e-05
-5.43082686045013e-05
-5.83272661788108e-05
-5.19777668754957e-05
-6.45952630117048e-06
-4.16222468901739e-05
-2.71783278486865e-05
-4.44226613374645e-05
-1.60679665479577e-05
-3.66656201798448e-05
-3.83774957673673e-05
-4.97476198530981e-05
-7.83014073031607e-06
-1.36364585781613e-05
-3.27224265158483e-05
-4.95868466277891e-05
-4.20644926356384e-05
-2.39050579489238e-05
-2.40362749036873e-05
-2.4631794552154e-05
-2.53820315565309e-05
-3.25020108991553e-05
-4.27540010560764e-05
-2.27490719372435e-05
-2.10665454179604e-05
4.1653117833455e-06
-3.57917953656193e-05
-6.33076434252334e-06
-2.97084849404314e-05
-6.7540744894757e-05
-2.93701829061992e-05
-2.42497903884994e-05
-2.43931342123485e-05
4.93800672662395e-06
-4.00374151213665e-05
-4.53391040535581e-05
-2.33844532963482e-05
-1.03401253581756e-05
-5.33976417134335e-05
-5.93925214343623e-05
-1.83647137363526e-05
-3.16680299716888e-05
-3.37939635216763e-05
1.09080725952235e-05
-2.56925761539464e-05
-5.07363431640236e-05
-5.61511655812527e-05
-3.19485549024897e-05
7.33431180163907e-06
-3.29614884163736e-05
-7.62110712109855e-06
-4.04374054471758e-05
-1.25133886300139e-05
1.16325021166213e-05
6.31321004666212e-07
-3.69591048790171e-05
-2.02347834790103e-05
-2.80821453973495e-05
-1.33465647597301e-05
-4.51980956642874e-05
-1.24254162580006e-05
-5.12478150113768e-05
-3.29904552394355e-07
-4.20509811031291e-07
-3.32729549888205e-05
-3.0746147610621e-06
-3.51441081398295e-05
-4.2456795071121e-05
-3.7913205836229e-05
-2.75041846577127e-05
-3.2579940815409e-05
-1.38556165090485e-05
-3.88090659190941e-05
-5.65877699125974e-05
-1.24329357848498e-05
-1.89175391731266e-05
-3.13618108921569e-05
-2.57441552927671e-05
6.10705830390902e-06
-2.19769784437367e-05
-4.08596321669542e-05
-5.06263017706479e-05
-2.83548478182857e-05
-2.40175472481988e-05
-2.11358141343999e-05
-2.29061897281335e-05
-6.36057767488541e-05
-3.3351127822217e-06
-2.56676636874095e-05
-6.12209836717875e-05
-3.18117641957211e-05
-2.4692746065561e-05
-2.64926401548718e-05
-2.87330899643513e-05
-5.35057172247702e-05
-1.82701764274907e-05
-1.06496332286871e-05
-1.98714687791881e-05
3.10530317168569e-06
-2.71361311911486e-05
-4.90330940503004e-05
-8.66164936698058e-06
-2.76315737748923e-05
-1.9863519333129e-05
-2.07384004943429e-05
-1.9873116678917e-05
-2.12065315747294e-05
-3.91383162193713e-06
-3.00961269420165e-05
-3.5086944453918e-05
2.43244239128092e-07
-2.65749194633111e-05
-3.27986542699746e-06
-3.02729303004261e-05
-3.346621726253e-05
-2.59294045334711e-05
-1.50940213035749e-05
-2.44629676749185e-05
-3.55009827192101e-05
-3.80750478229624e-05
-2.33636841066073e-05
4.01773721581887e-06
-1.51000847787226e-05
-2.13032278690203e-05
-5.12143974316754e-05
-7.37415647587512e-06
-5.77668204781848e-05
4.22754884880007e-06
-7.52110391140603e-06
-4.33434305046198e-05
-9.99020415378017e-06
-1.73679494923044e-05
-9.66967316360866e-08
-2.88237308885079e-05
-3.6506420798249e-05
-1.4320749565927e-05
-3.94071056524351e-05
-2.46671726300582e-05
-5.19008774598574e-05
-4.34401341533921e-05
-1.77600331796663e-05
-5.19635921382818e-05
-1.81571536944269e-05
-7.35919991954817e-06
-9.80141785224052e-06
-2.45375206419114e-05
-3.0782869002126e-05
-3.54671825024578e-06
-2.40747968329595e-05
-1.12922069160282e-05
-1.71106914851098e-05
-3.18291215965689e-05
-5.8508140523192e-05
-1.52780128339345e-05
-2.81577021903141e-05
-3.96926179645461e-06
-2.72016303092479e-05
-4.58834727091058e-05
4.94469893855154e-06
-4.11447479367183e-05
-3.5407740026295e-05
-4.8160600404542e-05
-4.07525170511873e-05
3.12111837944596e-06
-5.30016011589763e-05
-5.61517039060615e-05
-2.48895112499191e-05
-1.75240390660114e-05
-1.00048128158723e-05
-2.86434590397186e-05
-3.17613238452683e-05
-5.25594029134543e-05
-3.69466716212445e-05
-1.99971054706616e-05
-1.72102405376412e-05
-2.63651591836446e-05
-2.73535313618336e-05
-2.44819803131998e-05
-1.96177327286917e-05
-5.91191592490023e-05
-4.26735060168389e-05
-4.82158030524243e-05
1.14568285763085e-05
-3.15143778867462e-05
-4.09895371087614e-05
-5.38490172827904e-05
-4.27252187425613e-05
-1.65192231635418e-05
-2.79713593289902e-05
-1.45879906507874e-05
-1.07757139122237e-05
-5.27254549156599e-05
-1.75422210698291e-05
-4.90738092507714e-05
-4.65659218344214e-05
-2.34233871211629e-05
-4.55678055973966e-05
-2.94098736643831e-05
-8.54015459480814e-06
-3.21258603659685e-05
-2.95359106923649e-05
-3.52246960167869e-05
-2.67037390233034e-05
-1.23665442209076e-05
-3.89637252006412e-05
-3.02108036568142e-05
-3.59151169791096e-05
-3.02151486241045e-05
-5.39235465687586e-05
-6.36817843622086e-05
-1.4150121035264e-05
-4.29540797710955e-05
-2.35856000533247e-05
-4.44015883897571e-05
1.5589920776606e-05
-6.07475534540585e-05
-1.06900682118722e-05
-3.3350015939753e-06
-9.45103817675517e-07
-4.03389551307659e-05
-1.14879956563169e-05
-3.24170060732219e-05
-2.95367774461756e-05
-6.00274499835333e-05
-1.86288884614202e-05
-5.05850689193084e-05
3.63692851230687e-06
-5.72899474247176e-05
-2.46469133262379e-05
-1.14875306334785e-05
-4.90749130429519e-05
-3.7929492132968e-05
-5.32091580584619e-05
-1.42284890890287e-05
-1.06387264706892e-05
-1.23099574052399e-05
-5.63033205587908e-06
-3.69413016613731e-05
-4.59818276231707e-05
-2.63821700878188e-05
-2.47433206617035e-05
-3.9018341602114e-05
-1.69793707088061e-05
-3.71093882494861e-05
-3.52195431351454e-05
-3.25502392639957e-05
-1.81875000786321e-06
-3.89077618515323e-05
-4.62859565500271e-05
-2.96157906214953e-05
6.50246458767078e-06
-2.24233052106466e-05
-1.50964235129298e-05
-1.40105262876865e-05
-3.70114894747826e-05
-4.51736858690432e-05
-5.0470117062588e-05
-2.58163972331278e-05
-3.13931101717971e-05
-2.66279071500763e-05
-2.34940056450253e-05
-2.37681705900283e-05
-3.13042870174212e-06
-1.48522517119978e-05
-1.1068040077621e-05
-6.10333810173636e-05
-4.19399850668118e-05
-9.27804228687009e-06
-1.90221389631337e-05
-2.01624763679853e-05
-2.22140196791612e-05
-2.92408106698005e-05
-1.08416012901376e-05
-2.12562456827124e-05
-4.2189566525775e-05
-3.95115455404407e-05
-4.8996604509821e-05
-6.33660508945545e-06
-5.00836144149787e-06
-2.05069741772568e-05
-4.96740770379586e-05
-3.45592880375654e-05
-6.53328282388145e-06
-2.86913412652696e-05
-4.24744679987469e-05
-2.33764402698326e-05
-5.50748362791728e-05
-3.69639529512353e-05
-3.70881156836939e-05
-4.02486660557715e-06
-3.52041070765129e-05
-9.0204585359111e-06
-3.15953424699334e-05
-4.2144687282379e-05
-2.91425223081091e-05
-3.0744543264622e-05
-4.25558734138503e-05
8.30535199387263e-06
2.9464893187064e-06
-2.75702122809054e-05
-6.01242910066957e-05
-3.67135892277324e-06
-1.49701127121534e-05
-3.82893538120363e-05
-1.52830677896793e-05
-2.57350821892505e-05
-4.24050595383165e-05
-3.04751645765142e-05
-4.00914596167774e-05
-1.21957675639963e-05
-3.08079667517597e-05
-2.80173128610428e-05
-1.38424740247549e-05
-3.46113682773282e-05
-1.78996766811199e-05
-3.15362012558522e-05
-3.10156464287486e-05
-2.72420645742456e-05
5.13983790000922e-06
-2.06506935206878e-05
-6.21395724567782e-05
-6.38518471743329e-05
3.68572163104544e-06
-3.13883162087442e-05
-6.05736463055655e-06
-3.37572044190489e-05
-1.68770717855415e-05
1.92204620908849e-06
-3.57207545365043e-05
2.94768332690373e-06
-6.31531760748256e-06
-4.91535779911727e-05
-2.69904230871647e-05
-4.69024746579308e-06
-1.2053323839971e-05
-6.20334747981909e-05
-3.32183078705305e-05
-2.92889971673076e-05
-3.12215159029607e-05
-2.91630502410832e-05
-4.6962026707329e-05
-5.73800000269897e-05
-4.01476556880408e-05
-3.91863029453699e-05
-4.55021811819254e-05
-5.54796322497043e-05
-5.81512741519515e-05
-2.52766173506953e-05
-1.91231058764427e-05
-4.48756637431405e-05
-3.47309947767223e-05
-3.26578168757401e-05
-3.13029462700248e-05
-3.72230590361757e-05
-4.39965477560716e-05
-2.78965565708999e-05
-2.91757520341493e-05
-1.08010905521443e-05
-1.09588916425516e-05
-3.32047800888982e-07
-4.88751089351922e-05
-3.52827309917459e-05
-5.09129605374426e-05
-1.81826442808392e-05
-1.58969270692502e-05
-1.69257267139909e-05
-3.46848693479396e-05
-1.76500513951994e-05
-3.40859647196304e-05
-3.52458051143328e-05
-1.83432895923299e-05
-4.36268783849169e-05
6.7358917381939e-07
1.27259539339138e-05
-2.5852539824416e-05
-2.74417751589913e-05
-3.43155080140597e-05
-2.72398499464157e-05
-2.97372055603008e-05
-4.04284756787905e-05
-2.50218290342762e-05
-3.06681997021752e-05
-8.14059071609299e-05
-3.46440698569884e-05
-2.8515239497801e-05
-5.91407733047232e-05
-3.06780500758025e-05
1.31764653549913e-06
-2.57112674176672e-05
-5.24987015369911e-05
-3.12270219035093e-05
-4.0369030737433e-05
-6.78072530379871e-05
-1.76942831600853e-05
-1.22643369417149e-05
-5.24116083171822e-05
-3.22256767217247e-05
-1.65100278942677e-05
-1.45588489214529e-05
-1.31678410335215e-05
-2.72801489509668e-05
-1.44942375928559e-05
-3.39648367602203e-05
-1.35057588057047e-05
-1.38261564734593e-05
-3.18761934273427e-05
3.99117237468065e-06
-4.51911398492574e-05
-2.64476361664046e-05
-6.9822260695848e-06
-1.93171386575748e-05
-1.1020750997394e-05
-1.579071865879e-05
-1.21253886887674e-05
7.73583071811722e-06
-2.99585838567736e-05
-4.70700020642219e-05
-2.27962578059227e-05
-1.93033337249922e-05
-4.90920675367318e-05
-4.05314241578549e-05
-4.52744426621101e-05
-3.79724931103545e-05
-3.45897554395623e-05
-3.22548006884851e-05
-4.46481703204865e-05
-2.46287363717436e-05
-3.02032532423756e-05
-4.39910384358679e-05
-3.77723542170306e-05
-2.18845680373727e-05
-5.89054463658033e-05
-1.67524200244603e-05
-1.26940221225249e-05
-4.97229997923063e-05
-1.27881616830096e-05
-2.9014137530039e-05
-3.87436120732685e-05
-8.94029599797892e-06
-3.20055124470479e-05
-9.00048665825693e-06
-2.13918879006166e-05
-6.4566749761116e-05
-4.12653963144076e-05
-4.9495546591359e-05
-4.2930066407741e-05
4.32352264151953e-06
-2.09610443383757e-05
-5.4856009589132e-05
-4.46676762544353e-05
-4.94490671993916e-05
-4.57975760310992e-05
-4.09662304057697e-05
-2.359197491238e-05
-2.61902518095504e-05
-3.97136924342795e-05
-1.60743646344086e-05
-4.42614854759851e-05
-1.85527745550029e-05
-2.96850326072119e-05
-3.57882443116377e-05
-3.29286617219325e-05
-5.405167772002e-05
-2.90470176139856e-05
-2.03566126037627e-05
-4.28575174745742e-05
-1.88423850080671e-05
-3.67522277212957e-05
4.09577672244608e-06
-3.7466392881992e-05
-6.02524757046306e-05
-3.95681397179914e-05
-8.36860288979561e-06
-4.53728206326839e-05
-1.27629882182722e-05
-4.28146697001215e-05
-1.95362232661154e-05
-5.74542341131036e-05
-1.7922259697486e-05
-2.48513992005854e-06
-2.0952213366331e-05
-8.34404978743722e-06
-5.60876263434162e-05
-1.45169158733206e-05
-4.25815764936542e-05
-2.045119811133e-05
-2.72792070369496e-05
-4.288146194448e-05
-2.89478189188746e-05
-1.95532911621535e-05
-2.06069873423593e-05
-4.46135655710555e-05
-4.69141822907785e-05
-5.03097106610651e-05
-4.25231755367175e-05
-2.22296789786148e-05
-3.80841832424466e-05
-2.52570317191353e-05
-2.21564037063089e-05
-1.40598221630909e-05
-4.34085854379082e-06
-2.14148220907877e-05
-1.54012218846187e-05
-3.00790911726446e-05
-5.43623511846462e-05
-4.40163998579256e-05
-3.06654193955615e-05
-3.17274973390713e-05
-2.99043656792469e-05
-1.83511246245994e-05
-3.77540044858006e-05
-3.72973647925067e-05
-2.82645522326761e-05
-2.57533801484294e-05
-4.34772448767097e-05
-4.0307273444069e-05
-3.82202168554928e-05
-4.82955158289952e-05
-4.39140969591921e-05
-2.74115570508498e-05
-6.10219010143624e-06
-3.80386523500574e-05
-4.64755316676161e-05
-1.42806221776263e-06
-4.43086500787167e-05
-2.09716005775616e-05
1.32176160062419e-06
-5.73164927727083e-05
-2.63737782637622e-05
-4.31466928440543e-05
-3.03135000682896e-05
-3.39585254913608e-05
-2.378645781827e-05
-3.70498674993961e-05
-2.83924150238231e-05
-3.00111443898737e-05
-4.31963468198628e-05
-2.10936445206041e-05
-7.88699200294187e-06
-1.97087285162163e-05
-9.08562738391024e-07
-1.43320180864178e-05
-3.94533848073466e-05
-4.02043145000496e-05
-4.17312670464182e-05
-5.29099486483774e-05
-2.81597754320552e-05
-2.19073350395873e-05
9.13464794905185e-06
-4.12976581350018e-05
-2.95663307877609e-05
-2.16283040283913e-05
-2.88868490440824e-05
-5.9258757978711e-05
-2.64399748944288e-05
-5.37951439094754e-05
-4.17574077806417e-05
-1.72478696189194e-05
-2.68608878309167e-05
-8.42934150039515e-06
-2.84262455964661e-05
-1.90007892499497e-05
-2.56684874331405e-05
-4.12318815568577e-05
-1.39432496740567e-05
-1.87311524320005e-05
-3.45343235709673e-05
-7.63632402952483e-06
-4.91369265293983e-05
-3.73274542207697e-05
-3.5651138741455e-05
-3.18852314792173e-05
-3.49622221071371e-05
-2.85750431536572e-05
-3.43291649282446e-05
-2.35284505401447e-05
-3.96550050325858e-05
-1.03946938847948e-05
-1.75024956823187e-05
-2.70892611009657e-05
-2.69284370968788e-05
-2.6508794171603e-05
-4.00758628170962e-05
-2.61814138907095e-05
-4.08860359541551e-05
-4.10387462385169e-05
-5.31420326211791e-05
-1.75410207430715e-06
-2.56408804943931e-05
-1.19152674596708e-05
-3.82259340080577e-05
-4.28371071958307e-05
-1.83707310613955e-05
-3.80764102402628e-05
-4.8272281581794e-05
-3.40069688112978e-05
-4.8086503537662e-05
-3.91505635320653e-05
-3.60114197418876e-05
-4.3018254067162e-05
-4.2504752072302e-05
-2.86332035191755e-05
-1.66184338243748e-05
-3.15770312813888e-05
-1.50753928553895e-05
-3.51502149740172e-05
-2.19500970092519e-05
-4.87201766277071e-05
-3.99884231156262e-05
-3.56199108037594e-05
-2.90244506267492e-05
-3.19919275526228e-05
-4.12494019507944e-05
-5.36475377292841e-05
-5.06124483839981e-05
-4.30348667624966e-06
-2.29227603900007e-05
-1.23154383414952e-05
-3.29526560857691e-05
-2.98878142355855e-05
-2.61283638395648e-05
-1.63483503321344e-05
-4.95864758057732e-05
-1.85603521220846e-05
-3.27348817589431e-05
-4.39050080633771e-05
-4.45292259425081e-05
-5.6629134125583e-05
-2.94929978114178e-05
-7.07866671246297e-05
-3.97837704257741e-05
-2.50157685516368e-05
-2.73893018006743e-05
-2.74399816280376e-05
-5.71542742617812e-05
-5.87208913870585e-05
-2.40491629446847e-05
7.48527759638451e-07
-9.99664548783217e-06
-2.40602547451952e-05
-9.20307788541456e-06
-3.56926851047759e-05
-3.51093366820912e-05
-5.15997711311486e-05
-4.36625329935012e-05
-4.01953707174259e-05
-2.87568304177772e-05
-4.34515199012427e-05
-4.4668901314296e-05
-3.44785587920837e-05
1.01384360488984e-06
6.09850286131977e-07
-3.93035398160477e-05
-1.95005751116566e-05
-2.88571500999081e-05
2.54906455878217e-05
-3.1349793349773e-05
-2.77695865948415e-05
-4.18326199832378e-05
-3.95945293818976e-05
-3.00156499220354e-05
-3.65488859374962e-05
-3.94488758747103e-05
-4.79944824561091e-05
-5.3348603347798e-05
-5.03169878538995e-05
-3.69169423603025e-05
-2.19567254477005e-05
-5.77503828200959e-05
1.78255168342159e-05
-2.43335264659505e-06
-5.11129500010386e-06
-1.61741648047044e-05
1.02137758234081e-05
-5.2696758602345e-05
-2.1388311210745e-05
-4.14459539791425e-05
-3.9414298426873e-05
9.43970558766593e-06
-2.24183605333281e-05
-3.32432516604362e-05
-5.14097063484258e-05
-3.83094595464629e-05
-3.70506460219795e-05
-3.71352040783347e-05
-5.22606029988343e-05
-2.33397807100997e-05
-2.29737189428947e-05
-4.89421252800067e-05
-1.82164036632294e-05
-5.48533877823357e-05
-2.02483497870892e-05
-2.83302172098373e-05
-1.35946021280762e-05
-4.85682598994571e-06
-2.32137273822074e-05
-2.87408188304906e-05
-3.95809223149133e-05
-3.80971224364109e-05
-5.42126739071596e-05
-4.38195404749119e-06
-2.8554547340852e-05
-1.71833869059561e-05
-3.82001525810544e-05
-2.20989746027364e-05
-5.64169136780726e-06
-4.90939551389629e-05
-1.99824096199418e-05
-3.26774880974927e-05
-6.45378416396447e-05
-1.00356427509725e-05
-1.39296102066774e-05
-3.86056181216122e-05
-3.06796449501921e-05
-1.22444657704728e-05
-3.80162206629505e-05
-2.37875723171863e-05
-2.02009104268147e-05
-1.68973181624538e-05
-8.82209814105703e-06
-3.67354687855695e-06
-3.44392087679923e-05
1.18443898976846e-05
-3.81007069012457e-05
6.21445173127481e-06
-3.05015355970203e-05
-2.13029145711022e-05
-9.698553151745e-06
-1.16189992577199e-05
-5.21607779991634e-05
-3.60475629622565e-05
-3.57341216176222e-05
-3.84408018804512e-05
-4.22807632957517e-05
-3.2995990191735e-05
-4.34937166564934e-05
-6.07402283318573e-05
-3.88127728390178e-05
-4.3987649941163e-05
1.04403380276849e-05
-2.36144777324258e-05
-5.39801294474989e-05
-3.38124546744603e-05
9.13624973360227e-07
-3.18059603316422e-05
-3.61601874003448e-05
-1.63058605327103e-05
-4.47599775670201e-05
-2.0926732348195e-05
-1.64533390106666e-05
-4.4506073714232e-05
-2.43702475068675e-05
-4.02839031027688e-05
-2.00434187331017e-05
-6.40069543524134e-05
-3.45213643186383e-05
-2.99862608244141e-05
-3.0940468709329e-05
1.27773796139651e-06
-3.50311558924321e-05
-2.6960304527284e-05
-2.59750551802365e-05
-6.86778689650233e-06
-6.38350325474418e-06
-4.0089067046788e-05
1.59083384979185e-05
1.44139532023075e-05
-3.33317707451485e-05
-9.53999510032005e-06
-2.83205933705179e-05
-2.28352384685595e-05
-3.20633848413435e-05
-1.97113070831674e-05
-1.33848790846648e-05
-5.1334554260451e-05
-8.41992963604894e-05
-6.0280938427118e-05
-5.33226239876782e-05
-4.38225769324122e-06
-1.89662842652309e-05
-2.35898644791994e-05
-1.78851688819656e-05
8.72511399182181e-06
-3.03499065318453e-05
-3.11056511732881e-05
-4.65153885262005e-05
-4.59774195814545e-05
2.92116740495746e-08
-2.7776520834373e-05
-2.56724603332949e-05
-3.39698537586505e-05
-5.85967603905906e-05
-3.51163715860189e-05
-3.46834974906637e-05
-1.97806244437601e-05
-2.07005522546981e-05
-5.14792355080146e-05
-4.59689705794304e-05
-1.75559345172935e-05
-2.54003486905988e-05
-1.66850837071764e-05
-4.85193194150015e-05
-6.09925361001431e-05
-1.87510422241117e-05
-3.97251983657997e-05
-4.28223423398586e-05
6.53615876116187e-08
-1.94981528935173e-05
-3.22171689844268e-05
-2.85097749389728e-05
-7.34683365785988e-05
-3.39715979113098e-05
-3.12390845782822e-05
-6.11303305407189e-05
-1.61841553484253e-05
-3.10642139381624e-05
-5.44025392929237e-05
-3.4626137131532e-05
-3.67829765826162e-05
-4.79133575281557e-05
-3.27736487240054e-05
-2.30420473127097e-05
-4.1652537324598e-05
-7.58057151569907e-06
-2.62886676332688e-05
7.57910107221742e-06
-1.85211169476038e-05
-3.33605968439195e-05
-3.65894573929796e-05
-2.9373219790134e-05
-3.53694836984337e-05
-1.56264742727574e-05
-2.97309556935306e-05
-4.6212921591851e-05
-3.13641121672331e-05
-5.07038433291092e-06
-3.68426634126346e-05
-3.93993763962636e-05
-1.76863361867331e-05
-2.87102787480244e-05
-2.74679272280711e-05
-2.54376419835328e-05
-7.52534560658663e-05
-3.58823271671508e-05
-4.22164181873101e-05
-3.57474058676361e-05
-5.29782582837358e-05
-3.82160730342448e-05
-2.8720492810338e-05
-3.09702624287777e-05
-3.20268170957584e-05
-5.24101590946321e-06
-3.71010166285177e-05
-2.54547467232637e-05
-2.27201412785656e-05
-5.52686681934243e-05
-2.49675271547766e-05
-5.07761061517855e-05
-2.40689246090276e-05
-1.33058373022254e-05
-3.63318995324357e-06
-3.97582129045412e-05
-1.21468826741087e-05
-3.08429886352093e-05
-1.73037623989152e-05
-3.9229191812989e-05
-2.68601203523052e-05
2.60529774543926e-06
-1.46739354494294e-05
-4.94685441674874e-05
-2.92508456641047e-05
-2.29694084523478e-06
-1.66318824671262e-05
-4.07716459021747e-05
-3.4669342764817e-05
-9.25460508701001e-06
-2.10484348737927e-05
-3.17180509048302e-05
-3.42961308386315e-05
-1.63041083920732e-05
-3.21049140284449e-05
-9.71770022434537e-06
-4.47939524922355e-05
-3.12453138172307e-05
-2.03043307337958e-05
-2.85696109909013e-05
-3.65951108780182e-05
-1.85131662136472e-05
-3.10717817935463e-05
-2.54862898887231e-05
-1.30557262522422e-05
-2.9801125402532e-05
-2.02153661412081e-05
7.04493640270293e-06
-3.59423696795438e-05
-4.73570812486738e-05
-3.96801221317918e-05
-3.8948060305876e-05
-2.52462492833656e-05
-3.40083077217109e-05
-2.18710799065895e-05
-3.09726279162933e-05
-5.00582614116116e-07
-4.04740269161437e-06
-2.08628664079213e-05
-4.40632211597561e-05
5.83686184855045e-07
-1.36322795036849e-05
-9.34724767522825e-06
-2.95578178407726e-05
-2.70582902136007e-05
-1.5368293017116e-05
-1.72203863973422e-05
-9.85477776159086e-06
-4.04876471873649e-05
-4.63297327103386e-05
-4.3106762793198e-05
-2.04676125259266e-05
-6.51957416222304e-05
-4.25896056750737e-05
-2.95030771265596e-05
-3.39104957591316e-05
-3.12680494132191e-05
-4.92772277144457e-06
-3.68916136646573e-05
-3.49401450335446e-06
3.45106318848426e-06
-2.24083204422044e-05
-4.10599325073922e-05
-4.7693316616335e-05
-9.34521460128973e-06
-4.06630114218334e-05
-3.731231310939e-05
-4.69826925782801e-05
-4.03908983925502e-05
-4.40713501200065e-05
-1.08281673810003e-05
1.35536411545938e-05
3.17532204904858e-06
-4.67411639778452e-05
-1.84447527436117e-05
-6.15105987904457e-05
-4.94843278564334e-05
-2.02801398166251e-05
-1.45320253965717e-05
-2.21651415486467e-05
-3.15191264804441e-05
-3.76564556335257e-05
-4.03580839110461e-05
-2.14475534068713e-06
-5.10456783795305e-05
-1.82998310206973e-05
-3.45749469711897e-05
-3.8458340869034e-05
-4.56598840695268e-05
-2.09594683810353e-05
-4.51514874669719e-06
7.8404986488071e-06
-6.3739409241081e-06
-5.06642252941825e-05
-2.41034587147557e-05
-3.32135782726308e-05
-5.54675962165102e-06
-5.17930116566037e-05
-5.23883820138843e-05
-2.85297817910116e-05
-1.59074417985397e-06
-1.19172964316693e-05
1.06727951418173e-05
-6.28318405505283e-05
-1.82600823853522e-05
8.57959555753386e-08
-4.36528341786251e-05
-4.43589337790783e-05
-3.341448540754e-05
-5.27390047731269e-05
-4.2310186311409e-05
-5.44095971272891e-05
-4.47608387003703e-05
-9.4496082784673e-06
-2.34368131194537e-05
-1.89643420294121e-05
-3.43910303039891e-05
-4.18413756198338e-05
-9.61645450155819e-06
-2.88672177015645e-05
-7.63366462342642e-05
-3.14060147888492e-05
-3.61377336883274e-05
-3.3418669222625e-05
-1.04374528423902e-05
-5.88200585688499e-05
-4.6359910697521e-05
2.3471554214298e-06
-5.22864032617363e-05
-4.82906663913722e-05
-2.203021119034e-05
-1.40479478474482e-05
-3.02321467950522e-05
-2.75616266928006e-05
-4.88723373144088e-05
-3.4720948536395e-05
-2.80229589676088e-05
-3.648242910814e-05
-2.67064806809129e-05
-5.7221604926757e-05
-5.14089629758075e-05
-3.40729009592637e-05
-7.69038831639204e-06
1.01356445332172e-05
-5.79406551732372e-05
-3.67703658307883e-06
-3.94385961566468e-05
-5.86794292655224e-05
-3.37845359087336e-05
-4.7635463601558e-05
-9.71026843546059e-06
-9.87183997483183e-06
-4.9529715568212e-05
3.070697613443e-07
-4.35334329566808e-05
-5.00601865290813e-05
-4.55493269281919e-05
-5.34886939028832e-07
-3.0358286849019e-06
-4.39451888621456e-05
-3.06845777447025e-05
-3.58266474809804e-05
-3.07384190444323e-05
-2.92234269100977e-05
-7.04489433309092e-06
-1.58823687572248e-05
-4.51781663661451e-05
-3.43746206264616e-05
-2.91845926508576e-05
-2.88199628156164e-05
-1.56440144992568e-06
-6.73702085425881e-06
-1.36771695296537e-05
-2.68127202266665e-05
-2.57029765517701e-05
-2.68923462576895e-05
-2.23947624297338e-05
-5.08825490661312e-05
-1.95600801713147e-05
-5.56572797381042e-05
-2.70247276629298e-05
-4.25584563835412e-05
-1.27176027079007e-05
-1.99714876062397e-05
-3.54503615897564e-05
-2.00483005740269e-05
-4.32274491993147e-05
-2.7374160899497e-05
-4.32976211971988e-05
-6.35608009506321e-05
-4.06192583959466e-05
-2.68535840249993e-05
-1.67582398168183e-05
-1.51346094728378e-05
-6.83171134156988e-06
-5.58195042519913e-05
-1.03331118964133e-05
-2.17359446990812e-05
-3.21272493213989e-05
-2.92504850327978e-05
-1.28346176816965e-05
-5.97962407713772e-05
-3.45189565406196e-05
-1.64094068966283e-05
8.90236505826777e-07
-4.70836718007569e-05
-4.1433891724279e-05
-3.20136128081973e-05
-6.24657992694991e-05
-6.30464625866245e-05
-3.96632254480741e-05
-3.18599143395332e-05
-8.63839327550954e-06
-6.2545872832488e-05
-7.78364422028664e-06
-3.87008103578162e-05
7.7405606917283e-06
-4.12381876684327e-05
-4.93875968786852e-05
-4.84683327604112e-05
-2.46646410925292e-05
-4.210046813457e-06
-2.43835138146941e-05
-3.00364349342564e-05
-2.63914212526945e-05
-3.435804913636e-05
-3.28967149889658e-05
-4.8773476935373e-05
-3.74630412812142e-05
-4.398704030133e-05
-1.36744850364842e-05
-2.92269079539299e-05
-3.88048857685572e-06
-4.59036137188614e-05
-4.42868957382205e-05
-2.35909364806236e-05
-4.5267621466615e-05
-1.68138828665902e-05
-2.87950073684461e-05
-6.38587999305333e-05
-1.29822718190996e-05
-4.41943041384917e-05
-4.71890296983351e-05
-5.07441156650848e-06
-2.93298913290503e-06
-1.7642526584766e-05
-3.84964691817358e-05
-3.60283854603195e-05
-4.11461662686376e-06
-1.40788265012711e-05
-1.56992284960822e-05
-1.69199810531018e-05
-7.10053967956591e-05
-3.1372197079461e-05
-2.67134258329338e-05
-3.61438269147833e-05
-1.59702111461784e-05
-5.01994583688418e-05
-4.24783431639917e-05
-3.24778386320544e-05
-5.13809797773937e-05
-3.9802067502697e-05
-7.3132037814534e-06
-3.6202181358882e-05
-6.60349644396398e-05
-4.40433726476145e-05
-2.10728244382632e-05
-3.66138516509499e-05
-4.62426828050413e-05
-2.57664362530185e-05
-2.60635158900999e-06
-1.39193531720499e-05
-2.76729986803971e-05
-9.41949766596789e-06
-4.02367598486018e-05
-4.70739246684995e-05
-4.34919773287467e-05
-5.93103551215234e-05
-3.62577577454928e-06
-2.43089810085573e-05
-2.7380350637951e-05
-5.99911587422386e-05
-4.20385372826646e-05
-3.78354079486447e-05
-3.25732970766406e-05
-4.02101309821925e-05
-3.30195149652576e-05
-5.7093433520836e-07
-6.51543199095524e-05
-2.60163965322654e-05
-3.75889238612792e-05
-2.43010915177793e-05
-2.83946526809399e-05
-3.46005695894656e-05
-3.64183693352951e-05
-2.39393571886987e-05
-4.88476614169742e-05
-2.93125274058342e-05
-3.62962173728393e-05
-3.45233755579717e-05
-1.82230393753124e-05
-4.61921956900306e-05
7.11916909265435e-06
-3.79862906232826e-05
-2.12336674720582e-05
-3.98132544081339e-05
-4.19655231984457e-05
-2.71600322043793e-05
-5.29681387117894e-05
-3.2321680782934e-05
-2.74034811283574e-05
-1.16935577328617e-05
-5.20545226293593e-05
-2.35316684686441e-05
-4.05991778616311e-05
-1.82580315001896e-05
-3.71998971922632e-05
1.15161702022138e-05
-4.43615911350994e-05
-4.40032932054283e-05
-2.72254273978864e-05
-3.3835229216938e-05
-1.37019565578524e-05
-5.27735723436045e-05
-2.17891695626221e-05
-2.18527986075428e-06
-1.2555398761842e-05
-1.50728961867313e-05
-4.83121456691969e-05
-3.42238230425444e-05
4.18579898030011e-06
-4.3742080646281e-05
-5.25770800545908e-05
-3.21068056975003e-05
-3.03772230127541e-05
-2.54134315902558e-05
-3.89486334094797e-05
-5.30857087178175e-06
-1.01010662203609e-05
-4.92087155505303e-05
-2.77484828441122e-05
-4.07306617627595e-05
1.41788485249392e-05
-1.02897725026052e-05
-4.7987231160985e-05
-1.75436188563728e-05
-5.30977012157963e-05
-2.43495961991312e-05
-2.23079850202342e-05
-7.47288881375414e-06
-6.2616883681805e-06
-4.41666677983575e-05
-7.64709256217608e-06
-2.4466045249207e-05
-3.92561537451665e-05
-2.75622965865011e-05
-4.92755121526667e-06
-2.76754303078034e-05
-6.7220666953235e-05
-5.11335306438573e-05
-3.70310427350063e-05
-2.34617458930105e-05
-1.68237412636332e-05
-1.08156540325309e-05
-2.31914168058309e-05
6.49893451663002e-06
-1.87382542378302e-05
-8.12369417201795e-06
-8.5789794971333e-05
-2.52941079520235e-05
-1.95476653020238e-05
-7.31939247246646e-06
-4.84851114593125e-05
-2.27896436066193e-05
1.16346938769188e-05
-2.82017249558105e-05
-5.93263334438128e-05
-1.51865393296506e-05
-5.43721765043445e-05
-6.32591099645156e-05
-4.48478153601375e-05
-4.99812066952942e-06
-3.4617072333059e-05
-3.41538947857953e-05
-3.59568712954339e-05
-2.81613764105573e-05
-4.69483005472942e-05
-3.6042881266154e-05
-2.63822239046117e-05
-3.71708187618816e-05
-9.72592907907327e-06
-2.69596296625652e-05
-2.75169104637201e-05
-1.92397800132164e-05
-2.50667077122395e-06
-4.55258252133464e-05
-1.26290660727141e-05
-8.41468620434739e-06
-6.2452652213899e-05
-3.41450217493481e-05
1.35996631252361e-06
4.33084647516028e-07
-4.86939495831193e-05
-4.4687948853297e-05
-4.02118110087623e-05
-9.7427549970314e-06
-3.19837323071622e-05
-2.35223770012428e-05
-2.35539300837384e-05
-5.32594111879427e-05
-4.28406927585623e-06
-2.03477997972117e-05
-2.19219085688754e-05
-4.51766758552636e-05
-2.48548450245149e-05
-2.77100736923097e-05
1.42921312124279e-06
-3.94844979029278e-05
-3.53915195173563e-05
-4.68993252332228e-05
-3.42608194535855e-05
-3.17366459521915e-05
-6.09437293059353e-05
-2.06444147039185e-05
-2.37843012659642e-05
-6.17177966645045e-05
-2.27865685467479e-05
-2.74857204156093e-05
-2.10933475264172e-05
-5.22141043723228e-06
-4.33696580141649e-05
4.27721677782363e-06
-4.17089171686508e-05
-1.17811409240449e-05
-2.09854904510811e-05
-5.55358407364035e-05
-5.49582177667159e-05
-1.72931439599251e-05
-4.93429051234022e-05
-1.44343469834287e-05
-5.23765489265394e-05
-1.80908072717542e-05
-8.44504473443866e-06
-4.31528938192154e-05
-5.13506125946886e-05
-1.09869884636568e-05
-2.1919780797754e-05
-1.09914625239471e-05
-3.24523858764329e-05
-2.72831892125307e-05
-3.24652442367995e-05
-1.93492336649213e-05
-5.06187493972775e-05
-3.22281866408719e-05
-5.54361783911532e-05
-3.76970932256075e-05
-3.93189107867036e-05
-3.48944419071798e-05
-4.10059060014122e-05
-2.59790530632238e-05
-3.07167698408851e-05
-3.43861899812753e-05
-1.45858442679596e-06
-1.28324737522126e-05
-6.8048113288197e-05
-7.01133371612945e-05
-2.8343574228703e-05
-4.70698050102857e-05
-3.69363408728192e-05
-3.20517664546882e-05
5.24873665055808e-07
-4.85763742522981e-05
