# Supplementary material for: Research on computational propagation and identification of mine microseismic signals based on deep learning
Source: PLoS One. 2025 Oct 22;20(10):e0334641. doi: 10.1371/journal.pone.0334641 (PMC12543183; doi:10.1371/journal.pone.0334641)
Supplement: S7 Data — (ZIP) [file pone.0334641.s007.zip › 000100900001670.xlsx_0.txt_24.txt.txt]

-3.04086000291868e-05
-2.60212312981699e-05
-1.39326939651156e-05
-1.3396485057124e-05
-3.45544744561441e-05
-6.78079022589822e-06
-4.5935237513308e-05
-1.65604679564766e-05
-1.32538037284966e-05
-2.27342108686862e-05
-1.75400744558102e-05
-5.91643919916603e-05
-3.69140486384321e-05
-2.00322999499147e-05
-1.84151151760676e-05
-1.94026374942624e-05
-4.52160052628106e-05
-4.07896985641611e-05
-5.63814534719066e-05
-5.29541630173367e-05
-6.36740600130263e-05
-1.07533586322364e-05
-2.62852676960276e-05
-5.48572538016955e-05
-3.47698535633192e-05
-2.14394631062345e-05
-7.8129688626721e-05
-2.21280069697927e-05
-3.27794550223545e-05
-1.1957815304337e-05
-4.31770934076455e-05
-3.78396094904364e-05
-1.54847722128906e-05
-1.510472354055e-05
-3.02020133848511e-05
-5.40263664248749e-05
1.85785688907417e-05
-4.89050041571783e-05
-1.27757507622493e-05
-1.6608045125647e-05
-5.47922781782121e-05
-1.58882356919863e-05
-5.65146143098843e-05
-5.45746801865708e-07
-5.24593419465028e-05
-3.33273138619182e-05
-2.42591888978272e-05
-6.0277010713917e-05
-3.84120623048053e-05
-3.588971470076e-05
-2.25367780027967e-05
-4.51905352247591e-05
-1.34248843091295e-05
-3.2306653906439e-05
-9.65666431511872e-06
-5.3275669863485e-05
1.79200803989988e-05
-2.47795585391738e-05
-3.7325762424119e-05
-4.13370277704064e-05
-9.41297271304904e-06
-5.04395023379907e-05
-1.1831878841249e-05
-3.41402772929833e-06
-1.65174726833315e-05
-4.84110936373277e-05
-2.31348265350836e-05
-4.41799042518051e-05
-1.96989670205915e-05
-2.85211258484526e-05
-3.27856453985851e-05
-3.89298856834539e-05
-5.94714967510042e-05
-3.34955058703241e-05
-6.35886180117261e-05
-8.68556589062962e-05
-4.69827168317157e-05
-6.57354039780261e-06
-1.93291361219793e-05
-1.80530420459842e-05
-2.71126335227599e-05
-1.06575615484135e-05
-1.11573057863142e-05
-3.19738604832705e-05
-2.24506430443945e-05
-3.26228057128201e-05
-2.41926372746324e-05
-1.37744421436719e-05
-5.78595933726996e-05
-2.5925690435178e-05
-1.58675268372e-05
-2.96086561857897e-05
-3.29680268972078e-05
-1.59526734256242e-05
-3.09944557375696e-05
-6.16691262458726e-05
-3.301434392904e-05
-3.89936869312057e-05
-4.09670759385737e-05
-1.96886207236422e-05
-1.9188350949976e-05
-4.1091313642935e-05
-3.36851643881136e-05
-1.95047334545559e-05
-4.76877862939849e-05
-2.45401387896041e-05
-2.30286035331105e-05
-5.08397197256546e-05
-2.53741209196302e-05
-1.62174245176073e-05
-3.4546719705682e-05
-2.36475998583882e-05
-1.98033089399432e-05
-3.85180424760499e-05
-1.33849826870261e-05
-3.52585851128919e-05
4.87670103386578e-06
-5.14727071402122e-05
-4.87244844560895e-05
-3.12440239363014e-05
-2.54709650705689e-05
-5.54598548905112e-05
-4.23503989985123e-05
-2.2929063568208e-06
-2.71414904981276e-05
-4.2163605006771e-05
-7.2863237579606e-06
-2.1646693804301e-05
-6.80770581499057e-06
-1.34408607497768e-08
-1.98165414970897e-05
-2.10263521712571e-05
-1.97250191690714e-05
-4.35148182539861e-05
-1.43261326959599e-05
-3.94555050496349e-05
-3.87260228124292e-05
-1.07431926101407e-05
-3.92600544512754e-05
-2.45226087416837e-05
-6.78499428666352e-05
-2.05792583353706e-05
-1.64666840777537e-06
-2.19005114436301e-05
-3.70092308291069e-05
-4.23299714420978e-05
-4.11837824093609e-05
-3.05643944660525e-05
-2.74861731561479e-05
-2.95677436644733e-05
-2.69131696479224e-05
-3.96623777610861e-05
-3.96862277830259e-05
-2.70399049982147e-06
3.17416968405287e-05
-3.43109480217961e-05
-2.37108770270821e-05
-4.5561245539791e-05
-2.50424748862417e-05
-4.52651221940512e-05
-4.40524258189238e-05
-4.31952488633104e-05
-4.39559407611975e-05
-5.08577975653618e-05
-1.26386467178695e-05
1.28032225362913e-05
2.66352101052815e-06
-4.03681045613514e-05
-1.69123870816394e-05
-3.39646658964298e-05
-1.10682766896572e-05
-4.74514206631576e-05
-9.27169258958126e-06
-1.54386072540967e-05
-2.30508014927425e-05
-1.1002353052626e-05
-3.18467719225613e-05
-2.50612425445929e-05
-1.29634391132474e-05
-1.33908230219668e-05
-6.01416783194379e-05
-1.80918657068619e-05
-1.94077699796974e-05
-2.94185988704611e-05
-1.90110689089554e-05
-3.16895683931636e-05
-3.30277595121177e-05
-4.16461298305416e-05
-1.92835169255582e-05
-3.05761963405998e-05
-2.07163821539612e-05
-4.32936282247849e-05
-2.17477471485622e-05
-3.02413994205717e-05
-3.37468216159053e-05
2.23822534984989e-06
-6.49093950928654e-05
-1.82418790848499e-05
-3.59397402947043e-05
-6.61998158383336e-05
-3.05083666562933e-05
5.9673399806152e-06
-2.49481733593583e-05
-4.51268562862464e-05
-4.17983375231502e-05
-2.9925929837243e-05
-4.81638315275448e-05
-3.81812882210364e-05
-6.48969639430594e-06
-4.44599115379961e-05
-3.07054032888801e-05
-3.48162084474783e-05
-8.58212845349568e-06
-1.37162374708596e-05
-3.08384781163626e-05
-1.90416825090184e-05
-4.48718452344858e-06
2.2600860898396e-06
-5.09545857877337e-05
-3.10991656822556e-05
-4.0111567060866e-05
-4.50095739380181e-05
-5.39563279695489e-05
-3.09640965638203e-05
-1.61505668756092e-05
-3.60264204458708e-05
7.55005252743328e-06
-2.65279304143005e-05
-3.86363565562353e-05
-4.50933763771164e-05
-3.70438669265133e-05
-4.28483793031504e-05
-3.48345101293618e-05
-2.05668016047736e-05
-5.63501216821092e-05
-4.93360951063749e-05
-1.33896471627566e-05
-2.8210984988201e-05
-3.82541038713635e-05
-1.68104653927261e-05
-3.65785630047296e-05
-1.92312680748629e-05
-3.71854823516487e-05
-5.66648464758484e-05
-1.65327335284698e-05
-3.76232626982876e-05
-3.87780241176661e-05
-2.16948003972589e-05
-4.0552010063017e-05
-4.82851533685286e-05
-8.74252608239229e-05
-3.02398372836016e-05
-2.89361013172406e-05
-3.26275322196678e-05
-3.59917782446586e-05
-3.48241467781817e-05
-5.28729800058978e-05
-2.95466756360101e-05
-2.68732322193e-05
-3.45263472649578e-05
-3.56886078329439e-05
-4.61242728057797e-05
-1.80163641295029e-05
-3.05321060697671e-05
-3.46378202209522e-05
-3.23552473142975e-05
-2.73016888941133e-05
-1.31735323210758e-05
-3.44425620108038e-05
-6.11587280595573e-05
-2.8219651862065e-05
-3.81612862647322e-05
-5.98268143353196e-05
-2.67533497164692e-05
-7.79578121239013e-06
-7.08824750808581e-05
-3.88118353295811e-05
-1.20373533537666e-05
-2.24462480512151e-05
-2.45564771576468e-05
-3.90083033270711e-05
-6.78646454716259e-05
-3.78291700323045e-05
-3.14571904869475e-06
-4.31484627966663e-05
-2.44701158137777e-05
-1.54681260920341e-05
-3.88257876412772e-05
-1.41595782335068e-05
-1.99599459455893e-05
-1.4503090569556e-05
-4.49185697796988e-05
-3.9566504221292e-06
-2.2001177536227e-05
-3.85574676418895e-05
-4.46762173251136e-05
-2.88249840310525e-05
-2.32230205406985e-05
-9.98938025740634e-06
-4.31130871493322e-05
-2.92638699110607e-05
-2.43853681463781e-05
-2.53873942381817e-05
-2.47365563149526e-05
-2.2187850757533e-05
-4.01779268020607e-05
-1.5820868281854e-05
-1.14051473035223e-05
-3.72766728617903e-05
-2.57423514612697e-06
-6.36865468416792e-05
-2.51265418215852e-05
-3.55269026253572e-05
-3.10183780748167e-06
-9.99425630865119e-07
-2.68430878719624e-06
-5.30131323099419e-05
-2.63494220897121e-05
-2.04163507942941e-05
-2.7325099286245e-06
-4.59704779691443e-05
-2.86228816704377e-05
-3.42655085330633e-05
-3.44992798868055e-05
-3.25364496508418e-05
-4.98487489430733e-05
-5.63775752280382e-05
-1.06392216022225e-05
-1.14188167066365e-05
-2.00520570324034e-05
-5.51656169287486e-05
-1.29297492034203e-05
-4.65935972406031e-05
-3.06681218138683e-05
-4.56220960362766e-05
-2.07934134397013e-05
-4.05859900998322e-05
-5.03751454319548e-05
-3.38924080141328e-05
-5.28028430758911e-05
-2.38398395793745e-06
-5.41647269080197e-05
-6.01612337131309e-05
-1.95126145889078e-05
-4.70669656396303e-05
-5.71103156288724e-05
-4.65618786766964e-05
-7.65683703307955e-07
-4.82591660221782e-05
-1.61575122414226e-05
-2.89399800882163e-05
-1.86128926188538e-05
-3.25240292533377e-05
-3.03423216642729e-05
-2.08154531545388e-05
-2.82505378218875e-05
-2.17615025497956e-05
-3.3386395074243e-05
4.92702886996352e-06
-3.25715544115571e-05
-4.3511564927318e-05
-4.16559085009336e-06
-3.06299430647265e-05
-1.54635956556999e-05
-2.63387645677893e-05
-3.71580463159398e-05
-2.57711671115891e-05
-2.84427593914657e-05
-2.75760993529169e-05
-2.86160439651569e-05
-4.07770676189245e-05
-6.44414547770986e-05
-1.04913771248335e-05
-2.64027768993057e-07
-1.65744765959497e-05
-2.07548460526843e-05
1.01453698836534e-07
-2.3788814651812e-05
-3.09450202915705e-05
-1.18634778027942e-05
-2.89231754226246e-05
-3.71368527027048e-06
-2.59820870515358e-05
-3.05657756015292e-05
-1.44967765204846e-05
-3.86867466288485e-05
-2.85070901447204e-05
-1.20386664450397e-06
-3.69335007963823e-05
-1.557079096442e-05
-3.89900187734694e-05
-2.17295071665848e-05
-1.70030624697845e-05
-4.01466427199444e-05
-2.89010221599183e-05
-1.63330143803591e-05
3.32004681928568e-06
-2.93377254049065e-05
-3.15392683182885e-05
-6.99777990344172e-06
-4.47487409938103e-05
-3.47445519035767e-05
-2.47492192627054e-05
-3.29219359402655e-05
-4.64409568786964e-05
-1.45611346658729e-05
3.14402561384368e-06
1.25252984690433e-06
-3.6653925047096e-05
-2.9583727964002e-05
-3.68979396930436e-05
-1.4594484103242e-05
-4.83155197155669e-05
-4.07516087645045e-05
-2.51995520467805e-05
-1.55197120647761e-05
-1.01518086607524e-05
-2.80650435298491e-05
-2.96914119332072e-05
-1.6888646660985e-05
-3.44868730146765e-05
-6.91899338585561e-06
-3.10263620111104e-05
-8.52945973930512e-06
-2.44416055607636e-05
2.6996217735457e-06
-2.89240035468302e-05
-5.29246690440945e-05
1.11668601453144e-05
-4.77200636049675e-05
-4.99954150661975e-05
-3.05405053221276e-05
-2.55703560931976e-05
-2.57006231277233e-05
-2.63920811219091e-05
-5.10749425249258e-05
-2.98708632812767e-05
-3.35015136066476e-05
-1.22038622945946e-05
-2.27959921638127e-05
-3.67363245149793e-05
-9.945431238005e-06
-3.78636417557788e-05
-5.01675926461787e-05
-3.27433211220765e-05
-1.20923042969594e-05
-2.00936803217995e-05
-2.07967333277402e-05
-1.33298807913482e-05
-1.86424923775483e-05
-2.94153709523594e-05
-5.6294137969163e-05
-3.06696927070799e-05
-4.45579901860627e-05
-3.11686011019862e-05
-5.99256153532878e-05
-3.18402014440979e-05
-4.96416292730577e-05
-3.62626664578625e-05
-1.68625386664832e-05
-2.25696148644142e-05
5.11203404920962e-06
-3.38551309536274e-05
-2.18452992527359e-05
-8.00104689334242e-06
-3.31284221087119e-05
-3.89590977360311e-05
-4.89969029128011e-05
-4.30546062529834e-05
-3.28583765655808e-05
-1.7113889717568e-05
-3.57751041608442e-05
-6.87452789515489e-05
-5.47934210967399e-05
-3.64054120198658e-05
-2.88770736413077e-05
-3.55212528604015e-05
-4.12570444433666e-05
-3.79860803551812e-05
-4.48585756837771e-05
-2.99254288114866e-05
7.4188919960867e-06
-5.56448262456008e-05
-2.10003390095428e-05
-4.35994182567997e-05
-1.49706079006549e-05
-1.67592089887215e-05
-4.79188758416477e-05
1.75458955492675e-06
-3.45403936303808e-05
-1.13900491463585e-05
-1.23803912186175e-05
-2.75292924407e-05
-2.76176193957011e-05
-5.3285273633939e-05
-4.33232243156366e-05
-3.66777260895083e-05
-2.07224629165253e-05
-3.32156172351731e-05
-3.25607270133293e-05
-4.71050643259423e-05
-5.34100462026579e-05
-1.25983273452979e-05
-4.49876408715732e-05
-1.0052087302058e-05
-6.09569819991795e-05
-3.34673812296162e-05
-4.26304408520559e-05
-3.53274122604308e-05
-2.02296410530446e-05
-1.98542515943043e-06
-4.68088393878339e-05
-3.42034398231943e-05
-1.17540125437735e-05
-4.16522526160489e-05
-2.20914207824766e-06
-3.49639413167915e-05
-2.35414938978834e-05
7.2857830665489e-07
-3.75614383893917e-05
-3.10568231214441e-05
-3.44983439645952e-05
-4.36684693388057e-06
6.73618303701265e-06
4.88220462783091e-06
-3.51038440919596e-05
-2.25747850148889e-05
-2.5975593753101e-05
-2.69849646549726e-05
-4.66007858306228e-05
-3.63999491583003e-05
-2.35075928483057e-05
-4.81731487102159e-05
-3.2129853755452e-05
-5.1385186690143e-06
-3.49560870132863e-05
-1.95497336817635e-05
-1.01812969524786e-05
-2.57596291162837e-06
-3.49533666097912e-05
-1.91084690179554e-05
6.88050988878623e-06
-4.58622902332877e-05
-1.04219544984789e-05
-3.08159109143767e-05
1.32613093051685e-06
-3.08465215126311e-05
-5.91396669009496e-05
-1.11675697844539e-05
-2.42908476256503e-05
-2.17890953639023e-05
-4.70451790158024e-05
1.05644217081831e-05
1.03717300741655e-05
-3.89184883115981e-05
-2.27314417597153e-05
-7.10583828950506e-06
1.03260369628419e-06
-1.46582346152355e-05
-1.9593024092342e-05
-1.78691034669052e-05
-4.71068938071306e-05
-5.16921879412624e-05
-2.71563536649622e-05
5.92329102405351e-06
-2.77997734920366e-05
-1.7128222636317e-05
-1.97054167944742e-05
-2.93645720080627e-05
4.34403308106997e-07
-4.93500496656588e-05
-4.9921792445754e-05
6.47349933585472e-06
-2.98284960447527e-05
-3.04501004885093e-05
-1.76611362305008e-05
-3.28456825871898e-05
-4.75372013565877e-05
-2.74270208134741e-05
-4.02427161098912e-05
-1.38088400500403e-05
-4.03918580435319e-05
-3.98527964711642e-05
-5.24898912560456e-05
-5.37552950960242e-05
-7.64900587574356e-05
-5.9613417348716e-05
-9.09981434436058e-06
-3.12487117431167e-05
-3.07755097095037e-05
-5.00020764077502e-05
2.18605384469335e-06
-2.20667034556888e-05
-5.87555398642993e-05
-3.19839141790268e-05
-3.16987972658398e-05
-4.27091009954689e-05
-2.02973080302272e-05
-7.08608432540494e-05
-3.97162044672486e-06
8.04024312144505e-06
-4.0150112321851e-05
-2.79364720323093e-05
-4.17571734753692e-05
-3.97230453250661e-05
-3.47629808865479e-05
-2.75672970517609e-05
-2.9672794079859e-05
-3.5599654632245e-05
-1.29294591154707e-06
4.05021011491837e-06
-2.33170241963578e-05
-2.22478386716465e-05
-2.57739929810067e-05
-4.40866793285223e-05
-1.2133725492989e-05
-2.70626091494163e-05
-1.67148911321451e-05
-3.78108263671054e-05
-2.69140633573213e-05
-1.76553071612122e-05
-1.44435066000674e-05
-1.69113953819437e-05
-2.65450577570681e-05
-2.08011734572553e-05
-1.82417940263678e-05
8.62816221041056e-06
-1.99650178988006e-05
-2.00961459479552e-05
-4.4845664711675e-05
-3.87173706036727e-05
-1.55961328335942e-05
-1.45881992943988e-05
-5.9118325953533e-05
-1.70640858108365e-05
-5.08553133205429e-05
-3.85354639333543e-05
-1.52381673303791e-05
-5.51030342088314e-05
-4.56225881453697e-05
-4.66871764159665e-05
-2.60698095741017e-05
-3.65282386552291e-05
-7.47599167690421e-06
-4.59895669062568e-05
-2.13355132595017e-05
-2.08808329176976e-05
-1.72630765933236e-05
-2.47976866207056e-05
-3.67232795152662e-05
-1.31016957881955e-05
-2.63260156148127e-05
-1.52797909193677e-05
-7.81755545224858e-06
-5.64911459452577e-05
-5.41021976628164e-05
-2.11008162323359e-05
-4.00903949754205e-05
9.15450370796419e-06
-5.56543525840227e-05
-1.03613149326276e-05
-3.89932079125603e-05
-1.04203669863509e-05
-1.49407484742065e-05
-3.02794456477422e-05
-4.20659202429584e-06
-1.83889735530559e-05
-4.00759171344358e-05
-2.40482532632986e-05
-2.982925681029e-05
-5.20335455021312e-05
-3.79103520834208e-05
-2.07260368207152e-05
-6.4760136946744e-06
-3.2703363737267e-05
-2.35089889625762e-05
-7.57535437532521e-05
-3.16241696377985e-05
-2.30779327742726e-05
-3.93831960774863e-05
2.36364633536729e-06
-4.89002197246944e-05
-6.67127526107247e-05
-3.67729028619859e-05
-4.69221618973272e-05
-1.52067633694398e-05
-2.69344608034869e-05
-3.49070610976383e-05
-2.056268338512e-05
-2.40961883691368e-05
-7.0599365399962e-05
-4.40939183361213e-05
-2.31368892419048e-05
-1.39624591625007e-05
3.77529228036659e-06
-6.86382783085444e-05
7.16627224990041e-06
-2.8525232536949e-05
1.69949653125985e-05
-2.58696639516488e-05
-3.46394878817547e-05
-1.32296186448511e-05
-2.50961553822972e-05
-6.11457472545108e-05
-4.52766149417152e-05
-2.80454628474632e-06
-5.83323189729905e-05
-7.6438868599853e-05
-2.26561412871822e-05
-3.72246327898364e-05
-1.76349796548997e-05
1.51579214624992e-06
-8.9862539769541e-07
-7.59195548582875e-05
-4.10144111245524e-05
-8.51761527719258e-06
-1.41660604622411e-05
-1.19750107040569e-05
-5.20995860779123e-05
-2.13024424159923e-05
-6.15995814266733e-05
-3.39511421098814e-05
-1.13156623321932e-05
-3.66449878301536e-05
-4.30226379743777e-05
-3.62969339484293e-05
-3.7525122958054e-05
-2.76618342628333e-05
-3.92261619669794e-05
-3.10842175609872e-05
-2.44587576369035e-05
-1.90440285695978e-05
3.56480120523751e-05
-3.1446797816972e-05
-3.58805011173744e-05
9.4248490208696e-06
-1.18402223915884e-05
-4.36698626490961e-06
-4.15946730574318e-05
-5.50534167139667e-05
9.26810348363751e-06
-1.48935700209301e-05
-5.83362179023865e-05
-4.45516745638021e-05
-3.34587759942193e-05
-6.04841719878573e-05
-2.34288375537707e-05
-3.13380670854041e-05
-2.69633512321094e-05
-6.10024774425713e-05
-6.4749683630279e-05
-4.61546931656711e-05
-2.82865326367692e-05
-7.62591867404222e-06
-5.76076223697814e-06
-4.78079988916754e-05
-2.60606180889096e-05
-2.69482010854709e-05
-3.13300127002019e-05
-2.63449932305503e-05
-3.1758332539488e-05
-2.61660368810259e-06
-1.75240615589415e-05
-1.77040405906708e-05
-3.96742294887744e-05
-2.08624647882252e-05
-3.06845630231675e-05
-4.23147351588759e-05
-3.05518756746578e-05
-7.61166771337989e-06
-3.985695115592e-05
-4.54770315133785e-05
2.98594482984832e-07
-4.68566498463378e-05
-2.79152639591228e-05
-2.00194494169132e-06
-3.62623687847569e-05
-2.77622543064936e-05
-3.74017553285484e-06
-2.32642468156825e-06
9.00922141998847e-07
-3.31941244192532e-05
-3.92101878372867e-05
-4.15507680377712e-05
-3.50869346743167e-05
-3.8445491488081e-05
-5.60589252942739e-05
-3.07136785228296e-06
-2.64007608391044e-05
-2.09075477608721e-05
-2.71907348282673e-05
-2.76597448577541e-05
-3.74392452834388e-05
-4.10439639196404e-05
-1.44030411325663e-05
-2.69980830489006e-05
-4.38719485091017e-05
-4.38579656711867e-05
-1.38706627172709e-05
-2.59228563035753e-05
-2.97954979707057e-05
-7.58198269767855e-05
-4.29465315663653e-06
-1.1189723669436e-05
-4.40243290952417e-05
-2.8641652058026e-05
-7.5015846921876e-06
-3.45827690792295e-05
-3.89839057634213e-05
-5.16070396952344e-06
-2.37713367648077e-05
-3.5169885651352e-05
-4.64215304940341e-05
-1.92292024191149e-05
-2.6756843638092e-05
-2.85963688501827e-05
-2.89395408708294e-05
-3.47084340779934e-05
-4.16411953918814e-05
-3.79141676645559e-05
-4.00671741967809e-05
-3.21521822315257e-05
-2.0081530042394e-05
-3.25514334294491e-05
-4.19444638484625e-05
-4.22629517736456e-05
1.56585850913931e-05
-2.67649947352945e-05
-1.4205797267846e-05
-2.84846320164618e-05
-2.72897254091931e-05
-1.80780404114973e-05
-3.91249958024948e-05
-2.45571493239951e-05
-1.8686562565658e-05
-1.43233207447839e-05
-8.68662030616133e-06
-5.29813237448574e-05
-2.67532456365623e-05
3.30236577742299e-06
-3.19278561477848e-05
-8.98649299801545e-06
-3.94470776439479e-05
-1.2374480298357e-05
8.49779342351211e-07
-3.39759703341447e-05
-2.97379059995611e-05
-4.31782671339148e-05
-2.33245957565958e-05
-2.84783935420974e-05
-1.53889828875142e-05
-4.57087224488153e-05
-5.94941589963297e-05
-2.22847087037172e-05
-3.05455328070803e-05
-1.82706787921745e-05
-1.70397471948823e-05
-2.89240546647674e-05
-3.3048688250269e-05
-5.03607975239512e-05
-4.84547208203315e-05
-2.83727828302825e-05
-4.02119959102806e-05
-3.41816939072729e-05
-3.98475943429955e-05
-8.96731367338795e-06
-2.43822529799038e-05
-7.89619668906819e-06
-3.99656220521955e-05
-1.74754691194567e-05
-2.5243690188623e-05
-2.21864354978795e-05
-1.29890095376189e-05
-4.60805578335343e-05
-1.96158316494756e-05
-1.32327972935292e-05
-1.67521582566749e-05
-3.54449874733584e-05
1.2580633633325e-05
-1.86397990714091e-05
-1.88075453910819e-05
-5.07150566996792e-05
-1.52622480713125e-05
-9.60094204265224e-06
-9.96578087958748e-06
1.72384177805978e-05
-5.06709966914091e-05
-3.40407684639586e-05
-3.37187042424983e-05
-4.159159841243e-05
-4.58527257473154e-05
-3.89179053928578e-05
-4.61308983264179e-05
-4.68038885789567e-05
-5.66105437443225e-05
-3.17891355953623e-05
-4.41007503991367e-05
-1.75577170770383e-05
-3.7013475906515e-05
-2.60875482232075e-05
-2.92483585872192e-05
-5.85480423402441e-06
-4.2644611609005e-05
-1.22376000654951e-05
-2.40693725438671e-05
-4.05309714698294e-05
-1.72650604072204e-05
-1.47417328444999e-05
-3.41973792084152e-05
-5.13191094310664e-05
-2.4140980801628e-05
-2.22071658198944e-05
-5.74013361346769e-05
-3.57864528744689e-05
-4.16638035134743e-05
-5.62464509374211e-05
-1.37775550362373e-05
-1.06322530264672e-05
-3.37680802603307e-06
-4.36306609263027e-05
-7.39643707613696e-06
-3.26367224129646e-05
-1.58553458883018e-05
-4.23015770686183e-05
-4.39009034746224e-05
-4.4495080245772e-05
-3.66114024296852e-05
-2.04849907191798e-05
-5.95144852537599e-05
-1.77068783731195e-05
-3.49923479682136e-05
2.25600811736685e-05
-3.88128363715872e-05
-5.42153415391924e-06
-1.24629154658131e-05
-1.45575652393615e-05
-2.58280225458207e-05
-2.7813146219441e-05
-1.15184476735756e-05
-3.66723910686543e-05
-4.3219779941308e-05
-6.1501990044013e-05
-3.31130266937415e-05
-3.15992654797168e-05
-3.79040778871574e-05
-2.75120836434171e-05
-3.12610560705932e-05
-3.17668657949016e-05
-2.73676550832422e-05
-5.69124798986119e-05
-2.03786964226473e-05
-9.49052336262998e-06
-3.71333319189772e-05
-2.12343477112674e-05
1.02321720891673e-05
-5.91613481330455e-05
-1.77208615802323e-05
-3.57383951292555e-05
-4.60115235326559e-05
-4.08280831555256e-05
-4.51628848108128e-05
-3.17759764234897e-05
-3.43959359658781e-05
-2.48005084423963e-05
-1.91841764741987e-05
-1.62336439581717e-05
-1.32231656697535e-05
-2.78058654307074e-05
-4.0302683543134e-05
-1.99369948605958e-05
-4.23037345344868e-05
-4.261559959905e-05
-3.73944121050284e-05
-3.36191153053313e-05
-2.88839639842702e-05
-3.31390424929584e-05
-2.40885951750867e-05
-3.79066165518876e-05
-2.79379176635767e-05
-3.11992161489675e-07
-6.1186979832395e-05
-4.85835374279016e-05
-3.08472407820674e-05
-4.32378994309497e-05
-2.36493063893921e-05
-5.15845382514788e-05
-9.68977705077378e-06
-3.20534400796436e-05
-7.74261674283577e-05
-3.53585394033188e-05
-4.30891495284016e-05
2.24417426001765e-06
-3.8394115911034e-05
-3.82663943137963e-05
-4.08128822871063e-05
-5.72348413651997e-05
-5.36939674295586e-05
-2.29647122522055e-05
-2.90244655428625e-05
-4.2468558712756e-05
-5.20672788595285e-05
-4.41301795826779e-05
-6.08268428924944e-05
-6.4475857634847e-06
-2.78288756688333e-05
-2.43523813161708e-05
9.66272118264438e-06
2.33250873988956e-06
-5.20083484268982e-05
-1.79244479933397e-05
-9.44652860938968e-06
-1.29991272830803e-05
-3.23456917756152e-05
4.64797339543574e-06
-2.76139494442842e-05
-3.16078795267495e-05
-1.66355648177874e-05
-2.04252133512494e-05
-5.06251376012233e-05
-1.42302376084429e-06
-1.55531487776288e-05
9.58733138697435e-06
-2.73711910132979e-05
-2.66403960344725e-05
-4.15398243972377e-05
-2.30766792894257e-05
-2.17842073002733e-05
-2.14364503897902e-05
-2.60713053496552e-05
-1.85155250823786e-05
-1.16115155993762e-05
-4.01703320343414e-06
-2.85457891952464e-05
-3.59696621638886e-05
-2.77282673594742e-05
-1.62522369734366e-05
-5.56516255365111e-05
-4.80348401274246e-05
1.34472560341605e-06
-2.14467553418893e-05
-6.31664149701151e-05
-5.66032566147052e-05
-1.94310314951496e-05
-2.55346037143998e-05
-1.98843347325248e-05
-3.08539269836529e-05
-4.16431826567176e-06
-3.64167960681054e-05
-4.78270761349049e-05
-3.44407007292459e-05
-5.02678426959406e-05
-3.76753571360713e-05
-4.92337919196721e-05
-4.57364360350732e-05
-3.83009910158768e-05
-2.74971893794955e-05
-1.42427193943634e-05
-3.50416115867909e-05
-4.436419439144e-05
-2.47425256240783e-05
-3.06113178805892e-05
-5.93430559613051e-06
-3.09722451950755e-05
-3.50931576968303e-05
-4.00689711499284e-06
-1.34393003249162e-05
-3.51914815242693e-05
-3.78496317952574e-05
-1.10080801916875e-05
-2.77518362273076e-05
-5.34663018312469e-05
-5.41478436725463e-05
-7.40221855238307e-05
-3.03019630970442e-05
-1.82079450922862e-05
-4.14616659305899e-05
-3.26447166670562e-05
-5.85773372142912e-05
-3.55086323696588e-05
-4.12926813938827e-05
-2.328061765558e-05
-4.4749965173787e-05
-4.18433096285034e-05
-1.44212324139384e-05
-6.28282213196974e-05
-4.04471006976809e-05
-1.57137969021834e-05
-2.64479532217947e-05
-3.15841345230675e-05
-9.96926482793131e-06
-5.69558742989386e-05
-3.46103852312926e-05
8.50827803312558e-06
-3.07470843973327e-05
-2.29425313900441e-05
-2.49328968619477e-05
-4.47237858444665e-05
-1.8453285070244e-05
-3.20441581183016e-05
-1.66095181096314e-05
-4.44719292360827e-05
-3.34478461266257e-05
4.30563116012777e-06
-2.84853420418239e-05
1.27589204726692e-05
-2.52389296723018e-05
-2.10858361998261e-05
-3.99225179648721e-06
-4.04456624358259e-05
-3.24227586802894e-05
-2.35040049050156e-05
-5.03873613136141e-05
-3.4191333626666e-05
-4.20069425926714e-05
-1.29402938520419e-05
-4.00164186159178e-05
-2.33367986126201e-05
-4.75622178209036e-05
-6.96452318550701e-05
-2.87990380118293e-05
-4.12038041451532e-05
-1.80714928056162e-05
-5.60929707598779e-05
-3.93348917891524e-05
-2.74257801795465e-05
-5.16927444665319e-05
-3.74045783602501e-05
-4.18734467292237e-05
-2.58586162238612e-05
-7.56336480839578e-06
-3.86723293603737e-05
-3.82272954914754e-05
-6.07951482429615e-05
-6.01610144163259e-05
-2.46510934368243e-05
-3.48590362737432e-05
-1.75594046283389e-05
-1.17642445201563e-05
-7.88225861143521e-05
-2.75200550687019e-05
-3.92333078578197e-05
-1.15446579845545e-05
-2.84538055993149e-05
-3.12137714642403e-05
-7.47549054345471e-05
-2.69523938091712e-05
-3.24132755414869e-05
-4.71005396584561e-05
-1.77713720635852e-05
-5.02251071376513e-05
-5.90463784760179e-05
-1.43626999156144e-05
-2.83130349368095e-05
-4.30991284270829e-05
-7.87434519312417e-06
-5.71549480677739e-06
-4.51865559261656e-05
-3.53533809185317e-05
-2.86792050508127e-05
-2.01701248116718e-05
-3.6350680141608e-05
-1.13480036743141e-05
-3.74350968486845e-05
-5.79476688173454e-05
-2.56174571500156e-05
-2.2349090270509e-05
-3.20878380771545e-05
-1.30203656158971e-05
-1.83421788797542e-05
-1.97871605785481e-05
-5.82729637251202e-06
-7.247323762082e-05
-2.64901716345374e-05
-6.17079938669322e-05
-9.58210448596137e-06
-1.92001085230106e-05
-1.78974200646599e-05
-2.17257446709785e-05
-3.94956890572063e-05
-4.78711586223022e-05
-3.9333080752571e-05
-6.96816026636959e-06
-1.0304119687177e-05
-3.76567397732225e-05
-5.26169784780334e-05
-3.87191280810766e-05
-1.31308419487656e-05
-1.28566661689051e-05
-2.73075277410605e-05
-3.88980855806553e-05
-4.70474509356245e-05
-3.77473039258936e-05
-3.63175366889584e-05
-3.75601697061599e-05
-6.26106961873029e-05
-1.86020317933241e-05
-2.81004576533961e-05
-5.75913251133374e-05
-5.45606997122946e-05
-3.17292707657334e-05
-2.4373458418614e-05
-3.56519572094231e-05
-2.81343740447736e-05
-4.7025989070693e-05
-2.29870653024223e-05
-4.53801986381517e-05
-3.31337643198486e-05
-1.72150263675175e-05
-2.35977794473249e-05
1.4945485152351e-05
2.73492780252823e-06
-2.5669158041342e-05
-8.3333602220477e-06
-4.12357983509756e-05
-1.98729973713974e-05
-3.46665527898801e-05
-3.87448236275034e-05
-5.12174438675538e-05
-2.53026687492764e-05
-1.53034116534733e-05
-3.0312956794891e-05
-5.5175743857575e-05
-2.78428359122954e-05
-2.4034129525062e-05
-4.05890986628254e-05
-5.83629464257973e-05
-2.53642406569631e-05
-1.46492320207745e-05
-1.50308937974592e-05
-4.49516947413955e-05
-2.57697223808019e-05
-3.43355186855735e-05
-3.41915477657936e-05
-7.59744939214741e-06
-4.01644815987633e-05
-5.56898821283734e-05
-2.85283032599896e-05
-3.67049816233376e-05
-3.42170684199479e-05
-3.37567986321797e-05
-1.54854770157271e-05
-4.7217468883741e-05
-2.9586276469425e-05
-1.97367157849275e-05
-6.09644307391379e-06
-4.8550127124252e-05
-4.59683535630256e-05
-5.04744232040866e-05
-4.41666649797669e-05
-2.70341420353945e-05
-3.00315319343828e-05
-3.78553325617539e-05
-1.35088288404925e-05
-3.43411321584964e-05
-6.3950464059427e-05
-6.29397825723409e-06
-3.79281099037001e-05
-4.93561147667578e-05
9.45720659036829e-06
1.66669036350401e-06
-4.10024047092077e-05
-4.58343845562427e-05
-2.66415362352377e-05
-2.54901077000572e-05
-3.1253298663458e-05
-5.88646990514313e-05
-3.99194777689963e-05
-4.15954798379272e-05
-3.55334248295346e-05
-3.1050721894342e-05
-2.99684494574561e-05
-4.09416663913618e-05
-1.74115471281421e-05
-7.56724198098252e-05
-2.31355098833436e-05
-4.69457448220156e-05
-4.27842036783482e-05
-7.89463669171912e-06
-2.54066478805116e-05
-4.96843199335992e-05
-3.50339037323258e-05
-1.75769490846276e-05
-1.09150544302708e-05
-1.19586422648594e-05
-2.37207156534154e-05
-3.20967432875113e-05
-2.79402807466378e-05
-3.52519882736681e-05
-1.27500823623706e-05
-4.2623042592701e-05
-3.96219102665338e-05
-2.20359053268286e-05
-2.89849550932985e-05
-2.42387917252769e-05
-1.7803517699736e-05
-2.32812459219874e-05
-2.51804913007064e-05
-6.76441465247603e-05
-1.36544750714051e-05
-9.42969468251902e-06
-2.26280347709363e-05
-1.56935844861681e-05
-1.17495398185907e-05
-2.73997678913562e-05
-1.35039405524816e-05
-2.78392980554641e-05
-2.59275151337559e-05
-2.69543755529179e-05
-5.68677581747181e-05
-5.27493829621167e-05
-5.4031622545266e-05
-4.89382943342997e-05
-2.77016761787263e-05
-1.08202108587294e-05
-4.9927977420361e-05
9.0075909042145e-06
-9.57855450180221e-06
-2.39795444556412e-05
-1.18146667119494e-05
-2.10686768928252e-05
-1.70549160438363e-05
-2.24830957733268e-05
-2.98749423969145e-05
-2.13892210776486e-05
-3.74001274280612e-05
-2.9625384300339e-05
-1.50482071213517e-05
-2.96473013127227e-05
-5.56124071594942e-05
-4.13832518388889e-05
-3.41105511554545e-05
-3.61493688417271e-05
-2.60698552818528e-05
9.292182029762e-06
-5.04939997511689e-05
-1.25701570234182e-05
-1.65577187751315e-05
-2.27088535243617e-05
-3.18376759793801e-05
-4.58427197868093e-05
-1.8589526045321e-05
-1.83049671350342e-05
-4.42024904694674e-05
-1.15074849494577e-05
-3.83692340043407e-05
-3.89537313136229e-06
1.53267530233718e-06
-2.75181681434539e-05
-3.93169927478765e-05
-3.89602904324202e-06
-6.20638769793725e-05
-4.92034689955464e-05
-5.27642899451438e-06
-2.50265007664417e-05
-8.69244030559018e-05
-6.23802307377551e-06
-2.14104373051605e-05
-3.77621187382844e-05
-5.87446676657522e-05
8.27099343693651e-06
-3.31848805311326e-05
-1.40514843625905e-05
-2.40392728722697e-05
-2.47969573379997e-05
-3.54603922273149e-05
-5.0051592286742e-05
-3.53103507656569e-05
-1.11976493339445e-05
-3.71762578367567e-05
-4.41563207221727e-05
-2.89919202437082e-05
-2.82660984633625e-05
-4.03378699151155e-05
-2.86716853885724e-05
-2.24626411955567e-05
-5.94175727183846e-05
-2.073839739908e-05
-3.94254457743534e-05
-6.33612264773693e-05
-3.58357917443386e-05
-2.41416412709698e-05
-4.99214433675914e-05
-2.54186350817945e-05
-4.90937375590056e-05
-5.07314295734951e-05
-1.49993359192603e-05
-3.6894504189142e-05
-4.41076389470448e-05
-4.87133899656217e-05
-7.84292196228401e-05
-4.63151442100781e-05
-3.32883285840037e-05
-4.02823678294395e-05
-3.54824249799787e-05
-2.85691882323115e-05
-2.15146969490013e-05
-2.83108825687864e-05
-3.39579124948062e-05
-1.1647969549687e-05
-3.38582920502916e-05
-1.13170378081368e-05
-5.33584551684626e-05
-2.69862438008128e-05
-1.51511884450299e-05
-4.36198714417539e-05
-2.88070533868121e-05
-4.88190504900082e-05
-4.16044769736531e-05
-1.97023552583354e-05
-4.49529323777809e-05
-2.08481912344325e-05
-3.9302278290014e-05
-1.84611054130102e-05
9.20984928831548e-06
-1.6847209682718e-05
-1.81733308129614e-06
-4.97479144853283e-05
-3.4151221986809e-05
-1.64417848065312e-05
-1.54602863095258e-05
-5.52643639063456e-05
-5.02930955191945e-05
-4.95441045443244e-05
-2.18744168218284e-05
-2.0846362593629e-05
-1.61760701880201e-05
-3.06275014202563e-05
-3.52211442923608e-05
-1.88075442020274e-05
-3.41063532524364e-05
-1.27198781032379e-05
-5.24133899844651e-05
-2.76705058036542e-05
-4.24277072724686e-05
-3.04522639665493e-05
-2.48421395999878e-05
8.23985088644269e-06
-2.62404318305568e-05
6.58442023810743e-06
-1.03570997077686e-05
-2.99246030925024e-05
-4.98961219995426e-05
-8.04254611213157e-05
-2.06817642859755e-05
-2.80609483196894e-05
-3.13807914724357e-05
-2.38770882126087e-05
-2.05648068388376e-05
-3.91200939679257e-05
-2.99320631030487e-05
-1.46897219049279e-05
-2.25574580320852e-05
-1.35118581319465e-05
-4.63617092865602e-06
-4.10109326389382e-05
-3.1712856230446e-05
-2.05242891498523e-05
-2.24111246642564e-05
-5.37258806598686e-05
-3.00016423339813e-05
-2.67381542943919e-05
-2.31139297965275e-05
-1.19742077858165e-05
-4.34344741089239e-05
-2.69458324141394e-05
-2.63211017885188e-06
-5.60701793473544e-05
-3.45160940298512e-05
-2.3606381760009e-05
-3.70979916016789e-05
-4.56264195494644e-05
-5.85396062737541e-05
-2.51703948080686e-05
-5.9430388179974e-05
-4.29988336522618e-05
-2.77340529773497e-05
-3.55384853622623e-05
-4.6237475783511e-05
-2.06438087753583e-05
-3.04535049517993e-05
-6.07101954513759e-05
-3.27960727388706e-05
-2.25162781177536e-05
-4.94720283845938e-05
-3.69324630695102e-05
-3.17097439001821e-05
-4.35345443498798e-06
-2.07512911721625e-05
-4.27648509546036e-05
-5.13771680616438e-05
-4.49353307430189e-05
-3.79251147637213e-05
-3.66472346749631e-05
-7.34194944461321e-05
-1.2701971790032e-05
-4.0631118349874e-05
-2.07550845105547e-05
-2.70177420413691e-05
-3.02015520183053e-05
-3.14087889945218e-05
-4.61587571801525e-05
-1.81266008442042e-05
-4.56441189091754e-05
-2.05365820392142e-05
-3.66078638796405e-06
-6.24889288053572e-05
-3.24965644989487e-05
-2.9762014736774e-05
-1.30056433925099e-05
-3.62265517726215e-05
-1.6647884299885e-05
-2.25206147790777e-05
-4.46001653689007e-05
-3.5729790382522e-05
-4.49825931666865e-05
-3.6247534508457e-05
-3.6087881988224e-05
-1.30834965479665e-05
-2.96502442862963e-05
-3.68877613615796e-05
7.95619035590534e-06
-3.79182553838268e-05
-2.85731586672087e-05
-2.01066766363353e-05
-6.21035987903355e-07
-1.03004914504336e-05
-3.7821476231681e-05
-8.03573183724406e-06
-1.90423934407358e-05
-2.06635971907685e-05
-3.73162947367403e-05
-3.70213940335179e-05
-4.27324150460514e-05
-2.71603789787907e-05
-1.72588484251259e-05
-3.90484305395916e-05
-3.33038572982969e-05
-1.47101754598251e-05
-4.43808460278113e-05
-4.35637759989721e-05
-2.54623758263338e-05
-1.5790499143866e-05
-3.29302156963787e-05
-1.81419838233797e-05
-1.62253884335642e-05
-2.29449471768141e-05
-3.40547325312952e-05
-1.32544115047056e-05
-2.85507972977239e-05
-3.75335446068697e-05
-4.20504336956683e-05
-1.98806150645183e-05
-5.51492779508431e-05
-1.19250959578438e-05
-5.16033163740628e-05
-1.87346117440262e-05
-3.57240265832728e-05
-4.96634702672378e-05
-1.50670335982382e-05
-2.79509181314766e-05
-4.89310050720972e-05
-1.7475963204504e-05
-1.34920097042185e-05
-4.0358926741983e-05
-4.64655628543392e-05
-2.01254661531564e-05
-8.25291678653247e-06
1.40834597260472e-07
-3.60680282189606e-05
-3.78635069630549e-06
-3.83045962792146e-05
-9.09406826621845e-06
-4.40449480848541e-05
-1.3827233080402e-05
-4.38118537537552e-05
-2.96518429589772e-05
-2.5767493082401e-05
-3.10117632569099e-05
-5.02936919853748e-05
-5.04423785672766e-05
-3.30845904360497e-05
-1.43726316736416e-05
-4.37191136898327e-05
-1.47753668197007e-05
-5.26280834162605e-05
-1.78010156698958e-05
-4.55304330704283e-05
-3.52703029105154e-05
-4.19869416459307e-05
-4.4045961067113e-05
-1.67365228867685e-05
-1.31393279679637e-05
-2.51481504297604e-05
-2.855672760348e-05
-3.01316469271854e-05
-5.18463333226265e-05
1.44823854407531e-06
-3.17386530773817e-05
-1.13448315288502e-05
-4.60965766216572e-05
-2.11587142476226e-05
-3.30999646846684e-05
-3.89197103778804e-05
-4.25847677479229e-05
-1.95803276519852e-05
-4.53686965999603e-05
-2.6114960885247e-05
-2.76619765101539e-05
-3.54307039131385e-05
-1.94232401198462e-05
-5.98407158867711e-06
-5.51384774679889e-05
-2.10113748286074e-05
-6.38725287379054e-05
-3.87561808030207e-05
-2.59504227289974e-05
-2.44687487319396e-05
-2.64708483995486e-05
-3.94957493574945e-05
-4.73308571960948e-05
-3.61510449138901e-05
1.62828634148063e-05
-4.44276718159256e-05
-3.58353441542977e-05
-4.88712724027416e-05
-3.28521464440285e-05
4.91523574076973e-06
-3.78015819217e-05
1.28993142267117e-05
-2.11156788737978e-05
-4.23755315977162e-05
-5.75558602575531e-05
-4.95517930724384e-05
-3.8507276064376e-05
-1.231476543008e-05
-1.83493709739271e-05
-2.50321944077632e-05
-2.67819264421284e-05
-5.69849157973418e-05
-4.93239003390705e-05
-5.03438041858866e-05
4.59694019659082e-06
-3.89913031652284e-05
6.59320767489709e-06
-2.60470997647047e-05
-1.95769084638049e-06
-3.37231180477884e-05
-4.49077043618882e-05
-7.55449664550503e-06
-6.46600657648605e-05
-3.92905407506674e-05
-3.81974021640527e-05
-2.40191408572951e-05
-5.02573343910508e-05
7.02141977539675e-06
1.68892377989431e-05
-1.52882999786568e-05
-2.87545417782392e-05
-2.62094580749118e-05
-1.34530400447781e-05
-2.88781908233571e-05
-2.8166064065263e-05
-1.31146335800656e-05
1.59971432324323e-06
-5.91660382916123e-05
-3.0877366102993e-05
-5.87352687796543e-05
-2.12663073956289e-05
-3.37135032420358e-05
-6.59564482072949e-05
-3.39258063103026e-05
-4.87211640281736e-05
-2.6965590211655e-05
1.97138074947761e-05
-3.9317541170543e-05
-3.18067567913382e-05
-2.26799763767056e-05
-1.89205055439843e-05
-4.03336280403455e-05
-4.04348370091873e-05
-3.47112855566185e-05
-9.8134588493482e-06
-3.25532476304891e-05
-1.68225177223616e-05
-9.32990439221333e-05
-3.76631576129324e-05
-4.72897007071964e-05
-1.58676071519641e-05
-3.40959260769336e-05
-5.29337483976583e-06
-5.23815076925085e-05
-2.24007282186705e-05
1.44840891578161e-07
-5.16922183063344e-05
-3.62572188772458e-05
-9.55684430670729e-05
-3.7640241602554e-05
-3.35283394539303e-05
-5.13336206226253e-05
-2.78703765771953e-05
-5.12228261370758e-05
-2.73536438204893e-06
-4.33579834636012e-05
-2.85040405021676e-05
-3.82439167090215e-05
-5.83924753108792e-05
-5.36014032835113e-05
-1.95611931936043e-05
-2.54336606685438e-05
-4.8303778460765e-05
1.3840986911631e-05
-1.99986911919386e-05
-1.03173740801627e-05
-4.11485649887617e-05
-3.2024008195091e-05
-4.16748031290577e-05
-3.28682777620754e-06
-1.72698366584911e-05
-1.77837512827201e-05
-3.17518754522871e-05
-4.12899712838659e-05
-4.34905916624551e-05
-6.71256508550002e-05
-4.88519793078805e-05
-4.09502577318212e-05
-4.23853809406833e-05
-3.01278107158168e-05
-4.50247699289735e-05
-3.19690867326154e-05
-1.47473433664669e-05
-5.20931307620056e-05
-1.53489148929054e-05
-1.53884882659625e-05
-1.4451436223655e-05
-4.14440671315737e-05
-5.60593957120609e-05
-2.18654282640937e-05
-4.07787012538028e-05
-3.27713971942555e-05
-4.48580348271666e-05
-3.47782984179864e-05
-3.3114307422038e-05
-1.23390790526204e-05
-1.97198165461704e-05
-7.47369959881603e-07
-3.06896702454889e-05
-2.73491693347054e-05
-3.00308965447057e-05
-2.92929524108716e-05
-4.91829612049284e-05
-1.74417997528246e-05
-3.09497880789129e-05
-5.41774403372682e-05
-3.47723392655101e-05
9.41508999504435e-06
-5.24240923933887e-05
-3.73895905521968e-05
-2.40917646625379e-05
-6.89056670503786e-06
-1.30066892491218e-05
-3.32155981311156e-05
-4.63952117031692e-05
-2.69599329963325e-05
-2.63984656109676e-05
-1.53487732495088e-05
1.34342656601674e-05
-2.98940489451398e-05
-1.24541423658198e-05
-4.62082163927784e-05
-1.29790968896499e-05
-1.66224156545514e-05
-3.38860134553959e-05
-3.19747787921616e-05
-4.08281431042621e-05
-7.45493342992195e-06
-4.95530286144285e-05
-4.95960141162095e-05
-8.00365082904296e-06
-3.97044907796607e-05
-3.75842223654065e-05
-2.00868081972979e-05
-4.21568405444768e-05
-1.94600393692672e-05
-4.08357890533391e-05
-4.16309048696491e-05
-1.91326209461917e-05
-1.7684960156264e-05
-3.74448136758343e-05
-1.83578223654544e-05
-1.10725015467004e-05
-1.19922288509105e-05
-1.51035837498949e-05
-3.02430171242049e-05
-1.50183719642007e-05
-5.39626315180658e-05
-2.91359821345629e-05
-4.44241839274767e-05
-3.38899933766204e-05
-3.734339962112e-05
-3.71583161329704e-05
-4.68696107677374e-05
-6.47398886571348e-06
-4.55531730882551e-05
-3.16587480054259e-05
-2.71318101518387e-05
-3.98548260154369e-05
-5.87608489447903e-06
-2.31864435501356e-05
2.2609686362042e-05
-6.37663134649524e-06
-5.23315109366419e-05
-1.62584701412426e-05
-1.38842508466983e-05
-3.78085691204177e-05
-5.33851251151678e-05
-2.73551296968647e-05
-4.08786983095046e-06
-5.18319735201621e-05
-2.11436539864135e-05
-2.96180215715029e-05
-1.80166471941751e-05
-7.76913125346494e-06
-4.01919211601778e-05
-5.69910489530799e-05
-5.07116182292418e-05
-5.82201417337278e-05
-1.38813422298255e-05
-2.61396158714207e-05
-1.61407508909002e-05
-3.47832561514138e-05
-2.24723114609761e-05
-3.89318953591967e-05
-2.43256968847228e-05
-3.83135775854574e-05
-4.33781185830404e-05
-2.19777980377959e-05
-1.47533491358812e-05
-4.28585616606502e-05
-3.75916781669599e-05
-9.50162048768494e-06
-4.48627112556871e-05
-3.06677740312938e-05
-3.30729975360023e-05
9.65469543339364e-06
-1.3060757050638e-05
-3.38336177115598e-05
-2.25775091163908e-05
-5.123441278585e-05
-5.83235211251884e-05
-3.9078637586674e-05
-4.50469933957361e-05
-2.59486212766732e-05
-4.19023323480774e-05
-4.13133216382484e-05
-1.64995997928656e-05
-5.68850907049716e-05
-2.18009886261672e-05
-2.93439715007288e-06
-3.53208382345827e-05
-3.75052567618927e-05
-5.20690579458414e-05
-4.45370687809492e-05
-2.64960552038936e-05
-3.13819971085525e-05
-1.2659093838777e-05
-4.78613145529475e-05
-3.01262789155101e-05
-2.57109826233725e-05
-3.42543618795389e-05
-2.58118233456717e-05
-3.62283341063222e-05
-6.41825723082743e-05
-3.02674986250383e-05
-4.0407141034192e-05
-2.51188899868586e-06
-2.14296793077638e-05
-4.07910371106735e-05
-2.14788647781038e-05
-3.30544083790918e-05
-6.01055240208194e-05
-1.82059203053791e-05
-2.30555327274629e-05
-4.97884068589894e-05
-2.27779700287079e-05
-3.72988411414396e-05
-1.02183039781696e-05
-2.1137282710197e-05
-1.67179363991907e-05
-3.52825733568633e-05
6.9456993208769e-07
-3.18137903856266e-05
-4.85667175004001e-05
-4.7330654457756e-05
-9.85520814249277e-06
-1.93988431504333e-05
-2.22894205047506e-05
-8.98462309307182e-06
-2.06788897846119e-05
-2.08786930878077e-05
-4.51066981191745e-05
-4.27272941520141e-05
-5.21997321344721e-07
-2.75295561490714e-05
-4.45809326464228e-05
-2.50609227901144e-05
-5.25201384353348e-05
-1.30423570484978e-05
-4.0058535960528e-05
-3.71040063427262e-05
-1.49220026981497e-05
-5.72846247075995e-05
-3.11068398788787e-05
-1.2546289037714e-05
-4.238111750621e-05
-3.52785576695669e-05
-6.92110539928701e-05
-3.13597149163866e-05
-2.80954610173029e-05
-1.70060096830715e-05
-3.19871836517014e-05
-4.96203758724801e-05
-4.85922430414404e-05
-4.48953242459167e-05
-2.52884049838906e-05
-3.65846087003998e-05
-5.33002130243884e-05
-7.18772589785345e-05
-1.19249971340406e-05
5.86593766482155e-06
-3.08858144056531e-05
-4.85644950072453e-05
-3.10318963402255e-05
-3.23567157471408e-05
-5.68235267198709e-05
-4.12456327350097e-05
-2.47635366245934e-05
-1.40410654343758e-05
-2.91562806161227e-05
-1.74793267361231e-05
-4.36768968595738e-05
-4.58544779364075e-05
-2.6925323014555e-05
-5.30443926029213e-06
-3.76096116806465e-05
-1.50612765039233e-05
-3.54826836868309e-05
-3.88057257507882e-05
-3.34762531100043e-05
-1.73761396143764e-05
-2.44262486882554e-06
-4.71987587191393e-05
-5.97381641476627e-05
-3.25766110427108e-05
-6.02694563671896e-05
-3.30897955371323e-05
-1.92572113803867e-05
-1.00330725006923e-05
1.18179561128764e-05
-4.66587895299274e-05
-4.00353695794805e-05
-2.32095507536356e-05
-2.14268138001838e-05
-3.98774895625938e-05
-4.52332833356667e-05
-3.38608793093089e-05
-1.4750049736381e-05
-6.6639421130955e-05
-3.67178444950085e-05
-4.69286119422605e-05
-2.55970926803103e-05
-2.01797231265929e-05
-2.33241995007975e-05
-3.48421719940416e-05
-2.98484886769431e-05
-3.78517886563958e-05
-4.13149479323953e-05
-3.53337190760793e-05
-3.06230638490798e-06
-2.81233333597801e-05
-3.84291048453104e-05
-3.96594047399275e-06
-5.8682908405146e-05
-7.89425980846656e-06
-3.97576402041886e-05
-5.21821615144792e-05
-1.67334441880495e-05
-8.16366912605044e-06
-2.86502469102312e-05
-6.61791837311316e-05
-3.19446574538296e-05
-5.43846831773234e-07
-3.28419864470505e-05
-2.22987603311247e-05
-1.43111781522859e-05
-2.25893030936364e-06
-1.59591920744451e-05
3.60149152261597e-06
-2.95570864121529e-05
-2.56843853919057e-05
-1.62886876229284e-05
-3.71934366840755e-05
-2.05553722206149e-05
-1.35727181835729e-05
-4.09242948412932e-06
-3.97100380290125e-05
-2.01944472016987e-05
-1.97627554254437e-05
-1.58794579481561e-05
-2.4114542718641e-05
4.96816007556796e-06
-5.14160033955423e-05
-5.6588261768794e-05
-7.10418566075422e-05
-4.27772154840883e-05
-3.11411424829291e-05
-4.73768045859483e-05
7.31341685807842e-06
-3.29133994084805e-05
-3.10234002738639e-06
-3.12230617170627e-05
-2.36118708016376e-05
-3.92720837490726e-05
-3.36078364566996e-06
-4.29420353578599e-05
-4.5452902418896e-05
-1.11397045608531e-05
-5.20271906616617e-05
-3.42179645257923e-05
-2.59907395454279e-05
-3.64179926149478e-05
-6.23426485018757e-05
-4.0506637071317e-05
-3.71685619848321e-05
-4.8579217272109e-05
-4.25178564725899e-05
-2.85816089660435e-05
-1.66537247330784e-05
-2.53856034873323e-05
-1.18411384093236e-05
-3.48710584397135e-05
-2.02492013883291e-05
-4.15300509083002e-05
-3.45568940852919e-05
-2.26943035550999e-05
-4.01042378517467e-05
-3.44066789006981e-05
-3.48863944631704e-05
-4.13266174153284e-05
-6.68182600588037e-05
-7.04090151116307e-06
-7.64575091167115e-06
-5.18163098983715e-05
-4.07608640002819e-05
-3.2394726581694e-05
-3.13473301024327e-05
-3.35667170305061e-05
-3.80259950802242e-05
-2.91896743503437e-05
-4.69928066057121e-05
-1.98658494903444e-05
-2.60966002658342e-05
-4.59776326031811e-05
-2.52799315727229e-05
1.83268290616285e-06
-9.23593789037787e-06
-9.72468177674929e-06
-2.26418288983133e-05
-1.21015078487635e-05
-3.34405029342012e-05
-4.99217177020016e-05
-3.7434771427007e-05
-1.73169390292789e-05
-3.56740318478465e-05
-2.54173738661782e-05
-6.16896107992779e-05
-2.8526609507316e-05
-3.54594196273473e-05
-1.87028377917322e-05
-1.29435327731446e-05
-2.81577904760147e-05
-3.8794804222944e-05
-1.89429818040864e-05
-2.84095366834054e-05
-1.61213174242258e-05
-7.6265336316102e-05
-3.76606562998896e-05
-7.24553410894591e-05
-3.58473075744951e-05
-5.59548390438643e-05
-4.54808376954724e-05
-4.57119279157936e-05
-3.29913871438401e-06
-1.95848446638292e-05
-5.32370390523397e-05
-4.95886835009148e-05
-2.13438585973107e-05
-4.47048645850031e-05
-1.66784909280711e-05
-2.69526527726605e-05
-2.87313728180018e-05
-5.46019361289285e-05
-3.77128999559326e-05
-4.46778073809679e-05
-2.23438227279828e-05
-3.83409764375194e-05
-1.9607804794623e-05
-4.7720122534847e-05
-1.81881583971268e-05
-5.13207354242017e-05
-2.05665163300727e-05
-5.30071804986218e-05
-3.09496806571148e-05
-2.20628644024975e-05
-4.85636758055351e-05
-3.65909129564772e-05
-2.08318398646874e-05
-3.32679354537677e-05
-3.28994489470431e-05
-3.76635067335768e-05
-2.47257444426811e-05
-3.15194574787308e-05
-2.94650671889305e-05
-2.79940680523327e-05
-4.48447850077982e-05
-1.56749515693213e-05
-3.20475373710182e-05
-2.41566772653093e-05
-3.01837630770415e-05
-2.78307457994698e-05
-2.44152849589077e-05
-3.81986543681082e-05
-3.96013397088309e-05
-5.39161657501446e-06
-4.48339949720033e-05
-3.87803584694402e-05
-4.42267813328352e-05
-3.43737699161776e-05
-3.92994951034814e-05
-1.69191009088727e-05
2.27920306466378e-05
-4.42140711047703e-05
-3.22792993478613e-06
3.54024686217595e-06
-2.42729279942706e-05
-2.2664051850455e-05
-2.74767002360294e-05
7.33860722984287e-06
-2.51795151594441e-05
-8.51859120709364e-06
-3.00099169523985e-05
-3.97850138101728e-05
-3.59847174141281e-05
-1.88737604739549e-05
-2.69516748292409e-06
-4.78478292116816e-05
-5.35682804541051e-05
-1.50238402967952e-05
-4.49879818791028e-05
-3.37004976556887e-05
-3.44939717207347e-05
-1.82035935969675e-05
-5.87417266734151e-05
-4.59081099699575e-05
-2.60033476314711e-05
-2.65385299799128e-05
-8.68945252034092e-06
-3.1426387471682e-05
-2.1713967706444e-05
-2.52892655203705e-05
-4.4274288391133e-05
-3.37226279087816e-05
-1.99214160852756e-05
-2.82225338139067e-05
-1.44970549585726e-05
5.87442080051399e-06
-4.22481259510395e-05
-6.98675426960647e-06
-2.7498087199238e-05
1.58245423488739e-05
-5.32584518699622e-05
-5.08487146227415e-06
-3.20016075738539e-05
-3.07869641390536e-05
-4.97695957942447e-05
-4.84470810365616e-05
-3.21521101434498e-05
-1.8695913229747e-05
-3.95718427062383e-05
-6.17356657289565e-05
-2.04592198159513e-05
-2.69561780090586e-05
-2.73000228539218e-05
-3.76297449478992e-05
-3.17859207083083e-05
-2.96154076612609e-05
-3.55500506785172e-05
-1.83042330184684e-06
-2.84540328834389e-05
-5.11978099173863e-05
-6.35072059187089e-06
-3.35070075864443e-05
-2.49444001371008e-05
-3.56023054324497e-05
2.67560562075249e-05
-6.29037441586271e-05
1.09861081687531e-06
-4.0272701072773e-05
-7.19247465783241e-05
-3.97484044017276e-06
-3.6439842195898e-06
-4.31745295986312e-05
-5.67997221887899e-05
-2.55575045708466e-05
-5.9750491650332e-06
-4.10650873431199e-05
-2.86344890717494e-05
-2.47862028887356e-05
-1.69952540936474e-05
3.77673804643341e-06
-3.10298534446818e-05
-2.60944490043907e-05
-3.90877653700071e-05
-2.53219851185074e-05
-4.55357311926928e-05
-2.78382404750894e-05
-5.3935985550912e-05
-1.75469924902118e-05
-4.06681435365159e-05
-4.14122691211023e-05
-4.76127172487462e-06
-5.65342536355521e-05
-6.89833009615849e-05
-3.67803157775423e-05
-9.34395170322413e-06
-2.95486081314818e-05
-2.12078367584757e-05
-4.58746062017201e-05
-2.4110274241087e-05
-2.10871448388498e-05
-2.71046704906127e-05
-2.53164773796546e-05
-1.12043118159658e-05
-5.99673281812322e-05
-3.60418037826831e-05
-3.16396762959875e-05
-3.33213147024029e-05
-3.41009003281707e-05
-1.47060523611558e-05
-1.73451312777115e-05
-1.56696537149021e-05
-3.46592214988178e-06
-8.77112230824369e-06
-4.98629848087402e-05
-4.30800803019784e-05
-2.68662178087951e-05
-1.87665010650311e-05
-4.1884545748048e-05
-3.40941778212673e-05
-5.52340280087815e-05
-2.88773270880454e-05
-7.87143411670562e-06
-4.66713183519955e-05
-3.73877864586677e-05
-4.53873188039538e-06
-3.57631953280482e-05
-3.16235741004226e-05
-5.08290763010005e-05
-5.99719046926491e-05
-5.81950969583802e-05
-4.988750286374e-05
-2.50886469981207e-05
-3.02609474338075e-05
-6.17288040630746e-05
-2.62048398240769e-05
-1.24643687050711e-05
-1.88101939423693e-05
-3.95217390358035e-05
-3.62771598191445e-05
-3.63499940985751e-05
-1.63794076848935e-05
-1.14375261732378e-05
-5.63356993527968e-05
-3.28636569377892e-05
-3.82834568205113e-05
-4.96541302523222e-05
-1.72354745392144e-05
-3.53033295203254e-05
-4.29839628482939e-05
-3.25457553923611e-05
-3.78631482444958e-05
-4.0587194931012e-05
-5.09256291236998e-05
-7.07360636578191e-06
-2.0732814063042e-05
-3.92743875387211e-05
-3.49294486089877e-05
-1.67842520524656e-05
-3.21351513435676e-05
-1.55264426639468e-05
-5.74733278916741e-05
9.59300511799011e-07
-2.545311554365e-05
-2.45154740813844e-05
-3.13397000917955e-05
-3.44470582901961e-05
-3.88180568270168e-05
-5.19882242657919e-05
-3.91035527737937e-05
-2.6291469468935e-05
-6.19048980373682e-05
-4.96174606784516e-05
-4.85064799711021e-05
-5.24047849465406e-05
-7.18970619572862e-05
-1.63851834905533e-05
-9.14095535215228e-06
-2.22983719479223e-05
-4.43292024871287e-05
-3.04102547682048e-05
-2.67594756576814e-05
-1.27001191416553e-05
-2.13301940237427e-05
-3.52951173693341e-05
-3.41985112110724e-05
-2.61013121048404e-05
-1.18217323283847e-05
-3.78872861698441e-05
-2.49382152810832e-05
-3.5236294514101e-05
-2.74889914187989e-05
-3.16168339917361e-05
-4.1698468318011e-06
-3.15848224982872e-05
-6.65325418282264e-05
-4.6376282065748e-06
-6.46537874006543e-06
-1.00319522805752e-05
-4.64756173499816e-05
-4.3292234230952e-05
-5.96664581977456e-05
-3.31537982275118e-05
-1.11122792373336e-05
-2.76363043202063e-05
-6.25574736657667e-06
-3.81699071492315e-05
-2.71919821688942e-05
-6.93109794546683e-06
-3.9575907058594e-05
8.10693909023521e-06
-8.0768410873314e-06
-3.41893542285112e-05
-2.29304238491802e-05
-4.73779974512379e-05
-9.40987132614569e-05
-5.14597150412036e-05
-2.27479975110362e-05
-3.4475867394354e-05
-1.33724770931823e-05
-3.09386649322812e-05
-5.28220403044955e-05
-1.26039889423122e-05
-3.6078900180709e-05
-1.87611151944313e-05
-4.18393732928036e-05
-4.84712997053398e-05
-4.97959133839083e-05
-3.42351176952747e-05
-4.36454821963439e-05
-4.08969226669782e-05
-1.70892785773995e-05
-4.24328073078198e-06
-3.56014474455102e-05
-4.06760775883797e-05
-2.08934683077503e-05
-4.4951711199463e-05
-3.33468713051404e-06
-2.92158496131205e-05
-6.98250614832488e-06
-1.19204907004332e-05
-4.56308044980109e-05
-1.08407369578766e-05
-3.78499713898464e-05
-1.99734190531907e-05
-3.720687867928e-05
-8.23238188716001e-06
-2.22191699509308e-05
-1.98064358469719e-05
-7.75780467650863e-07
-3.87909231463879e-05
-6.35037700221799e-06
-4.64024215077884e-05
-4.08075861660422e-05
-2.17510139264072e-05
-5.15299339840349e-05
-2.49461103235768e-05
-7.0571886809698e-06
1.9072748742309e-06
-2.80509075052847e-05
-3.27255214300255e-05
-5.18577717664721e-06
-1.50456781367605e-05
-4.97706916818717e-06
-2.32266932371837e-05
-5.5786620055759e-05
-2.00793838953742e-05
-2.78471223165148e-05
-3.93339526088553e-05
-4.80678489449041e-06
-2.12807762547242e-05
-5.03297824265186e-05
-3.00925702755982e-05
-2.57812454489983e-05
-4.2825042601824e-05
-3.39983113675073e-05
-1.23055959916439e-05
-3.17463710699457e-05
2.09098097905851e-05
-7.31151768542018e-06
-2.71956856745366e-05
6.76073452127862e-07
-7.37899370962464e-05
-6.34988856453039e-05
-7.03404108054887e-05
-3.9265542755374e-05
-1.77020932297492e-05
-4.94627660912487e-05
-5.59223724408515e-05
-5.93159449478696e-05
-4.21315637866143e-05
-3.71354516499881e-05
-6.73102710479626e-05
-4.62803749617864e-05
-3.71740291726587e-05
-4.04140908014461e-05
-1.30085155286047e-05
-1.09846863926007e-05
-2.81901026490901e-05
-7.66758001250478e-06
-4.26626477191594e-05
-3.16527815021478e-05
-2.12508182642865e-05
-3.0334480950765e-05
-1.0580655110141e-05
-2.26005302954518e-05
-3.89131562630852e-05
-3.49411658427635e-05
-3.8772634729003e-05
-9.39093677133801e-07
-3.03823479410881e-05
-3.77846699425152e-06
-1.87542332949427e-05
-3.28536447224562e-05
-1.89888299676391e-05
-3.73398996454602e-05
-1.72926116555814e-05
-5.17440386668225e-05
-1.26444014468013e-05
-3.88825817112676e-05
-7.84843611974602e-06
-1.78213569073107e-05
-2.68353390086812e-05
-4.37031844269038e-05
-2.80798386075176e-05
1.07865239853114e-05
-5.66598834207905e-06
-5.13036845374781e-05
-1.54652992302523e-05
-1.01241303405578e-05
-4.30322549630744e-05
-2.04032743677656e-05
-4.62686207837639e-06
-3.54721306383563e-05
-4.03155356379328e-05
-3.28091926661947e-05
-2.83917074481345e-05
-1.69066088136715e-05
-3.26989977483819e-05
-1.96323053555508e-05
-1.68925193293612e-05
-2.68824248533406e-05
-5.72720644493169e-05
-1.80105076795006e-05
-4.36908786084942e-05
-5.19364859974564e-05
-2.10037222511525e-05
-1.7687030598719e-05
-2.98502277651509e-05
-7.66495374911864e-06
-5.07345020676485e-07
-6.83554366937192e-05
-9.08139405641798e-06
-5.10125773285629e-05
-3.02780192665584e-05
-5.77360141250944e-05
-5.33186341047968e-06
-6.84934454848601e-05
-5.04615879715633e-05
-3.77318102284448e-05
-5.14970293816676e-05
-2.73827976189166e-05
-1.02003782404459e-05
-6.24566527199375e-05
-1.74798311976037e-05
-6.14244910857473e-06
-6.60124201820805e-05
-2.11229000047145e-05
-4.64412017662827e-05
-3.73219646606392e-05
-5.24780669637138e-05
1.9105814742821e-06
-1.21795348238206e-05
-5.71831100874263e-05
-5.86526053320488e-05
-6.33824363541746e-05
-5.85436504481024e-05
-4.85282943022296e-05
-3.82765876570325e-05
-3.9152270341945e-05
-1.98193583147132e-05
-4.51098930988537e-05
-6.42250331506385e-05
-4.41562188585476e-05
-7.00156953727595e-06
-2.77067588133572e-05
-4.56597989213048e-05
-7.11012026689979e-05
-4.12361760743086e-05
-2.32447757453848e-06
-7.53936805193388e-06
2.69644806151791e-06
-2.36377427986235e-05
-5.10288217820169e-05
-1.07107232008585e-05
-3.43459158118998e-05
-4.82712061084195e-05
-3.3363875154317e-05
-2.92322394152939e-05
-1.19200224548832e-05
-6.19493911096567e-05
-4.01868169189434e-05
-4.94297301400963e-06
-3.02328405042179e-05
-2.27095812392294e-05
-2.1892999268237e-05
-2.78106771354575e-05
-1.16258623543627e-05
-1.5462516499734e-05
-1.36920958327034e-05
-1.61371453807821e-05
-3.86802569351195e-06
-4.74372625396412e-05
-2.52656741520494e-05
-2.51888591183748e-05
-2.9382576934107e-05
-4.74704180887172e-05
-1.58586757602127e-06
-3.01586863467741e-05
-4.57478340388956e-05
-1.8375420072297e-05
-1.29168812566691e-05
-3.06451894766507e-05
-1.59788372978028e-05
-2.57218355277339e-05
-2.46313330596232e-05
-4.64986493372132e-06
-2.19442854895637e-05
-2.60513021660407e-05
-2.010385177366e-05
-6.63139172649182e-06
-1.42836254243461e-05
-3.89961563706422e-05
-4.13928334949318e-05
-5.38370268973267e-05
-3.93745989960066e-05
-2.36814447019898e-05
-3.49136260922341e-05
-4.00299558112439e-05
-3.70256129877153e-05
-4.18201763186115e-05
-5.13405610979754e-05
-3.8740021361679e-05
-7.66968577767987e-05
-5.11585417266843e-05
-4.94298195121016e-05
-6.73004274686722e-05
-4.45121438318547e-05
-3.07013483290414e-05
-4.99198919109998e-05
-3.69721205682426e-05
-1.30848451324383e-06
-4.66976859771232e-05
-4.92906245176988e-06
-3.78442472166892e-05
-2.58150158829585e-05
-5.48672809940392e-05
-3.23673842557884e-05
-4.28932135419339e-05
-4.64627626355871e-05
-7.80638586997444e-06
-2.19942442316325e-05
-5.7990639038845e-07
-2.30213412452974e-05
-2.92103509345013e-05
-4.26624539171807e-05
3.55682677288891e-08
-2.41425734113605e-05
-2.01399304889273e-05
3.94375606781569e-06
-4.29621783828077e-05
-4.44581637248267e-05
-2.53373866449341e-05
-3.72707080885666e-05
-1.38451376326004e-05
-1.29553654366177e-05
-6.07762511504546e-05
-1.52579061086628e-05
-4.25910354884107e-05
-2.91958888761309e-05
-3.43355630299844e-05
-5.18587955008669e-05
4.41754485283572e-06
-5.314174010798e-05
-4.88731022714844e-05
-1.02475406371929e-05
-2.91041596862465e-05
-2.95112227421841e-05
-7.74451534651398e-06
-4.04000630608503e-05
-2.46243215547083e-05
-3.07379247969407e-05
-1.6133148127269e-05
-2.08689872636725e-05
-1.68363315538861e-05
-5.86014450892476e-05
-3.70335506731435e-05
-3.17506024107324e-05
-2.15491181705775e-05
-2.19102588672646e-05
-2.88714951068418e-05
-3.86301348025366e-05
-2.37061198147723e-05
-5.8128612474553e-05
-2.49702632206301e-05
-5.71691105431272e-06
-1.1392968890736e-05
-1.20593591145087e-05
-3.02094463857533e-05
-5.26576831267957e-05
-2.11746851379199e-05
-2.4237678726615e-05
-5.47531306832266e-05
-5.04787153707397e-05
-1.43938216915023e-05
-3.38796482135962e-05
-1.73963603125466e-05
-3.91185808800376e-05
-3.00759773413131e-05
-1.95668438701557e-05
-2.45211432710795e-05
-4.24904370869059e-05
-2.36380969338915e-05
-2.74208421617546e-05
-1.01885825915121e-05
4.4943456685911e-07
-4.99028972733959e-05
-1.4325738377742e-06
-1.11537570450489e-05
-3.86536364990282e-05
-6.15373506255648e-05
-1.87819211076356e-05
-4.78024675921258e-05
-2.53408621788541e-05
-5.05697610964167e-05
-1.12708078671199e-05
-2.621273172635e-05
-5.31356040248984e-05
-2.70589525259485e-05
-1.53267199105465e-05
-5.37271252156421e-05
-2.45152492629591e-05
-5.68529750979002e-05
-1.41157721111656e-05
-2.79730062427925e-05
-2.31977658052615e-05
-2.08123255171005e-05
1.34920847722728e-06
-1.64214556078983e-05
-1.77909271717813e-05
1.89159508269824e-05
-1.90471471058403e-05
-3.27851430576635e-05
-3.64137105596045e-05
-5.81059057833136e-06
-5.13671191708626e-05
-4.46996481779836e-05
-3.1346697044849e-05
-4.02327542400179e-05
-3.42227776634182e-05
-2.93084865828303e-05
-3.47261077207108e-05
-4.56958617960952e-05
-1.02565524562772e-05
-4.15776467337454e-05
-5.16396274055753e-05
-2.57193099943485e-05
-2.98508529227128e-06
-3.81078264551799e-06
-9.48702432458125e-06
-2.12803543531969e-05
-3.17841314838957e-05
-3.69934246358626e-05
3.45585395060402e-06
-1.35714828930009e-05
-3.60318752413937e-05
-2.81443059914035e-05
-5.69075406284601e-05
-3.39083138010131e-05
-1.53596853564549e-05
-4.34680267901447e-05
-2.19723793179068e-05
-2.43085888435578e-05
-3.07475918835194e-05
-3.54702622691648e-05
-9.30710233793758e-06
-6.79962013770838e-05
-4.13791316724177e-05
-4.6845509043328e-05
-2.36794975016287e-05
-6.96765308614078e-05
-4.88283253950426e-05
-4.1760946700911e-06
-1.11111574472596e-05
-2.7956708182421e-05
-1.28273407360664e-05
-4.27001760188834e-05
-2.67000183086659e-05
-2.58243791420331e-05
-2.65048642652137e-05
-4.94033963689858e-05
-1.37548018292765e-05
-2.92880009784501e-05
-3.20919343946148e-05
-2.97465297328736e-05
-3.45657620778796e-05
-4.6055186056954e-05
-3.15981079357365e-05
-5.20282872658698e-05
-4.18579910517686e-05
-1.0228240001881e-05
-3.14793690440801e-05
-2.67302086367121e-05
-2.22382091376096e-05
-2.66928586524355e-05
-3.93936588919692e-05
-2.41205949655405e-05
-2.27394702811613e-06
-1.34413200533882e-05
-3.98140650928473e-05
-8.7598335567475e-06
-9.95376707678893e-06
-4.19110583890815e-05
-6.13421833075345e-05
-4.71199761258821e-05
-4.00923177954315e-05
-2.8991894703158e-05
-4.65954656301245e-05
-4.19938104971601e-05
-1.68977650898121e-05
-3.3753177203134e-05
-3.30047390321446e-05
-2.88239774168583e-05
-1.95723230429734e-05
-3.25197219367695e-05
-2.95990664188176e-06
-3.61252384845437e-05
-4.0486461567346e-05
-3.91160956410764e-05
-7.44979098263377e-06
-3.67894002546311e-05
-2.04820143603455e-05
-2.08307502589321e-05
-1.83247009287548e-05
-1.22282225698303e-05
-2.82711448925327e-05
-2.87003742020941e-05
-1.73579119684918e-05
-3.56716633776612e-05
-2.01443321552724e-05
-2.57727537359137e-05
-3.63378893395337e-05
-4.83932112038255e-05
-5.1137150086421e-05
-4.08121961509676e-05
-2.47457127553432e-05
-6.59204130945422e-05
-1.34159389573113e-05
-4.21238220359368e-05
-1.98843310011841e-05
-2.87631724075594e-05
-2.14833003251454e-05
-3.31755816190925e-05
-2.9452999771501e-05
-5.15091923644932e-05
-3.66293879199049e-05
-1.01153474443793e-05
-2.18687029196773e-05
-1.87332907669333e-06
-4.63290004262164e-05
-2.76146993946682e-05
-2.82237036356732e-05
-5.11515435162003e-05
-4.10522487076994e-05
-2.94397737729039e-05
-3.57881937960105e-05
-5.88099194100548e-05
-4.38014445938677e-05
-4.21214142796915e-05
-4.69069687020901e-05
-3.3570352997826e-05
-2.45607625598462e-05
-3.81777951767076e-05
-4.7650774379828e-05
-4.16733733240559e-05
-3.15472568682765e-05
-4.29864429088368e-05
-5.65289332069354e-05
-1.43382684701022e-05
-3.8335703650489e-05
-3.00896309646412e-05
-2.36408459737643e-05
-1.63414715344149e-05
-4.76970381276148e-05
-2.04442745934049e-05
-3.17758141625671e-05
-2.46817624048297e-05
-7.88011538729607e-07
-3.65707044125925e-05
-4.95619630229376e-05
-4.4666360206134e-05
-4.79973825214586e-05
-2.18029810956697e-05
-2.84713495175417e-05
-7.4688733647394e-06
-3.98201082103556e-05
-8.01460791775994e-08
-2.83176580622223e-05
-3.88336235689421e-05
-1.40805312265477e-05
-5.06392224219926e-05
-1.99932721069965e-05
-2.22093406485553e-05
6.50780005329747e-06
-2.64652942787158e-05
-1.0344685353404e-05
-2.54775063905333e-05
-1.68448972685235e-05
-1.35861169996346e-05
-3.31499190408213e-05
-3.79697917896083e-05
-3.3902075561059e-05
-2.18512762435292e-05
-6.05405879176728e-05
-2.16536781810021e-05
-3.0039715594168e-05
-1.92641776508803e-05
-6.65527680486942e-05
-4.07646972392517e-05
-4.10001796182417e-05
1.80617989767615e-06
-1.65420642996731e-05
-7.20929469785741e-07
-3.22045831574469e-05
-1.67999789737957e-05
-2.89488110341555e-05
-4.91578060423534e-05
-3.43104257316564e-05
-2.50866707966862e-05
-1.96437190234069e-05
-6.18115201380023e-05
-2.44711856942514e-05
-2.91188073288003e-05
2.49130292987605e-07
-2.77325669081066e-05
-1.65994557940833e-05
-2.96680445641039e-05
-2.68825075172738e-05
-4.62709384089012e-05
-3.62351014566495e-05
-2.58750968017204e-05
-2.63017749003533e-05
-3.30817981869285e-05
-4.85933515798909e-05
-1.26663995510003e-05
-2.85163061580759e-05
-3.20683252702598e-05
-2.26048362891088e-05
-1.04914589304909e-05
-2.59530492716486e-05
-2.60407782549824e-05
-1.67376984843735e-05
-2.35336065587255e-05
-4.83563378554121e-05
-1.24272571814265e-05
-4.35248877258945e-05
-2.20658158733156e-05
-8.13421095611018e-06
-3.5309872185032e-05
-5.01020099575395e-05
-4.85609650683019e-05
-4.30585403449831e-05
7.87767761869474e-06
-2.11990602448726e-05
-2.87646300971422e-05
-5.4489615654183e-05
-2.87255564473602e-05
-4.35444827753862e-05
-7.15584518074508e-05
-4.25422077308742e-05
-2.88968755524685e-05
1.02694401980777e-05
-3.38669962896233e-05
7.01170582107228e-06
-3.12788598033448e-05
-3.36015030803446e-05
-1.96718233895442e-05
-2.23994840923337e-05
-4.06562301825903e-05
-1.99868022602641e-05
-1.29118686778156e-05
-2.42033318773536e-05
-3.12969903314976e-05
-1.81122743071127e-05
-3.31510918029322e-05
-3.78315395595415e-05
-1.70364603140138e-05
-3.19077542476943e-05
3.31015054871058e-06
-3.81186313644167e-05
-1.50708087336882e-05
-3.90534552309615e-05
-3.64721397210509e-05
-4.55346573826472e-05
-1.40407277363378e-05
-3.97464848193486e-05
1.34550505144813e-05
-3.78245748438798e-05
-2.10425852995739e-06
3.55201112365658e-05
-1.83986023749422e-05
-2.69533710886398e-05
-4.18873097304682e-05
-2.5573099046835e-05
-2.81823661631023e-05
-6.25963489943016e-05
-1.15840752875697e-05
-4.35859431606735e-05
-1.17790234934714e-05
-3.40356486094931e-05
-3.1998604686795e-05
-4.57736745976257e-05
-4.94148987799883e-05
-2.85211517271046e-05
-2.96272686506626e-05
-5.94428965017544e-06
-4.46483129510747e-05
-2.34192641218415e-05
-2.92872999147742e-05
-2.44093877154655e-05
-2.43072973142415e-05
-4.42437446345555e-05
-1.11199016095281e-05
-2.10596815364526e-05
-3.53308930539224e-05
-7.03420324917813e-06
-3.52038110996902e-05
-4.12154081275742e-05
-1.8458328049576e-05
-3.3476040208477e-05
-3.67599171258741e-06
-4.8575208214043e-05
-3.38425782939431e-05
-3.54059599352131e-05
-2.62070521330537e-05
-3.5793804625444e-05
-2.35038988511615e-05
-5.99267089419655e-05
-2.50288998260316e-05
-6.0744120780256e-05
-3.78731632956732e-05
-2.65639929297704e-05
-2.82853139927276e-05
-6.13476789120678e-05
-1.58925768801573e-05
-2.22166002611184e-05
-2.1149658889218e-05
9.29982763872416e-06
-1.34827059972833e-05
-3.0367559754665e-05
-6.00802014458769e-07
-1.60528776502103e-05
-2.50500491242467e-05
5.12671031898661e-06
-3.06604052003207e-05
-1.51934062349912e-05
-4.13129204716937e-05
-5.34274726313046e-05
-2.71382822668884e-05
-1.66449576871455e-05
-7.14875199078357e-05
-5.06394535738329e-05
2.20940780008064e-06
-5.37076706631399e-05
-3.09146685724931e-05
3.20842505720522e-05
-5.87347544332588e-06
-3.27187075064655e-05
-3.16583108580847e-06
-6.44273995204972e-05
-3.09251737108677e-05
-6.1984569250414e-05
-3.50285005547223e-05
-4.44732875921381e-05
-5.52172927234508e-05
-4.25178553759837e-05
-3.59404034235569e-05
-3.16349006481799e-05
-4.71378698826328e-05
-2.32391144636822e-05
-7.4100702189117e-06
-3.82495334902691e-05
-5.35936585462357e-05
-3.01978749075832e-05
-1.37520264042672e-05
-2.87290937129403e-05
-1.17548683931206e-05
-1.74089341695371e-05
-4.97669512334264e-05
-3.49594264914839e-05
-2.74214020263407e-05
-1.62984107284079e-05
-3.77941681429323e-05
-3.53244081459319e-05
1.5087598642938e-06
-3.22167438247826e-05
-2.66475930185984e-05
-2.3539674509089e-05
-1.88378558581207e-06
1.43330436303107e-06
-2.36946457979646e-05
2.59272751724584e-06
-3.77298842031392e-05
-5.51310372029908e-05
-2.67860215626823e-05
-5.86004682462245e-05
-4.25731639960367e-05
-3.44587834319603e-05
-2.42876057343063e-05
-4.28809758325143e-05
-6.13555993480778e-06
-1.22053655878015e-05
-8.82754454197404e-06
-4.77818763462693e-05
-2.58657029679257e-05
-5.6577730939689e-05
-4.98729869516369e-05
-5.23912513939548e-05
-2.10021025039363e-05
5.87179934049888e-07
-1.76120595239886e-05
-2.18083244340866e-05
4.20376044953388e-07
-3.55827419117102e-05
-1.19796116871052e-05
-8.87677359522059e-06
-4.49051361763957e-05
-2.48252670728227e-05
-4.49379270422856e-05
-2.12880722030468e-05
-2.1512403325846e-05
-5.88295768891764e-05
-3.00847648129451e-05
-1.63099051676612e-05
-3.14917623300289e-05
-1.0984259048658e-05
-4.01983065257899e-06
-1.06337520706095e-05
-4.23046379441823e-06
-1.4959073203625e-05
-5.10811487939017e-06
-3.06241860476187e-05
-3.45340967875371e-05
-3.90511075425043e-05
-5.05384617294509e-05
-2.18451891641273e-05
-1.00649701511859e-05
-4.13619522803228e-05
-3.9543909679126e-05
-2.71363789831707e-05
-2.55785711412908e-05
-1.5916275506788e-05
-2.68016991415975e-05
-3.05001577927885e-05
-6.32183592704141e-05
-2.81682261151721e-06
-2.80915186553254e-05
-2.38903956589011e-05
-2.26988019306639e-05
-2.61488085436274e-05
-1.43121808147208e-05
-1.08915111553649e-05
-1.89826655405129e-05
-2.88046339916083e-05
-2.20677978061449e-05
-2.13632160062539e-05
-7.83572501190013e-06
-2.14987005033952e-05
-4.93227249069643e-05
-2.41307328290646e-05
-1.30545078742707e-05
-3.56999161746277e-05
-4.82610878963107e-05
-5.3242976363767e-05
-1.16107524461658e-05
-4.7350426992172e-05
-4.40147588212662e-05
-3.16255368592975e-05
-3.78781079407385e-05
-3.9941515357525e-05
-2.43836883143967e-05
-9.87716236614152e-06
-4.43309200101707e-05
-6.77637340120403e-05
-1.68206077466892e-05
-5.09597504699399e-05
-2.10629844929159e-05
-5.54054403786422e-05
-1.67551438727215e-05
-3.47806961957554e-05
-2.60782969513859e-05
-3.20480069144085e-05
-1.53051129717624e-05
-4.47986656254067e-05
-6.36632669616124e-05
-2.69125245834323e-05
-5.49248427798527e-05
-2.69690450265417e-05
-4.07801207643882e-05
-1.98602052185862e-05
-1.54166316895896e-05
-2.29179184369392e-05
-7.00184313921334e-06
-3.1111247452315e-05
-2.95384097793644e-05
-5.65120899557373e-05
-2.35954019629737e-05
-5.98273638955255e-07
-4.36478386593907e-05
-4.21123025715233e-06
1.06143727184354e-05
-2.15194535914309e-05
-2.3920278118069e-05
-2.16118911527671e-05
-2.62572859917381e-05
-9.06169866671002e-06
-7.32304980674154e-06
-5.0078743886486e-05
-3.31091896522432e-05
-1.06159013176148e-05
-1.47440381647279e-05
1.22880685358832e-06
-3.05006733555287e-05
-5.22609142909097e-05
-8.52734659131673e-06
-5.66792189123603e-06
-3.15935172601163e-05
-4.04547349448763e-05
-3.43043852606308e-05
-2.03496681447158e-05
-2.35561457941951e-07
-2.16377297894665e-05
-3.9579735121301e-05
1.89185673015352e-05
-5.69134476760356e-06
-3.9800586199163e-05
-1.87013043646906e-05
-1.37211510683931e-05
-2.47477620238416e-05
-2.16646376461011e-05
-3.00445585737664e-05
-6.50066390641038e-05
-3.83931276045086e-05
-5.99404479289757e-05
-3.69312697364233e-05
-4.31943463901304e-05
-2.68896081310508e-05
-3.42595772662135e-05
-3.45223985189985e-06
-1.83536786943528e-05
-4.4846307612026e-05
-3.74141554615278e-05
-2.70161286574629e-05
-2.04634992146559e-06
-2.6550600050703e-05
-1.83575921212069e-05
-5.40255629818758e-05
-3.61678030107892e-05
-5.50566003504295e-05
-6.1427404178673e-06
-3.69408734547478e-05
-3.87818059112324e-05
-2.65612446448581e-05
-2.11700149797521e-05
-4.98326518256012e-05
-4.21337552805273e-05
-5.57834955242372e-05
-2.95732886925949e-05
-1.93032925698461e-05
-6.54509641605959e-05
-8.28683785282358e-06
-3.01583198379606e-05
-2.72713377281587e-05
-5.33737340885951e-06
-5.53447744496004e-05
-5.65545815108215e-05
-2.59286478021781e-05
-2.45095455621235e-05
-1.43178859323167e-05
-3.82154142393774e-05
-2.36412644937472e-05
-2.53187181994868e-05
-3.41465332623797e-05
-3.91902516182183e-05
-5.2425644545972e-05
-4.50384100945438e-05
-4.76814965958879e-05
5.90633237261007e-07
-6.01045024790124e-05
-2.84772290434447e-05
-4.36378883086814e-05
-3.48690109437365e-05
-5.13325602310361e-05
-3.29759916597658e-05
-3.06706451324508e-05
-3.7033294416636e-05
-3.17819100212921e-05
-3.33923215414327e-05
-5.82672433993556e-06
-3.7925381148561e-05
-2.11931363817639e-05
-3.18688453483218e-05
-1.77908727666222e-05
-2.80774394467433e-05
-3.31118057945773e-05
-7.03318267129105e-05
-2.08468461865577e-05
-5.91459845449256e-05
-3.99520791624165e-05
-3.21975559449885e-05
-3.47109030282388e-05
-8.00430197258522e-06
-5.26957690937877e-05
-2.55901121814822e-05
-2.84171162919802e-05
-2.94812344714682e-05
-5.38105926574345e-05
-3.63080459183157e-05
-4.63365747578224e-06
-3.16808508601331e-05
-4.7834276460275e-05
-3.83932623364995e-05
-2.48991046871952e-05
-4.11577282511047e-05
-4.40114125894097e-05
-3.60229617769352e-05
-3.67139743137489e-05
-2.22543994695536e-06
-1.00369461865059e-06
-2.51591186057052e-05
-5.62660196049568e-05
-6.17568970347395e-05
-4.63747537124323e-05
-1.19781332286902e-05
-3.49937977498842e-05
-1.98804075350434e-05
-2.13072569636122e-05
-8.83726465723095e-06
-3.80580360328336e-05
-2.86765760592942e-05
-2.67820506342629e-05
-4.3640062659745e-05
-2.19191463515659e-05
-3.86125864804364e-05
-1.33694479221242e-05
-3.49075517239417e-05
-6.50745315050899e-05
-1.32754164472599e-05
-4.41918797292445e-05
-7.35679020594461e-05
-3.78988451562822e-05
-1.52337188941068e-05
-7.82240292091198e-06
-2.50162310680944e-05
-7.2226117951976e-05
-2.3689686255961e-05
-4.55232163216438e-05
-4.18613373736471e-05
7.07799021534014e-07
-3.61880953602806e-05
-3.57282224156383e-05
-3.79030466401602e-05
-5.94972576795018e-05
-3.07309906835086e-05
-7.01468092251328e-06
-2.19258765516673e-06
-2.45265404591045e-05
-1.15522215482826e-05
-1.58993318519354e-05
-6.74982487040291e-06
-1.78617350196129e-05
-3.19897085447324e-05
-6.4239215248041e-05
-4.1864801190789e-05
-5.77878365702818e-05
3.3311469574733e-06
-1.48013655427122e-05
-1.76785162605028e-05
-2.6089554953231e-05
-1.04127187995312e-05
-2.09454610779888e-05
-1.22414224106332e-05
-1.59040297283751e-05
-2.27483914803234e-05
-4.25896643222651e-05
-4.37142753582877e-05
-1.59316484657704e-05
-5.06429865400399e-05
-1.30571388928766e-05
7.60720303557725e-07
-2.44625565721196e-05
-3.1552515211199e-05
-2.78236318906921e-05
-4.4595932314807e-05
-3.6170789366114e-05
-1.13863668156582e-06
-4.89836181076515e-05
-5.58270507892896e-06
-2.3644270127114e-05
-2.55124183451771e-05
1.63320837901405e-05
-1.33210131554805e-05
-3.65224131359305e-05
-3.05341950915561e-05
-2.29820872014926e-06
-4.91082110491618e-05
-3.95375158993307e-05
-1.85530299283406e-05
-2.9939866319753e-06
-8.19508821982148e-06
-4.79983170177945e-05
-3.32556232087696e-05
-3.48494396743789e-05
-3.90690432713284e-05
-4.57487500456079e-05
-3.30360691366074e-05
-4.24572805990892e-05
-1.91406500964366e-05
-8.81707006032257e-06
-2.16032139255688e-05
-2.19259646274218e-05
-6.72606377723462e-05
-3.27657780000049e-05
-2.91325582281615e-05
-2.38689506252979e-05
-1.62876833129288e-05
-4.47366684294415e-05
-3.99717510893183e-05
-2.99922573704133e-05
-6.81126457974227e-06
-2.00660501723319e-05
-3.92588133370322e-05
-3.5410950609737e-05
-3.85616918782051e-05
-4.21818352370477e-05
-3.48006003262886e-05
-1.90560670650988e-05
-3.81351245316788e-05
3.95173466015076e-07
-2.1491685246456e-05
-3.81644963535962e-05
-1.9348381592262e-05
-5.07053635532151e-06
-4.85142848182059e-05
-3.7407974131248e-05
-5.4784339546657e-05
-3.93338801444334e-05
-2.05033062380399e-05
-4.60589603587378e-05
-3.37454539214239e-05
-2.30195382770273e-05
-3.44433354022799e-05
-8.39227883709809e-06
-2.82027907953413e-05
-1.14892155103023e-05
-4.33241918886731e-05
-2.25047276365585e-05
-2.16425478325096e-05
-5.13730350246763e-05
-4.34287254486852e-06
-3.18535869782873e-05
-2.32280223580064e-05
-3.04217361041754e-05
-8.09929826323747e-06
-4.16578939190037e-06
-4.37976084152218e-05
-2.72767364617268e-05
-3.89325238828445e-05
2.79692807614374e-05
-1.55944525761929e-06
-2.07542427575368e-05
-5.98774286087066e-05
-5.78465433075164e-05
-2.4937000854814e-05
-1.11275242470341e-05
2.83738259817805e-08
-2.87198343709729e-05
-4.96644891504682e-05
-4.36992870522059e-05
-5.73053194800519e-05
-3.34645813887314e-05
-3.62814195928016e-05
-3.0197664809147e-05
-1.1123652294945e-05
-9.98218220848627e-06
-3.15999773002274e-05
-2.17458022239216e-05
5.78789063013418e-06
-2.61750611985762e-05
-4.80860657760991e-05
-3.82788045401534e-05
-4.41936849843127e-05
-2.09563616255049e-05
-2.22596471982111e-05
-4.03689382938703e-05
-3.6942309395049e-05
-4.35536072013685e-05
-1.55163948590297e-05
-4.41277851600668e-05
-5.55470201099352e-06
-2.00705111847433e-05
-3.91575461800284e-05
-5.6031171554598e-05
-4.67674948655431e-05
-3.5408828767144e-05
-5.44288987773637e-05
-2.07367088888513e-05
-4.77452063084869e-05
-4.30936934851049e-06
-2.21545304818649e-05
-2.51277659104172e-05
-3.47968091340932e-05
-3.43731262228138e-05
-1.3141941968279e-05
-5.2395789126393e-05
-4.4461566901726e-05
-3.57111153500665e-05
-3.76378428308257e-05
-2.67020369507207e-05
-4.36894697276106e-05
-3.6893983940242e-05
9.59306169058135e-06
-1.59928975218144e-05
-1.93459818108082e-05
-1.21012023821791e-05
-4.76100220936283e-05
-2.76241669460895e-05
-2.21037021475568e-05
-3.74347635416319e-05
-3.97891581126471e-05
2.98002033105907e-06
-4.56912311686063e-05
-5.10988740374864e-05
-2.24833463316295e-05
-5.3375914045063e-05
-4.34565884251052e-05
-3.86576718057972e-05
-2.46082552210556e-05
-3.88533154570071e-05
-3.77718371703094e-06
-3.52179345684905e-05
-1.41310729828532e-05
-3.47375044120945e-05
-3.99837698145987e-05
-3.59670307001494e-05
-5.54684590103728e-05
-2.35888147446697e-07
-1.77471362083287e-06
-3.52346536690522e-05
-3.29463590040391e-05
-1.6347230006819e-05
-3.43369674443785e-05
-3.35566277438801e-05
-3.17491452189613e-05
-1.25752192907674e-05
-4.14611900572432e-05
-4.60723490319057e-05
-2.79471077634586e-05
-4.54080541120877e-05
-3.9108873811706e-05
-2.56983373216727e-05
-1.10695133441827e-05
-6.05135912811489e-05
-2.31158707656152e-05
-4.35923920429435e-05
2.71766653880623e-06
1.32390422188781e-06
-1.6093939511911e-05
-6.12869012639312e-05
-2.78386426383926e-05
-1.49554346441647e-05
-3.59504023762057e-05
-7.30219012188829e-06
-1.21833681483394e-05
-4.00867381976475e-05
-3.41276409878633e-05
-3.22139799559555e-05
-2.298829785968e-05
-2.35094551555909e-05
-2.8590767958357e-05
-3.91387633302912e-05
2.35800905062151e-06
-5.04303738446062e-05
-3.25152287103145e-05
-2.30592554184157e-05
-4.987894624939e-05
-6.71968460354942e-05
-2.18297459261205e-05
-4.77269319055156e-06
-1.38707732483567e-05
-3.59433341551316e-05
-5.36601668293249e-05
-3.37735006816492e-05
-2.03792004778965e-05
-8.17787726041851e-06
-5.19056792938835e-05
-5.17953247241479e-05
7.69014465649346e-07
-6.19857938871333e-05
-2.57377862048617e-05
-2.21038922458874e-05
-2.59239275041637e-05
-3.18683918576925e-07
-9.11811890326043e-06
-2.03603323566365e-05
-9.79389584003168e-06
-1.84806173634716e-05
-4.44220031038141e-05
-1.92084748005075e-05
-3.36224533676745e-05
-5.75508033287803e-05
-3.61184144010509e-05
-3.53255645536531e-05
-3.12168724576551e-05
-3.54615690833577e-05
-3.31829693877324e-05
-3.9194576927903e-05
-4.54639363894767e-05
-2.1888124610442e-05
-3.60528642468421e-05
-2.24521922736036e-05
-1.52460462024937e-05
-2.93497779430808e-05
-3.62059138630668e-05
-2.45925556524305e-05
-2.9323802537189e-05
-4.60017488778043e-05
-4.93208606391291e-05
1.18710106917178e-06
-4.98640975128269e-05
-1.39365537284312e-05
-1.12603776239666e-05
-2.17237789743041e-05
-2.98092420856639e-06
-2.18310503843562e-05
-3.03102540836326e-05
-4.70300722161699e-05
-4.69770094264587e-05
-2.84309069432829e-05
-1.81944272958943e-05
-3.74759678045563e-05
-3.3716535563013e-05
-8.38510274832734e-06
-1.42444115713825e-05
-2.56541561389475e-05
-7.02694212328373e-06
-2.49623052689583e-05
-2.56140549234776e-05
-1.28488723228403e-05
-1.71592114247429e-05
-6.2770246447006e-05
-3.81170678025054e-05
-3.10935535030214e-05
-1.64683495873033e-05
-4.02742298798525e-05
-4.50614803722187e-05
-1.91833813325038e-05
-2.48143185728751e-05
-5.42871267345463e-05
-2.33793314487854e-05
-5.91406901077656e-05
-4.68228707694799e-05
-3.14376766923696e-06
-2.10738513646863e-05
-7.2181345758958e-06
-2.67341849429142e-05
-1.58362359217241e-05
-7.80009101328292e-06
-4.15634396790514e-05
-2.21447406199416e-05
-4.77858369181008e-05
-3.17320817325657e-05
-4.85606369463749e-05
-3.50853694930464e-05
-2.98502790549444e-05
-3.59131317504347e-05
-2.32045523260289e-05
-2.46348109675193e-05
-5.10180657963967e-05
-4.03437694847497e-05
-2.7571447216933e-05
-7.69620827077442e-07
-4.67405537031204e-05
-3.34076558910496e-05
-1.94682845284467e-05
-4.69924592841363e-05
-1.32722774218705e-05
-3.33123756255206e-05
-5.82912124406789e-05
-5.55356225272971e-05
-3.54377562006162e-05
-8.16718619068834e-06
-4.18246459803576e-05
-4.15630426980859e-05
-2.60105847114087e-05
-3.6521015352796e-05
-4.70156326174207e-05
-1.22034037527426e-05
-2.61636183799422e-05
-3.07055907432887e-05
-1.02950785862626e-05
-1.78760010165787e-05
-1.42262270869643e-05
-2.92482005998793e-05
1.38574250779438e-05
-1.73564295429205e-05
-1.6902101553586e-05
3.14213483781285e-06
-1.4638688593242e-05
-4.26279258433487e-05
-6.85407217036941e-06
-3.22377217957713e-05
-2.05801778354147e-05
-1.78580536543148e-05
1.71818607654599e-06
3.76925607985987e-07
-9.37522829315552e-06
-6.45391079965604e-05
-5.0323109645772e-05
-2.3501335621902e-05
-4.83847901928846e-05
-2.49773738895263e-05
-3.22358562442152e-05
-2.81483841758725e-05
-1.89844840451975e-05
-6.76434015532115e-05
-1.89924403502606e-05
-4.96266415094727e-05
-3.09725492760592e-05
-3.04731886075648e-05
-3.48820687463738e-05
-3.28962907813944e-05
-2.9996741393383e-05
-1.99931816236553e-05
-5.02547787421132e-05
-3.50501496690034e-05
-3.22103903592894e-05
-1.37943781683211e-06
-3.3278297422627e-05
-1.50946213297897e-05
-3.4056862448059e-05
-2.41273024477106e-05
-2.55158848955089e-05
-2.00161822273181e-05
-3.06864600286486e-05
-3.47033366965729e-05
-2.87398056848028e-05
-4.48581144699604e-05
-4.36116503476655e-05
-3.81785479093837e-05
-1.26572652145775e-05
-4.05619648680748e-05
-8.84399854148856e-07
-3.14790136081288e-05
-4.27812633310477e-05
-6.38197884289663e-06
-6.67942547794578e-05
-2.4051476063836e-05
-4.27913643285105e-05
-4.29129684798826e-05
-1.81162925444028e-05
-2.99864838481e-05
-4.41850896580107e-05
-4.36479114152285e-05
-3.26291920507853e-05
-7.17807574600064e-06
1.76353831757801e-05
-1.44143512296792e-05
-3.35231680451647e-06
-1.39532791396233e-05
-2.28629963261947e-05
4.79626504580021e-06
-1.40808969401166e-05
-4.12024802132179e-05
-4.83694413577954e-05
-6.49711493668255e-06
-3.6697900884311e-05
-1.89122894044103e-05
-3.39596023433755e-05
-2.38757279254294e-05
-2.47691055011493e-05
-3.54511997684103e-05
-2.8506077442247e-05
-1.80502218639081e-05
-4.23395234045577e-05
-2.33023741053862e-05
-2.48854782845953e-05
-2.67481700106033e-05
-3.9563814392028e-05
-2.76358764434327e-05
-9.23345787828253e-06
-5.66782851228581e-05
3.04669584799408e-06
-3.87906363831124e-05
-3.59842676240278e-05
-1.67667166493449e-05
-8.03614155099236e-07
-4.96795363960577e-05
-1.57367525892136e-05
-1.73263818562247e-05
-3.21948700922705e-05
-2.45556806132461e-05
-3.63579696247612e-05
-4.17273534477164e-05
-3.59236029762673e-05
-4.73192175940876e-05
-4.71264198347598e-05
2.62055026204342e-06
-3.68822140252361e-05
-5.61136003100456e-05
-3.28336101469588e-05
-4.40869689938007e-05
-5.59948673779665e-05
-6.79331625886101e-05
-3.61147293252449e-05
-5.53745622060247e-05
-1.22485544161919e-05
-1.32519555220665e-05
-2.85953624265806e-05
-5.55084535238226e-05
-5.48933965414026e-05
-3.24444728471755e-05
-2.55793876315584e-05
-3.1939918934606e-05
-2.05095242885919e-05
-2.45879576213814e-05
-5.78036915461486e-05
-3.00061371251911e-05
-6.09317646193631e-05
-5.29559305165405e-05
-4.65561154035621e-05
-1.26038543452896e-05
-3.86160693669286e-05
-2.11426924599327e-05
-7.11942928565421e-05
-3.74876106988307e-05
-3.63436788253357e-05
-5.78865218476385e-06
-5.32036943057597e-05
-3.34443307015105e-05
-3.25734020965545e-06
-2.21216504491297e-05
-3.46865985444363e-05
-2.59814121359769e-05
-1.54678431749057e-05
-4.99204904004045e-05
-2.48007928326489e-05
-3.66448463127803e-05
-6.97703606855597e-05
-2.17464436542333e-05
-4.276045799748e-05
-5.18419254556077e-06
-3.02850415718667e-05
-3.88999119892338e-05
-3.64640296802528e-05
-1.0376602130095e-05
-6.02009037219506e-05
-7.07508556012558e-05
-1.4611714481308e-05
-1.85255323921101e-05
-4.06255907962559e-05
-1.82251735928894e-05
-4.63833832390382e-05
-8.39634079785152e-06
-1.56708008734836e-05
-2.19001817293215e-05
-3.64175797148063e-05
-1.20626223958553e-05
-1.39108666304329e-05
-6.6101631017462e-06
-3.50268101533847e-05
-3.6310273778502e-05
-1.45151685689671e-05
4.20737823195415e-06
-3.23157773783115e-05
-9.51712038907753e-07
-2.8334693562834e-05
-3.64012512171278e-05
-2.97464876229185e-05
-3.09400607249903e-05
-2.70159957940465e-05
-4.29190989682152e-05
-1.08718771991851e-05
-1.25428933184927e-05
-2.78953580341421e-05
-3.17536427454444e-05
-4.68238896228061e-05
-2.97997527657492e-05
-2.22851835987258e-05
1.51016755055394e-06
-5.75924381377147e-06
-5.87332575841889e-05
-2.92253991280624e-05
-1.54259166758943e-05
-2.79605781685955e-05
1.11151373649299e-05
-4.58205298809999e-05
-2.9737898350828e-05
-1.37639831950576e-05
-2.71777086013675e-05
-1.12261788607601e-05
-5.41463890517245e-05
-3.28647592015516e-05
-3.17927947173222e-05
-2.12793369124807e-05
-4.37865102290449e-05
-2.12838124608271e-05
-1.84122136050588e-05
-4.55495699563817e-06
-4.51787213371367e-05
-1.16046316864416e-05
-8.8488601588757e-06
-2.83534866755503e-05
-4.10195378353717e-05
-2.24257536290445e-05
-3.42609754832003e-05
-5.42974007508604e-05
-3.49111394226861e-05
-7.57521863187921e-06
-4.37876288159608e-05
-3.43139421166755e-05
-8.38051768347152e-05
-3.00743298426499e-05
1.83311717500613e-06
-6.08056856627917e-05
-4.0465148651176e-05
-2.33888323372792e-05
-1.24538608936007e-05
-4.47478718828487e-05
-3.24132252279588e-05
-6.71264263726704e-05
-4.07649449434959e-05
-6.00968642241846e-05
-1.47263695062772e-05
-3.16103569084206e-05
-2.74602648531334e-05
-5.01067119408354e-05
-2.68798394425187e-05
-4.74579978338075e-05
-3.00433203391118e-05
-2.27323210025718e-05
-1.61924605602446e-05
-4.679292809598e-06
-1.44983872290548e-05
-3.3151024326447e-05
-2.71160601155804e-05
-2.87044698963473e-05
-3.46550363133962e-05
-1.74168771245831e-05
-1.07032586535724e-05
-6.81869667103475e-06
7.44228378936482e-06
-3.30176997584967e-05
-2.64167018411426e-05
-1.86887910415366e-05
-2.43150196388911e-05
-5.50349870930646e-05
-4.87571542031714e-05
-4.60973338181156e-06
-1.03774682024397e-05
-3.50432908067673e-05
-2.49808031246399e-05
-6.1484354413766e-06
-1.74718212732125e-05
-4.04909837661706e-05
-4.34612825700564e-05
-2.3848125327193e-05
-1.61330518598038e-05
-1.09589571487919e-05
-3.97221265948873e-05
-2.72907821265254e-05
9.51556710591612e-07
-3.84036885492936e-05
-2.21557876177255e-05
-1.13121442747019e-05
-2.70465189811218e-05
-5.37178487025676e-05
-4.06083176855878e-05
-1.6770993034013e-05
-1.90270287464463e-05
-1.45045186910584e-05
-4.29443496391041e-05
-2.00265266892788e-05
-4.65615976585091e-05
-1.4023035948976e-05
-1.55514336011057e-05
-2.67020688977772e-05
-3.0401371265559e-05
-3.75220117037968e-05
4.12487216642616e-06
-5.8617872057954e-05
-3.92740727393262e-05
-4.41026247234627e-05
-1.49894828960315e-05
-2.66847128708164e-05
-4.05383039531593e-05
-1.64651136354252e-05
-1.267279970795e-05
-2.57074238642232e-05
-4.97632006833454e-05
-3.57783288237416e-05
-1.26438352674923e-05
-5.31642510750893e-05
-3.65437187333772e-05
-2.22373081952205e-05
-2.96943230066698e-05
-4.28271506904936e-05
-4.71787615134677e-05
-2.57532640993918e-05
-2.89849748680943e-05
-1.97970790362634e-05
-3.31008159483007e-05
-1.90630220357184e-05
-6.62206058097141e-05
-4.13585852311541e-05
-3.3735244328608e-05
-1.73585893203927e-05
-5.91478401033016e-05
-5.28764217647724e-05
-4.32814605788863e-05
-2.3787722601561e-05
-5.49064508869902e-05
-1.92741529616511e-05
-3.04547604101536e-05
-1.23481112005839e-05
-3.29780220915174e-06
-4.15496399374607e-05
-2.44663688755633e-05
-3.654465347469e-05
3.30007350756843e-07
-4.34630280426398e-05
-1.04689174238658e-05
-3.67936869587851e-05
4.99472300463433e-06
-1.66481199695082e-05
-5.65213522269591e-06
-4.74513574113745e-05
-2.24693371803397e-05
1.25498534609778e-05
2.00893131152806e-06
6.70229084266661e-07
-1.87944189423617e-05
1.0657068017049e-05
-1.31502476932134e-06
-1.9373427987307e-05
-2.67320751987826e-05
-3.5141591801614e-05
-4.28608903874441e-05
-3.43618817557499e-05
-3.26680632982634e-05
-4.29644275782239e-05
-5.01563321195965e-05
-1.98326910801487e-05
-6.79480063720324e-05
-7.37668050267065e-06
-2.18216339957745e-06
-3.77981721142371e-05
-1.9641446926548e-05
-5.15365168784872e-05
-4.96023817356347e-05
-2.81501878942654e-05
-2.32764980393758e-05
-3.20787264949011e-05
-1.03094152301994e-05
-8.63844844234008e-06
-5.716036957327e-06
-2.78132059837306e-05
-3.41497725897405e-05
-1.4581859742654e-05
-1.75802325093916e-05
-2.2356440731999e-05
-3.0207251696751e-05
-2.59017605617916e-05
-2.40158706536815e-05
-4.28383307826908e-05
-3.79811062294272e-05
-3.65887480674739e-05
-3.87363049206071e-05
-4.76284859946565e-05
-3.39124614076508e-05
-2.24534997503782e-05
-3.12128245388859e-05
-4.43069848987563e-05
-1.59597765038542e-06
-3.94954790484776e-05
-2.78339832175809e-05
-6.51138083388413e-06
-2.0288761216447e-05
-1.39946449928307e-05
-2.17924327095507e-05
-6.23916469694829e-06
-1.00788021677801e-06
-3.17138808736496e-05
-5.4881170273822e-05
-2.07645822583253e-05
-4.00958049954428e-05
-3.0356678616542e-05
-7.26992869556202e-06
-2.66259799919853e-05
-1.1977077598163e-05
-2.14502103728445e-05
-3.15846272803198e-05
-5.05562647842469e-05
-5.26282751412197e-05
-4.35035628435175e-05
-4.45885240226907e-05
-1.95146028678558e-05
-2.15764185460586e-05
-2.05901344889992e-05
1.99157413772529e-05
-4.18435050910151e-05
-4.24855214594314e-05
-3.75720804310879e-06
-4.2789058058517e-05
1.46511944998001e-05
-2.96822124320786e-05
1.57539615525002e-05
-2.06102323928758e-05
-3.49370330800055e-05
-4.34523251969553e-05
-4.07920015001762e-05
-2.61148485734331e-05
-2.44726582232461e-05
-2.12872740996258e-05
-2.91264551712747e-05
-6.63528008602192e-05
-5.51106857100285e-05
-4.41915031978811e-05
-1.26954344596774e-05
-4.7319604972439e-05
-3.37808244613018e-05
-5.60872523417761e-05
-2.57662671081039e-05
-5.81141251558299e-05
-4.09122564112261e-05
-2.01832396137151e-05
-4.08221330556029e-05
-1.56877222704972e-05
-4.89233055274572e-05
-6.14540951287726e-05
-3.59939535977184e-05
-6.62612486461983e-06
-2.90817572193708e-05
-1.82168274625122e-05
-4.43284724122985e-05
-4.66776694877205e-05
3.69555714271416e-06
-5.80927108452913e-05
-1.89000856419067e-05
-1.98467544558334e-05
-3.80441461358647e-06
-1.65837934385218e-05
-2.67055155091013e-05
-5.88477589864535e-05
-2.58177857013162e-05
-1.88398180516863e-05
-2.51148201128217e-05
-1.80777606123886e-05
-4.11012643506427e-05
-1.05606558669153e-05
-3.84777389793537e-05
-8.21068940440957e-05
-3.69440706409882e-05
-5.22309163479158e-05
-3.48283177114443e-05
-3.03667420872105e-05
-4.15358339379771e-05
-3.53114594952601e-05
-3.61975172223589e-05
-3.09009608198194e-06
-1.15617580955201e-05
-3.7516561855396e-05
-2.24068502768411e-05
-1.63219132455418e-06
-2.23526164130727e-05
-8.4849974647166e-06
-7.54295299530125e-06
-2.85629124399606e-05
-1.53830549531329e-05
-1.56363432456158e-05
-4.30832656722993e-05
-3.57793185253602e-05
-3.49983629633873e-05
-3.71266273573248e-05
-4.10722546266115e-05
-4.24601511551972e-05
-2.68101040663654e-05
-3.99024889853262e-05
-7.69873859530247e-06
-3.39433197624324e-05
-1.09049628300989e-05
-4.41830554306662e-05
-2.81211448279132e-05
-1.93515113703989e-05
1.30585334363176e-06
5.37425478824075e-06
5.13966529593047e-06
-2.60787001731443e-05
-5.50124386504378e-05
-3.97766021128311e-05
-1.84384574132128e-05
-3.06647853732026e-05
-3.18992112415711e-05
-1.11191622167174e-05
-2.17708287771209e-05
-4.75316480111542e-05
-3.47306739404521e-05
-3.26770336485912e-05
-3.4534205857231e-05
-6.85700890020208e-06
-2.58842289278848e-05
1.89005507253686e-05
-4.92879711471483e-05
-1.51201708110334e-05
-2.60187810564086e-05
-3.07368570152437e-05
-1.47287839412802e-05
-5.17803397988055e-05
-3.51097877047589e-05
-3.39443317709977e-05
-3.74408546813607e-05
-2.02980742561641e-05
-3.3191149638152e-05
-5.36740939740283e-05
-3.08574120552001e-05
-5.13082242546343e-05
-4.48001715974004e-05
-6.45975022237434e-06
-1.80094679751883e-05
-5.80849848626432e-05
-4.15481438593561e-05
-2.75993753701453e-05
-7.96796436377865e-06
-2.95660704712719e-05
-3.97681846070816e-05
-3.12223781731262e-05
-4.76187527158402e-05
-2.70441372785092e-05
-6.61137789861235e-05
-2.46048762374386e-05
-3.24832632421342e-05
-2.42757531133172e-05
-4.06289882782091e-05
-4.50442478227083e-05
-3.0242815261178e-05
-3.87916847455886e-05
-5.18530107153376e-05
-2.76747803676268e-05
-2.69908281708773e-05
-9.00805601836187e-06
-2.17061102102528e-05
-4.1024791216252e-05
-7.44858569709548e-06
-4.7699665050221e-05
1.22505019221513e-06
-3.6325710177704e-06
-3.78081140663358e-05
-4.98331065490535e-05
-3.3313470620665e-05
-2.69180856223898e-05
-3.49713347843126e-05
-2.20216614292511e-05
-1.76373660709125e-05
-2.00561480104945e-05
2.06327234907473e-05
-3.88455267763025e-05
-6.08669107381146e-05
-2.93202627300576e-05
-1.38844803246705e-05
-5.44878064421311e-06
-4.80885034124423e-05
-2.98862347535996e-05
-3.21297497493272e-05
-2.30961831917645e-05
-1.8283140986874e-05
-2.81469386880948e-05
-4.64441485865802e-06
-2.79723941358622e-05
-2.39835096417967e-05
-1.99587293099792e-05
-1.30431917746758e-05
-2.09291723456895e-05
-1.7645461873183e-05
-3.94655037178036e-05
-4.35331231700779e-06
-1.64413191799975e-05
-2.22003982193836e-05
-2.49711801523689e-05
-1.43344350545253e-05
-1.85924959968231e-05
-1.04340332516342e-05
-2.77333180792936e-05
-5.15594642132144e-05
-1.48007378789199e-05
-4.54235487538622e-05
-4.15321685864496e-05
-2.62811563362377e-05
-3.14302018933303e-05
-2.9852968498822e-05
-5.07408342124477e-05
-1.22100490422667e-05
4.09195150570456e-07
-9.92684286197282e-06
-2.7662282840288e-05
-3.923821624914e-05
-4.64108436382637e-05
-8.91610255599712e-06
-1.80312197377373e-05
-3.73638423365545e-05
-2.95258631386392e-05
-5.08553175867006e-05
-3.57219567425177e-06
-2.35341416638797e-05
-5.1243938555517e-05
-3.24374654207475e-05
-4.33524467284533e-05
-3.44204622897937e-05
-1.01918774886268e-05
-2.66091477920044e-05
-1.64740060297956e-05
-3.98183613157189e-06
-3.80660686524026e-05
-5.61227510555683e-05
-4.40712785184538e-05
-3.2954092099134e-05
-3.19413208501311e-05
-2.11766189801948e-06
-4.07679819917382e-05
-3.26873709663759e-05
6.92370426778677e-06
-2.23939098212892e-05
-2.56880032297425e-05
-2.08935567290533e-05
-2.85410154022048e-05
-4.91737343852292e-05
-3.78300927899503e-05
-5.10230301074634e-05
-3.33766703200674e-05
-4.35293752852303e-05
-3.64178930464714e-05
-2.85459837515909e-05
1.2238766959795e-05
-1.69585505130326e-05
-3.5435984717406e-05
-4.58094029070801e-05
3.08800337655181e-06
-3.12218142059732e-05
-6.08739244997872e-06
-1.64050110274097e-05
-3.67989416470807e-05
-3.34876656891436e-05
-1.68823117405866e-05
-1.70071553079238e-05
-2.50139371905157e-05
-2.81546078315897e-05
-2.52435249223759e-05
-4.19812193960711e-05
-2.43555528608154e-05
-3.80055095629395e-05
-3.85975829627217e-05
-3.5715228310721e-05
-5.16407769136271e-05
-3.26721166461025e-05
-5.36494459683898e-05
-2.16140719844537e-05
-1.13337234275994e-05
-1.14619509917789e-05
-2.08712985672346e-05
-2.99221889415217e-05
-4.83980897168486e-05
-5.84295953248068e-05
-2.62714312674777e-05
-2.84919240605916e-05
-1.77385304968907e-05
-2.79981405528837e-05
-4.55544721399762e-05
-1.63647725299086e-05
-2.68075044255666e-05
-3.65238557630455e-05
-5.12348545483494e-06
-2.27182526178209e-05
-4.08703982021617e-05
-3.89843151553105e-05
-1.10351822890958e-05
-5.03056797644514e-05
-3.05546460475596e-05
-3.01439386416678e-05
-5.30477538423894e-05
-1.9119051727811e-05
-6.45494867475779e-06
-4.46788778691818e-05
-4.97863268801558e-05
-3.52464568048586e-05
-2.90037446303434e-05
-2.70444478661842e-05
-5.27083131817738e-05
-2.9991260578462e-05
-1.81608566255367e-05
-3.01999015315511e-05
-9.59998452638411e-06
-2.5790738274205e-05
-3.55853298128373e-05
-2.8811122560711e-05
-3.82405425591726e-05
-2.4863203270796e-05
-1.68290131031773e-05
-9.81713747327915e-06
-1.46388700732906e-05
-1.48261044920453e-05
-2.8026004470946e-05
-3.53686086353583e-05
-3.94256018752488e-06
-4.00759455308583e-05
-2.12581762346102e-05
-1.27819736689185e-05
-4.67775809228234e-05
-2.0341840429591e-05
-2.66563828787396e-05
-6.10189578497755e-06
-3.1032476879335e-05
-3.80857009881941e-05
-3.94213161935524e-05
-1.50416283270558e-05
-2.22806458259529e-05
-3.38312675281774e-05
-3.11037070870683e-06
-3.44459867352938e-05
-4.55509766225066e-05
-3.02818916342984e-05
-1.34305524052205e-05
-5.78884097071628e-05
-3.6484921566088e-05
-1.59636740726694e-05
-4.67357112553788e-05
-3.61912351249706e-05
-1.85355009128043e-05
-3.41629180403419e-05
-3.88760310859703e-05
-2.50679464294123e-05
-6.3761309937875e-05
-3.87577250309646e-05
-4.52737012020726e-05
-2.2417505176702e-05
-3.91791579186847e-05
-5.03878448802623e-05
-1.55387597776419e-05
-3.18589318509665e-05
-1.11311230794968e-05
-1.67943897421657e-05
-2.37226506603462e-05
-3.0073169825151e-05
-4.624326621961e-05
-2.2995121193365e-05
-2.62282007135195e-05
-4.09769899873004e-05
-2.50630451993664e-05
-4.85921683754686e-05
-3.21933005029655e-05
-1.95072672075466e-06
-4.52634924871783e-06
-6.53245362787671e-05
-3.52668848522601e-05
-2.80660080051764e-05
-3.21441351584627e-05
-3.88239564562957e-05
-2.38849088192757e-05
-4.07058689505805e-05
-4.39585380501641e-05
-1.95476615851408e-05
-3.93496966099397e-05
-4.57188732499418e-05
-2.18765374767479e-06
-6.03043919149063e-05
-3.01600506721836e-05
-2.48107387115278e-05
-4.43538522158575e-05
-4.71735254299046e-05
-1.74772736618902e-05
-2.07341604401999e-05
-1.41188797444974e-05
-4.76126968664089e-05
-1.98619216004285e-05
-5.04659142686911e-05
-3.80972525254324e-05
-3.56713951732496e-05
-4.36001353972734e-05
-7.07306779863528e-05
-3.27403920508047e-05
-3.01384805266553e-05
-3.77204324735243e-05
-6.1977547577376e-06
-3.94825004449537e-05
-7.83805166164007e-05
-3.92818694341784e-05
-4.18706069814803e-05
-1.17905017439776e-05
-2.54170087460938e-05
-3.88415826632209e-05
-2.61596106127395e-05
1.81917957979533e-05
-3.06610525430647e-05
-3.4175164302914e-05
-4.39332038563276e-05
-1.77550608041994e-05
-2.98363000385694e-05
-8.77723592743797e-07
-8.41819758511915e-06
-7.64708438055928e-06
-3.14761757337259e-05
-2.98249435625167e-05
-1.89464371945587e-05
-2.10007898627242e-05
-2.22811512182703e-05
-2.78967932883843e-05
-3.31184861528881e-05
-5.34373980031439e-06
-3.30780872425116e-05
-3.94258596530332e-05
-5.4398696354754e-05
-1.49583554110778e-05
7.97498598367978e-06
-8.69778695900578e-06
-5.19316247315321e-05
-4.24780106236691e-05
-9.85642814921408e-06
-3.01996339423047e-05
-5.13807190537093e-05
-3.488776520043e-05
-3.61052005107802e-05
-5.48605291294862e-05
-2.55962409087719e-05
-8.47928558775822e-06
-5.4954745218638e-05
-3.5254413986023e-05
-5.09669741263312e-05
-2.16609137795101e-06
-4.6867060302604e-05
-4.28982371905313e-05
-4.45366818187107e-05
-6.86035783726731e-05
-3.79302872344729e-05
-1.71253165554006e-05
-8.05398168240499e-05
-1.42215710592415e-05
-7.02737761391751e-05
-4.69916861790156e-05
-6.75525760279254e-05
-1.85938243724685e-05
-6.15980776095906e-05
-1.93024318532037e-05
-1.40859912585883e-05
-4.53256725669967e-05
-1.27419314912215e-05
-1.31436982989851e-05
-6.11736405206379e-05
-2.81778843165214e-05
-1.83939252656861e-05
-3.06435488741972e-05
-3.96652085780627e-05
-4.21005058158267e-05
-6.95954643706801e-05
-4.02961301568825e-05
-4.92638664102743e-05
-1.84429081096193e-06
-2.90700325760386e-05
-3.69725215389011e-05
-3.16758533361167e-05
-4.40637923308008e-05
-2.36268124965885e-05
-3.92873931281541e-05
-3.36310645471491e-05
-6.42512369865702e-05
-2.41298038449614e-05
-3.65539134738507e-05
-7.51380942926298e-06
-4.63316419590131e-05
-3.02636460666527e-05
-2.95237766795952e-05
1.34938785560969e-06
-3.20841027393086e-05
-5.77962156827988e-05
-2.98266487345989e-05
-3.12458001684317e-05
-1.96510017395738e-05
-1.87417827928239e-05
1.53917643834251e-05
-1.54903355845647e-05
-1.97451396936924e-05
-2.21043942095505e-05
6.72482378539974e-06
-4.72767865896968e-05
-4.28017952599426e-05
-4.73174222873891e-07
-1.48986092482971e-05
-3.09098972667648e-05
-4.58529746395253e-05
-4.71057555963423e-05
-3.26788925868995e-05
-1.92542092470342e-05
-1.63594598784542e-05
-1.04052036453068e-05
-6.32991389507128e-05
-4.10162369398052e-05
-3.28052114836344e-05
-2.08587641262122e-05
-5.20005485189933e-05
-2.78551596112521e-05
-3.15194089132831e-05
-3.55585712053446e-05
-3.46209116665998e-06
-3.06811751910235e-05
-3.44794125890431e-05
-1.83423329531452e-05
-3.94925263233554e-07
3.57013224767729e-06
-3.58063348939475e-05
-2.3788755643859e-05
-5.84759911566975e-05
-3.38268614920041e-05
-5.50414889159601e-05
-5.21288484576727e-05
-3.75988627665443e-05
-1.4909657358707e-05
-3.13461417281805e-05
-4.05534450320767e-05
-3.00292737216938e-05
-3.01820890421941e-05
-4.01736040295141e-05
-1.4572174046208e-05
-6.93660488370006e-06
-4.39768401375121e-05
-2.8704586065397e-05
-4.21075052273687e-05
-2.67320815979082e-05
-2.72013290667757e-05
-1.64235390827743e-05
-4.88575157565534e-05
-1.21030077723635e-05
-5.3228207045911e-05
-2.44198192963852e-05
-3.54807637551022e-05
5.37835529258951e-06
-2.37053499714635e-05
-4.95762514427759e-05
-6.6672350929534e-06
-1.63761184733705e-05
-3.60261905265958e-05
-4.47130633926669e-05
-3.61333651822899e-05
-2.87141880843085e-05
-1.48082218247542e-05
-1.77787344174284e-05
-1.77026621384698e-05
-1.74105517482198e-05
-2.54755668802476e-05
-8.56358830312624e-06
-1.53703309661688e-05
-4.33256085828229e-05
-2.45494550083097e-05
-3.11259339707776e-05
-2.00593885371915e-05
-3.73673988255889e-05
-2.31418432242615e-05
-4.40365784826122e-05
-1.47132849015375e-05
-3.50369679427748e-05
-4.30596245988989e-05
-1.52451337519199e-05
-5.50706294958036e-05
-3.47717854464533e-05
-1.92680028434028e-05
-3.24904861576593e-05
-3.47327770133768e-05
-5.175019066743e-05
-3.59264704241919e-05
-2.67771953022063e-07
-5.07939323855893e-05
-1.46865409997181e-05
-2.36278084724156e-05
-4.29406797605178e-05
-2.08219675675154e-05
-1.96829270038344e-05
-2.54789086037739e-05
-2.5467999843784e-05
-2.37435162273271e-05
-4.3839237066948e-05
-1.28214243661176e-05
-4.20075581510631e-05
-1.71116234123741e-06
-2.67053390721027e-05
-9.18614296965835e-06
-5.23697529088949e-05
-4.43726106607461e-05
-6.71783566137513e-05
-2.79976138945056e-05
-6.83113397469248e-05
-2.27886052438885e-05
-3.43177784633787e-05
-5.26603640765433e-05
-1.97068877086786e-05
-3.52980869535298e-05
-2.82094380915968e-05
-4.7882935719891e-05
-3.46799945498069e-05
-5.85597709724202e-05
-3.73570237913881e-05
-7.09137737406025e-06
-4.7426528949054e-05
-3.13946443617515e-05
-9.93025477270622e-06
-3.23874478646726e-05
-2.16318039196993e-05
-3.06801384267957e-05
-2.29664423811086e-05
-1.57354549323582e-05
-2.47615223604801e-05
-2.39448350624161e-05
-1.86187244744501e-06
-2.58332894788591e-05
-5.06056663115508e-05
-1.83700908752817e-05
-3.55880531348624e-05
-4.56655608022781e-05
-5.10501153508018e-05
-4.18328668966115e-05
-1.39672443526592e-05
-2.27193271152598e-05
-3.90642181359458e-05
-1.7918124257537e-05
-3.70033625392264e-05
-2.8141019470447e-06
-4.86125845745894e-05
-2.26111363159273e-05
-3.04474582050998e-05
-1.39216115602887e-05
-3.16420887598689e-05
-3.98252050572264e-05
-2.18281773209501e-05
-2.45257607913213e-05
-4.10646807749671e-05
-3.67486466038338e-05
-2.7568908390445e-05
-3.80972655533949e-05
-6.13926511254437e-06
-4.62627250112228e-05
-3.92050423100758e-05
-1.3352009098146e-05
-5.14546919372932e-05
-4.7589043064023e-06
-1.85347032334851e-05
-1.35526139783784e-05
-1.37223106994934e-05
-7.97447799642217e-05
3.99642836368505e-06
-6.04887392337234e-05
-2.682447004841e-06
-6.53015462036251e-05
-2.44289559465767e-05
1.03631657794842e-05
-3.64645959343569e-05
-3.57029863270166e-05
-5.75843121496494e-05
-1.63318669874657e-06
-1.80491315817486e-05
-4.9947061131767e-05
-3.75964997660794e-06
-3.67795418944649e-05
-2.73043998681221e-05
-2.16484664933519e-05
-3.74532368305273e-05
-3.48789894685146e-05
-3.04780529840128e-05
-5.66409164486164e-05
-2.32599992005128e-05
-1.72377654056009e-05
-5.08803084437763e-05
-5.45420379558872e-05
-3.76716339276909e-05
-6.10352859746805e-05
-4.27245734071575e-05
-1.66816852123988e-05
-4.65233269405146e-05
-3.21848376581212e-05
-3.32758064425578e-05
-3.7015987727946e-05
-3.70074582967367e-05
-2.38505167206335e-05
-1.84596954168641e-05
-3.13198376023325e-05
-4.65252745806567e-05
-4.28677110697139e-05
-5.07636920915568e-05
-3.22172376614001e-05
-7.97168819800836e-06
-4.67272275861983e-05
-2.32382863500657e-05
-4.58234876099638e-05
-5.40735684856836e-06
-2.90049191338997e-05
-3.88429544870151e-05
-5.30943877215707e-05
-2.66481151912519e-05
-3.38546527765415e-05
-5.35016630139317e-05
-3.44113038185767e-05
-1.06568632682316e-05
-3.03622360255259e-05
-2.21190361542321e-05
-3.95152429628724e-05
-4.20273456379297e-05
-1.54962285346627e-05
-3.23104378293439e-05
-4.19061126533897e-05
6.67594164851901e-06
-2.65640377013763e-05
-1.435084062119e-05
-1.18279421834669e-05
-5.01903549153488e-05
-2.02681402927758e-05
-4.46074505291713e-06
8.29956689321494e-07
-2.08720382635457e-05
-2.43804535904316e-05
-2.5967451474597e-05
-1.26427389801435e-05
-2.14968774943357e-05
-3.05638151810129e-05
-8.37394927441384e-06
-1.10458655479466e-05
-4.98776589366846e-07
-2.22539301000616e-05
-2.55658420620516e-05
-3.7414660734004e-05
-5.16547375345765e-05
-3.59577165546306e-05
-2.59138718524496e-05
-6.58053120092151e-05
-1.05690048524406e-05
-3.05850428381264e-05
-5.19073854951823e-05
-6.89947690416968e-05
-1.55845066120312e-05
-2.73071137689257e-05
-7.66542217089308e-05
-1.5966618341122e-05
-2.48403408546928e-05
-3.64356378454566e-05
-3.52119103740677e-05
-3.72063225991126e-05
-4.00847580132766e-05
-1.45314131018495e-05
-5.96225412396811e-05
-4.03094604199152e-05
-4.91125350971853e-05
-6.01555915862635e-05
4.01238056111975e-06
-2.09891646783869e-05
-4.4436013655492e-05
-1.47080152362039e-05
-1.30678960825179e-05
-2.29389063289006e-05
-1.10463242172167e-05
-3.9603673351179e-05
-2.5089253528837e-05
-3.17099575438997e-06
-8.54413736968028e-05
1.02873978610375e-05
-9.40779204641216e-06
-3.69550763463604e-05
-2.96530425062144e-05
-4.41930355347063e-05
-2.37612025499022e-05
-1.47454525142599e-05
-2.02226422894539e-05
-3.90198425857834e-05
-2.42291662193689e-05
-3.70868743358641e-05
-3.65747780449095e-05
-2.48627212038111e-05
-6.7314946311584e-05
-2.48581267237156e-05
-6.51992912627146e-06
-2.42322139469583e-05
-3.88183265073738e-05
-2.47215703182159e-05
-2.56725000101419e-05
-2.05561152691356e-05
-2.51840914434338e-05
-5.74682419012766e-06
-2.97787472196261e-05
-3.89127753316115e-05
-2.53578833425719e-05
-1.43546489288975e-05
-6.41550913082415e-06
-3.57540819911053e-05
-3.46094973208895e-05
-4.99895181310345e-05
-6.13871617130798e-05
-4.01946042810378e-05
-2.55437518825431e-05
-4.00815935319708e-05
-4.02858002865651e-05
-4.04684729367489e-05
-9.14512771179598e-06
6.10538220713421e-06
-3.44230818004665e-05
-5.07767377890499e-05
-2.13426341910101e-05
-5.13632603258577e-05
-7.42556156609581e-06
5.31417864954373e-06
-2.21262473374717e-05
-5.5194486395128e-06
-1.78211026754904e-05
-3.30147624891454e-05
-2.097042199913e-05
-2.24277374272939e-05
-1.6421614849047e-05
-3.13694518093606e-05
-1.82273822370128e-06
-3.41002283243322e-05
-3.77492954241099e-05
-5.64703411640196e-05
-6.62895693738008e-06
-2.05730442565581e-05
-4.19368939658516e-05
-4.06952015903769e-05
-3.55649589255309e-05
-5.5525628972765e-05
-7.14237416679406e-06
-3.25141501099089e-05
-3.29883216875583e-05
-1.48399295383437e-05
-1.22861656605512e-05
-4.52347305969124e-05
-3.31347782688118e-05
1.52031603614134e-05
-4.70784378919493e-05
-4.28885418061555e-05
-2.64762946474388e-05
-3.32749495131374e-05
-1.90719804046351e-05
-2.70092359179017e-05
-2.51990272763022e-05
-3.14801118862516e-05
-2.76701134919744e-05
-4.63349928651744e-05
-5.07885674966769e-05
-3.74569178846017e-05
-2.93873794325961e-05
-2.32501828370085e-05
-4.6101491877663e-05
-5.06347052887011e-05
-5.16379177822217e-05
-4.03967260451993e-05
-4.12189010266374e-06
-2.95349608008964e-05
-3.76323867260551e-05
9.22235111808555e-06
-6.01088462123119e-05
-2.39971516923749e-05
-3.81781514099186e-05
-3.37714602280062e-05
-1.90991167578688e-05
-4.50294002615329e-05
-9.74979343766624e-06
-2.59883637452587e-05
-1.64637536856661e-05
-3.44955278626561e-05
-2.08562030226269e-05
-5.3372464230496e-05
-4.6259385652456e-05
-2.6656710324265e-05
-3.08895748089073e-05
-4.37190109662903e-05
-4.21327695119636e-05
-3.61131751603107e-05
-5.21674126982452e-05
-2.59939880425473e-05
-3.02590030610693e-05
-2.34955088918513e-05
-2.21769222167678e-05
-3.01165110180641e-06
-2.22525815128322e-05
-2.37712387566632e-05
-4.43239505461193e-05
-4.13361724583309e-05
1.15093064667627e-05
8.64427571139127e-06
8.9582555836784e-06
-4.35484947886962e-05
1.52883680820494e-05
-1.67835992664963e-05
-1.95644552688493e-05
-2.58217374499373e-05
-3.84983592432337e-05
-3.39099677434322e-05
-4.51192895168597e-05
-2.56539622420701e-05
4.67406387467178e-06
-8.87252913844109e-06
-2.55413477931053e-05
-3.49148606706131e-05
-2.42584986032147e-05
-6.13508714579127e-06
-2.21807562551879e-05
-2.94469349167942e-05
-4.91544616352118e-05
-3.60301876960616e-05
-4.46551070658701e-05
-2.29444378080575e-05
-1.22477438601545e-05
-7.21133401976151e-05
-7.67768385571852e-06
-6.22573436528072e-05
-6.79150099914459e-05
-3.72434973770405e-05
-2.78945607931828e-05
-4.94869187542315e-05
-6.02782444919858e-05
3.7095124995832e-06
-3.40092238139612e-05
-3.99851821622741e-05
-3.9218850304047e-05
-4.39314817468636e-05
-2.70452056812165e-05
1.25180660802462e-06
-5.88811046752833e-05
-1.73794605294021e-05
-3.07753031334723e-05
-4.7438481998641e-05
-1.91763724228056e-05
-2.86564840050369e-05
-6.32811123847421e-05
-4.42820993893764e-05
-4.11562666595658e-05
-1.19702387184989e-05
-5.30340012030044e-05
-3.09164810706938e-05
-1.26558280304684e-05
-2.64554073649719e-05
-3.5084097328924e-05
6.86298169807871e-06
-2.7916292005062e-05
-4.18236601855519e-05
-1.18570938915555e-05
-3.76724107233451e-05
-4.5116223076231e-05
-7.72478223797846e-05
-1.95984887180023e-05
-4.27080083421681e-05
-5.76191689989671e-05
