# Supplementary material for: Research on computational propagation and identification of mine microseismic signals based on deep learning
Source: PLoS One. 2025 Oct 22;20(10):e0334641. doi: 10.1371/journal.pone.0334641 (PMC12543183; doi:10.1371/journal.pone.0334641)
Supplement: S7 Data — (ZIP) [file pone.0334641.s007.zip › 000100900001671.xlsx_0.txt_24.txt.txt]

-1.32791505960016e-05
-2.32721532094093e-05
-3.52400963425824e-05
-2.43887712172215e-05
-8.40953663850017e-06
-3.71372274246554e-05
-6.21919455953416e-06
-3.13228837572792e-05
-6.77385589010644e-05
-4.11703335130874e-05
-2.89087965580405e-05
-7.19102614242233e-06
-4.65847996424413e-05
-1.31498011143051e-06
-4.45980511978054e-05
-2.82502370190413e-05
-3.00663589494986e-05
-2.39194409551514e-05
-2.93726280302313e-05
-5.73904550598003e-05
-1.73884919788349e-05
-3.0720269592618e-05
-6.76205624222343e-06
-2.23510385264412e-06
-2.98879198703985e-05
-6.00022238353113e-05
-2.34246789613116e-05
-3.07873827218104e-05
-2.79781532532645e-05
-1.96959539181724e-05
-3.36635170498012e-05
-4.76459898469803e-05
-3.48153655677146e-05
-2.34602628327033e-05
-2.72449189633595e-05
-2.05597235385334e-05
-4.73807277401647e-05
-3.61011683773014e-05
-3.65967687276628e-06
-3.98648154946672e-05
-8.13977534069649e-06
-1.09485783217281e-05
-4.00749990462749e-06
-2.57912356850495e-05
1.56576416542406e-05
-5.11814891364041e-05
-3.66482638745153e-06
-3.04904357451604e-05
1.12484137690987e-06
-3.39168495054032e-05
-4.08697877412995e-05
-2.01417441320037e-05
-1.40324922367542e-05
-1.57059356535222e-05
-3.83830578614494e-05
-1.71708101350756e-05
-3.27467024082401e-05
-3.20672317711082e-05
-2.45999413180631e-05
-5.37527393964927e-05
-2.20276790897058e-05
-4.69505791239051e-05
-2.00067525523577e-05
-5.67840325989823e-05
-6.21993892223019e-06
-1.99683804617465e-07
-2.76740878343134e-05
-1.34239243973232e-05
-3.40270827407658e-05
-6.72142114950275e-06
-1.58087494791149e-05
-1.57139592789922e-05
-5.59671031054412e-05
-4.39419902946937e-05
-8.50804529036959e-06
-4.52029106973246e-05
-3.34776662636711e-05
-2.04217463187639e-05
-1.28533496107592e-05
-3.50058710757352e-05
-2.06359663322359e-05
-3.77422667655901e-05
-2.59859226456906e-05
2.14330951165093e-05
-3.61873571382424e-05
-1.5018774086235e-05
-2.99837047955144e-05
-1.95761191860829e-05
-3.09345863084363e-06
-2.84987888881266e-05
-1.13036502137488e-05
-4.4675825771052e-05
-2.9041257278756e-05
-2.04688006833646e-05
-1.94147446019422e-05
-4.33171460985164e-05
-2.97832656130951e-05
-5.13871288144836e-05
-4.91041857281263e-05
-4.87914021886011e-05
-3.19679065126359e-05
-5.05551716744902e-05
-2.89861404197358e-05
-1.19277750943811e-05
-1.32760275318662e-05
-4.61378693205372e-05
-4.33553258067625e-05
-3.72790121309643e-05
-1.81629079267956e-05
-2.04254212368343e-05
-2.81330988282459e-05
-1.43611721966903e-05
-5.52369822402844e-05
-2.4952020044938e-05
-4.59992714808364e-05
-1.15721268288208e-06
-3.45694018140412e-05
-2.80484118295469e-05
-2.49047217690563e-05
-3.20677900104862e-05
-4.60143865099423e-05
-4.28256621279675e-05
-2.4481793490457e-05
-1.18425727111654e-05
-6.18021828537251e-05
-1.82368800996583e-05
-1.25089626634525e-05
-3.12730773173114e-05
-4.41252119816699e-05
-4.03289565051366e-05
-2.78441718206093e-05
-8.96370190059507e-06
-2.26915647668651e-05
-1.4477139367503e-05
-1.74545234408992e-05
-1.28534814587214e-05
-4.59053559873865e-05
-1.47202607243612e-05
-4.33849153132124e-05
-3.40188884498577e-05
-4.21282793717382e-05
-9.79126467951171e-06
-2.47235907284864e-05
-5.30432660120399e-05
6.78178614240514e-06
-3.35640979438916e-05
-3.76223263890744e-05
-4.44438173346738e-05
-5.2510837512068e-05
-1.06243977175142e-05
-1.14884446304936e-05
-2.51617084103282e-05
-2.65126481892207e-05
-3.93864113415875e-05
-3.06006034426798e-05
-7.2778579157749e-05
-3.36082467096592e-05
-3.4224832733261e-05
-4.06152538434263e-05
-1.70110455988503e-05
-2.5988687372151e-05
-2.72712635408639e-05
-6.46347710872659e-06
-2.30281500466076e-05
-1.39126240728765e-05
-5.2161165281846e-05
-2.11696354913742e-05
-1.41494557821257e-05
1.06426863048719e-06
-3.95805001555881e-05
-2.04615503303215e-05
-4.74070282541292e-05
-2.82957661950221e-05
-2.3260576034752e-05
-1.39446363778724e-05
-1.41466470655698e-05
-3.87726409755048e-05
-2.62253503774232e-05
-2.82449544350191e-05
-5.91061601454245e-05
-1.65944934117943e-05
-4.32899401675281e-05
-5.188354117408e-06
-2.79987713356392e-05
-1.59380931192221e-05
-4.63812026978876e-05
1.31343216632668e-05
-4.42182057861033e-05
-3.73950395514861e-05
-4.89804080641988e-06
-6.72037899611078e-07
-2.00477668040541e-05
-3.18039038607494e-05
-2.23731501225499e-05
-4.99189624440745e-05
-7.24164724041292e-06
-6.17308600918259e-06
-1.89436770363773e-05
-5.00883294780663e-05
-1.95205382717973e-05
-3.18114223368184e-05
-5.08741567650628e-05
-3.31594747813651e-05
-2.81769035258811e-06
-4.71574118007097e-05
-4.02864487755111e-05
-5.58376517674472e-06
2.31465760424646e-06
-3.12482559886114e-05
-1.39658775532016e-05
-1.03800410526969e-05
-2.76830217712672e-05
3.76230531225162e-06
-5.09145405415443e-05
-1.67907244247852e-05
-3.57317742045903e-05
-3.79904367767894e-05
-1.60252754009892e-05
-3.8051034899755e-05
-8.64832949067086e-06
-1.97964539669061e-05
-4.12437109019165e-05
-3.35937913734888e-05
-2.99861693056058e-05
-3.83216726894613e-05
-6.26685922385901e-05
-3.21506951552894e-05
-3.54951295190614e-05
-4.25143285653193e-05
-1.53425324625995e-05
-3.8057791362658e-05
-1.5763129247073e-05
-3.67860436417491e-05
-2.85179790541883e-06
-1.76923001334876e-05
-2.25464102067496e-05
-3.75835388465999e-05
-2.31132599009368e-05
-4.3585521039343e-05
-2.91518052731117e-05
5.60209543983845e-06
-3.65138984128558e-05
-3.34161551775972e-05
-4.39808378724049e-05
-2.54061620783596e-05
-1.73865351555069e-05
-2.30600006289953e-05
-4.33579086738579e-05
-2.71431000381135e-05
-2.70039620441108e-05
-3.65740437149808e-05
-4.90146891559647e-05
-2.75691328030556e-05
-2.21299153814589e-05
-4.47994137923561e-05
-1.95362911720095e-05
-2.5925485379956e-05
-1.53326019915644e-05
-1.85594471496748e-05
-1.70578673588251e-05
-2.97819670303335e-05
-3.60186727105479e-05
-3.42194202347887e-05
-3.8635408473299e-05
-5.82395815022378e-05
-2.33106899004636e-05
-4.26083497774124e-05
-3.03686010396161e-05
-1.97608556625727e-05
-5.0889380682324e-05
-2.54336984507143e-05
1.34504965822599e-05
-3.44925385978124e-05
-3.24611324366382e-05
-3.01935780668586e-05
-2.475303464519e-05
-2.20441582607051e-05
-6.21193195592695e-05
-9.50499608213421e-06
-6.26597342980892e-05
-2.06033185038343e-05
-5.01261960359458e-06
-1.58891783972986e-05
5.7540796738246e-06
-1.77349474806583e-05
-2.25671238071752e-06
-5.47503339653434e-05
-2.00817510719755e-05
-1.45580132126941e-05
-3.00421951230919e-05
-5.75566858266443e-05
-9.22149553444865e-06
1.62640764015822e-06
-1.74123894845873e-05
-4.60555625187357e-05
-2.28050216153217e-05
-3.48571928866676e-05
-3.0360789831263e-05
-3.45104944243477e-05
-1.6354276163628e-05
-5.56452924440662e-05
-4.77804039190711e-05
-5.51674554882608e-06
-4.50154130931126e-05
-1.97884536284322e-05
-1.99260882321966e-05
-3.65367840833741e-05
-4.62703283054656e-06
-3.59945511424832e-05
-1.50160996109126e-05
-1.44636147932426e-05
-6.68084831168048e-05
-1.01937538453569e-05
-2.81630676375715e-05
-3.93716813875981e-05
-3.09821190060495e-05
-4.26482294283023e-05
-3.01479978647578e-05
-3.2784977035046e-05
-3.11749844137726e-05
-4.19536897059911e-05
-3.54235122379627e-05
-3.33007673007213e-05
-2.67895682505513e-05
-5.92529743357066e-06
-2.50636050396049e-05
-3.67714348908195e-05
-5.13604603758725e-05
-3.86333467124046e-05
-2.00252011934612e-06
-2.01699405477304e-05
-3.91220860704211e-05
-2.98740530780534e-05
-3.9914441309689e-05
-5.25988050332718e-05
-1.93663387802977e-05
-2.78786473098876e-05
-3.45898801879967e-05
-6.32150225892451e-05
-3.45434368140839e-05
-7.68963194385286e-05
-5.44885436701046e-05
-3.0926875313444e-05
-3.4001075424957e-06
-4.04188939914861e-05
-5.3577979469414e-05
-2.48590555149539e-05
-3.2672839006536e-06
-4.42153315402826e-05
-2.21733351631369e-05
-6.08379610204611e-05
-4.62103113424037e-05
-9.40560996177231e-06
-2.96090124780037e-05
-2.73256092352345e-05
-1.59319354029892e-05
-3.64898342089555e-05
-1.74089926203286e-05
-3.31178127506732e-05
-3.08861480449185e-05
-5.72403988405338e-05
-4.07183013006186e-05
-1.17976335363846e-05
-4.45942174293451e-06
-3.58542616198504e-05
-1.61810020979273e-05
-5.53388342308481e-05
-6.154011016878e-05
-2.08642034145011e-05
-1.00769911470853e-05
-5.15011803039878e-05
-1.51808121469825e-05
-4.53229113897345e-05
-2.7618298844254e-05
-6.37927335774794e-06
-5.88912813240083e-05
-2.70662294669539e-05
-1.61744886045093e-05
-1.62015601039517e-05
-2.19441840061462e-05
-1.50867462043139e-05
-3.81315986242405e-06
-2.05202807161886e-05
4.11728541156648e-06
-1.89194923987447e-05
-1.35310999895393e-05
-3.61032484006557e-05
-2.97146598019685e-05
-2.50823796960792e-05
-2.92492924566875e-05
-1.35963838540422e-05
-4.03529497936432e-05
-1.24827043740844e-05
-3.59597990969185e-05
-5.80451276785395e-05
1.28654880942683e-06
-3.8176268187746e-05
-5.76223683526733e-05
-3.56831151976886e-05
-5.13467549929627e-05
-4.32345803994004e-05
-3.23943491734161e-05
-1.71014637499429e-05
-2.58241524152426e-05
-1.22528286439213e-05
-1.28296799839936e-05
-8.33583934643107e-06
-1.11231781853272e-05
-1.19641419251421e-05
-2.24209743096474e-05
-5.65241857748352e-05
-3.25595722784471e-05
-2.694802825447e-05
-2.94710860461892e-05
-1.9141441095267e-05
-5.52893974063934e-05
-5.42435122863747e-06
-2.91183924432944e-05
-4.09769900532487e-05
-2.6109519490353e-05
-3.10361039302434e-05
-3.86695500812494e-05
-2.63517800037311e-05
-3.93740545943504e-05
-1.45824483177787e-05
-2.47512710354173e-05
-3.9836679746248e-05
-4.59906503211061e-05
-2.00666484730919e-05
-2.06350521864377e-05
-3.38555404077416e-05
-1.39901821462216e-05
-5.76162719642124e-05
-3.70028765908107e-05
-7.12749682067238e-05
-8.35721811887069e-06
-3.28976417995423e-05
-3.01998959787273e-05
-5.71011806615829e-05
-3.9179875114834e-05
-6.38710336492868e-05
-4.09762883183694e-05
-6.77242381277681e-05
-4.14495017412449e-05
-9.50151014772794e-06
-3.114341885627e-05
-2.96676214389928e-05
-2.95253102800476e-05
-1.52745056378079e-05
6.61236798654485e-06
-2.32123511470755e-05
-8.04170495152341e-06
-1.28165307296478e-05
-1.40293268539052e-05
-1.88921442747811e-05
-3.20847496978273e-05
-3.05549340848054e-05
-4.88614937601919e-05
-3.58841299654563e-05
-9.02449510311673e-06
-3.67272805073383e-05
-2.83295798366532e-05
-6.26711789268402e-05
-1.32659528099324e-05
-2.26791299774872e-05
-3.86629357181564e-05
-3.81620899369499e-05
-3.21236632072886e-05
-3.83936911362495e-05
-6.30078115420964e-05
-3.53072979320015e-05
-6.3095696532043e-05
-2.97860741434174e-05
-8.63189180131146e-06
-4.09787548918601e-05
-3.16945464591409e-05
-4.15748487008361e-05
-2.2533544887699e-05
-2.48955865425673e-05
1.25331699909992e-05
-2.66530040233492e-05
-7.03609500698828e-06
-2.96608461271853e-05
-1.95828548055308e-05
-5.64353173613066e-05
-3.13855946824962e-05
-3.15287482147043e-05
-4.3518148392894e-05
-5.15700542929621e-05
-5.10522656247863e-05
-2.26411827997602e-05
-3.60155094563591e-05
-5.49695623473001e-05
-3.51288516096183e-05
-2.84734440645882e-05
-1.06861061692757e-05
-4.00583427762871e-05
-2.36738075918882e-05
-1.30205532520694e-05
-3.11046465217371e-05
-1.55208297859609e-05
-3.71837201657295e-05
-6.21508951610124e-05
-3.03857195439084e-05
-2.1404610651772e-05
-4.48515887095554e-05
-2.00743333587366e-05
-4.8609201948512e-05
-8.27519367281354e-07
-4.34740211432279e-05
-2.03372974553661e-05
-2.60960118778357e-05
-6.44634739610832e-05
-3.35127217629573e-05
-2.1941687034658e-05
-4.55790401801587e-05
-4.53376559842489e-05
-1.84551912940406e-05
-4.44917540043881e-05
-1.88481150731183e-05
-3.27227724886758e-05
-4.78119744773834e-05
-5.34695664249254e-08
-3.24784578549891e-05
-2.0493027018356e-05
-1.19345105931919e-05
-4.42861811937087e-05
-3.01196577009293e-05
-4.50867833481295e-05
-1.18287433589024e-05
-1.7453981138184e-05
-2.96515175033182e-05
-1.67089644704377e-05
-3.58108206288322e-05
-2.68061805611528e-06
-3.46384624825913e-05
-4.50289426452886e-05
-1.02307694939507e-05
-3.38267412425966e-05
-1.59582544465408e-05
-3.06740016960503e-05
-1.67958432563233e-06
-4.45782118842728e-05
-2.08450403415673e-05
-8.77898114034614e-06
-9.18483040843367e-06
-5.0421624313664e-05
-9.99646698593954e-06
-1.17626839708285e-05
1.31717468727331e-05
-3.22225574962978e-05
-3.89214332555093e-05
-2.75087147067408e-05
-2.00448455431217e-05
-3.87032512059397e-05
-3.55362565682276e-05
-4.08476567262544e-05
-5.03899862788004e-05
-2.95837144730343e-05
-6.11702217184586e-05
-6.76647213526909e-05
-1.96245976387207e-05
-5.04374638440327e-05
-3.41569017319239e-05
-4.60897607182334e-05
-2.22804418119307e-05
-6.27501233476751e-05
-1.59834076212453e-05
-5.9264460287469e-06
-2.53365010747594e-05
-5.37069221011515e-05
-2.4881285468905e-05
-2.8546353050128e-05
1.5305803832085e-06
-1.5357080658537e-05
-2.77326860431831e-05
-4.3718870166689e-05
-5.16764023842195e-06
4.88287253061786e-06
-5.18614770139898e-05
-6.20331363573238e-06
-3.40246698047428e-05
-6.09752172746475e-05
-4.96717414881153e-05
-1.28647797888324e-05
-3.25806622880345e-05
-2.48843192348275e-05
-1.53062562074722e-05
-3.12474320828421e-05
-2.4709344038068e-05
-6.27343497099115e-05
-4.2422526869073e-05
-3.01802514700719e-05
-3.56375361288025e-05
-2.80910559690008e-05
-2.88331506268292e-05
-7.39324730501414e-06
-5.05197122399394e-05
-1.06052469377249e-05
-1.47539064378014e-06
-1.93240393266849e-05
-2.19998905066454e-05
-1.97083017162477e-05
-2.16002283495747e-05
-2.82399820895123e-05
-3.14900916262618e-05
-5.9872649054547e-05
-1.69014674036161e-05
-3.20985107119648e-05
-4.53448311271762e-05
-2.45544502032589e-05
-2.83638633005816e-05
-3.728197735692e-05
-3.35392896640529e-05
2.58695062178919e-05
-3.78264062109635e-05
-1.68455426624077e-05
-1.61753453306408e-05
-2.59073372214888e-05
-4.00739357866188e-05
-1.80394851793781e-05
-3.18429751175266e-05
-4.77115061712575e-06
-3.47966937134145e-05
-4.33667970057104e-05
-3.22206435859936e-05
-1.25085377651905e-05
-1.96069132579481e-05
-1.2077047676811e-05
-9.60779395040866e-06
-4.62665861122314e-05
-2.08481758983614e-05
-2.09004303307985e-05
-3.54634706750566e-05
-3.02618211273942e-05
-2.13210664649972e-05
-1.98258527045747e-05
-3.53391775663958e-05
-3.34769626799257e-05
-1.10373186733783e-06
-3.14062582877075e-05
-3.0407866301893e-05
-3.1191621074077e-05
-5.50932248892433e-05
-3.52156859378957e-05
-3.59239118590352e-05
-2.6874188374795e-05
-2.27067922561951e-05
-3.33653725723211e-05
-5.2572501456397e-05
-2.11242039886752e-05
-3.26786052857804e-05
-2.26979475800738e-05
-4.43646524575322e-05
-5.27450994465987e-05
-3.54205445335514e-05
-3.20537545689741e-05
-4.30649360612725e-05
-3.68452040386088e-05
-2.76841469403784e-05
-3.56350369038248e-05
7.38498964524083e-06
-2.26107100300777e-05
-4.08258075553456e-05
-3.16521963238439e-05
-5.80213293439765e-05
-1.50337982064696e-06
-1.78735009212854e-05
7.92277534444108e-07
-2.49472673004733e-06
-4.44554050777303e-05
-3.43226276612817e-05
-3.30003738797775e-05
-2.35609782463796e-05
-1.3920101777957e-05
-3.08658744949156e-05
-3.49220622212575e-05
-4.88502594700642e-05
-1.3371441406506e-05
-2.04901243806013e-05
-1.92938458104557e-05
-5.23836587476973e-05
-2.56730281765963e-05
-1.95015391084302e-05
-1.76915673236384e-06
-2.42219829385002e-05
-4.95726510494486e-05
-2.55819362097132e-05
-2.27900926760053e-05
-2.87730967565654e-05
-3.3962523626529e-07
-5.61864286034038e-05
-3.11173138199633e-05
-2.33892139888516e-05
-6.49704686376293e-05
-5.10160696967099e-05
-4.12956778262917e-05
-3.26060269376415e-05
-3.70878819079862e-05
-1.22366594563218e-05
-1.77616237042927e-05
-2.08815903294182e-05
-3.05912937870214e-05
-3.06563220958806e-05
-4.28649970750518e-05
-1.40489452083107e-05
-3.35141123538168e-05
-2.23958777946292e-05
-3.6193626790506e-05
-5.08994639212443e-05
-3.85565520870209e-05
-2.94300401032257e-05
-2.74489795240965e-05
-3.35331161248907e-05
-4.43368018319087e-05
-5.3557561670248e-05
-5.93817649996271e-05
-3.24729623365482e-05
-2.89511447143702e-05
-4.94956471248362e-05
-1.27686638491308e-05
-4.24806196739976e-05
-2.00195798631588e-05
-2.04061329079827e-05
-3.15848263309762e-05
-2.31337150194276e-05
-4.72288220548038e-05
-4.48017568645612e-05
-9.93128256996952e-06
-1.13290745388065e-05
-3.02708169009766e-05
-1.4248535581625e-05
-4.57542829399423e-05
-3.19730803025032e-05
-2.59334147888022e-05
-1.29786955991669e-05
-4.88536742526807e-05
-2.53067899511748e-05
-5.04647449385364e-05
-4.03519899470996e-05
-2.13147508145056e-05
-1.30357923403632e-05
-3.30432086203228e-05
-2.70021931842984e-05
-1.77103482549074e-05
-2.87589942176389e-05
-3.80339589601523e-05
-3.74847036700203e-05
-4.51184179108034e-05
-3.15429284325875e-05
-2.14557856726013e-05
-4.09857467736398e-05
-4.22290912031449e-05
-9.41880928277808e-06
-4.90369063431026e-06
-2.96225193961389e-05
-1.38791809983678e-05
-1.5788064489133e-05
-3.12869949443407e-05
-2.52633322195206e-06
-4.85250373925715e-05
-3.02697543330971e-05
-3.00185632683035e-05
-2.53341955184889e-05
-1.16404027721326e-05
-2.54321796268182e-05
-3.84143700942862e-06
-4.92179814762776e-05
-3.16311913772358e-05
-2.24768593639304e-05
-1.16799055685058e-05
-1.91076645001056e-05
-1.64190390631592e-05
-4.13414346427934e-05
-2.20499308766243e-05
-3.41736440180094e-05
-1.22220486967572e-05
-6.06373281261036e-05
-5.56984800448453e-05
-3.45618740322665e-06
-1.25739386508464e-05
-5.81637574557939e-05
-3.2514110750647e-05
-1.03252108473533e-05
-4.21924728178508e-05
-3.96551702478892e-05
-4.12451907126762e-05
-1.24492745087925e-05
-2.01221817335389e-05
-3.2396384717415e-05
-4.07090795578028e-05
-2.8610019665624e-06
-7.25909241075716e-06
-3.45694820452075e-05
-4.76670219502863e-05
-1.20123904539798e-05
-1.02812415606816e-05
-4.90642981904008e-05
-3.21183460725598e-05
-1.52781084708929e-05
-4.76035388337494e-05
-3.36371640203307e-05
-4.35598059646962e-05
-2.39372079808052e-05
-2.06885865467063e-05
-5.31146375667613e-05
-6.06402825517576e-06
-2.27509309113009e-05
-5.60646612284229e-05
-1.47041415851731e-05
-3.93165897351411e-05
-7.29641112864112e-05
-5.94494006451075e-05
-2.49348831362582e-05
-3.83760834544435e-05
-3.44532569812722e-05
-3.58747990360318e-05
1.75992371476831e-05
-2.24588794533392e-05
-6.7421843771781e-06
-2.5012413007479e-05
8.66567541965796e-06
-6.75660515542176e-06
-3.9326364423967e-05
-4.96866562959004e-05
-5.17609532532817e-05
-2.13455999259793e-05
-1.45327042908382e-05
-2.03676819498774e-05
-6.19949207831928e-06
-4.58590180177731e-05
-1.73353048786167e-05
-2.60966793227554e-05
-3.39386013807342e-05
-3.61749100337962e-05
-6.00288449163711e-05
-3.20727221203582e-05
-3.5442876939842e-05
-4.10802733492156e-05
-5.32192996263323e-05
-6.61472925984704e-06
-3.31864746109921e-05
-4.63106378857981e-05
-1.66813761962579e-05
-2.502468014182e-05
-3.78201482718161e-05
-2.84322887498221e-05
-3.64458969410282e-05
-1.57352049193659e-05
-2.28371005971787e-05
-7.13695230095115e-06
-6.66793473874306e-06
-2.66366745334039e-05
-4.03034966784796e-05
-4.85322102686123e-05
-5.47701774383904e-05
-3.01322834721547e-05
-1.83181187491386e-05
-7.36909975861311e-06
-3.44240144716332e-05
-2.36391319448268e-05
-4.32108406713443e-05
-3.99799576785625e-05
-2.05650364248225e-05
-4.44802498279408e-05
-3.71841990362716e-05
-1.73848058460985e-05
-4.93154423327377e-05
-2.25581125157354e-05
-2.88657917011755e-05
-4.26549635297811e-05
-3.2314649360419e-05
-5.22416576378015e-05
5.78292597391438e-06
-1.34220922419817e-05
-2.74907334430591e-05
-4.03410923539563e-05
-2.79818475590101e-05
-2.38128622382372e-05
-4.12045545348456e-05
-6.01897095622833e-05
6.28158326511347e-06
-5.38367063776935e-05
-6.43215335305715e-05
-5.66701426507411e-06
2.72178916399509e-06
-3.51201130841545e-05
-1.32466322967323e-05
-3.86002336045436e-05
-7.69102269389045e-06
-3.96920923433464e-06
-1.49514967544099e-05
-3.71954850427056e-05
-1.18243644907959e-05
-2.50411735410684e-05
-3.54087763305856e-05
-2.20411918534836e-05
-2.65730409458649e-05
-6.15583580250951e-05
-2.57355430417469e-05
-1.35583682510908e-05
-2.64909742238874e-05
-3.34396567578936e-05
-1.3291766838825e-05
-1.06239234707431e-05
-3.34576435853446e-05
-3.07916001580298e-05
-4.77358832794068e-05
-1.36069026952892e-05
-9.05847997372501e-06
-5.22681272088579e-05
-1.96534761608918e-05
-2.39383973213805e-05
-3.533899097902e-05
-1.77368280207094e-05
-6.09178348661647e-05
1.14490584689194e-05
2.2759759367334e-06
-3.56767948841362e-05
-6.13665308930054e-06
2.39877812603505e-06
-5.82613013503585e-05
-2.26970850487919e-05
6.09074125689565e-07
4.25861604383077e-06
-4.85744278367028e-05
-3.6972249983021e-05
-1.0885848844341e-05
-1.74994407681251e-05
-5.30342771761706e-05
-9.1249929686424e-05
-4.4289519864462e-05
-4.4611822033495e-05
-3.38938400541767e-05
-3.02291828028024e-05
-1.98607911840613e-05
-7.31055060569504e-06
-2.31904861292257e-05
-3.74134945153302e-05
-3.84551211986643e-05
-2.38980902792414e-05
-8.60125683236041e-06
-1.57210450180505e-05
-7.11880885797436e-05
-8.04241895330207e-05
-3.6821447510592e-05
-4.10277940142871e-05
-4.44526714215227e-05
-1.1128998863333e-05
-1.81902083834019e-05
-2.18853256168378e-05
-5.60656169474289e-05
-2.42777520169558e-05
-5.57169181653732e-05
-3.41301268053604e-05
-1.81609667337808e-05
-2.52094006315359e-06
-2.69576234896175e-05
-7.0022285308949e-05
-3.99599791954175e-05
-2.85426557529411e-05
-5.04718122622471e-05
-5.39041424245992e-05
-1.88650941422302e-05
-4.68737315332093e-05
-3.23174463138709e-05
-3.57489206024703e-05
-5.01243953377358e-05
-1.59268288208183e-05
-3.48591825562013e-05
-3.9294872942835e-05
-2.68210293327357e-05
-5.63926394787873e-05
-4.76462045347332e-05
-1.68253160790508e-05
-2.2118681666301e-05
-5.28684197161677e-05
-3.57693371304121e-05
-6.82465674555378e-06
-3.34812216107976e-05
-8.05610412816604e-05
-4.86665164485824e-05
-4.37559366136382e-05
-2.10767908898707e-05
-2.78384162957622e-05
-4.28394956016175e-05
-3.32522187148239e-05
-2.84905416712687e-05
-8.43418388875041e-06
-4.57963593548958e-05
-3.63580986978168e-05
-2.89850819937214e-05
-5.73606743659081e-05
-3.08096624876069e-05
-8.17211076602708e-06
-2.19297396427975e-05
-5.8298993968358e-05
8.32949547560786e-06
-3.52130308756002e-05
-3.72953982800139e-05
-2.8258612364531e-05
-3.19997244328561e-05
-3.45965103710346e-05
-2.17497847337516e-05
-4.09814857097553e-05
-3.9535513429926e-05
-4.73907550077105e-05
-1.47261344991834e-05
-6.52830132559108e-06
-1.31540059949129e-05
1.16266225563067e-05
-2.70796425895271e-05
3.47479665424566e-06
-2.50933486892613e-05
-1.33993650628823e-05
-6.64818527813925e-06
-2.98995638078238e-05
-2.08927037827928e-05
-2.25600919051439e-05
-1.57501017284029e-05
-2.98267019249188e-05
-5.06785186749064e-05
-3.00244891546436e-05
-2.80038748397725e-05
-1.15886982563644e-05
-4.37366329755166e-05
-5.95875352876989e-05
-3.46087711822295e-05
-3.09769739446313e-05
-2.07093093658246e-05
-1.01427731415553e-05
-1.92628164097693e-05
-3.90649650610463e-05
-8.05411011378716e-06
-3.07383711017155e-05
-2.88194685350451e-05
-2.724002024132e-05
-3.66136954196364e-05
-1.28785137285346e-05
-2.17260564799106e-05
-2.13442462656668e-05
-1.98056630548424e-05
-4.0024124379063e-05
-3.85343257260844e-05
-1.59786896570769e-05
-5.14430431738881e-05
-8.80199916121307e-06
-1.29757756347552e-05
-4.9258984042078e-05
-2.16925703810441e-05
-3.01658771434122e-06
-1.97498417255523e-05
-5.03394638018865e-05
-8.55821257802045e-06
-4.20640888179215e-05
-4.27875573097255e-05
-2.50132950078634e-05
-2.75909681246222e-05
-5.40342172612088e-05
-2.14784558884643e-05
-3.8905653775631e-05
-2.33910171550724e-05
-3.40806752314013e-05
-2.85064424519236e-05
-4.5369874419749e-05
-1.47190684882113e-05
-2.56584921065759e-05
-3.98271813121149e-05
-1.54465010365278e-05
-2.20691431119443e-05
1.64946927613358e-05
-1.66043646742695e-07
-3.38625316937072e-05
-1.17894060717115e-05
-1.2964998483849e-05
-2.57747767375456e-05
-4.25906378557307e-05
-3.21364890386012e-05
-5.36883395125206e-05
1.92085240021195e-06
-4.35771299421236e-05
-1.16559385414113e-05
-4.06863445570588e-05
-3.31302239511943e-05
-2.25226384732246e-05
-3.96064762835487e-05
-2.08486816087937e-05
-5.40425363543537e-05
-1.16870806520526e-05
-3.68583227240889e-05
-2.0994959469226e-05
-3.18223979770467e-06
-4.35871283948727e-05
-3.87131380265975e-06
-4.2310054569823e-05
-3.22632104053801e-05
-4.36377449952929e-05
-3.88752231489381e-05
-3.15749971292454e-05
-2.2946381055789e-05
-2.44153726383827e-05
-2.94756544529227e-05
-1.31548894281351e-05
-2.88715079066537e-05
-1.75888695976761e-05
-4.43560707681603e-05
-2.40295104846831e-05
-4.5608762705117e-05
-3.53039654760359e-05
-2.63022822000075e-05
-4.69667097768837e-05
1.10032737024781e-05
-7.41651407257784e-06
-5.61762244470762e-06
-8.20364677825101e-06
-3.78108341662435e-05
-4.65136100600335e-05
-2.76048608500613e-05
5.13596551431893e-06
-2.34833216588446e-05
-1.80074071626099e-05
-4.44439566540322e-05
-6.68013992580967e-06
-4.20188005149184e-05
-1.11140935833787e-05
-3.30256702298568e-05
-2.10529617832942e-05
-2.91368653123027e-05
-3.93998295105498e-05
-6.48117104305969e-05
-3.66926649312775e-05
-2.23526089148368e-05
-4.34885644208417e-05
-3.8446745314847e-05
-4.57512118683507e-05
-2.95307812828495e-05
-1.72384513191822e-05
-2.40121169429442e-06
-8.63027436233937e-07
-4.08704419356556e-05
-2.85646738110117e-05
-3.19885624659662e-05
-1.90173095536364e-05
-1.49367791943956e-05
-4.11693578999914e-05
-4.48642041109865e-05
-3.91542024637125e-05
-4.09729878972666e-05
-2.26344081965207e-05
6.23413114598334e-07
-4.04803327590538e-05
-3.37431203422674e-05
-4.65403050695956e-05
-5.67679238385606e-05
-3.11497438650218e-05
-3.04321807726329e-05
-3.40912101988072e-05
-1.29994798825639e-05
-2.5462643717045e-05
-4.02450944395428e-05
8.71423395017901e-06
-4.21126767177964e-05
-4.77487527879157e-05
-2.39844325489612e-05
-1.06193377001297e-05
-1.07064550000694e-05
-6.16490002649527e-05
-4.54764810634725e-05
-3.09826407949363e-05
-3.7932819442844e-05
-4.8112975067014e-05
-2.02605674235481e-05
7.53089951153967e-06
-2.63294367803579e-05
-4.56063993165294e-05
-1.55125442843863e-05
-2.74581701961738e-05
-2.12185724207862e-06
-2.23193336411985e-05
-7.37858770638357e-06
3.4651286299827e-06
-5.0800978421398e-05
-3.81249096179106e-05
-3.32444429088742e-05
-5.00818033868512e-05
-9.69918472641736e-06
-2.62209810639982e-05
-1.36213806351532e-06
-1.13823099227878e-05
-3.87487810832814e-05
-2.2073914391629e-05
-3.73560211736101e-05
-1.36403306428612e-05
-1.85378101970756e-05
-5.22093377872676e-05
-2.71356585538482e-05
-3.53370586694059e-05
-3.36957547090017e-05
-2.41681008319796e-05
-3.16650814903098e-05
-3.69358940424351e-05
-1.51178947892087e-05
-3.03478545827698e-06
-3.0420579786579e-05
-3.00532171975499e-05
-3.52232906312117e-05
-3.9509675329181e-05
-3.70626083071997e-05
-2.99585884522954e-05
-2.37237577008355e-05
-3.36351993624357e-05
-3.36929780020754e-05
-4.04101632166183e-05
-2.30243517415988e-05
-3.8257396538655e-05
-5.05365532654116e-05
-5.25077044243818e-05
-5.09688470651851e-05
-6.85162450549574e-05
-5.01661525314233e-05
-3.39359194567845e-05
-4.79093400731852e-05
-4.04780888081827e-05
-3.87200114928841e-05
-4.79875962293621e-05
-5.77651165043647e-05
-5.83175163116158e-05
-5.61239067527727e-05
-1.70980349705166e-05
-1.00008333525929e-05
-2.58220332042062e-06
-6.51505980150825e-05
-1.74424625962608e-05
-3.74189662859584e-05
-4.19446066972456e-05
-3.71056316941677e-05
-2.74047875403526e-06
-3.50399699356682e-05
-4.25774005710045e-05
-5.16494032281922e-05
-1.69302910187241e-05
-4.17800204443318e-05
-3.36675209435593e-05
-1.46105557342503e-05
-3.60403936110355e-05
-5.90114389854359e-05
-4.09706422587018e-05
-1.43379377489391e-05
-4.500871461868e-05
-1.54385340765625e-05
-3.95177585414534e-05
-2.47078432064681e-05
-4.12449571352774e-05
-8.12713119058784e-07
-3.09487071390153e-05
-4.30310966912335e-05
-6.86782656624318e-05
-1.96596255071651e-05
-1.22765906136491e-05
-5.27229378808081e-05
-3.3722570083218e-05
-7.47969709609518e-06
-1.33911380030812e-05
-1.32534379119119e-05
-4.67275910428892e-05
-9.84010678393922e-07
-2.33684398786249e-05
-2.43952965839908e-05
-1.91430473266074e-05
-1.62952830294967e-05
-2.84699066282548e-06
-1.41877513448455e-05
-1.13762999512813e-05
-3.47540643255216e-05
-2.11413433888329e-05
-3.47757035930072e-05
-3.07859061113501e-05
-4.24650306515628e-06
-1.58985625485003e-05
-2.98483111310232e-05
-1.08873897426051e-05
-5.60527581935921e-06
-5.55401467651494e-05
-3.83043117352352e-06
-1.50490070604732e-05
-2.75290760871847e-05
-2.68883732849306e-05
-5.38899644805159e-05
-6.09550209715889e-05
-3.19385066150302e-05
-5.95481931292367e-05
-7.60736477405025e-06
-1.83803683283824e-05
-7.08536680388178e-05
-5.22602311727023e-05
-1.38551145529042e-05
-5.05464144130779e-05
-1.90543231031355e-05
-4.4607781628046e-05
-4.32440582477979e-05
-4.44325523801346e-05
-7.47912838372029e-05
-4.00360225291609e-05
-4.31340116870159e-05
-5.61107152119019e-05
-1.60824815996569e-05
-2.94998864141841e-05
-3.5174352041767e-05
-1.82236509829188e-05
-6.34194400140347e-05
-2.71404404947216e-05
-4.65339119318543e-05
-5.50027394336427e-06
1.52463324803624e-05
-3.75729853788855e-05
-3.45421647723322e-05
-2.87386047131717e-05
-3.39152266491234e-05
-1.38887974428668e-05
-2.68735658424187e-05
-3.12888554256236e-05
-2.3884778074448e-05
-4.84839367962405e-05
-3.75252768371536e-05
-2.5033675624841e-05
-2.95282642639648e-05
-7.87924830287155e-06
-1.50417170887845e-05
-2.55373709609306e-05
-3.665156913125e-05
-5.36595183254237e-05
-2.79876846682576e-05
-3.14182878532123e-05
-2.30262374449567e-05
3.15260622055822e-06
-6.23714939326549e-05
-2.87363660981284e-05
-3.82643818053098e-05
-3.34297132030266e-05
-2.68205945800447e-05
-2.88070661860747e-05
-1.30922200883536e-05
-5.37507475776312e-05
-4.97746182840303e-05
-3.46668747263038e-05
-5.58206974149644e-05
-1.9115080011629e-05
-2.43985687965978e-05
-4.09259620760969e-05
-2.29855641552739e-06
-4.80332668366724e-05
-3.48945789617107e-05
-3.3151380423308e-05
-1.77818878651808e-05
-5.13943851378335e-05
-3.85884520539303e-05
-4.56178022452717e-05
-5.15101155456213e-05
-4.59263907147133e-05
-5.37007079906369e-05
-1.76155656571697e-05
-1.21689421641002e-05
-4.79001909441423e-05
-2.73317145965602e-05
-4.16055928716976e-05
-1.54846093191739e-05
-3.40688532058385e-05
-3.15273911119411e-05
-3.8694409186064e-05
-3.95630297355499e-05
-4.61696352518175e-05
-3.02765435157474e-05
-1.24993611267039e-05
-2.99406436011142e-05
-3.22449934472308e-05
-2.09758312101702e-05
-2.88777092040876e-05
-6.22436202000572e-05
-4.48396710776645e-05
-5.9528668048228e-05
-3.06158298235959e-05
-3.37514912903122e-05
-2.82671446799418e-05
-7.12967461916087e-05
-2.52549530741169e-05
-4.24844142950908e-05
-1.99726502981202e-05
-3.91794394434728e-05
-6.8727728910094e-05
-3.18301572027374e-06
-4.28299779684629e-05
-6.86898912959506e-05
-2.76679391517657e-05
-2.26574566036553e-05
-1.42637483414091e-05
-3.24633253152492e-05
-4.3147621565125e-05
-4.55172150513931e-05
1.82666597673028e-05
-2.0218636565681e-05
-3.14869320206659e-05
-5.64152253496759e-05
-4.21244305795269e-05
-3.72700921836128e-05
1.03648293976838e-06
-3.99177686722337e-05
-3.07888107045508e-05
-4.87613947070862e-05
-2.81651954561032e-05
-4.97173801007517e-05
-1.52083151029912e-05
-7.98714496673343e-06
-1.66346375710763e-05
-5.85252953283169e-05
-1.91921402722981e-05
-5.67934250922067e-05
-1.32608719178709e-05
-3.62990355839122e-05
-2.26432105685342e-05
-3.55108822356774e-05
-1.61945747599597e-05
-6.25855592520111e-05
-2.85254582829461e-05
-2.4921010070191e-05
-7.16806335809815e-05
-3.94189970454701e-05
-3.01166920941548e-05
-1.54443611736361e-05
-7.50373080925064e-06
-4.30114782589054e-05
-3.35498500768062e-05
-1.55025640160747e-05
-4.73669235334126e-06
-1.66495192954791e-05
-3.87936795534069e-05
-3.18285876981323e-05
-3.40219902197973e-05
-1.75237810274849e-05
-3.22669857709921e-05
-4.87453369866808e-05
-7.52633018256192e-05
-2.14292674599642e-05
-2.56598643834744e-05
-3.11497688337472e-05
-1.11823096654318e-05
-4.90435793561549e-05
-5.28219867141778e-05
-3.73767395864226e-05
-4.15293044533674e-05
-2.4946433344305e-05
-3.13151692721256e-05
-1.28664684097185e-05
-1.59216964163123e-05
-3.5423012039277e-05
-5.37434653679657e-05
-2.1009558770361e-05
-3.45286935106174e-05
-1.4877248497371e-05
-6.76355369534078e-05
-3.46967512268737e-05
-2.1535469965005e-05
-2.97376549877874e-05
-3.55881161515813e-05
-4.51301468160212e-05
-1.54446708705845e-05
-5.55294521478688e-05
-2.0719867273581e-05
-2.90293308925013e-05
-4.39885431491478e-05
-1.17661135978253e-05
-4.93668735005526e-05
-2.37996021625036e-05
-9.79348972065103e-06
-2.81166737123859e-05
-1.99230475719067e-05
-6.1814430209488e-05
-4.51931818476862e-05
-5.32457226072791e-05
-3.7159634615854e-05
-4.74033677249458e-05
-2.24028117594951e-05
-3.44573263681541e-05
-2.38713388458246e-05
-4.76850804719348e-05
-2.46496614819803e-05
-6.74051506764889e-05
-4.33242247677231e-05
-2.39823489335605e-05
-2.73759164073195e-05
-1.91452852707707e-05
-3.42205752753965e-05
-2.8209233166444e-05
-1.19655635160434e-05
-3.648740412358e-06
-5.61095917247768e-05
-3.05733399033599e-05
1.43952133636201e-05
-5.11770152393642e-05
1.14149447361467e-05
-1.06357742827827e-05
-5.23278647795241e-05
1.22839782164831e-06
-3.99736049248702e-05
-7.46717418528168e-05
-4.35101183191576e-05
-2.6740451451805e-05
-3.72333409399855e-05
-5.89901467370254e-05
-1.90151167479316e-05
-4.48848784726388e-05
-5.20714084253842e-05
-1.58095305169158e-05
-2.05624472884972e-05
-1.76069830110325e-05
-2.64175020524645e-05
-1.65346753261047e-05
-4.408640885826e-05
-4.79511956936396e-05
-1.66727955312791e-05
-2.08296746243783e-05
-2.22608072364123e-05
-1.09963668719039e-05
-1.75595366981002e-05
-4.2197579964525e-05
-1.70288604425391e-05
-2.00942906700283e-05
-2.31613554603671e-05
-2.72052456796891e-05
-3.43867839956963e-05
-4.43648437398916e-05
-6.94115173482026e-06
-3.01811430692981e-05
-2.32437088796531e-05
-1.6396678489156e-05
-5.98541823470045e-05
-3.01045872294485e-05
1.61196730565807e-05
-7.31937443322719e-05
-5.85569703541664e-05
-1.06377057431102e-05
-2.00015152355478e-05
-5.29763787077829e-05
-3.09869501134412e-05
-4.95937568596507e-05
-3.2958709466047e-05
-1.97221166990719e-05
-1.37469193964322e-05
-2.25254978771846e-05
-3.80251632746429e-05
-2.29976802337723e-05
-2.0386823810312e-05
-2.92037143848173e-05
-1.68056626194458e-05
-4.36112809246668e-05
-4.53823820858107e-06
-3.96395838838078e-05
-1.32254210747359e-05
-1.83939445014251e-05
-5.14277333696029e-05
-5.68322837387718e-05
-2.03430843023988e-05
-2.26395316593471e-05
-2.19140495987614e-05
-3.44203778290288e-05
-5.3634430195472e-05
-2.8791662291266e-05
-5.67533882245477e-06
-3.20141951969675e-05
-2.81137322693483e-05
1.67670985763561e-07
-2.98704293412814e-06
-4.33890512356067e-05
-2.38739944220622e-05
-5.31545014226737e-05
-2.51215818809741e-05
4.55583151347403e-06
-3.57993133787948e-05
-3.68824517226112e-06
-2.24918588198907e-05
1.68613123549861e-05
-5.82690639831366e-05
-4.84956850940855e-05
-2.02396233679341e-05
-4.95955424045181e-05
-2.10250400825155e-05
-5.505119323776e-05
-4.88611124708739e-05
-1.95057385909e-05
-3.4750051885576e-05
-2.34541538954803e-05
-3.31674639910977e-06
-1.41351979937693e-05
-3.24286255223422e-05
-2.90018350503327e-05
-2.80785887919509e-06
-4.05498818346758e-05
-5.28499588129938e-05
-4.96556826533577e-05
-6.15418086555439e-05
-2.76651764136194e-05
-4.29092491773581e-05
-2.15967484156554e-05
-5.00364842140253e-05
-1.7560710425758e-05
-4.12235903488018e-05
-1.61334184924167e-05
-3.08367492943542e-05
-2.60726423561552e-05
-1.6665085912599e-05
-2.40910198442495e-05
-3.98580362160476e-05
-4.82287374405151e-05
-4.91147127391436e-06
-3.07048609918636e-05
-3.70073372485416e-05
-3.60599891160868e-05
-3.00747323701314e-05
-1.16535702337794e-05
-4.12721705882989e-06
-3.05795914858204e-05
-4.06529761549143e-05
-9.79506812395243e-06
-5.23052538174967e-05
-1.49828839255955e-05
-2.41461243651325e-05
-3.4617176143998e-05
-2.34411930193094e-05
-2.69206660581059e-05
-3.369989043812e-05
-4.88688832136136e-05
-2.57430028990975e-06
-4.53287281549662e-05
-5.11041444263528e-05
-1.38002958052475e-05
-3.69324669310742e-05
-6.54327066220519e-06
-2.76707098706323e-05
-1.6720835951394e-05
-4.5564271476702e-05
-6.05455373429781e-06
-5.76223810913919e-05
-2.41615215870866e-05
-4.35398231045596e-05
-6.36190628001406e-05
-7.53049538387105e-05
-1.44145197628501e-05
-1.45414515895109e-05
-4.7857321114775e-05
-4.53698565535811e-05
-7.34813065983409e-06
-1.7050299903168e-05
-3.50521626377778e-05
-2.65250224738351e-05
1.09428697213329e-05
1.11992904457681e-06
-5.42354503618e-05
-2.11769980090419e-05
-9.65640329384183e-06
-3.9557447976494e-05
1.15631258942114e-05
-2.3429658725834e-05
-3.74409834739589e-05
-4.50367177877754e-05
-3.50367793508824e-05
-3.29175539852288e-05
-1.26512979834099e-05
-2.19639984921858e-05
-3.41396185061208e-05
-3.56679671509663e-05
-1.15106977743332e-05
-1.5343364719987e-05
-5.21460859032183e-05
-4.75282279407016e-05
-2.55601756831248e-05
-6.20952264307887e-05
-9.00069692939018e-06
-3.46672726118082e-05
-3.71348091838958e-05
-1.44294399420497e-05
-2.45543543884423e-05
-2.34186353565581e-05
-2.91593403813724e-05
-1.08823192100683e-05
3.80079254595454e-06
-2.99762002879288e-05
-3.99325108655435e-06
-4.18502814617786e-05
-3.3693479989909e-05
-2.04492348286e-05
-4.41004992074632e-05
-5.36442000571879e-05
-1.49338432603502e-05
-4.588486256597e-05
-2.26946872932028e-05
-4.59917470569637e-05
-1.68509322557299e-06
-3.37612265092293e-05
-2.12803594248938e-05
-7.10775950186516e-05
-1.19619154291526e-05
-4.72036364246301e-05
-2.5326784202609e-05
-8.88859836374702e-06
-1.15303035491106e-05
-2.47313179889467e-05
-6.74060585287545e-05
-2.03989119733557e-05
-6.25881429390385e-06
-2.72462604607761e-05
-3.49050738497289e-05
-3.03283460224406e-05
-5.11325804750457e-05
-2.07012766545179e-05
-2.44230505855237e-05
-2.45465132288074e-05
4.05178454278674e-06
-2.97268278859565e-05
-3.81709390628959e-05
-4.66626642773573e-05
-2.18665699505585e-05
-9.12643444525113e-06
-3.02832488540848e-05
-6.79603740774868e-05
-1.46440109613536e-05
5.43569378123252e-06
-7.84919554952681e-06
-2.26592494869901e-05
-2.6719523647816e-05
-4.24879032918152e-05
-4.035752245961e-05
-4.80315683625265e-05
-3.19669198126746e-05
-3.90605047015713e-05
-5.43853350511689e-05
-4.59392841857314e-05
-3.90666503659184e-05
-5.11776600546877e-05
-3.53812331456164e-05
-5.77510652768001e-06
-6.31566954490176e-05
3.06158416902238e-06
-5.81661411398813e-06
-2.93358453011763e-05
-1.33475340489471e-05
-4.35236905248478e-05
-3.15624341613739e-05
-3.23102869457896e-05
-3.18593471178746e-05
-3.77745690964419e-05
-1.15738028936144e-05
7.33588709544885e-06
-2.10646435599615e-05
-1.33093290780571e-05
-1.80956514138057e-05
-3.76536735536379e-05
-1.29717299236158e-05
-3.37520430994382e-05
-6.8341014118053e-06
-2.15149668766372e-05
-2.23173496496205e-05
-2.41436038915025e-05
-4.0360742835586e-05
-1.56853152591297e-05
-3.17389998050554e-05
-2.79360378998478e-05
-1.89556881106563e-05
-3.62521875823712e-05
-8.75594784062122e-06
-6.61702773341266e-05
-7.27473714481361e-05
-2.82321274206349e-05
-3.8328504189204e-05
2.9982682639106e-06
-3.35160418627297e-05
-2.24317779443942e-05
6.97767968023941e-06
-2.21844151656875e-05
7.62071166217302e-06
-2.12923277033446e-05
-5.83988767927025e-05
-8.78590883835621e-06
-2.00187407784246e-05
-1.58245908886105e-05
-7.5146942717499e-05
-1.87515023817897e-05
-5.07062967905069e-05
-4.7516816134949e-05
-2.14928786069182e-05
-5.50587254598099e-05
-1.24607065202046e-05
-1.28010108906311e-05
-3.92434767257625e-05
-2.68314760003895e-06
-8.63150450046301e-06
-4.48092981576199e-05
-3.58086879858996e-05
-3.5395656196502e-05
-1.8334246622172e-05
-5.11079565039862e-05
-5.34810664854745e-05
-3.7642389132841e-05
-4.0384208787254e-05
-2.44954438060679e-05
-1.81364833756271e-05
-9.98386807382638e-06
-5.46010421154787e-05
-3.03292167679489e-05
-1.80662478743729e-05
-6.14868185205666e-05
-2.06533018703639e-05
-4.36611497011335e-05
-3.43662724742928e-05
-2.38228235894673e-05
-2.43146270194133e-05
-4.51247835724444e-05
-1.24435297098036e-05
-2.19548716850384e-05
-2.87050334090943e-05
-2.99010092417244e-05
-3.03280296217491e-05
-2.72140672773196e-05
-1.14564580770021e-05
-1.48642584050656e-05
-2.04846611545766e-05
-7.76337467566557e-06
-1.33075435128082e-05
-4.25703923626262e-05
-3.38747622281032e-05
-4.0260199876234e-05
-9.21025930593413e-06
-1.33948727835375e-05
-6.61548662334546e-05
9.36463523837801e-06
-2.10669731086736e-05
-8.13164231314748e-06
-3.24934834059968e-05
-3.56267946780241e-05
-3.37692491506975e-05
-1.91778297354696e-05
-1.5616114654198e-05
-4.98693471490578e-05
-8.54710640185708e-06
-3.03025193567671e-05
-1.40342482303504e-05
-2.26843319783464e-05
-4.14604072492924e-05
-3.00994109161119e-05
-1.2229076140904e-05
4.36233232485409e-06
-4.85763158506395e-05
-5.20285966010257e-05
-3.17670922979171e-05
-3.61450673586338e-05
-3.34311748201458e-05
-1.71375313913949e-05
-3.98956294033532e-05
-8.40071318794096e-06
-6.47848675456712e-05
-5.51110463173858e-05
-2.71973188130814e-05
-3.53240960318788e-05
-3.25768693035947e-05
-3.61839694084828e-05
-3.17686085859385e-05
-4.15265079743357e-05
-1.44028530359015e-07
-1.8072229976616e-05
-9.70372211529063e-06
-4.78082156984485e-05
-1.77225614560059e-05
-2.00055576474467e-05
-3.73155832904444e-05
-4.71382251628823e-05
-5.30927743651508e-05
-3.68864967666866e-05
-2.2766838818434e-05
-2.53496247180554e-05
-4.42080760785102e-05
-3.27501199831568e-05
-6.64465617002458e-06
-3.50739388146009e-05
-1.0714416331908e-05
-2.33465283922714e-05
-2.03647330583821e-05
-1.18982854402711e-05
-1.37738558431452e-05
-1.89654852034888e-05
-1.12967161425233e-05
-2.14705852153613e-05
-3.29201679200483e-05
-1.49026924603654e-05
-1.86582048357613e-05
-2.05716462398862e-05
-5.98574002891483e-05
-2.04597462295907e-05
-6.11003237365935e-05
-3.37728122234857e-05
-3.62240796606901e-05
-1.38372914305706e-05
-5.03107164564461e-05
-4.72467523881581e-05
1.79238269148683e-06
-3.23047964050635e-05
-1.7657867118473e-05
-1.89274471245116e-05
-3.43572392711143e-05
-1.43902043776288e-05
-5.9596124455332e-05
-3.92189803322981e-05
2.1581847627522e-06
-2.82537108375723e-05
5.06512461464244e-06
-4.6389094857451e-05
-1.09104520485924e-05
-3.51366823317541e-05
-1.72534704755667e-05
-2.99579489039313e-05
-2.73454666577504e-05
-8.61795420277408e-06
-4.69034706269188e-05
-4.59951657069179e-05
-2.37647979687562e-05
-2.457132267205e-05
-1.23530369804382e-05
-6.0947712382614e-05
-1.01883952829007e-05
1.23148039073642e-06
-2.8237890606169e-05
-3.01768971710598e-05
-3.14013236210035e-05
-3.60115457596581e-05
-3.71215498905188e-05
-4.2358538108858e-05
-4.42046515952477e-05
-3.5835634182641e-05
-4.78755350930877e-05
-4.78814537417622e-05
-4.4850926420392e-05
-4.473493445833e-05
-6.24039567706325e-05
-3.42952603885084e-05
-4.03737590555786e-05
-9.82237226913247e-06
-4.6964760855702e-05
-3.24087154861357e-05
-3.49004558185721e-05
-3.94937362159613e-05
-2.61513703121225e-05
-3.28796709027106e-05
-4.52343263697085e-05
-5.07693442813494e-05
-2.96888838140474e-05
-6.29457286818952e-05
-4.83037446534928e-05
-4.13803475073012e-05
-4.25963404187322e-05
-5.03321016028966e-05
-1.69907755890289e-05
-3.47801259883661e-05
-4.18703521513786e-05
-6.45000059952432e-06
-3.89549648228258e-05
-4.06809394878923e-05
-2.07160642460661e-05
-4.02396580128644e-05
-4.54369325728765e-05
-7.62866435132246e-06
-1.09196249103763e-05
-3.00013150329637e-05
-3.84836546997666e-05
-2.61411524018862e-05
-2.86837984924438e-05
-1.86843520787378e-05
-3.14615026135486e-06
-2.61174937888982e-05
-2.05887330358954e-05
-3.69325590986151e-05
-2.0058328574371e-05
-2.14019952074518e-05
-3.3604166088641e-05
-1.51533146866048e-05
-3.04552991782128e-05
-3.31907492959562e-05
-2.95961793908595e-05
-4.53761766197475e-05
-1.98002811064491e-05
-3.00363683839769e-05
-3.34816160019932e-05
-3.03475439148533e-05
-1.46334687705229e-05
-1.84499973626608e-05
-2.1582912110893e-05
-1.49399891884824e-05
-5.08132516831218e-05
-1.10080273298432e-05
-1.67735024025695e-05
-2.76972880828656e-05
-9.23742729561314e-06
-9.92030615252558e-06
-1.04674823260831e-05
-3.88321106343867e-05
-3.28580561074316e-05
-8.41111618086848e-06
-4.32340810725641e-05
6.54298329390789e-06
-3.06408543781022e-05
-1.73118852902587e-05
-2.73153614146821e-05
-2.06342319754055e-05
8.83863283424003e-06
-1.4199405945453e-05
-2.71470565375206e-05
-1.13195015857809e-05
-2.1121253914345e-05
-2.74949702970622e-05
-1.23089861192404e-05
-3.42268338497707e-05
-3.24646148249056e-05
-2.55413629967894e-05
-3.20988883820255e-05
-1.0337736586181e-05
-4.8507986677161e-06
-3.79414655011975e-05
9.10400645762994e-06
-2.72128613429496e-05
-1.14627975098497e-05
-4.10270483234169e-05
-7.36154682849212e-06
-1.5182133380013e-05
-2.03946734888243e-05
-5.35996854989602e-05
2.6871213611652e-07
-3.3972191540312e-05
-3.64797029251645e-05
-1.6543915423128e-05
-3.03786745522224e-05
-2.56275214399768e-05
-3.49201750371529e-05
-2.94856553688781e-05
-8.93285972704913e-06
-1.5796165999438e-05
-2.1354775878136e-05
1.38909105742337e-05
6.18919040687915e-06
-2.65206621592889e-05
-3.29388995545993e-05
-4.46534338330931e-05
-2.09063528159229e-06
-3.29975930506495e-05
-2.21059009780121e-05
-3.75211960880881e-05
-3.91799827592633e-05
-5.44684451960644e-05
-1.42839467867428e-05
-2.75135445062885e-05
-3.39301925307358e-05
-6.14268462741049e-07
-1.74698108746441e-05
-3.52416686154894e-05
-3.09124874731573e-05
-1.74640164649729e-05
-4.12563649150734e-06
-2.37416757225963e-05
-1.43035753260975e-05
-9.35610038535884e-06
-2.63880346621587e-05
-1.83878877186181e-05
-3.34890313163911e-05
-2.73208172830781e-05
-2.43950061298229e-05
-3.64248945275287e-05
-1.76930800667216e-05
-1.86857693926783e-05
-2.79212331679873e-05
-4.70514398548907e-05
-2.12078840028154e-05
-3.14766761209228e-05
-5.48905298687566e-05
-5.27694130576851e-05
-4.90354419522855e-05
-1.0614851630671e-05
-3.68940754832667e-05
-2.76842142606241e-05
-4.25854746060081e-05
-5.46677917444668e-05
-5.52761373703174e-05
-3.4014290301604e-05
-3.91490518414641e-05
-3.40667573157475e-05
-1.86939748878236e-05
-4.63630283963704e-05
-4.04706128170399e-05
-3.85761919598955e-05
-1.4196265850289e-05
-2.99019483648328e-05
-3.04407935609224e-05
-1.2030875999241e-05
5.41231496016208e-06
-2.63968469305151e-05
-3.78396769305991e-05
-3.63617229860134e-05
-1.19305765520179e-05
-9.45654168556451e-06
-1.34137677841942e-05
-5.03654076345045e-05
-2.20028203441112e-05
-2.20725190905374e-05
-2.48238353008266e-05
-4.73530989914189e-05
-1.85863539104355e-05
-8.22918702362682e-06
-4.09204454470821e-05
-2.44668145307425e-05
-3.66520144784755e-05
-2.6197693284033e-05
-2.79794868550183e-05
-4.99922278743869e-05
-1.36141832149572e-05
-2.9653290529089e-05
-2.5607932510579e-05
-1.50743040189995e-05
4.6412536709097e-06
-4.3651393307208e-05
-3.90126728026752e-05
-4.47339515267939e-05
-6.09569067543015e-06
-4.17594543498042e-05
-3.50255152043541e-05
-1.42873310095899e-05
-4.46573909564858e-05
-6.38198380034042e-05
-5.24221625654858e-05
-4.45982773456685e-05
-2.55408993858817e-05
-4.79220492260965e-05
-1.58612787864315e-05
-4.17465966377081e-05
-2.70153478909228e-05
3.21205173845313e-06
-4.85936183949226e-05
-2.24482380280509e-05
-1.32191698304649e-05
-4.15621092418011e-05
-2.97966022006195e-05
-4.08915002268773e-05
-3.98067859550372e-05
-3.94502440253593e-05
-1.64189871978737e-05
-4.17378285190663e-05
-9.73131790686349e-06
-1.57806835843935e-05
-9.39254241104367e-06
-4.86433048285369e-05
4.39301355894292e-06
-4.18518885790885e-05
-3.21787540538292e-05
-2.42426245158638e-05
-2.2940649620496e-05
-6.80793881885907e-06
-2.49182336225324e-05
-3.19837999920369e-05
-2.12973295069586e-05
-2.35431026735787e-05
-3.40701228812826e-05
-8.31153670817284e-06
-4.36058730471758e-05
-1.47681852218416e-05
-3.0513961060199e-05
-3.81754055944349e-05
-4.5609857306845e-05
-4.7044587963814e-05
-5.07866292772453e-05
-3.64030412797445e-05
-2.71304345937116e-05
-2.32437036323986e-05
-3.90748277231911e-05
-2.71714763939188e-05
-6.41072081805493e-05
-1.88520076473717e-05
-2.784547043617e-05
4.4207660904669e-06
-3.043019524704e-05
-2.90698763476803e-05
-3.9791197330012e-05
-2.22038365378908e-05
-3.74314601985129e-05
-3.34790230664853e-05
-1.54393643982322e-05
-3.12187379119283e-05
-1.86088884346287e-05
-3.58576626934354e-05
-5.4570880935145e-05
2.53771564892163e-06
-2.97328313835165e-05
-5.84319320585617e-05
-3.62983250008246e-05
-4.14389016770222e-05
-1.85131081791862e-05
-2.29252061351053e-05
-2.51335836689255e-05
-2.23836612461108e-05
-2.63969731606062e-05
-2.75720535701239e-05
1.36308024330792e-06
-3.56452710456068e-05
-2.06485108383073e-05
-1.52909330802588e-05
-3.59395035432552e-05
-5.83749286377658e-05
-5.54973680247637e-05
-2.85859057834415e-05
-3.0897682880033e-05
-7.69093396107195e-06
-2.58905578636313e-05
-3.15965367747552e-05
1.02508111067065e-05
-1.63246730133801e-06
-2.13042243623588e-05
-1.11446130076944e-05
-1.09175990139026e-05
-3.32063786768304e-05
-4.2294508835208e-05
-4.4268342417044e-05
-2.58426730868199e-05
-1.87514444448667e-05
-2.41578231887151e-05
-3.37615733137609e-05
-3.75835184589029e-05
-2.67741612613537e-05
-3.82383257188118e-05
-1.00888864185734e-05
-5.36246110919474e-06
-1.53017011811682e-05
-3.92649903199641e-05
-5.05928294813676e-05
1.85812533172193e-05
-3.81655747732726e-05
7.56554694009558e-06
-3.63415841120709e-05
-4.36969604951744e-05
-8.9084269632918e-06
-4.3520635317261e-05
-5.16504675944949e-05
-4.08951589902353e-05
-3.05640695004255e-05
-4.6105216201632e-05
-2.9616047686506e-05
-5.04322737626122e-05
-7.28450791281274e-06
-4.41166305766716e-05
6.73644356349154e-06
-8.62641153020338e-06
-4.99227153260063e-05
-2.15130009166331e-05
-2.50755727670646e-05
2.6306271229945e-06
-3.63702681177952e-05
-3.9109072008619e-05
-4.07598592638494e-05
-2.14114367781595e-05
-2.0635069216029e-05
-3.51026107375399e-05
-2.27479247852866e-05
6.64485726044075e-06
-2.94741795197039e-05
-3.77954084368897e-05
-3.30372793757438e-05
-4.7275182701952e-05
-2.58064853490393e-05
-2.61479179321821e-05
-3.43573868355441e-05
-2.57163953946846e-05
3.48759027281338e-06
-4.1412740757622e-05
-3.62492076693189e-05
-5.68768614643484e-05
-4.13256059779284e-05
-2.54430108799536e-05
-5.8136213410621e-06
-4.52355763659534e-05
-1.69591480080486e-05
-3.60479436769058e-05
-2.67336579122701e-05
-3.77916841096243e-05
-4.32778166690326e-05
-4.36756005281176e-05
-1.98808870840749e-05
-4.80347627685637e-05
-2.31370323893106e-05
-1.21706488863822e-05
-2.34500459643504e-05
-3.7196728783936e-05
-2.08903926111428e-05
-6.01257128532434e-05
-4.19898948916985e-06
-1.88507179733359e-05
-4.39247403947719e-05
-1.78695400580306e-05
-1.20560577628481e-05
-1.3685321077499e-05
-4.19616887109334e-05
-5.71147979074388e-05
-2.35814133651002e-05
4.14614028567535e-06
-2.18088713291793e-05
-2.94300968359719e-05
-3.15858574301747e-05
-1.92823914808636e-05
-2.04366270385045e-05
-1.94173906738239e-05
-2.8330722020739e-05
-5.55900078428575e-05
-7.5459458364925e-07
-2.74369502515628e-05
-2.12897998204044e-05
-1.87147223707639e-05
-3.72148280020211e-05
-1.18628312089184e-05
-3.35370669990172e-05
-4.99789917951076e-05
-3.61557086213698e-06
-3.87955133653909e-05
-5.55871001383105e-05
-5.88485394288507e-05
1.42369249202202e-06
-2.00914981250691e-05
-1.64884153394784e-05
-1.74625094321978e-05
-2.84945275378995e-05
-4.1368385470675e-05
-1.46065244703346e-05
-2.74215161066171e-05
-6.74954200507516e-05
-2.10366783792574e-05
-3.45611228860892e-05
-3.11286759281633e-06
-6.22764037792231e-05
9.98092952585149e-07
-3.23086806996397e-05
-2.48543830955242e-05
-1.54688315568803e-05
-4.5504713554418e-05
-1.7550190215397e-05
-4.19021632215661e-05
-2.93036742613613e-05
-7.65975788815664e-06
-5.68108909746488e-05
-7.11184310250144e-06
-3.80109162264509e-05
-5.55641228397372e-05
-3.21824091391308e-06
-2.67706561704743e-05
-2.80814249561006e-05
-3.83187621292551e-05
8.89698856534618e-06
6.77874883049652e-06
-3.48223789312174e-05
-4.53494376749596e-05
-6.70964284849685e-07
-2.43783817334619e-05
-3.07678636325889e-05
-4.85835201941558e-05
-4.24841524804547e-05
-1.96709903149264e-05
-7.12858311455511e-05
-3.58205404569203e-05
-4.13037942497078e-05
-2.61489804137173e-05
-5.83157064759742e-05
1.51654259955826e-05
-2.88076253158781e-05
-3.36396159068159e-05
-4.47807671345555e-05
-3.10157144924302e-05
-1.11321798221854e-05
-6.31325479247615e-06
-5.34466694970555e-05
-4.3894323868588e-05
-3.0654473238839e-05
-3.08359074492243e-05
-2.01408449720712e-05
-3.58428425414339e-05
-2.14776230344329e-05
-5.02917644880432e-05
-4.07701853092983e-05
-6.75452767357871e-05
-2.51519775895446e-05
-4.00352216726141e-05
-3.72999724612073e-05
-7.38544250871223e-05
-3.02802487935163e-05
-2.02448422754319e-05
-3.36181527507116e-05
-3.67524665882143e-05
-3.02890594866451e-05
-2.38374088548997e-05
-1.80611547258532e-05
-1.85648849731991e-05
-4.69646734710439e-05
-9.37452020275574e-06
-1.0476048509376e-05
-3.65395070245875e-05
-3.51222057738416e-05
-4.58046459524416e-05
-1.25929925883577e-05
-3.41707386943728e-05
-3.55360297337447e-05
-3.35369640706178e-05
-3.21867650655974e-05
-5.35522658783888e-05
-2.05401847663427e-05
-3.99123525157389e-05
-3.56616592768532e-05
-2.72461439857107e-05
-3.19506072993719e-05
-4.98874047948887e-05
-4.04072203019557e-05
-2.806425409963e-05
-4.12060936158062e-05
-2.6910761302924e-05
-2.69972915998211e-05
-3.98080565881411e-05
3.02176994087047e-06
-4.35195003554124e-05
-4.90938466609434e-05
-1.27084432816261e-05
-2.67981533625921e-05
-3.81776490936061e-05
-1.08571641988662e-05
-1.12234905875377e-05
3.54570168614867e-06
-1.09692847296241e-05
-5.01481389027682e-05
-5.57092461845239e-05
-4.31992734424665e-05
-2.25733641541127e-05
-1.2034887666154e-05
-4.5149191645619e-05
-5.01696930986048e-06
-3.50353809337384e-05
-3.67272453986108e-05
-2.95458068738885e-05
-4.65180957993967e-05
-4.54282948532053e-05
-2.22162924676993e-05
-5.5167985084586e-05
-5.16246772596979e-05
-4.03454849993679e-05
-2.37806781917614e-05
-2.40249197442285e-05
-3.6929279014466e-05
-1.69177096360954e-05
-2.83050978259642e-05
1.48652804238347e-05
-1.49516440729839e-05
-3.18519238720789e-05
-3.02784697484855e-05
-1.8661726811445e-05
-2.48252883712552e-05
-1.12596178098209e-05
-1.90869009203076e-05
-1.84419874195664e-05
-5.50699645480435e-05
-2.86389828040476e-05
-5.23620917574981e-05
4.81220395771037e-06
-4.63002957165146e-05
-1.10335145875579e-05
-1.7055651169209e-05
-4.28765734485489e-05
-4.49074299323906e-05
-3.08578622459475e-05
-4.96226981836053e-05
-3.62999097426674e-05
-3.3547369588691e-05
-3.30061832304296e-05
-2.98309593018726e-06
-1.55864856149136e-05
-2.10661759688145e-05
-1.32765305995058e-05
-8.5428112329044e-05
4.80458431027835e-07
-5.03189860809058e-05
-4.50972288091323e-05
-2.6640713204159e-05
-3.98300362706297e-05
-4.62880095436485e-05
-5.14998285093004e-05
-5.13373087526278e-05
-7.8545013962625e-06
-3.82733021556797e-05
-3.89257715458599e-05
-2.65164091999955e-05
-1.66595311347455e-06
-3.56579808642818e-05
-5.2556230124586e-05
-5.22135846429406e-06
-5.62110539097932e-05
-5.20675642883364e-06
1.72297157250433e-06
-3.38683374547986e-05
-1.87746190132281e-05
-2.30574850282515e-05
-2.56042021551093e-05
-2.90566656794419e-05
-4.26661205973822e-05
-1.26136629572427e-05
-1.57398350566343e-05
-4.73702726443121e-05
-5.02369439381919e-05
-2.13673717759106e-05
-2.55996886033915e-05
-3.58413329985634e-06
-1.73046620597742e-05
-2.18800677237672e-05
-4.82292919810503e-05
-2.37053352376982e-05
-4.37110447980215e-05
-2.25758836606752e-05
-6.71950964875078e-06
-3.27119548456903e-05
-2.2379674890357e-06
-3.84313370224609e-05
-8.96749552933716e-06
-2.38562525723805e-05
-1.74107984233362e-05
-3.48610190719326e-05
-2.50578346488305e-05
-2.19178181951512e-05
-2.77018353063119e-05
-1.8557720366354e-05
-8.63291673246281e-06
-3.25874126661589e-06
-5.94590100494031e-06
-2.77218863517061e-05
-3.28212568174759e-05
-1.73483847745165e-05
-2.75130270842429e-05
-2.28416105752963e-05
-3.19499172938716e-05
-2.84452263377662e-05
-2.18540888833567e-05
-3.55866983726905e-05
-5.92924875992071e-06
-2.98836999665325e-05
-4.67696652503699e-05
-2.46825060002804e-05
-5.94818817527673e-06
-3.90083891034758e-05
-5.7799328275219e-06
-3.83900407352521e-05
-9.49974753331279e-06
-4.92719908324205e-05
-1.91301636111688e-05
-4.994046073982e-05
-3.19585400591959e-05
-1.94235879029889e-05
-1.01624832735199e-07
-1.14766836622184e-06
-6.83142317611627e-05
-4.65364759837449e-05
-4.63111693340618e-05
-3.26700913017253e-05
-1.43921804273641e-05
-1.86027573084758e-05
-5.70067917356472e-05
-5.86315340450144e-05
-9.00052421136991e-06
-4.04156378046259e-05
-4.48920157969479e-05
-2.52793381780208e-05
-2.98072200096305e-05
-3.93616560440418e-05
-2.40851685233989e-05
-1.72522538083325e-05
1.93793190199021e-07
-3.28372744307256e-05
-3.08841608694095e-05
-5.1110740340673e-05
-2.05303970173958e-05
-3.94797753550629e-05
-4.81531483416415e-05
-4.01603052845544e-05
-4.64199499988962e-05
-1.58609318330775e-05
-5.04482590217706e-05
-1.65880028191562e-05
-2.19515453602091e-06
-2.22608502028216e-05
-2.54599285536383e-05
-1.90725341795341e-05
-3.84632739146047e-05
-5.33721956322774e-05
-5.85258402257799e-05
-2.76216691193226e-05
-2.8021635560665e-05
4.55598566824949e-06
-1.82527729569394e-05
-3.59803183916373e-05
-1.63655357284166e-05
-3.02865231480678e-05
-2.95817577804021e-05
-1.57837606629128e-05
-2.34939801464334e-05
-4.50499040474338e-05
-8.89560310466646e-06
-2.37831182611476e-05
-2.97500486650792e-05
-1.6177213954088e-05
-4.75076532567168e-05
-1.27010904854923e-05
-3.68086809912907e-05
-4.92898303299239e-05
4.7747638044704e-06
-2.02573595304926e-05
-3.5606149588861e-05
-2.74934443995041e-05
-5.76644520736074e-05
-3.51157552052864e-05
4.9645339179183e-06
-7.23911026677862e-06
-3.45875839902989e-05
-6.20477945031688e-05
-2.49785928496772e-05
-1.4658628223512e-05
-2.89333690333166e-05
-2.10558693323492e-05
-6.96778193867928e-07
-1.62600766176695e-05
-3.80138717009054e-05
-2.86988738536392e-05
-1.3836303217878e-05
-4.33648154296254e-05
-3.21855956762245e-05
-2.11637109899291e-05
-2.40050988090182e-05
-2.57317142541949e-05
-3.56353105831034e-05
-2.91015235224704e-05
-2.71739473611889e-05
-3.79861288551982e-05
-3.0103797774876e-05
-2.38326515359646e-05
-2.2405624623813e-05
1.29002086756262e-07
-5.18653685608107e-05
-5.70362783156786e-05
-4.35127211056632e-05
-2.37635807156587e-05
-2.09235088989951e-05
-4.1748263754025e-05
-4.02649912543987e-05
-4.88859147769642e-05
-1.20996996198177e-05
-3.09561613241816e-05
-2.25559726136038e-05
-1.42504510895336e-05
-4.99044623589217e-05
-1.84720592504542e-05
-6.29954382058239e-05
-5.31342906470187e-05
-3.26858986546921e-05
-4.43729748816372e-05
-8.8217685183905e-06
-4.26265039685873e-05
-2.87068543552345e-05
-7.65558717955122e-06
-4.19330594544532e-05
-2.66175675933039e-05
1.08993370816557e-05
-3.2175463880261e-05
-4.14605026037304e-05
-4.29392901600105e-05
-3.71926635403878e-05
-5.59216882381968e-05
-3.8965620554807e-05
-3.69833606464066e-05
-1.79601595003469e-05
-1.58841775343805e-05
-6.18628210003071e-05
-4.8328377860878e-05
-2.19333474487828e-05
-1.30155849023177e-05
-1.96494379977336e-05
-5.88382983081253e-06
-4.51921653394031e-06
-1.08481941766271e-05
2.44988263322386e-06
-3.13865293294944e-05
-3.09748233084651e-05
-5.41658343785831e-05
-4.96694124780735e-05
-7.46624717544209e-06
-4.63656241708168e-05
-2.84044109849939e-05
-1.44830885132265e-05
-5.13982663744251e-05
7.90322381283575e-06
-1.12668486558177e-05
-2.36135606568992e-05
-4.64388388428676e-05
-2.97877724157801e-05
-2.58702859053848e-05
-3.65108113675343e-05
-6.56507454710681e-05
-3.50889181100677e-05
-2.90614924354336e-05
-3.89976220550925e-05
-3.04547641637386e-05
-4.10103911107547e-05
-4.11847159387881e-05
-3.88982795657696e-05
-4.02513172569771e-05
-3.49804900304515e-05
-4.88287443185659e-05
-2.00320212188573e-05
-2.77131803430812e-05
-3.10607163669635e-05
-9.09983727803792e-06
-2.50965597904887e-05
-6.70456026478081e-05
-3.73833680005684e-05
-1.61391123644631e-05
-1.07422982115749e-05
-3.24838296857698e-05
-3.45768513284997e-05
-1.97905480468802e-05
-4.3495190603405e-05
-5.24120485294542e-05
-3.26735027400276e-05
-6.31221992430352e-05
-4.2065240823567e-05
-3.27091348080845e-05
-2.34417411144971e-05
-3.80366637381341e-05
-1.45152305070871e-05
-3.95702839016927e-05
-4.04786774170878e-05
-5.75812409591937e-05
-1.59863032511133e-05
-1.77229302580554e-05
-3.35250962599612e-05
-1.21539835942716e-05
-2.66148572495291e-05
-1.91266236306583e-05
-3.48564181000019e-05
-3.08260778253483e-05
-2.18052691421158e-06
-3.24113548209425e-05
-2.08182731072661e-05
-2.51496190683279e-05
-2.59089260755834e-05
-1.6175801739074e-05
-1.81105383783796e-05
3.05700158899284e-05
-3.33905292904138e-05
-4.06824393114319e-05
-3.63753793070999e-05
-4.46894309101099e-05
-1.07070269504973e-05
-1.80512540804606e-05
-2.90026168982156e-05
-4.72420526390272e-05
-5.13492088546586e-05
-2.00724439593495e-05
-4.94785563519584e-05
-3.89973434427122e-05
-1.20409319995551e-05
-1.81023308497252e-05
-1.56095518456331e-05
1.46228856635148e-06
-5.04011998090057e-05
-2.59837551963331e-05
-3.69441841105388e-05
2.36271856324053e-05
-1.46956506462139e-05
-2.56486502148815e-05
-2.38426643949109e-05
-4.24011862920415e-06
-4.87961804853152e-05
-9.98822491250363e-06
-4.74268268086224e-05
-3.27605990859465e-05
-4.19306377591818e-05
-5.15304079733195e-05
-3.1411963971929e-05
-1.66337445347485e-05
-3.304660812061e-05
-3.04690534030041e-05
-1.97257420966039e-05
-5.98587631683209e-05
-4.28146536266972e-05
-6.03176849727837e-05
1.57037598229267e-05
-1.53986422593293e-05
-2.09210042094055e-05
-3.07348348479385e-05
-2.80933116491026e-05
-6.01859112328898e-05
-2.38471825019531e-05
1.05483978514296e-05
-2.44014749359455e-05
-1.07359094513637e-05
-5.10537752500187e-05
-3.41650944599729e-05
-3.50001633508915e-05
-4.51102499130578e-05
7.48327282967241e-07
-5.15085022995414e-05
-2.92331722528904e-05
-2.34493197993625e-05
-3.05042151543749e-05
-4.94127609333402e-05
-6.34454034235447e-05
-3.6566647003273e-05
-2.96741912814097e-05
-2.1612680725074e-05
-2.56597643333533e-05
-3.80425454879461e-05
-5.36624029488041e-05
-3.56941926335219e-05
-2.89787951223544e-05
-4.86619380803566e-05
-1.36183959758876e-05
-4.79752678574826e-05
-5.0834794746751e-05
-5.43752814857959e-05
-3.12448115118848e-05
-8.63317743087838e-06
-3.91628062781976e-05
-2.81403563857262e-05
-2.15754080351369e-05
-5.08495315089446e-05
-7.87303017461357e-06
-4.45281442478353e-05
-2.94151568641158e-05
-3.7390360031551e-05
-1.11270227373817e-05
-2.53162461004018e-05
-4.59275679296961e-05
1.70545444584417e-07
-2.41286724935405e-05
-2.91611265742734e-05
-4.56016485070369e-05
-3.86521436979403e-05
-1.79582293028565e-05
-3.95320912741318e-05
-3.13635026764688e-06
-4.24012701295595e-05
-2.02958111721748e-05
-4.34462700710932e-05
-1.9810938497298e-05
-3.6514199885981e-05
-2.53750167763686e-05
-2.1810311409933e-05
-2.04026323126571e-05
-1.25785841335545e-05
-4.37088906128812e-05
-5.20937704193431e-05
-1.32694753371539e-05
-1.63927465414213e-05
-4.7138876736645e-05
-3.76520278031372e-05
-3.0280856286909e-05
-1.81044326344044e-05
-3.52083989963758e-05
-2.76039926126898e-05
-6.67204615295037e-06
-1.28077712777736e-05
-8.41100580243667e-06
-3.51862813365986e-05
-2.96579837826701e-05
-5.47956799440424e-05
-3.81128722095522e-05
-3.53410859041451e-05
-3.61784473539522e-05
-6.14735646971425e-05
-3.34926266171372e-05
-1.06132339795727e-05
-2.42354649167367e-05
-1.07637477009652e-05
-4.41682727979579e-05
-2.44024370667262e-05
-3.43386427223612e-05
-4.57454750049901e-05
-2.29793383222696e-05
-1.66613743192014e-05
-4.11886479405124e-05
-3.13275630857645e-05
-3.90274055270835e-05
-5.15684986012667e-05
-1.34565238184292e-05
-2.28393198348726e-05
-3.36139368356836e-05
-6.14810329531645e-06
-4.71704421663586e-05
-4.20477455269899e-05
-3.51760533007372e-05
-4.20629836360836e-05
-4.07289552878593e-05
-4.65653420875666e-06
-4.09013655821283e-05
-4.97524928450867e-05
-5.06683612574258e-05
-5.1178774880022e-05
-2.68853061869606e-05
-1.68337029811439e-05
-3.02355567413928e-05
-3.43848391581134e-05
-8.45339761880163e-07
-4.19944859379566e-05
-3.64851047633971e-05
-4.36634586297816e-05
-2.37436234215268e-05
-1.25272977038595e-05
3.35353183871486e-06
-3.31747516614163e-05
-5.52738785886103e-05
-3.31042924933602e-05
-8.37368353931086e-07
-2.63303492794136e-05
-5.9862186158067e-05
-4.83626854237062e-05
-3.64890704768781e-05
-2.83684656811803e-05
-5.44387728612325e-05
-2.29519297335171e-05
7.52120937931622e-06
-2.12769009954055e-05
-1.65157233326195e-05
-2.32040527370004e-05
-4.57685863169076e-05
-1.93837376254319e-05
-2.22859418247665e-05
-9.38761575989755e-07
-4.165751927719e-05
-2.97470527764484e-06
-2.29116669683094e-05
-1.94354476460642e-05
-2.14054496459652e-05
-3.69570576182259e-05
-2.99566012407499e-05
-1.76881546820505e-05
-2.63243703905011e-05
-2.35384478279503e-05
-1.85229336553961e-05
-3.90708919639567e-05
-5.77231947353402e-05
-3.29352183039562e-05
-1.1020809873291e-06
-3.15855524904078e-05
-3.52725983804488e-05
-3.9769909043608e-05
-1.47112489552314e-05
-1.5073720106959e-05
-2.9902053856285e-05
-1.50531496452211e-05
-3.33445685586752e-05
-2.55263969090388e-05
-5.44898075582659e-05
-2.24957894891518e-05
-3.8545566705402e-05
-4.33381701579228e-05
-3.3614739138965e-05
-3.58916983108694e-05
-3.09295287490594e-05
-3.86249543702257e-05
-4.4057383353196e-05
-3.08673782223412e-05
-3.78236868539031e-05
-3.6395566719906e-05
-4.27034791442565e-05
-4.53068282058771e-05
-3.86755982066186e-05
-2.58117031698322e-05
-1.15379887894995e-05
-3.19983036850084e-05
-3.20776371243752e-06
-3.76230679250562e-05
-1.68948958555425e-05
-9.50479487284753e-06
-2.4602951103629e-05
-1.26631424860794e-05
-2.93266662128226e-05
-3.01072708757103e-05
-6.88581636394382e-05
-3.75825035272077e-05
-1.0631974817653e-05
-4.35339627692219e-05
-2.02263717744395e-05
-2.21163335496055e-05
-5.35709284523093e-05
-3.03798669513033e-05
-3.61358595310753e-05
-3.47596345181833e-05
-4.78056171429644e-05
-5.87054214406799e-05
-6.70369091270875e-06
-1.14558999008539e-05
-3.96143825682195e-05
-3.10694708004375e-05
-3.77945357420566e-05
-2.30125642325249e-05
-6.82041729271949e-07
-5.64495015767506e-05
-1.6873222799059e-05
-2.83168925873961e-05
-3.71671433538546e-05
-3.28702815463547e-05
-2.87708056508739e-05
7.53527101757712e-06
-1.40821009875734e-05
-2.40337157923602e-05
-2.71164158607666e-05
-3.57247104400418e-05
-1.44487946414239e-06
-2.96326752404569e-05
-6.184883258496e-06
-4.93298991508825e-05
-2.06907257150809e-05
-2.6393731606304e-05
-2.92597295370343e-05
9.49691992128029e-06
-5.87787085076878e-05
-5.12044462804315e-05
-3.47743246513646e-05
-5.54976881164881e-05
-3.35574003119227e-05
-3.20142905984684e-05
1.04516858112483e-06
-4.37031258812151e-05
-3.74350946228752e-05
-1.82131707894317e-05
-3.61259636100798e-05
-2.74509273295998e-05
-3.24303335099593e-05
-3.01612207320747e-05
-3.1066306212007e-05
-9.75240746482465e-06
-1.18980294525362e-05
-5.66907050553687e-05
-2.89841462979392e-05
-2.26835262429766e-05
-4.33222117027576e-05
-1.50948933473804e-05
-3.36521706648797e-05
-4.18913069050626e-05
-2.81390441347859e-05
5.28006718958462e-06
-4.16739469319883e-05
-3.44136599663945e-05
-2.36827989223097e-05
-1.55473214396718e-05
-5.00083285488715e-05
-5.650154061113e-06
-1.89565739340891e-05
-1.22681037705736e-05
-1.57977817698352e-05
-3.50507272333058e-05
-4.03480796480781e-05
-2.62667231298786e-05
-9.62473482506166e-06
-3.02391373985597e-05
-2.49414780822753e-05
-5.26483052919348e-05
4.65307597856355e-08
-1.84066596568645e-05
-2.58294694715958e-05
-6.94249253239995e-05
-1.31709409540965e-05
-6.5356462592214e-05
-5.85163094229493e-05
-3.01573710433223e-05
-8.2736747576358e-06
-1.49211423464527e-05
-3.9060266060027e-05
-3.66205123828173e-05
-2.9860351228343e-05
-2.50026439611402e-05
-1.01763832353668e-05
2.17065139833599e-06
-3.14917229355772e-05
-2.85768311188679e-05
-3.70833621644011e-05
-4.19265056624784e-05
-1.76328943479947e-05
-4.40585412792165e-05
-2.77850446448112e-05
-3.89468557343404e-05
-1.12693572041488e-05
-1.1207280870582e-05
-3.06768074530855e-05
-1.63336264013001e-05
-8.42398623881107e-06
-4.55411418057835e-05
1.67560457951311e-05
-1.94913376955729e-05
-1.04197903485849e-05
-4.08149407167814e-05
-1.76685647951557e-05
7.35198830768543e-06
-1.72825663344424e-05
-2.20308259700726e-05
-4.56209457462871e-05
-2.70587518592442e-05
-2.15661899535303e-05
-2.69783377457768e-05
-3.53298776834782e-05
-5.64314353895e-06
-1.57312800293718e-05
-3.51253214027718e-05
-2.94567306361731e-05
-2.25433744117969e-05
-6.4064555656294e-06
-2.77247014558337e-05
-2.40656899556074e-05
-1.58206957157185e-05
-2.02400879136844e-05
-2.71187420364783e-05
-2.92653980882344e-05
-1.75845314793498e-05
-5.89533772768616e-05
-2.00084711347476e-05
-2.51165110148052e-05
-3.0412993840948e-05
-3.95818755542978e-05
-8.2830662354632e-06
-2.51090956977349e-05
-1.62746678829746e-05
-5.78486782232182e-06
-4.7362216873074e-05
-3.1519375482191e-05
-3.22433457416215e-06
-2.48603964021244e-05
-4.2855121929908e-06
-1.41144626790434e-05
-1.93509349911373e-05
-1.44393915841088e-05
-9.11490482787183e-07
3.26833706232692e-06
-3.45157386695125e-05
-7.35030155170878e-05
-3.1475249150035e-05
-3.52215745331855e-05
-1.66416470530934e-05
-5.60159942895464e-05
-4.26722883261889e-05
-4.11740672661395e-05
2.64157670601227e-05
-3.32188496320529e-05
-3.19302829964239e-05
-4.34142516420657e-05
-4.25092537970042e-05
-5.52667376939507e-05
-5.65038108426317e-05
-6.47462356365319e-05
-2.8762377835254e-05
-4.85017992828568e-05
-9.89851789537329e-06
-2.16312534009069e-05
-2.7895039619083e-05
-3.94581278273306e-05
8.01447835030998e-06
-2.14865068950036e-05
-6.26112994216627e-05
-8.5332106288176e-06
-4.12360343939444e-05
-4.96204505632387e-05
9.27808352620458e-06
-2.99989086473239e-05
-1.11010506146322e-05
-5.28801063962699e-05
-1.61429030200863e-05
-2.94989232147401e-05
-3.28486090469568e-05
-3.1159756799234e-05
-8.60407659086465e-06
-1.87863014319493e-05
-4.50623615325732e-05
-3.41695482647198e-05
-4.26898826360588e-05
-2.10608422440936e-05
-4.49215864124494e-05
-1.46513043005974e-05
-1.0930987380065e-05
-4.15478076612756e-05
-5.99267308257542e-06
-4.02010820384376e-05
-1.30168950026784e-05
-3.37918389217138e-05
-1.96538456362729e-05
-2.03169489442126e-05
-4.71298110440671e-05
-5.34989224910113e-05
-1.97179751901278e-05
-3.08582199060672e-05
-1.10326225480389e-05
-1.02649062770891e-05
-6.22956189031246e-05
-3.90693058694098e-05
-5.45806411431577e-05
-2.60702356138162e-05
-1.7361184252833e-05
-3.44924114803153e-05
-3.39572133824152e-05
-3.24824088213933e-06
-3.83285258892252e-05
-8.94359948761034e-06
-3.37265773390002e-05
-7.47579950668238e-05
-5.74174863414223e-06
-2.3339043479732e-05
-2.02480076818494e-05
-5.9733700767188e-05
-6.1720464727883e-06
-2.74340102894118e-05
-4.97732361374908e-05
-2.05320647749699e-05
-3.47863886757873e-05
-1.01868655763414e-05
-1.01141896193578e-05
-7.5161713535164e-05
-3.22695621455962e-05
-5.0377562562638e-05
-1.64880366872125e-05
-2.34003960966569e-05
-2.12828561714278e-05
-4.1788231951738e-05
-2.46251129738031e-05
-2.09209207564446e-05
-4.05615379634588e-05
-1.79852452418236e-05
-3.89283344478399e-05
-4.67818130031639e-05
-1.71545424662359e-05
-2.06263347361939e-05
-4.472313133476e-05
-2.40421134779577e-05
-3.68995865324458e-05
-3.62333112852267e-05
-4.44682982886845e-05
-6.78886856638315e-05
-2.67170558906579e-05
-3.19165981359979e-05
-6.80735481611266e-06
-4.39725153318817e-05
-1.1967374902101e-05
-4.59574709544551e-05
-1.58366744256218e-06
-3.28830018119466e-05
-1.8486295002747e-05
-3.53753900848582e-05
-1.01519231036355e-05
-1.93455953657107e-06
-2.37712050083217e-05
-3.22090428819818e-05
-5.08217450076454e-05
-3.3622143301119e-05
-3.56539390344239e-05
-5.74784841056268e-05
-5.32406768749533e-05
9.80913258845298e-06
-3.90654905447426e-05
-8.87831276851424e-06
1.17651087055398e-06
-1.69107534133431e-05
-1.97632461959526e-05
-1.72518039895321e-05
1.19446172425368e-05
-2.52664680761179e-05
-3.87192049439795e-05
-4.10892446000342e-05
-2.93444534796782e-05
-2.86659254813979e-05
-4.31068167693142e-05
-4.8071841433732e-05
-2.28821385928339e-05
-1.1520789831086e-05
-3.60364429478344e-05
-3.3323880820934e-05
-1.00162526984926e-05
-2.7456064272285e-05
-1.93970462448884e-05
-4.41222453694757e-05
6.81053081033838e-06
-4.75541783042905e-05
-3.09285357576013e-05
-4.06818695587782e-05
-2.50441319261784e-05
-5.52198857639876e-05
-4.82952849039064e-05
-4.09581027693056e-05
-3.74295428447407e-05
-5.24059424780561e-05
-1.78536158868427e-05
-3.25554610582596e-05
-4.00475318614419e-05
-1.37545837751246e-05
-3.22705258314114e-05
-3.33753270288155e-05
-3.51569387787254e-05
-2.7150864599215e-05
-2.80682977768585e-05
-7.55148650149852e-06
-4.44685168346018e-05
-4.72770628045993e-05
-3.88608876989106e-05
7.70659023249976e-06
-2.90454118347e-05
-2.82075319243634e-05
-3.45832618803715e-05
-3.57747985936697e-05
-1.90187698901794e-05
-2.76095887229085e-05
-5.28991220268516e-05
-2.53624415351286e-05
-3.06308848471397e-05
-4.31491140970919e-05
-2.41097013087321e-05
-2.56278027239405e-05
-1.38267777789361e-05
-9.65244409224195e-06
-1.97406954033611e-05
-2.86436673137697e-05
-3.81571989579344e-05
-1.3730393867459e-05
7.95498028107024e-06
-6.55537324851779e-05
-3.6817918235384e-05
-1.03951470688145e-05
-3.69610501611529e-05
-4.46459293102112e-05
-2.64015735016339e-05
-2.83943707409427e-06
-4.05779892200095e-05
-3.09935236261601e-05
-3.51567109786457e-05
4.64985866633069e-06
-1.48019099060415e-05
-3.59007185340402e-05
-4.60628109436947e-05
-5.3452876395613e-05
-4.77973545762337e-05
-4.80422674047857e-05
-4.20869068567462e-05
-2.50429048466958e-05
-2.54740592538567e-05
-2.8817290419726e-05
-3.81209443937231e-05
-2.07630383163149e-05
-1.96663409494162e-05
-2.60501908403631e-05
-2.54704224632528e-05
3.25102161701686e-06
-3.91348104099577e-05
-1.02157230814041e-05
-3.13435342614129e-05
-1.03330087807702e-05
-4.03326713666506e-06
-1.71841565113513e-05
-4.09021417844379e-05
-2.83181097484143e-05
-3.71144764647484e-05
-2.24197506804404e-05
-2.52377888419866e-05
-3.83052975801175e-05
-2.08167447711619e-05
-2.49014268239419e-05
-1.44239036931015e-05
-4.06153753450388e-05
-1.74510840050176e-05
-3.02479754312042e-06
-3.60660690334685e-05
-7.79715257826963e-06
-3.64432578742192e-05
7.43710191557941e-06
-4.81383684199426e-05
-3.47382749915869e-05
-4.113047270194e-05
-5.32709555255249e-05
-3.30700785606454e-05
-4.42497494498644e-05
-2.77762638380224e-06
-5.65229615939657e-05
-5.80590039000236e-06
-2.09651225274999e-05
-3.18353683968749e-05
-2.70838023965703e-05
-6.32454040675898e-05
-3.96582200875137e-05
-4.05855833903104e-05
-4.0254688523298e-05
-3.43300462038176e-05
-5.19715787503213e-05
-5.81110545870178e-05
-6.42194999194313e-05
-1.01641243594748e-06
-2.58009434633272e-05
-2.89277929724608e-05
-1.89312125336758e-05
-2.48965213764435e-05
-2.21804205875664e-05
-2.08589567009058e-05
-3.31113105729206e-05
-4.26203894489988e-05
-2.32120539298398e-05
-4.60065821024304e-05
-3.96399647308669e-05
-4.11560118960753e-05
-2.3755749933931e-05
-3.3316728050093e-05
-1.61887362853557e-05
-4.18548758966957e-05
-2.16733042054977e-05
-2.54020438212844e-05
-4.87995694145299e-05
-1.50837974332806e-05
-4.24153568075521e-07
-4.29231598169139e-05
-3.51844401364008e-05
-8.74738680328061e-06
-2.67101825228113e-05
1.51715254632511e-06
-2.41865453136421e-05
-2.37881082882551e-05
-3.06792228115956e-06
-3.5851015298971e-05
-2.15481557862669e-05
-3.4431074535263e-05
-4.83043885879845e-05
-4.07152351046432e-06
-3.05038138496193e-05
-1.98354275250646e-05
-5.52483709366985e-05
-2.61699975169672e-05
-4.05226180126141e-05
-2.38007004312975e-05
4.62899339399065e-06
-7.00747364265702e-05
-1.64616404637195e-05
-4.44528739696496e-05
-2.33593773732063e-05
-4.34598304691637e-05
-1.51164845162305e-05
-2.34474196181439e-05
-3.07472090478067e-05
-1.83201621418997e-05
-3.32734042619758e-05
-4.72485887616277e-05
-2.75352493136994e-05
-3.57710044373176e-05
-1.02603559095035e-05
-6.85068357674472e-05
-9.65571321243032e-06
-5.4320196046006e-05
-2.46662762794886e-05
-5.04159267641547e-05
-1.2548327891545e-05
-3.58091031325777e-05
-3.01947745278622e-05
-3.61325173150646e-05
-5.52069416561253e-05
-2.86127378915563e-05
-2.73502616834559e-05
-3.1071758838284e-05
-3.07222732816771e-05
-2.36313651977357e-05
-3.25015596300188e-05
-1.77249150874207e-05
-4.7788775117686e-05
-2.24775215659223e-05
-2.62683498616586e-05
-6.32934954381171e-05
-3.41781051511889e-05
-4.73290794362177e-05
-3.67648977556773e-05
-6.96602179699758e-06
-3.80276161071886e-05
-2.53480645253649e-05
-5.5464128384339e-05
-3.25345852261082e-05
-3.43133235221174e-05
-3.08606623790357e-05
-1.67792811544741e-05
-5.28471560499181e-05
-4.33400302023977e-05
-8.00151018776764e-06
-2.19544468853327e-05
1.92237606769762e-06
-3.53912777842607e-05
-8.60908445381079e-06
-4.11040030836079e-05
8.58010310565229e-06
-3.24294218744925e-05
-3.64434760223836e-05
-2.51839880724932e-05
-1.94842664429123e-05
-3.85447491017777e-06
-6.10920586458705e-05
-4.16018112108862e-05
-2.11182243040069e-05
-3.26260782549595e-05
-8.53078064966695e-06
-9.76190542650924e-06
-3.81657195143103e-05
-1.01528212632662e-05
-4.92812471785573e-05
-4.71959952552357e-05
-4.00354840645641e-05
-1.70794481959356e-05
-2.96542731283322e-05
-3.92175761813474e-05
-2.98389803935768e-05
-3.87423235926416e-05
8.84363242483097e-07
3.67686616688697e-06
-3.71143149234238e-05
-2.02755386716897e-05
-4.25329426009355e-05
-3.38337905070178e-05
-3.31407231382327e-05
-5.0174515505229e-05
4.85991627135954e-07
-5.28867379978808e-05
-1.84563610895289e-05
-3.60467715429639e-05
-2.42574551277923e-05
-3.56274880398977e-05
1.42442906312217e-05
-4.50189884077522e-05
-5.38062030278568e-05
-5.45398192696396e-05
-5.72438167085773e-05
-6.96069170035846e-05
-3.33604536239662e-05
-1.43266131111755e-05
-3.88815122186773e-05
-1.76438454898711e-05
-1.09973050611184e-05
-4.17753926487796e-05
-2.56730981001522e-05
-1.64770155179321e-05
-4.96434018548157e-05
-1.48888208782765e-05
-3.45146201388919e-05
-3.65361615211448e-05
-6.03922709842274e-05
-1.63109176107761e-05
-2.78686944745139e-05
-3.46268175624135e-05
-1.50510694846585e-05
-1.85881804562839e-05
-4.05790488233129e-06
-2.85917927772862e-05
-4.77802322860372e-05
-2.76973452422551e-05
-6.23383448307695e-05
-4.34370267092736e-05
-2.56634111046758e-05
-3.12667235213018e-05
-5.65746755570091e-05
-2.58489677036385e-05
-4.4914561048156e-05
-6.15878590457856e-05
-7.74811820781182e-06
-5.08782714526553e-05
-3.0083659263477e-05
-3.60701839153013e-05
-1.85164532854809e-05
-5.34477350084872e-05
-2.4679429159265e-05
-3.17633783421157e-05
-2.46519622947669e-05
-1.85565078754744e-05
1.63099585294202e-06
-2.79528439363922e-05
-3.06769941972495e-05
-2.76514059918255e-05
-3.19736718579544e-05
-5.93751827345801e-07
-3.70290436861633e-05
-2.51905442692983e-05
-8.91156472556641e-06
-3.25671272306438e-05
1.76668711991928e-07
-1.56364485646843e-05
-3.35992114678946e-05
-2.67090534186302e-05
-5.47204706604221e-05
-1.55051411479371e-05
-2.57146637486969e-05
-3.92426617431606e-05
-1.84867430379106e-05
-5.12760467209407e-05
-2.06934578279803e-05
-4.96013767986105e-05
-2.56484801429763e-05
-2.95040517078909e-05
-5.95908733149684e-05
-2.0615037305026e-05
-2.4991599302841e-05
-2.76848235481841e-05
-3.78756491870698e-05
-2.17998748735907e-05
-1.46863709949632e-06
-3.75841735570906e-05
-2.30141539381691e-05
-2.98424715937974e-05
-2.62548359480781e-05
-2.63095955625788e-05
-4.40513597296369e-05
6.06341554423981e-06
-9.95237172503627e-06
-4.6008103236759e-05
-7.85487948906265e-05
-4.32269467945339e-05
-4.12471218227302e-06
-3.70539895391377e-05
-6.87104952224003e-06
-3.96724877761546e-05
-5.58102367503838e-06
-3.36544904182538e-05
-3.00404718528368e-05
-4.87894067961743e-05
-4.23920168353163e-05
-1.87948938646675e-05
-2.9892848778855e-05
-3.02071375796049e-05
-4.14199605654266e-05
-1.59166713576173e-05
7.57735291515821e-06
-3.81607676296158e-05
-3.40848386472581e-05
-5.41736684603103e-05
-5.70515675829742e-06
-2.0322656393323e-05
-6.64398813190536e-07
-3.70313355907151e-05
-4.0167187370753e-05
-2.74248971843886e-05
-5.12098380361941e-05
2.62419593719656e-06
-2.21196234788066e-05
-4.43383131835825e-06
-2.92986667551176e-05
-3.31705856905248e-05
-1.25699606961973e-05
-4.97335012621862e-05
-4.50343825902581e-05
-3.94556292728535e-05
-1.1998333987298e-05
-3.66003077232885e-05
-2.97090093807871e-06
-3.86158496376983e-05
-2.00787943623129e-05
-3.88318090054788e-05
-2.79709104347102e-05
-2.78589697538788e-05
-3.29113506989367e-05
-2.36092651696731e-05
-1.28988979365111e-05
-2.88933170381225e-05
-5.0446235249713e-05
-3.72436276984821e-05
-2.8285996020924e-05
-1.22370515492149e-05
-6.03274451560273e-05
-5.75811718609978e-05
-2.67839345629278e-05
-4.86030044963799e-07
-6.59831934873766e-06
-3.66471691595159e-05
-2.81288243243656e-05
-2.69665364927994e-05
-4.50194557701343e-05
-5.26833268356576e-05
4.20595701158996e-06
-2.36428501421326e-06
-1.870328196675e-05
-2.15584789791583e-05
-1.74471416969739e-05
-2.3023115662561e-05
-3.14624103498179e-05
-1.71524220116181e-05
-3.40262482538856e-05
-1.96070530791512e-05
-2.51452165826493e-05
-3.91849332384336e-05
-4.67005469170421e-05
-2.2081214075193e-05
-2.33030970210729e-05
-3.77387935507306e-05
-5.59716637530266e-05
-3.41089770880894e-05
-1.10867495226595e-05
-2.96449077769875e-05
-4.17161489259689e-05
-1.42577694080287e-05
-3.17347629239092e-05
-4.89509092881798e-05
-2.18772877111332e-05
-3.77413959293495e-05
-4.4013664196826e-05
-2.11557815721206e-05
-2.57172957371781e-05
-3.85534742483105e-05
-3.72482876519401e-05
-1.57653223195948e-05
-4.29757401720958e-05
-3.30287080590946e-05
-5.75686611018829e-05
-3.13516802084048e-05
-3.65002492842808e-05
-2.7977807909428e-05
-3.80946788503056e-05
-3.22092188446116e-06
-2.84810889098204e-05
-2.77994111508428e-05
-2.64999712532668e-05
-6.77828419722751e-07
-5.68127423864456e-05
-6.02280348055104e-05
-2.39959216191581e-05
-2.47377930613369e-05
-1.55242432623689e-05
-4.37418471774697e-05
-3.35997918025016e-05
-4.45726462117667e-05
-1.06338459318786e-05
-1.0390695759771e-05
-3.61655052916346e-05
-6.99895890238806e-05
-1.00852405281928e-05
-2.32635540088381e-05
-2.59790450429548e-05
-2.47500728244284e-05
-2.58024180015802e-05
-4.63125896925784e-06
-5.08576617366163e-05
-7.77740208965241e-06
-1.40260964302867e-05
-1.03457284321066e-05
-4.55977114059649e-05
-3.10878653833154e-05
-2.09889470466647e-05
-1.78742696562217e-05
-5.28823080323378e-05
-2.69681217860188e-05
-4.42940916817822e-05
-4.15327238867181e-05
-6.94312573810924e-06
-2.8339710315303e-05
-3.14995285563285e-05
-3.02808969077899e-05
-7.63230721508684e-05
-5.63194204901948e-05
-2.88400123795787e-05
3.5967887630031e-06
-3.67572338150146e-05
-2.06071071861214e-05
-2.41713398577879e-05
-4.2544861461796e-05
-7.18605304247391e-05
-2.91473949246939e-05
-3.8390117577418e-05
-7.36479160139602e-06
-5.16189757326079e-05
6.86855166198997e-06
-2.70614762291627e-05
-4.62761480759235e-05
-2.60816198673886e-05
-1.5760710697715e-05
-4.88187448769918e-05
-4.87516372159981e-05
-4.376967317103e-05
-1.03017438262327e-05
-5.21612621549193e-06
-2.15563576318199e-05
-2.4134266842106e-05
-3.56519170345537e-05
-3.17903394668374e-05
-3.60824674160011e-05
-4.30713849783304e-05
-1.97490996156851e-05
-1.09546426589596e-05
-4.91036064203147e-05
-5.21349222563881e-05
-4.37174220220369e-05
-2.86352421563745e-05
-2.43909349513837e-05
-1.94230591358005e-05
-2.46937693838623e-05
-2.14787481979103e-05
-3.18409510037889e-05
2.06769658457374e-06
-1.82603131368111e-05
-1.38694094307132e-05
-1.87849595718845e-05
-1.88620627217256e-05
-1.00889009880389e-05
-3.12068461676701e-05
-5.25230509444049e-05
-1.62847141773496e-05
-3.62735601282565e-05
-1.70025822744426e-05
-2.23757621901789e-05
-3.177872860687e-05
-4.1284559248774e-05
-2.50104236531262e-05
-2.53205019840374e-05
-2.72715336793544e-05
-3.54224340449481e-05
-4.05603035418073e-05
-3.01290821806276e-05
-9.14992097855266e-06
-6.86366484943131e-06
-5.34539981119539e-05
-4.86538272732936e-05
-1.50236644472967e-05
-2.63310019566822e-05
-6.30329571087455e-05
-1.26180937697612e-05
-8.92594477933588e-06
-3.57518355744265e-05
-1.79980941585954e-05
-4.79454679841318e-05
-2.07038153405071e-05
-2.27212193248034e-06
-4.93944257953615e-05
-3.21837038104569e-05
-2.79985369058819e-05
-6.36428680196826e-05
-3.59082645837577e-05
-1.19493804703696e-05
-5.91631538472596e-05
-1.60384934185339e-05
-4.38969656242744e-05
-1.20068199485338e-05
-3.71442008219233e-05
-3.75529731157155e-05
-2.40963110353304e-05
-3.49213997140969e-05
-4.00932211081739e-05
-1.64844835209771e-05
-8.957580725958e-06
-2.60634679100768e-05
-1.73216153606032e-05
-2.94851484990347e-05
-5.32732898911833e-05
-2.9702506242302e-05
-9.45529573369566e-06
-3.86507604360414e-05
-1.67849722687284e-05
-8.26479806223424e-06
-3.8006316451664e-05
-2.82933582988586e-05
-4.28576665054716e-05
-5.07962865524214e-05
-1.87590961380733e-06
-3.81723324001548e-05
-4.30589127563843e-05
-5.49204490303899e-05
-3.49635788172712e-05
-2.96861685797525e-05
-5.14750434701476e-05
-7.29261058569278e-06
-3.30961164583008e-05
-1.23558147521174e-05
-5.79968067757248e-05
5.55387919342621e-06
-5.20684430256024e-05
-4.40497677214101e-05
-4.33882695178764e-05
-5.60817800929192e-05
-2.15869953460947e-05
-8.61104281623261e-06
-1.86962664746237e-05
-1.52739770345227e-05
-3.32290208606342e-05
-5.03656044389244e-05
-4.27820978269843e-05
-1.3660531948372e-05
8.94968882615121e-07
-1.8540360385994e-05
-1.00461916221408e-05
-6.03225393646013e-05
-4.29918672635643e-05
4.94756278743127e-07
-2.31854347979515e-05
-4.50292704977617e-05
-2.90349978451e-05
-3.44647693353681e-06
-1.89036717407893e-05
-2.76497861101195e-05
-3.15136821942134e-05
-2.82332110681617e-05
-2.86231396142737e-06
7.26021057441694e-06
-4.672579577979e-05
-1.71139378426693e-05
-2.42697454813646e-05
-5.13156326069882e-05
-3.91270931017155e-05
-3.85799557727716e-05
-3.33340779364514e-05
-1.34966839706596e-05
-1.56021614275439e-05
-5.69817907166441e-05
1.03734915900659e-05
-3.38089618688223e-05
6.42594197818084e-06
-3.3875152128866e-05
-2.43837858342067e-05
-1.23114292038521e-05
5.59243865301175e-06
3.21533478555138e-06
-2.54233516533103e-05
-4.31320627499309e-05
-2.98288712034092e-05
-1.35149544787041e-05
-3.70947718219254e-05
-8.9262398651372e-06
-2.82700231287804e-05
-4.58546839615744e-05
-4.06037942354976e-05
-2.85627508369772e-05
-3.35198155866422e-05
-3.64771425857503e-05
-1.16603742113429e-05
-1.61131027108259e-05
-4.76037752054237e-05
-3.40085574995355e-05
-7.12946863606149e-05
2.41256464050236e-05
-3.32103478918306e-05
-5.78524454822335e-05
-1.30700713652788e-05
-4.79310000923376e-05
-5.07285732692311e-05
5.26668155516308e-07
-2.32217340772031e-05
-3.64729882669703e-06
-1.90777493054139e-05
1.53997968935711e-06
-1.08094615656438e-05
-2.65208304487509e-05
-3.57573529022865e-06
-2.20675866346893e-05
-4.26789989508578e-05
-3.4884235377831e-05
-3.70400341767791e-05
-2.31765153373041e-05
-3.06451080294884e-05
-1.73988364027658e-05
-3.46740107688248e-05
-1.63768629049988e-05
-5.18529288014143e-05
-6.72804118377031e-05
-1.77118712404157e-05
-3.21579196251474e-05
-1.17638753939329e-05
-5.04798819066192e-05
-1.99503734004174e-05
-6.49770126829703e-06
-4.18792491517033e-05
-4.99432382006243e-05
-2.74786796739383e-05
-3.60648119492033e-05
-1.14593926289008e-05
-4.63876260208727e-05
-5.86233858534076e-05
-2.25708668498413e-05
-4.76848373438972e-05
-1.71653428085814e-05
-4.74338462662682e-05
-1.64126396165311e-07
-2.07142712066856e-05
-2.66565068013987e-05
-3.38821073070835e-05
-3.5886447791142e-05
-5.38540144852224e-05
-1.70779575836317e-05
-3.60356329381437e-05
-2.94081570595643e-05
-3.99142342514549e-05
-4.89971443101393e-06
-2.6692650920611e-05
-3.03866479122557e-05
-2.30049747763675e-05
-4.25417183791809e-05
-5.86583179513704e-06
-1.68627556512489e-05
-1.43068328016348e-05
-4.59800996226709e-05
-2.04893241064847e-05
-2.38571059695472e-05
-1.36621597689356e-05
-1.79942091077423e-05
-3.28656763118231e-05
-5.95163684161087e-05
-4.79990542113248e-05
-5.06362710623124e-05
-1.44776932429154e-05
-2.70572685804611e-05
-1.25608889265772e-05
-3.99289753346748e-05
-5.50779210080732e-05
-6.64755059451703e-05
-5.18855693410296e-05
-3.25723814393551e-05
3.4729611831692e-06
-3.46231573791892e-05
-3.86681340579866e-05
-3.358947801928e-05
1.26559266363091e-05
-2.75244491724111e-05
-2.05843806314341e-05
-5.23479649433861e-05
-2.95143254611466e-05
-3.22020404723157e-05
-3.10001484345592e-05
-3.28471914743724e-05
-2.85618907296491e-05
-5.73815404164223e-05
-3.43584174141185e-05
-2.34343502059773e-05
-2.75891106084105e-05
-1.84376838818229e-05
-3.7575613307087e-05
8.11966172432815e-06
-2.09912563778086e-05
-3.50654755820779e-05
-1.34858137280582e-05
-6.17274558331757e-05
-3.30319439786435e-05
1.13673599737931e-05
-2.25659105930688e-05
-3.61728962489865e-05
1.00202136195355e-05
-2.02176707875629e-07
7.86989119727349e-08
-5.12173824694622e-05
-1.59026638471497e-05
-1.69525217504167e-05
-3.34381161608114e-05
-4.04023080154571e-05
-3.57124217398035e-06
-3.83774025169934e-05
-1.90079106419672e-05
-4.54840941497442e-05
-2.3494350010665e-05
-2.72208616585583e-05
-2.35587264421477e-05
-9.35518849938747e-06
-4.36298788978921e-05
-2.94571943711004e-05
-4.07367029505232e-05
-1.1383134130356e-05
-1.37529755757753e-05
-4.14861268463965e-05
-3.63826269315047e-05
-2.85927263169037e-05
-3.73029874047634e-05
-3.17441989201988e-05
-4.27692022044777e-06
-5.51541567708176e-06
-2.19121271940754e-05
-4.95984621922307e-05
-3.50456825015911e-05
-2.07571452836779e-05
-1.7314366546664e-05
-4.00084987780959e-05
-2.76672784723342e-05
-4.0973839283722e-05
-2.13946523625619e-05
-3.78878129852759e-05
-3.3856509963782e-05
-4.89074211680102e-05
-4.56336873012765e-07
-3.63284777635847e-05
-2.19776329248085e-05
-5.02913685161663e-05
-5.07398123122995e-05
-3.25947397867537e-05
-5.7055687988898e-05
-2.63207585920873e-05
-1.73822988268406e-05
-2.23552424391735e-05
-3.85480756353134e-05
-6.23902395157454e-05
-2.47455595122069e-05
-3.58989013950596e-05
-4.66115154883519e-05
-2.45076922857535e-05
-4.94236410520357e-05
-3.19088921667681e-05
-4.50315031494367e-05
-3.85219803228931e-05
-2.13860624351813e-05
-3.78365552481168e-05
-3.01062321206365e-05
-1.62454911792748e-05
-1.88692034755996e-06
-2.61981297887246e-05
-4.39685579573e-05
-6.67032296045441e-05
-2.61853906812275e-05
-1.39490529930442e-05
2.67190239791861e-06
-3.80719478611853e-05
-4.8851411718045e-05
-1.00282254049524e-05
-2.33160686870783e-05
-2.04353701676175e-05
-3.91056012762765e-05
-1.48261824665215e-05
-2.63097971822555e-05
-5.09676496699721e-05
-6.89495525131585e-06
-1.06874652738451e-05
-5.20886842941207e-05
-5.3356710908775e-05
-2.35653893637164e-07
-8.64089509184879e-06
-2.42994430190198e-05
-3.18178173363588e-05
-1.39760365273242e-05
1.4812787272427e-05
-1.08774632940695e-05
-2.72801126142674e-05
-3.09426353227877e-05
-4.49352353153756e-05
-1.60656361588487e-06
-4.68517683681682e-05
-1.45510741769208e-05
-2.23493385524542e-05
-5.62988529103948e-05
2.2020820789002e-06
-2.16667664305646e-05
-2.66633860523954e-06
-1.4325365638141e-05
-4.28459772874467e-05
-1.56917516339423e-05
-3.59832236748619e-05
-3.63631894327223e-05
-1.4200334378566e-05
-1.62288482022028e-05
-3.58917814597238e-05
-3.22133234841305e-06
-9.51442504312562e-06
-2.59088488297771e-05
-4.94969859910647e-05
-2.13675459552283e-05
-4.93387372371536e-05
-2.8051761490722e-05
-4.16478221103001e-05
-3.23522003845193e-05
-1.02162681554365e-07
-2.00956414730663e-05
-1.67268687054238e-05
-3.9039283204011e-05
-5.85806154653564e-05
-2.55261489562717e-05
-4.28493835878665e-05
-6.14943761817255e-05
-4.15261218054023e-05
-2.80669942935565e-05
-1.53151159889714e-05
-3.66170995661113e-05
-5.93686941743876e-05
-2.63958950314262e-05
1.83197273210697e-06
-1.74289971129816e-05
-3.19069059358761e-05
-1.00582925394806e-06
-5.04422955515344e-05
-3.93641825173374e-05
-9.42886894373812e-06
-3.67014930135316e-05
-4.25675195546561e-05
-4.10800240007234e-05
-5.24991738732014e-05
-6.02408559773658e-05
-3.32147245781276e-05
-4.09000675152819e-05
-3.55383500945562e-05
-3.50621703956648e-05
-7.2867006074585e-05
-4.40912070961196e-06
-2.69046450074502e-05
-3.19905123297394e-05
-1.83029169810361e-05
-4.93723616849628e-05
-3.000188575042e-05
-3.58904467761303e-05
-5.2499775162837e-05
-4.94845727568574e-05
-3.643420633218e-05
3.91930175156745e-06
-2.44490434840164e-05
-4.07636452339285e-05
-3.00456057644742e-05
-1.06540825877885e-05
-3.46069565254295e-05
-7.72395896219584e-06
-2.45028066715682e-05
-2.95845612874998e-05
-4.62570774146147e-05
-1.85752609982386e-05
2.82417575954967e-05
-3.90639846713853e-05
-4.37124652596882e-06
-2.80273837941446e-05
-3.6564364302164e-05
-1.03955702682247e-05
-3.07728004560885e-05
-2.62077432512914e-05
-3.32492080439082e-05
-2.66061100163266e-05
-4.41885551947172e-06
-3.91626822065876e-05
-2.96294330854911e-05
-2.79982992798923e-05
-2.28549313546769e-05
-3.48210140622762e-05
-5.6292124875513e-06
-2.00643394753274e-05
-5.47304864677722e-05
-2.69399235216474e-05
-1.25289043100027e-05
-5.75590407985378e-05
-2.94597559653102e-05
-2.7173047025204e-05
-1.61428955915491e-05
-4.68649980936709e-05
-5.22980139104227e-05
-1.72225983935375e-05
-3.86030514191476e-05
-6.12309190273228e-05
-5.13070470792423e-06
-1.67377310768649e-05
-1.06052616028343e-05
-5.60413570764045e-05
-3.40864297316022e-05
-3.88392944681659e-05
-1.68432829355925e-05
-2.86462967626223e-05
-1.03412773083273e-05
-3.24765895531814e-05
-3.01686766446355e-05
-4.32340866492934e-05
-9.76783469752356e-06
-3.72216151993688e-05
-2.6597319006769e-05
-4.2606321634959e-05
-3.63527231605456e-05
-3.21060349687429e-05
-6.67178702379843e-05
-7.08811262978679e-05
-3.18737987314661e-05
-7.65555332792205e-05
-1.67383060010154e-05
-3.80252879441926e-05
-2.00479871989429e-05
-3.11136929230446e-05
-4.86108532761846e-05
1.17307367134808e-06
-5.47828854935616e-06
-3.47577982756904e-05
-3.37228057339719e-05
-2.81685975335713e-05
-3.77371533182794e-05
-5.38538825770407e-05
-3.79424406727636e-05
-5.55539216134639e-05
-6.60932665533735e-05
-5.71465006540353e-05
-4.94386369294173e-05
2.77976570883616e-07
2.92466546036693e-06
-2.73425832440395e-05
-3.87500979867978e-05
9.77891952756179e-06
-4.05642290224738e-05
-4.26002457036926e-05
-2.5486143469303e-05
-3.51841485549862e-05
-4.9142890167083e-05
-2.27852256686244e-05
-1.18970888888762e-05
-3.18332331893596e-05
-2.72736186623567e-05
-4.30560204855873e-05
-3.94913560730672e-05
-5.02669534078183e-05
-4.2960948900535e-05
-5.14932008020909e-05
-2.35500191770958e-05
-2.07384088285825e-05
-1.4369198464594e-05
2.02275415457145e-06
-7.18808730878304e-05
-1.67401546743912e-05
-3.21718960634503e-05
-5.9782895766102e-05
-1.05096062640924e-05
-2.31692549392892e-05
-7.82616645073164e-06
-2.9001103099903e-05
-2.75670755150446e-05
-2.01829812849188e-05
-2.43219135685069e-06
-2.78144549695312e-05
-3.00394785407643e-05
-2.7588487767316e-05
-5.86580194926592e-05
-4.20266052527277e-05
-1.7141131057953e-05
-3.84779376967972e-05
-1.09370547330056e-05
-4.1858762055198e-05
-3.87113598133995e-05
-4.78386693748393e-05
-5.31831898391035e-05
-2.89405979004748e-05
-9.63209167253953e-06
-2.10779230268481e-05
-5.33405036798599e-05
-6.63265441552081e-05
-2.43030918439011e-05
-1.97504733082993e-05
-2.82011342838384e-05
-4.53149252378001e-05
-9.58537868082214e-06
-3.01219171512472e-05
-4.3407537011306e-05
-7.44489371337923e-05
1.6865134547094e-06
-6.71327789277151e-05
-4.38496663602731e-05
-3.1275806866932e-05
-2.74760096835573e-05
-2.35164897224581e-05
-4.64771432808219e-05
-4.97816144649739e-05
-2.64037941570025e-05
-3.78471159950531e-05
-2.69292122163072e-05
-1.07998866681198e-05
-9.7904253170888e-06
-3.69871952211684e-05
-8.94735610755857e-06
-2.37027069334054e-05
-3.42394645418157e-05
-3.18533946273101e-05
-1.63061479637606e-05
-1.45662508767121e-05
-3.79984947038489e-05
-2.77724601533034e-05
-3.35563102540046e-05
4.88412455946315e-06
-3.5992955335622e-05
-2.24184781593557e-05
2.24323772138975e-05
-3.20281777144195e-05
-2.71337433000748e-05
-7.58221186196733e-06
-1.56095801664351e-05
-6.18501118681587e-05
-3.60312292394095e-05
-3.83696302076379e-06
-1.3745918341253e-05
-9.91218421743714e-06
-7.96068681360839e-06
-2.133987604987e-05
-2.56981944140365e-05
-2.3224961893717e-05
-2.97556701083712e-05
-5.62004196458209e-05
-1.33507048734033e-05
-3.03321754562503e-05
-3.59896764560743e-06
-5.92823062504622e-05
-4.35037539247158e-05
-2.41818385017204e-05
-3.49981334568376e-05
-3.34347735968249e-05
-2.04627067866153e-05
-1.44129862604697e-05
-1.88938759884913e-05
-5.6920740489105e-05
-4.92398942288308e-05
-2.45212015834655e-05
-3.44768769978589e-05
-2.3616702802458e-05
-2.86563552391078e-05
-1.53444659625991e-05
-2.8958587750021e-05
-1.61747615526656e-05
8.60680746249652e-06
-1.39088758906943e-05
-4.66929064595006e-05
-4.49017261235877e-05
-1.81836372928461e-05
-1.72556135145929e-05
-2.7994103855625e-05
-1.35682282640592e-05
-1.05364699278554e-05
-2.09644694809797e-05
-4.22695574760223e-05
-4.59709006160018e-05
-5.70153592555866e-06
-2.56856218687875e-05
-2.3098738398912e-05
-3.2246978860996e-05
-2.07314329734859e-05
-5.14374732404604e-05
-3.08897769718812e-05
-2.93505783422305e-05
-5.33905172604875e-05
-4.05841582975337e-05
-5.14250181696917e-05
-3.094918652003e-05
-1.91253518342393e-05
-4.23703349578274e-05
-2.69191978894197e-05
-4.17881412742818e-05
-2.20716715895701e-05
-5.02061208086116e-05
-9.4599168305719e-07
-2.16662287134012e-05
-2.61209873200035e-05
-3.96644642470743e-05
-5.47386812900826e-05
-5.82469787489022e-05
-4.09548207447567e-05
-3.82804004119737e-05
2.30735698810396e-05
-4.39231608630395e-05
-2.96723191633911e-05
-2.41633383265912e-05
-2.6318925831646e-06
-2.83946640825413e-05
-1.76987908671362e-05
-3.91094147422e-05
-2.80801241089891e-05
-1.06567456175284e-05
1.69893926978533e-05
-3.60935923202559e-05
-1.69732433838256e-05
-2.58765556798047e-05
-5.03766300032703e-06
-5.17503665834976e-06
7.24451987618112e-06
-2.0200391604044e-05
-4.12816132124309e-05
-2.74110091671756e-05
-2.35756835188529e-05
-2.65091113580524e-05
3.03569697258097e-06
-3.65695940423207e-05
-2.12588989633093e-05
-4.09941171986738e-05
-7.14313745360313e-05
-3.70870391638655e-05
-3.23110009459355e-05
-2.65305460422281e-05
-5.19051111107793e-05
-3.68077355223015e-05
1.38463700044283e-05
-1.86588830449259e-05
-3.48557565749286e-05
-2.61174702236358e-05
-2.89262083100497e-05
-9.41391019277164e-06
-2.17456814792957e-06
-2.1275533209645e-05
-4.96450422059938e-05
-6.09311771693872e-05
-3.82515033173446e-05
-1.69604245484393e-05
1.51557954460592e-06
-3.18637540780453e-05
-3.12375227236024e-05
-1.48320741264184e-05
-1.34467731052303e-05
-4.77355638872846e-05
-2.78571757335573e-05
-5.95669144305523e-05
-3.07866918861361e-05
-9.6099170827145e-06
-4.3257784110559e-05
-2.90011440259279e-05
-2.27443173313386e-05
-1.45660695073994e-05
-3.04863801388514e-05
-5.50346669032427e-05
-5.4472394517653e-05
-2.46254732519586e-05
-1.57826208161461e-05
-2.71237029500365e-05
-5.16786012322484e-05
-2.96858871420027e-05
-3.27409510920782e-05
-1.99917051936654e-05
-4.85466397822353e-05
-5.63724368723078e-05
-3.23796057067493e-05
-3.66173321599766e-05
-4.02234514182669e-05
-9.66393410456377e-06
-7.15072986085061e-05
-3.8003200047532e-05
-4.47976685769715e-05
-1.91938791376933e-05
-4.37344142591757e-05
-1.78993005505168e-05
-5.33414165258803e-05
-3.00245928643982e-05
-1.72150800100871e-05
-2.46360430257742e-05
-9.48887343996277e-06
-4.04157090226619e-05
-3.34089020515262e-05
-2.59528248499357e-05
-2.50863267464634e-05
-7.03558074530228e-06
-2.78014991687156e-05
-1.77756867029322e-05
-1.36820020210898e-05
-3.20854221197874e-05
-5.42787466164621e-05
-1.92738122292906e-05
-2.72334076885729e-05
-1.85368695416214e-05
-4.37845495631513e-05
-2.41631071341473e-05
-5.03493064404529e-06
-1.73300651319744e-05
-3.59557839792258e-05
-2.81615940713922e-05
-3.17699138622007e-05
-2.37001098225694e-05
-2.74272179756811e-05
-2.99860397432464e-05
-1.47909749346391e-05
-2.73688569698878e-05
-7.75170885430842e-06
-3.18159347141488e-05
-1.93251261754352e-05
-3.43400567745449e-05
-7.11117360692123e-06
-1.42911035532022e-05
-2.3553704575277e-05
-1.84543101397241e-05
-4.42816540970601e-05
-7.75781880580981e-05
-2.74257822885141e-05
-3.07415989061463e-05
-2.23650373346762e-05
-9.3817256806204e-06
-1.69124589292993e-05
-3.19672178562517e-05
-3.43223572223537e-05
9.51656321288401e-06
-2.64960831568043e-05
-2.26189603781011e-05
-4.01507986940233e-05
-2.6552562610723e-05
-2.90012937808584e-05
-2.79244862878314e-05
-2.0478809758284e-05
-1.34374399554976e-05
-1.68973638724542e-05
-4.61885150359485e-05
-2.55794099721601e-05
-9.1980920729033e-06
-2.33970427809232e-05
-3.70489704509531e-05
-2.96469341250966e-05
-3.31284209238092e-05
-3.24533548846261e-05
-2.4954311814772e-05
-2.8200826344084e-05
-4.10424557540784e-05
-3.31688403115739e-05
-1.78672367482636e-05
-4.53047875646837e-05
-2.37315728201974e-05
-3.79273361157009e-05
-6.88455457345834e-06
-1.53916689199587e-05
-3.87003735144716e-05
-1.83140876907394e-05
-2.77636152914998e-05
-3.36134011510347e-05
-1.63709470219185e-05
-2.50810640697385e-05
-4.1960074115511e-05
-7.91638410118556e-06
-1.04507392386997e-05
-2.54280051110885e-05
-2.02170114468233e-05
-2.79608307569374e-05
-1.00920862050056e-05
-2.41593023134944e-05
-1.50067006739789e-05
-4.82813445902523e-05
-1.87069731285903e-05
-3.79053612621564e-05
-5.10126340584722e-05
-2.63651042490367e-05
-9.59098821413356e-06
-2.77367046395268e-06
-3.64729313200181e-05
-3.52180079442924e-05
-1.78644081196719e-05
-3.66074747613092e-05
8.3660646758803e-06
-5.29531095526653e-05
-4.60015624552326e-05
-1.99466643569014e-05
-1.6667563615332e-05
-5.18697870772017e-05
-3.77061410281577e-05
-3.42828483826939e-05
-3.52319226924607e-05
-2.79565369466014e-05
-3.76010508684859e-05
-9.19589675842475e-06
-1.64024969464675e-05
-4.59656468772649e-05
-1.05024970200884e-05
-7.93663929599471e-06
-3.9502570466997e-05
-4.0687356329375e-05
-1.32714729959692e-06
-7.06024850265861e-06
-1.64091018105987e-05
-2.87925638362344e-05
-1.338107028007e-05
-2.66684835364547e-05
-2.24622537735188e-05
-2.85417855287124e-05
-4.88060756877881e-05
-2.34712510936934e-05
-1.70659723203106e-05
-4.07844370665323e-05
-2.79633928830956e-05
-1.6987473741589e-05
-3.06681000279292e-06
-3.107509156452e-05
-9.37229245622956e-06
-2.09245734411432e-05
-2.03346200032535e-05
-3.62388641600677e-05
-5.58422966101661e-06
-1.35216567448565e-05
-1.56077010810523e-05
-5.49926228122754e-05
-5.18850156089612e-05
-2.12569490771034e-05
-2.94225476148279e-05
-3.21272539942713e-05
-7.14178796694201e-05
-3.48263170608261e-05
-2.797071226926e-05
-4.12481251033232e-05
-4.02701097665476e-05
-2.59580638272982e-05
-4.55570304990001e-05
-3.12392517446999e-05
-6.49544763471072e-05
-1.00891786381178e-05
-5.6196357115658e-05
-3.78391163083171e-05
-1.29174483503272e-05
-2.88226485762694e-05
-5.06105237752285e-05
-1.53962054296299e-05
-2.69233158199032e-05
-2.01788456316414e-05
-3.49316550945328e-05
-3.37311288723461e-05
-3.71972084813459e-05
-2.82093280594042e-05
-3.12325284336883e-05
-5.49446989978233e-05
-1.40829140788078e-05
-2.16949559086344e-05
-8.84599903340659e-06
-1.86946908136699e-05
-1.41111958018422e-05
-3.83349243567141e-05
-4.57776277199132e-05
-5.64130695784725e-05
-3.509235670512e-05
-3.38090649810239e-05
-4.07469697380003e-05
-2.99555863767312e-05
-4.29569271068027e-05
-2.49306807120463e-05
-9.41274934260164e-06
-3.35677280999046e-05
-3.45825337296267e-05
5.83916603030702e-06
-1.65780433895826e-05
-4.56226880931437e-05
-3.50854143856175e-05
-1.59026368618569e-05
-3.84676962001489e-05
-2.89872952047442e-05
-3.8047094042404e-05
-4.88218892948192e-05
-2.99992856290455e-05
-2.09192866411096e-05
-1.52718808599115e-05
9.95151830832942e-06
-2.86250203950062e-05
-1.89593045871972e-05
-3.17458972556333e-05
-3.44235467107507e-05
-3.84814142992141e-05
-1.81773183459841e-05
-3.53465425269493e-05
-9.67635890269249e-06
-2.24977919800559e-05
-2.92871081349456e-05
-5.23031352364114e-06
-5.43861287004866e-05
-4.14398503166879e-05
-5.70135639156492e-06
-3.25223823457348e-05
7.11842901416893e-06
-1.91285431397118e-05
-2.16727457189847e-05
-2.43626508552353e-05
-7.25185473651528e-05
-2.94181591217548e-05
-1.77238420287764e-05
-2.57457214119051e-05
-1.71271305460586e-05
-2.01738881156293e-05
-4.93825273573339e-06
-3.33524028971459e-05
-2.71767868650977e-05
-4.63632713058859e-05
2.00201968412689e-06
-3.85576225079339e-05
-5.46141691383811e-05
-2.0036123396397e-06
-1.62053402077286e-05
-6.3010087685841e-06
-4.77082712248286e-05
-3.54508311302547e-05
3.35840342971416e-06
-5.77294293108199e-05
-5.17628721433123e-05
9.87558220857592e-07
-3.64643054884974e-05
-2.40022454696368e-05
-2.82597978365943e-05
-2.74038950138476e-06
-1.89314129606913e-05
-3.74122197431803e-05
-5.60107709674454e-05
-2.35226718817279e-05
-2.92567861907091e-05
-1.76545509280124e-05
-3.99359074059015e-06
2.33466201193044e-06
-4.68892244560783e-05
-4.06771239511196e-05
-2.15512312073657e-05
-2.23792783847893e-05
-8.28763450835857e-06
-3.5375004215779e-05
-4.85044744114607e-05
-1.61319026749526e-05
-1.6588372082244e-05
2.58343409792521e-06
-1.04546514605293e-05
-1.96780770197613e-05
-9.57408886325105e-06
-3.27980158748261e-05
-1.72333535205729e-05
-3.03715295275256e-05
-2.28738248682152e-05
-4.59247990019975e-05
-5.46906247380556e-05
-5.2004778294095e-05
-3.79844381733108e-05
-8.02523327977565e-06
-2.12554639602673e-05
-5.13239794902903e-05
-3.51288519427929e-05
-1.94692431456882e-05
-8.86822867909646e-06
-1.27327160933947e-05
-2.09710920907697e-05
-7.50053744998235e-06
-4.07845348156315e-05
-5.29418442316134e-05
-4.35138590039622e-05
-6.47115296916313e-05
-4.41586442326433e-05
-5.96275559156129e-05
-2.65305644435138e-06
-1.47700189097904e-05
-1.73531503218593e-05
-1.80876320387384e-05
-1.36711082063861e-05
-2.80038035628781e-05
-3.15057110202822e-05
-2.29320832535494e-05
-2.70125745675611e-05
-5.51707983927347e-05
-5.06794710207948e-06
-5.46121149583622e-07
-2.77599717146618e-05
-3.98499446188238e-05
-1.26860803286116e-05
-4.98337404453572e-05
-6.70976817404306e-05
-2.67003772984911e-05
-7.4770671243606e-06
-2.82561768998204e-05
-3.75641614780964e-05
-2.43508919951138e-05
-1.83092252619457e-05
-2.50959060438405e-05
-3.22719785157681e-05
-4.68161470478061e-05
-7.41910441457366e-05
-4.51745597745636e-05
-2.22020567648879e-05
-1.17230515889071e-05
-3.07191037534639e-05
-4.43292146309561e-06
-2.21720139080824e-05
-3.62580300755741e-05
-3.00717367190065e-05
-1.48320881527073e-05
-1.07266475129863e-05
-5.05337527591669e-05
-4.83308225345087e-05
-3.27096915402354e-05
-1.596219632938e-05
-5.21224135051279e-05
-8.15569090402574e-08
-3.43471648382485e-05
-2.74373369550986e-05
-5.61997059910065e-05
-1.73692676934484e-05
-1.9251097793687e-05
-5.38814061867761e-05
-7.18680766444293e-05
-1.29907316500632e-05
-3.55949206253303e-05
-2.05051224016083e-05
-2.66710584147969e-05
-7.90428663309135e-05
-3.90670366744e-05
-1.70775347443942e-05
-1.49408458524117e-05
-1.45443286921513e-05
-1.23924852436716e-05
-4.19776717321569e-05
-3.32410847301879e-05
-5.06349258922633e-05
-4.49027289818426e-05
-4.07888172465328e-05
-3.5689189307062e-05
-2.36349142877764e-05
-3.40896257342202e-05
-1.95425693109572e-05
-4.59807034192183e-05
-2.52208708476324e-05
-2.02292573484259e-05
-8.97295205649433e-06
-4.43481275389469e-05
-2.49199897126354e-05
-1.79731474002877e-05
-5.65979499002462e-05
-9.0278366080791e-06
-3.94921277304583e-05
-2.11288623267496e-05
-3.38600125218386e-05
-3.85656536858347e-05
-1.9154068290533e-05
-1.61564571324873e-05
-1.66379093336326e-05
-3.25100700221173e-05
-2.77763062815332e-05
-4.41856602103741e-05
-4.8074603325024e-05
-1.58042067150197e-05
-3.62019772450615e-05
-1.75608526181028e-05
-2.91681845004215e-05
-1.40157278427206e-05
-1.72888110535831e-05
-3.96523050727569e-05
-3.56384014535934e-05
-1.92685874086928e-05
-3.80419848621355e-05
-3.05105814023453e-05
-4.98506971050481e-05
-6.56653754031698e-05
-2.51312904163266e-05
-3.80823329816592e-05
-1.55020273556561e-05
-3.58838971923234e-05
-2.1258764555421e-05
-4.70137332743765e-05
-3.76215570510194e-05
-3.76403632464122e-06
-3.78852001399841e-05
-4.62221410709714e-05
-3.3466775720879e-05
-2.40912174476484e-05
-4.49755325546535e-05
-4.44467878728039e-05
-5.34489097907306e-05
6.80571906061865e-06
-8.20437712246612e-06
-3.50439599508961e-05
1.97083309695533e-06
-4.31700426532306e-05
-3.56038336032115e-05
-3.46004711123753e-05
-3.52049811388702e-05
-1.56680818957467e-05
-3.4282906314935e-05
-2.65569495569525e-05
-2.25220386380472e-05
-3.13723051238204e-05
-7.73850191670266e-06
-2.96558142705059e-05
-3.35591648372604e-05
-5.50011642832028e-06
-2.67055971193464e-06
-2.02938507199046e-05
-3.50346463444635e-05
-8.31451810480893e-06
-5.36389229671343e-06
-2.66808778296543e-05
3.44530552367406e-06
-3.54168117311985e-05
-1.47618469236968e-05
-2.56440518174803e-05
-2.27372902810565e-06
-2.89071884465504e-05
-4.0031129465842e-05
-3.31532014866148e-05
-3.12775473227322e-05
-1.54013386729914e-05
-3.54742923332521e-05
6.83621099311084e-06
-3.68106472896134e-05
-1.74332243569641e-05
-5.45536393162291e-05
-3.24930243567878e-05
-3.57478567595106e-05
-3.8890635425118e-05
8.37762268222324e-06
-1.55420737012304e-05
-2.54703714247845e-05
-2.42909900059872e-05
-4.29836089265904e-05
-4.05521171990455e-05
-3.89127496376336e-05
-2.53237566783137e-05
-4.95376557017042e-05
-3.07354661607241e-05
-1.07427176109668e-05
-1.44436755474268e-05
-4.19946077111402e-06
-9.34621403218068e-08
-2.30983413073781e-05
-1.72951339577271e-05
-4.50138016170452e-05
-1.53425253514317e-05
-4.18908244361201e-05
-2.99266192823113e-05
-1.80594622025353e-05
-2.62862364336946e-05
-1.70869867286053e-05
-2.08571754892572e-05
-1.62830036475085e-05
-3.76359307903893e-05
-3.24502796620381e-05
5.56706286001332e-06
-3.33177182923727e-05
-4.65781569557189e-05
-4.41303072651353e-05
-6.9718302975572e-05
-1.14492371045969e-05
6.59776313692549e-06
-8.95845452497404e-05
