# Supplementary material for: Research on computational propagation and identification of mine microseismic signals based on deep learning
Source: PLoS One. 2025 Oct 22;20(10):e0334641. doi: 10.1371/journal.pone.0334641 (PMC12543183; doi:10.1371/journal.pone.0334641)
Supplement: S7 Data — (ZIP) [file pone.0334641.s007.zip › 000100900001672.xlsx_0.txt_24.txt.txt]

-2.57509387801153e-05
-3.29555513745597e-05
-3.54036639252616e-05
-5.32301203145698e-05
-4.65705801122256e-05
-4.69618335125355e-05
-3.02437751141177e-05
-2.60999973250985e-05
-2.58491718099395e-05
-2.15212995839078e-05
-5.98389616201922e-06
-5.90927203035817e-06
-3.07778531013963e-05
-3.78699583033483e-05
-3.24595066734849e-05
-4.4353772247623e-05
-4.05984830129432e-05
-2.01826707667037e-05
-3.18822712443017e-05
-4.95203347206784e-06
-1.62460658405581e-05
-5.97377124626189e-05
-4.31125951002575e-05
-1.94630472009481e-05
-2.48871403261727e-05
-8.3433048049304e-06
-5.19777486889201e-05
-1.27850067335747e-05
-3.82665930517838e-05
-1.78859314581732e-05
-6.90828674357035e-06
-2.72803004252245e-05
-1.75289257013374e-05
-6.91156559831499e-05
-3.76976823309481e-06
-9.82155246941468e-06
-1.4541412066135e-05
8.20867921235438e-06
-2.03615669117842e-05
-1.87133565172318e-05
-3.17340216518779e-05
-3.46254092340767e-05
-2.38191859788439e-05
-6.74156873645124e-05
-2.30351622294436e-05
-1.18919609737539e-05
-7.09870792537591e-06
-3.18879419046153e-05
-1.63453350920679e-05
-2.73733302818439e-05
-3.36620647957613e-05
-3.13088657739194e-05
-5.88555064450337e-05
-3.75107900265625e-05
-4.88429387093882e-06
-8.06239900717269e-06
-4.67809267000188e-05
-1.30421429690069e-05
-2.56076249687315e-05
-4.87386535025074e-05
-5.71738606875159e-06
-6.20576884916747e-05
-2.8546348828373e-05
-2.04286073376865e-05
-1.6116805944104e-05
-6.2684940843886e-05
-5.31506778173596e-05
-3.73803024996309e-05
-3.53302763207755e-05
-2.55362595057509e-05
-2.3011264739201e-05
-1.86044178169829e-05
3.69482920748153e-06
-2.4255980598644e-05
-4.76151209913695e-05
-2.98802691036157e-05
-8.60789153535538e-06
-1.89197701409723e-05
-4.08782953673075e-05
-5.00170173522028e-06
-2.12588253291896e-05
-2.56893115858987e-05
-3.6822983803141e-05
-4.22346099418614e-05
-2.55588929330265e-05
4.34155531660643e-07
-2.97288478455011e-05
-2.0096361603678e-05
-9.51819509971573e-06
-5.56731582129822e-06
-2.28485703385271e-05
-5.38324863155719e-05
-2.78189845557145e-05
-3.36912525616084e-05
-3.2450666504472e-05
-3.37337025840193e-05
-2.80806831813352e-05
-5.32849353831304e-05
-2.67356812476695e-05
-1.59528384189105e-05
-3.45378097864038e-05
-4.77659307009445e-05
3.24869980059066e-06
-3.76495010244741e-05
-3.81151629547727e-05
-2.32248437905841e-05
-4.98064476523446e-05
-2.55869027112059e-05
-2.36242793837353e-05
-1.03347781363869e-05
-2.54379019454997e-05
-2.33110367696444e-05
-6.03622500924446e-05
-2.73663432027769e-05
-3.56007843678342e-05
-4.44177309894638e-05
-1.34177383817115e-05
-1.83308405096184e-05
-4.90127593774713e-05
-3.83199414093013e-05
-2.80302803664774e-05
-5.58951312681903e-05
-1.94820826518666e-05
-1.33778515748417e-05
-3.68159642653417e-05
-2.22673436830291e-05
-9.10686971330265e-06
-3.85949455000006e-05
-2.82766458202158e-05
-2.11214222703231e-05
-3.79524065392307e-05
-6.84006518806561e-05
-4.24384176262773e-05
-2.65360075806589e-05
-1.02381510868836e-05
-3.75796323944058e-05
-7.58192847771582e-06
-5.55182686830847e-05
-1.38436866407504e-05
-2.85475780458115e-05
-2.63066399912362e-05
-2.15580747360209e-05
-4.90467733997168e-05
-3.29354999995134e-05
-2.90971062991392e-05
-1.93303758197271e-05
-1.49923162087698e-05
-2.29327321365764e-05
-1.40750982932463e-05
-4.1432126109028e-05
-7.73091380331431e-05
3.67933739597959e-06
-2.61625684924514e-05
-2.67600386045642e-05
-2.03590106221598e-05
-3.95718785852555e-05
-7.30709087218674e-06
-3.06437997855298e-05
-6.67704189619222e-05
-1.51019455235673e-05
-3.69918036138083e-05
-3.61051412351652e-05
-4.6656848208463e-05
-3.80468324210313e-05
-2.90369904384848e-05
-4.67727705315802e-05
-6.18330586748138e-06
-3.73198687011671e-05
-2.55815076605421e-05
-2.46701271954833e-05
-3.26772024476296e-05
-5.71822769948968e-05
-3.02414358016441e-05
-1.05736436164694e-05
-2.45455375866211e-05
-3.08212740055884e-05
1.32853911345721e-05
3.37777471308167e-06
-4.26439002916127e-05
-1.83878177583817e-05
-3.79194210827348e-05
-3.26790537671869e-05
-3.5199699197973e-05
-3.71754356217093e-05
-6.89094656992314e-05
-3.40784086576596e-05
-4.07604820222476e-05
-4.08351343545864e-05
4.95816421175462e-06
-2.22495272061665e-05
-3.83526500678617e-05
-3.96682541383289e-05
-3.14360972129278e-05
-4.27203748067837e-05
-2.55248972651896e-05
-4.02660641226659e-05
-4.42271765846186e-05
-1.11358043896895e-05
-2.80580021782022e-05
-2.25526770908012e-05
-3.12715855057805e-05
-1.71542486668792e-05
-9.96842092417605e-06
8.02016317245779e-07
-6.54953776276211e-05
-2.81001008544573e-05
-4.11516833062684e-05
-3.17722616012006e-05
-2.912369808911e-05
-1.30034369144215e-06
-1.94310632707324e-05
-4.93104602463224e-05
-2.04978519660514e-05
-2.96655198054501e-05
-1.14154503899834e-05
-5.3166863230123e-05
-1.50368468326056e-05
-1.64150067688292e-05
-3.85344022449402e-05
-6.89836276590624e-05
-2.04848512760943e-05
-5.12553284733916e-05
-2.73212841075748e-05
-1.94882012770736e-05
1.90107804600889e-05
-3.2241004409634e-05
-2.72626728451709e-05
-1.90344618340587e-05
-2.07342330049152e-05
-2.53004520367077e-05
-5.21220278833753e-05
-2.86042904878418e-05
-2.24923689652066e-05
-3.21658395055159e-05
-3.93818928439788e-05
-3.33525626830045e-05
-3.94081895894317e-05
-2.73727293511436e-05
-4.43852033922353e-05
-2.48835404465126e-05
-1.16093917429729e-06
-4.30363187096874e-05
-3.24491844687539e-05
-1.99261559178031e-05
-6.45269543106493e-06
-3.78799395275915e-05
-2.36357046746329e-05
-3.10950479794408e-05
-7.18287991801163e-06
-3.45046799306421e-05
-2.17703914184465e-05
-3.72229673002635e-05
-4.55480814794578e-05
-1.0357364372776e-05
-1.90037402148331e-05
-2.69473442079782e-05
-1.02047943980639e-05
-2.38759565843687e-05
-1.53451068244461e-05
-2.09994470912046e-05
-2.62837634994435e-05
-3.21807454046879e-05
-1.12140662770115e-05
-4.2642903165267e-05
-2.56952348803607e-05
-1.17348037511962e-05
-6.25719559054837e-05
-4.92415670237201e-05
-4.03957292541273e-05
-2.7196574344313e-05
-2.59178274754597e-05
-2.06422449075757e-05
-3.25619396663083e-05
-2.8444183957515e-05
-2.46057025323796e-05
-2.60235636007672e-05
1.8817787586474e-06
-4.82845327366964e-05
-4.45902197541848e-05
-4.21996983371669e-05
-2.43104533930723e-05
-2.57675016871967e-05
-2.9378323132478e-05
-4.88924291396015e-05
-9.93470290324596e-07
-1.1338747783209e-05
-3.48251552256153e-05
-2.78316343518977e-06
-1.00413388956035e-05
-2.31174750992861e-05
-1.46011827657491e-05
-2.11114719841899e-05
-3.22113331248603e-05
-4.67153758067954e-05
-4.79990799949426e-05
-6.15176207005009e-05
-4.53088043137513e-05
-4.62778271226661e-05
-3.56571170844243e-05
-1.60904204007398e-05
-4.7694283348601e-05
-3.65979149208643e-05
-4.84793389635372e-05
-1.79957894495071e-05
-2.86030683509357e-05
-1.36847619197715e-05
-2.69162341991545e-05
-1.82160553877964e-05
3.36206275088221e-06
-9.06998300245561e-06
-1.41705381571329e-05
-1.43419374161696e-05
-4.07064629290711e-05
-1.43977842494788e-05
-1.65756929221894e-05
-3.11611919290521e-05
-3.43208090963106e-05
7.18943061698154e-06
-2.54114268144893e-05
-3.27276283449853e-06
-2.99023071941155e-05
-4.24364483549937e-05
-5.12026872329875e-05
-4.80539871912301e-05
-4.58864704136112e-05
-5.07200698687417e-05
-1.75239928059005e-05
-2.74301000622501e-05
-9.85661133152779e-06
-2.57077694056329e-05
-2.76882193161501e-07
-1.30376005776304e-05
-3.58651675349047e-05
-4.06255110812751e-05
-3.38823748716672e-05
-1.45673009540424e-05
-2.2881945867132e-05
-4.51532309530779e-05
7.62588511152944e-07
-4.79274356950657e-06
-5.66817866823482e-05
-6.48874672922518e-05
-5.02422175635391e-05
-2.77223914506038e-06
-3.18512271955012e-05
-4.95604571472221e-05
-4.44112137083975e-05
-2.81385138783627e-05
-2.92030602037903e-05
-7.59358704929798e-06
-1.45925613162169e-05
-4.39882002624379e-05
-6.07207865089743e-06
-3.69787254731515e-05
-3.59011162434943e-05
-1.78718896884186e-05
5.85249340581639e-06
-3.01164585523277e-05
1.04860856275189e-05
-3.49419625041456e-05
-3.20022714629217e-05
-2.18620642396253e-05
1.59340032137683e-05
-1.16626189964081e-05
-4.44601794127506e-05
-3.35004923326441e-06
-3.48888437145587e-05
-5.08363620819553e-05
-2.04558328274481e-05
-1.86655021149179e-05
-4.47346026670191e-05
-4.85101403611026e-06
-2.87921676550383e-05
-3.50157138322958e-05
-4.09589871083613e-05
-1.52057369691763e-05
-1.18237716220344e-05
-1.24778132289433e-05
-1.58052463345735e-05
-5.23510518817643e-05
-5.31282341326336e-05
-1.98333124131254e-05
-2.14980714624873e-05
-3.3708406339023e-05
-2.19791331061491e-05
-1.83229730896298e-05
-4.70776567626729e-05
-3.74653159291102e-05
-1.84201040764404e-05
-1.36643403713443e-05
-1.2433219142052e-05
-3.63991857318648e-06
-1.64866868800726e-05
-1.3377585984669e-05
-1.80094965959838e-05
-2.6614275571925e-05
-2.27622155710659e-05
-1.47075808393874e-05
-1.62452996378175e-05
-3.11974390708578e-05
-2.52089173273228e-05
-6.29185050527557e-05
-5.94399881054386e-05
-1.969056094727e-06
-2.21422783050258e-05
-3.22388290512422e-05
-4.95932891310542e-05
-4.45145414258751e-05
1.43124121715144e-05
-5.8669526245024e-05
-4.53801372565412e-06
-4.22737757710932e-05
-1.9700138873467e-05
-1.25704761688022e-05
-1.80641644862683e-05
-1.11333636527765e-06
-3.00824430101522e-06
-3.02667911254733e-05
-6.58708372203248e-05
-4.67265002546807e-05
-4.5470762762053e-05
-2.30286981910249e-05
-3.60804709340794e-05
-2.60079531999275e-05
-5.13343627659963e-05
-2.77030022464151e-05
-4.54003387117985e-05
-2.82773162306502e-05
-1.67056895391839e-05
-1.58365394177279e-05
-3.68206062289917e-05
-4.6843809763893e-05
-4.80321933213651e-05
-9.87795001954816e-06
-7.11984603933067e-05
-7.09657373509905e-05
-1.7480706881239e-05
-3.90401976835141e-05
-3.21159637751789e-05
-3.67087664917608e-05
-1.78517859152884e-05
-2.45809203333959e-05
-1.57103374569451e-05
-3.13061681590874e-05
-2.17579969710547e-05
-1.50153954899877e-05
-3.69692841917992e-05
-2.43465295183428e-05
-4.57728833216955e-05
-1.83564715169383e-05
-2.06297136207134e-05
-1.39204909057245e-05
-1.43025492643767e-05
-3.52434285070456e-05
-2.96295282727436e-05
-1.21024664321997e-05
-5.65345333725928e-05
-4.86416439373707e-05
-3.55160083614873e-05
-1.46610814262037e-05
-3.24715314410483e-05
-3.7171476079624e-05
-3.95769765466719e-05
-2.27491388792663e-05
-5.11646017925638e-06
-3.55768475919242e-05
-3.62997651511019e-05
-4.78316606234176e-05
-6.38427925528217e-06
-1.86029943616112e-06
-2.79014400400793e-05
-7.12439830456855e-06
-1.9517981114203e-05
-1.2073594048258e-05
-5.04355147567789e-05
-1.94652227632707e-05
-1.04754475987662e-05
-3.87799469603176e-06
-1.42715131215607e-05
-1.49699550275377e-05
-4.8100340862637e-05
-2.85432806877095e-05
-1.59168209440212e-05
-3.20914405572945e-05
-1.7698334571678e-06
-2.82081297673366e-05
-3.27539637813813e-05
-2.62034758179726e-05
-2.04281637589163e-05
-4.01834704495803e-05
-8.23185989556296e-05
-4.25141648887237e-05
-2.91490291558933e-05
-9.21481151916346e-06
-2.16492871367574e-05
-3.92300894740454e-05
-2.79423177632709e-05
-9.59871915919485e-06
-2.03106779862778e-05
8.57114808727647e-06
-2.33182326672597e-05
-7.78725381156607e-06
-2.83713531406799e-05
-4.73479091908074e-05
-9.37794236607759e-06
-2.21112114593859e-05
-1.04472033717763e-05
-5.2519078387542e-05
-4.6956731729695e-05
-1.94938922623732e-05
-1.54593934969793e-05
-3.23376884327164e-05
-1.6953535418491e-05
-7.37145792593754e-06
7.88817093818096e-07
-1.30488034325643e-05
-7.84765877690424e-06
-3.23109086960303e-05
-2.26668597449791e-05
-2.67989124111309e-05
-1.72006961114573e-05
-1.24442672880407e-05
-2.6079131886846e-05
-1.65580693747976e-05
-3.21829211796754e-05
-2.87806271866135e-05
-8.53719055353003e-06
-3.15540786971755e-05
-5.7117639253827e-05
-4.77152590674167e-05
-3.44974261990595e-05
-4.7801899120679e-05
-5.30346729527873e-06
-3.78920025484661e-05
-9.10538676790078e-06
-1.40203117907688e-05
2.60529461069628e-05
2.57504968396174e-05
-1.67210216523383e-05
-3.13258941053119e-05
-2.65884175873408e-05
-6.67450744294312e-05
-2.10224615423531e-06
-8.76190393296215e-06
-6.4621677803612e-06
-1.28269986157327e-05
-1.83690699990251e-05
-1.49935778179769e-05
-7.17503539675013e-06
-1.37946599190484e-05
-2.03415280878322e-05
-5.33528448526098e-05
-3.73197081871973e-05
-1.56637105257582e-05
-1.32075352793103e-05
-1.39885301639735e-05
-5.44823482897107e-08
-9.00497255371877e-06
-5.99471225354355e-05
-4.59621652624862e-05
-1.40736782742793e-06
-5.29219151556075e-05
-3.80068359047202e-05
-4.89835663406932e-05
-2.92961188968067e-05
-1.97038105395047e-05
-3.60248455943503e-05
-4.03873564925893e-05
-4.95653025196187e-05
-3.54416532413025e-05
-3.28793019150401e-05
-4.01098476592573e-05
-2.31005369555588e-05
-3.2474943259383e-05
-1.8369330502218e-05
-3.7398263625011e-05
-5.32106013722738e-05
-6.34290438952318e-05
-2.57775512709403e-05
-2.76037054171698e-05
-9.42076660917187e-06
-5.75027444219636e-05
-4.52036642858486e-05
-6.93758043424699e-06
-5.41348228259151e-05
-1.8261644196497e-05
-5.04065568670141e-05
-2.53900348327005e-05
-3.08791659989725e-05
-2.08771222660691e-05
-1.00639692655432e-05
-7.25137720067462e-05
-1.39523438494318e-05
-1.64889214362084e-05
-1.65877628698157e-05
-4.32494436524642e-05
-5.52904250641398e-06
-2.69583841177164e-05
-9.60185668050044e-06
-4.41632329061863e-05
-3.30131243191984e-05
-3.61635786994937e-05
-1.98559577457066e-05
-1.59409640672195e-05
-7.49388581229329e-06
9.62495778573135e-07
-2.74476654647878e-05
-1.56404360722964e-05
-2.3433367134757e-05
-4.05469430895675e-05
-5.5164599365474e-07
-4.74128100126904e-05
-3.59484510619998e-05
-5.17718671388168e-05
-3.66030065959901e-05
-4.47070954760327e-06
-2.88578640171981e-05
-4.89020894393465e-05
-3.81382184876418e-05
-3.12621622859081e-05
-3.58451483345268e-05
-5.89034566997494e-05
-2.05108928883158e-05
-4.23853939462371e-05
-2.9808981163589e-05
-4.33072260793341e-05
-3.17317249957083e-05
-4.42079456328067e-05
-2.13500999028e-05
-3.03278205385526e-05
-1.4814955059676e-05
-4.87450014389582e-05
-1.27735926033037e-05
-3.09764527916239e-05
-3.90163648220075e-06
1.41278988485221e-06
-1.12452731300021e-05
-6.03106428792593e-06
-1.17117431512173e-05
-1.44927830105646e-05
-2.31328131882905e-05
-3.0107566145244e-05
-2.97670564473007e-05
-2.42435343963204e-05
-5.96391999164013e-05
-3.7825625412498e-05
-1.90569186299582e-05
-2.82187253913947e-05
-4.35536777631165e-05
-3.61175187652815e-05
-1.61033970264989e-05
-3.83581974100582e-05
-2.93717355242083e-05
-4.3582470642455e-05
-2.29931800947772e-05
-3.11372950395989e-05
-1.59774230092002e-05
-7.87413880443162e-06
-4.81376552904568e-05
-2.51606491247926e-05
-4.01521832416742e-05
-3.67223481107752e-05
-1.42489367861128e-05
-3.86221596928835e-05
2.73506054561384e-06
-4.29050492263548e-05
-1.94188110172569e-05
-4.26806613234529e-05
-4.13515013835013e-05
-4.57650090532983e-05
-4.23772628459741e-05
-2.81165717528523e-05
-7.37984052239954e-06
-3.67383470371804e-05
-3.5797604973488e-05
-2.78570283516533e-05
-3.63956589660471e-05
-1.78266731442999e-05
-2.98028621733339e-05
-4.52924010758686e-05
-1.65951441921778e-05
-3.73474770956408e-05
1.17141969026727e-06
-2.23243051921722e-05
7.16290411113157e-06
-2.6608849877865e-05
-3.78556103204721e-05
-1.16755154558684e-05
-4.85464263448101e-05
-1.82042336105113e-06
-4.74229113510557e-05
-1.74123881076182e-05
-1.81227689760198e-05
-6.47189075495421e-06
-4.90855302190775e-05
-1.92435969006957e-05
-3.15311404042429e-05
-9.13984565760049e-06
-2.28123397600531e-05
-3.17673965118296e-05
-3.33076749514445e-05
-5.50012550006839e-05
-2.22750890421224e-05
-3.91029259853002e-05
-2.2162921583299e-05
-2.98529558032966e-05
-2.84182698696496e-05
-2.50921019543605e-05
-3.93488861853461e-05
-3.17052612178415e-05
-2.756720537332e-05
-3.16598700823888e-05
-4.56888327508057e-05
-2.90619073945247e-05
-4.76561286265065e-05
-8.11081731865758e-06
-1.64019936305312e-05
-4.39592055987274e-05
-6.32776291420608e-05
-5.53335640191387e-06
-5.50273876900229e-05
2.23459013912362e-06
-5.00885995020653e-05
-1.68463128752997e-05
-1.58589624317391e-05
-4.29162269891592e-05
-4.12086434414365e-05
-2.96799300211475e-05
-3.3238543869852e-05
-2.01140101977087e-05
-4.40087207825153e-05
-2.09094868308573e-05
-3.92352298725155e-05
-4.11146546322903e-05
-1.22654706723291e-05
-4.03747453115729e-05
-3.61266430989103e-05
-2.70841403941528e-05
-3.12494987963918e-05
-7.38581672159552e-06
-1.85490949346342e-05
-1.74076875745304e-05
-2.09245987553526e-05
-4.21899372208741e-05
-5.58877957996526e-05
-2.14669434188907e-05
-1.84816172327257e-05
-3.32865019710696e-05
-1.46251740715352e-05
-2.75551999040564e-05
-2.08784030313975e-05
-2.20662279920733e-05
-2.50185946762486e-05
-2.00931062758885e-05
-1.02666153720592e-05
-4.27787673934017e-05
-2.72463632538726e-05
-2.23157204389876e-05
-4.03272563122194e-05
-3.37176651407316e-05
-2.62996995650117e-05
-1.70694768702609e-05
-5.10645851797462e-05
-1.52344978442813e-05
-3.20837283723115e-05
7.68730587015989e-06
-3.81704491343661e-05
-4.12035061854169e-06
-2.72794036820178e-05
-4.9872679502812e-05
-1.40588668620097e-06
-2.93649950776418e-05
-2.21743864639927e-05
-1.10149234693335e-05
-4.88587224718804e-05
-5.91333062188973e-05
-5.96845155860259e-05
-2.35052317381719e-05
-5.87368669548354e-05
-4.91547050771719e-05
-1.48019286946845e-05
-3.86133538006289e-05
-3.36001713375528e-05
-3.01810472270157e-05
-2.11133920578759e-05
-3.37882816638614e-05
-3.89989815256505e-05
-3.66599221213109e-05
-2.28781579399715e-05
-1.05435422006248e-05
-5.47509918271317e-06
-4.11897389807717e-05
-3.92856944245289e-05
-3.64161874494514e-05
-2.42070771958813e-05
-2.66432738108302e-05
-3.02913474489198e-05
-2.84039131742069e-05
-4.41330583707948e-05
-1.29403866718136e-05
-3.86558912022783e-05
-3.87197525945861e-05
-7.5894036609138e-05
-3.86238162373986e-05
-5.4052910237098e-05
-3.18710487096838e-05
-2.520594437467e-05
4.22450432146199e-06
-1.75835718026682e-05
-5.1439359575794e-05
-9.08030197885666e-06
-2.56003316811331e-05
-3.38746655319049e-05
-3.96712426849834e-05
-1.73447374561711e-05
-3.05611895360922e-05
-1.08402176758231e-05
-3.78030385555054e-05
-2.09058414462135e-05
-1.35617035179181e-05
-5.61553537465103e-06
-4.1652140744995e-05
-5.49924896095558e-05
-6.94374672279998e-06
-5.95541833732469e-05
-2.99224878672471e-05
-1.85747179203014e-05
-1.38874811288557e-05
-4.39528407751371e-05
-3.29341433829557e-05
-1.84326023523893e-05
-1.06007947267141e-05
-1.15675298475018e-05
-1.55664755005397e-05
-6.9791902332822e-05
-3.25822184534416e-05
-8.8816966260126e-06
-2.71930913954248e-05
-2.73502136752484e-05
-1.25918605602382e-06
-3.00016988398765e-05
-1.55811247623155e-05
-2.2871518300728e-05
-6.19047885437744e-06
-3.09678483735465e-05
-3.19119161017353e-05
-3.05857969511011e-05
-4.99231005524501e-06
-4.0053758387136e-05
-2.2081015213532e-05
-3.35267703897384e-05
-2.25384859296689e-05
1.80275717271444e-05
-5.40199649278867e-05
-4.04515057608528e-05
-1.7208508716058e-05
-3.88720527962864e-05
-2.2825928037403e-05
-3.69380673224921e-05
-3.35874003712993e-05
-5.11959787132242e-05
-2.40362185535791e-05
-2.64196607618982e-05
-2.81047659161136e-05
-3.81581211458412e-05
-4.46250453158988e-05
-3.42954953340816e-05
-2.12797648785959e-05
-9.87106731311006e-06
-4.91575439074504e-05
-2.8445136119382e-05
-4.93131468827105e-05
-1.69804258681376e-05
-3.52040851868619e-05
-4.92925508506011e-05
-2.96118304114278e-05
-3.25693414100692e-05
-1.43811512706524e-05
-2.87523228002453e-05
-3.73366488818787e-05
-6.47670433710063e-06
-3.60991266297389e-05
-2.9425863112037e-05
-4.12571492212006e-05
-3.73900943430616e-05
-5.15825779530484e-05
-3.53282015041593e-05
-5.11494074842716e-05
8.34162000503677e-06
-1.40414428882337e-05
-4.52617238471305e-05
-3.54242988168111e-05
6.99459979579777e-06
-1.28210906942584e-05
-4.54906594308111e-05
-2.54633613274073e-05
-2.07849594713994e-05
-3.8214111516226e-05
-3.51258750054387e-05
4.64012367171046e-06
-3.62015811024037e-05
-5.13623572811903e-05
-2.10853483855809e-05
-4.43953862644432e-05
-8.9774977406544e-06
-5.41204596548884e-06
-3.05470539573821e-05
-2.52436468600457e-05
-3.65887558313502e-05
-3.37404670985376e-05
-2.67263531939362e-05
-3.5930183863081e-05
-4.47571752876217e-05
-3.83351355285944e-05
-2.89265564094213e-05
-4.69338578133895e-06
-4.12600679215574e-05
-3.31002996911485e-05
-2.43881158031492e-05
-4.1459541669429e-05
-9.61163724664013e-06
-4.89989205864589e-05
1.09324450081574e-05
-4.71216972117508e-05
-3.1086365887718e-05
-3.82244433813805e-05
-2.66553995995701e-05
7.78574463944898e-06
-2.84623535954354e-05
-5.28141569364065e-05
6.38675366152834e-07
-1.08721352208524e-05
-6.98065271533743e-06
-5.81927802833252e-05
-4.17027153392743e-05
-1.82899629825084e-05
-1.40120706612753e-05
-3.38805199300507e-05
-2.14126134212513e-05
-5.78304263709834e-06
-2.39234932174031e-05
-4.01723811456011e-05
-3.13660296893783e-05
-2.02601760752083e-05
-4.20041128663417e-05
-3.88559496631444e-05
-2.01575451422823e-05
-1.86994625122747e-05
-3.08438129050184e-05
-1.64331487031443e-05
-1.59408400864264e-05
-3.39397720836787e-05
-2.52478467426778e-05
-2.00571842569783e-05
1.95725075850083e-05
-4.95309858382526e-05
-2.37159098429088e-05
-1.50971348399222e-05
-5.97296594751122e-05
-6.7565385378863e-05
-4.10699134924934e-05
-1.69740469909716e-05
-2.78827069990302e-05
-3.87306731169288e-05
-6.38792210360422e-05
-6.11954415118234e-05
-3.94406068716625e-05
-3.42731480239818e-05
-5.33329165912872e-05
-2.56882114641242e-05
-1.40947050304161e-05
-3.83035774472852e-05
-2.45551379550403e-05
-3.58152395584471e-05
-3.36322811053287e-05
-4.56756266396273e-05
-1.1173971123004e-05
-2.46956222721971e-05
-2.08884838001838e-05
-4.72434889527692e-05
-1.75899057765517e-05
-4.06956680005907e-05
-1.78583022047263e-06
-9.28153536927088e-06
-4.47476087368461e-05
-8.95307504740009e-06
-4.19991605386354e-05
-2.76866588962178e-05
-2.83619340056539e-05
-2.37945489088281e-05
-4.25356825465743e-05
-4.10869641979648e-05
-7.66370793026687e-06
-2.92822028177015e-05
-2.46344694564906e-05
-2.33904869815777e-05
-2.96933634782878e-05
-3.60538378798347e-05
-1.95994754181846e-05
-2.56725931081813e-05
-1.80772752482215e-05
-2.99349358554941e-05
-3.25458841919138e-05
-4.43544927757667e-05
-3.45041706892734e-05
1.70054603587283e-06
-1.03525288521121e-05
-2.59522037761712e-05
-2.25579904173019e-05
-2.63206971147861e-05
-4.02296819376568e-05
-3.8773203058757e-05
-3.26218354486199e-05
-1.86230061083828e-05
-2.79800539105294e-05
2.13115133867483e-06
-3.6786766897791e-05
-4.04420947875805e-06
-9.06707554772603e-07
-3.59752317114884e-05
-2.55420004407724e-05
-4.30022183030791e-05
-5.44108376356565e-05
-5.39055680163343e-05
-2.77519764022889e-05
-5.35765363603504e-05
-1.34478700551288e-05
-6.32483328074579e-05
-3.9850950082372e-05
-3.1175138284365e-05
-2.93559124391374e-05
-2.07680587773321e-05
-1.4012955108653e-05
-2.5054777834177e-05
-5.44820810157829e-05
-3.21139990228036e-05
-1.02693178655131e-05
-2.00784813514414e-05
-2.5780007956427e-05
-5.22765939124667e-05
-2.22768271327054e-05
-4.54704477014635e-05
-3.03361208591913e-05
-6.52167167840699e-05
-6.20916093799495e-06
-2.03015016741116e-05
-3.189974617678e-05
-1.76623552860458e-05
-2.28853514183887e-05
-2.96220951858352e-05
-8.129220984323e-06
-1.78321221509393e-05
-2.05647960187056e-05
-2.69552674047713e-05
-2.3801979387449e-05
-1.26890632750019e-05
-2.67630261337067e-05
-2.28831337828642e-05
-3.22747113745009e-05
-4.30350078744465e-05
-8.32604706807636e-06
-6.12067651398319e-05
-2.79711357294408e-05
-2.08294177620846e-05
-5.78966395693694e-05
-2.17987562425432e-05
-7.36580692646662e-06
-3.47459727662527e-05
-2.70283869153307e-05
4.41309063527517e-06
-2.31065364084505e-05
-1.65384867580508e-05
-2.0341702945032e-05
-6.20926317177296e-05
-3.80289537788659e-05
-3.24848136768911e-05
-4.59683469666152e-05
-1.41754982733973e-05
-2.90334382369801e-05
-2.33071449325148e-05
-1.44080665703028e-05
-3.92425777550371e-05
-6.48749373266495e-06
-2.74931016739743e-05
-3.48553590465131e-05
-3.92649443940556e-05
-1.08792606702834e-05
-3.98828202145714e-06
-4.82088941430238e-05
-1.32967307883742e-05
-2.81357333331782e-05
-1.48857042028569e-05
2.05332694663597e-06
-3.43610383028471e-05
-3.58264994135999e-05
-5.66960418146949e-05
-4.29733307938412e-05
-3.20089928304948e-05
-6.57835154486209e-05
-2.20964121352968e-05
-2.79954570460715e-05
-1.34795047786986e-05
-6.32278662566225e-05
-1.85309170499039e-05
2.5785908095881e-06
8.26035131569595e-07
-1.65234815049003e-05
7.60764053888004e-06
5.52318320993815e-06
-4.55229945162997e-05
-2.37813842770135e-05
-2.38726645962467e-05
-2.87761740567203e-05
-1.29262212673199e-05
-1.4716177787205e-05
-1.67526280443767e-05
-2.49270561578767e-05
-5.02222747158835e-05
-4.72752462653648e-05
-5.13272346509355e-05
-2.0314419641995e-05
-4.96714085339235e-05
-3.52173755535712e-05
-1.32517972164283e-05
-2.47291610267667e-05
-2.43598343540871e-05
-3.15055229671598e-05
-1.90312010678158e-05
-4.7354305673649e-05
2.02097430539484e-06
-6.44896070044027e-06
-7.51363521657594e-05
-3.00488342928493e-05
-5.4033514368596e-05
-1.38258081825905e-05
-2.44328167548211e-05
-3.56145693429007e-05
5.63397603225466e-06
-2.42489223525259e-05
-5.94400367398071e-06
-4.7338315436623e-05
-4.08650918854275e-05
-2.52367394113974e-05
-3.95627563884063e-05
-3.48098471470418e-05
-3.49287665885979e-05
-5.56658414637486e-06
-1.94936234265112e-05
8.15087906711302e-06
-2.07474013402179e-05
-3.55434009276475e-05
-3.44617491505053e-05
-4.72065476015848e-05
-3.93099957494924e-05
-5.19672700565806e-05
-3.84613836990502e-05
-2.1877038573486e-05
-1.21946704546352e-05
-2.5595641345837e-05
-1.37668484471723e-05
-2.15856345747776e-05
-1.88110598682511e-05
-4.48362035296216e-05
-2.21830785186714e-05
-5.19422813163142e-05
-2.90899100874558e-05
-2.54828351592474e-06
-5.59643129951545e-05
-2.02650325196528e-05
-3.33184463503136e-05
-1.50470314645758e-05
-4.17363938389579e-05
-5.67500230246679e-05
-4.09468387719552e-05
-4.20574456373297e-05
-3.1475072975611e-05
-2.66220003887404e-05
-4.00363879152094e-05
-4.96108102076336e-05
-4.73256704245711e-05
-3.5304108245119e-05
-3.32986194253025e-05
-4.6010706790407e-05
-3.74360036429467e-05
-1.92657050131352e-05
-2.61237223938225e-05
5.3646279888341e-07
-4.72005958978553e-05
-2.45313603091544e-06
-2.45734815764971e-05
-4.49168472499754e-05
-4.63370165056308e-05
-5.13630105514747e-05
-5.15650084964167e-05
-2.60579588190231e-05
-1.35933131748419e-05
-3.37703250764453e-05
-1.22587661910098e-05
-1.88480192548537e-05
-2.81177525975023e-05
-2.73352656966151e-05
-2.7250883771916e-05
-4.45202128111754e-05
-2.03490609598673e-05
-1.78633762954796e-05
-5.550811095789e-05
-1.53750052048099e-05
-4.1643641327589e-05
-4.65377552552395e-05
-2.92444381579595e-05
-4.75068949400607e-05
-4.32444587046699e-05
-4.24997577585902e-06
-2.24673223320074e-05
-7.3869997690361e-06
-3.1795452095391e-05
-2.63783576849843e-05
-2.30036067994892e-05
-3.49250391432701e-05
-2.2450230951851e-05
-2.12398271448558e-05
-3.96703257811007e-05
-1.62719282196455e-05
-2.13839869041955e-05
-3.58112858460966e-05
-2.04839696325233e-05
-4.21793649267537e-05
-2.86771178038672e-05
-1.53293136458847e-05
-1.86770797947938e-05
-3.61422508993883e-05
-2.00278065908436e-05
-4.06205235231549e-05
-3.0223178390901e-05
-3.86281898939001e-05
-3.5647355288554e-05
-2.22721798036175e-05
-2.02375224807444e-05
-1.45174867694949e-05
-2.92587518900779e-05
-6.12234941787744e-05
-2.37598033871195e-05
-3.90439949980024e-05
-5.74811262341315e-05
-3.01074436986468e-05
1.25869216345524e-06
-5.12603434844927e-05
-5.11176075802079e-05
-2.32558254097602e-05
-3.30253466710966e-05
-1.3517157018011e-05
-1.54213473830744e-05
-3.89869455386713e-05
-4.27477223111666e-05
-1.80426347452183e-05
5.23160712363669e-06
-1.59996868090929e-05
-3.93273370033707e-05
-1.20421400305349e-05
-2.97901593367006e-06
-4.22408607957718e-05
-2.76378235466878e-05
-2.17718859120985e-05
-3.10970286338386e-05
-3.23624799249079e-05
-2.1244152891346e-05
-3.44858796947587e-05
8.58984024864529e-06
-2.44408127525435e-05
-2.35594862646235e-05
-1.49927893778252e-05
-2.8553955374718e-05
-3.78951525719724e-05
-1.76892916370439e-05
-1.07122288188547e-05
-1.03293083677235e-05
-2.25370589724842e-05
-3.81639557422815e-05
-1.63539278875445e-05
-3.21672234573602e-05
-2.03769803529673e-05
-5.12087412846331e-05
-4.04877671799446e-07
-2.35346048846085e-05
-1.80397611597639e-05
-3.34593191593871e-05
-1.51848863712176e-05
-3.66925103742066e-05
-1.9260402866984e-05
-5.25098706215145e-05
-2.76689438667115e-05
-1.91809815305527e-05
7.49882535751541e-06
-4.48565529235838e-05
-4.72528130898897e-05
-4.81923275542227e-05
-3.17460925580064e-05
-2.12238184345524e-05
-5.85122064595241e-05
-2.20359268924989e-05
-2.41825239854317e-05
-3.05303154487558e-05
-6.10931519088906e-05
-2.1065729255094e-05
-2.02906835451905e-05
-6.26001542788855e-05
-7.25365606715069e-06
-2.67489358815133e-05
-5.28010690815189e-05
-1.98982741955005e-06
-4.7589883512218e-05
-1.63938509154927e-05
-2.93036174274181e-05
-1.57775422924784e-05
-9.6561140106221e-06
4.45119382820688e-06
-4.00726146717287e-05
-3.07885732498555e-05
-1.3608700928532e-05
-3.77077320640215e-05
-2.91842128131539e-05
-4.2219431759778e-05
-3.74812238253926e-05
-2.31884965216329e-05
-3.1197136853028e-05
-2.92350233833026e-05
-2.19863516548129e-05
-3.71946929364495e-05
-3.0168474458694e-05
-1.62405957675452e-05
-5.25363781786018e-05
-1.80177109785709e-05
-1.94172746675419e-05
-1.49397034118151e-05
-4.84137132096309e-05
-3.58104131771015e-05
-2.95174593603897e-05
-3.58150633335262e-05
-2.73840762784708e-05
-1.0195124021079e-05
-5.20152316929945e-05
-1.538214253137e-05
-4.38822766072008e-05
-2.59129290361169e-05
-1.87553727355084e-05
-4.07448252931884e-05
-3.63611244377782e-05
-1.17685925959276e-05
-1.77212150790451e-05
-6.654953734337e-06
-3.21553645832404e-06
-3.04620749781965e-05
-4.29983082905011e-05
-3.16369818873457e-05
-1.82466769418538e-05
-1.4261514157279e-05
-6.83354689680276e-05
7.87826744807836e-06
5.07907581133379e-06
-3.11533225734548e-05
-1.0929528198089e-05
2.00303545415694e-06
-1.96252962816588e-05
-4.84582787592136e-05
-2.98504024705348e-05
-3.05722946176775e-06
-4.30270547440349e-05
-2.38788770409799e-05
-2.10072334298724e-05
-2.25009274922209e-05
-2.3030346994925e-05
-3.40492087306059e-05
-2.15442266086276e-05
-9.51841028355946e-06
-1.92823310171163e-05
-3.17908967682737e-05
-5.20737397782105e-05
-3.50604163278278e-05
-3.4164545115105e-05
-3.78709788947059e-05
-3.48563903120635e-05
-4.32200855574399e-05
-3.27375550652285e-06
-5.85499397033173e-06
-1.67519650245683e-05
-3.64903463383156e-05
-1.11736212484537e-05
-3.03291388826101e-05
-1.46058150751634e-05
-6.5257906071488e-05
-2.94665791306844e-05
-5.83312086203577e-05
-3.89663343812717e-05
-2.32691722689872e-05
-1.62223062810765e-05
-4.6863410352454e-05
-3.45148464395572e-05
-2.68147578961311e-05
-3.05938394648497e-05
-8.32522672824834e-06
-3.58790336263668e-05
-3.75623248996184e-05
-1.761708083054e-05
-3.68238365915656e-05
-1.1074216798758e-05
-5.07097322435489e-05
-2.4873255389461e-05
-2.1412094397024e-05
-3.36062036917802e-05
4.93841025032099e-06
-5.35499377991695e-06
-1.99996086374801e-05
-4.23778849997655e-05
-3.42007152060298e-05
-1.03029086694097e-05
-2.55425336855381e-05
-2.89346706037622e-05
-2.35200962321339e-05
1.18251090889374e-06
-7.78406890195096e-05
-2.7772710322764e-05
-3.81661295201772e-05
-1.91439518039059e-05
-2.90887632617646e-05
-3.66712900088865e-05
-1.99259892743614e-05
-3.06649602063863e-05
-1.47020774169141e-05
-4.40234662235238e-05
-4.92201612670277e-05
-3.65251723281589e-05
-3.08352161735449e-05
-3.73512158333684e-05
2.06501471641925e-05
-4.59676316791442e-05
-4.08954226998502e-05
-4.68428484055857e-05
-6.87895857347464e-06
-4.72026677015992e-05
-2.07483437809091e-05
-2.36571364280359e-05
-1.95332077543275e-05
-1.69118554584179e-05
-3.63559057581055e-05
-4.05857724698168e-05
-5.09454833002356e-05
-3.88910647593219e-05
-6.72390445311095e-06
-2.03491608436064e-05
-2.82522376483518e-05
-2.96283204397491e-05
-3.40901989963589e-05
-1.17061580306912e-05
-2.09677257969034e-05
-2.00091480220021e-05
-2.85656606009098e-05
-5.34403788578037e-05
-4.83186351212523e-06
-6.51070485302764e-05
-3.0522839584719e-05
-2.77455126384296e-05
-5.03597163209257e-05
-1.38314570881769e-05
-4.1446303737543e-05
-1.68510520428884e-05
-4.3756229510998e-05
-4.66896604604214e-05
-2.8978209157801e-05
-1.51630240666791e-05
-1.02233952851653e-05
-2.38976950026799e-05
-3.23716641913785e-05
-2.10134621446927e-05
-4.45981883607643e-06
3.59562373831893e-06
1.72146878006695e-06
-1.1574160703797e-05
-3.45298810148548e-05
-4.12171086167987e-05
-5.50499734802299e-05
-5.3131291211478e-05
-3.30928202379623e-05
-1.59255366532648e-05
-3.28466326981233e-05
-4.60971968683031e-05
-1.96489845143358e-05
-1.84411125585334e-05
-2.70159830669178e-05
-3.28660384636867e-05
-4.50050599391498e-06
-1.08157151531139e-05
-2.43184655013111e-05
-1.54751844197545e-05
-3.3482646156417e-05
1.62240427686551e-05
-3.63094925832026e-05
-3.16566489231387e-05
-4.00185703638965e-05
-1.78961415754987e-05
-3.44008360072572e-05
-1.78600036658837e-05
-3.8923391617025e-05
-5.32830717650264e-05
-4.75104852704296e-05
-3.11515856945285e-05
-2.43239247557489e-05
-4.667937935497e-05
-1.80889641001171e-05
-3.79044976601586e-05
-1.04959371897099e-05
-2.70211316367712e-05
-3.55490265741455e-05
1.64294048626926e-05
-6.96958556579054e-05
-4.11167328552234e-05
-2.2007565676467e-05
-2.36440790254818e-05
-9.96387710306423e-06
-1.69469600673969e-05
-2.55892025445749e-05
-5.805000471377e-05
-5.18569049397817e-05
-1.89169268131383e-05
-2.0547691425073e-05
-3.87638321236893e-05
-3.64202891563512e-05
-4.9787926193872e-05
-2.1618899438102e-05
-4.95742687334056e-05
-5.23902023549487e-05
-3.01387752520593e-05
-4.07605398235543e-05
-1.70657911496196e-05
-5.2074204541001e-05
-2.10147393402985e-05
-3.67578748771296e-05
-1.31846537304542e-05
-4.37776134457904e-05
-4.25112974980471e-05
-2.21306796793715e-05
-2.87081634495011e-05
-3.49746429146212e-05
-3.42452901798168e-05
-3.85389946742671e-05
-2.03219525384042e-05
-2.12379947813792e-05
-1.97355889562047e-05
-3.01712492587972e-05
3.82862066204245e-06
-1.51002477533656e-05
-6.79770474889168e-05
-4.50579566778939e-05
-2.03372770977889e-05
-2.47446224934494e-05
-1.72826878988422e-05
-2.62962430335756e-05
-2.29373033296108e-05
-3.63390491473629e-05
-2.16803073688526e-05
6.28409458565796e-07
-4.07947167509568e-05
-7.70910908059413e-06
-1.08342750378151e-05
-1.16414000257369e-05
-1.50935718211445e-05
-4.18640017106007e-05
-4.75115475929823e-05
-1.44636378817963e-05
1.07103016340432e-06
1.84420021562561e-06
-2.49874247328446e-05
-2.05412496331118e-05
-5.63937869517732e-05
-4.64974269608447e-06
-4.31713820094967e-05
-3.69197011979299e-06
-4.69315519902381e-05
-3.55670259167685e-05
-4.29953783318666e-05
-8.13534206854451e-06
-3.80185161965824e-06
-1.98142161852839e-05
-3.09479724596154e-05
-3.71198208251677e-05
2.13542446663415e-05
2.07826352640029e-08
-6.51773381136733e-05
-1.40079941345884e-05
-5.20297383714906e-05
-1.01599791421307e-05
-2.10995803060626e-05
-3.76162696823683e-05
-6.68792761156444e-05
-2.92780313027329e-05
-3.24977252969001e-05
-5.40217970931571e-05
-4.91001691883884e-05
4.30968748567488e-06
-3.80714536231999e-05
-2.75557253428872e-05
1.60697321269467e-05
-3.58908812491301e-05
-4.53141665234356e-06
-1.21216486723319e-05
-1.9559483944752e-06
-3.75962124621828e-05
-5.13440320402631e-05
-3.72382871937651e-05
-5.06144049833569e-07
-4.80147543831419e-05
-3.92836449080733e-05
-2.06160848165643e-06
-3.7375536291654e-05
-5.52931254160211e-05
-3.92012625917262e-05
-2.83880040280256e-05
-2.36257785306065e-05
-2.29110923616626e-05
-3.35091174983167e-05
-3.9378510141302e-05
-3.84146079828743e-05
-1.38074529988485e-06
-5.96874796640291e-06
-1.60578905809685e-05
-3.45351898977895e-05
-3.02160086659015e-05
-4.33410614843596e-05
-1.92071193338805e-05
-4.09943143581155e-05
-2.44955884485909e-05
-3.29849520315068e-05
-5.83454257535936e-05
-3.16084913177918e-05
-1.2463832496687e-05
-3.81261858402479e-05
-1.66771861716603e-05
-6.83474809695848e-05
-1.84070811475723e-05
-3.46750119258925e-05
-3.74628908235449e-05
-9.31148084267766e-06
-2.10616938396881e-05
1.42629783156113e-06
1.88227348941082e-06
-5.41135245339823e-05
-4.22966239034831e-06
-3.05536836134505e-05
-4.29294936750531e-05
-3.86687650943111e-05
-7.92039943087975e-06
-9.28174897898609e-06
-4.51894944105767e-05
-4.25644626502654e-05
7.83882516271458e-06
-1.66390210457361e-05
-2.52746032472265e-05
-2.50113331501915e-05
-3.36432471290677e-05
-3.21234987567286e-06
-4.11920689613681e-05
-5.56937516698252e-05
-4.65101221589133e-05
-1.26050081907681e-05
-5.31498073699775e-05
-5.20238215424784e-05
-1.81189613266757e-05
-3.88755366412659e-05
-4.12987849245518e-05
-3.30000145318325e-05
-4.16130876441711e-05
-5.5334571967972e-05
-7.66646401035841e-05
-1.28845927535823e-05
-3.63023749221056e-05
-2.11803829249878e-05
-2.2871516581899e-05
1.07971355303269e-05
-1.47124913950426e-05
-2.46455002626021e-05
-1.93404584392149e-05
-5.79300569564676e-06
-5.85689232772899e-05
-1.85964371161723e-05
-3.39577019187507e-05
-3.38827038867666e-05
-6.45955061880798e-06
-3.90477334193108e-05
-3.71515134071331e-05
-2.71851128833269e-05
-3.72087307367868e-05
-6.5455486479875e-05
-2.60189329881444e-05
-3.38348387538276e-05
-2.06464368331963e-05
5.87607780380589e-08
-4.43462863522507e-05
-7.89583549239818e-05
-3.94345273869991e-05
-4.37210310470023e-05
-2.94958992725544e-05
-3.11087707845936e-05
-5.42427280411054e-05
-9.23746085239041e-06
-2.94917167457119e-05
-5.41551637536443e-05
-4.15460876487655e-05
-5.67145422246665e-05
3.57432609841905e-06
-4.17840984115559e-05
-1.25874152753672e-05
-5.04447639462424e-05
-1.24727060044545e-05
-4.33409170587465e-05
-3.28482572961112e-05
-3.59244958883166e-05
-3.51432671872356e-05
-2.75808630205499e-05
-1.31761121324003e-05
-3.34616742984548e-05
-2.82004647229791e-06
-3.13389771146258e-05
-2.66645107063107e-05
-2.87370956662792e-05
-3.00845151350131e-05
-3.07812183100189e-05
-9.22254355220201e-06
-2.96015224560188e-05
-5.05611014790326e-05
-5.33614665802368e-05
-1.07253738183129e-05
-2.93773873920241e-05
-1.20937906948444e-05
-7.09798319977998e-05
-3.27719845269317e-05
-1.04351186702142e-05
-3.73171704081714e-05
-4.08019844603797e-05
-5.39225163175504e-05
-2.18659417319317e-05
-5.20287254675991e-05
-1.86413791050574e-05
-2.69360475105691e-05
-4.07481774441171e-05
-1.28690162864513e-05
-1.72275152936399e-05
-2.80116377694447e-05
-2.0428909266774e-05
-5.14516819523268e-06
-6.77119367653775e-05
-5.34761971007892e-05
-1.96693134584912e-06
-2.80210224080968e-05
-1.52672253183409e-05
-2.64125027030028e-05
-4.04539378639231e-05
-3.4472509506574e-05
-4.17569288542479e-05
-2.46198943590332e-05
-6.57696463921419e-06
-2.09481023036689e-05
-3.13040857669649e-05
-3.01269471310195e-05
-5.43018852238808e-05
-4.22653200621795e-05
-2.77140845891631e-05
-8.61158253212667e-06
7.86655512326576e-06
-7.20042093240969e-05
-6.17170182968383e-05
-2.84842440559193e-05
-9.93212227120041e-06
-1.44771176831051e-05
-4.96861696031067e-05
-4.32918564543722e-05
-4.46616707752596e-05
-2.43292782032477e-05
-2.65648432934846e-05
-5.62739659160206e-06
-4.29944031938484e-05
-4.27827659743327e-05
-2.08583176306587e-05
-3.94398471288144e-05
2.51741268507015e-06
-4.59910383292331e-05
-2.70861096822424e-05
-3.56176319013963e-05
-2.59794311529869e-05
-4.01405052867114e-05
-3.52861371896838e-05
-2.45086013829253e-05
-2.00851633188733e-05
-5.11976543487254e-05
-2.52566155123358e-05
-1.67982159507133e-05
-3.60551764813977e-05
-2.54534078655511e-05
-2.22089017518431e-05
-1.0262171493129e-05
-3.03714412821038e-05
-2.91625753259807e-05
-1.55202286387181e-05
-2.98484301867523e-05
4.59908501686787e-08
1.59026616704125e-05
-3.37155181131982e-05
-5.30312944987928e-05
1.21070305219546e-05
-8.81577468381054e-06
-3.78848335173228e-05
-2.8250514462823e-05
-4.64317376314225e-05
-1.4231500356553e-05
-4.99613502330108e-05
-2.5740349244428e-05
-2.49649447012316e-05
-6.01595123129476e-06
-5.12922881532728e-05
-1.08739192367031e-05
-3.61822398846089e-05
-1.49239907719402e-05
-3.05978960950999e-05
-5.74973014370587e-05
-3.85167346491827e-05
-1.67386872552907e-06
-1.5400565973099e-05
-2.13075665633507e-05
-1.90050574386951e-05
-4.93384320928254e-05
-4.24164483282551e-05
-1.02746999599337e-05
-1.99394507685776e-05
-3.34344133551496e-05
-2.29446256093289e-05
-2.03446658174113e-05
-2.15837948038457e-05
-3.98125024891116e-05
-2.99795601639023e-05
-2.30439384621752e-05
-4.60273305055863e-05
-4.14441090937163e-05
-4.36994829759795e-05
-1.29574281287155e-05
-3.61858922780919e-05
-3.29031876836137e-05
-1.33928016796746e-05
-2.90201755230687e-05
-2.73971278897535e-05
-5.08134892949683e-05
-2.73544252027495e-05
-2.66173271028638e-05
-1.56299567746726e-05
-4.06552297161124e-05
-2.09744015903963e-05
-3.02692729805954e-05
-4.12587430740445e-05
-1.27881254184257e-05
-7.86721632859584e-05
-2.73425352806725e-05
-4.2352473843801e-05
-3.42212530812813e-06
-1.67802810337473e-05
-2.94025119721391e-05
-2.63113267411346e-05
-4.74905215209718e-05
-3.3767383152903e-05
-3.35793402580208e-05
-5.49550261040738e-05
-3.90088827279734e-05
-2.11951344944524e-05
-3.57967174449901e-05
-2.02501560533498e-05
-1.22902083853977e-05
-3.30305463135636e-05
-1.3616275899828e-05
-2.74220078079525e-05
-2.24663191900088e-05
-3.40075300573083e-05
-2.12062782775778e-05
-6.68934032475541e-05
-4.37892015703086e-05
-2.95668662238942e-05
-1.23565051687256e-05
-2.29624038983407e-05
3.39549023250833e-06
-1.9098223098604e-05
-2.57185287464052e-05
-2.11334186706396e-05
-3.90221598960635e-05
-2.68676245078041e-05
-9.16606105205825e-06
-3.17450124995391e-05
-3.20710661983223e-05
-3.42564423071723e-05
-2.0402423548991e-05
-4.87289253326816e-05
-2.46776103780206e-05
-2.76866707433652e-05
-2.4132306677601e-05
-1.41098294751432e-05
-3.85070748008533e-05
-2.86375670524833e-05
-2.34088826233251e-06
-5.10054259631851e-06
-3.30397558949186e-05
-3.2589640001817e-05
-6.03757867804777e-05
-2.9637825695027e-05
-4.88322088854788e-05
-2.21293709821581e-05
-5.09027236551673e-05
-2.68314843611949e-05
-2.00511548353251e-05
-2.73542195556845e-05
-1.8630379701916e-05
-3.44041290200519e-05
-2.14755713276052e-05
-4.52025828977625e-05
-2.2375390247993e-05
2.64344750750588e-06
-3.01179702296052e-05
-1.75406234741097e-05
-4.61927384136342e-05
-4.84967133833201e-05
1.37861706138571e-05
-2.62694101961499e-05
-1.55896204054783e-05
-2.94473007281275e-05
-4.54536453898323e-05
-2.36742261087587e-05
-5.45634428546506e-05
-4.381481882586e-05
-3.03013799877783e-05
-2.21616444756203e-05
-4.43326723201275e-05
-2.08951185439729e-05
-3.81462927739701e-05
-1.37287932010003e-05
-3.0404770443627e-05
-4.23548138177711e-05
5.90393628524445e-07
-2.64373696140771e-05
-2.81818836991789e-05
-4.72769654061442e-05
-3.79996789023873e-05
-3.57637016207621e-05
-2.46699975437551e-05
-7.60120794210335e-06
-4.89968117262082e-05
-5.39666630927142e-06
-3.29239361560391e-05
-3.28977881037676e-05
-8.5924095934918e-07
-3.30963922810952e-05
-1.85098597393754e-05
5.87801344522092e-06
-2.94838582079924e-05
-2.66597366911622e-05
-1.85558831297234e-05
-3.22187513839268e-05
-3.38732165964164e-05
-2.01007016835932e-05
-2.2799802705151e-05
-3.52520694735675e-05
-5.72335260069155e-06
-2.87936305183886e-05
-2.61892063288666e-05
-2.10426936589409e-05
-1.77422222025031e-05
-2.47361666702502e-05
-1.62144839384999e-05
-3.44090540166e-05
-1.99199777782768e-05
-5.40013760390035e-05
-3.07961747573083e-05
6.62622963522431e-06
-3.24023124248915e-05
-8.3483972734271e-06
-1.87203757964386e-05
-3.29057918176533e-05
-2.77869637904492e-05
-5.64128287587026e-06
-2.14868018568019e-05
-4.96278363951621e-05
-9.48882744147008e-06
-3.87746190177511e-05
-3.57546605557889e-05
-4.22965310035746e-05
-1.40292747806889e-05
-3.61986798541587e-05
-4.45539897019359e-05
-2.3808207932403e-05
-1.50918846522244e-05
-3.91935029311821e-05
-2.72305488160426e-05
-3.76233237986955e-05
-1.85828206330176e-05
-1.59433916847847e-05
-3.87855361082352e-05
1.62057422398915e-06
-1.45986049179922e-06
-2.33828747065944e-05
-1.96072596179192e-05
-3.16319748767005e-05
-2.58946349666165e-05
-2.75940775305063e-05
-1.98333340358666e-05
-3.20871932254344e-05
-5.19078221233409e-05
-2.95920890198631e-05
-4.80485582085151e-06
-6.34651011535896e-05
-5.03058868587505e-06
-3.66648399500937e-05
-1.0252855051783e-06
-3.64447395644111e-05
-2.1161289698397e-05
-2.4964483377085e-05
-5.25118244389344e-05
-1.14272054615172e-05
-1.82945328332439e-05
-3.01847792782192e-05
-1.37869159614733e-05
-1.77193123377483e-05
-2.81343344213551e-05
-2.60620168211759e-05
-3.47228013027208e-05
-1.51474411781195e-05
-3.20822079345272e-05
-1.58274241211136e-05
-5.53045217748723e-05
-1.99338712967427e-05
-2.19551057918687e-05
-2.27720748543763e-05
-9.18034909117596e-06
-1.28262492113231e-05
-2.85354618341268e-05
-7.90496630367762e-06
-2.53643025751846e-05
-4.73209894957053e-05
-3.62053377975396e-05
-2.0974116247085e-05
-3.60477198832446e-05
-3.28230202478993e-05
-4.34095601164793e-05
-3.52653134233462e-05
-1.91010642274036e-05
-1.70999877299737e-05
1.38135769264595e-05
-1.07445220210536e-05
-1.89111774066796e-05
-3.50308788072393e-05
-2.14392415954768e-05
-2.09582596612753e-05
-3.39606179917451e-05
-4.66679665811841e-05
-4.0193468059116e-05
-1.0420432302966e-05
-5.85460243164358e-05
-3.03417950062775e-05
-3.13964685311646e-05
-4.71524705939481e-06
-1.94326812165297e-05
4.07426627002103e-06
-5.47332215668958e-05
-2.23594674626196e-05
-1.07421274784458e-05
-2.80619874478899e-05
-2.1984091058172e-05
-1.79678167552819e-05
-3.6933887929979e-05
-3.94953582166397e-05
-3.25471742315095e-05
2.99014918682372e-05
-1.97174461784382e-05
-8.78006255159563e-06
-1.49481290099389e-05
-4.32367406934887e-05
-2.65658075494363e-05
-2.89760379522209e-05
-8.22275732235721e-05
-1.04800667495133e-05
-4.78521272399844e-05
-1.45753085238983e-05
-3.47161132785005e-05
1.19088635801331e-05
-2.01202224006958e-05
-3.36430833375734e-05
5.31689225442863e-06
-3.07475484655255e-05
-2.20044183875796e-05
-2.46194156248517e-05
-4.73019872295814e-05
-4.87310397458366e-05
-3.13419592885863e-05
-3.1989264780938e-05
-2.1197158051522e-05
-5.08328293820836e-05
-5.05913173513238e-05
-2.83943400602844e-05
-1.50773501887559e-05
-4.56924927893313e-05
-6.14913028534417e-05
-1.95531679361274e-05
-7.80841101618201e-06
1.6026467017139e-06
-4.98539015423017e-05
8.55414304559613e-06
-1.28940271675079e-05
-1.35001590964758e-05
-1.33295619143593e-05
-1.36722140727464e-05
-2.07855006809326e-05
-3.0022073025782e-05
-5.15409687910261e-05
-6.29999941451831e-06
-6.72663425467524e-05
-1.50163206744584e-05
-2.37230706151346e-05
-3.63820308689382e-05
-1.11652694263651e-06
5.58599610503396e-06
-1.0106107129863e-05
-3.02840532351127e-05
-8.63873019812004e-06
-2.95528506399785e-05
-2.43772958392184e-05
-1.10006975687899e-05
-5.11324569619425e-05
-1.40035515384747e-05
-4.02076374051589e-05
-4.54709449862833e-05
-4.75533036461336e-05
-2.64854077394257e-05
-2.88202282214376e-05
-1.309220307955e-05
-5.25217053123903e-06
-4.32086547151297e-06
-5.50676693065489e-05
-3.33040482478324e-05
-1.55979056209605e-05
-3.76581763946876e-05
-2.19987865188988e-05
-1.03390659672015e-05
-4.58702339918457e-05
-1.55489997374469e-05
-4.78127468825738e-05
-3.50388606248368e-05
-6.23685847038521e-06
-2.38983841853498e-05
-1.69614176787716e-05
-2.49336792124848e-05
-1.93321411129039e-05
-4.34483591486312e-05
1.15027954202996e-05
-4.8412386629014e-05
-2.73373228014279e-05
-1.46081552344708e-05
-5.46719140541534e-08
-4.82130433365416e-05
-5.54052856624982e-05
-2.56663565324943e-05
-1.52777021779576e-05
-2.72597855751027e-05
-4.71682111312055e-05
-2.34115461272462e-05
-1.72384774948599e-05
-2.81187314041821e-05
-3.40729054493153e-05
-4.05608269273601e-05
-4.65104911914008e-05
-1.73529439137121e-05
-1.80994693526775e-05
-5.084015972137e-05
-3.46739100535572e-05
-4.04969320385746e-05
-3.27897409648907e-05
-3.99758116102578e-05
-4.62516313055042e-05
-3.23734930523401e-05
-6.34815041448583e-05
-3.92615618840048e-06
-1.93802943654863e-05
-1.307533697366e-05
-2.43996595386811e-05
-3.29974328913542e-05
-4.51502049024884e-05
-2.23481266496108e-05
-4.5932369261089e-05
-1.06608731725268e-05
-1.35894454459877e-05
-3.23860805981767e-05
-2.23167222970171e-05
-8.31098441426211e-06
-6.09349876278125e-06
-1.73269798357692e-05
-2.57535584210535e-05
-1.86994227678708e-05
-3.00255624189564e-05
-5.21790875696261e-06
-1.75357732356528e-05
-3.23231734198205e-05
-5.41012870397177e-05
-2.22079321115362e-05
-4.76382466831499e-05
-9.03797035039589e-06
-3.87209098424675e-06
-7.87544177822661e-06
-2.53882237498558e-05
-1.70239525013583e-05
-4.78704069003993e-05
-4.09302686869263e-05
-1.00947632527943e-05
7.72410882390233e-06
-3.65074202530809e-05
-6.96716872375499e-06
-2.00811321753078e-05
-8.94654832316334e-06
-1.06287167707565e-05
-2.99285655920816e-05
-2.94727820902565e-06
-1.21228789310434e-05
-4.18127383898152e-05
-1.9583651216493e-05
-3.37183215864116e-05
-1.31335011712826e-05
-8.7891439342373e-06
-2.59563556317347e-05
-7.5434491050963e-05
-1.62396310011864e-05
-3.94296095191658e-05
-3.66636863720083e-05
-2.92058564507131e-05
-3.00550518560335e-05
-4.69489367350151e-05
5.0041769408229e-08
-4.72400910020967e-05
4.36047522966479e-06
-4.73838633756476e-05
-3.20087594296805e-05
-3.1852596365124e-05
-2.90463457428517e-05
-2.01447854585452e-05
-6.16189000929593e-05
-3.06239102488412e-05
-1.00413755492351e-05
-4.25007269378055e-05
-1.80512924187718e-05
-2.03793010733374e-05
-4.15471683694477e-06
-4.82039894138971e-05
-3.8569926442573e-05
-1.07934654758477e-05
6.59546589471518e-07
-5.5243865914643e-05
-2.64805845801797e-05
-2.08426391677462e-05
-3.19609617699036e-05
-4.38955829978836e-05
-1.58143935521865e-05
-3.19144624199895e-05
3.01385979000708e-06
-3.04202166558524e-05
-5.45485254468614e-05
-3.4872752938723e-05
-4.5374611241876e-05
-3.85364889790816e-05
-2.98547626459361e-06
-2.3142491697478e-05
-3.75931085559559e-05
-4.4197226575402e-05
-9.63442393492526e-06
-2.93154731277116e-05
-2.98585497433831e-05
1.56247812962708e-05
-4.80484228220311e-05
-7.08611482454042e-06
-3.39110419391189e-05
-5.34964440773861e-05
-6.02757155301401e-05
-5.62649606986393e-05
-3.62693742569961e-05
-2.92503773084025e-05
-3.08850794092451e-05
-2.95752715686496e-05
-1.20999559735459e-06
-2.88246161079108e-05
-2.673407283556e-05
-4.550476344336e-05
-4.41156664266231e-05
-4.79997931501583e-05
-3.82839232630605e-05
-8.76041425198134e-06
-4.6503694823117e-05
-2.40231786926692e-05
-2.77482342498504e-05
-3.92118735668772e-05
-1.69054031608343e-05
4.16841732131961e-06
-3.4796470142861e-05
-5.10274036368469e-06
-1.91935301541038e-05
-1.83777875381741e-05
-4.42064993842361e-05
-3.64661853104211e-05
-9.80337057999262e-06
-1.81911517413155e-05
-2.11858547433378e-05
-3.10954703793551e-05
-2.21040293496846e-05
-4.60871592449769e-05
-2.69933964611735e-05
-3.03026959243356e-05
-3.88310743324366e-05
-4.00321220527626e-05
-4.25868732431739e-06
-2.79509278804849e-05
-3.82030867231248e-05
-4.0682138414025e-05
-4.39743667188132e-05
-2.49044628692891e-05
-1.15307504098177e-05
-2.40773070504681e-05
-2.23592967684166e-05
-3.21288453691786e-05
-4.42511152985886e-05
-4.80549208000806e-05
-2.27545158226603e-05
-1.04893000332505e-05
-3.47111686605816e-05
-3.42248672417406e-05
-2.23573513840646e-05
-3.48663079456045e-05
-2.39882183548315e-05
6.95610080265383e-06
-3.36731380335854e-05
-1.59167806846652e-05
-1.17859652704129e-05
-3.76687257729418e-05
-4.12004260666387e-05
1.1246234979518e-05
-2.37959171321962e-05
-4.90896848361853e-05
-4.32267125731326e-05
-1.40728881139938e-05
-1.20026055647299e-05
-2.84292906485371e-05
-3.79571102615845e-05
-3.49032133617473e-05
-2.57755708568769e-05
-3.38123892784151e-06
-1.25053487812497e-05
2.36980768169366e-05
-3.81135049746015e-05
-3.96230396769646e-05
-3.01556503695575e-05
-2.11094113018227e-05
-4.83085111724894e-05
-2.50187809000369e-05
-3.4525150349341e-06
-6.67241288970852e-05
-2.59284756068557e-05
-1.99124519478152e-05
-7.33373164596927e-06
-4.99452811407272e-05
-2.71814694850228e-05
-2.20539545628941e-05
-2.43365318415562e-05
-2.08638279136418e-05
-3.39194456711885e-05
-3.9830101472001e-05
-4.12647337810864e-06
-4.35453953948518e-06
-5.27950129135969e-05
-9.56712124872942e-06
-2.87293771835243e-05
-3.49554525795528e-05
4.32163539479092e-06
5.25776610496581e-06
-2.13282179184483e-05
-4.40205963243928e-05
-3.6351063464464e-05
-9.30262518806335e-06
-1.45510554875095e-05
-2.4672585631477e-05
-4.1650382890609e-05
-2.40718439627943e-05
-2.33398002692402e-05
-5.30623371420903e-05
-1.8799356745024e-05
-3.00429391533408e-05
-2.77828586972929e-05
-4.14348933435274e-05
-3.46767607494151e-05
-1.10408523593933e-05
-9.22583187230807e-06
-6.57833481160243e-06
4.86566764274613e-06
-4.42923396400123e-05
-7.30007292461085e-05
-4.77529220255544e-05
-5.56520628796587e-05
-3.2058672183499e-05
-2.96130050478954e-05
-6.10627222564862e-05
-4.70078349571435e-05
-4.16930532153654e-05
-3.00066999388416e-05
-5.30408301964034e-05
-2.75315213546486e-05
-4.05595514783605e-05
-2.65257493383362e-05
-2.87638021484521e-05
-2.58601118502563e-05
-5.14578167083209e-05
-8.39762758809509e-06
-5.04425943834914e-05
-2.38009707557471e-05
-2.57854032719321e-05
-3.54026933926197e-05
-2.89596184323067e-05
-2.38323305917588e-05
-2.19993213685728e-05
-3.51469465776032e-05
-9.10386527753063e-06
-2.79129852077675e-05
-5.88086966418357e-05
-3.48766108015616e-05
-2.43111159695719e-05
-3.78364004483418e-05
-2.85534343870144e-05
-3.82602912043145e-05
-1.43355739373128e-05
-1.51379080986356e-05
-2.05475711652213e-05
-4.75005017442985e-06
-1.23111592689503e-05
-3.69937277829102e-05
-2.6250717535364e-05
-3.86535937251953e-05
-2.37115155461728e-05
-2.78569621713917e-05
-2.92297796624051e-05
-3.46778335131171e-05
-2.80063548345745e-05
-3.01509979913209e-05
-2.00274351086366e-05
-1.30240214306955e-05
-3.69635609671785e-05
-6.21627069649434e-06
-2.37169338905724e-05
-6.19863738196495e-05
-2.27672993580158e-05
-3.32602421577297e-05
-3.80882623888619e-05
-2.57676725253914e-05
-4.91009174450469e-05
-4.46799648840921e-05
-5.40591817972292e-07
-6.27891963468501e-05
-4.9828383940354e-05
-2.31955208611109e-05
1.3980335326616e-06
-5.25703982543648e-05
-3.99415003337681e-05
-5.14446924433425e-05
-4.29651278464404e-05
-2.93368084413221e-05
-5.59481229539848e-05
-1.27975298543313e-05
-4.17539085389854e-05
-2.69212243630903e-05
-1.2500584661208e-05
-3.66643580523991e-05
-2.4518674245973e-05
-3.06561254655035e-05
-2.81404253934521e-06
-1.21477795886188e-05
-1.23385414001634e-05
-3.73333415501932e-05
-4.33069063159086e-05
-2.01660441428475e-05
-1.53158869930402e-05
-9.2230297723687e-06
-2.96525346012673e-05
-2.39805564613216e-05
-4.47668367079157e-05
-4.10672621428318e-05
-3.3196735420121e-05
-1.21936494327297e-05
-4.61358302495802e-05
-5.25591885317295e-05
-1.83274112551728e-05
-8.16811309116102e-06
-3.40616860666855e-05
-3.29917135323717e-05
-3.6369991500504e-05
-4.40412827901996e-05
-5.33033662158998e-05
-3.90275584272903e-05
-2.39921172817587e-05
-1.64539953931145e-05
-2.3898334766339e-05
-4.78391116237698e-05
-4.89634359553943e-05
-2.31110792495834e-05
-2.00464179873968e-05
-2.72667682820831e-05
-1.02027631125383e-05
-2.53677331550056e-05
-3.43362533613975e-05
-4.2300835217432e-05
-5.46384218133981e-05
-2.54185479412104e-05
-2.29634738782812e-05
-9.17433025021269e-06
-2.92535817502881e-05
-2.62498658399547e-05
-5.2024523950297e-05
-3.65126956424322e-05
-2.63411903848845e-05
-4.95620136933426e-05
7.61151796383144e-06
-2.16305755997296e-05
-5.05547410806367e-05
-1.14378502039772e-05
-1.40051594357449e-05
-4.52663354973354e-06
-2.78398148558244e-05
-3.17063780112646e-05
-4.31859013491965e-06
-3.32968408686958e-05
-1.50318314702721e-05
-4.22903264741041e-05
-1.5503327636395e-05
-3.67164311015671e-05
-3.9511867359798e-05
-1.38005624580103e-05
-5.28743129988899e-05
-2.5842973261275e-05
-2.7908392013346e-05
-3.97718588094054e-05
-5.83374775135815e-05
3.07646924974862e-06
-1.30537952859278e-05
-2.74875037585995e-05
-3.46299178194271e-05
-1.49586680101898e-05
-1.82461910253859e-05
-2.83372249226281e-05
-7.37027892770575e-05
-2.54009951180027e-05
-5.13363668158439e-05
-3.58180494999867e-05
-4.83081543063894e-05
-4.01426208847573e-05
-2.79557404657689e-05
-3.12522365261939e-05
-1.89571222848336e-05
-1.92774897818573e-05
-2.98027719119469e-05
-2.07354359357399e-05
2.02197786381315e-05
-1.44982520943855e-05
-3.18276213777937e-05
-1.96422318308895e-05
-3.24881465793746e-05
-2.85125305088018e-05
-1.97383528506424e-05
-4.54502717504385e-05
-1.11958337443931e-05
-5.80797596232116e-05
-2.75352409952444e-05
-2.46634200660575e-05
-1.20967548263818e-05
-2.57612534887316e-05
-1.76474255867784e-05
-3.09827395122791e-05
-2.02431276551452e-05
-2.71523153863428e-05
-4.13852032324156e-05
-2.83136552116509e-05
-4.1815648168573e-05
-1.35744898013291e-06
-3.36558331744558e-05
-1.03480024490099e-05
-6.41389548891949e-05
-3.12364884228885e-05
-4.00577510446166e-05
-3.25483094441589e-05
-3.00118591873632e-05
-1.58895296648034e-05
-4.82506514336368e-05
-3.15370132977759e-05
-5.31344096325706e-05
-3.47886586089349e-05
-2.01512647529449e-05
-5.65820859965898e-05
-2.51114748694108e-05
-4.43477024261922e-05
-4.73412682653163e-05
-2.86157897988894e-05
-4.40117744619402e-05
-4.15234291882979e-05
-3.75546518922645e-05
-2.96527771374559e-05
-3.74033578237932e-05
-4.65037225420222e-05
-5.38984704599804e-06
-3.8667254104631e-05
-1.39004763991442e-05
-4.01258594020511e-05
-3.45063245256614e-05
-2.10367717098975e-05
-1.28026644774581e-05
-1.17072829199417e-05
-1.55679719595826e-05
-2.34594843414285e-05
-5.17903470993703e-05
-3.43158631845443e-05
-3.17723096548855e-05
-4.33817560301624e-05
-1.40552907046947e-05
-4.10946695108111e-05
-6.33838528745641e-06
-4.37904478067182e-05
-5.51244254652291e-05
-2.81860784487455e-05
-2.21960632303671e-05
-4.02577912639985e-05
-7.89794851745617e-06
-5.87133150296905e-06
-5.42070324344076e-05
-4.60477357491287e-05
-7.44446665339618e-05
-4.85676177752525e-05
-1.7770478236438e-05
-2.61558484224942e-05
-3.64902513345981e-05
-3.93898186663548e-05
-2.51764791031136e-05
-1.79394097802763e-05
-3.49056996609633e-05
-6.77615351515088e-05
-2.48304098357338e-05
-1.03932559319238e-06
-3.98546638087463e-05
-3.75060230268483e-05
-2.17774789237727e-05
-1.88573767593658e-05
-2.24588427164265e-05
-8.17295216161161e-05
-2.84128432144717e-05
-4.14985820738426e-05
-2.89207566850784e-05
-3.55665918524412e-05
-4.23471398940451e-05
-2.77534796668645e-05
-4.88786555247008e-05
-4.25408044979616e-05
-7.44331590366265e-06
-2.68409431300874e-05
-1.28326223728093e-05
-9.68565464671488e-06
-2.21444290903529e-05
-4.7800673772147e-05
-3.21983073505486e-05
-2.60144879049606e-05
-4.36967087616543e-05
-2.22261191120718e-05
-2.43515986405547e-05
-2.44959499882742e-05
-2.53292548697325e-05
-1.49782466478075e-05
-2.73409968783368e-05
-5.1365645438874e-05
-3.05714930810814e-05
-2.27215997072846e-05
-3.85436705014747e-05
-3.80201579790829e-05
-3.39773636920157e-05
-7.55720148487849e-06
-4.09978201034889e-05
-4.60153722196217e-05
5.51289856221578e-06
-1.22835626776223e-05
-1.67787478187588e-05
-3.96869858237257e-05
-2.80764255227108e-05
-1.20711670505635e-05
-4.29772088394141e-05
-1.8292838735662e-06
-2.82487862612075e-05
-4.50411567001274e-05
-5.26459424460849e-05
-5.54998593112488e-05
-2.40663498808541e-05
-2.20281291629488e-05
-2.04808737360374e-05
-2.46805056559167e-05
7.77320597987243e-06
-1.97839317651348e-05
-5.44134663716087e-05
-2.95183320518267e-05
-3.24006133544316e-05
-3.71443644683365e-05
-2.02054139923153e-05
-3.2151296969638e-05
-3.19879090265568e-05
-2.72111429909384e-05
-3.67043002190257e-05
-4.07564968156484e-05
-2.38226962882367e-05
-3.79071794254471e-05
3.01931514337818e-06
-3.03014826157617e-05
-4.23543961995112e-05
-5.92812563726268e-05
-1.67345784690818e-05
-3.72756184425416e-05
5.57213638410851e-06
-3.53523715387492e-05
-6.10342735325359e-06
7.4647945877517e-06
-3.7423254637941e-05
-4.21931080428122e-05
-2.35917449340011e-05
-5.21249433784803e-05
-2.74382415489088e-05
-4.95530652830041e-05
-3.07715142035697e-05
-6.84941146507115e-06
-2.97764132310634e-05
-2.99325564971557e-05
-1.89976479315109e-05
-2.92294753549245e-05
-6.80437459529724e-06
-3.88155389423859e-05
-5.67207280266395e-05
-2.47246824336304e-05
-2.21479608184173e-05
-3.66858193726005e-05
-1.74378621773469e-05
-4.32592949102073e-05
-1.59466897144682e-05
-4.29688204096768e-05
-2.75065558107237e-05
-2.97362031893775e-05
-4.00147998427222e-05
-1.04224439428882e-05
-3.92323055954993e-05
-2.68685158756064e-05
-4.93388718004783e-05
-5.06158498441591e-05
-1.49544832900716e-05
-4.00151584846138e-05
-2.53295166762566e-05
-3.17551466139744e-05
-1.5304735444955e-06
-2.43244620669789e-05
-1.39137071467821e-05
-4.20940274492627e-05
-1.14250899455396e-05
-1.65517419154594e-05
-2.04917896074584e-05
-2.80997648997287e-05
-3.40489181877446e-06
8.05117534941441e-06
-3.03171366416265e-05
-2.73761368368592e-05
-5.4493336205078e-05
-4.50925452949728e-05
-2.10982290817465e-05
4.57532506121354e-07
-1.93092211084057e-05
6.13443636140996e-06
2.59825181354442e-06
-2.9626671839586e-05
-5.20464542027042e-05
-2.70631535239749e-05
-4.84851926882033e-05
-1.79234840274599e-05
-6.61347718842648e-06
-1.0847642817804e-05
-4.33542961904551e-05
-3.41136561880958e-05
-1.68118706408014e-05
-2.67140857071538e-05
-4.92883252957117e-05
-2.30454527049991e-05
-2.71248206253135e-05
-3.77921000075559e-05
-2.19189523997685e-05
-4.55470570554109e-05
-3.77856125148067e-05
-3.15077487807272e-05
-4.1413987829602e-05
-6.55155782835106e-05
-4.81015243604322e-05
-2.99718559784241e-05
-1.88028354081285e-05
-2.19020314995718e-05
-2.40416317016255e-05
-3.63877816169042e-05
-5.26763272944338e-05
-3.45947312346755e-05
-3.78730739954175e-05
-1.83940716340152e-05
-4.81161507895153e-05
-2.02220060269189e-05
-5.72990565284561e-05
-2.32093108217471e-05
-7.68649542923413e-06
-4.25716580572486e-05
-4.34201624461207e-05
-3.30742575217623e-05
-5.50419214369978e-05
-5.82112625952399e-05
-2.34332608310318e-05
-3.6908932665777e-05
-1.63422625291913e-05
-4.11907546917432e-05
-1.21174816682729e-05
-4.38976154082988e-05
-3.19125313216439e-05
-2.69517547241878e-05
-2.4030693103125e-05
-5.25898561111446e-06
-4.10034511076147e-06
-2.87515229438197e-05
-1.5073500100817e-05
-3.62517850006657e-05
-1.26160796601467e-05
-5.04655608624514e-05
-2.7076212571418e-05
-2.234399871326e-05
-3.39903559592597e-05
-1.69168678900387e-05
-1.25813672727924e-05
1.03684538896315e-06
-4.94073964570336e-05
-3.94862256943033e-05
-3.83257686970453e-05
-1.14795567699813e-05
-2.10173602896421e-05
-1.73856213517677e-05
-3.28280192849331e-05
-4.84852284259466e-05
-2.63661023883815e-05
-3.41499190087621e-05
-2.85498981186375e-05
-1.71913292790585e-05
-2.25211635409451e-05
-3.63286835588962e-05
-2.16651913164636e-05
-4.84173593609767e-05
-3.26892411493849e-05
-2.78588753411131e-06
-6.10296683849901e-05
-6.43321521798982e-07
-4.70322659389438e-05
-1.32921898976797e-05
-3.69716423785819e-05
-5.92151426558757e-05
-2.46025378495276e-05
-1.25727483383266e-05
-5.19448306607165e-05
-3.01466568709388e-05
-4.48252054529402e-05
-2.47424567685927e-05
-4.20721421599418e-05
-3.14335727176499e-05
-3.76996764449078e-05
-5.80826018244358e-05
-7.38218645802609e-05
-2.0612169027371e-05
-4.42599135268534e-05
-9.44681107494149e-06
-2.19486566817734e-05
-4.77229967866745e-05
-2.67931167752339e-05
-6.26320767502575e-05
-2.50700060384928e-05
-1.64342220622567e-05
-3.50632554827734e-05
-2.03804997943605e-05
-1.34918112891532e-05
-2.81321192076728e-05
-3.16791755689323e-05
8.78282778229639e-08
-2.41115014972404e-05
-2.46353066747121e-05
-4.61613744791235e-05
-5.25447132856951e-05
-1.15171879577355e-05
-1.05815148522859e-05
2.93481842843099e-06
-2.20043474344503e-05
-2.80135025221667e-05
-4.14338902632687e-05
-8.49146345176309e-06
-4.20196535107229e-06
-2.03132680347022e-05
-4.8542145830105e-05
-4.07857109270365e-05
-3.5620105533201e-05
-5.29170799954352e-06
-2.884243058893e-05
-6.40023309152921e-06
-5.72037400501999e-05
-2.51642670227421e-05
-2.8341220219792e-05
-5.03453907687342e-05
-3.5329618492035e-05
-5.67478471845138e-05
-3.56035338777187e-05
-2.1266567520445e-05
-3.06073418003122e-05
-1.51071131412039e-05
-1.47174431167287e-05
-8.10765220530889e-06
-3.70606064373779e-05
-2.23941580841074e-05
-4.95014435699611e-05
-6.52996860765718e-06
-1.37582550139987e-05
-1.10133072058341e-05
-3.9640436833676e-05
-2.55116644444032e-05
-4.99684622029627e-06
-4.60761210288839e-05
-2.27137110806779e-05
-7.86894772189747e-06
-1.58819967763495e-05
-3.96205560785336e-05
-2.18309651158394e-05
-2.77265619216954e-05
-4.12370672322706e-05
-3.10270567017743e-05
-4.20575114801339e-05
-2.65717755992631e-05
-1.63690553591565e-05
-2.10781087190541e-05
-8.50529220796272e-06
-1.84150767845695e-05
-2.66621831715922e-05
-3.63558570175285e-05
-2.4797034923657e-05
-2.25541925190587e-05
-4.17185158777846e-05
-2.59249047556728e-05
-4.65450650066516e-05
-3.22164285895752e-05
-5.59056597252968e-05
-1.68138714360539e-05
-5.30114907402867e-05
-5.01932863399565e-05
-6.64538703352473e-05
-2.17824956692979e-05
-2.91827431279035e-05
-3.26130772912517e-05
-2.44516921382026e-05
-3.8008744407503e-05
-5.46529549621578e-06
-4.74209360771201e-05
-4.18882863128742e-05
-3.39364199040697e-05
-4.65606046713063e-06
-6.06787467366343e-05
-4.02580943826751e-05
-4.29281871735301e-05
-1.90926620492774e-05
-2.75096964988793e-05
-3.40092387326403e-05
-2.50486485252498e-05
1.81141767751436e-06
-4.42434765343982e-05
-6.15899061742775e-05
-4.09852266980793e-05
-5.49417625362377e-05
-4.24334514104001e-05
1.33937181242825e-05
-3.15767321216306e-05
-4.21960419499023e-05
-4.04432136768923e-05
-1.82379733753451e-05
-3.08010200437079e-05
-3.81977444060263e-05
-6.80245042164101e-05
-1.13099141372444e-05
-2.18686616091555e-05
-2.80653691785343e-05
-4.44538166950519e-05
-1.76918338334895e-05
-8.65548021302313e-06
-3.42882572303145e-05
-2.13263112665592e-05
-2.75650615363582e-05
-4.81150672834098e-05
-4.79249664674975e-05
-4.97184426022516e-05
-3.02716000110088e-05
-3.53031644684569e-05
-2.30581171531322e-05
-2.88062606665197e-05
-2.68704531488268e-05
-2.5008136549233e-05
-2.84880276282941e-05
-3.58489576665081e-05
-3.28231994765108e-05
-8.21944517458124e-06
-3.32746956622679e-05
2.88019062217673e-06
-3.76016096268358e-06
-8.73202409182464e-06
-5.15969225329432e-05
-1.55019019107676e-05
-1.38213111418303e-05
-4.58301263593763e-05
-3.40008340381723e-05
-2.91553475678637e-05
-7.33713210631258e-06
-2.48904934711612e-05
-5.06418114079119e-06
-1.89570606385697e-05
-5.3283606863287e-05
-1.89554595709039e-05
-1.81945485662945e-05
-2.6480557561794e-05
-1.76902131979615e-05
-4.43446263351999e-05
-4.15728533048468e-05
-7.92400465499124e-06
-1.27484451407059e-05
-4.4953419498521e-05
-3.28916710251861e-05
-2.7426266581539e-05
-2.72602879383643e-05
-3.33211509777194e-05
9.91392238092677e-06
-7.71239540002279e-05
-3.28185604930879e-05
-3.73226664007774e-05
-2.30882119035103e-05
-5.06329923986747e-05
-1.23431948070196e-05
-3.48424666197108e-05
-3.94581851261578e-05
-3.38158912942611e-05
-2.92917122494174e-05
-5.18735982183419e-05
-5.09815547165191e-05
-1.81368933289434e-05
-1.71811929391194e-05
-8.28559584329573e-06
-1.47965232384773e-05
-3.47464084845057e-05
-1.18554651206226e-05
-4.56206311651282e-05
-1.45206336648301e-05
-1.2837678874573e-05
-3.75998160234187e-05
-3.26417155901058e-05
-1.31535258656761e-05
-3.86692796517455e-05
-2.69598912952475e-05
-4.53721475393975e-05
-1.52203913426639e-05
-1.650085889837e-05
-3.09239953361046e-05
-3.38548665545107e-05
-2.51864419884715e-05
-6.56509882842121e-06
-3.35595883645612e-05
-4.85328196170591e-05
-3.67448004141753e-05
-1.63886535487446e-05
-3.73204583463943e-05
-4.4468250084821e-05
-2.74266610275916e-05
-1.80051016142512e-05
-3.70747818158692e-05
-2.33408751475739e-05
-1.82137952704245e-05
-1.08715684172778e-05
-3.76834174519537e-05
-2.75866564871932e-06
-5.48509053016326e-05
-7.75182007361424e-08
-2.99351667424413e-05
-2.42587441483214e-05
-7.77244066363892e-06
-2.61521522049264e-05
-1.10265611513551e-05
-1.64425451388702e-05
-3.0095098218459e-05
-3.71890012984584e-05
-1.91717202888363e-05
2.55337102286349e-06
-1.97940306898737e-05
-3.9085942090132e-05
-2.22515308110598e-05
-2.61780961861951e-05
-3.19408958951345e-05
-2.44216919925138e-05
-3.40636106563285e-05
-1.76288566871311e-05
5.62419032237845e-07
-4.9043519530221e-05
-5.35133344603901e-05
-4.35220113330816e-05
-2.9810653131245e-05
-5.49721530399897e-05
-4.11911537770603e-05
-3.48780246775769e-05
-3.49667596016935e-05
-4.03202240719114e-05
-1.8780510103797e-05
-3.96229523349488e-05
-3.1170180286174e-05
-4.23723104595924e-05
-8.20144942507476e-06
-2.90096016508311e-05
-4.88076629227829e-05
-2.64066056693053e-05
-7.82414960431862e-06
-4.06202615253266e-05
-2.33543075581551e-05
-1.51520359818743e-05
-2.81244340821107e-05
-3.44873213546984e-05
-3.73588558309343e-06
-1.15541299943983e-05
-4.89767619051977e-05
-2.19138227798583e-05
-3.41051438211004e-05
-6.96592759170835e-05
-2.39887582034345e-05
-4.39888389469832e-05
-1.42904564718678e-05
-4.74608117027924e-05
-9.86776905572683e-06
-6.72734398968659e-05
-4.48929756797847e-05
-2.41511439811211e-05
-2.19333630900383e-05
-3.39367165486648e-05
-4.59191201810933e-05
-5.14859748121393e-05
-1.02181026993676e-05
-1.79158547586347e-05
-3.58460866853353e-05
-2.51860528931716e-05
-6.82684487467958e-05
-9.67067896001036e-06
-3.45773878926306e-05
-2.0651595803403e-05
-3.54720574226514e-05
-1.206603441158e-05
-2.15496402873012e-05
-2.48021679496492e-05
-3.65913868031346e-05
-2.91633069492374e-05
-7.12932171420971e-06
-1.68002130764233e-05
-3.13913693506119e-05
-4.2132985457154e-05
-3.88267806595018e-05
-6.01072258293436e-05
-4.86258255766505e-05
-3.44483814320111e-07
-5.04624754210665e-05
-3.47073299806887e-05
-2.04504160258309e-06
-5.79311223836345e-06
-1.31931152643432e-05
-3.45367667487533e-05
-2.19427948491334e-05
-4.34288800390977e-05
-2.74893874685871e-05
-4.46242645340277e-05
-3.75587861941759e-05
-3.88845125273754e-05
-5.76009734375823e-05
-3.55063929122242e-05
-2.27565296045715e-05
-3.77665119252139e-05
-4.86064023716765e-05
-4.68784574980029e-05
-2.81438080764532e-05
-3.52444019754715e-05
-5.05749742813544e-05
-4.01656584318139e-05
-4.4430540434566e-05
-1.27867627021701e-05
-3.85438307970877e-05
-2.73956279919842e-05
-1.41614492010013e-05
-2.14117680328109e-05
-2.41733300605944e-05
-3.48598896700802e-05
-3.40217222746787e-05
-3.02788822320134e-05
1.20507726565854e-05
-3.58109582740717e-05
-3.14110022551685e-05
-3.21110026173205e-05
-5.01614893361055e-05
-2.07941161941901e-05
4.13285714220978e-06
-2.07894224595991e-05
-2.03568580974863e-05
-5.40990694217795e-05
-3.84362433270815e-05
-2.35846905751301e-05
-2.89415617933337e-05
-1.82791029400537e-05
-4.50420548335339e-05
-5.02059372496112e-05
-3.592375269185e-05
-2.06653122086689e-05
-3.81677517639038e-05
-1.72886843570198e-05
-4.42839660564447e-05
-4.38537112346003e-06
-4.04120936858121e-05
5.34905216688108e-06
-3.2256583568901e-05
-4.18914265185474e-05
-8.70160557765092e-06
-4.30213536876099e-05
-2.45328317719259e-05
-1.3423910770172e-05
-4.64488415770532e-05
-2.02457279919593e-05
8.43055430488082e-06
-6.1051863118471e-06
7.43123421945939e-06
-2.66004093277391e-05
-4.38232631660504e-05
-1.8390943349115e-05
-6.85515677575351e-06
-6.1390665863358e-05
-4.48335754833716e-05
-2.61820068987595e-05
-5.48953629143544e-05
-1.61100862071626e-05
-3.13245054049104e-05
-1.29785229531702e-05
-1.91114410725915e-05
-4.5671011948258e-06
-1.57405982361912e-05
-3.30498676004694e-05
-2.55204509908658e-05
-3.80570178087438e-05
-3.67483549158841e-05
-3.34705264840946e-05
-1.9485974159589e-05
-3.35622236115456e-05
-1.40170375333696e-05
-4.25992070836134e-05
-1.6727550961461e-05
-2.47179930738981e-05
-2.03150913793929e-05
-4.43661591721052e-06
-7.88921054375041e-05
-2.24282812888407e-05
-4.76705515977879e-05
-3.30122951740751e-05
-1.16955138967896e-05
-3.26531036652883e-05
-5.32817910043908e-05
9.06431896375517e-07
-3.77500901188049e-05
-4.4948097858589e-05
-6.94839501125898e-06
-4.12425003903124e-05
-3.87327308103776e-05
-3.2945767966102e-05
-5.73579917045152e-05
-3.86151312572989e-05
-1.69136849347884e-05
-3.55740525997417e-05
-1.02554564840513e-05
-2.77634338357796e-05
-1.41179303254055e-05
-3.0998940307468e-05
-3.3758237272423e-05
6.55132757428771e-07
-3.07307269947271e-05
-5.02957399383518e-05
-1.24265353143262e-05
-9.65533258763602e-07
-3.94759447027792e-05
-1.74976740757936e-05
-1.04557003481269e-05
-4.23675689138371e-05
-4.42982428389695e-05
-2.84131343318073e-05
-9.06287271320083e-06
-3.64003181251492e-06
-3.58856700526559e-05
-3.67709215476136e-05
-2.50792597475101e-05
-3.69170333890534e-05
-3.03277872174146e-05
-3.64144760097674e-05
-5.62524185377434e-05
-7.27400299136938e-06
-2.72088684333586e-05
-4.81889389592441e-05
-6.97360673760471e-05
-1.57069885390781e-05
-1.46385165007629e-05
-3.35810886389368e-05
-1.80276105908587e-05
-1.30592229728425e-05
-3.01638859290271e-05
-3.04143067688826e-05
2.11014963933608e-06
-3.699899576004e-05
-1.6872505437681e-05
-9.66210229211567e-06
-1.32227684098873e-05
-5.23552253795529e-05
-5.10221387262692e-05
-1.10346591102624e-05
-5.34355827318082e-05
-1.34931980523894e-05
-4.43181426436857e-05
-3.70348198205685e-05
2.48299679705894e-05
2.21513758336097e-05
-5.06836911465392e-05
-3.22441447950023e-05
-8.05678880602473e-05
-3.5130525792481e-05
-5.22270703486082e-05
-2.94426721933536e-05
-2.04076161340295e-05
-6.68334219636594e-05
-2.60200893700696e-05
-3.88134851716799e-06
-4.25712368691578e-05
-5.81509522117144e-05
-4.30684738322279e-05
-1.55871948632627e-05
-1.01853264417929e-05
-3.20494441550956e-05
-2.03513366596729e-05
-3.61432198724069e-05
-2.25003103311972e-05
5.35602615117347e-06
-1.49790792032929e-05
-1.10109677640359e-05
-3.72195096064e-05
-1.66139844579998e-05
-1.45416482024077e-05
-2.59961878991173e-05
-1.69083048377873e-05
-3.0454869254693e-05
-1.75249964187202e-05
-4.2632138019524e-05
-3.89908524311121e-05
-3.90648270080061e-05
-4.93932472698682e-06
-3.35254756351048e-05
-2.30041730829692e-05
-5.25687691853436e-06
-4.374775190378e-05
-2.93433484971008e-05
-3.44578908853678e-05
-5.74414232767416e-05
-3.68937328280007e-05
-2.0393870144142e-05
-1.75443824144896e-05
-7.06411310220786e-07
-7.71996746612278e-06
7.99370430551573e-06
-4.91258669503158e-05
-3.84529010047041e-05
-2.59619413317098e-05
-1.68519211020652e-06
-3.52877273051419e-05
-1.9583086301479e-05
-6.6925859033874e-05
-4.14146411886942e-05
-2.54676213956087e-05
-3.6748989299264e-05
-4.06396637758523e-05
-3.59347385754225e-05
-3.78389865333255e-05
-3.00848816583248e-05
-1.6325188726614e-05
-1.64562232881529e-05
-3.3372317649719e-05
-3.3507285804458e-05
-3.65342941458016e-05
-8.39642812793262e-06
-8.16182921010821e-06
-3.85477112013009e-05
-4.64633491901192e-05
-4.31364145043768e-05
-2.08195818156091e-05
-4.04156390625229e-05
-1.46031744395089e-05
-3.55461392330988e-05
-1.77369030088846e-05
-3.5553124172329e-05
-5.32941634057263e-05
-2.43265095813643e-05
-4.99033175215149e-05
-5.68477465089662e-05
-4.57129674049951e-05
1.72370335814254e-06
-2.80876150534839e-05
-1.30073494686208e-05
-1.90888469040131e-05
-1.45077075759305e-05
-6.96476993079577e-06
-3.17786423790529e-06
-9.36768109199531e-06
-2.00799969780949e-05
-2.10002096408595e-05
-8.37337836538313e-06
-2.53383940050746e-05
-2.32243083933104e-05
-5.95100918579676e-05
-5.44100605381253e-05
-2.10248335686174e-05
-3.20123248936188e-05
-6.88520778293954e-05
-4.80605473679097e-05
-4.44234442846778e-05
-3.63400034114366e-05
-3.31319897358157e-05
-4.89237758888685e-05
-3.92643930852106e-06
-7.04965539332944e-05
-1.02334544371163e-05
-1.02525428436857e-05
-5.89945177956272e-05
-2.42890673826061e-05
-5.68898318924862e-05
-2.36137614657704e-05
-3.9944382365861e-05
-3.8320107794344e-05
-6.27215055254449e-06
-4.60414154500681e-05
-5.81414036377159e-05
-4.68066483538227e-05
-4.08457025784954e-05
-3.21714824206197e-05
-6.00720665377517e-05
-1.90624469428724e-05
-5.02290075451842e-05
-3.6802153421172e-05
-2.42283947692749e-05
-1.55158578950243e-05
-4.11743317007306e-05
-1.70581560483219e-05
-4.76852964387686e-05
-5.42264161454554e-05
-3.14256782745171e-05
-2.89370445303515e-05
-1.09289110605625e-05
-2.01308855172378e-05
-2.59685768469932e-05
-2.87185334076175e-05
-3.22393761119074e-05
-1.76043839404883e-05
-4.26129491884668e-05
-2.69046277938809e-05
-3.58202869987255e-05
-2.33231148032178e-05
-2.13388988979774e-05
-1.78210486407916e-05
-1.7229022710075e-05
-4.90693974056335e-05
-2.33335561810613e-05
-3.09503508659638e-05
-2.38733188734721e-05
-3.61926755552118e-05
-2.58743949616756e-05
-4.63541413282099e-05
-4.1931023308916e-05
-6.19538735217188e-05
-3.29676331816016e-05
-2.53085467201948e-05
-1.58863099062972e-05
-2.31841615893618e-05
-4.3732528557173e-05
-2.29854143503471e-05
-1.4421715248023e-05
-2.22816902153012e-05
-8.05196370484655e-06
-2.85743666988698e-05
-1.51172873588767e-05
-3.19917150791903e-05
6.94945267554778e-06
-3.04469717622532e-05
-4.2695880646818e-05
-3.67198318107034e-05
-3.98422973254872e-05
-3.2698942512195e-05
-3.61118214815841e-05
-1.58630526045528e-05
-4.03203028399192e-05
-2.21292593575098e-05
-2.54707900731689e-05
-8.04074416330804e-06
-3.31996690506423e-05
-2.09512805792838e-05
-3.70734762173946e-05
-4.76419049735913e-05
-1.65219931040428e-05
-1.91853132348972e-05
-5.01213291036794e-06
-1.96463655739585e-05
-2.64618864090228e-05
-1.4725982850623e-05
-2.08294508015398e-05
-5.83931183565665e-06
-4.59532900461752e-06
-6.43838632738688e-05
-2.28002645532863e-05
-3.22732051971565e-05
-2.43577396657233e-05
-3.80667595605506e-05
-4.20984818573721e-05
-5.3376681229927e-05
-4.40645348967101e-05
-1.79188156415201e-05
-2.83816787387379e-05
-3.68592846511128e-05
-1.12933888241351e-05
-7.41132378383417e-06
-2.73594829563179e-05
-2.12305578961088e-05
-4.11433059780378e-05
-1.17214594777425e-05
-2.22422199226864e-05
-2.77985436860642e-05
-3.25521619813511e-05
-2.61027418274817e-05
-4.16191798650283e-05
-2.18032747413288e-05
-1.31691496239365e-05
-3.63221605079496e-05
-4.52968956350471e-05
-3.05080292069112e-05
-2.22488629456129e-05
-4.21996357766236e-05
-4.56031691159726e-05
-3.97567755478627e-05
-2.71721260445111e-05
-1.48039770804608e-05
-3.04778620299787e-05
-1.34262266187081e-05
-2.07664682507897e-05
-3.63585315479101e-05
-5.5069675259655e-05
-1.70920765796371e-05
-3.6201254039621e-05
-1.87536214678342e-05
-4.23104841035952e-05
-1.91515065071269e-05
-4.48995073910217e-05
-2.32492883218206e-05
-1.04971888986107e-05
-2.25477030456072e-05
-5.30935723674364e-05
-2.94079183306822e-05
-4.81182655355606e-05
-2.91019305234705e-05
-3.44062378167115e-05
-1.64404137871582e-05
-2.58027302764298e-06
-6.65475065086752e-05
-2.76303896118283e-05
9.13333531236498e-06
-3.41956558052276e-05
-3.67884237019296e-05
-4.72949440739531e-05
-5.6605288696254e-05
-3.84348998794545e-05
-5.49299240811529e-05
-2.71502927888114e-05
-1.82230963417744e-05
-4.27130968762502e-08
-1.87178566410245e-05
-3.69675282361784e-05
-9.70301001393714e-06
-2.38159355503231e-05
-1.94102940900002e-05
-1.48846507216935e-06
-2.63432966301585e-05
-1.56380020203908e-05
-5.95165180700098e-05
-3.40886164352612e-06
-1.33844801822291e-05
-3.83132060202411e-05
-2.27380625665324e-05
-2.98743282089939e-05
-3.48755596720605e-05
-3.54923317415356e-05
-6.75947961977411e-06
-4.70787740582839e-05
-1.3968542705663e-05
-3.64023303854227e-05
-3.36341712763737e-05
-6.15612426462115e-05
-3.1996533167653e-05
-1.26463370230975e-05
-3.70363515099006e-06
-3.07297843570595e-05
-5.8568821501806e-05
-3.11794626074149e-05
-2.61286436625887e-05
-4.59852700359377e-05
-2.44056876886704e-05
-3.91195500793942e-05
-5.64483486715401e-05
-2.47705466799068e-05
-3.61039799166076e-05
-3.72907931536942e-05
-4.11985339456017e-05
-2.11732351131494e-05
-5.25994314965166e-05
-2.16041815299996e-05
-2.86709015263185e-05
-5.98605716931667e-05
-1.54263028646289e-05
-1.372663948043e-05
-3.68483843190102e-05
-2.71957176197566e-05
-4.71595907928379e-05
-5.10690438962056e-05
-2.295174421553e-05
-4.06054305728084e-05
-1.43010373204497e-05
-3.35832408062293e-05
2.3201083896557e-05
-2.2667337811907e-05
-1.18784042317758e-05
2.15486815682789e-06
-2.35636336936653e-05
1.98959451160848e-07
-2.29204131336429e-05
-4.09683546816505e-05
-2.46013469810508e-05
-4.30375542992979e-05
-1.79748745527996e-05
3.13641269990695e-06
-2.44652005709572e-05
-8.28588731237445e-06
-1.3564085704731e-05
-3.84246487351492e-05
-7.09178393049985e-06
-3.08787615784182e-05
-3.87465212819604e-05
-6.18468006224665e-05
-1.84666626344662e-05
-1.57235589024393e-05
1.27732577089557e-05
5.26353421462513e-06
-2.96024661684401e-05
-4.91516857705525e-05
-2.08739706187514e-05
-2.46789395511136e-05
-1.59559493219729e-05
-4.26567265434133e-05
-3.77925184223678e-05
-3.46127960423006e-05
-5.84513100628595e-05
-2.86023828694092e-05
-1.92845549886923e-05
-2.36440492144426e-05
-4.00005554892444e-05
-2.42137561607999e-05
-3.43425158573046e-05
-2.11257280169195e-05
-3.00801636546947e-05
-3.02338370378367e-05
-2.71839827992566e-05
-3.57392021441383e-05
-3.02566442347866e-05
-2.97709662386804e-05
-3.67351822893573e-05
5.71016020544894e-06
-3.67224578337395e-05
-2.75976399583094e-05
-1.26240747261723e-05
-4.35661856873068e-05
-2.38534876148514e-05
-3.04813093911529e-05
-3.16780767855255e-05
-5.04942747404185e-05
-5.87563276621857e-06
-2.65509961702468e-05
-2.82093898176147e-05
-4.4701544605006e-05
1.01081194549476e-05
-4.97909082736082e-05
-2.97028558719509e-05
-1.581312243965e-05
-3.22948246419258e-05
-1.71921484133003e-05
-4.91780963826035e-05
-5.48483426058053e-05
-2.09308398442815e-05
-2.84734382126684e-05
-3.23285334981085e-05
-1.14300183830769e-05
-3.49038847203482e-05
-4.28546204495155e-05
-2.16345770397097e-05
-2.26719319275261e-05
-2.86431783936933e-05
-3.80333834681917e-05
-3.6792697079704e-05
2.16038217055688e-05
9.04003891948453e-07
-3.89589936577089e-05
-7.68180853054696e-06
-4.98421119051144e-06
-8.51366067751753e-06
-2.17911918979891e-05
-2.42978330633581e-05
-1.58080966379305e-05
-2.87832089984213e-05
-3.52052659150651e-05
-3.26548625202835e-05
-2.02399190366383e-05
-4.83013068002879e-05
-4.39273595692405e-05
2.35401114985677e-06
-2.63278969115051e-05
-2.793447088983e-05
5.25245068510027e-08
-1.04508090022715e-05
-1.75126637761205e-05
-1.19333656101394e-05
-3.19762901276648e-05
-7.71473317237573e-05
-1.87398154773206e-05
-1.86805574922928e-05
-4.01289322709059e-05
-2.62663438005568e-05
-2.68668487766245e-05
-2.98043585075185e-05
-1.79048227589178e-05
-3.48735802630632e-05
-5.66695336488088e-05
-2.04998957282299e-05
-2.14999149636109e-05
-3.90730014720051e-05
-6.28244252252088e-06
-5.19583536377818e-06
-3.84077364899388e-05
-4.67153491660524e-05
-3.34821296528433e-05
-4.37214929713802e-06
-3.17497813506591e-05
-3.73144204495018e-05
-5.13158524208103e-05
-3.60582201903548e-05
-4.0648008912285e-05
-4.0169757796257e-06
-1.79837228912664e-05
-4.68326515774642e-05
-4.60258655359584e-05
-3.97970458138346e-05
-4.32866015475908e-05
-1.49561494360994e-05
-3.65865178483805e-05
-4.41488897634231e-05
-1.75027021608065e-05
2.46685566179133e-06
-2.72982975821577e-05
-2.93461293996616e-06
-4.28194405566156e-05
-2.56186332500514e-05
-4.2672724071272e-05
-3.84354630779694e-05
-2.41328066534848e-05
-2.23347340621878e-05
-4.36013334989868e-05
-2.03364067611866e-05
-5.27997500536342e-06
-2.45644015083046e-05
-3.13019242302653e-05
-4.74953360624211e-05
-2.13894472289677e-05
-7.25905811920606e-05
-1.22888051515442e-05
-4.42153329421117e-05
-5.23941391913037e-05
-1.83718945062037e-05
-8.03025777981169e-06
-3.34266296577226e-05
-4.66696622174957e-05
-4.80932842642022e-05
-4.20460894295155e-05
-3.5328856234855e-05
-5.96925090548033e-05
-5.21019020375798e-05
-1.76814296868971e-05
-4.61214481316578e-05
-8.24628171008128e-07
-5.1549797499501e-05
-1.98551955529232e-05
-3.85669932126937e-05
-3.03821502614318e-05
-2.00396151968276e-05
-2.65190061724799e-05
-3.38546116553596e-05
-3.95813627768657e-05
-2.06703720304408e-05
-4.32780175554996e-05
-3.17215400324743e-05
-2.29174551085714e-05
-2.2536270379348e-05
-3.24436258016048e-05
-5.7507724271326e-05
-6.24601467009138e-05
-1.11098596771353e-05
-3.69864524601406e-05
-4.82736917129615e-05
-2.3997953024008e-05
-3.98158491351552e-06
-8.55388454752169e-06
-5.2382407965684e-05
-4.93700283153188e-05
-2.40325807095591e-05
-3.81089586178972e-05
-5.26946285991545e-05
-2.13813176071177e-05
-4.34431083883505e-05
-1.5453941009473e-05
3.44734904635376e-06
-3.18475868808492e-05
-1.71666553511168e-05
-2.18993989370536e-05
-3.95019175107061e-05
-5.11900301691228e-05
-4.15659733153321e-05
-3.26665934588307e-05
-4.11312620888312e-05
-4.25489431878441e-05
-3.53697017696532e-05
-3.40365738930827e-05
-4.00473167905078e-05
-7.21545529351478e-05
-6.02071440999963e-05
-1.52489765564972e-05
-3.7878925302173e-05
-5.0037418934466e-05
-5.2691303590701e-05
-2.32544204528973e-05
-4.12566272647951e-05
-2.0304148863468e-06
-3.90255839052815e-05
-3.04624054384073e-05
-3.55535306546249e-05
-4.73020422632198e-05
-4.01968226893204e-05
-3.74528970656885e-05
-7.15407914412308e-05
-5.31179842862965e-05
-5.60995364533749e-05
-2.83903741903252e-05
-1.17394850386759e-05
-6.81127557625878e-06
-4.02382835923129e-05
-3.74579419292831e-05
-2.24273793892243e-05
-1.14282499195269e-05
-2.36206267775374e-05
-2.69080076887081e-05
-4.79783455348074e-05
-1.89159413132036e-05
-4.56558046916583e-05
-5.15095673384485e-05
-3.73172375226447e-05
-1.57165715313004e-05
-4.87282585694018e-07
-4.94297483861496e-05
2.07525428643023e-05
-4.96598588068625e-05
-1.77424842084909e-05
-2.72527018786495e-05
-2.85329143688052e-05
-2.88597811401611e-05
7.67176147709765e-07
-8.85099040818178e-06
-4.54841905625616e-05
-3.58166978092449e-05
-2.16955222907476e-05
-1.94205327282252e-05
-4.91358730604648e-05
3.74714205620303e-06
-3.02261832727239e-05
-1.55033875033709e-05
-2.51552467219329e-05
-3.670543644809e-05
-3.65470117234241e-05
-4.22666845782224e-05
-2.743901808424e-05
-6.63022385210841e-06
-2.51517938075001e-05
-1.62911534371522e-05
-3.8031719782913e-05
-2.95864066449791e-05
-2.71104636507295e-05
-1.85879150093343e-05
-4.1488013031151e-05
-5.53655599132046e-05
-4.30053962453145e-05
-5.39063472428864e-05
-3.18717701942591e-05
-2.69171766520932e-05
-9.31139209146376e-06
-4.47678672813371e-05
-5.75006121722067e-05
1.01325324748181e-05
-3.44122220903272e-05
5.15273114995935e-07
-3.27252976980192e-05
-4.53008131705689e-05
-3.1139050425354e-05
-1.69610247510863e-05
-2.87866270373984e-05
2.82435694037785e-06
-3.37141064282578e-05
-3.34894374576054e-05
-2.06342791780111e-05
-3.93012126359103e-05
-2.94146670383572e-07
-1.74695314154566e-05
-3.88018212413787e-05
-3.79423687658929e-05
-1.31595461197778e-05
-1.59272771176476e-05
-4.62752683899603e-05
-5.58590381995758e-05
-2.85719882559012e-05
-4.61517787325048e-05
-4.3233564323088e-05
-5.89297300929095e-05
-2.03883064367185e-05
-3.7168052854258e-05
-3.23711281487562e-05
-3.14834159370427e-06
-4.68910780685141e-05
-1.74622985510648e-05
-2.57249079452887e-05
-5.26378583027642e-05
-1.99028557576185e-05
-4.56950538041897e-05
-2.41836304751164e-05
-5.06283178609077e-05
-4.13767373401288e-05
-1.42452429243711e-05
-3.826857587174e-07
-4.63916029304837e-05
-5.31509269944223e-05
-5.73630976075837e-05
-1.91545370883694e-05
-2.94014817987874e-05
6.80996082478321e-06
-1.82695149410839e-05
-4.29425287097294e-05
-5.73744036055105e-05
-2.200008189815e-05
-3.52542279199785e-05
-1.43178796672386e-05
-3.27512290630462e-05
-2.42177563745131e-05
-5.73758455423477e-05
-2.02956122156128e-05
-2.64198597721343e-05
-3.94640202311964e-05
-3.80038000983197e-05
-3.51358419663915e-05
-1.68252236874642e-05
-3.27605005573694e-05
-5.60397911697297e-05
-3.74577297969562e-05
-2.17844246969052e-05
-3.50265518228497e-05
-4.33988068997598e-05
-4.17514379127489e-06
-2.89406602255101e-05
-2.78065346679877e-05
-1.69363980241776e-05
-3.36974827708175e-05
-2.38071668472498e-05
-9.86209731863082e-07
-2.63046543153518e-05
-3.45972253998004e-05
-4.17134377241014e-05
-2.17746561989191e-05
-5.6102157762526e-05
-1.73724461386679e-05
-2.75659714091493e-05
-1.80676089417489e-05
-3.5951097344011e-05
-3.35630862527771e-05
-3.99687437359729e-05
-4.75465211120897e-05
-3.32701718227642e-05
-4.57721017647228e-05
-3.01271185499008e-05
-4.42017918870917e-05
-2.2608007007161e-05
-3.68558496174778e-05
-4.35792772080264e-05
-1.51799366969479e-05
-2.58230332938013e-05
-3.45534665747605e-05
-1.65668384348305e-05
-4.65549688712822e-06
1.49426348708477e-06
-3.45214648194851e-05
-5.26381336344556e-05
-4.66874713204294e-05
-3.10656983235262e-05
-1.79539595440423e-05
-2.49442559267286e-06
-2.78769036288831e-05
-4.78034906475039e-05
-5.02408649671088e-05
-3.40515138344582e-05
-4.00175509107115e-05
-2.19443325755079e-05
2.77448969243828e-06
-3.6897041621836e-05
-3.98040987211489e-05
-5.06131464825828e-05
-2.41303786327875e-05
-1.30876832481583e-05
-2.20864403484906e-05
-4.18625991130121e-05
-2.48018358075342e-05
-8.79025900792271e-06
-6.31801070216618e-05
-3.14227513394119e-05
-2.71380810791877e-05
-2.59265811200366e-05
-2.25067863690245e-05
-4.19443782495207e-05
-3.04664204951351e-05
-4.11997556184003e-05
-3.73184531264051e-05
-6.1446047586617e-06
-2.83877946101803e-05
-3.24368705157329e-05
-5.16383834816538e-06
-2.96357674529045e-05
-4.2942914923239e-05
-4.61059001661658e-05
-1.14805577352672e-05
-4.80682630835214e-05
-3.83331313825122e-05
-3.28381256864273e-05
-5.05911445548358e-05
-2.83790906813007e-05
-2.41089569371086e-05
-4.03718561774488e-05
-1.99554442477913e-05
-4.18046847323001e-05
-3.76601135213253e-05
-8.55418536344547e-06
-6.24735395192309e-05
-4.89837143911843e-05
-5.53648071404121e-06
-2.40577116563633e-05
-7.0861681466788e-06
-4.49923141535415e-05
-3.27129593021607e-05
-2.6537904512727e-05
8.89535189321575e-07
-2.74506160039247e-05
-3.79137337634825e-05
-1.14231943896109e-05
-4.06709917926354e-06
-1.13431797475713e-05
-2.55255553888324e-05
-4.6696170174801e-05
-5.22101513115202e-05
-1.09061055106999e-05
-1.6782982138502e-05
-2.98732909914569e-05
-1.26640847792282e-05
-2.57499479450259e-05
-6.46760392532109e-06
-1.56564289897871e-05
-1.59136109260139e-05
-4.90274222004983e-05
-2.19311531052647e-05
-3.4819067039045e-05
-7.16038533343618e-05
-3.56040956897804e-05
-2.59006675200245e-05
-3.95609698137808e-05
-5.50703122799975e-05
-6.34095901433459e-05
-7.62486837175847e-06
-3.8848959179255e-05
-4.30735883215971e-05
-6.01709487147464e-05
-1.05366139575261e-05
-1.45774771417594e-05
-3.924187281184e-05
-1.5100356282631e-05
-5.55794245795555e-05
-4.56529422161447e-05
1.32255517724569e-05
-4.29627401744238e-05
-1.19006057846765e-05
-2.70994206841227e-05
-1.31673958345537e-05
-4.53718612219965e-05
-4.75327733245686e-05
-2.45198386801678e-06
-3.43194891555916e-05
-2.37695235549754e-05
-1.95069560901163e-05
-3.36423724048761e-05
-3.14391374621568e-05
-3.14343302016025e-05
-1.35726688939098e-05
-2.12957304278923e-05
-5.1818631583092e-05
-2.45100475313461e-05
4.06648501406735e-07
-3.02038373902178e-05
-1.20871509107016e-05
-2.05073040572721e-05
-3.69777787692758e-05
-7.30708004821328e-05
-3.92699873894136e-06
-3.17019154278569e-05
-9.56440009201986e-06
-1.17391830473488e-05
-7.14327622472757e-05
-1.94819096030004e-05
-3.63136551974927e-05
-6.95733847096921e-05
-3.45556290174549e-05
-3.08718154481948e-05
-3.76837281485835e-05
-3.85930715604817e-05
-5.25120794952883e-05
-4.11139582188332e-05
-4.07112200170955e-05
-2.76038002697464e-05
-2.62438541804224e-05
-2.10712442629959e-05
-3.79719175563897e-05
-5.34585902299718e-05
-3.32327433409591e-05
-4.93167587088844e-05
-2.93992835664331e-05
-1.83928700226639e-05
-6.97656236658702e-06
-9.5716847171633e-06
-4.32412917127852e-05
-2.04887545554301e-05
-2.99058707367799e-06
-1.68892292798256e-05
-4.61847105266819e-05
-1.96873754645651e-05
-4.34616604602693e-05
-4.99853569203325e-05
-5.22725397551324e-05
-3.98983157918009e-05
-4.23792455175235e-05
3.35271097883629e-06
1.13667719216141e-05
-2.45519661001678e-05
-8.87838757338995e-07
-2.84973289626488e-05
-4.50895274561589e-05
-2.72094951236551e-05
-2.98860455093791e-05
-3.73325472001979e-05
-2.8552502223906e-05
-3.03439303539611e-05
-4.92532283363275e-05
-2.28021651299301e-05
-3.35891077453641e-06
-4.23368642174146e-05
-4.54138121636551e-05
-1.39699946115009e-05
-3.3493532320382e-05
-4.15422300323894e-05
-2.91721769445882e-05
-1.95586499883688e-05
-1.77082468390601e-05
-4.52546465019193e-06
-2.85341450935008e-05
-2.26364536141671e-05
-2.29760736288143e-05
-2.03332885875604e-05
-3.13909804747812e-05
-4.80687951418338e-05
-5.77115538988797e-05
-2.43749126532535e-05
-1.90586791836718e-05
-1.59641313364004e-05
-3.76670695546124e-05
6.95154074701923e-07
-5.86448845756297e-05
-3.10613315508132e-05
-1.12199230427449e-05
-2.75897988971549e-05
-3.15561727780417e-05
-5.35803090035855e-06
-1.62828317062326e-05
-4.52319691884112e-05
-4.66713768310785e-05
-1.06098066345479e-05
-3.40351200544304e-05
-3.65717164119249e-05
-3.98459577838743e-05
-2.33200375918958e-05
-3.39162335762507e-05
-3.98039321953968e-05
-4.46499479392676e-05
-8.94914528296949e-06
-4.18485834566049e-05
-3.20108884428853e-05
-5.0100913034415e-05
-4.28816932019035e-05
-3.86827719971977e-05
-4.72028241830105e-06
-1.72430571364077e-05
-1.45459258720069e-05
-4.50783876068227e-05
-4.55430633958923e-05
-1.63461101830904e-05
-4.1185990170348e-05
-3.93172580796734e-05
4.88866141575626e-07
-2.3490321521791e-05
-9.94912330307267e-06
-4.88885238041287e-05
-3.57159440478685e-05
-4.33663504407933e-05
3.85696142632094e-06
-2.00353775426315e-05
-1.75844628179282e-05
-5.3793485060336e-05
-2.98093316033806e-05
8.05456729323893e-08
-2.19634611116802e-05
-6.33923236327816e-06
-2.55503806608957e-05
-3.32735354905199e-05
-1.59546157235492e-05
-4.87928063451137e-05
-2.4180164802411e-05
-1.98422712861506e-05
-2.30368505740599e-05
-3.69577574159946e-05
-1.68305850062185e-05
-1.60046532582917e-05
-4.37147435310147e-05
-4.71299685484345e-05
-2.92518258049287e-05
-3.6150430842066e-05
-2.13219957176895e-05
-5.0502856919468e-06
-2.41121632385617e-05
9.54858959142866e-06
-2.09280466421834e-05
-2.6619134739138e-05
-5.53489780819901e-05
-1.21832250714108e-05
-1.47886165933092e-05
-4.18167825088251e-05
-5.58186332526902e-05
-2.98197061586425e-05
-3.63803683096385e-05
-3.93192507317159e-05
-5.2780273929548e-05
-2.6075922895218e-05
-3.73042633779208e-05
1.31506583242392e-05
-5.44765866342237e-05
-2.90341504748027e-05
-3.33122017588208e-05
-4.39986966528665e-05
-2.42132082506447e-05
-3.99683263054338e-05
-1.38751663272155e-05
-4.36659964620005e-05
-7.82046954688554e-07
-2.00965245426098e-05
-2.34049655256067e-05
-2.43597117257045e-05
-3.87514252617053e-05
-2.13323073130883e-05
6.83558843418023e-06
-8.95935272272442e-06
-5.71175317019143e-05
-1.71228262271414e-05
-2.47598471052598e-05
-4.79609170034652e-05
-2.63594680410039e-05
-9.90346114741028e-06
-3.83257640152076e-05
-3.96173816945844e-05
-3.13389511549538e-05
-5.34566985832419e-05
-2.67574855049493e-05
-7.96436566101579e-06
-2.36309487430958e-05
-2.28005251776629e-05
-6.40620425134625e-05
-2.37281908657163e-05
-2.15857899615476e-05
-3.03751654120724e-05
-3.53443699476839e-05
-6.29185864421441e-05
-5.62518768424617e-05
-1.34296099763077e-05
-1.78607581477623e-05
-5.85414626874581e-05
-2.14118004351227e-05
-1.76371811310975e-05
-3.16490691720595e-05
-2.1198160220625e-05
-3.99861064731515e-05
-1.18635261907419e-05
-1.66469994936962e-05
-3.21643083351113e-05
-2.37129547441986e-05
-4.49234216737353e-06
-4.19735496576415e-05
-5.02651866633818e-05
-3.40671463238027e-05
-2.25011274263255e-05
-1.78161623308147e-05
-3.2290522413382e-05
-2.95280620352746e-05
-3.91066230350247e-05
-2.63020452032217e-05
-1.27150157329448e-05
-3.20591006875539e-05
-3.37638898710753e-05
-3.94072221848618e-05
-1.84040880178026e-05
-3.11861613272563e-05
-7.04224893717783e-06
-3.24289231608745e-05
-2.2506398051591e-05
-9.83434223848229e-06
-2.22985665165724e-05
-2.30158320329602e-05
-2.72332840800758e-05
-2.56021936810658e-05
-3.69644392970461e-05
-3.34197421770295e-05
-2.87922561996613e-05
-1.02845357230895e-05
-5.07075177274963e-05
-1.93014469007234e-05
-1.95231023645407e-05
-3.13543974184215e-05
-1.10824830200231e-05
-4.42413287111107e-05
-3.36921174397343e-05
-1.69565084633359e-05
-2.01285599947273e-05
-3.76755825811985e-05
-3.56518891619399e-06
-7.175292766005e-06
-4.78563737150104e-05
-2.04789154716669e-05
-4.13539154520501e-05
-3.89246169099345e-05
-1.76413082999605e-05
-2.19403205850025e-05
2.34524397156752e-05
-1.87219524519114e-05
-2.33658844247775e-05
-3.21661531256357e-05
-3.92172670799997e-05
-2.0972786816464e-05
-1.57607914762566e-05
-3.3055984922597e-05
-5.0529666982577e-05
-5.206967591009e-05
-4.46641169877846e-05
-2.93105290812004e-05
-2.81424826743742e-05
-7.56939267977366e-05
9.36360738731552e-06
-6.9938531780985e-06
-3.05933663603431e-05
-7.62287425647436e-06
-3.24558523577604e-05
-1.42978850703109e-05
-8.10368483049054e-06
-6.22423228018868e-05
-8.98459767104915e-06
-1.4437505574013e-05
-4.68631341462554e-05
-4.65354160503386e-05
-1.60042281655939e-05
-1.36754186475865e-05
-4.87112077401512e-05
-2.98453214849805e-05
-1.91051590099347e-05
-5.74283344925501e-05
-1.53022671520384e-05
-6.35400177526095e-05
-5.44154059070599e-05
-3.33208298287425e-05
-1.92709676674999e-05
-3.44741935426042e-05
-3.95599729261978e-05
-3.84513279805346e-05
-1.20070399432185e-05
-5.54843013164484e-05
-5.1609514616339e-05
-3.66433271495587e-06
-2.62419512299622e-05
-3.16331591409536e-05
-6.61132629921475e-05
-3.99631557982037e-05
-2.04358228081242e-05
-1.55484141775094e-05
-1.8232222582983e-05
-7.52260338268001e-06
-1.52191139250434e-05
-1.55748852162298e-05
-2.6388671857544e-05
-2.96924699318028e-05
-4.44476022782039e-05
-3.71058911097111e-05
-1.96515924901823e-05
-1.57847541515589e-05
1.77404319892698e-06
-4.63524012425881e-05
-2.10282397121966e-05
-7.83197351884219e-05
-3.42251335142285e-05
-4.07951446188351e-05
-3.89549267617018e-05
-2.70799564219235e-05
-1.19781923585579e-05
-4.36734590612608e-05
-2.83991563480683e-05
-2.3058960062946e-05
-2.96534094057848e-05
-3.15753741550339e-05
-4.02755632902362e-05
-2.06349488949929e-05
-1.88762221171523e-05
-1.68400011325607e-05
-6.34215479141807e-05
8.67116051418716e-07
-3.10969406368258e-05
-1.75414398443619e-05
-4.99294641888471e-05
-5.03471208245676e-05
-4.16661846937275e-06
-2.79027858835994e-06
-4.59247979954626e-06
-2.05527462271786e-05
-3.08078048266505e-05
-6.75262852625853e-06
-3.69174393066915e-05
-1.77355296184943e-05
-2.44000627667565e-05
-5.31875229461757e-05
-4.53798944106864e-05
-8.24981655009784e-06
-2.73340438266148e-05
-8.35829023703337e-06
-4.51955919924294e-05
-8.86605605520194e-06
-3.45992662798718e-05
-2.43302335552641e-05
-2.20759613983052e-05
-4.95493073484627e-05
-3.22540034539516e-05
-1.96159926363357e-05
-4.3689115134993e-05
-2.83054560934108e-05
-1.71692939003453e-05
-4.57418026369921e-05
-2.91144273038907e-05
-4.05157433352421e-05
-3.41435481839309e-05
-2.33828604979148e-05
-1.62964669802913e-05
-3.91140324884111e-05
-2.45404064565799e-05
-3.77830618360331e-05
-1.65155919775228e-05
-1.93095231898037e-05
-6.53495780872025e-06
-3.83405664293996e-05
-2.55309252505671e-05
-1.13524559648214e-05
-1.64374043604339e-05
-3.28686248076408e-05
-1.25045156016694e-05
-3.70443833149359e-05
-3.64969210078812e-05
-5.64166125199591e-05
-8.17208251094093e-06
-2.28011920879187e-05
-2.22112523803758e-05
-3.93190895936145e-07
-2.60470721513186e-05
-1.20788531467518e-05
-4.13155190380763e-05
-1.71427223424507e-06
-7.46798359139441e-06
-1.05628821305709e-05
-2.99152942104218e-06
4.3012933561124e-06
-3.36208655417105e-05
-3.01291051151684e-06
4.5298820545705e-06
-4.04211747884246e-05
-4.24848627287228e-05
-4.95235968682859e-05
-3.6961524026032e-05
-5.29966395315127e-05
-2.40494938535447e-05
-2.80392104709867e-05
-2.49894093327253e-06
-1.72637095954727e-05
-1.79095300379947e-05
-4.49569346552017e-05
-5.60556486385215e-05
-4.74482259228092e-05
-4.99505818009127e-05
-4.80448572592022e-05
-1.54267855280317e-05
-1.21146901275206e-05
-1.93040840119478e-05
-3.52112576575636e-05
-4.24973491630788e-05
-4.83979673057257e-05
-2.32506260093859e-05
-2.82118646062193e-05
-1.53354196525918e-05
-3.18075942177494e-05
-1.85455364349751e-05
-3.74613918274999e-05
5.26353828519864e-06
-5.41705765853623e-05
-2.71121828775764e-05
8.04352744708116e-06
-2.9743904657201e-05
-4.66328230009107e-05
-5.35614246873024e-05
-4.23554713668116e-05
-6.03961003536296e-05
-4.29100102376695e-05
-2.77676357739693e-05
-1.31272665751332e-05
-1.0409532487378e-05
-2.04259509489291e-05
-2.70571463525929e-05
-7.73878853600004e-05
-1.95139556173976e-05
-3.48957073682896e-05
-3.11122687541749e-05
-2.9739977238892e-05
-4.19125876155484e-05
-3.14043795963814e-06
-2.69405095065687e-05
-3.09840486417313e-05
-3.49459134691656e-05
-2.24052334846806e-05
-7.86726169352374e-06
-3.19466429410633e-05
-2.88010395098214e-05
-4.24793621271873e-05
-2.72744141806018e-05
-3.45444076384601e-05
-3.77831182905562e-05
-2.9212433209674e-05
-2.94600749956959e-05
-3.81199647826708e-05
-2.34566337454065e-05
-3.63273891928418e-05
-3.25647640114698e-05
-3.62175385038172e-05
-2.04194880682312e-05
-3.32776744954708e-05
-2.48527170146809e-05
-2.10085163771917e-05
-2.9056489138722e-05
-2.38284988699989e-05
-4.23284630133672e-05
-3.45330195679795e-05
-1.06148614807436e-05
-1.82318930648524e-05
-1.01909299486393e-05
-1.52464527756101e-05
-4.35965700717044e-05
-4.16082927319173e-05
-1.41103731309072e-05
-2.25161645021482e-05
-2.41367980013042e-05
-6.59754699883007e-05
-1.87563453372173e-05
-3.48569746428888e-05
-4.89153974972759e-05
-2.67710215063974e-05
-2.05314575479077e-05
-2.6582004093696e-05
-3.3479234991168e-05
-7.03768246139612e-05
-4.12616842487597e-05
-6.81344830409074e-05
-2.92864441461573e-05
-2.94652181575396e-05
-3.5170515212958e-05
-6.38096366903735e-05
-3.40049365972411e-05
-2.29703454963759e-05
-1.02472266636673e-05
-2.39160373832581e-05
-2.54260533054637e-05
-2.35933216210219e-05
-4.5417151836898e-05
-3.86860999851807e-05
-6.25134239092589e-06
-1.97761010950162e-05
-1.41781328837203e-05
-4.00262878992889e-05
-3.63459568654318e-05
-3.81022224790239e-05
-2.72835744776791e-05
-2.6544952381231e-05
7.87779838738798e-06
-1.07033121457807e-05
-1.60517667569815e-05
-3.99410454084051e-05
-4.04675346008211e-05
-3.49127367762698e-05
-1.74669953431481e-05
-8.63575636265717e-06
-2.96790074748922e-05
-2.77607497267471e-05
-3.62991626891001e-05
-4.65435083270255e-05
-8.87383992591842e-06
-3.92506586440003e-05
-2.62252683545333e-05
-4.00090153694602e-05
-2.82419140898615e-05
-1.48800851881228e-05
1.99058067520924e-06
-4.6795713631052e-05
-3.91360398827387e-05
-3.93701005266683e-05
-3.35352901891265e-05
-4.41064290210606e-05
-3.12256359635745e-05
-3.21878355203527e-05
-3.36938530320015e-05
-1.72418279728763e-05
-4.07074721845648e-05
-2.02107194671218e-05
-2.27075767545445e-05
-1.70613991070241e-05
-2.72459254549901e-05
-1.24586888068201e-05
-4.93262018276627e-05
-1.43815595687039e-05
-2.58106665134859e-05
-2.16119431175758e-05
-8.01834528953309e-06
-1.47865059564604e-05
-2.69821428742714e-05
-1.22622100533871e-05
-5.70090077812097e-05
-5.56213690289808e-05
-2.41376503974771e-05
-5.82554971854138e-05
-3.50678883276103e-05
-1.41640614483925e-05
-3.26546512123737e-05
-3.56994198153692e-05
-6.02710091376491e-05
-3.90264472703587e-05
-3.12155106848307e-05
-2.64681835782933e-05
1.06753685411768e-06
-3.57587568385904e-05
2.9265801424909e-07
-2.17148509025688e-05
-2.22266831658924e-05
-5.04656673584808e-05
-3.59873846137999e-05
-2.25363821321078e-05
-2.38898907307576e-05
-2.689797330645e-05
-3.15328741587532e-05
-3.05131958094911e-05
3.20045460323935e-06
-6.63328247802769e-05
-3.36845521255189e-05
-1.21026429814756e-05
-5.16601551747647e-06
-4.76012015351188e-05
-2.76299053199803e-05
-1.65931578769759e-07
-3.34497110076532e-05
-2.62181163015993e-05
-6.21095170964029e-06
-5.21344463704022e-05
-2.40005644847887e-05
-1.81246049352299e-05
-2.46990162920099e-05
-1.38033027130788e-05
-1.9322380939567e-05
-1.72090959758892e-05
-3.58715940678454e-05
-4.35080965447628e-05
-4.10004915484796e-05
-4.25467640403183e-05
-5.70520143019744e-06
-5.74086503627073e-05
-1.88011412664621e-05
-3.51028642827803e-05
-1.75109267094515e-05
-2.85098882504265e-05
-3.76139065977964e-05
-5.74340846356823e-05
-6.71316210119486e-05
-5.72611992172946e-06
-1.46932962657158e-05
3.1170240038451e-06
-1.57084251777613e-05
-1.02532320831571e-05
-2.66216121427431e-05
-1.53511156846041e-05
-2.20096445777941e-05
-1.00375297794532e-05
-2.32307320366849e-05
-2.68984210022753e-05
-4.3961227369733e-05
-3.16104848080772e-05
-3.00850271412447e-05
-4.18206337953928e-05
-2.5538432931415e-05
-3.85107449434548e-05
-1.35895515798957e-05
-3.77995165094792e-05
-1.46827675448866e-05
-3.24318835429467e-05
-2.65815199212248e-05
-1.55669928075345e-05
-1.977542097239e-05
-5.56576292452476e-06
-3.49138835074596e-05
-3.21252314104252e-05
-4.51681387254918e-06
-1.59006610959035e-05
-5.0382332757192e-06
-3.19991609982803e-05
-6.5187928222341e-06
-2.62074337590938e-05
-2.12707464749427e-05
-4.91794537388068e-05
-2.44349963403471e-05
-1.34759236058053e-05
-1.48713303552453e-05
-1.87492624945842e-05
-5.19360361320027e-05
-2.02267788442754e-05
-3.28471372105256e-05
-3.0960643941248e-05
-3.65952859356835e-05
-2.45408716819714e-05
-3.17684342488965e-05
-7.69469029258751e-05
-4.0081847862304e-05
-1.90558773636018e-05
-3.3216050903574e-05
-7.04682935539184e-05
-4.55664510954071e-05
-3.32278605927216e-05
-1.76190714596965e-05
-3.33064886668881e-05
-3.40487793627088e-05
-3.52074673784213e-05
-5.06621846697521e-05
-3.15569123449346e-05
-2.37086031844768e-05
-2.60613097279498e-05
-3.52516620849458e-05
-3.90081805105823e-05
7.9015130910344e-06
-1.78544643904799e-05
-8.94409937491888e-06
-4.15004623839815e-05
-5.86875188032859e-06
-1.93718222661844e-05
-4.62960714693651e-05
-3.02319489179132e-05
-2.96122820815413e-05
-4.48661383053408e-05
-4.22843283678788e-05
-1.85351512519654e-05
-4.53267885170773e-05
-5.36824150360235e-05
-4.35917376537046e-05
-1.5938601432384e-05
-3.18502097752578e-05
-3.15194572912475e-06
-1.14908107536732e-05
-1.8942430297913e-05
-2.39442775603856e-05
-1.67095171523889e-05
-3.09537386801224e-05
-3.08756436918115e-05
-3.84649663167618e-05
-1.68726153835605e-05
-2.24490924772064e-05
-1.79451591229376e-05
3.41939080050048e-06
-2.84874266870981e-05
-3.4505558940091e-05
-2.46890022054239e-05
-3.96779873174271e-05
-1.74475171230005e-05
-1.67574510929183e-05
-4.90862053137979e-06
-1.98217383382943e-05
-3.39023467308603e-05
9.06691178368118e-06
-1.62583031215034e-05
-3.54331216459202e-05
-3.03971724981585e-05
-1.90938173613164e-05
-5.89667345795103e-05
-4.71454512728132e-05
-2.43975234104834e-05
-5.43277472874281e-06
-3.69176985325985e-05
-2.35654347759479e-05
-3.14099230700026e-05
-2.28113839748861e-05
-3.13599111815104e-05
-9.4214988142968e-06
-2.49822588337063e-05
-2.62776273334393e-05
-4.99253761989547e-05
-2.24170978459109e-05
-2.72961861634461e-05
-2.94252853844467e-05
-2.75587896859778e-05
-7.59235214597253e-06
-2.3614248774844e-05
8.78415293242045e-06
-6.99502693317816e-05
-4.62746331950443e-05
-3.24095726563303e-05
-1.44364180502746e-05
-2.51523200969909e-05
-4.6297276697959e-05
-1.92393955237681e-05
-6.56137360936625e-05
-1.56800407032631e-05
-4.99457800837928e-05
-5.93729959234033e-06
-3.98749146582693e-05
-1.98356459101177e-05
-5.18386957135232e-05
-3.62190206171597e-05
-5.07130960990987e-05
-4.08721136640797e-05
-4.3749610407918e-05
-5.82419854735443e-05
-2.81689289301754e-05
-3.50538190644549e-05
-5.19037232276957e-05
-5.51749693278212e-05
-4.60230074678897e-05
-2.68225070038988e-05
-3.6078847643113e-05
-2.09315787006704e-05
-2.74424336794009e-05
-2.2011130616254e-05
-1.9143881825488e-05
-6.6747526107493e-05
-1.96143270489119e-05
-2.63185766829288e-05
-8.79927476806195e-06
-5.38474316990665e-05
-4.11298353563339e-05
-3.21230301835997e-05
-2.14040961689942e-05
-2.37178344272834e-05
-3.12479203093691e-05
-2.35427757402219e-05
-3.87285468123818e-05
4.34041807973417e-07
-2.29258323080487e-05
-4.63108355976338e-05
-3.84575814863932e-05
-2.85863071940643e-05
-6.91528467824512e-06
-1.82057172117177e-05
-1.81353915342597e-05
-4.61226285335524e-05
-2.94586212317583e-06
-3.06069664699494e-05
-2.3271635731832e-05
8.4860970329611e-07
-2.28590032506058e-05
-3.93389204217166e-05
4.97480833076194e-06
-3.55835300212723e-05
-3.52064312151476e-05
-5.05178850384943e-05
-2.98091407563973e-05
-3.80751410565992e-05
-3.39301888736393e-05
-3.52518507664552e-05
-9.76392771149066e-07
-2.2571412165993e-05
-2.78522210916699e-05
-3.01774871593685e-05
-2.46416891170582e-05
-4.83204529191498e-05
-1.60959753357024e-05
-5.67097674904894e-07
7.07476997612482e-07
-2.36471679591356e-05
-2.06695966701532e-06
-2.51657403162863e-05
-1.78512809109312e-05
3.67456972483055e-05
-7.8224096254986e-06
-2.09798261831481e-05
4.2203654614925e-06
-3.33229259215489e-07
-2.30006213965955e-05
-7.45190014707197e-05
-5.21484087631503e-05
-1.22205670601186e-05
-2.76985721417101e-05
-3.24885207434957e-05
-3.25425012621804e-05
-3.53655305330177e-05
-2.07605796515164e-05
-2.83213400175748e-05
-1.00230796064304e-05
-8.67201646140863e-06
-1.25758742349616e-05
-2.18479272211691e-05
-3.60711426560111e-05
-5.09581527993165e-05
-2.40658468910009e-05
-3.4488186559803e-05
-3.46233555484813e-05
-3.51617933926305e-06
-3.25904567563052e-05
-4.27353852695449e-05
7.90789996762205e-07
-2.54488933021473e-05
-1.32717739658445e-05
-1.50896247728328e-05
-2.25406070298338e-05
-2.63166780536815e-05
-4.37053621544455e-05
-3.7337627017173e-05
-2.34873647593949e-05
-2.55466159873672e-05
-4.14506597263249e-05
-1.98429547343084e-05
-1.47658442807393e-05
-3.11249979125883e-05
-7.52192775120866e-06
-3.92608168486914e-05
-4.21482895754609e-05
-8.65359081857212e-06
-2.22313065179146e-05
-1.91817827269433e-05
-5.33660013850821e-06
-1.7901336083293e-05
-4.92642838398339e-05
-1.77629372878994e-06
-2.51390102001621e-05
1.18450706541977e-05
-4.65676843651496e-05
