# Supplementary material for: Research on computational propagation and identification of mine microseismic signals based on deep learning
Source: PLoS One. 2025 Oct 22;20(10):e0334641. doi: 10.1371/journal.pone.0334641 (PMC12543183; doi:10.1371/journal.pone.0334641)
Supplement: S7 Data — (ZIP) [file pone.0334641.s007.zip › 000100900001673.xlsx_0.txt_24.txt.txt]

-6.12978860500121e-05
-1.63397005792109e-05
-4.24010995841719e-05
-5.28243192544164e-05
-1.22622918262116e-05
-1.56937923581944e-05
-2.7548471522388e-05
-7.35740341913048e-05
-9.16004507648081e-06
-4.1342533308129e-05
-1.54173785266297e-05
-4.2005408439839e-05
-2.79104410038453e-05
-2.2937759976809e-05
-4.08359339740993e-05
-3.4157397115076e-05
-1.36012857106539e-05
-1.99300140712328e-05
-5.01229689274581e-05
-1.53454171716963e-05
-4.55468922415924e-05
-1.76251548596875e-05
-3.73154243057483e-05
-2.42186710615534e-05
-2.31718311262782e-05
-2.58715427382145e-05
2.75670278672913e-06
-2.76383160113322e-05
-2.94353273655371e-05
-2.40038126166306e-05
-2.98491816898571e-05
-2.29344697410465e-05
-3.61050127534564e-05
-4.33247863312163e-05
-2.83720390595938e-05
-3.88017032967645e-05
-1.67620984911814e-05
-2.80880256044594e-05
-2.60407762956721e-05
-3.98381026161017e-05
-1.89306136194348e-05
-4.77121052018833e-06
-1.2017648661598e-05
-2.55692977939722e-05
-3.07088691234041e-05
-2.50492154515738e-05
1.3827644696959e-05
-4.33568740961216e-05
-3.7306196869405e-05
-3.03134676087024e-05
-2.55684386679746e-05
-1.02646103487518e-05
-4.26655917420297e-05
-3.32435096633798e-05
-5.16265147020745e-05
-4.83870956320683e-05
-1.26238445290019e-05
-2.01990298434645e-05
-1.8204357730187e-05
-1.66057414222733e-06
-2.87951653081952e-05
-1.73537722342481e-05
1.25625931845687e-05
-2.91689155152391e-05
-2.32608012793614e-05
-2.59876251373737e-05
-1.70735924463698e-05
-2.70701493616433e-05
-5.59423602826274e-05
-2.04790166237097e-05
-5.01071355177914e-05
-2.41174839965675e-05
-3.04738911843019e-05
-2.2261202950866e-05
-3.50671584296514e-05
-4.7800655982671e-05
-4.28629576303713e-05
-1.48869699310153e-05
-5.38282419150195e-05
-2.41905988136657e-05
-1.00843068761667e-05
-1.93640794882831e-05
-1.66588730684805e-05
-1.59894760358549e-05
-4.46671193581759e-05
-2.5364191425938e-05
-3.84735304861664e-05
-1.268606482172e-05
-4.73444838542457e-05
-5.31409088288142e-05
-3.66443452134863e-05
-5.29957262839779e-05
-3.15538877175024e-05
-2.64202765475946e-05
-2.28844274260392e-05
-4.15915969200978e-05
-2.98972126945311e-05
-3.21609106460619e-05
-4.69449392974656e-05
-1.73558460436054e-05
-2.31954031659057e-05
-2.69409763151512e-05
-4.27397439616666e-05
-3.99041501470182e-05
1.72886766764797e-06
-4.73133961531546e-05
-4.35352251514209e-05
-2.67888466389807e-05
-3.38212801407054e-05
2.80296421799965e-06
-2.92554431502484e-06
-2.41541160645171e-05
-4.40036987634075e-05
-3.87095869038498e-05
-1.15548503365858e-05
-1.81252539953708e-05
-2.8812829427297e-05
-3.41582337424569e-05
-3.67285459968016e-05
-1.46151585737061e-05
-4.62566774676496e-05
-2.30279155261e-05
-1.81864501506659e-05
7.83156653822401e-06
-1.22786063758945e-05
-2.14936656625043e-05
-3.53357912423598e-05
-2.26337495926665e-05
-4.01431054964945e-05
-1.7521566437313e-05
-3.60584086378057e-05
-2.97549503526418e-05
-3.55843923010788e-05
-5.05284445257014e-05
-5.03924544639499e-05
-3.02811284461975e-05
-3.19620934493965e-05
-5.86417613193752e-06
-2.02316707790123e-05
-2.42352617392768e-05
-1.51510928680014e-05
-1.85943882611574e-05
-2.37409365862519e-05
-3.33860853788219e-05
-3.35309771229219e-05
-3.57548375547768e-05
-1.67180030240683e-05
-6.1964681281306e-06
-2.67584095413093e-05
-5.78827923213995e-05
-4.4872622313305e-05
-3.6393221994977e-05
-2.2804750040315e-05
-2.8077506875435e-05
-4.77267022367119e-06
-1.43673826069361e-05
-8.73090766653677e-06
-3.01801862065332e-05
1.26917333234762e-07
-2.95288525830477e-05
-1.78568302086844e-05
-1.73179708117988e-05
-2.34012075242564e-05
-3.38832453148502e-05
-3.77541966739199e-05
-2.16269643952172e-05
-2.25203187089393e-05
-5.17549541416177e-05
-3.85601707819506e-05
-4.95834642557747e-05
-2.77953380800527e-05
-2.57667806794641e-05
-3.37530880696766e-05
-1.83369238064407e-05
-4.08549331726004e-05
-4.85686266249439e-05
-3.93962217447476e-05
-2.09873123008954e-05
-4.64098226522484e-05
-6.26659628754661e-06
-3.87432672493458e-05
-3.03687545856068e-05
4.30693772177917e-06
-3.0119493114402e-05
-4.04007162390803e-05
-2.71609085616697e-05
-1.15148868107997e-05
-6.86514124676909e-05
-5.32353078244181e-05
-3.06264984512927e-05
-2.52617191982776e-06
-3.2098522203394e-06
-4.18801064108726e-05
-2.14351762464212e-05
-3.48966996769699e-05
-3.727929561579e-05
-2.5711968423869e-05
-3.731617197279e-05
-4.50025000568557e-05
-2.36084416458793e-06
-2.20343884425358e-05
-1.22199515978655e-05
-4.89303568503005e-06
-9.87123836044659e-06
-4.55786966528061e-05
-5.44547442417951e-05
-2.49540910052358e-05
-1.97256317108216e-07
5.80007356892461e-06
-2.86132077891274e-05
-5.30602704788763e-05
-3.86506888452598e-05
-2.9539048393722e-05
-1.82769626096638e-05
-3.39358333311308e-05
-2.87554266204361e-05
-5.40025540045764e-05
-2.62796508896587e-05
-1.86350540515608e-05
-7.04270534251222e-06
1.19749412785992e-05
-2.55034757026148e-05
-7.1927605662427e-06
-3.55559378666862e-05
-6.22473204802902e-05
-3.72773042729567e-05
-5.7688764903094e-05
-1.86693451975879e-05
-4.36155440173093e-05
-1.26574079208166e-05
-2.29246846565122e-05
-4.73209950241455e-05
-2.88396919584411e-05
-3.26715141949779e-05
-1.11214441113499e-05
-8.54091017014765e-06
-2.51461438879945e-05
-2.51115794704646e-05
-2.40398112225402e-05
-3.20064439961358e-05
-3.3789956945359e-05
-5.0093880629435e-05
-5.30190477646609e-05
1.04909830984823e-05
-3.62777495695589e-05
-3.49107247685934e-05
-2.01612527562991e-05
-2.42634236229773e-05
-1.04115579416692e-05
-5.8990929334543e-06
-2.57291758858925e-05
-4.36406941964508e-05
-5.41478175874989e-05
-2.30517005185148e-05
-2.26168637176266e-05
5.24186444459489e-06
-3.82632568676003e-05
-2.85282058897631e-05
-9.30858732303237e-06
-4.16109948589873e-05
-3.23550329760031e-05
-4.52311827700984e-05
-1.59318618155377e-05
-1.35075629634171e-05
-1.63720203008865e-05
-2.40964296827019e-05
-3.61642671878999e-05
-1.62365990573886e-05
-2.04647029803398e-05
-1.12218054673617e-05
-1.90927370101016e-05
6.49242326786892e-06
-3.16799104957055e-05
-3.9015925697001e-05
7.46344477378174e-06
-2.55681710701618e-05
-3.48405514641196e-05
-3.37076146352266e-05
-1.92741349051237e-05
-6.83348362177478e-06
-3.1851440812881e-05
-3.51685863262621e-05
-1.14700155824886e-05
-2.28164212756161e-05
-1.82106832135453e-05
-4.32317547453702e-05
-3.23907861919334e-05
-2.89857509001446e-05
8.0873340935822e-06
-4.27260143119956e-05
-2.62617691021788e-05
-2.42865524415293e-05
-7.68758631437138e-06
-2.4757036984221e-05
-2.7073936174092e-05
-6.98458723939017e-05
-3.43190637900598e-05
-3.99768483793231e-06
-5.5082554218507e-05
-1.23557956413976e-05
-1.75804526995577e-05
-2.79217742455242e-05
-2.15099063207327e-05
-5.00386258388555e-05
-1.94522893145524e-05
-4.53582161201716e-05
-1.52040494139015e-05
-2.04405693061587e-05
-1.64730600378921e-05
-2.8817296326298e-05
-2.99684653184229e-07
-1.3976944705595e-05
-4.26130746603908e-05
-7.52467091520013e-05
-1.16325985533232e-05
-4.56091666481316e-05
-3.97225935293893e-05
-2.63552918478155e-06
-4.36730597924418e-05
5.77862310255321e-06
-2.22293898407125e-05
-1.7042430758474e-05
8.88000097477727e-06
-5.37483985807943e-05
-6.28399383349865e-05
-2.56354081413802e-05
-4.0913336180459e-05
-3.85192487518709e-05
-2.57736973383237e-05
-4.49968070007286e-05
-2.76141339805485e-05
-2.59274597510405e-05
-4.29011110793515e-05
-2.81040522269888e-05
-3.75195312143888e-05
-2.4690917099676e-05
-5.5061799821575e-05
-3.73588000020433e-05
-3.20455628077092e-05
-1.90257854079194e-05
-5.39806531881301e-05
-3.79506939246215e-05
-3.79564674904149e-05
-1.63325871961179e-05
-1.81316171190199e-05
-2.99121786265712e-05
-5.66778458426883e-05
-4.21668109051265e-05
-4.06483086734586e-05
-1.55328487766991e-05
-4.90522254900321e-05
6.40346523524688e-06
-3.35013418374736e-05
-2.66932607343941e-05
-2.25715326809782e-05
-3.60371661881908e-05
-4.01328156970297e-05
-2.78614739622739e-05
-2.93171432941878e-05
-2.3302860100784e-05
-1.52932998617643e-05
-3.95341540026917e-05
-3.74895028458862e-05
-7.56219086536322e-06
-1.12107587826036e-05
-4.1132546680756e-06
-4.81728822496062e-05
-3.35629246623766e-05
-4.83452886700635e-06
-3.08102808634905e-05
-3.33542184504187e-05
-5.21330841465003e-05
-1.64080861840674e-05
-6.18904768083804e-05
-3.11581956471343e-05
-3.46651726042177e-05
-2.21924382362358e-05
-9.23638154990459e-06
-2.33019897458501e-05
-4.4164265359191e-05
-3.48670809748033e-05
-3.98549532020861e-05
-5.22995095138704e-05
-2.71770288083302e-05
-1.60446836562422e-05
-7.16050386367109e-05
-2.84779598090402e-05
-1.96993491985494e-05
-3.74164269244141e-05
-5.98320917840998e-05
-7.00823273827729e-05
-1.56205249778413e-05
-3.89943773451707e-05
-3.67567939517885e-05
-1.38058105470761e-05
-2.40495249553835e-05
-2.74355601123906e-05
1.18586323357017e-05
-4.42012923881665e-05
-1.88203663641982e-05
-3.74437640968936e-06
-1.87844334084517e-05
-4.28628686034568e-05
-1.29690167249604e-05
-1.79857799895406e-05
-4.06842754296051e-05
-2.29496613593803e-05
-1.20971092625848e-05
-4.17424268777847e-05
-5.7344723285998e-05
-6.98103258806697e-05
-1.77889855385543e-05
-3.41514357091914e-05
-3.12694077230578e-05
-4.9775291811341e-05
-4.70370060025441e-05
-4.62990166701931e-05
-3.6549214763779e-05
-3.92657799264511e-05
-3.20940660500075e-05
-1.92576982388283e-05
-4.38574827676222e-05
-3.51229002591871e-05
-2.01735494178365e-05
-4.1275735825823e-05
-4.3444476289034e-05
-1.46081288817259e-05
-4.59238020748012e-05
-5.64999418747272e-05
-2.17325031796316e-05
-1.71346549038116e-05
-2.60325497635223e-05
-3.63627002250118e-05
-3.09958028504698e-05
-2.46389288890221e-05
-2.63170375638025e-05
-1.47926104395398e-05
-2.56815319179902e-05
-3.63228581803709e-05
-1.21398314963544e-06
-3.8752687323586e-05
-3.6257688907197e-05
-4.38401355522209e-06
-8.59043271644918e-06
-1.11095006658254e-05
-6.35789643717525e-05
-5.41703481679329e-05
-4.08603418192999e-05
-6.47353176386239e-05
3.98065427198513e-05
-1.13729816776633e-05
-3.69777111305064e-05
-3.28939683190549e-05
-2.08110487032756e-05
-2.52628284552873e-05
-6.29056694244171e-05
-4.67479594390757e-05
-2.25875321209278e-05
-1.79961361119629e-05
-1.12248893480028e-05
-2.52319525017078e-05
-3.22715113215639e-05
-4.77243923695605e-05
-5.63127996933566e-05
-2.93291134151048e-05
-7.12877085243736e-06
-2.92598490732039e-06
-4.81416973987003e-05
-2.51349059578356e-05
9.67579372499258e-06
-3.52956793542777e-05
-3.30971506295104e-05
-1.32328751960549e-05
-4.47757912867218e-05
-3.20429193470574e-05
-1.88753576846909e-05
-2.72178635644126e-05
-5.44172927336023e-05
1.19257982070382e-06
-2.62551812983696e-05
-3.59750254493131e-05
-1.73922032535057e-05
-3.34608344859499e-05
-3.37713804211175e-05
-2.7223085648379e-05
-6.75005159039498e-05
-3.55525457343191e-05
-4.29112067238974e-05
-2.75777216669697e-05
-2.03865355995363e-05
-8.53775895406218e-06
-4.36261624783923e-05
-3.97438721899969e-05
-4.23971805332643e-05
-2.69061284485822e-05
-2.61348290349283e-05
-5.42241351037571e-05
-4.41734766068553e-05
-2.90159917229256e-05
-3.79100940591036e-06
-2.27309429813351e-05
-5.89260364329809e-05
-2.39194698328297e-05
-4.84927448417948e-05
1.66554333558326e-05
-4.85763145154583e-05
-3.93682425868598e-06
-3.0625558240532e-05
-3.6365245093905e-05
-2.57087529058751e-05
-1.63492306613239e-05
-1.53722078232083e-05
-2.47767437424511e-05
-3.17077775931251e-05
-4.24065374072067e-05
-5.90533938694279e-05
-7.766687736678e-06
-1.66345284273126e-05
-3.03641097609521e-05
-3.46405158855424e-05
-2.57328385014093e-05
-1.76270356428878e-05
-4.31874722545607e-05
-1.34145188825834e-05
-3.98729427652911e-05
-9.97112995301255e-06
-4.31066004242868e-05
-1.56136590756593e-06
-5.18864632289235e-05
-1.79161720593241e-05
-2.02238714300953e-05
-3.77072843974753e-05
1.05385491314692e-06
-4.20982646236769e-05
-1.20517963892219e-05
-2.98731555252193e-05
-5.69864091724604e-05
-4.62134697953984e-05
6.41181988024192e-06
-2.45167268488813e-05
-5.87574439748605e-05
-1.09177726117624e-06
-3.33407464363188e-05
-3.59042541540791e-05
-2.28128292595843e-05
-3.11678574631193e-05
-1.28926564352967e-05
-1.66189917052268e-05
-7.43873891800858e-06
-4.70353539606517e-05
-3.62549236859952e-05
-3.6569236894087e-05
-2.85952913502071e-05
-1.08012947545463e-06
-4.51039956281728e-05
-5.09450702849549e-05
-4.01438389702014e-05
-4.68803753741055e-06
-3.64775282466146e-05
-5.07127168841565e-05
-2.95597802856866e-06
-1.77541707909103e-05
-4.23536105930676e-05
-5.94489122207975e-05
-2.23780938688131e-05
-7.18536604973474e-05
-1.67216968984135e-05
-3.3366748160097e-05
-2.68445312280772e-05
-1.30807412790614e-06
-4.65261994593169e-05
-2.53504055495588e-05
-1.87883335028074e-05
-1.43623200406617e-05
-2.8732093676814e-05
-2.21117600586229e-05
-3.41303294447157e-05
-1.25375638746966e-05
-2.49558683355406e-05
-3.15327780262474e-05
-1.87882761424622e-05
-3.5554052095668e-08
-7.35797828635156e-06
-2.13045414578644e-05
-3.54461578522225e-05
-1.15654342341165e-05
-3.52628888131053e-05
-2.59654637892301e-05
-5.36369487751348e-05
-1.97131751527343e-05
-4.48369305303508e-05
-8.3961919086965e-06
-1.25699911510916e-05
-2.13252754423864e-05
-3.89229315353646e-05
-4.87234501969766e-05
-1.81802777401723e-05
-3.45734125656993e-05
-3.39370585003185e-05
-4.23704318011966e-05
-8.42939695873791e-06
2.20683447744439e-06
-1.60967641987702e-05
-4.30305815509145e-05
-3.81039383353915e-05
-1.10855973982814e-05
-4.37253114042026e-05
-1.19668927161492e-05
-1.18902423340547e-05
-5.1720200067451e-05
-2.2992108480825e-05
-2.19886872885124e-05
-3.29158288891163e-05
-2.18178734345066e-05
-3.98847423522245e-05
-3.12182223880821e-05
-3.76571228670523e-05
-2.46608406998886e-05
-3.85808545160013e-05
-2.80066534704155e-05
-6.20388982986457e-06
-1.92684593062855e-05
-2.19861853345888e-05
-3.33346608668085e-05
-4.9158858805166e-05
3.14884842996273e-06
8.82466423298613e-06
-3.65861012229745e-05
-2.31681426602017e-05
-4.58312393073324e-06
-3.3407412057182e-05
-3.2989933555676e-05
-1.74987160236124e-05
-1.26495050523186e-05
-4.34829399491326e-05
-3.23297894764416e-05
-2.96086830847315e-05
-3.18430152425793e-05
-2.55732599116679e-05
8.08153986879708e-07
-3.4620934781457e-05
-3.85344784118598e-05
-6.2736368844312e-07
-4.50138366769109e-05
-3.71503442548336e-05
-5.80376828582005e-05
-3.7354281021598e-05
-7.538230137003e-05
-1.07416410280428e-05
-3.25756004725135e-05
-9.98708639263998e-06
-2.71982613803681e-05
-2.87206393068964e-05
-2.32885365902545e-05
-5.98246250255097e-05
-1.59397766888257e-05
-1.34772357962177e-05
-9.24531151559439e-06
-3.15344478059471e-05
-1.78164747085849e-05
-2.384928316931e-05
-7.12855530760611e-07
-3.89955160422312e-05
1.37367881487407e-05
-5.47333998207645e-06
-2.34060179593683e-05
-1.6277767505069e-05
-2.53051270846489e-05
-3.08062819527003e-05
-1.52870968184763e-05
-1.830084457224e-05
-2.99412750376397e-05
-3.1341551345922e-05
-4.68789978675162e-05
-4.35374243440474e-05
-4.52565448671517e-05
-3.50419784380353e-05
-3.50907887023012e-05
-2.14888725699014e-05
-6.90112686298902e-06
-3.18909624732181e-05
-4.90318561035024e-06
-4.72309815548172e-05
-6.12073825213699e-05
-5.8581927514493e-06
-1.80581512656086e-06
-2.23719504656548e-05
-3.94320423481815e-05
-1.10704037182115e-05
-4.72753486144126e-05
-3.10598684251411e-05
-4.05606688310024e-05
-3.46815361410121e-05
-2.95735248473471e-05
-1.42560242217858e-05
-2.96794150880004e-05
-1.48293129103745e-05
-2.131473464322e-05
-1.58164939683019e-05
2.40353892394021e-07
-3.17219333631586e-05
-3.83823265013911e-05
-8.29399224504736e-06
-7.8457954729817e-06
-2.60623188621288e-05
-2.29623623663012e-05
-8.40477433722231e-06
-3.77441366504651e-05
-4.04361610620048e-05
-2.45740597495317e-05
-2.36816743284627e-05
-3.53547078668464e-05
-2.84254839576078e-05
-2.09410134189226e-05
-4.29884491270165e-05
-2.0928206853031e-05
-5.24118390867644e-05
-3.65101757829304e-05
-2.48581061249756e-05
-1.03421728464473e-05
-3.79436056063925e-05
-1.63974403598237e-05
-2.93653606459816e-05
-9.30996300238681e-06
-4.95104687267514e-05
-9.8110089436156e-06
2.58658137171222e-06
-4.30478069794092e-05
-1.39018091814252e-05
-3.2387593278455e-05
-2.07142975377582e-05
-6.29204644227688e-05
-2.23576819719603e-05
-3.18511129567197e-05
-3.04937956328912e-05
-3.25332984160115e-05
-1.76369583929798e-05
-2.96371267476277e-05
-2.99353336368991e-05
-1.1283542954855e-05
-3.57395051526231e-05
-1.0721239325003e-05
-1.74929206186027e-05
2.00148236770914e-05
-5.16024745536389e-05
-4.8230616662336e-05
-1.54185826893946e-05
-3.01639068531741e-05
-1.14525847656637e-05
-3.50406475169407e-05
5.87582764026712e-07
-4.42268797720058e-05
-2.26065162045914e-05
-2.57552605137735e-05
-2.34914180297064e-05
-1.14914707539141e-05
-2.63676396824475e-05
-3.00693300136355e-06
-4.36960400345409e-05
-5.37524537709575e-05
-5.52772843310643e-05
-3.23767077965594e-05
-2.63027119110884e-05
-3.1764644684311e-05
-1.23106146090661e-05
8.1581164858172e-06
-3.82826142280526e-05
-4.21230991753352e-05
-3.256183565907e-05
3.9330392124551e-06
-4.35428695721095e-05
-1.72554025035087e-05
-4.33528517611253e-05
-2.52097454734947e-05
-3.63563862789847e-05
-2.50671756914991e-05
-1.58227870931754e-05
-4.17716811272705e-05
-3.37983059888685e-05
-3.33684293930837e-05
-1.58857032729691e-05
-5.75181928334933e-05
-4.84580442122539e-05
-7.98759725924041e-06
-3.11114294318666e-05
-3.2986053939201e-05
-5.46034203735137e-06
-1.49215231265366e-05
-2.35380864390071e-05
-1.65760779483401e-05
-2.03270139633244e-05
-5.63966369902673e-05
-3.35373068587805e-05
-5.01306632042151e-05
-2.98392930635848e-05
-3.40346166180027e-05
-5.2329232073189e-05
-1.01709511893852e-05
-3.79979879831266e-05
-2.90754410714976e-05
-3.05314850364239e-05
-2.38612154010001e-05
4.92772229720519e-06
-2.23169263026913e-05
-3.21534229570053e-05
1.51776904603235e-06
-4.76966090148169e-05
-1.47212107817206e-05
-1.37489517767999e-05
-1.18683444427574e-06
-2.00072171026628e-05
-5.75454905967458e-06
-3.98206225604172e-05
-2.70163044298255e-05
-6.49304001873875e-06
-2.16370778996685e-05
-3.29786321342251e-05
-4.45280051246761e-05
-1.4422879120013e-05
-1.14489208049018e-05
-2.21619308583922e-05
-2.86138011772687e-05
-4.13098580089037e-05
-1.82480365643082e-05
-1.42616382572671e-05
-2.15059361758117e-05
-5.48321696920325e-05
-1.60125682576118e-05
-3.14005321898809e-05
-3.05723957494368e-05
-2.19156682337035e-05
-2.6252181817816e-05
-2.40209043204683e-05
-3.7559570450231e-05
-4.39059760937498e-05
-2.00968365001956e-05
-7.87873975890463e-06
1.27364158590443e-05
-1.40378465532582e-05
-1.7335430894848e-05
9.20579067260625e-06
-8.17846348197723e-06
-2.02642219608441e-06
-2.49260501724116e-05
-1.09044170423212e-05
-3.95748596563891e-05
-5.4091798879607e-06
-4.9473967114377e-05
-4.44025874112405e-05
-8.38309561459668e-06
-8.97843283031906e-06
-5.1335047627659e-05
-4.14653549987314e-05
-6.32638645462564e-06
-3.52580239638018e-05
-2.40660222447791e-05
-2.61552671905603e-05
-4.93735694218759e-05
-6.70937780165626e-05
-6.32644181579545e-05
-5.40152847217345e-05
-1.66118922731317e-05
-3.107104219972e-05
-2.4923823699212e-05
-3.53801326317667e-05
-3.1408097516172e-05
-4.12422858624535e-07
-4.97019096612513e-06
-3.02768395673832e-05
-1.47675832121712e-06
-4.96424381088741e-05
-3.14987568672728e-05
-6.85713514726119e-05
-1.4276001330889e-05
-2.25013495326583e-06
-3.74966548071975e-05
-3.35466058590562e-05
-1.61095474005287e-05
-3.71591875561962e-05
-1.80230373354384e-05
-3.85809396587265e-05
-3.49836472510546e-05
-4.3112272828987e-05
-1.58001103700379e-05
-3.60432299032991e-05
-4.89212205708671e-05
-1.63812444702412e-05
-3.74960305819327e-05
-2.08755748335017e-05
-2.57668850123726e-05
-6.15465540982122e-05
-3.26637487825005e-05
-2.69113263215063e-05
-4.31489550360104e-05
-2.47841608564792e-05
-4.52382367295459e-05
-4.20871123881513e-05
-3.86153703863571e-05
-5.38204559532563e-05
-8.70166713677775e-07
-8.37434595884775e-06
-2.43579925672583e-05
-4.59397505663508e-05
-3.61947489749633e-05
-2.36678572954127e-05
-1.25992480489033e-05
-4.06585032656577e-05
-3.36715450165127e-05
-1.59119881633112e-05
-6.40822264913171e-06
-3.69637503382361e-05
-2.46829048247885e-05
-2.3850444210161e-05
-2.34748169798198e-05
-3.55624488321013e-05
-8.40844671209066e-06
-1.80194071944111e-05
-6.31052213055344e-05
-9.44233003706594e-06
-3.24378530549764e-05
-3.75495381356955e-05
-4.85841767402722e-05
-3.03865289602707e-05
-4.40820109188517e-05
-4.68557561873464e-05
-2.82132471219764e-05
-1.24902900382554e-05
-1.6492728840759e-05
-4.07601989592394e-05
-3.83670459975513e-05
-3.21980396118012e-05
-3.85947563250586e-05
-1.83390612077963e-05
-1.90530640100025e-05
-2.22498436766092e-05
-1.05536616559564e-05
-2.65639456336262e-05
-3.36099304065792e-05
-3.2616669953543e-05
-3.75879519674076e-07
-4.06474173086399e-05
-3.08374426804273e-05
-2.25195440157393e-05
-1.18689670277182e-05
-9.64403382159375e-06
1.17364097691786e-06
-3.17850433189293e-05
-3.93052282814259e-05
-4.89013251057569e-05
-3.77417041836973e-05
-2.97565476389753e-05
-3.41325108422151e-05
-2.63754742370437e-05
-2.27812912234114e-05
-4.20953421841783e-05
-3.98444684616744e-05
-1.58640201264577e-05
-3.10877828917817e-05
-1.92433451383203e-05
-1.57660209308426e-05
-4.99716529151055e-05
-3.38231624313525e-05
-1.50711807501053e-05
-2.88256578469895e-05
-4.94885518346792e-05
-3.70572598898447e-05
-2.9142711091723e-05
-3.21039856906446e-05
-2.24986115081156e-05
-4.462905843421e-05
-1.75332790322283e-05
-4.19759552015745e-05
-3.19971337563197e-05
-3.92320205454117e-06
-2.10231971018931e-05
-4.30442796048992e-05
-3.31551223287804e-05
-5.48441159970492e-05
-4.03267036617701e-05
-3.69066140351604e-05
-5.79678309732787e-06
-2.87745404880846e-05
-2.56299965872047e-05
-1.87604774331686e-05
-6.51739884810215e-06
-3.83054507575086e-05
-9.57296182009585e-06
-4.5656019064313e-05
-2.58416766594077e-05
-1.61256299825423e-05
-5.37212965260483e-06
5.74622612120868e-06
-2.02973519179885e-05
-5.63101475658045e-05
-2.03382497371408e-05
-1.40107670459773e-05
-4.69769011323684e-05
2.62684583518766e-06
-3.00540204926297e-05
-3.46305097971737e-05
-2.47116371554971e-05
-1.30821155039344e-05
5.70260985673729e-06
-7.06217452758312e-06
-2.82291046920062e-05
-3.10848213933984e-05
-6.71334646530778e-05
3.13482228671507e-06
-4.47684419242451e-05
-2.43680652425264e-05
-4.3462362946049e-05
-1.23584730764022e-05
-3.95021017982846e-05
-1.28252001022429e-05
-4.51041589173064e-05
-1.44991213916991e-05
-2.10754656687127e-05
-1.17831544589764e-05
-4.0862574773762e-05
-3.05697507525032e-05
-3.41078538755216e-05
-2.92630520323641e-05
-5.85824685605847e-05
-2.76485634428699e-05
3.52371365858081e-09
-3.56633971798077e-05
-3.64299276758451e-06
-9.89391476002352e-07
-3.75436027652296e-06
-3.18077459908986e-05
-1.80054573012534e-05
-4.46582017423954e-05
-9.72775786247395e-06
-3.71613870766445e-05
-5.19214678444084e-05
-4.85976201807872e-05
-6.21695637345294e-05
-4.347131742481e-05
-3.31042450923837e-05
-2.10886162122942e-05
-1.99362483636035e-05
-8.95807390638048e-07
-5.73601412302156e-05
-3.48623754104098e-05
-3.47280804154002e-05
-2.46098013671561e-05
-6.8038268768779e-07
-3.80289084037696e-05
-2.58669935960378e-05
-2.73572631277438e-05
-2.73226332924218e-05
-5.6103570033827e-06
-2.74881365450303e-05
-3.97892766715915e-05
-2.89973145849628e-05
-1.8821900194871e-05
-1.95863975464185e-05
-5.46866728254882e-05
-2.91607837112996e-05
-4.15133972584901e-05
-3.60008090783855e-05
-3.58954706982982e-05
-7.75816748359995e-06
-5.01993706321375e-06
-3.91666661144556e-05
-1.01953254412971e-05
-3.75023777380537e-05
-2.69853090844286e-05
-3.16616732741753e-05
-3.63185641466121e-05
8.33721592553266e-06
-2.08265946085229e-05
-2.08109827143354e-05
-4.1464346439828e-06
-1.32551494193052e-05
-6.96520968993514e-06
-2.45548797506896e-05
-2.72908173738479e-05
-5.26364621007066e-06
-1.35062197943622e-05
-5.2846508981963e-05
-1.72567345265413e-05
-4.64299026188765e-05
-8.95037233499225e-06
-1.90597451090252e-05
-3.43443127936332e-05
-3.685116301806e-05
-4.30315708079329e-05
-3.0723805558747e-05
-1.13800306653473e-05
-2.65250742553976e-05
-5.51470776350917e-05
-3.84650324800916e-05
-2.25780909702573e-05
-2.87894960451507e-05
-1.41521883807728e-05
-1.75837808045006e-05
-2.31170296612999e-05
-1.74167332925454e-05
-8.86698652615501e-06
-2.97926719248721e-05
-1.81983766220627e-05
-6.29431407652242e-05
5.95166905230543e-06
-2.53060026680266e-05
-1.1735560749255e-05
-2.48314293321573e-05
-2.16570365694377e-05
-3.03835719671597e-05
-2.99929070238488e-05
-1.05585391056634e-05
-3.42214683014346e-05
-2.86138270990619e-06
-7.87042734826352e-06
-3.01369544124652e-05
-3.02622454203307e-05
-6.74084283846211e-06
-2.30222614768214e-05
-3.50371199072639e-05
-5.8232257045207e-05
-4.23600815017118e-05
-3.45072981275128e-05
-7.89231387847073e-05
-5.65530146480585e-05
-1.82739947865023e-05
-1.75361073533201e-05
-4.96897699402327e-05
-2.27936626562319e-05
-8.58669552039577e-06
-5.38274497823054e-05
7.32840483950079e-07
-2.30385460669272e-05
-6.13916353556877e-06
-2.56100590914045e-05
3.09187115191278e-07
-1.91022837896802e-05
-3.39317838320312e-05
-3.79693505084192e-05
-3.21039194599951e-05
-1.68154655172426e-05
-7.93956472218988e-06
-4.11633634136763e-05
-2.97552995388643e-05
-5.11732223608048e-05
-9.19675406300443e-06
-7.40510641284669e-05
-2.58409409936077e-05
-2.28922686961177e-05
1.52370092790824e-05
-7.25471801206431e-05
-6.79135179299322e-05
-2.83201460974964e-05
-3.83664075348189e-05
-3.42721636288881e-05
-9.14881906765545e-06
-7.64019523219114e-06
-5.53822223490068e-05
-4.2478117665185e-05
2.80010539056868e-06
-4.04919981955115e-05
-2.40089991909919e-05
-2.22574295006822e-06
-1.20395567419203e-05
-2.42500793310093e-05
-2.7581347790336e-05
-6.93432636430419e-06
-3.44652102528705e-05
-3.05824126015296e-05
-5.62067188755169e-05
-4.98549317828865e-05
-2.279965318556e-05
-8.74885698071409e-07
-1.21208254092115e-05
-2.53520556009105e-05
-3.91022806002631e-05
-3.58094390941801e-05
-2.99886923342047e-05
-5.50848110761813e-06
-3.54665509162836e-06
-4.99943080831499e-05
-3.75811712264086e-05
-1.93928703575704e-05
-4.08349870159144e-05
-1.4611675376325e-05
-1.23439355263659e-05
-2.73679905277746e-05
-1.13937917862002e-05
-2.70318171892143e-05
-4.4617939256581e-05
-3.09220972406761e-05
-3.80528221641253e-05
-4.47747921699747e-05
-2.83364289736716e-05
-5.97872864704609e-05
-2.78981283735787e-05
-2.14141215780653e-05
-5.80290396165017e-06
-1.14781512244899e-05
-3.83195336575105e-05
-2.68031420482921e-05
-1.9351211324157e-05
-4.24304910053329e-05
-7.50038285738646e-06
-2.71488624220111e-05
-6.67242076585832e-06
-6.96367222428319e-06
-4.17584941358955e-05
-5.15138312885917e-05
-1.31258715274684e-05
-2.80961686453294e-05
-2.46332911316571e-05
-1.39659287139304e-05
-2.31110210622355e-05
-2.59751888260184e-05
-4.6975842932936e-05
-3.40665532112663e-05
-2.73520380045951e-05
-4.64228726338857e-05
-5.33049480804145e-05
-2.45863515069643e-05
-4.34887203053413e-05
-1.38770496247244e-05
-8.63460421399677e-06
-2.35600941085178e-05
-3.07817814974855e-05
-1.42168632823777e-05
-2.35174805936149e-05
-4.27887767148507e-05
-1.2202845272594e-05
-6.35315587441431e-06
-1.07076066755078e-05
-3.01864911223703e-05
-3.54847518057513e-05
-5.11250378906335e-05
-6.88038277533446e-05
-2.43716088360115e-05
-3.75108539098107e-05
3.93221065758097e-06
-3.61027602389977e-05
-5.00681765950588e-06
-1.6447690810537e-05
-6.75540180734624e-05
-8.84529064878896e-06
-4.39311747074151e-05
-6.47368041436352e-05
-3.51147916991405e-05
-1.33416828510127e-05
-1.72843370380229e-05
-3.6416456494885e-05
-4.63106200895781e-05
-4.00702450316074e-05
-3.57581234057257e-05
-2.56008092976814e-05
-5.78891811674174e-05
-6.01227796750983e-05
-4.7066332610804e-05
-2.43487540988496e-05
-1.88413299296449e-05
-9.08696836085153e-06
-2.62932770981866e-05
-3.79091627718742e-05
-6.08998274804e-05
-2.18953160271076e-05
-2.89526272526391e-05
-4.43323500511407e-05
1.06664790795666e-05
3.69023148544779e-06
-5.7927313758529e-05
-2.66905059749337e-05
-6.27295536668792e-05
-4.69372106003326e-05
-2.03417153467573e-05
-3.27479598912028e-05
-7.26350301658114e-06
-4.52174554134527e-05
-7.31841296782485e-06
-2.4178075855195e-05
-5.00861382083444e-05
-2.22082041155201e-05
-7.47349156879906e-06
-5.72331951839125e-05
-1.43358047713124e-05
-3.62037470201613e-05
-2.30283451175896e-05
-5.71873518824542e-05
-4.66787797073594e-05
-4.7584760782882e-05
-2.0707690715361e-05
-1.0960425089352e-05
-3.28796891472322e-05
-3.8955478495706e-05
-3.20099752468459e-05
-5.78871027709363e-05
-3.80323556129262e-05
-2.89917891308824e-05
-5.06609270538971e-05
-5.45048349745536e-05
1.54451100805552e-05
-4.07154173019876e-05
-4.27130150267755e-05
-1.76345377380402e-06
-3.99828620780441e-05
-3.80256832582894e-05
-1.86731177534053e-05
-4.00178505399248e-05
-1.05761102557892e-05
-2.11589615254719e-05
-2.46843646969597e-05
-1.75732175022209e-05
-4.52213115640464e-05
-1.12649515235472e-05
-1.96430499641964e-05
-5.32461734433331e-05
-3.9671539057485e-05
-3.35141630854723e-05
-2.16024911456196e-05
-2.0790050932434e-05
-2.31979956154212e-05
-4.44186195950358e-05
-5.5491596701182e-05
-3.14740961302313e-05
-3.53595958723431e-05
1.75804185409688e-06
-1.91736887696013e-05
-3.34496646289768e-05
-2.76828091799893e-05
-5.65103162128206e-05
-3.79570344200047e-05
-2.17288048720797e-05
4.79705599573665e-06
-4.04031309928754e-05
-6.70085466361339e-05
-3.05053686182107e-05
-2.31333272961205e-05
-2.54686260759399e-05
-4.14675444915772e-05
-2.53648858578434e-05
-5.17854589433866e-05
-4.20734170324624e-05
-4.81546736860762e-05
-1.56281343836962e-05
-9.45664264614009e-06
-5.94692614117492e-05
-3.95635552537969e-05
-3.57845726927817e-05
-3.92028944628045e-05
-4.76878790152388e-05
-3.2762994937915e-05
-6.135703620633e-05
-2.32533990566957e-05
-2.02469523820563e-05
-4.36993876344031e-05
-7.75762789409544e-05
-4.13625053230283e-05
-1.60583927958499e-05
-3.71564497355705e-05
-7.95334402138392e-05
-1.62702262972225e-05
-3.22413354417132e-05
-1.38707102053555e-05
-8.76907080252173e-06
-2.75954414076376e-05
-4.19915985644355e-05
-3.10823511775305e-05
-3.07181158418756e-05
-4.6798368179204e-05
-4.55766459392614e-05
-1.60326141529009e-05
-2.30312959754103e-05
-5.92894254204753e-05
-2.33082595556409e-05
-2.93887564642942e-05
-3.51033798234089e-05
-2.54903529176295e-05
1.07522203485667e-05
-2.41864217384725e-05
-2.97806704484562e-05
-2.25486045494965e-05
-2.85157905086207e-05
-4.53243561096609e-05
-4.06600682608298e-05
-4.65507273061425e-05
-4.22258030993427e-05
-1.05072456961984e-05
-2.89834758809888e-05
-3.64495930264652e-05
-2.1766115161591e-05
-5.02333443489333e-06
-3.60495000086799e-05
-3.42531307599158e-05
-2.10753150326996e-05
-1.62815354743253e-05
-4.1268175885535e-05
-1.22454875684323e-05
-2.07738033494354e-05
-1.67371855010181e-05
-8.25035747086748e-06
-1.73372677005209e-05
-2.88469126601078e-05
-4.5120865457237e-05
-9.20662294555501e-06
1.09415335930043e-05
9.16167674865748e-07
-4.70414447294257e-05
-1.77681820538011e-05
-3.49857836984483e-05
-7.96411137149162e-06
-2.4405761376401e-05
-5.22600756453398e-05
-1.71201839679025e-05
-1.5881444833674e-05
-2.08448408069562e-05
-7.0111408639885e-05
-5.72079254672366e-05
-1.80983277824966e-05
-1.49880099683372e-05
-4.65887995480134e-05
-1.45110727987526e-05
3.81590220816251e-06
-5.2972816863061e-06
-6.51090162405022e-06
-1.57660293591559e-05
-2.46722917775191e-05
-3.61943197493123e-05
-4.13322249609539e-05
-1.26669370148421e-05
-4.06821111165404e-05
-2.04035568913289e-05
-1.10146431189996e-05
-6.05278672828405e-05
-3.64664828953633e-05
-2.48563704164492e-05
-1.19542453106713e-05
-3.2142697344159e-05
-2.26713924042982e-05
-2.33977194345708e-05
-2.9238520212773e-05
-2.5126145776201e-05
-2.07998323800277e-05
-1.7178499489746e-05
-2.12574174658083e-05
-6.13528174323578e-05
-2.48010157988177e-05
-3.44185833078278e-05
-3.5474998475383e-05
-3.05183521671615e-05
-1.99539007520391e-05
-2.08361860388868e-05
-3.48977481348566e-05
-2.64692664181761e-05
-1.68080750646669e-05
-3.48327150552582e-05
-2.13606642173468e-05
1.49201735221562e-06
-3.73546416883373e-05
-2.33302685017512e-05
-2.98868497437978e-05
6.04494069003709e-06
-2.17716877432376e-05
-5.08211176920687e-05
-5.003282099469e-05
-1.973499524016e-05
-5.65144304229732e-05
-3.71613682353582e-05
-3.91234281499394e-05
-4.24560723395706e-05
-4.21957089804851e-05
-5.67073685954994e-06
-1.19968885401685e-05
-3.29383142831274e-05
-9.80682310292951e-06
-3.55695003136696e-05
-4.03506906488189e-05
-1.63903356702251e-05
-9.12136484813632e-06
2.91204300910412e-06
-3.2829526016986e-05
-2.09113006258897e-05
-3.13074099551955e-05
-7.36157115554299e-06
-4.23056688471555e-05
-6.08085879199162e-05
-3.89638694144264e-05
-4.37977758093923e-06
-9.14832508136971e-06
-2.94495253937748e-05
1.45676467852866e-05
-5.40885707215093e-05
-4.80952343885871e-05
-8.69127832811456e-06
-2.05481671553977e-05
-2.33262076899212e-05
-3.26197972738962e-05
-2.62235022087597e-05
-4.80945246973988e-05
-3.50833681681809e-05
-2.17763023778982e-05
-5.03644810436997e-05
-2.227103845809e-05
-2.81765199514791e-05
-2.75340353586306e-05
-4.51237618577081e-05
-5.91921025816204e-05
-3.79354583463005e-05
-3.83140089063239e-05
-4.19010429315518e-05
-1.33862438512644e-06
-4.89368347970378e-05
-1.84681927907784e-05
-1.9325124062735e-05
3.9952341648614e-06
-2.39451175298016e-05
1.02998790376444e-05
-2.69616518005794e-05
-4.37701257560052e-05
-3.6402247383107e-05
-5.3914852519968e-05
-6.78582350576288e-05
-5.66502529637798e-05
-4.73478473232501e-05
-1.83468345060285e-05
-5.1570493450748e-05
-1.36803954885823e-05
-1.75849216218167e-05
-2.61722857611179e-05
-3.66878660302085e-05
-3.26699443423951e-05
-4.7037564489849e-05
-2.60803594802245e-05
-1.54831357097265e-05
-2.42977167011202e-05
-2.39283098757229e-05
-4.25868939001283e-05
-4.40339497684929e-05
-3.06466451722272e-05
-1.84117737583662e-05
-3.60872026298797e-05
-4.19873805937851e-05
-2.05024913132069e-05
-1.90823341296683e-05
-4.3849616071912e-07
-2.1431579059251e-05
-6.36098028017993e-05
-1.14888952478434e-05
-1.3329920547581e-05
-7.8877380000742e-06
-4.30846846151675e-05
-4.16696174836962e-05
-5.06252558183917e-05
-1.07899556401009e-05
-2.93311497726498e-05
-2.4932772987129e-05
-3.69578521035469e-05
-4.03188747665683e-05
-3.7734492210566e-05
-2.46735554255308e-05
-1.65010723133569e-05
1.04272560359288e-05
-6.71666198437902e-06
-1.18211013345239e-05
-3.96673820158885e-05
-6.54533843790503e-05
-2.8400218594542e-05
-7.07257599787608e-05
-1.61078961293807e-05
-2.12684245820613e-05
-2.73914166662594e-05
-4.24785349914329e-05
-1.92971502284081e-05
-2.66620708162446e-05
-2.13831694221874e-05
-3.86280521232991e-05
-4.24784921819847e-05
-7.07828044581565e-05
-1.65085686483797e-05
-3.07686763426332e-05
-1.10600782805182e-05
-2.79981318013131e-05
-4.86808529553231e-06
-5.12986373251891e-05
-4.48090628818397e-05
-2.96112910430274e-05
-1.61799998731025e-05
-5.24038476348663e-05
-2.52128006456745e-05
-3.68967605566409e-05
-5.40356071053628e-06
-1.38638064370411e-05
-4.91375456002418e-05
-4.01537188173189e-05
-3.24801163499546e-05
-3.95877110874355e-05
-7.10512999356709e-06
-4.32503914894673e-05
-4.73480238595645e-05
-5.63254671563187e-05
-2.64375700365781e-05
-2.33259943415824e-05
-1.21057473825473e-05
-2.66114629811956e-05
-1.76083672176341e-05
-2.53405982963409e-05
-6.11763218056239e-05
-5.18868854354319e-05
-4.5296564853783e-05
-3.5222670333219e-05
-1.26815550394064e-05
2.75529368449394e-05
-1.4705283015388e-05
-2.74281238300819e-05
-7.01838905479499e-05
-4.6438105987173e-06
-4.85187999083156e-06
-3.65378248143745e-05
-2.92512695710266e-05
-3.52548950554456e-05
-3.25136664969143e-05
-4.4582530281989e-05
-3.45216582374566e-05
-1.7687253184009e-05
-1.3967022958988e-05
-2.38972212241793e-05
-3.74931779851883e-05
-3.60506505463965e-05
-4.31201584584148e-05
-3.86702889372371e-05
-3.74816925698395e-05
-3.33457781628426e-05
-3.02759316754455e-05
-5.18741712064322e-06
-1.48349706654768e-05
-3.5170101843046e-05
-6.01782182631509e-05
-1.32759091728327e-05
-3.96356402022234e-05
-3.60225963647358e-05
-1.28367591700892e-05
-1.37820385775012e-05
-3.46548902030134e-05
-5.75565946553436e-05
-5.04274912304734e-05
-4.13993196351106e-05
1.13378158034347e-07
-2.77562140964753e-05
-3.92829227000982e-05
-2.25036701656689e-05
-7.48844894937421e-05
-4.14728674622301e-05
-5.77270835103567e-05
-2.72419212651929e-05
-2.72221841347e-05
-1.97072909173421e-05
1.0306923354611e-05
-5.5811262266488e-06
-1.83733452541221e-05
-2.28424945787385e-05
-1.94425564616361e-05
-8.87079588589085e-06
-4.33407637807582e-05
-3.16487454902729e-05
-9.80759135817291e-06
-1.6812186881051e-05
-1.62040770947458e-05
-5.46256543143053e-05
-2.36710957500813e-05
-3.31463444738178e-05
-4.38144751658353e-05
-4.64977012704187e-05
-5.40234751385799e-05
2.88563111876468e-06
-2.27954418427709e-05
-1.01135240088217e-05
-3.29313340229122e-06
-1.16558288320541e-05
-5.81644469316744e-05
-5.16585845960023e-05
-3.62653958399812e-05
-2.8989445072553e-05
-4.86434508441455e-05
-1.65358299726598e-05
-4.05371759326053e-05
-1.81848758280584e-05
-2.19653333076278e-05
-4.10486821229108e-05
-3.78344492813955e-05
-7.25587242147396e-05
-1.65016393441309e-05
-3.74201820210197e-05
-4.37612685553137e-05
-2.24621061317297e-05
-4.82588286958232e-05
-2.00347721661221e-05
-2.56440506363013e-05
-2.26604748987929e-05
-2.91186058904329e-05
-4.09602100857407e-05
-1.60644807439054e-05
-3.41663388286326e-05
-4.47820836225319e-05
2.11619528021036e-07
-4.04785082762233e-05
-3.20248824299941e-05
-3.52187607702572e-05
-1.55406066560275e-05
-3.8078121424781e-05
1.5275321581814e-05
3.80387495164674e-06
6.25954133159493e-07
-4.77995204885398e-05
-4.48567662929929e-05
-3.69363933385504e-05
-3.35954402110422e-05
-3.92729793160075e-05
-5.08681175875661e-05
-2.03057738860907e-05
-2.67901345854145e-05
-2.31496702768335e-05
-5.81358152661365e-05
-2.31329960501466e-05
-4.56618079009262e-05
-2.00140844664007e-05
-2.5789176343289e-05
-3.34094396607548e-05
-2.64029951838775e-05
-5.43100352340501e-05
-1.67292126116189e-05
-3.15130079754624e-05
-1.56753632952754e-05
-3.21182099241615e-05
-2.56055920838019e-05
-4.31628542589297e-05
-4.95801732915866e-05
-4.75243660842289e-05
-2.28328240016889e-05
-4.61662114430614e-05
-5.785604072169e-05
-1.32438228063268e-05
-6.43250892025495e-06
-2.57285295027794e-05
-4.31590306783874e-05
-2.97720390299417e-05
-3.8562658013322e-05
-2.60363852612777e-05
-2.25758475005235e-05
2.98314398966357e-07
-3.17246203225532e-05
-3.31408224600403e-05
-1.48183627691498e-05
-3.29371836631167e-05
-4.6351419412589e-05
-6.50627688985149e-05
-7.36085369365388e-05
-7.05451930601895e-05
-5.99555633645543e-05
-2.06502146571322e-05
-3.35749642149937e-05
-3.49771224729114e-05
-1.89782746215568e-05
-4.57670282159098e-05
-2.65584591332027e-05
-1.95653556195562e-06
-2.3834047259617e-05
-3.70517047152832e-05
-2.76182463488669e-05
-1.99035143813085e-05
-3.10450254153323e-05
-2.84368618124983e-05
-3.49027954130663e-05
-4.50419355788205e-05
-2.19126389300085e-05
-2.77150308164586e-05
-5.98035902631223e-05
-2.19245293507075e-05
-3.62957960891585e-05
-2.26044795038297e-05
-5.60201443162923e-05
-3.34479308284583e-05
-5.92736887769803e-05
-4.79214456662294e-05
-4.70644989313914e-05
-2.80536992199494e-05
-2.04098910928329e-05
-3.98335783844711e-05
-6.95903618409566e-06
-2.64434106349557e-06
-1.55547518917498e-05
-3.06519785542177e-05
-2.3925965842397e-05
-1.89966184445121e-05
-3.19027177450792e-05
-1.36465936723163e-05
-1.63698541737546e-05
-5.86372807198606e-07
-3.56883113708308e-05
-1.57328824089968e-05
7.66243555186956e-08
-3.01409599064346e-05
-3.48041182844461e-05
-1.22148559123983e-05
-4.98242914464126e-05
-3.01731354673014e-05
-2.55648139151264e-05
-3.4957286039483e-05
-4.07045816834303e-05
-4.79445556027565e-05
-5.12846014996113e-06
-4.41768973957044e-05
-1.43499382716829e-05
-2.39453335565506e-05
-1.74931647260406e-05
-4.86654156418126e-05
-9.98381627664007e-06
-2.04606401248605e-05
-5.5639267981554e-05
-3.60327724814075e-05
-2.48665815317508e-05
-3.13355299727978e-05
-3.09470216317499e-05
-4.11985061127576e-05
-6.65878906656477e-05
-2.94884349422492e-05
-3.07907975829654e-05
-1.69310638000104e-05
-1.97128384673975e-05
-3.26543137244994e-05
-2.576155192676e-05
-2.16416861929846e-05
-4.52616652023252e-05
-2.28270293133327e-05
-3.48966641414896e-06
-3.64472846633413e-05
-4.30451076314435e-05
-3.7684955323322e-05
-4.41870043791458e-05
-1.36681573544459e-05
-2.51594084287041e-05
-2.01639987181009e-05
-3.80946023024782e-05
-3.54573709694612e-05
-5.43863677802881e-05
-1.34432908284966e-05
-1.49071385193144e-05
-2.00324225666584e-05
-3.03929426281336e-05
-3.56385116041746e-05
-1.2950204521262e-05
-2.55799423918082e-05
-4.30995865613533e-05
-1.24910232266321e-05
-2.26211433339511e-05
-3.72502842284356e-05
-2.54020638108905e-05
-2.03959355948486e-05
-1.61800152451794e-05
-1.56899328167541e-05
-2.14739728615181e-05
-6.09104623656707e-05
-5.43143041102563e-05
-3.85347417142121e-05
-3.73731755860675e-05
-1.33551018561165e-05
-4.82316188171468e-05
-5.25206540326801e-05
-5.6776052777583e-05
5.95769077999194e-06
-1.88245994490327e-05
-2.11042789631695e-05
-3.00008073742986e-05
-1.7570334745899e-05
-3.74696132321292e-05
-1.76881020728711e-05
-5.54287242803348e-06
-4.10050004988014e-05
-5.55269103843222e-05
-1.40698137199339e-05
-2.0179837076083e-05
-2.51180061892224e-05
-4.30995005426896e-05
-2.61249207563993e-05
-2.5854405827974e-05
-2.06666169481002e-05
-2.38893556025591e-05
-2.4204366638275e-05
-1.5426512601302e-05
-3.48639362732111e-05
-1.7515455913813e-05
-4.7292692047898e-05
-2.63773020737787e-05
-4.33347595010637e-05
-5.09554536485355e-05
-4.9332193965873e-05
-2.08260040320228e-05
-3.42074465119422e-05
-1.28593394006279e-05
-3.88595395066973e-05
-1.04307027058184e-05
-2.72289790779093e-05
-4.96581671938943e-05
-4.49728326294406e-05
-3.79164612749759e-05
-3.6166238731714e-05
-2.34523537173551e-05
-3.18589261221631e-05
-3.39930162139195e-05
2.48328947834858e-06
-4.55739313757427e-05
-2.37501075547145e-05
-4.81711120576419e-05
-5.09081377013616e-05
-4.17325620537004e-05
-3.45766539152472e-05
-3.15475562764796e-05
-4.37645832537833e-05
-2.06989370980708e-05
-2.48903931059153e-05
-5.75419470720309e-05
-3.76567469889186e-05
-2.72063926502065e-05
-6.56867509328458e-05
-5.58626190370901e-05
-2.45883632108236e-05
-3.31500005532381e-05
-3.96137068358023e-05
-8.3673480087916e-06
-7.21919513861868e-06
-1.74559800572417e-05
-3.89663412340115e-05
-2.74980039804101e-05
-1.90373001260507e-05
-7.54700990843631e-06
-5.0412078008075e-06
-2.90995515942479e-05
-2.74908132712869e-05
-5.24459455532622e-05
-6.6122279354541e-06
-2.62947252829015e-05
-3.30916359664323e-05
-3.65772970933507e-05
-5.62231477145251e-05
-4.57357221711353e-05
-2.85121067240646e-05
-5.07144988979997e-05
-3.77730343378554e-05
-2.48196457352481e-05
-2.29016204913218e-05
-3.27544461251713e-05
-2.62476354104812e-05
-2.521267490913e-05
-1.01533332063953e-05
-3.40412599072674e-05
-2.07742320521841e-05
-4.16588379310963e-06
-2.42614621235905e-05
-3.09817606196733e-06
-1.01855869685651e-05
-2.85984289177638e-05
-2.59935849769165e-05
-2.83050860758144e-05
-3.48183994749626e-05
-4.52478602751172e-05
-6.63939273261923e-05
-1.68498999898765e-05
-2.12407643259571e-05
-5.23305980790575e-05
-3.95549692045853e-05
-2.87686696195495e-05
1.7716086819339e-05
-3.77017502530563e-05
-3.19693415475252e-06
-3.06219066736056e-05
-3.51418007552197e-05
-2.67894283386183e-05
-5.22953837368953e-05
-6.59701460517738e-06
-3.12021884896755e-05
-2.39747105389072e-05
6.04929013497508e-07
-9.86090083599593e-06
-1.36331681915148e-05
-9.4875438415841e-06
-9.45309866418016e-06
-5.94073355868917e-05
-4.57095460253224e-05
-2.68890830956204e-05
-9.25283614424976e-06
-2.1081889167765e-06
-3.98419180349699e-05
-2.74586756308191e-05
-1.82171037690276e-05
-3.78425609709034e-05
-4.33291322371985e-05
-1.56065880500615e-05
-3.32677878018986e-05
-2.17577497537514e-05
-1.26025513418923e-05
-4.07868629727003e-07
-2.32026668397716e-05
-1.69408808932841e-05
-1.59369887738204e-05
-4.43405712614265e-05
-1.58627883159038e-06
-3.02245943243325e-05
-8.19894336551009e-06
-1.40942124284701e-05
-5.2179397905426e-05
-1.77498925186983e-05
-4.55974438802535e-05
-4.47721367303437e-05
-3.48195459808074e-05
-2.70604761380096e-05
-2.48361924504785e-05
-1.57074753895362e-05
-3.82729037623511e-05
-2.64422911388442e-05
-5.56065501703271e-05
4.45489228703103e-06
-1.68321200887238e-05
-4.49630865486433e-05
-4.38112558075661e-05
-2.47931973639172e-05
-2.49755490787981e-05
-4.87724846151612e-05
1.45213953626938e-05
-2.43177871198314e-05
-3.4318962379096e-05
-3.16177983656492e-05
-3.8345825229898e-06
-2.6245586009491e-05
-5.29454200946883e-05
-4.04242112427121e-05
-1.10443696763441e-05
-1.4205321860394e-05
-9.26808000261701e-06
-3.08698407767455e-05
-2.48050836525092e-05
-3.11817468001851e-05
-1.32162267832269e-05
7.54396759895293e-07
-2.44989254575135e-05
-5.03709955736703e-05
-2.11962685198273e-05
-2.90298676764997e-05
-1.9134854324114e-05
-4.07936458856166e-05
-2.05803562229475e-05
-2.55945397347529e-05
-4.69678594451635e-07
-3.01898926207985e-05
-3.68484553289016e-05
-2.76065751229362e-05
-2.76327204671772e-05
-2.61133175922381e-05
-7.74746336418398e-06
-3.32049817733952e-05
-3.4634529640143e-05
-4.03639446662319e-05
-5.85015287480016e-05
-5.61422636265578e-05
-6.99795318633013e-05
-3.18889244308365e-05
-1.58259500737786e-05
-3.52223028445467e-05
-3.05022199720124e-05
-2.60822641667823e-05
-1.05384099243455e-05
-3.57099551187527e-05
-2.10677306435143e-05
-8.57854446682601e-06
-3.69494011516243e-05
-1.5745205152543e-05
-4.25446815056609e-05
-5.25028108380384e-05
-4.28136496599034e-05
-1.36752760149595e-05
-1.56647330646635e-05
3.44949821982956e-08
-3.05793774014291e-05
-1.25962765850533e-05
-4.37108331039099e-05
-9.08612282135359e-06
-1.6368547269937e-05
-3.7876923479402e-05
-2.01612219773819e-05
-2.44240236954503e-05
-2.81452351058675e-05
-5.51392935955869e-05
-1.08068002117301e-05
-3.28013620400463e-05
-3.15268765273857e-05
-2.86270282449927e-05
-3.07863587287292e-05
-2.22172606371956e-05
-2.61695286984704e-05
-3.04788691168171e-05
-3.30733810942338e-05
-2.99119882329874e-05
-2.63033930008265e-05
-3.66163135500609e-05
-1.82760040590968e-05
-3.05935964025283e-05
-4.67598430095673e-05
-3.12458457713025e-05
-2.8523413408944e-05
-2.55401277494408e-05
-3.53820383704821e-05
-3.84491460247335e-05
-5.47402953603446e-05
-4.05470878476872e-05
-3.21555596065543e-05
-5.39276744895435e-05
-4.13270115272283e-05
-2.47912373838976e-05
-1.87565258021732e-05
-4.694241003745e-06
-4.3746125360338e-05
-6.76158319561993e-06
-3.69614552087882e-05
-3.99880991852036e-05
-3.57205609775838e-05
-1.86914904862096e-05
-6.30572002593283e-06
-3.62169285573227e-05
-3.13795074238382e-05
-9.10254895445984e-06
-4.99849446818603e-06
-3.49959237488247e-05
-3.3974908489242e-05
-4.89224319706812e-05
-5.49368586543394e-05
-2.84195608787193e-05
-5.96793418074159e-05
-3.57582890869268e-05
-3.72820773754434e-05
-3.88635358050844e-05
-3.53762214924197e-05
-4.75688012047807e-05
-3.96690276778436e-05
-1.60940416615672e-05
-1.36796277497961e-05
-5.83105367248139e-05
-1.94874088924594e-05
-5.46135954642746e-05
-3.18888872816814e-05
-2.38971401732838e-05
-1.36943267160932e-05
-4.73571365989895e-05
-1.57091935798788e-05
-4.58278665761409e-05
-3.79177261218748e-05
-4.03731625210324e-05
-3.34326465020764e-05
-2.89219675693895e-05
-4.59100596564517e-05
-3.33751056675748e-05
-4.77756942608356e-05
-2.5031090455253e-05
-3.55558468707275e-05
-4.0918668696656e-05
-1.9997399691882e-05
-4.71501811249766e-05
-1.65448083028419e-05
-3.96749156610334e-05
-1.85021751794463e-05
-1.64665676985465e-05
-5.61231483666469e-05
-4.87096024350937e-05
-3.94168738796257e-05
-2.43339035111518e-05
-3.48013089834447e-05
-3.71012358717108e-05
-2.37266456588581e-05
-2.33057320851524e-05
-6.23982291848179e-05
-1.95703141544811e-05
-8.03363491656753e-06
-6.65669716068627e-05
2.123867966439e-06
-5.63627181940507e-05
-3.62448508424399e-05
-2.8774976955842e-05
-4.10714606380853e-06
-4.53483704022626e-05
-4.48960464441952e-06
-6.21537099116047e-05
-1.77538376888625e-05
-1.23766297179023e-05
-5.48917192238212e-05
-3.7454452458798e-05
-4.95800820604997e-05
-9.65017376691215e-06
3.32256150878008e-05
-3.64304552026157e-05
9.98477935674572e-06
-2.11624708605042e-05
-2.57489717927892e-05
1.0000854064702e-05
-2.90349503173826e-06
-2.87685897078344e-05
-3.77562577353621e-05
-1.08671560725253e-05
-3.72260505191341e-05
-3.86315330055723e-05
-4.29772706589577e-05
-3.64457330941687e-05
-3.63598091348028e-05
-1.69046725020725e-05
-6.62216541658549e-05
-2.41190937025518e-05
-5.12372011700336e-05
-2.54179849723418e-05
-2.77195028933392e-05
-4.30875681833465e-05
-4.64042083565207e-05
-4.07045941331807e-05
-1.61210054214388e-05
-1.86551595252213e-05
-2.6500965101753e-05
-4.00405520564928e-06
-8.22667923590786e-06
-3.29757852164315e-05
-4.21600767539484e-05
-1.80730770216673e-05
-6.10525762813071e-05
-8.79482678728287e-06
-2.76981772283801e-05
-4.07938523300716e-05
-2.82882602047439e-05
-3.56045155014127e-05
-2.92913018697491e-05
-1.20415806292996e-05
-4.50460462536659e-05
-2.58662776259659e-05
-4.69758163079171e-05
-3.79411456861541e-05
-2.66448305187616e-05
-3.57068258436974e-05
-5.2486021768217e-05
-3.92855269019526e-06
-8.26744062469022e-06
-1.67430144961765e-05
-2.30219238025315e-05
-2.27739230789973e-05
-1.10029626435766e-05
-2.72255272206923e-05
-4.24662525095205e-05
1.78780300114966e-05
-4.55501169135159e-05
-2.75485134680323e-05
-3.34850634205314e-05
-3.17308158785886e-05
-2.15887662529937e-05
-2.10765414721381e-05
-5.08475852140437e-05
-1.04199287912629e-05
-5.14291768865786e-05
-3.11746073919746e-05
-3.06822855326558e-05
-3.03825871304638e-05
-2.17824607056006e-05
-2.54549057669001e-05
-2.4695321228366e-05
-5.2544853073931e-05
-2.76320508587578e-05
-5.54864553448053e-06
-4.53962466544275e-05
-5.7878467684086e-05
-1.23187706731118e-05
-3.55159865995833e-05
-2.98038639662587e-05
-8.73404329300211e-06
-3.23286323823627e-05
-2.33747544970086e-05
-4.05399237346154e-06
-2.51701805827871e-05
-6.75634197103563e-05
-2.35856043461812e-05
-3.61191306460839e-05
-1.70671059262789e-05
-2.38020192800611e-05
-3.34158702561166e-05
8.33931114426684e-06
-2.75974031426735e-05
-5.35644688192081e-05
-3.52095078817807e-05
-1.41037322919132e-05
-1.18378424480331e-05
-4.35532107555147e-05
-3.8310612616859e-05
-2.00845786001176e-05
-3.91824517224379e-05
-5.5555528658343e-05
-1.28212712750163e-05
-3.33760586724538e-05
-3.94642732774195e-05
-2.45133625856999e-05
-2.15697820652992e-05
-3.83913490113092e-05
-4.00115393128206e-05
-3.43678173755023e-05
-1.27138051885235e-06
-5.95408729820378e-05
-1.64062958588783e-05
-1.96064490574977e-05
-2.81627686459005e-05
-2.79751382054982e-05
5.34802516590872e-06
-1.88168908587068e-05
-3.75282703775941e-05
-3.43243724682998e-05
-2.9114679276171e-05
-4.55046339076105e-05
-3.01732003359429e-05
3.58254813624075e-06
-3.17253165054514e-05
-1.89335131478514e-05
-2.7483915831079e-05
-3.93307572920414e-05
-1.84453856186172e-05
-1.70455400106203e-05
-2.17229497751618e-05
-1.79523311440739e-05
-4.45487359249732e-05
-3.58855376475042e-05
-4.45631783556627e-05
-2.0267285445664e-05
-2.54730697867797e-05
-2.70391859670969e-05
-4.55500121675484e-05
-2.97213267311329e-05
-2.62695204597766e-05
-5.1848059168796e-05
-2.13244034773566e-05
-4.4648598216405e-05
-2.39124791322987e-05
-4.93961537653804e-05
-5.45145076614063e-06
-4.04699040032806e-05
-4.03212007596497e-05
-2.72195869668976e-05
-3.01789665832559e-05
-5.27667586371704e-05
-1.84905871975974e-05
-6.68399034502402e-06
-3.01846941607482e-05
-1.6263694851984e-05
-4.3754182028951e-05
-1.68772630698971e-05
-3.14472803829048e-05
-3.38532007088824e-05
-2.27957126190872e-05
-4.57423720925432e-05
-2.55695378816959e-05
3.11046519253754e-06
-3.84015719751024e-05
-3.06471844156938e-05
-3.42612573988978e-05
8.94438689112739e-06
-4.5465242032904e-05
3.4860019861338e-06
-1.29699226693139e-05
-1.83570149860119e-05
-2.06593795821999e-05
-2.89776589897866e-05
-2.07812254897053e-05
-4.21535631713923e-05
-2.44887520854846e-05
-4.52358575298702e-05
-1.24535941561896e-05
-3.81969997119801e-05
-4.61879621753916e-05
-2.47862440155951e-05
-4.29971841383324e-05
-4.37343655727745e-05
-2.94143266620312e-05
-3.19321821802011e-05
-5.10200560089534e-05
-2.48621423819005e-05
-3.83062814018235e-05
-3.57969956456155e-05
-3.7290714484872e-05
-9.84032326978572e-06
-3.70159903940912e-05
-1.42934011358634e-05
-1.30430826702328e-05
-7.10498043609807e-06
-7.57070873375481e-06
-4.58306680753304e-08
-1.1221848644709e-05
-2.26771347411455e-05
-2.82039364648453e-05
-3.02306814842459e-05
1.34436686111755e-05
-3.5347025029516e-05
-4.27631175163672e-05
-3.62253626914171e-05
-3.069231417849e-05
-3.18474832720337e-05
-2.61919227254689e-05
-1.95045035937833e-05
-4.23934505283336e-06
-3.21364532631265e-05
-6.13505807476808e-05
-4.99221199341516e-05
-2.83767750927052e-05
3.46842487358551e-06
-3.22912797089467e-05
-3.09402049474097e-05
-2.51485336485322e-05
-5.28647684360346e-05
-5.64437065161748e-05
-3.1268356149495e-05
-3.7262767839569e-05
-3.55079884624652e-05
-2.98867344132889e-05
-2.26585802606472e-05
-4.56351770912811e-05
-4.62729596817656e-05
-3.29016427255215e-06
-2.91199513312465e-05
-5.09144542388588e-05
-3.18947116888311e-05
-1.21378058303721e-05
-1.97417170485969e-05
-1.37620270470737e-05
-5.47671438641123e-05
-1.58519967763669e-05
-6.95229110683172e-06
-8.92344404111769e-06
-4.57318558408256e-05
-2.27490686456513e-05
-1.50173368687785e-05
-2.22288923478329e-05
-1.91113867507612e-06
-4.61012474145307e-05
1.55016024737936e-06
-1.46613410806035e-05
-3.98654932870972e-05
-2.08161209577366e-05
-4.0913295916771e-05
-3.92386555973529e-05
-6.48531945138564e-05
-2.2330328252512e-05
-1.05217424389635e-05
-4.33343641964753e-05
-1.52094739918239e-05
-5.11391196388744e-05
-1.39550024153095e-05
-1.59211311421952e-05
-3.21142413871812e-05
-2.12886231868487e-05
-2.30154165451053e-05
-3.76895411509989e-05
-2.08730971307664e-05
-2.8831933529756e-05
-8.78014855610517e-06
-1.61495257415818e-05
-3.3472306630639e-05
-3.26251328101657e-06
-4.73441133401944e-05
-3.81877008234231e-05
3.23096765936444e-07
-2.22238097391989e-05
4.32300405331816e-06
-4.83447493857263e-05
-3.88015721286584e-05
-4.11049493454286e-05
-2.66577323845555e-05
-4.67717461987936e-05
-3.67532310374452e-05
-5.61976667378751e-05
-1.53142733505432e-06
-4.7012024949906e-05
-2.82514513438369e-05
-2.89779314017293e-05
-2.22043651364628e-05
-4.49770197511459e-05
-2.82919100518905e-05
-3.1811544064575e-05
-3.04073038984146e-05
-8.39659441648272e-06
-4.23299478785474e-05
-1.76848864424959e-05
-3.49669045857283e-05
-2.54046312841731e-05
-7.43998952496957e-06
-3.3712626802527e-05
1.23779146732519e-05
-1.47605629267293e-05
9.27185139678841e-06
-2.12831268440185e-05
1.77442815700163e-05
-3.96059094424723e-05
-1.82455492313764e-05
-3.08705332397202e-05
-3.7502479361546e-05
-3.15410483502231e-05
-2.29852878464226e-05
-5.09618057558039e-07
-2.72475513889046e-05
-4.87944576518952e-06
-5.8668841532437e-05
-4.71561330607124e-06
-6.16972303847281e-05
-4.98043778540097e-05
-4.10527992342781e-05
-3.37269587695466e-05
-3.70133159231755e-05
-2.66537935860774e-05
-2.69364170802082e-05
8.99690137702732e-06
-1.14610961030305e-05
-2.82663070597101e-05
-4.97074743459679e-05
-1.71196820431204e-05
-1.71759826084464e-05
-1.00758935259536e-05
-2.90404631905832e-05
-1.02347535161454e-05
-2.4619508694002e-05
-1.2420378346953e-05
-1.25342159242945e-05
-1.17677254690509e-05
-3.27758349626553e-05
-3.45086400026266e-05
-5.41923988618756e-05
-4.27583846783296e-05
-4.66568467677015e-05
-5.38100894678325e-05
-3.11212467111731e-05
-3.41832995702056e-05
-4.69075252009819e-05
-2.7507550743351e-05
-2.2675857399072e-05
1.15126530471122e-06
-2.16687792127806e-07
-1.19215924290145e-05
-7.40437140847088e-06
-1.45689023570654e-05
-2.78402202332119e-05
-5.10404913740633e-05
-1.5655040966284e-05
-3.20062860753912e-05
-2.74965457673169e-05
-3.01126042009627e-05
-2.36767920760551e-05
-1.49533588315406e-05
-3.14542460933803e-05
-3.35667617042003e-05
-3.82534785460345e-05
-4.29228217346984e-05
-1.59043337825681e-05
-1.48382539265463e-05
-1.99269582850482e-05
-1.54023002235434e-05
-3.67412517581278e-05
-3.30076222588103e-05
-4.37914185356465e-05
-4.76869285063659e-05
-3.8472460140217e-05
-3.81116864819405e-05
-3.68325834109672e-05
1.43213014009284e-05
-1.52070857098602e-06
-4.18513294207554e-05
-4.04040944499263e-05
-2.86776127542274e-05
-2.82676040989171e-05
-4.67851356396692e-05
-4.41297129163073e-05
-3.29866332009806e-05
-2.81748141303167e-06
-2.80752609153117e-05
-2.38997581138205e-05
2.00420152269072e-05
-3.48959270809641e-05
-2.73503872607471e-05
-1.91714056643036e-05
-2.97973831004962e-05
-2.68873011692508e-05
-2.18425189323512e-05
-2.49115164629087e-05
-2.99533008609379e-05
-4.06707373383059e-05
-5.68482391048988e-05
-2.33895813586394e-05
-5.27914211806563e-05
-5.14885928181044e-05
-3.33392661278431e-05
-2.80635674950624e-05
-5.58062386231578e-05
-4.41305545341371e-05
-2.42747377612394e-05
-1.65208484620616e-05
-3.56587074905716e-05
2.90927480747987e-07
1.56918440322788e-06
-8.92828826158648e-06
-4.03733025224876e-05
-3.81578926891615e-05
-9.42575575551781e-06
-2.27345318814401e-05
-4.57831861694219e-05
-1.24700365882045e-05
-3.61609750547364e-05
-3.65286607416687e-05
-3.28019317297044e-05
-3.18874165499867e-05
-2.85489240636826e-05
-4.65568159221655e-05
1.82043769113468e-06
-7.98576163583022e-06
-1.32098574547228e-05
-3.1419884321372e-05
-5.40405113233606e-05
-2.74365111439583e-05
-3.25527224017369e-05
-5.29106486995189e-06
-2.01602757646467e-05
-4.65478262825166e-05
-4.15056949957151e-06
-1.94786929155439e-05
-5.11259952345796e-05
-2.17377524512846e-05
-5.51140745508507e-05
-6.41101287356483e-06
1.13060422310278e-06
-4.0463070467915e-05
-1.04898917619958e-05
-2.13948456779826e-06
-2.08680600980332e-05
-9.6994225780637e-06
-2.84717657713809e-05
-1.38114575413139e-05
-1.34649530485377e-05
-1.46930252500244e-05
-3.09701215764301e-05
-2.622628868839e-05
-3.04780944944167e-05
-2.13955258539539e-05
-1.90706421912452e-05
-1.75131930763803e-05
-3.60005012467959e-05
-3.35335416944317e-05
-4.25818350095818e-05
-2.85437722753842e-05
-3.72935669924851e-05
-5.1645462415052e-05
-2.83750727576892e-05
-1.86256874521501e-05
-4.14164412265133e-05
-1.94000111525472e-05
-4.10287262517909e-06
-1.40341550262618e-05
-3.5031400285874e-05
-2.30483996719545e-05
-5.75881202133784e-05
-2.42451902949075e-05
-4.98116036162318e-05
-3.99908087472412e-05
-2.58572933849183e-05
-4.97485336996909e-05
2.23872525995709e-06
-1.7406009488285e-05
-1.20546017703251e-05
-3.11715225957914e-05
-4.51024603731321e-05
1.83958277620668e-07
-4.61249326848653e-05
-3.93602419962834e-06
-1.21588275481857e-05
-4.04039766297634e-05
-3.48674702151703e-05
1.0643235731397e-06
-3.91831408758567e-05
-9.76515604362625e-06
-2.80169864121014e-05
-1.5430619308968e-05
-4.52855231378443e-05
-5.15558061539941e-05
1.05188391469623e-06
-1.66210148380149e-05
-3.07236025068483e-05
-8.8197198044555e-06
-1.08517495805209e-05
-5.33752520700881e-05
4.53897118558359e-06
1.32356257325307e-05
-1.74101285687878e-05
-2.53777247605723e-05
-1.3712098737431e-05
-1.40136062333985e-05
-2.2394319883617e-05
-2.15996355998679e-05
-2.58137848045023e-05
-3.1659303315046e-05
-4.65991505134955e-05
-4.66739622729163e-05
-4.89345757717213e-05
-4.65763868773113e-05
-4.08328537656144e-05
-2.23925880893457e-05
-3.08389507746399e-05
-5.49344054886293e-05
-2.32646081830602e-06
-9.69016581980322e-06
-6.58004592149411e-05
-2.46099573922197e-05
-3.11866397041155e-05
-2.24414600445757e-05
-1.04218795273744e-05
-4.1702652047301e-05
-4.54646470763328e-05
-1.88802192345255e-05
-3.39288281982918e-05
-3.44709195996049e-05
-3.91693240194991e-05
-3.21296611711211e-05
-5.05486816800919e-05
-4.74238919576584e-05
-5.14018446024274e-05
-3.55555512608822e-05
-3.83921378477385e-05
-5.68259004897129e-05
-2.90885748812975e-05
-3.7100843333397e-05
-4.91984478757298e-05
-2.23164158009898e-05
-2.58597793703338e-05
-1.35525380809142e-05
-6.05232254389318e-06
-3.67994105362578e-05
-2.39674210536555e-05
-1.26731278675966e-05
-4.72099567408049e-06
-5.14775609298322e-05
-6.01140062421122e-05
-1.48784297049114e-06
-4.02227822623431e-05
-2.0214368566948e-05
-1.68434462570828e-05
-3.17163411648767e-05
-1.73096972212216e-05
1.00488992899816e-05
-2.77724913835491e-05
-2.17365591755894e-05
-1.86635147224001e-05
-2.20612612127264e-05
-3.49673635153553e-05
3.11925173465702e-05
-4.52745897456011e-05
-2.23731467890803e-05
-4.73924060246408e-05
-3.5477892766721e-05
-1.85150876111163e-05
-4.21571628056991e-05
-1.51025998270717e-06
-4.61836809450972e-05
-1.44757439369658e-05
-2.64401914961016e-06
-4.80188320890714e-05
-1.02623226186967e-05
1.03360868207587e-05
-2.46604784337114e-05
-9.55894591815822e-06
-3.24899796010041e-05
4.47937317442471e-07
-6.11535532856314e-05
-1.9413244008804e-05
-3.85223689415085e-05
-4.58970939511043e-05
-2.4658323880888e-05
5.18258418294021e-07
-3.42673809308975e-05
-2.72102062011669e-05
-2.91684515633565e-05
-1.78806154010332e-05
-6.33006936909573e-06
-2.18502805661888e-05
9.26084470506928e-08
-1.83327203165603e-05
-4.28465134736561e-05
-5.36655419046173e-05
2.4213317659282e-07
-5.19449344876694e-06
-5.24387850273466e-05
4.47627991613918e-06
-2.42417308321654e-05
2.31996184703292e-05
-4.34189920626839e-05
-3.80282251940639e-05
-4.84799521121864e-06
-4.50574759515255e-05
-2.36813696895333e-05
3.84027265668016e-06
-2.24881249960597e-05
-2.10605622869139e-05
-6.99793713018174e-06
-6.74476673526286e-06
-2.77405137759573e-05
-2.90261083953029e-05
-5.79388308560834e-05
-1.56753811059178e-05
7.47126619178052e-07
-4.99556697753694e-05
-3.23282781254902e-05
-1.20027047270127e-05
-3.09152236136535e-05
-3.17382832799116e-05
-4.1175880859778e-05
-3.0909817656709e-05
-3.45699839110708e-05
-2.83993159120794e-05
-1.68466389349439e-05
-2.09247908271152e-05
-2.32123596114278e-05
-3.0530248470717e-05
-3.34294521393668e-05
-5.91122943648697e-05
-4.76671291902535e-05
-2.92015375955949e-05
-1.48838543796731e-05
-1.46793034658363e-05
-4.1774185591858e-05
-2.41317505860266e-05
-1.66774201513085e-06
-5.5506646738603e-05
-1.31749671941763e-05
-2.53626557208633e-05
-1.79638565482347e-05
-3.1867879542225e-05
-4.0611570010783e-05
-4.14162140999223e-05
-5.15679148661574e-05
-4.46217231444284e-05
-2.74998650823205e-05
-4.10793139716254e-05
-2.52515592686835e-05
-1.84753858689938e-05
-3.83326340222022e-05
-1.65381834908253e-05
-6.22728008102201e-05
-3.93023275658815e-05
1.92994319624799e-07
-3.17918071320393e-05
-1.39453794566318e-05
-5.31207064796937e-05
-4.37049951148499e-05
-4.83254925356575e-06
-7.83726146480458e-06
-1.26158064774158e-05
-3.59171023850774e-05
4.41327110978874e-06
-2.64557395292102e-05
-1.15513045585969e-05
-2.12180702052836e-05
-4.8230926570235e-05
-3.3723940888853e-05
-9.74253562254433e-06
-3.15998307164636e-05
-2.97509486521436e-05
-1.11393240557339e-05
-3.59260756846274e-05
-2.28801607790132e-05
-3.13514398163018e-05
-2.33866353807836e-05
-5.01197338955367e-05
-3.93620986915223e-05
-1.09368294752775e-05
-2.05234519932024e-05
-3.76587662227053e-05
-1.7576734778957e-05
-1.80248356415685e-05
-1.23891192240079e-05
-2.23088911821955e-05
-3.17372185226541e-05
-3.31679771753859e-05
-3.78306213634939e-05
-4.14266102507514e-05
-6.38912423681722e-06
-4.14369549934839e-05
-3.72878937879608e-05
-3.19461945191515e-05
-4.30938316793624e-05
-3.85529713456727e-05
-2.14504892193522e-05
-1.59970104496366e-05
-2.36668666203759e-05
-3.58678375563371e-05
-4.85424798229954e-05
-3.87157944105586e-05
-4.93289074537945e-05
-3.45073846958288e-05
-4.54145278643817e-05
-1.57540396792287e-05
-1.96870855076548e-05
-4.08162505401035e-05
-1.72782870877595e-05
-3.86202435842837e-05
-5.65011327482636e-06
-7.6905758581431e-06
-2.87294005984703e-05
-5.1870397776755e-05
-1.30866666355017e-05
-2.62006686361301e-05
-1.93729361756911e-05
-5.38007350455883e-05
-1.64010158606005e-05
-8.4932711349724e-06
-3.80665084939445e-05
-2.79189416641028e-05
-4.48180637454681e-05
-3.19447883051095e-05
-4.51837185895667e-05
-3.4682076599039e-05
-4.55718379457027e-05
-4.12990944762906e-05
-1.0978223624091e-05
-3.40102497475029e-05
-3.67012106505087e-05
-5.05651459712879e-06
-2.70213336425923e-05
-2.95241867821579e-05
-2.49046340042456e-05
-5.46798773054471e-06
-2.44856818842332e-06
-4.79975954026289e-05
-4.19522238561297e-05
-1.76948736846863e-05
-1.42574721165748e-05
-3.37940337624271e-05
-6.17099616086881e-05
-3.66334699056261e-05
-4.14740431102214e-05
-3.62818503221733e-05
-3.73447961968613e-05
-1.32183833615918e-05
-7.26382745328766e-05
-4.13948621181771e-05
-3.94147501620996e-05
-3.95842028020053e-05
-3.28407584277459e-05
-2.96146662389229e-05
-2.55046420684434e-05
-4.62950198717882e-05
-2.46932595455905e-05
-3.90470348334401e-05
-5.0212889712737e-05
-2.61590990001099e-05
-1.91173011295865e-05
-3.82108212945792e-05
-1.02436720349617e-05
-4.65908160156837e-05
-3.00831651814229e-05
-4.21507518082442e-05
-3.90935205937949e-05
-4.85001171643732e-05
-1.79865540827986e-05
-2.44162008808622e-05
-3.02678780050914e-05
-2.16857874252035e-05
-1.53664749133869e-05
-3.73773306970589e-05
-1.49149410174417e-05
-4.07958738662276e-05
-1.44229580971124e-05
-7.51406861537189e-06
-4.65445057029303e-05
-3.63595098810114e-07
-4.00064852632594e-05
-4.53990155878122e-05
-3.32944071449154e-05
-2.59695240220018e-05
-5.08366586051055e-05
-1.25457875977744e-05
-2.24639005787352e-05
-1.92836737934297e-05
-2.36200251816697e-05
-4.49640708372035e-05
-2.65164216006106e-05
-2.46279891050835e-05
-5.52732802564937e-05
-3.59667951963448e-05
-2.13951239392723e-05
-2.79566408317996e-05
-1.65553864946991e-05
-5.04188904398337e-05
-3.64991520677217e-05
-4.84877808295011e-05
-3.34124852421607e-05
-2.40167354963083e-05
-4.43390501040918e-05
-2.08522615863568e-05
-1.86941897802894e-05
-2.68335494601132e-05
1.08116435091627e-05
-1.89263143865928e-05
3.2428442217321e-06
-3.01195696643328e-05
-1.38852545846432e-05
-2.16874364758684e-05
-3.67971620085799e-05
-5.19358998214005e-05
6.79039524136705e-06
-4.50718761308954e-05
-2.39018620039309e-05
2.32185591498986e-05
-2.76803960116282e-05
-2.83035562417145e-05
-4.25876251155876e-05
-4.05653594613745e-06
-4.21646853217285e-05
-3.31552802162547e-05
-5.00285398680493e-05
-2.22603389055005e-05
-4.77812931065645e-05
-1.44916225659563e-05
-2.62408426760955e-05
-2.15754585996511e-05
-2.47481904697053e-05
-2.23180537099164e-05
-2.1846524185624e-05
-3.03554710221568e-05
-4.64037265419723e-05
-2.94631035017696e-05
-4.06030102207453e-05
-3.11084519950356e-05
-2.50160226275336e-05
-4.13365293663241e-05
-5.84371057541979e-05
-5.3010233036691e-05
-1.5585079643778e-05
-2.0217451499546e-05
-4.85345247724714e-05
-1.6384587657641e-05
4.85697097383591e-06
-4.51510214041379e-05
-5.99902488576862e-05
-4.42433054579854e-05
-2.51926735922704e-05
-5.34682788422722e-06
-3.35068994931596e-05
-5.2037497431646e-05
-6.05633502555902e-05
-3.01788917026278e-05
-1.80346875303632e-06
-7.17314758416265e-06
-2.80923453997768e-05
-2.42400074587977e-05
-4.48123833204374e-05
-6.67299974950952e-06
-2.27528538052434e-05
-3.25821019209419e-05
-2.63140898874262e-05
-2.3723798613718e-05
-4.10542959082743e-05
-4.70260162673222e-05
-3.82000906392776e-05
-4.9943792074906e-05
-2.18965247965863e-05
-1.51209226206823e-05
-2.09995035879108e-05
-2.65835122798225e-05
-1.83458168361833e-05
-4.50649519256852e-05
-3.75550698182406e-05
-2.78976518334533e-05
-4.58735930172677e-05
-3.18892479657179e-05
-1.90620141249031e-05
-1.76921821661943e-06
-1.65014361222449e-05
-3.064934985022e-05
-1.32116496966971e-05
-4.25118191414363e-06
-2.51254664391998e-05
-3.8711452088621e-05
-3.15671272913725e-05
-4.49004672872178e-05
-4.07170633736812e-05
-6.57107268806867e-05
-3.08097069164298e-05
-3.75529833240238e-05
-1.60420262162984e-05
-2.26516772406341e-05
-6.2946933153883e-06
-3.92566497631077e-05
-3.64946733129618e-05
-2.20593474382693e-05
-3.60219661428014e-06
-3.95941899969301e-05
-4.47314627374094e-05
9.97233993857372e-07
-1.97072157090185e-05
-3.52979856423076e-05
-2.18528080323935e-05
-2.00530098570722e-05
-3.47610724548716e-05
-2.2015174715669e-05
-4.73435195475207e-05
-3.1024771288111e-05
-2.86435876139257e-05
-6.92354666437986e-06
-1.6593029875103e-05
-2.58250053704505e-05
-1.91015432948998e-05
-1.47165412922729e-05
-3.6049331313275e-05
-1.93716731093567e-05
-5.4015098246183e-05
-3.74287731700617e-05
-3.32965855015907e-05
-1.99616181824744e-05
-3.45000637282916e-05
-2.62106777111633e-05
-2.14999632541152e-05
-3.47294784033333e-05
-7.43224596141484e-06
-3.02562937615408e-05
-5.28273625571669e-05
-2.02351719110034e-05
-8.14327669771806e-06
-3.57858540523421e-05
-4.14183323198604e-05
-5.22594301569298e-05
-4.14412963730471e-05
-5.98835392970965e-05
-2.35785106795825e-05
-1.03345870980002e-05
-2.75219088503327e-05
-4.52907284314312e-05
-8.94870394179926e-06
-1.52021465922138e-05
-4.04504601451875e-05
-7.22674034386712e-06
-8.63423149324214e-06
-5.74674457228885e-05
-3.53492644529755e-05
-3.06825880913351e-05
-5.17709073517066e-05
-1.7001972436258e-05
-5.8255906453535e-05
5.682602483313e-07
-1.90207253405348e-05
-3.18951702560301e-05
-2.8632289055705e-05
-2.8331060993183e-05
-4.42508518282714e-05
-3.42464030125931e-05
-1.16286454275832e-05
-2.01036537389525e-05
-6.78955779263502e-06
-3.58483120996644e-05
-3.23317568368259e-05
-1.91931535313926e-05
-3.60142444817408e-05
-2.75330106912632e-05
-4.24305458174675e-05
-3.4608447394021e-05
1.97340585981701e-06
-3.15231875555351e-05
-3.86058667083836e-05
-3.18802694905828e-05
-5.90770424042595e-06
-1.23103022849501e-05
-2.80517989063347e-05
-3.61348586366675e-05
-2.01784972231824e-05
-1.57998977568978e-05
-2.91990089883077e-05
-1.94603955284847e-05
-4.30497357686188e-05
-2.80843494184854e-05
6.89731596293623e-07
-2.75471000328979e-05
-7.07855567216508e-06
-3.80213300965825e-05
-1.14053509735183e-05
-2.63525179332483e-05
-2.58842972027897e-05
-3.42865539042594e-05
-2.41723595954408e-05
-1.31140345020537e-05
-1.41760395405611e-05
-2.92417316213675e-05
-2.82531670026459e-05
-4.84406608747174e-05
-2.57116507819311e-05
-3.31300321904628e-05
-4.02396458637058e-05
-1.57567561450302e-05
-6.88629755105069e-05
-8.78155901731478e-06
-3.19961908753833e-05
-3.19509474970561e-05
-6.14807558898978e-05
-2.30128670342329e-05
-1.10561128855774e-05
-3.46051964925479e-05
-2.29313498529594e-05
-3.25069235029453e-05
-3.94063159078202e-05
-1.06876378485912e-05
-2.24199298628553e-05
-4.67479827285579e-05
-1.40960685744041e-05
-2.24971973088251e-05
7.0766257192385e-06
-1.95393723514717e-05
-2.86966646967111e-05
-3.65460998895933e-05
-3.43588339640849e-05
-3.97088834806191e-05
-1.18432805616572e-05
-3.59741997395583e-05
-1.2654255812744e-05
-1.94532616241262e-05
-4.15841685665147e-05
-3.08813849183368e-05
-5.53820419090258e-05
-1.70048261698637e-05
-2.99145765872036e-05
-7.20429850160055e-06
-4.72207573264854e-05
-6.25103413446348e-05
-2.68717723520567e-05
-5.29608531368636e-05
-5.56351793796169e-05
-2.37676910562068e-05
-1.6719913334857e-05
-6.65993310784573e-05
-3.26034536830396e-05
-1.93907423034836e-05
-4.12328851896608e-05
-4.36152626201384e-05
-5.84298040490075e-05
-3.7143363367226e-05
-3.46001338086757e-05
-3.22641711436233e-05
-1.18109990400476e-05
-2.76938712215614e-05
-4.81928121126772e-05
-1.87074726476638e-05
-6.08995786073254e-05
-9.17966250618388e-06
-1.66795955279254e-06
-4.02081364109824e-05
-6.858299021413e-05
-1.24338282260369e-05
-4.73599063717558e-05
8.25962232204201e-06
-2.00198943470541e-05
-1.83293025135221e-05
-2.49859881140944e-05
-5.5453700756488e-06
-4.67854405946799e-06
-2.50792312956358e-05
-1.5984618307794e-06
-2.57097401186051e-05
-1.81571599247374e-05
-3.9528077567634e-05
-4.34538079539155e-05
-9.54547201994191e-06
-2.36469465750646e-05
-4.47675762894788e-05
-1.95787090410099e-05
-1.53252203775515e-05
-5.80251829408227e-05
-2.93377969371565e-05
-2.46580884188392e-05
-1.13489801081277e-05
-4.07749219044949e-05
-1.79711720213115e-05
-3.78382242848085e-05
-3.37989613575069e-05
-3.7334603000492e-05
-2.75454353146881e-05
-2.27189124920866e-05
-1.27029179430447e-05
-3.09356494198868e-05
-2.90191928505696e-05
-4.95174599406589e-05
-2.15400987377923e-05
-3.57120044097527e-05
-7.34612497860881e-06
-1.47343906920267e-05
-1.28816275058703e-05
-3.10574261576877e-05
-5.11342621831267e-05
7.93481561089952e-06
-3.16485378942631e-05
-3.7662189226994e-05
-3.90518693142672e-05
-4.70527583711019e-05
-2.24891284103546e-05
-4.51611321148286e-05
-5.11713923906591e-05
-4.19738914309694e-05
-4.34483474198662e-05
-4.76729088344198e-05
-8.71897701987715e-06
-4.85212967104502e-05
-5.40288340894191e-05
-2.56098577916858e-05
5.03851110059069e-06
-6.33413591846492e-05
-1.4165901691381e-05
-3.46906508423173e-05
-4.63165003226095e-05
-1.97631991490028e-05
-3.6050461294407e-05
-4.03969303509528e-05
-3.15387781560252e-05
4.10294121459762e-06
-2.12673496130127e-06
-1.7341530489421e-05
-2.7795547658115e-05
-3.19420516864621e-05
-3.15788133134877e-05
-9.14893613376798e-06
-2.17163587546669e-05
-1.16819645259761e-05
-2.21412621121276e-05
-4.90236290281482e-05
-1.88873151408546e-05
-1.85568874815809e-05
-1.25459376513567e-05
6.32978020305189e-06
-4.54940145605508e-06
-4.43138299272138e-05
-5.12662329044484e-05
-3.36636393769558e-05
-2.67778402073942e-05
-3.136218457167e-05
2.53967207040645e-06
-2.67442277709185e-05
-6.31452079758381e-05
-3.14106926018487e-05
-1.02228875742351e-05
-1.0883388192084e-05
-2.33468900655887e-05
-2.67069252594572e-05
-2.94249253204727e-05
-2.52909306864962e-05
1.98067037956653e-06
-2.27878372933717e-05
-3.68117068496874e-05
-2.52112666952951e-05
-1.95227315899567e-05
-2.60262321347377e-05
-1.67357105066953e-05
-2.98156207919356e-05
-2.49978562759322e-05
-1.72041049908916e-05
-3.56548174945184e-05
-3.09632801482151e-05
-1.31376533695185e-05
-3.3107777171041e-05
-4.74795728436932e-06
-4.52747206518319e-05
-3.8013148879951e-05
-2.7709760925988e-05
-5.1549866605185e-06
-2.96386588659123e-05
-2.51844138040994e-05
-3.61776738942085e-05
-4.24495658637733e-05
-6.35728602016093e-05
-2.26088031024098e-05
-1.23278649001751e-05
-3.39068490363014e-05
-2.62609049603882e-05
1.32953823654802e-05
-2.74055555812731e-05
-4.48235100708191e-05
-7.78853179553987e-06
-5.32713761176146e-05
-3.77263739786096e-05
-4.58408474377396e-05
-8.6918074802413e-06
-6.24587442932069e-06
-3.15870014593494e-05
-4.23063573106149e-05
-1.20104745570163e-05
-2.56678982781424e-05
-6.91195781781141e-06
-2.21080848604205e-05
-3.22177527088727e-05
-2.83552834529045e-05
1.1337811461737e-06
-3.21350785922072e-05
-3.39349609639502e-05
-1.2560303239757e-05
-1.91822722492809e-05
-1.72783273676412e-05
-3.93850934077583e-05
-3.44728194825439e-05
-1.86587755435117e-05
-2.64184477751578e-05
-4.13140812710615e-05
-2.00207127502499e-05
-1.9428839166778e-05
-1.92251056855511e-05
-1.94592336496508e-05
-2.54378278238132e-05
-5.10350454060918e-05
-5.52675644962242e-05
-3.36859786198562e-05
-5.77045980988146e-05
-2.40647067294968e-05
-2.20236304471829e-05
-2.56593571868599e-05
-3.44424912550256e-05
-2.07560264173521e-05
-2.45183224803447e-05
-7.2731063209533e-05
-3.45490907881221e-05
-2.67883203885276e-05
-3.51316105609072e-05
-2.64161410722203e-05
-4.88880152184832e-05
-5.85949494915934e-06
-4.52926261249388e-05
-1.83060229199472e-05
-3.75780130421639e-05
-2.58325519701471e-05
-2.42839745020315e-05
-1.19238148390613e-05
-4.74873490455514e-05
-1.51466799618118e-05
-2.68125014116268e-05
-4.23025010549794e-05
-3.96410732480144e-05
-3.56925081541444e-05
1.08179126264938e-05
-2.55812279319665e-05
-5.64618342702529e-05
-3.7206888073469e-05
-1.30761713632364e-05
-4.87309413270786e-05
-5.15748888611045e-05
-6.52166865771485e-07
-1.33923695836318e-05
-3.17512999106842e-05
-3.28817320335101e-05
-3.74710381149012e-05
-2.33028987475214e-05
-4.05759576987264e-05
-4.75852524824715e-05
-3.45007822460994e-05
4.28937646475293e-06
-3.66989167859997e-05
-4.10405596431277e-05
-2.43791642030249e-05
-9.51287001975943e-06
-2.13496388770226e-05
-2.19477710664893e-05
-6.2160764331711e-05
-3.6962002915022e-05
-3.61338174652742e-05
-4.27683699990177e-05
-3.06085853784916e-05
-3.16244965815895e-05
-1.74757743927774e-05
-3.31994453253715e-05
-4.29115105890465e-05
-4.41824639163204e-05
-2.9253350610827e-05
-1.81171717224212e-05
-1.53009381750034e-05
-1.52825175941053e-05
-2.03798408975019e-05
-3.18132386917947e-05
7.61186218966678e-06
-1.59730078754174e-05
-8.4185649059815e-06
-3.98206088468727e-05
1.61677436924805e-06
-7.26221440329552e-06
-3.73211093060658e-05
-5.86860272787196e-06
-1.03646171934915e-05
-3.79193581151358e-05
-3.04144853577325e-05
-5.71102517135135e-05
-2.20569587957233e-05
-5.03758033102063e-06
-2.70574449711934e-05
5.30362086641562e-06
1.078654540139e-06
-3.30906140777853e-05
-4.53000446798171e-05
-4.82539232149926e-05
-2.0206623481867e-05
-7.07981367580808e-06
-3.40029512863034e-05
-2.53204324386832e-05
-2.22919223504899e-05
-1.06294719352996e-05
-2.91557825908328e-05
-4.57395962599536e-05
-3.25780655398936e-05
-3.84773852710945e-05
-2.3618261164569e-05
-2.64997354780352e-05
-5.36921345028243e-05
-1.73076554057774e-05
-2.71372722536824e-05
-5.91846360314831e-05
-4.95655166385511e-05
-5.14993902307963e-05
-7.4376116030213e-05
-1.46844245910879e-05
-1.85819579837761e-05
-1.28678283841825e-05
-5.28213690907108e-05
-2.7287156118671e-05
-4.83135107925624e-05
-9.45281157218785e-06
-2.10249943417674e-05
-3.19331135377806e-06
-1.45034971783942e-05
-2.34514201625991e-05
-4.2590233505841e-05
6.08429017941162e-06
-4.72769275061154e-05
-2.86868725958337e-05
-3.10895337286989e-05
-3.20986162243539e-05
2.62415884311886e-06
-1.51457241651769e-05
-3.75673255309041e-05
-2.95311537259361e-05
-5.36464004112411e-05
-6.59168995153401e-05
1.4554651431313e-05
-2.93286548232823e-06
-2.49813132135432e-05
-3.09124841173457e-05
1.15256722066422e-05
-2.7371603211537e-05
-6.46876395440773e-05
-2.18531236678116e-05
-1.31581983116839e-05
-3.13117240039545e-05
-3.45645014446863e-05
-3.96074458340144e-05
-3.5352131143252e-05
-3.3208177875808e-05
-1.93747696683412e-05
-1.02700628454462e-05
-5.47181133836201e-05
-1.97733970186721e-05
-4.23810441144662e-05
-9.09969222145519e-06
-2.9483224884959e-05
-3.25914261228082e-05
-3.26638792353537e-05
-3.37129921442812e-05
-1.97831833560015e-05
-1.68462550636627e-07
-2.81765940494418e-05
-2.63011487725683e-05
-5.78124777577212e-06
-3.33133479699911e-05
-4.1813453088885e-05
-2.70195656023658e-05
-2.02302582893852e-05
-3.27654688980714e-05
-3.32351334560607e-05
-3.83042793410123e-05
-3.82214208972843e-05
-3.77526773650344e-05
-2.39006525997195e-05
-3.56685649271599e-05
-2.04669521583131e-05
-5.74113654161806e-05
-4.93147297833813e-05
-1.49490016934232e-05
-2.24397699128654e-05
-2.68402464733473e-05
-3.68395822207569e-05
-8.3926707754127e-06
-7.4123646127935e-05
-5.33066630560191e-05
-9.34448360441935e-06
-1.25745052669234e-05
-3.28947991440767e-05
-4.25902171704849e-05
-7.88548152621594e-06
-6.16402326204825e-05
-5.57301868252234e-05
-5.93050082818469e-05
-3.13835389061765e-05
-2.91590993954116e-05
-3.93216055768777e-05
-5.35750173695279e-06
-4.54456267943535e-05
-3.38110568075402e-05
-3.29190500630792e-05
-3.94296512946587e-05
-2.91654318242054e-05
-1.41291430472736e-05
-4.27561799751009e-05
-2.44435159980114e-05
-4.71847694817383e-05
-1.45523703148952e-05
-7.50414390347855e-05
-3.62482258573845e-05
-4.861781574842e-05
-3.55855070980913e-05
-1.87384745588479e-05
-2.74863203249579e-05
-2.70916653063077e-05
-1.95942892965833e-05
-2.84613773309384e-05
-1.89833549621252e-05
-5.40558745029195e-05
-2.83806949333033e-05
-4.96707242555621e-06
-1.97873544848169e-05
-3.67457172681223e-06
-1.77067015073949e-05
-2.89347679245983e-05
-1.98763711901527e-05
-2.60879005792896e-05
-3.43649863286925e-05
-6.2673641573661e-05
-2.34124617153675e-05
-1.24492465280695e-05
-2.09291023776379e-05
-2.02344229152019e-05
-1.64475593951023e-05
-1.76009574325555e-05
-1.25269840572522e-05
-8.39496158310847e-06
-2.30745103188828e-05
-4.147583973968e-05
-4.26706429193224e-05
-2.86563128509286e-05
-1.73914261661513e-05
-5.11353844145813e-05
-4.69310320789897e-05
-1.234104775332e-05
-2.64527225574299e-05
-1.32681354340283e-05
-3.48615296134292e-05
-4.60348277783115e-05
-2.41364233804987e-05
-1.46853620010539e-05
-1.34345094055662e-05
-1.13195863891929e-05
-3.06990765641847e-05
-3.84931574354716e-05
-3.685982251617e-05
-3.78245414991112e-05
-4.21245817330636e-05
-2.09079994526592e-05
-5.47629102560971e-05
-1.11843133719345e-05
-3.4509047346431e-05
-2.8130672973462e-05
-4.70146072123543e-06
-9.68193866288363e-06
-2.75747214568743e-05
-1.33899681975234e-05
-4.66957750631177e-05
-5.08872920347559e-05
-2.24126209477831e-05
-1.623117909783e-05
-2.18152370664111e-05
-6.8738982013259e-05
-3.76938998476578e-05
-3.56037491275901e-05
-3.80292505999235e-05
-2.2719609743149e-05
-2.73288832644442e-05
-1.14297977137864e-05
-5.67078772458449e-07
-3.51863698276181e-05
-3.78222439281909e-05
-1.92570551572342e-05
-1.88720093011408e-05
-6.85753656526652e-06
-4.79981403373125e-05
-8.30144210646307e-05
-1.03174822512681e-05
-6.42789923333924e-05
-4.50093946647706e-05
-2.64292682605945e-05
-1.2986557659209e-05
-3.35987793497852e-07
-3.2058653993061e-05
-1.67272728633289e-05
-2.50358810460633e-05
-5.13804234449763e-05
-5.07180561082108e-05
-3.00544278397096e-06
-5.04894577034269e-05
-6.790215517111e-06
-2.83210812055937e-05
-4.13555823583943e-05
-2.51551400688156e-05
-4.42557308224535e-05
-4.26452331225418e-05
-3.12439362176463e-05
-1.35061008568521e-05
-1.51857211320499e-05
-4.82169148107264e-05
-2.48380727082759e-05
-3.01718023419263e-05
-4.40283063015808e-06
-1.89162689018336e-06
-3.6009890010142e-05
-1.19056654653476e-05
-2.38195525434307e-05
-4.19185141440896e-05
-2.46617141603281e-05
-3.96601456866269e-05
-2.55621895344888e-05
-3.20298706860583e-06
-1.0802279552354e-05
-3.38352476138012e-05
-2.65570873349242e-05
-7.38326773755887e-06
-2.33787104563524e-05
-6.45432625193018e-05
-3.5388713370695e-05
-2.97612104110187e-05
-2.73261332666557e-05
1.44356391851266e-05
1.29495592194767e-06
-4.41981115118938e-05
-1.7676086864641e-05
-2.61419880705761e-05
-3.5798569370294e-05
-3.31839553112752e-05
-2.04780677594507e-05
-2.63626542044801e-05
-3.98555447995546e-05
-7.94006642635789e-06
-2.38103734152627e-05
-4.14046735696247e-05
-1.39096265984467e-05
-6.16641674280782e-05
-3.52738416477232e-05
-2.93813029124819e-05
-3.73165275108289e-05
-2.66588757657133e-05
-2.20888864420239e-05
-8.45719921920454e-06
-4.39407174240869e-05
-4.90635010459326e-05
-3.10216686881814e-05
-1.30676766572976e-05
-5.57291486994443e-05
-3.26925681795719e-05
-8.59953653042545e-06
-4.84328751519995e-05
-3.00578984606812e-05
-7.02103242929544e-06
-1.42023842914433e-05
-3.10970695890379e-05
-3.9106446148644e-05
-3.55599138296851e-05
-3.38226049323195e-05
-2.7764400048766e-05
-3.52121674894005e-05
-3.78257075177882e-05
-4.15437390963139e-05
-4.14763484579289e-05
1.85321443098005e-06
-2.35865611594839e-05
-3.66222839684895e-05
-7.35446373122289e-05
-5.15668007626893e-05
-2.5410616355056e-05
-9.48101180428429e-06
-3.36555715374532e-06
-4.67276752551375e-05
-2.42846412586823e-05
-1.06380347267532e-05
-3.02245679379727e-05
-2.09631236245322e-05
7.17041718581342e-07
-2.03022041246808e-05
-2.09114844900424e-05
-2.19039960859812e-05
-6.256307657311e-05
-2.24580363720816e-05
-1.18673959660648e-05
-1.9539284375143e-05
3.77091357354299e-06
9.85080321936425e-06
-4.33513607264195e-05
-4.8746439081624e-05
-1.37407799413419e-05
-9.16794924120591e-06
-2.3350505796785e-05
-3.2035765390813e-05
-2.70091151779764e-05
-4.94355734844021e-05
-2.43144011688633e-07
-1.16425201543227e-05
-1.7244662508761e-05
-1.74203536865517e-05
-1.83567393659556e-05
-3.80871906026771e-05
-3.21499345661809e-05
-2.35022772096361e-05
-2.25846112855486e-05
5.02618058007529e-06
-3.64654289103238e-05
-4.05865677836228e-05
-2.37448723742422e-05
-4.56315538687711e-05
-1.74525836148535e-05
-3.21315311879003e-05
-2.3547720525458e-05
-2.86193821051028e-05
-3.45244546214312e-05
-7.08226564180597e-06
-3.32153669297614e-05
-1.28627709857659e-05
-6.21217314524607e-05
-1.30254408613728e-05
-1.69328762592111e-05
-7.29697992194828e-05
-4.28925808617326e-05
-1.53787074217163e-05
-1.81931943943795e-05
-5.11920547183974e-05
-4.91927591821537e-05
-9.03244184191078e-06
-8.92093821466994e-06
-3.57929852852685e-05
-6.27313326061933e-05
-4.28768591044362e-05
-4.29583038053855e-05
-2.84803390672376e-05
-2.13938180740862e-05
-3.76388851811439e-05
-4.85522322786744e-05
-4.67890196748683e-05
-3.52356027865195e-05
-2.57782356269232e-05
-4.23456163660654e-05
-4.15559688788605e-05
-5.30143038450826e-05
-4.53771255156309e-05
-4.38394093681122e-05
-1.94273057391798e-05
-4.16769337208266e-05
-1.84687444767087e-05
-1.08078214060183e-05
-6.71434132852183e-05
-9.15077107837917e-06
-2.28551988098254e-05
-1.50197996211909e-05
-5.48757285936953e-06
-1.55277405400109e-05
-1.29566299122255e-05
-4.39545335113594e-05
-4.602715958619e-05
-3.29341149181746e-05
-1.54128704672447e-05
-2.05437931457313e-05
-3.9559078061126e-05
-2.98626111995221e-05
-3.00216819778036e-05
-1.05540362995378e-05
-1.50445117206677e-05
-2.9897115080905e-05
-3.97559175476609e-05
-4.12778802081593e-05
-4.07388738418541e-05
-2.58732220425125e-05
-3.53794509560683e-05
-1.43917242747203e-05
-1.33338652815367e-05
-8.97043595557917e-06
-1.97141837153937e-05
-4.11443212472438e-05
-5.42228411749623e-05
-6.56823120265384e-06
-9.77499243743529e-06
-2.93159860355364e-05
-1.36753431253585e-05
-7.48184178732365e-06
-3.23311099629417e-05
-1.41685675246947e-05
-4.43841320946341e-05
-2.87212675328458e-05
-4.9596898124996e-05
4.21047227313745e-06
-4.0473756508966e-05
-1.95885445208435e-05
-1.55553664074243e-05
-3.26794549150255e-05
-4.42184540785153e-05
-3.15065430851433e-06
-3.83648049988893e-05
-1.13100524149542e-05
-2.9529598657307e-05
-2.20675063323718e-06
-4.05137562157582e-05
-4.74031787337234e-05
-5.29931953051218e-05
-4.83053656408842e-05
-4.38919946680126e-05
-2.69796987786606e-05
-4.20076190214539e-05
-3.46177367381028e-05
-2.6551306584569e-05
-3.06243196713572e-05
-8.10444031636957e-05
-3.75211016594877e-05
-3.2674270042804e-05
-5.05847910533139e-05
-5.07544202845882e-05
-4.86011908053688e-06
-2.22653774858382e-05
-2.73190756665848e-05
-4.18415206925361e-05
-2.73564456425144e-05
-1.51559974534579e-05
-2.37845406811238e-05
-9.41226341253857e-06
-6.62324441412202e-05
-3.39731514704374e-05
-3.88308305068888e-05
-4.71423155201114e-05
7.68101614759412e-06
-3.2170689088358e-05
-4.98854919859667e-05
-3.27779568263868e-05
-2.88581298211578e-05
-5.05730871279628e-05
-1.04763470132025e-05
1.26559318758049e-05
-3.19748689351281e-05
-2.01085274731713e-05
-5.01696235978629e-05
-4.78210483643366e-05
-3.76192229286455e-05
-2.89014377943215e-05
-3.77819011952228e-06
-1.13286660494366e-05
-2.86236626344865e-05
-5.04523137494702e-05
-3.66283818533657e-05
-1.56617386870596e-05
3.79661542431533e-06
-5.87213784528289e-05
-2.19851355352344e-05
-4.67283306754193e-05
-2.16444864946509e-05
2.58100646319474e-06
-2.06600610306722e-05
-2.21796644166758e-05
-1.99282045452036e-05
-5.62215183250789e-06
-3.97595499721803e-05
-2.39941732439423e-05
-1.73567380029213e-05
-1.7129417899775e-05
-2.95259023791382e-05
-2.7981041275668e-05
-3.00113875264862e-05
-3.52948184891026e-05
-4.14106863505295e-05
-3.41334978886899e-05
-3.83106272209183e-05
-3.81799876525041e-05
-4.53819161671964e-05
-4.88054577864517e-05
-3.02780430414366e-05
-2.16981355482114e-05
-3.40407744804968e-05
-3.44084563045531e-05
-3.99790896748953e-05
-1.47189685306329e-05
-3.50046347086242e-05
-3.49225392362228e-05
-2.0886909400066e-05
-2.40525077848251e-05
3.97616386363025e-06
-1.48791622384439e-05
-2.43448756350034e-05
-3.72166131805204e-05
-2.21614439919641e-05
-8.03826739070256e-06
-2.58592865277018e-05
-2.756815959485e-05
-3.22711041005568e-05
-2.45544542129495e-05
-2.18659850069561e-06
-4.14514065706877e-05
-3.99864003105729e-05
-1.85533260178221e-05
-2.43923244130789e-05
-4.63690452952399e-05
-2.60108984962694e-05
-4.09152756652242e-05
-4.00806476192776e-05
-2.0011090618523e-05
-5.53839892983417e-05
-7.14608528245281e-05
-8.03449673971623e-06
-3.36468908252249e-05
-3.21831678078048e-05
-2.97459195994168e-05
-3.16010292719657e-05
-1.61204738336854e-05
-9.37260447499747e-06
-2.63131152030678e-05
-4.53383253035267e-05
-3.98917892312863e-05
-3.53008463727164e-05
-3.78577124631533e-05
3.69896374148308e-06
-3.17241540504656e-05
-2.24540980783511e-05
-2.08031250660232e-05
-4.28703205640856e-05
-1.98580148046173e-05
-4.53746069616097e-05
-3.8786961768095e-05
-5.03366573040365e-05
-2.95694503988523e-05
-2.56223832408851e-05
-1.95770351409149e-05
-3.2582447959721e-05
-1.04216975199078e-05
-1.79392861118239e-05
-2.96984307259921e-05
-1.63880162752029e-05
-6.10800934156711e-05
-4.90663949111788e-06
-3.75616022129988e-05
-6.05733616947854e-05
-1.04901019373485e-05
-4.33124920326662e-05
-9.89609010543381e-06
-2.09332722228324e-05
-3.52698087270917e-05
-1.48875807020549e-05
-2.98432124507546e-05
-2.78996984241376e-05
-2.36598479445153e-05
-3.36427252053653e-06
-1.28242007001156e-05
-1.02249201373342e-05
-2.69544254314369e-05
-2.9865820616917e-05
-2.26473203194088e-05
-3.51450342162493e-05
-3.2948517153996e-05
-2.82452329308717e-05
-1.73094608396264e-05
-4.79946909978056e-05
-5.12994277789475e-05
-4.56740352320771e-05
-5.88305573880636e-06
-2.21084610098459e-05
-3.1542084722466e-05
-1.50900984818933e-05
-1.80730075922449e-05
-5.0692617704716e-05
-2.29949637768867e-05
-2.29266319639358e-05
-5.12248449033934e-05
-2.97688975096688e-05
-1.77463303594274e-05
-1.80782628795815e-05
-3.00808038692168e-05
-5.05573040947819e-05
-1.92780546555206e-05
-2.2898475811341e-05
-6.33880294363812e-05
2.10342519561484e-06
-9.50037062779621e-06
-1.26745983785209e-05
3.48273996403629e-06
-2.80699837944178e-05
-3.55599588810823e-05
-2.92605394082286e-05
-2.09244535652811e-05
-4.44208630848409e-06
-4.01516491001454e-05
-4.25739211465535e-05
-4.82846500785736e-05
-5.24963437911552e-05
-3.0667364162196e-05
-3.45338097093904e-05
-2.18957551007841e-05
-2.97607523405209e-05
-3.01328698947369e-05
-2.2925607354394e-05
-2.59761055917667e-05
-3.05510699686003e-05
-3.42054910705645e-05
-3.05584116408231e-05
-1.91256874971557e-05
-3.43033782034983e-05
-3.07244942107923e-05
-6.53873712889082e-05
1.08564372032826e-05
-7.78527787570238e-07
-5.18838750564693e-05
-4.1084734235779e-05
-3.14966074021799e-05
-4.26578578971256e-05
-4.49489136937522e-05
-3.48418757266614e-05
-2.28943000679924e-05
-4.54516949538224e-05
-1.45632306587587e-05
-5.52248435879179e-05
-2.75852115004924e-05
-4.04203012060857e-05
-4.3373171660126e-05
-3.73370289985336e-05
-5.06247752052856e-05
-3.29410525439329e-05
-5.84075327012328e-06
-2.49422470188307e-05
-4.93531136434088e-05
-3.38715825591862e-05
-2.43395373696606e-05
-2.53129698702182e-05
-2.99227013998405e-05
-2.25078937584722e-05
-8.75928131456699e-06
-3.64388968282458e-05
-5.08072078942189e-05
-2.88965759486676e-05
-4.13339352843285e-06
-3.59234767233058e-06
2.02422065878173e-05
-4.63857157615145e-06
-2.25024454287475e-05
-3.75804156484447e-05
-2.63655971265412e-05
-1.84803634709662e-05
-1.56471821883684e-05
-2.38828497678411e-05
-1.09970794360201e-05
-2.25552969866537e-05
-3.65331340053553e-05
-3.34288380479461e-05
-1.88471346101575e-05
-4.11741026928612e-05
-3.4532745143802e-06
-3.17071792574794e-05
-2.40549835656456e-05
-3.61004107662495e-05
-7.03040277687201e-06
-2.42189625153346e-05
-3.39179748262458e-05
-4.19447227844349e-06
-4.64973070987422e-05
-6.15293099982335e-05
-3.15370484819536e-05
-3.64102917122638e-05
-2.2699451226661e-05
-5.12179169516425e-06
-3.83508520341507e-05
-3.31486291791374e-05
-1.62340346200311e-05
-2.08050015255084e-05
-4.26240623287031e-05
-2.9797844472743e-05
-6.60437603763799e-05
-4.67746252702527e-05
-1.40160837415356e-05
-5.43741382711813e-05
-1.58155225677033e-06
-1.91173914683814e-05
-2.64838285084799e-05
-1.2771846314469e-05
-4.38742097210154e-05
-2.68881607287222e-05
-4.56076069193702e-05
-8.80300591120573e-06
-4.17803322084858e-06
-3.63541227633134e-05
-4.28313723547724e-05
-5.20302637747714e-05
-3.33961316884272e-05
-1.59083613515773e-05
-3.69361469166221e-05
-1.72141380411331e-05
-9.45672062717411e-06
-3.58425895985719e-05
-1.76915347355907e-05
-3.95490405225718e-05
-2.55328714118274e-05
-2.75783636946088e-05
7.54383974436895e-07
-3.39352526531451e-05
-3.16310347595713e-05
-2.97586354601595e-05
-7.987093603444e-06
-1.27304857722548e-05
-5.10645898091604e-05
-5.09727524232207e-05
-1.54086371410409e-05
-3.69319579861925e-05
-1.17197104217261e-05
-2.24930816605535e-05
-3.70461962317117e-05
-9.96895402349293e-06
-3.10448206074377e-05
-1.36826577939076e-05
-4.52334304669441e-05
-4.02075079660631e-05
-6.52179234958782e-05
-9.44749191640262e-06
-2.1203876825528e-05
-9.26754222909329e-06
-1.17831015683705e-05
-3.17118517643773e-05
-3.90685360688707e-05
-5.24460928625508e-05
-2.57899509376791e-05
-4.4769502289777e-05
-4.55628377398937e-05
-2.65510285051948e-05
-9.00466647491282e-06
-1.88645668133214e-05
-4.27759269862628e-05
-6.66910831064611e-06
-2.64443164689797e-05
-3.59379089084445e-05
-4.47778545995411e-05
-2.67546715420915e-05
1.05986885099578e-05
-2.17105105276096e-05
-2.60599236405676e-05
-3.61699905410855e-05
-3.71283801817951e-05
-4.47104483671449e-05
-4.03590734007432e-05
-3.82756256302825e-05
-4.37133202397124e-05
-3.00337080081722e-05
-2.07417343918619e-05
-5.28684745712785e-05
-3.37060889481272e-05
-8.2058021880834e-06
-1.84135418181692e-05
-5.71180882390238e-05
-4.91895340919669e-05
-1.70463489336057e-05
-4.12577959371739e-06
-7.9873752262542e-06
-4.67210834135227e-05
-2.20152581590134e-05
-1.53739837197269e-05
-1.0949199127922e-05
-1.30980455486988e-05
-1.08067990930904e-05
-5.3720938196652e-05
-1.0174933871287e-05
-3.53905447966894e-05
-4.38233666162744e-05
-4.03692326950476e-05
-2.56800338133045e-05
-3.86357050013782e-05
-5.3691208028298e-05
-2.72981756899008e-05
-3.38029105675684e-05
-3.74098692048214e-05
-1.98570052719886e-05
-1.55662187286561e-06
-2.75820782260604e-05
-2.96879110591102e-05
-4.09115013331012e-05
-2.93452229843326e-05
-5.9883067409289e-05
-2.7127384253148e-05
-4.52487595784832e-06
-3.70004406738192e-05
-1.28912691293256e-05
-4.54363970225585e-05
-5.92795052653912e-05
-2.38528882795033e-05
-2.59662601329338e-05
-3.65595662972003e-05
-2.04131950644307e-05
2.83042372036439e-08
-3.47122798739712e-05
-5.8281672548667e-05
-1.91132370255289e-05
-2.73490203359439e-05
-3.71272698641452e-05
-5.78679802842297e-06
-4.74224630907378e-05
-3.87143796225916e-05
-6.98203995729445e-05
-2.96521315826685e-05
-3.13943131412745e-05
-1.26942357628943e-05
-3.1325678741142e-05
-2.16844857826456e-05
-1.02894493259594e-05
-1.55518107694221e-05
-1.25243921537939e-05
-5.04260768976688e-05
-2.4984453616635e-05
-3.52531036405855e-05
-4.65127103694522e-05
-7.99376625993375e-06
-2.97009794502909e-05
-3.18603367498202e-05
-1.75568407539332e-05
-4.78913053456887e-05
-4.475351558764e-05
-2.10616895828407e-05
-4.44461491678147e-05
-3.85357548302118e-05
-3.09314403686213e-05
-3.25907945162005e-05
-1.21352904500904e-05
3.21717361090145e-06
-1.66838608019903e-05
-3.96030423706009e-05
-4.35281276802891e-05
-2.47709395083586e-05
-2.26030148593847e-06
-3.07021533586431e-05
-3.82360826247006e-05
-4.27092831377213e-05
-9.34101202011188e-06
-5.56593970328722e-05
-2.04142436716203e-05
-2.76187474243834e-05
-5.45505106045492e-05
-2.8883480695535e-05
-4.74080115505223e-05
-4.51660666503586e-05
-4.33195153604656e-05
-4.03816618344279e-05
-3.59011478820274e-05
-3.55435392727733e-05
-3.60377132236317e-05
-1.28962658450786e-05
-5.84191321807759e-06
-2.4378900184549e-05
-2.00925889053662e-05
-2.15244060452396e-05
-1.40788609420287e-05
-3.36930656959186e-05
1.57489768792913e-06
-4.31548828547421e-05
-1.05610158989704e-05
-3.87969849308618e-05
-3.19236090350407e-05
-1.78559208913264e-05
-1.22261187731289e-05
-2.96373543874366e-05
-2.30282808533702e-05
-4.19103233972703e-06
-1.45723083539925e-05
-4.36181542251851e-05
-2.15530391692069e-05
-3.27164542794317e-05
-5.0556168079929e-05
-3.43024615489902e-05
-2.88958367177428e-05
-2.89610693204684e-05
-1.87958685177763e-06
-4.14796561661674e-05
-2.43720645694472e-05
2.50108539626833e-06
-5.13320528260981e-05
-2.07132311131956e-05
-4.98062031711981e-05
-2.80748887869269e-05
-2.33661304983868e-05
-5.82264573633215e-05
-3.6426992277882e-05
5.71060886225541e-06
-1.39311669852503e-05
-3.72240456928126e-05
-2.32543464570624e-05
-2.87338595291741e-05
-2.6221826635025e-05
-1.35891018673331e-06
-1.3172965696438e-05
-5.55586970444124e-05
-3.86471655297777e-05
-1.974380194868e-05
-5.4768491988473e-05
-7.21669577928021e-06
-4.01106365101246e-05
-4.2170054230021e-05
-1.68209021026524e-05
-2.70945176002545e-06
-3.76082392373294e-05
-4.01653315092402e-05
-2.00024860291836e-05
-2.83057811497946e-05
-5.11010078390978e-05
-2.18181499679035e-05
-4.91237930448048e-05
-4.54030135931527e-05
-4.15467821183499e-05
-4.47474565717676e-05
-5.74694762132616e-05
-3.63897587751068e-05
-8.0707210700959e-06
-2.10198192581452e-05
-3.17937356338274e-05
-9.32753162994111e-06
-3.46596221292933e-05
-3.62072745995258e-05
-3.09885605052917e-05
-3.1831250793243e-05
-1.73364469594878e-05
-1.63923547718051e-05
-5.76944868011359e-05
-2.82629593630561e-05
-4.58231039099081e-05
-3.45767920076786e-05
-2.4716708630115e-05
-2.17666111291347e-05
-3.08696761726541e-05
6.41774125152753e-06
-1.56408465792329e-05
-4.00508997232346e-05
-3.03353128885634e-05
-2.28117687952811e-05
-1.94510828644383e-05
-3.46590614118201e-05
-3.63000707363142e-05
-2.77969209946244e-05
-2.80038914709028e-05
3.87601562072236e-05
-6.57900288973673e-05
-2.34791695980088e-05
-5.23657297549041e-06
-2.49316311321484e-05
-1.95098060263322e-05
-2.85331058784157e-05
-2.90772036142725e-05
-3.79093652451083e-05
-5.44206360194478e-05
-5.13093579686252e-05
-2.71037433205439e-06
-3.94415417827234e-05
-1.90485272811723e-05
1.04878948564786e-05
-2.13582921649704e-07
-2.66924838772699e-05
-7.57161319002706e-06
-1.5316956054536e-05
-2.7728802492846e-05
-1.40941419767459e-05
-4.15707293035944e-05
-3.34384881045716e-05
1.01552433889425e-05
-2.02646354884792e-05
-3.9653990919446e-05
-5.45531811820158e-05
-3.27847803405614e-05
-2.64127370650766e-05
-2.37183421191786e-05
-3.72842622153514e-05
-2.32636103076789e-05
-5.73295265702849e-05
-3.94849634093844e-05
-2.50451776047472e-05
-4.04991407319008e-05
-7.53456777170056e-05
-3.53122218018092e-05
-2.27723149381484e-05
-8.70175602750844e-05
-1.60249824903193e-05
-1.19052201892767e-05
-4.32964852360544e-05
-3.67572939967058e-05
-2.1587596781726e-05
-3.45721075124083e-05
-2.28092300539201e-05
-2.51870481351419e-05
-5.76345543578738e-05
-4.02630208652139e-05
-3.12325090691054e-05
-5.1208881026733e-05
-1.2261346580859e-05
-3.80252781274366e-05
-1.35405264314847e-05
-2.126181179742e-05
-2.1647453014346e-05
-2.64084278901796e-05
-4.09993095039184e-05
-4.80016457976299e-05
-2.75526591339405e-05
-2.59432726160396e-05
-5.00357336556703e-05
-5.93459346948607e-05
-1.57372322158143e-05
-4.99702611504955e-05
-4.18122230444616e-05
-1.83160899117325e-05
-3.12126235766515e-05
-1.80625835721315e-05
-3.23556050776784e-05
-5.00281995559522e-05
-7.15115564201862e-06
-2.5217078451311e-05
-4.61418657355422e-05
-3.37436154766786e-05
-2.68962452205056e-05
-3.69357354486535e-05
-5.42124367579151e-05
-6.82383239561201e-06
-1.27183730432521e-05
-2.9705774124094e-05
-3.90404054164637e-05
1.092035913227e-05
-6.27102722302556e-05
-1.97241547841092e-05
-1.74933028735509e-05
-5.24919518202694e-06
-2.83198850083334e-05
-4.27222629227642e-05
-3.79418738220858e-05
-3.96132885930291e-05
-1.83254698249979e-05
-4.3951624331436e-05
-2.90120434937871e-05
-4.21323238803002e-05
-1.75047641125303e-05
-2.28937778164342e-05
-1.37250713729817e-05
-1.75791585404242e-05
-2.028890473622e-05
-6.18938412605252e-05
8.79436235403892e-06
5.86163495750845e-06
-3.73340918674308e-05
-4.4568779552382e-05
-3.13197290586327e-05
-2.92707875772133e-05
9.63938692243495e-06
-1.6763816870011e-05
-2.48325897515961e-05
-2.33356834159361e-05
-3.24565030015779e-05
-4.19004660448781e-05
-1.2365753708593e-05
-2.85663217139266e-05
-1.80729571304498e-05
-2.14201515420072e-05
-4.42794643782648e-05
-4.59115622494799e-05
-1.47262214848177e-05
-2.81176304130598e-05
-2.96225179802669e-05
-3.83803450125752e-05
-2.20907235914837e-05
-3.8230652739035e-06
-9.32707035171403e-06
-1.76191935319086e-05
-1.6899045422301e-05
-1.14033788393585e-05
2.71804316413471e-07
-1.35029507985863e-05
-3.97015316364138e-05
-5.52835282857715e-05
-3.33017183254801e-05
-2.88156741307769e-05
-2.37480336838006e-05
-9.87698557753468e-06
-3.80120707422881e-05
-2.22714240776511e-05
-4.3308974157264e-05
-6.22617236753073e-05
-3.02731351632048e-05
-2.78832649358674e-05
-1.09970385684768e-06
-3.80303975215885e-05
-5.5770079032961e-05
-7.39201788185812e-06
-1.43534572044184e-05
-8.37443375329364e-06
-1.80436315066782e-05
-4.43235973320156e-05
-4.75941543598141e-05
-2.66644614262903e-05
-1.99353555965601e-05
-2.79653951452167e-05
-2.59864213815809e-05
-3.13216706572593e-05
-7.18315560013991e-06
-4.74251880063711e-06
-2.80311875545716e-05
-2.52361688572326e-05
-5.57891521147947e-05
2.05544527811004e-06
-5.37300124864269e-05
-3.73248246215787e-05
-4.27905319375435e-05
-1.0322681059961e-06
-2.29035120867445e-05
-3.12598392034222e-05
-3.66738501061807e-05
-3.94683421372549e-05
-3.5562960039495e-05
-3.43392706059181e-05
-3.27903951676614e-05
-3.78690560708336e-05
-1.62954652995923e-05
-4.74221489182279e-05
5.80755437170807e-07
-3.0873031154011e-05
-3.08895806272858e-05
-7.04140001041363e-05
-5.09273487418442e-05
-3.65255250835759e-05
-3.89401970592661e-05
-2.04198306630383e-05
-3.34060885974413e-05
-2.13215223888603e-05
-6.17625237821633e-06
-3.28754183375101e-05
-1.96886851556622e-05
-5.42350565766838e-05
5.85115505388364e-06
-2.81370991503061e-05
-3.94033229501298e-05
-2.69610116803638e-05
-3.73477435579746e-05
-4.84699072894275e-05
-3.0494093988903e-05
-1.65564867814358e-05
-5.37967461268475e-05
-3.53955686493294e-05
-4.08039032089992e-06
-3.24355631152e-05
-2.82157113546328e-05
-7.95751226115628e-07
-3.9284659176066e-05
-3.45808782844326e-05
-4.84780197787475e-05
-3.12110114487458e-05
-5.13891307035183e-05
-3.7783941094101e-05
-1.19029455698005e-05
-6.50966695518933e-05
-2.28469552188765e-05
-3.3823512311321e-05
-4.64046844276268e-05
-5.70680402393604e-05
-3.71877965640817e-05
-3.08871036375114e-05
-1.1046155921037e-05
-3.22125126283757e-05
-3.90013600436151e-05
-4.05971360319564e-05
-1.38870986260795e-05
-5.88444044554399e-05
-2.93786511934145e-05
-5.09456680566515e-05
-4.07215192435076e-05
-4.81705201557658e-05
-1.36508858556112e-05
-8.74649509471897e-06
-3.13899839903604e-05
-1.29941021191389e-05
-1.88062620592445e-05
-2.06349821996792e-05
-2.36007260035407e-05
-2.87757269462535e-05
-3.69506209387669e-05
-4.57506426232026e-06
-3.1252208053222e-05
-3.18438669344586e-05
-2.33058763670822e-07
-3.87064283514459e-05
-7.21114480740413e-06
-2.64956405175868e-05
-3.48535364175915e-05
-2.36772634097445e-05
-1.30271679197975e-07
-1.3571839772848e-05
-4.6567838409847e-05
3.72025095826537e-06
-3.96570551154585e-05
-5.32922751526046e-05
-3.35184663887417e-05
-1.6045402899234e-05
-2.23361275858573e-05
-1.87751952618341e-05
-4.36579952181882e-05
-4.58271156999002e-05
-3.83413425743395e-05
-2.76643545171421e-05
-4.02139009944941e-05
-2.69519622157034e-05
-3.80595693623764e-05
-7.92114735446868e-06
-5.80135916673736e-05
-2.67246114489719e-07
-5.7737354692677e-05
-1.50376690813368e-06
-3.0105278186549e-05
-3.51799304973821e-05
-3.11003432809284e-05
-5.19513624725035e-05
-2.10779603559313e-05
-4.4873963248526e-05
-2.11567720504886e-05
-7.06960257573571e-05
-1.68729057340883e-05
-3.93414396217285e-05
-5.63685271320881e-05
-6.43701367593319e-05
-5.79968522896953e-05
-2.50555456577879e-05
-3.14706998411285e-05
-1.1829858143962e-05
-6.54891965287801e-05
-4.68328781642717e-05
-2.80841286592567e-05
-3.8721969658132e-05
-4.06648230020408e-05
-3.39712428449535e-05
-1.73186098324489e-05
-1.58063099876985e-05
-1.49659834718746e-05
-7.26385054288636e-05
-3.54033833062365e-05
-4.03299322591098e-05
-2.23026487173169e-05
-2.77724250740443e-05
-2.47104519911739e-05
-4.51859129127758e-05
-5.53865752183412e-05
-1.94405372254498e-05
-2.73895516583252e-05
-5.8708244337545e-06
-4.71543696186176e-05
-2.51814954845573e-05
-2.33271857208981e-05
-4.0480753052121e-05
-7.79058564229069e-07
-3.90687032596337e-05
-6.43824362599155e-05
-3.4854145826096e-05
-3.97998149877019e-05
-1.69133308417983e-05
-1.46670695656594e-05
-4.28195071098189e-05
-4.22236719383845e-05
-2.90050005668236e-05
-2.94567308796136e-05
-2.13531803743906e-05
-2.95778393272281e-05
-4.22441868644715e-05
-2.86963353357163e-05
-4.13663821519396e-05
2.56424487041669e-06
-1.41907168511153e-05
-2.08378567889291e-05
-2.0683641997734e-05
-3.6225410007245e-05
-3.32129192980991e-05
-3.90720248003553e-05
-4.35120139650405e-06
-4.7690916372991e-05
-4.20653824774433e-05
-2.22762394237977e-05
-3.47002361695199e-05
-8.82400001578095e-06
-1.58488059674567e-05
-1.36455582174425e-05
-3.18274348333638e-05
-5.92435548843144e-05
-3.0952709356788e-05
-1.92913090255068e-05
-4.53316332102571e-05
-3.86788781471774e-05
-2.24209706803581e-05
-1.36239772322758e-06
-2.81862584494781e-05
-1.41907545999561e-05
-4.87534288789401e-05
-3.17706154287566e-05
-2.62228618748488e-05
-5.04661668151657e-05
2.77471595571941e-07
-1.66915439942489e-05
-4.43265403998086e-05
-1.78019139247998e-05
-2.04260143524225e-05
-3.27350785285522e-05
-4.90167440434799e-05
-2.62667935700533e-05
-1.23127732139638e-05
-8.45781816739402e-06
-4.48402453388269e-05
-2.19356260769806e-05
-1.83982838102623e-05
-3.47403209288523e-05
-3.57230607810493e-05
-1.90814782638929e-05
-2.50745902302227e-05
-4.46564000200144e-05
-1.72662772731085e-05
-1.86511520914573e-05
-3.25831358293215e-05
-5.97246086474664e-05
-5.05227896743302e-05
-1.79319530581238e-05
-1.31023789434477e-05
-3.79522511888426e-05
-2.27027458380199e-05
-2.99291583569346e-05
-1.5488543022586e-06
-1.56450449684424e-05
-2.70648029732568e-05
-2.48550392566446e-05
-4.31866743510061e-05
-5.62650190762759e-05
-5.43143648292984e-05
-5.22143705846204e-05
-2.81835874340739e-05
-2.64890519711043e-05
-3.37296655707482e-05
-5.03810156972793e-05
-2.99117268523049e-05
-4.24189026810917e-05
-8.38320626301898e-06
-3.28809425010628e-05
-3.11960601896088e-05
-1.66589217670133e-06
-2.0197618718404e-05
-1.99797587719758e-05
-9.32190992681554e-06
-1.87788698049829e-05
-7.3026937465119e-06
-2.89372364605906e-05
-4.02404673776027e-05
-4.84873462945511e-06
-3.11133680923547e-05
-1.52846364997007e-05
-1.62560761655326e-05
-4.80334238788854e-05
-5.32255730554203e-05
-2.49977187786863e-05
-1.2040517688113e-05
-2.14993939747677e-05
-4.2216407391668e-05
-1.51377969490138e-05
9.71204002943059e-07
-5.37372947193045e-05
-3.97718508346072e-05
-8.39498072841544e-06
-2.54309370390437e-05
-4.93194694659571e-05
-4.70336996038298e-05
-1.19590646393036e-06
-8.4697223542519e-06
-3.17960346088728e-06
-1.92788976232703e-05
-3.71962343309626e-05
-2.37711297833852e-05
8.76048280739781e-06
-3.23241942186135e-05
-1.07851769783329e-05
-1.52807980690279e-05
-2.85117085399124e-05
4.92105388134622e-06
-2.86456273837696e-05
-4.49866951252389e-05
-4.95685282693678e-05
-4.97298868781325e-05
-4.9447773832378e-05
-5.45328949355346e-05
-2.23057163789355e-05
-4.05163664636488e-05
-3.89613057596941e-05
-3.4111292067732e-05
-3.77170301036829e-05
-4.91662549698763e-05
-4.41708278417119e-05
-2.82251950005898e-05
-5.79825917570029e-05
-2.01335288568415e-05
-3.5157904280734e-05
-4.57734557412362e-05
-3.25046856187081e-05
-5.98169202488359e-05
-3.62895790844243e-05
-2.87328661378592e-05
-7.54511875389326e-06
-5.80265819632835e-05
-2.03644843232865e-05
-2.44539746441649e-06
-3.43878105353862e-05
-1.77050109183613e-05
-3.21016080815176e-05
-4.53081611782508e-05
-1.79297400885716e-05
-2.12663862302413e-05
7.89697072399662e-06
-4.03422523313598e-05
-2.85413110813263e-05
-2.41794245986508e-05
-3.47616144975248e-05
-1.49131000128325e-05
-4.5402062377536e-05
-4.55982769197164e-05
-1.99143193531938e-05
-4.67720363667874e-05
-4.0724424536501e-06
-5.30955742441008e-05
-2.80683859121226e-05
-3.23365926750548e-05
-2.09634598781764e-05
-4.11053436354878e-06
-4.1795644776455e-05
-1.62168495779447e-05
-2.34788973260978e-05
-2.04692804979588e-06
-2.57855593430583e-05
-2.27533319398653e-05
-2.51647742031463e-05
-3.42773506370788e-05
-4.30331541987781e-05
-3.00703716356663e-06
-5.38353150084747e-05
-1.38930171661369e-05
-5.22125774974399e-05
-5.19226420488065e-05
-4.51739511582498e-05
-2.36538095665106e-05
-3.13662674657711e-05
-3.03313541984108e-05
-2.16259220681089e-05
-3.99169664946606e-05
-3.12243666661104e-05
-3.79196495740436e-05
-1.44794538946907e-05
-2.81789699051583e-05
-2.43518132882956e-05
-4.67575233455437e-05
-2.8606331110702e-05
-4.81420709080046e-05
-3.75107796964185e-05
-3.52179682024333e-05
1.53277050733808e-06
-4.41929138033856e-06
-3.73118491923846e-05
-5.72363344710123e-05
-1.90838551741305e-05
-5.73245305867783e-05
-2.39516252806635e-05
-1.7077101778398e-05
-5.98208306973506e-05
-3.38658862606713e-05
-4.85955783386996e-05
-2.18285707630976e-05
6.34370317527729e-07
-1.80549592280689e-05
-5.48103453296836e-05
-1.41986760675299e-05
-3.5500102780574e-05
-4.25965173631181e-05
-4.87920901941006e-05
1.25490618224271e-06
-1.50545109595542e-05
-2.56305325432196e-05
-6.03970422876624e-05
-2.91349197617784e-05
-2.59867809730256e-05
-8.56251683373277e-06
-2.9484461868198e-05
-3.57317014675175e-05
-6.89809880424255e-05
-3.54534442161843e-05
-1.87483215272836e-05
-2.82806664065872e-05
-2.80490319944111e-05
-3.10991363239165e-05
-2.61005321281029e-05
-1.54614986514208e-05
-1.20658771660441e-05
-4.14708648977123e-05
-1.38419338831797e-05
-1.21709908629936e-05
-2.63435724819802e-05
-1.40940423087346e-05
-3.36270459080219e-05
-5.80766875087565e-05
-2.93890076464772e-05
-2.64272742228932e-05
