# Supplementary material for: Research on computational propagation and identification of mine microseismic signals based on deep learning
Source: PLoS One. 2025 Oct 22;20(10):e0334641. doi: 10.1371/journal.pone.0334641 (PMC12543183; doi:10.1371/journal.pone.0334641)
Supplement: S7 Data — (ZIP) [file pone.0334641.s007.zip › 000100900001674.xlsx_0.txt_24.txt.txt]

-3.8864470526408e-05
-1.78011766011655e-05
-3.61757220390944e-05
-3.76582374753842e-05
5.16594378107695e-06
-2.27599011133142e-05
-5.77554399513665e-05
-1.70368636189418e-05
-3.68216465664716e-05
-1.2665326764094e-05
-3.24524250123908e-05
-7.36374466163353e-06
-5.89313224659739e-05
-3.38465223066108e-05
-3.28806431854828e-05
-3.28469837472582e-05
-3.13177619191621e-05
-1.39428389150385e-05
-3.12763724578633e-05
-9.12336600297361e-06
-3.57151956706051e-06
-3.47310240445825e-05
-4.67483739635866e-05
-1.13693240843789e-05
-1.30738247007063e-05
-4.71507521002527e-05
-5.22508863377223e-05
-4.5858405621557e-05
-4.86939713734496e-05
-1.00332298611106e-05
-2.94507717373673e-05
-3.04197666912391e-05
-2.80307028864705e-05
-6.45854107691408e-05
-4.49676615653824e-05
-1.0826810991657e-05
-6.56465209643226e-05
-2.05846482284558e-05
1.88824275695666e-06
-4.10266458492432e-05
-5.7870229505325e-06
-5.82116557618014e-05
-3.74752103969641e-05
-9.02245252938546e-06
-9.30488691896027e-06
-6.5742961579341e-05
-4.18198378592295e-05
-8.20098314413063e-06
-1.47523600587966e-05
-2.87191130797812e-05
-2.93200705154106e-05
-1.36794637895839e-05
-3.79456922374464e-05
-1.16000614530523e-06
-5.26654911129868e-05
-2.83130245862544e-05
-5.00937892156138e-05
-4.0090132973495e-05
-1.51527625994568e-05
-2.74179476094096e-05
-2.01112175000021e-05
-4.8828860310787e-05
-5.39495309694805e-05
-3.40837476347607e-05
-5.98028688902287e-05
-4.25192290827759e-05
-3.79097137002754e-05
-1.98644642311085e-05
-1.96557569288111e-05
-3.24943106872088e-05
-2.05821291829924e-05
-3.1740011535175e-05
-4.4234164888518e-06
-7.11279971148518e-06
-1.42180762833157e-05
-6.37692658087271e-05
-4.15730838052892e-06
-1.17895376766538e-05
-2.64673221915059e-05
-2.48559355573864e-05
-3.64533321431597e-05
-4.08696902787014e-06
-2.21668050418037e-05
-3.10792053506318e-05
-4.4296744432085e-05
-4.16349302218375e-05
-5.32525165436622e-05
-7.80731869228999e-06
-4.53369152488691e-05
-4.20457300078216e-05
-4.19468335786789e-05
-2.78657790518441e-05
-2.28458843681962e-05
-2.08595945443227e-05
-2.89432504104823e-05
-5.45879031669395e-05
-2.84987640059238e-05
-1.68525859192001e-05
-1.2710772389904e-05
-6.76393223337738e-05
-3.18864825527368e-05
-3.95924086592355e-05
-3.32513939711882e-05
-1.43597181291746e-05
-4.16489369356348e-05
-3.39889237269365e-05
-1.83605705184715e-05
-2.47522619801904e-05
-3.95405860842721e-05
-4.01396805389955e-05
-3.06752293515581e-05
-2.30190111047809e-05
-2.09226017028815e-05
-4.39402174903472e-05
-1.31687118526398e-05
-1.013866850987e-05
-2.01114892890473e-05
-2.50124702036929e-05
-4.99588532832466e-05
-3.99152957889985e-05
-3.53834908164251e-05
-3.90851923079038e-05
-1.68226231905323e-05
-3.60704980824277e-07
-3.97303397756088e-05
-2.75070352638226e-05
-2.2406586566686e-06
-3.28470879309106e-05
-4.16926875808033e-05
-7.63293666672324e-06
-3.68779627196263e-05
-3.99785891535336e-06
-2.1531739541409e-05
-3.85744019139256e-06
-3.71039080696228e-05
-3.92288232060491e-05
-2.72146271127682e-05
-1.70842742466213e-05
-2.61903677013877e-05
-3.54528003890061e-05
-4.14398477131388e-05
-2.96953914070929e-05
-3.65730598765032e-05
-4.39030605882513e-05
-4.11637322458938e-06
-2.809815290609e-05
-4.32572437528809e-05
-4.43175383713022e-05
-3.29576828277121e-05
-2.39723117837281e-05
-1.43928423134871e-05
-4.89595379076723e-05
-4.77329443893978e-05
-1.94589333815014e-05
-2.93786855324275e-05
7.61777244434394e-06
-2.49710504893428e-05
-2.52007477502699e-05
-3.59706335111441e-05
-3.67661136190716e-05
-5.29735189843528e-05
-4.53200459063516e-05
-2.46039212183091e-05
-3.79030707454262e-05
-4.76246803804457e-05
1.36044088614255e-05
-1.64324120015432e-05
-6.13422528801225e-05
-3.31803338001963e-05
-4.34827480780839e-05
-1.6623687379427e-05
-2.68736794192413e-05
-3.37461110568463e-05
-1.84111064752283e-05
-3.37672107588385e-05
-3.17248581053312e-05
-3.41967121070889e-05
-8.57037886173881e-06
-2.69463792770086e-05
-3.59857819190855e-05
-3.81643378742651e-05
-3.63236900246608e-05
6.23851731050362e-06
-3.12377880572624e-05
-4.17144287699758e-05
-3.16356276528298e-05
-3.09391918163774e-05
-1.38943500303992e-05
-5.46282335920991e-05
-3.31433756908419e-05
-1.59908411591728e-05
-2.46695589464118e-05
-4.57045937326276e-05
-1.4802774400887e-05
-2.45457998587911e-05
-4.84604980880476e-05
-4.82731469186895e-05
-1.15407944428204e-05
-5.04026528808487e-05
-1.5520432114497e-05
-2.42299966463709e-05
-4.8315269846135e-05
-1.34047380735575e-05
-6.76401842825161e-05
-4.09066385043784e-06
-2.08422586169902e-05
-2.83125735335954e-05
-6.56700827960769e-05
-7.33565250693299e-07
-2.81610505748274e-05
-4.03188080084951e-05
-7.07680217484596e-06
-3.47189158022396e-05
-1.30694221256874e-05
-3.35626251644022e-05
-2.94406863058649e-05
-3.83174579894483e-05
-3.21540598957009e-05
-7.61429728625393e-06
-1.9810458471841e-05
-4.2653232093391e-05
-2.59471277788143e-05
-4.87586090687481e-05
-9.78919110711876e-06
-5.21371712083075e-05
-1.54158785104042e-05
-2.50755506807353e-05
-8.75743074202795e-06
-3.24874775380542e-05
-5.55525863293783e-05
-5.28153108060041e-05
-5.17792827568159e-05
6.01435648492845e-06
-1.24491266587497e-05
-3.85651353322959e-05
-3.99889666404095e-05
-5.69862140537491e-05
1.98421218836686e-06
-1.10686744555612e-05
-2.61735978738541e-05
-3.39020458495572e-05
-2.66311911929969e-05
-2.00134338291142e-05
-2.0718647582958e-05
-1.11096179206739e-05
-4.52218986501085e-05
-2.3532480441112e-05
-1.74097950486537e-05
-2.53060690470277e-05
-1.85651961258456e-05
-2.27093094851928e-05
-2.34620666662382e-05
-1.43048000985313e-05
-3.27081226804615e-05
-3.24902860750429e-05
-3.23399158859166e-05
-4.74604943307524e-05
-1.87751563142693e-05
-3.03418432141571e-05
-2.76878247769583e-05
-4.49274870026985e-05
-3.6911089755719e-05
-2.47215869530491e-05
-2.42667761178754e-05
-1.6227679429787e-05
-3.17642657997292e-05
-3.71119368122075e-05
-3.64424427498381e-05
-1.97789322703508e-05
-4.66003087833556e-05
1.42880926600371e-05
-3.21430838451014e-05
-4.84330046299746e-05
-1.714005283558e-05
-2.40374158039061e-05
-4.27994151013521e-05
-4.37369864056303e-05
-2.32350725102075e-05
-1.08356700096006e-05
-2.21855242936769e-05
-3.10125344929873e-05
-4.03040525331173e-05
-3.77432421046517e-07
-1.36735284723535e-05
-5.66522263645691e-05
-6.18469512676433e-06
-1.594603865742e-05
-2.87715161170286e-05
-1.36298672817141e-05
-8.36458809108299e-06
-4.01569644324514e-05
-2.79555522257889e-05
-2.7461763508581e-05
-3.32825995474998e-05
3.27260047164619e-06
4.56734875576845e-06
-9.97774356041705e-06
-3.26931301958262e-05
-4.01640964702709e-05
-2.14678129465456e-05
-3.9363211431946e-05
-3.18287056488816e-05
-3.98829077098198e-05
-4.2226415425017e-05
-5.41976041256152e-05
-2.66731063987193e-05
-1.80895852870119e-05
-7.37446095938281e-06
-2.11679282159407e-05
-5.19751805803724e-05
-1.84444559038414e-05
-2.95299441348563e-05
2.07796511343391e-06
-4.12601590723643e-05
-2.16887275549464e-05
-1.80484192854205e-05
-4.04161168138464e-05
-9.78091509598123e-06
-3.12437898493782e-05
-6.8260937577357e-05
-2.99849041038914e-05
-3.061481818908e-05
-1.39096312784069e-05
-4.12513481566625e-05
-1.47413947608006e-05
-1.01437881891737e-05
-4.10256489505916e-05
-4.73463907815516e-05
-4.95693772166022e-05
-5.46294932181682e-05
-1.97774453910152e-05
-2.04796024541465e-05
-6.1762815850541e-05
-6.92816851364815e-06
-5.92456698759457e-05
-3.94859825976127e-06
-2.40942829740301e-05
-3.43304708912889e-06
-1.1826805870515e-05
-2.36243292099875e-05
-1.6181368575562e-05
-3.68067856095423e-05
-3.56215044945641e-05
-1.51130325546562e-05
-3.17996474372963e-05
-4.66307526872508e-05
-5.26787311262014e-05
-2.68884221402902e-05
-3.77528353876193e-05
-4.29469414497812e-05
-3.48572901553274e-05
-3.99818840802215e-05
-3.04037418921804e-05
5.78573263550028e-06
-5.68805557196194e-05
-2.48425758602205e-05
-3.70979396799908e-05
-3.27241310644782e-05
-4.56676742728364e-05
-3.44860122508108e-05
-4.96913327074678e-05
-2.87581465459237e-05
-2.61674322835738e-05
-3.40110894605503e-05
-3.14420590223343e-05
-1.11039580408643e-05
-2.14667366894537e-05
-1.01503739289306e-05
-2.60855756824267e-05
-5.62503871921636e-05
-2.23059243413544e-05
-7.07082495740346e-06
-3.43349798342395e-05
-4.59637984351142e-05
-3.53951889115938e-05
-2.82843963392495e-05
-3.60374312472065e-05
-2.07953291866735e-05
-3.76802288681302e-05
-5.22868553382022e-05
-3.67852323647734e-05
-1.25557730805007e-05
-8.19667271391883e-05
-2.77576582761611e-05
-2.51038040654787e-06
-3.17886396043549e-05
-2.84043164553154e-05
-4.12862016345742e-05
-1.58816500324892e-05
-2.35523965480283e-05
-3.14025146467427e-05
-8.27668881617214e-06
-3.55070675142891e-05
-5.17768903306526e-05
-7.49639403761392e-05
-3.73340005631736e-05
-7.09194339177335e-06
-2.61324394611944e-05
-3.98987209151825e-05
-3.36203726145888e-05
-2.62541608499805e-05
-2.32171420151795e-05
-2.57509561083747e-05
-2.26528779820957e-05
-2.0942308391434e-05
-2.48812312404926e-05
-2.79327264520261e-05
-2.28077655549821e-05
-1.74861179202864e-05
-1.85279744876512e-05
-1.41717310471921e-05
3.07396282069646e-06
-7.29365500999782e-06
-3.5132287189063e-05
-5.47950276559199e-06
-1.88322280269332e-05
-2.3537444023475e-05
-9.66706802668444e-06
-2.84162152347009e-05
-2.59151051598186e-05
-1.94049357067557e-06
-5.94536380403187e-05
-3.5866642586397e-05
-2.72679017114719e-05
-4.94108092251205e-05
-1.63955849297899e-05
-4.41793073849965e-05
-2.33714946598671e-05
-4.58124434378038e-05
-4.392427014359e-05
-3.55915902406306e-06
-3.11832961053423e-05
-1.64595936813558e-05
-4.72728447095992e-05
7.32834912281315e-07
-6.528071209894e-06
-2.63364372683103e-05
-4.03054964434464e-05
-3.31436148605038e-05
-3.56963921788281e-05
-4.00506580304738e-05
-2.55297502022722e-05
-2.88970249576893e-05
-3.67321153587947e-05
-2.07606203280293e-05
-4.96398499422388e-05
-3.95446080330891e-05
-2.55546446858087e-05
-3.27295473871525e-05
-2.67512964615903e-05
-3.93983631623146e-06
-2.12857937808036e-05
-2.19251608758765e-05
-1.06686972857129e-05
-4.57732947307184e-05
-1.41191183748122e-05
-4.46296218143911e-05
-3.58546045444049e-05
-4.11192065234982e-05
-5.63331704110155e-05
-5.37199079978594e-05
-8.68056446998155e-06
-2.22376923456637e-05
-4.37857754870977e-05
-2.53597048992581e-05
-4.6172938340057e-05
-4.68030259271232e-05
-5.56701318305958e-05
-2.94710263063523e-05
-2.5073930208951e-05
-4.03272748594186e-05
-3.2050865876348e-05
-1.50416241035148e-05
-3.05131105081764e-05
-4.53476160720889e-05
-4.26549567186177e-05
-4.1805353226577e-05
-1.84281037513676e-05
-6.45836241614028e-05
-4.3202644412726e-05
-3.25467396806892e-05
-4.2687137827122e-05
-3.7453947567964e-05
-1.66624204959638e-05
-3.76978806045477e-05
-1.91416141479663e-05
-7.16844412434726e-05
-4.75968415619268e-05
-1.94585140286121e-05
-6.13951717001575e-06
-1.81914825536805e-05
-2.6039773440678e-05
-1.78290479621441e-05
-3.40597599472454e-05
-4.46012369417655e-05
-2.67125863375339e-05
-1.88066101274378e-05
-3.73755181074409e-05
-4.76352481641209e-05
-5.28942741668185e-05
-3.09395856955316e-05
-6.51539949953589e-05
-2.9328568379629e-05
-2.85713960060242e-05
-4.09856730581703e-05
-1.23002148703938e-05
-1.77167513347633e-05
-3.31832201749195e-05
-7.53011600569815e-06
-2.30664312139627e-05
-1.57148336147503e-05
-1.01452792432896e-05
-5.82548037440033e-07
-3.48331035647748e-05
-4.82830805071204e-05
-1.26907849864056e-05
1.89801386599886e-06
-2.98691700809648e-05
-6.96531920469038e-06
-3.37344144028992e-05
-2.69544286283322e-05
-3.38921271082272e-05
-1.58850175331634e-05
-5.26434210320982e-05
-4.15713183665144e-05
-4.36617867319464e-06
-2.50673956376565e-05
-6.031899717812e-06
-1.92542990719784e-05
-6.49448739598248e-06
-3.92236340413917e-05
-1.8068164028911e-05
-2.0165265785073e-05
-1.53264736683735e-05
-2.95724379728036e-05
-2.97099983050916e-05
-5.48301586756362e-05
-3.47719186996194e-05
-4.1406847132278e-05
-6.35044513606407e-05
-2.43374038448118e-05
-2.21306590332493e-05
-2.95827947158802e-05
-5.07984131229085e-05
-1.68642966611205e-05
-3.22535887506755e-05
-4.39799830202195e-05
-3.11051149664551e-05
-1.77429931617019e-05
8.18395796090947e-06
-2.97138635754397e-05
-3.67180981079935e-05
-3.33811401824997e-05
-4.29093402267081e-05
-4.29369489392021e-05
-4.69554755395594e-05
-4.48117471960216e-05
-3.20681366987647e-05
-4.591659869108e-05
-3.18452285188187e-05
-2.38850333477274e-05
-3.1420280915548e-05
-7.05316983985415e-06
-4.49756099953566e-05
-3.43855785623606e-05
-1.0562772985877e-05
-6.15727803998091e-06
1.02517314505075e-05
-1.37622768663052e-05
-1.11163786302999e-05
-3.88826331446473e-06
-4.79863809723914e-05
-5.45198844603795e-05
-3.65829670592629e-05
-2.19623315848463e-05
-3.26863611538197e-05
-1.43798578769885e-05
-1.05203323404561e-05
-3.38479994304961e-05
-3.90703730367446e-05
-2.51873955260664e-05
-2.20547849611755e-05
-1.39912454847587e-05
-1.51432252026658e-05
-3.03780981453255e-05
-2.21568272529724e-05
-2.58291031713316e-05
-3.73761526855165e-05
-3.68611187480522e-05
-2.00307479925668e-05
-3.31122920302129e-05
1.30820546509751e-06
-4.30103080371254e-05
-4.07115779520563e-05
-4.48468066747131e-05
-2.39354184753957e-05
-2.21556877287565e-05
-1.72253571551098e-05
6.97728078164105e-06
-7.98857120084843e-06
1.36752693099777e-05
-7.85820124970848e-06
4.07865853974844e-06
-3.99274966695922e-05
-3.23474006868514e-05
-6.49644101841266e-05
-1.60353314768174e-05
-5.84810539241965e-06
-2.19672072230643e-05
5.03263742221019e-06
-2.07300362622614e-06
-3.07202435411153e-05
-2.55279249308163e-05
-3.20226359929778e-05
-4.55323991345495e-05
-2.87056557027407e-05
1.28813941127264e-05
-9.44049774732559e-06
-3.10653954489334e-05
-3.16744045297242e-05
-2.28970765469763e-05
-6.71006042029807e-06
-2.65571563481557e-05
-3.11014500131851e-05
-4.84354356505459e-05
-2.42985906965766e-05
-1.40307773560132e-05
-2.76368357799686e-05
-3.80566247203575e-05
-6.89325759900185e-06
-4.53735130100804e-05
-1.38960368008253e-05
-5.41299353335732e-05
-7.17042258074485e-06
-2.43868764216834e-05
-3.77378080815707e-05
-1.91411485529223e-05
-5.52055444966064e-05
-2.48666180164141e-05
-2.89425769100604e-05
-6.28430386811519e-05
-4.47662297081137e-05
-4.09584368018794e-05
-9.72094156412397e-06
-2.44374680937124e-05
-6.86998371290388e-05
-1.80338060367391e-05
-5.52530362314064e-05
-1.30721021735131e-05
-3.42317582147387e-05
-4.570790796294e-05
-3.12606297655283e-05
-2.29610568536267e-05
-2.89450173748492e-05
-1.6254094521456e-05
-4.20106214054873e-05
-4.25300997701862e-05
-6.17831393977791e-05
9.5288504032568e-06
-1.29244320403413e-05
-3.12889809390234e-05
-1.19478609864992e-05
-1.68423104522075e-05
-2.04143860316171e-05
-1.14865792273165e-05
-4.00687125350195e-05
-4.27612677210903e-05
-4.68847295706074e-05
-2.55192317908821e-05
-2.79984633051967e-05
-2.76917905723007e-05
-2.19635877811917e-05
-3.85030415112326e-05
-1.15842259929296e-05
7.20254508600264e-06
-2.7413799082064e-05
-4.10712578922789e-05
2.07160064183714e-06
-2.02484079787397e-05
-4.50899016974134e-05
-4.31917701132598e-05
-2.13861787465525e-05
-4.01967627239953e-05
-2.37138360496498e-05
-2.48377083191337e-05
-2.113198449126e-05
-3.15455247748127e-05
-6.20741027494991e-06
-4.3119140248518e-05
-6.40796652860381e-06
-4.2918640029894e-05
-5.32511466020915e-06
-4.60653170851937e-05
-2.86998346102707e-05
-2.89085549929277e-05
-5.010969690583e-05
-2.76276160583767e-05
-4.62096419081297e-05
-3.43350019259523e-05
-1.28400017374565e-05
-3.19510482131663e-05
-2.91992117087602e-05
-2.68816872805629e-05
-3.58819603530342e-05
-1.37500384867553e-05
-2.16479079306572e-05
-3.85217853814313e-05
-4.3043740652764e-05
6.50347037131387e-06
-4.68031611064427e-05
-4.39216938107768e-05
-2.43950591733068e-06
-2.22443432923371e-05
-4.65670806266631e-05
-2.78240221720182e-05
7.62216355492611e-06
-2.87338091521009e-05
-4.34267890757855e-05
-5.32411240433095e-05
4.70302849563082e-06
-2.80951717190429e-05
-5.52615340221708e-05
-4.45398190008244e-05
-8.22852890182569e-06
-3.05033581389744e-05
-3.71441823571471e-05
-2.74352747741168e-05
-3.61280535886094e-05
-2.93936919166698e-05
-2.15755361773235e-05
-2.41482706866339e-05
2.3810932815491e-06
-5.04145924196957e-05
-1.84725424410639e-05
-4.34761438172968e-05
-1.10095152117806e-05
-2.64216487687916e-05
-1.54295968149179e-05
-3.12222160194569e-05
-6.5635479699387e-05
-3.34901540926187e-05
-3.60351488286845e-05
-5.92023857952405e-06
-3.12166978970742e-05
-3.21400820013091e-05
-3.70142098124481e-05
-1.76368821324688e-05
-5.02464581491826e-05
-5.79941238483132e-05
-1.13718550748949e-05
-1.68261148978531e-05
-4.96648347396727e-05
-4.21100079692239e-05
-1.77488695030512e-05
-3.81708630522956e-05
-3.70582925350999e-05
-3.28920919096592e-05
-3.84417217671652e-05
-2.24844189327238e-05
-9.22319906401973e-06
-2.1567003226117e-05
9.87128720583489e-06
1.28529860492895e-05
-7.95470591922976e-06
-3.70664889282718e-05
-3.03989426329828e-05
-2.86146334822367e-05
2.13078814499668e-07
-3.7170725315974e-05
-3.04770346426477e-05
-4.15438866836825e-05
-6.00017601076676e-05
-4.00310620284793e-05
-2.18337450699488e-05
-2.00926072790294e-05
-3.1453762197348e-05
-3.50404038081068e-05
-3.51630269311992e-05
-2.7450267188348e-05
-3.03593347360737e-05
-5.96564043652588e-05
1.33900893721925e-05
-1.9243799508576e-05
-3.22158941448148e-05
-2.42960827872274e-05
-2.73695366522322e-05
-6.22921871213833e-05
-9.58835288254383e-06
-2.9707622341649e-05
-3.16898485499101e-05
-4.68390652268197e-05
-3.37920857245988e-05
-2.17065140914553e-05
-2.03060482886273e-05
-5.64030592271825e-05
-9.09393654492072e-06
-4.19504787809459e-05
-3.93692892567653e-05
-2.83932741796348e-05
-9.65997604315326e-06
-1.88961068408669e-07
-2.67631593503713e-05
-2.79660849312942e-05
-5.37605957794927e-05
-3.75326111335207e-05
-1.66591768770802e-05
-2.67525337708422e-05
-5.58423612069139e-05
-5.57855401331722e-05
-1.89036255157566e-05
-6.20858452820918e-06
-2.28383610907825e-05
-4.63004689032763e-05
-6.34717619121662e-06
-4.18446427214304e-05
-3.75923284911039e-05
-1.88243331154349e-06
-4.23357831740831e-05
-2.54763046386635e-05
-8.26848113304611e-06
-3.43008626927785e-05
-2.43726961056076e-05
-6.59880788207152e-05
-1.93193451605237e-05
-1.13798695203764e-06
-1.91756936166523e-05
-3.27820953318742e-05
-1.68483339185033e-05
-1.75085193304547e-05
1.70924020631959e-06
-2.76869258734216e-05
-3.84831642852454e-05
-2.44995375965289e-05
-4.20785097673165e-05
-4.44679101452929e-05
-5.94327571604547e-06
-4.28113362173937e-05
-4.62347819645872e-05
-4.63705406056877e-05
-8.98075986528984e-06
-5.7140894833578e-05
-3.46293795372558e-06
2.96317530843922e-06
-2.45125055358737e-05
1.18598186921198e-05
-1.32436394913743e-05
-2.84655809407569e-05
-3.14823647727744e-05
-1.72141636631482e-05
-2.38649113921826e-05
-2.7520235305366e-05
-3.15459641014752e-05
-6.28447522742549e-06
-3.59371716490587e-05
-4.3335988965272e-05
-1.39621972358602e-05
-7.68174401700344e-06
-2.16169788551519e-05
-2.15611046369163e-05
-7.05811921256257e-05
-5.89463003713716e-05
-3.19362319547993e-05
-8.46635558666016e-06
-5.35931676281639e-05
-3.20929972677202e-05
-3.22083436075292e-05
-3.81201045918571e-05
-2.02975332281217e-05
-2.78066664879343e-05
-2.95996432306366e-05
-5.54316015702606e-05
-2.08716840356083e-05
-4.58461919509031e-05
-3.45678010710764e-05
-4.54995750429477e-05
-3.20200396681695e-09
-5.86249548504585e-05
-3.87640962862836e-05
-4.36254679753946e-05
-3.67691547747661e-05
-2.6592896257527e-05
-5.08496807163955e-05
-1.80715109752238e-05
-3.40302198007689e-05
-5.6006564566822e-05
-2.38884075290088e-05
-3.51557803591637e-05
-2.72220225291694e-05
-4.65672431015276e-05
-1.92341568407098e-05
-3.64487138504535e-05
-3.22185137273419e-05
-5.58646021910375e-05
-1.72262573677906e-05
5.82604828433747e-06
-3.75845479007184e-05
-4.76677182965688e-05
-3.31188624802776e-05
-2.53813166449215e-05
-2.96169999498396e-05
-1.50286144059232e-05
-7.55964959428275e-06
-3.19234504286857e-05
-2.35609943991852e-05
-2.59601658458093e-05
-2.84133142960313e-05
-2.69558223819044e-05
-3.82232210556815e-05
-3.0713268475624e-05
-1.89446142647316e-05
-3.86698283299623e-05
-5.56225458277935e-05
-3.01932236711736e-05
-2.974763031376e-05
-5.84380659613725e-06
-1.89876044471793e-06
-2.84912247350185e-05
-4.4719229128753e-05
-1.33050348617206e-05
-4.72595444882441e-05
-4.20758721547172e-05
-2.79495951156725e-05
-3.42492060039568e-05
-2.59738113307111e-05
-4.94630816540308e-05
-2.50050917694923e-05
-4.7433769060091e-05
-3.99554112861353e-05
-2.06229357618961e-05
-2.16507062716141e-05
-1.43613268737817e-05
-1.12290306232329e-05
-4.57121530599282e-05
-3.15989064400479e-05
-3.86415082660695e-05
-5.48616519574394e-05
-8.87619652874583e-06
-1.6459343439927e-05
-2.21900964781538e-05
-2.00029771280639e-05
-4.09390452403873e-06
-3.57484405261447e-05
-3.2943627488528e-05
-2.15642788543538e-05
-3.03344016794412e-05
-7.6240107803889e-05
5.19455965899335e-07
-2.10350587755863e-05
-5.38501888865582e-05
-2.91055411230129e-05
-6.57496343327009e-05
-5.26429615531379e-05
-2.522705336454e-05
-1.91519747537676e-05
-5.0448464426393e-05
-3.22018129996105e-05
-4.02750958501938e-05
-2.51800464380032e-05
-1.37798226623707e-05
-2.48945930573317e-05
-4.84295132531483e-05
-2.12853184922343e-05
-3.81575325410204e-05
-3.98724881187176e-05
-3.25984280863586e-05
-1.98614581501843e-05
-5.19935345639152e-05
-2.21351175653283e-05
-6.00673289374245e-05
-1.93312310991722e-05
-2.64543461647379e-05
-4.54929067949506e-05
5.17196846086274e-07
-4.36244570247953e-05
-3.52465716096891e-05
-2.19944291023285e-05
-2.29746171799992e-05
-3.21051513742454e-05
-2.28535517369578e-05
-1.44985857238753e-05
-4.57239323957175e-05
-2.71242314356886e-05
-2.26506682460627e-05
-6.84702086576997e-06
-1.33548837723703e-05
-1.6854027009615e-05
-2.99776389922957e-05
-2.35316151108323e-05
-1.95767502521349e-05
-4.23840441641235e-05
-3.14488271835408e-05
-1.2234129450235e-05
-4.30286624449779e-05
-5.43741401010419e-05
-2.72150973357425e-05
-3.21548101070035e-05
-2.15879111484337e-06
-1.02199872260059e-05
2.76591725032895e-06
-9.19271711431621e-06
-1.43730730926314e-05
-1.83536490917627e-05
-2.87503871821575e-05
-1.57260180847646e-05
-3.01574654458991e-05
-2.87046359504765e-05
-1.77842788149954e-05
-1.36402870279337e-05
-3.41730068755447e-05
-4.37514530804128e-05
-2.47047858081395e-05
-2.79247682272592e-05
-2.6574908200721e-05
-2.27255316256825e-05
-1.1028063630641e-05
-1.90078356369966e-05
-3.77502148601192e-05
-4.37746681458435e-05
-3.77630931040343e-05
-1.8729634474757e-05
-4.55909945454972e-05
-9.54256644053496e-06
1.1009746908658e-05
-2.78651413450863e-05
-5.41707129873428e-05
-1.3516124420947e-05
-1.6778721353937e-05
-2.61958093399435e-05
-3.90178636210401e-05
-4.30155908910895e-05
-9.88059332388993e-06
1.17792588259987e-05
-2.7523009816113e-05
4.28870810768624e-06
-3.12542457101253e-05
-1.887125050945e-05
-1.4585781668097e-05
-4.03173090550129e-05
-3.20751068190391e-05
-4.73321758011837e-05
-5.64034365261714e-05
-1.4471538209215e-05
-2.44410093026265e-05
-3.16769238164827e-05
-2.84877119295121e-05
-2.6697281483002e-05
-2.62594062277004e-05
-8.3536680593612e-06
-3.32140753811473e-05
-6.06451200725751e-06
-2.84240249392906e-05
-3.25241639148899e-05
-4.58539830086429e-06
-5.37277485967288e-05
-3.25648699986263e-05
-1.4428022916253e-05
-2.31279241233902e-05
-1.97845110433499e-05
-4.12774288905733e-05
-3.1992635767428e-05
-3.08545724387621e-05
-4.70960419226759e-05
-1.77304793540827e-05
-4.01655670961419e-05
-3.74697857855538e-05
-4.30897712549074e-05
-2.97906584546145e-05
-1.65644564425117e-05
-5.21020076961061e-05
-1.9265862227263e-05
-5.20036996879306e-05
-2.48641867779293e-05
-2.58258203584129e-05
-2.16767661645412e-05
-3.49186126344451e-06
-4.53932535457006e-05
-4.05521996673439e-05
-5.87642796294382e-05
-3.95963303523481e-05
-2.66770634346662e-05
7.37183724769664e-07
-5.73896431627644e-05
-3.87815182843566e-05
-9.24118323419402e-06
-5.28123524989743e-05
-3.61340556636459e-05
-1.68326446318608e-05
-3.2771116909178e-05
-3.03723492527185e-05
-3.30790590350641e-05
-4.12532756209522e-05
-4.14901763151e-05
-1.82777840780137e-05
-3.5562402381649e-06
-3.67241648646387e-05
-1.6182177615555e-05
-3.44428201967262e-05
-1.16348929862299e-05
-1.80289805634829e-05
-4.18609433042552e-05
-4.4437218285591e-05
-1.25369547504859e-05
-3.6280236374682e-05
2.38768636310959e-06
-4.94681906955146e-05
-5.2578252316982e-05
7.64869115754196e-06
-1.04625420949528e-05
-3.871344954526e-05
-2.30323316409012e-05
-4.87693028941237e-05
-3.39301878064049e-05
-4.23694195129398e-05
-2.88423077814619e-05
-7.73912940960161e-06
-2.90755061366598e-05
-4.9422465254135e-05
-3.57784945615784e-05
-2.89455101313719e-05
2.60873759169677e-06
-3.87429077599685e-05
-2.75440278041772e-05
-3.30273283701939e-05
-3.63771614946e-05
-3.39204080019521e-05
-3.77951792066211e-05
-5.25214663017634e-05
-3.56136555013333e-05
-3.51316034094788e-05
-3.25219257620801e-05
-3.41012735761923e-05
-3.95288316143236e-05
-3.79930566846376e-05
-2.94831231291743e-05
1.61830580781753e-06
2.90629375895739e-06
-2.34902577898092e-05
-3.00097432062757e-05
-3.89063264808367e-05
-4.28691165136082e-05
-1.52915304675091e-05
-2.08189620798438e-05
-2.47701426055009e-05
-2.94798022728752e-05
-1.12000221692351e-05
-5.76688277073922e-06
-4.15890415347195e-05
-4.56373810210293e-05
-5.08041857048458e-05
-4.43082600382759e-05
-4.43243257255213e-05
-5.24480377400158e-06
-1.53837536615102e-05
-3.58773532646319e-05
-2.89249455151396e-05
-2.23591374238716e-05
-1.21549595222856e-05
-7.20826441943239e-05
-3.92799786646533e-05
-2.30768810921131e-05
-5.14806152762006e-06
-1.13024112438526e-06
-2.75376690967867e-05
-2.60887434970471e-05
1.01634824334013e-05
-2.2391978269179e-05
-4.49783962379863e-05
-5.27216204014026e-05
-1.60146452815016e-05
-3.41340736785919e-05
-1.26365239099802e-06
-2.8581635251525e-05
-3.69338225574322e-05
-4.69575125843482e-05
-5.22080412022025e-05
-1.89376722137338e-05
-5.67442951054887e-05
-3.20481572279038e-05
-4.02482415043803e-05
-3.43224639048364e-05
-4.63781001543498e-05
-3.90883917516916e-05
-3.94039909916886e-06
-3.20835729639386e-05
-1.01083586205893e-05
-1.65352146948237e-05
-1.24273460546955e-05
-1.94149145773694e-05
-3.43267533853698e-05
-2.5109429256799e-05
-3.77656774528566e-05
-3.88438819373261e-05
-2.73183122275707e-05
-9.46875504074552e-06
-2.12300239884191e-05
-1.66622920893135e-05
-2.21419979767331e-05
-2.77020951474501e-05
4.74297021879193e-06
-5.71267263947314e-06
-4.07578998032158e-05
-4.4706987329943e-05
-1.87580977292849e-05
-1.98751337921956e-05
-1.49085889233138e-05
-2.38861288774568e-05
-3.95936518853699e-05
-2.37832874273645e-05
-3.72116927019635e-05
-1.92836393729312e-05
-1.40587803342369e-05
-3.50972511637171e-05
-5.3339589508283e-06
-2.29226403550672e-05
-5.06620409904992e-05
-2.62548726745134e-05
5.51760983064879e-06
-1.23822573383308e-05
-2.76441619463459e-05
-2.10802427408412e-05
-5.09836321303152e-05
-4.13343959177653e-05
2.41293710187749e-07
-5.04992647340354e-05
-4.74351901663738e-05
4.70457570576607e-07
-2.56859826543052e-06
-2.30110336839401e-05
-1.96211051787208e-05
-1.77607979529051e-05
-1.61995132734414e-06
-4.01221225406471e-05
-6.32658108071742e-06
-4.13786408316167e-05
-2.87578399800085e-06
-1.96140626939296e-05
-4.69219333851974e-05
-5.49449648500965e-05
-2.11877046118882e-05
-3.93019419416822e-05
-1.98284989820613e-05
-3.33514652298313e-05
-2.77605333496162e-05
-2.97440234741904e-05
-1.11094117789011e-05
-1.53214049709907e-05
1.33146523015099e-05
-3.75486054405471e-05
-2.06406573697852e-05
-3.0918643404494e-05
-4.97471109913824e-05
-3.96135308199586e-05
-2.64967093414178e-05
-3.7672560783326e-05
-2.76427254837047e-05
-6.75325212729443e-05
-2.47669742610584e-05
-3.47317628197608e-05
-2.07688375725501e-05
-4.6551043998159e-05
-1.41739619961958e-05
-2.6963163802845e-05
9.93054175791814e-06
-4.1867578790598e-05
-2.55333956710219e-05
-2.02446565301308e-05
-9.03976974158805e-06
-1.92717191099914e-05
-2.69223806326727e-05
-4.077038592227e-05
5.48455767990922e-06
-3.14021628605545e-05
-3.74545166783693e-05
-1.54227281062136e-05
-3.8124853150863e-05
-4.08533388315836e-05
-1.98735483157817e-05
-2.57858166670763e-05
-1.351173863938e-05
-1.45133387091774e-05
-3.81508636140893e-05
-2.53594055560401e-05
-1.34060149564801e-05
-4.503101241379e-05
-7.51360631399862e-07
-1.02684911042253e-05
-5.82037368356757e-05
-1.17199055104587e-05
-2.26058681861229e-06
-7.19173267723926e-06
-2.09491554183706e-05
-1.68710669721045e-05
2.40220672605246e-05
-5.70134183393087e-05
-1.30074823991151e-05
-8.94581287337892e-06
-1.1025084906758e-05
-3.07464275070632e-05
-1.53370861601464e-05
-4.79675064588684e-05
-5.12417910807283e-05
-2.87268068260179e-05
-4.05564476937329e-05
-4.2473722786922e-05
-2.89997749848362e-05
-3.9428877317519e-06
-8.9742129610416e-06
-3.15450134240833e-05
-3.57611117628738e-05
-2.33590956942937e-05
-4.39583088892256e-05
-4.75896951511414e-05
-3.73303038079411e-05
-4.58045139594186e-05
-1.49273811351477e-05
-4.67145587329814e-05
-4.69881382846595e-06
-2.47407263435836e-05
-4.69380893230985e-05
-4.14829133188292e-05
-1.8883086017509e-05
-1.84622343136447e-05
-3.35174495044528e-05
-4.09092622912886e-05
-9.31526535801239e-06
-4.22993625052342e-05
-3.65925553717258e-05
-5.01549811334206e-05
-2.91235068288619e-05
-1.13622740394137e-05
-1.75930974123964e-05
-1.51615340079095e-05
1.10447756475665e-05
-3.08722545694454e-05
-3.64237836859459e-05
-2.65781070109311e-05
-2.45525597920359e-05
-1.28896348848257e-05
-2.91447680215108e-05
-5.12972187685732e-05
-4.63808175567104e-05
-7.32408122663596e-06
-2.10849526085238e-05
-3.26742826024553e-05
-3.68398295086089e-05
-2.10996002438782e-05
-2.8458006630301e-05
-3.80334707753626e-05
-1.40221215246331e-05
-1.87146563682012e-05
-3.2685202951534e-05
-3.93949933826858e-05
-2.37704655255887e-05
-4.78120687561617e-05
-4.36572518899714e-05
-3.0410457714879e-05
-4.95492033046382e-06
-3.25947586676203e-05
-2.3187898815001e-05
-6.04332698621523e-05
-4.25051294934422e-05
-1.80316155492596e-05
-2.97175911031208e-05
-2.86613667131562e-05
-2.78213396161521e-05
-2.99052460928527e-05
-2.81005088674302e-05
-3.59531319718247e-05
-6.13162793310829e-05
-4.01445778103765e-05
-2.50369188739633e-05
-3.09125458888208e-05
-4.2252043524612e-05
-2.91349397596372e-06
5.77118657218235e-06
-2.53999367755969e-05
-3.85812575381063e-05
-2.18073200796764e-05
-3.51381074925804e-05
-2.6318323483114e-05
-4.72536580877354e-05
-2.82020202925456e-05
-3.85204289838398e-05
-4.31481119710503e-05
-2.46847361935305e-05
3.27915397082871e-07
5.5700901730806e-06
-5.30035877061605e-05
-2.40108948602949e-05
-1.79334959630956e-05
-2.79294992918251e-05
-2.84950988978728e-05
-2.1684956444502e-05
-4.18161805691544e-05
-1.79551413955551e-05
-1.22457850167139e-05
-2.67340806420258e-05
-2.93034003841141e-05
-2.15637255861099e-05
-5.30928294732198e-05
-2.91808231540575e-05
-4.28927942455838e-05
-4.96892366247422e-05
-1.47570359704313e-05
-2.31908913403097e-05
-3.28573122852598e-05
-3.60376569904705e-05
-9.42585407770855e-06
-1.82714726024543e-05
1.58438469477991e-05
-2.30096941480108e-05
-5.5906718657474e-05
-2.60893681477453e-05
-2.57578366960219e-05
-5.06803454366845e-05
-2.79779057869919e-05
-1.15653192054616e-05
-2.04510336748952e-05
-1.07722223285881e-05
-2.70747488799363e-05
-2.24927870901873e-05
-2.42719653029713e-05
-1.83011907448284e-05
-6.46095071688905e-06
-3.79816683316743e-05
-3.40544804703313e-05
-1.75962409632408e-05
-3.35489167003442e-05
-4.27244905687694e-05
-2.2048848971326e-05
-1.57408333830236e-05
-2.31324465426171e-05
-3.01160458768754e-05
-3.78636263982272e-05
-3.2589840861886e-05
-4.04433581315136e-05
-3.22255385974036e-05
-2.73609691484685e-05
2.59960597273411e-06
-4.47584735856505e-05
-4.04441088462843e-05
-2.09012457971298e-05
-2.88944600151042e-05
-5.18438410213107e-05
-4.15462175351111e-05
-4.14637023698302e-05
-2.98384212592744e-05
-3.05610470352321e-05
-4.17991905051077e-05
-3.1488975055762e-05
-6.35661027079647e-05
-4.09017228189995e-05
-3.47475618375953e-05
-4.46619447208032e-05
-4.15673809609131e-05
-7.87707432869836e-06
-2.32907583924121e-05
-1.72281661600923e-05
-2.28736756915852e-05
-5.30386228430038e-05
-2.26198711146563e-05
-2.71850599974993e-05
-3.05752157686939e-05
-1.68082934329445e-05
-1.77837798397547e-05
-4.28345583519125e-05
-3.79424646570362e-05
-5.6663608609002e-05
-4.67438084893972e-05
-4.32416956383395e-05
-6.14509829234802e-05
-3.12951828143551e-05
-1.61555311487183e-05
-3.59901799108063e-05
-5.07955080581865e-05
-1.66832119778172e-05
-4.70766049078613e-05
-2.39340292288219e-05
-2.52510630664841e-05
-3.47285781298973e-06
-3.10216638857099e-05
-1.0937647875579e-05
-3.31299347264205e-05
-3.77405601515326e-05
7.28713665970088e-06
-4.23839519453493e-05
-9.45623556173584e-06
-3.84779221681345e-05
1.32564061694297e-05
-1.61270360698926e-05
-8.35837570941254e-06
-6.66779122899522e-05
-1.28009731714757e-05
-3.14536319523311e-06
-9.6919822335867e-06
-7.94320110342892e-06
-3.71869757827068e-05
-3.99731734577781e-05
-3.35382844313751e-05
-9.97800693709862e-06
-1.8724112365175e-06
-4.24315177791101e-05
-5.87642151246498e-05
-2.92335003929481e-05
-2.56734107251792e-05
-3.23206602208788e-05
-4.68022709612578e-05
-3.61731682771581e-05
-4.02321760912614e-05
-3.68751332983722e-05
-3.65366604596287e-05
-1.89863922625832e-05
-3.57338695787224e-05
-4.36733245571512e-05
-1.08431747534523e-05
-1.00270336728422e-05
-2.21247868942643e-05
-3.02759444316347e-05
-4.17722041096498e-05
-5.6919159226091e-05
-6.73895579241002e-05
-2.97216633635187e-05
-5.67797397164601e-05
-8.65582354659614e-06
-2.66619819365029e-05
-1.6212018184703e-05
-4.9868018432692e-05
-1.24681340865415e-05
-2.52631935901036e-05
-2.16539496282071e-05
-3.38434055102323e-05
-4.19164388079468e-05
-4.74341648157693e-05
-2.69796159987926e-05
-2.48665080353928e-05
-5.2286029041344e-05
-3.60880214541987e-05
-5.23948368839438e-05
1.27554206777918e-05
-5.46236084131322e-05
-2.79640883343437e-05
-3.75594176485783e-05
-2.85807324515564e-05
-2.07738908404269e-05
-6.84738024200618e-06
-2.81808215567666e-05
-1.03277573995117e-05
-3.934242376656e-05
-2.65820942402686e-05
-4.61314573602623e-05
-2.61972725165207e-05
2.26204152867895e-05
-6.25824958064933e-05
-8.47346580699308e-06
-8.00053483980528e-06
-3.40102950490633e-05
2.78337324331185e-06
-3.95000936135599e-05
-3.0017184890771e-05
-4.01205743141084e-05
-9.80630080242058e-06
-4.47071639159181e-06
-2.93518918942727e-05
-2.20090552580292e-05
-3.4114024120213e-05
-1.61447362034752e-05
-4.65025082155608e-05
-2.65003704172318e-05
-3.97897476946944e-05
-2.22219434476288e-05
-2.90465496691824e-05
-4.31419494845342e-05
-1.92435360979227e-05
-3.45589477281297e-05
-2.89689116065112e-05
-2.03839699047783e-05
-3.56988780727976e-05
-3.06879222050943e-05
-2.32691005018549e-05
-1.40358012151595e-06
-4.80404874194982e-05
-4.29647466549408e-05
-3.85308685054831e-05
-3.06826635698247e-05
-3.16725213602561e-05
-1.32846728878595e-05
-2.70503249097149e-05
-3.54669755898996e-05
-4.25083831749993e-05
-3.38732352385541e-05
-3.0585652483385e-05
-3.8159814629605e-05
-4.57329013704359e-05
-9.00358584397136e-06
-4.44553373528209e-05
-6.49319744576814e-05
-1.58097380819355e-05
-5.53277173934011e-05
-4.07080143418022e-05
-4.76886462204752e-05
-1.38782229659045e-05
-1.09256542772236e-05
-2.98257230481516e-05
-1.84497256102071e-05
-3.03769724898924e-05
-3.83712392368215e-05
-4.85433773371656e-05
-4.3271877414522e-05
-2.21838974157564e-05
-2.76932024751258e-06
-2.35786387104782e-05
-4.04419612417035e-05
-3.15426355182768e-05
-8.19060653946916e-06
-3.6663107489707e-05
-6.5783129913584e-06
-2.45628071932699e-05
-2.19981726900044e-05
-1.06249215792628e-05
-1.42289266933987e-05
-4.1223979356472e-05
-2.12502439184228e-05
-1.49876848192964e-05
-2.88084046441607e-05
-6.81869752081919e-05
-5.31900360766912e-05
-2.90804499624478e-05
-7.80086513656713e-06
-2.44805252710695e-05
-4.08773871672306e-05
-2.93007356366512e-05
-2.75978158678642e-05
-2.86173057632449e-05
4.05189648696109e-06
-2.63837320195064e-05
-3.06291150845155e-05
-3.94719719749869e-05
-4.67126645739923e-06
-2.73033779332532e-05
-9.40103456583349e-06
-4.54326489411317e-05
-1.19485872806354e-05
-4.28121781918937e-05
7.46826558928616e-06
-1.84988448277095e-05
-4.32009069814074e-05
-3.2485863329207e-05
-6.17337365189152e-05
-1.72114004268104e-05
-2.6544926367222e-05
-7.90951576782247e-06
-1.53626221002663e-05
-1.87222219184317e-05
-3.80874439127724e-06
-2.12540985607817e-05
-1.99804246563846e-05
-5.18537809148939e-05
-6.17701548268175e-05
-5.89918935979089e-05
-1.42840766086769e-05
-3.08548692420731e-05
-5.22870127885766e-06
-5.74486828555608e-05
-3.47698374610029e-05
9.910372541554e-06
-4.33323575264428e-05
-8.177497352313e-06
-3.97588520573215e-05
-2.70034668294011e-05
-5.70077792071315e-05
-2.63128738825259e-05
-1.65891914484614e-05
9.92561326828165e-06
-1.15768081899647e-05
-3.6183277029927e-05
-2.4534704498368e-05
-3.35922727391939e-05
-1.34878160659382e-05
-3.94854056874416e-05
2.37341968364108e-06
-5.70635123392293e-05
-3.72137932208766e-05
-4.31556035484979e-05
-4.24058281546806e-05
-3.14052611570988e-05
-2.46557488486069e-05
-2.07312754358222e-05
-1.92503443575137e-05
-5.3635240247884e-05
-3.04152113967344e-05
-2.69376930442743e-05
-3.6566827860139e-05
-3.86588222511599e-05
-2.37560488382709e-05
-3.30038551549474e-05
-7.53351742057466e-06
-5.28631383635462e-05
-2.30013178252165e-05
-1.04757116307715e-05
-3.22197274954379e-05
-2.00960999066399e-05
-1.66845926620759e-05
-2.12089497833892e-05
-2.43006364191662e-05
-3.95776713424486e-05
-2.95828085072382e-05
-5.67634503044336e-05
-3.49325924456675e-05
-5.39055377287222e-05
-4.06468496468197e-05
-4.09336718288976e-05
-3.6432878498558e-05
-1.02344799075575e-05
-4.37701005213246e-05
-2.56850112075337e-05
-5.38006128392727e-05
-2.92145808835927e-05
1.39108357751606e-05
-6.44626955462472e-06
-2.35638106299938e-05
-4.00283308272135e-05
1.14214749752329e-05
-2.4339972744183e-05
-1.36499520850154e-05
-6.05208674645379e-05
-3.75072015436144e-05
-2.80851563449254e-05
-2.55849248301868e-05
-3.38003214908416e-05
-3.05441919730551e-05
-4.57653889944383e-06
-1.89429098491707e-05
-1.0994757300293e-05
-3.35862841841147e-05
-1.95210879531521e-05
-3.05007539837528e-05
-3.06199715624958e-05
-3.23218825046107e-05
-5.74120852736308e-05
3.67929874061858e-06
-1.25356084833229e-05
-4.57711977598741e-05
-3.61821230715926e-05
-1.74200234603574e-05
-4.13935262462143e-05
-4.92979864286201e-05
-3.37622361228685e-05
-2.60195187353554e-05
-1.79220969846915e-05
-6.59053998657036e-05
-3.18989298234353e-05
-2.02853976112135e-05
-3.1816782746799e-05
-3.72030440559456e-05
-3.87066769100848e-05
-3.09013899122588e-06
-2.15869138817861e-05
-5.25893747143958e-05
-1.45754219019199e-05
1.58086678271096e-05
-2.80341411900693e-05
-7.71768027154592e-06
-2.35593664636318e-05
-3.16550341515343e-05
-4.88351908098434e-05
-4.08455081393693e-05
-4.1982159114878e-05
-4.19239230207006e-05
-3.42250561608419e-05
-4.34615845494885e-05
-1.8023799409932e-05
-5.25695347709284e-05
-4.93064905128963e-05
-4.84678047240925e-05
-7.54244961784728e-06
-3.49499062146101e-05
-4.38195269078526e-05
-4.41057796200918e-05
-2.71364662741833e-05
-3.65334929557964e-05
-5.12052442244426e-05
-1.62962107589006e-05
-5.38307071393476e-05
-8.6638173037757e-06
-1.98300669563217e-05
-1.59118884935943e-05
-2.89768123429299e-05
-2.34044848372319e-05
-4.44454108096231e-05
-3.37166753656241e-05
-4.96655937015795e-05
-3.48326500354447e-05
-5.06330038154388e-05
-2.89278212878445e-05
-3.77340700415429e-05
1.77842435729789e-07
-6.52196618769932e-05
-1.61836680961747e-05
-2.28453873452209e-05
-1.21295622933561e-05
-3.12044433464056e-05
-4.67220492901027e-05
-2.52921618946519e-05
-4.67975820465186e-05
-3.18195356726685e-05
-1.17924821857966e-05
-3.53710590340497e-05
-5.44114922441183e-05
-3.06500274267616e-05
-2.90215335625675e-05
-4.42590960025101e-05
-1.75312469637803e-05
-1.07141387457236e-05
2.26336615048437e-05
-6.91309144175568e-06
-3.31039407598133e-05
-1.94121320441428e-05
-1.54218236474949e-05
-2.21259362720056e-05
-6.65040302751791e-06
-3.2906954414934e-05
-2.21068069109297e-05
9.62754308547865e-06
-3.62156643474732e-05
-2.82974881062761e-05
-4.40900688438167e-05
-4.61484840579237e-05
-3.62089394255328e-05
-2.06556193501359e-05
-5.4587682408262e-05
-1.89419604708807e-05
-5.88690368774423e-05
-4.3996166651125e-05
-2.68595360258246e-05
-2.22861642745183e-05
-3.81175846608631e-05
-4.51804075010747e-05
-3.24924811071811e-05
-2.43513117003533e-05
-6.94351895218794e-05
-1.93400838151066e-05
-1.09985699068032e-05
-3.79816785716238e-05
-4.90747200192628e-05
-3.75083737195504e-05
-2.67821585180376e-05
-1.60453888013956e-05
-3.50882035663826e-05
-2.84873439303617e-05
-4.95100625441444e-06
-2.86983931750534e-05
-4.03277151481161e-05
-2.84315917801392e-05
-3.59353931088409e-05
-5.21507756857887e-05
-3.7402935781614e-05
-4.32441140248456e-05
-2.66878082757759e-05
-3.57161296189229e-05
-5.7138692705914e-06
-1.77725474381899e-05
-4.80037186726125e-05
-2.09512390992047e-05
-1.97617470482412e-05
-2.40648420709993e-05
-1.36989068745267e-05
-2.12400810600034e-05
-3.09393263370102e-05
-2.98914922948643e-05
-6.61330337504367e-06
-5.33438243002071e-05
-4.51488334619379e-05
-4.18432599835618e-05
-1.84812377411833e-05
-2.75740066536631e-05
-5.40383451803797e-05
-5.34151785400327e-05
-1.61896626552658e-05
-2.99597547038168e-05
-4.7205698514696e-05
-1.12475697882184e-05
9.0744429228044e-06
-4.55223458274913e-05
-5.6597411940319e-06
-4.51879683870458e-05
3.30327074766243e-06
-2.58758736210143e-05
-4.97632345688446e-06
-3.43524039659694e-05
-1.86009509224982e-05
-3.62581294952212e-05
-2.81540136305299e-05
-3.22209224542366e-05
-4.42062470597629e-05
-4.38530842168832e-05
-6.31188446187393e-05
-2.2757478232558e-05
-1.56230494524552e-05
-3.46270985534209e-05
-5.44058134186498e-05
-4.08189654813063e-05
-1.95048508391323e-06
-1.40792825305738e-05
-1.75411030477485e-05
-5.02357188778339e-05
-5.82939766228226e-05
-2.75609627903216e-05
-4.45493165390068e-05
-4.17252217676381e-05
-1.8784696435e-05
-1.12678750201588e-05
-6.22955127942459e-05
-2.75631807794399e-05
-8.81454432283441e-06
-1.17311019056735e-05
-1.76735444916579e-05
-2.4536444007895e-05
-3.13888827478469e-05
-1.7090217114424e-05
-2.17752267386861e-05
-3.32487227280804e-05
-6.69963349123954e-06
-7.32192674186689e-05
-1.31264539962437e-05
-2.80015029420931e-05
-2.85559177644638e-05
-4.23274210815032e-05
-1.02095890493767e-05
-2.91777327701321e-05
-2.7773289776668e-05
-4.7887266153727e-05
-3.68752363213977e-05
-4.33026365431487e-05
-5.9614887792092e-05
-1.29464734279906e-05
-1.68220127781377e-05
-2.16521530816747e-05
-5.15030431556877e-05
-2.48581956965733e-07
-4.02493003270813e-05
-1.21904120688271e-05
-3.07261407535135e-05
-3.01314709139584e-05
-3.41910964454409e-05
-2.68715123255059e-05
-4.38674651719028e-05
-2.97846265659998e-05
-3.55681744797746e-05
-3.65871127467981e-05
-4.25249682339453e-05
-6.77172643252262e-05
-8.28597872384299e-06
-4.19521165119291e-06
-2.47868454637666e-05
-1.95767421382998e-05
-1.28666916855363e-05
-1.06741564159734e-05
-2.8460103269053e-05
-2.80743598396277e-05
-5.64575817149677e-05
-1.02809236407183e-05
-2.17043102181836e-05
-5.14312502814971e-05
-7.50874459231826e-05
-2.62487132200038e-05
-1.59427210608324e-05
-2.99271958288161e-05
-5.73522977078896e-05
-2.48497339473648e-05
-2.14450572956578e-05
-1.56670540428301e-05
-3.69907937724352e-05
-2.26120855482072e-05
-1.82982750842012e-05
-2.79157563079123e-05
-5.14390024835518e-05
-3.33617711918647e-05
-2.7182722659462e-05
-3.28050777036876e-05
-2.48404949737799e-05
-2.12237744246057e-05
-2.09179166646421e-05
-1.25169415938562e-05
-1.79396428497113e-05
-4.48084650126393e-05
-3.59484066953637e-05
-5.0172976763756e-05
-2.29720119933638e-05
-3.41073422356833e-05
-2.65759343587108e-05
-2.16114046060387e-05
-4.2469831618147e-05
-1.40497043290878e-05
-5.97912110062576e-05
-3.60487280459639e-06
-2.77493759202614e-05
-2.55203169938696e-05
-6.98062644916744e-05
-4.91670421948128e-05
-3.56544187397431e-05
-2.85680981282038e-05
-3.49205799768176e-05
-2.81010424621444e-05
-1.38217067359505e-05
-3.1368812368059e-05
-4.74543153507805e-05
-1.84925736266464e-05
-3.58039513027669e-05
-4.39464272471617e-05
-3.87317502421509e-05
-3.91024087348084e-05
-4.17020612139728e-05
-2.82426704719655e-05
-1.79375916422775e-05
-5.7009218254203e-05
-3.44433463947713e-05
-1.19819290830204e-05
-4.66544783678237e-05
-3.10816176959019e-05
-3.07503702884174e-05
-1.92604008797293e-05
-2.88032994099119e-05
-5.67916626865416e-05
-7.95460410694926e-07
-1.82469366210861e-05
-1.73274292313423e-05
-4.20638492979659e-05
-9.12157759906427e-06
-2.35162263861404e-05
-3.03049842720856e-05
-7.01371044495098e-05
-1.36499711343028e-05
-1.85915072561934e-05
-6.38063870577316e-05
-6.9670274171442e-05
-3.7683893055625e-05
-3.47298922163445e-05
-3.96561809453668e-05
-1.98949134778766e-05
-1.90663294834507e-05
-3.30876675039165e-05
-6.47697764487544e-05
-4.4708608164728e-05
-3.94062394741281e-05
-2.69939692554775e-05
-2.03063911113419e-06
-9.63010369832732e-06
-3.39176623234739e-05
-4.9701457504544e-05
-2.85586751535059e-05
-3.09558931341736e-05
-6.29230078856686e-05
-6.28699440485684e-05
-1.71733324669163e-05
-4.53840720906387e-05
-8.2065923398254e-06
-4.15140677663599e-06
-1.54283112614912e-05
-2.8427676437541e-05
-5.09149951918868e-05
-2.69462124902156e-05
-2.07846666863761e-05
-1.50216142993811e-05
-3.62883779014821e-05
-1.74527954397047e-05
-6.81582193548528e-05
-3.03177835139011e-05
-2.23083875256706e-05
-3.07684975308778e-05
-2.44967143264315e-05
-3.68005999281187e-05
-4.78371516972707e-05
-3.13952147147522e-05
-5.94727841408031e-05
-3.33115716449027e-05
-2.20935166808833e-05
-6.77945092526095e-05
-5.7559961791956e-05
-4.82067839041514e-05
-3.13602177993044e-05
-4.05408362979075e-05
-2.00133032981462e-05
-6.43257905015528e-05
-2.98532949177211e-05
-3.90164145044403e-05
-4.97778837354313e-05
-2.94048133886958e-05
-4.15189039541175e-05
-2.91600026045048e-05
-4.05824005122595e-05
-4.40553987707438e-05
-3.03290424700716e-05
-1.9483235403188e-05
-8.01111206221591e-06
-4.58446728794246e-05
-5.95706142955061e-05
-7.00157331823864e-06
-3.14973682687798e-05
-3.96487596832357e-05
-4.53690195793284e-05
-2.62789497128315e-05
-1.97506216599253e-05
-2.03755589072047e-05
-1.97387524555103e-05
-3.9423550567912e-05
-5.17787074282452e-05
-7.95899083995636e-06
-6.81158062372554e-05
-2.27236040628561e-05
-1.80747188166229e-05
-1.60688296409369e-05
-1.37876209581501e-05
-1.23468479100001e-05
-4.64163978449952e-05
-4.66469405394842e-05
-3.01473084247928e-05
-6.31692098196027e-06
-1.9235924604888e-05
-5.42578419609677e-05
-5.47675875694093e-05
-4.71443282389111e-05
-3.45760505858147e-05
-2.33104472294414e-05
-3.23030190430367e-05
-2.15286365962248e-05
-3.85666424745662e-05
-5.38385141614978e-05
-1.59857907594848e-05
-4.13624791224017e-05
-2.55499617764576e-05
-4.0283966508336e-05
-1.54936275629967e-05
-1.80872188741106e-05
-5.20355979121352e-05
-2.86245430687555e-05
-2.17604155226253e-05
-4.05063635032925e-05
-2.93928403831768e-05
-3.74963638808648e-05
-3.35941718719937e-05
-7.25533786984355e-05
-3.10869312321847e-05
-2.16216967715347e-05
-3.14014360675951e-05
9.38872095305978e-06
-4.28278841646688e-05
-3.00653763332012e-05
-2.02062073101134e-05
-2.429054114167e-05
-4.17292743549658e-05
-2.94983510168608e-05
-6.51978334090305e-05
-5.77596109496293e-05
-9.23292853293355e-06
-2.02308861447815e-05
-7.88646030158322e-06
-1.15996911618569e-05
1.72893868138387e-05
-3.58686084174115e-05
-3.35369640502053e-05
-1.28644377466551e-05
-3.37599258463491e-05
-2.47085114466012e-05
-3.12247013834175e-05
-2.51640431317099e-05
-3.64230117698016e-05
-4.03566350065618e-05
-6.03780772604144e-05
-1.50993375070532e-05
-3.84128357022172e-05
-3.36073230915032e-05
-5.40727291087949e-05
-2.42644505915406e-05
-3.06488879632393e-05
-3.09487211769912e-05
-4.89980650122909e-05
-2.74365631776371e-05
-5.45491125337979e-06
-3.65070994703397e-05
-1.12708232234772e-05
-1.6031276120002e-05
-3.87351991201353e-05
-2.2684526566783e-05
-1.51051607088617e-05
-1.79807694261002e-05
-4.44299656538282e-05
-1.78184013120111e-05
-4.34540152800076e-05
-2.41098702524508e-05
-2.62999878010339e-05
-6.20844908038174e-05
-3.73937367729227e-05
-2.89168214210031e-05
-4.71282560426459e-05
-6.92245304769984e-06
-5.24363833718865e-05
-1.70888062237514e-05
1.37221405628899e-05
-5.55781798362602e-06
4.1236020297863e-06
-8.72574574344439e-06
-2.91210253779771e-05
-2.94374777457711e-05
-2.07661872330039e-05
-3.87547500038558e-05
-4.32003255457943e-05
-3.01896714394055e-05
-1.10263959270008e-05
-4.76474307641602e-05
-2.1993479640088e-05
1.2137245204295e-05
-5.41361890445184e-05
-6.48325187153386e-05
-5.68216565281339e-05
-2.53869682521373e-05
-1.76075344245377e-05
-9.97567186876493e-06
-3.31996427225017e-05
-8.61821258555326e-07
-3.18739963071808e-05
-1.16003026320194e-05
-5.21500253586257e-05
-1.9775183325085e-05
-3.62237052840063e-05
-1.61947564066953e-05
-2.19328172221683e-05
8.49513165144512e-06
-2.06025282938713e-05
-4.5703243021385e-05
-1.79346070981008e-05
-3.72219453903824e-05
-1.89930398972515e-05
-4.08670806514537e-05
-2.10967381045679e-05
-5.76783150077286e-05
-4.30272678560829e-05
-3.81096649024587e-05
-3.71387061353456e-05
-2.82442106399641e-05
-4.51891276854445e-05
-3.73304075997948e-05
-1.85376560617185e-05
-4.14923003272037e-05
-2.38790523785697e-05
-2.09163955404544e-05
-5.76908169118146e-05
-5.97425233456117e-05
-4.86754546640807e-05
-4.73268334676957e-05
-1.73520999578187e-05
-2.3261693116828e-05
-3.68876145147888e-05
-6.86144944975912e-05
-2.80124209657033e-05
-3.30143802663619e-05
-1.95918100723035e-05
-4.27043606528388e-05
-4.74839268249711e-05
-3.15899901765222e-05
-1.53772342054154e-05
8.66802000229266e-06
-2.06599454508144e-05
-3.51741718010018e-05
-2.86260976711588e-05
-2.66443897998732e-05
-1.34001703413412e-05
-2.51459995848818e-05
-2.72652825692371e-05
-1.79078737736041e-05
-3.3665115498987e-05
-2.32281402312156e-05
-3.16518819583259e-05
-3.031054763772e-05
-1.34190542398417e-05
-4.27345755633125e-05
-1.6989571165061e-05
-4.47586159891194e-05
-5.41011082111275e-05
-2.64895634155298e-05
-3.48245196121578e-05
-2.410076973833e-05
4.58741773743914e-06
-2.53366564049494e-05
-2.46182019053006e-05
-3.35392639123486e-05
-5.14214586358535e-05
-5.56616823189543e-05
-2.74626452657286e-05
1.31998489288064e-05
-2.28219235783726e-05
-5.05092871550485e-05
-2.9623048966989e-05
-5.41488493320469e-05
-2.94387588155471e-05
-4.03253648134579e-05
-2.10811686154979e-05
-2.35741468511332e-05
-2.58190482334808e-05
-1.75351352552666e-06
-3.549428824442e-05
-1.97685544378406e-05
-2.70872752438371e-05
-3.80441021875614e-05
-1.05117530011942e-05
-5.32379436118505e-05
-6.21370736316363e-05
-1.99343322046655e-05
-2.2260452907001e-05
-4.59091278425416e-05
1.55444891360103e-05
-2.31741645216232e-05
-1.77423285901096e-05
-3.58134586215898e-05
-4.27033132283894e-05
-3.99030782796657e-05
1.70582860827505e-05
4.96450908320058e-06
-4.85338442424287e-05
-4.92417645555419e-05
-2.27461541611544e-05
-2.57241940756683e-05
-5.80684127842341e-06
-2.66190128990777e-05
-5.21302731091904e-05
-2.31781240246086e-06
-2.20481862855406e-05
-2.22082937340496e-05
-2.21247003765961e-05
-4.45887441566521e-05
-4.40755108128329e-05
-3.52471677086027e-05
-1.24589858033832e-06
-3.23949159278933e-05
-1.99727153285822e-05
-4.77726429465037e-05
-2.72612061741365e-05
-1.78525607428631e-05
-5.31007797632706e-05
-3.40916073336492e-05
-2.87072057662687e-05
-4.54849782377633e-05
-4.2681497444495e-05
-1.50834305830429e-05
-1.12637320997882e-06
4.93835345519738e-06
-1.35850193661481e-05
-2.42239682031583e-05
-4.71633570682156e-06
-4.50264106868787e-05
-2.86847671680456e-05
-4.99241101768587e-05
-4.57495701736591e-05
-1.44531252841558e-05
-3.13476543471015e-05
-4.73314064211218e-05
-1.20252047670719e-05
-3.9583594642154e-05
1.31231516882074e-05
-2.30254326302001e-05
-1.46487291017249e-05
-2.22716156378451e-05
-3.78914374541795e-05
-4.83742298745566e-05
-1.54723304195089e-05
-1.01606533238891e-05
-3.69357898585952e-05
-2.95651370955159e-05
-3.37209903119759e-05
-2.39233611498146e-05
-1.82331333841305e-05
-1.3980818250184e-05
-2.86363114229426e-05
-2.81288222233324e-05
-1.77809437833781e-05
-4.35378318848748e-06
-3.68158848583969e-05
-2.17843391945519e-05
-2.28415819244035e-05
-2.03610918300023e-05
-3.29692002025924e-05
-1.64921286110648e-05
-2.75561704390069e-05
-2.58361206484918e-05
-4.30876001381125e-05
-2.89082438257238e-05
-2.16540224993789e-05
-1.00387865828872e-05
-3.41673002733074e-05
-1.52893206156978e-05
8.21740257839094e-06
-2.37531493810631e-05
-1.89218116305518e-05
-1.96529695443654e-05
-1.92421913537732e-05
-5.61697731567052e-05
-2.8457341512934e-05
-4.33547722041883e-05
-5.03576036656162e-05
-1.48874386862535e-05
-5.241021931053e-05
-4.47642883171652e-05
-4.36564254955394e-05
-3.91316609050279e-05
-1.61921651080943e-05
-4.6864460255264e-05
-5.78984719505276e-05
-5.05115152300939e-05
-2.10917343991439e-05
-3.67683273288212e-05
-2.65108344022836e-05
-8.38374920441169e-06
-1.90495537022299e-05
-3.49998744378983e-05
-4.967956939972e-05
-2.58827310329012e-05
1.4556146927186e-05
-3.97602149516816e-05
-1.49169622497942e-05
-3.13997759450001e-05
-5.03863307544634e-06
-3.4674477151631e-05
-4.06999397151229e-05
-3.28404888799097e-05
-2.31374122412921e-05
-3.13285471757624e-05
-3.82046676202604e-05
-2.41429835426975e-05
-5.30676638018767e-05
-3.14415067529031e-05
-3.18469173620734e-05
-1.03725326563999e-05
-7.24215087685754e-06
-2.24032603272008e-05
-5.61459048924207e-05
-3.97597925998157e-06
-2.97070077097441e-05
-3.09076726344692e-05
1.20672767725851e-05
-4.10969780308392e-05
-5.84659732424636e-05
-3.96419401801163e-05
-6.00953492123473e-05
-4.1682026131506e-05
-1.88834760379628e-05
-1.31843458731305e-05
-2.6727852051415e-05
-2.73528429484295e-05
-2.47956961216789e-05
-4.91541964810852e-05
-4.6140138421921e-05
-3.10955381792725e-05
-2.41546067665355e-05
-1.09706836360899e-05
-4.51673184050393e-05
3.52392598993879e-06
-9.34987922920575e-06
-5.37274945833902e-05
9.47330323130137e-06
-3.92244953398744e-05
-6.51494543097645e-05
-4.83169296028431e-05
-3.51522137142311e-05
-2.57200683543938e-05
-3.84171236646124e-05
-2.62186856120102e-05
-4.63236221850369e-06
-3.20872347364798e-05
-2.68412305682768e-05
-4.28727164753944e-05
-2.27368762607727e-05
5.60452889246975e-06
-4.81070444975401e-05
-2.02525763037441e-05
-2.18782335544455e-05
-3.91128728552498e-06
-2.78827293885248e-05
-2.24426033952808e-05
-1.43054240181352e-06
-1.09054642533461e-05
-3.98386514923141e-05
-4.63873788091827e-05
-1.05010062599563e-05
-4.59645662841126e-05
-1.77344229692032e-05
-1.19797147561314e-05
-3.37879277930592e-05
-3.76708190318043e-05
-5.19972251559541e-05
-2.83591410830616e-05
-1.68764111599906e-05
-2.43039475695421e-05
-1.61387607489052e-05
-2.36280647249482e-05
-2.73699810406216e-05
-6.1145214632605e-06
-4.29444775476037e-05
-3.61391077171799e-05
-2.83700240713429e-05
-3.24425295330871e-05
-2.25241321168678e-05
-3.42873224052056e-05
-4.31393930784544e-05
-3.46272280673429e-05
-2.99373177370374e-05
-2.54904476318683e-05
-6.09569724655275e-05
9.19859245451016e-06
9.76494737588017e-06
-3.47756206433784e-05
-4.93878882228994e-05
-2.12901272420519e-05
-1.78870837655634e-05
-3.27993262462257e-05
-5.65468359469207e-05
-2.86174194122117e-05
-3.94713721716615e-05
-2.22774269712536e-05
-2.34938819218066e-05
-1.29541921485389e-05
8.47357604139226e-07
-1.68281365502945e-05
-2.83295799735619e-05
-1.86238363861283e-05
-3.56232356976921e-05
-2.81294861549094e-05
-3.24805583973609e-05
-2.15399736336774e-05
-2.93773272553015e-05
-3.01118214822378e-05
-1.32414111180768e-05
-2.97527646576512e-05
-1.36280115456577e-05
-3.37599975680795e-05
-3.14398677797391e-05
-8.99033144541191e-06
-5.15964729300532e-05
-4.67952835782364e-05
-3.81981311413461e-05
-9.86381327764521e-06
-9.90546551306545e-06
-2.13513807396219e-05
-2.80471319451881e-05
-4.12510608816876e-05
-1.44129203539116e-05
-2.1633879414781e-05
-2.15385259612565e-05
-4.03045217124105e-05
-1.53445163980565e-05
-3.47124486603975e-05
-4.91176393751668e-05
-2.70585176363441e-05
-2.93746556645032e-05
-4.60143062343444e-05
-5.0993670736e-05
-4.148020008232e-05
-6.14927927518697e-05
-5.82613243452296e-05
-5.12767275948461e-05
-5.05506633033994e-05
-2.69637911028463e-05
-2.31649395801986e-05
-2.62234168517891e-05
-6.08000920647055e-05
-4.63059710018468e-06
-1.20998732314537e-05
-2.89876872440393e-05
-9.63399357732682e-06
-5.26397861289544e-05
-4.3537269943477e-05
-2.71713879441581e-05
-1.11762065354774e-05
-3.95700531623311e-05
-2.99453024643679e-05
-1.14833462532926e-05
-8.20016793547136e-06
-1.05392903818574e-05
-2.74314113509407e-05
-3.75163282960333e-05
-5.65487656624035e-06
-3.74716071333222e-05
-1.56396632902217e-05
-4.04758692976977e-05
-5.82620978743964e-05
-3.36482179160338e-06
-1.24537060568859e-05
-2.05937260654812e-05
-2.36385548075723e-05
-1.1030178818373e-05
5.24535479933879e-06
-3.56161484451926e-05
-3.80954454241407e-05
-3.3713796036947e-05
-3.14947916466315e-05
-1.60650623397757e-05
-2.24713265134723e-05
1.53169412970609e-05
-5.83700376009609e-05
-1.26769078783882e-05
-4.0480904074388e-05
-2.88953990487825e-05
-2.66906501630171e-05
-3.35749131173602e-05
-2.26250579980718e-05
-3.63202356742681e-05
-2.79633874204222e-05
-2.25626480132992e-05
-1.44863719271756e-05
-1.21242781180122e-05
-3.30407092751224e-05
-3.76373874180801e-06
-3.21707903779267e-05
-2.35682260744497e-05
-4.38325005527163e-05
-2.39760556356359e-05
-6.2544242703206e-05
-5.81307306796448e-05
-2.84191429243508e-05
-4.61820988650272e-05
-3.13640407735071e-05
-5.91980438354022e-05
-5.92664213339197e-05
-2.78310738728063e-05
-2.22179398876182e-05
-6.28155789728048e-05
-3.0804618861534e-05
-3.36204752477804e-05
-7.43878659890428e-05
-3.46014230293852e-06
-1.54368920318953e-05
4.48194060620036e-06
-3.40717083715564e-05
-4.37641124778211e-05
-3.41464740994155e-05
-3.74185633414672e-05
-2.5724160289927e-05
-4.13408627624282e-05
-2.46746761992756e-05
-3.72567451196102e-05
-2.78618564269881e-05
-2.56357966058548e-05
-3.85459482114713e-05
-5.86958896267438e-05
-1.15189374623938e-05
-3.6981644758255e-05
-3.99587265161818e-05
-5.47404050958397e-05
-5.08680008723655e-05
-4.01258662588929e-05
-2.84664004721482e-05
-2.92459631465517e-05
1.26974586905173e-06
-3.09872495495703e-05
-3.94265615746996e-05
1.35429879198798e-05
-2.26076455854065e-05
-2.86015461090158e-05
-2.98969000071432e-05
-1.98235822431392e-05
-5.63511207988832e-05
-3.61185424763739e-05
-3.25031934620941e-06
-3.49735748218393e-05
4.83870258714739e-06
-4.11620802130834e-05
-6.98525571735272e-05
-1.22273192330612e-05
-1.85954331983747e-05
-2.3440841738355e-05
-4.87108268839126e-05
-7.34385478554616e-06
-7.33142727575463e-06
-4.09995851686941e-05
-3.14821770794572e-05
-1.47917927993902e-05
-6.15252867643607e-05
-1.93102103235165e-05
-3.52467465608723e-05
-1.09659380021477e-06
-3.1239054955642e-05
-4.999597095808e-05
-5.33934568360315e-05
-2.8099627341581e-05
-2.72037749321973e-05
-3.99740474834812e-05
-1.39104191667565e-05
-3.06320210505474e-05
-3.52808016188181e-05
-2.50910607853058e-05
-3.09848819626318e-05
-3.27341948655444e-05
-1.10947658533087e-05
-2.76766630065903e-05
3.90772401278268e-06
-4.86620968389865e-05
-5.04059303064203e-05
-3.32753190546121e-05
-3.68379728267135e-05
-4.44587218368783e-05
1.51949406662766e-06
-1.31467492024608e-05
-4.29318896773347e-05
-4.56870848645227e-05
-4.34468771935466e-05
-3.37855613758132e-05
-2.57165869918397e-05
-2.05347242282611e-05
-3.30767071514671e-05
-2.01373683172717e-05
-2.94020872002615e-05
-8.11678602890728e-06
-2.67758802284223e-05
-3.71791980873847e-05
-8.90911276522671e-06
-2.82349652682132e-05
-3.99626859041055e-05
-2.19293911055617e-05
-2.08724738805775e-05
-1.48453693073474e-05
-5.09901380218875e-05
-3.28079628564819e-06
-2.44022995155019e-05
-4.41088231343435e-05
-2.36709674093449e-05
-1.61463412359858e-05
-1.86827322761423e-05
-3.84677012939198e-05
-4.01826625612704e-05
-3.05397595452064e-05
-4.41715462640773e-05
-2.07474695327253e-05
-2.54945547988543e-05
-2.99676706423335e-05
3.50273407879784e-06
-1.85533377017592e-05
-3.29919341090948e-05
-1.52588603160617e-05
-5.43163153492176e-05
-2.17321885112448e-05
-3.44947952141039e-05
-1.31286547710819e-05
-4.07011650877188e-05
-7.77205737400374e-06
-5.69226289763473e-05
-5.12250387350505e-05
-4.06918976696574e-05
-3.51572356438292e-06
-1.98725532575582e-05
-3.97893575869415e-05
-4.81947485077083e-05
-1.00773356758483e-05
-1.39193767082605e-06
1.38281712511633e-05
-1.58767621627383e-05
-2.58691941614536e-05
-2.55641785115495e-05
-2.00490041416813e-06
9.71947777592266e-06
-4.73383732657638e-05
-1.98422312644779e-05
-3.1717491784116e-05
1.58692125498294e-05
-5.63501824722728e-05
-6.17494548057585e-05
-3.46875468259609e-05
-1.78001401887463e-05
-2.89990947900362e-05
-2.5946817121719e-05
-3.62046213408778e-05
-3.51726032077089e-05
-1.63212978478343e-05
-1.3455946224904e-05
-2.53132023285243e-05
-2.91666710211051e-06
-2.10236687508304e-05
-4.87710251571471e-05
-3.74444804102912e-05
-4.43394527098673e-05
-4.9721444201584e-05
-1.35272223900922e-06
-4.01749216614222e-06
-3.36078952512532e-05
-2.40624238984401e-05
-2.31922972869815e-05
-3.83839271934064e-05
-2.97848875085087e-05
-4.93707795520674e-05
-2.55629052898715e-05
-3.7328236463783e-05
-2.09352617603449e-05
-5.70045539843577e-05
-5.53496142769823e-05
-3.07527059304904e-05
-3.19809950619675e-05
-2.57794751864535e-05
-2.07216455528489e-05
-5.19438001332324e-05
-1.51302149976845e-05
-8.08033610704657e-06
-2.41236758065862e-05
-4.10379456895519e-05
-1.92847722775879e-05
-1.8284994478322e-05
-2.08590000166467e-05
-3.82670798796424e-05
-2.26890589062222e-05
-4.92647249205838e-05
-1.25817470050971e-05
-5.34485600854863e-06
-5.48429737884699e-06
-2.62043399002607e-05
-1.53215900566054e-05
-3.93693149719701e-05
-3.28874545647652e-05
-7.38116100913617e-05
-3.59322068210908e-05
-4.31908497037088e-05
-2.05904334609231e-05
-4.81867744780684e-05
-2.39872416600983e-05
-9.45807117440321e-06
-3.86750416357051e-05
-3.45854278982127e-05
-2.92850433442844e-05
-4.95708934676527e-06
-2.26784709558968e-06
-1.82202730020944e-05
-3.73301642840996e-05
-6.25117553561287e-05
-3.3898710289865e-05
-7.25299284348998e-05
-2.15399789000927e-05
-1.05895620369985e-05
-3.70725213248553e-05
-3.96139531585482e-05
-1.16653256144002e-05
-2.89561453771755e-05
-3.94517122401854e-05
-2.62114765696296e-05
-2.90730995240651e-05
-5.275625537407e-05
-3.52744293622351e-05
-4.99048641543293e-05
-4.13386378599119e-05
-4.46334151679398e-05
-3.61620352509162e-05
-2.44816473074069e-05
-6.1302139386371e-05
-2.67950464921503e-05
-2.55837966186481e-05
-3.08640985953116e-05
-4.7278725546261e-05
-2.91959771323658e-05
1.46938016509456e-07
-5.39647957578268e-05
-7.00414819331644e-05
-1.45255850264836e-05
-7.45370756223393e-06
-1.57310830985428e-05
-1.13660528422973e-05
-3.96494454019056e-05
-2.89343798418014e-05
-3.55967625917295e-05
-3.71768528537074e-05
-4.54555113388808e-05
-3.85213698314902e-05
-2.2693520630701e-05
-4.5808003216233e-05
-6.65250781623059e-07
-3.95520595487561e-05
-2.93370234494409e-05
-4.33971386377235e-05
-3.89370353580391e-05
-6.49135917313525e-05
-2.10976506900952e-05
-1.86939471426818e-05
-2.72489644991868e-05
-4.2108479916208e-05
-3.45253762357894e-05
-1.76510182779245e-05
-3.51032655573297e-05
-1.36536238815081e-05
-7.74446717556484e-06
-4.76340474963604e-05
-2.65689122795511e-05
-2.8513109030866e-05
-4.69900702602004e-05
-3.74854035957948e-05
-3.02398101534934e-05
-1.33502426410881e-05
-3.38900221166021e-05
-4.15243299649098e-05
6.07917732383283e-06
-2.67541497943056e-05
-4.13792180451847e-05
-3.27093121255559e-05
-5.04500272875756e-05
-4.9749254648149e-05
-5.37878582378107e-05
-1.45840264928315e-05
-4.47074373039572e-05
-2.7230695995013e-05
-4.08536570105233e-05
-2.6984889815157e-05
-1.18659469831657e-05
-4.68032317082347e-05
-2.28483049742256e-05
-9.54160068244168e-06
-4.21214992117715e-05
-7.11867585383944e-05
-1.51351858524989e-05
-2.25539515538619e-05
-2.49159432526332e-05
-2.71465013285864e-05
-3.95413477170738e-05
-3.33013922753452e-05
-5.61018975578379e-06
-4.21032256156303e-05
-3.70936074928528e-05
-2.38875750312951e-05
-2.88587730716516e-05
-2.5658663714613e-05
-5.68908125740105e-05
-4.25418417013893e-05
-4.74362652533029e-05
-1.55692521846259e-05
-3.07614921700889e-05
-5.18681978526094e-05
-3.16459387929452e-05
-3.53329206345595e-05
-1.79107078170393e-05
-3.75310509837923e-05
-3.91637266846201e-05
-5.64278394533751e-06
-4.65741278878295e-05
-2.6399542707142e-05
-5.3579622692206e-05
-2.14889055646909e-05
-3.12091267282231e-05
-2.78820329138718e-05
-4.57775738772603e-05
-1.84482052028794e-05
-3.4423992289847e-05
-2.09341833332498e-05
-1.56200079038835e-05
-6.08831801520575e-06
-2.89055125551095e-05
-2.88101041085603e-05
-1.02313315968387e-05
-2.5143313543238e-05
-3.4193636772511e-05
-1.26422509397987e-05
-9.58849102049099e-06
-2.84716647861134e-05
-1.19174288134972e-05
-2.90367838816337e-05
-1.15194843717309e-05
-8.12777442952909e-05
-3.52929778998977e-05
-2.50457073219846e-05
-4.63412054972911e-05
-3.34278567968243e-05
-3.24645299427671e-05
-1.81237480679608e-05
-3.76992407548136e-05
-1.73956728337531e-05
-3.43465826452212e-05
-2.1629327896064e-05
-5.80470695789456e-05
-1.88830402253431e-05
-3.94781008017758e-05
-4.40294937695706e-05
-3.96865935673742e-05
-3.01902396603682e-05
-3.0172610745714e-05
-2.82895780478282e-05
-1.03634332262623e-05
-3.38670775154865e-05
-2.47712016609909e-05
-2.25449725957665e-05
-3.81063366417341e-05
-3.26927205841307e-05
-1.58766135353165e-05
-7.52808525174934e-06
-4.00136748389405e-05
-1.16991421271401e-05
-4.58340721354657e-05
-6.8492998516684e-05
-6.18703685638779e-05
-6.60824645586531e-06
-3.28176967027015e-06
-3.1238043536062e-05
-3.57088175493315e-05
-2.95583561970335e-05
-1.32803065616788e-05
-3.09634899021655e-05
-4.14929568218916e-05
-3.60360370073778e-05
-6.46993109798679e-05
-3.13529004825493e-05
-1.28235934176021e-05
-1.23061795452242e-05
-1.9959168631426e-05
-2.02776089974281e-05
-1.67344002382843e-05
-1.17847498209195e-05
-5.66859352257771e-05
-2.14866523919554e-05
-2.28656817838126e-05
-3.06297856407206e-05
-1.84080710065844e-05
-5.99586221486089e-05
-1.10505120191604e-05
-3.14913776969603e-05
-1.56506777026716e-05
-1.91544361915952e-05
-3.80012777429529e-05
-3.07146608026611e-06
-9.04825430424753e-06
-5.2238607091448e-05
-3.12105905612371e-05
-5.65354917791038e-06
-3.36471536243931e-05
-8.15586622859577e-06
2.75561617655928e-06
-1.5540362674338e-05
-4.42085806580298e-05
-1.63141396972674e-05
-3.78198857524673e-05
-2.48956988256939e-05
-1.3610819588105e-05
-2.35693581332028e-05
-5.01863029908567e-06
-4.48121538986561e-05
-6.14529069290074e-05
-4.54108634497836e-05
-8.56772843063213e-06
-4.4913987574373e-05
-4.30555300663197e-05
-2.20945410348134e-05
-3.53394900400968e-05
-1.80122975030446e-05
-4.48971125266822e-05
-2.12744292986615e-05
-4.09700014242128e-05
-3.45312986850576e-05
-4.22420198737391e-05
-3.93628315211147e-05
-2.35175468590989e-05
-2.69355948792921e-05
-2.52363508974128e-05
-1.75100535859794e-05
-3.82060751838452e-06
-2.35952616392481e-05
-5.32155864220499e-05
-6.2324618389763e-06
-5.0323567647183e-05
-1.77518337732363e-05
-2.3982409429029e-05
-3.31877600707541e-05
-2.1401092117956e-05
-1.67039857490742e-05
-3.61502192587447e-05
-1.27543437774699e-05
-3.3725868757431e-05
-1.83867480803338e-05
-1.47909234803363e-05
-2.54476600363399e-05
-1.69282757791836e-05
-1.47691286920346e-05
-2.65464778791517e-05
-2.70973688763098e-05
-2.25728256298459e-05
-3.33188743036001e-05
-3.84993267267079e-05
-5.91978285335131e-05
-1.69540237035855e-05
-2.23829938169376e-05
-1.0652221505321e-05
-5.60502533738244e-05
-2.80972935115398e-05
-1.34414940162173e-05
-5.67466889447839e-05
-1.05109707530286e-05
-5.42860933502105e-05
-4.57613915415569e-06
-2.97656402213411e-05
-3.29816538680407e-05
-3.97355667838965e-05
9.60240657909407e-06
-1.58269243470317e-05
4.94035455403617e-07
-3.33455572902217e-05
8.72313193806614e-07
-3.06531667615169e-05
-1.54171862198917e-05
-2.74291092767743e-05
-2.34247122955111e-05
-3.46725494747199e-05
-3.7964329133355e-05
-5.30984102477626e-05
-4.47925275699316e-05
-1.86916888761839e-05
-2.42488677033082e-05
-1.9181583482681e-05
-3.05528049769255e-05
-2.92702889035167e-05
-3.50239470799856e-05
-3.80898874755849e-06
-4.57216100136393e-06
-7.4158150090819e-05
-4.09289515604939e-05
-4.46033187021437e-05
-8.58679393112887e-06
-2.52953455902185e-05
-4.82809289055631e-05
-3.98630035284466e-05
-4.23732111021792e-05
-1.61335301065096e-05
-7.88792518171669e-06
-3.29525093223299e-05
-4.0688201986785e-06
-4.06335407180679e-05
-3.34370740581758e-05
-4.6488538710297e-05
-2.44496161123161e-05
-4.25407657867719e-05
-1.94200971295101e-05
-4.17050713331541e-05
-2.32041712962969e-05
-8.43580429085248e-05
-4.38158680076336e-05
-4.46581605134808e-05
-9.84579858719061e-06
-3.88268043387651e-05
-1.36428388143681e-05
-3.19231204713142e-06
-3.84988564189938e-05
-2.37304030723394e-05
-4.65859971438297e-05
-2.68210245202772e-05
-2.5354641331716e-05
2.84958531985583e-05
-1.12937969553356e-05
-2.6666009756205e-05
-4.04628806427159e-05
-4.4774247478234e-05
2.08585364105854e-06
-2.66001490039083e-05
-3.43214721235004e-05
-5.41797067536614e-07
-3.40455077361145e-05
-3.91456512171915e-05
-5.70690335171844e-06
-2.38334543131572e-05
-3.40520115181586e-05
-2.00708217134052e-05
1.0479207969458e-05
-4.08593654134615e-05
-7.02629652141213e-05
-3.38370558124288e-05
-1.86766057032864e-05
-1.15131255114609e-05
-1.6158607371883e-05
-2.16192918165583e-05
-7.87656284208717e-06
-2.00741886679685e-05
-1.98717271949218e-05
2.69307802533894e-06
1.94526223060174e-06
-2.2740054733451e-05
-7.19395218809267e-06
-3.67530168529669e-05
-3.69495693165007e-05
-2.26948777502229e-05
-4.94949952747289e-06
-2.28252263916857e-05
-1.76604498139269e-06
-5.99178098302493e-05
-1.50875016667285e-05
-2.41254958519765e-05
-1.21482737953423e-05
-3.49750202214031e-06
-1.28284990360367e-05
-4.90076987899336e-05
-1.36068121464672e-05
-4.18468711827958e-05
-4.07868018943372e-05
-3.71539786680613e-05
-4.99023608194431e-05
-4.9109121967909e-05
-1.67790092652442e-05
-4.43111815527276e-05
-4.76486247058923e-05
-5.78076476457858e-05
-1.78988956032116e-05
-1.23284157555664e-05
-4.37019937891702e-05
-3.09944659766438e-06
-4.77325675731669e-05
-2.90666711454825e-06
-1.76779455350726e-05
-1.62076161154337e-05
-3.92043138925804e-05
-1.57874854340498e-06
-1.09853384991548e-05
-4.66439659680421e-05
-1.61693849985678e-05
-4.76550783986006e-05
-4.83928532278194e-05
-1.89175131832661e-05
-2.62258920971271e-05
-3.20290851231711e-05
-4.5151169787799e-05
-4.61114723025762e-05
-1.70199384138855e-05
-4.5239669270886e-05
-2.53035074415843e-05
-2.48417715575367e-05
-2.47828974218269e-05
-3.70118818646373e-05
-2.66663512055168e-05
2.20202462870299e-06
-4.16156011751268e-05
-4.00896491113589e-05
-6.62104085267183e-05
-3.00791336256377e-05
-1.05799412105225e-05
-1.96062768031539e-05
-2.51603069889722e-05
2.94260033082996e-06
-1.514615353304e-05
-2.415837536e-05
-2.72367176051514e-05
-5.69195111403778e-05
-3.02315228471963e-05
-1.6366065655682e-05
-1.42947616674817e-05
-3.99598132086067e-05
-2.35783087596978e-05
-4.16058180321696e-05
-4.02965777511977e-05
-4.56027397213435e-06
-2.7195804797737e-05
-2.92280399528677e-05
-3.44280138466917e-05
-4.3239534957593e-05
-2.35248253124815e-05
5.99649403851692e-06
-3.82757185639478e-05
-1.930084911743e-05
-1.16648958283064e-05
-3.5721790286049e-05
-4.22239919917787e-05
-2.08203037540758e-05
-4.41651184855896e-05
-2.90562585198911e-05
3.71522400711853e-06
-2.07521702730456e-06
-6.80451765002058e-05
-1.18216956864159e-05
-1.59891164327876e-05
-1.13977858628328e-05
-2.12117070323754e-05
-7.023287256664e-05
-3.69553486414796e-05
-1.8794373685178e-05
-5.28290529576704e-05
-3.1615859834073e-05
-2.02328043067064e-05
-3.37552885275149e-05
-1.28005785416419e-06
-3.90797287073223e-05
-3.70390230276971e-05
-2.02325118624391e-05
-3.51432494747938e-05
1.73516181957543e-06
-5.97417066277395e-05
-3.70529302256094e-05
-2.41856328291794e-05
-4.71506621681803e-05
-1.59393279413312e-05
-4.93691125697034e-05
-4.03867470757735e-05
-1.60286829968389e-05
-2.58684053208583e-05
-9.20590890243423e-06
-6.34686589646761e-06
-4.41065945004532e-05
-4.93023496279014e-05
2.03457344008141e-06
-2.26334821410455e-05
-4.88725449844936e-05
-4.81855209023241e-05
-5.19448104401558e-05
-3.65884931223212e-05
-1.37847284949365e-06
-3.71169750539426e-05
-1.98684215573723e-05
-1.88377629871469e-05
-7.11510610522721e-06
-3.77765089306822e-05
-3.668230953921e-05
5.36895735415283e-06
-2.74971384296586e-05
-4.68921168163975e-05
-2.68519498932206e-05
-3.89937997286324e-05
-8.37529227038526e-06
-3.97020107412062e-05
-4.81729955294705e-05
-4.00442181268734e-05
-8.14515674529474e-06
-2.6234878962451e-05
-2.40507240669545e-05
-3.25020771345406e-06
-4.99990265939454e-05
-4.00869390692048e-05
-2.3044429745494e-05
-3.60350515184928e-05
-3.47318940187608e-05
-1.13192147141324e-05
-3.27324489855983e-05
-3.22110360255151e-05
-1.84111575554875e-05
-2.98482886126743e-05
-1.1981430189025e-05
-3.69868629791562e-05
-1.17884913238846e-05
-2.57692469830935e-05
-3.26286403874525e-05
-1.50112000356449e-05
-4.52314730847325e-05
5.01229140702438e-06
-4.70449471914808e-05
-1.74774001759474e-05
-3.85376526251482e-05
-4.22815006778606e-05
-8.28726127196467e-06
-3.95785911777336e-05
-1.15896636051805e-05
-5.63205300877093e-05
-2.36077902424442e-05
-6.30749959524477e-06
-2.82987004696562e-05
-3.05724788739568e-05
-2.90176527216441e-05
-3.09283587372013e-05
-2.41018042739247e-05
-4.36077892669729e-05
-1.11074428195692e-05
-3.45631305918323e-05
-3.16276983944362e-05
-6.20254749974859e-06
-2.62176508816201e-05
-4.59041619457252e-05
-2.61886173030643e-05
-5.09435972207539e-05
-3.35371895443472e-05
-4.81645617678595e-05
-2.92407760199175e-05
-5.7170788382064e-05
-5.66623759364627e-05
-4.01891995004823e-05
-5.41929928820527e-05
-1.40024061068046e-05
-5.39262592566807e-08
-3.6806316304614e-05
-6.00798693709203e-05
-3.95615096384607e-05
-1.44097230424564e-05
-4.58927696708138e-05
-2.85377578889547e-06
-5.45348098695959e-05
-7.4739120169521e-05
-3.02430647664036e-05
-2.48218625758756e-05
-4.78887163201624e-05
-5.2077825337924e-05
-3.57682265135337e-05
-1.49961219717349e-05
2.34588096677897e-05
-2.22098043205579e-05
-1.66152393316096e-05
-3.45073276344848e-05
-3.91952695509394e-05
3.40535607862658e-07
-1.88447502070371e-05
-3.13776776501881e-05
-2.04061165593449e-05
-4.05623320175969e-05
-3.38413227731151e-05
-4.47825631172422e-05
-2.07441525312761e-05
-3.88131759494879e-05
-3.05877273278205e-05
-9.46410092179622e-06
-2.8483239436395e-06
-4.85592402500618e-05
-4.00779692732802e-05
-1.92816374909749e-05
-3.93804074878038e-05
-3.57049647808204e-06
-1.15489949292757e-05
-3.01704651788578e-05
9.0835857275513e-06
-2.77587287484553e-05
-1.44113989063168e-05
-2.42561772029315e-05
-1.72385008848026e-05
-4.06979989672949e-05
4.92683607652414e-06
-3.7269569075577e-05
-6.20593996527558e-05
-2.97788632899366e-05
-3.80914557030574e-05
-4.65100604819241e-05
-2.15374279491542e-05
-5.32898209145758e-05
-7.53586431525168e-05
-3.12990423672367e-05
-1.70085673923537e-05
-3.72746402018462e-05
-2.39072821114372e-05
-7.66193098272893e-06
-5.30701878103656e-05
-5.85812345449171e-05
-2.24566187301928e-05
-3.47308018211161e-05
-1.7683228471027e-05
9.92915436304453e-06
-2.37786073724347e-05
6.90777643590705e-06
-5.84050274673289e-05
-1.2673254526922e-05
-1.85593046699983e-05
-3.03418708928236e-05
-5.02991694415954e-05
-2.26738376248666e-05
-4.21318508692864e-05
3.26035545530712e-06
-3.21034521456102e-05
5.35053121323248e-06
-3.71376887256608e-05
-2.57951708302705e-05
-2.04579383827638e-05
-3.29543175397623e-05
-2.51478763410969e-05
-4.79238116475937e-06
-3.81883752777977e-06
-3.73760236041993e-05
-3.1210174081857e-05
-2.25979525582062e-05
-5.96918157807336e-06
-2.74473050649576e-05
-3.7356629679799e-05
-2.49617361246182e-05
-2.51377340569918e-05
-3.12035930765687e-05
-2.54599729437443e-06
-2.77515494974272e-05
-3.91916128846448e-05
-4.38190481213362e-05
1.75873629359151e-06
-3.94073782569469e-05
-1.9923437582454e-06
-9.51378290018271e-06
-9.74654329868913e-06
-4.51180186215959e-05
-1.9029845544198e-05
-5.83909791970144e-05
-1.83199842693928e-05
-3.19260590832769e-05
-2.85373514541365e-05
-2.27730714420703e-06
-4.69866600939609e-05
-3.23238584500733e-05
-3.73462224946129e-05
-1.46810255309776e-05
-4.45975148289973e-05
-4.12379745621755e-05
-5.79474122684622e-05
-5.350092097449e-05
-2.15420618498262e-05
-5.09412600792848e-05
-5.48915789559231e-05
-2.35883545953583e-05
-4.10379351791113e-05
-3.9725318606617e-05
-2.71518106746267e-05
-1.64077753600728e-05
-2.05490323417225e-05
-4.68643725098194e-05
-3.14695266115799e-05
-2.85864043599439e-05
-1.16987893728988e-05
-4.05290544180487e-05
-3.50825735416944e-05
-4.10350806031299e-05
-3.21055410830949e-05
-7.03997414153613e-05
-5.47080491576166e-05
-4.29891872661365e-06
-3.34888504316951e-05
-1.85786205981952e-05
-2.52083075139549e-05
-3.48228713906426e-05
-4.23158870021507e-05
-2.61753846557237e-05
4.39545438802759e-06
-6.21758060148005e-05
-5.30103892531342e-05
-4.34518869670702e-05
-2.34030445743653e-05
2.87420196340713e-06
-2.63022594626742e-05
-3.57582885762418e-05
7.1592499318604e-06
-1.69949341969351e-05
-2.22609485317504e-05
-2.79376489726781e-05
-4.3749848639288e-05
-3.4906237993261e-05
-1.93716680353981e-05
-4.17527804302005e-05
-3.87309748579985e-06
-4.81426131422969e-05
-2.55577733279298e-05
-7.02315230467615e-05
-8.93342548462862e-06
-4.10935993992516e-05
-3.08549559223117e-05
-4.93238979633506e-05
1.50029785780045e-05
-4.34513506944279e-05
-2.46704259067114e-05
-9.85504902918043e-06
-2.03649033582567e-05
-1.03698962037906e-05
-3.7610699660512e-05
-2.89727036829378e-05
-3.61290169957711e-06
-3.58858844854777e-05
-1.03765116578469e-05
-4.54460876385208e-05
-5.23379395522765e-05
-3.32554034161792e-05
-6.29783850524515e-05
-3.58957379688985e-05
-4.45925844446896e-05
9.96429451617239e-06
-2.84278703505264e-06
-1.79952949882264e-05
-1.72245954840756e-05
-4.74851931976974e-05
-1.76192235770076e-05
-2.25803793273758e-05
-3.39154085453962e-05
-3.64549856454326e-06
-1.12177796069813e-06
-1.73449436993704e-05
-2.55847084368859e-06
-3.71099648947061e-05
-4.16050948010117e-05
-5.61687739120111e-05
-4.00125528039868e-05
-6.98844786972353e-06
-4.47157496996642e-05
-2.6463938542508e-05
-2.5575319570723e-05
-5.12092996059889e-05
-3.6264648290535e-05
-2.15429919825515e-05
-4.53759670589886e-05
-2.798313508559e-05
-1.38308254263697e-06
-3.46546695351012e-05
-3.15342869959981e-05
-5.34469441116058e-05
-1.89210025535344e-05
-3.20526867596892e-05
-2.91092240745693e-05
-2.68458285766767e-05
-4.7416901773066e-05
-1.84894579748195e-05
-2.1726202750485e-05
-2.56967288643095e-05
2.46237806037629e-06
-3.96430920802789e-05
4.83027975402026e-07
-2.09083165738521e-05
-1.34667141100035e-05
-2.69054577695765e-05
-4.06491474875127e-05
-4.11395783455839e-05
-1.72326817149201e-05
-2.4393405199759e-05
-2.4731550890802e-05
-1.34456908164836e-05
-2.52882158958094e-05
-5.41775688539445e-05
-4.18845271696988e-05
-2.43047573487403e-05
-4.93556363949532e-05
-3.77644516360317e-05
-2.86606063515677e-05
-6.20185759699133e-05
-1.59649455652237e-05
-3.4294549431138e-06
-5.3447428617898e-05
-2.67923117310277e-05
-1.29708160185323e-05
-1.97964720218791e-05
-4.74080059153348e-05
-2.72456213367617e-05
-4.35005807170209e-06
-2.18985441979176e-05
-2.23807773090169e-05
-4.5457529595222e-05
-1.45127870046203e-05
-1.76893634285058e-05
-5.16861615179188e-05
-1.99567225464072e-05
-5.60533340025295e-05
-2.2410582774103e-05
-5.94285837612359e-05
-1.96760694285563e-05
-4.43797706502888e-05
-1.02721529562357e-05
-3.03022999064525e-05
-1.39605389568897e-05
-4.71821051504768e-05
-5.69784106374232e-05
-2.48760798786305e-05
-3.38838016248777e-05
-7.61232222127597e-07
-2.20305847042789e-06
-3.67475194170613e-05
-1.27493616725607e-05
-2.18267464579128e-05
-1.61938658420413e-05
-6.16899741631931e-06
-6.26183395169456e-05
-1.80085963422648e-05
-2.59981873653251e-05
-5.06338201126186e-05
-5.18534538501758e-05
-1.92817122506953e-05
-2.47480402776403e-05
-2.97770279702074e-05
-2.38694572098183e-05
-1.59856036132982e-05
-1.76987033303488e-05
-5.79910339034331e-05
-2.72620452780907e-05
-2.7635902456622e-05
-3.58171984629422e-05
-1.75232338185395e-05
-3.89384835526363e-05
-1.88197465724492e-05
-1.59649551671626e-05
-5.31993288049483e-05
-2.92049619874675e-05
-3.1252383919301e-05
2.82286436929536e-06
-1.48133179466716e-05
-4.523780721003e-05
-2.96586641348784e-05
-3.21730464422476e-05
5.5829722497029e-06
-2.23582939762617e-05
-5.00091825648146e-06
-1.75454877026258e-05
-2.93791954299427e-06
-2.12522441957493e-05
-5.2667931423286e-05
-2.07375067101325e-05
-3.74889356624419e-05
-9.04625594679874e-06
-3.43874788335574e-05
-4.04936464582448e-05
-9.90395783295657e-06
-1.78929305419291e-05
-2.04081636292785e-05
-3.52049990170916e-05
-2.72312802676143e-05
-6.30914751496056e-05
-2.12307694080618e-05
-4.57551300394808e-05
-2.49643181779592e-05
-1.67664452913784e-05
2.44483149631036e-05
-4.30501172433714e-05
-2.87106853116739e-05
-4.72988067101705e-05
-2.23452196492255e-05
-9.98251033473515e-06
-1.14376350262012e-06
-2.67214014747365e-05
-1.27666514165005e-05
-1.05577706964606e-05
-2.11634281354185e-05
-2.6841801354908e-05
-3.88941947428572e-05
-4.47087588199699e-05
-4.16552977412947e-05
2.08742394651852e-06
-9.00916606597097e-06
-4.16628253457429e-05
-3.65541934301336e-05
-1.26742243216974e-05
-3.68699932233051e-05
-4.35228100302183e-05
-3.11049523047454e-05
-4.59940913279853e-05
-1.95865015473597e-05
-4.26729306595544e-05
-1.05218675693496e-05
-3.87809845538702e-05
-5.0791033908394e-05
-4.38562435161217e-05
-2.20819920753043e-05
-1.52095928844625e-05
-4.7687827593427e-05
-6.07082978963299e-06
-8.83704498321676e-06
-4.0211979759964e-05
-4.86196910652523e-05
-3.77177029062515e-05
-3.95286555452237e-05
-3.03767305077629e-05
-8.82991884436609e-06
-5.83505635859946e-06
-4.12140239823125e-05
-4.1614766350094e-05
-2.08439755013555e-05
-2.74621390105468e-05
-4.04681361218511e-05
-2.33846406763012e-05
-3.16200825034177e-05
-2.56569955830039e-05
1.59814246823229e-05
-5.26791433990003e-05
-3.51858796826214e-05
-7.68470689492581e-05
-2.92426684085011e-05
-1.76508831712843e-05
-1.13434626455784e-05
-1.48911455533399e-05
-2.44096998716873e-05
-4.34641925545058e-06
-2.98576047864462e-05
-4.59290737528012e-05
-3.98283985757787e-05
-3.81453034959844e-05
-4.29283890240847e-05
-3.47556872912458e-05
-1.98629640537405e-05
-2.88406739339343e-05
-4.08339982796252e-05
-3.41836696142371e-05
-2.62336012167212e-05
-2.95500481027169e-05
-5.51114852420272e-05
-2.21446251255675e-05
-1.61092768162716e-05
-2.75613942525798e-05
-2.44878864314179e-05
-3.80877066969846e-05
-3.12168131149879e-05
-1.59387635126927e-05
-6.58953956665328e-06
-7.6002477932243e-06
-6.03884389524173e-05
-4.23088277388885e-05
-2.59886390484788e-05
-3.13889588361829e-05
-2.18303826318366e-05
-1.57187725822826e-05
-4.13008845774015e-05
-2.41745697645371e-05
-8.17479103504301e-06
-5.05675939350374e-05
-1.15486493676515e-05
-1.02115709091543e-05
-2.18007558267557e-05
-9.88395107890785e-06
-2.49919088464351e-05
-7.93257482110707e-05
1.46022264338748e-05
-3.60856702757836e-05
-3.30667771075906e-05
-4.21810381604292e-05
-2.30349256999677e-05
-3.08369495327797e-05
-1.00302956653527e-05
-2.00283643366534e-05
-4.02283521940118e-05
-3.00224079501107e-05
-1.77101612198973e-05
-1.18501265063446e-05
-1.91805431795587e-05
-2.02000622065076e-05
-2.74375374682898e-05
-2.19209287316124e-05
-3.34539031791742e-05
-4.8112475668304e-05
-3.89159128655698e-05
-3.26306031050769e-05
-6.43554335625902e-05
-8.20063971725747e-06
-1.55242687056619e-05
-4.62765204995717e-05
-2.03034181766007e-05
-1.60498641209861e-05
-3.59193203355835e-05
-1.31613984462552e-05
1.39244541025937e-05
2.15209159138417e-06
-3.7968677761978e-05
-4.52579135400335e-05
-1.12998018364227e-05
-2.46199296450803e-05
-3.45224204307516e-05
-8.19299718879064e-06
-1.13916118609029e-05
-1.94983172073257e-05
-2.91018722902559e-05
-4.08002455361652e-05
-4.35055897915591e-05
-1.37673484910873e-05
-3.79747509464473e-05
-1.60535216421976e-05
-3.85503200907587e-05
-2.79541907475554e-05
-1.91179911663369e-05
-1.85403224665067e-05
-1.37661919172013e-05
-5.08173498271365e-05
-6.21771738292564e-07
-4.94405462429275e-05
-3.82049278687881e-05
-2.69700039379277e-06
-1.36203248653224e-05
-2.65788979786427e-05
-2.63432542355926e-05
-1.97515639476413e-05
-3.72135761001695e-05
-1.50578127367744e-05
-1.35966278764238e-05
-3.01644883077705e-05
-3.0036858668785e-05
-1.96254069337056e-05
-3.19620534798288e-05
-2.59805214271605e-05
-1.38106314666912e-05
-4.30392567139725e-05
-4.0725344889019e-05
-4.8053439544787e-05
-3.54367896443936e-05
-1.29596223562395e-05
1.29866760029733e-05
-4.49513196405667e-05
-2.48409524393598e-05
1.69515841758897e-05
-3.41740579316272e-05
-2.72001623445409e-05
-8.01667184112944e-05
-1.15739045948185e-06
-1.39329028580948e-05
-2.77659745647019e-05
-3.87920811143053e-05
-3.10415129022844e-05
-3.44255995239198e-05
-2.30602543530455e-05
-4.91327883307777e-05
-1.30075721858334e-05
-1.69504803200705e-05
-4.42847193069428e-05
-6.42115548562138e-05
-2.63343805808516e-05
1.96496806839539e-05
-1.3200000834105e-06
-1.38879788508625e-05
-5.47706528326889e-05
-3.53639626856769e-05
-9.37618912697538e-06
-1.92151071475748e-05
-1.41449767636352e-05
-3.50301667730959e-05
-2.64938360468235e-05
-5.20911637215943e-05
-5.72630891001318e-05
-2.77519927583969e-05
-1.53870902658452e-05
-5.76061432551276e-05
-3.38582176262427e-05
-1.22261259533042e-05
1.13525853460329e-06
-3.23034985472671e-05
-2.1977722501591e-05
-2.44624580559724e-05
-3.81753757077654e-05
-4.87494379474542e-05
-9.42775763646352e-06
-5.83690355161391e-05
-1.11983791022003e-05
-4.18158725749277e-05
-5.04916087367939e-05
-5.27398125647351e-06
-5.42632686583626e-05
-3.7167557166887e-05
-2.76006943632806e-05
-4.09814118404538e-05
-3.6145739841769e-05
-3.4277422235927e-05
-1.92818457568096e-05
-8.9027972406247e-06
-3.93853244143005e-05
-2.37227455608186e-05
-3.54575106712261e-05
-2.66012169696627e-05
-3.11534037092761e-05
-1.65074024787663e-05
-2.18072007711674e-05
-1.84930349723191e-05
-2.31902064495578e-06
-4.27850775507607e-05
-2.97631502295905e-05
-3.93217824909833e-05
-3.79675536739296e-05
-3.84060250619009e-05
-1.60069873085093e-05
-1.45909564812526e-05
-5.39180782824186e-05
-4.80309924373016e-05
-3.17363570049418e-05
-1.51572782801714e-05
-3.58397973751943e-05
-1.06367051614783e-05
-2.20686312682205e-05
1.06727832787194e-05
-4.10183217383003e-05
-3.34369895286431e-05
-3.9657046053509e-05
-9.65448038354169e-06
-3.05859505494984e-05
-4.86414888140271e-05
-1.57122538711748e-05
-3.13196526976062e-05
-7.77708494973714e-06
-4.85240104865646e-05
-2.82519964409824e-05
-2.63054464683783e-05
-9.16201472712327e-06
-2.94436644401573e-05
-1.04274310332286e-05
-3.94353857454581e-05
-4.11957516749019e-05
-1.86385606577409e-05
-1.38217583884143e-05
-9.00160504028435e-06
-5.01681973698178e-05
-4.21317947379973e-05
-2.20698877822181e-05
-3.70615238167798e-05
-4.76667696219598e-05
-2.11019547306975e-05
-2.1880696632883e-05
-5.25883075158063e-05
-2.09273778024112e-05
-2.33293262869933e-05
-9.54322977938899e-06
-1.72459639365534e-05
-5.21078997188567e-05
-3.36019263442919e-05
-5.08238944407497e-05
-3.9803310749298e-05
-8.18585691842222e-06
-7.58835634489113e-06
-5.93661600740029e-05
-3.79193151976329e-05
-1.09037855337033e-05
-4.62643309779933e-06
-3.22853071097418e-05
-5.82337404594222e-05
-2.77175388675479e-05
-3.7532628234222e-05
-2.22249131834253e-05
-3.79994324627716e-05
-3.08068958893048e-05
-2.96652584934097e-05
-5.31851622528813e-05
-4.82255553637848e-05
-4.40439469146243e-05
-2.69919609885302e-05
-2.52442568977995e-05
-7.74773873997198e-06
-2.58045372364816e-05
-3.21932245282143e-05
-2.41713692995267e-06
-4.60501695394061e-05
-3.08047951640523e-05
-4.92870472646922e-05
-2.40251994579555e-05
-1.90017332603121e-05
-4.63067234681819e-05
-3.01671642842058e-05
-2.47826296235032e-05
-4.6200815826064e-06
3.53128216138184e-06
-2.5932463639864e-05
-2.99148959067014e-05
-5.43052951865328e-05
5.44324130434958e-06
-2.0466599952315e-05
-2.5902926786116e-05
2.13034418774579e-07
-1.41167974335036e-05
-1.92073256926866e-05
-9.25168891755487e-06
-3.16056850455768e-05
-4.36771001175174e-05
-4.46460098585822e-05
-3.74389444279376e-05
-3.90174231871419e-05
-3.66538532131368e-05
-2.97766137607375e-05
-4.68815506135176e-06
-4.61785717173277e-05
-1.36117837077689e-05
-1.70381451978363e-05
-5.06136948521499e-06
-5.59280319747376e-06
-3.03101267083467e-05
-5.88227935615053e-06
-2.43378599735017e-05
-2.13492473941113e-05
3.43997073197667e-08
-2.47473040379648e-05
-3.82343557958015e-05
-2.51109691953471e-05
-4.37896734113917e-05
1.21633534102875e-06
-4.80138422285873e-05
-2.87285223929047e-05
-3.16870997907282e-05
-3.9706608506008e-05
-5.13394697207067e-05
-2.56407478961286e-05
-8.77002008391427e-06
-4.08933112256591e-05
-5.57898623931813e-05
-3.21061144670852e-05
-2.03836008861915e-05
-4.52824845122945e-05
-5.6047050707156e-05
-1.60307346956554e-05
-4.82925044649254e-05
-2.95306586406906e-05
-4.77714966913372e-05
-2.38040328500495e-05
-3.14680220371149e-05
-4.47309914360271e-05
-1.34242916728743e-05
-6.06152978504491e-05
-3.60361290370043e-05
-4.686368267673e-05
-1.90252010637145e-05
-4.38265871738819e-05
-1.49822139248295e-05
-2.3109684626256e-05
-4.14030295621072e-05
-6.26456988352586e-07
-3.82562659669745e-05
-2.0245765301398e-05
-3.86991770992678e-05
-3.78679953737775e-05
-3.75799239529241e-05
-5.6335841048072e-05
-2.62073877200924e-05
-1.78156207916067e-05
-1.84757535153927e-05
-1.38934882090437e-05
-5.59793210589751e-05
-3.1005094037169e-05
-2.76371195691147e-05
-4.89868082515721e-05
9.74678821198194e-07
1.18688981747742e-05
-2.2896713430769e-05
-4.80499207948631e-05
-2.72451569709572e-05
-4.52745710448379e-05
-2.4001595990989e-05
-1.60404949026703e-05
-9.90309357070862e-06
-7.05224338324472e-05
1.01761255029615e-05
-3.41684028837116e-05
-5.42038759856578e-05
-2.49491189985805e-05
-6.06940670499739e-06
-2.46144077284778e-05
-4.72833853224241e-05
-1.35986454055967e-05
-3.81859769732981e-05
-4.13207461722361e-05
1.76085362800913e-05
-3.77147224630008e-05
1.01237945043448e-07
-3.11257454829579e-05
-1.32686888829633e-05
-2.0800937743012e-05
-2.67783987276714e-05
-1.67919647046347e-05
-4.03129150412719e-05
-3.74840815354575e-05
-6.76058830288001e-06
-2.72368266450162e-05
-2.0522216679593e-05
-4.88012936019888e-05
-3.9630748786913e-05
-1.86307545570028e-05
-3.58833654180952e-05
-1.77656108361881e-05
-4.33319802396167e-05
-5.48433937561463e-06
-5.86146232716589e-05
-6.29096049023329e-05
-2.37943516109365e-05
-5.35744480577296e-05
-1.93827572490814e-05
-5.31065113987333e-05
-7.59967596345878e-06
-3.89891706978783e-05
-9.44072805042144e-06
-4.47433736916944e-05
-2.33500195676536e-05
-4.56044491185398e-05
7.59083958598331e-06
-2.68800477820469e-05
-1.51226193646639e-05
-4.93593514995348e-05
-2.9018504217036e-05
-5.73882165369751e-05
-1.44147638471472e-05
7.94058008888914e-07
-1.69571507277976e-05
-2.76086165001782e-05
-2.39086892737068e-05
-3.32082119946125e-05
-4.02850238878258e-05
-3.33148957146303e-05
-2.82329101340889e-05
-2.56091801291159e-05
-3.08863401680486e-05
-1.14954210349254e-05
-6.16797032183538e-05
-3.01387391263288e-05
-2.19056794030093e-05
-3.33864297405127e-05
-5.4811295389412e-05
-6.28944147676208e-05
-1.87137960861526e-05
-4.43173982117143e-05
-2.08304267559863e-05
-2.07654247819392e-05
-2.09038328345778e-05
-5.69494385401019e-05
-2.03412992725338e-05
-5.76468892779078e-05
-2.61532018673272e-05
-1.38867943966312e-05
-2.69800267326734e-05
-5.55591132080919e-05
-2.30400450473021e-06
-2.34082559295222e-05
-3.90277028794723e-05
-3.33016517619704e-05
-1.04460905334567e-05
-1.00196325782716e-05
-4.90574322510326e-07
-1.46181371537086e-05
-1.04571965388667e-05
-1.86164033138643e-05
-3.32376803099956e-05
-4.13489937388215e-05
-4.91536628910613e-05
-1.53582378368007e-05
-1.08714114354952e-05
-3.56511965131194e-05
-3.42288919065425e-05
-2.84452410820144e-05
-4.17291243849743e-05
-2.3654594286878e-05
-3.05787055630018e-06
-6.01844297603682e-05
-2.10525243614976e-05
-5.77974024434046e-05
1.21787652959932e-05
-1.3478999842087e-07
-2.54972557013097e-05
-4.4506854947139e-05
-4.76110667452129e-05
1.371970811251e-06
-2.41894608337292e-05
-3.85653401268249e-05
-2.79557196042693e-05
-4.67338411419657e-05
-1.78168688685292e-05
-2.03562784605708e-05
-3.27244194124274e-05
-2.77989666563923e-05
-2.73547471753139e-05
-5.07557757786805e-05
-2.35480869860496e-05
-2.55041198200835e-05
-2.80019077891572e-05
-2.21560440233608e-05
-3.12789963398699e-05
8.11797666321465e-06
-4.47791608010482e-05
-3.67763021473614e-05
-2.94925341350688e-06
-1.59874446193153e-06
-2.80945159395039e-05
-1.28914025859184e-05
-3.17831430362789e-05
-5.20022001477327e-05
-2.79015750827003e-05
-2.75560324345543e-05
-4.76301700400674e-05
-4.76893207622941e-05
-5.21935753447324e-05
-3.36330528180489e-05
-2.11309328757802e-05
-1.36307883794703e-05
-9.32112552906227e-06
-4.02046672640358e-05
-6.81361306709362e-06
-4.07098847129914e-05
-4.88336316096324e-05
-2.32306083227279e-05
-3.46453305450133e-05
-2.38400184897685e-05
-1.37199807324671e-05
-2.26696260973473e-05
-2.96328823513387e-05
-3.33602707100156e-05
-3.94019705188262e-05
-3.50323858781516e-05
-3.47425803766562e-05
-1.94906558888236e-05
-2.85182378189419e-05
-2.67053150365764e-05
-2.91534348439576e-05
-5.25973116574269e-06
-2.1367240257237e-05
-4.03702984113256e-05
-3.92022604158796e-05
-2.72910776743537e-05
-2.94980138796583e-05
-5.39054241812554e-06
-2.89876294851272e-05
-1.60551250085051e-05
-2.76121221625907e-05
-2.18903734136557e-05
-5.82413468204951e-07
-6.10493060132201e-06
-5.73921010996696e-05
-3.71919651838248e-05
-2.27356174343059e-05
-2.17762759831191e-05
-3.62894724410619e-05
-3.47735018467977e-05
-2.85022626126976e-05
-2.14722382064568e-05
-3.38130021350599e-05
-2.00512770551306e-05
-6.9828420069118e-05
-3.72057289770348e-06
-2.13574006523656e-05
-1.27160757649442e-05
-5.57587208405869e-05
-2.60852767764128e-05
-3.17726144427155e-05
-4.11719148003393e-05
-4.50942812598339e-05
1.38097583850447e-05
-2.87307941904549e-05
-3.28484119348161e-05
-4.07492635503202e-05
5.83295236312227e-06
-3.5221073297183e-05
-3.52586415790412e-05
-2.76274858832642e-05
-4.67977199499852e-05
-6.37872558654245e-05
-1.59092121533495e-05
-4.70821471166245e-05
-2.10289738377358e-05
-4.94613701524198e-05
-3.58330232151481e-05
2.0620085510252e-05
-1.4116745094706e-05
-2.88983011554019e-05
-1.20028837755986e-05
-2.14945993864806e-05
-2.67116034227827e-05
-8.50729799357204e-06
-2.32070768198464e-06
-2.28164246617634e-05
-3.66974740742339e-05
-2.79541399257933e-05
-3.44218441087198e-05
6.03651326908502e-06
-4.35731664339564e-05
-3.52846223872611e-05
-4.07927254524095e-05
-1.26272604560254e-05
-5.37419863619156e-05
-2.90685951709375e-05
-1.6597314885359e-05
-6.39890740194599e-05
-1.59756827868624e-05
-2.97388756889445e-05
-3.18252639367385e-05
-4.43316971075102e-05
-2.22839837124961e-05
-2.13033280027108e-05
-1.65719942042312e-05
-1.28654955470221e-05
-2.92573871759951e-05
-2.42124784121957e-05
-1.36046844115175e-05
-3.72275059100262e-05
-5.55908362248603e-05
-3.29601820401102e-05
-4.36915386772273e-05
-3.64113487761015e-05
-1.71368487082651e-05
-1.58192458591281e-05
-3.61952142321226e-05
-1.61836552727333e-05
-4.44241962170348e-05
-2.75674631599956e-05
-3.09661279557652e-05
-2.27282389132556e-05
-4.31813703970827e-05
-4.874264418232e-05
-5.26386452847773e-05
-4.74196524620684e-05
-5.01831922787986e-05
5.29329451736766e-06
-3.43994234879777e-05
-2.99862248969278e-07
-2.62512997678819e-05
1.66877154407141e-06
-1.44612780294451e-06
-3.61081345430544e-05
-3.15211027021907e-05
-2.10242350021997e-05
-3.49196280590172e-05
-4.6454167957564e-05
-1.17491387559627e-05
-2.28783259694385e-05
1.07921280920406e-06
-2.56463656124974e-05
-4.70514464958123e-05
-2.32410274303095e-05
-4.01685056943425e-05
-7.14560677479094e-06
-1.99899980382302e-05
-1.41700748285484e-05
-5.82320363791301e-05
-4.56252310889437e-05
-4.33761091489918e-05
-3.50172102605489e-05
-3.25782885866982e-05
-2.69615255384645e-05
-1.72430211339621e-05
-1.91625013786882e-05
-2.73948835452243e-05
-2.83741637440885e-05
-2.40178646129074e-05
-1.99506459614888e-05
-2.86601293331382e-05
-3.16737878811642e-05
-3.22076832524614e-05
-5.31122509578001e-05
-4.57040843482156e-05
-3.32619089031743e-05
-1.95303715534974e-05
-4.85409354515748e-05
-5.95046101282593e-06
-1.58952606362325e-05
-3.51102911898331e-05
-2.81990777219128e-05
-4.08755221290002e-05
-2.16650741056404e-05
-7.17907617621005e-06
-3.10883789539593e-05
-2.31391473841088e-05
-5.59844309269673e-05
-7.60832191272382e-06
-1.1040076936445e-05
-4.46528425368755e-05
-1.84991530549376e-05
-1.68854312270093e-05
-4.06080777013988e-05
-4.88111983594142e-05
-2.53296090089127e-05
-2.45841375921276e-05
-2.63211502372627e-05
1.45131237916896e-05
-5.07293468783715e-05
-4.87949141484237e-05
-2.85909769196192e-05
-2.39440737694924e-05
-2.11591095031665e-05
-3.6899609460045e-05
-1.93786756471413e-05
-4.2543422409192e-05
-5.01378491883082e-06
-1.37966627080293e-05
-7.28259638848349e-06
-3.83222451884648e-05
-3.55617438830803e-05
-3.09623532281097e-05
-5.25903093747148e-05
-3.24000353979712e-05
-3.60385151088101e-05
-2.10454232717405e-05
-1.25514178336181e-05
7.97931812377203e-07
-2.21088559095294e-05
-2.04068988040407e-05
-3.88627232598544e-05
-6.98911680318797e-05
-4.38498477744961e-06
-5.54269865492396e-06
2.62363882676583e-06
-2.03960754065511e-05
-1.1825850576312e-05
-4.26470898579678e-06
-6.49237174699809e-06
-4.06815208045971e-05
-1.28083265562341e-05
-6.48133004047946e-05
-3.25039754038135e-05
-2.94727000011085e-05
-5.75697779605028e-05
-2.17353699323315e-05
-2.64558622021641e-05
3.14998330191091e-06
-3.49984108149541e-05
-2.03297039280946e-05
-2.87508670588893e-05
-3.34685693060994e-05
-3.7284366303072e-05
-1.11274251061346e-05
-6.42847276228145e-05
-3.69397215466839e-05
-4.53512418851498e-05
-4.82167855224529e-05
-9.67192063186641e-06
-9.86414069462762e-06
2.29954635589185e-06
-5.60598510082151e-05
-4.2862399577276e-05
-3.48137355052839e-05
-2.67616062286214e-05
-4.19029570244195e-05
-2.89206293026695e-05
-4.30077171435296e-05
-1.98293678175108e-05
-5.14891948140286e-05
-2.88776537074931e-05
-4.36041333000846e-05
-1.16988366715483e-05
-4.12090621481136e-05
-1.57660239379263e-05
-4.74722678078412e-05
-1.84423168862585e-05
-4.97325833764791e-05
-4.20546337015732e-05
-3.66664222945163e-05
-4.20323549293323e-05
-3.14415349098897e-05
-1.9009209152995e-05
-4.06147383639171e-05
-5.02447604481145e-05
-4.40016705651072e-05
-3.95665797950715e-05
-2.02892995101641e-05
-3.42380994031551e-05
-4.52290496291273e-05
-4.26220961160712e-05
-2.9967374372092e-05
-4.44087662409948e-05
-1.28403378382535e-05
-5.74723986185955e-05
-1.61559425878891e-05
-3.41969995504588e-05
-3.24733016652975e-05
-1.87462735940708e-05
-4.28730979045656e-05
-3.31059914384604e-05
-2.15356086998428e-05
-4.10363439989682e-05
-4.13575881856682e-05
-2.73507872051902e-05
-3.92006829742096e-05
-1.71443599622262e-05
-1.04077908751855e-05
-1.40339448132569e-05
-4.44339208507095e-05
-2.61651971117143e-05
-1.79532941025694e-05
-4.72293598888207e-05
-4.49382666814517e-05
-2.2075709043423e-05
-3.57538324174661e-05
-2.53884235318459e-05
-2.93363347975303e-06
-3.46810942832634e-05
2.14285790940895e-06
-3.50590549647397e-05
-1.13476161032581e-05
-8.70376972799364e-05
-1.78964604770504e-05
-5.63937579871023e-05
-3.47522192989869e-05
-4.17952837154446e-05
-4.84033757104294e-05
-3.9910783621932e-05
-1.50589715919784e-05
-3.37018664071827e-05
-2.02153608390335e-05
-4.54128151069977e-06
-3.94617521159838e-05
-4.82466011818212e-05
-5.6109295220477e-05
-3.76531722299301e-05
-3.31631098247314e-05
-2.47374055893134e-05
-2.13923739757491e-05
-2.57411610030537e-05
-1.73701056430975e-05
2.12017316098098e-05
-4.67035507692806e-05
-2.50871525007963e-05
-4.00695029000572e-05
-4.93890149262595e-05
-5.65081953648644e-05
-4.79989481179344e-05
-5.29864143307132e-05
-1.01583643912178e-05
-5.81857866603843e-06
-2.91703217353082e-06
-5.9787165095704e-05
-5.09460953051164e-05
-2.8813068537968e-05
-3.05974775592871e-05
-3.708621223891e-05
-5.95106981452732e-05
-3.20280145602429e-05
-3.13476091841951e-06
-1.81380572903198e-05
-6.37032787796658e-05
-4.07842629828892e-05
1.86956975862005e-05
-3.3197792202371e-05
-5.09615509916796e-05
-4.41165067761303e-05
-1.79868553452369e-06
5.63278638006565e-06
-4.75454981081336e-05
-1.64980783652754e-05
-3.48816770555412e-05
1.33015720220071e-05
-1.05562080248319e-05
-2.90551624904267e-05
-3.79743965148848e-05
-2.40397556772772e-05
-6.21012513834931e-05
-9.8946552460632e-06
-3.13336283987484e-05
-1.52400985417965e-05
-1.57951813789945e-05
-3.41884298164237e-05
1.28352284723647e-05
-4.75059030753637e-05
-2.88174202028548e-05
-1.53682896433205e-05
-3.99579079191828e-05
-1.60322254271759e-05
-2.87208044548839e-05
-4.4683726182555e-05
-3.44777230003531e-05
-1.86594082905561e-05
-8.49004292811365e-06
-4.7390457526388e-05
-1.90535891415001e-05
-7.63698653208725e-06
-1.39551924521307e-05
-8.90189828865524e-06
-3.86315616316073e-05
-2.14109428812705e-05
-4.28879105413762e-05
-2.83643684935252e-05
-3.14815176582475e-05
-2.98162834952614e-05
3.97166418390923e-06
-3.96833943538275e-05
-6.90550124664877e-05
-3.84330709270311e-05
-5.1061509088685e-05
-3.01826768771182e-05
7.95524317244749e-06
-2.7442212740709e-05
-4.47933671833696e-05
-1.26300843642648e-05
-4.10057913163906e-05
-3.90081575229047e-05
-1.12019605650966e-05
-5.43366022519162e-05
-3.27650573655323e-05
-4.70919404126157e-05
-4.82982059668433e-05
-1.75906514673889e-05
-3.98237327560349e-05
-1.93747222383736e-05
-4.49360722457602e-05
-7.16200982279119e-06
-1.65313625551187e-05
-3.63543665488073e-05
-5.19120773552295e-06
-2.64662751848963e-05
-3.41227332660904e-05
-3.84282633396585e-05
-1.78839326212982e-05
-2.54965670602374e-05
-1.63656635374365e-05
-1.67716110127797e-05
-5.02442097397751e-05
-9.83226061384097e-06
-4.88484922486022e-05
-2.34197517646816e-05
-4.10427752438301e-05
-6.04856455200696e-05
-2.13336291729339e-05
-2.42972102199604e-05
-1.71249670356052e-05
-2.86719817579601e-05
-5.38153752021692e-05
-3.84894704595471e-05
-4.0004057884982e-05
-2.65844576225495e-05
-5.7937086737417e-05
-1.45135092655279e-05
-6.98507710852809e-06
-3.92083026123849e-05
-4.42944730167405e-06
-4.17718651830903e-05
-5.65145875453983e-05
-2.27267926958041e-05
-3.71606066787189e-05
-4.31293008155405e-05
-3.16566660594909e-05
-4.86232067502864e-05
-5.95966300135837e-05
-1.88567472243959e-05
-2.910152207594e-05
-3.19798174009035e-05
-1.82127314836261e-05
-1.5944677546506e-05
-3.94167879119727e-05
-1.90426583737236e-05
-4.34838403830931e-05
-4.05651717079082e-05
-1.67052613435173e-05
8.39201706003214e-06
-3.53218761263771e-05
-2.43140314821341e-05
-3.65589237326785e-05
-3.29498945392946e-05
-1.92645751500857e-05
-2.30144985601453e-05
-1.56922420085286e-05
-3.15059723161004e-05
-4.48186901705848e-05
-4.82554851034417e-06
-6.2964488239427e-05
-2.24856786432937e-05
-2.33206055258586e-05
-3.06232301866161e-05
-1.76980274245928e-05
-5.13097403586797e-05
-2.27487433042164e-05
-2.32991741386027e-05
-4.02562609878708e-05
-2.09116182229937e-05
-1.51398802817232e-05
-4.45951616385335e-05
-2.95836937599224e-05
-3.27047707352367e-05
-4.29127906072722e-05
-2.10925817416811e-05
-4.94168298642562e-05
-4.79956058875828e-05
-3.29313161120874e-05
-2.35430151957583e-05
-3.55637746538192e-05
-3.06991096221937e-05
-1.27839965115861e-05
-4.88163596144019e-05
-1.23728950221843e-05
-2.65160652827554e-05
-4.8223974682123e-05
-3.86556473009248e-05
-4.77079423289395e-05
-2.55508852365474e-05
-2.64706109098987e-05
-3.60363630275651e-05
-3.67298659898981e-05
-1.77535810140817e-05
-2.42019280783232e-05
-2.33424029922582e-06
-4.79717650336341e-05
9.99481920194466e-06
-1.37633836687538e-05
-2.07984572738391e-05
-1.1348428954767e-05
-1.31253538626109e-05
-3.1687195091363e-05
-3.48328995153114e-05
-1.33627711141113e-05
-3.53866781728609e-05
-3.38873143549573e-05
-3.48449843993849e-05
-2.27782919601808e-05
-2.52475367645046e-05
-2.93234980291649e-05
-2.12641528840783e-05
-2.96023825917185e-05
-3.99945847337037e-05
-3.54384162021733e-05
-1.69350469107232e-05
-1.41387605136149e-05
-1.43660273289465e-05
-3.18601398076834e-05
-4.53677065181125e-05
1.53323977341593e-05
-4.0994030503619e-05
-4.44362885195672e-05
-3.26055369202885e-05
-4.32410911745519e-05
-3.64946995302804e-05
-2.9795132830983e-05
-1.84434032367181e-05
-6.44540310516425e-05
-2.057971896923e-05
-7.07128258102194e-05
-2.63826193722078e-05
-6.15950992228416e-05
-3.75157625138271e-05
-2.8703822232614e-05
-3.6475521750937e-05
-1.9229219553499e-05
-5.16250458039162e-05
-3.98934870875389e-05
-4.39450541252499e-05
-3.22896194105453e-05
-3.49644905913186e-05
-1.83635053880812e-05
1.20015808714187e-06
-4.12202342129918e-05
-4.12123921118603e-05
-7.91635811404598e-05
-2.89508195931378e-05
-4.34317755527116e-05
-1.2519288900588e-05
-4.00174156960508e-05
-2.29426770891597e-05
-2.25991383101836e-05
-4.07555656460949e-05
-2.05568543435608e-05
-4.27777029951606e-05
-4.73038022704773e-05
-6.9258569565654e-05
-3.48097869384998e-05
-6.76589450419077e-05
-1.85446950061099e-05
-2.27576689212058e-05
-4.40524051345099e-05
-1.73535117464334e-05
-1.99404370257949e-05
-3.27198764440561e-05
-2.4573063053517e-05
-3.18064782370242e-05
-1.76737473616246e-05
-4.67665719036304e-05
-4.2993728977012e-05
-2.33904716529354e-05
-1.54998524452642e-05
-1.15865584418549e-05
-2.62993025655802e-05
-2.59226639494905e-05
-3.20043953752845e-05
-1.86370639911864e-05
1.15317572078725e-05
-3.04835980063339e-05
-3.06430373953911e-05
-3.57882706397452e-05
-5.65217579516297e-05
-2.43066070957807e-05
-4.09135772756876e-05
-3.02218895324945e-05
-2.67766904306675e-05
-3.6629447271796e-05
-5.3772327558874e-05
-2.80701401921207e-05
-3.33767122751367e-05
-5.05652827859581e-06
-4.2556403281906e-05
-1.30084906179733e-05
-2.51270883676264e-05
-1.9933898284267e-05
-3.5762932769196e-05
-1.60226100811155e-05
-2.34371239457961e-05
-4.09262046396764e-05
-5.68715427972146e-05
-6.58067621764678e-05
-3.54349968219795e-06
-2.86962604157951e-05
-3.54765787712029e-05
-3.10576985377531e-05
-1.64313355068896e-05
-4.24484268809138e-05
-1.28497625180746e-05
-4.27749595323522e-05
-2.19506030743236e-05
-2.26800935241332e-05
-3.50927947746276e-05
-1.79294370960099e-05
-1.06236880959594e-05
-3.73223432530384e-05
-1.04457757394427e-05
-2.32331807867389e-05
-3.99176335314499e-05
-3.90748719726827e-05
-3.14727309496018e-05
-7.34209169778476e-06
-5.16866115344215e-05
-2.96766525571524e-05
-1.04520044900537e-05
-6.03993043886525e-05
1.53760446181401e-05
-4.64935345349814e-05
-5.94954069688722e-07
-1.86344938796687e-05
-2.72786052249703e-05
-1.94054809504809e-05
-1.80805282901519e-05
-2.0654277124589e-05
-6.78657871949151e-05
-5.03219873878685e-05
-2.8885615727123e-05
-7.47643890943779e-05
-2.22835448584679e-05
-3.05086543470758e-05
-4.06703399354771e-05
-3.24075089663767e-05
-1.05268947833866e-05
-2.89566668542525e-05
-2.62386140840882e-05
-8.68252547553683e-06
-3.32641339919591e-05
-3.11274398214192e-05
-2.76417939893401e-05
-2.77890676729625e-05
-2.71069666378651e-05
-1.5650792426856e-05
-3.7922792272955e-05
-3.68483843312129e-05
-3.51225143133957e-05
-2.32826363798098e-05
-8.2923009122495e-06
-3.64755809410396e-05
-2.74041558182982e-05
-1.9681806701378e-05
-2.46803335919932e-05
-4.56494019719138e-05
-9.23183492214273e-06
-4.39760603748462e-05
-6.19619336512002e-05
-4.03178612624337e-05
-2.91083303263221e-05
-2.07840071790866e-05
-4.57670963214237e-05
4.93380653298419e-06
-1.84210662742994e-05
-3.62806515576831e-06
-3.54298429478076e-05
-3.85778181449527e-05
-1.07297466291859e-05
-4.14414006559162e-05
-6.11487873344281e-06
-4.40478230151847e-05
-3.48240400056302e-05
-2.39404005131517e-05
-1.98070829043571e-05
-2.56473477773789e-05
-3.84027071691813e-05
-2.63198926850944e-05
-2.15973571159156e-05
-4.46768566966953e-05
-4.38071183255699e-05
-2.81381878994508e-05
-2.29723381675712e-05
-3.23882919745634e-05
-3.84265228687799e-05
-4.12696038194932e-05
-3.7662261169795e-05
-1.93241488977501e-05
-2.13876020179034e-05
-4.73292552263018e-05
-3.53909421260781e-05
-2.20600486655846e-05
-3.47408867629215e-05
-2.25233273615086e-05
5.70947198312458e-06
-3.15209074933303e-05
-2.75351338245726e-05
-5.76625062899884e-06
-2.95457067607005e-05
-2.98590598545048e-05
-2.48137817430537e-05
-1.07619358796446e-05
-2.30674236813085e-05
-2.68247719394699e-05
-2.97743168552925e-05
-1.818436213035e-05
-4.41230339999453e-05
-1.74186041141689e-05
-3.4169325567367e-05
-6.93527109274194e-05
-5.63568231173661e-05
-9.75136104389778e-06
-2.7203874204717e-05
-3.19157214191419e-05
-2.75651496634781e-05
-3.75044545673096e-05
-1.02941260678832e-05
-2.34176944383794e-05
-4.03467476289376e-05
-3.14524976492702e-05
-1.84388920209428e-05
-1.71203429563889e-05
-4.53622406207629e-05
-8.29768948600112e-06
-1.40167955579803e-05
4.06846810259473e-07
-3.54240332071011e-05
-4.07865368671638e-05
-3.01931110831228e-05
-1.13440010730275e-05
-6.86049563645767e-05
-4.16795927566377e-05
-3.08454155241656e-05
-2.93094208162427e-05
-3.74674493564618e-05
-1.52946183877898e-05
-5.42728351731591e-05
-4.89578233295776e-05
-2.46753512932758e-05
-4.19318119738951e-05
-2.73594223477809e-05
-1.88929605995906e-05
-3.69021613691837e-05
-1.14243415409277e-05
-1.97673345365082e-05
-3.80911121481185e-05
-2.24150812604749e-05
-3.23884217881725e-05
-2.77988666761121e-05
-2.27830331659059e-05
-2.44323238313241e-05
-3.74158883554269e-05
5.44908779790281e-06
-1.4385070753458e-05
-7.99357917015017e-06
-1.04908298587124e-05
-2.01746104621739e-05
-2.91979932651415e-06
-3.01459281879516e-05
-2.66128613347125e-05
-2.98271989909918e-05
