# Supplementary material for: Research on computational propagation and identification of mine microseismic signals based on deep learning
Source: PLoS One. 2025 Oct 22;20(10):e0334641. doi: 10.1371/journal.pone.0334641 (PMC12543183; doi:10.1371/journal.pone.0334641)
Supplement: S7 Data — (ZIP) [file pone.0334641.s007.zip › 000100900001676.xlsx_0.txt_24.txt.txt]

-2.53146531884235e-05
-2.49131654846011e-05
-5.31298259275956e-05
-5.94153207238473e-05
-3.43458768997511e-05
-2.62859191070351e-05
-3.04620876801199e-05
-3.31126068666294e-05
-2.47532820288661e-06
-3.10529121781803e-05
-1.23871340289962e-05
-2.27260573807804e-05
-3.55650724420451e-05
-4.01841911455807e-05
-2.55596704386166e-05
-3.79166327598933e-05
-1.6820391923744e-05
-4.96969837167118e-07
-2.86115110010121e-05
-4.92433448551939e-05
-8.23247858752719e-06
-3.93068468768837e-05
-5.9792197364745e-06
-9.81977253354502e-06
-7.31014009753616e-06
-1.80237497964007e-05
-1.76329729015789e-05
-3.9744153063647e-05
-3.9378348839868e-05
-2.6745977156914e-05
-2.62313409426891e-05
-3.58446700457024e-05
-1.11463835075853e-05
-2.92483464206076e-05
-1.46616633496188e-05
-2.9945135063829e-05
-1.96173642476397e-05
-4.07531552840281e-05
-2.14785516187818e-05
-3.10257305088855e-05
-3.89663028811866e-06
-3.99779204365374e-05
-1.84495813500462e-05
7.85098688289431e-06
-3.60362057866082e-05
-3.32493234911215e-05
-3.28602712995931e-05
-5.78606795138966e-06
-6.58960675783342e-06
-4.26310285477139e-05
-1.92532963073832e-05
7.26472226308415e-06
-2.64422218001959e-05
-2.1249599617679e-05
-4.28224630253738e-05
-2.36431681767483e-05
-4.41252101531908e-05
-3.50308523866381e-06
-2.62180034490406e-05
-1.36654674864889e-05
-6.11794989485395e-05
-2.44012748911124e-05
-1.73685051406455e-05
-2.83644703755861e-05
-1.12007404280806e-05
-5.75483250153737e-05
-3.62222946231139e-05
-2.62521599689273e-05
-3.22940870761452e-05
-5.7726048520776e-05
-2.41900828173022e-05
-3.08603774163544e-05
-6.18928676570175e-05
-3.19744003155227e-05
-2.59110717399877e-05
-5.80055976423147e-05
-3.20104248252732e-05
-2.68808005566881e-05
-8.83528168305908e-06
-1.35018106145062e-05
-5.73171626836677e-05
-2.51423280447066e-05
-3.29267464823417e-05
-2.35002523268274e-05
-3.8612093425315e-05
-4.3810935101269e-05
-4.00224913326764e-05
-5.41040281725075e-05
-5.93186045489075e-05
-1.51459877301684e-05
-8.45358826257392e-06
-9.25450941560247e-06
-3.6272048954861e-05
-2.77562110475825e-05
-4.34830336319717e-05
-4.63478583773601e-05
-3.72126598708002e-05
-2.15102154017564e-05
2.64510569777732e-06
-2.31845463058641e-05
-3.36582091547309e-05
-7.05410237287513e-06
-3.80208775530523e-05
-1.38610596430981e-06
-4.61377649637484e-05
-2.40365134473768e-05
-3.54063499146501e-05
-1.46350983203511e-05
-3.61932091049927e-05
-1.59530744377004e-05
1.73644107111944e-06
-2.51347089321319e-05
-6.51792499878401e-05
-2.58697481948664e-05
-2.01705059072444e-05
-2.84610017107089e-05
-2.76873818069865e-05
-4.79710520895462e-05
-1.39930765371528e-05
-1.96551411208669e-05
-4.87332844046522e-05
-2.49660711613388e-05
-2.50088758347715e-05
-1.61016688470372e-05
-4.23309314338362e-05
7.04338424126239e-06
-3.10268663215295e-05
-3.15119677217239e-06
-2.1013067619323e-05
-3.96333166019529e-05
-4.7909426358887e-05
-6.23922956824511e-05
-2.41995961239252e-05
-4.7054885482209e-05
-6.67291257733614e-05
-4.63228167986923e-05
-2.05656428745061e-05
-3.66907867113256e-05
-2.64057949598948e-05
-3.29088195845103e-05
-2.72744252774254e-05
-3.35781208712566e-05
-5.43452171367859e-05
-6.56635479116816e-05
-2.91956414466607e-05
-3.65628384823266e-05
-3.52620259605735e-05
-4.60627122364569e-05
-3.07782856984972e-05
-3.60124988905177e-05
-4.64420867091116e-05
-3.11391433089243e-05
-4.35898888033333e-05
-3.18074783083572e-05
-5.28172354064401e-05
-2.24757010628325e-05
-2.81338745552452e-05
-9.43584275760636e-06
-4.87257983489746e-05
-2.18583505241994e-05
-7.43017803063265e-06
3.29836262795757e-06
-7.01807763451179e-06
-5.41430986479948e-05
-2.22895596004052e-05
-2.84782735790179e-05
-2.49494430189304e-05
-4.46747975219794e-05
-1.37811098978982e-05
-3.44163487674774e-05
-3.31852771662785e-05
-5.73536474382577e-05
-1.58074048225922e-05
-7.10364249579647e-06
-6.10072430718225e-06
-1.56375034236142e-05
-4.73841722556545e-05
-2.07199386088099e-05
-2.48117454828798e-05
-3.78258663177605e-05
-3.90841290029303e-05
-2.30119874665248e-05
-4.23239344363764e-05
-1.43207735485254e-05
-4.95863250560463e-05
-1.62724716907946e-05
-1.63560633015412e-05
-9.29645713686944e-06
-1.17786609664817e-05
-2.15906103385548e-05
-3.37395151077365e-05
-4.1862639929949e-05
-1.89944291044814e-05
-1.90197092517029e-05
-4.92546388250404e-06
-5.89061582263298e-05
-3.93921660916315e-05
-1.67368695687327e-05
-2.38465389586133e-05
-5.51189325308243e-05
-3.30403386797745e-05
-3.0823025732226e-05
-3.57647680436936e-05
-5.00506103348847e-05
-3.82186629057488e-05
-5.62967316930177e-05
-4.12620751954264e-05
-2.30303437591574e-05
-4.31654209791241e-05
-5.93334952694656e-07
-3.77768755660058e-05
5.82694631997704e-06
-4.70761358540406e-05
-3.84160087105378e-05
-3.95667117233983e-05
-1.89471158914654e-05
-3.73844685934951e-05
-4.09419737045697e-05
-2.39954299233458e-05
-2.27888504362773e-05
-3.08268572675492e-05
-6.43901990654288e-06
-2.85812660184837e-05
-2.64261427843271e-05
-1.21787087815922e-05
-5.43610986794482e-05
-1.60194770808747e-05
-3.08748642398788e-05
-4.0278261919679e-05
-3.08265022234954e-05
-5.6841394349856e-05
-3.64985662513566e-05
-1.79233763135089e-05
-1.66193524588783e-05
-2.14458395115755e-05
-1.17605988119247e-05
-1.59031495303849e-05
-1.25425943909991e-05
-2.92742339883138e-05
-2.87094737092613e-05
-4.72118345082457e-05
-4.66925182244616e-05
8.36090584800577e-06
-2.39220753269287e-05
4.54992781593628e-06
-2.92633513510048e-05
2.1633833474905e-06
-3.67905991974383e-05
-3.35788351367692e-05
-6.16467926193459e-05
-4.24511770766612e-05
-1.34204601977468e-05
4.97252877978803e-07
-2.3060659455401e-05
-5.26404428264678e-05
-2.8449068443624e-05
-5.95156850530112e-05
-2.41494739659269e-05
-1.4829518267788e-05
-5.88365422119758e-05
-4.41034608629149e-05
-3.10827905207217e-05
-4.09002958332942e-05
-1.89240816878242e-05
-3.41623817997598e-05
-5.52915178197832e-05
-4.3895059183676e-05
-3.03842209345165e-05
-3.71465629535171e-05
-1.5021007021278e-05
-2.72504511137018e-05
-2.75635632595094e-05
-1.28109262883144e-05
-2.35188271625641e-05
-3.19774352603766e-05
-3.1911773113145e-05
-3.76998593344337e-05
-3.62193029229177e-05
-2.64521194341552e-05
-1.46155754473925e-05
-3.31257810667329e-05
-1.96018978705416e-05
-3.11284969339971e-05
-6.24460587935915e-05
-1.32734731629385e-05
-3.5593058576024e-05
-6.04665525071041e-05
-1.34392933266466e-05
-1.51949595849164e-05
-4.00170912351034e-05
-5.84151364436206e-05
-3.66598729662856e-05
-1.17685985047211e-06
-2.3165485046333e-05
-3.21132401972342e-05
-1.80619206617715e-05
-7.42945924494716e-07
-3.63807401929468e-05
-1.62502860130312e-05
-1.69472558610576e-05
-2.33780055594668e-05
-2.58016180925406e-05
-3.22743130377445e-05
-9.17248664157374e-06
-4.08712896601031e-05
-3.58216133583618e-05
-2.74621515041277e-05
-4.03852302184413e-05
-2.37323037947886e-05
-1.89835090253786e-05
-3.13638456866236e-05
-4.23042733488031e-05
-3.8465079315382e-05
-3.48154105222053e-05
-3.13614603773439e-05
-2.64198983374838e-05
-2.32003522221822e-05
-2.51889926373481e-05
-5.42894894110143e-05
-3.22102509804721e-05
-3.66732651563437e-05
-2.56671795914817e-05
-1.51875877418395e-05
-1.85107484966371e-05
-3.57639193646886e-05
-3.37353102559006e-05
-2.30146391403373e-05
-8.81560660124192e-06
4.00315066468029e-07
-4.89142245914664e-05
-3.51393820061223e-05
-4.32203272689108e-05
-6.65127570020523e-06
-4.12105132571075e-05
-4.49566049793839e-05
-6.8348781025408e-05
-3.79331027532465e-05
1.33811501959032e-05
-3.0335208933935e-05
-2.95087598280146e-05
-3.44787759381396e-05
-2.47859694563727e-05
-4.10571256492023e-05
-1.77536018419683e-05
-4.8743520460446e-05
-2.49186137980056e-05
-3.85939755002546e-05
-1.35132730503067e-05
-5.51625546775933e-06
-3.49855943514554e-05
-5.20491678076917e-06
-2.04982432933042e-05
-2.18246522058992e-06
-1.39575351616859e-05
-6.74683691290949e-06
-3.868867629173e-05
1.4228546745752e-06
-2.2600214408627e-05
-1.54996903700799e-05
-2.30647493120789e-05
-4.22710456800123e-05
-5.51637423641733e-05
-3.7985621118236e-05
-6.58838638148348e-06
-5.85988952625524e-05
-5.47317392914932e-05
-3.35145897738066e-05
-2.83482619330498e-05
-2.97545426272643e-05
-2.1608369613485e-05
3.27510764959528e-07
-5.2794334887732e-05
-4.017032840206e-05
-4.0477352830754e-05
-4.94630915927273e-06
-2.50613525806246e-05
-3.58533793631448e-05
-3.92284169367194e-05
-3.70049822876791e-05
-4.04090549055401e-05
-2.51933438208097e-05
-1.71091191878768e-05
-2.44993772467548e-05
-4.19126505643443e-05
-4.98536888155528e-05
-1.22212911534513e-05
-3.57355783067559e-05
-3.44004871710546e-05
-4.34884055761755e-05
-2.52102734355002e-05
-5.04706465025807e-05
1.20651043715022e-06
-4.43677708491892e-05
-2.80778390670683e-05
-5.4976939816551e-05
-4.44987460894987e-05
-1.59465831182236e-05
-8.09795358087794e-06
-4.5130295244363e-05
-2.71722327560161e-05
-1.24831177316807e-05
-3.16881995731798e-05
-2.56151549427626e-05
-1.0219660916146e-05
-5.82864079718168e-06
-3.31248619300049e-05
-6.35180042253732e-05
-3.76778264763357e-05
-1.89828070752386e-05
-6.54829704929576e-05
-1.53115300177954e-05
-3.92962402825392e-05
-2.55284821083797e-05
-2.38096095211319e-05
-3.2138761663086e-05
-1.9755492482227e-05
-5.69081571624882e-05
-1.51749429911791e-05
-1.74676008609311e-05
-2.6492155185327e-05
-7.59432019677771e-05
-3.72446952740691e-05
-1.49446797751862e-05
1.40271236871828e-05
-2.80925771539691e-05
-3.1583864588402e-05
2.16061539461978e-06
-1.46558186891533e-05
-4.62000897163689e-05
-3.93940224869446e-05
-4.87493671375278e-05
-1.13826652233244e-05
-2.87124988611086e-05
-3.68807101613219e-06
4.94717584912946e-06
-1.24969192380246e-05
-3.50817866677992e-05
-4.64057436484188e-05
-3.77450349399971e-05
-3.69509612970981e-05
8.58679690227611e-06
-3.31328285525768e-05
-1.39026047062716e-05
-5.9767553338103e-05
-2.12859385793611e-05
-3.5338388026226e-05
-4.70855763045113e-06
-2.68161383140245e-05
-2.13031997502114e-05
-2.18256268292911e-05
-3.54158150741353e-05
-2.51231631304395e-05
-2.94284753820318e-05
-2.0738636949659e-05
-3.35610096529901e-05
-6.33391250094854e-05
-5.37605177953937e-06
-1.16834593566222e-05
-2.44212597848902e-05
-4.99283079544585e-05
-2.97467418946633e-05
-4.60273707212777e-05
-6.25492850150039e-05
-5.39380869540866e-05
-8.26595283795548e-06
-1.56190545123805e-05
-3.8839526093261e-05
-5.08022899197871e-05
-9.44217541332708e-06
-6.66527926187236e-06
-1.97440072302548e-05
-3.92016554335149e-05
-3.50367214628058e-05
-8.29440295793213e-06
-3.9944729623762e-05
-4.73806910574199e-05
-6.49429600494471e-06
-3.87843485758483e-05
-3.24424480122386e-05
-3.60324173570133e-05
-4.50530335672649e-05
-4.32409129680894e-05
-1.16649914025624e-05
-1.53667563810478e-05
-2.52963378532181e-05
-8.05956663051776e-06
-1.33448818605935e-05
-4.34109652218938e-05
-3.58777439228246e-05
-3.66469088072326e-05
2.81716190677853e-06
-2.14952539338868e-06
-2.97778128128979e-05
-2.31447247010957e-05
-1.68539550715022e-05
-3.59418766306511e-05
-7.60327996520721e-05
-3.23053454127143e-05
-2.35081649260661e-05
-8.10368402526547e-06
2.35927017917493e-06
-4.6538404775869e-05
-6.93768599487786e-05
-1.73942159599957e-05
-3.10143133629788e-05
-1.14582655949768e-05
-3.74864071696543e-06
-4.5416308829618e-05
-1.24132993693144e-05
7.98671572038941e-07
-2.38416936162963e-05
-2.64239638024159e-05
-6.1911611617303e-06
-3.19578454789401e-05
-2.62180379330245e-05
-4.43681282494279e-05
-2.71249600967829e-05
-6.76409587748411e-05
-3.99730921497081e-05
-4.26821287574217e-05
-5.04718629240388e-05
-3.56713455798213e-05
-2.07802404131627e-05
-4.84167640332646e-06
-3.86551293594026e-05
-1.30261944398209e-05
-1.82312013729688e-05
-2.91766738289597e-05
-3.64766996049854e-05
-4.85036897554451e-05
-1.09193048619523e-05
2.67743324218648e-05
-3.62056688300392e-05
-3.04974322964078e-05
-4.21446462995429e-05
-1.57496052377069e-05
-1.08256528402864e-05
-2.48234117764067e-05
-2.43795510083134e-05
-5.02372333434209e-05
-4.94061066559935e-05
-4.66441092867046e-05
-6.68346434992732e-05
-2.39794518321947e-05
-2.91838485817521e-05
-2.17696515780806e-05
-4.12915363536522e-05
-5.6690202842712e-05
-1.66480108144678e-05
-1.96968750277905e-05
-2.71587062288727e-05
-2.54365364023181e-05
-3.27408896096848e-05
-2.37130501502136e-05
-6.44373119449024e-05
-7.89151595869999e-06
-4.02008999718103e-05
-1.28969902298728e-05
-2.20968577783157e-05
-5.46761580701158e-06
-2.37575865187207e-05
-6.83730924459822e-06
-2.43805513303941e-05
1.90452367453799e-05
-1.42778032689629e-05
-2.16573809652404e-05
-3.4252193364532e-05
-4.58528432479621e-05
-2.78057190298188e-05
-6.11488159744567e-05
-5.14427357824696e-05
-3.9913675898534e-05
-3.03336901813444e-05
-1.4068418389583e-05
-1.11727824616785e-05
-3.41246590840867e-05
-4.41494690824389e-05
-1.20010909144238e-05
-3.67470985744435e-05
-1.55244639612482e-05
-2.49587174534617e-05
-1.42519046968559e-05
-4.64018331723372e-05
-3.69197245337213e-05
-1.3878450494751e-05
-1.11689312953835e-05
-3.61001650474826e-05
8.83152895915497e-07
-5.73909325204021e-06
-2.83219603108183e-05
-2.74565566376447e-05
-2.29262734133806e-06
-3.9876674658307e-05
-3.9030197647185e-05
-5.616508443943e-05
-5.88621021914282e-05
-2.47279841951661e-05
-4.13709941472824e-05
-2.22855599320064e-05
-3.05704394489089e-05
-2.16006215187252e-05
-5.14865389624506e-05
-2.82269845510452e-05
-2.3704160963686e-05
-4.95538944984067e-05
-1.04385174644852e-05
-3.22539721093494e-05
-4.28875202415323e-05
-1.58726396724857e-05
-5.89848153979526e-06
-6.90296507010779e-06
-3.10542925521909e-05
-1.49656554623104e-05
-3.06565970745533e-05
-1.72885786056141e-05
-1.8877821761256e-05
-1.99493584487803e-05
-3.45242126626979e-05
9.22270692163303e-06
-4.55173629371634e-05
-2.54666474096524e-05
-3.79677996460484e-05
-3.23168144856134e-05
-2.97833817055399e-05
-6.08286493701062e-05
-4.73329968573576e-05
-5.96783106647006e-07
-4.42548029219706e-05
-4.30134226470082e-05
-1.21121004179719e-05
-1.54254583892466e-05
-9.66619613952436e-06
-3.01651545545074e-05
-3.19973809459582e-05
-4.13857306619262e-05
-3.19004975799197e-05
-2.95706302242764e-05
-4.15369501475979e-05
-3.26140821931336e-05
-4.58407642810482e-05
-4.19436269572106e-05
-7.75041195515785e-05
-3.6665170547897e-05
2.41900850415513e-05
-5.31889788537299e-05
-4.21671280688239e-05
-3.27054573426119e-05
-6.50798153344931e-05
-3.12090051687543e-05
-1.91312167305871e-05
-2.95744177532598e-05
-3.56564224510903e-05
-5.14358637056653e-05
-2.1012137700528e-05
-1.67136923761132e-05
-3.88082302429469e-05
-2.68933029348089e-05
-3.24046647697107e-05
6.31756448466899e-06
-3.93812463783654e-05
-1.98121253924585e-05
2.91123931134558e-06
-2.14800323418478e-05
-1.86284085683775e-05
-2.3103532189138e-05
-3.08315325106965e-05
-2.05056906566512e-05
-2.20107754463813e-05
-1.01517718168432e-05
-4.44248795910655e-05
-5.25405214543722e-05
-2.092938545834e-05
-4.56124714877564e-05
-1.84348320112426e-05
-2.59892893201895e-05
-1.6480898962564e-05
-3.75572258278435e-05
-2.38433588287076e-05
1.10078368797432e-05
-2.91231967586175e-05
-3.07218892481711e-05
-4.5355058582458e-05
-3.67015010156093e-05
-3.24287422352336e-05
-3.74498814758475e-05
-6.01915575792143e-06
-1.64495719901254e-05
-3.87504431655155e-05
-7.89413037266874e-05
-3.23562211842025e-05
-4.27738931304855e-05
-3.61455993509542e-05
-1.69918630825179e-05
-2.1518927178726e-05
-5.80442454986561e-05
-2.41056966086295e-05
-2.72921409493972e-05
-5.53586476059128e-05
-5.33359149922633e-05
-2.73310967535181e-05
-2.26860759559727e-05
-3.01076464369305e-05
-2.87036671946594e-05
-4.2139523241477e-05
-3.77649368935989e-05
-4.43142915508719e-05
-6.53316200647156e-05
-3.66818265209038e-06
-4.57529473588301e-05
-7.66810964248433e-06
-4.9135106369504e-05
-3.10112098128159e-05
-1.5307260396576e-05
-5.19230214949924e-05
-2.35567051393851e-05
-5.12251311862493e-05
-3.006018814046e-05
8.12815761339852e-06
-4.79474852204707e-05
-1.4178351383247e-06
-4.7975264065267e-05
-2.52549444649052e-05
-4.78198950879806e-05
-3.52836411470191e-05
-2.49552909357009e-05
-2.48430303481809e-05
-3.89019640094903e-05
-3.78576109701066e-05
4.69333306608852e-06
-2.1693452148462e-05
-1.0590530944866e-05
-1.43482014335059e-06
8.6347252129387e-08
-2.80954183455134e-05
-2.90528391621726e-05
-2.05024587380698e-05
-1.34704304295317e-05
-6.35836882351145e-05
-2.63904486290588e-05
-9.31031077964864e-06
-1.74754409031498e-05
-3.11825043914353e-05
-2.95118610866152e-05
-3.94793290765365e-05
-1.73333909840578e-05
-1.78398364491167e-05
-2.31258243382129e-05
-8.39277132738583e-06
-3.46795153706379e-05
-4.13707678798337e-05
1.53406202571998e-05
-2.66199160795728e-05
-3.05665163581922e-05
-5.96259257419766e-06
-2.00356202133028e-05
-1.12320348778067e-05
-2.00591589965837e-05
-4.31342111121311e-06
-3.905048934087e-05
-2.66116573340277e-05
-6.18976933458313e-05
-3.11906461802973e-05
-3.79448549753144e-05
-2.13510644202815e-05
-4.07986153979282e-05
-9.13780898534562e-06
-2.59827176117853e-05
-2.31410909684954e-05
-1.28873932631108e-05
-2.29367573540804e-05
-9.38673239308239e-06
-2.88094991286656e-05
-2.17188300849274e-05
-2.87867566881957e-05
-1.39105346301573e-05
-6.00827611838038e-05
-5.09923659077966e-05
-1.73421001433931e-05
-4.90689874702033e-05
-5.1086972952133e-07
-4.51580540852544e-06
-5.22676636263774e-05
-4.48921660407944e-05
-2.01807817893332e-05
-2.96224097898038e-05
-3.20506441806843e-05
-3.90108635525569e-05
-2.34318344032885e-05
-3.09671233684207e-05
-2.4093488645023e-05
-4.08129426756159e-05
-1.33045013143086e-05
-3.22260822646431e-05
-5.20650189286574e-05
-4.729244393335e-05
-1.97971075020496e-05
-9.95258848565501e-06
-5.33488526551389e-05
-3.58596316990151e-05
-3.77761439311257e-05
-4.92345479110426e-05
-5.06176979877826e-05
-4.03616940267676e-05
-2.15560624894935e-05
-2.84886394269943e-05
-2.47099097421659e-05
-1.24179425747181e-05
-1.78304730104338e-05
-3.18816160992558e-05
-2.53645353284648e-05
-3.9388735960402e-05
-1.71473370340347e-05
-3.06241132073595e-05
8.97905841738816e-07
-5.87407509025019e-05
-2.81600435368387e-05
-2.66957663267236e-05
-2.57777516156044e-05
-2.1397621688422e-05
-2.27940325038387e-05
6.26960828780009e-06
-2.36659864023462e-05
-1.66862169053215e-05
-2.82360430173274e-05
-2.76991321544306e-05
-3.55654524257428e-05
-1.42711773362449e-06
-2.77310797289915e-05
-3.76491674070004e-06
-4.45879231466964e-05
-3.33921821644068e-05
-4.28474731624553e-05
-3.55975441404711e-05
-1.27351689919909e-05
-2.74723404808275e-05
3.85852449118202e-06
-1.30945945402955e-05
1.38625827362139e-06
-4.89545395728843e-06
-5.22767817050145e-05
-1.7171721099456e-05
-4.79522486870597e-05
-2.90484493661362e-05
-1.05805050176254e-05
-3.27348595433401e-05
-3.01753583466752e-05
-8.38969335228508e-06
-5.63476782801711e-05
-2.42123438636478e-05
-2.83479360079783e-05
7.97036351790318e-07
-1.46614780537186e-05
-3.73024101869369e-05
-3.63077288429182e-05
-3.84635415841539e-05
-2.60283387004147e-05
-1.24265519765353e-05
-1.07622816249812e-05
-4.73788397408959e-05
-2.99443263090616e-05
-3.36071265035712e-05
-1.53014246840327e-05
-4.64447580074813e-05
-3.17194949309886e-05
-6.34024091592228e-05
-6.59694817958901e-05
-1.64750231364752e-05
-5.50871408005359e-05
-1.79314333585018e-05
-4.70178646911927e-05
-1.57435901764162e-05
-5.3403841019004e-05
-4.98262608677709e-05
-3.07202118220276e-05
-1.795091601417e-05
-6.51409567158388e-05
-5.94473653821988e-05
-6.22266982001783e-05
-3.4615054404348e-05
-7.04538790762343e-05
-9.80171566480777e-07
-4.56315859881526e-05
-1.63192621324746e-05
-4.503022413228e-05
-1.97995564577655e-05
-3.10162474126237e-07
-4.0535418823893e-05
-2.73544587907046e-05
-2.1738131022345e-05
-1.33164782488683e-06
-1.49220577816161e-05
-3.99260705301983e-05
-5.02164043466813e-05
-1.13852123100896e-05
-2.3027449538842e-05
-2.98429268534922e-05
-3.35657835644708e-05
-4.26501016184155e-05
-2.47022729262726e-05
-2.36998427822744e-05
-2.58239255186116e-05
-2.26004276477491e-05
-1.86301520725368e-06
-4.16434144171641e-05
-4.28183810472506e-05
-2.18419522749476e-05
-3.59487655221542e-05
-3.72959896933483e-06
-3.07888455117584e-05
-7.51268385363459e-06
-1.48073909910092e-05
-4.22857585258359e-05
-2.37257081720455e-05
-6.30178761033413e-05
-5.9141424102682e-05
-3.63090653892557e-05
-2.28976297385347e-05
-3.41456928722071e-05
-3.53462065509711e-05
-4.51951339455866e-05
-3.80085888959415e-05
-6.89189293411596e-05
-1.51153261120926e-05
-5.51651365670158e-05
-2.6974206134556e-05
-3.67926420256211e-05
-5.28293944644491e-06
-3.30389857452151e-05
-2.15921841150437e-05
-3.92420175146963e-05
-1.23805282470693e-05
-2.93696589357025e-05
-5.32792433721142e-05
-2.88325377549699e-06
-4.0161462103674e-05
-3.17593054574737e-06
-1.43870662636898e-05
-3.34441877906299e-05
-1.08093787559816e-05
-2.71556688545938e-05
-1.44566540362149e-05
-1.26860674018632e-05
-2.66664341086765e-05
-1.1068600880257e-05
-4.65170630891477e-05
-3.84571179829464e-05
-2.8210320932553e-05
-2.99506871673696e-05
-1.07157017939421e-05
-2.93335636620242e-05
-1.17605946636772e-05
-3.93999876369762e-05
-5.15647614862387e-06
-2.39476154687699e-05
-2.81583974546671e-05
-4.14984757917789e-05
-2.05730045150458e-05
-2.19409749717873e-05
-3.3937142425358e-05
-4.62108379769226e-06
-5.12629771426596e-05
-3.50894370539651e-05
-4.0940870275458e-05
-4.07800190079185e-05
-3.51877689159256e-05
-2.32360094104528e-05
-3.07429723913715e-05
-2.68526130768558e-05
-4.03290572257686e-05
-4.50092401729934e-05
-2.01825725397903e-05
-4.21144152687583e-05
-5.78060301714434e-05
-2.90152769409519e-05
-4.16732265756058e-05
-6.47225932418111e-05
-3.3783094291087e-05
-5.79955581931235e-05
-4.321236864671e-05
-3.87963159495554e-05
-2.26612607067684e-05
-4.70713000773951e-05
-9.87035538779072e-07
-1.34449779924518e-05
-2.8843787282423e-05
9.55094548127767e-06
-3.60736995268769e-05
-2.74996025769284e-05
1.49973126292986e-05
-1.49997881509355e-05
-6.28038073752691e-05
-2.65605124295843e-05
-2.65349791561507e-05
-3.50730295301754e-05
-1.85963718714086e-05
-7.16026205320268e-05
-3.38314564018548e-05
-5.52464621331065e-06
-4.20845431536823e-05
2.05482768540227e-05
-1.01828442144063e-05
-3.93257966271983e-05
-1.39020090245097e-05
-2.14696797146316e-05
-3.97983580010654e-05
-1.52733022174077e-05
-3.16534269023487e-05
-1.33026225451387e-05
-3.16254134518724e-05
-4.89224321677297e-05
-1.48485056570313e-05
-6.05447505921681e-05
-1.16730824206494e-05
-3.19082312787104e-05
-1.31716890255117e-05
-1.56395165834033e-05
-3.2581716669145e-05
-8.42755720064523e-06
-3.25546742709438e-05
-2.77422631224939e-05
-3.76739862314749e-05
-3.66539484242442e-05
-4.58136521976001e-05
-3.20941896625726e-05
-8.05531951577604e-06
-3.6214712276471e-05
-8.11598757591108e-06
-3.08345923786404e-05
-4.9068977942937e-05
-6.06363499963893e-06
2.58423814157427e-07
-1.35023611189023e-05
-3.46557740757292e-05
-3.14053423408287e-05
-4.16416981054748e-05
-5.49507652563076e-05
-1.38464605993801e-05
-4.26801638789392e-05
-2.505595619224e-05
-8.33823564609307e-06
-3.78724886842123e-05
-2.43981051780134e-05
-1.6906012221693e-05
-1.5573122586922e-05
-2.22442109619414e-05
-1.92355787306408e-05
3.17160913162019e-06
-1.61817996541942e-05
-2.1069351361328e-05
-5.03562201904735e-05
-2.65754894451839e-05
3.53758228145323e-06
-3.69301091440052e-05
-2.84974165703792e-05
-4.59035802065162e-05
-1.48916591363258e-05
-2.92629399121997e-05
-2.94725044965781e-05
8.0092435323714e-06
-8.26638196404325e-06
-8.00235672029448e-06
-1.96535073784144e-05
-2.06743612366709e-05
-4.8227875353649e-06
-3.45776430610318e-05
-1.16712304446043e-05
-9.2003007119483e-06
-3.3793842533407e-05
-2.10979555748394e-05
-3.49721927873728e-05
-1.44333135596359e-05
-1.88019890342794e-05
-2.33333560689757e-05
-2.38148731291127e-05
-3.35549899226702e-05
-2.00999397234038e-05
-3.71737854254576e-05
-3.25283788644049e-05
-7.88454388546762e-06
-2.53402813151537e-05
-2.84096547880025e-05
-4.1428597935538e-05
-3.95388610208803e-05
-7.20894645667134e-05
-4.41959998575279e-05
-4.60720641289188e-06
-2.59117706923894e-05
-1.01691175486852e-05
-2.57869788677651e-05
-4.09589716966007e-05
-4.06006375874797e-05
-3.73898552169368e-05
-2.65166330286578e-05
-4.72562360230793e-05
2.72108914892563e-06
-4.21703158495579e-05
-3.45546372667196e-05
1.22115185301e-05
-2.06523402869429e-05
-4.69600952839394e-05
-7.01917702373514e-05
-6.30931467275616e-05
-2.63983434268578e-05
-4.92369418523231e-05
-4.87604092340053e-05
-2.50283269615547e-05
-3.99894524259069e-05
-1.72607833491883e-05
-6.58488599994492e-05
-5.8073616724664e-05
-4.08393584813473e-05
-4.58424231193175e-05
-5.45956916988963e-05
-2.91918723343681e-05
-1.14842114421152e-05
-6.6821540735783e-05
-4.90133127349548e-06
-2.97364376830705e-05
-3.26218126137346e-05
-3.29786186470576e-05
-3.20791179453836e-05
-7.45941426227765e-06
-9.68228866551873e-06
-8.14201551023031e-06
-3.39849366295071e-06
-6.97702918448238e-05
-5.94873037629001e-05
-4.98855921608595e-05
-3.72582028351247e-05
-3.41611278559789e-05
-1.8246067469392e-05
-3.98413753140284e-05
-2.15509061280857e-05
-1.42693665632808e-05
-5.79753900327694e-05
-1.11593947214027e-05
-1.00403887706186e-05
-2.86136464182207e-05
-4.25286506252094e-05
-1.64727641823743e-05
-3.81927684248844e-05
-3.25357542432736e-05
-1.46318756047498e-05
-3.69897006047422e-05
-6.74205299070045e-07
-4.71379121388817e-05
-4.01542710719608e-05
-1.8178875683681e-05
-3.08763417926016e-05
-9.61688434801326e-06
1.9464817415489e-06
-1.68254355991072e-05
-6.23933368051826e-05
-1.38359474647073e-05
-2.66387901519093e-05
-2.64640523922194e-05
-6.85974696125582e-05
-2.49467815795843e-05
-3.77218874810173e-05
2.10201845439973e-05
-2.0385117324374e-05
-2.09836532649906e-05
-2.23953991322939e-05
-4.22058842933024e-05
-1.57861369034267e-05
-2.2920202744051e-05
-4.88983893634153e-05
-2.97774767025685e-05
-1.1595708453406e-05
-4.61859220970956e-05
-3.69981095798061e-05
-2.55820379162281e-05
-1.58991620967541e-05
-1.00116216847486e-05
-3.20734143353053e-05
-4.62397494104748e-05
-4.60918957926924e-05
-2.08877511383691e-05
-3.13381485285064e-05
-2.31566897136768e-05
-4.06630605170104e-05
-3.15822738489955e-05
-1.99189478868331e-05
2.42293592703544e-06
-6.22748353820919e-06
-3.83342761608003e-05
-2.93712015377367e-05
-3.21703804248015e-05
-4.9066426466066e-05
-4.26831742878402e-05
-4.44289029813235e-05
-1.87846413762509e-05
-1.5899734094247e-05
-4.32815993701697e-05
-1.02882236887146e-05
5.77645968135e-06
-2.46538932582743e-05
-4.94730160754481e-05
-3.2673826363929e-05
-4.91753580708269e-06
-2.39183853513192e-05
-3.53962161652664e-05
-1.99806705995546e-05
-2.15840595717487e-05
1.18441169307408e-06
-2.6945805333421e-05
4.48364171644014e-06
-4.51812888493799e-05
-4.34634149401116e-05
-2.40727582575249e-05
-1.09486936944587e-05
-4.62425614645236e-05
-3.57426759402461e-05
-5.59012094932229e-05
-2.13180937816873e-05
-3.08165766806763e-05
-3.71061387176908e-05
-3.92123357590089e-05
-1.70049198933236e-05
-1.37446226882411e-05
-3.64910828110418e-05
-2.24897228878044e-05
-2.03044292856168e-05
-7.61823373985446e-06
-1.78723403753607e-05
-1.4430533977509e-05
-5.96233898979107e-05
-3.68000132765747e-05
-4.66279233002925e-05
-2.83214736539501e-05
-5.0066815219436e-05
-4.7877834807842e-05
-4.36603297713717e-05
-2.06990016532421e-05
-3.89480999780713e-05
-2.69975869309683e-05
-2.23352679070158e-05
-3.32577965973513e-05
-4.48553011595079e-05
-4.75602292040839e-05
-1.63084038622025e-05
-3.86917784845604e-05
-2.15929202419653e-05
-6.20272458817787e-05
-2.33593409552032e-05
-4.38248937334878e-05
-2.31577808780284e-05
-4.4578603540488e-07
-1.44524038534541e-05
-2.2801581043117e-05
-3.53065258456374e-05
-2.08836523920532e-05
-3.11677358249243e-05
4.89303087852946e-06
-2.96376528989506e-05
-4.22642046897608e-05
-3.89634710423701e-05
-1.21720714304163e-05
-2.61553957321552e-05
-1.06338052485094e-05
-2.80853238234218e-06
-9.05545366891014e-06
-2.091557874954e-05
-1.05550854733892e-05
-4.42469013103337e-05
-2.92460173348278e-05
-3.73370663953393e-05
-3.98857745351698e-05
-2.96932763043989e-05
-2.2287246293409e-05
-5.51909321150368e-05
-4.32164116736617e-05
-3.86594362126232e-05
-7.12822004728213e-06
-1.634210993803e-05
-1.9293052972584e-05
-3.52096854738524e-05
-3.46756056771299e-05
-1.02902615786242e-05
-5.67959503575264e-05
-2.07999002692896e-05
-3.58853597445744e-05
-1.50776815915739e-05
7.68142661606175e-06
-2.21676813357485e-05
-3.13916412301929e-05
-2.52563206276599e-05
-1.99460259458196e-05
-1.42439973644576e-05
-3.38509069123412e-05
-3.98620899476729e-05
-2.05729786044709e-05
3.55535535994709e-06
-2.3843018521079e-05
-1.18017524778584e-05
-4.24081737427264e-06
-2.75370536115326e-05
-3.42599678501593e-05
-2.86467420056233e-05
-2.26061540866732e-05
-2.86275827139674e-05
-1.45693618760806e-05
-9.12201619353053e-06
-7.30510183119589e-06
-2.75210485675704e-05
-1.49631771700044e-06
-2.91540956632539e-05
1.10066151364842e-05
-2.46750797966437e-06
-4.31458881136575e-05
-3.75026539989267e-05
-1.38250303302892e-05
-1.31290469378987e-05
-5.27619089252199e-05
-1.86463203049839e-05
-3.04559859198774e-05
-2.53776475773765e-05
-2.1319183220819e-05
-4.25449229044606e-05
-7.86249251277181e-06
-9.79236908382572e-06
-9.52546121220945e-06
-3.39794785699586e-05
-2.79817668831372e-05
-3.36841177541676e-05
-9.58060501587745e-06
-5.12246444247244e-05
-2.13277845796332e-05
-3.49155435340426e-05
-3.62915844847977e-05
-2.03455687007219e-05
-6.11929785887579e-05
-3.94894685214388e-05
-4.1656978019024e-05
-5.28192140420404e-05
-2.9979506908762e-05
-3.89928470635789e-05
-5.77389157188437e-05
-3.76921385308748e-05
-2.2945016139429e-05
-2.52528664262536e-05
-5.86824647186035e-05
-3.37067318360149e-05
-3.08227831116233e-05
-2.61240664881674e-05
-5.86806632865777e-05
-5.40927200817995e-05
-3.36702267039624e-05
-5.83345513915994e-05
-4.64559911886924e-05
-3.6742620423515e-05
-2.56517629739447e-05
1.67695230078304e-06
-5.42305218395961e-06
-2.34476711181731e-05
-2.44356714138079e-05
-2.19615235547397e-05
-2.56245854322509e-05
-1.14078900391169e-05
-5.81964294372566e-05
2.74077544301279e-05
-5.84865491157272e-06
-3.41774825242909e-05
-3.88684478674546e-05
-6.58324172825272e-05
-9.60244514919302e-06
-3.79609095460889e-05
-2.43384623345734e-05
-2.65842311650057e-05
-4.07096240936019e-05
-3.41000139088258e-05
-2.58833310705774e-05
-3.61447349698864e-05
6.45577467358379e-06
-3.82746615911213e-07
-3.25837294655181e-05
-4.13499937094147e-05
2.06736399360249e-06
-2.56738583610225e-05
-1.90724662055403e-05
-6.48650055910271e-05
-1.4581939711935e-05
-5.42904145256834e-05
-1.6285944709717e-05
-4.03524749427176e-05
-4.26003753711278e-05
-1.15831246451485e-05
-3.29623084052361e-05
-4.46685511235968e-05
-4.12488516922796e-05
3.43284926846494e-08
-1.70947389927292e-05
-1.65870724860081e-05
-8.48611689321109e-06
-3.87486329330675e-05
-1.82167749605414e-05
-2.90650538877558e-05
-4.24920065479075e-05
-2.60794640681995e-05
-2.46197069629527e-05
-2.13838959318339e-05
-3.15336586209125e-05
-2.44666511334276e-05
-8.33585019463449e-06
-4.30795011425812e-05
-5.86364654954623e-05
-9.65629276769887e-06
-5.43373392908976e-05
-3.13657663509741e-05
-1.78548873611713e-05
-2.1623043604194e-05
-1.64281184979479e-05
-2.96810455117498e-05
-1.69507969369504e-05
-3.0368850185278e-05
-4.47895068491912e-05
-3.36455925176263e-05
-5.73342285664627e-05
-3.80997425258949e-05
-1.7038917187072e-05
-3.85745736089006e-05
-3.35251049542801e-05
-2.8292336545748e-06
-3.0470499596626e-05
-7.42861871569673e-05
-2.19088275001678e-05
-3.50656300578195e-05
-1.90002141167004e-05
-3.67584635219453e-05
-2.99318116242414e-05
-2.24566733117705e-05
-5.4249992975229e-05
-2.90733494653748e-05
-8.01227551757775e-06
-4.63500976101208e-05
-3.67024497332219e-05
-2.35809858430016e-05
-3.01246298383805e-05
-4.44839583817347e-05
-4.47313586019171e-05
-3.74229402744585e-05
-3.68059922966474e-05
-4.40429004492817e-05
-3.87388973485173e-05
1.83669520852166e-06
-2.90040617493521e-05
-6.39387799771789e-05
-5.08153622913845e-05
6.31071280212789e-07
5.73150753616547e-06
-6.78404757176097e-06
-1.42398663896809e-05
-2.47280692698009e-05
-4.80508172578044e-05
-2.68634528542844e-05
-1.06656954601892e-05
-2.82687459368959e-05
-1.6927433618707e-05
3.31477327336086e-06
-5.26504762784533e-05
-3.50715377429464e-05
-4.49719813925626e-05
-2.61000765928791e-05
-2.5591304148638e-05
-3.60729458905222e-05
-5.30032497891351e-05
-4.13780211137727e-05
-2.8629081173464e-05
-4.67962612437196e-05
-6.05905138499516e-05
-2.49846409183821e-05
-2.66869970147381e-05
-2.45402414459073e-05
-9.59483043283949e-06
-4.81039777761088e-05
-2.44116358958497e-05
-2.99128916451119e-05
-4.97839979370851e-05
-1.79868650523248e-05
-9.11867203158159e-06
-3.50373075547712e-05
-3.79501286031824e-05
-4.51965875173743e-05
-2.4203727992972e-05
-4.75762604440378e-06
-1.84826687127418e-05
-4.09424984370972e-05
-4.1447180655659e-05
-5.24077629779585e-05
-6.03746998211261e-05
-2.29473167360239e-05
-3.44893281293425e-05
-4.03355725775523e-05
-1.47038108212849e-05
-3.97123751965002e-05
-1.74912906304358e-06
-1.22150988885958e-05
-3.98116870457057e-05
-5.22361367013838e-05
-3.10403708084307e-05
-5.19290906904911e-05
-3.16405430265749e-05
-3.63091218199171e-05
-1.32023799471981e-05
-5.33432910360416e-05
-1.62459209036288e-05
1.53107342879459e-05
-1.63371110413706e-05
-1.40657969590353e-05
-2.86866988180323e-05
-4.28161584579475e-05
2.94925943528716e-06
-2.90789103418087e-05
-3.25785050452045e-05
-2.66225169601748e-05
-7.13455364287529e-05
-5.8864674742303e-05
-4.91379740242441e-05
-3.32605859255791e-05
-3.52040350835484e-05
-1.06071296406968e-05
-3.32252837372909e-05
-2.28497282740241e-05
-3.40625476996149e-05
3.19161249714443e-06
-3.39311812684384e-05
-3.33900570005165e-05
6.83257217005734e-07
-4.41824966515108e-05
-3.8659450427745e-05
-2.78281510695683e-05
-2.84694602295303e-05
-2.73270258735684e-05
-1.81127219555202e-05
-3.38211232620819e-05
-2.07801687077381e-05
-1.69169867431024e-05
-7.61114939657015e-05
-1.15901556901854e-05
-1.01203578828908e-05
-1.37561461617374e-05
-2.86220731764737e-05
-5.20143638304669e-05
-2.15801884401752e-05
-4.49517981831444e-05
-2.21622871771554e-05
-4.64059442550586e-05
-3.35077177914223e-05
-3.5790097417871e-05
-4.41686647931525e-06
-1.23861133481133e-05
-1.93272475799922e-05
-3.96115344786654e-05
-6.24213441038061e-05
-3.26725284745477e-05
-2.23674526088282e-05
-2.71328695897417e-05
-2.72442474387243e-05
-3.32717470771368e-05
-2.35509656340865e-05
-3.84427016938819e-05
1.82662978495625e-05
-3.14119986987486e-05
-2.67103252307329e-05
-2.26043076362635e-05
-2.03443050357396e-05
-3.65436473004152e-05
-5.26422358954516e-06
-1.33337916187296e-05
-2.03796465048269e-05
-3.00969844040073e-05
-3.76835075511359e-05
-1.99641037188498e-05
-5.09181749994174e-05
-5.46908360457844e-06
-5.6738367117384e-05
-1.69411526169516e-05
-4.56690514144467e-05
-1.85220439265343e-05
-5.63110254242865e-05
-4.40983547488169e-05
-4.34681775454413e-05
-6.57187907776201e-05
-4.54903141776359e-05
-3.71730550063983e-05
-4.45007623906752e-05
-3.57899429373498e-05
-1.33980381571689e-05
-2.38897148520858e-05
-1.76544316538063e-05
-5.64742537657973e-05
-2.87967537219137e-05
-1.24803641059147e-06
-4.82548782233205e-06
-9.76333388948692e-06
-2.34198870857882e-05
-6.14182636006816e-05
-5.73569996671861e-05
-5.11393642234995e-05
-3.09285451951465e-05
-2.87296365715471e-05
-2.67206940249563e-05
-2.98393732049024e-05
-4.54743918663506e-05
-1.56051200228556e-05
-1.16854415633031e-06
-1.53396994115441e-05
-3.40956160191715e-05
-1.59246669638218e-05
-3.24639198621172e-05
-8.73830032511086e-06
-3.67987216775855e-05
-1.41521173263057e-05
-2.954790118249e-05
-4.20818879212121e-05
-4.09798311024609e-05
-2.05734892862122e-05
-4.20831940425662e-05
-1.17528781825961e-05
-4.2079316723302e-05
-1.53838560894076e-05
-3.61077141009872e-05
-3.21841326238777e-05
-5.53172939050078e-05
-1.87021295160941e-06
-1.9866548266365e-05
-2.56557521837494e-05
-1.84123327609181e-05
-1.59640098481987e-05
-2.54599526580021e-05
-2.38343914853826e-05
-3.92820916729645e-05
-4.47541683502103e-05
-4.69285519638856e-05
-5.12077227950703e-05
-5.81182974541538e-05
-1.19835900479372e-05
-3.37786530843013e-06
-2.1880589067205e-05
-2.36491653292321e-05
-1.50744569011866e-05
-5.08530698944257e-05
-3.5267893381583e-05
-2.20438461903768e-05
-5.99015304695297e-05
-2.4690658036847e-05
-1.0230111621773e-05
6.51586919800707e-06
-3.07173511645422e-05
-2.50338784229378e-05
-4.62949333784076e-05
-6.48212075413311e-05
-5.19936541634456e-05
-1.76547149123849e-05
-2.41649506309649e-05
-5.11974117771005e-05
-2.54843757266446e-05
-2.43277653977649e-05
-6.2449644395189e-05
-2.03017187366361e-05
-3.36030277939035e-05
-3.01593334553028e-05
-4.91109410598152e-05
-2.15941105634308e-06
1.48432851657136e-05
-5.92358017870434e-05
-2.7814868394068e-05
4.94509342714577e-06
-4.57578516414628e-05
-4.04304915298072e-05
-3.76482619265491e-05
-3.28687777867275e-05
-1.52637179294866e-05
-1.27166850973875e-05
-1.68497744426163e-05
-2.99067133018615e-05
-5.3871467762332e-05
4.79192951048355e-07
-5.63179466173247e-05
-3.2595203836834e-05
-3.56302551248474e-05
-2.33959333381557e-05
-3.24378665791318e-06
-2.20789312684323e-05
-1.10330010535221e-05
6.3637589146848e-07
-5.1999042287618e-05
-1.01375022096907e-05
-2.85883181436681e-05
-3.65032196157121e-05
-1.74828207003629e-05
-5.21706805870459e-05
-2.42440656156939e-05
-5.43428966252027e-05
-4.06190502522757e-05
-4.77169731117913e-05
-3.5510624287303e-05
-2.79131823438456e-05
-2.73953427198469e-05
8.46845942735972e-06
-3.00727717351303e-05
-3.15821383992369e-05
-3.53821239409689e-05
-6.04985676521138e-06
8.79874842570012e-06
-4.36922242181366e-05
-3.59830979931664e-05
-3.89530507065974e-05
-4.01410383914694e-05
-1.11396562459773e-05
-3.70904036244593e-05
-1.35674116218347e-05
-8.27686975567444e-06
-3.10744432459233e-05
-3.11325637483232e-05
-5.81738535443651e-05
-4.47896598563106e-05
-2.62019064761216e-05
-6.68448228780966e-06
-1.85860864805792e-05
-6.26264876368874e-05
6.08128744118145e-06
-4.54009494933965e-05
-8.03353644903353e-06
-2.8353015092824e-05
-1.6214435612607e-05
-3.43203713515629e-05
-1.43865390764705e-05
-1.76724757954483e-05
-3.87598487450511e-05
-1.99533663621072e-05
-5.09118356768464e-05
-4.77447675459688e-05
-2.09282137760168e-05
-4.78889951080428e-05
-4.51395005927558e-05
-2.49700997081148e-05
-2.0750705239098e-05
-4.11997144286698e-05
-2.38262018208929e-05
-5.02549158124665e-05
-2.07721088162875e-05
-2.61278376099969e-05
-4.12560733724575e-05
-4.36151451249734e-05
-4.30880851965337e-05
-3.68460277546836e-05
-4.34361097453858e-05
-6.28870366197644e-05
-5.44126528083387e-05
-3.30341037714335e-05
-3.57840158583831e-05
-7.0541292097433e-06
-7.22889110686619e-06
-2.73846152107269e-05
-3.24716189709577e-05
-3.75703421795597e-05
-3.04376138397408e-05
-5.43112352684394e-05
-3.40087710008057e-05
-4.22927721113689e-05
-3.88825199855679e-05
-3.83905305427257e-05
-3.95673784520087e-05
-8.62555547108981e-06
-6.0821567202434e-06
-1.41222635583567e-06
-1.7530373326919e-06
-4.07530374215106e-05
-4.07245649125174e-05
-3.35089938157563e-05
-2.08569286322852e-05
2.45449083749178e-05
-3.0895459062426e-05
-2.99217368871208e-05
-2.35952792276528e-05
-1.84107947338377e-05
-2.14177885327923e-05
-7.17903234503277e-06
-4.90772219326888e-05
-1.75231356924085e-05
-2.76039609791602e-05
-5.50086198138515e-05
-2.146502366967e-05
-1.92362235788256e-05
-1.66303429022051e-05
-4.40757895076985e-05
-1.96662912348032e-05
-1.07483122828398e-05
-1.53887869409893e-06
-3.70752128033766e-05
-4.9557714602615e-05
-1.8324601188199e-05
4.76676816172278e-06
-3.87258925153502e-05
-1.55944334749224e-05
-2.34659385706264e-05
-7.79189803173934e-06
-1.22489144594306e-05
-2.07811532165196e-05
-1.68440724131284e-05
-2.86709280248906e-05
-3.49079459056876e-06
-7.23771072351753e-05
-2.80580665524113e-05
-3.46844771353187e-05
-2.48423867290572e-05
-2.17933637972215e-05
-3.75466718276151e-05
-3.38984084980695e-05
-1.32840161430547e-05
-1.40684527715317e-05
-2.09896199699118e-05
-5.14806052949424e-05
-2.15542091073836e-05
-1.74295685527116e-05
-5.82334609246719e-07
-1.44926722647499e-05
-6.01659677792952e-06
-1.62776396387902e-05
-4.12511205553894e-05
-3.40580154315403e-05
-3.58903926328617e-05
-1.63372324900985e-05
-3.02535268466962e-05
-3.68438695843335e-05
-2.81951987092999e-05
-4.28226822694145e-05
-3.77723070604417e-05
-5.12539524891934e-05
9.15744445410855e-06
-4.40015230140519e-05
-8.66891786420432e-06
-2.26809048749803e-05
-2.40556706587657e-05
-1.19950198298277e-05
-2.68187135131976e-05
-4.63640679163563e-05
-8.45754591048322e-06
-5.45403107880675e-05
-2.5115516107242e-05
-4.71426891866963e-05
-1.16608930518384e-05
-2.57317539501423e-05
-1.83721909860151e-05
-5.03996077770657e-05
-6.20489820123039e-05
-3.99785264526714e-05
-2.81632787278998e-05
9.49432556868907e-06
-1.27711318788635e-05
-1.82543283300616e-05
-4.5894784302328e-05
-3.14596021151085e-05
-4.81567825642035e-05
-2.52913759843473e-05
-1.91848811553099e-05
-3.15051989690739e-05
-1.59324164397331e-05
-4.73992674973508e-05
-1.219120733898e-05
-1.82988145296183e-05
-7.01889445017111e-06
-3.60041404953795e-05
-3.58207099607607e-05
-5.37936947549534e-05
-2.91891466073239e-05
-2.73596055315223e-05
-2.4851974876503e-05
2.53039079123054e-06
-3.05041386194521e-05
-5.26916149085599e-05
-2.41549715209646e-05
-2.00654201626294e-05
-4.49003342601054e-05
-4.62274031410382e-05
-3.89247281458645e-05
-2.6317615042424e-05
-1.61073047400039e-05
-3.41471991657074e-05
-4.33002436691075e-05
-5.29416702552014e-05
-3.11116093373492e-05
-4.43410299372063e-05
-1.82020170685866e-05
-1.50679077351957e-05
-4.8089961443248e-05
-2.08226185114404e-05
-3.50883322243159e-05
-1.62596505158278e-05
-3.56628272918294e-05
-1.5371225319501e-05
-1.29200261306539e-05
-6.68338487712321e-05
-3.09969929407021e-05
-1.44510641773883e-05
-3.30637150949744e-05
-5.14291203723768e-05
-4.44931071690399e-05
-2.83649766615055e-05
-3.25375047897371e-05
-1.03898266892155e-05
-2.49225731066381e-05
-1.20015294738468e-05
-2.67546787348629e-05
-2.06367633798003e-05
-3.66688378798304e-05
-3.47683714252015e-05
-1.01050702448635e-05
-3.61224299485369e-05
-4.6680392318503e-05
-4.0794526545247e-05
-3.00728926143225e-05
-7.44050500334775e-05
-2.45049557040237e-05
-1.11527417058735e-05
-6.2595115074218e-05
-6.95121213303688e-05
-2.56311146393499e-05
-2.32064815964472e-05
-2.85531198473362e-05
-6.49418022380995e-05
-4.55162620083974e-05
-1.26305320103116e-05
-4.56656417898394e-05
-2.25674433311997e-06
-1.7436036798281e-05
-3.411211338478e-05
-2.4201647955898e-05
-3.71463440728694e-05
-5.39331949236984e-05
-2.15947410092899e-05
-3.12026831543415e-06
-1.43141577714833e-05
1.37074657312892e-05
-2.21628437886831e-05
-1.46301866497354e-05
-1.43673062097514e-05
-2.00110127647238e-05
-2.94941567128949e-05
-6.32229504076282e-05
-1.1210253989883e-05
-2.9667790345973e-05
-9.98300568655345e-06
-1.95293193325446e-05
-3.97717853075553e-05
-4.20120511924275e-05
-1.45222627423744e-05
-1.56435447546375e-05
-3.33096820543296e-05
2.03949901656263e-06
-2.62496601555688e-05
-4.21725994480786e-05
-2.87330905046108e-05
-6.96150211568762e-06
-3.05612176468428e-05
-2.72634527059528e-05
-2.94297199478636e-05
-2.03410217395302e-05
-2.57718496404519e-05
-3.01338039215527e-05
-4.33760543922498e-05
-3.33418116617297e-05
-3.04957305329475e-05
-3.67327208538928e-05
-1.49468259751686e-05
-3.85298836830852e-05
-2.46778163310575e-05
1.52985182989537e-05
-4.50852886844981e-05
-3.9037351142521e-05
-1.17410599533342e-05
-4.77485275793399e-05
-2.78748913514756e-05
-2.9463727685142e-05
-3.46051487255819e-05
-3.92242608782532e-05
-2.95018591387911e-05
-3.20978355968729e-05
-9.2648516204884e-06
-3.92981076737823e-05
-2.50482070061832e-05
-5.31483755185582e-05
-2.18667877663832e-05
-3.83228284757105e-05
-4.74025814287112e-05
-2.6368668386121e-05
-5.2726743977233e-05
-2.50606892592025e-05
-3.89960409491655e-05
-4.6264670562432e-05
-2.88126043808962e-05
-2.63849275076077e-05
-2.23004344071692e-05
-4.58346833509899e-05
-4.51956052633948e-05
-3.47592004503586e-05
-6.28988935799824e-05
-5.33476646396382e-05
-2.5888613326161e-05
-2.52594100633482e-05
-3.39157209923655e-05
-4.52810494050571e-05
-4.78641969793495e-06
-2.38892269787252e-05
-2.18941496660798e-05
3.64142441672584e-06
-4.62804942736494e-05
-2.28858396072745e-05
7.9109714146331e-08
-3.81660363803045e-05
-2.63637384793777e-05
-3.01522785481013e-05
-1.93464706074481e-05
6.92592733659978e-07
-1.05503867102715e-05
-4.81495308095279e-05
-3.47950719226412e-05
-3.97724519571319e-05
-1.83092400491482e-05
-5.12109333133518e-05
1.8795491794751e-06
-4.31527899365027e-05
-3.40221909287027e-05
-2.23534693143999e-05
-1.61553801796252e-05
-1.61055500180498e-05
4.49286837757624e-06
-4.28749220776555e-08
-1.78653325299304e-06
-2.74071328343684e-05
-3.91961239861599e-05
-4.25119847626889e-05
-4.15365750287826e-05
-3.93054861672656e-05
-2.89893786507552e-05
-7.05901186382614e-06
-4.17023647947145e-06
-4.49150441724209e-05
-5.42945746152379e-05
-1.6230925456933e-05
-1.79550274866975e-05
-4.78968159785655e-05
1.03934905783177e-05
-4.73199271867614e-05
-5.65767641035662e-05
-4.28526771377812e-05
-1.49897011240946e-05
-1.73433000648354e-05
-2.28253920526743e-05
-3.24543703253273e-06
-2.7353277351216e-05
-1.67314528889066e-05
-3.06401530565468e-05
-4.02220485787228e-05
-2.76531652717619e-05
-5.45484061900982e-05
8.46173348088406e-06
1.04298196647998e-05
-5.24541650546521e-05
-5.09442037371754e-05
-3.17498744540714e-05
-1.68420576976124e-05
-2.53581731423703e-05
-3.16009586793758e-05
-5.73234615128688e-05
-1.12517687618153e-05
-3.54918959368164e-05
-3.76009344707807e-05
-4.01336759180632e-05
-9.52333308819137e-06
6.76086142108094e-06
-1.40539452270745e-05
-3.86792822149238e-05
-5.49167995522447e-05
-4.19143222390978e-05
-3.4190014528712e-05
-5.85183817927204e-08
-2.49845054518993e-05
-2.2014290259258e-05
-3.87582169911164e-05
-1.57784386379545e-05
6.52484367407565e-07
-7.17323807689838e-06
-4.00237198618463e-05
-1.15039997893031e-06
-4.93946342864417e-05
-3.62058319113043e-05
-7.7904266346673e-06
-4.765979352804e-05
-4.09052139082007e-05
-2.67549157400229e-05
-3.56883243089895e-05
-2.61290660842397e-05
-3.51249437394604e-05
-4.47551974939003e-05
-3.65404626665972e-05
-2.40026744560521e-05
-7.60947556533055e-05
-4.35914881863904e-05
-1.65419067102992e-05
-3.52190394726156e-05
-3.52418353176064e-06
-2.53345874519926e-05
-1.70186450215915e-05
4.46805248557902e-06
-9.26514736913663e-06
-1.9022203021831e-05
-2.45953449280494e-05
-1.96976215119096e-05
-1.51649651617562e-05
-5.01255509400604e-05
-3.83977156258548e-05
-2.20254906971937e-05
-7.79124737216189e-05
-2.40790950469976e-05
-1.96593171660235e-06
-1.55233636774167e-05
-2.40154970120723e-05
-4.34969500172278e-05
-4.49676966851099e-05
-1.07426434721593e-05
-1.74383966136611e-05
-4.11975142663126e-05
2.42305421384718e-06
-2.78988446406024e-05
-1.90417606411875e-05
-4.48097123673297e-05
-2.943914378332e-05
-2.92461173773573e-05
-5.67847369127716e-05
-1.85749649464008e-05
-1.05946066580539e-05
-2.84579883811522e-05
-2.96728334522288e-05
-2.30886026298237e-05
-2.34907921548424e-05
-3.61718407583446e-05
-1.32969626700654e-05
-3.25192522943958e-05
-2.54611467926271e-05
-3.54770775131135e-05
-3.21956630126602e-05
-2.2743797722661e-05
-4.6472357266701e-05
-2.94634087232479e-05
-4.76156674562461e-05
-4.07029043791423e-05
-2.69566603176058e-05
-3.12551577899446e-05
-2.52413967180444e-05
-1.61865936332774e-05
-7.95606904216922e-05
-2.21738809758681e-05
-2.02014398465746e-05
-4.40460029400375e-06
-2.89235096409199e-05
-2.61579579458621e-05
-5.25545724339639e-05
-3.65267019805903e-05
-1.58045106721339e-05
-3.42094753604684e-05
-5.83217946352724e-05
-5.52913974770891e-05
-3.9261274518113e-05
-2.69717184934353e-05
-2.90942109026132e-05
-4.98812645353263e-05
-5.39781290455959e-05
-3.09891086322221e-05
-4.13890366128286e-05
-1.82416589230759e-05
-1.69916456593762e-05
-4.23834270109252e-05
3.08005391503082e-07
-1.55853916661504e-06
4.16734224904355e-06
-3.34834978401858e-05
-8.92308280353207e-06
-3.48836702385363e-05
-2.23792695091089e-05
1.04922345325053e-06
-1.74116891430426e-05
-3.95688203541903e-05
-2.9661285680482e-05
-3.08001001782763e-05
-2.70359387230936e-05
-4.91940185915899e-05
-3.05368219542451e-05
-2.75034201795282e-05
-4.38508491390966e-05
-2.12963446405468e-05
-1.01158065767812e-05
-1.82124331519022e-05
-1.66712276233287e-05
-2.12979217206329e-05
-3.42500999667995e-05
-2.38626736827936e-08
-3.33559432972353e-05
-4.8605378179518e-05
-4.33731843488815e-05
-3.69718470921059e-05
-1.52491396314165e-05
-1.94291312470416e-05
-1.3426328209191e-05
-1.77782872949657e-05
-3.01498238161794e-05
-9.91913873463187e-06
-9.11163286403973e-06
-3.72390209894896e-05
-4.77778614461382e-05
-2.7978272711387e-06
1.1380344329476e-06
-3.5452828919227e-05
-2.18605368438308e-05
-4.24247558982109e-05
-1.94003687187734e-05
-3.81033379254456e-05
-2.42567601732226e-05
-4.69250403170896e-05
-3.65356607948253e-05
-2.14099145554065e-06
-4.09202784061643e-05
-2.825680711991e-05
-1.37982055380657e-05
-1.67250408768063e-05
-3.88538698477572e-05
-2.83870175111055e-05
-4.52333918976986e-05
-3.53228958478775e-05
-1.99899468201518e-05
-2.88122802273236e-05
-5.02771256378809e-05
-4.68600699367718e-05
-2.24131822458418e-05
6.34043692488115e-06
-2.41485136408394e-05
-1.77296591175146e-05
-1.87072447731624e-05
-4.64125697265556e-05
-4.73598987231236e-05
-2.96625295290328e-05
-3.54392430328632e-05
-2.45312842039389e-05
-3.03361678918028e-05
-1.28834573811011e-05
-2.74427942393494e-05
-1.79733313783113e-05
-3.49495640681726e-05
-9.64939731292233e-06
-3.56636271879233e-05
-4.29170880306335e-05
-3.25517800201055e-05
-2.01556278409748e-05
-2.55394691380549e-05
-3.62178197619248e-05
-4.27625923401457e-05
1.10338084317776e-06
-1.77092203035163e-05
-5.74030326267817e-05
3.16059611452033e-06
-1.65631731588265e-05
-3.69004063648758e-05
-1.93074580302205e-05
-3.85512394766857e-05
-3.34444681462966e-05
-1.04715197530324e-05
-5.68437925496319e-05
-2.50379055252682e-05
-1.12434097641066e-05
-3.67710360025924e-05
-4.75874472135818e-05
5.02135347694901e-07
-1.48744009220176e-06
-5.04010139263502e-05
-3.68973654761998e-05
-3.64387402583609e-05
-1.09189373944886e-05
-2.6933348026329e-05
-2.26239853630986e-05
7.78672905985606e-06
-3.80792837117287e-05
-3.51305504889028e-05
-2.91614278292527e-05
-2.7304735400546e-05
-5.25201390710933e-05
-2.49212691303707e-05
-3.66868108722024e-05
5.78905340329394e-06
-1.08166873887198e-05
-2.00062128804108e-05
-2.9416033416705e-05
-1.67494325867572e-06
2.26338946483572e-06
-2.39689260839222e-05
-2.8141156483525e-05
-1.65646559877161e-05
-3.02963678530072e-05
-1.33051150635815e-05
-2.74069659895607e-05
-2.13635229884903e-05
-3.12859649915189e-05
-6.50798336411057e-05
-4.10489898092516e-05
-3.45636293238699e-05
-4.10807576732325e-05
-2.64789279859119e-05
-2.50405757593628e-05
-1.38034134185688e-05
-3.81023087117857e-05
-5.38165031344171e-05
-1.62131769070679e-05
-2.76348230182744e-05
-2.85629885933473e-05
-3.18819416567425e-05
-4.03290090924939e-05
-3.53426463181413e-05
-5.09688119129556e-05
-4.65349812723937e-05
-2.33493775030025e-05
-3.20209945737134e-05
-1.74144402702571e-05
-2.40123729893191e-05
-6.27879678576263e-06
-3.55988765019057e-05
-3.8365188940422e-05
-2.56463355843428e-05
-3.85097796305732e-05
-4.30312348584618e-05
-4.56725876244662e-05
-2.49193135974515e-05
-2.03110173812903e-05
-6.52969844481857e-05
-3.95983646875096e-05
-1.29095086983533e-05
-3.89340919436864e-05
-3.38332638795826e-05
-1.18657838577685e-05
-3.72080921841174e-05
-1.84347140366864e-06
-5.08047497332028e-05
-3.50161959513761e-05
-1.24957314738121e-05
-3.61689808451935e-05
-2.1070827482868e-05
-1.79807740861847e-05
-5.80295992710397e-05
-3.47996123917843e-05
-4.51308354296922e-05
-2.32081487370553e-05
-6.96134047641366e-06
-8.13826856577498e-05
-4.51961719090284e-05
-1.38006075363962e-05
-5.95358105839351e-05
-5.46917628739864e-06
-2.52998097572191e-05
-2.75301743258206e-05
-5.70341201043368e-05
-3.6862729499902e-05
-5.18669302940646e-05
-5.62879186192742e-05
-3.08978527533069e-05
-1.5613376987692e-05
-5.26233202228958e-05
-3.19536113545674e-05
-2.0739695929431e-05
-1.96167931769322e-05
-3.10018829854516e-05
-3.67193217361946e-05
-1.11059275033342e-05
-2.93755969442923e-05
-2.74832996590644e-05
-4.67642274150395e-05
6.44721943958173e-07
4.42202564745898e-06
4.26914097081102e-07
-3.79541719267598e-05
-2.90023363607944e-05
-5.24434321154985e-05
-3.32877838944891e-05
-3.16754652732769e-05
-2.08276834833686e-05
-5.39577321187011e-05
-3.08871020894529e-05
-4.67747101912186e-05
-3.13062274737809e-05
-1.53183104908133e-05
-3.99033770282142e-05
-4.92013762812411e-05
-6.64071417104583e-06
-4.21723513538886e-05
-2.78570846709409e-05
-2.83097367864226e-05
-4.84325650646567e-05
-5.85789767175888e-05
-2.63246732551448e-05
-2.83941661906112e-05
-2.61375693550832e-05
-2.30903528820556e-06
-1.57753529082749e-05
-2.72803220996399e-05
-2.86528997934577e-05
-3.71858487863467e-06
-3.78160676852936e-05
-5.23017462748576e-05
-1.72924676775099e-05
-2.00068193667901e-05
-2.29009730005967e-05
-3.53915661428311e-06
-1.19515001805956e-05
-5.70503621491223e-05
-3.14951418562289e-05
-2.72411905465285e-05
-5.32533851770787e-05
-3.29715594320798e-05
-4.54701612915984e-05
-3.9923936236458e-05
-4.91779073377305e-05
4.02126893245341e-06
-1.43908637023134e-05
-3.86431232397887e-05
-2.5041626465643e-05
-2.1186113253004e-05
-2.05317868051639e-05
-3.12438909986745e-05
-2.0073140409442e-05
-1.19754666670875e-05
-4.10993876452694e-05
-4.26358908119882e-06
-9.59386636108036e-06
-1.10406706855804e-05
-2.93503323116917e-05
-4.19679382491752e-05
-4.45061713229549e-05
-2.14886552657048e-05
-1.95270726807027e-05
-3.71845832740177e-05
-3.21715681379204e-05
-4.37341668990197e-05
-3.87475563209047e-05
-3.76888346418687e-05
-4.42688241209124e-05
-4.24280652481134e-05
-1.36713401217991e-05
-1.97890570730397e-05
-3.137730419942e-05
1.37358681103582e-05
-3.47151021467214e-05
-2.51747998239639e-05
-3.42817953794746e-05
-3.29131632332288e-05
-3.12428966950963e-07
-1.83371974187455e-05
-3.22373622589757e-05
-3.41698665032736e-05
-7.09775771905873e-05
-1.85528084164077e-05
-3.15104759484731e-05
-2.59032662215909e-05
-4.80831346053205e-05
-2.48979367099819e-05
-3.52046388344821e-05
-4.45473960712206e-05
-2.87868007884369e-05
-3.19150742615791e-05
-4.80397441181078e-05
-3.49486474795429e-05
-4.89557813473003e-05
-2.95660437446481e-05
-2.89146970508814e-06
-1.43927431904063e-05
-2.58164278078454e-05
-1.49160960997499e-05
-4.55271301103665e-05
-2.48515193630283e-06
-2.47217918725069e-05
-3.80619298534809e-05
-4.87169640478125e-05
-3.0922785071911e-05
-4.02317440438822e-05
-4.97383346647842e-05
-3.69739145213857e-05
-3.77519216785993e-05
-2.01355922157383e-05
-4.82470166166685e-05
-1.95565531693519e-05
-1.47227646565259e-05
-2.80365160952089e-05
-2.32898864998988e-05
-3.82081767268455e-06
-1.78608213373232e-05
-3.94312567158942e-05
-2.48431352877674e-05
-2.08993921836017e-05
-3.92447151713821e-05
-5.9188808121345e-06
-1.76991572554974e-05
-2.66424807783407e-05
-4.33941685714387e-05
-2.8786610535004e-05
-3.34043166676783e-05
-4.82431372150539e-05
-2.95568028489456e-05
-3.85300275034245e-05
-1.29815685677673e-05
-3.99677275434804e-06
-2.40419328788713e-05
-1.62891204316404e-05
-4.83783580673737e-05
-2.38818372710664e-05
-3.04938732189314e-05
-1.96792934910856e-05
-4.55170936588831e-05
-7.08193458767744e-05
-1.5009727406958e-05
-2.41945792044709e-05
-2.32597675762427e-05
-3.83575210759889e-05
-3.17717496540533e-05
-8.87900495345399e-06
-2.73063605031613e-05
-2.21045233646894e-05
-1.88962599501795e-05
-2.25665966274496e-05
-1.11953705128639e-05
-2.98801400496369e-05
-2.67113715675726e-05
-1.63134145054324e-05
-3.08389869819303e-05
-3.02324170632665e-05
-3.63815070424175e-05
-1.72829243508044e-05
-3.83342921105544e-05
-3.76104360678605e-05
-1.41897686969968e-05
-4.23777397521656e-05
-4.79342782918484e-05
-3.22543322006028e-05
-3.31364942814399e-05
-3.45907723147178e-06
-4.36070317558723e-05
-7.57012768820476e-06
-1.17255869280283e-05
-2.41403234940846e-05
-1.95343858488827e-05
-4.41971664686725e-05
-3.08781831933287e-05
-2.73368765057357e-05
-3.46347382412467e-05
-2.12436189197448e-05
-3.64310340531216e-06
-4.15232721802573e-06
-3.37158715683161e-05
-4.04100334753971e-05
-1.94403311512281e-05
-2.79494594279877e-05
-2.55632644672377e-05
-3.11053750063381e-05
-6.39192328697434e-06
-2.32944890240753e-05
-1.72954169284916e-05
-1.5541215666833e-05
-2.14795279634627e-05
-2.64957263852836e-05
-4.33485749774856e-05
9.32843998410981e-06
3.37854238302376e-05
-1.52931244761301e-05
-1.61923708737986e-05
-5.48868648256995e-05
-5.24124672906585e-05
8.03383265958515e-06
-1.37307852623453e-05
-2.89588916872343e-05
-1.97717297234333e-05
-2.09898007489648e-05
1.70104666477229e-06
-1.6534365661705e-05
-4.01444175973171e-05
-3.85164670451089e-05
-3.37105819777511e-05
-5.93885400982456e-05
-7.2220968822611e-06
-1.44641026460902e-05
-5.42681930432154e-05
-2.17623642096326e-05
-1.04377504755044e-05
-2.26781459083195e-05
4.73650424525223e-06
-1.98231489368951e-05
-3.28327290631209e-05
-3.73926595651594e-05
-4.68636320120659e-05
-2.80459334760043e-05
-2.22113853620272e-06
-3.58846491129558e-05
-3.41720095979901e-05
-3.103468924389e-05
-2.86975707866408e-05
-3.26363413242089e-05
-3.42691067280299e-05
-6.52385749630904e-06
-3.33230903467505e-05
-1.93521712452458e-06
-1.5339556108979e-05
-2.02936486606488e-05
-9.32708287538477e-06
-2.08599280199809e-05
-3.32377279832944e-05
-3.31534873046277e-05
-1.61936754239569e-05
-4.91538036641434e-05
-4.40903809886413e-05
-3.52716273310525e-05
-1.71311258380813e-05
-3.64631461946143e-05
-1.31864403695446e-05
-2.08208460386719e-05
-3.58604405053992e-05
-4.23217704325079e-05
-2.04892195408426e-05
-2.47971210207661e-06
-2.56750144914542e-05
-5.77656416948067e-06
-3.42394048461649e-05
-7.06862881403995e-06
-7.58120731338784e-05
-5.09649623059562e-05
-2.59032095353366e-05
-3.89218118080489e-05
-5.81426134108532e-05
-4.01213485375551e-05
-4.39854852947982e-05
-1.57675334638317e-05
-1.94357081231801e-05
-4.16173695077319e-05
-4.20125791709481e-05
-3.31530210203988e-06
-5.26224567726616e-05
-5.02410127332644e-05
-6.81722535043147e-05
-2.63483057670517e-05
1.3486409487394e-06
-3.35402301938461e-05
-4.0016326893858e-05
-1.05225749491252e-05
4.84240935897587e-06
-5.79820524732079e-05
-2.75570647590672e-05
5.1682141161773e-06
-6.42287533700972e-05
-7.93374170650294e-06
-2.57149972702862e-05
-1.60685629279036e-05
-2.60234971142099e-05
-3.59452615399559e-05
-4.46276094968472e-05
-2.43237358188041e-05
-2.9759605667336e-05
-1.80575916075358e-05
-5.114165373323e-05
-5.26386912315485e-05
-4.93244360463012e-05
-4.54482651215974e-05
-3.27001748517797e-05
-1.384869931339e-05
-3.35501097319876e-05
-5.06549384198416e-05
-3.9916550532433e-05
-3.5907157913029e-05
-2.67637948283678e-05
-4.39251471316716e-05
-3.23946304433311e-05
-2.70014595772262e-05
-3.39525806541933e-05
-3.92577955958775e-06
-2.84425234509761e-05
-2.21033626901169e-05
-9.50795944032525e-06
-3.59622716378508e-05
-3.49699196634043e-05
-5.24151910890012e-05
-2.47547867640518e-05
-6.79319109255674e-07
-4.67303525539935e-05
-2.15332494492619e-05
-3.8108237139079e-05
-3.23590531047558e-05
-3.38716259844615e-05
-1.02564778695707e-05
-5.48581049862328e-05
-2.30993130003746e-05
-3.79104591410822e-05
-3.26972350119805e-05
-3.4179643424179e-05
-2.95785571436962e-05
-4.39496299736686e-05
-2.45072723685575e-05
-4.55947589334785e-05
-3.44958313196097e-05
-4.61364986823737e-05
-4.61365281693857e-05
-8.9974130247993e-06
-3.82723393061516e-05
-3.01255365447593e-05
-5.36036602692082e-05
-5.34321146151721e-05
-3.42053827519746e-05
-3.51372946673749e-05
-3.14691145336574e-05
-8.47207370262862e-06
-1.19753154545646e-05
-3.29148341691566e-05
-2.95223380200274e-05
-4.09568958795211e-05
-3.94279769404355e-05
-2.21651590337529e-05
-2.78451828805678e-05
-3.009529020145e-05
-5.01042992793571e-05
-2.71561164711196e-05
-3.03185679682882e-05
-1.29447463940279e-05
-2.07899404173462e-05
-1.93130287182356e-05
-4.35856460340111e-05
-2.97501201881973e-05
-5.05031791479142e-05
-4.07527525851796e-05
-3.34218153500305e-05
-2.68143510140861e-05
-2.4921898390391e-05
-6.18997058075478e-05
-2.07503394994547e-05
-3.87442491548699e-05
-1.70441592661634e-05
-3.2019174633327e-05
1.14446424129705e-05
-2.43316850646503e-05
-1.52137776141773e-05
-4.45531903363215e-05
-1.88362061473527e-05
-6.0322041177049e-05
-1.0182547520116e-05
-5.80913349992095e-05
-3.02234815443999e-05
-1.93341448205062e-06
-1.77932746193519e-05
-5.1570039052151e-05
-5.21562210580612e-05
-1.42476013981304e-05
-2.01108174951338e-05
-1.53090752747533e-05
-4.61329975530471e-05
-1.42439884032525e-05
-1.40593427526947e-05
-2.40226095743597e-05
-3.32349586721471e-05
-4.15874080970986e-05
-3.39669870648244e-05
-2.44765369181245e-05
-5.55180477341157e-05
-4.4919361726437e-05
-1.27905183592848e-05
-5.16900006335677e-05
-5.55235846551278e-05
-2.2338896460855e-05
-3.66090551121961e-05
-1.4860584818941e-05
-1.2713005014276e-05
-8.47460039743234e-06
-6.73448286299822e-05
-3.00629605769528e-05
-2.36386999134252e-05
-6.59511577438711e-05
-5.42783251027182e-05
-2.26410563129548e-05
-3.72942942075947e-05
-4.67716353625963e-05
-3.80740133885967e-05
-3.43116498872973e-05
-1.98617686729331e-05
-4.75427172853061e-05
-1.46176702939198e-05
-1.35736971931865e-05
-3.55527456792662e-05
-3.78989866703809e-05
-5.55240371770793e-05
-4.36460307398404e-05
-3.00596219624482e-05
-3.35384113162703e-05
-5.00527468781741e-05
-1.96526641053649e-05
-2.29316273319372e-05
-3.31973325710366e-05
-5.69030401735737e-05
-1.66868309388796e-05
-6.53483186883382e-05
-4.89602818205549e-05
-1.65073328876752e-05
-5.07126480941459e-05
-1.36536423276752e-05
-4.3569868863288e-05
-3.37380106428553e-05
-5.51747658062171e-05
-7.90249979954752e-05
-1.60464089442336e-05
-4.3967890271938e-05
-4.55772510534368e-05
-1.72593231979956e-05
-3.389860062486e-05
-3.19853783354837e-05
-1.90680595383207e-05
-2.78221811729297e-05
-2.44310079883984e-05
-4.49437418038879e-05
-4.17863003905624e-05
-1.31395195949695e-05
-2.24480386779325e-05
-1.44023438035321e-05
-2.85397814757466e-05
-3.05043893056633e-05
-3.88657652952585e-05
-3.42825831313842e-05
-7.93513175107955e-08
-3.35744139207353e-05
-1.8044900705422e-05
-3.99000313324887e-05
-7.40319073163461e-06
-3.51700463613693e-05
-1.29396377483001e-05
-1.39721566018343e-05
-1.5497738814464e-05
-3.34768347928679e-05
-7.15178455679768e-06
-2.99619899085516e-05
1.65177537795611e-05
-3.76384122633321e-05
-5.59492965809376e-06
-3.06999470139405e-05
-4.42093433601852e-05
-1.63329501603444e-06
-3.90453760362531e-05
-3.9503985218843e-05
-4.92772782531499e-05
-7.11370248738847e-05
-2.99939419703655e-05
-3.95434709825147e-05
-5.73592973774209e-06
-3.44359390118523e-05
-3.22237235182123e-05
-3.32157226347053e-05
-2.96595170800434e-05
-3.72254872390558e-05
-3.18381956263059e-05
-3.41866651540722e-05
-2.8478563474983e-05
-3.9497361199653e-05
-2.56914807692299e-05
-2.63001042705077e-05
-3.09632124548462e-05
-2.62288081624074e-06
-1.73808825172405e-05
-6.01714589984892e-05
-3.18067910045749e-05
-2.26753353341037e-05
-4.58603895703442e-05
-1.3681491270018e-05
-2.71647734028068e-05
-2.43199277342109e-05
-2.96080132587058e-05
-6.88978453084714e-06
-3.07786562729362e-05
-1.2392482622242e-05
-3.61789296786753e-05
-1.49711535615921e-05
-3.86891223646045e-05
-2.09989448407758e-05
-1.74044988898004e-05
-1.57031661658128e-05
-3.64123252881637e-06
-5.2160223659202e-05
-6.41124073826183e-06
-3.84935280622201e-05
-3.06119054922942e-05
-1.72209093405914e-06
-4.58746274100526e-05
-2.12322872085025e-05
-2.89381470557832e-05
-4.53500029282633e-05
-5.71389880352072e-05
-3.73723279035773e-05
1.14450213359874e-06
-9.31299074148552e-06
-3.48822824893663e-05
-3.67000843895304e-05
-7.4731593838742e-06
-1.8730322297308e-05
-1.56395650417338e-05
-7.41601144471855e-05
-5.68102290428783e-06
-5.5997197822348e-05
-5.59657931367499e-05
-2.39057406454961e-05
-4.2355151545166e-05
-3.33572588155288e-05
-6.4832896522076e-06
-4.48042375124659e-05
-1.19196943944538e-05
-2.33021957548681e-05
-5.58477522160069e-05
-1.60545916048198e-05
-5.22267506360547e-06
-4.51153332732816e-05
-1.31076752951902e-05
-4.49046011116769e-05
-6.79887815854258e-05
-1.98475226535232e-05
-4.00639058289326e-05
-1.67662466609299e-05
-3.22008729531878e-05
-2.0229235918167e-05
-3.78922813081248e-05
-4.26319972218589e-05
-1.84163594231194e-05
-3.29028895308001e-05
-2.23016115810773e-05
-2.43967665294965e-05
-4.11227032190831e-05
-3.90333078156464e-05
-1.82493380852102e-05
-9.34427976614012e-06
-2.92730951894827e-05
-3.17261215300519e-05
-1.85484352839939e-05
-3.18335972481662e-05
-1.24492629748896e-05
-1.76013398253796e-05
-1.8046991844725e-05
-2.37012842924705e-05
-5.26923264902532e-05
-7.05530385148486e-05
-1.30257603607002e-05
-1.58760332476388e-05
8.28283914286209e-06
-4.26786605531665e-05
-1.71436832272455e-06
-1.75430730090611e-05
-5.60411762782363e-05
-2.81679064970206e-05
-1.23477332606032e-06
-2.18932148494296e-05
-4.22339532329014e-05
-1.35108100767327e-05
-3.94802747912456e-05
-4.42249445434888e-05
-2.49149043365426e-05
-2.49366953515911e-05
-2.00616806545238e-05
-2.60403636661741e-05
-5.74958480929594e-05
-5.20723608814566e-05
-5.49263987715058e-05
-2.27926136766813e-05
-3.4341479119857e-05
-3.35313204408508e-05
2.07515775397855e-05
-4.33715449144479e-06
-1.88313435227631e-05
-3.85949806947154e-05
-2.74012056992123e-05
-1.89250103945038e-05
-4.05618695935866e-05
-3.15653132310594e-05
-2.54773860390985e-05
-2.22253471898954e-05
-1.43508290212426e-05
-3.73254654510737e-05
-3.56961475303576e-05
-2.75481614980066e-05
-4.17807857589047e-05
-1.24936497212152e-05
-7.07366946904141e-05
-2.13687861608374e-05
-1.11330667210367e-05
3.21100038290178e-07
-3.08297168964473e-05
-1.68697762227806e-05
-4.22870204037419e-05
-3.58841398140861e-05
-3.31048954402799e-05
-3.16590205783739e-05
-3.13901026265966e-05
7.15600069302166e-06
-2.05821293255758e-05
-6.18725341678074e-05
-3.00641427002404e-05
-7.046970575017e-06
-3.2675671678348e-05
-5.68650216175036e-06
-3.57500141625432e-05
-4.16862963107816e-05
-3.36479223073211e-05
-8.78780732778424e-06
-2.3649287315358e-05
-3.18170961304354e-06
-4.86930833693198e-06
-4.9343484268971e-05
-2.71434648790481e-05
-5.75309234028342e-06
-1.57971595352783e-05
-3.3907144692218e-05
3.17854717610995e-07
-1.57659180727751e-05
-2.02468526277339e-05
-5.78284757180915e-06
-3.07391803037595e-05
-2.61143455315526e-05
-5.42075229800163e-05
-3.6958630874394e-05
-4.56966477566698e-05
-4.32672032624706e-05
-4.77304952625745e-05
-6.253799655776e-05
-5.89399753404552e-06
-4.56556383287672e-05
-1.44935280888895e-05
-4.673269512765e-05
-2.90976231710313e-05
-6.36072874475534e-05
-2.75091488973398e-05
-5.89274919640543e-05
-4.85552110118304e-05
-2.2503494708353e-05
-3.90677826200392e-05
-4.38388217857341e-05
-3.37938169608244e-05
-2.43974647039577e-05
-3.10216032319519e-05
-1.91919293671412e-05
-1.49426505757153e-05
-5.17177871828005e-05
-5.23138869196858e-05
-2.96793313626766e-05
-1.70884270996891e-05
-1.36771246560981e-05
-1.69229603224344e-05
-4.03954970174289e-05
-3.10345800257384e-05
-2.55141941725091e-06
-3.99714280524849e-05
-2.38527330522941e-05
-4.15897054428588e-05
-1.05907561241477e-05
-3.35620637315355e-05
-2.64304423829043e-05
-4.78500812126401e-05
-5.11870228641012e-05
-3.95777474566624e-05
-2.46534885551053e-05
-3.80346663565698e-05
-4.91438900365587e-05
-3.09526267860157e-05
1.35164182638641e-05
-3.41782532934471e-05
-2.20918262872847e-05
-2.17167231757299e-05
-2.13606273414827e-05
-4.85422276820966e-05
-3.84945891068968e-05
-1.57606118599371e-05
-1.02128987242772e-05
-3.30303817906177e-05
-3.9832058535582e-05
-5.05760936442965e-05
-2.51843268185631e-05
-5.88660256883453e-05
-1.27844066906908e-05
-4.41930804728223e-05
-1.32668392651062e-05
-1.00451677037605e-05
-1.52166176349141e-05
-2.93256067676279e-05
-1.94720657236625e-05
-4.78120327766538e-05
-4.37994701216545e-05
-3.75308162779433e-05
-5.92284273733177e-05
-4.67266414145265e-05
-1.70545487411457e-05
-1.03120435984035e-05
-2.02230619758731e-05
-1.259641986267e-05
-4.09831358772518e-05
-5.59466780810486e-05
-4.38081913198708e-05
-4.9597236339008e-05
-3.7210162352139e-05
-1.79074013980412e-05
-2.22109375520483e-05
-4.00778619352101e-05
-4.03816889082973e-05
-2.01044410816543e-05
-1.75240480064946e-05
-5.03425952791606e-05
-3.30679572518289e-05
-2.90013651031907e-05
-2.03311607461042e-05
-6.72534856535751e-05
-4.40987497207156e-05
-1.58337407869786e-05
-2.14672007621676e-05
-1.85388746958856e-05
-4.26288717391585e-05
-1.62744080782741e-05
-2.67964290530702e-05
-5.39473519771912e-05
-2.34686762144472e-07
-4.40048568138827e-05
-3.08799270780206e-05
-3.81728133157162e-05
-3.79911888645101e-06
-2.9455690050539e-05
-3.11444592932734e-05
-2.20782625035073e-05
-6.75382842149101e-05
-7.09000514777229e-05
-2.67355738122339e-05
-4.30448990869339e-05
-1.5474675035882e-05
-4.20154065074557e-05
-2.21503041246003e-05
-4.08482566264115e-05
1.54935484604259e-05
1.68721205097045e-05
-5.05419477037795e-06
-3.33802245702935e-05
-3.0389098168323e-05
-3.30616378839948e-05
-4.13280736708057e-05
-4.16707515230122e-05
-3.14337634388241e-05
-6.74075585091463e-05
-3.4514663435725e-05
-2.02097394976347e-05
-1.37614004058262e-05
-2.94325678133774e-05
-5.64813929694388e-05
-4.20380511769133e-05
-2.70297423508213e-05
5.8037587012519e-06
-1.8815154861848e-05
-9.876162432119e-06
-2.87632976136319e-05
-3.94177016867115e-06
-1.96461951154196e-05
-3.52060013295427e-05
-5.43963039654355e-05
-4.31715540519444e-05
-1.21546352098648e-05
-2.80429796713752e-05
-9.06638808305491e-06
-2.43568531096862e-05
-6.24180943425261e-05
-2.07741697943372e-05
-1.0818353030788e-05
-4.47885211485023e-05
-5.72732004491675e-05
3.59052418730733e-06
-1.15644549899417e-05
-2.89754556019886e-05
-4.72853407330256e-05
-3.15227764472267e-05
-2.77288317946159e-05
-3.56268437718765e-05
-3.84434531253633e-05
-3.13767823572377e-05
4.10799045919211e-07
-3.32039201351068e-06
-2.37309555252732e-05
-5.69223772005069e-06
-3.83420824705402e-05
-1.97183631103859e-05
-1.12005878660075e-05
-5.31234218653532e-06
-3.32010032221737e-05
-2.25275902082033e-05
-2.31996586193958e-05
-4.64969203515792e-05
-3.69338347300229e-05
-5.73458051745037e-06
-2.42097375051515e-05
-5.74851577775357e-05
-2.02908032490274e-05
1.96083498453809e-06
-2.18075751449063e-05
-2.96176837794151e-05
-3.85802997696062e-05
-1.18302647607267e-05
-9.30134828825323e-07
-5.43771829933249e-05
-2.21061071695765e-05
-2.6645523940979e-05
1.04425538869598e-05
-5.56790724343476e-05
-5.33514355553307e-05
-2.63795683091908e-05
-1.30040171570245e-05
-5.79146791664004e-05
-2.42849818261727e-05
-3.99130485224873e-05
-4.33817023726135e-05
-2.66625392984549e-05
-5.42711817917491e-05
-2.23555449281998e-05
-1.61216534021478e-05
-4.72562686954015e-05
-3.18580010834389e-05
2.26828409962127e-05
-3.51537396115855e-05
-3.65691851497004e-05
-7.70096849581288e-06
-3.67947885436458e-05
-3.8963913294907e-05
-5.87281862849611e-05
-2.87426083116014e-05
-3.35742662824025e-05
-3.80102941887517e-05
-1.76066116795638e-05
-5.2007839470164e-06
-3.7972083836221e-05
-4.84825415399195e-05
1.88785708731359e-05
-1.83045888759451e-05
-3.59135400795815e-05
-2.34602428657382e-05
-2.09955427226367e-05
-1.55716225669036e-05
-2.74505838874194e-05
-2.3867501338418e-05
-8.86646032996188e-06
-3.79430645590317e-05
-4.29008853712366e-05
-3.36969612435975e-05
-6.18580978575194e-05
-8.06856999423946e-06
-5.07195010057728e-05
-2.39185709116538e-05
-2.45185128558029e-05
-1.91623973867149e-05
-2.46162816157938e-05
-1.67341918624534e-05
-3.29848824929602e-05
-2.22977094059948e-05
-4.14942273246045e-05
-2.89009469818121e-05
-2.99006691907645e-05
1.04998589557217e-05
-3.28490849416944e-05
-3.74459776032395e-05
-3.26159826845607e-05
-3.28463938130709e-06
-1.09698144904691e-05
-3.41321302211757e-05
-4.32159754022486e-05
-4.02457527602717e-05
-1.67374692337739e-05
-4.47639086601011e-05
-1.55525069225225e-05
-2.9620540802564e-05
-3.46487503243244e-05
-2.1388350578131e-05
-2.12291571430936e-05
-2.4094257440351e-05
-1.53797787553273e-05
-3.15831844569514e-05
-2.61237524529933e-05
-2.49657425476258e-05
-3.27606430237436e-05
-4.17760924683235e-05
-1.19161115801638e-05
-1.15281171286726e-05
-4.84633039808686e-05
-7.54582120400027e-06
-1.46325913345251e-05
-4.40022623580795e-05
-3.44005804187795e-05
-3.27425963334811e-05
-3.0553116787257e-05
-3.0746339176624e-05
-2.69258269064366e-05
-1.21017273051329e-05
-4.36007828304836e-05
-5.01584392793716e-05
-1.59607823131571e-05
-2.36724085499423e-05
-3.51789041956821e-05
-2.59596993560982e-05
-1.57257094321771e-05
-1.18217212273566e-05
-2.59655370658975e-05
-1.76831816175698e-05
7.27043741106072e-07
-3.3139168485181e-05
5.54683890167259e-06
-3.57557401218548e-05
-4.10430145262167e-06
-2.81431359835368e-05
-1.64676931845669e-05
-3.808556727664e-05
-1.71993979296318e-05
-2.66836033821373e-05
-2.93716291232836e-05
2.29747722015212e-06
-3.8426692355943e-05
-4.0818425383456e-05
-6.08751277892433e-06
-1.78483681102491e-05
-2.61833232782962e-05
-1.76118406865976e-05
-2.4723681796472e-05
1.60653244666023e-05
-1.46337161980483e-05
-1.17600400989392e-05
-1.06116303050725e-05
-8.40913050420335e-06
-2.87636263308139e-05
-1.58070274788985e-05
-3.35013819902572e-05
-5.60796020726319e-05
-5.50253188305555e-05
-4.07528311901758e-05
-1.67159175260861e-05
-7.2327260302286e-05
-3.87435125106997e-05
-5.33731678893853e-05
-4.75328195451416e-05
-1.71388123636456e-05
-3.97237677013137e-05
-2.11475434600306e-05
-2.38405042976553e-05
-2.48892340054308e-05
-1.41847775347039e-05
3.74106165418933e-06
-3.20490188595474e-06
-3.45368013111331e-05
-1.3986198300985e-05
-3.98670304368002e-05
-5.4556745406277e-05
-4.35057835057016e-06
-5.25617831023855e-05
-2.85535951264299e-05
-3.86855699422393e-05
-4.43661004591339e-05
-3.94331903469088e-05
-1.82430839985998e-05
-3.3601073853704e-05
-2.76060087966084e-05
-5.33941669081698e-05
-2.17595212878235e-05
1.21013467890243e-05
-3.63513081852602e-05
-4.41687300363816e-05
-1.79484319563499e-05
-3.14937514839921e-05
-3.88456935934318e-05
-2.41787502741829e-05
-5.0028949896779e-05
-1.73969214935678e-05
-1.17051140224578e-05
-3.0897084002451e-05
-2.05187961037494e-05
-4.98264026897412e-05
-2.36959627899835e-05
-3.00602407047688e-05
-3.2161655059519e-05
-2.04889994580546e-05
-2.9188934013278e-05
-3.03111466565213e-05
-3.30084223260513e-05
-1.44883204517999e-05
-2.75057928293016e-05
-3.76946269996374e-05
-2.30312127111404e-05
-2.26996603669867e-05
-1.308449877651e-05
-2.58210556656414e-06
-1.85908264361941e-05
-8.24919623769487e-07
-1.9634418719754e-05
-3.20423975353117e-05
-1.97194598303822e-05
-4.21460510919352e-05
-2.54395327711844e-05
-6.59466257617724e-05
-2.11039436261644e-05
-3.86151198439364e-05
-2.2890817630693e-05
-4.9830102739545e-05
-2.70344716083476e-05
-1.68401302945218e-05
2.18432518856888e-08
-4.08341165770791e-05
-1.81534470515197e-05
-3.01457438003321e-05
-3.03976278042507e-05
-5.3487216648694e-05
-3.62437337585398e-05
-1.88166282312596e-05
-3.68174758914897e-05
-5.5435612268572e-06
-3.11828891435785e-05
-5.03122350227147e-05
-1.03960752034098e-05
-3.6016437224932e-06
-3.36622726712304e-05
-4.91213851188639e-05
-3.37199072713842e-05
-4.12539221330102e-05
-1.57366255993741e-05
-5.83666354581155e-05
-3.50929128462396e-05
-4.56846835620373e-05
-1.07102607151175e-05
-3.77688282778785e-05
-3.29069602466853e-05
-2.52972255405538e-05
-4.155770877993e-05
-2.76373963430566e-05
-4.16601448411236e-05
-2.1632592581492e-06
-3.53160421104046e-05
-3.18145380209619e-05
-6.23650728908161e-05
-1.63066883507006e-05
-4.85770202939936e-05
-2.17703258636726e-05
-3.31786473121805e-05
-1.43718624311765e-05
-4.12392245477574e-05
-1.11587289521027e-05
-2.5521759373323e-05
-2.50421482687375e-05
-2.74604359156316e-05
-6.35288231372152e-06
-2.16779920401044e-05
-9.22928239147583e-06
-1.27571985410526e-05
2.56827690469368e-06
-1.70462582193688e-05
-3.97964419914094e-05
-6.6477162264127e-05
-5.10698439041134e-05
-5.23264931384202e-06
9.90102762115907e-07
-1.83251900887233e-05
-1.58637646847543e-05
-2.46146646026819e-05
-5.35894289067227e-05
-3.27050195606193e-05
-4.71418236513132e-05
-5.57024837445917e-05
-2.87393207777772e-05
2.70995621524967e-06
-2.92255137671321e-05
-5.81989461764219e-05
-2.20588810317863e-05
-3.04742175367686e-05
-3.39844596113324e-05
-6.10649753249405e-06
-1.1381214231095e-05
-3.457144862034e-05
-3.80374546000397e-05
-2.29452321197874e-05
-5.59442636103075e-05
-4.74529718718765e-05
-4.51134488804456e-05
-1.93162081388842e-06
-3.16075140802936e-05
-5.02301131464449e-05
-1.34793032024679e-05
-1.14732884398331e-05
-6.0112576207858e-05
-3.78286773774258e-05
-2.6276405280221e-05
-2.33338473604144e-05
-4.30180133544678e-06
-4.60186104581617e-05
-4.33351156402969e-05
-5.56057763687897e-06
-3.98563574627132e-05
-5.0289578943335e-05
-1.40646898129219e-05
-4.47483833246667e-05
-4.38865535793732e-05
-3.78735378030957e-05
-1.20267063129872e-05
-3.9068293667424e-05
-2.30376150335935e-05
-6.03209057832955e-05
-3.93232665955707e-05
-5.17025822671156e-05
1.33922539572233e-05
-4.25739733372489e-05
-4.97113613952894e-05
-6.12296933764295e-05
-3.99459112429001e-05
-1.78688307815987e-05
-2.99623060452885e-05
-3.03798426474379e-05
-1.04611062341088e-05
-2.16938697327269e-05
-4.52327527447534e-05
-3.25510189312252e-05
-6.00186428224731e-05
-5.90502431996911e-05
-2.70960794004151e-05
-1.04289232434509e-05
-6.53436797790129e-06
-3.14241041049542e-05
-3.42220934425448e-05
-4.56498344852985e-05
-2.34563605593671e-05
-3.09323704973481e-05
-2.37711238363079e-05
-4.34042605426976e-05
-2.27872291962135e-05
-2.68664196278635e-05
-3.30700900533333e-05
-2.95711845716669e-05
-2.0362821318536e-05
-1.42222624218166e-05
-5.1331471623594e-05
-3.35532332948433e-05
-2.51765616635229e-05
-1.98694049864237e-05
-6.89618952015876e-06
-1.70887939251899e-05
-3.51535198755039e-05
-4.95890450718342e-05
-2.65429878569777e-05
-2.338128343332e-05
-1.13729007935429e-05
-5.94133676620608e-05
-2.42421349918156e-05
-4.36062569932288e-05
-2.74830356650139e-05
-3.73233513442186e-05
-6.3370630303771e-05
-6.39372714138552e-06
-2.81552380940049e-05
-2.55700062553387e-05
-4.13762884313552e-06
-3.5340172795126e-05
-1.95825937783678e-05
-2.7793857681232e-05
-3.56143229270875e-05
-3.1191311107641e-05
-1.72953398912642e-05
-3.16505049482332e-05
-2.91206111758034e-05
-4.06403823080169e-05
-6.52507188279924e-07
-3.91033688372282e-05
-1.43333567801137e-05
-2.99416204322934e-05
-2.65714037982677e-06
-1.75039312779503e-05
-4.13560151124738e-05
8.13965995491409e-07
-5.3140045027106e-05
-3.95327070733034e-05
-5.5326383196562e-05
1.29667606854514e-06
-1.53530260003881e-05
-3.57391586063024e-05
-2.30451583699289e-05
-4.13898843675145e-05
-2.80557249788395e-05
-2.92171647106959e-05
-5.05342937702899e-05
3.50381077003886e-06
-2.76948996673369e-05
-4.53758746643966e-05
-2.50264120075454e-05
-5.11821803284349e-05
-3.64383868890181e-05
-4.83194864136154e-05
-3.05657554690861e-05
-2.29918573068207e-05
-3.04264271225489e-05
-3.48909729284727e-05
-4.88495987940381e-05
7.66743829660095e-06
-1.86783835728159e-05
-3.8292081383053e-05
-4.39507521363577e-05
-3.5289304374811e-05
-3.98062226884606e-05
-3.33194995019174e-05
-1.03663805497639e-05
-1.49628311588555e-05
-4.1290933277352e-05
-6.24234703982661e-05
-3.62698508688367e-05
-3.84247573146755e-05
-3.00021535247114e-05
-5.29683884109656e-05
-5.89159239477768e-05
-3.60099802472407e-05
-3.02324608643839e-05
-5.42850438115157e-05
-2.07895981881984e-05
-2.94556693615148e-05
3.39235702715829e-06
-3.5329134286358e-05
-2.7228102139021e-05
-2.55211977984635e-05
-2.71018917607255e-05
-2.04763506340964e-05
-2.48359784861323e-05
-5.51249707374658e-05
-4.23138957804895e-05
-1.9984157770745e-05
-3.93685020892836e-05
8.52901547914457e-06
-3.27921746797764e-05
-3.32796035553392e-05
-2.6092448293435e-05
-2.67647646279939e-05
-5.65985963233858e-05
-3.55966882900426e-05
-3.00023599977735e-05
-6.35627557092506e-06
-1.90763163534924e-05
-2.23066011507479e-05
-3.29089846632455e-05
-1.7570466808028e-05
-3.93649979153751e-05
-6.48925450010988e-05
-5.43992825168869e-05
-1.84960013883541e-05
-5.78521700284513e-06
-5.07876955354298e-05
-2.32473561999264e-05
-2.22593720920069e-05
-1.59904631254159e-07
-3.00772951266655e-05
-2.70157594734902e-05
-4.80740657983698e-05
-2.17146074518087e-05
-2.59587540125851e-05
-4.62579562156292e-05
-1.85323518157722e-05
-5.22628274554063e-05
-6.41875870969471e-05
-4.01589922493562e-05
-3.97957701729259e-05
-4.40822549172022e-05
-4.49490061388912e-05
-2.74162722110135e-05
-1.10932103983479e-05
-1.64595730131906e-05
-4.91377052387673e-05
-2.51756037795142e-05
-5.3374927811141e-05
-4.50408395016962e-05
-2.37336823737878e-05
-1.74765344153284e-05
-4.57918411041279e-05
-1.26559114474036e-05
-3.0101514186115e-05
-5.28177114700891e-05
-2.91852267477603e-05
-2.93523666382454e-05
-2.44982678349757e-05
-3.36346612728973e-05
-9.35486705500033e-05
-4.21397773727612e-05
-3.77651679152983e-05
-3.15744701543487e-05
-3.07529592280882e-05
-3.48486722253539e-05
-2.02989330437496e-05
-3.42354500795779e-05
1.73081098221916e-06
-8.84143427432234e-06
-1.56323122925974e-05
-2.95785225850106e-05
-2.01749119229452e-05
-2.95387135594708e-05
-2.55866896762413e-05
-2.07852919380726e-05
-4.50522400217663e-05
2.51043550016997e-06
-2.80477113776774e-05
-3.37089350965138e-05
-3.64217055532263e-05
-1.26135557712303e-05
-4.87429545827039e-05
-4.43589125521396e-05
-3.24189035618356e-05
-1.49262267936979e-05
-3.49968818147896e-05
-1.00375493013924e-05
-3.53435504615849e-05
-3.68869222233402e-05
-5.92227912151994e-05
-1.39046831575094e-05
-4.69866150879499e-07
-3.88281347666023e-05
-3.821911066151e-05
-1.93439544838547e-05
-1.48206961448454e-05
-1.38956751576136e-05
-3.65380710203551e-05
-4.28757392313597e-06
-4.31316188130282e-05
-3.23392083753813e-05
-3.15011165078524e-05
-4.95281591297352e-05
-1.82890835241937e-05
-8.5389625918633e-06
-1.89946031328916e-05
-3.08563142677596e-05
-2.50698367018042e-05
-2.01666075555299e-05
-2.03727036979168e-05
-3.90434876528933e-05
-9.61093570224421e-06
-1.3762649890156e-05
-3.99569914432755e-05
-2.20062984257882e-05
-3.11766212349825e-05
-1.5929507507641e-05
-2.40392441220825e-05
-4.45451094967266e-05
-3.22655799644882e-05
-4.87465989274002e-05
-2.50557398578215e-05
-2.84762739020272e-05
-3.01261059101038e-05
-1.11230791177415e-05
-2.02832803712336e-05
-3.37911783589621e-05
-8.23338834875874e-06
-2.17340002977812e-05
-4.36494444211406e-05
-2.55479585178045e-05
-2.76680400154595e-05
2.25170814270628e-06
-4.20082176771309e-05
-3.77200965295968e-05
-3.12142995239353e-05
-2.17302650947122e-05
-3.81431807810486e-05
-4.55403178732022e-05
-3.57958213725714e-05
-5.84710957552875e-05
-3.95487876709172e-05
-5.69568463729569e-05
-3.31532313414145e-05
-4.12585297781541e-05
-3.71406427023977e-05
-3.69171708903058e-05
-1.99504355103654e-05
-6.85766637952253e-06
-4.54321063496146e-05
-5.99410999681795e-05
-5.88694466825666e-05
-1.95073675246506e-05
-2.57905336747704e-05
-1.20181004128137e-05
-3.38840174337805e-05
-5.10601914509662e-05
-1.53588273470015e-05
-1.55129559404195e-05
-4.632404290378e-05
-3.55535253139796e-05
1.13869408430619e-05
-3.11602605757758e-05
-4.39935899433676e-05
-2.72207532860612e-05
-2.36769964993107e-05
-5.02380171341955e-05
-5.75982075098434e-05
-1.33806787753592e-06
-7.35981534889182e-06
-5.07411904309859e-05
-2.19180349520665e-05
-2.2506071028882e-05
-2.72337393004985e-05
-8.27815914552261e-06
-1.56197581574168e-05
-1.68078932841787e-05
-2.1330598720928e-05
-1.94771916945738e-05
-2.42561336840621e-05
-3.88298246080489e-05
-5.52590080802021e-05
-4.97311636176164e-05
-1.6226396451684e-05
-2.58989927473609e-05
-1.30518146840577e-05
3.92228855836413e-06
-4.36183380075967e-05
-4.62207024847043e-05
-4.98691167180578e-05
-2.18720249270568e-05
-2.5670110646164e-05
-3.38194141111248e-05
-1.89978575839328e-05
-4.98302568892327e-05
-3.94398052901989e-05
-3.01507935522122e-06
-3.96972019886335e-05
-3.53487197496347e-05
-1.75542141667964e-05
-8.10049343568898e-07
-5.47851746273134e-05
-5.26106499159602e-05
-6.05825858468189e-05
-2.24656153958597e-05
1.48260527325119e-05
-3.62771620693357e-05
-1.44197711091481e-05
-2.96323186329681e-05
9.55981116217403e-07
-2.84699501588392e-05
-3.86382745448e-05
-2.28941018672166e-05
-5.08521043614009e-05
-2.79146923175349e-05
-1.76276574720649e-05
-1.56584978178879e-05
-4.81006384073895e-05
-3.4437374869864e-05
-4.39433532203961e-05
-4.93291545528438e-05
-2.3739119100363e-05
-4.5360379161347e-06
-1.17659523219452e-05
-2.54469096623013e-05
-2.76886210008106e-05
-2.61390722633733e-05
-2.83663165146672e-05
-4.1920833348016e-05
-4.34242558921287e-05
-4.87803993123172e-05
-4.39095025554245e-05
-2.15139028985663e-05
-4.98678635283632e-05
-3.07866962953278e-05
-1.85654059329667e-05
-4.444854203594e-05
-2.12443014157066e-05
-2.54448750462053e-05
-6.25030446881193e-06
-1.93572546953947e-05
-5.58142806431207e-06
-2.8491212326993e-05
-7.54720778843217e-06
-4.57796673681926e-05
-4.61800766999144e-05
-2.45277265883232e-05
-3.38602653907397e-05
-2.88524194791351e-05
-5.1081472116385e-05
-3.675990848375e-05
-5.47500509755432e-05
-4.40649565177995e-05
-1.95574240343289e-05
-3.31701806003896e-05
-1.09655964024601e-05
-6.69033380527714e-05
-1.32539091735913e-05
-3.72398963048695e-05
-1.6773032912135e-05
-3.47400385657817e-05
-2.47393981918363e-05
-4.0715721043677e-05
-3.2233306062536e-05
2.3707761823105e-05
-3.50263003036073e-05
1.16624987774019e-06
-4.66896896712036e-05
-3.17653252828257e-05
-2.62694788765116e-06
-5.81120055068783e-05
-2.48800954134376e-05
-2.23207019560679e-05
-2.2731977091004e-05
-2.14195309696652e-05
-1.33718447420896e-05
-4.32379040179653e-05
-1.97412225567175e-05
-1.62144412477683e-05
-2.18912769154035e-05
-5.1086954871127e-05
-1.52091630527508e-05
-2.15838701538592e-05
-3.80766096206591e-05
-4.12374150121638e-05
-1.79201258183141e-05
-4.32622064403506e-06
-2.81792434469108e-05
-4.87357943390989e-05
-2.12227206886219e-05
-3.48440919052505e-05
-1.14748957272074e-05
-3.39834727833929e-05
-1.92210307056824e-05
-2.52888561500995e-05
-4.44149579029911e-05
-5.73733530079846e-05
-1.34484453260659e-05
2.62822324311869e-05
-2.19348436479596e-05
-1.33882316189763e-05
-2.1389934137757e-05
-1.9460716065359e-05
-2.42643217071532e-05
-3.14189928692834e-05
-1.76924855082838e-05
-2.61606941600817e-05
-5.1182095978985e-05
-4.03869948765718e-05
-3.75757860871403e-05
-3.24818605753821e-05
-2.09202063322805e-05
-2.79345860719832e-05
-2.54971416409241e-05
-3.65490670511674e-05
5.90416440188268e-06
-3.60545362737879e-06
-9.18469953321277e-06
-3.08522777771851e-05
-5.95029761747915e-05
-3.75692228584879e-05
-3.35552807811108e-05
-3.75220012404656e-05
-4.67579402994735e-06
-4.3174153606867e-06
-4.64705332235597e-06
-9.47858391167925e-06
-2.20047275750431e-05
-2.02744287992611e-05
-1.21305740721661e-05
-2.1221968872362e-05
-3.37183313397652e-06
-5.73767755377503e-05
-2.99416511817169e-05
-3.425957711101e-05
-4.59507659549307e-05
-2.3322580250249e-05
-3.29336415067805e-05
-1.73117477565178e-05
-8.12103212006129e-06
-5.06568444833683e-05
-4.53955729064174e-05
-2.12472148801115e-05
-2.20446530698588e-05
2.95825290777206e-06
-5.57140081405997e-05
-3.88793391817506e-05
5.6445686890008e-06
-1.62147660759768e-05
-6.40278038119591e-05
-2.80796722384277e-05
-5.9914269300558e-05
-2.06504205954592e-05
-4.43123155252366e-05
-2.31962553400758e-05
-2.31334228953229e-05
-3.86240035153922e-05
-4.46465852240793e-05
-4.91648255994576e-05
-2.11699782052264e-05
-2.85413858539117e-05
-1.16238147108202e-05
-2.17100344949405e-05
-5.68079520442408e-05
-3.00020016950412e-05
-4.21033556112106e-05
-4.16202337162069e-05
-4.32530564557709e-05
-2.05600091077415e-05
-5.47198884326845e-05
-3.1322601738373e-05
-3.96195826012329e-05
-3.40646974492351e-05
-3.59086678827361e-05
-2.26389063950479e-05
7.71376048357466e-06
-3.6997026705801e-05
-2.30515989954489e-05
-1.55549927260231e-05
-3.85336410321329e-05
-6.34193006566633e-06
-4.06877485700773e-05
-3.1717077281955e-05
-3.08775834592616e-05
-2.88245988345555e-05
-2.44277796353105e-05
-3.92222262428847e-05
-2.28499225820991e-05
2.78215353048213e-06
-3.82286275563864e-06
-1.83455601976891e-05
-5.2849027063454e-05
-3.80210856892043e-06
-2.41127161824899e-05
4.08437931026057e-06
-4.37649329169314e-05
-2.40848607817029e-05
-2.95013058513604e-05
-1.94930738669636e-05
-4.30617239254521e-05
1.71297639938015e-05
-3.40715748746849e-05
-4.24625410210861e-05
-3.34647766255051e-05
-2.84565952172887e-05
-4.85298734302908e-05
-2.25028943179333e-05
-2.42216142601771e-06
-5.66714645817888e-05
-1.51029043619683e-05
1.87512711245458e-05
-2.41403523093412e-05
-3.07247678622326e-05
-3.52519165801849e-05
-1.53533944073324e-05
-1.5515909296653e-05
-2.58634925085404e-05
-1.14931785605896e-05
-1.37127496547403e-05
-5.39621268742596e-05
-2.39594364582803e-05
-5.50764127866038e-05
-7.38862741549762e-06
-3.77330451287211e-05
-1.27176257121513e-05
-8.56388969180976e-06
-4.88833024087842e-05
-3.18718685417324e-05
-1.25094099890435e-05
-3.85946312695161e-05
-3.73804666282226e-07
-4.92046847814601e-05
-4.86523410874095e-05
-3.63906132826696e-05
-2.93392899329208e-05
-1.15019230658671e-05
-2.38767544465293e-05
2.44351235168467e-06
-1.55015181378403e-05
-3.35301928202698e-05
-2.47637889597439e-05
-2.50836526774868e-05
-1.77310288219935e-05
-1.6790508825524e-05
-9.88260173766711e-06
-1.36561300946996e-05
-3.09669080147572e-05
-4.68989446218974e-05
-1.74168998677246e-05
-1.72397222157205e-05
-1.95704664572421e-05
-4.71481618795622e-05
-4.30601475541332e-05
-1.83486496848439e-05
-3.92856482714157e-05
-1.91851464793079e-05
-4.43398252925761e-05
-5.96531414165279e-05
-3.06548880076416e-05
-2.47395137967467e-05
-5.15103496801791e-05
-3.90055032325467e-05
-2.79929672243698e-05
-4.76911225741548e-05
-4.325913769155e-05
-1.59328620914322e-05
-3.32129114510625e-05
-5.71741514216654e-05
3.66098732675758e-07
-2.18416731458239e-05
-2.68203226203046e-05
-1.61278159488636e-05
-4.24579123485407e-05
-2.12312269943336e-05
-2.55214112003704e-05
-4.81926107091588e-06
-3.8489412978982e-05
-2.35945336068244e-05
-8.14219232164793e-06
-5.86169691974083e-05
-4.47501858012319e-05
-3.57503513856457e-05
-1.76815386750541e-05
-4.82098244160269e-05
-9.28721258150439e-06
-3.84119290423024e-05
-2.61676672477299e-05
-3.05977329410611e-05
-4.12177017983023e-05
-1.59028274530474e-05
-4.57393663046033e-05
-4.38732388125414e-05
-2.93134911503277e-05
-3.5414320122545e-05
-1.68798063499853e-05
-2.89928322513695e-05
-4.93878655291792e-06
-2.09261158441689e-05
-2.21673732021334e-05
-1.45363163853674e-05
-2.03629750445027e-05
-1.39762158922215e-05
-3.09539630538942e-05
-2.7528287437366e-05
-3.24501814926559e-05
-1.47469257765259e-05
-4.2038944730407e-05
-3.18701564194343e-05
-2.01604997420331e-05
-3.70552256899422e-05
-3.76421365409606e-05
-3.92356816872047e-05
-1.94913365448974e-05
-3.35678969502277e-05
-6.30215865303333e-05
-3.50598154936286e-05
-7.77190866522907e-05
-4.250246808613e-05
-5.94974288030599e-05
-5.52079587462203e-05
1.16746529776468e-06
-2.84557279588444e-05
5.07130902577749e-06
-1.4826787581536e-05
-3.41251230001081e-05
-1.86793042295085e-05
-5.48607280106346e-05
-1.7070031585663e-05
-2.12391436385347e-05
-3.21950552380454e-05
-1.06004236536453e-05
-3.99328431043895e-05
-1.65170190015102e-05
-3.25810086535378e-05
-3.37208374787846e-05
-2.1136110323077e-05
-4.11875688691857e-05
-3.08214685357321e-05
-2.76641128511102e-05
-3.05810157354599e-05
-4.8796349087112e-05
-3.08383022887395e-05
-4.56288601060608e-06
-3.20835724630808e-05
-2.03776468424922e-05
-3.35790701185555e-05
-1.56445543706876e-05
-3.33432425868729e-05
-5.63521898507867e-05
-3.09601817739771e-05
-2.23287510218205e-05
-2.40472133657137e-05
-8.12830535265382e-06
-3.88673126170346e-05
-3.16197335293438e-05
-3.71737523566283e-05
-3.17079339846824e-05
-3.21238656095993e-05
-6.9356289340757e-05
-1.7614820482109e-05
-4.51319208353323e-05
-1.68669532061954e-05
-2.09341309059845e-05
-3.03337365817808e-05
-1.35386241884518e-05
-2.36829654383467e-05
-4.42230889591887e-05
-1.34602238726087e-05
-1.66050372800358e-05
-2.41124028198717e-05
3.86168840141674e-06
-3.12235681255084e-05
-3.29206975422032e-05
-3.69455611773729e-05
-4.50221439314239e-05
-2.189603461434e-05
-2.10832330153989e-05
-4.03495490418784e-05
-1.31932688849866e-05
-5.53246645744784e-06
-5.36353237961395e-05
-2.64102908282041e-05
-1.84377623369488e-05
-5.00461579321552e-05
-7.22891751836796e-06
-3.6557439870939e-05
-4.5980100481176e-05
-1.38473899025239e-05
-3.4788262375514e-05
-4.55684535246217e-05
-4.47377749395281e-05
-6.06392204527671e-06
-3.07250550811244e-05
-1.45345891666166e-05
-1.90155197763811e-05
-3.36654620731148e-05
-1.97099327851642e-05
-1.00529662307105e-05
-3.00671405243814e-05
-2.55799787813916e-05
-3.4862835718671e-05
-1.72878009708599e-05
-1.15904649591053e-05
-3.42586961228484e-05
-5.57155975630728e-05
-2.86490970453181e-05
-2.58200435911241e-05
-1.88662294821816e-05
-6.28095884156987e-05
-1.99231873081614e-05
-3.57280628676974e-05
-1.89816605367708e-05
-5.15849426555318e-05
-1.23441063210575e-05
-3.0452391565611e-05
-2.80472364994877e-05
-4.87742491005879e-06
-2.66308948447975e-05
-2.35087828865111e-05
-1.84115048264818e-05
-4.67724397754438e-05
-4.36205173816477e-06
-3.75673899433268e-05
-1.41452989516633e-05
-3.40008872810649e-05
-4.49953540169095e-05
-2.41464129118092e-06
-6.46798126339457e-05
-4.88482921160164e-05
-2.54331741353355e-05
-3.12989191510563e-05
-2.7042970001233e-05
-3.49609153157437e-05
-2.83189488866459e-05
-1.87370315754576e-05
-3.62893708320616e-05
-3.09308019519761e-05
3.30155813721541e-05
-4.36527157424813e-05
-1.49367649546141e-05
4.18471850464659e-06
-4.48631303825549e-05
-2.47955741590628e-05
-3.31091033891222e-05
-5.34662901270479e-05
-3.42260648942025e-05
-2.53135328184544e-05
-1.94273149748552e-05
6.7956885534827e-06
-5.87786446185287e-05
-6.66305075075525e-06
-2.97689117511273e-05
-1.38063350696664e-05
-4.34707243312359e-05
-3.89374853840967e-05
-2.83084454053175e-05
-4.44006107698242e-05
-3.08600563618295e-05
-1.9887038127483e-05
-9.85091907853095e-06
-4.41183564815458e-05
-2.3628643496478e-05
-3.94048791052633e-05
-1.82490069266472e-05
-1.12208239707161e-06
-2.42509476797188e-05
-4.26720551703037e-06
-3.94304573542118e-05
-3.47828472927365e-05
-3.00686273581247e-05
-3.99487954773492e-05
-1.33943672657473e-05
-4.19067262160392e-05
-3.3037312695193e-05
-4.27681338431656e-05
-4.63767303992987e-05
-3.49459224005907e-05
-6.06222969013348e-05
-5.30126175845758e-05
-3.0282489267457e-05
-5.66906204185123e-05
-3.00859472466377e-05
-3.78160867981237e-05
1.17241611528755e-06
-1.65019706322551e-05
-2.47933899658324e-05
-2.77402736223775e-05
-2.48401845694079e-05
-4.39024715278686e-05
-2.25988649764122e-05
-3.46120696467514e-05
-4.77947304486505e-05
-3.28035341584632e-05
-1.37982763357092e-05
-3.16550793680752e-05
-1.9691141160549e-05
-6.76008711884891e-06
-4.25405523633895e-05
-3.61055315984757e-05
-2.22531986136153e-05
-1.06523360981093e-05
-2.55753864513088e-05
-1.48266224486899e-05
-9.57357521831447e-07
-5.71518519990423e-05
-4.41035005936404e-05
2.83708299697908e-06
-4.44138385254016e-05
-3.68200438927177e-05
-2.44447121820171e-05
-3.68025680659425e-05
-2.47605497773568e-06
-7.24076765254574e-06
-4.57236387910279e-06
-1.55600752251179e-05
-7.24616668498831e-05
-1.55586733575418e-05
-1.19181097319812e-05
-1.92876749499068e-05
-5.24260743688144e-05
-2.11315049012145e-05
-1.27019623153824e-05
-1.182071018078e-05
-3.44452812712636e-05
7.83560710132323e-06
-5.34826985313279e-06
-1.61328977627722e-05
1.65953249038975e-05
-3.48129506697007e-05
-3.48133690592479e-05
-2.59875192336922e-06
-2.68491894641538e-05
-1.87427970845893e-05
-8.80860160019801e-06
-3.24911339633089e-05
-2.7522203372205e-05
-3.93385555058378e-05
-5.04446644426662e-05
-2.71441308909636e-05
-1.72840045425065e-05
-3.41119369828193e-05
-3.54465581504477e-05
-1.37878505842625e-05
-2.74335899547201e-05
-3.71792330761047e-05
1.44217566038108e-06
-4.07546816041313e-05
-4.63022257427501e-06
-2.45499540826446e-05
-2.56308393350218e-05
-4.4926082434368e-05
-3.77897902111815e-05
-1.95430850358522e-05
-2.56965906322446e-05
-2.04029977467685e-05
-5.79532511679661e-05
-1.51519892810451e-05
-5.42489345132067e-05
-4.43023913310133e-05
-2.52512136365627e-05
-1.53257374561071e-05
-1.54774970275401e-05
-2.58177469834221e-05
-4.50812289120277e-05
-4.41319872959406e-05
-1.09793996952591e-05
-3.51786187333252e-05
-5.06780191228271e-05
-4.93341049935767e-06
-8.53349338299714e-06
-2.93038121869825e-05
-2.14363663662399e-05
-5.09350294831929e-05
-1.98616560443291e-05
-1.71306740441287e-05
-1.09933516355773e-05
-3.70018534433999e-05
-5.24720751531546e-05
-2.25052480610436e-05
8.60039452832623e-06
-2.70323665778184e-05
-6.9208766187619e-06
-3.36697945964068e-05
-5.55052046812481e-05
-1.93420156430715e-05
-4.94372572219427e-05
-3.9286357606371e-05
-4.92540395432886e-05
-5.56550030466067e-06
-2.46511280767431e-05
-5.11707279382842e-05
-3.23750376229824e-05
-2.76190019717621e-05
-3.23067395348287e-05
-1.78727866171467e-06
-2.44523952553797e-05
-3.14933619175547e-05
-2.83498752854097e-05
-1.4087478475064e-05
-5.79505007338224e-05
-3.49149718320174e-05
-1.18102481786099e-05
-5.97655208348123e-06
-3.91136459115821e-05
-3.39996462805534e-05
2.94954747245839e-06
-6.04840634176365e-06
-5.34976609313896e-05
-2.78689057025775e-05
-1.67408124745046e-05
-5.25592045271129e-05
-3.86061604830824e-05
-5.9409956242906e-05
-1.72079846929332e-05
-3.9244325670342e-05
-3.74236558920947e-05
-3.40688312577714e-05
-2.9638185137123e-05
-2.83894675636533e-05
-1.69424554057621e-05
-2.10066121864567e-05
-3.55877533109716e-05
-3.5813678242823e-05
-3.08100525242332e-05
-4.61057728217845e-05
-2.14408301546173e-05
-3.37637133731707e-05
-3.03658689347538e-05
-4.773932912892e-05
-2.58972710611235e-05
-2.0814415804884e-05
-4.20587030316822e-05
-4.41061410122015e-05
-3.54639552034143e-05
-2.10339761409349e-05
-3.699807178857e-05
-7.78166967181346e-06
-1.87064519611784e-05
-4.39554973539201e-05
-4.05517721551025e-05
-2.53105234185705e-05
-7.62425057033156e-06
-4.21272136643834e-05
-4.05818826334358e-05
-3.2005927423076e-05
-1.10952453160797e-05
-6.0962083461195e-06
-4.22603863256571e-06
-4.37565905571432e-05
-3.46709913827197e-05
-2.28041208005101e-05
-1.610960020456e-05
-3.15948097162573e-07
-3.49277753635169e-05
-3.86536188662097e-05
-1.86184648135319e-05
-5.03087474704592e-05
-1.57148773683729e-05
-2.34554215010745e-05
-2.26481165951183e-05
-8.21090547251353e-06
-3.48176806524949e-05
-4.19931035640937e-05
-4.74020861118757e-05
-1.9010292212449e-05
1.60687201715091e-06
-2.83816995720369e-05
-3.86661586826782e-05
-9.48628651925926e-06
-3.20613925104708e-05
-4.11616391160206e-05
-3.34742167541276e-06
-3.13658774575081e-05
-3.32431579671825e-05
-2.90996361258728e-05
-1.44083409154941e-05
1.15252935082213e-05
-8.4984851673623e-06
-2.68564981459343e-05
-3.6515933035876e-05
-1.32674495506467e-05
-3.5038625626275e-05
-3.61899357680669e-05
-5.15074694970778e-05
-3.09646557783473e-05
-1.77139088559888e-05
-2.24193222409922e-05
-3.31479669563674e-05
6.69162245632114e-06
-3.5507422183513e-05
-2.65356484318416e-05
-5.0078792984328e-05
1.55749615099484e-06
-3.34698045453936e-05
-4.99640398632566e-05
-3.08043973010213e-05
-2.86732840624885e-05
-3.60775077930525e-05
-4.68816264007393e-05
-1.50833580840443e-05
5.22355803782246e-06
-2.60485675781472e-05
-3.32310171628007e-05
-1.43998633583129e-05
-3.95205663790272e-05
-4.53130072580871e-05
-5.51773853238607e-05
-3.61517715740927e-05
-4.89637878718316e-05
-2.66111522472923e-05
-3.8233495896384e-05
-1.82768828312323e-05
-5.06893042170724e-05
-6.32813804693726e-05
-3.42369293455155e-07
-5.16775200034546e-05
-2.75412976971076e-05
-2.04082482597652e-05
-3.35576185802801e-05
-4.84874631079448e-05
-3.73340918714347e-05
-4.07305767925272e-05
-2.5019086422799e-05
-3.42429280050684e-05
-2.0512126237594e-05
-1.67959253958155e-05
-1.4871001650978e-05
-4.77587174043443e-05
-4.78481735336046e-05
-2.55454863813306e-05
-2.45398578105147e-05
-1.0249604267135e-05
-4.38016866664892e-05
-3.06573008842689e-05
-5.30511564407442e-05
-1.71269574423628e-05
-3.7304998853426e-05
-2.61395687745512e-05
-3.13445197363989e-05
-2.3639958384414e-05
-4.16171077661431e-05
-6.24790972720633e-05
-3.62461467816051e-05
-5.4015288997668e-05
-9.71106898092583e-06
-2.10572094163543e-05
-3.72124857672611e-05
-1.21292843744788e-05
-5.96872608010495e-05
-3.5361626294964e-05
-4.06152407451124e-05
-2.9445263940898e-05
-2.25594215013016e-05
-3.78887394682018e-05
-3.34106711232268e-05
-1.03495064639367e-05
-4.67539724445806e-05
-2.46676064840494e-05
-6.91843799814671e-05
-2.55632717187774e-05
-2.62346970232574e-05
-3.50717866233692e-05
-1.16483372939774e-05
-2.329905950218e-05
-2.13018115594654e-06
-4.46086543859114e-06
-5.25860984141496e-05
-1.64637803249684e-05
-3.89464220984613e-05
-1.61098729705364e-05
-3.48577702109373e-05
-2.44952439070992e-05
-4.90263689597702e-05
-2.97061924765403e-05
-1.19226935707811e-05
-1.8461602806252e-05
-3.0045370907576e-05
-3.98130402646016e-07
-2.49662524053586e-05
-2.7199422962751e-05
-3.62380757748684e-05
-2.96108921265424e-05
-2.87798417204185e-05
-6.23565717403163e-06
-2.41695107001577e-05
-3.48072396300498e-05
-3.07959238659344e-05
-2.46513043377034e-05
-5.19696360131985e-05
-2.53694476889286e-05
-4.87959245620472e-05
-2.98735708137519e-05
-3.25372750452739e-05
-4.21336635436662e-06
-5.64282704862099e-05
-4.40702754297965e-05
-2.00967427055189e-05
-3.34540457347247e-05
-9.66649095233191e-06
-9.66730045449635e-06
-9.08572689511954e-05
-6.21933079852101e-06
-3.96462874290531e-05
-2.14879772280039e-05
-2.52087359026267e-05
-5.29068124856622e-05
-5.25051029481403e-05
-1.51079912605337e-05
-2.26083581501903e-05
-1.2637048670727e-05
-6.03392883429523e-06
-4.36428202915735e-05
-3.11169846440948e-05
-3.35917889130768e-05
-4.47371195731933e-05
-2.87620498069789e-05
-2.1450304915173e-05
-1.45411041715254e-05
7.07205990202546e-06
-2.23146616492874e-05
-2.50304723443293e-05
-1.54920451190475e-05
-4.25921444201881e-05
-3.57838624421684e-05
-5.15942821733586e-05
-5.37218968345561e-05
-5.31731620127733e-05
-2.0157745547327e-05
-3.68478314562515e-05
-2.27003780517168e-05
-2.68735741175019e-05
-5.15815216502914e-05
-1.0566849447231e-05
-3.48010012693665e-05
-4.81148133537394e-05
-4.32804653694974e-06
-1.03799730782971e-05
-3.4507556060403e-06
-8.83156292289303e-07
-3.71005570607323e-05
-5.70621397770991e-05
-4.74812772868947e-05
-1.14899268244547e-05
-2.70869781920037e-05
-1.66998631771796e-05
-6.32632392012695e-05
-2.48109880963251e-05
7.01917082500271e-07
-1.0589248971892e-05
-7.19743780976784e-06
3.74464273989178e-07
1.44777912592227e-05
-4.17689266847839e-05
-4.71709763286977e-05
-2.82739561378873e-05
-1.73198487974051e-05
-2.12016138350468e-05
-2.53823468922337e-05
-2.21679439015376e-05
-4.42663924664904e-05
-2.8935816389776e-05
-2.3583666424315e-05
-4.81115637487484e-05
-3.52200064824516e-05
-2.76893804760429e-05
-3.62585621709066e-05
-2.03917389418071e-05
-3.19259215991014e-05
-1.48215124396511e-05
-3.71859902538415e-05
-3.10033845540598e-05
-2.98904179735801e-05
-2.93033042467403e-05
-6.02386198014486e-05
-3.57331202397576e-05
-5.4634279388289e-05
-4.9774188034152e-05
-2.6636532831155e-05
-8.73970093321131e-06
-2.78758185215725e-05
-2.84946968098818e-05
-4.67706320725517e-05
6.13701080736645e-06
-4.33551122806528e-05
-2.83299257506983e-05
-5.14094732406075e-05
-1.87841084130403e-07
-6.05784118236393e-05
-2.69413838794948e-05
-3.16658210500583e-05
-1.3387838089066e-06
-1.6126193189187e-05
-3.19885047992065e-05
-3.38239180768016e-05
-3.6197840542098e-05
-2.95765147607066e-05
-5.272233048678e-05
-4.48343580828159e-05
-2.51239694846006e-05
-5.21373198653374e-05
-5.55498975262481e-05
-7.71799634343739e-06
-5.57531811784743e-05
-2.29591990312202e-05
-4.35912811649527e-05
-9.43153621938822e-06
-1.34662543775105e-05
-5.20285378073277e-05
5.1555053446541e-06
-1.2826200669402e-05
-4.97318385371464e-05
-3.5778889538664e-05
-9.37992755026441e-06
-3.28041166705216e-05
-3.68329679113397e-05
-4.3945149830434e-05
-1.26663701965476e-05
-2.55785458864443e-05
-5.32848728151343e-05
-2.51708402459961e-05
-1.00102384974413e-05
-5.50651205772843e-05
-4.32510916869072e-05
-1.91140273355349e-05
-1.7592828739518e-05
-7.78059491319267e-06
-3.09527780205938e-05
-2.02795958085811e-06
-3.26079801920289e-06
-4.12814498435602e-06
-6.54962159430507e-05
-1.98406530045368e-05
-3.32965567085926e-05
-2.50065779579304e-05
-3.01727271294343e-05
-3.02388380766492e-05
-4.23320971242056e-05
-1.91226462978049e-05
-1.9648242044486e-05
-3.87625156246677e-05
-6.06546629930848e-05
-4.72425483448191e-05
-2.41692575216885e-05
-4.77410634819567e-05
-3.92864889512825e-05
-2.79934522089519e-05
-3.65313286999427e-05
-3.04563478400253e-05
-4.96105229511134e-05
-3.15523100297221e-05
-3.49348241469725e-05
-2.72270670054284e-05
-2.3268508168243e-05
-1.08049828744578e-05
-1.29648866424559e-06
8.02655899221146e-06
-4.43539009561735e-05
-3.2516614997881e-05
-4.19127366385247e-05
-2.55223603866836e-05
-4.69002051528212e-05
-2.15200087330375e-05
-1.8492758692361e-05
-1.39991755749643e-05
-2.99169614494416e-05
-3.85456987344895e-05
-1.76446098699777e-05
-1.70394326603939e-05
-3.70275291196651e-05
-1.90702824921149e-05
-2.55094442356405e-05
-5.03221387159654e-06
-3.33092684775314e-05
-5.39729078459721e-05
-3.61524376755531e-05
-2.77458868229117e-07
-7.68122357413359e-06
-4.41295875815209e-05
-2.22419255214862e-05
-5.39763911243464e-05
-3.22836533637242e-05
-3.11221809620815e-05
-1.78055217600438e-05
-4.97394052693256e-05
-1.54330671521318e-05
-4.42338246142681e-05
-1.82653698491213e-05
-1.55702592965203e-05
-1.71634066873568e-05
-5.68813720289197e-05
-2.07776996906592e-05
-2.66629201630814e-06
-4.77526523491351e-05
-4.28329894402229e-05
-2.13137776851071e-05
-3.95938889136056e-05
-1.0564385728475e-05
-2.82044098085518e-05
-7.73362857615594e-06
-1.93804494960799e-06
-4.43703562310687e-06
-4.90124792759253e-05
8.99044926410822e-06
-3.53191739087723e-05
2.09621049776385e-06
-1.56847997461615e-05
-5.08151583202369e-06
-3.48102093089195e-05
-1.06566338188976e-05
-6.05565251693275e-05
-2.05078840075516e-05
-4.29485036503039e-05
-1.55058492312632e-05
-5.5529991374415e-05
-6.32700776568922e-05
-6.25159485953934e-06
-2.72703127469841e-05
-2.07388177189522e-05
4.07864697820648e-06
-3.24520429298067e-05
-4.64457743958218e-05
-3.30668089896273e-05
-3.72446589530821e-05
-3.17060492137471e-05
-5.236196039219e-05
-4.15188962439529e-05
-3.16411613616884e-05
-3.74162797642596e-05
-5.30628996464877e-05
-9.37351615265489e-06
-3.92405866264741e-05
-2.82367275909092e-05
-2.45243293280481e-05
-5.78548029028448e-05
-4.00364426704052e-05
-3.24218845444555e-05
-1.43945173600518e-05
-4.44935506046245e-05
-5.94201449530453e-06
-2.66032261177517e-06
-5.03222862814808e-05
-2.13740720962344e-05
-2.67630942308909e-05
-4.88004672239837e-05
-4.76896367719964e-05
-2.3323485652599e-05
-5.38394422209027e-05
-3.27984426301493e-05
-3.28894720516039e-05
-5.03524184809892e-05
-4.33153520850332e-05
-1.42324850438122e-06
-3.28466955358653e-05
-3.00594668560898e-05
-2.20699977354259e-05
-4.79210810312893e-05
-3.09756507544553e-05
-9.57364994433503e-06
-3.31758274854047e-05
-2.20665678444988e-05
-3.82375135915596e-05
-2.66305822233166e-05
6.67371802816637e-06
-1.2769753048577e-05
-4.05456461238058e-05
-5.72342200296311e-05
-5.28413120835523e-05
-4.4792389125952e-05
-4.40240378013318e-05
-2.14908299573884e-05
4.47143832157246e-06
-4.53316402292747e-05
-2.91877166440429e-05
-2.48486275893678e-05
-2.71362638581739e-05
-6.84266575083537e-06
-1.71804697148992e-05
-3.89299866694624e-05
-1.07518999466392e-05
-1.20260245288694e-05
-4.45494361917052e-05
-5.53666686583842e-05
-1.55114662720689e-05
-4.42106913214909e-05
-3.64285245335475e-05
-3.60658669907928e-05
-3.33080119504294e-05
2.13183787154018e-06
-3.61084862301228e-05
-2.27027661725716e-05
-3.90084283834963e-05
-1.0289672850674e-06
3.65562539858554e-06
-1.90248605810497e-05
-3.10409581940875e-05
-2.41619888109661e-05
-8.50083186127291e-06
-1.84473126616119e-05
-9.85301976422687e-06
-9.67942808541095e-06
-2.04196600045549e-05
-1.7310550205693e-05
-1.95912202807389e-05
-4.49949506317741e-05
-4.06072735244135e-05
-5.72384055440413e-05
-7.56913702181363e-05
-2.79425115990872e-05
-3.4307084579518e-05
-3.60615888442713e-05
1.20959044554011e-05
-1.46341605647194e-05
-2.85176033639642e-05
-2.84266040909895e-05
-2.9705918326873e-05
-6.0569766490121e-05
-5.68444335138154e-06
-2.76314515324629e-05
-6.70481083947132e-05
-4.54038934019819e-05
-1.58236136203963e-05
-1.44875923454046e-05
-5.89757644459204e-05
-1.91982843998522e-05
-9.10814918131718e-06
-3.15366483269915e-05
-3.31338906489813e-05
-4.91470636646287e-05
-4.22221007857271e-05
-7.58908505444435e-05
-7.90369110493137e-06
-4.26020184803744e-05
-4.37624973113137e-05
-2.6262231210583e-05
-2.57028061574889e-05
-2.43955537483189e-05
-8.52417270632796e-06
-1.93233511598295e-05
-2.23576555654585e-05
-7.8079641238381e-06
-4.42617010195471e-05
-3.47039067436686e-05
-2.06704421310612e-05
-3.09508966589596e-05
-4.20454367537085e-05
-3.51088656834382e-05
-2.93795097561121e-05
-3.3461138545131e-05
-5.6705710890736e-05
-5.23573915317238e-05
-4.18888088035185e-05
-6.17075195105488e-06
-2.83881733963903e-05
-6.23773078441528e-06
-1.16016241371378e-05
-1.30264797487594e-05
-2.06379035965673e-05
-1.76655773671654e-05
-4.63207400361649e-05
-4.43349749379344e-05
-2.42885734084289e-05
-3.54448448760743e-05
-2.07561454696344e-05
-2.37498827736935e-05
-4.55847006023353e-05
-2.22251112673436e-05
-2.01639358136286e-05
-9.20364397066847e-07
1.13225350661541e-05
-2.75410091821357e-05
-1.17480369852663e-05
-4.62563840641488e-05
-8.15255863001353e-06
-1.65075924981302e-05
-5.1230021621519e-05
-2.43653614350535e-05
-6.05805939484488e-05
-1.14615446538168e-06
-2.33582743415675e-05
-1.01223056008962e-05
-1.8745117592433e-05
