# Supplementary material for: Research on computational propagation and identification of mine microseismic signals based on deep learning
Source: PLoS One. 2025 Oct 22;20(10):e0334641. doi: 10.1371/journal.pone.0334641 (PMC12543183; doi:10.1371/journal.pone.0334641)
Supplement: S7 Data — (ZIP) [file pone.0334641.s007.zip › 000100900001677.xlsx_0.txt_24.txt.txt]

-4.29991222024437e-05
-4.83804780389664e-05
-2.81923083922647e-05
-2.31394963496592e-05
-1.57364883654202e-05
-4.03850115938138e-05
-1.54855467018553e-06
-3.26809718491693e-05
-4.10503493410448e-05
-3.57080034914001e-05
-3.30876121208844e-05
-1.1817821375038e-05
3.73887755749045e-06
-2.38327924799954e-05
-4.56194444519132e-05
-1.88401439446901e-05
1.39105781385207e-06
-3.85670262048577e-05
-2.19725124539041e-05
-5.65422222236918e-05
-3.35522382943246e-05
-1.27488738868444e-05
-2.27970454212958e-05
-3.82367125269616e-05
-4.86235337103748e-05
-1.74267121005481e-05
-2.2430113318642e-05
-4.7236465853601e-05
-3.83737079643823e-05
-2.01572386551127e-05
-5.22158984817618e-05
-5.20870697023024e-05
1.19391040649164e-05
-3.82524225578462e-05
-3.20236759360971e-05
-2.79200590552662e-05
-1.14274763512285e-05
-3.32051453725257e-05
-3.23773506614455e-05
-1.29168013807722e-05
-3.81874439384411e-05
-2.65881179491086e-05
-6.59841858911597e-06
-1.88013741604295e-05
-4.09769971287295e-05
-1.52038878892245e-05
-2.81296041583024e-05
-2.36506761244997e-05
-2.75906293792009e-05
-1.97884740221397e-05
-3.57238825718123e-05
-3.00083107232417e-05
-4.66547144754884e-05
-4.32711208101666e-05
-1.81647661627281e-05
-6.4067598536337e-05
-2.3280812683591e-05
-3.26231178522723e-05
-5.01899777849026e-05
-4.53976837540979e-05
-2.55182145109093e-05
-1.21903918997752e-05
-5.8614578326453e-05
-3.19995067249369e-05
-5.38073838525838e-05
-2.39085810574525e-05
-2.58492441344781e-05
-3.88502935996364e-05
-1.84780580789297e-05
-4.79993678647544e-05
1.12018725547065e-05
-2.13632863790452e-05
-3.18355997772171e-05
-1.07331780753119e-05
-3.81600865504472e-05
-2.42163054341111e-05
-2.55099966003572e-05
-3.99651138950852e-05
-1.71074396786664e-05
-4.16353035264582e-05
-4.63028495353902e-05
-5.91313353231886e-05
-1.31439831943073e-05
-1.29855160610747e-05
-1.96682869057629e-05
-3.8585739916884e-05
-3.22532524597784e-05
-5.71215622170936e-05
-8.40012026955743e-06
-3.33651664374692e-05
-1.96378772871409e-05
3.73464717597244e-06
-2.92014590497387e-05
-3.71441306155971e-05
-1.66569731987932e-05
-2.06309555043157e-05
-2.86927552421795e-05
-8.3399192547893e-06
-5.82001370796212e-06
-3.52826046308239e-05
-5.15176526971723e-05
-2.07293713394722e-05
-4.31491030651598e-05
-1.56074291866222e-05
-6.60727986787708e-05
-4.53668435153521e-05
-3.49643663013365e-05
-1.27338377545245e-05
-5.11109174310057e-05
-4.00282894037696e-05
-2.45743618720497e-05
-1.60484457080644e-05
-6.87946784486543e-05
-2.22171538759513e-06
1.12429718063568e-05
-5.94589751547846e-05
-1.08400186839947e-05
-2.85788752591212e-05
-1.78068538779609e-05
-4.14083896914879e-05
-4.56230926706023e-05
-4.06552604796664e-05
-2.97194240031291e-05
-2.75774257928991e-05
-1.54449992529475e-05
-4.06255888503882e-05
-5.58319203641168e-05
-2.44835316861697e-05
-2.11569405655528e-05
-5.87675242075999e-06
-5.74791396839463e-06
-2.71647320953982e-05
-3.38647894069925e-05
-3.4671867248282e-05
-2.01113804020021e-05
-3.59392237096962e-05
-3.50920545408297e-05
2.06475238278452e-06
-3.69347625166998e-05
-5.31894484118129e-05
-1.61220572803203e-05
-3.61466507659935e-05
-5.61770454434511e-05
-4.34741575385163e-05
-2.84976564373293e-05
-1.97487693481888e-05
-3.94231613250792e-05
-1.32138318347013e-05
-1.17760764794941e-05
-2.81623723733399e-06
1.44656069781819e-05
-5.67177701349788e-05
-3.41605438280021e-05
-2.59936251623224e-05
-2.37715945493515e-05
-9.08298909735608e-06
-4.52690950164839e-05
-2.90158123292842e-05
-4.40695278045357e-05
5.92316968007467e-06
-3.23271896205535e-05
-2.33653670616506e-05
-2.94524897703557e-05
-2.8411739835255e-05
-2.20811920743323e-05
-3.78085532235492e-05
5.95451128523366e-07
-2.083794225723e-05
-2.88074168529153e-05
-3.3649993752007e-05
-2.62832156851436e-05
-1.22896164490502e-05
-1.84857936129728e-05
1.70593058435492e-05
-1.09434615874385e-06
-6.38124116412604e-06
-2.7618628257447e-05
-3.28315973685412e-05
-4.40228728847545e-05
-3.19930997392102e-05
-3.51342857254022e-05
-4.41260398157991e-05
-4.11578642572126e-05
-4.6887493555605e-05
-5.41887487792225e-05
-1.6773336345907e-06
-2.31376535389066e-05
7.97767755490392e-06
-4.10883528522414e-05
-3.28920737118579e-05
-2.36767935572959e-05
-2.69748673929597e-05
-3.21122979544043e-05
-2.71258781624966e-05
-4.81598322568825e-05
-2.61760328443679e-05
-4.44629097678777e-05
-5.53079685952571e-05
-1.38524255388757e-05
-1.23650617948865e-05
-2.10634689536871e-05
-2.37166345554858e-05
-1.49026819727228e-05
-1.53113980844629e-06
-2.55634631857713e-05
-2.06834943857108e-05
-2.66305186355523e-05
-2.34641293284371e-05
-2.00472832832271e-05
-5.23991784431824e-05
-1.46689671545419e-05
-3.98257632437991e-05
-6.08061224054814e-06
-3.4744638210091e-05
-3.29077399362169e-05
-3.64520581276813e-05
-4.96298545674525e-05
-2.98431108874962e-05
-6.39421600887895e-05
-3.79076156212749e-05
-3.02134490901288e-05
-2.69424026227879e-05
-4.4781342881299e-05
-3.68487261220401e-06
-3.80077157227879e-05
-4.7298558415739e-05
-9.50036511622168e-06
-4.20941421221292e-05
-1.67448688214696e-05
-1.83460571846047e-05
-2.90733842318339e-05
-2.69599666682693e-05
-2.81054146643317e-05
-3.15137177858864e-05
-3.95371728239842e-05
-4.53677664994238e-05
-1.67637126112795e-05
-4.20512992019612e-05
-2.14489673383979e-05
-3.97777921410988e-05
-3.45589575512412e-05
-3.16585476555195e-05
-3.68820869155147e-05
-2.94277948340242e-05
-6.51601687177693e-06
-8.25012133316589e-06
-5.23574803611226e-05
-3.05511887841899e-05
-3.59489101866589e-05
-3.21596587732681e-05
-5.19479069530258e-05
9.1433629695996e-07
-1.21983740958128e-05
-4.51272627852139e-05
-3.25627789025124e-05
-2.49919128030105e-05
-4.28917799439949e-05
-3.25061394677269e-05
-3.36399965988303e-05
-3.76288019024842e-05
-2.38084083347943e-05
-3.45465325147522e-05
-3.15533930162529e-05
-1.38965465572677e-05
-2.81988055793817e-05
-5.20224689278039e-05
-1.00681282184666e-05
-1.89694015001943e-05
-1.44821969450125e-05
-2.95206615601777e-05
-6.45766097093419e-06
-4.91533150681559e-05
-4.46387914339425e-05
-4.19160484781843e-05
-3.41679882326428e-05
-6.01576276040229e-05
-4.68874187729485e-05
-3.58996186375829e-05
-5.23894892155957e-05
-3.29169241346416e-05
3.50470502908596e-06
-4.6115673087323e-05
-3.59147854169542e-05
-2.55678941198327e-05
-3.87160112072916e-05
-6.85373101656939e-05
-1.56727585700636e-05
-2.53770217236242e-05
-2.35103169292546e-06
-4.47841840703243e-05
-2.69303776431214e-05
-1.48089859499884e-05
-3.21465777036997e-05
-1.65336465336116e-05
-1.78479615818371e-05
-1.08584357509877e-05
-5.27111023692227e-05
-3.51747235936899e-05
-1.73138358153675e-05
-2.47032433137016e-05
-3.64930404801678e-05
-4.56025631606875e-05
-3.36560378711566e-05
-2.15206246328536e-05
-1.91264739218547e-05
-5.66768360184345e-06
-3.41570844725993e-05
-4.18257817507087e-05
-3.70452019645297e-05
-3.45497540927918e-05
-7.60130469264303e-06
-3.78481784942151e-05
-4.22308570228074e-05
-4.31877287331992e-05
-4.50915020268626e-05
-2.18427150525221e-05
-1.78458656604773e-05
-3.30640271221768e-05
-3.99311196663046e-05
4.84034900293475e-06
-2.33188754645785e-05
-4.11391557898881e-05
-5.28688579587621e-05
-4.32631345121365e-05
-3.91544691112468e-05
-1.73172850235273e-05
-2.45333922775273e-05
-3.39522149043614e-05
-8.70728239290585e-06
-2.72769254539347e-05
-4.88149508546158e-05
-3.35985248229308e-05
-1.36688429308164e-05
-2.75311916195182e-05
-2.54128640691151e-05
2.50330864560389e-06
-4.38259761857139e-05
9.2502042827954e-07
-1.99293771761368e-05
-1.06979683013078e-05
-6.47347347172492e-06
-1.18099351008903e-05
-3.67855018307982e-05
-2.01638311443037e-05
-1.79284900398281e-05
-5.18458393881915e-05
-2.30395124371879e-05
-1.7459936138957e-05
-2.3698446748389e-05
-4.2584483123174e-05
-9.96374729290387e-06
-7.02541185576577e-06
-4.95407597175091e-05
-2.40003844753457e-05
-3.11360872400111e-05
-3.45426890447164e-05
-8.01041720246929e-06
-4.30283710588377e-05
-1.54053992342032e-05
-5.08052085374505e-05
-3.24524623089822e-05
-3.56852006607376e-05
-4.57925978351213e-05
4.22349594704926e-06
-5.83120636839299e-05
-3.24078988940878e-05
-1.9702037234637e-05
-2.08786040626766e-05
-5.1999242594652e-05
-3.02663248692591e-05
-9.99792256918538e-06
-1.88715102918938e-05
-2.21335419666315e-05
-4.31952951359935e-05
-4.40425464621043e-05
-4.71061379414912e-05
-3.52325176852033e-05
-1.59221044249353e-05
-2.6042924147263e-05
-4.03734246406409e-05
-8.78723331874491e-06
-3.67336413429829e-05
-5.68738197701822e-05
-3.70193894411423e-05
-5.73818111368383e-05
-2.6245164164138e-05
-3.25380778003901e-05
-8.27216343003213e-06
-2.69318413096329e-05
-3.75661074712653e-05
-2.36781472621057e-05
-1.46251720557342e-05
-2.83890667196193e-05
-3.15282319467369e-05
-2.91810404890218e-05
-2.75974875093006e-05
1.13214893094927e-05
-1.97825760070407e-05
-4.4956944622186e-05
-3.22422924786368e-05
-5.48335101393014e-05
-1.13714850058973e-05
-1.92742247903782e-05
-2.13975224129198e-05
-3.40645854256918e-05
-1.80824115648921e-05
-1.17919560916145e-05
-1.31888456743274e-05
-2.73261323875621e-05
-2.63393757321437e-05
-3.33774403779726e-05
-2.40744733740798e-05
-3.13038644773694e-05
-1.4543613760739e-05
-3.93222994523418e-05
-5.98666081576018e-05
-2.7797122338577e-05
-1.62729473504556e-05
-6.47655558571312e-05
-1.74458962110296e-05
7.04803338664888e-06
-4.7954197847614e-06
-2.9945117139304e-05
-1.81643466983428e-05
-3.97603097076764e-05
-5.16398468837299e-05
-3.36789675916641e-05
-5.87415327418341e-05
-3.23904312240056e-05
-1.28297897898354e-05
-1.59458393467998e-05
-4.01955364118254e-05
-4.06132318842714e-05
-3.4432887443768e-05
-4.04482209383283e-05
-4.05538319571063e-05
8.03438536400921e-06
9.49801706211088e-06
-3.92042095066309e-05
-5.00918172242447e-05
-9.845881052228e-06
-5.18907065248926e-05
-5.31940334668492e-05
-3.9711329177077e-05
-3.92048634720584e-05
-4.66959282479483e-05
-3.7144136368316e-05
-1.38632302950298e-05
-3.58789633684456e-05
-2.59272672004506e-05
-7.71498789046615e-05
-3.81365712935776e-05
-2.96039141891409e-05
-4.94766781372311e-05
-4.40040918548341e-05
-3.55628934889598e-05
-5.75231321015571e-05
-4.81575071638591e-05
-4.38572065275282e-05
-2.61381231968714e-05
-3.16496955134526e-05
-9.0149566832057e-06
-1.79001057895624e-05
-5.10296616028133e-05
-2.77554216788095e-06
-1.94225506529651e-05
-2.85758349636604e-05
4.6427232969515e-06
-1.52874388295094e-05
-2.44442534142143e-05
-5.89325419629465e-05
-1.55981058859638e-05
-3.34646029240049e-05
-4.12523998830874e-05
-1.79924536428693e-05
-3.10962480295568e-05
-1.2527242593751e-05
-1.84785128651963e-05
-4.36750410543734e-05
-3.23904464853614e-05
-4.28980011156667e-05
-3.26309218432197e-05
-2.09353383394575e-05
-7.43250666139945e-06
-4.05026053558095e-05
-3.55341319443029e-05
-7.54909108469042e-06
-3.76944158553267e-05
-5.23442145033382e-05
-3.43912142274263e-05
-2.75155876013527e-05
-9.54986208328124e-06
-1.46571397042636e-05
-1.5783515958745e-05
-3.64752336970752e-05
-9.70585664543387e-06
-1.83316880434059e-05
-3.49117860551921e-05
-8.68777998495462e-06
-5.19307651166325e-05
-3.84173192117069e-05
-2.03897502638322e-05
-1.04291136475527e-05
-3.25776687334088e-05
-4.74851164460649e-05
-6.63374958959021e-05
-2.97869507056624e-05
-2.59103219451199e-05
-3.83372329097541e-05
-3.18748972991802e-05
-1.68291651604123e-05
4.73876497250976e-06
-2.93855007817762e-05
-3.02167296241741e-05
3.94258228134049e-07
-1.40021877965217e-05
-5.76776071087942e-05
-2.32310484432307e-05
-2.6237567918633e-05
-3.25894056805705e-05
-1.44138791408096e-05
3.29024043646048e-05
-1.1852899074208e-05
-2.247483904817e-05
-1.27922757232328e-05
-3.9650335986871e-05
-3.48525288614279e-06
-2.01857070469536e-05
-1.27433537253843e-05
-1.22763559716971e-05
-2.86242195473355e-05
-7.45084594933888e-06
-2.6932679183444e-05
-1.17088375782828e-05
-4.34025671080589e-05
-4.46726457931086e-05
-3.26415065639074e-05
-2.93860284953548e-05
-3.71062271612242e-05
-3.02687548823355e-05
-1.81212664695515e-05
-3.55615668255805e-05
-1.90680177114128e-05
-2.98663147847782e-05
-2.57722364062802e-05
-4.51776189256892e-05
4.19439608908846e-07
-6.67233256009664e-05
-3.88505474178126e-05
-2.54535200225007e-05
-1.68641294409995e-05
9.87883422412496e-06
-2.62023659177254e-05
-4.48348053187664e-05
-3.3475604045225e-05
-1.47589052710725e-05
-3.00729623916864e-05
-7.46162427835301e-05
-3.28923124793518e-05
-3.6174276610806e-05
-6.46664918333234e-05
-1.53586059869454e-05
-2.27562424659868e-05
-5.34549472008348e-05
-6.31026751395817e-05
-4.18385584459558e-05
-2.76138701470509e-05
-2.15884520993239e-05
-1.61087491424346e-05
-2.24654543713147e-05
-5.22395408061894e-05
-6.23975013962864e-06
-5.0841259516078e-05
-3.54604456639111e-05
-2.80611259085237e-05
-4.96651445885433e-05
-3.06500289483501e-05
-1.02661590737196e-05
-2.40091877248818e-05
-5.52443926177392e-05
-4.32575718403592e-05
-5.1159162097883e-05
-3.05849394456004e-05
-1.04390054450462e-05
-3.28603667349368e-05
-4.3475557875179e-06
-4.94724002227923e-05
-1.53292067304708e-05
-1.43605264169953e-05
-2.16060630719156e-05
-1.63573278269432e-05
-4.09941998095848e-05
-4.07459280791765e-05
-1.23356437529807e-05
-3.00377477424726e-05
-1.9616962180607e-05
-1.62678355404076e-05
-3.19578427960099e-05
-3.82949590669902e-05
1.52245744474307e-05
-5.03618639778369e-05
-3.96886108979436e-05
-5.08892332144671e-05
-1.04690854178091e-05
4.23024958451528e-06
-5.56226338123389e-05
-3.54175828186138e-06
-2.72084972207377e-05
-1.59135811653879e-05
-2.92555380822332e-05
-1.44689945127622e-05
-3.81845197041929e-05
-2.23445753787144e-05
-2.78273981109356e-05
-3.26866513951713e-05
-5.48073769245873e-05
-5.50789260522779e-05
1.14042589681852e-05
-2.37920435013763e-05
-1.57736183839153e-05
-3.89187757724511e-05
-4.26142329407609e-05
-5.70320083641255e-05
-2.01466818123718e-05
-4.59150923238269e-05
-3.26791870996903e-05
-3.00320248018152e-05
-4.99091689918308e-05
-5.79366564592693e-05
-1.79938173094134e-05
-2.63072658234909e-05
-3.6957320101023e-05
-3.30833869340434e-05
-4.17982806522864e-05
-1.40143878892351e-05
-7.26540858089935e-05
-3.74113060261354e-05
-4.2325215839655e-05
-5.72877740900033e-05
-3.98763694831274e-05
-3.71165442768996e-05
-2.28454218953028e-05
-1.45097359671473e-05
-2.45967855873106e-05
-3.16618801502937e-05
-3.27580428644643e-05
-3.32764295503156e-05
-3.16952039609608e-05
-1.7878584014163e-05
-3.80380777957698e-05
-1.60750209397655e-05
-6.20494133316967e-06
6.08272294936377e-06
-4.42018967071896e-05
-4.74670391056429e-05
-3.29949037808286e-05
-3.32327494453589e-05
-3.395103661896e-05
-7.21079969532638e-05
-1.57992989616223e-05
-3.18641509238268e-05
-1.28797895660334e-05
-6.86200217427577e-06
-2.12874241001627e-05
-1.58332248117992e-05
-1.51554454049392e-05
-3.09544440903822e-05
-4.06144255001512e-05
3.55901059945811e-06
-2.07291716498651e-05
-7.96419655931349e-06
-1.10034875937394e-05
-2.60944731424198e-05
-4.28136573553389e-05
-3.75932800907682e-05
-1.21096193149755e-05
-2.36592006820761e-05
-6.20309713715045e-05
-3.53417923596859e-05
-2.85690322558299e-05
-3.25890357537812e-05
-4.76860583125954e-05
-4.03966915798314e-05
-4.05240697103836e-05
-2.62893160691598e-05
-3.82824869309945e-05
1.07273018062426e-06
-4.17272836346843e-05
-3.48450945717737e-05
-1.78656909015196e-05
-3.44342164732214e-05
-5.40010247942968e-05
-1.63337625643416e-05
-3.50458099016763e-05
-2.13443697283846e-05
-2.31282092745511e-05
-3.49654771415768e-05
-1.62879974016427e-05
-2.98077207337744e-05
-4.22543229580684e-05
-3.63623256017681e-05
-3.17286972947686e-05
-3.88046578993058e-05
1.07453549444094e-05
-2.50441890675253e-05
-5.26496680287862e-05
-3.79313285241433e-05
-2.24398802057549e-05
-3.3887783382197e-05
-1.90291718504085e-05
-4.52555082234875e-05
-3.4229645931189e-05
-3.3116822963407e-05
-1.46726219680365e-05
-1.23311331564948e-05
-7.06363397276903e-06
-2.65736411062742e-05
-1.9753610721325e-05
-2.6705354966709e-05
-1.15562092361448e-05
-2.67008210838278e-05
-5.81822171297355e-05
-4.53103853461261e-05
-1.92214879957053e-05
-4.16964587676241e-05
-2.38862902492325e-05
-7.53553665614727e-06
-1.04687880365707e-05
-3.20823057641214e-05
-2.60204736684233e-05
-1.64383143982117e-05
-7.22744101959363e-06
-5.3238862710977e-05
-5.67886157211181e-05
-4.51396800101999e-05
-2.83022276741729e-05
7.64814223107593e-06
-3.47089436352159e-05
-1.50028711670412e-05
-6.08061284452589e-05
-1.71431493573898e-05
1.68863851685134e-05
-5.1253858328059e-05
-9.52216824408356e-06
-2.98267341191316e-05
-5.13358172077475e-05
-4.33800052378692e-05
-1.51786191587041e-05
-4.78783111103688e-05
-1.17261664113863e-05
-7.39246225847991e-06
-3.8695717414307e-05
-1.91843257339704e-05
-8.02956533036875e-06
-3.66339013221605e-05
2.92576450620582e-06
2.043562804176e-06
-1.13491302125492e-05
-2.41617580308245e-05
-7.22452391425761e-06
-4.61572477605336e-05
-3.67076357671103e-05
-7.06764227584577e-05
-3.23097972219915e-05
-2.57570810319611e-06
-3.01175593699531e-05
-5.43055139368673e-05
-4.39674654994795e-05
-5.31415595050279e-05
-6.74677884326347e-05
-4.99280425831587e-05
-2.58586152406372e-05
-6.69591147271844e-05
-3.39248577656025e-05
-5.02537803097339e-05
-5.56851879594645e-05
-3.50725268552321e-05
-1.95830300547356e-05
-2.59111907384675e-05
-8.38513530731988e-05
-8.20015946901381e-06
-2.71469790640656e-05
-3.9123352750508e-05
-3.31677075046511e-05
-3.98302243607042e-05
-2.25901619594576e-05
-2.96065498774496e-05
-4.12404995698521e-05
-1.71296970009746e-05
-3.84842140367072e-05
-2.92105975529074e-05
-3.13731658684218e-05
-2.5857989957796e-05
-3.95292296086593e-05
-5.29807526897383e-06
-1.62346159533695e-05
1.36531941274464e-05
-3.43713505440173e-05
-3.05490221049959e-05
-5.94078902541986e-06
-4.19532001869365e-05
-2.59295224628719e-05
-1.62407681162206e-05
-9.93629263585257e-06
-6.06062907291565e-06
-4.06805427666444e-05
-1.4116544969261e-05
-2.38972633062368e-05
-7.39677037779721e-06
-8.15188524490483e-06
-2.33312456036933e-05
-3.21619989851923e-05
-1.74340575071116e-05
-1.56463566625457e-05
-2.68938403072922e-05
-1.09156755429298e-05
-3.75054157592192e-05
-4.24993901855856e-05
-2.91375118250799e-05
6.51087556532666e-06
-4.12609093481467e-05
-3.45849256908994e-05
-1.59806278554304e-05
-4.28979905954977e-05
-2.9269913424079e-05
-2.62558957636771e-05
-4.96283603264903e-05
-1.1036887768089e-05
-1.70789503493792e-05
-5.50797840247013e-05
-6.43921849360115e-06
-1.34215895245765e-05
-7.69013930162605e-05
-2.31328073376186e-05
-5.73688033935875e-05
-5.42725662850624e-05
-1.63985381393511e-05
-1.86292168996092e-05
-2.62294297576094e-05
-2.06511178097406e-05
-2.6757808591443e-05
-2.75119403475397e-05
-4.89762072365975e-05
-2.37570415097299e-05
-5.26898623376884e-05
-2.12650744873975e-05
-1.68489614838893e-05
-2.37897469011088e-05
-3.63343739846612e-05
9.31716745578833e-06
-2.53162128260684e-05
-3.23854479011424e-05
-6.14620820524811e-05
7.1241709699289e-06
-2.49645384960732e-05
-3.89735593272529e-05
-4.69139380854027e-05
-1.488610486878e-05
-2.48611122237334e-05
-3.02841534185586e-05
-2.73362229220486e-05
-2.2296692190357e-05
-2.13760687699137e-05
-3.21087886505489e-05
-4.20416927753718e-05
-8.28746577962344e-06
-4.95012925526465e-05
-1.78053706786959e-05
-3.15547131292463e-05
-4.11475311259201e-05
-4.16272836918789e-05
-2.33537047513655e-05
-4.08341675921673e-05
-8.50429278323923e-06
-7.72407678240197e-06
-1.47042608884115e-05
-1.39402102027175e-05
-2.23608070053966e-05
-2.1725086880077e-05
-3.35028378109007e-05
-6.81342492492699e-05
-3.14942841692632e-05
-2.95040187345578e-05
-1.64049030706736e-05
-6.67697165296786e-05
-4.77698338911005e-05
-3.54077110630221e-05
-1.33363392867259e-05
-2.14172754041112e-05
6.49986517390795e-06
-2.37134792511365e-05
-1.95017883646696e-05
-1.22311100512139e-05
4.00248322975793e-06
-4.14925499673173e-05
-3.99607440588e-05
-2.32175115348461e-05
-3.55379308282778e-06
-3.9160321118727e-05
-9.64641756471309e-06
-1.7078617718764e-05
-3.87988009265139e-05
-4.72821779903543e-06
-1.67368448619744e-05
-2.79626719492354e-05
-5.40680972200647e-05
-5.20838528937802e-05
-1.39924929184135e-05
3.94756030063181e-06
-3.43078133889097e-05
-1.95547942038013e-05
2.41163607412023e-06
-1.94100024979709e-05
-4.32577894877881e-05
1.7869897262916e-07
-3.94795499420713e-05
-3.19893820408243e-05
-3.53590895013742e-05
-3.49471112161609e-05
-1.19518090528463e-05
-3.72979302556811e-05
-4.71057196989261e-05
-3.28533024241629e-05
-4.65653019785357e-07
-7.36235822894964e-05
-5.96237783474431e-05
-4.03256629915626e-05
-3.3106314028514e-05
-5.51469701576016e-06
-9.6893218517972e-06
-2.92923666686068e-05
-1.98643761058747e-05
-4.61759651054906e-05
-2.20763307041828e-05
-2.1661202393607e-05
-2.43211301107838e-05
-3.86833575992531e-05
-1.31605745140109e-05
-2.98996380641708e-05
-4.93793812196615e-05
-1.71356737958972e-05
-3.3324412145845e-05
-4.9061790184831e-05
-2.05541190584822e-05
-1.61671049291885e-06
-3.0035669424763e-05
-4.11206714038704e-05
-6.03376788615315e-05
-3.17334763975932e-05
-1.89042058207937e-05
-3.64486291734723e-06
-2.34678613940757e-05
-5.79368548654215e-05
-5.92910371257272e-05
-3.70945932663102e-05
-3.63733685512757e-05
-2.56482887527669e-05
-4.48146185040122e-05
-5.31179822284464e-06
-3.78527019854678e-05
-2.78555516934368e-05
-5.71593942214832e-05
-2.6193839091768e-05
-5.50093649022727e-05
-3.58137746558633e-05
-2.61662962729876e-05
-3.83500613174922e-05
-1.8724880312433e-05
-1.28652939663078e-05
4.21987686775674e-06
-3.99067282250231e-05
-3.83384406389076e-05
-5.52373572425599e-05
-6.0364979090375e-05
-1.69507551381638e-05
-4.00760443192818e-05
-1.74944992760491e-05
-4.88475508912128e-05
3.64479355655838e-06
-4.12665797248924e-05
-3.31939613367187e-05
-2.63719733679522e-05
1.48751010130781e-06
-1.59874187052379e-05
-1.39361565154356e-05
-4.35296195020152e-05
-3.87428065558457e-05
-7.07748447788854e-06
-1.30350768170835e-05
-1.50102452949473e-05
-2.73425198423708e-05
-6.22344333689856e-05
-2.14525266113113e-05
3.93977467329108e-07
-4.97124223946198e-05
-2.8631182231636e-05
-4.76428183420342e-05
-4.07356324113137e-05
-2.80660118641939e-05
-2.15555693804203e-05
-4.4034702877804e-05
-5.10703839735187e-05
-2.06472522056518e-05
2.36997521838493e-06
-4.12166734305294e-05
-4.87204948897439e-05
-3.36670916013831e-05
1.18632358974991e-05
-2.69318929445025e-05
-3.51918989355558e-05
-4.57317190762365e-05
-2.61973163772341e-05
-3.43122310882869e-05
-2.3276447135664e-05
-4.77994777869854e-05
-2.2526279707681e-05
-1.32442633166243e-05
-3.88262657550557e-05
-3.43696622291044e-05
-3.02380431997317e-06
-3.2209697482026e-05
-3.21476578148341e-05
-3.391668651372e-05
-4.44983404717739e-05
-3.44583712256843e-05
-6.22614360061711e-05
-5.7443427197971e-05
-5.21636328264532e-06
-5.57376012357742e-05
-3.22247148001961e-05
4.44601682672386e-07
-2.74100568567345e-05
-1.53940295890551e-05
-3.44373655507402e-05
-9.27546521668456e-06
-4.69550127621117e-05
-5.40247654965628e-05
-1.79248687094963e-05
-1.19766677817558e-05
-1.69806214892368e-05
-2.54145723900814e-05
-5.14178040948918e-05
2.50494651534803e-06
-3.30984959207104e-05
-3.71832716830406e-05
-4.72549078723881e-05
-1.42437744820523e-05
-2.40862588817089e-05
-2.49298944612463e-05
-3.96310002854566e-05
-2.07145577902053e-05
-1.80156498301008e-05
-2.58995911924044e-05
-5.05900160746919e-05
-2.20928438710202e-05
-2.18269730558064e-05
-3.33147651470327e-05
-1.57860347032537e-05
8.63132246702326e-06
-3.43775379175596e-05
-2.02192565522089e-05
-4.76805857605369e-05
-2.42597253619976e-05
-4.85229969669714e-05
-4.839197108798e-05
1.83949561632568e-05
4.56641145109795e-07
-2.82917675017652e-05
-5.59393359277444e-06
-5.32108842738763e-05
-5.57669305422157e-05
-2.86289379562568e-05
-2.46276149278682e-05
-1.16479329913519e-05
-5.01276392180444e-05
-1.41154905107665e-05
-3.68475774300943e-05
-4.19827848097793e-05
-3.99913998547473e-05
-4.67766935481859e-05
-2.76653956519024e-05
-2.70967066588134e-05
-7.87209997508794e-06
-3.30912965963693e-05
-3.81178058646288e-05
-1.51418618524962e-05
-3.38198568667266e-05
-3.68459925809006e-05
-2.51931112486163e-05
-2.87169875045187e-05
-6.06794736918719e-05
-1.3778366023585e-05
-3.14666069757916e-05
-5.00530715763518e-05
-2.95133672038549e-05
-2.50321341344511e-05
-7.90779636417839e-05
-2.43875922086285e-05
-3.52589305231201e-05
-5.42498083460193e-05
-2.70405033418497e-05
-2.52422926522253e-05
-1.52743523849948e-05
-1.74420762849814e-05
-9.47618356933452e-06
-1.04238227840832e-05
6.812719862568e-06
-4.10712640138494e-05
3.71892780117923e-06
-2.0419355307671e-05
-3.47528899665789e-05
-3.61387702882745e-05
-4.11654915714364e-05
-2.57417069408065e-05
-3.8303903362542e-05
-2.16299196536911e-05
-2.94145400289184e-05
-5.40405076306493e-05
-4.39343172950854e-05
-2.86549035636165e-05
-1.962628922199e-05
-4.53367033940345e-05
-5.17508671768708e-05
-9.78889758251985e-06
-3.88260654282192e-05
-2.92782701515258e-05
-5.75362653858919e-05
-2.56932899453652e-05
-2.56835369401248e-05
-3.75648695908923e-05
-3.23498304601839e-05
-2.16522416725803e-05
-2.42691295998346e-05
-5.94913026216483e-05
-2.76266784549342e-05
-7.18842986232723e-05
-3.12750319259466e-05
-4.07736299012651e-05
-1.8410232616876e-05
1.28708216633259e-05
-2.09310182141692e-05
-4.9404334999951e-05
-3.95123550927482e-05
-1.82365794386724e-05
-2.7101852848724e-05
-1.5535331490815e-05
-2.8223650714791e-05
-4.00454512331428e-05
-4.40332956550602e-05
-1.2058325938847e-05
1.99633116220835e-05
-3.55089681743421e-05
5.04725707215608e-06
-2.17817507258664e-05
-4.15908702454222e-05
-2.69904615672345e-05
-7.45067593877463e-05
-1.87265160979128e-05
-2.86191516068192e-05
-2.84817299232558e-05
-4.74534305409898e-05
-3.36885011554434e-05
-4.66751412419592e-05
-4.06399015320328e-05
-5.59077579478015e-05
-3.54102970848923e-05
-4.32173358191828e-05
-3.09888424090213e-05
-1.78641179599151e-05
-2.69051473281754e-05
-1.51950478344175e-05
-3.06129578130508e-05
-5.65020883466855e-05
-3.48666131609156e-05
-3.08359424004495e-05
-3.07262472746893e-05
-3.74313369273456e-05
-3.68609317785071e-05
-3.22195308105761e-05
-3.71024577984481e-05
-5.72347079718167e-05
-1.27369474173409e-06
-1.91665576906572e-05
-2.89824001320581e-05
-4.18037066481147e-05
-3.12239113567108e-05
-6.62088219199223e-05
-1.83946629974245e-05
-1.05028262066382e-05
-3.11544881713651e-05
-2.01146470540757e-05
-1.76034286687286e-05
-3.4291480802744e-05
-4.94892682818547e-05
1.41399020283599e-05
-7.29840715817859e-05
-4.57650698953348e-05
-2.27295536852879e-05
-2.27671975195745e-06
-2.55795810560033e-05
-3.71604465079505e-05
-2.17206802945141e-05
-2.46413169327741e-05
1.07486759117283e-05
-3.44437652765921e-05
-5.99551716423235e-05
-4.1884769251957e-05
-4.01209534613985e-05
-2.85133921950761e-05
-3.36738372981009e-05
-3.12011263884984e-05
-2.83241531646822e-05
-5.00109603402828e-05
-2.67788287728605e-05
-4.1099585050426e-05
-3.45923941915281e-05
-1.81350183881372e-05
-3.89278476671599e-05
-3.97405009762385e-05
-2.00381038089721e-05
-1.66865045421962e-05
-2.20225730610552e-05
-4.21107351540551e-05
-3.23982721039233e-05
-3.78304991430886e-05
-2.30303657570173e-05
-2.23616231803385e-05
-1.64771634129492e-05
-3.7804313415144e-05
-4.74162674297446e-05
-4.61499611874632e-07
-4.03200713941564e-05
-2.96393093305968e-05
-4.22377946482033e-05
-2.38665761575103e-05
-3.71466241001572e-05
-1.04742614057138e-05
2.96199776839473e-06
-2.48260659925012e-05
-4.30860796028971e-05
-4.80292288029161e-05
-4.35237059194269e-05
-1.70055555399979e-05
-4.89040280010287e-05
-1.61494135125524e-05
-1.80207593106919e-05
-4.14875701849471e-05
-2.79453141392065e-05
1.49329897872875e-06
-4.35291697051326e-05
-2.96079372533805e-05
-1.153770445358e-05
-4.52918888965074e-05
-2.95719667368534e-05
-3.45395984730055e-05
-2.63673395047637e-05
-2.29526519966519e-05
-5.89144870890743e-05
-4.96232414966969e-05
-2.52232951833036e-05
-3.45393976662994e-05
-3.76568241646075e-05
-4.05413774744529e-05
-2.80307929038951e-05
-2.61128562594342e-05
-2.49796782320369e-05
-1.04570175848302e-05
-7.46718147138888e-05
-1.736095133371e-05
-3.97433730696851e-05
-1.17464901697187e-05
1.90130564879727e-05
-3.57700407378708e-05
-1.56812195505596e-05
-1.30157312423511e-05
-5.18304556870814e-05
-7.45773890771054e-05
-4.25517386634881e-05
-2.90774578680655e-05
-2.95359530040824e-05
-2.81712597956526e-05
-3.07789071722153e-05
-2.2743257902452e-05
-5.51375674856211e-05
-4.67813974186943e-05
-8.94958949086927e-06
-4.266272383238e-05
-9.18002608524223e-06
-4.6850215340076e-05
-4.85944271844449e-05
1.12970558448008e-06
-1.4611959769443e-05
2.24368770274129e-06
-5.62148023314163e-05
-4.57047284183889e-05
-3.97094279853971e-05
7.604571012149e-06
-1.13941875171935e-05
-4.3082937350215e-05
-4.63756191399348e-05
-2.9571372866245e-05
-3.75554956351902e-05
-2.65250991832284e-05
-1.07677632710723e-06
1.25492769680898e-05
-6.64182769393397e-06
-8.49740540647174e-06
-1.63096143090354e-05
-2.80610693030431e-05
-2.67360479607428e-05
-2.3690202097743e-05
-3.5626417980837e-05
-4.46162853667146e-05
-3.31477083342906e-05
-5.04648878783066e-05
-2.63501951197375e-05
-7.19552572112767e-05
-2.82650957942521e-05
-1.58505593012408e-05
-1.40454147363453e-05
-9.96184022171781e-06
-3.26195192605386e-05
-2.59910238769481e-05
-3.17964002537215e-05
1.00399041334106e-05
-4.94325450495421e-05
-3.37051459206189e-05
-4.42122513098824e-05
-2.63334835207952e-05
-1.67707299105086e-05
-2.74941000310152e-05
-2.41567480088855e-05
-8.27070662874611e-06
-5.23527910238329e-05
-5.08839665596572e-05
-4.28712776151557e-05
-2.89109159870747e-06
-2.0899176473409e-05
-1.66318395608954e-05
-1.03762962477682e-05
-2.75799416506395e-05
-4.41262865662296e-05
-2.8182965423471e-05
-6.04074146410277e-05
-1.05849277495824e-05
-2.89301228900973e-05
-4.08793351613982e-05
1.54185078132019e-05
-2.02216398962398e-05
-2.69068162986377e-05
-4.01195224972407e-05
-5.30208301318104e-05
-6.91612995877404e-05
-6.11899610884884e-05
-1.40169889534245e-05
-4.23028016998585e-05
-2.4767531088212e-05
-6.7297934494867e-07
-4.22899974456392e-05
-3.30461379767867e-05
-3.25754583437724e-05
-2.00864893855168e-05
-2.76644976384632e-05
-2.33857955885998e-05
-1.24084348415134e-05
-3.07022279779158e-05
-2.18565078917892e-05
-4.290578405705e-06
-4.14808911292081e-05
-9.25274713572366e-06
-1.89369340093235e-05
-2.78597878873653e-05
-4.72906175483571e-05
-9.75468225106786e-06
-5.04794816495508e-05
6.38608872601971e-06
-1.40671535904665e-05
-3.74831697902172e-05
-6.22115475548011e-05
-3.28546221006742e-05
-7.63291395800296e-06
-3.84981973375163e-05
-1.78818882341383e-05
-7.99593982907996e-06
1.4169117612053e-05
-1.36377057157382e-05
-4.03409308988733e-05
-4.90379405119214e-05
-1.16495637758338e-05
-2.6600100976216e-05
-4.09272381378689e-05
-1.56650645769039e-05
-2.77259213424869e-05
7.41359691011393e-06
-6.67938558535818e-05
-2.5777680882287e-05
-5.432982308621e-05
-2.37076698144862e-05
-4.52021547073713e-05
-3.96057701783441e-05
-2.57071422530813e-05
-4.27327088113961e-05
-2.48959566404978e-05
-1.85938297774941e-05
-7.25922912115929e-06
-3.9330338366439e-05
-2.47662475015067e-05
-3.10422038111111e-05
-3.92423715915514e-05
-4.37142053465952e-05
-4.16901593061155e-05
-3.45144525520557e-05
1.77751214853999e-06
-2.99324691423768e-05
-8.90331547825081e-06
-1.78043561282092e-05
-1.50547091487319e-05
-5.09673576790725e-05
-5.24831651248826e-05
-6.01463652362121e-05
-2.52148701450815e-05
-4.30278084145405e-05
-1.64392690339558e-05
-4.89316855720117e-05
-2.56280615910859e-05
-2.45388162269602e-05
-3.54371874357032e-05
-4.51981920227874e-05
1.20077158224677e-05
-2.40602138384014e-05
-2.21800823597385e-05
-1.75347464789192e-05
-4.22512848445047e-05
-1.14619526681302e-05
-3.98341316090135e-05
-6.50070416276002e-05
-6.67003984769614e-05
-3.58020922037706e-05
-3.82053554687552e-05
-2.19680070723778e-05
-5.31694031597242e-05
-3.48442187100541e-05
-7.47966306991631e-05
-3.00669258355486e-05
-2.77594290123773e-05
-2.50600417704638e-05
-3.9499213295785e-05
-2.14258771363401e-05
-1.61114328694553e-05
-2.62273186124349e-05
3.47772824391861e-06
-4.14434383851228e-05
4.35766254660199e-06
-7.89675043796071e-06
-7.6389234833451e-05
-3.27664470134714e-05
-3.35794403393697e-05
-3.65595606104588e-07
-9.08171608903771e-06
-3.02538118440949e-05
-3.12877658852902e-05
-2.25958285590575e-05
-5.23807195761608e-06
-1.665191769076e-05
-1.13747831477685e-05
-6.91357083004877e-06
-1.50156894054515e-05
-2.70947578461767e-05
-8.70976461846117e-06
-3.09488583676828e-05
-3.3712651297439e-05
-6.07012903598764e-05
-1.61716310487563e-05
-1.73430252664178e-05
-1.42306082661008e-05
-2.83080110356669e-05
-9.06864777646964e-06
-4.46057473873527e-05
-1.02602254830811e-05
-1.37717174037228e-05
-3.36710446848629e-05
-2.90622761636534e-05
-5.39877520119564e-05
-3.08883957681038e-05
-1.96824814769716e-05
-4.70363508332683e-05
-2.82273145807875e-05
-4.11013839726488e-05
-3.20212899941731e-05
-2.18120186429855e-05
-4.30897425664892e-05
-2.66020442803166e-05
-2.27384241781755e-05
-3.5340876726079e-05
-3.04157734640577e-05
-4.37710393333912e-05
-3.81724353891458e-05
-3.14918186426068e-05
-4.39759648200538e-05
-4.90831734612346e-05
-1.2807679006817e-05
-4.01224983207578e-05
-1.81411932582086e-05
-2.01495433995591e-05
-3.35959383966388e-05
-3.60500909522218e-05
-3.13584016418119e-05
-5.30386946847064e-05
1.10657681494743e-06
-3.12594531323718e-05
-1.75954663950443e-05
-1.04167981732413e-05
-1.90909628530046e-05
-2.5174078443603e-05
-6.64910153687478e-05
-1.44727877584797e-05
-4.59045336968853e-05
-6.62484341684521e-06
-2.68366480510237e-05
-4.51599952209046e-05
-3.37138033794705e-05
-3.58914265137248e-05
-1.14005963243041e-06
-4.83893727384436e-05
-3.29662318429233e-05
-3.63281183159076e-05
-1.04728254545343e-05
-4.89038111675131e-05
-1.34688667819669e-05
-1.58309471234552e-05
-3.92536220782479e-05
-8.14051205326535e-06
-1.37810839611065e-05
2.11414221875054e-06
-2.75067238640094e-05
-1.35548322601852e-05
-8.86574545371896e-06
-3.33032291276152e-05
-4.04590930639267e-05
1.40000142463361e-05
-3.74070229496199e-05
-4.30448142302242e-05
-3.8318843726258e-05
-3.27454946046062e-05
-3.25084925609284e-05
-2.90107703428381e-05
-5.00888881638354e-05
9.89483763680166e-06
-3.48265847529674e-05
-9.11257384552713e-06
-3.42172565521926e-05
-1.90526607255955e-05
-5.94797428890201e-05
-2.31930905799609e-05
-3.44965352609822e-05
-3.70649745136323e-05
-2.39820992282352e-05
-4.15772830165177e-05
-5.04538060727066e-05
-2.2088823747073e-05
-2.10049849481248e-06
-1.5822475392404e-06
-4.35309512551785e-05
-4.83842606260604e-05
-2.88053091236873e-05
-1.69175930413036e-05
-1.43134044400358e-05
-3.52835046469392e-05
-3.99582916362961e-05
-4.70660831734679e-05
-2.70517529851504e-05
-2.82340541219955e-05
-2.59176703233622e-05
-1.06206561816808e-05
-4.29015201305675e-05
-2.78341490718535e-05
-3.50079664316292e-05
-7.10894633872176e-05
-2.0222949250791e-05
-2.62136756050738e-05
-3.17048111776644e-05
-2.4064537914598e-05
-3.0628877398247e-05
-3.32675186155725e-05
-4.42627218264134e-05
-3.96131299935842e-05
-1.37240472064453e-05
-3.67831164782826e-05
-3.095129229816e-05
-2.28941516958087e-05
-4.36867499662413e-05
-1.09020366799961e-05
-1.35247193412715e-05
-2.54109651736213e-05
-1.66048224337079e-05
-4.40748185225908e-05
-4.43200478868591e-05
-3.63988014115817e-05
-4.34525383498721e-05
-3.84796206561222e-05
-3.77250950652442e-05
-2.79410494661867e-05
-3.02990257790259e-05
-3.28703779992529e-05
-6.59792161669869e-05
-4.10430498202632e-05
-2.03798806726477e-05
-3.63088191523051e-05
-1.53233724307472e-05
-1.2676676813646e-05
-4.19931149580639e-05
-3.90855158058314e-05
-5.06243488544901e-05
-2.29862613792624e-05
-3.0895517016207e-06
-3.49719032191859e-05
-2.50062882060727e-05
-2.18170357242125e-05
-2.40511284081773e-05
-2.7740972131464e-05
-3.18048970051233e-05
-4.1622272707828e-05
7.1150493408884e-06
-2.23638129837292e-05
-3.43734055937205e-05
-4.12850966044135e-05
-1.29735588424256e-05
-1.52483386335524e-07
-1.73736134978834e-05
-8.13251561060662e-06
-4.71151719552658e-05
-1.3118661835504e-05
-3.41252878222491e-05
-4.75325000070033e-05
-4.91768072655341e-05
-2.64780143056485e-05
-1.12228056040932e-05
-2.54601991974967e-05
-1.56488307550235e-05
-5.13987177576974e-05
-2.58080652853548e-05
-6.46947740240954e-05
-3.23465434101577e-05
-3.44342325674225e-05
-1.48344963603778e-05
-3.48814849107976e-05
-4.68777555548776e-05
-3.63696585026797e-05
-2.11742206489426e-05
-1.6174936982573e-05
-2.44461181927984e-05
-2.7050542511499e-05
-5.20230019408413e-05
-3.38519488658471e-05
-1.80433171238345e-05
-5.42529411055499e-05
-3.69595188760012e-05
-1.46013486597331e-05
-2.48900687174233e-05
-3.7805636559013e-05
-5.6810962276552e-05
-5.98427139295763e-06
-2.56557046470374e-05
-2.56856412517905e-05
-2.88884254764019e-05
-3.34684960368686e-05
-1.23875710343412e-05
-4.29566466140547e-05
-3.81866085659811e-05
-5.39269969148905e-06
-8.76094087559626e-07
-1.04642656652213e-05
-4.29380234342147e-05
-3.31558617636316e-05
-6.36481309041401e-06
-2.23546759380173e-05
-1.66466741629546e-06
-2.38931102170363e-05
-4.47854743843048e-05
-2.45674856524708e-05
-3.14861129950438e-05
-2.28701681758608e-05
-5.10222511815452e-06
-4.07024614949734e-05
-3.71079101026468e-05
-1.30801182277043e-05
-4.58097642340749e-05
-4.38260889850784e-05
-1.0704002876266e-05
-3.09435063468751e-05
-3.22315011376166e-05
-2.05901081449128e-05
-1.89581973813684e-05
-4.64819173081722e-05
-1.88569899161737e-05
6.39931575632022e-06
-2.08838333546071e-05
-3.45459670100205e-05
-1.49191850949995e-05
-3.49311517046425e-05
-6.68527639369297e-06
-2.67818573003039e-06
4.22831305215843e-06
-3.26112011990474e-05
-2.87271472848188e-05
-5.48637552253092e-05
-1.34461966195554e-05
-3.86262075575778e-05
1.17644746119812e-05
-2.24501109653254e-05
-1.47979800934826e-05
-7.72089076759078e-05
-1.87702595411558e-05
-3.07124447306618e-05
-8.65980041086848e-07
-8.27338804342676e-06
-6.28389791977807e-05
-3.2705937655853e-05
-1.63385895544716e-05
-1.08701230817275e-05
-5.29528311833024e-05
-4.94911802555123e-05
-3.92295051636211e-05
-2.82853567576686e-05
-4.56934449618832e-05
-2.07578166788541e-05
-2.57613718649373e-05
-1.45636917194114e-05
-3.72592939681389e-05
-2.77207008609614e-05
-3.52459838051138e-05
-1.67742005431463e-05
-5.87967254454962e-05
-3.03295177737343e-05
-1.3663781305651e-05
-4.65312475801627e-05
-2.08113394101425e-05
-4.53100736420116e-05
-3.27419911652616e-05
-4.42078468046372e-05
-2.34581902788348e-05
-2.17087740841775e-05
-2.11707487602011e-05
-3.93730134879625e-05
-1.83051224351642e-05
-4.27277536339999e-05
-1.6903141007621e-05
-4.13030035175345e-05
-4.55465461513972e-05
-1.84026667000579e-05
-1.89479134931684e-05
-3.37440984210375e-05
-4.44632117121471e-05
6.93263587687052e-07
-2.52223485481918e-05
-4.81114588480909e-05
-1.31428927006109e-05
-5.39832836156941e-05
-4.05242922593118e-05
-3.08770996384791e-05
-3.61329166418959e-05
-2.36490690440378e-05
-2.26076813010555e-05
-2.53250447108726e-05
-2.46701339990513e-05
-2.11539275946083e-05
-3.06067111909649e-05
-8.02521788239e-06
-9.697637452708e-06
-2.32174964484441e-05
-9.75453868484101e-06
-2.32676322299141e-05
-5.90254808979425e-05
-1.50042553436665e-05
-1.31561139344832e-05
-2.61187870841773e-05
-2.3239885593365e-05
-8.86101768684904e-06
-3.07864900251994e-05
-3.87978509345917e-05
-3.27072581803396e-05
-1.75490907951059e-05
-4.56512338710346e-05
-3.82173875811571e-05
7.25084998098143e-06
-7.2094636887879e-05
-4.8711517594429e-05
-4.33825156899684e-05
-4.63986154009681e-05
-3.56085978463836e-05
-6.29954074240372e-05
-2.99364137395259e-05
-1.42776680228833e-05
-3.00549939796182e-05
1.37258476606642e-06
-2.30752261952473e-05
-1.86385149596474e-05
1.86109138547931e-06
-4.52859152884269e-06
-3.92128317701445e-05
3.44326572181717e-07
-1.29702090539143e-05
-2.46277143608129e-05
9.57563070407577e-06
-3.17541477551496e-05
-5.68531973560198e-05
-2.1903008169488e-05
-1.96706098994006e-05
-3.33604919916755e-05
-4.21188767580282e-05
-7.50204951036999e-05
-1.77995896112136e-05
-3.09506959198262e-05
-4.61736322852011e-05
-1.75822240099594e-05
-3.13480211471442e-05
-2.77543237683341e-05
-4.83814899222959e-05
-5.22569671197425e-05
-3.20695855713791e-05
-4.12301997836231e-05
-3.25596735934598e-05
-5.24134093396049e-05
-5.7649776900839e-05
-3.19351232039443e-05
-1.18197703570068e-05
-4.362105754472e-05
-1.26011640939732e-05
-8.97657767616827e-06
-4.76254585698753e-05
-2.94452056847171e-05
-1.87283686982564e-05
-2.006313424522e-05
-4.47685904895882e-05
-1.5024676638884e-05
-3.8930550878366e-05
-1.17660540339141e-05
-3.08472425448558e-05
-4.21927867301488e-05
-1.56996788292789e-05
-3.4019488476266e-05
-3.25193266285845e-05
-2.08337146702102e-05
-3.93084773225969e-05
-2.15268245882975e-05
-2.78581225393958e-05
-1.61389448031615e-05
-8.80533903421103e-07
-1.30386091636968e-05
-3.97418539703803e-05
-3.29538840434153e-05
-3.58280615579946e-05
-1.94908083721311e-05
-3.57828192226206e-05
-3.97444877966082e-05
-4.08160658874596e-05
-2.40441448658661e-05
-7.22814255593339e-05
-3.76203748926921e-05
-1.61426824922957e-05
-3.66604095718079e-05
-3.3040694458987e-05
-4.77130392207981e-05
-1.28729342351762e-05
-3.2924134838106e-05
-1.85709820833461e-05
-3.59969197344491e-05
-3.60031609588412e-05
-1.88401872001368e-05
-2.13682447028155e-05
-1.24367053746148e-05
-5.91039429497182e-05
-2.69002935337303e-05
-9.44200717249766e-06
5.49528573190518e-07
-3.91359447171959e-05
-2.67216172228684e-05
-6.26423733869689e-05
-2.48553494328458e-05
3.28094496118496e-06
-4.08122575458317e-05
-2.4012278426733e-05
-3.91372791558276e-05
-1.03744542529284e-05
-2.27172767856309e-05
-9.17976819581214e-06
-4.15597201992751e-05
-2.31302441805788e-05
-2.71925278948345e-05
-3.09400280897658e-05
-3.3749442145566e-05
-2.67787771540153e-05
-1.84841946052549e-05
-6.95685232242566e-05
-3.38992639598692e-05
-4.45846299447809e-05
-1.51636517729131e-05
-1.8184328123593e-05
-5.70072744771415e-05
-3.79193822586216e-05
-3.53449921338021e-05
-2.24561465034835e-05
-3.54616114610604e-05
-4.95630625809309e-05
-1.94043139593355e-05
-2.22159707536313e-05
-7.19626751769959e-06
-1.83094579864489e-05
-5.501353175291e-05
-4.13859783458466e-05
-4.22632002934372e-05
-4.21534862737792e-05
-2.4618888468188e-05
-3.79736657276407e-05
2.99922303801213e-06
-2.90419575265125e-05
-3.15853842929477e-06
-4.86854099303167e-05
-2.08561226122528e-05
-2.27598028809205e-05
-4.43663151286939e-05
-2.197700197256e-05
-3.45911219562354e-05
-3.28244647894803e-05
-3.44397861190782e-05
-4.92019865604913e-05
-1.73739397888697e-07
-1.99278232779423e-05
-3.33000511658518e-05
2.92216128698367e-06
-2.63967363073641e-05
1.55009361283175e-05
-5.27385146532238e-05
-3.14570822434878e-06
-3.18451483814142e-05
-4.02070134893434e-05
-6.24623168633233e-05
-4.42155938502804e-05
-3.44978966415064e-05
-2.43005932560867e-05
-3.45820542586565e-05
-2.49182942539981e-06
-2.95024411493639e-05
-4.58199391506143e-05
-1.91762762938527e-05
-1.87019862523106e-05
-1.30041211880111e-05
-4.45698209534994e-05
-3.80455792421472e-05
-1.2164595126488e-05
-2.7746651448731e-05
-1.8642407068804e-05
-3.77823423102594e-05
-1.00978510177963e-05
-5.98226323525528e-05
-4.09708693636093e-05
-2.39646821921148e-05
-1.92266263324889e-05
6.5884912228457e-06
-3.67211639003094e-05
-4.65863623734177e-05
-1.2982599727257e-05
-1.980652863824e-05
9.75727671607889e-06
-2.27959352191212e-05
-1.24203214417573e-05
-3.4967347894805e-05
-6.13845278513771e-05
-3.10098609690718e-05
-4.45297382141517e-05
-4.15035386096391e-05
-2.42588428734778e-05
-4.36076685394186e-05
-3.39797545471353e-05
-4.70688592040457e-05
-3.9965187464165e-05
-4.49244511767735e-05
-3.63467620953492e-05
-2.91309735704348e-05
-3.36546273841692e-05
-5.08522735898695e-05
-1.59454086424664e-05
-2.73799972652667e-05
-5.32967060493722e-05
-3.01468049699776e-05
-4.67846449793005e-05
-3.71997842191289e-05
-3.60281783340987e-05
-3.12482809479751e-05
-3.9022013101524e-05
-3.10794000871986e-05
-1.81044787634703e-05
-3.56701703507987e-05
-2.74311724346196e-05
-2.76581855532326e-05
-1.13391928235738e-05
-2.16049446206442e-05
-4.0944723624224e-05
-4.59434918598138e-05
-1.61354947965683e-05
-3.78145183457477e-05
-1.15725599613412e-05
-3.79039875148444e-05
-5.13340082326597e-05
-3.85512118328462e-05
-2.16900065719238e-06
-2.44709632674003e-05
-9.51026861030235e-06
-3.56433526363653e-05
4.00989070553147e-07
-1.91266521878674e-05
-9.60762231815622e-06
-2.82129423791089e-05
-7.42937149911128e-05
-6.51942916527453e-05
-4.67844706692245e-05
2.18970642275167e-06
-5.35177400867202e-05
-1.57146768868573e-05
-1.78341151158832e-05
-3.22377539720344e-05
-2.36502684692217e-05
-1.99676385489967e-05
-1.93157967912032e-05
-7.8705395159358e-06
-8.71714890943064e-06
-3.7218168132645e-05
-1.72726786410301e-05
2.46521027515367e-06
-2.27683533051455e-05
-6.56987386813765e-05
-6.07415364301811e-05
-1.96056883998696e-05
-3.79635541495858e-05
-1.86450498211663e-05
-3.23368473214698e-05
-3.01266503320484e-05
-2.15707707785789e-05
1.06645378148134e-05
-2.30233231328213e-05
-5.11257393037928e-05
-3.56243027978806e-05
-5.3265953426218e-06
-1.19778439808613e-05
-1.47943310367324e-05
-4.46381238378846e-05
-3.16862406616197e-05
-2.69898316896407e-05
-1.61082250983835e-05
-4.17235718407618e-05
-2.95930038023202e-05
-3.0652666705755e-05
-4.0415816418005e-05
-3.41338104662101e-05
-2.01296522392197e-05
-3.59019922420827e-07
-1.43664981796831e-05
-2.11694546473912e-05
-9.2160524981268e-06
-2.60991736819927e-05
-3.33567878824781e-05
-5.71642460452388e-06
-2.60165339073566e-05
-3.43186350417286e-05
-6.40698388779606e-06
-3.02127501699344e-05
-1.7807235522903e-05
-5.09848699765718e-05
-4.33807027760841e-05
-5.67457403060931e-05
-1.18587423349555e-05
1.40885015024221e-05
-5.33834738057032e-06
1.38272701707984e-05
-2.86336644011194e-05
-4.53290594963481e-05
-1.83189985789616e-05
-1.98003961994353e-05
-1.68036934676981e-05
2.07837691960279e-05
-3.74083545259932e-05
5.68373065663494e-06
-3.18497191007084e-05
-1.08571022634865e-05
-2.00826724428085e-05
-1.07438622461995e-05
-3.15847468811472e-05
-1.29689834208674e-05
-1.65160909393273e-05
-1.42542615155324e-05
-5.07700563126119e-05
-2.53419606952463e-05
-3.99363224640057e-05
-3.60276422881632e-05
-7.74593894229739e-06
-3.42767482353423e-05
-2.16713994399375e-05
-1.91987565413661e-05
-2.25426646289904e-05
-9.01117973882751e-06
6.11336996883426e-06
-3.92676297273088e-05
-3.41507957453667e-05
-2.2687610717509e-05
-4.0837558490317e-05
-3.29712298080574e-05
-2.97307750578635e-05
-3.45664960379402e-05
-3.27385449602671e-05
-4.3045854966916e-05
-2.77253532533532e-05
-2.65242269217931e-05
-4.35428940936974e-05
-3.73465217163804e-05
-3.99525055186498e-05
-1.97175897031793e-05
-1.9504249892955e-05
-7.51192008259421e-06
-2.76636744456004e-05
-5.17691437258962e-05
-3.97065273784193e-05
-2.46047208534585e-05
-2.77697544246257e-05
-8.11807754810495e-06
-4.33813414634229e-05
-4.25690193607741e-05
-1.87807640699221e-05
-3.23371296567236e-05
-7.22465935438732e-05
-2.77472611796201e-05
-3.29731291887471e-05
-7.97482087351576e-06
-6.5618760853079e-06
-5.73957101626122e-05
-1.07024905945888e-05
-7.57386171355769e-06
-4.14334319655299e-05
-1.54669008631362e-05
-6.61229227487185e-05
-3.84760232170531e-05
-5.06634948751419e-05
-5.0766208214018e-05
-1.87852896427286e-06
-6.24309419558871e-05
-5.19750518890564e-05
-4.63085752664456e-05
-6.84157348731729e-05
-3.58630201445805e-05
-4.57948099870165e-05
-2.51412931833408e-05
-1.85305371694295e-05
-4.80940928052249e-05
-4.45223753451955e-05
-1.2087199383548e-05
-4.25813841057096e-05
-2.31444925292896e-05
-9.40005734024223e-06
-2.1323789318568e-05
7.12174263138947e-06
-2.58859755806307e-05
-3.19044827494862e-05
1.57655920224261e-05
-4.15719388514545e-05
-3.65985041047827e-05
-4.81166117343103e-05
-3.36624308090959e-05
-1.92771586189485e-05
-4.98238817310608e-05
-2.29085680366061e-05
-5.72846025241364e-05
-1.82786645223103e-05
-4.73436113872876e-05
-3.96539670480713e-05
-5.06831350654996e-06
-5.50199532452596e-05
-3.6755952778008e-05
-4.57534156693469e-05
-1.65572570174001e-05
-3.92604985981154e-05
-4.36493390671282e-05
-5.01125819152401e-05
-3.5866069283081e-05
-2.65479277363173e-05
-1.13251071607026e-05
-2.70557231076949e-05
-1.05154294689084e-05
-9.20843872827523e-06
-4.7867638272319e-05
-6.69793859440391e-06
-1.54012092093372e-05
-1.96328182823153e-05
-4.04791835794262e-05
-9.80024708046062e-06
-3.25282342976043e-05
-1.01424174832922e-05
-4.05090904237068e-05
-4.10858595424653e-05
-1.9709465036901e-06
-1.75893752212082e-05
3.11073860112076e-05
-1.37211499498878e-05
2.77816158602422e-06
-3.48143864382245e-05
-4.86221504255893e-05
-4.00281386856095e-05
-4.53287728700913e-05
-1.90001445468356e-05
-2.88341611893688e-05
-1.8360213737338e-05
-1.70167331624859e-05
-3.67029643705086e-05
-8.58760492326605e-06
-1.61338239335689e-05
-5.88948713152968e-05
-3.59880434201522e-05
-3.96159185558211e-05
-4.64062318355434e-05
-2.42526905592789e-05
-2.38695122908657e-05
-1.40127393830793e-05
-2.54764792984493e-05
-1.87703702456448e-05
-2.93910349900435e-05
-3.7265694372283e-05
-1.87352361927353e-05
-2.71589882538477e-05
-2.23290680967113e-05
-3.02268304124535e-05
-3.04919934980434e-05
-5.752577894998e-06
-3.16829375664608e-05
-3.70919073294516e-05
-3.03894906877758e-05
-3.92068072708696e-05
-4.50557364472912e-05
-1.67173513974865e-05
-2.36776772459814e-05
-1.22376694157318e-05
-3.69651624558434e-05
-2.09195873341962e-05
-1.67588436993231e-05
-2.6292949475762e-05
-3.5737793156283e-05
-2.35792996364811e-05
-2.786425375597e-05
-3.33656220962394e-05
-2.17529939464219e-06
-2.19741867314215e-07
-1.01664628927313e-05
-8.28399142890116e-06
-3.34788832014895e-05
-1.53894897471788e-05
-4.09877067154746e-05
-6.76726033722494e-06
-1.5604334377883e-05
-8.4599633719946e-07
-4.48692236884367e-05
-1.25770213268823e-05
-6.70028515267404e-05
-3.03517221918881e-05
-2.50808486748731e-05
-5.43829852897758e-05
-5.40216881438453e-05
-2.71592757010816e-05
6.39618901929918e-06
-2.33437220785213e-05
-1.75802166854266e-05
-1.89934770337946e-05
-1.14021292552157e-05
-1.12843696608504e-05
6.5415816367838e-06
-3.90254119243775e-05
-1.45022718389333e-05
-3.80417785706929e-05
-8.35836831649269e-06
-4.68911386572507e-05
-3.94344065251957e-05
-9.76713574688174e-06
-6.46216241459737e-05
-5.19414295522959e-05
-1.67457734245271e-05
-5.62729464993976e-06
-2.64087398802377e-05
-3.5798228007419e-05
-3.46592697462264e-05
-3.02904089813089e-05
-4.62641080469391e-05
-1.85764648515361e-05
-2.68179290505841e-05
-2.01399533267666e-05
-4.9792733004445e-05
-1.42023699152984e-05
-3.96006146044973e-05
-3.84917424210919e-05
8.32069221518261e-06
-3.04849598265797e-05
-2.46163506149285e-05
-4.91016202728366e-05
-2.09075786992872e-06
-1.70186006719879e-05
-2.92809381810194e-05
-1.79951096877774e-05
-3.1440292766196e-05
-2.83536074247673e-05
-2.34348346819675e-05
-3.46074704311951e-05
-2.50570185565076e-05
-1.36864279463619e-05
-2.88507557011134e-05
-2.51303857105729e-05
1.71292006187873e-06
-4.85287831426699e-05
-1.07195034096201e-05
-3.19124610864074e-05
-2.60811594030383e-05
-3.61017268332669e-05
-3.56426627532693e-05
-5.60784450003601e-05
-4.99979096866248e-05
-5.00815738178438e-05
-4.63491728745992e-06
-5.09740047862873e-05
-4.71948079409065e-05
-1.44771261260253e-05
-3.88183953223668e-05
-4.43296260901684e-05
-1.70447011487955e-05
-7.39242362213714e-05
-1.40668226886103e-05
-2.18237046474536e-05
-3.32126765613831e-05
-1.29877394514657e-05
-1.85856392682622e-05
-9.24738575575964e-06
-2.87686122002092e-05
-1.37979391239653e-05
-3.46876605573862e-05
-4.7899341566572e-06
-3.56144366160557e-05
-5.75860529988142e-05
-4.19414165266055e-05
-3.42194964831121e-05
-1.29502939127879e-05
-3.65762465889142e-05
-1.46121833567152e-05
-2.72408380389986e-05
-5.614291315114e-05
-4.40015725233577e-05
-3.436774975223e-05
-2.73155346936982e-05
-4.33194171699304e-05
-1.53839311402394e-05
-5.90210793842389e-06
-3.8626330377513e-05
-2.91860629552696e-05
-5.1910749346592e-05
-7.0880529164687e-05
-4.26794508898822e-05
-2.07098892370366e-05
-2.22665798646426e-05
-4.78112154355345e-05
-4.36728839342167e-05
-2.24020730014207e-05
-3.00967077898843e-05
-1.30036000055118e-05
-3.09468527306717e-05
-1.22758674194479e-05
-3.81580605731296e-05
-3.42071163497635e-05
-4.61435014136198e-07
-1.71473707621423e-05
-2.0354175537957e-05
-4.36858797142461e-05
-2.19212032823574e-05
-2.55979452764927e-05
-2.5887415053886e-05
-3.42342323783469e-05
-6.58796633414487e-05
-5.79553241273169e-05
-2.42898533555611e-05
-7.18116294539746e-06
-4.12537445497645e-05
-1.90603974611308e-05
-5.23878257362701e-05
-1.15033897108216e-05
-4.32263749364508e-05
-3.72405948728099e-05
-1.30682126702928e-05
-4.60346224518904e-05
-1.3434914565738e-05
-4.25334312863488e-05
-3.63977125785699e-05
-1.42932386946417e-05
-1.79134416244453e-06
-4.13886389784486e-05
-2.17741358428427e-05
-2.56971274745986e-05
-1.91011764021871e-05
-3.34341584167385e-05
-2.21568729973826e-05
-3.2149239640081e-05
-3.51040210851798e-05
-3.02846807967287e-05
-7.83360955920272e-06
-2.13381950048876e-05
-1.29335584850179e-05
-3.2280054386881e-05
-4.44737969008389e-05
-4.21034485049307e-05
1.71221551351203e-05
-2.58769670014832e-05
-4.62293669840731e-05
-3.95166379371855e-06
-3.72597364896889e-06
-3.70794539544846e-05
-2.69873485030395e-06
4.58511358301112e-06
-8.39018506788929e-06
-6.88548546998538e-06
-1.38692416639339e-05
-3.30359579472727e-05
-2.2237799408267e-05
-1.92265775106483e-05
-3.46435321607807e-06
-1.34670477261611e-05
8.42348250268429e-06
2.58398463810594e-05
-2.73177906886332e-05
-3.82431160204564e-05
-2.04628553075386e-05
-3.89844725282057e-05
-1.83558468345236e-05
-7.56033642053046e-06
-4.4947064746914e-05
-3.03592144125018e-05
-4.75287309477475e-05
-7.2131008146858e-05
-2.00786906955301e-05
-3.95295629173518e-05
-3.17292061306554e-05
-1.66150568290136e-05
-4.00250818366232e-05
-2.72214982627678e-05
-1.64834799123344e-05
-1.54373137811172e-06
-5.66808727578603e-05
-4.03256656583186e-05
-2.92917144650081e-05
-1.93819977763163e-05
-2.35585166903109e-06
-1.20820175960093e-05
-3.22733804727783e-05
-5.69888646432937e-05
-4.42217903923403e-05
-2.81917999704112e-05
-2.96707947670351e-05
-2.8698571312484e-05
-4.68617638173562e-05
-4.21258831242468e-05
-2.99788746736405e-05
-3.14125221249541e-05
-2.86518249813536e-05
-4.56544538260978e-05
-6.30674681361118e-05
-1.61164023922448e-05
-2.80038021742146e-05
-3.87638578403665e-05
-1.82822038858364e-05
-1.72010382220603e-06
-5.33039840863062e-05
-8.4749523086786e-06
-1.12636323448774e-05
-4.19780286593583e-05
-3.99038504718563e-05
-4.33905559472107e-05
-3.58782364770832e-05
-3.2431965827452e-06
-3.65166171595345e-05
-4.30847128452339e-05
-3.75607543648537e-05
-3.99646050251589e-05
-3.88796787540482e-05
-2.14290238414118e-05
-2.48849066816453e-05
-4.5706530544498e-05
-2.14483893468562e-05
-2.7584056188096e-05
-3.23745349283313e-05
-2.82111483044016e-05
-2.41238689104939e-05
-2.92677161892248e-05
-3.54970849358796e-05
-5.52673543066645e-05
2.40605795700082e-06
-1.5826550162474e-05
-3.9577809419389e-05
-1.58887769270399e-05
-1.3695249547135e-05
2.96011742964476e-06
-4.65938126589993e-05
-3.34595204947915e-05
-4.08766420956294e-05
-4.8459094346864e-05
-5.44763687596289e-07
-4.09945407980506e-05
-2.66385108344351e-05
-6.26785571714228e-05
-1.59251019664234e-06
-2.08924100362192e-05
-1.51556981679302e-05
-2.75367389065967e-05
-4.2407291417291e-05
-1.10754777873439e-05
-2.59786817253617e-05
-2.3020592773877e-05
-5.02474745302568e-05
-4.45617158033211e-05
-1.79111706676235e-05
-5.1601557565763e-05
-4.68155385735703e-06
9.52867915970162e-06
-1.82701454509299e-05
-2.60232522211289e-05
-2.56843593640876e-05
-3.23843656793467e-05
-1.15654354951536e-05
-3.91082258389128e-05
-1.74202015127547e-05
-3.36438681755992e-05
-1.68749913421938e-05
-3.23300700662365e-05
-5.01398754994226e-05
-4.24870030560983e-05
-5.53930705311416e-05
-2.62615637269197e-05
-4.08752252298617e-06
-4.08286502787876e-05
-2.30693896596387e-05
-2.69782069026632e-05
-1.57138993750745e-05
-3.59836727575494e-05
-1.54934732351123e-05
-4.06198175218185e-05
-5.47613490369377e-05
-4.56115445372504e-07
-2.36468518201275e-05
-4.60890570274689e-05
-1.51856644848118e-05
-5.06093144753189e-05
-4.28628642498743e-05
-2.43810750105682e-05
-4.60672538552118e-05
-3.48416038917156e-06
-3.65175723416359e-05
-1.91271504646649e-05
-4.99278526933234e-05
-1.33354545288698e-05
-3.28442555365273e-05
-4.06118869722812e-05
-6.14522149755761e-05
-1.04225031530003e-05
-8.6148750274707e-06
-3.18902649156734e-05
-2.19178884452351e-05
-3.69940710979013e-05
-7.22017458289888e-06
-1.54907351694558e-05
-1.99880205299925e-05
-2.71033974074e-05
-1.43440060452371e-05
-3.49092794020261e-05
-3.84784772997394e-05
-4.81959453939438e-05
-4.65863005995731e-05
-2.11298579535952e-06
-3.47458992695965e-05
-2.07476159694021e-05
-2.85218834795111e-05
-4.21511111453513e-05
-1.64707921110634e-05
-3.21651954761084e-06
-2.26101317926211e-05
6.64118519857037e-06
-2.86752313947027e-05
-3.52458956073474e-05
-2.95525151024552e-05
-3.59116678176458e-05
-3.22095420029535e-05
-2.37076100804641e-05
-3.73284048910594e-05
-4.8653992612138e-05
-6.25199652842788e-05
-3.16979099317093e-05
-1.04519584617622e-05
-2.60673859513126e-05
-2.86911146712619e-05
-3.01999027630916e-05
-3.26626833572991e-05
-3.39824264157489e-05
-5.38158500115398e-05
-2.6128006335844e-05
-5.59949791383873e-05
-4.30388739548739e-05
-3.65620214623877e-05
-3.43063183489166e-05
-1.45714801265106e-05
-3.55267517543295e-05
-2.22214202457861e-05
-2.47913689285187e-05
-3.1021303513609e-05
-3.93274905069798e-05
-1.73227276174235e-05
-1.185951059237e-05
-3.49627322458159e-05
-2.3076138325592e-05
-2.71108300861767e-05
-1.20386649720783e-05
-3.05158968888942e-05
-3.08524926429837e-05
-6.1112137033661e-05
-2.60310492742841e-05
-1.26823346444663e-05
-2.09537729559108e-05
-3.11269202650353e-05
-2.57504524094993e-05
-4.43853928896219e-05
-1.82485387125257e-05
-1.42211060870284e-05
-3.36203135310434e-05
-4.58955263469312e-05
-6.47357821254107e-06
-3.63615159621459e-05
-3.81493361391535e-05
-3.29560172194628e-05
-4.03719961408008e-05
-5.00628981313401e-05
-1.68666297104176e-05
-2.03391218729953e-05
-3.11809779429883e-05
-2.73665831814774e-05
-5.33721371138722e-06
-3.0236722471336e-05
-4.13412668027062e-05
-1.76788821108611e-05
-2.63076307774761e-05
-5.84297011424825e-05
-3.52129448072069e-05
-3.35622951578584e-05
-2.74085010140908e-05
-2.22128762187705e-05
-2.47311418817716e-05
-1.73122446553168e-05
-3.56721617940873e-05
-4.47375184360214e-05
-4.81560664605834e-05
-4.41031102777093e-05
-4.04231851437202e-05
-3.68249454975123e-05
-6.17174691115705e-05
-5.07209425774069e-05
1.11101303076106e-06
-4.21991062456352e-05
-9.5508542713722e-06
-9.32221612286522e-06
1.95864653526574e-06
-1.44117820873001e-05
-2.04822991515338e-05
-5.71870942080893e-05
-4.53261509280098e-06
-2.15475142093834e-05
-2.04599650968341e-05
-4.25720105054701e-05
4.04077080218141e-06
-1.39193314572915e-05
-2.24229173901322e-06
-2.65543492809674e-05
-2.63461257694284e-05
-3.49031664624259e-05
-4.62751304028258e-05
-1.60170221733414e-05
-3.83854842760798e-05
-2.7430720950692e-05
-6.40617812443286e-05
-4.59699796832326e-05
-2.00146675602504e-05
-2.7170366194356e-05
-1.75913381968056e-05
-2.72494577776787e-05
-1.84429314875138e-05
-7.62623836945411e-06
-3.52354294875988e-05
-2.74080533931042e-05
-2.19755630594273e-05
-3.64679297610095e-05
-4.9130085412307e-05
-2.08132726504234e-05
-4.05403675667994e-05
-3.71464909737229e-05
-2.33116278060078e-05
-2.58855971587371e-05
-5.09242436225969e-05
-2.6622959224534e-05
-4.8609801559817e-05
-3.74877926950111e-05
-1.40068216697345e-05
-2.93279667848359e-05
-3.77027475849513e-05
-3.81182037530121e-05
-4.54546409390015e-05
-4.3560587460653e-05
-2.51196109439097e-05
-4.35356257500189e-05
-5.94452818036252e-05
-2.55561028457351e-05
-2.58038039156131e-05
-3.5174753286489e-05
-2.99205179672222e-05
-2.91220540979501e-05
-3.31505434564666e-05
-4.16293303282412e-05
-5.60141873657099e-05
-2.98158434052481e-05
-1.07065132711829e-06
-1.81397289836902e-05
-2.31067466218592e-05
-2.81600468978926e-05
-3.24228836101556e-05
-7.61556605525022e-05
-4.98842392400052e-05
-4.48011987529293e-05
-4.06872124350215e-05
-4.24786753548037e-05
-3.27039663464869e-05
-9.35963570108896e-07
-2.11680442010415e-05
5.19809530704255e-06
-1.91667259478429e-05
-1.97860037882284e-05
-2.43215023528896e-05
-1.08792704263473e-05
-2.32767271025397e-05
-1.91233278017273e-05
-2.53572827967492e-05
-2.08435201313398e-05
6.69436640886202e-06
-1.72872482280177e-05
-3.18455836614686e-05
-1.84734378958581e-05
-2.1643764824428e-05
-1.96635451942958e-05
-1.44178390990584e-05
-5.20240150872733e-05
-4.01747063952563e-05
1.07830512686949e-05
-3.1725212851004e-05
-2.40756802928634e-05
-3.05124044504954e-05
-4.2399509673048e-05
-1.88462483159311e-05
-3.14485834972033e-05
-3.31692964016055e-05
-9.54305166094666e-06
-3.76667852139666e-05
-6.93281444926868e-07
-3.80233074534578e-05
-1.53507481687416e-05
-2.52308526062304e-05
-1.98753824468283e-05
-4.27897604659669e-05
-2.17257453701546e-05
-3.72772648359976e-06
-3.97694042503219e-05
-2.16294623221936e-05
-4.51526472344449e-05
-1.59183019066999e-05
-2.42416481024493e-05
-1.9569600848728e-05
-7.57355506668108e-05
-4.06071140299811e-05
-3.96964098674495e-05
-3.33023774338909e-05
-6.32406306393395e-05
-4.18561849033771e-05
-1.92352161631265e-05
-1.64417629027223e-05
-1.0701885435878e-05
-4.22074056781016e-05
-3.76976113546637e-05
-3.36626382978879e-05
1.72344996437818e-06
-3.8782868370835e-05
-2.91579846874048e-05
-3.39935980548109e-05
-1.07619517896457e-05
-4.14930314447453e-05
-1.63629138889599e-05
-3.95898517143496e-05
-8.75400767456753e-06
-9.08344091632116e-06
-5.75382497663186e-05
-2.23537810442784e-05
-3.72463273915022e-05
-2.31981980725904e-05
-6.20679968988973e-05
-4.24138823934007e-05
-3.19092617657656e-05
-2.56189770109313e-05
-1.51241249767119e-05
-2.53743004404482e-05
-3.17531111208118e-05
-1.60757151499671e-06
-3.43873752182806e-05
-3.85229948806922e-05
-4.88928143842891e-05
-2.57837046313449e-05
-9.11719045974707e-06
-4.90327182744734e-05
-2.02733532011843e-05
-7.83967126168164e-07
-2.43634548531029e-05
-2.27333441461309e-05
-5.44850536713366e-05
-3.18904592788258e-05
-3.15814316302303e-05
-2.15832222410544e-05
-8.38966473866864e-06
-9.56825684034642e-06
-2.18102101376502e-05
-2.10842929604768e-05
-1.20318659314271e-05
-3.01648349280983e-05
-1.65922923525016e-05
-4.13010324324864e-05
-4.13805751189725e-05
-3.58253339949562e-05
-3.4087774766745e-05
-3.22142641500055e-06
-3.79156005011178e-05
-4.69753661076875e-05
-1.34373857301379e-05
-2.12767858602544e-05
-8.60576818034987e-06
-4.54773998279351e-05
-1.30529459421692e-05
-2.230015879145e-05
-3.35965402154257e-05
-3.93668066070881e-05
-3.25990982744318e-05
-4.51958936932559e-05
-6.07246715353494e-06
-3.84839275379867e-05
-5.25520235548761e-05
-3.39503449006956e-05
7.6453071663376e-06
4.57299719244075e-06
-4.77028181110076e-05
-2.99659119169121e-05
-4.18161797194119e-05
-1.3999684612681e-05
-5.63880636660732e-05
-1.38892844655483e-05
-2.62732710310161e-05
-5.7137691967977e-05
-6.03791135788763e-05
-4.84144198177783e-05
-5.03593430353944e-05
-3.85107850161746e-05
-1.27955287445375e-05
-4.60117959472846e-05
-4.7050824814902e-05
-1.42148175081205e-05
-4.55816364661791e-05
-2.68341760181092e-05
-2.09921498515255e-05
-1.01754387702713e-05
-8.75270490590537e-06
-5.41754009039691e-06
-1.07015054655561e-05
-4.40845795952007e-05
-2.12274219256253e-06
-4.56057949865021e-05
-4.00932861658437e-05
-4.75188029633435e-05
-1.45736829501722e-05
-2.30279593395032e-05
-3.11656691823846e-05
-1.57802310822763e-05
-1.3741800496184e-05
-4.17207455959335e-05
-5.36788984696394e-05
-1.21081036976263e-05
1.16752165482209e-06
-3.33974138309731e-05
-1.69866359646005e-05
-3.38574767830696e-05
-2.48266844632768e-05
-2.05101468069649e-05
-3.93701495228947e-05
-7.10978810643625e-06
-4.1745455617704e-05
-3.12038469159777e-05
-3.95522558098579e-05
-3.34193851551232e-05
1.51421780351233e-06
-4.47495329588033e-06
-2.18713256283013e-05
-1.75033016791981e-05
-2.67793099398477e-05
-3.54889051864831e-05
-1.64223960093853e-05
-4.07725919706158e-05
-3.25853890785761e-05
-7.1258184874441e-05
-2.59874511608174e-05
-3.82574609216797e-05
-6.35881963640755e-05
2.62153243695123e-06
-3.22247934855771e-05
-1.43624016961337e-05
-3.24412789043277e-05
-2.148547296636e-05
-2.48003450939868e-06
-2.91665839372212e-05
-5.40148059093476e-05
1.51569236626143e-05
-3.43060884350829e-05
-8.80953709584363e-06
-4.98429262279882e-05
-2.47227141007948e-05
-9.72805110467851e-06
-3.06591490076291e-05
-3.72700571554605e-05
-3.00973665410532e-05
-4.44834295534866e-05
-2.14313115474834e-05
-2.7514380795608e-05
-3.71279370032282e-05
-4.27591482651135e-05
-4.00314751677558e-05
1.4961596727323e-05
-2.17630191591305e-05
-2.94592617495611e-05
-3.66569215774738e-06
-1.16543224756178e-05
-1.73112133648246e-05
-4.14952272047227e-05
-3.0499346784221e-05
-4.08470536422812e-05
-4.74429277368407e-05
-4.25541216154541e-05
-3.04573948554032e-05
-4.57707406574568e-05
4.07697198571267e-09
1.18680454287861e-05
-3.51185460430705e-05
-2.24819660542883e-05
-7.36904325386125e-05
-7.98269851851476e-06
-4.23332864134056e-05
-6.11384396354823e-05
-4.03574933678482e-05
-2.45988395264043e-05
-7.62042975417456e-06
-3.86099923286262e-05
-4.67939197129964e-05
-1.48508544535968e-05
-2.57991610556587e-05
-1.39302845089904e-05
-2.51304303299641e-05
-4.62166146997338e-05
-2.10504055090421e-05
-3.58819541532082e-05
-6.3731283916574e-05
-2.16127908254959e-06
-5.58929657887324e-05
-4.31865524151171e-05
-3.70830262719073e-05
-2.80894281404639e-05
-2.85285977898047e-05
-3.79470843601265e-05
-4.19948581997078e-05
-2.9339546583367e-05
-2.0272123245195e-05
-1.29510057400199e-05
-4.35382933633397e-05
-4.69278163752319e-05
1.0904723564359e-05
-2.66774555860604e-05
-2.40993256203824e-05
-8.83068892311614e-06
-2.74606288030729e-05
-2.42452411001837e-05
-4.25377492232817e-05
-2.98803321594154e-05
-1.37883776340727e-05
-2.73084278361041e-05
-2.50380746437385e-05
-4.86535377291436e-05
5.81102537450061e-06
-2.87308236506362e-05
-2.2159767886527e-05
-1.27934817879786e-05
-1.0490254342979e-05
-2.56291011187858e-05
-2.88915288172082e-05
-3.05467229537492e-05
-1.88042222381158e-05
-1.90396202555209e-05
-2.56220805511029e-05
-8.30048201547425e-06
-1.93628378447034e-05
-4.14170675643291e-05
-5.11602544084064e-05
-3.89373424705904e-05
-2.87650418998457e-05
-2.92764888390849e-05
-3.7776508496326e-05
-1.2370514804241e-05
-3.06299469869658e-05
-3.11153217776024e-05
-2.87818506723478e-05
-2.84096162194248e-05
-4.38766305562866e-05
-4.09927171087613e-05
-2.35301024572469e-05
-2.30170982432519e-05
-3.64847719698845e-05
-3.02718691474221e-05
-4.49923100818957e-05
-3.54247285813753e-05
-5.10546763976137e-05
-2.9975275924924e-05
-3.82500724161971e-05
-5.36435423259285e-05
-1.923110755504e-05
-5.17122444177238e-05
-4.80821875098561e-05
-3.26720457673267e-05
-2.53156824328101e-05
-3.20811794930053e-05
-4.6414937884274e-05
-4.73326136626123e-05
-3.93559201788956e-05
-4.66083024375443e-05
-1.97043517588554e-05
-2.52772789882026e-05
-4.23347513767549e-05
4.95631378428932e-06
-3.89748655349945e-05
-3.85189684150957e-05
-4.07571731900132e-05
-1.76135223845537e-05
-4.16506432092258e-05
-3.51895657557942e-05
-4.11800919282315e-05
-2.57401260863621e-05
-1.72710078477575e-05
-1.89863251527418e-05
-3.10843338198783e-05
-2.02588635957985e-05
-3.32276033925534e-05
1.04683620925997e-06
-4.08570803970522e-05
-2.77774076767103e-05
-8.67830215950667e-06
-5.47505494627986e-06
-1.98159795165744e-05
-4.207228058701e-05
-4.37817824409418e-05
-3.91213872288818e-05
-3.98401735428578e-05
-1.86099292312895e-05
-4.05878697724483e-05
-2.45595763829684e-05
-3.06306995519373e-05
-3.91159921847979e-05
-1.87279303111789e-05
-1.4699859062564e-05
-2.73476551320672e-05
-4.95346782543629e-05
-1.69632496539712e-05
-2.0615744991017e-05
-3.39578234091242e-05
-3.6509122845455e-05
-2.06291812504849e-05
-4.04395574962875e-05
-2.91158523521312e-05
-1.03906515072688e-05
-3.91456828168893e-05
-3.5175397283714e-05
-4.61804128647865e-05
-6.47121004209251e-05
-3.70731067666568e-05
-2.42970834798877e-05
-6.34412627855864e-05
-5.33822589519834e-05
-3.1245848064304e-05
-3.45632975484859e-05
-3.76750697131528e-05
-1.11541818763885e-05
-4.34524311999655e-05
-4.1208587490402e-05
-2.26753232818589e-05
-5.66178495676471e-05
-2.20669819573837e-05
-1.47758444706813e-05
-2.3781828996338e-05
-3.23314944750546e-05
-6.01814986200524e-05
-5.45778707709425e-05
-3.45916847058159e-05
-3.94794351211035e-05
-1.51675253404656e-05
-1.76641455994672e-05
-1.39661512073697e-05
-1.16956819184182e-05
-2.44032291614202e-05
-3.35675107214995e-05
-2.65841172300537e-06
-2.34425644977513e-05
-5.88056299605955e-05
-2.11658243205446e-05
-1.69396600829223e-05
-8.30908549244306e-06
-2.48147158647332e-05
-1.98001473404878e-05
-5.31741720100471e-05
-2.27387634233379e-06
-3.15437678945129e-05
-3.9336705148536e-05
-1.04647861263296e-05
-1.40827425388859e-05
4.0886821070787e-06
-1.28847786252267e-06
-1.4527563210899e-05
-2.88102222533423e-05
-3.55785105826063e-05
-8.28068145373813e-06
-5.36580002316672e-05
-3.06358082544462e-05
-3.31904023299623e-05
-1.66806706864704e-05
-1.57732113169899e-06
-1.76552714897749e-05
-3.1851402046193e-05
-7.10292115356068e-06
-1.57106389519445e-05
-3.93466619618389e-05
-5.57196691721551e-06
-4.65111680066434e-05
-3.90362937470589e-05
-3.65764722939912e-05
-1.32810106846463e-05
-1.92496074784015e-05
-1.27486809976403e-05
-9.56176194046953e-06
-5.67626678548576e-05
-4.84199390330163e-05
-2.91856692927397e-05
-4.03625712117309e-05
-2.54453833413047e-05
-4.09118567561469e-05
-1.00654085012252e-05
-5.70050584485642e-05
-3.09629265790472e-05
-1.14823234447464e-05
-3.29274660365427e-05
-1.22218324209e-06
6.67813785005515e-06
-2.73251885463363e-05
-3.61781650221656e-05
-3.3373006886283e-05
-1.91489905567009e-05
-3.8554853444639e-05
-2.34518073194821e-05
-4.75991198614348e-05
-5.43859945739679e-05
-1.52720449178875e-05
-3.57288496277489e-05
-2.44881863187974e-05
-1.00298462224004e-05
-1.43226766620031e-05
-3.18529531440609e-05
-2.52307953239039e-05
4.41304051403805e-06
-1.26378592075028e-05
-2.07430114238459e-05
-6.05524786088413e-05
-2.80626218939627e-05
-2.52934415978055e-05
-2.95223322235507e-05
-3.34691441246195e-05
-5.092160517337e-05
-3.06862988751142e-05
-1.071754626091e-05
-1.49050061643209e-05
-1.25990771974236e-05
-4.23173046580848e-05
-4.08728753688765e-05
-2.85354627842357e-05
-3.46531199734868e-05
-5.19464387528645e-05
-3.54519592342301e-05
-4.9371016607559e-05
-1.61717639212875e-05
-1.46428783878134e-05
-2.5587568927069e-05
-1.31132978083905e-05
-3.24743672427039e-05
-1.35431885715336e-05
-2.25357225639453e-05
-6.73470224356885e-06
-4.80097762424777e-06
-2.54625412445911e-05
1.38198033053224e-05
-8.90094767099881e-06
-3.84989449718947e-05
-2.14385529217317e-05
-4.75463187629279e-05
-2.39804351003797e-05
-2.78420231235923e-05
-3.31482823419576e-06
-3.5357739716495e-05
-5.95799837014315e-05
-2.01270317229104e-05
-3.34136716360548e-05
-4.70804557090157e-05
-3.98982091623883e-05
-1.85163337880931e-05
-4.81479802190521e-06
-3.88617359352347e-05
-3.93016124381428e-06
-2.72263260382976e-05
-2.37654615498277e-05
-3.59532701964453e-06
-2.61804155944447e-05
-2.60671587833721e-05
-4.1725096933901e-05
-3.47386109118086e-05
-3.77127120772123e-05
-4.15893483508559e-06
-1.14310286131484e-05
-3.90029372274253e-05
-3.34530510346586e-05
-5.09279323975422e-05
-1.48189333544419e-05
-1.27588056612974e-05
-3.68883916758264e-05
-1.94393298639891e-05
-4.08954770898625e-05
-3.0480774209769e-05
-6.28810600265796e-05
-4.24632663599588e-05
-4.26097414973139e-05
-4.28169891225429e-05
-2.71643643304212e-05
-1.39570372260978e-05
-5.58273135969976e-05
-1.52243861749826e-05
-1.6395429217556e-05
-2.93922968147642e-05
-4.34321585457927e-05
-1.34936758345292e-05
-2.3974085462339e-05
-2.53731224037718e-05
-4.26956971113852e-05
-8.63063694796716e-05
-3.95647157868089e-06
-2.86568516061958e-05
-3.42330426183131e-05
-3.8461438221031e-05
-1.8820748977388e-05
-1.5565371240358e-05
-4.45427206830968e-05
-2.79654313454286e-05
-2.10032842730797e-05
-3.29489845483023e-05
-4.66394224730644e-05
-1.08252588700291e-05
-5.06007834759786e-05
-3.05514251353979e-05
-2.17613591061086e-05
-1.58884876568423e-05
-3.63112479402361e-05
-2.41418995113678e-05
-2.32503257332967e-05
-4.03858225861972e-05
-1.80375768277387e-05
-2.09449794483632e-05
-4.40462372149266e-05
-6.63038330402213e-05
-1.17078813473765e-05
-2.50314820267604e-05
-3.34708243024787e-05
-4.29164042282082e-05
-1.33065212121977e-05
-4.27071918108005e-05
-9.79075647969421e-06
-3.03679444609734e-05
-3.35305547564407e-05
-3.84364061796074e-05
-2.15305912268954e-05
-4.26421600580737e-05
-2.41765575730013e-05
-4.33364693360327e-05
-5.35433068573316e-05
-1.99624437825115e-05
-2.22453924739346e-05
-2.55128045360104e-05
-3.26619874914195e-05
-3.92748947335216e-05
-7.66532093552324e-07
-2.84339375446653e-05
-3.25812380910229e-06
5.9440989915521e-06
-2.75858186038458e-05
-7.34814059440825e-05
-3.84144674276443e-05
-3.2149609007677e-05
-3.531275843386e-05
-4.25979031263927e-05
-9.78772274885783e-06
6.37510044091653e-06
-2.42075520922028e-05
-2.09305490048848e-05
-1.88014559613427e-05
-2.2003868855045e-05
-5.65274539500688e-05
-1.42773209958957e-05
-2.86756949215781e-05
-2.9334116126704e-05
-4.71995033959031e-05
-5.63236855594865e-05
-4.02227438746011e-05
-6.20712196485473e-05
-3.33857706789924e-05
-2.61601601173023e-05
-5.15636945608509e-05
-7.70219581092761e-05
7.33910555333839e-06
-4.00825292869558e-05
-6.87394108548324e-05
-4.34754041691755e-05
-3.19164006763422e-05
-3.58428661615128e-05
-2.79229528622447e-05
-5.43875823432545e-05
-9.24701651958065e-06
-3.48372759584621e-05
-2.07693537604757e-05
-4.94958797268216e-05
-7.04285825674029e-05
-4.88106813564974e-05
-3.7343812072648e-05
-4.69843729845846e-05
-1.58478066471362e-05
-3.81650015802418e-05
-2.21003551391281e-05
-5.59210876802382e-05
-5.1962047677093e-05
-2.86853196493437e-05
-1.0767001896228e-05
-1.72955019894333e-05
-2.70647920067603e-05
-1.19902757624129e-05
-5.51802514710354e-05
-3.77003754541185e-05
-3.64571811030453e-05
-2.88048843667773e-05
-1.33266216169908e-05
1.04581466505911e-05
1.8830661741003e-05
-3.13989222656314e-05
-5.2215553487111e-05
-3.18441453866397e-05
-2.66996545527606e-05
1.16739342221873e-05
-1.75557468568158e-05
-2.52671272006328e-05
-1.98384228707019e-05
-5.72179374602408e-05
-2.5578897404189e-05
-2.0449656866641e-05
-2.91554395691216e-05
-1.37342220516922e-05
-1.65945043937218e-05
-1.3427477897174e-05
-1.89219996500377e-05
-2.97351197354193e-05
-3.305126894858e-05
-1.07243926983643e-05
-2.90587355984126e-05
-1.90650930314188e-05
-2.60151389213138e-05
-4.5628033897295e-05
-1.33915464411618e-05
-1.73401329796942e-05
-4.0251712270314e-05
-1.14852233026977e-06
-4.64812933142866e-05
-7.32264242117827e-05
-2.43323418784905e-05
-5.66244873565281e-05
-3.36732428729052e-05
-2.25294620962852e-05
-3.57874862095121e-05
-3.44688408696159e-05
-1.93031060874756e-05
-4.73711072456017e-05
-3.96645098265083e-05
-3.26975092616252e-05
-5.42439776766256e-06
-1.97522847766272e-05
-9.87425794402576e-06
-5.87525479773618e-05
-4.39579320139107e-06
-2.44383702477821e-06
-8.33360454098213e-06
-2.21441431624893e-05
-3.57798486185014e-05
-4.0401011637194e-05
-6.48415933607466e-05
-2.600154051785e-05
-3.39960908538161e-05
-1.76161592903686e-05
-3.41425261479575e-05
-4.2294196651997e-05
-5.19632999493915e-06
-4.49361554138768e-05
-3.94469544317451e-05
-3.88466001005688e-05
-3.72472106352603e-05
-3.24771729820978e-05
-2.04115316853449e-05
-4.40832087139383e-05
-6.88315356266864e-06
-4.50917574752431e-05
-4.88848465661414e-05
-2.00055208822762e-05
-9.70760673594848e-06
-3.42637847190893e-05
-3.05642648102402e-05
-2.59296824167713e-05
-1.12143984395081e-05
-2.15295673462585e-05
-3.15476627711162e-05
-2.38776817306722e-05
-3.16324301102715e-05
-1.60524476239667e-05
-3.7317235295596e-05
-3.49053972998727e-05
-1.35314792148652e-05
-3.95347872511786e-06
-1.7142017384552e-05
-5.93368724022807e-05
-5.18465119762141e-05
-5.08070570604216e-05
1.09105061980318e-06
-1.81483865049935e-05
-3.99647071264663e-05
-1.74848627942356e-05
-2.27499235852517e-05
-5.98938597880382e-05
-2.29855126141557e-05
-3.39492548122863e-05
-3.06292226552254e-05
-4.51657133698663e-05
-4.52667137892994e-05
-2.1181303276956e-05
-4.00482885186375e-05
-1.61477236814487e-05
-4.80150656815687e-05
-4.36460973255404e-05
-3.25274742073965e-05
-9.18604893942739e-06
-2.53970452393928e-05
-4.18465438098096e-05
-4.75767903043188e-05
-4.93910594836778e-05
-2.81878956461962e-05
-3.01001334943923e-05
-2.65411298498577e-05
-2.50653441939959e-05
-1.45749248485692e-05
-1.69940944095263e-05
-3.78969015418925e-05
-9.16115453585174e-06
-1.45548867352668e-05
-4.29639884013092e-05
4.56831319297225e-06
-5.11263021077463e-05
1.14906620439377e-05
-4.27422432397399e-05
-3.94759032126773e-05
-4.66379954259081e-05
-2.32216178484426e-05
-2.35921854561035e-05
-1.97813138013768e-05
-2.57594450806065e-05
-2.43838160912012e-05
-3.37015053842581e-05
-3.19580050703552e-05
-5.57028949951527e-05
-3.03459781734501e-05
2.01782443887046e-05
-1.41598655431175e-05
-2.00238531081773e-05
-2.85433540334116e-05
-2.10331739214793e-05
-4.48467114179468e-06
-4.97848284569039e-05
-4.65752845807811e-05
-4.27817683895704e-05
-2.55730344666695e-05
-5.63174531141434e-05
-3.6290725329718e-05
-3.76557384978044e-05
-4.52969693852654e-05
-8.84048657191568e-06
-3.06159435502196e-05
-1.43666191336106e-05
-3.12900863602324e-05
-2.87619602589869e-05
-2.94920756649096e-05
-2.09995505043211e-05
-2.55911382389308e-05
-2.13607983305094e-05
-4.85614678151776e-05
-4.22404286430021e-05
-2.86484782368275e-05
-2.52281239202947e-05
-1.09399570636456e-05
-3.14766300779311e-05
-3.95202619532715e-05
-5.7903972889473e-05
-2.2904574246834e-06
-1.36869674846163e-05
-3.74369881176619e-05
-2.97218566711766e-05
-3.92103484341568e-05
-1.36952382954741e-05
-1.38841293672083e-05
-2.36215627427586e-05
-5.37507471048204e-05
-2.1317817968238e-05
-3.44172420890129e-05
-1.1695226538826e-05
-2.00375964806047e-05
-4.94881997976367e-06
-1.37189047371534e-06
-2.30422213901079e-05
-4.46376271482543e-06
-2.99786422172781e-05
-2.06415886448214e-05
-4.48761924014665e-05
-6.48568148591791e-05
-2.7044015922236e-05
-3.25125276892466e-05
-2.76710385836324e-05
-3.98607077705106e-05
-6.6539090140653e-05
-4.48808919077e-05
-3.44608049114608e-05
-2.88633746290024e-05
-4.65047739844296e-05
-4.97053047082996e-05
-2.87984358330257e-05
-1.96172193085958e-05
-6.26802433769362e-05
-4.48733424402261e-05
-2.817233906609e-05
-2.76805490936716e-05
-2.07469866264077e-05
-5.35770767705961e-05
-4.71758837193932e-05
-2.49507512199418e-05
-3.58898558392742e-05
-5.10890573674191e-05
-3.06256088208243e-05
-4.66567791358895e-05
-4.38294846278585e-05
-3.63505940919194e-05
-3.91326561989334e-06
2.16125803129861e-05
-2.81663674022819e-05
-4.78094179003424e-05
5.06896116111407e-06
-1.7205663849956e-05
-5.05397594569026e-05
-2.89849297534832e-05
-5.47513328699199e-05
-3.77876824396686e-05
-3.45711904454152e-05
-2.62378405170496e-05
-3.97558265322876e-05
-1.90346758373647e-05
-3.39562009266833e-05
-3.85902220300756e-05
-5.18103318415909e-05
-3.26323291787747e-05
-2.46325315712847e-05
4.41286695638408e-06
-2.37894639196124e-05
-4.10328327002603e-05
-6.03003634864961e-06
-3.53347608483368e-05
-4.13800173721837e-05
-5.48681186218333e-05
-9.57049449900267e-06
-1.47756036686251e-05
-4.3897752674403e-05
-3.42820483971168e-05
-2.59555930068528e-05
-7.75328190731167e-06
-2.28379542638797e-05
-3.11143003808418e-05
-2.43519088033871e-05
-1.98240316587977e-05
-4.19948544478477e-05
-4.29504009484391e-05
-2.44674941726088e-05
-4.10564622737052e-05
-2.20746158309776e-05
-3.86048575056037e-05
-2.86863053144445e-06
-1.86924261611851e-06
-5.15927390601264e-05
6.85316120660759e-06
-3.44600676519669e-05
-1.29781270547017e-05
-1.13250970091819e-05
-2.43927532933885e-05
-1.77395005578861e-05
-3.82773426234029e-06
-2.73723603531203e-06
-6.7597097891435e-05
-3.39865619628556e-05
-4.4407591594179e-05
-2.88461481609126e-05
-6.14443800367303e-05
-2.51847974589938e-05
-1.3324752963342e-05
-4.00473197909508e-05
-4.06908814745606e-05
-4.75663134181125e-05
-4.40275708867621e-05
-1.50165402232272e-05
-2.98862992325824e-05
-2.77599158343148e-05
-3.8865489709912e-05
-3.31897833552559e-05
-3.09171387327605e-05
-3.81162659304408e-05
-4.52143213096382e-05
-1.76780265275278e-05
-2.40632754083867e-05
-4.76269425456624e-05
-3.36716656472641e-05
-2.98939928452931e-05
-9.14650381987599e-06
-5.78163197432025e-05
-4.1854736185957e-05
-1.28939339436913e-05
-2.23375950547695e-05
-1.55103032230232e-05
-1.66150968460969e-05
-3.29449303163313e-05
-1.08488928492383e-06
-3.86805728652649e-05
2.63122123900787e-06
-3.50190513128789e-05
-2.92188522121816e-05
-3.423433553949e-05
-8.03201032068365e-05
1.70728394107036e-05
-4.28846706567577e-05
-3.12966662449381e-05
-4.33523946335017e-05
-4.78195432001786e-05
-2.94686926537329e-05
-4.82966423422271e-05
-3.94897211464885e-05
-2.28224705482131e-05
-4.86025162069e-05
-3.20898847076359e-05
-2.88502808399084e-05
-2.97795484774104e-05
-3.15156092341419e-05
-2.72606164706394e-05
-3.93845465180348e-05
-9.8950459437147e-06
-1.53122538635593e-05
-2.50495866429624e-05
-3.11904594355569e-05
-9.87059557058684e-06
-3.24767243524562e-05
-5.78175784520209e-05
-3.94355419033084e-05
-1.12551795232453e-05
-3.07917944857677e-05
1.43666407963726e-05
5.1501000356373e-07
1.46184746059734e-06
8.28413898770759e-06
-4.06411200779078e-05
-4.43309178852106e-05
-6.8987600813873e-05
-1.39471181060331e-05
-7.25949116444879e-06
-4.92642183685047e-05
-6.56726814812382e-06
-2.48366838936636e-05
-2.01038812600212e-05
-2.55444181227361e-05
-6.36776379852467e-05
-4.38084568988267e-05
-3.47179313089751e-05
-3.53849574603605e-05
-3.56709202973124e-05
-2.71706355408174e-05
-4.2069345665311e-05
-2.45862289764926e-05
-1.23166848133657e-05
-1.70456396091612e-05
-2.97071478300793e-05
-3.18924335358673e-05
-1.05244961095513e-05
-4.11992270851617e-05
-1.69730678282198e-05
-3.87219630773692e-05
-4.60052611957986e-05
-2.18552406943379e-05
-1.72213466820123e-05
-4.38821247305684e-05
-1.42457335885758e-05
-1.61193884438124e-05
-2.0085495016171e-05
-4.8832616829275e-05
-3.54766906470966e-05
-3.18189414511747e-05
-1.25421127977061e-05
-3.403676751259e-05
-6.22622527078562e-05
1.13186117533184e-05
3.57176386522531e-06
-1.01576371412498e-05
1.04400180241358e-05
-4.04894270597859e-05
-3.48537380058023e-05
-4.57914649311001e-05
-1.92814838681329e-05
-3.58475963121704e-05
-3.70779759484791e-05
-5.1244536731369e-05
-4.37484908031531e-05
-4.0927360149102e-05
-1.73410873542127e-05
-8.7138256359354e-06
-6.50122671015382e-06
-4.42464608530978e-05
-4.64693291689007e-05
-4.89652070697159e-05
-3.81187719791754e-05
-2.83918502056502e-05
-2.39409170672778e-05
-2.30790396503231e-05
-1.60969000296789e-05
-3.53205623493829e-05
-1.76965879965304e-05
-4.09954797805071e-05
-3.40005727393291e-05
-5.06729361706935e-05
-2.3154163389887e-05
-3.69408141632727e-05
-1.78947976048425e-05
-2.89152032268145e-05
-2.330170535672e-05
-4.98042004277939e-05
-2.7418827020297e-05
-4.9920018152874e-05
-2.09121587021019e-05
-1.14081693173943e-05
-2.91641645623095e-05
-3.48074108350676e-05
-8.31799145460241e-07
-1.84393917025327e-05
-5.45637367484335e-05
6.53567812534342e-06
-7.13598498266409e-06
-2.76767190509784e-05
-6.7872171396268e-06
-2.77611258591354e-05
-4.0287874003324e-05
-1.15010035912599e-05
-3.48435726147349e-05
-4.22454870765872e-05
-3.88560063182218e-05
-2.30010104654669e-05
-2.40195949876258e-05
-2.36390274535577e-05
-3.03351416285906e-05
-7.42953429019517e-06
-4.85301778789894e-05
-6.03238734522573e-05
-2.52962333503229e-05
-1.05544847469404e-05
2.28377774340545e-05
-1.72258014748828e-05
-4.1682848147039e-05
-2.7319283133727e-05
-2.10784103854787e-05
-6.04312192201674e-05
-4.96742212349116e-05
-1.34716536388705e-05
-1.60851832437718e-05
-2.76575908964472e-05
-2.97656243996079e-05
-4.02311123641622e-05
-3.02697559251657e-05
-6.433089434816e-06
-2.96836076936489e-05
-3.10706241815703e-05
-3.97228637701325e-05
-3.53204154941332e-05
-9.2718163962963e-06
-2.32266060411352e-05
-1.08996930490292e-05
-6.48003105759062e-05
-1.81446820737748e-05
-2.36792625616173e-05
-4.06136118616911e-05
-9.79846451786314e-06
-4.28767385415162e-05
-1.67450104101531e-05
-3.82237652432247e-05
-2.43425376625231e-05
-1.98595213221336e-05
-3.89663296949967e-05
-2.51306614431142e-05
-7.96803504143401e-06
-1.59143191916113e-05
-2.48982406364133e-05
-4.7387521988549e-05
-2.01185053050397e-05
-6.3015912440035e-06
-4.94092031088646e-05
-4.56219322745629e-05
-3.81965326739008e-05
-4.01876490656163e-05
-3.89603715878884e-05
-3.4902177106598e-05
-3.50472853378921e-05
-9.13059886133552e-06
-3.65789855956512e-05
-4.75994497968865e-05
-2.84309301903923e-05
-4.37551930856341e-05
-1.11577852976809e-05
-2.9153389075006e-05
-2.65998213519971e-05
-3.39273025490391e-06
-2.29091853517879e-05
-1.60014009952647e-05
-1.3215085998511e-05
-3.00624512542818e-05
-2.09296565590112e-05
3.87841215445478e-06
-1.67095841400095e-05
-3.20726409801381e-05
-4.32873375851682e-05
-3.0970241921027e-05
-5.60604409675086e-05
-3.17633649463216e-05
-2.92152944141051e-05
-3.92257972983683e-05
-1.96063754313388e-05
-4.46061707895871e-05
-2.34194963970796e-05
-2.42388540917988e-05
-2.48045620491873e-06
-3.11647106912284e-05
-1.08982608060877e-05
-3.89453733414234e-05
-3.64214229451839e-05
-3.06493339987053e-05
-1.6504071103352e-05
-4.17937220909666e-05
-2.15024919216845e-05
-4.1677712526905e-05
-2.63635722139453e-05
-3.91302025301118e-05
-2.86387782337007e-05
-4.10360063184148e-05
1.9471267914058e-05
-3.32821768160759e-05
-1.51379054748443e-06
-4.62162639127832e-05
9.6534225063526e-06
-4.81796709437217e-05
-3.2721051624877e-05
-4.77655007767093e-05
-2.27299814870002e-05
-4.88637952773784e-05
-1.57632398825004e-05
-4.24337395030568e-05
-4.15876337418141e-05
-2.28630926078707e-05
-3.37972424915756e-05
-2.30655037992966e-05
-3.42595474225702e-05
-6.0462243505543e-05
-1.5331263298538e-05
-3.33895253060612e-06
-1.9859627718858e-05
-5.68595012557017e-05
-3.87200862182397e-05
-4.95979997991283e-05
-2.41916095635162e-05
-1.1425237535123e-05
-1.64673601158552e-05
-2.41202904246119e-05
-2.08550658784567e-05
-8.14567687433764e-06
-1.36794405224456e-05
-3.96618478201873e-05
-6.66400967895189e-05
-9.5250144048016e-06
-1.78909834482996e-05
-1.56897409756963e-05
-3.80072492732524e-05
-1.54127683722109e-05
-1.15986887657877e-05
-5.44805561853047e-05
-1.97243242506257e-05
-1.76029333410694e-06
-2.03027461773357e-05
-3.54234202879939e-05
-4.62112825996786e-05
-1.94584934544216e-05
-2.04915128386277e-05
-4.08020516445887e-05
-4.33833790247593e-05
-4.56794032871042e-05
-3.08968281918345e-05
-3.65715337818062e-05
-6.03895881451294e-05
-4.69582875990675e-05
-3.43839947472066e-05
-2.49563083030888e-05
-3.35844359318596e-05
-2.98181510273146e-05
-1.43730000245193e-05
-4.02745820958344e-05
-6.22364817469174e-05
-1.67993106721494e-05
-2.29338537360618e-05
-2.38173927456031e-05
-2.72999434360269e-05
-2.59027293428668e-05
-3.66558965898515e-05
-3.49229245978617e-05
-5.16499690971689e-05
-7.6452092545486e-06
-1.61739875642017e-05
-3.64409886177625e-05
-6.37162258802422e-05
-4.43260317920273e-05
-3.89743579929004e-05
-5.12394752658111e-05
-2.3319221634577e-05
-4.06465231887082e-05
-2.98409587047753e-05
-4.42164531556374e-05
-4.56791620675474e-05
-3.7767957701381e-05
-3.12396397821384e-05
-1.80934231041509e-05
-4.09920162457177e-05
-1.80235429365062e-05
-1.67480459523887e-05
-4.72963379705604e-05
-2.49353353112984e-05
-3.06068601640548e-05
-5.10339595277101e-05
-7.85197652417873e-06
-5.84714752653423e-06
-3.77392971828839e-05
-2.28138222022857e-05
-4.28580884217221e-05
2.34981626053685e-05
-5.80257329179525e-05
-5.12364287844424e-05
-3.84385642177688e-05
-1.67010800475434e-05
-3.26294650282992e-05
-2.45367619583347e-05
-4.96859406583932e-05
-2.62405391635153e-05
-2.62330429601199e-05
-4.60368797492847e-05
-3.44664890172825e-05
-8.76631932849978e-06
-4.76281748355202e-05
-1.09051668169557e-05
-8.67016950155901e-06
-2.61800938646289e-05
-2.96653932429821e-05
-4.73415856215187e-05
-3.74898352255173e-05
-2.9779242369255e-05
-7.32438349784162e-06
-3.03016969069833e-05
-1.33208434978632e-05
-2.55236735725561e-05
-3.14101101443405e-05
-5.08856938577316e-05
-2.78572558042247e-05
-1.26189575517529e-05
-1.51177121759195e-05
-1.88266431864663e-05
-3.22570734862684e-05
-9.13674234898903e-06
-4.94069346419869e-05
-1.54454979282174e-05
-1.69841227112829e-05
-4.37797746663428e-05
-2.68856383020184e-05
-2.02232268968134e-05
-4.7246694480242e-05
-4.53835966138469e-05
-4.21570480779054e-05
-3.98778365836029e-05
-3.18803243002329e-05
-2.03522158183568e-05
-6.25587229497749e-05
-4.68818674761643e-05
-3.92399017373578e-05
-6.31046914894795e-05
-4.92769716455551e-05
-5.56026631625987e-06
-4.40817146885362e-05
-3.03053680582103e-05
-2.64468986311524e-05
-3.39364012465391e-05
-1.20226695111645e-05
-3.26286320756282e-05
-2.42185003157688e-06
-2.46957217206703e-05
-7.01141186787465e-06
-6.97216584615157e-05
-4.24016040305313e-05
-2.29386499058696e-05
-5.83292246003461e-05
-3.69367549769546e-06
-4.5611826157256e-05
-1.49818128703278e-05
-5.0448264578735e-05
-1.49865726662568e-05
-1.34199788557061e-05
-3.28933400203448e-05
-5.19126051138208e-05
-7.3411027684904e-06
-7.70899704658788e-06
-2.47510391216592e-05
-4.24763245799162e-05
-4.63851851098843e-05
-6.17465321599886e-05
-3.42153565570946e-05
-3.32804077261798e-05
-6.26423878203108e-05
-2.68890061821332e-05
-3.67817888582077e-05
-5.16690434429496e-05
-5.19170109757035e-05
-2.56417519304068e-05
-9.89384746296198e-06
-2.69272730124227e-05
-3.20659593640912e-05
-4.50564891885118e-05
-4.71568834052085e-05
-8.37310158385504e-06
-1.88914984759477e-05
-2.42702055576667e-05
-1.68603735704463e-05
-7.09066523660052e-06
-4.20540637750556e-05
-4.63987073516385e-05
-2.10717347041177e-06
-2.39536687836516e-05
-1.03992792573164e-05
-2.30293923742338e-05
-2.41346805358861e-05
-1.96838954546977e-05
-1.63718886128408e-05
-5.46188418619351e-05
-3.79632105867143e-05
-7.06001471028696e-06
1.22571046083036e-05
-2.11090324648628e-05
-3.26471397068332e-05
-4.77861557294222e-05
-2.99319775883493e-05
-1.66083553599924e-05
-5.37711207636842e-06
-6.36761831169461e-06
-2.53926646950342e-05
-2.46542277547197e-05
-4.17123870699028e-05
-4.14753078631092e-05
-3.94391555216525e-05
-1.66815558611676e-05
-3.74955287273338e-05
-4.99376475060907e-05
-3.37290016290264e-05
-1.25768060857656e-05
-3.00239729109538e-05
-3.46236945407691e-05
-2.63006048087956e-05
-4.27094514196091e-05
-2.18167423277806e-05
-6.2129742156018e-05
-1.33022167788407e-05
-3.61262584973907e-05
-3.43051141691357e-05
-4.42899891583758e-05
-3.14459489243801e-05
-3.09937363324981e-05
-2.73551618458322e-05
-1.89872640495135e-05
-2.85992013134817e-05
-3.82640442938848e-06
-2.6308989233761e-05
-2.13247077421927e-05
-2.93467651087133e-05
-7.66550722092705e-06
-1.87705012347646e-05
-1.35533686150683e-05
-2.62711102938509e-05
-1.8473914697446e-05
-4.5603364559732e-05
-2.22520958169213e-06
-5.72155204982585e-05
-4.31212204289571e-05
-8.60197074036547e-05
-1.49592833485702e-06
-7.01230626982854e-06
-2.10805526473053e-05
-2.68473729559098e-05
1.83326281180364e-06
-7.80873473437521e-05
-4.24639648648765e-05
-1.35208235604982e-05
-9.52682485378512e-06
-3.96540470529784e-05
8.64268253334121e-07
1.5274697057311e-05
-3.50749264519936e-05
-1.25468815970865e-05
-3.53674169339604e-05
-3.69684492239955e-05
-2.32880977555647e-05
-3.09868745001606e-05
-5.38634445796481e-05
-2.27666417868281e-05
-4.00777287458771e-05
3.85219850770606e-06
-1.62274193150051e-05
-3.54169150742779e-05
-4.85274247555895e-05
-3.57252853336634e-05
-8.19430124447297e-07
-2.26149796399437e-05
-1.81728467863399e-05
-1.88650140455812e-05
4.2081024660664e-06
-3.08195529747961e-05
-3.86922700249771e-06
-4.82328741247429e-05
-1.31273630017064e-05
-2.08546427466402e-05
-2.18652666348523e-05
3.54447808599198e-06
-7.17978820728355e-05
-1.00892659001047e-05
-2.28178779292043e-05
-3.16597018003885e-05
-1.35553490366047e-05
-1.56028188712314e-05
-1.98995724187085e-05
-2.09903686352771e-05
-8.79780912601232e-06
-2.5048801402996e-05
-2.69326974917826e-05
-2.73104524391059e-05
-4.51210201503944e-05
-2.65338597247841e-05
-4.4324531291942e-05
-1.90433955804865e-05
-1.50838368054274e-05
-8.9874667619686e-06
-3.86513430748682e-05
-2.54930136046929e-06
-7.36830599045171e-05
-4.36603632265109e-05
-3.19601986476727e-05
-6.02726390855125e-05
-1.92933243254089e-05
-2.33934221438958e-05
-6.35335331377015e-05
-5.1846880100225e-05
-3.15813004181536e-05
-3.32924288036552e-05
-5.27673062929529e-05
-3.00057165842882e-05
-1.44606953577414e-05
-3.26120460712468e-05
-2.92223490736707e-05
-3.02736206815335e-05
-5.34230365758479e-05
-1.95385107812208e-05
-5.07006207620295e-05
-2.57814100452029e-05
-3.5280993393518e-05
-8.96866277090161e-06
3.64668617980872e-06
-6.03822363954399e-06
-4.8440203601709e-05
-3.70429456056755e-05
-1.35831658763414e-05
-2.26892725650505e-05
-5.38569449125208e-05
-2.51954110196627e-05
-4.37642383570416e-05
-4.28402113783817e-06
-2.55050662510113e-05
-1.12651501430603e-05
-5.23538601355048e-05
1.64123119064258e-05
-3.08975269194673e-05
-6.15726923845153e-05
-1.59096201910692e-05
-4.98431278492923e-05
-6.67760519508351e-05
-2.18594284958471e-05
-1.41567941328266e-05
-1.8719239240434e-05
-2.76875605627791e-05
-4.05114047345725e-05
-2.76721804615144e-05
-5.77702803672171e-06
-1.55471112182585e-05
-4.57869270401439e-05
-2.98020284901531e-05
-1.23137732858921e-05
-2.17488750518645e-05
-3.51421145667801e-05
-4.48388128905168e-05
-3.27344527544835e-05
-1.02301669662553e-05
-3.27616054370952e-05
-1.58245131457351e-05
-1.23327381336643e-05
-3.94208008300661e-05
-4.02580323356012e-05
-4.1750348001494e-05
-4.31812448481258e-05
-3.18248467339137e-05
-4.51994854754329e-05
-1.64996138408292e-05
-2.24057441809854e-05
-3.75689583447706e-05
-4.75632926519267e-05
-1.74320157751322e-05
-4.6251024053044e-05
-5.58566863952175e-05
-5.52384592968424e-05
-2.9090757033188e-05
-1.10380412005325e-05
-1.74116611897481e-05
-5.59824990992927e-06
-4.95281988927472e-05
-3.65896274315138e-05
-4.44072313113046e-05
-4.13186713998305e-06
1.42334671539086e-06
-1.38089787383328e-05
-4.3485023579745e-05
-2.81065004642787e-05
-1.35023493286587e-06
-2.16408661000802e-05
-3.95684145802418e-05
-2.14901444808947e-05
1.31129830835141e-05
-2.65233865818513e-05
-2.55044501490983e-06
-4.66941254931368e-05
-3.67989615645318e-05
-4.65357380102401e-05
-1.6508651766237e-05
-1.30096654810144e-05
-5.13872165489134e-05
-2.6909687672431e-05
-4.47043817795444e-05
-1.69372438675442e-05
-5.5532679220263e-05
-5.42620635721655e-05
-3.31700270701107e-05
-5.23300071355588e-05
-5.14484889291771e-06
-4.10492985045454e-05
-7.33925907147386e-06
-2.32761349341054e-06
-2.5360450902829e-05
-2.02922838065145e-05
-3.34849632566019e-05
-2.96374297117162e-05
-4.82874668675949e-05
-4.42123215595275e-05
-3.58077145652158e-05
-1.32506368714593e-05
-3.77584448638259e-05
-5.34854484540172e-05
-3.30701378120976e-05
-2.41893535550889e-05
-7.97390750159012e-05
-3.47832628259272e-05
-3.61969959287484e-05
-3.89222983631963e-05
-2.55027105881392e-05
-9.03018542947857e-06
-2.41902308746471e-05
-1.45296510277493e-05
-2.84299020449394e-05
-3.7204330388124e-05
-6.96701054514901e-05
-2.52391672101377e-05
-1.23790532284034e-05
-2.31232182868925e-05
4.51822740091501e-06
-6.42329187829468e-05
-1.42715299899184e-05
-1.89131381674345e-05
-4.30100981713503e-05
-3.31454307770776e-05
-4.28764522151062e-05
-1.58235560562656e-05
-3.53606797767651e-05
-6.45710568928527e-05
-2.2600616781609e-05
-2.24347760425996e-05
-3.41563412006904e-05
-4.08115404491432e-05
-5.04511868092157e-05
-2.9617357858963e-05
-3.38702518502817e-05
-6.61770046034086e-06
-2.8854268707636e-05
-2.68174753656085e-05
-4.60784122458264e-05
-4.19397877010148e-05
-3.22047504249731e-05
-4.22110594923832e-05
-4.94805372054494e-05
4.92902069155656e-06
3.36819047803793e-06
-2.0492143341944e-05
-3.02667694298149e-05
-5.0730774483793e-05
-3.56807384640817e-05
-1.83227118152743e-05
-1.02750928075076e-05
-2.26953034852334e-05
-3.27047306121933e-05
5.39684424938429e-06
-5.67944478808495e-05
-1.05887694125243e-05
-3.42646651735237e-05
-6.77480538920883e-06
-3.16430873008731e-05
-2.02226802654012e-05
-3.30538583005561e-05
-3.80791583393047e-05
-2.86169165543999e-05
-3.81587506504574e-05
-3.04067408350115e-05
-3.58469401785187e-05
-3.58350583414149e-05
-4.45736819765848e-06
-4.99711441735316e-05
-4.14461472786554e-05
-4.47891900281042e-05
-5.08132507671956e-05
-3.86066014823936e-05
-2.91745637030118e-05
-2.45678812175748e-05
-1.13635851752238e-05
-1.03324604713008e-05
-3.65047297561712e-05
-6.50603016995941e-06
-3.53097477122451e-05
-2.824668280509e-05
-2.01244086862956e-05
-3.90951673212545e-05
-5.20607317988505e-05
-4.66019938916786e-06
-2.13274408164167e-05
-1.53615575762583e-05
-1.20635943017486e-05
-3.69390364721491e-05
-6.65293856595307e-06
-1.50154628173634e-05
-2.68914278628817e-05
-2.67392128057873e-05
-5.11417884147216e-06
-2.00422092635601e-05
-3.4627244048649e-05
-5.85984910128661e-05
-1.77556030478679e-05
-3.95935328565458e-05
-1.24186964688202e-05
-3.5319293953464e-05
-4.82429587067734e-05
1.81721904939814e-05
-1.29310105688284e-05
-2.38485252590243e-05
-1.3430047353571e-05
-6.79908409338225e-07
-1.47973483268681e-05
-2.2742953690796e-05
-7.86128051446601e-06
-3.61186385722783e-05
-1.83532379593387e-05
-1.18569363976361e-05
-5.0097300759364e-05
-4.13817714399329e-05
-1.90194898617738e-05
-2.2356287330651e-05
1.64618949751074e-06
-2.58062806198288e-05
-4.36022473784799e-05
-3.60724411293138e-05
-2.90143183957739e-05
-4.03342372614513e-05
-2.35711104967441e-05
-5.16625526986961e-05
-1.94906683857562e-05
-2.56424816480426e-05
-2.4604283756021e-05
-4.1409744805141e-05
-1.51975126516478e-05
-2.14809198257559e-05
-3.31626383642295e-05
-1.84369892399249e-05
-3.38299617423319e-05
-6.78288282031018e-06
-3.91355937251181e-05
-2.94692750277904e-05
-2.01521776591322e-05
-3.81664914752551e-05
-4.86269500381349e-05
-3.97223069734373e-05
-1.4603094364968e-05
-2.99479524877017e-05
-3.46776470853646e-05
-4.77655304934841e-05
-3.71242794059065e-05
-4.26323166902418e-05
-2.66139461603757e-05
-4.37528094158416e-05
-3.49217454197682e-05
-4.34936419405588e-05
-9.65548732959514e-06
-3.94841814895909e-05
-1.16588490184442e-05
-2.7419629269094e-05
-1.09976393350884e-05
-2.50115237963325e-05
-2.01998615042884e-05
-1.95691645844557e-05
-8.57097684905107e-06
-6.0961486077887e-06
-1.33967749918215e-05
-6.37865799998877e-05
-3.27290356826885e-05
-4.23960537653086e-05
-3.1271386737864e-05
-5.77559469425935e-06
-1.31997672013777e-05
-4.89505483326657e-05
-4.36680287595365e-05
-3.71753989054097e-05
-8.54849786801056e-06
9.29634448675141e-06
-2.35503332802624e-05
-4.04691652548431e-05
-2.02680915655395e-06
-4.6458281077303e-05
-4.4249024457475e-05
-1.04817229102534e-05
-4.25537365874759e-05
-2.47657480442694e-05
-2.1102036865658e-05
-2.26961659647856e-05
-1.27546826492595e-05
-3.98641973868674e-05
1.48141023143264e-06
-2.11068612827402e-05
-5.19108278814091e-05
-1.6327121382848e-05
-2.95052198260937e-05
-5.51866254983579e-05
-4.48207900597422e-05
1.44330587049515e-05
-3.99166593541736e-05
-3.81971353979575e-05
-3.47259559993038e-05
-4.47425584272797e-05
-2.43347620565074e-05
-4.0696154053929e-05
-3.50339525841984e-05
-1.61466152010962e-05
-6.05054389660768e-05
-2.24083163283797e-05
-3.68291934769602e-05
-4.36021092702488e-06
-3.64033264342668e-05
-1.91379993376265e-05
-6.15683758895917e-05
-1.40451421835758e-05
-4.85871294788947e-05
-3.48335187578407e-05
-5.69343001529562e-06
-4.42860911137443e-05
-1.57146086526044e-05
-4.765747434384e-05
-5.12363881807073e-05
-2.45103525611233e-05
-2.13926505746063e-05
-1.68401620052784e-05
-2.81369204192986e-05
-6.96526148293079e-06
-2.8932922408768e-05
-3.10017651048601e-05
-5.71403315269739e-05
-3.73277508623023e-05
-4.63322029632278e-05
-4.57706122021633e-05
-5.65715199367858e-05
-4.95018923919493e-05
-3.7305488153862e-05
-3.16531678473756e-05
-2.41600122936075e-05
-9.8895401810683e-06
-7.63534818917293e-05
-4.3225007951816e-05
-2.38064589625548e-05
-5.93159144567456e-06
-2.4084500281425e-05
-3.17989821109042e-05
-1.98407051798753e-05
-4.54305319134519e-05
-3.80462860357707e-05
-3.10384547852773e-06
-3.75553169090579e-05
-1.74097585214482e-05
-1.5519964793997e-05
-2.96500127696038e-05
-3.81018311521644e-05
-3.32075094231383e-06
-3.66202191694294e-06
-4.55281835275884e-05
-2.49461882853708e-05
-4.0389165268249e-05
-1.6637220843786e-05
-2.03622769571842e-05
-4.98101579245104e-05
-2.00093728605663e-05
-5.15702500406464e-05
-3.9186665803877e-05
-6.54000805584511e-05
-3.90279266198016e-05
-1.92361585113448e-05
-3.43176198301808e-05
-4.42242671879345e-05
-3.3672713369127e-05
-1.86445341144459e-05
-3.15778614537621e-05
-3.14865929058371e-05
-3.24990592053614e-05
-9.82835154373417e-06
-4.50060629505034e-05
-2.2893047470726e-05
-1.26461149000676e-05
-4.2272493198392e-05
-3.62965769136991e-05
-2.07253384219854e-05
-1.54818310721379e-05
-4.48847830111758e-05
-5.08941801167651e-06
-4.36422601693092e-05
-3.20090580944843e-05
4.2436677024571e-06
-3.29765486516728e-05
-3.61600712141225e-05
-2.11278527229354e-05
-4.77216718460314e-05
-1.63736443088996e-05
-4.75806643643832e-05
-3.81232893786075e-05
-3.79989461231049e-05
-6.00004329070676e-05
-1.97581754038318e-05
-4.03772229200868e-05
-6.14454887110365e-08
-4.44831558381731e-05
-2.87206557261368e-05
-2.46354649718238e-05
-5.13931470301649e-05
-3.44102513983161e-05
-9.59382408234104e-06
-1.62216500722185e-07
-1.29168803516792e-05
-4.59997028846073e-05
-2.55704434026092e-05
-2.29378911557916e-05
-5.13040997013167e-05
-1.19794081023518e-05
-2.39236261257277e-05
-2.3519474141079e-05
-5.02365578863714e-05
-1.00298975688392e-06
-1.02047251423075e-05
-2.1281910962919e-05
-1.60474472677431e-05
-2.70817909743711e-05
-1.97344390509143e-05
-2.26112293696989e-05
-3.25332433752523e-05
-2.63084534314575e-05
-5.28797770615109e-05
-6.13082791445813e-05
-4.54971109793888e-06
-5.49688188427178e-06
-3.66209745229526e-05
-3.25180319343911e-06
-2.54074145099874e-05
-4.25816994847939e-05
-5.21613698837898e-05
-3.18751270995655e-05
-2.09662364615669e-05
-2.26629272755405e-05
-5.66698046716113e-05
-1.37274788999539e-05
-3.64539296298137e-05
-1.34102704727845e-05
-3.07848770396382e-05
6.38204284554132e-06
-2.89222454682008e-05
-2.67298435100056e-05
-7.5257262255227e-06
-2.00227346911833e-05
-6.3473978701295e-06
-1.88557949785494e-05
-1.44262560046413e-05
-2.84392889090292e-05
-2.2122394089247e-05
-5.27496116122502e-05
-1.56361101381488e-05
-1.74649115403682e-05
-3.39241875214019e-05
-2.40376991348953e-05
-2.65623302446135e-05
-5.63505758820545e-05
-2.88907845757544e-05
-9.07098406585578e-06
-5.33339006153892e-05
-1.49761096497548e-05
-5.29239086384578e-05
-7.06186623152748e-05
-2.83859213514922e-05
-2.34229668632864e-05
-2.52508766711482e-05
-1.82328201867967e-05
-2.32253744115076e-05
-4.25932400700967e-05
-3.10476733044897e-05
-4.630130643087e-05
-2.81915336628682e-05
-3.87425755888761e-05
-5.11646352175745e-05
-2.42625456289209e-05
-6.33922531853522e-05
-3.25656977265438e-05
-2.85055663969806e-05
-1.43025978993402e-05
-2.51607535547537e-05
-3.76866177616352e-05
-9.56574264992703e-06
-3.0724318516766e-05
-1.31352856515e-06
-3.45080837138605e-05
-4.52522968364452e-05
-7.23432033080875e-06
-4.81108939263039e-05
-2.82347737663521e-05
-4.7713954893268e-05
-6.85509781749044e-05
-5.15886877320679e-05
-3.04590423078027e-05
-3.41944050080495e-05
-5.46034475346706e-05
-2.7569930330062e-05
-3.65470695478383e-05
-2.71540877948237e-05
-5.09071235939555e-05
-4.32265865262533e-06
-3.90037220647963e-05
-2.96790128872258e-05
-2.15677423450237e-05
-1.92773130441565e-05
-3.03042124129198e-06
-7.45132529132327e-05
-3.59679953698499e-05
-1.25949339427012e-05
-2.20763458572146e-05
-8.06256669132221e-06
-4.99015216874803e-05
-2.55955558136884e-05
-2.81242457143177e-05
-4.53790355683406e-05
-3.78676020212583e-05
-3.55166616450824e-05
-4.28355845012203e-05
-4.26425906896418e-05
-4.23773953371736e-05
-4.22979907573923e-05
-3.31466751098394e-05
-3.12819992715529e-05
-1.5164366180129e-05
-1.98720915384976e-05
-2.16439601084149e-05
-1.90261809544862e-05
-2.18301017077338e-05
-4.788839346585e-05
-3.34633988431794e-05
-1.60375644286975e-05
-2.60609981769623e-05
-2.61582673957233e-06
-3.15424976850858e-05
-3.7827656579876e-05
-1.42984917149996e-05
-5.36056672374174e-05
-1.80636825672652e-05
-2.31284802644111e-05
-7.04742604558484e-05
-1.65573065615132e-05
-3.5946002333885e-05
-3.87073074440045e-05
-1.68138212588408e-05
-3.60002384910895e-05
-2.4177736461007e-05
-1.4925615633585e-05
-1.59509182771503e-05
-1.49560181690396e-05
-4.23549610564945e-05
-5.83040343936274e-06
-4.61069751593011e-05
-1.91621238128443e-05
-3.41881765982146e-05
-3.76469677525157e-05
-4.13562737867328e-05
-5.70016871123987e-05
-2.13916205066702e-05
-1.27847371885653e-05
-2.28697231328727e-05
-7.35347956437865e-06
-3.45414467299987e-05
-3.61178712618819e-05
-1.46802031239873e-05
-4.1455393203159e-05
-4.80035310162754e-05
-1.62787245055478e-05
-2.66144016752274e-05
-9.42909634171688e-06
1.9383533779938e-05
-8.28736699113032e-06
-1.28610350921388e-05
-3.27515410983599e-05
-1.35048659087559e-05
-5.04866081289068e-05
-4.2330562312859e-05
-2.88626362565254e-05
-2.69267644158267e-05
-3.58756559934734e-06
-3.2275611714481e-06
-3.8564020151105e-05
-4.14830584092532e-05
-3.76614933845068e-05
-2.95830132904008e-05
-1.20634188346086e-05
-1.37733488484068e-05
-1.78755018609502e-05
3.09422659072992e-06
-1.00796247207905e-05
-4.79776216793049e-05
-2.92692463285921e-05
-1.63382833851812e-05
-1.86735720760522e-05
-4.62234813348857e-05
-2.72608113296527e-05
-2.07192919455767e-05
-1.19885855107713e-05
-2.8954771854533e-05
-2.57251913184308e-05
-4.95463248729918e-05
-3.41178665531603e-05
-2.96965032037002e-05
-5.26871943014833e-05
-2.23104275004539e-05
-3.70182503061419e-05
-2.34412945123523e-06
-9.7684414326283e-06
-6.88357447906182e-06
-7.90303650389456e-06
-4.1157169268535e-05
-3.42657810987568e-05
4.4788990725459e-06
-4.78829719514653e-05
-2.9712422055151e-05
-1.96159188088585e-05
-1.54076414021282e-05
-2.05391391292861e-05
-3.78289241611143e-05
-2.22861830409314e-05
-9.81270200171085e-08
-4.00687907139673e-05
-4.23782490740877e-05
-3.71516306160872e-05
-5.16659455801134e-05
-4.45056025931743e-05
-3.93750478958089e-05
-9.35783274209215e-06
-1.3225463683222e-05
-2.51698385086565e-05
-8.89198088320525e-07
-5.7351370438489e-05
-2.54915215644819e-05
-3.36557959936196e-05
-2.87264998599101e-05
-5.37864709362114e-05
-3.76740727944671e-05
-4.28566075903654e-05
-3.77636188014158e-05
-4.53701998143568e-05
-7.26943740860575e-07
-1.89190016888535e-05
-1.55014878844797e-05
-2.87224835438004e-05
-5.4491990714323e-05
-9.32669203851664e-06
-5.95071772515284e-05
-1.96337219834723e-05
-3.309221681975e-06
-4.68977853262201e-05
-2.39383720750658e-05
-4.38289571103333e-05
-6.26897252527219e-05
-3.59089138758191e-05
-1.53161080279767e-05
-7.43848401489238e-06
-2.68725461968634e-05
8.17153447097547e-06
-3.01952480530755e-05
-2.45493738770803e-05
-2.8058654621811e-05
-3.60113898725249e-05
-2.54044043993018e-05
-4.46802252756368e-05
-2.40824268448664e-05
-3.05605308650699e-05
-3.43632189210069e-06
-2.92012747271522e-05
-4.94647883777509e-05
-1.4846108946287e-05
-3.34504627033773e-05
3.88862129350938e-06
-2.14649201489098e-05
-6.35003447224851e-05
-1.4617044747313e-05
-1.88715431058367e-05
-1.17603003704085e-05
-4.47799342661155e-05
-4.68657740057666e-05
-3.96245523297227e-05
-1.14729074788667e-05
-3.6488309175466e-05
-3.53038441607246e-05
-3.84232537763311e-05
-5.55939616168114e-06
-2.44906407515671e-05
-1.07663441354585e-05
-1.90902108825256e-05
-5.84319865712682e-06
-1.92336636945368e-05
-4.61674378064345e-06
-3.49343369577945e-05
-3.38107903239703e-05
-2.84527283488804e-05
-9.28953322595266e-06
-1.55409153407617e-05
-3.71431033257156e-05
-3.77194622958782e-06
-5.30326314565878e-06
-3.86711519311831e-05
-4.23679807266602e-05
-2.65511335855632e-05
-4.69690359872275e-05
-3.09668885993456e-05
-2.26182089920304e-05
-3.31728494701206e-05
-4.95336650673211e-05
-3.95005154017043e-05
-1.98098398005388e-05
2.49152566654706e-05
-5.39036121682109e-05
-3.84373549859644e-05
-3.72798440445822e-05
-3.73431210275021e-05
-4.14855615956173e-05
-9.46569553550148e-06
-2.12737395074971e-05
-1.83019321576527e-06
-2.32409102336152e-05
-3.40944915637545e-05
-5.79105754585028e-05
-2.07028836698762e-05
-2.0180262494125e-05
-2.44857542874745e-05
-3.36489178704364e-05
-2.45720611139314e-05
-2.47831772077333e-05
-1.4009688101167e-05
-1.17760053497074e-05
-4.16509117101923e-05
-2.33279191366439e-05
-5.93088846268917e-05
-5.18685151763912e-05
-2.01169095561364e-05
-8.41050317088874e-06
-2.3580760499307e-05
-3.96729878442986e-05
-3.06386397246199e-05
-1.39931077938442e-05
-3.05712402808109e-05
-2.71725055249259e-05
-1.8488584086976e-05
-5.31136304263796e-05
-4.37847278462986e-05
-5.05920469888888e-05
-3.88397627550428e-05
-4.7459370810459e-05
-4.46420601381995e-05
-3.52113790985047e-05
-4.58198754624636e-05
-3.87301771297835e-05
-1.37947624279107e-05
-9.73889691613551e-06
-1.11502313544202e-05
-2.87895718783655e-05
-4.24663781313625e-05
-6.18200384036992e-06
-6.46687772331211e-06
-1.7010994209421e-05
-1.50352027096265e-05
-3.64267893194845e-05
-4.42746102831649e-05
-3.81305744016579e-06
-3.92037011708696e-05
-4.35721008596677e-05
-4.08636916318885e-05
-1.27350697261131e-05
-3.02983532110939e-05
-2.60201084759275e-05
9.62162959799708e-06
-3.32311848319702e-05
-1.80697183834351e-05
-2.2706526102944e-05
-1.18653558532e-05
-2.80116433111896e-06
-5.57373171030584e-08
-2.00789702630289e-05
-3.31702222385618e-05
-1.81465731378917e-05
-5.3106279479756e-05
-2.53900461006549e-05
-2.76018725476754e-05
-3.7745040545127e-05
-2.86629980551735e-05
-5.06807483445965e-06
-3.58736459460015e-05
