# Supplementary material for: Research on computational propagation and identification of mine microseismic signals based on deep learning
Source: PLoS One. 2025 Oct 22;20(10):e0334641. doi: 10.1371/journal.pone.0334641 (PMC12543183; doi:10.1371/journal.pone.0334641)
Supplement: S7 Data — (ZIP) [file pone.0334641.s007.zip › 000100900001678.xlsx_0.txt_24.txt.txt]

-6.39301256153027e-05
-5.51096072171339e-08
-2.74160417258566e-05
1.12569797857275e-05
-1.45038795902247e-05
-4.05686033169349e-05
-2.27420363127548e-05
-1.6266855560826e-05
-3.62081322925634e-05
-2.96922619294101e-05
-2.92250768952643e-05
-3.22809518513686e-05
-4.20753834667254e-05
-2.96616090715877e-05
-3.71345024899752e-05
-1.2101843961795e-05
-3.09045506828261e-05
-3.4328661576288e-05
-4.43567783209435e-05
-2.01372800584845e-05
-1.76934259974389e-05
-1.4461611455194e-05
-3.24245993169656e-05
-9.33553405898179e-06
-5.13625044926268e-05
-2.14429432119328e-05
-2.95289507447509e-05
-3.06756651416389e-05
-3.02042345701246e-05
-2.79322365381755e-05
-3.51309432339466e-05
-2.62530342583865e-05
-3.158107453044e-05
-3.88143394250822e-05
-1.82021599646839e-06
-2.54470292321318e-05
-4.58287855272052e-05
-1.14979828325439e-05
-2.14570152565411e-05
-1.04670957910679e-05
-1.79187416860784e-05
-3.4582382680023e-05
-2.14157414655868e-05
-2.08236110959591e-05
-1.41231153488861e-05
-2.91542248459403e-05
-2.73544816484601e-05
-1.39015277172712e-05
-2.17742627077947e-05
-5.32809910015453e-05
-6.90427037890903e-05
-2.59298341903131e-05
-4.92851341811792e-05
-3.9922786832995e-05
-1.54699396234842e-05
6.48013433358667e-06
-8.57255141843938e-06
-1.87657957566973e-05
-2.28825414989555e-05
-1.52525476497681e-05
-1.89272613334061e-05
-2.57234850686812e-05
-3.80300188396776e-05
-2.92190990046268e-05
-2.87109056183762e-05
-4.75596003626231e-05
-2.64241751370364e-05
-2.76038572333877e-05
-2.44392991410922e-05
-4.24768283625639e-05
-4.1917151969218e-05
-7.7026635513788e-06
-1.80674741783118e-05
-3.04762031654658e-05
-2.2242512544519e-05
-2.29159032354229e-05
-4.35920872289207e-05
-4.2289438951606e-05
-1.80915239289965e-05
-4.31055870077702e-05
-1.5448806663224e-05
-2.8151355177936e-05
-2.30799366410387e-05
-3.7901373119876e-05
-1.7356607507123e-05
-1.67133461866984e-05
-2.62806040453862e-05
-5.63870794590319e-05
7.07747922514417e-06
-3.64590406658562e-05
-2.40597830007123e-05
-1.75933243973464e-05
-1.25522338894107e-05
-4.37286547047993e-05
-3.36632732508906e-05
-3.48310215138624e-05
-2.92842176021062e-05
-3.40632953564078e-05
-3.04251926241378e-05
-2.64893688700333e-05
1.36248117141447e-05
-3.56450164107175e-05
-3.08262073050703e-05
-2.41220475255371e-05
-4.75938514626127e-05
-4.01161117627487e-05
-3.38416182857865e-05
-4.48013694279506e-05
-4.00206162274778e-05
-4.55756133494035e-05
-1.68420514575036e-05
-4.23261472767209e-05
-6.371121165206e-05
-4.29969106329881e-05
-3.83969887865609e-05
-6.97603056085124e-06
-3.54690651627924e-05
-2.61185832400662e-05
-3.65806513894335e-05
-7.02984479415708e-05
1.07311110736089e-05
-9.43260919274794e-06
-2.31586641538173e-05
-2.35818144571657e-05
-5.06758693233465e-05
-4.82308549180236e-05
-7.279199307366e-05
-3.9144380483379e-05
-2.94258234456043e-05
-2.16427879297442e-05
-1.63828931642337e-05
-5.83501363976244e-05
-1.71893172754139e-05
-1.81656105797551e-05
-1.08069857353548e-05
-4.13225923718055e-05
-1.97721002721562e-05
-1.92496402501876e-05
-3.65541956072978e-05
-4.24552418348039e-05
-4.32442259761774e-05
2.63946156640834e-06
-1.98694778422173e-05
-2.80127471098454e-05
-4.38258776809488e-05
-3.49417424626051e-05
-3.67869926070931e-05
-3.8181887459349e-05
-3.43749775931497e-05
-2.32527278239955e-05
-5.06651444556071e-05
-4.74787923190889e-05
-5.32299410932388e-05
-2.50622508840067e-05
-2.39216338601313e-05
-7.83374548151407e-05
-3.03853367994468e-05
-3.01576640011286e-05
-1.83688275568062e-05
-3.08234164596168e-05
-5.96003972178417e-05
-2.3636852341856e-05
-4.04036160652273e-05
-1.15013307420914e-05
-9.89991331950674e-06
-1.46160811670106e-05
-3.23625372136717e-05
-5.29238936774286e-05
-2.8670874791753e-05
-2.95949385193473e-05
-3.72228185802463e-05
-4.1978138666482e-05
-2.7695345227532e-05
-3.01507582180705e-05
-2.23435904789776e-05
-1.95727984024154e-05
-2.32636474376549e-05
1.81369623333677e-05
-1.72313481072516e-05
-4.25082510061905e-05
-1.21174567099951e-05
-4.42796402942135e-05
-5.63155909752519e-05
-3.42366988526598e-05
-4.84985282819016e-05
-3.8880326565413e-05
-1.18247322733664e-05
-3.38467182724437e-05
-1.3625646927053e-05
-1.14988570513024e-05
-2.16908678761738e-05
-1.82555499211798e-05
-1.8055561559976e-05
-1.52013677668897e-05
-1.82206813281176e-05
-4.14283770544923e-05
-1.34300214595513e-05
-1.45645685929946e-05
7.71321793903896e-06
-2.34968827527698e-05
-1.29299806799511e-05
-3.1391665480485e-05
-4.9438174472474e-05
-5.68624794030818e-05
-2.46381594803978e-05
-1.18746522456037e-05
-5.92132198988322e-05
-5.40492680070078e-05
-1.8499976145824e-05
-4.3117069643501e-05
-1.09441788081524e-05
-6.18882871282257e-05
2.18948365584166e-05
-1.98024650734167e-05
-5.21936401328879e-05
-1.24689495664079e-05
-3.14320965868382e-05
-2.93947591324446e-05
-2.97659707086675e-05
-1.03621508490348e-05
-3.48178458103952e-05
3.56488927488871e-06
-7.56420964269998e-07
-3.94878083509454e-05
-1.49739496981441e-05
-4.21035171138929e-06
1.63681978921887e-06
-2.85937817237247e-05
-2.02652853606675e-05
-2.8413131344643e-05
-1.74129701473537e-05
-4.54595224007346e-05
-4.59605640703782e-05
-4.63132474877481e-05
-4.2906580752187e-05
-3.66878259099835e-05
-1.12174586271627e-05
-1.0776021204418e-05
-2.54079350955875e-05
-2.86677768762895e-05
-4.58869500534541e-05
-2.84290177059919e-06
6.17243321848684e-06
-4.07775732147164e-05
-5.04786918317474e-05
-4.0975349920809e-05
-4.28635316929599e-05
-7.13532513043843e-05
-4.1562950285284e-05
-4.34401367763423e-05
-1.05401303955244e-05
-4.19906322787265e-05
-2.46889514675776e-06
-3.41980413276024e-05
-2.48702558465314e-05
-3.30422178948573e-05
-1.16719536974281e-05
-1.77013450537101e-05
-3.21455791774885e-05
1.23582387009133e-05
-4.61883988930433e-05
-4.72349671125744e-05
3.18456570487569e-07
-4.01867291752108e-05
-3.56357601863501e-05
-1.84132905893486e-05
-1.43445693335512e-05
-2.01928423905731e-05
-4.9292861585502e-05
-4.53501104700429e-05
-2.58335295703395e-05
-3.63748044931345e-05
-5.16985246710154e-05
-3.53725570531509e-05
-1.19233370833927e-05
-2.62619383095052e-05
-1.40679920201546e-05
-1.57019520761742e-05
-4.11552526459353e-05
-3.34953201609459e-05
-2.00662585023931e-05
-5.66683837034302e-05
-3.97741580440103e-05
-2.8116794625037e-05
-4.72584866603216e-05
-5.20415495262827e-05
-3.72440698807903e-05
-1.43752379175878e-05
-1.38264106063149e-05
-2.95402387761044e-05
-3.84916525634355e-05
-2.09924695940498e-05
-1.20208864280433e-05
-3.47323407424148e-05
-1.6927503013771e-05
-2.80776828964773e-05
-3.88115168062967e-05
-3.04277792318427e-05
-5.11500139020415e-05
-4.04847967891387e-05
-3.41236639182913e-05
-2.88077555275944e-05
-3.50427805271272e-05
-5.31584092942007e-05
-2.77194935920552e-05
-1.59653079090024e-05
-2.26946337863133e-05
-1.07657150856915e-05
-5.01528973140751e-05
-6.49628960325838e-06
-4.24085835242589e-05
-9.53727187868162e-06
-2.29626372082344e-05
-4.34433279443444e-05
-4.72495567870298e-05
-1.56910105765014e-05
-3.5383594524792e-05
-5.62094493386081e-05
-3.29476299168537e-05
-4.32762427240617e-05
-8.25637283487836e-06
-1.08564336731126e-05
-1.26630267746048e-05
-3.31765137615749e-05
-4.85028412336011e-06
-2.40333972908627e-05
-3.79407342952097e-05
-4.69441042916825e-05
-1.15434849438681e-05
-2.92526574684018e-05
-3.05587729579552e-05
-3.05114470767817e-05
-8.40168659531209e-06
-2.82908917157116e-05
-6.93318294428983e-05
-3.19952339793976e-05
-5.35921319199882e-05
-3.48489436283964e-05
-3.60175570613703e-05
-3.58168235945273e-05
-2.46743033224277e-05
-2.64061558888194e-05
-3.69000056228716e-05
-4.06158497158394e-05
-5.09188026108804e-05
5.47945655591203e-06
-2.86951364032442e-05
2.07365975963438e-06
-3.57369583837827e-05
-2.29005417673675e-05
-2.64731381092964e-05
-3.88603419536847e-05
-5.91270812184494e-06
-3.04477747763504e-05
-7.60776246723183e-05
1.30808676374804e-05
-3.98249193543074e-05
-3.21434111475998e-05
-2.96185932372722e-05
-2.3771836750542e-05
-4.45899566092807e-05
-2.28716166717307e-05
-4.63842995743972e-05
-2.57001034495504e-05
-4.62558094345857e-05
-4.09323053716358e-05
-4.88912247476659e-05
-3.2043043809601e-05
-1.53691200988272e-05
-4.02523267777411e-05
-1.51005837189376e-05
-1.85679205868521e-05
-9.86415492673798e-06
-1.057921661795e-06
-3.31721623835699e-05
-5.04490833980298e-05
-5.80815110525292e-05
1.63810206932225e-06
-4.53152766232043e-05
-3.51335562388289e-05
-3.08451306647752e-05
-3.89846411878085e-05
-5.7311848825963e-05
8.57800554425928e-08
-2.51476244366225e-05
-4.05545205000331e-06
4.94718171424629e-06
-4.33743968203768e-05
-2.80005876978403e-05
-1.45795702915102e-05
-7.67293133796738e-06
-4.95533058122479e-05
-3.26564237387141e-05
-2.79317489666802e-05
-2.42143920994004e-05
-5.90572210129646e-05
-7.11952356490434e-05
-2.40660202219487e-05
-4.05675904364728e-05
-1.8297775778803e-05
-1.01536105362528e-05
-2.55627186266243e-05
-1.95494511331581e-05
-2.49909727024212e-05
4.16209800827061e-06
-2.81806235508565e-05
-2.06790529502584e-05
-3.30792880400741e-05
-3.20823371314475e-05
-1.64449668815515e-06
-1.6185910850976e-05
-8.42721607690616e-06
9.78055191212139e-06
-6.09431337429212e-06
-1.79258696476883e-05
-7.11953548728755e-06
-8.12564903790221e-06
-1.4012567421724e-05
-4.47244046535511e-05
-3.31339375742047e-05
-4.27818366497664e-05
5.89192442025356e-06
-2.88992581678501e-05
-6.13828834012113e-05
-2.0403632240274e-05
-2.50914363313298e-05
-2.6199524903929e-05
-5.77522973860356e-05
-2.6285919307764e-05
-2.17518144944593e-05
-4.86829151604154e-05
-3.0265797785819e-05
-2.24141501136431e-05
-6.2347773203282e-05
-5.75610278941259e-06
-2.89989991040275e-05
-5.09036687233586e-06
-3.50662512672081e-05
-3.40529355337302e-05
-1.83665705729193e-05
-3.18016440532319e-05
-2.32051445323398e-05
-5.10809603772376e-05
-3.575109048559e-05
-2.72418648070401e-05
-2.10604034589628e-05
-4.32650558528677e-05
-4.89998100430407e-05
-4.42762821684247e-05
-5.71908365318523e-05
-4.92409369926525e-05
-5.15632603515026e-05
-4.19230601866324e-05
-4.30667973629227e-05
-2.6628335638263e-05
-4.40356712198483e-05
-4.28632649642654e-05
-2.88888542228599e-05
-3.0807514194237e-05
-2.22470008933493e-05
-3.95619375273098e-05
-2.52164022827774e-05
-8.96107895601155e-06
-1.22751266375852e-06
-3.38027424088909e-05
-2.39034779301665e-05
-7.02712189047977e-05
-3.44458723447019e-05
-5.37024153070007e-05
-3.30382855817146e-05
-2.02169407458651e-05
-1.22652512356082e-05
-1.31532672942207e-05
-3.01254667969718e-05
-1.90730630344518e-05
-2.59804509844545e-05
-5.8835050465298e-05
-2.89569054509735e-05
-2.14673347304489e-05
-3.66916692401813e-05
-3.36435510290875e-05
-3.47905630814779e-05
-2.79615630026579e-05
-3.66459487522278e-05
-4.34371729721242e-05
-4.55929199323327e-05
-2.19089047839102e-05
-1.33806388420072e-05
-3.41897871079649e-05
3.70421512066162e-06
-2.0307489598555e-05
-4.29406977029848e-05
-3.09519743273491e-05
-2.93242457510798e-05
-1.3077947879661e-05
-3.95639758671933e-05
-4.11970695262502e-05
-1.08426556386625e-05
-6.16267081642393e-05
9.0270283347796e-07
-2.68123369607128e-05
-3.53146770854613e-05
-3.04609849861507e-05
-2.26224066067637e-05
-4.32275339241727e-05
-2.12424848966817e-05
-3.14074565979608e-05
-2.37866388675449e-05
-4.66455305197099e-05
-1.83889183303935e-05
-7.22436312789786e-06
-1.4087209455362e-05
-2.71002264898688e-05
-2.71016949076134e-05
-4.32667036384005e-05
-3.12635059525756e-05
-4.43270847087942e-05
-3.82995272011647e-05
-3.55635157360933e-05
-1.04767601920509e-05
-1.37389177238282e-05
-5.46886871831467e-05
-1.8698778593293e-05
-1.50853361958506e-05
-2.46985416940812e-05
-1.74356564009075e-05
-8.54374350843741e-06
-3.72732904684667e-05
-3.9863941924043e-05
-2.75071314297559e-05
-4.83993325956399e-05
-1.0030280788796e-05
-2.50276643693496e-05
-5.03671458323763e-05
-5.39116051354864e-05
-4.02099325456694e-05
-3.13917177930557e-05
9.23302873962473e-08
-7.09509660539901e-05
-5.06091140780965e-05
-1.445436963416e-05
-2.34018422845158e-05
-4.34044368423246e-05
-2.33754690975891e-06
-2.57400028644292e-05
-2.20205765999318e-05
-4.33141897257514e-05
-3.33293533347061e-05
-4.10785383524318e-05
-3.48740171731204e-05
-3.94468471772438e-05
-4.55002386638802e-05
-2.30059429305411e-05
-8.87259576083521e-06
-1.62235305559836e-05
-4.77045201064754e-05
-2.91993805246237e-05
-1.80535274571248e-05
-1.84973260063913e-05
-9.72943067249903e-06
-3.99064235882647e-05
-2.50036130350886e-05
-4.58036767793853e-05
-3.45154664672012e-05
-1.69097572104871e-05
-1.85858948374874e-05
-1.44343905941025e-05
1.02575688759697e-05
-3.959972145371e-06
-1.05159666749687e-05
-1.19478403730511e-05
-2.56800038201247e-05
-7.12165112885969e-05
-1.83950000528504e-05
2.13807363428182e-05
-3.45313440710157e-05
-1.03325744035983e-05
-5.59939264876767e-05
-2.20171060455781e-05
-1.62315051014175e-05
-5.18384297532279e-06
-4.16921882596744e-05
-7.90270435770807e-06
-4.35063664187144e-05
-1.49385345265092e-05
-3.36646847883956e-05
-1.09431860648983e-05
-3.28165820065388e-05
-3.55731515643811e-05
-4.88101379608321e-05
-2.99383419370594e-05
-6.8286427386034e-05
-2.63683372534095e-05
-3.50625297199366e-05
-1.30762262224128e-05
-3.41923136969229e-05
-3.78719449593951e-05
-1.76347429627052e-05
-4.76255056354531e-05
-1.95681468837342e-05
-1.0293492289433e-05
-2.13377156663212e-05
-2.55994143631331e-05
-1.06981094598049e-05
-4.6556690699552e-05
-2.55032732237832e-05
-7.20314912144975e-05
-4.89593934309969e-05
-5.36926933490832e-05
-1.52577218817968e-05
-1.55747294051416e-05
-3.18011353517962e-05
-1.06901588006159e-05
-2.73847405567516e-05
-3.79685703114967e-05
-6.86859011492171e-06
9.71210588404578e-07
-3.24212497474192e-05
-7.83614156876762e-06
-3.55944586272221e-05
1.19923561660188e-05
-3.58213995917716e-05
-5.40460727473623e-05
-4.20425798397077e-05
-5.50258877446159e-05
-2.62955325592959e-05
-4.55868072477907e-05
-4.28703932545038e-05
-7.22362027706288e-05
-6.35120405859027e-05
-2.48615530925176e-05
-3.9723867446378e-05
-3.78441343055065e-05
-3.44277820677212e-05
-7.14946094362735e-05
-3.15170855733448e-05
-2.90465201205025e-05
7.66792412895639e-06
-2.48963155472037e-05
-3.8482516501116e-05
-3.75590948868954e-05
-3.97028189672882e-05
-1.07017651922412e-05
-1.94412094897657e-05
-2.35651833952454e-05
-2.14526200797506e-05
-6.26065885865731e-05
-3.2005516746392e-05
-4.4244102200202e-05
-4.72169061205322e-05
-3.03197880846814e-05
1.21862427690327e-05
-1.42857321802564e-05
-2.33024142262255e-05
-1.01848316133836e-05
-2.60640080857684e-05
1.15868255169679e-05
-2.11704619261143e-05
-1.83634630330859e-05
-1.82814300515854e-06
-1.53033984260339e-05
-6.00155738020827e-06
-6.19001006324779e-05
-1.4285229850048e-05
-3.1294495897559e-05
1.80472268227903e-06
-2.65912057407983e-05
-2.25366671213238e-05
-6.64212625108716e-05
-3.84616074179529e-05
-3.69092770562971e-05
-5.02061482913499e-05
-5.24829775205254e-05
-3.95953921511599e-05
-1.94377476390928e-06
-1.66102909519266e-05
-2.96533838975824e-05
-3.64952023087833e-05
-2.44332428964476e-05
-1.92406390333232e-05
-2.31866483303523e-05
-3.15445332869651e-05
-3.53075543571381e-05
-1.88425472576746e-05
-8.58042573569472e-06
-7.23347698329561e-05
-3.45012801055382e-05
-5.35931152743578e-06
-7.6978658015108e-06
-4.61279699465484e-05
-1.51817237986438e-05
-5.03253254611033e-05
-5.29562881538349e-05
-1.36101472643841e-05
-1.72439121497441e-05
-5.23324371415821e-05
-5.77591490261516e-05
-4.39425773207954e-05
-1.66414322770959e-05
-2.37673552777839e-05
-4.40562379057114e-05
-2.5389233485954e-05
-1.24888449889685e-05
-1.89419296835222e-05
-1.81971953456901e-05
-1.73750473887821e-05
-1.14393268255076e-05
-2.07785936350507e-05
-2.52721171766788e-05
-3.08959120403959e-05
-2.61235125935885e-05
-2.45558630413174e-05
-7.50764348818462e-07
-2.14590021356529e-05
-5.17940351278712e-05
-3.76142980402073e-05
-1.04696558740715e-05
-2.30247514376153e-05
-2.57512460125739e-05
-4.61399492336061e-05
-3.27574200299934e-05
-4.3053328197937e-05
-3.2363177778257e-05
-2.87232868340117e-05
-2.58953925914186e-05
-4.10084746740647e-05
-5.18697422354723e-05
-3.14289899533437e-05
-3.19256280906975e-05
-4.80066154289206e-05
-4.56225054497284e-05
-2.67291629960463e-05
-4.75662609861826e-05
-1.6687345417013e-06
-1.110433820322e-05
-3.01416257396304e-05
-4.24516688041143e-05
-2.30072568662229e-05
-1.1947264225114e-05
-1.74818211601046e-05
-1.92049628008026e-05
-3.3199557619575e-05
-2.60949587236697e-05
-3.22319307751304e-05
-4.0005416138088e-05
-2.83601210356822e-05
-3.54638635642494e-05
-4.03258882219411e-05
-3.96544497311202e-05
-2.78853437368847e-05
-8.54021056085036e-06
-1.24649817763504e-05
-3.00028847266566e-05
-1.1806148913181e-05
-4.02249069333112e-05
-1.17132425808883e-05
-3.78432262498811e-05
-4.55235245483436e-06
-6.49898380807797e-05
-4.62334251874246e-05
-3.1904198911307e-05
-2.50486499790611e-05
-1.57388598591101e-05
-3.37587519005352e-05
-2.44458782695661e-05
-2.34837769110891e-05
9.99771512151082e-06
-2.77093027360307e-05
-4.76997365690036e-05
-4.08722085871333e-05
-9.28937097713623e-06
-7.43563117014009e-06
-1.8564529994222e-05
-3.55939957834026e-05
-3.00509572314199e-05
-3.1433575876333e-05
-2.77345178968686e-05
-1.85432593469599e-05
5.78226122310579e-06
-3.37175005941052e-05
-1.26110493695793e-05
-5.05462506539801e-05
-4.2782427056584e-05
-4.20422468574143e-05
-4.25293679088572e-05
-5.21799698664799e-05
-3.02953451253371e-05
-3.13686249719013e-05
-5.80290904966755e-06
-4.89281689329367e-05
-2.56906748486928e-05
-2.46062096530797e-05
-1.92327674448538e-05
-3.72105321618831e-05
-2.09467939241474e-05
-2.66331818110714e-05
-2.39329711748738e-05
-5.49284137966906e-05
-3.34550780704184e-05
-3.83825109818085e-05
-3.56669164114762e-05
-2.33287561365587e-05
-1.69733506104041e-05
-2.06812245021065e-05
-1.55354312707069e-05
-9.16813364829974e-06
-2.88533935416513e-05
-1.35212714120041e-05
-5.61863966625332e-05
1.53614969874686e-05
-4.66277747679508e-05
-1.64357198930087e-05
-4.07730273134599e-05
-1.10495221098502e-05
-3.19783583418239e-05
-1.39934235786731e-05
-5.14384681008805e-05
-1.51432438259531e-05
-3.7485709935471e-05
-3.11059551537014e-05
-2.36286018859145e-05
-6.25717174729431e-05
-1.66823864615103e-05
-2.48486642984555e-05
-3.99776110468693e-05
-1.87037169348942e-05
-2.85269543303022e-05
-4.55106992361059e-05
-2.82674175067985e-05
-3.41739593290408e-05
-1.9097512063097e-05
-2.90976310154923e-05
-3.47066737500736e-05
-1.11248326859932e-05
-3.35234375006948e-05
-1.80332014471854e-05
-2.69556012458789e-05
-2.80578153528296e-05
-3.59233313514596e-05
-8.84068529375477e-06
-2.64103164150268e-05
-6.56690692724913e-05
-5.02851365020775e-05
-1.69539458069555e-05
-4.37304278773533e-05
-3.57284429570282e-05
-3.10885925326739e-05
-9.65294071250561e-06
-1.51147604642721e-05
-3.70354812080768e-05
-4.14267288180767e-05
-1.49710633055352e-05
-4.64912681466524e-05
-3.74542762180163e-05
-5.32960665207422e-05
-3.99245868711739e-05
-4.04387235027208e-05
-3.00915574212317e-05
-2.20228625365057e-05
-4.56858272402439e-05
-4.29110485418232e-05
-1.37490741259195e-05
-1.34803413239537e-05
-5.41353455627537e-05
-3.21711008661112e-05
-4.96248943986889e-05
-2.17907670189071e-05
-3.22084559755624e-05
-6.20369628112219e-05
-3.07538821948571e-05
2.64726199072852e-06
-3.77915861904387e-05
-3.58957669405066e-05
-3.58618590117013e-05
-5.55725364868617e-05
-2.16396289024782e-05
-2.45839131378379e-06
-2.41307508361101e-05
-1.84405936856242e-05
-2.77884514774288e-05
-9.34668978540906e-06
-1.20859032390217e-05
-1.71766517710248e-05
-3.00299753811424e-05
-3.36197970597552e-05
3.04660035483227e-06
-5.79062490211162e-05
-7.6300198495844e-05
-4.07246563374035e-05
-1.96496182646851e-05
-1.92441120787256e-05
-1.86269004219605e-05
-4.42676978165907e-05
-1.89527144915352e-05
-1.69115304333698e-05
-3.52160477736662e-05
-3.42140653621329e-05
-9.66140029628263e-06
-1.99846064114537e-05
1.07210976451515e-05
-2.11848002952472e-05
-1.20280882081047e-05
-3.37220716804515e-05
-4.60920623892324e-05
-2.13494863326805e-05
-5.45686885330846e-06
-2.02749451544635e-05
-3.86002259855741e-05
-1.82099918530973e-05
-1.13425675810449e-05
-2.48629673113178e-05
-2.49544328107876e-05
-3.64354423579331e-05
-2.31455120913569e-05
-5.55558389318866e-05
-6.54891569739544e-05
-3.62372591378733e-05
-3.93205598735831e-05
-2.50862145251912e-05
-3.10146276202473e-05
-2.92214823179839e-05
-2.81951855159034e-05
-3.94532630351151e-05
-2.44467693789525e-05
-3.43713288218378e-05
-3.85968591601658e-05
-1.7613878334881e-05
-2.80867516863237e-05
-1.49518104998974e-05
-4.06451000078925e-05
2.01859441364646e-06
-5.85803614490907e-05
-4.72749138693115e-05
-5.12984230974938e-05
-5.65606540578725e-05
-7.73229048203823e-06
-3.44245012760656e-05
-3.48579603379841e-05
-6.14769922602165e-06
-7.35417990791993e-05
-4.63560754410314e-06
-3.44418017704382e-05
-1.05301291799586e-05
-2.63551368060544e-05
-1.78984607721285e-05
-3.18181578177996e-05
-4.20029134428849e-05
-1.60760952975836e-06
-1.93102070830198e-05
-4.91820276495373e-05
-1.57843858187392e-05
-3.52334441959492e-05
-1.4683753411154e-05
-2.34535295560917e-05
-1.68146324809557e-05
-8.15674418732054e-05
-2.5741869875884e-05
-1.69782700157063e-05
5.63212353403143e-07
-2.05502284304574e-05
-3.47672441064271e-05
-7.08832475609283e-05
-1.88647887390114e-05
-4.02111672060754e-05
-2.44427664037655e-05
-2.34855392204273e-05
-4.82374395744306e-05
-7.31955055037653e-06
-2.6043534921098e-05
-1.54891137742983e-05
-4.35032761297072e-05
-4.12087382338593e-05
-3.15181486448263e-05
-5.02311054488428e-05
-3.20993989067099e-05
-3.63072444384656e-06
-3.51344053357133e-05
-3.09090868770019e-05
-2.2582012215493e-05
-2.5679476930829e-07
-3.00915547444119e-05
-2.0635751803925e-05
-3.23148295891161e-05
-3.86888748631882e-05
-1.55570294713957e-05
-2.76920649315649e-05
-2.24536151951238e-05
-9.60274674073286e-06
-2.31685904292166e-05
-3.32781593608517e-05
-3.18141311232556e-05
-2.20421218476425e-05
-2.12109532795593e-05
-2.53730909437244e-05
-3.14155163023727e-05
-1.02748387641642e-05
-2.9404088306718e-05
-2.34118760943024e-05
-3.57555345401128e-05
-3.26730910502598e-05
-2.28125079036817e-05
-3.2498100125858e-05
-5.13140129767923e-05
-3.12091702941206e-05
-3.16659001437957e-05
-5.72702429686549e-05
-1.85279888557138e-05
-9.71715664736331e-06
-5.05715811951545e-05
-4.71948364560422e-05
-2.19605099959802e-05
-5.45857779937317e-05
-5.09920572251729e-05
-1.2584405463003e-05
-2.7485986466532e-05
-2.31432257774274e-05
-3.6700512401291e-05
-1.533480022282e-05
-3.06723231131226e-05
-6.56862758723286e-05
-3.38931945102184e-05
-5.89160337921009e-05
-4.28785925880043e-05
-3.96777783789522e-05
-3.12259794857259e-05
-2.56040015626937e-05
-4.42411179362338e-05
-4.12313216375217e-05
-3.27234809428766e-05
-5.00394057777684e-05
-2.36493971027338e-05
-2.57582609630601e-05
-6.75579816798876e-06
-1.3415150220232e-05
-9.61260177538846e-06
-3.13213254304163e-05
1.51029882502359e-06
-2.78910345269772e-05
5.01819161050099e-06
-2.90921094192652e-05
-5.43494005725357e-05
-4.03511067030692e-05
-3.21983133077583e-05
-3.71561303434916e-05
-2.49448726321858e-05
-1.90741583657148e-05
-4.46012488588393e-05
-3.13932109212628e-05
-4.01946327190859e-05
-1.60748807184401e-05
-3.06235352133711e-05
-1.0115528764613e-05
-3.66162843003338e-05
-4.16030642937389e-06
-2.29326834949806e-05
-2.68757844574443e-05
-2.56985930441277e-05
-1.98642612116969e-05
-3.92572491936291e-05
-2.69003791132271e-05
-2.18492409645527e-06
-4.46591476650528e-05
-3.2797662647837e-05
-2.34887809688833e-05
-3.03872215216487e-05
-4.01710212047458e-05
-1.10578432788956e-05
-2.80432943945608e-05
-2.32434151215331e-05
-2.9288698337064e-05
-2.75647736013361e-05
-2.20963443269433e-05
-2.57150497987574e-05
-3.94798041832013e-05
-1.10667009726038e-05
-3.50899046576678e-05
-5.52029155441708e-05
-2.49271732114596e-05
-3.87111368691662e-05
1.47691709894225e-06
-3.64106472689573e-05
-6.57010657125727e-05
-4.04371841205768e-05
-1.25391763297893e-05
-2.07127130835636e-05
-4.21583089061021e-05
-2.77967999509619e-05
-5.23179247465086e-05
-3.83810842949638e-05
-2.59939893570254e-05
-1.26745171003593e-05
-7.85281813980259e-06
-3.63490374917229e-05
-2.31541695841174e-05
-1.9669848748789e-05
-3.96606803804233e-05
-4.8602120686928e-05
-2.56704605464404e-05
-4.17585846342281e-05
-5.52655579038799e-05
-2.37535822140683e-05
-2.59825385322467e-05
-5.93593240767059e-05
-5.02602826995299e-05
-3.68642229540956e-05
-4.11692764476586e-05
-2.56231592964526e-05
-1.75078119943627e-05
-1.71105160041544e-05
-1.49289949042344e-05
-3.08572429779432e-05
-2.04897878627911e-06
-8.49674604565628e-06
-1.51655330313645e-05
-2.57264115711471e-05
-2.06718500663273e-05
-8.64826805538684e-06
-1.32014576270964e-05
-2.81087483792204e-05
-4.34464198981629e-06
-3.19109204730503e-05
-3.63501017242317e-05
-1.23964141418573e-05
-4.69837753483797e-05
-4.63339970304878e-05
-1.28339485995061e-06
-1.41923624856198e-05
-1.01458265452407e-06
-3.51547640335177e-05
-5.54640165558374e-05
-2.21967529579095e-05
5.02306994540845e-07
-1.09170848767777e-05
-4.78200882384837e-05
-2.27480207355236e-05
-3.51720821549812e-05
-2.57527429816381e-05
-3.67681100157376e-05
-1.61940750798268e-05
-4.74676066555127e-05
-3.97837024063378e-05
-4.16020414261645e-05
-3.07987368312568e-05
-1.787244101682e-05
2.08696954844864e-06
-5.94526615077129e-05
-1.51439163624424e-05
-4.67784528629867e-05
-2.8544408903129e-05
-3.08595281748071e-05
-2.12963534200514e-05
-1.73065245377995e-05
-1.21322385094683e-05
-5.04755481214071e-05
-5.19034217097843e-06
-1.05274726761981e-06
-3.31683759665549e-05
-2.49119625390178e-05
-4.41587730609546e-05
-2.92180818550392e-05
-2.03649218426666e-05
-2.44005785988383e-05
-2.83485090807731e-05
-2.88792937160559e-05
-1.89291963011603e-05
-3.42805200699976e-05
-4.60722504671616e-05
-3.15163563189085e-05
-3.46584335151065e-05
-4.07181924567902e-05
-2.6343976767363e-05
-2.32725777798229e-05
-4.58402889500755e-05
-6.52286632624954e-06
-5.46730213408301e-05
-1.22832992676065e-05
-5.15891075120683e-05
-3.44689118377064e-05
-2.44240366753537e-05
-6.45784789539278e-06
-2.18181646219461e-05
-2.98701753817693e-05
-2.08465078135105e-05
-1.96053250838035e-05
-3.12818699294275e-06
-2.80858046970491e-05
-5.73353051219969e-05
-1.90907511902376e-05
-2.04446625272987e-05
-4.00343970123966e-05
-1.65644677585932e-05
-5.09221947493292e-05
-3.73686424221999e-05
-2.45733625550456e-05
-1.54508055429333e-05
-6.63880130732581e-05
-6.23830394874758e-05
-1.12853934273641e-05
-2.37789820819418e-05
-3.37414415687589e-05
-2.00301974453942e-06
-2.0169880399637e-05
-3.34532310284952e-05
-2.27152836766163e-05
-1.271541239075e-05
-2.58671294347523e-05
-3.40894796988466e-05
-2.11426265734838e-05
-4.73217644675557e-05
-1.08303988197421e-05
-4.45981106427671e-05
-1.59096575152981e-05
-1.70248241242175e-05
-4.99101368707498e-05
-3.65292898715692e-05
-2.89209581274157e-05
-2.13488656533362e-05
-3.61808385297337e-05
-2.94681645426085e-05
-2.89241257547504e-05
-1.33060792140286e-05
-1.06461240743682e-05
-2.83061191236842e-05
-3.49416457430734e-05
-4.06332604460267e-05
-4.20066099176231e-05
-3.86810893463461e-05
-4.26116282895191e-06
-3.18798952638363e-05
-4.39510462363573e-05
1.68735479862566e-06
-3.46626994865956e-05
-5.23947083968163e-05
-1.78700661524744e-05
-7.52626278007704e-06
-5.31871390698688e-05
-2.52733161015344e-05
-3.74418416264025e-05
-4.03341429443616e-05
-3.78443737649273e-05
-6.83703118957861e-06
-3.99596957689277e-05
-4.5787330321902e-05
-2.88656057845908e-05
-4.19928252424669e-05
-1.2600945779288e-05
-2.38874768464637e-05
-2.49602648700131e-05
-4.9915316391533e-05
-1.68206270081807e-05
-1.67933129803282e-06
-4.6728391636185e-05
-3.80130568694759e-05
-6.32408572953997e-06
-2.01215397164475e-05
-3.80149666763544e-05
-3.05999313766084e-05
-1.33398564372464e-05
-1.86462541406217e-05
-3.62013050630789e-05
-1.04708625522408e-05
-9.68895716182265e-06
-2.51170169622865e-05
-2.91293785043534e-05
-1.32714150599747e-05
-4.57524487795128e-05
-2.58859526108504e-05
-3.26507787704627e-05
-2.64630667525331e-05
-4.68057169093163e-05
-3.51334130115826e-05
-6.24348811704231e-05
-5.03163097781699e-05
-3.91473749189663e-05
-1.09559628656737e-05
-3.65544894458804e-05
-2.64874949050607e-05
-7.54648355842944e-06
-4.90561762772186e-05
-6.22676635995657e-05
1.920822084303e-07
-1.45693213761639e-05
-3.95708282895751e-05
-1.79734922030998e-05
-4.66331264122193e-05
-5.09203922335553e-05
-1.91833343061904e-05
-8.15592263820124e-05
-4.15042280564894e-05
-3.86625671965139e-05
-6.53989085817603e-06
-5.32340500877356e-05
-2.06629915604685e-05
-4.68445350008522e-05
-3.45013492835612e-05
-7.32374997896363e-06
-5.27849222206035e-05
-3.73103528412046e-05
1.29878161359817e-06
-2.27486303451911e-05
-3.94486456981846e-05
-1.73056579901048e-05
-5.33522127104964e-05
-2.19069556920094e-05
-4.01941319710544e-05
-2.81189598973436e-05
-3.44135275604031e-05
-2.97034903161807e-05
-5.49742817593854e-06
-3.11651217895045e-05
-3.14757282756308e-05
-3.79025189219743e-05
-1.69372632133135e-05
-2.0051138527611e-05
-2.49131781484109e-05
-5.54260577735571e-05
-4.45776563773469e-05
-3.67484223015334e-05
-2.42306965000111e-05
-3.52728559867472e-05
-7.33818738662538e-05
-1.50532826491803e-05
-2.24221734699246e-05
-3.11460416462554e-05
-1.58327437100849e-05
5.2642306214003e-07
-2.71156371267748e-05
-3.135199072171e-05
-4.81763126808201e-05
-4.11936315757893e-05
-3.49220074253395e-05
-5.63323223396959e-05
-3.71196519672446e-05
-3.10236302521904e-05
-3.41480638245461e-05
-2.2918321553784e-05
-1.13869058292505e-05
-1.5230370354897e-05
-3.99997921093248e-05
-6.41769948957092e-06
-4.60578231186881e-06
-2.2004968173448e-05
-1.35942112358443e-05
-1.71343128537466e-05
-2.90676453186411e-06
-5.33085498860819e-05
-3.37806091879702e-05
-2.86649088328574e-06
-2.02686468717898e-05
-4.6514667544025e-05
-1.50524666094579e-05
-3.39016612354653e-05
-1.28178114175417e-05
-4.35062542246664e-05
-2.07135634047568e-05
-2.60857246968035e-06
1.60847093658942e-07
-1.77111555753524e-05
-2.99902638033336e-05
-3.60816680318199e-05
-3.41106512256335e-05
-4.52828738607491e-05
-2.9437922249836e-05
-9.92001317229675e-06
-6.33053410214727e-05
-3.73267027941163e-05
-2.69981497809834e-05
-4.50301879978733e-05
-1.56574067125417e-05
-1.16841669212609e-05
-1.2161258293598e-05
-3.7721881649367e-05
-3.3800557519418e-05
-9.81326742919732e-06
-1.6297834860641e-05
-3.60404958067883e-05
-6.15843743967634e-05
-3.69135820160976e-05
-4.49393991337071e-05
1.83974199997771e-06
-2.81128819099061e-06
-3.58244978731831e-05
-4.3633946436269e-05
-2.7484113100075e-05
-3.41787816211275e-05
-4.43626937206654e-06
1.17340364382752e-06
-4.90604015534524e-05
-1.76939619938789e-05
-2.95104065796667e-05
-3.22237074957015e-05
3.89269550303603e-06
-1.20005308066922e-05
-3.69226354417171e-05
-2.84233153042167e-05
-5.46439223005955e-05
-4.93793955920403e-05
-2.4321302901361e-05
-2.66364632613722e-05
-5.65329667322725e-05
-4.42620338636033e-05
-2.99275462537737e-06
-1.82263915548681e-05
-4.77507973715956e-05
2.18248034470428e-06
-4.22899786165632e-05
-3.99632886653845e-05
-2.94604019355638e-05
-2.27366884224333e-05
-3.46692046434341e-05
-4.96507814039341e-05
-1.98467857142358e-05
-9.22937883779513e-06
-3.71806097433765e-05
-4.04785842420939e-05
-4.90191687287711e-05
-3.72355270987416e-05
-1.57999195094846e-05
-3.2882630997637e-05
-1.70442085312874e-05
-3.11526884735379e-05
-1.94597098245505e-05
-2.73945096637335e-05
-3.59044098922805e-05
-2.01055380144084e-05
-3.74437494197703e-05
-1.09737711847781e-05
-7.9535737498849e-06
-2.68871529903537e-05
-3.52433798279028e-05
-3.1414589225042e-05
-5.65180868858345e-05
-1.30845518789551e-05
-3.65163182284988e-05
-3.75837855213658e-05
-1.31716904606003e-05
-5.00752578138625e-05
-3.19787467976422e-05
-3.18406048967559e-05
-3.44830563060361e-05
-1.77021504788883e-05
-1.09986909211805e-05
-1.99114228532606e-05
-3.8285441839036e-05
-3.78045662997827e-05
-2.23672535573304e-05
-9.18956000404938e-06
-2.33720464749133e-05
6.14430740145769e-06
-4.82523220185846e-05
-2.86042711829622e-05
-3.66741642395262e-05
-3.89121584745205e-05
-4.42730694435193e-05
-4.14878595364297e-05
-5.30476217255443e-05
-3.53601077622188e-05
-2.96388235194046e-05
-3.34925205275926e-05
-4.94027766862907e-05
-2.41783832206863e-05
-1.51866120779603e-05
-1.20248936864403e-05
-3.83561105502808e-05
-3.98023709786527e-05
5.66610569111873e-06
-1.78725879146399e-05
-4.60109188604185e-06
-3.97438645971403e-05
-2.96580700544612e-05
-4.83325233404775e-05
-1.58218395599642e-05
-3.25791399686559e-05
-3.19342214825367e-05
-8.94018465374884e-06
-2.30539929170402e-05
-7.5179241174494e-06
-3.03479518392224e-05
-3.10081246625998e-05
-8.39964696174128e-06
-2.83940653773381e-05
-3.96585705516208e-06
-5.01683970335125e-05
-3.79261413599848e-05
-2.42189776061899e-05
-3.3682461921762e-05
-5.29075780826261e-05
-2.68827099388197e-05
-4.99996445027064e-05
-2.30504703274135e-05
-2.19374249733878e-05
-4.58486771402189e-05
-4.39519559482306e-05
-1.02234533045342e-05
-2.30244922498988e-05
-3.67340172121825e-05
-1.51452197190318e-05
-1.49322385788311e-05
-2.36753225995853e-08
-2.3049795811599e-05
-8.2131866423902e-06
-2.73690983139723e-05
-3.91302719306299e-05
-1.94318495184007e-05
-3.27457908692112e-05
-3.89581883814713e-05
-5.41831759705154e-05
-2.44489449133903e-05
3.55314448772394e-06
-3.00715617533787e-05
-3.69129002890005e-05
-4.31889560282206e-05
-1.42207664452377e-05
-2.24794041062061e-05
-1.2314183836573e-05
8.49677988326049e-08
-2.98534679471686e-05
-4.62399178850492e-06
-1.14291639322789e-05
-1.2030010778322e-05
-1.75823044036479e-05
-2.65579825865871e-05
-4.64143794952136e-06
-3.38357545102523e-05
5.15020557264353e-06
-1.55675969982018e-05
-3.19061304242376e-05
-3.33521475689762e-05
-1.65126396554123e-05
-5.44260287069917e-05
-6.02369170157576e-05
-2.63639245486054e-05
-5.28326610882849e-05
-2.75560707787135e-05
-2.50196640081127e-05
-2.75046122847189e-05
-3.56400457740224e-05
-1.00222777358862e-05
7.07323096837289e-06
-3.55987486219957e-05
-1.50905729135311e-05
-2.05566678366989e-05
-1.1460591560417e-05
-3.45853429163608e-05
-3.22248302740364e-05
-8.04458296999647e-06
-4.15737228990771e-05
-5.42439226184265e-05
-5.9841378447925e-06
-3.64118333788873e-05
-1.36311375069195e-05
-5.76327482507403e-05
-3.14842622577121e-05
-2.62809343599314e-05
8.24460215407375e-06
-3.36975476327814e-05
-2.64268971048826e-05
-1.23598655100939e-05
-2.36161837232404e-05
-1.99259962252224e-05
-3.19437314906958e-05
-4.78745917768366e-05
-7.40161499701663e-06
-4.90844733642392e-05
-2.6642641744469e-05
-2.50439535956134e-06
-2.24023080391631e-05
-7.15402742584428e-05
-8.61914251637764e-06
-8.72145627257272e-06
-5.60015244118218e-05
-4.84009587225706e-05
-4.74198219758643e-05
-1.15641433587846e-07
-4.11308883550407e-05
-3.48358681847073e-05
-9.10762688544783e-06
-4.18978827101118e-05
-2.22691924320016e-05
-4.33627083603014e-05
-4.09814379778766e-05
-4.00253539734781e-05
-6.21298457743765e-05
-8.47200933989914e-06
-2.26749484222758e-05
-3.83146439762641e-05
-2.83922006135007e-05
-2.20538707537054e-05
-1.89929352122552e-05
-4.38146825011615e-05
-2.11857735109459e-05
-3.30676649276177e-05
-2.8280394049585e-05
9.36049619938392e-06
-3.36008785219648e-05
-1.03023518797177e-06
-1.13816676303898e-05
-3.35484785434689e-05
-5.71001470036605e-06
-1.30444621405101e-05
-3.19803496887159e-05
-2.63575497645388e-05
-9.62369050024753e-06
-2.08371873356328e-05
-3.34799990182386e-05
1.23239769496727e-05
-2.48608410904097e-05
-1.13968771863628e-05
-2.13807623288719e-05
-3.85550227962443e-05
-3.66691757890315e-05
-4.17900437096077e-05
-4.22770443119263e-05
-4.64924115493577e-05
-6.54710685192022e-06
-1.34472036414195e-05
-5.0825727189242e-05
-3.99505611203035e-05
-6.22461904796273e-05
-1.82761471285043e-05
-3.50162886945176e-05
-3.43984205170643e-09
-1.44708915017903e-05
-2.00976147147633e-06
-4.25501761447055e-05
-2.03090599597264e-05
-2.03005672036428e-05
-1.93926555173551e-05
-2.59639975396956e-05
-2.3374604005165e-05
-4.58094924660986e-05
-1.57158206002954e-05
-1.3416392486023e-05
-4.13293588078575e-05
-4.52907292359911e-05
-3.89734398309361e-05
8.86612053328689e-06
-3.45655283985849e-05
-3.88492733245887e-05
-2.81745772620625e-05
-1.5647459296151e-05
-2.10169996588353e-05
-1.29166585933419e-05
-3.10896567270025e-05
4.01833228512406e-06
-1.86408724785422e-05
-3.64645047739558e-05
-2.99332280807359e-05
-2.47584166834928e-05
-4.052568191997e-05
-2.71415070291079e-05
-5.42394346664979e-05
-2.76265084246627e-05
-9.95124157348141e-06
-2.51896192249087e-05
-2.74015100851361e-05
-4.07059038424718e-05
-1.42590828525651e-05
-1.5903029550496e-05
-1.16758183357846e-05
-3.09913322933146e-05
-3.35344697604325e-05
-2.39582867958817e-05
-4.12268412391497e-05
-4.50367453586076e-05
-3.77966374269024e-05
-3.42855448250214e-05
-3.70977217177115e-05
-3.25358383361422e-05
-4.15648278410029e-05
-3.55022271455804e-05
-3.29420315306668e-05
-2.43111406749764e-05
-1.91014138349185e-05
-3.95133494783385e-05
-2.40637758872682e-05
-2.56712326244095e-05
-5.54657314338414e-05
-4.5735678956613e-05
-2.32268638661788e-05
-3.35287272613323e-05
-2.89900858734107e-05
-2.40918611921537e-05
-3.35511126052468e-05
-2.77512056674049e-05
-5.24343449554438e-05
1.75803790860551e-06
-3.52004052318044e-05
-2.2760298176276e-05
-3.00907403836889e-05
-2.42898282375941e-05
-2.08699646434814e-05
-1.31050374636763e-05
-4.75537356186825e-05
-2.899614798467e-05
-3.4412079505906e-05
-2.63054297614582e-05
-2.62996268569909e-05
-6.33314620072489e-05
-4.44387053533105e-05
-2.41530652484471e-05
-3.37742362962561e-05
-1.59081655149093e-05
-1.85408264953743e-05
-5.08346412891278e-05
-3.53718800568524e-05
-2.8968509795328e-05
-2.82960456726878e-05
-4.57014401874799e-05
-2.89947701497005e-05
-8.49950625175221e-06
-6.50973429503071e-05
-1.44522865153857e-05
-3.21223237922856e-05
-1.48074766094368e-05
2.31742178610471e-06
-2.9349933850513e-05
-1.56917003623645e-05
-8.29282946512181e-06
-3.91047240121852e-05
-4.08083500566266e-05
-2.51681642338215e-05
-3.98946114705865e-05
-1.11533241477077e-06
-3.36711304458431e-05
-3.67904746505386e-05
-2.84000851879859e-05
-4.97718433004877e-05
-1.56004864224985e-05
-2.5031317045766e-06
-5.17732859093169e-05
-4.13973247701493e-05
-1.95078948362411e-05
-5.78459793503943e-05
-4.40376392499288e-05
-3.14739842404639e-05
-3.09825555864025e-05
-1.30856402062144e-05
-1.89959948312499e-05
-3.47892308377566e-05
-3.36166870331802e-05
-2.13899856357326e-05
-5.31583902248762e-05
-6.34687057362026e-05
-2.61624416768676e-05
-3.17106255098174e-05
-4.83992294022616e-05
-3.97242052289487e-05
-5.58510522623524e-05
-4.4305085569987e-05
-1.58657577751484e-05
-2.61031463308978e-05
-4.84271911751621e-05
-3.01871134560669e-05
-3.58617297379225e-05
-1.21666704583012e-05
-2.92752677228863e-05
-2.18582583687038e-05
-2.8248568809827e-05
-4.64128608590968e-05
-4.46766060464399e-05
-1.09886730851059e-05
-5.10343880734788e-06
-2.42116215757546e-05
-3.63918788621764e-05
-4.60093406748762e-05
-2.10641482633559e-05
-4.16822563192132e-06
-3.31542082325674e-05
-1.41113001060505e-05
-4.7944190234728e-05
-1.27941513567311e-05
-9.00660303973985e-06
-4.47351153275756e-05
1.18381942237279e-05
-2.40886707070534e-05
-2.09708335906197e-05
-3.62801564282437e-05
-2.68405724333716e-05
-4.62541479690509e-06
-2.95206511814154e-05
-3.26751997575409e-05
-2.04604950882513e-06
-2.03287731397739e-05
-3.20755467385843e-05
-2.1382749024223e-05
-3.50596116313791e-05
7.14026693630484e-07
-5.29790770101716e-05
-5.26563341097697e-05
-2.94105655558448e-05
-3.73724353390169e-05
-3.13784670803921e-05
-5.51976455922322e-05
-4.49411577862615e-06
-1.84932974976613e-05
-3.64598427408745e-05
-2.87552328988202e-05
-4.52227478855111e-05
-4.17991377328213e-05
-4.61499266849312e-05
-3.32321699838544e-05
-3.97033966145737e-05
-1.08304896844986e-05
-3.76763417332393e-05
-4.92106173081428e-05
-2.98937043998751e-05
-1.77016112322299e-05
-3.53995660495816e-05
-2.24917460788802e-05
-2.64432565431435e-05
-2.04917259772474e-05
-4.83287945128419e-05
-2.75759740174621e-05
-4.41598228040893e-05
-1.26947790912655e-05
-1.86904393595486e-05
-4.16435896241683e-05
-4.50935119035306e-05
-4.84826506542794e-05
-6.57111106434147e-06
-4.39024012787315e-05
-3.11761976817645e-05
-4.02906194001259e-05
-6.00934774457759e-06
-5.17724178294875e-06
-2.04310213820045e-05
-3.16310172291133e-05
-7.88747227743773e-06
-3.16258007025175e-05
-5.14564630800245e-05
-6.24761869055734e-05
-4.26133036765402e-05
-4.08701855407111e-05
-1.70484291309123e-05
8.74986181329767e-07
-1.73208632298565e-05
-3.32797830118293e-05
-3.65485414917417e-05
-1.86960926009408e-05
-3.11865920793036e-05
-1.79023490068317e-05
-5.70060376029199e-05
-3.3096993799738e-05
-2.30012941669574e-05
-4.33586765131019e-05
-4.56177812987729e-05
-4.34526251235556e-05
-2.93827707161311e-05
-6.6396993835679e-06
-5.94148495800954e-05
-1.73978471828574e-05
-4.72517468918066e-06
-1.20082704724946e-06
-4.42883785613521e-05
-1.45287489635151e-05
-6.35777592890197e-06
-4.06710450159917e-05
5.04646116814457e-06
1.30514737484538e-05
-4.53800262803276e-05
-5.42037688852341e-05
-4.35807759507623e-05
-3.33802868038418e-05
-2.12530713321863e-06
-4.4678190158311e-05
-3.85138951120831e-05
-1.07144870377416e-05
-5.22961866426517e-05
-4.3537752261498e-06
-2.36472633050621e-05
-2.5210988664001e-05
-2.65793882940384e-05
-2.99405190550259e-05
-2.22319027087866e-05
-3.29416438181902e-05
-1.96764390136302e-05
-3.70228877165332e-05
-4.62772133684074e-05
-2.66760987080274e-05
-4.13608291040988e-05
-1.06329057738623e-05
-2.12745607797041e-05
-2.93040766825007e-05
-2.89337050225455e-05
-1.99905242012142e-05
-4.38556938398491e-05
-1.32653403788023e-05
2.89769389592296e-06
-3.93418401559863e-05
-2.16787936260488e-05
-4.12743696921204e-05
-5.20507649586885e-05
-1.42853774464854e-05
-5.84276071237096e-05
-9.57286342905929e-06
-1.92135903087983e-05
-4.39027821157285e-05
-3.34775257010259e-05
-3.37742471733188e-05
-5.83080772641439e-05
-2.2642102837568e-05
-5.37856592456166e-05
-3.43345192678627e-05
-3.4783560912097e-05
-4.2510717186189e-05
-4.59938197665348e-05
-3.74265590806493e-05
-3.45686104209308e-05
-6.36273964174227e-06
-4.24638531452084e-05
-4.10097746348672e-05
-5.79954928788665e-05
-1.36966848841103e-05
-5.28523418198243e-05
-5.82068278471125e-05
-1.40126926879476e-05
-7.17637402667707e-05
-4.13368291030175e-05
-4.05206734585071e-05
-9.37786510659785e-06
-3.53425490643157e-05
-1.46800117033361e-05
-3.26165622174025e-05
-3.83555720762501e-05
1.10855425012254e-05
-1.79465426755759e-05
-2.0011264189877e-05
-3.73200874633617e-05
-7.2125242541044e-06
-2.51085256858032e-05
-1.25343699239103e-05
-4.77173562628412e-05
-3.07755013154122e-05
-7.02224629028398e-06
-3.94166479423239e-05
-1.86008275001656e-05
-1.45923883380628e-05
-3.51887055087045e-05
-3.66896690833653e-05
-2.3980352053177e-05
-1.51950268878351e-05
-1.98742153226809e-05
-2.60140642023148e-05
-2.24660575030687e-05
-2.60169901788003e-05
-4.96876721786511e-05
-3.94921694748186e-05
-1.31226745938286e-05
-3.13813502900489e-05
-4.18329909950352e-05
-3.27805020971858e-05
-2.8352412418212e-05
-1.60935647514378e-05
-3.24734509482661e-05
-5.36458086188989e-05
-1.2944215703265e-05
-6.03723375445722e-05
-3.19055958939212e-05
-1.98488719897221e-05
-1.99407420292817e-05
-3.49655456138627e-05
-1.5178230068952e-05
-3.9009300782859e-05
-3.56123982791516e-05
-3.91280044760623e-05
-2.6461843443476e-05
-1.10967464266553e-05
-3.76231302890156e-05
-2.86627766202512e-05
-1.77175756431042e-05
-4.23121290357212e-05
-1.96926162891914e-05
-2.77737927526264e-05
-1.11343101406543e-05
-3.00451277725662e-05
-2.57238246984557e-05
-1.95695988470728e-05
-2.93324082579183e-05
-6.23302091568647e-06
-3.56647532010703e-05
-4.41999643946821e-05
-1.57790794502733e-05
-2.51340719572272e-05
-1.40334168046479e-05
-1.44236028323638e-06
-1.79514777715065e-05
-1.55163404043961e-05
-2.38414857090368e-05
4.36622545267315e-06
-4.06854512234894e-05
-3.9913693064061e-05
-7.1107140345399e-05
1.23237576574414e-06
-2.64644101178061e-05
-3.64750387373428e-05
-3.0846655860153e-05
-3.86205445917382e-05
2.14392281299169e-06
-2.85846966110634e-05
-2.60064416440319e-05
-4.90578152081334e-05
-1.4234740497457e-05
-1.84456559322625e-05
-4.66233485031121e-05
-3.45103727978007e-05
-2.67164926578191e-05
-2.59425603867862e-05
-3.57712202213436e-05
-2.97743969072103e-05
-9.40775943347114e-06
-2.0027524254176e-05
-1.82619275701004e-05
-2.19987528827012e-05
-1.69620360473078e-05
-2.35432002617422e-05
-3.87376082767805e-05
-6.47430861990139e-05
-1.38085804833233e-05
-3.68102383577488e-05
-4.22969405988791e-05
-1.27452581944401e-05
-2.20323749129584e-05
-1.95375003493555e-05
-4.53854894671971e-05
-3.31873632230817e-05
-4.77863886881453e-05
-3.64849637431135e-05
-6.41083719458568e-05
-4.07087674807072e-05
-7.11176935556265e-05
-1.52763971986717e-05
-3.80395038205407e-05
-1.73889359157813e-05
-3.05534984328211e-05
-1.80642678012425e-06
-6.34397356973268e-05
-5.14241156592539e-05
1.37896317188086e-06
-3.70966979136629e-05
-2.09345261474136e-05
-3.53175247165532e-05
-2.24036298641907e-05
-1.28787131323033e-05
-8.470430834515e-08
-5.47524433606033e-05
-3.69931314358029e-05
-1.97256865326856e-05
-3.84726085074843e-05
-1.68049371532695e-05
-7.17427502001164e-05
-3.71024050376719e-05
-4.52768165305949e-05
-3.53694734450918e-05
-2.95976572220357e-05
-3.62186755184614e-05
-2.38350655431094e-05
-5.05513133548869e-05
-6.25949313987621e-05
1.96254663250205e-06
-4.31490529520415e-05
-4.0266516883044e-05
-1.10324967081549e-05
-4.37348703442654e-05
-1.43453309137004e-05
-6.4541173526214e-05
-1.45376070976087e-05
-3.13826839777523e-05
-2.92160520223466e-05
-3.00398263733725e-05
-6.46984376520721e-06
-3.68962482503777e-05
-3.36716630049428e-05
-4.36772983680725e-05
-1.91471785095126e-05
-2.84263332881589e-05
-2.86784100190658e-05
-2.04350995817022e-05
-2.16716664413187e-05
-7.45618806549203e-06
-2.45899440934219e-05
-1.1930766535245e-05
-9.65293891461133e-06
-4.94127722617285e-05
-2.75353209638269e-06
-1.97097156073153e-05
-2.85716948262623e-05
-1.4467122259915e-05
-6.12946023783327e-05
-4.80957939670237e-05
-3.22154199309423e-06
-5.11379108979796e-05
-2.73749078402858e-05
1.54539070877157e-06
-2.25779296785039e-05
-2.74181398347643e-05
-5.28689508480684e-05
-8.07822710263355e-05
-3.82491994286317e-05
-3.07274089659732e-05
-3.23810981794066e-05
-3.81311945555895e-05
-1.27158082914232e-05
7.284778235892e-06
-1.92133003172073e-05
-1.70588280361817e-05
-4.27749527689672e-06
-3.06951276757708e-05
-3.20043073490252e-05
-1.28279557766758e-05
-3.84923685085311e-05
-2.49013873727338e-05
-5.40413100930527e-05
-1.88103847795105e-05
-4.28318921981827e-06
-4.86768693299688e-06
-3.92585313718334e-05
-5.31443861833276e-05
-5.26782001789622e-05
-3.30229428887033e-05
-1.56338588274968e-05
-4.85015358014002e-05
-6.35585466022819e-06
-1.72824565793179e-05
-1.39468751849551e-05
-2.32205300608689e-05
-5.36727406050791e-06
-1.67360628203231e-05
-2.92473941876994e-05
-5.24853301754143e-05
-6.2681178139168e-06
-1.81208412122238e-05
-5.32222153093999e-05
-4.02049006197736e-05
-1.83318732815377e-05
-2.33743155335056e-05
-4.30966920294391e-05
-5.07639259890198e-05
-6.6373105128351e-05
-1.63064067263385e-05
-6.52362155593942e-05
-4.21925263687292e-05
-1.90663420101811e-05
-4.02260390579418e-05
-1.40940474755447e-05
-9.15232079728146e-06
-2.74155461499884e-05
-4.09049906201429e-05
-3.34938286151158e-05
-4.97842322198116e-06
-3.05831991743864e-05
-3.13378382430689e-05
-7.73446112300309e-05
-3.54269957298531e-05
-2.20027884239556e-05
7.0052489578774e-07
-3.41431394890568e-05
-2.72698905183381e-05
-3.36210711712536e-05
-6.24900973689461e-05
-2.00596267884901e-05
-3.06557220058136e-05
-2.91659417103453e-05
-3.37833976963693e-05
-4.42948014746522e-07
-3.40688401765458e-05
-4.10082306456895e-05
-1.27288287557936e-05
-2.23180618225384e-05
-3.24626551984702e-05
-8.59477917067439e-06
-3.35949433848028e-05
-4.68053671288436e-05
-3.98671088408885e-05
-4.75536384056696e-05
-3.28293110355786e-06
-2.57638159346791e-05
-4.19111649372496e-05
-4.25115689995251e-05
-5.40530207954524e-05
-3.90555345857623e-05
-2.16341223475871e-05
-2.43591284639051e-05
2.16769578486723e-06
-3.89798100502229e-05
-4.20842983258392e-05
-3.14537952423872e-05
-2.48651065370593e-05
-5.83004057805847e-06
-2.26035750728412e-05
-2.55509610725771e-05
-3.92838696784872e-05
-1.14200351611702e-05
-2.86835676162535e-05
-3.58718494484799e-05
8.99693060437276e-06
-4.74066869202029e-07
-8.84471306743782e-07
-3.73575268737602e-05
-4.09716233263883e-06
-1.77983310403202e-05
-1.06222393911769e-05
-3.05958930686248e-05
-3.72048522026778e-05
5.36234231370156e-07
-5.28702457656201e-05
-5.53559495662789e-05
-3.07940293403788e-05
-2.42487791561151e-05
-2.74435917778724e-05
-3.18966460256441e-05
-4.87989957521003e-05
-5.00797837020899e-05
-3.48119976011821e-05
-5.2558337520263e-05
-4.92392079449983e-05
-3.58642013679845e-05
-1.18393098148723e-05
-4.54134224529546e-05
-6.47523315245361e-05
-2.68738671385338e-05
-4.02565880609989e-05
-1.54106523495881e-05
-1.01370848203444e-05
-5.11365828178705e-05
-5.83731608111234e-05
-3.34977462333495e-05
-4.39831297458273e-05
-3.77013819564347e-05
-1.48768992975236e-05
-4.25295737126589e-05
5.92876716719908e-06
-2.29662145877647e-05
-3.61154703536651e-05
-1.80810888467736e-05
-2.85763839302891e-05
-2.03539736840237e-05
-6.54758837845136e-06
-1.30450344995599e-05
-1.80418120587082e-05
-3.25430950724208e-05
-3.57215164122638e-06
-4.56375224539361e-05
-7.12875898372668e-06
-3.31661019792414e-05
-6.74111846695764e-06
-3.44831447985052e-05
2.46509001154039e-06
-2.63114351401282e-05
-2.92196445038739e-05
-3.16227516382983e-05
-6.36262840551186e-06
-2.75688391828706e-05
-3.405775973058e-05
-4.0769224964788e-05
-2.78497228139929e-05
-2.7689650258877e-05
-2.46298621241549e-05
-4.68964643466695e-05
-5.44600656042978e-05
-1.65245596834023e-05
-4.36994387062624e-05
-5.14861061124926e-05
-3.73025075225379e-05
-2.3690265061954e-05
-4.811981173508e-05
-5.70290574633313e-05
-3.56715325373479e-05
-5.4632559722069e-05
-6.73283853557355e-05
-5.48954359014178e-05
-1.95927791514994e-05
-2.81667078421497e-05
-1.50527079184163e-05
-2.59060353367799e-05
-2.43173369177598e-05
-1.18109091945631e-05
-5.38793392012628e-05
-5.04150510775388e-05
-1.27135831891745e-05
-3.15888786413756e-05
-4.28958233721828e-05
-3.51738304803041e-05
-1.83606680496368e-05
-4.13963156940638e-05
-2.57882904563184e-05
-5.44478405103778e-06
-3.7506297138541e-05
-1.43896838294747e-05
-2.3958708630619e-05
-1.32052361400888e-05
-4.48796207328955e-05
-1.71562019059322e-05
-2.79930206139209e-05
-2.60769754540168e-05
-4.83435978166564e-05
-1.96915936596319e-05
-4.43435137120099e-05
-7.84506996657789e-05
-4.8485981377516e-05
-2.10402310530985e-05
-6.797531665239e-06
-3.10170445287086e-05
-4.82117866086516e-05
-4.57855677381416e-05
-4.23158455048316e-05
-2.88061135261405e-05
6.073643155501e-06
-3.15808623283076e-05
-1.19160758238242e-05
-4.80232069900865e-05
-2.21579506983079e-05
-2.4610649498661e-05
-4.6167090043587e-05
-3.11109620234997e-05
-3.12640443958988e-05
-2.49675616507238e-05
-1.80011396240108e-05
-2.88044544064549e-05
-2.73034902225048e-05
-1.86103809573025e-05
-5.2689309931697e-05
-2.14007359239549e-05
-3.72257052063729e-05
-2.29299411515253e-05
-2.41627591193625e-05
-4.61169728416186e-05
-1.80804999249965e-05
-6.11672564571392e-05
-8.94860950296083e-06
-5.59461032411392e-05
-4.18758563092468e-05
7.56728424238978e-07
-5.15547817913052e-06
-3.74378558916808e-05
-4.52768690641786e-05
-1.47176533420692e-05
-4.33012651826638e-05
-3.6203539245733e-05
-4.59970352191569e-05
-2.30618812764177e-05
-2.7365304256284e-05
-4.14229684509059e-05
-4.18646280147808e-05
-3.77952700863324e-05
-3.22676037807118e-05
-2.30401619791963e-05
1.6982063024572e-06
-3.34504718951487e-05
-2.2733723579302e-05
-3.93324734450669e-05
-1.78898369540645e-05
-2.97263896737891e-05
-2.00739016346218e-05
-3.33718788963935e-06
3.69619276757421e-06
-1.8120545588643e-05
-3.71985754187773e-05
-3.76035815903577e-05
-2.45631237070375e-05
-3.04077015595975e-05
-3.60726328372111e-05
-3.18366818055637e-05
-2.2673431809879e-05
-2.13603862340387e-05
-5.11042189493009e-05
-4.24503738220372e-05
1.780567379395e-05
-4.23877155168956e-05
-4.76767439016865e-05
-3.0185099987038e-05
-1.74027678746833e-05
-3.51970075852075e-05
-2.08174367788571e-05
-3.45241498501514e-05
-4.34971490216594e-05
-1.49159616490301e-05
-2.93696339351735e-05
-4.7357076531744e-05
-4.44751060351191e-05
-4.7605762601124e-05
-1.73687495649347e-05
-2.3081894469436e-05
-4.025736873954e-05
-4.81209488961304e-06
-2.37524817876076e-05
-2.02202421107552e-06
-1.15432133450728e-05
-2.11676073987253e-05
-2.15706082359446e-05
-4.30957274913434e-05
-3.87579142140108e-05
-2.69830287318132e-05
-2.57691008888804e-05
-4.38909661978622e-05
-2.21400163049099e-05
-2.30734787414511e-05
-2.59753084140653e-05
-3.80257253106801e-05
-5.17866159068733e-07
-2.55096704551212e-05
-1.85833599994129e-05
-2.58342197820215e-05
-4.51246031920462e-05
-3.73784384364371e-05
-3.32772554640506e-05
-3.5478138524525e-05
9.03967453488974e-06
-2.44683427118554e-05
-4.43931610732639e-05
-4.24745052083648e-05
-1.5607021909645e-05
-8.81978691480245e-06
-3.85016919383624e-05
-4.52521964452086e-05
-2.51392620999894e-05
-1.7246942150144e-06
-3.76464917310127e-05
-4.64409390568272e-05
-5.97464589229521e-06
-2.57869047861905e-05
-1.59310928250692e-05
-3.36798247791413e-05
-3.463562831362e-05
1.97849670684341e-06
-6.4957608184385e-05
-4.2713318115869e-05
-4.04308529163481e-05
-3.26057095362284e-05
-3.46854271489663e-05
-4.43573862201531e-05
-4.75982397540311e-05
-2.08276970299776e-05
-2.85964478331592e-05
-2.29398133908936e-05
-1.80617951882367e-05
-4.15557261411699e-05
-1.89854595309744e-05
-3.41135907021872e-05
-1.2034479781874e-05
1.09561781952731e-05
-1.34937921386436e-05
-5.8867610118365e-06
-4.74017693726826e-05
-3.80079632435269e-05
-3.65677158495196e-05
-2.87320134903434e-05
-5.52487247147879e-05
-4.99714078339679e-05
-1.48572611363078e-05
-2.96081671720595e-05
-4.03150084137488e-05
-3.52147455687423e-05
-3.17146310497244e-05
1.16257577836102e-05
-3.6512389664053e-05
-2.15528743474221e-05
-1.01309841841534e-05
-7.51471974357965e-06
-4.77380142314369e-05
-3.68694991761763e-05
-1.50679041243453e-05
-2.40793149904718e-05
-3.06300407910738e-05
-2.7637453608302e-05
-3.54689362777432e-05
-3.02588982710298e-05
-1.56951194465483e-05
-3.34151712358963e-06
-4.7192547793556e-05
-5.6988756977619e-05
-3.70843423608696e-05
-5.93445295244008e-05
-3.46682960167936e-05
-3.89502350417203e-05
-1.39400601746912e-05
-3.36979531628863e-05
-3.20446361747052e-05
-2.88656223299695e-05
9.30286420215557e-06
-2.33375831377537e-05
-8.49363629863465e-06
-1.71551777009738e-05
-2.69727256909273e-05
-8.5937177544539e-06
-4.48405031316743e-05
-3.58142762467314e-06
-3.88660367107724e-05
-8.75549750318627e-06
-4.51027487673464e-06
-2.56556666619714e-05
-3.28147305445375e-05
-2.30354233054997e-05
-3.55514527880679e-05
-2.97530142960169e-05
-4.08377963353907e-05
1.43876953094775e-05
-4.56092969497591e-05
-4.00870184919837e-05
-3.48624009910736e-05
2.95268996430766e-06
-2.16658356842313e-05
-9.26339496330632e-06
-4.0935923081683e-05
-1.5353788431558e-05
-1.74389869122507e-05
-1.42658365684953e-05
-2.771413081275e-05
-2.83618841246503e-05
-2.35836854833853e-05
-3.00258426302493e-05
-2.24058753143107e-05
-9.94011990809483e-06
-4.14535694294922e-05
-1.58535447569198e-05
-1.45989487896606e-06
-3.41481861762898e-05
-6.54578465607922e-05
-2.91301790533475e-05
-2.57570551546545e-05
-2.95213732772448e-05
-4.00464488881377e-05
-5.74029570410776e-05
-3.02438983290967e-05
-3.80650760699758e-05
-4.46015305326537e-05
-3.69726013558593e-05
-3.43161122616458e-05
-3.02899092740048e-05
-5.68276192609694e-05
-2.73405764059131e-05
-2.60644233394451e-05
-9.12063830069353e-06
-4.11224045778642e-05
-2.76534619809945e-05
-2.9317617998219e-05
-1.22256601322098e-05
-1.76339612733458e-05
-4.63757069330277e-05
-3.95955765499089e-05
-1.35721787529682e-05
-2.64193356300579e-05
-6.85572291500614e-05
-2.14739473103188e-05
-4.38110340282634e-05
-3.92395191514859e-05
-4.37876904577086e-05
-1.65734547903614e-05
-1.74025296878513e-05
-4.78333014316767e-05
-2.89783053989876e-05
2.94765158741069e-07
-4.81730485317602e-05
-3.04362074712832e-05
-3.02518541951438e-05
-4.03622059854498e-05
-5.4394255107183e-05
-1.04084970573086e-05
-2.60380384173796e-05
-3.88682527225608e-05
-4.78374988983029e-05
-4.27745829764038e-06
-2.80415532374247e-05
-8.56684309800347e-06
-4.26848830613818e-05
-3.43966233596884e-05
-2.89353592376507e-05
-2.92440309433161e-05
-4.44183498565296e-05
-1.24389155979717e-05
-1.57567283934789e-05
1.70350316106754e-07
-2.94285821325785e-05
-2.23545456467697e-05
-4.37729822317531e-05
-4.99856768139626e-05
-2.79007265735652e-05
-3.17338653171405e-05
-1.8442117982393e-05
-2.51106138826843e-05
-1.3396104264344e-05
-2.59019846592666e-05
-2.33619342227236e-05
-2.98246984454312e-05
-2.81162214990021e-05
-1.98001934555362e-05
-4.11565374412466e-05
-3.55221476331523e-05
-3.10192729521684e-05
-2.20259571988705e-05
-3.3770869503772e-05
-2.38971485329561e-05
7.59725634443488e-06
-2.60465831486577e-05
-2.47694179968021e-05
-2.15492730125108e-05
-1.81119433057431e-05
-4.64235309982517e-05
-2.2494193995692e-05
-4.7668951586304e-05
-3.06380289313695e-05
-5.17528571370461e-05
-5.63872906308067e-06
-7.8337385447299e-05
-6.97841242645401e-06
-4.80770285777994e-05
-3.18487893237154e-05
-6.9254606460463e-05
-2.95454317387931e-05
-3.76487273988472e-06
-3.78865486112692e-05
-4.6105444072922e-05
-2.40954765877482e-05
-1.20425384343908e-05
-5.15853283477332e-05
-3.26854761515354e-05
-4.98374086141392e-05
-3.79975272072696e-05
-2.7303250548799e-05
-3.79992292108402e-05
-4.08697646132142e-05
-4.16876882695217e-05
-1.92748193507831e-05
-8.42095463552159e-06
-4.3122875242237e-05
-4.52320555398129e-05
-3.93152525176883e-06
-2.70457497252526e-05
-2.24921946889457e-05
-3.12173382340883e-06
-2.59636738268153e-06
-5.28194142229214e-05
-6.00862414366099e-05
-5.59489898045207e-05
-3.64410531195215e-06
-5.29880484468684e-05
-1.44381264302417e-06
-5.65189855994425e-05
-5.85476337511624e-05
1.15215475008927e-06
-5.17009196548409e-05
-2.02307945446401e-05
-2.91118292532534e-06
-3.93163498741867e-05
-5.840710797923e-06
-3.1032839353617e-05
-1.45010773697989e-05
-1.22925670344209e-05
-2.39533738213338e-05
-2.35954736221818e-05
-1.44533216830569e-05
-3.743753622978e-05
-3.16097474014971e-05
1.69822067048729e-08
-1.84488919456668e-05
-4.57758248157894e-05
-4.00608417234608e-05
-5.02561151934496e-05
-2.87594385499754e-05
-3.97811532974495e-05
-3.9430739268786e-05
-2.77657145132209e-05
-7.44793883753709e-06
-1.49609898338283e-05
-9.96223862653662e-06
-1.31302345119348e-05
-2.04632038140171e-05
-2.74248605457506e-05
-3.66122180784668e-05
-4.40411251120865e-05
-3.66507758096862e-05
-2.89000478008223e-05
-3.7339340087899e-05
-3.9749707770726e-05
-2.39760265241695e-05
-4.82935293084037e-05
-7.14830524079969e-06
-4.5681397154487e-05
-2.90169106751683e-05
-3.57860970580344e-06
-3.05445975171398e-05
-3.45398124873622e-06
-3.39734612476056e-05
1.40295156509741e-06
-1.27256020157803e-05
1.4860867373405e-06
-2.91041998914685e-05
-2.18588604050496e-05
-4.17030682627849e-05
-3.58388572722731e-05
-2.94191303686856e-05
-3.07400894671703e-05
-4.42934883098054e-05
-6.90889458065961e-06
-2.77519596287183e-05
-2.33507159889292e-05
-2.39982870232919e-05
-5.54722902488364e-05
-1.55413331521613e-05
-4.89313402436681e-06
-2.47521500141245e-05
-2.94119788839675e-05
-1.25862279755919e-05
-3.12093711289042e-05
-1.89138978709631e-05
-1.3414362115567e-05
-8.25460252303005e-06
-1.4029707909332e-05
-4.49820811808026e-05
-1.49737253748391e-05
-4.78655159809634e-05
-2.95734885119174e-05
-3.16607231839164e-05
-3.38788082057353e-05
-2.31690320917494e-05
-2.12137626519454e-05
-2.27982744965483e-05
-5.10965520514089e-05
-1.53858183738026e-05
-4.12667712573588e-05
-2.26637008786343e-05
-1.91273475700296e-05
-6.41352802486004e-05
-3.84487733640691e-05
-3.75169506228074e-05
-2.41849029820501e-06
-3.20955376722152e-05
-1.80884079731559e-05
-5.74674439495712e-05
-4.95735174111713e-05
-4.15227906280005e-05
-4.11758597771313e-05
-2.47407099669331e-05
-2.62245003503084e-05
-3.06913580745588e-05
-2.61837223636768e-05
-5.93084227640644e-05
-7.31188013970199e-06
-7.58065083025697e-06
-5.04609103017722e-05
-2.82960353320602e-05
-4.93651469811699e-05
-6.3972184597547e-05
-2.84053330792363e-05
-2.16778382412781e-05
-3.43005042627235e-05
-2.1559219418822e-05
-3.32403929818436e-05
-2.01586758048803e-05
-2.95739433842682e-05
-4.34908063882641e-05
-3.44426020751073e-05
-3.17907274791212e-05
-3.38218696632764e-05
-1.72262617109274e-05
-4.00182485179707e-05
-1.06856103530796e-05
-3.60489507348891e-05
-1.372926658297e-07
-3.23850245766099e-05
-5.43949117754809e-05
-4.04243462751077e-05
-1.01339190677497e-05
-1.16321885468558e-05
-6.58643918791207e-05
-3.02528821084006e-05
-1.14320465016966e-05
-1.62699485524941e-05
-3.26194094695357e-05
-9.23234171389193e-06
-9.35610515851287e-07
-3.73396913559698e-05
-4.49161487686506e-06
-2.9223773683412e-05
-2.22903428262477e-05
1.34842961735475e-05
-2.41059401144846e-05
-5.81599797545986e-06
-2.28718403819216e-05
-4.88126186496818e-05
-2.65283132075016e-05
-2.6362324142299e-05
-5.05473906587746e-05
-3.77563587844036e-05
-3.71817752916455e-05
-4.44823940825467e-05
-3.68099972081621e-05
-4.91743343599495e-05
-1.20939846505337e-05
6.85089858640122e-07
-4.7983080908938e-05
-5.92638918800436e-05
-4.51392885637061e-05
-4.09313526656195e-05
-2.05268580352869e-05
-2.44033690877717e-05
-3.7637254143149e-05
-2.68838196842524e-05
-5.04720710978456e-05
4.63039092388299e-06
-2.0228108521234e-05
-2.49638915417059e-05
-4.11178308908056e-05
-1.51810526226029e-05
-2.76801042359425e-05
-3.37650298582918e-05
3.54256500831975e-07
-5.02406164799442e-05
-2.83103821256321e-05
-3.46478305485588e-05
-9.63311822308098e-06
-3.58972856760715e-05
-1.83599759232476e-05
1.71773711169435e-05
-3.70780513860615e-05
-8.12748773962348e-06
-2.33260902133463e-05
-5.90008733426249e-05
-3.33816388104805e-05
-2.00050903429731e-05
-1.74882925968705e-05
-1.25601516047323e-05
-2.30516192097153e-05
-1.60595684803226e-05
-2.36950633584711e-06
-2.41127555292298e-06
-4.56115841631682e-05
-2.48951763117067e-05
-3.70461434303151e-05
-2.83518690156347e-05
-1.89460902045534e-05
-2.07667611214941e-05
-9.41223580819456e-06
-2.71417507680965e-05
-1.07709741750307e-05
-3.24536270761594e-05
-9.68455311096981e-06
-1.90687910019153e-05
-3.88983279456771e-05
-2.80749328159917e-05
-3.16238781124496e-05
-3.97284097069609e-05
-5.14588796239364e-05
-2.22662892378955e-05
-3.95951417585907e-05
-8.35053551340344e-06
-1.32597788990074e-05
-4.04670195850867e-05
-3.47426489844901e-05
-3.37598294200186e-05
-4.77787906741082e-05
-1.38356381883123e-05
-6.38722403914503e-05
-1.5368645493182e-05
-4.95485701903197e-05
-3.74849004900982e-05
-4.2365027960481e-05
-2.40603535567531e-05
-4.8443528412787e-05
-2.51575912975719e-05
-1.39331329968246e-05
-4.02414210034313e-05
-6.18126842997541e-05
-1.71404037822614e-05
-3.00233249379015e-05
-1.74251747726179e-05
-4.50400265488903e-05
-4.17581462575198e-06
-9.19074683567153e-06
-1.13215632934177e-05
-2.21738067832262e-05
-4.06240243826332e-05
-1.7714643300995e-05
-3.85623476705136e-05
-3.27805838786118e-05
-2.96550778685768e-05
-8.02083867330729e-05
-3.47092787140999e-05
-2.30882579152287e-05
-2.17397654160757e-05
-5.51081342994977e-05
-6.65238198515155e-05
-2.67737498207298e-05
-6.0025425467172e-05
-6.02117235281327e-05
-5.293321060968e-05
-2.68549659367262e-05
-8.85889676732244e-06
-3.22418707879656e-05
-3.58264542792611e-05
-2.93170325763865e-05
-2.21220092929138e-05
-1.75225572257507e-05
-7.04115335683708e-05
-5.49386131903431e-05
-1.02949135418439e-06
-2.88677797585324e-05
-4.2591257601143e-05
-5.20684905431317e-05
-1.84932852501537e-05
-2.06666091704754e-05
-2.24431849701543e-05
-3.00535333473254e-05
-4.00816882158373e-05
-3.94339200741121e-05
-2.05390572301857e-05
-3.26623556732739e-05
-2.16240543646305e-05
-2.43941123328128e-05
-3.06835004744099e-05
-2.81269006543373e-05
-2.91794533437492e-05
-3.97829930310025e-05
-3.74427451537158e-05
-4.34441113547255e-05
-3.47852193757749e-05
-2.23034793449533e-05
-4.28123367986847e-05
-7.74029089809995e-06
-2.13942732005209e-05
-2.02906386438365e-05
-7.31766501893197e-06
4.1169995181453e-06
-2.11653911194655e-05
-5.3303171777494e-05
-3.36720900059636e-05
-3.16957345843147e-05
-3.14648131936139e-05
-3.15968564990778e-05
-1.43683668154295e-05
-3.03614123712603e-05
-4.87890735397606e-05
-4.43319485071409e-05
-4.6907160852816e-05
-4.60679351460507e-05
-3.64434405304682e-05
-3.47327242819946e-05
-4.99714957009153e-05
-3.38296149033146e-05
-3.27350776489635e-05
-3.50273624498459e-05
-2.02012836297815e-05
-3.74332822459172e-06
-5.56388468341616e-05
-3.94567778027001e-05
-4.28094915836563e-05
-3.04475736272338e-05
-3.99237134139057e-05
-2.52491192511372e-05
-5.55963735806727e-05
-7.11572906043256e-05
-1.20254637033577e-05
-3.27519148763406e-05
-6.20485496172313e-05
-2.8219548636216e-05
-3.51543085462789e-05
-9.35781268694323e-06
-3.20833722491222e-05
-5.37868209861501e-05
-2.7304261006983e-05
-1.80921019012012e-05
-4.3470619563793e-05
-5.77311211363864e-05
-3.5062506208756e-05
-3.35218724025286e-05
-6.50824056370869e-05
-2.35922925623586e-05
-5.47152741867008e-05
-2.95585456417395e-05
-9.78397632435965e-06
-1.57878009548823e-05
-5.41624267821849e-05
-2.27042045065068e-05
-4.83803219889268e-05
-3.58525839680701e-05
-1.86602073498791e-05
-1.37218933562139e-05
-5.21632750254278e-05
-1.14107932134999e-05
-2.04410866153265e-05
-2.28051079909156e-05
-3.17366505366916e-05
-2.76284787327539e-05
-1.5336566689492e-05
-3.16255865011903e-05
-2.20692387363037e-05
-3.76974736066378e-05
-4.19716611344146e-05
-3.3351208450597e-06
-1.82763735386366e-05
-3.00452386830716e-05
-5.72846121146177e-05
-2.68558888692561e-05
-4.89882781675858e-05
-4.62636662307777e-05
-4.07752129260775e-05
-4.72247790611673e-05
-4.85653969408893e-05
-3.82113026116012e-05
-1.05231471736444e-06
-4.8287815037394e-05
-3.11270710871605e-05
-7.73985883975467e-05
-2.57810514659024e-05
-1.77520744207227e-05
-3.65098916208035e-05
-2.82311279629427e-05
-1.15320127247621e-05
-4.0241949230155e-05
-3.82679077639253e-05
-2.3838047663123e-05
-6.43876023267308e-05
-3.86313743884782e-05
-8.40904178063806e-06
-3.15037268546661e-05
-1.91829078663353e-05
-2.84349198401022e-05
-2.36300214859932e-05
-4.22508870258069e-05
-1.53338553609656e-05
-1.32784445883993e-05
-4.85146414131744e-05
-4.68666437317825e-05
-8.45791365861816e-06
-4.16979577485877e-05
-1.12783960819677e-05
-2.46724567372497e-06
-1.90354576784523e-05
-2.28504816490527e-05
-2.23701773443956e-05
-3.29939663803865e-05
-1.86189539520865e-05
4.15727273673914e-06
-1.20768512709684e-05
-2.3812048820833e-05
-5.7973118309687e-05
-2.7419154887194e-05
-5.69974137087664e-06
-3.59853074599531e-05
-3.37741440676041e-05
-4.38553538025023e-05
-3.11210410043397e-05
-5.91732942566619e-05
-7.93518880926269e-05
-2.74109719060869e-05
-1.47558923022913e-05
-6.18842032547108e-06
-3.15683884105922e-05
-3.28322229773545e-05
-2.14947093418695e-05
-4.12497614672314e-05
1.88455927293813e-05
-5.0056071659471e-05
-1.86729524909929e-05
-4.88410138206184e-05
-4.84763583012061e-05
-4.54845742851693e-06
-1.05167528214331e-05
6.96483468337797e-06
-5.47478556542021e-05
-4.73277503687731e-05
-2.06619851346218e-05
-2.60342566056311e-05
-1.54256651999565e-05
-1.25153131583336e-06
-2.1560933986376e-05
-2.9748692257261e-05
-3.2450939472879e-05
-4.88967395040603e-05
-3.53343036609699e-06
-4.31567484150523e-05
-2.91924481665564e-05
1.27436047176547e-07
-5.64216905472399e-05
-2.03930556795551e-05
-4.41506104364927e-05
-6.11979939642756e-06
-1.88829394730759e-05
-1.17080617933783e-05
-3.88104264205395e-05
-1.70079475382213e-05
-4.79670261375689e-05
-7.926871125448e-05
-2.44854736490822e-05
-5.90913273449664e-05
-5.80993146267117e-05
-1.58497147327528e-05
-3.07845558349025e-05
-1.79463424190908e-05
-1.60414292318024e-05
-2.68456656680148e-05
-4.11384165670173e-05
-4.73558693943119e-05
-1.1931153364008e-05
-8.54224732962955e-06
-4.77317680730154e-05
-4.15884451461046e-05
-4.37893577098417e-05
-3.29798455988228e-05
-5.09277686608585e-05
-3.73842966817831e-05
-4.24231226751658e-05
-6.48552594723468e-06
-9.11458622990947e-06
-2.68149309846479e-05
-8.05949908950145e-06
-3.23909026818319e-05
-2.10776031931917e-05
-2.74625389183347e-05
-1.25340387248666e-05
-7.15316363301858e-06
-3.04695897385437e-05
-5.3104261095227e-05
-3.07380335914734e-05
-1.6638326461804e-05
-7.98641688830868e-06
-8.51522696406522e-06
-1.14279789509539e-05
-5.79771674408657e-06
-2.14675086754634e-05
-4.41265660383236e-05
-3.13683940809745e-05
5.98527939431113e-06
-3.05878376312436e-05
-1.74495083895474e-05
-7.69147649159835e-06
-1.73431436345163e-05
-4.57893031134638e-05
-2.19239714323749e-05
-2.23000918143393e-05
-5.62542664974381e-05
-2.03622014562859e-05
-4.99440568387449e-05
-4.07925319364156e-05
-2.20673814228361e-05
-6.05519130719279e-06
-1.94819995183649e-05
-2.52483193202548e-05
-8.61147678427516e-06
-1.95847234150116e-05
-1.88503186065586e-05
-4.73747080215052e-06
-3.25551450627367e-05
6.06849834290803e-06
-3.56336855561451e-05
-4.51009587913192e-05
-3.40772098370348e-05
-3.69522896782521e-05
-4.17335505482623e-05
-1.18392768246836e-05
-1.59696119070317e-05
-2.15596625550352e-05
-2.26899217840492e-05
-1.68868402828584e-05
-2.53288157718343e-05
-2.94549024787334e-05
-3.30505362448333e-05
-1.78623713579819e-05
-2.57832923799584e-05
-4.68778389948979e-05
-1.8970138832833e-05
-1.96257163902767e-05
-2.13782559085766e-05
-4.62088377684112e-05
-2.85738949304927e-05
-4.91934748193022e-05
-1.40088179991713e-05
-1.32565363999646e-05
-3.88083785738092e-05
-2.21880008488406e-05
-1.91975112198815e-05
-1.71529602726778e-05
-6.154782474391e-05
-3.34553677034379e-05
9.08133501894787e-06
-3.5977888254252e-05
-3.00660372789134e-05
4.42356874853512e-06
-3.64295656632325e-05
-2.94720197954384e-05
-4.68818663292334e-05
-3.52080684031468e-05
-2.86434526901415e-05
-1.66147370474865e-05
-1.8804211276865e-05
-2.09355247380814e-05
-4.57671744494863e-05
-4.16932338582293e-05
-2.7350185274054e-05
-2.49725128180079e-05
-1.95142447171248e-05
-5.13254439168826e-05
-4.51855194687903e-05
-3.03206823161219e-05
-2.71779046464481e-05
-1.87923541075643e-05
-5.62590736687395e-05
-2.24912729148623e-05
-5.19314651086714e-05
-5.32069679096613e-05
-3.38829730223216e-05
-4.04572697941966e-05
-1.8675797522034e-05
-5.09950733980724e-05
-2.35845415498237e-05
-6.07191710427492e-06
-2.64929584237087e-05
-1.75218882570515e-05
-1.83896887302914e-05
-1.46263922732414e-05
-2.37747165613916e-05
7.10208775959031e-06
-5.41680643899177e-05
-4.23108643624346e-05
-9.03553684314192e-06
-4.51322499910114e-05
-3.52769326728288e-05
-3.64324906535901e-05
-6.64574141862682e-06
-2.22557213574151e-05
-3.47861819185113e-05
-9.40659731792402e-06
-1.10273096390636e-05
-4.78307772405564e-05
-3.16423483914792e-05
-1.13767045594066e-05
-5.71664135383964e-06
-2.81204618757809e-05
-3.75112451427857e-05
-3.71252906854192e-05
-2.32523657329465e-05
-1.23386126568287e-05
-3.24253655827848e-05
-3.62109882328798e-05
-4.2846013079526e-05
-3.9101070636758e-05
1.50138907368883e-06
-2.12594646761887e-05
-4.57341135690784e-05
-3.57621205781816e-05
2.40045987968318e-05
-1.90631123006243e-05
-2.09302486338915e-05
-5.90008472108753e-05
-1.27477372882339e-05
-3.63314303520715e-05
-3.85429720732935e-06
-2.26830891846619e-05
-3.64681993891561e-05
-4.94631963636002e-05
-6.08727080464714e-05
-3.81791892512802e-05
-6.20927817264204e-05
-3.20707584600519e-05
-4.53084307368505e-05
-3.23301902926306e-05
-5.79173633044463e-05
-3.13720347260919e-05
-2.38316692543219e-05
-6.68467022304062e-06
-3.86749575596189e-05
-4.91853778268255e-05
-3.90941016589796e-05
-2.88616415891036e-05
-3.47893680942206e-05
-1.77724586382604e-05
-1.32234212914364e-05
-6.40331185872851e-05
-6.08140872216281e-05
-1.86852051918915e-05
-5.2001687292635e-05
-2.48924791608268e-05
-2.14938561609634e-05
-3.23221744834179e-05
-2.88169353020057e-05
-3.99569953472815e-05
-1.58981877450766e-05
-3.03461551547828e-05
-3.31895884004249e-05
-2.6382706643427e-06
-4.60312326657196e-05
-2.17483870522555e-05
-3.22800627770722e-05
-3.54231533760583e-05
-4.11506547081798e-05
-5.02816659004789e-06
-7.72882674501807e-06
-3.22896683644672e-05
-3.03054501059716e-05
-2.38001963582129e-05
-4.07297052263498e-05
-2.84308772584749e-05
-3.87642388657169e-05
-3.42237327193014e-05
-4.65746249100584e-05
-3.83292394530531e-05
-3.65222873797784e-05
-2.5212835990691e-05
-4.04048194687424e-05
-9.45885180224737e-06
-5.70515572127577e-05
-3.2703724364993e-05
-2.67786230937546e-05
-4.93347351471338e-05
-2.95537732298199e-05
-8.41186366986644e-06
-1.5421292240088e-05
-7.16517077864857e-06
-3.69244514240154e-05
-4.95667218178604e-05
-2.62318799589605e-05
-2.52971596070383e-05
-4.56923922065404e-05
-3.94730090753111e-05
-4.58620105930914e-05
-5.44488915407466e-05
-2.48574454913054e-05
-1.47760149472363e-05
-4.01404836311814e-05
-3.10837788400682e-05
4.18850058373705e-06
-4.92139861156177e-05
-2.98323799243381e-05
-3.65239000288374e-05
-1.25165779305835e-05
8.19965100680592e-06
-4.97038173021204e-05
-2.45553215663249e-05
-4.04247884484284e-05
-3.30504697644236e-05
-5.44366458644248e-05
-5.09364280663871e-05
-2.61419845977132e-05
-2.12762035835558e-05
-2.47290303478614e-05
-4.61583795006123e-05
-4.4027928855679e-05
-1.18072377922707e-05
-3.17053214318109e-05
-3.2445813876061e-05
-2.19114703184511e-05
-2.33668100780289e-05
-2.93878474889678e-05
-1.63737572923351e-05
-5.39253094872943e-06
-6.13381497844012e-05
-2.4754992060022e-05
-6.25561820669022e-05
-3.33066141494626e-05
-3.37415657381349e-05
-9.25972399400441e-06
-1.73655167765591e-05
-1.94251816682553e-05
-5.41890661231726e-05
-4.40690100330921e-06
-2.62202753601959e-05
-3.15610962168822e-05
-1.28269400819822e-05
-3.12026640023024e-05
-3.64060158481739e-05
-4.66216605808577e-05
-2.65451696244958e-05
-2.04213517837552e-05
-2.19115000394617e-05
-3.04634765093084e-05
-4.08476127926782e-05
7.4796736134785e-07
-1.75617876377133e-05
-3.77798785807753e-05
-1.00765547703792e-05
-1.8816260300309e-05
-2.5142040754217e-05
-1.73261644272493e-05
-7.25510574868741e-06
-4.51907011690141e-05
-1.66347542218524e-05
-5.27078949627912e-05
-3.70442877616644e-05
5.21208133106077e-07
-4.66145114796874e-05
-2.55186903398321e-06
-4.87009458607434e-05
-3.17532426763341e-05
-1.90669077151254e-05
6.65353709373129e-07
-2.38242939648187e-05
-4.98960181687712e-05
1.10908358340559e-06
-3.581935277947e-05
-3.63943607685066e-06
-3.50006129595778e-05
-1.15376327387719e-05
-3.73090854370886e-05
-3.94079737936999e-05
-3.20967607508294e-05
-3.40656511680948e-05
-3.2528946786866e-05
-4.64851056544172e-05
-1.64790395507968e-06
-2.77490644774724e-05
-1.63531402176978e-05
-3.19760426120081e-05
-2.31555950301289e-05
-2.48459422818448e-05
-1.48430905769557e-06
-4.95905950445714e-05
-2.80984602826114e-05
-2.38744159685775e-05
-3.00250759013956e-05
-3.03538992262573e-06
-2.87911362745681e-05
-1.46139242344371e-05
-3.99163006142564e-05
-4.30582638067022e-05
-2.32018012979802e-05
-4.21994200856042e-05
-2.69516797945064e-05
-2.54865542381012e-05
-6.89644509800429e-06
-4.10410293056225e-05
-1.63914989942155e-05
-2.7753797146018e-05
-1.09621907207091e-05
-2.92955321936184e-05
-1.19071449120368e-05
-1.2582482298905e-06
-3.09436863836699e-06
-2.9134648596598e-05
-2.92610574614434e-05
-3.59674657341177e-05
-5.39935067823936e-06
-4.56265277844301e-05
-2.70959624359667e-05
-9.99392395970425e-06
-2.99937014486917e-05
-2.91709588722781e-05
-1.57908598037458e-05
-8.85603574314873e-07
-1.78630460629428e-05
-1.4711949228488e-05
-7.47224085386655e-06
-2.97695928002382e-05
-2.57641283371602e-05
-2.89896836499835e-05
-1.91819952209509e-05
-2.54448988334762e-05
-2.56386490191405e-05
-1.78874008012896e-05
-1.78388285402914e-05
-1.92953749802404e-05
-6.02315367112655e-05
-1.36514120052378e-05
-5.3341429190518e-06
-4.83765793715291e-05
-6.45950473899843e-06
-1.75319195564202e-05
-1.00851098952006e-05
-5.28191045476484e-05
-1.62211715993196e-05
-6.41293696895859e-06
-1.94549761002316e-05
-2.74825228632973e-05
-3.53755778254423e-05
-4.23183988880584e-05
-7.58978023544856e-06
-3.74251425270156e-06
-5.19356489516197e-05
-3.0598909760291e-05
-1.9385783800137e-05
-1.51849735618192e-05
-3.21010202069273e-05
-3.24423569533353e-05
-3.51843101215895e-05
-1.21053575023948e-05
1.30363358704703e-05
-9.38882361425509e-06
-2.82014040584057e-05
-2.15236538561665e-05
-2.9358426065513e-05
-3.02713564815019e-05
-3.44480946632593e-05
-5.38255911478697e-05
-4.53108570012962e-05
-1.71723027330314e-05
-2.35979710774151e-05
-4.50441940136345e-05
-1.42374345451066e-05
-3.71797324730582e-05
-2.54979973456699e-05
-2.72489399506296e-05
-4.1044522948473e-05
-2.81280540732774e-05
-1.5283664446102e-05
-2.04320941209083e-05
-8.38088691733044e-06
-5.09253111962986e-05
-3.33353249712943e-05
-5.5049062473239e-05
-3.73414990854836e-05
-1.68279460517546e-05
-3.15430189577668e-05
-3.4998123750422e-05
-4.52680246217598e-05
-1.06291004805846e-05
-2.95342531021964e-05
-1.58347563143893e-05
-3.2731321727905e-05
-1.92823159572243e-05
-3.15820627629444e-05
-3.04036432306298e-05
-4.16173683969994e-05
-1.95514889526271e-05
-5.01997551250881e-05
-2.03134256605236e-06
-2.68094295371583e-05
-3.62208850856561e-05
-5.94599775583964e-05
-2.72359017669411e-05
-3.15849811331255e-05
-2.8035219232117e-05
-1.56518919960785e-06
-4.04586246124689e-05
-2.14896066637141e-05
-7.19924325616679e-06
-6.09056148928963e-05
-1.50719477776206e-05
-3.1356994451356e-05
-2.40399412909809e-05
-3.03631325186888e-05
-3.10007197820785e-05
-2.40156709168283e-05
-3.17105467708189e-05
2.6356170637084e-06
-4.71328277210678e-05
-1.49028731930789e-05
-4.12590891084557e-05
-8.41346349810321e-06
-3.46418617923555e-05
-2.51350730758668e-05
-3.02155642486727e-05
-2.10199480308082e-05
-1.83964587571452e-05
-3.3101530097023e-05
-4.32484812481827e-05
-4.08008663868405e-05
-8.96733464235839e-07
-3.77842773120148e-05
2.58964686999911e-06
-2.67780136951022e-05
-3.6725834861244e-05
-2.81404776074038e-05
-3.04989352864935e-05
-1.98961662691193e-05
-3.84834812138884e-05
-4.93681958895482e-05
-7.66505878846136e-07
-4.34297194421126e-05
-3.11639000014914e-05
4.22408955879859e-07
-4.4964791521101e-05
-3.41297337655131e-05
-4.24238837553522e-05
-4.56511543385954e-05
-2.44591570638876e-05
-2.19977971965916e-05
-3.91146360746241e-06
-3.8240961074586e-05
-4.91163472323652e-05
-1.33491995374367e-05
-2.84034645435602e-05
-2.58801344198362e-06
-5.4096613165256e-05
-4.8300059755072e-05
-4.37447718325803e-05
-3.75469231996522e-05
-3.27078722172101e-05
-3.11802586270083e-05
1.43975080875886e-05
-8.76471991681312e-06
-4.15690836954983e-05
-1.8293078686823e-05
-5.55120458533769e-05
-6.80378437857045e-05
-2.44809782847979e-05
1.10241590131586e-05
-1.44897666205938e-05
-3.26209053211356e-06
-3.76170799093036e-06
-1.6889258823353e-05
-1.86325722587586e-05
-4.02470848578474e-05
-2.97226725539715e-05
-2.29454852832036e-05
-2.04707466342009e-05
-3.63294359178303e-05
-5.50218377314544e-05
-2.99183102760253e-05
-4.65896669061448e-05
-4.40991933993122e-05
-2.6998896144989e-05
-5.71759548798183e-05
-4.49866864248965e-05
-2.29117331914132e-05
-3.72814861855866e-05
-5.10757354657534e-05
-4.24927100517699e-05
-4.09866726693587e-05
-2.57191983942301e-05
-4.64413648715621e-05
-3.42520978147466e-05
9.02304983354148e-06
-7.10364997765556e-05
-8.09973136105382e-06
-5.05030411257233e-05
-2.40952666192844e-05
-4.62690335743353e-05
-5.69054493758111e-05
-2.74970700256532e-05
-3.74073491417271e-05
-3.47858520038686e-05
-2.01761809900352e-05
1.30901179225585e-06
-7.62276662829968e-06
-1.55224351284521e-05
-2.21251965797392e-05
-1.77952161985392e-05
-7.5791783373731e-06
-4.07838774189911e-05
-4.42547439704992e-05
-1.38452413738412e-05
-1.45489235863036e-05
-3.599823344657e-05
-1.89133967350937e-05
-2.4711624271749e-05
-2.14472460394113e-05
-3.3811895016154e-05
-3.77221013514364e-05
-6.08502053238468e-05
-2.12981361768122e-05
-2.65270265903003e-05
-2.41106386604682e-05
-1.01648282776721e-05
-4.60931967277289e-05
-6.34091880684734e-05
-1.92676904738194e-05
6.93967678084646e-06
-7.14115816711165e-06
-1.70271800482004e-05
-5.90637260287163e-05
-1.25246564048949e-05
-2.29460983149925e-05
-1.92754092293532e-05
-2.22104111486397e-05
5.96328852411967e-06
-5.21936674014045e-05
-2.81806662449196e-05
4.32284499222851e-06
-6.9769896057821e-05
-5.57403043949278e-05
-4.64502762643427e-05
-5.41323208111646e-05
-1.13399805632755e-05
-4.30978338998445e-05
-4.38728370478551e-05
-7.50447083556737e-06
-1.26625896732974e-05
-5.07415695429391e-05
-9.35060039983908e-06
-5.84555422050046e-05
-4.76115635152282e-05
-1.65603408432332e-05
-3.03436810333765e-05
8.7003033642423e-06
-3.18067962845954e-05
-2.27334008723905e-06
-8.71826133355788e-06
-4.05120252227419e-05
-5.3294515452174e-05
-3.21603214357394e-05
-2.49121048900029e-05
-2.4650153326742e-06
-5.51578082505031e-05
-2.10201497589182e-05
-2.29555734920786e-05
-3.04159920126077e-06
-3.64657703138424e-05
-4.6769659764389e-05
-2.21180965239193e-05
-3.38447710694425e-05
-2.25360882448768e-05
-7.03305828326979e-06
-3.73961916842422e-05
-4.28376234182151e-05
-1.34005665831478e-05
7.84166124824586e-06
-1.36952125858817e-05
-4.33962903454115e-05
-4.00204375353498e-05
-3.61939613904197e-05
-2.93113593223389e-05
-1.23978188287417e-05
-4.50758998455387e-05
-2.21713483883628e-05
-4.31146780543346e-05
-5.35425037804724e-05
-2.82421365272448e-05
-4.61733292067612e-05
-2.5356572615646e-05
-2.88720276386336e-05
-4.30687368660153e-05
-6.30056157541122e-05
-4.50411443313092e-05
-1.56199942535287e-05
-4.552161808116e-05
-2.63192732464735e-05
-2.26629898113641e-05
-4.59040889089385e-05
-5.85672916072948e-05
-3.07296532765585e-05
-2.77353933082926e-05
-3.53829361436986e-05
-3.02447461589732e-05
-4.37194235251738e-05
-1.480273931278e-05
-2.77007693292497e-05
-4.65129403841538e-05
-6.06246759893492e-05
-5.55945373616177e-05
-4.12135113482793e-05
-4.09936168749019e-05
-2.47910032528691e-05
-3.99536603115831e-05
-6.63533426376788e-05
-7.88731499619565e-06
-3.1244343063794e-05
-3.22405900466538e-05
-1.90100913901477e-05
-4.68965151862016e-05
-3.04390007245858e-05
-1.92997040909206e-05
-2.49650916480196e-05
-1.79164713131572e-05
-4.1406630770425e-05
2.96498860913334e-05
-1.5205186313586e-05
-3.39810858385231e-05
-2.23883025178337e-05
-4.8822135455048e-05
-1.36124840970407e-05
-4.13820381307692e-05
-3.26968881920692e-05
-1.55757822049411e-05
-5.79210753247608e-05
-1.9029334619973e-05
-4.36387701645334e-05
-2.45143426381484e-05
-2.82765450620081e-05
-3.18477331769118e-05
-2.52364524137494e-05
-5.23873979888961e-05
-1.8399670475843e-05
-1.65525698958325e-05
-4.73068879937531e-05
-3.16657702999712e-05
-4.30532572105107e-05
-3.70370701919949e-05
-2.04242384358667e-05
-2.66052223976218e-05
-1.98369548807006e-06
-1.6899309371463e-05
-3.32691344538556e-05
-3.8622397428631e-05
-5.96278267161562e-06
-1.32095225247596e-05
-1.57839416628254e-05
-1.1033150309042e-05
-2.89520406697336e-05
-2.43977290591366e-05
-4.27182542652146e-05
-1.54907600583549e-05
-4.43761113199062e-05
-2.49205019594908e-05
-2.25280050848262e-05
-1.81134890557651e-06
-3.02790437462465e-05
-2.76359179179433e-05
-2.83253971975263e-05
-1.741664505818e-05
-2.39122337560467e-05
-2.43642710337089e-05
-3.52151073943503e-05
-2.01207976958224e-05
-3.46632376075073e-05
-3.52412565488762e-05
-4.69602573883279e-05
-4.3758869948845e-05
-5.10551884741233e-05
-1.18808847756192e-05
-6.12475446283312e-05
-4.2437574320842e-06
-2.02696794882848e-05
-2.17315784976135e-05
-4.22593608557755e-05
-2.42599825872855e-06
-2.52258473809007e-05
-5.78552435353056e-05
-2.19470291170637e-05
-4.2000780320537e-05
-1.42578425208642e-05
-5.92335647589265e-05
-2.02724728278552e-05
-1.69236982923924e-08
-4.68611025339039e-05
-2.57945756061838e-05
-5.65277302779195e-05
-2.31663360501148e-05
-2.01804854928572e-05
-3.25887789370889e-05
3.61917820444956e-06
-1.98521681832355e-05
-2.81810285197658e-05
-3.6802312780982e-05
-6.93954859105141e-05
-7.30377092261311e-05
-5.31518996297956e-05
-2.59361376696899e-05
-1.54762944266771e-05
-4.747323262201e-05
-1.69450970029074e-05
-1.65209616837799e-05
-4.68148678079711e-05
-4.08819280000352e-05
-2.78256254999607e-05
-4.62794691546372e-05
-7.29502156087088e-05
-3.87027878368408e-05
-3.52164065441859e-05
-9.3100200358184e-06
-6.35660810959579e-05
-4.16436316179894e-06
-9.20870998723006e-06
-3.59656419687e-05
3.09520220146349e-06
-3.42855861122322e-05
3.67485368919322e-06
-2.65708901595797e-05
-8.49520075376088e-06
-1.8873705789834e-05
-1.29930843590327e-05
-3.51044246143176e-05
-1.77461979871363e-05
-5.64214710519242e-05
-2.99290154915342e-05
-2.45590688514981e-05
1.19888861257022e-05
-1.80776801426494e-05
-3.03332607511474e-05
-2.67231246060579e-05
-3.79666198121408e-05
-1.07056975919326e-05
-1.59547180695926e-05
-3.88188766793892e-05
-3.27576249506374e-05
-2.09551927027814e-05
-2.3107681856816e-05
-4.15749019850798e-05
-3.13633018266938e-05
-6.79038378848158e-06
-4.70749870488791e-05
-1.48600274176436e-05
-3.62228020923622e-05
-1.9933143297132e-05
-2.72933652534793e-05
-4.38307131702511e-05
-4.27786042341154e-05
-3.13582182557543e-05
-4.47869819924988e-05
-1.53488655434704e-05
-2.44025922745961e-05
-5.58706920344303e-05
-3.45120008349065e-05
-1.50731073678683e-05
-3.59942148515738e-05
-5.76821416407857e-05
-5.51146618225756e-05
-2.676520429427e-05
-1.92808749796995e-05
-2.56873595995494e-05
-1.18049668139094e-05
-1.76771882421251e-05
-2.20750240328958e-05
-2.65537439623458e-05
-4.8485882826796e-05
-5.78397738504263e-05
-4.43468019982297e-05
-6.52169030596167e-05
-2.09582915209198e-05
-1.80933378167246e-05
-3.27407394315023e-05
-2.78138988903371e-05
-4.36857458753791e-05
-3.93205975522446e-05
-3.76558961128729e-05
-1.20940644729066e-05
-2.33666487824033e-05
-3.2612651193128e-05
-2.61873213546002e-05
-7.44646112715309e-06
-4.45620836986539e-05
-2.83166069642952e-05
1.98050631053078e-05
-6.48995250837799e-05
-4.91713164007266e-05
-2.46160114901121e-05
-9.78163946999568e-06
-2.62490866335564e-05
1.40319725479943e-05
-1.35000869452142e-05
1.65582090434379e-07
-2.45005401978742e-06
-7.61834268643546e-06
-3.10369548725875e-05
-1.76877116673108e-05
-1.94212038783113e-05
-4.08765726095799e-05
-2.76169804058771e-05
-5.25371265295998e-05
-2.98987407317415e-05
-3.09904187826419e-05
-1.01814115920615e-05
-1.03453706177376e-05
-2.02533451150087e-05
-2.25349413411823e-05
-1.41095632630741e-05
-4.06751241674078e-05
-2.84887603196406e-05
-3.96864712771326e-05
-4.76150752819803e-05
-5.06832782296097e-05
-3.35312891663759e-05
-1.87915528709423e-05
-9.93537540015044e-06
-3.68291864675708e-05
-3.89237564026919e-05
-2.46314794911116e-05
-1.92769016731011e-05
4.50504930955353e-06
-4.14597549315313e-05
-5.11341440958984e-05
-2.36178764672871e-05
-3.30010138309031e-05
-2.33857349154089e-05
-5.45908431536651e-05
-5.85368654327253e-06
-2.44692368661391e-05
-2.981837343035e-05
-2.90383343101326e-05
-5.64439164463145e-05
-3.2430561279158e-05
-2.557370276051e-05
-3.5136841783003e-05
-5.90058369085698e-05
-4.83267013193312e-05
-5.99865099629109e-05
-6.14022544198037e-05
-1.3993012995457e-05
-4.78087597835769e-05
-2.80909881837965e-05
-4.96695109111937e-05
-4.18341461667728e-05
-5.3831766330713e-05
-4.30951495141994e-05
-3.28401110855261e-05
-2.10403226566921e-05
-1.03713266379204e-05
-2.53538341421694e-05
-3.62037733050434e-05
-1.11802236228224e-05
-2.01964549511092e-05
-1.76235022947212e-05
-3.97372004864934e-05
-1.13369328338573e-05
-2.16092523636541e-05
-7.72364760469702e-06
-3.94015767257357e-05
-6.14400889948187e-05
-5.38571254274648e-05
-5.12736063673549e-05
-3.21541904394508e-05
2.99056628501735e-06
-5.11907201374087e-05
-2.30420961107248e-05
-4.42096483034475e-05
-2.73674912123409e-05
-3.95359302435803e-05
-1.29780168638039e-05
-3.9768255729323e-05
-2.46252371324053e-05
-2.35343014668161e-05
8.32213454014767e-06
-3.62445838569663e-05
-3.71917538334714e-05
-3.34023819358112e-05
-2.09506165033573e-05
-1.44969361900596e-05
-8.9982326576975e-06
-2.82534603036134e-05
-2.52347612542459e-05
-1.67008481606556e-05
-5.35418708611395e-05
-2.02484015086824e-05
-2.71679989574674e-05
-1.86631279147764e-05
-4.54053681699488e-05
2.14678262192235e-05
-4.7819689432472e-05
-3.01287702442262e-05
-2.70886747199862e-06
-3.99067877961073e-05
-4.01855594012349e-05
-4.41831945656867e-05
-1.1275335676935e-05
-2.60022255973442e-05
-8.74182742986056e-06
-3.47577065000857e-05
-6.65950704171709e-06
-1.10035967245361e-05
-1.13278105763173e-05
-1.85411597528423e-05
-2.86059473354014e-05
-3.97682105594061e-05
-1.44710124170942e-05
-2.12018621305123e-05
-1.12890166039137e-05
-6.33269094815337e-06
-4.84533611942826e-06
-4.56500716817778e-05
-2.06932454013653e-05
-3.05085740977705e-05
-5.5123569852741e-05
-3.46815102089256e-05
-1.34594155597765e-05
-9.54537377842128e-06
-2.33238030218739e-05
-4.16733092618933e-05
-1.48853448741389e-05
-2.81512291895155e-05
-3.16727538249858e-05
-3.26648951088736e-05
4.79501171215436e-06
-3.79659849164943e-05
-2.14780506182217e-05
-3.81305811791308e-05
-5.93920038443672e-05
-2.33839344284985e-05
-4.03094944665808e-05
-3.22321377391671e-05
-4.67211411558488e-05
1.56541972199588e-05
-2.59595822683321e-05
-1.20829779498027e-05
-9.7757859864347e-06
-3.65177075933738e-06
-3.3855782588836e-05
-1.06595999316145e-05
-2.83090373453691e-05
-2.57298422466163e-05
-1.67690054912845e-05
-4.2020793450172e-05
9.00615229959304e-06
-2.30472056540305e-05
-1.70696736163653e-05
-3.93872918596908e-05
-4.18379217590416e-05
-2.36460417055448e-05
5.26730590044099e-06
-3.03831607412475e-05
-6.35518645736001e-09
-4.20333750290174e-05
-4.08424293628378e-05
-1.92656072602769e-05
-1.24081372190627e-06
-1.72739475595954e-05
-3.10263541642378e-05
-1.64383434400482e-05
-3.27170845165172e-05
-5.58131517454558e-05
-2.40458318478274e-06
-2.63987660463352e-05
-1.72399576368885e-05
-3.59880201520401e-05
-5.79512656446503e-05
-1.09526352102115e-05
-1.48918563724637e-05
-3.55313092849987e-05
-2.17323094230712e-05
-1.22884884274206e-05
-1.98480675662552e-05
-4.09942613113707e-05
-2.510107657064e-05
-2.95166544317091e-05
-2.90850738176921e-05
-2.2975662973651e-05
-1.56133520734508e-05
7.8348293105193e-06
-2.93733925261336e-05
-2.17906439523817e-05
-2.71770746891975e-05
-1.99561001451697e-05
-3.91800667146781e-05
-3.9135580002198e-05
-1.94666729633371e-05
-3.63270152893793e-05
-2.87582052081266e-05
-3.76508817893012e-05
-3.47959117380404e-05
-2.22206215630758e-05
-1.5771160958792e-05
-1.02192790110585e-05
-2.34840626936792e-05
-1.32195789831857e-05
-2.43437184526402e-05
-4.71416415786591e-05
-3.9128096008141e-05
-9.89343423667759e-06
-3.5575314937966e-05
-4.10366275012346e-05
-2.42526912242729e-05
-4.95578317048078e-05
-4.55880076470752e-05
-2.24928587616162e-05
-9.92443552049402e-06
-4.7192756433348e-05
-6.18618023964755e-05
2.94311832699186e-07
-2.78658032512822e-06
-4.72462794623099e-05
-4.51562200845622e-05
-3.09383587730593e-05
-1.82818002619207e-05
-4.46317970777358e-05
-2.65761015958621e-05
-2.32889433078891e-05
-4.11147661900047e-05
-1.52270954665245e-05
-3.61077366724909e-05
-4.51815654594192e-05
-2.78772481901989e-05
-1.82019786008632e-05
-3.04448396150465e-06
-3.69350361664744e-05
-4.77312095899274e-05
-2.30979187180527e-05
-3.28947911559101e-05
-2.95144262617189e-05
-3.84898098933885e-05
-2.76091238277519e-05
-2.2357626178197e-05
-3.66446208072347e-05
-4.63872973160019e-05
-3.00927749661286e-05
-4.23214954229269e-05
-7.96119477170636e-05
-2.01315897921501e-05
-3.24878946331864e-05
-2.04688419535901e-05
-1.59298981581113e-05
-2.37729497154994e-05
-4.19605462811965e-05
-2.13313720930035e-05
3.54622334357971e-05
-1.84431658701222e-05
-4.40372027712848e-05
-4.21191323287642e-05
8.43240427662849e-06
-3.55265173713401e-05
-2.15709238954596e-05
-2.23222540281715e-05
-3.10987991961249e-05
-1.71676060362621e-05
-3.21792201818925e-05
-1.24672532929527e-05
-3.09651687814887e-05
-1.59546577456378e-05
-3.09198136951712e-05
-4.65523427880539e-05
-1.4614005248638e-05
-4.53463207063193e-05
-3.39905542888123e-05
-5.62398513002077e-05
-5.72207204393972e-05
-2.69632766429874e-05
-2.5909682952908e-05
-3.28140563763665e-05
-2.54114898707944e-05
-1.07488259036618e-05
6.72928352205358e-06
-1.7141236680948e-05
-1.22940833254401e-05
-2.55920747062069e-05
-2.58800213232405e-05
-2.85198880272397e-05
-6.59293133399931e-05
-5.45415775052109e-05
-1.77035075639043e-05
-3.70979309582843e-05
-3.89708634812292e-05
-3.77633025275087e-05
-2.61150190673689e-05
-6.37528666567369e-05
-2.35728015939639e-05
-4.36733366997684e-05
-1.84575765918764e-05
-4.19383577992491e-05
-2.42148312464145e-05
-1.7417068102487e-05
-4.01694530197042e-05
8.44819419112514e-06
-1.54719153038933e-05
-1.99421591164925e-05
-1.16095832129114e-05
-2.54242365921327e-05
-1.50841817737323e-05
9.92959906265843e-08
-6.92608954535744e-05
-4.63326847049357e-05
-2.78978775651543e-05
-2.55152210679582e-05
-2.32944358832506e-05
-1.01009664738902e-05
-2.50458634364609e-05
-4.03839260944755e-05
-3.49218774137022e-05
-2.76839155116622e-05
-2.49916757467248e-05
-3.72791409844521e-05
-4.05471189265561e-05
-2.05459444134832e-05
-2.01759167853195e-05
-2.39377004727123e-05
-5.70120576191413e-05
-3.75759943479424e-05
-3.03946308693064e-05
-2.61792647930301e-05
-2.38609156806793e-05
-1.69167128298629e-05
-3.56493058105295e-06
6.09559950826431e-06
-1.27485248483011e-05
-4.04713833944709e-05
-6.51278210882803e-06
8.09521419948885e-06
-8.34613773659179e-06
-3.5981839991496e-05
-5.39180324233347e-05
-3.95021719596675e-05
-4.56122928792884e-05
-2.01574855697819e-05
-1.74049899332325e-05
-1.84885450600384e-05
3.80267659735332e-06
-2.74825236175125e-06
-2.75892890005613e-06
-4.06823554388227e-06
3.70633010488585e-07
-2.7048299505296e-05
-2.34806742651755e-05
-2.62911721355514e-05
-3.13975750433769e-05
-7.75350011588549e-06
-6.98779352383951e-06
-1.81323215919768e-05
-5.6293025061536e-05
-1.73447042807397e-06
-2.86486103177138e-05
-4.35882018947851e-05
-1.36359821218503e-05
-3.99452730446424e-06
-5.71653481536935e-05
-2.87231843224487e-05
-3.3148342537489e-05
1.68922965062911e-05
-1.71437116470572e-05
-3.14036566277846e-05
-2.21840449076683e-05
-2.2537398195307e-05
-2.75932575765013e-05
-3.1265439855274e-05
-3.87970194044493e-05
-1.9570930747348e-05
-3.28341543449087e-05
-2.39090964354502e-05
-3.60612364419964e-05
-3.10576130125716e-05
-6.20026079089361e-05
-2.88890735088962e-05
-7.49866222187812e-05
-1.82996690315888e-05
-2.9664775552425e-05
-3.46938521714861e-05
-4.22474306077508e-05
-5.15578191525037e-05
-2.83128636266955e-05
-4.9869842770836e-05
-2.98922772591773e-05
-3.56853041813549e-05
-2.40685324801621e-05
-4.70044943114228e-05
-6.02480377475715e-05
-3.91032654992904e-05
-4.59898456121232e-05
-1.79797978924128e-05
-5.23134477151233e-05
-3.81008378511399e-05
-3.05040268697595e-05
6.25433035284373e-06
-3.57802569275308e-05
-5.96237973781004e-05
-4.74292934337575e-06
-2.58669765498157e-05
-2.0044614656637e-05
-1.26438958490902e-05
-3.00524250735675e-05
-4.27707815023117e-05
4.83954732480263e-06
-2.86223570399657e-05
-5.03163858400378e-05
-2.98033782621861e-05
-2.94999086330568e-05
-4.27454058840376e-05
-1.65228193045457e-05
-1.21049973427355e-05
-1.94741712020418e-05
-4.82357123601129e-05
-2.26255907591591e-05
-4.23542205867069e-05
-1.90066243057542e-05
-3.38931445455745e-05
-3.47879492741522e-05
-2.32345433208599e-05
-2.83462775485333e-05
7.76704706135287e-06
-4.10144353123962e-05
3.88850425640402e-06
-2.83570076847172e-05
-2.0661900231144e-05
-1.70250173499164e-05
-3.37428314049883e-05
-1.97220823911168e-05
-3.85279197264599e-05
-2.07869185329483e-05
-2.86382443532083e-05
-3.86473809024109e-05
-4.49000216405441e-05
-2.13774252173724e-05
-5.30253018757852e-05
-3.02998704768808e-05
-1.65480751791584e-05
-3.53729235628868e-05
-1.92201356697015e-05
-1.32153584882179e-05
-3.54186938236639e-05
-3.27159808126335e-05
-3.43549041075409e-05
-2.49850058502423e-05
-4.69143350586554e-05
-1.04031434880333e-05
-4.86231781635232e-05
-4.28903937542405e-05
-2.58787341775096e-05
-3.36029651211641e-05
-4.72585995182706e-05
-1.90138602055522e-05
-5.94004596476414e-05
-2.11706683932306e-05
-4.08863816779096e-05
-2.4450498189731e-05
-2.70696682177264e-05
-3.21786229956312e-05
-3.06668691755146e-05
-4.04200894449557e-05
-3.45607715289598e-05
-5.08495383213117e-05
-5.57555184203171e-05
-2.47717899027843e-05
-4.02931959205866e-05
-2.33837062238073e-05
-2.6138193752033e-05
-1.80377930001922e-05
-3.37628840992421e-05
-4.36635040922667e-05
-2.90880162531603e-05
-4.14638381646267e-05
-4.07964033041047e-05
-5.74341474407155e-05
-7.38892619321418e-06
-4.38502350619831e-05
-5.06446855444164e-05
-4.39026082755256e-05
-3.25492240294088e-05
-4.82102907295624e-05
-3.4811349706142e-05
-5.29418854970301e-05
-2.42298974395788e-05
-1.15871107648576e-05
-3.13691737787358e-05
-3.94818551786706e-05
-1.6014763346767e-05
-2.70993088221247e-05
-2.21516076375489e-05
9.34455321244248e-07
-3.91688697371159e-05
-1.4028866741602e-05
-4.94570471400314e-05
-4.58057188450073e-05
-4.86863419333262e-05
-2.59275005285391e-05
-2.68191660696109e-05
-2.09835916405653e-05
-1.50403663800304e-05
-3.89261239230412e-05
-3.68738742275566e-05
-1.64437364010644e-05
-1.6131246979641e-05
-6.40409635348517e-05
-4.15415633787416e-05
-6.1040811049368e-05
-4.11890782832565e-05
-2.14771513035616e-05
-1.8191801465569e-05
-2.64002104229632e-05
-2.38836394272451e-05
-3.06152029396888e-05
-2.94458729061446e-05
-1.48717655538878e-05
-3.49205340555392e-05
-3.38048983879986e-05
-3.04019534748437e-05
-5.82340595475074e-05
7.29667752943072e-06
-2.66290921618804e-05
-2.27985907530027e-05
-6.19483899910852e-05
-4.80295910219311e-05
-1.70129904502858e-05
-2.07398718279397e-05
-4.55436449481172e-05
-8.31635316151208e-06
-1.22395548093108e-05
-3.11554623069501e-05
-1.12807957418976e-05
5.75642282055456e-06
-4.2942426427737e-05
-2.39498753377092e-05
3.17941929550153e-07
-2.72031620489725e-05
-1.37189941491594e-05
-2.04942079244011e-05
-1.58938555096035e-05
-3.03298790409544e-05
-4.18463466866372e-05
-3.92086449110748e-05
-2.83210238783741e-05
-3.17434762435219e-05
-6.40516861229566e-05
-3.66971934318006e-05
-1.22378424645809e-05
-3.67706193382385e-05
-6.87047086488944e-05
-5.06505386625886e-05
-2.38728618353459e-05
-5.82736910492058e-05
-2.10113694917923e-05
-1.13033084841849e-05
-4.11500008818151e-05
-3.38270714656278e-05
-2.61187887616377e-05
-1.75437321088468e-05
-4.81640535695198e-05
-2.39361908765422e-06
-4.27039472702413e-05
-1.43405459598005e-05
-1.78170547476559e-05
-1.98404920297328e-05
-4.86957321406608e-05
-4.76743449745849e-05
-2.51606422899519e-05
-4.19601109610475e-05
-3.23164055988721e-05
-4.2851845260796e-05
-1.91218889764484e-05
-1.94955401656711e-05
-1.93288586415197e-05
-5.2141444014161e-05
-3.85832463122406e-05
-4.26576082054736e-06
-4.23974901387477e-05
-4.01661114496876e-05
-4.17754911397193e-05
-1.41821258265788e-05
-2.32575312088481e-05
4.33251871312276e-06
-3.52974481002817e-05
-2.79651370916143e-05
-1.93814152124081e-05
-5.61806074466976e-06
-4.18899801610869e-05
-4.46474290905915e-05
-3.08477903338355e-05
-5.51298996419966e-05
-8.48539314240492e-06
-2.82016127869342e-05
-3.78545628610778e-06
-2.10849692153963e-05
-1.84908257866984e-05
-5.73096067082314e-05
-4.28375355981683e-06
-2.59238766509725e-05
-2.49901432818894e-05
-4.47213586068336e-05
-5.30423051687528e-05
-1.51258590981662e-05
-4.71232905726655e-06
-2.48294621861216e-05
-3.4154249532433e-05
-3.12776481485279e-05
-2.00210191996864e-05
-2.62330448020611e-05
-1.99090681352307e-05
-1.30234218340032e-05
-2.49882982532671e-05
-1.01006693116475e-05
-2.56048221750953e-05
-7.70442484610724e-05
-6.26245966363036e-05
9.78437064320158e-06
-2.79648582936096e-05
-4.64557080672447e-05
-4.57707057575984e-05
-9.27560835856051e-06
-1.85170011985071e-05
-3.48837976208849e-05
-3.42276998181991e-05
-2.43556229687474e-05
-2.08376959704694e-05
-1.14811967418863e-06
-3.55831696153167e-05
-2.49221947707593e-05
-1.98696883193458e-05
-6.73879883938596e-05
-2.3820767949317e-05
-5.29676822228174e-05
-2.89840407110092e-05
-3.63085308643627e-05
-2.06365761987679e-05
-4.27547473811322e-05
-1.04662918577228e-05
-4.23164904105452e-06
-5.72385607082188e-05
-4.7690217958839e-05
-2.0732540195874e-05
-1.16627676338845e-05
-1.80356229244613e-05
-4.81597637963711e-05
-2.93128803597668e-05
-2.21843481518391e-05
-2.1032380352491e-05
-5.56123884081042e-05
2.348480167703e-05
-2.62485399371546e-05
4.61106118639035e-06
-1.99920709193186e-05
-2.75496660533284e-05
-3.65910479434786e-05
-4.47588592106217e-05
-3.11299311302057e-05
-3.91824254842378e-05
2.14429973488344e-06
-4.3157086778467e-05
-1.79464305696176e-05
-2.26882585079378e-05
-2.44659226701852e-05
-3.0582340464379e-05
-4.00768470787217e-05
-7.20966358891754e-06
-2.14965595016265e-05
-3.28307960340255e-05
-4.10969748492705e-05
-5.63516730989047e-05
-4.40645256752373e-05
-1.5504571393464e-05
-1.15380281483253e-05
4.9187607540299e-06
-1.58780148598929e-05
-5.07034926178331e-05
-3.53744032587283e-05
-3.1031458141171e-05
4.41402635280889e-06
-4.4618847085465e-05
-4.26554935514729e-05
7.09834124868314e-07
-3.81669177601708e-05
-3.05083599923082e-05
-6.1292026478041e-05
-2.24271977157421e-05
-4.55810489097733e-05
-4.15972464956683e-05
-8.34976583473228e-06
-4.84943476565413e-05
-4.02156693106169e-05
-5.22249398395014e-05
-2.40894039752634e-05
-8.10406676664114e-06
-2.73553024456421e-05
-4.61409708577008e-05
-3.92242784152736e-05
-6.55432080906341e-06
-3.62258704233185e-05
-1.916930577293e-05
-1.0065180073089e-05
-4.54098291512566e-05
-2.07581421959399e-05
-3.1929561928055e-05
-6.06497206383389e-05
-4.52271314135759e-05
-9.9232905970282e-06
-1.02187161947548e-05
-2.40663690977001e-05
-2.88208926435888e-05
-3.61389013085513e-05
-2.19410038063101e-05
-2.56519412564646e-05
-3.81874759121041e-05
-5.11106118401865e-05
-4.58996356068291e-05
-1.1787413614341e-06
-3.46203811244854e-05
-1.7139375734005e-05
-3.58745044093996e-05
-1.55772332604162e-05
-6.16492208229822e-06
-3.00446444482924e-05
-3.22968192632508e-05
-3.24662874614939e-05
-2.9293591332996e-05
8.61139763466765e-06
-1.35069882228925e-05
7.77145565621576e-06
-2.36298215641271e-05
-4.47727951515253e-05
-4.3288925824677e-05
-4.1018414861014e-05
-3.92758466809558e-05
-1.95470326726751e-05
-2.4878828199914e-05
-2.36470879812782e-05
-1.56082198548996e-05
-3.7980225834035e-05
-3.97120219906475e-05
-4.56770410143447e-05
-5.18542046368435e-05
-3.6211717298042e-05
-1.57289253121257e-05
-3.37347856454211e-05
-2.58580141137989e-05
-1.28268839160112e-05
-3.50262492288158e-05
-2.28747997699418e-05
-4.55785636954908e-05
-3.22530774298156e-05
-9.26947728086317e-06
-1.05404264937477e-05
-5.60591972583026e-06
-1.1734900855076e-05
-3.20617565916831e-05
-2.65293428105844e-05
-3.81073915030203e-06
-2.09330054747032e-05
-1.58045678674221e-05
-8.39697151360333e-06
-1.01251744254155e-05
-3.85853257479487e-05
-3.98478617966475e-05
-1.93592729555972e-05
-5.56786697121454e-05
-2.99101052681317e-05
-1.64168543537816e-05
-1.94763365738511e-05
-3.76222851192929e-05
-3.53835210378591e-05
-3.51319935353547e-05
-5.06979728111624e-05
-4.55144380855316e-05
2.16757920121393e-05
-1.8067562243713e-05
-5.37135270513751e-05
-3.80453513361501e-05
-3.04235721288223e-05
-2.69557991360433e-05
-4.56451329262207e-05
-1.27371921344621e-06
-2.12563044243559e-05
-4.98473189472917e-05
-1.70477944309311e-05
-2.31010978925318e-05
-2.67220800218529e-05
-2.86253825562088e-05
-3.90257549331692e-05
-1.46424905644473e-05
-6.26146461714018e-06
-1.21866305609221e-05
-6.03360281444913e-05
-9.01571014164033e-06
-4.57176589041119e-05
-2.81363462107061e-05
-9.49879116077865e-06
-4.37986534344865e-05
-6.65201869124788e-06
-2.91487043824341e-05
-1.68195738774258e-05
-1.52987940759922e-05
-4.63430338362753e-05
-5.05176362201927e-05
1.22575594963464e-05
-1.23382332390322e-05
-2.78759264431238e-05
-4.35954649593923e-05
-4.59235316076851e-05
-4.68046133266765e-06
-3.4858895854138e-05
-3.3853364772331e-05
-5.3024209936986e-05
-1.6062091697532e-05
-4.79489553262255e-05
6.38339350493907e-06
-5.37362343966746e-05
-8.97263477119503e-06
-1.4070428380925e-05
-3.21909563874178e-05
6.11770239135271e-06
-1.80203216001534e-06
-1.04471643957425e-05
-2.00531331675462e-05
-2.0757139751083e-06
-2.31284456035693e-05
-2.76197522412379e-05
-2.38962911441129e-05
-3.68903827840689e-07
-1.43312368917804e-05
-3.24653877401144e-05
-4.45520258699055e-05
-2.50017975637598e-05
-2.319451700834e-05
-3.31045651424727e-05
-2.11767030241463e-05
-6.0471162982319e-06
9.54823252081697e-07
-4.07864438797236e-05
-5.67012223061518e-05
-2.64698789504375e-05
-2.70154471532141e-05
-4.24701744766011e-05
-4.15883702647715e-05
-3.1294339404896e-05
-4.56228372514691e-05
-4.97849968775918e-05
-7.36321752319688e-06
-1.04502881050272e-05
-2.97101772351395e-05
-2.65006463246911e-05
-1.57755992177361e-05
-1.6472828735563e-05
-2.1406816503189e-05
-2.71891351405061e-05
-4.46919449742354e-05
-3.17886511998128e-05
-1.50031334945402e-05
-3.07335595794563e-05
-6.44074174329556e-05
-4.24549229984104e-05
-4.83106443410637e-05
-3.05255955757269e-05
-9.42194734908492e-06
-1.787930148532e-05
-3.16102115941619e-05
-1.4771037197787e-05
-3.55925603234253e-05
-2.37886785869254e-05
-2.50092513847543e-05
-3.32879744454673e-05
-4.33480033163813e-05
-2.38276759653438e-05
-6.75744311941378e-05
-4.18903379838806e-05
-4.16655211478306e-05
-3.3574438923459e-05
-3.32909624168693e-05
-9.02484084765074e-06
-2.95403070869365e-05
-4.34501343691266e-06
-6.80813510442138e-05
-3.06616169873216e-05
-6.12300060296416e-06
1.205182689404e-05
-5.41762730086261e-05
-1.16647475990329e-05
-3.6410544585794e-05
-2.60282635429865e-05
-2.53183963185415e-05
1.01638251906947e-06
-1.24843416883471e-05
-2.49827108981935e-05
-2.0477374200985e-06
-5.08074930025453e-05
-7.29085394775681e-06
-3.61403537320669e-05
-3.06405348758322e-05
-4.52494874558416e-05
-1.65642164047378e-05
-2.55166792949289e-05
-2.77486563163034e-05
-1.01061446400827e-05
-1.19811612532609e-05
-1.97014561920445e-05
-7.84667792293697e-06
-1.37903574596268e-05
-1.20341549585392e-05
-2.73958200339037e-05
-1.74538719345627e-05
-3.64644193985875e-05
-3.11763976523333e-05
-2.48741477099994e-05
-4.73223705562564e-05
-3.37740359620482e-06
-3.48907117689642e-05
-1.2350570934091e-05
-1.73456817882116e-05
-1.79331253139097e-05
-1.64947687177746e-05
-1.3111932094184e-05
-3.85670216393571e-05
-9.76064006675818e-06
-2.13036920428215e-05
-5.04863495488026e-05
-1.68795236501114e-05
-2.73747782897429e-05
-5.69624055615785e-05
-5.53695792857556e-05
-3.99941711585771e-05
-3.73938682309972e-05
-2.87835537993415e-05
-4.61720132993662e-05
-2.38846220804833e-05
-1.06449886839897e-05
-1.70608225232457e-05
-2.22528374860754e-05
-6.20353254520736e-05
-5.41205532968061e-05
-2.59233639887826e-05
-1.80118043162926e-05
-1.2329815946212e-05
-3.98423314597717e-05
-4.29288846002412e-05
-1.91756876470357e-05
-3.15594292579307e-05
-4.29516045638862e-05
-3.12807005443918e-05
5.60627445234364e-06
-4.24046526975672e-05
-3.20285165849809e-05
-6.88891521632926e-05
-2.14916202050408e-05
-1.73440410968222e-05
-3.32461352124672e-05
-4.98132643971918e-05
-4.17439506295668e-05
-6.72682819952727e-06
-8.57626426932426e-06
-2.15761368859502e-06
-2.12239910643662e-05
-3.37536490413477e-05
-3.57089961826159e-05
-2.65060132282517e-05
-3.17776061204561e-05
-8.64088278236653e-06
-5.61977983125525e-05
8.80656181995487e-06
-5.46606038304866e-05
-3.22163939404671e-05
-3.06847263677736e-05
-2.25491195404437e-05
-3.24080677279854e-05
-1.87836332017732e-05
-4.36382177346621e-05
-2.00322437790433e-05
-3.36639754285327e-05
-2.464126682693e-05
-3.41401413922597e-05
-6.38754783218984e-05
-2.26170885011117e-05
-9.74034765142291e-06
-3.60355664183988e-05
-2.12402739061202e-05
-3.90019458647354e-05
-6.94922065248366e-05
-3.67143213652085e-05
-7.15931152028727e-06
-5.41135399412091e-05
-2.84927650908069e-05
-1.38438846027051e-05
-1.62385515454591e-05
1.46982884231797e-05
1.46850850340958e-05
-2.3797084995881e-05
-1.95418797888742e-05
-3.11729978855893e-05
-2.12501058046947e-05
-4.45335715558445e-05
-3.55389038700719e-05
-2.06973409089271e-05
-4.91649206047516e-05
-5.62456339320042e-05
-2.67126136675632e-05
-4.56717465106525e-05
-3.01215095745032e-05
-4.94478635339639e-05
-3.38487776592502e-05
-1.60467318902932e-05
-2.67229993442865e-05
-3.25790411894589e-05
-5.69242331017841e-05
-1.80545465149184e-05
3.44075512335448e-06
-5.50878520651618e-05
-2.14766680128353e-06
-1.68537079870381e-05
-3.71387656656545e-07
4.56560120512015e-06
-1.51937739230932e-05
-4.06728626148821e-05
-4.76664293190499e-05
-3.72303152922223e-05
-5.87901539292242e-05
-1.93061266924672e-05
-1.95955575712586e-05
-4.34279409741498e-05
-2.85834762306692e-05
-2.22162951472551e-05
-2.80758703034109e-05
-2.71479792960479e-05
-3.97097660213115e-05
-1.19340332599357e-05
-2.2977760177177e-05
-2.69119228357037e-05
-1.57676408707642e-05
-1.19113942221024e-05
-5.31075926625399e-05
-4.21567233193176e-05
-2.10181706104576e-05
-2.43251551476484e-05
-4.81719756381302e-05
-2.5491404096576e-05
-3.03964221296975e-05
5.77956696600944e-06
-1.870083856214e-05
3.00204159881465e-05
-1.92033840040627e-05
-3.90537626596193e-05
-2.33952015525825e-05
-5.13595566401628e-05
-9.20579314991516e-06
-6.72018580708178e-06
-4.82344450793949e-05
-4.86516035691599e-05
-3.69867230703567e-05
-2.51397615238997e-05
-1.56528838242492e-05
-4.65743184177388e-05
-5.23528425361405e-05
-2.55780251798709e-05
-5.65135226323591e-06
-3.29455443245557e-05
-1.55317958884235e-05
-5.90670473741574e-06
-1.94754682170124e-05
-1.60566280613224e-05
-6.15974934288533e-06
-3.59457579276039e-06
-2.74810970216092e-05
-7.28637342851368e-06
-1.51780149618264e-05
-1.45754931187665e-05
-3.65931149253473e-05
-5.96059860653822e-05
-2.90060260545781e-05
-5.41343299576764e-05
-3.08467124462012e-05
-2.88029920777958e-05
-2.07372029021076e-05
6.50219464915739e-08
