# Supplementary material for: Research on computational propagation and identification of mine microseismic signals based on deep learning
Source: PLoS One. 2025 Oct 22;20(10):e0334641. doi: 10.1371/journal.pone.0334641 (PMC12543183; doi:10.1371/journal.pone.0334641)
Supplement: S7 Data — (ZIP) [file pone.0334641.s007.zip › 000100900001679.xlsx_0.txt_24.txt.txt]

-6.28024675017691e-05
-5.116747628477e-05
-4.0626633904946e-05
-2.28644542080884e-05
-4.08807017328056e-05
-1.57788470857982e-05
-3.80172526342335e-05
-2.18627645224643e-05
-4.37098666073155e-05
-2.25492817651546e-05
1.36924411972728e-05
-4.84825758015318e-05
-5.32571774876204e-05
-1.11042447632379e-05
7.60564606306054e-06
-2.9826068595099e-05
-2.40261580750629e-05
-3.63108386883566e-05
-3.61804195393092e-05
-9.46479706796745e-06
-3.43582891572393e-05
1.41865788780799e-05
-4.48055314427104e-05
-9.59697355735345e-06
-3.25019057902164e-05
-4.47705624842928e-05
-2.74887116778972e-05
-2.40982144902539e-05
-2.29636950894812e-05
-2.72597592402847e-05
-1.64799450664913e-06
-3.37547896230412e-05
1.28864742787613e-05
-2.55076991240486e-05
-4.06363575127605e-05
1.20532594279811e-06
-2.6838509434316e-05
-3.32738539178151e-05
-1.9064937310894e-05
-5.38926798147577e-05
-5.73607653427569e-05
-4.0666248573995e-05
-3.54599338378408e-05
-2.91646032145474e-05
-1.94471135480934e-05
-5.74630291517254e-05
-3.19510536191614e-05
-2.76987781138542e-05
-3.64899818917672e-05
-2.53713925395457e-05
-3.77264936374924e-05
-1.42661934976151e-05
-2.91578711588084e-05
-2.63448528904019e-05
-1.20721275165928e-05
-2.01458833496232e-05
-2.53987103819004e-05
-6.60164795637576e-07
-4.11465401562842e-05
-1.44111586214053e-05
-1.76430484153821e-05
-4.62276429678721e-05
-1.13371671457844e-05
-1.24172032509891e-05
-3.16843647722828e-05
-5.0159292615831e-05
-2.97952171183114e-05
-1.09407884711271e-05
-1.82696423942741e-05
-2.1485836502069e-05
-3.19505700816024e-05
-4.06108101913384e-06
-1.07788260585765e-05
-5.21221110637421e-05
2.9271636662296e-07
-3.62946135218132e-05
-3.80442973663047e-05
-3.06428615363006e-05
-1.23440459260575e-05
-3.4022118776685e-05
-2.03443556900761e-05
-2.90887825354918e-05
-2.27650127680298e-05
-3.7127460856721e-05
-1.82979361783436e-05
-3.11251448821546e-05
-5.58900788366603e-05
-1.30765862437878e-05
-7.652305626003e-06
-1.58155189218966e-05
-2.76238683555643e-05
-1.17918078034616e-05
-4.17165448971091e-05
-2.67786695295856e-05
-3.15416463314577e-05
-2.54777470841043e-05
-2.57478111350173e-05
-1.42763768186644e-05
1.07801870488077e-05
-1.48956688661629e-05
-1.59924133608452e-05
-1.3318349204638e-06
-5.20109916989365e-05
-2.31586746323676e-05
-3.72180742116156e-05
-4.46133982364867e-05
5.48298219171504e-07
-3.16809520381493e-05
-2.47730805410191e-05
-5.98165336624555e-05
-2.46430502546869e-05
-3.19828823527742e-05
-5.52664858405323e-05
-1.58905569851797e-05
-3.68284442112312e-05
-3.32678541744812e-05
-1.80351976028433e-05
-1.1210249266135e-05
-2.21027999211807e-05
-4.99417410630659e-05
-8.88915836276436e-06
-2.25021214392702e-05
-2.5843849949548e-05
-2.63469360855818e-05
-3.08782298310378e-05
-3.48172638091007e-05
-8.2787193776507e-06
-3.46824399073442e-05
-2.08607349006862e-05
-5.23042906439271e-05
-1.14081913233359e-05
-3.1914541944352e-05
-2.46421197711348e-05
-2.26591019065526e-05
-3.6494086371718e-05
-2.25364298645714e-05
-2.99453842729483e-05
-3.73521884132276e-05
-1.6880621385538e-05
-2.7923139553788e-05
-1.8040636358474e-05
-3.13073210723487e-05
-4.6983206469638e-05
-1.98976226208409e-05
-2.84313311641245e-05
-5.51875976211193e-05
-1.98913021517633e-06
-7.9851342598949e-06
3.74436860852993e-06
-3.90348655988011e-05
-1.59878118138053e-05
-3.43462860898762e-05
-3.68930524569778e-05
-3.58639052647872e-05
-3.92390332975907e-05
-6.2420377817614e-06
-2.27054409382781e-05
-2.04604090346885e-05
-4.51817137506839e-05
-3.69660849509114e-05
-9.06182554732194e-05
-3.93210170643995e-05
-1.53642302762288e-05
7.32067497316742e-07
-1.71747832913688e-05
-3.59809674344274e-05
-3.63307677223916e-05
-2.99651184500639e-05
-3.17531134776407e-05
-2.1785488892089e-05
-3.18469944273804e-05
-3.69766499687613e-05
-5.97929870235908e-05
-4.99403379903235e-05
-2.17408915088086e-05
-3.57583996612597e-05
-4.56046137491284e-05
-3.32117109184927e-05
-1.3953338103424e-05
-3.71922200911246e-05
-3.01269843470828e-05
-4.88597693667208e-05
-2.11839120992004e-05
-1.85200873466182e-05
-5.84401620211385e-06
-3.02456874331031e-05
-4.25814289095664e-05
5.40175808746558e-06
-5.42421573955223e-05
-3.073780604378e-05
-4.57490428521114e-05
-3.38040724019529e-05
-6.02870210197396e-05
-3.1868701748589e-05
-3.5176969289263e-05
-2.21306104417326e-05
-1.76348841211417e-05
-8.76599119676867e-07
-2.5472797601806e-05
-2.03225899312103e-05
-1.34684309038905e-05
-6.98207791738653e-06
-3.43126923451215e-05
-2.59552813638432e-05
-4.09700161563302e-05
-4.65122110429939e-05
-4.27256278420471e-05
-1.92533562802264e-05
-4.0510433585088e-05
-1.87279829026541e-05
-7.48458425755204e-06
-2.96717166911979e-05
-1.11707016245382e-05
3.29991722459219e-07
-4.01779428950081e-05
-3.2141460945455e-05
-3.00994730919318e-05
-5.3145429158896e-06
-2.01499445444123e-05
-4.65965398879369e-05
-4.79238569320125e-05
-4.08467294632557e-05
-4.049368236778e-05
-3.06315246704144e-05
-2.72772167481702e-05
-2.68111585448836e-05
-4.73065084906264e-05
-2.38066293532062e-05
-3.46266026974588e-05
-3.23483526588281e-05
-2.24008470436516e-05
-2.86840747500021e-05
-3.08436948897873e-05
-5.0319812827057e-05
-2.45967309292066e-06
-4.11130635241341e-05
-2.92566110266376e-05
-1.99050044859147e-05
-3.20022234441848e-05
-3.28345132508756e-05
-2.18450549324908e-05
-2.32911345474777e-05
-3.06614675199086e-05
-4.86228902952213e-05
-3.3079341493489e-05
-3.64903971338433e-05
-1.2747149545323e-05
-2.06006877663365e-05
-1.02001886989098e-05
-3.08885909604693e-05
-4.71547798128039e-05
-1.18061733400424e-05
-3.20278655655468e-05
-4.09045900741819e-05
-1.28925144846663e-05
-2.21342859585399e-05
-3.35626852522523e-05
-5.09512580237184e-06
-2.58882831478493e-05
-3.16050064323816e-05
-2.3858078732427e-05
-1.30651866198985e-05
-2.45531383810711e-05
8.82936359415379e-06
-1.37048529061669e-05
-5.02673342058224e-05
-5.01528570189806e-05
-3.44231037069603e-05
-4.22762087699362e-05
-1.0150446330161e-05
-2.82649919263015e-05
-5.56039030046432e-05
-5.0029104085054e-05
-3.20882730863652e-05
-2.38258153235123e-05
-2.15745676981673e-05
-4.32092142991527e-05
-1.79504512495724e-05
-1.40573969718082e-05
-3.28744594809935e-05
-3.47330314147871e-05
-1.90039453934804e-05
-4.14645979561843e-05
-3.92439501351982e-05
-4.02481217637454e-05
-8.38110925025584e-06
-7.78791784381477e-06
-1.29536851649628e-05
-9.72810063510141e-06
-4.25669701766614e-05
-4.55188268793738e-05
-3.88374201938985e-05
-1.62001024991298e-05
-5.74582499195558e-05
-6.02740734234251e-05
-5.43634660118115e-05
-3.04249510610108e-05
-4.0820328126226e-05
-4.02253410168872e-05
-2.92979442589525e-05
-1.62905879652145e-05
-2.61049888369323e-05
7.02530346046515e-06
-3.31999927104474e-05
-8.16665259468315e-05
-3.13520714532807e-05
-2.90530072895419e-05
-4.08275921746994e-05
-4.46372710256421e-05
-1.19247084804906e-05
-5.60607787659849e-05
-1.99195388953247e-05
-4.4499529726316e-05
-3.18040053282571e-05
-2.26308660033513e-05
-3.87278877773736e-05
-7.84918958693964e-06
-3.15261201884831e-05
-3.33712807433126e-05
-3.0072859558987e-05
-9.01601464175806e-06
-4.85005552229845e-05
-1.26155167219699e-05
1.76423482384731e-06
-5.38775444309461e-05
-2.25348453030417e-05
-3.56305849360095e-05
-2.46098625854751e-05
-3.94226709405389e-05
5.60976756533679e-06
-9.87214142871823e-06
-2.77612927136258e-05
-2.34345810600476e-05
-4.07721421712885e-05
-2.78883984464733e-05
-8.95827479467899e-06
-3.44918204221194e-05
-1.38750066460114e-05
-2.65872930988679e-05
-3.08086257426862e-05
-4.0365512948655e-05
-3.65549947456721e-05
-7.62756311040311e-06
-1.60340022133639e-05
-2.61425772566423e-05
-1.1821646320945e-05
-2.70372506409401e-05
-5.80399162449298e-05
-1.53241264325816e-06
1.1753268092579e-05
-3.93157509660441e-05
-2.48431603055119e-05
-1.14483788093425e-05
-3.20043533553825e-05
-1.98036626062579e-05
-8.08155567589317e-05
-3.52647652206839e-05
-1.00947350413602e-05
-2.54950981652147e-06
-3.9097788889747e-05
-3.46574693652848e-05
-1.98471436463975e-05
-1.62770853059115e-05
-2.15214842729995e-05
-4.35194467490475e-05
-3.79486065800509e-05
-4.1972204981363e-05
-4.40141842422073e-05
-3.78325828273687e-05
-3.41040661393444e-05
-5.4311047999384e-05
-2.28514006689185e-05
-3.24260735940226e-05
-4.95124111136146e-06
-8.06684529032999e-06
-6.68088985377424e-05
-3.07524327725435e-05
-5.36136366439945e-05
-3.78212000632534e-05
-3.0092354526772e-05
3.93917123111142e-06
-3.62972290277196e-05
-1.16999623351344e-05
-2.67972549871712e-05
-3.8497031972961e-05
-2.79858557694192e-05
-3.88071338170175e-05
-2.41555293149417e-05
-2.01358083045569e-05
-1.05574245985326e-05
-4.12089725227474e-05
-2.44343546569361e-05
-2.04248142049506e-05
-1.74570641992469e-05
-4.24112628942566e-05
-1.60249251265868e-05
-3.26297298918907e-05
-5.6555836328288e-05
-2.73213520205967e-05
-2.71533761266085e-05
-8.99401580326986e-06
-5.7355140116645e-05
-3.74755982547804e-05
-2.99591223885027e-05
-5.00415747857706e-05
-4.36546095397481e-05
-2.99605201562603e-05
-5.50451969163771e-05
-6.93591461274575e-05
-7.9821255036049e-06
-1.00131236483277e-05
-1.99739884565401e-05
-1.06008809637788e-05
2.31743253291257e-06
-2.25628180370911e-05
-2.16582238207374e-05
-4.79150003731187e-05
-6.66026216323695e-06
-1.06316146984981e-06
-3.34302020044516e-05
-1.60322753270277e-05
-5.77590487613238e-05
-2.98246889426154e-05
-3.54101516541082e-05
-5.23231036996562e-05
-3.61949873507923e-05
-2.15160191869304e-05
-2.30517472331607e-05
-3.10480633844996e-05
-4.41030641587555e-05
-1.78589148466804e-05
-5.37443857245195e-05
-3.71182107058759e-05
-4.58639247160807e-05
-2.11097296694155e-05
-4.95330827863359e-05
-3.40286455276574e-05
-1.86957719362636e-05
-7.34541080417231e-05
-2.81412030412656e-05
-1.37974301854636e-05
-2.92147032074287e-05
-3.07196309569857e-05
-1.01462497845047e-05
-1.01292019322796e-05
-4.70428819560595e-05
-2.67973671765863e-05
-2.50017598948758e-05
-3.27296503700138e-05
-2.84713335853664e-05
-3.5375109024652e-05
-2.8562202831544e-05
-7.67206476050311e-06
-3.31596388973786e-05
-2.61979991224011e-05
-3.50814679459136e-05
-3.50461222751072e-05
-4.4385928086741e-05
-3.80550295690416e-05
-4.98690692683147e-05
4.86061674261874e-06
-1.08220915509633e-07
-3.05676673331259e-05
-3.16902784154676e-05
-3.46411586823197e-05
-1.19541775722425e-05
-3.02445451517379e-05
-3.28563627556395e-05
-2.14866230356586e-05
-2.10299951222082e-05
9.20035429868846e-06
-4.13338424635664e-05
-2.72194395509704e-05
5.17110005638864e-06
-3.03138326761309e-05
-3.37827082555449e-05
-4.33102343736289e-05
-2.05903841491161e-05
-3.43837063125411e-05
-6.76116424848434e-05
-8.55955787685612e-06
-9.7138392951959e-06
-1.23269307059705e-05
-3.91138669033585e-05
-2.15564802111234e-05
-1.58378341367126e-05
-2.97520504563106e-05
-3.20154315125309e-05
-4.7712080301879e-05
2.18751772821685e-06
-1.0292309542375e-05
-6.83827615928812e-06
-6.6460424675284e-05
-4.6400221243175e-05
-3.35621625873281e-05
-2.54607700134393e-05
-1.32219748085241e-05
-1.41099057671696e-05
-2.94531083096758e-05
-3.92449017337171e-05
-5.42022550616107e-05
-1.12361130723995e-05
-2.10574547724781e-05
-4.39261959963193e-06
-3.17008308590499e-05
4.34365663502129e-06
-2.70327939655876e-05
-9.31464343347937e-06
-2.18592422512173e-05
-2.52055816264553e-05
-2.8440208930803e-05
-1.4013539542994e-05
-3.88883559143957e-05
-3.37979366274635e-05
1.85577305284751e-06
-7.16268540428574e-05
-5.34796579373928e-05
-1.05995737374073e-05
-4.28350944814078e-05
-3.4438895267764e-06
-3.71539615458584e-05
-8.02799839181306e-06
-3.6206628093996e-05
-1.54193563299989e-05
-3.62862137085893e-05
-4.42440406227002e-05
-5.2761663470835e-05
-4.88356498120948e-05
-4.12328231209315e-05
-3.43384217753469e-05
-2.59220635799705e-05
-2.56594701327078e-05
-3.97999472158901e-05
-2.22097047011462e-05
-1.69323062967702e-05
-4.30804605163726e-05
-3.73043653719425e-05
-1.61006109412215e-06
-2.85344801818638e-05
-9.87527002599434e-06
-3.45392499747584e-05
-2.8372280550292e-05
-7.75929515697572e-06
-3.96010962431554e-05
-2.64093497289208e-05
-3.48984185121364e-05
-4.23718237433535e-05
-2.80891351733564e-05
-2.85354794982118e-05
-5.89295800465277e-05
-8.27231104120086e-06
-4.34014737108707e-05
-5.71660369645906e-05
-9.77927842335746e-08
-5.26572276337336e-05
-4.30726081829676e-05
-1.30149054834232e-05
-3.15277609628055e-05
-2.9664177036274e-05
-6.76810685720937e-05
-1.26398418990803e-05
-4.38216521239566e-05
-6.34771939828818e-05
-4.02824506475689e-05
-1.49193070442596e-06
-5.19907911894551e-05
-1.65192770633336e-05
-3.11142945348386e-08
3.49847538976782e-06
-3.7831831663933e-05
-2.60007821196865e-05
-4.32220851624417e-05
-1.396763688004e-05
-1.97780545384145e-05
-4.36782473116767e-05
-1.46326433690907e-05
-3.41644205087456e-05
-6.04829527075437e-05
-4.07653666382817e-05
-2.79422593062288e-05
-3.65120426285042e-05
-2.90895880840277e-05
-8.85933684647255e-06
-2.51991376661222e-05
-1.5094246730088e-05
-3.96772012117155e-05
-4.91230171572358e-05
-3.35387422354883e-05
-2.75107979037704e-05
-2.96668313783319e-05
-3.86983261440764e-05
-3.74684317813031e-05
-4.25527566685236e-05
-4.92169413157301e-05
-3.10360266449696e-05
-6.10730656816106e-05
-4.85986438007442e-05
-9.36976850550117e-06
-3.35464999430863e-05
-4.71292524185439e-05
-3.97213691075278e-05
-8.63520775675994e-06
-4.74449058076402e-05
-3.28542555633713e-05
-3.77378111776e-05
-3.41272883842799e-05
-3.56667755272393e-05
-4.56196465445014e-05
-5.3178867052124e-05
-4.12824373752937e-05
-2.24500552286354e-05
-3.42764997878115e-05
-4.83436569811055e-05
-3.916289602341e-05
-1.98454896455551e-05
-3.62444045500273e-05
-2.04438718819999e-05
-3.27347906009756e-05
-4.08088280139048e-05
-6.40346592831813e-05
-2.05032280008201e-05
-1.42169313095568e-05
-2.42437775814051e-05
-2.91645695199116e-05
-2.15819840942509e-05
-2.2650358198064e-05
-3.88655432495541e-05
-7.37956585638516e-06
-3.65717960932425e-05
-1.68492581319027e-05
-1.48009107206869e-05
-4.4615876802298e-05
-3.75900240817813e-05
4.96247014298362e-06
-3.74666772861402e-05
-6.14971137996696e-05
-4.24161719129363e-05
9.72562840781187e-06
-2.94920212945859e-05
-2.34398419454675e-05
-2.68189913715959e-05
-5.24206601800449e-05
-9.51617133581789e-06
-4.49160759934584e-06
-3.33507638494789e-05
-2.96578153005891e-05
-2.0639494416574e-06
-2.12362194513324e-05
-3.27075514237803e-05
-1.56954049011635e-05
-7.24289953941607e-06
-3.4749329920913e-05
-4.71825187619804e-05
-1.46468243840105e-05
-4.26458526235879e-05
-4.38408768577468e-05
-2.2360157343851e-05
-2.26659472832429e-05
-3.15039276779583e-05
3.30765164039677e-06
-2.11909726602718e-05
-3.49825059776218e-05
-4.75665865822698e-05
-1.6741667271199e-05
-3.91697200111326e-05
-5.19150765145434e-06
-3.066343593333e-05
-1.37785266120319e-05
-1.34837994557394e-05
-2.54705348319499e-05
-4.79426425959766e-05
-4.89892852680538e-05
-2.82140044735214e-05
-1.02135779815915e-05
-2.3250115261807e-05
-1.54394957053617e-05
-2.21411732017743e-05
-2.56683333609329e-05
-3.62150360142882e-05
6.22724693618103e-06
-3.4223162713773e-05
-3.80943929797532e-05
-5.3479878470425e-05
-1.71530897498803e-05
-1.82725750899641e-05
-5.97548444548605e-05
-5.13280701504377e-05
-1.67264648800609e-05
-3.54265039443532e-05
-3.72155642711958e-05
-5.36029980266543e-05
-2.35916399588329e-05
-9.61969918768002e-06
-4.78761233124783e-05
-3.91199697794669e-05
-3.90318313139441e-05
-3.88652751111032e-05
-3.6233090051649e-05
-2.06675942770716e-05
-5.89059292005581e-05
-1.93292049624166e-05
-4.42554254110513e-05
-2.05039935557854e-05
-3.09773689569441e-05
-3.84139203579023e-05
-2.31587015539422e-05
-1.54215272877906e-05
-3.91979034178937e-05
-3.05243527647048e-05
-2.90253836877998e-06
-2.51467107771928e-05
-1.54838162658427e-05
-3.91471800852944e-05
-3.00581715989838e-05
-3.25740978326642e-05
-1.9583738441296e-05
-3.33837891062593e-05
-3.07872768753853e-05
-9.09562143611706e-06
-5.57387191127878e-05
-6.2195449287421e-06
1.63909163499669e-05
-4.89201369812775e-05
-4.92175721146215e-05
-2.3053722122314e-05
-2.80072404387912e-05
-2.10679624166551e-05
-8.70192537831405e-06
-2.15663905764185e-05
-7.35786452826214e-06
-7.0807558247391e-06
-8.49357698917534e-06
-2.5364729351419e-05
-4.11349554953273e-05
-2.88008391614795e-05
-1.78861419184364e-05
-3.85778804236849e-05
-5.13118513405247e-05
-2.66264666516816e-05
-5.40677693822946e-05
-1.62694420965739e-05
-2.86176654751712e-05
-4.5690686968946e-05
-2.00496213625249e-05
-1.20844044340603e-05
4.35264015588853e-07
-2.88335302097776e-05
-3.67135807986385e-05
-2.06505695440708e-05
-2.62489810151723e-05
-4.86510119956208e-05
-3.00254048044329e-05
-2.31144469661354e-05
-1.1043868909817e-05
-3.31837761203725e-05
-2.69734570813761e-05
-1.05496059983364e-05
-2.12808451210208e-05
-2.6852809598163e-05
-6.21835221784804e-06
-3.44013716817283e-05
-2.3708759558152e-05
-3.57182645170769e-05
-3.91758651463723e-05
-6.0454088436448e-05
-1.96557278442781e-05
-3.10414832026262e-05
-1.78177924959462e-05
-2.37582418627704e-05
-3.12238811416781e-05
-2.28771196185337e-05
-2.97544307462025e-05
9.72092456851621e-06
-4.30789377989756e-05
-1.81609550474232e-05
-2.33424821290255e-05
-7.35228000758043e-07
-2.64581536154806e-05
-3.86384713851738e-05
-1.63806189392164e-05
-1.6109337310348e-05
2.58539299961684e-06
-2.69986239692902e-05
-4.08726603811521e-05
-3.38800994248514e-05
-2.25050248596939e-05
-3.79794788445165e-05
-3.81433199761125e-05
-4.3733748349346e-05
-4.51045016734489e-05
-2.61560793375966e-05
-1.08882704856225e-05
-3.18581050201368e-05
-1.5362518553291e-05
-1.05108077951317e-05
-3.40583472735072e-05
-2.72053379993498e-05
-2.27973035825447e-05
-3.89001023742075e-05
-3.32055440061057e-05
-7.39691876406438e-06
-3.01225572555603e-06
1.8067865220815e-05
-6.49526712966914e-05
-5.99663296228556e-05
-6.35232970456158e-05
-2.03359358336129e-05
-3.64927828882894e-05
-2.58273737688704e-05
-4.21777057976882e-05
-5.28110634522874e-05
-4.21328368035744e-05
-2.27280123565477e-05
-1.49934369343505e-05
-2.3044775084393e-05
-4.75282457223111e-05
-5.26748830034142e-05
-1.02063788323616e-05
-3.13694400214859e-05
-5.02730934505283e-05
-3.77391359074349e-05
-3.17805655137242e-05
-3.82833571765699e-05
-7.36743329653258e-06
-1.69848954673676e-05
-3.28257447350565e-05
-2.0081903636554e-05
-1.89061252760716e-05
-4.22708426741716e-06
-6.0420480362739e-06
-3.41384383316867e-05
-1.47255034862029e-05
-1.72726929644207e-05
-7.96650960378346e-06
-4.2631349194752e-05
-3.90372275907171e-05
-3.19556509219676e-05
-2.7133438887988e-05
4.35263954803285e-06
-3.09235448904038e-05
-3.11141291535968e-05
-1.06302435827475e-05
-2.74678549671342e-05
7.40502200335815e-06
-1.44899779112055e-05
-6.89070589138176e-05
-5.19686414668184e-05
-2.20795240842245e-05
-8.48492185087589e-06
-4.92111689677525e-05
-3.34129964668061e-05
-1.70621304467101e-05
-5.44434700140548e-05
-2.1564198629592e-05
-8.96426076172217e-06
-2.41348286483665e-05
-1.79498169880647e-05
-4.82057839021308e-05
-3.67444728149133e-05
-1.68666953393246e-05
-3.15165737649732e-05
-2.13000352828741e-05
-5.1390518280722e-06
-2.66068736004397e-05
-6.40035510615431e-07
-3.67883049409248e-05
-3.65814166026946e-05
-6.82078984242505e-05
-3.78244857294841e-05
-1.96664554218474e-05
-3.13994435309035e-05
-1.26400665205965e-05
7.63942381427988e-06
-4.50946305356835e-05
-4.54133158165192e-05
-1.82943458486528e-05
-3.91386614091224e-05
1.40953301668447e-06
-4.4991347688494e-05
-4.18320121089006e-05
-2.60055490364682e-06
-2.57172314150161e-05
-3.22492078008821e-05
-2.86060979001703e-05
-2.39779842039211e-05
-1.92615974306215e-05
-5.62591025015131e-05
-2.65584934077915e-05
-1.48720482566538e-05
-1.69909880153033e-05
-2.70645822274923e-05
-7.28562380800577e-06
-1.42163869270479e-05
-1.82189682943321e-05
-9.15504919584751e-06
-4.03819469889409e-05
-3.34829540315874e-06
-2.87801940099425e-05
-3.19265042512903e-05
-1.90555976076238e-05
-2.34886016563462e-05
-3.17109558901193e-05
-2.52730703699054e-05
-3.65094644551845e-06
-3.20202587159545e-05
-2.15654082081649e-05
-7.40817617248733e-06
-1.36234737889798e-05
-1.8174090542007e-05
-9.20966811667662e-06
-4.88278465789342e-05
-1.92453125114927e-05
-4.18981295158261e-05
-3.80238881379277e-05
4.42951271242768e-06
-4.61723261659748e-05
-5.19946844129011e-05
-3.87319863578025e-05
-1.38958679172955e-05
-4.7837601313221e-05
-5.28631687500039e-05
-2.01683075458635e-05
-2.22767377832276e-05
-1.66516022212189e-05
-2.00494573904327e-05
-3.43079345456337e-05
-2.96867123132165e-05
-4.13496725585349e-05
-2.42281977468026e-05
-3.74899391367083e-05
-2.58795034840058e-05
-2.94562144580942e-05
-3.10021403910279e-05
-3.67058873977133e-05
-4.05943227786793e-05
-9.73411574681132e-06
-2.67063638216585e-05
-6.38474871651117e-05
-4.6666719178293e-06
-3.10597441387324e-05
-3.83962005386296e-05
-2.53987235147398e-05
-3.53917986071596e-05
-5.9906130684581e-05
-2.88703829392323e-05
-4.18751697013403e-05
-5.34572161452246e-05
-5.21939410854062e-06
-9.80834059813981e-06
-5.68141263934355e-05
-2.47144117936884e-05
-4.25260443842167e-06
-2.66044693150997e-05
-1.9182991193001e-05
-1.57550139604789e-05
-2.4739752579683e-05
-3.26829636420708e-05
-2.21539625783145e-05
-3.13280648847256e-05
-2.6206119709006e-05
-2.24514624395714e-05
-2.26033117914683e-05
-1.40022330480927e-05
-2.31169270890994e-05
-1.71697172256124e-05
-9.08295213216297e-06
-3.08052088238775e-05
-2.87264764073516e-05
-2.34949489031047e-05
-6.84518551996377e-05
-4.80568184050947e-05
-2.54751702031209e-05
-3.11383740259933e-05
-2.27856014538019e-05
-3.05746516537202e-05
-3.36825422546582e-05
-2.04899598388169e-05
-2.04542267607652e-05
5.15496110594276e-06
-2.04782281373146e-05
-4.87459299931066e-05
-1.25906350921669e-05
-3.95320043109451e-05
-1.53094810215563e-05
-2.65122202813418e-05
-4.11221084147001e-05
-2.70438080626315e-05
-4.20740620130707e-05
-3.10734142382884e-05
-4.6104311366771e-05
-5.22960500960211e-05
-2.2052501786914e-05
-3.67154376756597e-05
-3.74348571392329e-05
-2.42106051845114e-05
-4.53296651201057e-05
3.79299268752365e-07
-2.30969499924445e-05
-4.4682860846546e-05
-2.29527193237661e-05
-4.77803018634852e-05
-3.69614597704591e-05
-1.65820343661416e-05
-2.15819885671923e-05
-2.59506137048586e-05
-4.61968888628115e-05
-1.87440748553283e-05
-4.95906898525506e-07
-3.51283926932744e-05
-4.4393795551658e-05
-3.25713703175376e-05
-1.34606703374676e-05
-1.05404852349469e-05
-5.12870482086535e-05
-2.64901647852866e-05
-1.79622729288656e-05
-3.41259762293485e-05
-4.39647333491104e-05
-1.74219173433315e-05
-4.94391916983808e-05
-4.91111242295634e-05
-1.68791290083821e-05
-1.9034869988448e-05
-4.80753764831097e-05
-8.08736300359664e-06
-1.01828068980072e-05
-1.53655505666225e-05
-3.59108521758503e-05
-4.31638678474593e-05
-2.5420625402854e-05
-1.63785024891264e-05
-2.74697250638347e-05
-4.8063564875536e-05
-4.01345862213532e-05
-3.84639318173578e-05
-1.80097454144105e-05
-3.98117320195895e-05
-5.36495397819603e-05
-3.69264686772661e-05
-4.85633919217999e-05
-1.65378100182577e-05
-7.99250098561903e-06
-2.97394410676802e-05
-5.85016141324693e-05
-2.33437338780102e-05
-2.1203428288649e-05
-4.77254415531102e-05
-2.33726299769093e-05
-1.2202021413151e-05
2.25184648309134e-06
-2.41366694542481e-05
-3.55544109756929e-05
-4.83576974744982e-05
-4.73521385791761e-05
-2.9315008086283e-05
-1.55783677151013e-05
-1.43825637440398e-05
-4.39782885662062e-05
-2.64771173991279e-05
-4.11753478161045e-05
-2.83417867061196e-05
-3.92202316937113e-05
-5.20703916063883e-05
9.06037816345635e-06
-4.41928471894389e-05
-2.56508002725266e-05
-1.81237156558027e-05
-1.38312425946699e-05
-4.62970087090173e-05
-3.52302854914159e-05
-4.04881525893318e-05
-2.65529863577141e-05
-3.27491394400563e-05
-2.11281836272687e-05
-3.18053453820046e-05
-1.59904774536307e-05
-7.12624575767908e-06
-3.55088187568751e-05
-3.63321250410898e-05
-4.25853124014553e-05
-5.27592175445475e-05
-1.59347285035022e-05
-2.89164613166388e-05
-3.40471204563636e-05
-2.15234629802705e-05
-4.18571132429011e-05
-2.80855851736787e-05
-3.8740560283498e-05
-1.51521747995969e-05
-3.06572940684502e-05
-5.3957756436781e-05
-3.85741528227389e-05
-2.23424721221059e-05
-4.51809425604828e-05
-4.84040601632261e-05
-8.22904773174846e-06
-2.57498939360368e-05
-2.93539798760744e-05
-2.24583315233117e-06
-2.56002635133173e-05
-4.33686750743007e-05
-3.01354671309179e-05
-3.89531850304627e-05
-3.37793705632622e-05
-3.02240513476697e-05
-2.72654225952406e-05
-3.59961759350708e-05
-2.456242507097e-05
-6.74673234895151e-05
-4.34650143647445e-05
-3.5662805831812e-05
-3.05358262001656e-05
-2.52471310701582e-05
-1.11197426928084e-05
-4.46686028835709e-05
-4.90152724649983e-05
-2.83156431158669e-05
-2.65294725911106e-05
-3.49198792046675e-05
-3.91417576748651e-05
-2.87053671918533e-05
-3.09931138591197e-06
-2.06819601402524e-05
-2.37931630274872e-05
-1.52887746234433e-05
-4.96414664248161e-05
-4.31855969254137e-05
-9.97555848108602e-06
-3.6502678549212e-05
-8.23588231230875e-06
-3.88712619679914e-05
-1.76065439889542e-05
-1.59566862931475e-05
-3.87061960427585e-05
-1.90846382741531e-05
-1.13560726275378e-05
-3.04269159368028e-05
-1.18956143372406e-05
-3.55100083309675e-05
-3.96657186882414e-05
-1.46456394364889e-06
-3.45974322086068e-05
-1.22125290958834e-05
-3.35392643928545e-05
-3.25330496140201e-05
-1.75589812365535e-05
-4.79092118585703e-05
-3.72071035002262e-05
-1.49051016551504e-05
-2.90140329210153e-05
-1.96189011913146e-05
-1.3713531965835e-05
-1.80509258796446e-05
-4.46945262168442e-05
-1.21266746873392e-06
-2.87623544572721e-05
-4.87119816694041e-05
-2.40819763784758e-05
-4.5196599049052e-05
-2.83123660165209e-05
-5.25727432229225e-05
-3.6133428840532e-05
-1.6656194076554e-05
-2.38969343656126e-05
3.99887041715352e-06
-6.08914708027638e-05
-3.35191782365844e-05
-4.26624984557818e-05
-2.95150785452431e-05
-3.30037458101031e-05
-6.06543816515267e-05
-2.86828537964488e-05
-4.33334795223689e-05
-5.49145700176995e-06
-4.43952799970889e-05
-2.13474145077043e-05
-9.53833322779999e-06
-6.84186453024743e-05
-2.76733080747205e-05
-1.41643050757674e-05
-3.54817355749884e-05
-2.75236414069478e-05
-9.09674009467597e-06
-2.12562008548511e-05
-3.21094067246694e-05
-2.82335504482984e-05
-2.84977054883697e-05
-8.37191105590937e-06
-2.45689006998936e-05
-3.65450567297894e-05
-3.44404771530495e-06
-2.67329093021923e-05
-1.98203780064024e-05
-8.12476227454058e-06
-3.22933918280748e-05
-3.32709642817495e-05
-3.47246758362865e-05
-3.0966148089343e-05
-1.66493514104138e-05
-2.86634213181431e-05
-3.83989484539502e-05
-8.32940133333563e-06
-3.48574382068356e-05
-6.94944199101077e-05
-3.68580177651141e-05
-4.05997435769037e-05
-3.71431181218536e-05
-2.47825710222688e-05
-1.42267437523508e-05
-3.51046129991921e-05
-1.85269116547339e-05
-3.66752847782555e-05
-3.54740680913353e-05
-7.844668260591e-06
-9.35906166825511e-06
-3.02474361983641e-05
-3.19282112730221e-05
-3.7675537586805e-05
3.04253373158282e-06
-3.28121554324526e-05
-2.1565240027124e-05
-3.11626036163914e-05
-4.58110851368627e-05
-4.21062019759733e-05
-3.47928957314977e-05
-1.06154961226508e-05
-4.94349726818633e-05
-3.204533611478e-05
-5.90636561852135e-05
-1.2015421840671e-05
-2.70878916221949e-05
-3.02303003252216e-05
-1.69482949926564e-05
-3.60432776711693e-05
-1.20846346326929e-05
-4.04507921809374e-05
-2.22449587658873e-05
-4.50087085422364e-05
-1.31539383975559e-05
-2.55960904546037e-05
2.5631044010526e-06
-1.91152378193445e-05
-2.13843236230319e-05
-1.16800366147314e-05
-3.30608956029745e-05
-9.71463472107646e-06
-6.35875733639905e-05
-1.77866261848484e-05
-2.50986510832759e-05
-2.45109885402847e-05
-3.86253143919669e-05
-3.91532825151897e-05
-2.39750472241638e-05
-1.98274318711923e-05
-3.56696358354202e-06
-3.48942620726936e-05
-1.87770408259304e-05
-2.86142551878605e-05
-3.92188373487755e-05
1.16405386426307e-05
-2.83520665718973e-05
-1.74857521575455e-05
-5.58029201457827e-05
-4.05850533403272e-05
-4.97831857408723e-05
2.97733243361953e-05
-3.10035587523804e-05
-4.06718329494819e-05
-2.33875610082376e-05
-4.79845345689535e-05
-1.81549431048307e-06
-1.45085341097722e-05
-4.44525399189703e-05
-2.34227425342952e-05
-5.12248863035767e-05
-3.06415944442671e-05
-2.56252821939558e-05
-1.149682641159e-05
-3.5627455124596e-05
-3.54704265280408e-05
-9.95446245382433e-06
-3.46507881008883e-05
-1.67414020130498e-05
-2.52035957494218e-05
7.90664632976087e-07
-3.65644361239196e-05
-2.97799417597683e-05
-3.340460047313e-05
-2.03871664499434e-05
-3.374802298394e-05
-7.28373655659511e-06
-2.42477524790795e-05
-2.03811774885047e-05
-1.50371692787669e-05
-1.40840323774007e-05
-1.95478393304935e-05
-3.62095082180313e-05
4.77362163198354e-06
-1.37219789762982e-05
-6.00565622125604e-05
-3.61415994515553e-05
-3.29273093578923e-05
-5.94172301635301e-05
-3.81496586653996e-06
-4.17630098089942e-05
-2.42431736930417e-05
-1.02146605419114e-05
-2.88751050223178e-05
-3.15481874376273e-05
-2.47322978429831e-05
-3.81399334761448e-05
-1.14197056982085e-05
-6.72903287422362e-05
-1.92241561469134e-05
-2.99060586992432e-05
-3.38116712439214e-05
-4.28767250093384e-05
-1.88566674815955e-05
-2.58279187082449e-05
-3.41111704568345e-05
-5.22946907188333e-05
-2.52305178950101e-05
-4.72276840569126e-05
-2.71144592632704e-05
-5.32370958251881e-05
-3.07956373860511e-05
-7.37888805201618e-06
-3.62834117394213e-05
-3.61610340262899e-05
-2.61403695737446e-05
-5.90840838062557e-05
-4.94679205655394e-05
-4.55522847406346e-05
-4.78947951696009e-05
-2.85765107635631e-05
-3.26624671103457e-05
-4.0068538353153e-05
-2.64435155169989e-05
-4.26337165749712e-07
-5.04533051192743e-05
-5.64230915682395e-05
-8.86480171903939e-06
-1.21831262681539e-06
-4.1728243978033e-05
-5.79435948676112e-05
3.0753819207496e-07
-2.62315530246772e-05
-8.09392194415159e-06
-1.84634033664835e-05
-4.17607334526631e-06
-2.36225427611152e-05
-4.80744002538896e-05
-4.70525008141457e-05
-4.23681208583091e-05
-7.72775364177029e-06
-1.49186720315301e-05
-2.83763324214508e-05
-3.76547751549267e-05
-1.63499178756701e-05
-4.49724064977537e-05
-2.28768062282491e-05
-4.01522634283398e-06
-4.50174404412887e-05
-1.00842329863065e-05
-3.81848426154028e-05
-8.25079528738968e-06
-6.32657566946127e-05
-2.54645324963438e-05
-8.12627360009165e-06
-3.52440015283724e-05
-2.60156207113207e-05
-3.16173619416066e-05
-1.57624545534927e-05
-5.19951323324484e-05
-2.30504487462424e-05
-1.45666046526804e-05
-3.18515481611397e-05
-5.88567004330584e-05
-1.0564717632213e-05
-4.61042087664141e-05
-3.04295124032106e-05
-1.78100695064799e-05
-4.30526275330583e-05
-2.29054989555668e-05
-2.05089525046651e-05
-3.55234469087064e-05
1.1050651298947e-05
-2.49382430035083e-05
-5.4985722102289e-05
-1.83464885810779e-05
-2.02487931054225e-05
-3.99983875804235e-05
-3.90356789114571e-05
-1.35889746221811e-05
-1.82087716363778e-05
-3.22687463521696e-06
-2.91769370776417e-05
-5.28479171688649e-05
-2.79923274900604e-05
-3.90684529981305e-05
-4.29266287994604e-05
-3.10743912608976e-05
-3.17952950317693e-05
-1.19981913641812e-05
-1.48165261885144e-05
-2.80610003533554e-05
-4.60048514546107e-05
-1.8978800737433e-05
-3.94697566425598e-05
-2.80076604510509e-05
-2.83410478623671e-05
-2.10346214560071e-05
-1.81062730709587e-05
-7.94657479330454e-06
-4.74499379611958e-05
-2.70063305751317e-05
-1.78600810487017e-05
-1.6285251869662e-05
-2.76032503136912e-05
-5.07726096027249e-05
-4.96293530662695e-05
-5.23738821376551e-05
-5.89918002936671e-05
-2.23577154179674e-05
-3.45321431475231e-05
-1.93317761894547e-05
-2.72928341008733e-05
-4.76081772269244e-05
-4.43693991555892e-05
-3.97175515273203e-05
-2.1119794219138e-05
-5.831807335072e-05
-1.43540139757303e-05
-4.56626178704147e-05
-3.52341251338739e-05
-2.81413804413345e-05
-2.01619736901603e-05
-3.5438601541711e-05
-4.4385109716758e-05
-4.58621365841047e-05
-4.50884031443166e-05
-6.05294578819248e-05
-4.52992934246796e-05
-2.33294692888528e-05
-2.20711156524517e-05
-1.62062681646768e-05
-3.42928423454151e-05
-1.91172413399833e-05
-4.03369557665722e-06
-3.60505364453675e-05
-2.28380937505431e-05
-2.08122806782633e-05
-6.84112490244134e-05
-4.70523467129435e-05
-1.93868721301057e-05
-2.76091420381662e-05
-3.84427076939841e-05
-4.02205580226651e-05
-5.56252933668333e-05
-2.11384986962168e-05
-1.37930971627267e-06
-1.50283659467986e-06
-1.7746545908917e-05
-4.06331199385534e-05
-3.87674324766725e-05
-3.98050471080472e-05
3.36650157330153e-06
-4.30743675080216e-05
-2.3259260527613e-05
-1.28566725252338e-05
-6.67688737637673e-05
-2.00129554285862e-05
-1.47105744127117e-05
-4.82426616196998e-05
-3.39857496298807e-05
-4.28923575049816e-05
-4.69077840830353e-05
-1.43552254645259e-05
-3.71957193964441e-05
-4.0737697214627e-05
6.85903321731245e-06
-1.98110877351107e-06
-5.5845873698688e-05
-3.03694125494129e-05
-3.19306406057742e-05
-4.9287026709436e-05
-1.93018921581231e-05
-9.89607213128469e-06
-4.11828018477183e-05
-4.36182105476666e-05
-3.22899756561346e-05
-4.86385071590203e-05
7.46931836443444e-06
-6.45350028586361e-05
-2.64731407403794e-05
-3.66731836846251e-05
-2.43390537440288e-05
-3.66442905404879e-05
-8.98650184538876e-06
-4.74260726192712e-05
-3.49353953036677e-05
-5.0742656905242e-05
-4.46496283096165e-05
-3.42365518012186e-05
2.16524346861405e-05
-4.11491770657876e-05
-4.23247852473533e-05
-4.97862252606999e-05
-1.07173249936024e-05
-2.9236903191485e-05
-9.04717705443127e-06
-2.18506903480718e-05
-1.70941025481515e-05
-5.1395996968552e-05
-4.56362759627497e-05
-2.87380653477498e-06
-3.96823304843184e-05
-5.13731790685834e-05
-4.89437899959638e-05
-3.16155490203979e-05
-3.10331049545593e-05
-1.08069415312776e-05
-3.42337190161758e-05
-3.21299030915461e-05
-2.08823799681618e-05
-1.67899295302154e-06
-4.20827691801667e-05
-2.79921693508602e-05
-2.08482323621751e-05
-3.96980748542528e-05
-2.77303124507929e-05
-2.71637585352472e-05
-1.90950411554241e-05
-9.56947890647041e-06
1.55638221900773e-06
-7.06682706308902e-06
-3.5563294220731e-05
-2.99910109387153e-05
-1.44918222452075e-05
-6.54851801952381e-06
-1.79700710250366e-05
-6.97509342016679e-05
-2.30189513219438e-05
-1.48853921147609e-05
-4.17501042309407e-05
3.56361870194088e-06
-2.52297190118704e-05
-1.38179205175765e-05
-1.64728546113185e-05
-3.5796711096333e-05
-6.70984414369665e-05
-1.54428738726932e-05
-2.62207657830882e-05
-2.94070604483756e-05
-4.75081707024333e-05
-5.44053426767868e-05
-1.38399059818006e-05
-3.07150507768216e-05
-3.18545017157862e-05
-3.23087134820002e-05
-7.30503743367392e-05
-2.09167777226377e-05
-4.47655185494786e-05
-2.5654805937692e-05
-1.04105744379895e-05
-1.1267612910957e-05
-4.73625489418443e-05
-3.28011964485109e-05
-1.05995979644276e-05
-4.34507417787548e-05
-4.17569750061034e-05
-2.67740286624623e-06
-4.21377682438057e-05
-3.55554591128202e-05
-1.44701287956292e-06
-4.1693963556694e-05
-1.62212955708683e-05
-6.35388746745934e-05
-4.30031444857174e-05
-3.34091397214215e-05
-3.49704307439928e-05
-3.23982502346786e-05
-1.34040065557714e-05
-4.10173031630294e-05
-5.78459521798348e-05
-4.3156814173966e-05
-3.88224870425976e-05
-4.91685336743878e-06
-5.8242368808948e-06
-2.32786737947938e-05
-4.41207405298131e-05
-9.02854276456748e-06
-2.3105684175234e-05
-3.26427406076035e-05
-4.22250162315434e-05
-2.35440818592443e-05
-4.2251329125522e-05
-4.72934982611429e-05
-1.22415607404996e-05
-4.71394936844674e-05
-4.13317634269493e-05
-1.57366851683113e-05
-5.12210335400297e-05
-9.60670595340662e-06
-3.98905240549789e-05
-2.84982045902303e-05
-1.15453533456696e-05
-3.98544827075289e-05
-1.65366943172391e-05
-4.0685943855895e-05
-2.50737559530268e-05
-2.78230479741399e-05
-2.53136448252931e-05
-9.88559210464649e-06
-1.92881398467848e-05
-3.72982192759529e-05
-1.00044024146299e-05
-1.84127422491963e-05
-3.32033122453591e-05
-2.86343228206924e-05
-3.5484721695406e-05
-1.47957156964327e-05
-5.22438008272947e-05
-8.08466070086766e-06
-6.32660602151348e-06
-2.67552209550806e-05
-1.3791154127234e-05
-9.47898490697585e-06
-1.64304266046766e-05
-1.70055378888115e-05
-4.7280953934573e-05
-4.20860006421995e-05
-4.19387283818585e-05
-2.7487431067779e-05
-3.85436635128099e-05
-5.98714244594982e-05
-3.89955789405992e-05
7.73498819364178e-06
-2.74753861184266e-05
-3.80858387891648e-05
-2.21647414621263e-05
-1.56997017558617e-05
-1.71247875206344e-05
-2.00686246497573e-05
-1.63800451401008e-05
-1.71360390804121e-05
-6.48404854088894e-06
-2.3141280862743e-05
-4.02663525465403e-06
-3.68228028004298e-05
-3.01276703707159e-05
-3.15164274566596e-05
-4.73579940865258e-05
-4.45268254386251e-05
-3.32546462052074e-05
-2.95945280224606e-05
-1.52627147324227e-05
-1.2107851621212e-05
-1.67856583784481e-05
-4.75113189047056e-06
-2.77274802840618e-05
-3.1768345504e-05
-2.09435815510124e-05
-1.1374485689405e-05
-2.42076418798937e-05
-1.80543143853338e-05
-5.01194977650795e-06
-4.36886829166183e-05
-5.40033627900838e-06
-1.83954405951557e-05
-1.9111087990002e-05
-2.2767496174507e-05
-4.48379028812642e-05
1.10172311269354e-05
-3.42698131354621e-05
-3.7042707571793e-05
-2.65025819914364e-05
-3.69134308709848e-05
-4.68242043584696e-05
-4.7744258752132e-05
-6.5238840464124e-06
-4.91565718205462e-05
-5.56880123571935e-05
-3.5739188210289e-05
-2.22522396353661e-05
-3.11602533100222e-05
-3.97039014944749e-05
-3.2389418833151e-05
-2.47332841664249e-05
-1.48198533566708e-05
-4.14033800828505e-05
-3.64612527618535e-05
-3.19956971805402e-05
-9.70338841050402e-06
-6.61694519716506e-06
-3.70495427079862e-05
-4.39018461005058e-05
-4.58858783414083e-05
-3.81794638313038e-05
-3.29168933545867e-05
-3.42552022695881e-05
-3.39640405669377e-05
-3.32836072875695e-06
-6.64124193466755e-05
-2.00819385272453e-05
-5.09257628636206e-05
-5.03447265416551e-05
-3.92468046907396e-05
9.37874479223949e-07
-2.36780357565857e-05
-2.19689374767663e-05
-5.31415064199922e-05
-1.60675631757477e-05
-2.71814476348993e-05
-1.36862603143132e-05
-4.8404692065364e-05
-1.44078900127359e-05
-4.01675610302398e-05
-4.77216492910496e-05
-8.19817952619e-06
-3.06104092725256e-05
-6.671309613347e-05
-2.44936535721068e-05
-4.56771259494254e-05
-8.68995292557214e-06
-3.08732634536923e-05
-1.10082632089384e-05
7.70164863503116e-06
-1.0577315422225e-06
-3.1383244708622e-05
-5.72175943581752e-05
-2.94303921579562e-05
-6.46514086991048e-05
-9.63074561203759e-06
-1.3799387648861e-05
-1.72008865326029e-05
-5.70906216057508e-05
-3.23069680021075e-05
-3.15256941223341e-05
-3.94272452434837e-05
5.62570646064047e-06
-5.5204599604683e-05
-2.70592173412122e-05
-3.6276968645622e-05
-4.46312450343005e-05
-1.30115666615076e-05
-3.68175639050742e-06
-3.91015306596427e-05
-9.35529811196226e-06
-5.96445960297054e-06
-4.55501889842105e-05
-5.35024363991039e-05
-5.78222520942964e-05
-5.27088689549182e-06
-3.96608152574989e-05
-3.49139219288801e-05
-3.70926887309123e-05
-1.04374020227485e-05
-1.75834981038884e-05
-3.72826733064312e-05
-2.54617362466263e-05
-1.63466817414769e-05
-1.67003982348922e-05
-1.4040971603662e-05
-1.78638206721105e-05
-3.3434603797548e-06
-2.01730341262101e-05
-3.15957930795145e-07
-4.06853293604512e-05
-3.71155636577151e-05
-1.42188704096326e-05
-2.58030130979206e-06
-3.19286956402034e-05
-2.26602542355691e-05
-2.99850669746086e-05
-3.91992152349879e-05
1.39712619174836e-06
-1.83741161736232e-05
-1.57549104485455e-05
-2.56666497835763e-05
-1.30961878362007e-05
-3.06126906330107e-05
-2.29535270392729e-05
-3.3217931726448e-05
-6.28752145316041e-05
-2.90593932615579e-05
-4.704628572249e-05
-6.43596727873798e-05
-4.07236853185167e-05
-3.73981056358245e-05
-2.52545142513869e-05
-8.79008159286688e-06
-3.93470272462271e-05
2.5097625979323e-05
-1.89010804849905e-05
-3.98102825439448e-05
-1.75133038613543e-05
-3.80540293593991e-05
-3.92700926285463e-05
-4.69277024843268e-05
-5.1281335801244e-05
-4.275609816462e-05
-5.44332235648933e-05
-3.59370963687506e-05
-3.35822491429177e-05
-5.94246131032806e-05
-2.64913414710032e-05
-2.46994488613712e-05
-4.66784833377583e-05
-3.53420397694394e-05
-2.98741191564974e-05
-1.662289643977e-05
-3.5133533401346e-05
-4.34676844257189e-05
-1.64522046206741e-05
-6.19978056455415e-05
-7.13556164836221e-06
-4.12118376147141e-05
-3.40861255457787e-05
-4.01846275743386e-05
-1.22392491027232e-05
-4.42767668036636e-05
-4.41272987127653e-05
-3.48650995213255e-05
-1.49977651485383e-05
-9.58272899933049e-06
-2.97962026229651e-05
-2.00476943389778e-05
-9.70475104021628e-06
-3.0697467529961e-05
-3.02306915781751e-05
-3.49844222897492e-05
-1.65648921834197e-05
-3.63756887809419e-05
-4.92274671313417e-05
-4.05917699831371e-05
-3.46447841402634e-05
-5.97916002179818e-05
-7.00851208553368e-06
-1.91783159167423e-05
-4.8357152339483e-05
-5.29735140394019e-05
-1.6000734682559e-05
-2.89127466911447e-05
-2.89282575585025e-06
-3.04374881787569e-05
-3.12528631434319e-05
-1.27878585390128e-05
-2.68453417611647e-05
-1.5688677867124e-05
-6.48103248312693e-05
-2.33541449511504e-05
-2.35382276523558e-05
-2.85527922853818e-05
-1.57330360414171e-05
-2.91732279908953e-05
-3.52034197179046e-05
2.17587442113204e-07
-5.1164972210886e-05
-5.77131272784776e-05
-3.63938984545662e-05
-3.74782643959123e-05
-2.7655394963144e-05
-5.08558974223031e-05
-3.08891040738801e-05
-3.07533512732767e-05
-1.04807171720152e-05
-1.49235312464152e-05
-1.78439412260201e-05
-2.62357244657316e-05
-3.6284163757497e-05
-1.50331547411808e-05
-1.05522181943402e-05
-2.52866636339322e-05
-4.84255627188263e-05
-1.05301557759894e-05
-1.72492083157136e-05
-3.76968107345511e-05
-1.06493554780524e-05
-2.41381154960247e-05
-6.3486659248311e-05
-2.93675677253928e-05
-3.97157029692241e-05
-2.14137174673018e-06
-2.87327433882985e-05
-4.85254221530076e-05
-2.31486684516674e-05
-2.64407067177217e-05
-4.18070713661464e-05
-1.7904579536313e-05
-3.96859411995962e-05
-2.14010531474023e-05
-3.80416770033218e-05
-1.491529451107e-05
4.16306082356417e-05
-3.80072875261508e-05
-6.23882911279414e-05
-3.47429845906864e-05
-6.19208621506973e-05
-2.47091877294874e-05
-3.06578066335424e-05
-3.33207581782209e-05
-7.06111740807979e-05
-4.37317983479445e-05
-4.59024718235524e-05
-4.11275672848496e-06
-4.30664962597361e-05
-2.49213986698934e-05
-3.24203075454085e-05
-2.85428996269117e-05
-2.05906856727857e-05
-1.25055599501662e-06
-4.78889825578686e-05
-4.46532060284478e-06
-2.65238786583818e-05
-7.7053496513442e-06
-3.68469667773476e-05
-2.1150546693997e-05
-2.62282941796145e-05
-1.07283405300199e-05
-3.06221307403149e-05
-4.34528843322449e-05
-2.01902119606901e-05
9.94643057417358e-06
4.42046394016664e-06
-7.16741525869373e-05
-9.88252156978003e-06
-1.23472965864362e-05
-1.05430295647771e-05
-1.5831993344629e-05
-2.59252918042852e-05
-3.14121196661222e-05
-1.37329413928456e-05
1.13151100880347e-05
-5.59548305280456e-05
-1.10152637053981e-05
-2.53838753258241e-05
-3.58294613044919e-05
3.46820171243212e-06
-2.91095003142454e-05
-1.97781764789185e-05
-4.29648916574328e-05
-5.06656150476976e-05
-3.75158388236304e-05
-2.79421842431885e-05
-3.68418005432554e-05
-4.16869870986269e-05
-2.48054731644974e-05
-4.21484619711834e-05
-3.21477250855985e-05
-4.26878271865078e-05
-6.65276219109232e-05
-3.14783193612505e-05
-3.26795567567576e-05
-6.75105415708602e-05
-1.75126992686953e-05
-2.24789620803069e-05
-3.0664220021353e-05
-3.12490740203024e-05
-1.08795206220981e-05
-7.09913982050586e-05
-2.52500323852034e-05
-4.11842719090603e-05
-3.41734324412557e-05
-3.67155704492367e-05
-2.05510897233284e-05
-6.52759997954048e-05
-1.55604455540961e-05
-2.37709603228753e-05
-4.84700503879753e-05
-6.22847252528365e-05
-4.04762528641609e-05
-1.59220743946138e-05
-2.39408283811738e-05
-5.75000703002203e-05
-1.78298748663987e-05
-4.02970817553662e-05
-4.89971019671941e-06
-1.84430067130604e-05
-1.52737395134925e-05
-2.27364440682798e-05
-3.04593554109745e-05
-2.75018760650666e-05
-1.12120200533867e-05
-4.44789352740244e-05
-2.57109251995785e-05
-2.88591944714836e-05
-2.05494681710426e-05
-5.01588943309204e-05
-5.71881931028908e-05
5.86611940524712e-06
-4.56129660184847e-05
-3.3730602467025e-05
-2.85632324696184e-05
-1.50669468825566e-05
-2.76593353223804e-05
-2.52898483723902e-05
-1.61658733112138e-05
-2.53731737098767e-05
-2.67274961215576e-05
-4.00212109185816e-05
-1.36662660733709e-05
-2.8518387286115e-05
-3.29695307629225e-05
-2.08127551304576e-05
-3.30907841604699e-05
-4.95629113533952e-05
-5.3804269762264e-05
2.33150858483306e-06
-2.00243216605987e-05
-3.414318814015e-05
4.30348473127247e-06
-5.25210888780282e-06
-4.17180767240012e-05
-9.66046409422415e-06
-3.29393941267621e-05
-5.00919946437783e-05
-1.27757335944938e-05
-4.25708746030862e-05
-2.63345446854351e-05
-5.61744095867195e-05
-2.48748228590358e-05
-4.33147898692146e-05
-2.62873973525395e-05
-3.02286197104553e-05
-3.78772886791448e-05
-1.97910415287014e-05
-2.06854687813798e-05
-1.8138300349551e-05
-5.26880831644136e-05
-3.20744928443203e-05
-4.78625235696915e-05
-1.20059029628583e-05
-3.69545527033531e-05
-3.54983439381523e-05
-2.70263914980067e-06
-2.85537307290435e-05
1.05985594310566e-05
-4.64293154844153e-05
-3.80410909266469e-06
-5.28423149647832e-05
-2.62179358220937e-05
-3.98274319962323e-05
-4.93784398846498e-05
-3.6514662028024e-05
-2.89716005497075e-05
-4.78657203003745e-05
-3.57478474803674e-05
-3.43626352695443e-05
-4.54008075288359e-05
8.78237550913024e-06
-2.66894043155242e-05
7.13865824843039e-06
-2.96254762241041e-05
-1.98857954924587e-05
-1.96131849808499e-05
-3.6832710199821e-05
-4.20642924307342e-06
-1.56318703836725e-05
-2.77668791539874e-05
-2.04399868097227e-05
-9.62823971087366e-06
-1.3634277310405e-05
-2.83451989891352e-05
-2.41792850373843e-05
-1.97484012442578e-08
-4.41291082870136e-05
-2.84261588462782e-05
-3.08146881483994e-05
-5.48491443859014e-05
-4.61890740900763e-05
-1.82624516445445e-05
-4.51895252134836e-05
-3.94550053494443e-05
-5.22690543810092e-06
-3.46171914818619e-05
-5.27250127196832e-06
-3.13138899347163e-05
-4.61087278396802e-05
-4.65144755553658e-05
-4.32682874426764e-05
-5.91048657705646e-06
-1.96909131322772e-05
-2.48093014910911e-05
-5.87070748592789e-05
-2.62553822218658e-05
-7.43264432977902e-06
-2.5123279413625e-05
-2.64140735075943e-05
-2.48852430014483e-05
-2.87219909762271e-05
-1.82735972968367e-05
-5.30025167951587e-05
-4.39144054684686e-06
-2.55162847633595e-05
-3.06813030683204e-05
-2.09978982605274e-05
-3.67334739528337e-05
-3.04008686673452e-05
-3.89549662488004e-05
-2.59318794941407e-05
-1.46546663513147e-05
-3.55764175178037e-05
-1.46609278661257e-05
-3.1155522015728e-05
-3.13371558341434e-05
-4.5977366029424e-05
-3.55117915370686e-05
-2.52618863508747e-05
-9.46394064252008e-06
-2.51455753350161e-05
-4.86763390054664e-05
-5.01376664392884e-05
-8.95805156433656e-06
-3.48831031616758e-05
-5.77521398890394e-05
-3.5651225727473e-06
-5.1658014942183e-05
-2.82685688906674e-05
-4.36173497480599e-05
-1.63934020564969e-05
-2.05350592934637e-06
-2.63090481592779e-05
-4.16570145682166e-05
-2.45567747905116e-05
-4.69592377175622e-05
-3.49399255904074e-05
-3.78827814777417e-05
-6.55132359034474e-05
-4.01618032808317e-05
-3.67046378610001e-05
-2.46283846118082e-05
-1.85332217017065e-05
-2.16022491370904e-05
-2.46732106425979e-05
-2.20828827811314e-05
-3.69658045674424e-05
-3.40958099805618e-05
-4.84178911381145e-05
-5.92996262401653e-05
-3.21068357867847e-05
-2.17489294726425e-05
-3.36733074600171e-05
1.04066644533007e-05
-1.7847623959711e-05
-1.77614768599636e-05
-3.4616596390482e-05
-1.59637772006993e-05
8.72046843613566e-06
-3.47314243714058e-05
-2.86362145953633e-05
-3.64450113247356e-05
-3.70507387673887e-05
-4.91878576700823e-05
3.04333566662861e-06
-2.95470325879277e-05
-6.12969026305907e-06
-1.89120616478275e-05
-4.18816639272417e-05
-1.25148460281762e-05
-3.15315936062077e-05
1.09158645913164e-05
-3.20786620829828e-05
-5.94429897590494e-05
-3.55412882494865e-05
-1.1850576581168e-05
-3.61741741942814e-05
-2.91808672727326e-05
4.99652657840728e-06
-1.07231406907794e-05
-4.52935097366436e-05
-4.52506821936751e-05
-6.69890916948508e-06
5.38134050115541e-06
-2.83748199939855e-05
-5.49861820040281e-05
-1.62711478399948e-05
-1.83522304696782e-05
-2.64636230949964e-05
-1.49533414784341e-05
-2.75893830011428e-05
-3.10409849537798e-05
-2.99859746759878e-05
-2.27791825087492e-05
-3.03132017270982e-05
-3.63675496991605e-05
-3.48231677906418e-05
-2.22183564530443e-05
-4.0000990959853e-05
-3.88385972254116e-05
-5.50884865722437e-05
1.21753639899005e-05
-2.86327105956674e-05
-3.61413145682899e-05
-3.97705350413777e-05
-1.63597257835882e-05
-5.35334916345296e-06
-1.83322052735807e-05
-2.68056887972422e-05
3.76990802559105e-06
-4.35916041230368e-05
-2.66694884553455e-05
-2.47150997742426e-05
-3.50875885384668e-05
-1.22616690060447e-05
-4.10399196241135e-05
-4.46757599181368e-05
-2.18759442278911e-06
-7.11366335454809e-05
-3.52054299808221e-05
4.6490233827252e-06
-1.6370553414905e-06
-3.73517890692053e-05
-5.31814083023554e-05
-3.20219129604509e-05
-2.24370775522709e-05
-3.8440928508701e-05
-3.3573353243488e-05
-4.75099269764631e-05
-2.34735560982624e-05
-1.31761870456125e-05
-3.15918016900968e-05
-4.59275769142736e-05
-4.52044174848493e-05
-3.1164187880731e-05
-4.20785589643834e-05
-2.66931295958922e-05
-3.57966471381903e-06
-3.49382749316574e-05
-4.19271131667469e-05
-3.70766863319909e-05
-2.83738265113839e-05
-2.72611940949658e-05
-3.86334638347909e-05
-3.63200866960795e-05
4.0508375742251e-06
-4.62821486618845e-05
-9.68165162497011e-06
-4.26315635094176e-05
-2.68542434764827e-05
-5.5458800452159e-05
-7.73434177271516e-06
-7.5563175205575e-06
-3.05912685016391e-05
-1.88981837205578e-06
-3.24369325653695e-05
-5.21630159014841e-06
-3.77114087293657e-05
8.16736596220114e-06
-1.59647821999025e-05
-3.53270496366239e-05
-4.82088966246384e-08
-2.07801747300968e-06
-4.33148857937916e-05
-1.06150482128755e-05
-2.70181435424729e-05
-9.67317157062015e-06
-7.72996902879952e-06
-3.52552470997405e-05
-1.79059478865689e-05
-5.64679129362912e-05
-2.15326546452081e-05
-4.14168169247746e-05
-3.00127583223321e-05
-2.70656020970489e-05
-2.56378610589374e-05
-3.31461660264286e-05
-2.073168165013e-05
-2.21364783952869e-05
-2.4772946929716e-05
-2.71712003739662e-05
-2.74877754394039e-05
-2.03247091826528e-05
-5.45078021264321e-05
-4.98627372697946e-05
-4.82992866380378e-05
-3.16304684235709e-05
-3.60528671816024e-05
-5.53003154569441e-06
-4.954520018963e-06
-2.68622958260554e-05
-5.037906572873e-05
-7.07159709280879e-05
-4.92572693685887e-05
-2.47699804972394e-05
-4.05134300541854e-05
-2.88694063874346e-05
-1.76141202243567e-05
-3.66006719439649e-05
-1.64785423846691e-05
-3.95232470201555e-05
-3.78347481734668e-05
-3.89669797756566e-05
-7.22781361002116e-06
-5.13331054985288e-05
-3.62510638098788e-05
-2.70154562836153e-05
-5.55957025566727e-05
-2.33233333054339e-05
-1.5304245112638e-05
-3.80229367210919e-05
-3.29262108356456e-05
-3.00968765480697e-05
-5.16364061814691e-06
-2.60560575396693e-05
-2.088172939436e-05
-4.68198331771583e-05
-4.41446780462227e-05
-3.46609490689781e-05
-4.81257946156839e-06
-1.23770371083426e-05
-3.18103119566689e-05
-3.92447048815966e-05
-3.62797338383254e-05
-1.35173738035519e-05
-2.70333592064802e-05
-3.97348990806726e-05
-2.74784737041798e-05
-1.70434770974462e-05
-2.76865563538622e-05
-9.78084315633326e-07
-3.4897196421678e-06
-1.64071753882407e-05
-3.77553134105167e-05
-2.37969438298586e-05
-1.98508552303981e-05
-2.21219850457904e-08
-2.24358965579347e-05
-1.2735060684321e-05
-3.50256175617161e-05
-4.66196681378861e-05
-1.69738353634567e-05
-1.6091641228817e-05
-2.57780088022366e-05
-2.06685215967483e-05
-3.29536855684303e-05
-3.30373811862991e-05
-1.21591876234842e-05
-2.63822286266619e-05
-3.10740434301406e-05
-4.01089877341357e-05
-4.31377834711789e-05
-3.52340948465252e-06
2.67624504715649e-06
-3.62991861475654e-05
-1.50215429789721e-05
-2.74913934071795e-05
1.24347317393509e-06
-3.65568949500922e-05
-4.5611863404182e-05
-2.26070909619319e-05
-6.17195144623669e-06
-1.59681387817411e-05
-1.88941487378326e-05
-3.92556128294421e-05
-4.31378489057112e-05
-7.7197315694291e-06
-5.58321894594978e-05
-2.37480016338357e-05
-1.88672461920941e-05
-1.77359558310673e-05
-5.62555999249453e-05
-3.65942403063392e-05
4.97624215700731e-06
-3.27756075754179e-06
-4.11376272706642e-05
1.16110582117798e-05
-9.86342524132573e-06
-1.31835039344001e-05
-1.18207174689279e-05
-5.0689057177008e-05
-1.39733084261687e-05
-3.89666308759766e-05
-3.24411119462848e-05
-4.88304509339122e-05
-5.36865832791397e-05
-3.88088342038401e-05
-1.78786515365571e-05
-7.47308078761111e-06
-2.40677388871517e-05
-1.47042049473135e-05
1.96572679053594e-05
-3.28715505288532e-05
-3.56430400276738e-05
-4.03494810488474e-05
-9.90189119728952e-06
-4.13988852864169e-05
-2.99263712447483e-05
-4.23821413484899e-05
-3.98789553626521e-05
-2.52122100578689e-05
-2.16969617182668e-05
-1.54573989747311e-05
-3.18430945420478e-05
-2.86990119514017e-05
-3.38699041261485e-06
-3.00477776719586e-05
-1.90445967502118e-05
-2.97443569591158e-05
-2.84127594477599e-05
-3.85693995513771e-05
-4.41501986042975e-06
-2.76573402073059e-05
-5.09130004315926e-06
-1.3231128744083e-05
1.31593400005065e-05
-3.35750333275339e-05
-4.95391535922208e-05
-1.27587560363352e-05
-2.37076599136578e-05
-3.24712991126167e-05
-1.06479464213247e-05
-1.24778881146792e-05
-6.71648544785161e-05
-3.54514282850127e-05
-5.38655385579009e-05
8.03603964592643e-06
-2.47678461809793e-05
-3.39547671724446e-05
-1.31844612097526e-05
-4.01891486161595e-05
-3.41742029318167e-05
-3.18990115784391e-05
-1.14608917031773e-05
-3.80388592826692e-05
-4.03518877414219e-05
-4.11428680207832e-05
-4.52962148422475e-05
-1.70097754520887e-05
-9.09321589531163e-06
-4.49299406167246e-05
-3.96916548113395e-05
-3.75970696724747e-05
-3.82792007786187e-05
-8.0044739990267e-05
-1.65182342520738e-05
-2.05285474794278e-05
-2.86179355191721e-05
-1.62444489810729e-05
-5.39772990093091e-05
-3.11206713203152e-05
-4.70794815098488e-05
-1.18298800535651e-05
-2.28542091981518e-05
-3.56208756078255e-05
-3.87902966546066e-05
-4.97222030051316e-05
-4.6061772327978e-05
-2.00246430532574e-05
-6.04213029318146e-05
-6.57270350780699e-05
-8.05196189511148e-06
-4.23921842750075e-05
-1.4174920741772e-05
-3.78908030402085e-05
-7.29268854311527e-06
-4.59380485961083e-05
-1.66335006259484e-05
-2.63084512074086e-05
-3.15708897956098e-06
-3.02527513461917e-05
-2.06445015465072e-05
-4.85023109570368e-05
-6.77438297001964e-05
-4.20399215027752e-06
-8.85391814188556e-06
-4.13167227702069e-05
-1.39445770557179e-05
-4.08971489912956e-05
-4.14404603943934e-05
-4.38939303475875e-05
-3.28590284027608e-05
-2.6470372362933e-05
-2.54281009360779e-05
-2.19931209717834e-05
-1.87473074723508e-05
-4.08623674036644e-05
-7.4100794563467e-06
-4.00907487005913e-05
-5.07280472493008e-05
-7.95071730194093e-05
-2.35742288212475e-05
-4.20014222297398e-05
-1.01005470689146e-05
-3.9044228736901e-05
-2.32211233891665e-05
-4.74618904554775e-05
-4.15976800955537e-05
-4.38352570916581e-06
-3.05417601678137e-05
8.74933466879625e-07
-7.22378129519653e-05
-3.77031128081574e-05
-5.82507101660265e-05
-2.38128509345275e-05
-3.76611589531161e-05
-3.40355581094042e-05
-1.12928764362798e-05
-3.19435038322048e-05
-3.1251565298486e-05
-3.3219592492589e-05
-4.98050817053927e-05
-3.37462203152549e-05
-2.77778794058454e-05
-2.14823527516924e-05
-2.12275413110444e-05
-4.96566629733506e-05
-2.89316778980028e-05
-3.14993767059752e-05
-1.43658816225505e-05
-5.65965769911227e-05
-1.65128711841394e-05
-3.75090324244643e-05
-2.27122258635801e-05
-4.27637998038473e-05
-4.28249935060432e-05
-3.5152063686608e-05
-1.21486945761702e-05
1.31752562379733e-06
-3.98995384112508e-05
-2.28343621932088e-05
1.05142290720431e-05
-2.02029121399388e-05
-2.4574065389682e-05
-4.17543386435901e-05
-2.68991332836901e-05
-3.45134804297227e-05
-6.96051861205121e-05
-5.0809646115231e-05
-3.83917597053569e-06
-9.13408540175698e-06
-6.317570040682e-05
-3.23331267571946e-05
-4.54708694487175e-05
-4.53771612236781e-05
-4.62799931967859e-05
-2.02156128871733e-05
-3.79436976024104e-05
3.62087310964215e-07
-3.67823904958197e-05
-1.49470801316415e-05
-3.15867366351503e-05
-5.3556380281381e-06
-2.63730088663023e-05
-3.33414304287611e-05
-4.16383853814347e-05
-1.52183308111444e-05
-1.70806544362018e-05
-3.56617055383465e-05
-3.98624013534063e-05
-2.4436092138283e-05
-3.8990621322943e-05
-3.03077975919872e-05
-5.84845988370498e-05
-4.02907050963612e-05
-4.08622639982364e-05
-2.25305757661791e-05
-1.59153236108699e-05
-3.66710595818842e-05
-2.44475681960877e-05
-4.36197973960691e-05
-1.19555186606206e-05
-1.65027777702715e-05
-2.94186859227645e-05
-4.08649063031931e-05
-4.60988255319482e-05
-4.2221406642533e-05
-2.85913158822371e-05
-3.22801719322765e-05
-2.18726280846257e-05
-3.92647861453573e-05
-4.24302679480184e-05
-1.60830923937666e-05
-2.60308785879502e-05
-3.27636391357167e-05
-5.02954923925165e-05
-4.44040158165903e-05
-3.52882981215633e-05
-1.02144002133345e-05
-5.58273843074063e-05
-8.03337996560172e-06
-2.28875551414304e-05
2.080670927154e-05
-1.73457190790525e-05
-2.269138056062e-05
-6.69440136435995e-05
-1.84781190485685e-05
-4.35012976059111e-05
-2.11905291389564e-05
-3.63508310318621e-05
2.04697392198799e-06
-5.40348730897175e-05
-4.83464659076015e-05
-2.37925928379157e-05
-1.71088235474222e-05
-3.97845255213369e-05
-5.42035438623427e-05
-4.00571573297967e-05
-4.31129004025722e-05
-2.35227851672249e-05
-4.60477224939185e-05
-3.86857929433977e-05
-3.6481731525226e-05
-3.89561275595919e-05
-1.64070380223317e-05
-5.53619141276313e-05
-1.21000857180367e-05
-3.45591120064681e-05
-5.08441720479238e-05
-9.22683694983018e-06
-3.66107765236902e-06
-1.59824432715536e-05
-1.45568992942756e-05
-1.48635388515354e-05
-1.95141788255102e-05
-3.21550962749089e-05
-3.37184635680967e-05
-4.50905136854218e-05
-2.57154341735539e-05
-1.48439962828873e-05
1.6689093712218e-06
-1.52481003652692e-05
-2.08181405104071e-05
-3.11133827647186e-05
-3.94288118554898e-05
-2.45154509480763e-05
-1.03934755741593e-05
-1.92469192607192e-05
-4.39635246461611e-05
-3.26078359017081e-05
-1.84000166893755e-05
2.97316322860294e-06
-4.08318060324518e-05
-2.72065942410413e-05
-1.61135430282906e-05
-1.39058146743809e-05
-3.65190514802379e-05
-1.6059792175808e-05
-2.92247397303074e-05
-3.77952757832538e-05
-3.43655462277167e-05
-5.133307288695e-05
-7.3905218681401e-06
-1.33621285547169e-06
-6.52099942413983e-05
-4.10400307350257e-05
-3.75821204358663e-05
-4.44038993139432e-05
2.96607874399463e-07
-3.20466146671997e-05
-1.00195507949972e-05
-2.90464057457797e-05
-1.92653718620357e-05
-2.58919415413009e-05
-2.25837403050563e-05
-9.39031851763808e-06
-3.50895304998447e-05
-3.43031054766307e-06
2.17875733514956e-06
-1.60980337683741e-05
-1.85786092006588e-05
-1.74496661719307e-05
-1.15426935719067e-05
-3.82593327826331e-05
-2.56042721786482e-05
2.42046196709424e-05
-3.18832477298337e-05
-5.38058233538031e-05
-3.79044532005759e-05
-2.32666778519337e-05
-3.70296774754655e-05
-5.28273147981923e-05
-2.23911024403957e-05
-1.33890209630149e-05
-1.47019372247675e-05
-3.06676426895679e-05
-3.30838990541656e-05
-3.06079440870678e-05
-4.84894823663972e-05
-2.44940942400982e-05
-2.4837824285816e-05
-2.12380852996091e-05
-3.11404264392763e-05
-2.23854376348656e-05
-3.22271675441033e-05
-3.83259287047131e-05
-2.43803574248907e-05
-5.79104121656012e-06
-1.56924140678623e-05
-2.47961770257223e-05
-2.90763848862824e-05
-6.94555217980173e-06
-3.89762451187143e-05
-4.30847000636834e-05
-2.04219043837102e-05
-1.24755548059213e-05
-3.23999594026967e-05
-3.76040068051339e-05
-3.55558466018224e-05
-4.38528434302569e-05
-5.20929334730679e-05
-2.02791392166003e-05
-1.23554679917079e-05
-3.76106939509272e-05
-8.1380147768725e-06
-3.22778190571065e-05
-4.79862678170423e-05
-2.76231987299968e-05
-3.87894041646982e-05
-3.53912224450454e-05
-7.0371833021748e-05
-1.34842422551697e-05
1.71115805299417e-05
-3.66451983079003e-05
-3.85114941314312e-05
-3.80966212855527e-05
-3.93255351649361e-05
-5.10360086664128e-05
-4.72297165344506e-05
-2.95051064028851e-05
-2.51606503541235e-05
-4.60531195179466e-05
-2.87569129430638e-05
-3.61323313883962e-05
-5.31592784430611e-05
-5.16846163814058e-05
-4.4822118145868e-05
-5.40540267987261e-05
-5.29171937167177e-05
-2.44885960524006e-05
-1.27405011275874e-05
-3.0701049573411e-05
-2.85048512751021e-05
-2.10310390682709e-05
-4.08117167055569e-05
-1.99330612455932e-05
-5.46238869705349e-05
-2.72824808400861e-06
-3.38905221720839e-05
-1.86098473354288e-05
-1.33417863438448e-05
-6.26872734554573e-05
-3.92630287608254e-05
-3.66873340453022e-05
-2.64295160415119e-06
-6.20816479954354e-06
-1.8233943225147e-05
-4.72011009929129e-05
-1.07351155600428e-05
-2.18154659045779e-05
-2.92327564001911e-05
-2.95042437490803e-05
-2.12707628797208e-05
-1.6935883390342e-05
-4.2846306022385e-05
-1.49424340128909e-05
-2.55990305787229e-05
-3.17491913169913e-05
-4.31734219504989e-05
-2.28667068164387e-05
-3.30857977684425e-05
-1.62962374939469e-05
-3.65612756120696e-05
-3.60186018077452e-05
-2.59035017962366e-05
-4.29881289246595e-05
-2.16664987333023e-05
-5.11822343723468e-05
-3.3219850780632e-05
-2.21522509118126e-05
-5.28381678364449e-05
-3.84419877156513e-05
-3.72048343615284e-05
-4.42521607673862e-05
-1.39828208758174e-05
-1.15805370894307e-05
-1.87069709925161e-05
1.76177675825591e-05
-1.9244706430471e-05
-3.89557502871141e-05
-2.93854028011038e-05
-5.78093962359068e-05
-8.76828293045299e-06
-1.97667266817163e-05
-4.79086361238277e-05
-2.65467056527041e-05
-4.64972934077775e-05
-3.90388789470107e-05
-7.1523295909407e-05
-5.83600532005885e-05
-3.34441017648685e-05
-2.08550219120434e-05
-4.01483368298254e-05
-1.38870657630223e-05
-3.41316871232419e-05
-2.79452629884564e-05
-3.21595084970104e-05
-2.32460925843142e-05
-2.33672165355781e-05
-1.0180399584959e-05
-3.07585283047115e-05
-1.98384070365164e-05
-2.62735984901653e-05
-2.88289658858321e-05
-3.20975562617201e-05
1.306553005317e-05
-4.61224384939417e-05
1.88193411798566e-06
-3.3678547932218e-05
-5.08589100012237e-05
-6.13087561826667e-05
-2.62666613414354e-05
-2.73467406376632e-05
-3.76558128008275e-05
-1.61229974096216e-05
-3.41681060731968e-05
-1.01056266867858e-05
-3.21102081005267e-05
-1.67009707489606e-05
-1.36732538483552e-05
-4.25787533033792e-05
-2.73578521640486e-05
-3.36936915946021e-06
-2.59044311941839e-05
-4.94870619645323e-05
-4.42536539785283e-05
-3.01359295003677e-05
-3.94623188305604e-05
-2.60013837777161e-05
-1.25555877784788e-05
-1.63232195537604e-05
-6.8949508302924e-06
-2.42995509648648e-05
-2.43956622302922e-05
-3.88915115089825e-05
-9.49949208574701e-06
-3.2522444547628e-05
-1.34679273569506e-05
-3.3181545986189e-05
-4.44577378660083e-05
-5.1557638371108e-05
-4.00763145141702e-05
-1.80897575659909e-05
-2.92197823217735e-05
-1.78367652737623e-05
-1.42117008693111e-05
-2.87707743904613e-05
-5.89257047688095e-05
-4.27313648876356e-05
-7.14970679422948e-05
-1.45151809683952e-05
-4.71741405060219e-05
-5.88743337146855e-05
-3.54846597806175e-05
2.43705138804921e-06
-1.64259300450484e-05
-5.43756100803113e-05
-2.1274601404815e-05
-3.52790400913715e-05
-6.85670165085516e-05
-1.6552457316505e-05
-3.86175159885038e-05
-5.200468888331e-05
-5.46929874887403e-06
-2.84320104696668e-05
-3.96528179404992e-05
-4.14506071511734e-05
-1.89166804883569e-05
-3.70433750341758e-05
-1.7693671739898e-05
4.85899415904275e-06
-2.75055197733948e-05
-2.1845987233566e-05
-2.10674245549459e-06
-8.05570044412346e-06
-1.24899344971478e-05
-4.58364487222584e-05
-8.38117166142295e-06
1.45533933819795e-06
-4.56613085042799e-05
4.06033630516763e-08
-4.02621081536902e-05
-4.31551953674945e-05
-1.91148845625332e-05
-1.23112055652769e-05
-2.68344627056072e-05
-3.04939573535228e-05
-6.50606769848497e-06
-1.82960837075861e-05
-2.44269389051499e-05
-6.00518726633006e-05
-1.62621062230579e-05
-2.77034364280049e-05
-4.5692979279567e-05
-2.11703689865139e-05
-2.96957848075716e-05
-3.95596467366378e-05
-3.99800648497552e-05
-2.13910862916549e-05
-4.25323815213647e-05
-5.18375740265143e-05
-2.72470181526011e-05
-4.37588071644069e-06
-2.10211696121741e-05
-3.16410116385772e-05
-5.29958208046396e-06
-2.80418588048987e-05
-4.57925784444697e-05
-2.9536013798701e-05
-3.82401452141801e-05
-1.61227602939702e-05
-3.90577713032319e-05
-5.0048753612386e-05
-4.01066168793954e-05
-6.96803788407803e-07
-1.04629048730439e-05
-3.89107715422014e-05
-2.99167492778645e-05
-3.80879700442753e-05
-2.53358006085519e-05
-3.7467836706211e-06
-1.86330319001461e-05
-1.33753234261205e-07
-1.19492052205362e-05
-2.17467952584395e-05
-3.16769267676128e-05
-5.26229183995964e-05
-5.04943306161626e-05
-4.48368378333463e-05
-6.55025034183275e-05
-2.07882189348192e-05
-2.69507589411859e-05
-5.66936120951164e-05
-2.68772761385969e-05
-3.04378536169359e-05
-7.69853098684411e-06
-3.17194186837612e-05
-4.52262994163382e-05
-4.45302447239383e-05
-3.13241789580471e-05
-2.77506674665117e-05
-1.69461688672942e-05
-3.80843483549332e-05
-1.25164968886415e-05
-1.26082510647838e-05
-2.65403642208312e-05
-3.4224971605742e-05
-4.50161708483508e-05
-1.6815004510664e-05
-3.93136771445013e-05
-1.85904999726082e-05
-2.2605004016859e-05
-3.56010924608125e-05
-2.94438133984146e-05
-6.34499701816544e-05
-3.27314281525833e-05
-3.60397771080131e-05
-4.67972438228842e-06
-2.90450680584303e-05
-1.65052636508138e-05
-6.74987982184914e-06
-2.25944923498525e-05
-3.73102233444254e-05
-3.63029426414357e-05
-4.46807895510848e-05
-1.33674330928827e-05
-3.81297596622597e-05
-4.11996318032072e-05
-5.98524078709903e-06
-1.62500391212518e-05
-7.26683360604004e-06
-4.77275195092464e-05
-1.91011676308764e-05
-2.62110077646741e-06
-5.17256990485773e-06
-4.00310692336442e-05
1.32282205046469e-06
-1.9241224796969e-05
8.83061049612837e-06
-5.52211064993834e-05
-3.80423887201644e-05
-6.92213611248768e-06
-3.9877419410151e-05
-3.06207302167649e-05
-3.75149263899663e-05
-3.89134520807966e-05
-4.29370960198405e-05
-6.06599497113449e-05
-2.50356289375137e-05
-3.15848251141709e-05
-2.68915615396118e-05
-4.70349707840214e-06
-5.31431292749934e-05
-6.60507411394048e-05
-7.52566348077252e-06
-1.6086467335937e-05
-4.08657104204503e-05
-6.05254304788831e-05
-3.85629882449473e-05
-3.23657004258476e-05
-4.76941891106566e-05
-5.14556577285241e-05
-6.18662091500706e-05
-2.27640137519852e-05
-2.52429082168443e-05
-3.35498697966783e-05
-2.73141817041173e-05
-1.35215520082248e-05
-4.31494081580459e-05
3.85142331533327e-06
-3.45868443080657e-05
-2.53979078640108e-05
-3.14833350035043e-05
-4.01195216788044e-05
-3.91498644086709e-05
1.56135409023052e-05
-1.13275389697969e-05
-3.49592490341922e-05
-3.86548725749824e-05
-2.18332530573178e-05
-3.28606618060987e-05
-4.58509253681619e-05
-5.22169225307127e-06
-8.95793810435243e-06
-3.85293599928166e-05
-1.43082927308423e-05
-3.04442139198715e-05
-5.11439578184029e-05
-4.02159616316537e-05
-2.44781742418753e-05
1.55805883409213e-05
-4.06593539969614e-05
6.76077851140854e-06
-2.22026419183035e-05
-2.77455419019143e-05
-1.21817901888235e-05
-8.2322711698056e-06
-3.78473375376911e-05
-1.82612576856073e-05
-8.539573993045e-06
-4.31513838718439e-05
-2.9368435102202e-05
-4.50355057600273e-05
-4.38329401473238e-05
-5.9883261441586e-05
-5.06009714696257e-05
-4.08582584250943e-05
-5.66113246380579e-05
-1.59891274424944e-05
-2.654955342085e-05
-1.91473429930823e-05
-2.21476041608769e-05
-4.71059573099666e-05
5.66181514272276e-07
-1.79977392089614e-05
-1.71247477315871e-05
-4.43928002975764e-05
-2.62910889109207e-05
-3.92269145430564e-05
-2.21131895175915e-05
-2.26473378732852e-05
-9.29836834072564e-06
-9.92713287560426e-06
-1.14339331739346e-05
-4.37498686908457e-05
-2.87144690147219e-05
-3.86043797936438e-05
1.18488035656005e-06
-3.55457152302694e-05
-1.80512918952184e-05
-4.14587007685749e-05
-8.25446098105055e-06
4.50309358485006e-06
-4.30599664833995e-05
-2.45868255693112e-05
-3.17721232969613e-05
-6.49880320309351e-05
-1.45013194074497e-05
-3.28393848675144e-05
-2.81891792886493e-05
-4.65347930807905e-05
-3.40203581413444e-05
-5.00285812569298e-05
-5.85353250889887e-05
-6.12569896945458e-06
-4.38036365011048e-05
-1.76005263759528e-05
-1.24542326559985e-05
-4.32445042195074e-05
-5.44392213421874e-05
-2.6099418784548e-05
-2.55257846092361e-05
-2.75542388559224e-05
-9.39485266640522e-06
-4.31240508130279e-05
-4.95660402632993e-05
-1.46422783647136e-05
-5.30599030475939e-05
-3.3761694606706e-05
-4.00161991647459e-05
-4.21298209284628e-05
-4.1534523304945e-05
-1.0858718546959e-05
-2.78583061071846e-05
-3.22454876410453e-05
-4.42966664209803e-05
-2.40950147542616e-05
-3.71291649349147e-05
-4.08834295442451e-05
-3.20589317687001e-05
-3.69436584278098e-06
-1.54421307613907e-05
-2.06036402877286e-05
-1.69944151859851e-05
-3.77777235235145e-05
-3.07076852219448e-05
-2.79632640309674e-05
-2.20532386678671e-05
-2.28344823097713e-06
-4.97494775150728e-05
-4.49839767152579e-06
-1.01261718571012e-05
3.18272980285875e-06
-1.5263461577292e-05
-1.67465907449343e-05
-4.05024055679308e-05
-9.02705513685854e-06
-3.46053040172702e-05
-3.45679534447698e-05
-3.32553891069794e-05
1.86302655454643e-05
-3.2651560955132e-05
-3.43421532620603e-05
-5.28361915706683e-05
-3.78968866596454e-05
-1.23247080056072e-05
-4.4753765334286e-06
-2.52577964964435e-05
-4.43892792109569e-05
-8.08166584580907e-06
-3.05519544954307e-05
-2.95715289431592e-05
-2.38378424935551e-05
-2.43529750302434e-05
-2.42973420416568e-05
-2.04598648142117e-05
-2.24147401836683e-05
-2.27533335033663e-05
-1.17887772820063e-05
-1.28335121226462e-05
-4.39213236650185e-05
-3.15766091909729e-06
-3.13674351940629e-05
-3.00580219005139e-05
-5.35891874256395e-05
-3.51792929707621e-05
-2.55153988744873e-05
-2.42772078983857e-05
-2.12102290917863e-05
-1.44507734929977e-05
-2.1739589092284e-05
-4.69110041204986e-05
-6.37758449123581e-05
-1.92718519357981e-05
6.97751795955722e-06
-2.48680166392481e-05
-5.96721883865201e-06
-3.03456839179391e-05
-1.02055804800315e-05
-2.85382784972589e-05
-2.43119010987322e-05
-3.22412031412019e-05
-2.42184564405601e-05
-4.99031508950955e-05
-5.83147168000995e-05
-1.09073983366794e-05
-2.43960778264383e-05
-5.33060120561442e-05
-3.31523128278855e-05
-1.01469274780398e-05
-2.32129770049862e-05
-9.14811165687353e-06
-4.76779428058821e-05
-3.58590474732365e-05
1.84534931430839e-05
-2.24248243284778e-05
-3.54734648432596e-05
-3.03135311392193e-05
-4.99693654493014e-05
-4.77938639751225e-05
-1.31030745793616e-05
-1.43953441827791e-06
-5.13527051147759e-05
-1.4070395857941e-05
-3.20897851807456e-05
-1.96376827688736e-05
-2.31614194646045e-05
-1.70047492954625e-05
-2.42213399403898e-05
-1.68136246385503e-05
-4.8256367834269e-05
-3.34954688649352e-05
-8.65946710325166e-06
-2.41920271798161e-05
2.12575163818223e-05
-2.89741162559626e-05
-5.55200668342136e-05
-4.14765040437872e-05
-6.60447480197499e-05
-5.07751055739497e-05
-2.0806512887929e-05
-2.67554315168091e-06
-4.43064192968736e-05
-1.51709347014001e-05
-1.53462845213018e-05
-1.47001078532912e-05
-2.03565102718606e-05
5.26564272158997e-06
-4.72039155982464e-05
-2.57773855609495e-05
-5.14743818259812e-05
-5.15416205163667e-05
-2.96611166493843e-05
-5.1929368385678e-05
-4.87366897459216e-05
-2.09284584088528e-05
-1.48986872932822e-05
-3.10642883962825e-05
-6.75579205972714e-06
-1.01729295965004e-05
-3.57944264489884e-05
-3.9439990407701e-05
-3.04426507992971e-05
-4.28860874507316e-05
-6.20884649882159e-06
-2.43947237864357e-05
-4.90241920139022e-05
-3.57365962341005e-05
-4.55548784441504e-05
-3.73159250021042e-05
-4.02614546230039e-05
-2.60897207929726e-05
-3.29722442390867e-05
-2.28301332912406e-05
-4.08839194348521e-05
-4.24703122142579e-05
-3.25939763498948e-05
-4.46963435613933e-05
-2.43579154157305e-05
-3.51740429939999e-05
-4.07420055515082e-05
-5.29955577882042e-05
-2.91590704966947e-05
-4.80643728495399e-05
-1.51703606920424e-05
-1.36200021084805e-05
-3.14521099072452e-05
-2.01151502505904e-05
-2.98352273394304e-05
-2.00985743101102e-05
-5.14976936963869e-05
-2.55599143463327e-05
-1.22508614356624e-05
-3.04635255689631e-05
-1.92320789924252e-05
-1.96815347179e-05
-3.21528603552153e-05
-2.54203083979065e-05
-8.29179408572121e-06
-2.48309122048243e-05
-3.15093371590886e-05
-3.80367137112951e-05
-3.56316106560114e-05
-2.1613557399879e-05
-5.05542058974316e-05
-2.13221881888156e-05
-2.8239753240147e-05
-2.25422699235477e-05
-3.15850428858272e-05
-2.32527796155417e-05
-2.10441834750407e-05
-4.576445274404e-05
-8.0364529426147e-06
-5.25651940433714e-05
-4.87416268715364e-05
-1.17642702971171e-05
-4.58805709265074e-05
-2.78199651832126e-05
-2.19186719107916e-05
-3.29479776710913e-05
-2.39286460032129e-05
-5.44230673443647e-06
-7.40623783868179e-05
4.13322588300853e-06
-2.80492495324937e-05
-3.65424519311602e-05
-2.24254090765264e-05
-3.03523499049084e-05
-2.26854202384594e-05
-3.00626804338066e-05
-3.24479405808736e-05
-7.69456793498787e-05
-5.91897387796134e-05
-1.90328068108788e-05
-3.08094502732472e-05
-2.0471857694266e-05
-5.24564288113093e-06
-3.81412200862552e-05
-3.80209233737003e-05
-2.9503380791432e-05
-3.45583728068447e-05
-3.26954215057541e-05
-2.41002017166166e-05
-2.80129645656697e-05
-3.45642254678369e-05
-2.00673095439092e-05
-2.06477279558277e-05
-3.74420975849168e-05
-4.40101836987037e-05
-2.07409429420362e-05
-2.13434260023793e-05
-3.54701013324925e-05
-1.26022258791873e-05
-4.41621184381258e-05
-6.93240709861649e-05
-3.09174785458206e-05
-8.40163831455845e-05
-3.65585462001893e-05
-4.45641786659054e-05
-5.74790810979637e-05
-4.17069968510149e-05
-1.14282611350559e-05
-2.23280366148811e-05
-6.32241930587614e-05
-4.30732617380898e-05
-2.20162444622253e-05
-2.39837685288567e-05
3.18600484099854e-06
-3.19387759064126e-05
-4.61828693768097e-06
-2.53920041180853e-05
-2.19005204541455e-05
-2.63828115678502e-05
5.11448112987624e-06
-2.25549823619403e-05
-2.67402902982341e-05
-4.13632880797231e-05
-2.02003904163368e-05
-6.40254689365961e-05
-6.12809264584281e-06
-1.50605844491328e-05
-1.8404280837518e-05
-2.00796738261082e-05
-3.3926270475959e-06
-2.04897266144142e-05
-2.5428743477437e-05
-1.66598960141785e-05
-1.80757198113712e-05
-3.2936777834565e-05
-2.42297556283773e-05
-7.40124676423854e-06
-2.8908543826151e-05
-2.27615350408238e-05
-5.65103364116659e-05
-2.25250707152262e-05
-4.36033150514737e-05
-3.50100273613706e-05
-2.86216667675026e-05
-3.59987030662844e-05
-2.32920184544342e-05
1.79514340253871e-05
-3.96947508830378e-05
-2.65610572732794e-05
1.81656488091959e-05
-2.55852359592245e-05
-2.74082915500243e-05
-9.68628428452878e-06
-5.95188825956087e-05
-1.31690118187292e-05
4.97694167228507e-06
-2.23497725271753e-05
-1.94061964566793e-05
-1.89451689576141e-05
-3.73980777904424e-05
-2.50592210228981e-05
-1.88074325674161e-05
-1.93932977894543e-05
1.7270941398039e-05
1.45576248287859e-05
-2.63558396403109e-05
-1.58485718775211e-05
-1.88223502671877e-05
-2.59337453369566e-05
-1.28950591602596e-05
-3.92190433397347e-05
-3.95804888037505e-05
-3.53195036297175e-05
-5.59406890967745e-06
-1.53604428930642e-05
-5.58503764231599e-05
-4.44585595545136e-05
-2.26679501234177e-05
-5.5353675239328e-05
-3.50952512982695e-05
-2.80164024591053e-05
-3.21322726318446e-05
-4.76537586107342e-05
6.79243859026339e-06
-5.33446533928455e-05
-4.82306068529013e-05
3.40165419582425e-06
-3.25248986117205e-05
-5.35787372989302e-05
-3.40519034052387e-05
-1.65229067958864e-05
-3.28421573438895e-05
-1.74636044352241e-05
-4.63873837122756e-05
-4.69005384594382e-05
-5.13658858513589e-05
-2.50170481173283e-05
-4.1755443440665e-05
-2.20103213601538e-05
-3.92327932078931e-07
-1.53152028705203e-05
-3.94870596736735e-05
-1.87836356390935e-05
-3.04437205232431e-05
-1.72026450431699e-05
-1.89106732069841e-05
5.07607771740978e-06
-4.76713123197916e-05
-4.28079723646486e-05
-4.01216114986122e-05
-2.74913985994948e-05
-2.94644622084642e-05
-3.31937127543773e-05
-1.88636061321417e-05
-3.01719252007045e-05
-7.9264089462476e-06
-6.55757543410295e-05
-2.26681573351709e-05
-2.67510228096707e-05
-3.04831842677175e-05
-4.53750707765608e-05
-1.04541131672825e-05
-1.56233608524651e-05
-7.07453201957192e-06
-3.73605841633166e-05
-3.33477940385483e-05
-4.61176735197254e-05
-4.38990023201178e-05
-4.34001731167327e-05
6.80549291134743e-07
-4.96199913445991e-05
-3.05156213876881e-05
-5.54598635006141e-05
-1.72624419816066e-05
-1.82034178493887e-05
-2.34577316477864e-05
-3.65115552196626e-05
-4.10100672761664e-05
-4.05142970617556e-05
-5.03873597783076e-05
-3.8160143446623e-05
-2.53382925169985e-05
-2.24889000874356e-05
-3.89686358135408e-05
-2.68459125031437e-05
-2.62816958151531e-07
8.42775538064276e-07
-1.65387550053214e-05
-1.24622925736934e-05
-2.41820273512241e-05
-3.87465287544784e-05
-4.38279879819084e-05
-5.51613809234001e-05
-6.31302289378149e-05
-3.32096498138438e-05
-1.77210687924747e-05
2.79625320181082e-06
-7.67991277132163e-06
-2.60920641488016e-05
-2.99912185584688e-05
-5.67129503169312e-05
-6.47305709050206e-05
-4.83078417081836e-05
1.22398576642098e-06
-4.50446983272598e-05
-2.86350948625523e-05
-2.64527478580316e-05
-4.28262586547684e-05
-1.06246705771944e-05
-5.35362971955136e-05
-3.73173597481399e-05
-2.05757834400629e-05
-1.2138966715703e-05
2.09578200251388e-05
-2.00144153702095e-05
-3.62722692298043e-05
-2.30379056112653e-05
-3.06297362095963e-05
-2.74163537334612e-05
-3.12862633792716e-05
-3.03437405659418e-05
-9.87330068121734e-06
-4.07160385277447e-05
-5.03480257961459e-05
-2.55708096768782e-05
-4.00756243437158e-05
-2.07954832079168e-05
-1.95510592143735e-05
-2.34951211467425e-05
-1.30238349048295e-05
-6.59379202705161e-07
-2.90252277781227e-05
-5.14815177565852e-05
-3.6970218186293e-05
-3.90513779789266e-05
-3.0712925786769e-05
-3.12855007259662e-05
-3.88944650074095e-06
-1.68514399504211e-05
1.99335832775229e-06
-1.39250661648728e-05
-1.05152683680179e-06
-9.05989844919564e-06
-1.52000423939657e-05
-1.87385580427693e-05
-5.59040534976211e-06
-2.17474153495063e-05
-1.93649862650519e-05
-3.19281627976901e-05
-2.58151795502831e-05
-6.83386867497825e-05
-2.03120797197789e-05
-9.04729345971866e-06
-3.67359555379345e-05
-1.89551082294625e-05
-2.62823274348732e-05
-4.00198453371922e-05
-4.22609241881856e-05
-3.79912740860612e-05
-2.25319838116705e-05
-1.06130041110671e-05
-4.3016770530689e-05
-4.30403813743013e-05
-6.36063184189607e-05
-3.86375687808123e-05
-6.12537945093999e-05
-5.32148433953556e-05
-2.56728946996295e-05
-4.29118993023295e-05
-2.00335452303629e-05
-3.03658306793861e-05
-5.8983319585152e-06
-3.69329612942518e-05
-2.429801240066e-05
-6.78458654841184e-06
-2.62926944033788e-05
-4.02286916353596e-05
-4.01612150853944e-05
-6.0833860656308e-05
-1.36388563760824e-05
-4.09182503527708e-05
-2.05411159591498e-05
-7.1224201147897e-05
-5.42617527094043e-05
-3.58054867240401e-05
-1.4531113203023e-05
-1.43085696022552e-05
-4.26197413277732e-05
-3.25280461348042e-05
-3.65950890841481e-07
-9.62411715910336e-06
-1.67087314131561e-05
-4.4868803785953e-05
-3.61214589277516e-05
-2.29755791338171e-05
-9.62842132117592e-07
-2.38827981845924e-05
-3.4363262357475e-05
-1.7442414800558e-05
-1.82814630568986e-05
-2.86019440726831e-05
-4.23783612929873e-05
-1.32240706843777e-05
-2.11399857988139e-05
-1.73058097719769e-05
-2.77288315800988e-05
-4.08910434041857e-05
-2.29414445820555e-05
-3.25989291966849e-05
-2.44927225143468e-05
-1.59508183472295e-05
-3.80709811460688e-05
-3.18776674647451e-05
-3.68153911000956e-05
-3.965083582892e-05
-3.2627967498347e-05
-3.88295081228159e-05
-2.96547548273817e-05
-2.66439633504089e-05
-4.72527054048038e-05
-1.35596215790826e-05
-5.67985240778627e-05
-2.87384853418131e-05
-4.08039090495395e-05
-1.98928097765798e-05
-2.78628412661112e-05
-4.34905995564625e-05
-5.88415570950671e-05
-1.65695677395566e-05
-3.36320267076345e-05
-1.09595393351898e-05
-4.75792939848708e-05
-4.135242566362e-05
-2.02856534993736e-05
-2.41119368527051e-05
-1.86042772371673e-05
-2.16833764746809e-05
-3.20943098083946e-05
-3.7094911614241e-05
-2.80134326287398e-05
-4.15022171369276e-05
-4.11291125998681e-05
-3.45219672181134e-05
-4.86271293288172e-05
-1.94205551778091e-05
-1.02343772932743e-05
-3.94706653124166e-05
-1.80054963368142e-05
-1.51735722057329e-05
-2.51598266078897e-05
-2.69522552580056e-05
-4.24133350329999e-05
-1.56679864987579e-05
-4.63646048379586e-05
-5.15577841186737e-05
1.32812254249649e-05
-2.78851295854675e-05
-2.17742380904126e-05
-3.14040929869477e-05
-2.17924922472091e-05
-3.50717290712988e-05
-4.39534011743523e-05
-3.1294444473841e-05
-3.33857661143344e-05
-1.32227884941841e-05
-1.70435297082288e-05
-4.82676537323429e-05
-3.32147292741255e-05
-3.2418741198904e-05
-2.97298186486796e-05
-1.03876465334274e-05
-3.40994190530149e-05
-4.49706163955644e-05
-3.30190651356731e-05
-1.81417041329124e-05
-2.64601744260601e-05
-2.0969085762287e-05
-1.62372129030911e-05
-5.78951262865644e-05
-3.42833765415089e-05
-2.0081700593206e-05
-1.40168588123113e-05
-1.1757996308018e-05
-4.56178310680343e-06
-2.32116268965549e-05
-3.47762353372614e-05
-2.2515725350402e-05
-5.51355552958687e-05
-5.03968539406604e-05
-2.39959281154192e-05
1.88537793040454e-05
-4.67144279883367e-06
-2.56597571932155e-05
-3.70962369667639e-05
-1.44408829638318e-05
6.05377188429295e-06
-3.71869558084521e-05
-2.32853076089643e-05
-1.53094661982962e-05
-2.43383346746436e-05
-3.04418461818661e-05
-5.25110202596943e-05
-6.11467125206394e-06
-1.51527216967927e-05
-7.14504115214367e-06
-6.89589900314733e-05
-2.86064951582468e-05
-2.65986487528209e-05
-1.30052665866044e-05
-3.34074674292768e-05
-1.04129882887147e-05
-2.35925602741085e-05
-3.65525939650604e-05
-1.95739031895555e-05
-2.44316267861074e-05
-6.71847861015937e-05
-5.54234863093139e-05
-4.8705730294058e-05
-2.73290496271802e-06
7.24211686720142e-06
-4.33347647943899e-05
-4.01443331347166e-05
-2.20933698995452e-05
-1.72326465195122e-05
-4.83916407016707e-07
-1.46437210742734e-05
-1.09145308061671e-05
-3.01562260072114e-05
-6.40836213517236e-05
-2.80396198078595e-05
-5.55987143406727e-05
-1.54310714201639e-05
-2.69543248816027e-05
-1.38519313507167e-05
-2.12601583160086e-05
-2.83158481878326e-05
-5.34885347593513e-05
-4.28102986867686e-05
-4.56464885096931e-05
-2.11949176993219e-05
-1.79616659841089e-05
-4.79064834025483e-05
-2.49550171425646e-05
-4.12727841474851e-05
-1.90599445471351e-05
-4.17378706312109e-05
-2.70684353885624e-05
-8.13344624835221e-06
-6.4960999803444e-05
-8.89412273050655e-06
-2.88507124473002e-05
3.18646754810857e-06
-5.89373054761939e-05
-1.47102429142641e-06
-5.34829805763716e-05
-2.54065356055515e-05
-1.91423839324306e-05
-2.12629964390835e-05
2.26949470430987e-05
-2.92536133125406e-05
-6.50765375891586e-06
-7.81919161220344e-06
-2.72340097698831e-05
-1.16007973802023e-05
-2.68729471959305e-05
-6.52890306324588e-07
-3.97139593494531e-05
7.31320641611405e-06
-5.38287617657416e-05
-5.06333639856992e-05
-2.94780462466919e-05
1.51214680797841e-06
-2.61710769118003e-05
-5.92930845603031e-05
-2.40478342626992e-05
-3.53778365126924e-05
-3.42057756919145e-05
-2.39142451098698e-05
-4.40931662529937e-05
-2.43937465580292e-05
-1.71216341561231e-05
-1.97075740610427e-05
-2.16645588166001e-05
-3.56639501543589e-05
-3.98974186630728e-05
-2.96418460438603e-05
1.15281545259949e-05
-1.97467249160149e-05
-1.44359378308539e-05
-3.61090533930111e-05
-2.46385444593545e-05
-1.91704906791862e-05
-4.66786870476388e-05
-2.56573988523653e-05
-2.06818428795229e-05
-7.62264591549364e-06
-2.25584419661376e-05
-7.55910088055234e-05
-5.68817490841153e-05
-1.97454833402532e-05
-4.54772678736574e-05
8.3132798611513e-06
-4.96871405525524e-05
-3.15851389175013e-05
-2.61755108295412e-05
-5.21368274017678e-05
-1.47011646042238e-05
-3.77301356942505e-05
-2.55668309274672e-05
-1.40857812081844e-05
-5.01779308305169e-05
-4.59176388245903e-06
-4.77889753863266e-05
-2.49556815916474e-05
-2.04577970912606e-05
-4.47342062537655e-05
-2.2781487015827e-05
-3.67094173079387e-05
-5.25549932767456e-05
-4.43282222551395e-05
-3.45695047818942e-05
-4.02259121225933e-05
-4.05953779454006e-05
-1.99068559210305e-05
-4.3488926039131e-05
-1.83450876515928e-05
-4.51935112500571e-05
-3.07625136554387e-05
-3.57573787102506e-05
-3.29069003328327e-05
-2.28006765588682e-05
-2.80505610476423e-05
-3.36228903383626e-05
-1.59419058856737e-05
-3.93545949105266e-05
-3.07919156815095e-05
-1.62050856884744e-05
-3.15235105850591e-05
-1.03066547611175e-05
-6.47318344311293e-06
-2.04538028496911e-05
-2.81247562886292e-05
-3.37654681088006e-05
-3.06862796326231e-05
-5.14566715130576e-05
-5.31535549019741e-05
-1.79967924320852e-05
4.12326559561182e-06
-7.5230546346871e-06
-1.12793635078134e-05
-1.17073024081625e-05
-2.99566555928503e-06
-1.10367393134321e-05
-1.03722144342842e-05
-3.2249935784455e-05
-3.1704674357226e-06
-2.30024466599716e-05
-3.46890015165829e-05
-4.88747833109884e-05
-5.64630063436785e-05
-2.6308546376935e-05
-1.81522391817038e-05
-4.17774197118031e-05
-2.2637822524918e-05
-9.73641846495233e-06
-9.00976365202892e-06
-5.40604691410415e-06
-3.89187058684056e-05
-2.38093173089762e-05
-2.65173021424229e-05
-2.81716992862357e-05
-3.27533314763743e-05
-5.46770782479055e-05
-2.91885136209686e-05
-2.76186770179248e-05
-5.25159092178664e-05
-3.61889439021915e-05
-3.69354005243842e-05
-4.24836307262642e-05
-4.31027858427048e-05
-1.88265748741719e-05
-4.55809765631349e-05
-4.23206832190432e-05
-3.58995402854678e-05
-2.72339935080606e-05
-2.23704741432731e-05
-7.74637717136345e-05
-1.29806197209713e-05
-2.60957500172855e-05
-2.86244081456743e-05
-3.84385625700462e-05
-3.3706352918531e-05
-2.17907721219119e-05
-4.67424286593181e-05
-2.96655496514298e-05
-3.78310194333142e-05
-2.75639942476542e-05
-3.33449096798087e-05
-4.4875846850828e-05
-1.89466867591907e-05
-5.13216483342684e-05
-2.09903740084772e-05
-3.46647748441441e-06
-1.99619943639943e-05
-1.19410179129164e-05
-4.00350956072684e-05
-3.57240037668963e-05
-1.86091052932769e-05
-1.71467954153262e-05
-2.67185917506763e-05
-3.53087156541856e-05
-2.175830350546e-05
-9.24601979552612e-06
-4.81958490095418e-05
-2.97403711183352e-05
-2.00822912924518e-05
-4.01400032846307e-05
-2.21760742069512e-06
-4.88211855505574e-05
-3.88773929962154e-05
-6.11705058863515e-05
-3.13030908755717e-05
-6.16090354378723e-05
-3.02777742523673e-05
-5.20356847653108e-05
-3.84691560668213e-05
-2.26668707743293e-05
-3.47030942449742e-05
-6.1833144088798e-07
-1.20789781052959e-05
-2.34438453003807e-05
-3.94620000303289e-05
-2.34738706150392e-05
-3.9065919008496e-05
-3.07265891126539e-05
-2.68891928102942e-05
1.44809144167678e-05
-4.81721042781063e-05
-5.18222885139279e-05
-4.09481918580395e-05
-5.60382970306951e-05
-3.55997426218275e-05
-2.71969143813996e-05
-3.32197446662123e-05
-4.22318839715373e-05
-2.76440230267081e-05
-1.34925975588355e-05
-3.56972525908948e-05
-2.86790549294481e-05
-1.43199024358868e-05
-3.2430907938907e-05
-5.85919082574634e-05
-4.39387474064168e-05
-3.54388833037852e-05
2.74364408812232e-05
-2.91051485093488e-05
-9.23355086590664e-06
-4.83140374415991e-05
-1.89858446136187e-05
-4.02330610390067e-05
-2.29343667647852e-05
-8.70674087882602e-06
-2.53716489218093e-05
-1.50103627391652e-05
-5.76907953215525e-05
-5.20775787093487e-05
6.51194377757034e-06
-5.37497789853367e-05
-2.28146219376937e-05
-3.25627156155649e-05
-4.28463429148276e-05
-5.91992381029611e-06
-4.90043088988908e-05
-4.69188710359637e-05
-3.00711470949968e-05
-1.45760732004734e-05
-2.60416394979729e-05
-1.98518664395455e-05
-7.96334772626538e-06
-1.14611882004022e-05
-2.18378497214894e-05
-4.46650477133904e-05
-3.20164332839868e-05
-2.3855097739261e-05
-1.0650946813861e-05
-2.48140161743865e-05
-2.92780330512375e-05
-4.26734018519356e-05
-3.30350269940312e-05
-6.88210069770739e-06
-2.70904817106516e-05
-2.84442670743474e-05
-2.40266342572442e-05
-2.98270255153634e-05
-2.42582895560913e-05
-8.22020682943565e-06
-2.11295709152929e-05
-4.9984699113139e-05
-5.39629335089017e-05
-3.09537967409977e-05
-5.77620877901386e-05
-2.25122825356949e-06
-3.4189466990254e-05
-9.16338263860319e-06
-4.38172436001305e-05
-4.65417105113059e-05
-3.53546912164021e-05
-6.21511185699329e-05
-3.16048522667113e-05
-5.24537350865329e-05
-2.43935583866944e-05
-9.4992550177557e-06
-7.57773692642697e-06
-3.33598227321379e-05
-2.27279039476252e-05
-3.37534751585105e-05
-2.63541550102812e-05
-2.42754830234595e-05
-4.62296957871102e-05
-1.83576448566249e-05
-1.58158728998921e-05
-3.63378012249116e-05
-2.50968430443755e-05
-1.53588285478405e-05
-4.05370960925768e-05
-4.98149810272011e-05
-4.61205213687405e-05
-2.37493525317114e-05
-4.11165298039377e-05
-5.64572259731827e-05
-4.31532371971096e-05
-2.27433288817494e-05
-1.95544767751671e-05
-4.92004320829398e-05
-2.48692092112976e-06
8.10155183756063e-06
-2.59415278014183e-05
-1.51413295689975e-05
-1.41628062354755e-05
-6.07880772159173e-05
-3.0739897470276e-05
-7.49698591671171e-07
-3.93584878457863e-05
-3.36255881491654e-05
-1.99777657091365e-05
-1.95469728968466e-05
-5.49892056712958e-05
-4.1147663114341e-05
-3.96696234369209e-05
-3.3667044975836e-05
-4.40388151019369e-05
-1.62216704001389e-05
-6.38933296026573e-05
-4.32852935874841e-05
-3.02695984243341e-05
-5.04193947160496e-05
-4.28779464502027e-05
-2.50954888360979e-05
-3.79778863037211e-05
-3.4726618050762e-05
-6.53049841363335e-05
-2.64735925709669e-05
-3.09766046455917e-05
-2.82801499238681e-05
-4.47557530383407e-05
-3.75161227414904e-05
2.42167055470766e-06
-1.85819084822303e-05
-3.66898713393179e-05
-3.95612118723509e-05
-3.73128232208505e-05
-5.72750252333582e-05
-2.14638362195016e-05
-2.20429447369881e-05
-2.9106005268872e-05
-2.63154031537334e-05
-1.12609416266826e-05
-2.76298773508769e-05
-2.68635629580248e-05
-1.65931503553755e-05
-6.27516646523398e-05
-5.85488375967476e-05
-3.18735649127077e-05
-4.03681754227463e-05
-1.00797852368265e-05
-2.70066078390658e-05
-4.76702176879969e-05
-2.6905310544348e-05
-3.34915600487843e-05
-4.68475728663051e-05
-2.6038042694592e-05
-1.78102875551357e-05
-2.16763429949942e-05
-1.76744019581089e-05
2.34548760423543e-05
-2.95294367850406e-05
-3.11382317625846e-05
-2.78539447225899e-06
-3.06365331699095e-05
-3.69195822270754e-05
-3.81702996513485e-05
-3.40321425193502e-05
-1.35776636293116e-05
-2.19522059886203e-05
2.66528141970043e-06
-1.31698936312401e-05
-1.04164736065367e-05
-2.11553853993607e-05
-2.89164397630698e-07
-4.30719640032382e-06
-6.94012243727854e-06
-3.40934142595223e-05
-5.12835063104613e-05
-5.09966961733214e-05
-4.24743262804046e-05
-2.3574196938455e-05
-4.88169500061099e-06
-1.7044927700779e-05
-3.46353329961624e-05
3.8158063162534e-06
-3.0061572327516e-05
-3.80272752071391e-05
-2.07957550713988e-05
-2.42034920568445e-05
-2.86175350622323e-05
-2.10541067891843e-05
-5.5006614871646e-06
-3.58326873781558e-05
-5.47716664719259e-05
-2.96319981597305e-05
-3.42416454557883e-05
-2.11604338923939e-05
-3.59504579560047e-05
-9.31901758228253e-06
-1.84409818878146e-05
-3.63783295875137e-05
-3.74661964175267e-05
-2.92946618971969e-05
-3.0501075357809e-07
-3.26945834742531e-05
-2.67739825221359e-05
-2.86225669520509e-05
-3.01142496286377e-05
-2.51461134021237e-05
-3.81181967793299e-05
-4.47215676935609e-05
-5.20925261215278e-05
-2.33527909500654e-05
-5.82347744546856e-05
-1.5335627981323e-05
-4.88797603085379e-05
-4.07358850675972e-06
-2.90142166376635e-05
-3.56632484736752e-05
-6.72842937889507e-05
-3.58246870471786e-05
6.98150465658331e-06
-1.21859219338719e-05
-3.43698609121805e-05
-2.62619308259273e-05
-2.57283329674357e-05
-4.89429243752167e-05
-2.03910636855849e-05
-2.94079874155202e-05
-2.60056485330345e-05
-5.65414299389459e-05
-2.76255140186216e-05
-4.54500540425526e-05
-3.53449007915088e-05
-1.37379853508457e-06
-2.6401001108961e-05
-4.44550020386709e-05
-1.3924145125882e-05
-2.25417057033117e-05
-3.82474944050226e-05
7.81195714955959e-06
-2.6840448242759e-05
3.05745473876167e-06
-1.96128515453973e-05
1.12741305576819e-05
-3.87318287891824e-05
-4.44316816782104e-05
-1.54955016090865e-05
-2.17529772592913e-06
-3.41789885958406e-05
-4.51967502210175e-05
-8.22742121339815e-06
-1.37236092706456e-08
-1.57942131119761e-05
-2.32121659014506e-05
-1.6186913514856e-05
-3.81539208411557e-05
-4.28952544604516e-05
-3.90742044296161e-05
-1.96244036964391e-05
-5.42567442452732e-06
-7.23599819314242e-06
-1.38875622798016e-05
-4.28770554634024e-06
-7.20521541160847e-05
-1.88190493767188e-05
-3.38732192430309e-05
-3.25823151565312e-05
-1.20373389380181e-05
-2.87938130569998e-05
-3.20887244168822e-05
-1.15418952091243e-05
-4.53182832304879e-05
-3.3663392621108e-05
-3.51232648993905e-05
-2.18276025869988e-05
-2.57040147653305e-05
-2.61603642843235e-05
-4.13673876630636e-05
-6.0074726383603e-05
-5.06333333165641e-05
-7.43031386950747e-06
-4.67165005120648e-05
-2.03247446575058e-05
-1.81870423691661e-05
-4.39067849818465e-05
-1.93700865452098e-05
-1.00943076782973e-05
-3.00642259124027e-05
-4.32091450019965e-05
-2.00077301474288e-05
-4.71144519200819e-05
-6.04049708509523e-06
-3.63199997882899e-05
-4.37712586199915e-05
-2.42254658365648e-05
-2.16567002031455e-05
-3.20742113075509e-05
-4.60899574337842e-05
-6.46480667995277e-05
-4.30445244640985e-05
-2.7343302471887e-05
-1.50389373671288e-05
-2.05577141065934e-05
-2.22866065709658e-05
-1.06950166115791e-05
-1.02100740032872e-05
-2.06973544494864e-05
-2.85062300275571e-05
-2.68504120836202e-05
-2.40267676825805e-05
-2.35943758391553e-05
-3.72537178392354e-05
-4.29839329903319e-05
-2.77471719388403e-05
-2.53207514135599e-05
-3.85603338227145e-05
-3.13391790767962e-05
-2.16239594145822e-05
-1.59039831808072e-05
-2.05342107214937e-05
-3.11457896163845e-05
-1.94803614057603e-05
-1.35051384200692e-05
-2.67353457943344e-05
-3.72945866745548e-05
-4.16737746356933e-05
-8.4539535292065e-06
-4.56944564911934e-05
-3.015335301637e-05
-2.1210801058735e-05
-9.26581421560804e-06
-1.63455606039958e-05
-1.03135583961209e-05
-1.52427027835345e-05
-3.56128957420339e-05
3.21786443141268e-06
-4.95387397628319e-05
-1.55047413718799e-05
-3.51628096320581e-05
-3.8515140121478e-05
-2.46358471176416e-05
-8.81089521198403e-06
-1.45689938074987e-05
-3.96928077889459e-05
-9.37082759354551e-06
2.01209136307131e-05
-2.98518347832141e-05
-3.41605618302112e-05
-3.14207277907888e-05
-1.36564907691852e-05
-1.05918717920712e-05
-2.52330660097006e-05
-1.19778872864881e-06
-3.12713123077316e-05
-4.08646768944022e-05
-2.42004269108826e-05
-2.21070995504502e-05
-1.26027990399727e-05
-2.72139988534472e-05
-3.02140993933667e-05
-4.43409944158903e-05
-8.80618942309166e-06
-7.93286952456893e-05
-3.43871200510905e-05
-1.92653282017483e-05
-1.16006889529036e-06
-5.18611054346389e-05
5.42508001326351e-07
-2.00188800842021e-06
-6.24107514977341e-05
-2.97339549804794e-05
-4.6010556983561e-05
-3.11617234803207e-05
-4.95096431473662e-06
-5.12717446202348e-05
-3.12810641899284e-05
-5.09951065692011e-05
-1.39785746446663e-05
-4.08440642792233e-05
-7.87413448225469e-07
-1.58835011452459e-05
-2.70948225361289e-05
-6.22225112215437e-05
-3.83873708706654e-05
-6.83623614447719e-05
-1.09843582360205e-05
-1.71416097468228e-05
-2.10812318583356e-05
-6.10497411405847e-05
-7.0815992982144e-05
-9.39504550543395e-06
1.19570628078055e-06
-2.34125251887985e-05
-2.54330220414518e-05
-3.18470349909954e-05
-1.54412755025473e-05
-4.73175361942679e-05
-3.23871571486015e-05
-1.85955601297189e-06
-6.83002611684851e-06
-3.94973829431371e-05
-1.84096038296029e-05
-2.72841213846015e-05
-3.10032613568688e-05
-4.81597434526438e-05
-7.6442562702686e-06
-3.08128743795674e-05
-1.51065342695139e-05
-2.30564421489325e-05
-2.38703858747201e-05
-1.72851382086906e-05
-2.42605701498487e-05
1.59779951555051e-06
-1.12658083292582e-05
-4.87206807521716e-05
-2.42606418063462e-05
-3.80650821252736e-05
-2.97626645223388e-05
-3.53076040910275e-05
-1.59129982921259e-05
-4.47912284668444e-05
-2.09143569746751e-05
-2.78439459636075e-05
-2.32654885550643e-05
-2.99202378078075e-05
-1.08833432961733e-05
-4.20941705524877e-06
-3.44136019821399e-05
-2.6324364589729e-05
-3.48804013492844e-05
-5.84372113558519e-05
-4.00718876059504e-05
-1.12130878954671e-05
-1.72944095483022e-05
-1.51868636656462e-05
-3.43644040810301e-05
-3.09845853761081e-05
-4.63919515641427e-05
6.91843787392067e-07
-1.97534659892288e-05
-4.25745182017129e-05
-5.09477183210264e-05
-2.19166279706388e-05
-3.55996976536796e-05
-1.03196336488568e-05
-2.42878511094422e-05
-2.75560409791398e-05
-4.84634906478334e-05
-1.06235233873317e-05
-2.13523727228732e-05
-4.21530404868377e-05
-2.85090315494167e-05
-5.13433878168534e-05
-2.44298664476144e-05
-4.48922789456852e-05
-2.34627866525388e-05
-3.8704255428342e-05
-3.9128048433706e-05
-1.92335518111545e-05
-1.727662709712e-05
-3.43329971118858e-05
-2.66088040926129e-05
-2.28262096584635e-05
-2.32679220617089e-05
-3.38558969054597e-05
-4.26545863810522e-05
-4.71142586633706e-05
-3.44703699497188e-05
-3.25803282879919e-05
-3.89741676857123e-05
-6.3932704761586e-05
-1.83481618889123e-05
-1.75440380388049e-05
-1.31989914384451e-05
-3.13001937688828e-05
-5.88221378866281e-06
-2.82816452585944e-05
-2.26188234906767e-05
-1.70910775218057e-05
-3.57616206239186e-05
-3.90273096497343e-05
-2.66218666927858e-05
-6.08255903909747e-06
-1.58895475012843e-06
-2.24734587833286e-05
-4.92619284598333e-05
-5.2266603086948e-05
-3.09913808792714e-05
-4.26294401564455e-05
-4.73404045417854e-05
-1.3172391574523e-05
-5.07823201902265e-05
-4.21693282515292e-05
-1.20539925510155e-05
-3.44477550968049e-05
-3.47212420789315e-05
7.00821449244211e-06
-7.22565405279641e-05
-2.88819814789064e-05
-7.24849449320163e-06
-4.42072088599773e-05
-1.75264142171239e-05
6.14547365454025e-06
6.70358191618883e-06
-3.5001753274286e-05
-2.68644968864987e-05
-4.67590598658141e-05
-5.2891426225146e-05
-6.10931152694913e-05
-2.88990009389629e-05
-2.80822720610041e-05
-4.47758096050936e-05
1.00376029348802e-05
-4.55460135625589e-05
-1.37445678574398e-05
-4.08425045354757e-05
-4.51401263876156e-05
-5.14073841501657e-05
-3.55448367222031e-05
-4.04941016988869e-05
-3.87475787687089e-05
-5.27896917339622e-05
-4.02101325050985e-05
-4.496835144182e-05
-4.17660946155002e-05
-1.47599748753212e-05
-3.26119987589037e-06
-1.53034150135839e-05
-1.36660173668658e-05
-3.42506520750035e-05
-8.5945002411493e-06
-3.04997037078534e-06
-9.71118131763898e-06
-2.59506569920916e-05
-2.08795298105928e-05
-4.09939731613483e-05
-4.84269741633946e-05
-6.67606618048163e-05
-2.81930397668791e-05
-1.86388618237689e-05
1.11253109297809e-06
-3.68620543325418e-05
-4.50521221556955e-05
-3.77960360626195e-05
-5.45454550170498e-05
-1.34812931621201e-05
-3.64752011575037e-05
1.09617140982435e-05
-3.58535448802683e-05
-2.76917542626778e-05
-2.39180144296475e-05
-3.81938419182616e-05
-2.03186938812488e-05
-3.51174377955791e-05
-1.97414821315607e-05
-2.63491696570243e-05
-3.11969827471723e-05
-2.5265211241924e-05
-3.94895770221548e-05
-1.16045319412575e-05
-4.53602047450844e-05
-5.26008234879897e-05
-8.12400057935792e-06
-1.15054313478177e-05
-2.12046506800835e-05
-2.30781809349612e-05
-5.01608896321622e-06
7.30962498847932e-06
-2.59838214865091e-05
-1.71737522006727e-05
-4.80510135553327e-05
-4.28824198755359e-05
-3.25211712255936e-05
-7.08865092872404e-05
-3.61294576862027e-05
-2.05213234679863e-05
4.44534933157114e-06
-3.96039352746681e-05
-2.53956524353844e-05
-2.42358472408652e-05
-2.59505923349816e-05
-3.25388502380542e-05
2.31284936465264e-06
-2.58663616220226e-05
-8.58438562133987e-06
-6.71055323548221e-06
-2.625923820766e-05
-4.47906088751071e-05
-4.61620971535777e-05
-1.51257988082685e-05
-4.01965613893713e-05
-1.26772720038691e-05
-4.37224061756609e-05
-5.3419939250271e-05
-2.08480262749673e-05
-2.23422626640852e-05
-5.33046396534451e-05
-7.94570743366999e-06
-2.53349314521211e-05
-3.96394398886233e-05
-3.71759195784154e-05
-1.27632145498449e-05
-2.20943908388539e-05
-1.35618685252783e-05
-3.43768661631706e-05
-1.12953910401582e-05
-3.64884774108417e-05
-1.2087515216956e-06
-8.44081034912793e-06
-4.08659117876838e-05
-4.50917547124299e-05
-3.11823839200128e-05
-2.02843297671274e-05
-2.77552807566777e-05
-4.37794567156568e-05
-3.449302454699e-05
-2.86097424869746e-05
-2.33780891283688e-05
-2.22389822759675e-05
-3.136283467527e-05
-2.63887918142152e-05
-3.22254380343839e-05
-1.91097326955759e-05
-4.40538853689047e-05
-3.73150555825501e-05
-4.68118751405314e-05
-3.45698917724163e-05
-2.77867907898826e-05
-7.74955742274257e-05
-1.35271963779218e-05
-2.96438258029708e-05
-1.00004932528698e-05
-4.38990193129645e-06
-3.36021875631899e-05
-4.46021882854886e-05
-6.67782783441337e-05
5.87579046931748e-07
-2.72959123696313e-05
-4.75126238765312e-05
-1.43515114935718e-05
4.04576262254168e-06
-4.1359330004245e-05
-1.48511717399078e-05
-2.73652617944912e-05
-1.19512629827273e-05
-3.39423054196817e-05
-2.03748936193358e-05
-4.35050422229226e-05
-4.44662487885866e-05
-5.20776372489555e-05
-1.92371426151292e-05
-3.59383638104201e-05
-2.91274149048277e-05
-4.63438723207369e-05
-1.60956642874459e-05
-2.65590456646907e-05
-3.75543589872936e-05
-4.19734002400684e-05
-9.28136526817367e-06
-3.39176552962411e-05
-4.87096751941141e-05
-2.66893612377645e-05
-5.9115186171352e-05
-3.6707477161121e-05
-4.79889573375294e-05
-3.16727854254494e-05
-2.09461892350676e-05
-2.46570501134821e-05
-3.01054074602447e-05
-3.34187351937633e-05
-2.56092378244542e-05
-4.72499544689304e-05
-1.82753439530377e-05
-4.66390351863151e-05
-3.39587467583551e-05
-4.40929269998419e-05
-2.41737009413712e-05
-4.59156409585581e-05
-3.86891535998232e-05
-2.79462126101462e-05
1.02103100111637e-05
-1.46971517898523e-05
-2.04636628482042e-05
-4.03499685820211e-05
-5.05419991976473e-05
-4.73906373315701e-05
-3.11445364157906e-05
-5.20621475178683e-05
-4.30600429991119e-05
-5.88896075884939e-05
-2.06642874810583e-05
-3.40592537468131e-05
-4.22812289733142e-05
-2.7927000156382e-05
-2.66127077102094e-05
-4.34989769908138e-05
-2.74178119080368e-05
-1.3147744009159e-05
-2.92843526000424e-05
-1.9140431795699e-05
6.49565291248606e-06
-2.25553057775297e-05
-5.02838420931582e-05
-1.69218376187673e-05
-1.10842145530701e-05
1.54391352109222e-06
-1.99552994424649e-05
-3.94096253640204e-05
-2.88279538727786e-05
-1.82069806667692e-05
-4.05401686555711e-05
-2.4588320426669e-05
-3.51838960784691e-05
-4.17003664812973e-05
-5.94739917135679e-05
-4.88313715098698e-05
-4.00841734361739e-06
-2.84873994760667e-05
-4.91929891501126e-05
-3.0795104705781e-05
-3.40629281002859e-05
-4.09378748431561e-05
-2.71885158804199e-05
-2.00950048930868e-05
-6.03464171293263e-05
-1.66026292555845e-05
-2.38009744352107e-05
-3.86201799274973e-05
-3.44924525265375e-05
-4.90640449742929e-05
-5.32501108568545e-05
-3.21914457993183e-05
-2.6853519093305e-05
-1.17884559763749e-05
-4.20679194388543e-05
-1.98772241090361e-05
-3.5611721398832e-05
-2.50122683040095e-05
-4.13907602146166e-05
-2.80970304751957e-05
-2.09367456269542e-05
-1.982838043406e-05
-2.01561342077886e-05
3.40806344658462e-06
-1.39395562336524e-05
-2.8143020341402e-05
-1.65759577722738e-05
-2.4757633346133e-05
-1.76188881963287e-05
-3.33698414104764e-05
-3.07386103619681e-05
1.50757596445336e-05
-2.80038885753647e-05
-2.14508487049041e-05
-1.04088746626699e-05
-3.42764618862776e-05
-1.83541619628219e-05
-4.44434726132764e-05
-3.47070661943326e-05
-4.56030500951512e-05
-1.36320451842727e-05
-8.41272882214831e-06
-2.78729714925428e-05
-1.8194631341769e-05
-2.61180359574273e-05
-5.2982786677487e-05
-4.50709449729339e-05
-3.35480283953408e-05
-6.21566936744093e-05
-2.39309026717498e-05
-2.46579151420054e-05
-2.03521105824591e-05
-2.39920351662675e-05
-3.02003263138503e-05
-2.6465668783627e-05
-5.16881861960423e-05
6.6981002864251e-07
-1.74261687249979e-05
-2.68607732551796e-05
-1.72843290207716e-05
7.92125648087328e-07
-1.86084426379267e-05
-4.46620239621643e-05
-1.94833440868363e-05
-5.50594652000827e-05
-4.04560858160599e-05
-4.11873585319903e-05
-4.01726316519075e-05
-2.46203406932351e-05
-9.96248761530101e-06
-3.33449593561197e-05
-4.81701207101601e-05
-7.55395593645309e-06
-2.17392395040102e-05
-1.95669525433914e-05
9.73512170110046e-07
-3.57074717591891e-05
1.19226598240898e-06
-2.94844461943001e-05
-2.2928002708845e-05
-3.41357623086656e-05
-3.39308744757504e-05
-2.13403608611045e-05
-4.49796909033636e-05
-3.10008438634623e-05
-6.09827402504347e-05
-9.51088087358165e-06
-2.47287636675442e-05
-2.94873587233276e-05
-2.76016883899032e-05
-2.02114629579378e-05
-2.05320418520805e-05
-3.60987037704364e-05
-3.44880417163408e-05
-2.74635550504052e-05
-4.29759392175495e-05
-2.55654242194172e-05
-2.54580387237576e-05
-2.61839741187574e-05
-9.75262706912392e-06
-3.64355949427592e-05
1.47785280570989e-05
-4.19097887142697e-06
-2.82452080762219e-05
-2.85685989144231e-05
-4.81250378851039e-05
-4.49079971270318e-05
-4.45314530336388e-05
-2.16216676583322e-05
-1.56031362334958e-05
-5.29530952730723e-05
-4.36039230534786e-05
-2.31581237292614e-05
-4.46935920923909e-05
-1.6480443486749e-05
-6.21948526929849e-05
-3.22147324003957e-05
-1.78956076262961e-05
-3.33525538105677e-05
-3.71624398667463e-05
-6.22395415102152e-05
-2.16139276188613e-05
-4.36006165916492e-05
-6.49294498442797e-05
-2.25858530719931e-05
-7.41149304541763e-05
-4.07900416758913e-05
-3.98723571266883e-05
-2.96690079562902e-05
-1.74171868110296e-05
-5.51461667233731e-05
-4.56471684566118e-05
-4.04030421814601e-05
-4.85067912886539e-05
-6.30037219054083e-05
-1.97081055227131e-05
-2.6211527342071e-07
-1.70441289339798e-05
-9.60680661085406e-06
-4.69481832480326e-05
-3.70902788356108e-05
2.5514353092094e-06
-2.11077817516054e-05
-1.61899404382578e-05
9.0989862106386e-08
-7.39188448605831e-05
4.23486746201989e-06
-4.39997984339339e-05
-3.35546733159056e-05
-4.58119615820002e-05
-1.53652966735017e-05
-2.8231310832198e-05
-3.96055210090231e-05
-5.72768093886457e-05
-7.25595260214599e-06
-2.31790815955709e-05
-1.38956158366822e-05
-1.42737449656401e-05
-3.99743037081303e-05
-4.37754924374812e-05
-5.03074940486704e-05
-2.47122148130934e-05
-3.65054622820395e-05
-1.91159299348316e-05
-3.4932523286749e-05
-4.24223996045432e-05
6.91206816247014e-06
-1.74975653246515e-05
1.55575080016947e-05
-2.93082935979998e-05
-2.89449854399902e-05
-2.96107864512776e-05
-1.84859213915541e-05
-4.55035519132532e-05
-2.39872547447778e-05
-1.56748183913934e-05
-2.82510879005839e-05
-1.18238773401736e-05
-2.32677826689646e-05
-1.54907789497145e-05
1.36558628551129e-05
-4.07450893933599e-05
-3.85188332018617e-05
-2.46044816698348e-05
-3.45089262585722e-05
-1.44761658135737e-05
-2.48672536716677e-05
-3.77207731673427e-05
-4.37391050839215e-05
-3.36900379361284e-05
-2.82858490457677e-05
-5.81538831960666e-05
-4.42787797644703e-05
-2.06793551373558e-05
-3.13500765724955e-05
-8.84135212575157e-06
-4.89236927663798e-05
-3.97418226623638e-05
-5.98471216225837e-05
-9.76505030989086e-06
-4.18379655949931e-05
-4.31871089509076e-05
2.0983188423676e-05
-3.08730247781812e-05
-1.64968566724783e-05
-5.63120362029291e-05
-3.8151295818879e-05
-5.56172493263396e-05
-3.24743888914788e-05
1.81015893444018e-06
-7.92426162800398e-06
-2.74234103621822e-05
6.7034893727225e-06
-2.20513170230717e-05
-2.7792291073684e-05
-3.77889937628343e-05
-1.57949734180701e-05
-1.21439516148185e-05
-3.35184144345606e-05
-2.04180425151294e-07
-1.98699745072015e-05
-1.41467045244859e-05
-1.27616799307237e-05
-1.40460634057592e-05
-1.72015665639299e-05
-4.30160955329129e-05
-1.15423248717939e-05
-4.42714604151106e-05
-3.38596841524498e-05
-4.9133451150298e-05
-4.22995949016879e-05
-3.91408535391379e-05
-2.25668141868135e-05
-3.58333092933985e-05
-4.49310443658447e-05
-1.42326787467956e-05
-3.24457624540538e-05
-2.64157370646361e-05
1.1078771913557e-05
-2.97463800426825e-05
-3.3255846679985e-05
-2.65842458390555e-05
-1.38558648734226e-05
1.65225692703544e-06
-2.86141935270661e-05
-1.32069207583468e-05
-1.49079967467313e-05
-3.92477242957289e-05
-5.17708816830251e-05
-3.20600168996238e-05
-3.11471423764832e-05
-5.33236953468834e-05
-4.31225876975281e-05
-1.35948978284418e-05
-1.68314648890205e-05
-2.79471625612376e-05
-3.13215498720986e-05
-4.71420991549155e-05
-7.37701239060361e-06
-3.50086574165533e-05
-4.46968278507683e-05
-5.85246683522402e-05
-1.6745277844547e-05
-2.37427332175688e-05
-3.11361196037651e-05
-1.3335489642572e-05
-4.48474112514949e-05
-1.63674687809079e-05
-6.04972137811208e-05
-4.76329204958685e-05
-5.15871907356099e-05
-1.53887560651086e-05
-4.98271389296944e-06
-1.37133936744915e-05
-1.62853956917427e-05
-4.44831458864843e-05
-4.54613071645493e-05
-2.56518289614894e-05
-3.1920696478135e-05
-6.84133770799383e-06
-3.56097102176886e-05
-4.51059829316867e-05
-4.71550918131301e-05
-4.64681497299801e-05
-4.29027133723745e-05
-5.23922010501598e-05
-3.01360635558782e-05
-4.65765015152486e-05
-2.90706396370122e-05
-4.84511301472169e-05
-1.06916392793367e-05
-2.51754832424249e-05
-2.59794830356505e-05
-1.50568043523877e-05
-3.05011691434757e-05
-4.11231653646158e-05
-1.60318455799395e-05
-4.56677856231306e-05
-3.36595446156421e-05
-4.66649594602983e-05
-3.95649069965117e-05
-2.37270898939792e-05
-3.18584051227828e-05
-2.9348875243243e-05
2.31566013702816e-06
-2.97658246336004e-05
-2.92617695237626e-05
-2.17709353794694e-06
-2.08261233998221e-05
-3.16999587175518e-05
-3.18631648426708e-05
-2.4074459784424e-05
-3.0811834479669e-05
-3.79743190407263e-05
1.01383414090115e-05
-2.57745021530246e-05
-3.93289377555951e-05
-1.85846266162537e-05
-2.60174783158633e-05
-2.08085767010792e-06
-2.53540875792004e-05
1.27108610653772e-05
-1.50955585140291e-05
-2.68299004738617e-05
-1.71977627613365e-06
-4.75042485451219e-05
-6.47861197245568e-05
-1.49873284222724e-05
-3.8960714043961e-05
-6.01863540473172e-05
-3.80232549654326e-05
-4.81055469145004e-06
-3.60214202554876e-05
-4.80191067374829e-05
-8.99585918095968e-06
-1.88666140947689e-05
-6.21982932515219e-06
-6.47217465179252e-05
-5.07754569169959e-05
-4.22592533321772e-05
-2.44117509267096e-05
-4.75865547779011e-05
-5.2290577745011e-05
-2.08483362477075e-05
-5.34757149869584e-07
-3.91178179932286e-05
-3.24319444143703e-05
-3.90845656504659e-05
-3.92032431701805e-05
-3.64089401398381e-05
-2.21709994738203e-05
-2.7999170379989e-05
-3.75388286373863e-05
-8.19950725156828e-06
-3.25364228309699e-05
7.63923901047622e-06
-3.06514304613298e-05
-6.20241306165578e-05
-2.24107782185919e-05
-2.63600010992965e-05
