# Supplementary material for: Research on computational propagation and identification of mine microseismic signals based on deep learning
Source: PLoS One. 2025 Oct 22;20(10):e0334641. doi: 10.1371/journal.pone.0334641 (PMC12543183; doi:10.1371/journal.pone.0334641)
Supplement: S7 Data — (ZIP) [file pone.0334641.s007.zip › 000100900001680.xlsx_0.txt_24.txt.txt]

-3.46746844610384e-05
-2.59375393366634e-05
-9.92461364140698e-06
-1.61568731861195e-05
-1.47329851023275e-05
-2.90943435690186e-05
-1.48853590478086e-05
-8.33456460038065e-06
-2.34218517231716e-05
-3.98633527510979e-05
-3.56631675758455e-05
-5.08599345598411e-05
-2.16061692213143e-05
-1.97434392424369e-05
-4.55392985026877e-05
-3.46500019960563e-05
-3.92744410880676e-05
-6.44546018493489e-05
-1.78538301853718e-05
-3.47724989927956e-05
-4.99825750789049e-05
-4.5804909052951e-05
-2.30737234908222e-05
-3.1816743401495e-05
-1.13064361037022e-05
-4.01313771855457e-05
-6.29630286827245e-06
-3.31530002719594e-05
-6.03039035189533e-05
-8.94974672498264e-06
-3.06259810462454e-05
-3.61798850507563e-05
-3.95183344641602e-05
-1.78591381037911e-05
-3.25632974284512e-05
-2.47192478577434e-05
-5.63179078090683e-05
-5.8445637670459e-05
-2.92282004598041e-05
-1.68342362074569e-05
-5.8110607574046e-06
-4.59523004830542e-05
-4.02715827595458e-05
-1.72464632738393e-05
-3.02429671788521e-05
-2.91248355886084e-05
-1.92359419138245e-05
-9.83902060290566e-07
-2.22323574750576e-05
-2.22263468758484e-05
-2.11548967556751e-05
-1.44604060503198e-05
-4.29922157622802e-05
-1.95184577880233e-05
-5.34928916722692e-06
-3.35330211821595e-05
-2.45144110732941e-05
-2.09880468598306e-05
1.10348641134755e-06
-2.19591216621065e-05
-3.12986246638831e-05
-5.08275172079926e-05
-2.63879886183974e-05
-5.7163225916024e-05
-2.84144202419075e-05
-2.89730319523246e-05
-3.0426920958455e-05
-2.399664547696e-06
-3.85725972450662e-05
-4.01614832258385e-05
-2.01334331789151e-05
-4.73949233541806e-05
-2.59773362545974e-05
-5.92091581685065e-05
-3.98553335909226e-06
-2.50109723810284e-05
-2.9009727627338e-05
-1.79988354925831e-05
-4.92312561238571e-05
-2.01159738322771e-05
-3.12145213961484e-05
-4.71804707239611e-05
-1.63650748665055e-05
-2.84678919220296e-05
-3.78785910589781e-05
-3.34651484131823e-05
7.86429701163817e-07
-1.6460683831677e-05
-3.547842659804e-05
-1.63241143211582e-05
-3.32184303525785e-05
-1.42270883706606e-05
-2.10061789009135e-05
-2.5530814660568e-05
-4.54627948499704e-05
-2.41978115440509e-05
-5.07963815726808e-05
7.25843339959184e-07
-2.03589735321771e-05
-4.76441598838628e-05
-4.04468960425512e-05
-1.82005748621226e-05
-2.85245677977406e-05
-3.3140947823882e-05
-4.05491067168649e-05
-3.82771667232207e-05
-4.28191513434255e-05
-3.05368923506117e-05
-2.1289391370981e-05
-4.84542498492239e-06
-2.0684252845635e-05
-3.47467190599439e-05
-3.03808384454308e-05
-1.52043466617951e-05
-1.85639301758166e-05
-2.30553053956911e-05
-6.35578618837566e-05
-4.3956534080739e-05
-2.66506391554089e-05
-3.67872851905449e-05
-1.25428120838362e-05
-3.83611312009958e-05
-3.57915667906696e-05
-3.19299401634091e-05
-2.2076769859307e-06
5.91967232394216e-07
-3.00161969536621e-05
-2.87644974773684e-05
-5.99630534607321e-05
-2.18288838708918e-05
-5.76627479422143e-07
-2.38146739938045e-05
-2.69549227966291e-05
-4.64289440356754e-05
-5.4224143822836e-05
-3.29545057153101e-05
2.45243120016451e-06
-2.86806154897105e-05
-2.20893572192542e-05
-1.55674393785743e-05
-2.45942326966081e-05
-5.2286201124131e-05
-1.83143075661651e-05
-3.16293075002516e-05
-4.94199964022747e-06
-1.18985844196849e-05
-4.54839881801483e-05
-2.95935439320149e-05
-4.1101911725228e-05
-3.04172065836495e-05
-2.83934608852555e-05
-3.27046574291298e-05
-3.84882329982964e-05
-9.30835990850241e-06
-1.46392906758675e-05
-3.25911131176913e-05
-1.58076986729451e-05
-3.25913507202663e-05
-2.84964753979596e-05
-2.97358709858566e-05
-4.37817705008522e-05
-2.06179535280999e-05
-2.83347171557806e-05
-2.17962801438688e-05
-2.42637405096787e-05
-1.8968376283138e-05
-3.08971697139298e-05
-1.58144843589172e-05
-3.16153896959746e-05
-3.38080709567822e-05
-5.52984692461274e-05
-1.61862264087627e-05
-3.47300477722897e-05
-2.74608895027753e-05
-1.15192394227405e-05
-3.21845520731384e-05
-2.2778975701974e-05
-3.16988919854497e-05
-5.02591903247452e-05
-2.48911122492395e-05
-7.59683051218951e-06
-2.97563594175992e-05
-4.02363081471204e-05
-6.30590804160953e-06
-1.86508354491662e-05
-2.72890654433306e-05
-1.24438307311028e-05
-3.6083862393112e-05
2.81878073872103e-06
-3.98026907093098e-05
-4.00037413854515e-05
-3.35742038596684e-05
-2.52176272078291e-05
-1.83554713635642e-05
-1.32530400785398e-05
-2.35097570206006e-05
-3.87916400562512e-07
-1.39749807728814e-05
-7.03615016179472e-06
-7.8768224044548e-05
-3.228929189134e-05
-6.28200162934368e-05
-1.27239799562404e-05
-6.06763085557678e-05
-5.92404354240903e-05
-2.94701731755669e-05
-2.03788704824801e-05
-2.97328540725743e-05
-3.04087054936337e-05
-3.2791318827805e-05
-4.24395693615672e-05
-2.70538420686892e-05
-2.93469622517005e-05
-4.0683862008363e-05
-2.05382671641487e-05
-1.64809484673898e-05
-1.5286644923822e-05
-4.61881330903349e-05
4.23145567494893e-06
-5.90817327374761e-05
-4.95672669161679e-05
-4.78963417483137e-05
-2.22385270914325e-05
-1.51874157275405e-05
-9.49063888750951e-06
-3.7288221993983e-05
-1.3302830121083e-05
-5.07995488861667e-05
-2.00832594150847e-05
-3.15387421336817e-05
-1.97875421051202e-05
-3.9379302915215e-05
-4.59993952698694e-05
-3.35922541562963e-06
-1.72234984678001e-05
-2.92292806540555e-05
-3.71180110929523e-05
-5.28027904128599e-05
-4.76930213687511e-05
-1.3906602852202e-05
-1.95224435110326e-05
-1.87838992531509e-05
-5.71966415445256e-06
-1.33234101436508e-06
-4.93876778289972e-06
-2.64476388308926e-05
-1.93481220170964e-05
1.25784025863005e-05
-1.33618488889852e-05
-4.89165667350161e-05
-1.00086708557986e-05
-3.7887247000738e-05
-1.84612148394909e-05
-2.45915342365904e-05
-3.00064034894756e-05
-1.46715542013562e-05
-4.03529755455558e-05
-3.25774566472567e-05
-3.7543095290005e-05
-3.16101318784667e-05
-3.18398753873768e-05
-2.79417294118904e-05
6.0876236693066e-06
-1.68071810717248e-05
-5.3709664407554e-05
-4.47825839751011e-05
-2.8533384014506e-05
-1.4869369883672e-05
-2.97755845320746e-05
-3.62825747106693e-05
-5.52129292250371e-05
-1.03892676341662e-05
-3.61395244031618e-05
-4.07451584750806e-05
-4.07491508450935e-05
-2.10159829207267e-05
-3.85032184224304e-05
-2.67446659128429e-05
-1.31267470311133e-05
-5.60674637346155e-05
-3.77675175917664e-05
-4.87164349688508e-05
-4.0896999507614e-05
-5.56808694730769e-05
-3.72637532035173e-05
-4.58875662776695e-05
-9.12944643285676e-06
-5.43999972378292e-05
-1.15494621920234e-05
-4.72242576772547e-05
-6.70705000755518e-05
-1.9465882508471e-05
-3.00986619504632e-05
-3.43660480946068e-05
-1.52975837216192e-05
-2.34017076046348e-05
-2.34442707530098e-05
-2.11694332881252e-05
-4.02678649155914e-05
-2.43549525598367e-05
-3.53053407499332e-05
-1.01760073028093e-05
-2.38603864961004e-05
-4.60219023406834e-05
-2.44076170359485e-05
-3.48626532432509e-05
-6.32928062419772e-06
-3.75847275671355e-05
-3.69546395198449e-05
-1.77127373767133e-05
-4.69243806924591e-05
-3.94313972689837e-06
-4.10529028622819e-05
-1.28793787865445e-05
-1.35613400150192e-05
-3.86683266493637e-05
-6.05912147264001e-05
-2.67765700314646e-05
-3.82419401100052e-05
-1.83966301434953e-05
-3.17489190969832e-05
-2.96144277819641e-05
-1.5682686103018e-05
-3.18790802003627e-05
-3.64100211911642e-05
-2.41381416087442e-05
9.24946801088038e-07
-1.62454345539451e-05
-1.29890524236333e-05
-2.67671567905125e-05
-2.79085454633053e-05
-4.29348140948658e-05
-3.3606130986416e-05
-8.5638143466696e-06
-1.91056668118268e-05
-1.56705563151029e-05
-3.86538006005459e-05
-9.54924077778597e-06
-5.28011342606246e-06
-4.27839494839837e-05
-2.10329014907156e-05
-2.74534570100089e-05
-1.56534516345054e-05
-2.59701673329612e-05
-4.24363263422162e-05
-2.7523388781272e-05
-6.59452065566816e-05
-8.96040272266153e-06
-4.6730678159255e-05
-3.7396063343421e-05
-2.83740061436646e-05
-3.24822320100317e-05
-2.38531890870845e-05
-8.32527123614612e-05
-3.92103294759257e-05
-2.11783370603651e-05
-3.37811237616571e-05
-3.17235418793488e-05
-3.33785914843683e-05
-4.30511159618446e-05
-7.5291182649003e-05
-1.64186675471784e-05
-3.06486822537857e-05
-1.82495532006408e-05
-2.80607212181871e-05
-4.79593924076214e-05
-3.34997783189215e-05
-4.40642827473753e-05
-2.68939756477298e-05
-2.02920514996554e-05
-4.1505358792477e-05
-3.63552748161191e-05
-1.94489979577587e-06
-4.48743291734588e-05
-3.06779312054911e-08
-2.23887978994634e-05
-2.529754160743e-05
-1.18409208869401e-05
6.45708908939886e-06
-3.99191945423435e-05
-3.39166960542864e-05
-3.99457144997196e-05
-3.91109098605908e-05
-2.71851504139953e-05
-2.38367948419015e-05
-3.36194024527005e-05
-5.61793726836333e-05
8.71125530200836e-06
-4.92696942031377e-05
-2.58539636405257e-05
-2.02654364454782e-05
-2.34234071283619e-06
-3.30185556857069e-05
-6.07592708109742e-05
-4.33758085291808e-05
-1.50427544191996e-05
2.13320867606403e-05
-4.45529953026668e-05
-2.14353262244622e-05
1.36890192256255e-05
-2.32687375833926e-05
-2.38842806783883e-05
-2.23078975692213e-05
-8.24211980077659e-06
-3.6700210666407e-05
2.16335679584716e-06
-2.44461921948728e-05
-4.46980730348119e-05
-4.34727317405561e-05
-4.46253903468896e-05
-3.40252248147514e-05
-1.89876495002631e-05
-2.98931241850912e-05
-3.51372033792136e-05
-2.26591471192659e-05
-4.39247485141517e-05
-6.37462256145396e-06
-8.68976650023525e-07
-1.31187640498308e-05
-1.33709435792204e-05
-5.07017222695457e-05
-3.28835404334676e-05
-3.05329168969685e-05
-2.63292225908715e-05
-3.90880277187483e-05
-2.50887935968234e-05
-5.04740487588805e-05
-2.76000419528917e-05
-2.82316586014755e-05
-1.14665566436845e-05
-4.99502710268238e-05
-6.87927089757446e-05
-1.0578458773131e-05
-4.67225215224033e-05
-4.62867724044478e-05
-4.27601466304513e-05
1.93516902863301e-06
-5.19645000092568e-05
-9.79960859248006e-06
-1.97907590877731e-05
-2.52268276671965e-05
-5.16947078009689e-05
-2.84565949551257e-05
-1.51586650702914e-05
-3.20447435882059e-05
-3.93859482430751e-05
-2.69962797019099e-07
-4.07139462483556e-05
-2.34580158905546e-05
-4.7663050062148e-05
-3.30591047778846e-05
-3.56290918227568e-05
-2.73988322154147e-05
-4.8733983688633e-06
-1.65273038746576e-05
-4.09919066235123e-05
-1.40012967944082e-05
-7.05485488306093e-06
-2.97827634439746e-05
-6.31828429405208e-05
-3.33042123943512e-05
-3.88267431189514e-05
-5.30138138980896e-06
-3.93829157028601e-05
-3.01336543511355e-05
2.55945691257392e-06
-3.81829476430378e-05
-3.04803402942474e-05
-1.93814832030589e-05
-3.067612478411e-05
-3.70799176082124e-05
-2.08765389261195e-05
-2.22212620039516e-05
-1.74662294062207e-05
6.77456161443616e-06
-1.2343652024373e-05
-3.6786977644473e-05
-4.91471608202701e-05
-6.04120304023124e-05
-1.94861503359109e-05
-1.74451841823447e-05
-2.43325469236859e-05
-8.28345816757499e-06
-2.63560851292184e-05
-1.73651167652415e-05
-6.58717938803625e-06
-2.90392155793873e-05
-1.25023486578575e-05
-2.57177921947232e-05
3.28551388747149e-06
-2.99474368615119e-05
-2.42361905255027e-05
-5.73081196337956e-05
-3.94556266685274e-05
-2.25008167907642e-05
-2.35893422670573e-05
-3.48238660902223e-05
-4.06287493759788e-05
-3.2461353700789e-06
-3.13989506284281e-05
-1.49259722807567e-05
-3.45039599495301e-05
-4.43966144136006e-05
-1.56706282391082e-05
-1.45855277757079e-05
-2.07866926957364e-05
-1.59657938846985e-05
-3.74338101489638e-05
-1.35615125256506e-05
-1.49418700959899e-05
-4.99156424174773e-05
2.28962321590507e-06
-4.3252041698004e-05
-5.38874632348143e-05
-9.42338128442855e-06
-1.16379381665893e-05
-3.99481377463612e-05
-2.08718615043549e-05
2.5696912068908e-05
-4.70238636272714e-05
-3.1209688197124e-05
-3.2911389658022e-05
-5.68014311119625e-05
-3.17830788370696e-05
-5.19571299665875e-05
-4.02019956795684e-05
-3.65375587091714e-05
-4.97535975053101e-05
-3.36985263452016e-05
-2.62486190044721e-05
-2.27162821494082e-05
-5.11844888422468e-05
-1.45319935197567e-05
-3.92603325237222e-05
-3.69037796206326e-05
-1.47805546311095e-05
-3.79437356677406e-05
-2.68015612038448e-05
-2.72045810597731e-05
-4.19431836701314e-05
-4.13706048421882e-05
3.52373709036846e-07
-2.2164053448521e-05
-2.74761437350372e-05
-1.74846263759716e-05
2.66148747221832e-05
-1.08844257768436e-05
-2.04309010098583e-05
5.26383519223465e-06
4.82192510943417e-06
-2.97682506825224e-05
-3.42341800208685e-05
-2.38614414585777e-05
-2.55903098685476e-05
-7.90578074910529e-06
-5.92994575567009e-05
-1.50500452997777e-05
-3.33167761402826e-05
-4.11450253570318e-05
-6.40060757664447e-06
-3.91789260797334e-05
-2.71811596693332e-05
-3.00781992364044e-05
-3.28454107987652e-05
-4.31944661440481e-05
-3.63994889049635e-05
-4.54084775227831e-05
-2.9087667339196e-05
-2.63470113715941e-05
-2.61971108157186e-05
-2.0494872671218e-05
-3.10716600544178e-05
-2.70444256681171e-05
-7.10491718147762e-05
-2.57268105499165e-05
-2.72471873636814e-05
-3.44652443178612e-05
-4.48761257889723e-06
-5.69148575803645e-05
-4.18470349252823e-06
-5.09056523244828e-05
-3.3485377043552e-05
-3.35881254793261e-05
-5.58149806743937e-05
-3.9327009200931e-05
-4.21480933370187e-05
-2.73314862108924e-05
-4.08343027019658e-05
-4.47811886318558e-05
1.5199679417175e-05
-7.38687154267585e-05
-3.817312801799e-05
-2.95737805263273e-05
-2.48882074874161e-05
-1.29264565939159e-05
-2.57327785359558e-05
-3.50271641558015e-05
-3.81703136744469e-05
-5.68280577291178e-05
-6.63528636537255e-05
-4.66113535411703e-05
-4.19134582462841e-05
-1.54211178355396e-05
-3.70196384565006e-05
-4.35179846491393e-05
-2.12592555529807e-05
-6.20635725971828e-05
-3.20920438984671e-05
-8.59874504060094e-05
-4.71477931174197e-05
-3.39522038219265e-05
-2.75116814513003e-05
-3.46142759789008e-05
-1.51162774380094e-05
-4.23952020407033e-05
-8.42121380821576e-06
-1.50976022995316e-05
-1.73627836382694e-06
-1.60388245586028e-05
-5.29954470417156e-05
-2.2000008704918e-05
-3.5173311810328e-05
-3.24561603719061e-05
-5.55973092149592e-05
-1.96713107770252e-05
-2.32814594181335e-05
-2.96122338206169e-05
-4.16096746365979e-05
-2.49388154201883e-05
-3.13741836918899e-05
-5.277788953995e-05
-5.19689299553672e-05
-1.92516632968054e-05
-1.78553867427878e-05
-2.70250578888718e-05
-2.01565209464567e-05
-6.79355671073517e-06
-5.04350816978336e-06
2.46379470094826e-06
-3.38412401411894e-05
-5.81077226915093e-06
-5.96227870426877e-06
-4.11277594975139e-06
-1.51028787399952e-05
-7.76665930109731e-05
-1.47287443227841e-05
-5.37990567317379e-05
-5.9578037438649e-07
-1.7277864887717e-05
-3.27741416876848e-05
-1.62072081076347e-05
-3.07352532317717e-05
-4.69351463042719e-05
-1.60920677643853e-05
-2.75670357632104e-05
-5.08915331490578e-05
-5.41840749436819e-05
-2.64264538935034e-05
-4.0968436445091e-05
-3.08501762298461e-05
-2.86596739410498e-05
-2.04638315053031e-05
-1.5182301970003e-05
-2.22010602989082e-05
-2.92654345437473e-05
-4.01770882206249e-05
-5.61571952820322e-05
-2.07364917865145e-05
-3.08524753605521e-05
-5.47082984270074e-05
-6.49472791977039e-06
-2.18983703052741e-05
-1.96201710290544e-05
-4.31957492778305e-05
-1.27964142556137e-05
-3.7942337553114e-05
-2.86909012617326e-05
-1.9405279031783e-05
-7.40220783636889e-05
-2.87578684190138e-05
-2.50108848115921e-05
-4.9380218987521e-05
-2.10510320331264e-05
-3.32388731372382e-05
-3.42617885512741e-05
-3.34685937901081e-05
2.2465547361311e-06
8.36667870864868e-06
-3.86367675580367e-05
-1.51243038940049e-05
-1.94324513671789e-05
-3.75723214652217e-05
-2.09559810891908e-05
-3.44877469661554e-05
-3.95906428774858e-05
-4.86848886528328e-05
-3.17589114848932e-05
-7.41725672268733e-05
-3.15850323675821e-05
-2.11827916849894e-05
-2.07964160377847e-05
-3.63288177181704e-05
-3.7303721043078e-05
-4.54199044523584e-05
-2.60841597892153e-05
-3.91748715965081e-06
-3.58489984975008e-05
-2.54228720158521e-05
-2.11604970669309e-05
-1.18841984465686e-05
-2.11431331582418e-06
-5.46310580583142e-05
-1.93125720812155e-05
-3.40407152077891e-05
-1.67974444710234e-05
-3.27314613947644e-05
-3.62947426218964e-05
-1.47576261909317e-05
1.57658332045898e-05
-4.23632047911619e-05
-5.17927202258038e-05
-2.59613607334112e-05
-1.96134558077712e-05
-5.70946051882301e-06
-1.90611703514102e-05
-3.44739511116533e-05
-8.79919935102647e-05
-1.78643249396135e-05
-2.25864588315848e-05
-8.04100242687734e-06
-4.87394601187225e-05
-1.29883737300278e-05
-1.20389169263669e-05
-8.14392368274651e-05
-2.47861717325217e-05
-1.66594827497123e-05
-2.51568966411606e-05
-6.6255181600091e-05
-1.48642234444637e-05
-5.42529811755058e-05
-5.11978751175225e-05
-3.33217160326062e-05
-2.61597814133734e-05
-2.73061210862398e-05
-3.80601674390812e-05
-9.24584560095389e-06
-5.48388656251502e-05
-4.31816242928066e-05
-1.21688752014965e-05
-2.0067702220835e-05
-2.51101780634593e-05
-2.38172686212227e-05
-1.58007473006697e-05
-3.07681828490086e-05
-2.5162900435139e-05
-1.48476934256791e-05
-2.60459963552637e-05
-2.57522040250027e-05
-2.6494360584315e-05
-2.91285504963308e-05
-1.28665030214414e-05
-4.41247297405599e-05
-3.40029116330494e-06
-4.69381658123345e-05
-3.37784274648475e-05
-3.55341020429579e-05
-3.94193245193485e-05
3.2997137916178e-06
-3.82228508276354e-05
-2.13546443600285e-05
-2.25640274741406e-05
-7.39899623640641e-06
-2.54165118591932e-05
-1.92656403259125e-06
-4.70215025012522e-05
-1.51399804363565e-05
-3.1074997663464e-05
-2.89024186317122e-05
-3.72434505503302e-06
-1.28712895397394e-05
-3.71428042731937e-05
-3.68997413813397e-05
-2.81383444852586e-05
-6.76199160569293e-06
-3.36099171365995e-05
-1.85023046329514e-05
-3.55703186078488e-05
-1.38309201780077e-07
-4.0964335342357e-05
-4.54722660427435e-05
-2.46447149904126e-06
-3.8618285306649e-05
-2.59007837578041e-05
-1.94023847002132e-05
-4.57690627436675e-05
-3.91363439476762e-05
-3.16968798985534e-05
-2.05685929930367e-05
-4.50406147929157e-05
-3.56887459285248e-05
-2.6009030114692e-05
-4.81534665628946e-05
-1.88301081476982e-05
-1.68462464100433e-05
-2.15572287126687e-05
-1.37562082390913e-05
-4.52418511404638e-05
-2.58384085179138e-05
-2.44389928283631e-05
-1.35739754195324e-05
-4.06034962362896e-05
-3.81742221603902e-05
-9.35718267854503e-06
-2.8115552727103e-05
-3.840518603918e-05
-2.93180712921167e-05
-3.56060231378996e-05
-3.45942310042728e-05
-1.86190628208703e-05
-4.78988675405048e-05
-3.57095638711413e-05
-4.51206146250336e-05
-1.58373017329213e-05
5.26722507893769e-06
-2.45078639635872e-05
-2.88708199007974e-05
-4.18089647812328e-05
-4.32024630462093e-05
-1.19673961781427e-05
-3.84717883411341e-05
-4.36998097259439e-05
-4.70680203405292e-05
-2.73360392134086e-05
-9.90883239951765e-06
-2.29803691176236e-05
-3.10921570113695e-05
-1.76503457760811e-05
-1.84463448004039e-05
-2.03989955780535e-05
-6.79938847581415e-06
-4.31525462945213e-05
-5.32052512854673e-05
-3.92535957453185e-05
-2.09987463757598e-05
-1.31200277673627e-05
1.40081038779532e-06
-5.25447795277997e-05
-3.59768182982088e-05
-3.7348722678621e-05
-3.82072993984066e-05
-3.57947853469449e-05
-2.89700171307541e-05
-4.74997326606367e-05
-1.17176479496138e-05
-2.77447549200029e-05
-1.5979206857603e-05
-3.69830818542067e-05
-4.24470671356581e-05
-3.89116342752206e-05
-1.43148114974262e-05
-1.97910250998898e-05
-2.41097508460613e-05
-5.38767646107806e-05
-1.41907562989076e-05
-9.90383227816848e-06
-2.692747025642e-05
-3.88930300813103e-05
-3.2464240562432e-05
-2.32800712112055e-05
-4.20412667194316e-05
-3.11539883196678e-05
-2.50521664028286e-05
-2.94488717359174e-05
-1.90627011953383e-05
-2.85447568994569e-05
-2.27814704292247e-05
-3.60457447610832e-05
-2.57531494903926e-05
-3.56068051330638e-05
-4.34799371737588e-05
-1.17893837477062e-05
-2.19015055657379e-05
-3.58212697040565e-05
-4.05217045455582e-05
-1.21699923497004e-05
-1.77014498521031e-05
-5.32975824606724e-05
-1.81450082397139e-05
-1.14348144002108e-05
-1.37691553321334e-05
-2.99749991544311e-05
9.80805878567254e-06
-2.4323228613204e-05
-2.8933908873989e-05
-2.32700971931635e-05
-3.01789003689876e-05
-4.26167898826636e-05
-1.90398490902255e-05
1.88460746570631e-06
-1.65937645527059e-05
-4.2779091594694e-05
-3.82784499619017e-05
7.42755928070094e-06
-4.98479934240003e-05
2.11425361508683e-05
-3.11100382635269e-05
-2.30029620392982e-05
-3.58449636220393e-05
-4.38153771952551e-06
-2.72439954119442e-05
-4.088628491615e-05
1.80845574002251e-05
-3.89161165488984e-05
-2.80525768649272e-05
-5.8058189399332e-05
-2.6545214599741e-05
-4.31486367982438e-05
-5.33990850629676e-05
-4.7988602213326e-05
-4.41623511391656e-05
-1.49632745501567e-05
-5.53994761323907e-05
-2.48010320278611e-05
-3.18931773701936e-05
-5.99801275036721e-05
-3.965709897695e-05
-5.40685526484778e-05
-3.20090232091022e-05
-3.63206942090444e-05
-3.56066035104072e-05
-5.94686181263125e-05
-1.42529487498669e-05
-3.85048686406434e-05
-7.71352119653263e-06
-3.66514890376948e-05
-1.50486072463988e-05
-3.73011231053106e-05
-4.598731462084e-05
-4.54027074151001e-05
-5.64508393365328e-05
-2.06265823488166e-05
-1.08760772943845e-05
-4.11585442257655e-05
-3.53328461198403e-05
-2.2012458254789e-05
-4.04726072680577e-05
-2.52786659101295e-05
-3.00479678005601e-05
-1.13314014112823e-05
-2.1160004233583e-05
-3.11182238752507e-05
-5.03441326091943e-05
-2.05189178288064e-05
-1.84555030933061e-05
-5.24098688156891e-05
-8.41392412919585e-06
-3.14406005459262e-05
-2.88117140749082e-05
-2.49408025152451e-05
-2.08950591785873e-05
-2.60018789356916e-05
-2.63922535671662e-05
-3.72724805465094e-05
-2.82555550389405e-05
-4.08150073084942e-05
-1.90293244726172e-05
-3.59416519914173e-05
-6.22362661109001e-05
-3.18866822832262e-05
-3.80965433581612e-05
-2.35159902770843e-05
-3.53083095011177e-05
-1.254438745459e-05
-2.25398221738947e-05
-3.3544316061624e-05
-1.73837227410158e-05
-1.89364251672072e-05
-1.27794804987338e-05
-2.29704433537051e-05
-3.76733843226387e-05
-1.91641484883853e-05
-2.34196740322838e-05
-3.6928036380977e-05
-3.00271462568256e-05
-3.29394241309356e-05
-1.09103705262061e-05
-4.68498845884977e-05
-4.57223415380406e-05
-5.51917489136655e-05
-5.47710904887074e-05
-6.44030569342904e-05
-2.44350875681717e-05
-2.20848606040606e-05
-2.44174764987186e-05
-4.24217196904869e-05
-2.66067870616223e-05
-2.86749547124304e-05
-3.21891754898679e-05
-4.15578157876127e-05
-1.13296653531391e-05
-4.20481788567e-05
-3.96130023288419e-05
-1.00650979440924e-05
-5.57915274160369e-05
-3.45166640315924e-05
-8.07624717675698e-05
-3.39338305295476e-05
-2.95506867300089e-05
-6.10359956139497e-05
-2.47381136997507e-05
-2.50491415513927e-05
4.98695688950136e-06
-3.73931894276668e-05
-5.22225622267244e-05
-3.03256622387342e-05
-3.3077802508603e-05
3.83409741170008e-06
-4.47629028882226e-05
-4.17922297125153e-06
-4.27338453546413e-05
-2.80732756590337e-05
-4.3588125695825e-05
-3.56603397326907e-05
-5.40991996106634e-05
-1.94337732913744e-05
-3.44511802643086e-05
-3.44451400998826e-05
-1.10503008643655e-05
-2.30468803202704e-05
-1.51988566746583e-05
-4.70050235948726e-05
-4.10136546736529e-05
-4.4033734950112e-05
-2.91502115537752e-05
-3.55536856877999e-05
-1.61624475810109e-05
-6.64681708399824e-06
-1.8832889066841e-05
-3.35608089089188e-05
-2.5063018246512e-05
-2.33056094214841e-05
-1.34522608073227e-05
-2.13439928446525e-05
-2.46368119124251e-05
-3.96063810771986e-06
-6.92640632503663e-06
-2.73323664599915e-05
-5.04505924502955e-05
-2.45129925086962e-05
-1.78286248819082e-05
-3.5136225008925e-05
-2.35387486515656e-05
-1.21677689519277e-05
-1.4816967704017e-05
-1.84164944290547e-05
-3.76864155432025e-05
-1.84389403615766e-05
-2.96328503186074e-05
-1.77250368849993e-05
-2.7920714111433e-05
-3.3788605061756e-05
-2.93145157714611e-05
-9.90120023641712e-06
-2.24943073398044e-05
-4.22165025875152e-05
-1.65752547494395e-05
-7.80858846945026e-06
-1.45858414794414e-05
1.47602803094276e-05
-1.52601628535812e-05
-2.42855850923138e-05
-2.64847285090069e-05
-3.16697351423757e-05
-1.12051370739537e-06
-3.99716906076445e-05
-4.68270325864556e-05
-1.90299447647351e-05
-3.86369925903911e-05
-2.7302946870012e-05
-6.46188098525296e-05
-3.71547455408073e-05
-3.93248909463173e-05
8.29755879521689e-07
-5.88659571446107e-06
-3.86367876210677e-06
-2.33343910554696e-05
-2.50058177872006e-05
-6.05633154334343e-05
-2.53560298527667e-05
-4.04523444251523e-05
-5.02996201865746e-05
-2.83790554260771e-05
-3.47242502344552e-05
-2.31249337275209e-05
-4.02563861717923e-05
-3.16253900745636e-05
-1.91783358630069e-05
-4.51992752687232e-05
-3.49385827112478e-05
-1.19717730113143e-05
-3.07068379182504e-05
-4.36322574815098e-05
1.80046919353666e-06
-1.10572864407369e-05
-4.54145137904875e-05
-5.89580196669983e-05
-2.40832636170266e-05
-2.17984150997029e-05
-3.20328088594483e-05
-1.61490399587351e-06
-4.75395174078877e-05
-3.17880112682071e-05
-3.12639335517742e-05
-3.9372708673606e-05
-1.39937506030537e-05
-1.79537342654212e-05
-7.64064047898445e-06
-2.94226452261122e-06
-1.64997614090766e-05
-2.27764345574266e-05
-3.05542752098052e-05
-3.88451553088115e-05
-3.13166744821793e-05
-2.5839568230352e-05
-4.27410833549935e-05
-2.7189205170044e-05
-3.17598715748631e-05
-2.42169415307444e-05
-4.63663393071102e-05
-6.84632741060136e-05
-3.99112841323025e-05
-5.85663787240368e-05
-2.18763697035011e-05
-7.04505149795568e-06
-2.35607059024532e-05
-5.91472128240907e-05
-3.54108730845117e-06
-6.59156904141444e-05
-3.14106628707323e-05
-4.66461912601676e-05
-4.85194381640324e-05
-1.41694349760643e-05
-3.99520771546823e-05
-3.25848624911742e-05
-9.37016088923144e-06
-2.22342381766531e-05
-1.95757554045311e-05
-3.70128207657133e-05
-3.05110640741333e-05
-8.46544562859284e-06
-4.99472262281772e-05
-1.97505393648586e-05
-3.42186110250048e-05
-1.31754020992627e-05
-3.13790426162607e-05
-3.90045739527264e-05
-3.35320584544169e-05
-5.02164275163189e-05
-1.72237223036626e-05
-1.29466389624867e-05
-8.78428342700896e-08
-2.32592678035802e-05
-1.08781834269434e-05
-2.00407353025211e-05
-6.9383462215891e-05
-5.58295963862558e-05
-4.50875893603912e-05
-3.85165612693153e-05
-4.56179494294625e-05
-6.44779169846457e-05
-2.20294259019283e-05
-3.76357225922909e-05
-4.90721544354816e-05
-2.60826236956637e-05
-4.3714880530398e-05
-6.24937474187553e-05
-1.2132569157884e-05
-2.19969653769144e-05
-3.6073595027971e-05
-3.17074271822997e-05
-2.99606084913499e-05
-2.91586750230283e-05
-7.06389335007083e-05
-6.51943589468578e-05
-2.90853790127359e-05
-4.54450349089611e-05
-2.18692768427181e-05
-1.73772891674213e-05
-3.32863856391229e-05
-6.14943008106962e-05
-2.18697559254626e-05
-2.714949105097e-05
-9.79997996280267e-06
-3.29521937035351e-05
-1.91363574580613e-05
-6.06283195221297e-05
-1.43132873366764e-05
-3.81677508421673e-05
-3.74239888264272e-05
-4.08267533688232e-05
-3.9858833236082e-05
-3.34707100115338e-05
-4.45024493694618e-05
-4.06131973844551e-05
-1.54000361935781e-05
-1.55259974979174e-05
-2.20964938870804e-05
-1.38427281375816e-05
-1.29887099055516e-05
1.01552580135611e-06
-2.33729442778532e-05
-3.89852417438014e-05
-2.74946625164909e-05
-3.04949313385595e-06
-2.79218849899324e-05
-4.23311073168757e-05
-2.89733839058251e-05
-1.90300430052726e-05
-1.50384490673047e-05
-2.39109973195511e-05
-3.11946675984475e-05
9.84413073267829e-06
1.12852993427076e-06
-1.81959275812201e-05
-1.1197649393284e-05
-4.13644195784067e-05
-3.55766147754866e-05
-2.44084380706702e-05
-2.5755659776804e-05
-3.00018542652503e-05
-6.33148029623429e-05
-1.72774010455063e-05
-1.45502754407858e-05
-4.15399509050856e-05
-2.39949407451165e-05
-1.34373850610996e-05
-3.88852661636407e-05
-4.29925847950605e-07
-8.7562924742512e-06
-5.29452977523706e-05
-6.35284938317699e-05
-1.77455725182935e-05
-2.36514490173663e-05
-6.67134999438686e-05
-1.13579593014322e-05
-4.88817517804435e-05
-4.80540707918197e-05
-3.45859076410979e-05
-1.55574491456775e-05
-4.60382903952536e-05
-2.51621340374661e-05
-1.10138664277502e-05
-3.75736120891219e-05
-3.0557040862425e-05
-2.80678584919956e-05
-9.52358273071694e-06
-3.75238574308761e-05
-1.9877517335126e-05
-5.62306886266441e-05
-5.17919737742857e-05
-2.12956759189705e-05
-1.64863577719689e-05
-3.8968502258432e-05
-2.25324627986395e-05
-1.34752213644969e-06
-9.19941039993301e-07
-8.07516053662657e-06
-9.8908473645132e-06
-3.87222236518984e-05
-1.78674614822482e-05
-3.13205851294424e-05
-3.05165484179092e-05
-3.738950503048e-05
-6.09707559890739e-05
-1.92064359443847e-05
-2.11689793976703e-05
-5.35231762035463e-05
-5.31564620056839e-05
-1.86552352244204e-05
-2.11681348701269e-05
-2.3606404013008e-05
-2.2669098187788e-05
-1.50548307898102e-05
-3.27068506999209e-05
-4.41292504442223e-05
-2.86830822220347e-05
-5.16515954660012e-05
3.59858985475208e-06
-3.65710940289712e-05
-4.4241473390819e-05
-2.34272527672068e-05
-2.19886927888708e-05
-3.50951647728573e-05
-1.30865799547183e-05
-6.18410740794023e-05
-3.64385203995676e-07
-3.28732076101705e-05
-2.16938420041997e-05
-3.61278349809706e-05
-2.16922413824698e-05
-3.71350608563841e-05
-2.62353677597039e-05
-4.35547253036178e-05
-3.59162307334936e-05
-1.45132924995312e-05
-2.75307374088693e-05
-2.07278444318816e-05
-5.22661263850382e-06
-4.25480476513846e-05
-3.30814374494964e-05
-6.27521676078354e-05
-5.48540752656389e-05
-2.06679907159026e-05
3.85626954084573e-06
-3.73996978507392e-05
-2.60855811954378e-05
-3.00425129773452e-05
-4.56734022419249e-05
-4.81039366762682e-05
-4.23593025277271e-05
-1.33586647722059e-05
-1.05120647753723e-05
-1.85627730657863e-05
-2.55301346949043e-05
-3.43690019034753e-05
-4.67809703645999e-06
7.88853867668145e-06
-5.4977566851925e-05
-1.27898192665097e-05
-2.87337533544973e-05
-1.290559891335e-05
3.93025899525673e-06
-9.84473196416708e-06
-2.8644797116411e-05
-3.85852319123737e-05
-4.48340008859525e-05
-3.14166193005207e-05
-1.99206541844547e-05
-2.42444621669722e-05
-1.74467518650966e-05
-3.41549944637214e-05
-1.78537932037581e-05
-1.52017857043183e-05
-3.76187022656029e-05
-5.45652534790779e-05
-1.39991354338377e-05
-4.78664653068311e-05
-2.35691174219801e-05
-2.76982194524556e-05
-2.92483585561095e-05
-3.0935926636591e-05
-3.44297694676182e-05
-2.45600801378446e-05
-2.0575456227604e-05
-1.79097251300586e-05
-3.03636658237783e-05
-4.93260550389443e-05
-4.22303582054171e-05
-6.46690692879353e-05
-1.64432367748384e-05
-3.67886947536463e-05
-1.55663214785219e-05
-2.4082427498325e-05
-3.36079793864026e-05
-3.60033617262316e-05
-1.92446862456454e-05
-2.02552669325144e-05
-4.63036692241947e-05
-7.22547339440027e-05
-3.18119888544361e-05
-1.29552945125547e-05
-2.44983141158035e-05
-2.12436820167671e-05
-3.13992675203589e-05
-1.50297338735499e-05
-4.44933141511887e-05
-1.72356308997488e-05
-2.79205441451818e-05
-4.3366016410381e-05
-1.764487821133e-05
-3.9431827005323e-05
-6.332811570577e-05
-3.5300556629872e-06
-2.48372487590043e-05
-2.25074990314061e-05
-2.69331265924392e-05
-3.02200921835058e-05
-3.57025006515611e-05
-9.2324068735748e-06
-3.93256892328556e-05
-1.89612881744225e-06
-3.71693524187919e-05
-3.5325600498687e-05
-5.07078044580928e-05
-4.7751126131655e-05
-3.76361414318388e-05
-3.49103504772028e-05
-2.4374856610528e-05
-8.51690635934979e-08
-1.1346649436983e-05
-2.42526863605686e-05
-4.52461055643962e-05
-4.83512103314015e-05
1.7292658312137e-06
-4.09712991400084e-05
-2.77997648986465e-05
-5.09578170011315e-05
-2.67333199317734e-05
-4.36900878711438e-05
-5.3712016782942e-05
-2.96577768138398e-05
-3.28984762454526e-05
-1.88369654363517e-05
-2.21863567562641e-05
-3.02026822942949e-05
2.11678715638484e-05
-3.39807337397291e-05
-3.85077837621119e-05
-1.77041601628171e-05
-3.96074321353709e-05
-3.9051352019443e-05
-2.62009957208345e-05
-3.2009207015034e-05
-6.86858440091841e-06
-3.25998724122019e-05
-3.18392319530484e-05
1.01973836914549e-05
-1.0634835972214e-05
-3.61688076723132e-05
-1.53503733982747e-05
-5.6586063541355e-05
-1.12951254873331e-05
-2.23242122598649e-05
1.33331016574635e-06
-2.44066965483881e-05
-4.95119031144329e-05
-4.17525597539367e-05
-8.3275906052798e-06
-6.99191933534102e-05
-2.91268743737071e-05
-3.68812337553634e-05
-4.4618454472976e-05
-4.93310074986206e-05
-2.71948530690595e-05
-2.84950241370987e-05
-3.33974484249699e-05
2.90138436228418e-05
-3.0999322425669e-05
-9.65802990015988e-06
-2.32290024405009e-05
-1.47596903138548e-05
-3.31668770178956e-06
-5.16419814287174e-05
-1.4046791530972e-05
-5.23373473127778e-05
-1.64049471276249e-05
-1.20040751079219e-05
-1.10582945922971e-05
-1.9404508973957e-05
-7.07948307167433e-06
-3.4988527210818e-05
-3.8129247364322e-05
-4.86966591864068e-05
-6.36686956385236e-05
-4.46114330103185e-05
-3.23060973020533e-05
-2.34870445778258e-05
-1.61052669686098e-05
-1.72685120827079e-05
-4.34260540783485e-05
-2.33589565994765e-05
-2.74741854768237e-05
-3.17938556671004e-05
-2.43908742983472e-05
-6.7915517764664e-06
-1.57343288045227e-05
-4.57315995747466e-05
-2.71351161927324e-05
-1.39300277978815e-05
-5.39146210170057e-05
-5.0243299063396e-05
-5.63459678530332e-05
-1.86118063714355e-05
-2.65503452602366e-05
-2.84609306195454e-05
-6.53587796373506e-05
-1.93351651115033e-05
-4.28693563800492e-05
-1.80591172668389e-05
-2.89204667111649e-05
-1.29620376784234e-05
-3.27995426159006e-05
-4.43186885885849e-05
-3.16995277739512e-05
-2.78431444708568e-05
-4.14208292723509e-05
-2.06078894145482e-05
-9.44102587886408e-06
-5.0701580566113e-05
-1.72534266828926e-05
-2.56313134452117e-05
-5.01371743249343e-05
-3.7198565482175e-05
-8.00629475008266e-06
-1.57188990664462e-05
-4.34507462230006e-05
-2.44635611328159e-05
-1.79030798750001e-05
-1.73213913035279e-05
-5.43100366446541e-05
-1.45135101665768e-05
-4.01021575248598e-05
-3.34288627969103e-05
-2.67216629219897e-06
-4.49145877971597e-05
-3.74200830085235e-05
-1.76733158489915e-05
-6.02683881752685e-05
-3.90294771819835e-05
-3.46902785397129e-05
-2.83680386312465e-05
-1.84408186468403e-05
-5.16693223744375e-05
-2.42856577597686e-05
-8.20746039124494e-06
-2.56338028443263e-05
-2.37702131701087e-05
-3.47732166283899e-05
4.44206117808558e-06
-3.38090539976314e-05
-1.70902579633069e-06
-1.41940787337098e-05
-4.10397097413321e-05
-4.31256484901398e-05
-3.25349802209796e-05
1.07504366027607e-05
-6.11059662111199e-05
-6.26894729098317e-06
-1.30039765116984e-05
-3.34251103076777e-05
-3.33638244853104e-06
-1.06939669841588e-05
-2.26077941079686e-05
-1.17404442356103e-05
-2.28000121469885e-05
-1.79248132697159e-05
-3.72902890654286e-05
-4.7938975813592e-05
-4.30247977015329e-05
-6.19044514692187e-05
-5.29815069735649e-05
-2.37737604349824e-05
-1.70362289773115e-05
-2.80269699645665e-05
-4.94455838191499e-05
-2.85878218778963e-05
-3.04682274579518e-05
-4.20840122147847e-05
-4.28242735800163e-05
-2.72595214971821e-05
-5.62643306592196e-05
-2.34636035583337e-05
-2.83792017279547e-05
-3.92957412551213e-05
-1.56428190350009e-05
-5.32100587311221e-05
-2.54933446255806e-05
-2.46755221960216e-05
-4.59846601254401e-05
-3.36550956913421e-05
-3.45594818725931e-05
-3.83758707073791e-05
-6.18861205072172e-05
-2.6040753095425e-05
-3.45071997077208e-06
-2.58859876841011e-05
-2.18954356517216e-05
-1.05814365054223e-05
-3.58836715396697e-05
-5.71931126360753e-05
-4.0593617905291e-05
-4.38143326140503e-05
-3.47472469366299e-05
-3.58171893512017e-06
6.65209661233078e-06
-5.19730224127593e-05
-3.12349626548962e-05
-1.98497729752208e-05
-4.34095454230991e-05
-3.29184137254337e-05
-9.94015201578624e-06
-2.79192726556127e-05
-3.27212911581738e-05
-4.4391487018803e-05
-3.69767913838587e-05
-1.9722071135627e-05
-2.36305335782587e-05
-2.38435784952258e-05
-2.93911367786609e-05
-2.26943061407757e-05
-3.54907386064537e-05
-3.58523997830368e-05
-3.93841058054357e-05
-1.37865667813758e-05
-3.5625893501338e-05
-2.81029520359059e-05
-6.05107259131179e-05
-2.53471978210766e-05
-3.73677310477744e-05
-5.95114117766586e-05
-2.37140957006411e-05
-6.75254789881485e-05
-3.18513953128407e-05
-3.45148464762272e-05
-6.03915229261432e-05
-1.13701381986958e-05
-4.39437316892947e-05
-6.05000431952192e-05
-2.80277124041807e-05
-1.23846301441652e-05
-2.70424412371069e-05
-4.02984153452979e-05
-3.93990073628047e-05
-2.58684187400188e-05
-3.05468520229961e-05
-4.19870587154774e-05
-1.99333782282547e-05
-2.88009147066044e-05
-2.27183962700738e-05
-3.90619428502307e-05
-1.55305572933548e-05
-2.67254001028308e-05
-4.82549433732371e-05
-2.75778306290169e-05
-5.2258423627695e-05
-2.63292525847671e-05
-1.44173067717529e-05
-2.2278907701326e-05
-6.03424229478289e-05
-1.74938623399646e-05
-5.67476548262639e-05
-5.12618724316833e-05
-2.88147897256461e-05
-4.22256317517192e-05
-2.04325218849538e-05
-1.04935003756308e-05
-3.22546783597423e-05
-5.52077780122859e-06
-1.56551282968261e-05
-3.05516360490674e-05
-3.83115220351422e-05
-5.52975701549449e-05
-3.94457449785383e-05
5.23514757003497e-08
-1.55119402618232e-05
-4.01292299695191e-05
-2.42455704527119e-05
-4.21257480335682e-05
-5.29043765813336e-05
-6.09101250937741e-06
-5.1361459520084e-06
-6.38383579998455e-05
-4.94480948762261e-05
-3.2570485328238e-05
-4.36055297174454e-05
-4.59791530649726e-05
-3.44357763082546e-05
-2.70595712441654e-05
-3.17100387622e-05
-1.49715138045062e-05
-3.89156942336748e-05
-2.52177941863391e-05
-2.97882518289044e-05
-4.12378935392477e-05
-4.453684258929e-05
-2.17187003708555e-05
-3.73247395878342e-05
-3.1087239264063e-05
-3.92745025557206e-05
-4.19360194087056e-05
-2.78088356406765e-05
-4.63894063314731e-05
-3.3561922972281e-05
-3.1075730443426e-05
-3.02918202358719e-05
-1.3184358835643e-05
-1.01823322625436e-05
-2.619769864168e-05
-3.22600616649483e-05
-1.45243759194468e-05
-2.02810856242058e-05
-4.61729283385795e-05
-5.07713752652125e-05
-4.07160412187183e-05
-3.29729612448983e-05
-5.25140005501351e-06
-4.92356604634647e-05
-1.05884693723732e-05
-4.09893813015295e-05
-3.05661178271754e-05
-1.12758961616189e-05
-1.49341847215266e-05
-4.23526283093419e-05
-2.03716360872403e-05
-4.21501810911455e-05
-4.6275272185548e-05
-5.73203693476495e-05
-3.94715671030499e-05
-5.52648542897525e-05
-2.23083560977702e-05
-1.77653721729875e-05
-2.90870758105617e-05
-6.18143697575128e-05
-7.65520287883729e-06
-2.69356674723425e-05
-3.91614197043795e-05
-2.36816090646417e-05
-5.64102862206784e-05
-2.25100747610587e-05
-5.78638044861512e-06
-2.14494002631924e-05
-1.90924037325195e-05
-2.85184708344269e-05
-2.67016933936529e-05
-2.72943864416028e-05
-6.02301161013746e-05
-1.56907590001634e-05
-4.20525260265908e-05
2.12626392108177e-06
-2.89621981609732e-05
-3.20248721566502e-05
-3.2500798375385e-05
-1.72274157330812e-06
-2.18961683474678e-05
-2.7767252851639e-05
-5.4614313814283e-05
-4.51378440206247e-05
-3.66878930254912e-05
-4.87696082681952e-06
-4.73417313558565e-05
-6.06791225755135e-05
-3.6105935570811e-05
-2.63385039291111e-05
7.09532704095546e-07
-7.53959254769495e-06
-3.6576858434314e-05
-2.23954972100858e-05
-2.23517126072791e-05
-1.71798785742433e-05
-3.90813907599947e-05
-5.6454957500889e-05
-1.42863802588377e-05
-1.71354351284532e-06
-5.52448620595044e-05
-1.96898741091371e-05
-2.92556802865551e-06
-5.07149757709171e-05
-1.75037872070009e-05
-3.19741816984423e-05
-3.66621770851276e-05
-3.36882646911299e-05
-2.60885718701204e-05
-4.29474104195876e-05
-8.44327553927581e-06
-4.32147299469363e-05
-2.98387605881664e-05
-2.70342065314116e-05
-4.51928630930254e-05
-2.6664761085241e-05
-2.70313358375147e-05
-2.01336455531871e-05
-1.26606539064428e-05
-5.07620969015038e-06
-3.01481332235077e-05
-1.85008926305517e-05
-4.87396192307457e-05
-3.07622326394252e-05
-3.45554354596409e-05
-4.86752565743347e-05
-2.11225783190604e-05
-1.48918110259576e-05
-1.24867653404559e-05
-2.60415058199756e-05
-1.35196889610208e-05
-3.11747130652434e-05
-9.75441389616831e-06
-6.97626485256643e-05
-2.64619124829634e-05
-4.4799420945857e-05
-3.97476654378684e-05
-2.60135397895269e-05
-2.11317849871859e-05
-4.87255950637494e-05
-2.74657513942446e-05
-4.80359448517595e-05
-2.61448873796703e-05
-2.59432218029378e-05
-3.79414824025381e-05
-6.52708179299301e-05
-3.78846753265869e-05
-2.12296242274087e-05
-2.32464587791258e-05
-5.99775477179475e-05
-4.50135573809122e-05
-4.81318328979338e-05
-2.56920944860677e-05
-5.17242581316078e-05
-1.06455880311633e-05
-3.03519004799295e-05
-2.53988864806158e-05
-3.78256366411824e-05
-3.97526170084573e-05
-1.1814578742282e-05
-3.84712922764441e-05
-2.41893275272206e-05
-6.18316293207234e-05
-4.15858462004611e-05
-2.37026931772447e-05
-2.62237272603161e-05
-3.10605722322794e-05
-4.49015629291377e-05
-1.92974861342867e-05
-3.82012806335582e-05
-2.58103934882807e-05
-2.79926466503682e-05
-4.46182702780489e-05
-2.18752048535972e-05
-3.3907664805479e-05
-3.25639698429781e-05
-3.64268599762222e-05
-2.37594394139767e-05
1.05561144052674e-05
-4.35088251877359e-05
-2.11961001389804e-05
-3.69917026202284e-05
-4.13581676662744e-05
-1.3661958294827e-05
-8.33600850952603e-06
-4.44794628881731e-05
-2.56778353001344e-05
-4.29210714128406e-05
-1.3165544915727e-05
-2.41558235747436e-05
-4.02863016099486e-05
-8.93381120722157e-05
-1.69327412633965e-05
-4.25494286698434e-05
-2.93699896343583e-05
-6.50346804858772e-07
-4.0468016102449e-05
-4.12867089384116e-05
-3.87684287520342e-05
-3.7586121514434e-05
-4.35840436154668e-05
-3.06257156384469e-05
-3.45902199444953e-05
-2.62404356783206e-05
-1.9365544560812e-05
-2.52148801052315e-05
-2.55001574709131e-05
-3.32205599749197e-05
-3.54177771988678e-05
-9.24711530164225e-06
-4.06580213713647e-05
-4.20363095333471e-05
-2.06625160844666e-05
8.75347135637531e-07
-4.56841340751715e-05
-3.52587970415183e-05
-5.26658269826073e-05
-2.52127884318757e-05
-1.47396227466952e-05
-5.31274423325497e-05
-3.80690615095694e-05
-2.98981582808692e-05
-3.51544408863326e-05
-3.13703706318992e-05
-2.50705950472116e-05
-3.958199696225e-05
-6.86211100136102e-06
-4.19206101911386e-05
-7.18805906164265e-05
-3.55549348313556e-05
-2.44800259298553e-05
-1.838655012721e-05
-1.62012936100571e-05
-6.28887618598954e-06
-2.10372260593452e-05
-3.97941263955857e-05
-2.4263046438942e-05
-4.72143425549035e-05
-3.2292064203963e-05
-3.03520356143235e-05
-2.08076776834799e-05
-3.19099862804905e-05
-3.46114080555758e-05
-8.59785196276746e-06
-7.09129975721282e-05
-2.75282782517166e-05
-4.17031855430365e-05
4.35594412415205e-06
-1.2586471145182e-05
-3.94757957077064e-05
-1.40338965705774e-05
-2.61444890940919e-05
-4.78413581010623e-05
-2.18057328072482e-05
-5.84282006813652e-05
-3.76149208738567e-05
-2.83112121409975e-05
4.30454222681101e-06
4.31723291675098e-06
-4.50036933791675e-05
-4.9726605899936e-05
-4.35013528582901e-05
-1.76181687271553e-05
-3.22521611164054e-05
-2.60399048552933e-05
-4.30215984485309e-05
-7.21785159760302e-06
-4.99408556076276e-05
-1.43684400566656e-05
-4.92504327950616e-06
-1.99374775959816e-05
-2.34275757168332e-05
-4.45133834439654e-05
-2.41994871790465e-05
-5.31420850313538e-06
-4.12583680461344e-05
-6.70100788027164e-05
-4.76900002693606e-05
-2.48666881644817e-05
-4.26738730228503e-05
-3.64894888763347e-05
-4.04738107805044e-05
-5.22611412475333e-05
-4.47578709217741e-05
-2.0204496449433e-05
-1.68139285947659e-05
-4.56997775100682e-05
-1.69513567889735e-05
-4.85229497879083e-05
-4.21174417741011e-05
-6.86703717019175e-05
-2.12745052050667e-05
-9.46745740572838e-06
-1.72185170953573e-05
-1.84736338150016e-05
-3.99468621887975e-05
-3.09048827726597e-05
-2.34510678708712e-05
-2.8591643275365e-05
-4.73164599764907e-05
-1.18458129553369e-05
-2.43037941468548e-05
-5.31857616258872e-05
-7.35835060130607e-06
-1.4642106054678e-06
-1.67751543293752e-05
-4.47486045511735e-05
-6.43448482860221e-05
-4.22882713080283e-05
-2.63488255301489e-05
-5.3367365831797e-05
-3.412726830098e-05
-3.93605019763817e-06
-3.09884107119552e-05
-8.11146450922977e-06
-8.11794848254584e-06
-4.41461103997003e-05
-2.09738085169941e-05
-5.68571987302505e-05
-1.86664245490442e-05
-2.58228741930359e-05
-3.51242467488653e-05
-2.36732068702425e-05
-3.77652342577992e-05
-2.351986109916e-05
1.40186049550756e-05
-3.56060953200687e-05
-1.77518536253811e-05
-9.61538669804511e-07
-1.80306915231648e-05
-5.97354872283386e-06
-2.85895578393437e-05
-3.55193353977992e-05
-4.71780031673366e-06
-2.94425844040686e-05
-4.14856026974847e-06
8.33738948595392e-07
-2.20112942364652e-05
-9.98537610836288e-06
-1.80365427919467e-05
-1.95344689824663e-05
-1.40988322408616e-05
-2.12379199844194e-05
-3.75144875183598e-05
-2.23693009904321e-05
-2.86563661566695e-05
-3.37335493912934e-05
-2.56404520020038e-05
-2.7991352386726e-05
-1.7673924314103e-05
-2.33639784168714e-05
-2.04512359439964e-05
-4.01115935816796e-05
-1.41952493560333e-05
-3.02832321410957e-05
-3.93595345050878e-05
1.54042072030239e-05
-4.05935013422188e-05
-1.86388870632874e-05
-3.10293285665579e-05
-1.50374677141507e-05
-2.77644325786675e-05
-3.69492192902935e-05
3.40707988610662e-06
-5.34807351358575e-05
-1.32028352122586e-05
-6.48327756109549e-05
-6.91324624399063e-06
-1.88998724441257e-05
-2.51799613927998e-05
-3.13660863513113e-05
-4.23104046283421e-05
-1.26259252169237e-05
-2.17784486756069e-06
-4.73980386705009e-05
-1.89522108680897e-05
-1.90665028702938e-05
-4.08928864259913e-05
-1.37096032277989e-05
-4.37669317344342e-05
7.67337905252438e-06
-2.28497735806503e-05
-5.25768356344309e-05
-4.39483794745868e-05
-1.37953941551667e-05
-3.40307001279893e-05
-4.42187420925564e-05
4.72683199068758e-06
-3.9315162140211e-05
-2.9025479123328e-05
-1.05609123092595e-05
-2.84187650068918e-05
-2.53535087413299e-05
-3.0766329012968e-05
-3.27885718362758e-05
-3.24685486126382e-05
-3.06512300502157e-05
-4.51768581665749e-05
-4.48453386641964e-05
-4.73505084322704e-05
-4.39129621352152e-05
-1.73925148422938e-05
-3.99187111313966e-05
-1.87618896976551e-05
-4.19319508277178e-05
-4.43226701954079e-05
-5.69495755177436e-05
-4.01714271642651e-05
5.32624065769265e-06
-3.86983081718302e-05
-1.50623738448082e-05
-1.33290748711297e-05
-4.1283638104618e-05
-1.12116598332672e-05
-5.35488601951923e-05
-1.84154812040376e-05
-1.19632874917799e-05
-3.10540183888492e-05
-5.36936133714801e-05
-2.40201398711782e-05
-7.57941258055146e-06
-2.81867748921832e-05
-2.58572611787652e-05
-2.5780389008272e-05
-5.47748191680543e-05
-1.21277185481393e-05
-1.45404370070435e-05
-7.00596922451258e-06
-4.73227681582005e-05
-5.73713717315711e-06
-5.0207628199804e-05
-4.07524445777869e-05
-2.48477595845828e-05
-5.50650179092355e-05
-3.47377706344874e-05
-4.62311181091349e-05
-3.02761228825866e-05
-1.96471989505304e-05
-3.40442066644813e-05
-1.43163079359864e-05
-2.41378361617721e-05
-3.76344301647833e-06
-4.00296496936506e-05
-2.62347992489997e-05
-1.97780832732494e-05
-1.91071656127729e-05
-5.01354171069629e-05
-2.26455144699092e-05
-1.13433408205564e-05
-2.48430860881823e-05
-9.11611013493012e-06
-3.24823543872382e-05
-5.90296073896031e-06
-1.95630074611031e-05
-3.41492657595702e-05
-4.14493492185366e-05
-8.48830246161893e-06
-1.53521890999128e-05
-3.66192328497012e-05
-2.00312613974714e-05
-3.5749417538413e-05
-3.40627418968313e-05
-3.03998042405749e-05
-3.25842073449147e-05
-3.56902385490806e-05
-6.10827855992363e-05
-2.34395966631396e-05
-2.74987149378151e-05
-3.38710087016916e-05
-1.10918249207045e-05
-2.56299200646113e-05
1.65055314444898e-06
-4.69509521937862e-05
-3.83950464370883e-05
-1.03436821224291e-05
-4.46578206372271e-05
-1.73901135556413e-05
-2.9786002190282e-05
-3.0778395566598e-05
-6.6362202032229e-05
-4.55928919668808e-05
-1.75580618112741e-06
-2.54800470994035e-05
-5.79486045481507e-05
-1.74120132483614e-05
-4.48513280336673e-05
-2.89770239694349e-05
-1.29846437144846e-05
-2.78482956206198e-05
-4.28355787563962e-05
-5.26941838410735e-06
-3.59980292832149e-05
-1.50532611869525e-05
-3.01812130483363e-05
-1.63142324021267e-05
2.54663207411448e-05
-7.34006753722516e-06
-1.34814983024783e-05
-2.74084158127692e-05
-4.26652439903313e-05
-1.89382552726668e-05
-4.25385687264979e-05
-2.07187908037988e-05
-5.09131694202376e-05
-3.08678291303175e-05
-4.5469272122795e-05
-2.51335783494145e-05
-2.06482605948223e-05
-6.42559366002499e-05
3.20896572902243e-05
-3.63535427976398e-05
-2.03874673948537e-06
-4.11439504079155e-05
-5.58023828628573e-05
-1.0992777286548e-05
9.90749791831401e-06
1.70466191614167e-06
5.40696141666185e-07
-1.53273224620299e-05
-3.80438593249737e-05
-1.39970884168777e-05
-4.43274190719391e-05
-2.37970583426472e-05
-3.02889072674697e-05
-2.05883626049336e-05
-4.36834230202849e-05
-5.48013294776322e-05
-3.51087429010058e-05
-4.46305116280019e-05
-3.36063876186211e-05
-2.96082299342704e-05
-4.36930685584701e-05
-3.91870689416847e-05
-4.06279142551739e-05
-2.65465656381338e-05
-4.73115438026219e-05
-3.21541097286129e-05
-2.2136041123406e-05
-5.59696846186236e-05
-2.78527767112154e-05
-1.37115522814398e-05
-3.07411298396877e-05
-4.13435312206487e-05
-3.24419595335626e-05
-2.5063179177775e-05
-4.70483849501335e-05
-4.10968140105047e-05
-5.00645539020835e-05
-3.30804543805691e-05
-3.66145340908344e-05
-3.14014212441787e-05
-3.50579728154295e-05
4.69604031257754e-06
-4.87843425024302e-05
-1.20303106404289e-05
-1.50681990885602e-05
-5.17956103826667e-08
-1.00753315514028e-05
-1.17708381675779e-05
-3.44484445906832e-05
-3.15147000502933e-05
-2.60725868582885e-05
-3.2554195111306e-05
-2.82832609492529e-05
6.87235901489089e-06
-4.6962583670501e-05
-4.07444062726704e-05
-1.4923743158551e-05
-3.00927255360909e-05
-2.35872140000526e-05
-3.38810975598353e-05
-1.93343015961478e-05
-3.31635331261111e-05
-3.05485228639321e-06
-4.01267098212042e-05
1.48654940251352e-05
-3.49158719700029e-05
-1.32639777375807e-05
-2.95704774725819e-05
-1.44412382150253e-05
-2.28699985646368e-05
-3.92528752732479e-05
-2.63010489852868e-05
-3.22992250154515e-05
1.91202341002714e-06
-2.50619212756053e-05
-1.7087985141237e-05
-4.3604760964695e-05
-1.91551644474451e-05
-1.12979703698616e-05
-4.77801079152014e-05
-4.99424726164756e-05
-4.30162244869977e-05
-6.89652741809936e-06
7.62784485360396e-06
-2.38999328529555e-05
-3.06767749923603e-05
-3.15865803333982e-05
-4.22246512592306e-05
-9.9131246442674e-06
-2.34477625799431e-05
-1.72193299219645e-05
-4.57983461201671e-05
-2.85586242160592e-05
-4.67387726455693e-05
-1.6951755858548e-05
-4.02589305017061e-05
-5.15222757121183e-05
-3.09327974376916e-05
-2.32538617329235e-06
-2.20295015754626e-05
-2.95200333536223e-05
1.22175846091561e-05
-2.12914947790916e-05
-3.74632057434751e-05
-5.11757890577867e-05
-7.79024562917051e-06
-1.9501211615333e-05
-4.26712870274743e-05
-3.95839077695158e-05
-3.41770322399799e-05
-5.9375928797106e-05
-1.04420964673339e-05
-2.32058407753068e-05
-2.11175880631627e-05
-3.55926757242001e-05
-1.57526680430619e-05
-4.87113004732378e-05
-1.85527677719264e-05
-3.16142960470563e-05
-2.19345936682175e-05
-5.48143695736457e-05
-3.13048549063963e-05
-1.19801747730367e-06
-3.87251754264208e-05
1.72253638744741e-05
-3.91543073137195e-05
-2.79027344443791e-05
-2.50159457130976e-05
-2.5650928703429e-05
-3.68144961806691e-05
-4.61564802347325e-05
-3.53171030406639e-05
-3.69577055279969e-05
-6.13734482995801e-06
-3.66162466755241e-05
-5.01309123982796e-05
-1.80619695727673e-05
-5.87901588910458e-05
-3.04093956983241e-05
-2.61838503396988e-05
-2.01292610543027e-05
-3.02649186448069e-05
-3.76256327185769e-05
2.93616220126807e-06
-1.00710019715927e-05
-7.54965692042256e-05
-1.32823165812933e-05
-3.90315220281949e-05
-3.91638344007361e-05
-3.59908530891632e-05
-1.5593041070903e-05
-3.34811567676315e-05
-5.42289071511747e-06
-8.39466750546013e-06
-4.61939953195372e-05
-5.28466315086863e-05
-4.55680678008229e-05
-3.31357364205723e-05
-3.02184904549539e-05
-1.63536139370466e-05
-2.91920747315741e-05
-4.53306411124238e-06
-2.16395706635966e-05
-1.8131266606324e-05
-2.85822091382143e-05
-2.41175965803682e-05
-3.3676666025698e-05
-3.79908113304989e-05
-4.44432479861241e-05
-4.66212017028683e-05
-2.97075337921138e-05
-2.4233607082874e-05
-1.7416051163488e-07
-1.87407782200045e-05
-1.12801590287132e-05
-4.12327213287418e-05
-2.51351349415075e-05
-4.00757785782977e-05
-1.65109178634226e-05
-2.03066506974767e-05
-3.575133693088e-05
-3.12348421154322e-05
-2.32576032213424e-05
-3.17701466865882e-05
-3.83395047534669e-05
-5.74758594327644e-05
-3.92871496794655e-05
-5.02524448355429e-05
-2.6031487448687e-05
7.27797212038761e-06
-2.95938731614034e-05
-2.59185929578315e-05
-3.91597942833145e-05
-3.3447822084306e-06
-2.80413679066638e-05
-5.4772258841302e-05
-7.46309733389142e-06
-2.86254030245319e-05
-2.31489893480237e-05
-1.14876093584563e-05
-2.37945069545315e-05
-4.33526968210601e-05
-3.70447038388641e-05
-3.11884528920622e-05
-2.21796529234801e-05
-4.37990479504394e-05
-4.00166532252198e-05
-5.28650305362258e-05
-2.79845295447861e-05
-7.95430241536967e-05
-1.80565412654381e-05
-1.52165884873531e-05
-1.23164112551269e-05
-3.73978491269721e-05
-5.74578502501898e-05
-4.213717108993e-05
-3.49309767214552e-05
-5.5772903028704e-05
-5.28047076026974e-05
-3.92709448513362e-05
-2.21365175028665e-05
-6.17185651101666e-05
-2.49915219986073e-05
-3.01371439781255e-05
-3.29421018795198e-05
-5.9338344563246e-05
-3.52901499171213e-05
-1.47799664735077e-05
-4.64997334629767e-05
-3.6204717371868e-05
-4.0187136247064e-05
-3.13125795033194e-05
-3.50655595445257e-06
-1.04527332412876e-05
-2.92055172216565e-05
-5.29651953129151e-05
-2.37036650227211e-05
-3.15597531402182e-05
-1.24960191607848e-05
-3.02320085384962e-05
-6.52349320511615e-06
-2.37096191992846e-05
-4.6558271565795e-05
-2.22310796076321e-05
9.40108900144936e-06
-1.94992381603055e-05
-1.94110438336641e-05
-5.03795766902503e-05
-3.18632844675305e-05
-2.76296561467868e-05
-2.38893559761841e-05
-5.33683517463534e-05
-2.51800645051792e-05
6.9420204981817e-06
3.7135031413597e-06
-3.47250077933182e-05
-1.74237718176437e-06
-2.6231406062217e-05
-2.6266013313902e-05
-1.00746752324569e-05
-3.26240844045727e-06
1.55442052198123e-06
-3.44027447462052e-05
-3.43867307797566e-05
-3.67428843966407e-05
-5.91781399287293e-05
-6.7451030724428e-05
-2.55735196834105e-05
-4.80263107213452e-05
-1.49172077282957e-05
-1.02949194097335e-05
-1.72326333113751e-05
-8.66782455838921e-06
-2.94948468915054e-05
-1.93048311173215e-05
8.63897516743826e-07
-5.17326389130652e-05
-8.09798126676117e-08
-4.54803602998043e-05
-4.0105631656436e-05
-3.65740777421147e-05
-2.46104822017188e-05
-1.86981468659393e-05
2.32128968065045e-05
-1.81595538789656e-05
-3.15461142992397e-05
-4.33623229809039e-05
-3.70442636003155e-05
-1.95623382937809e-05
-6.86241674358277e-05
-5.82524663586983e-05
-1.72396258588058e-05
-2.11237315495571e-05
-3.45222728227282e-06
-5.19163159278304e-05
-4.70488159012851e-05
-4.14678870902788e-05
-7.26985052031724e-05
-2.78175025561788e-05
-2.85127569357985e-05
-4.49265951235041e-06
-4.45491917340219e-05
-3.62428946189313e-05
-2.68456705580645e-05
4.53792208771718e-07
-4.06624390674245e-05
6.86872690972533e-06
-5.81185026384476e-05
-1.30831700879163e-05
-3.72637948450574e-05
-1.42956181174066e-05
-1.91005443601373e-05
-9.56259339405589e-06
-2.88550679662841e-05
6.11812846323424e-06
-2.97648256588554e-05
-4.74548401653186e-05
-1.11400062463475e-05
8.95999854313047e-06
-2.42519819312352e-05
-3.60465490193912e-05
-2.16033730580731e-05
-4.86837172089847e-05
-4.23084914586169e-05
-9.38785821352171e-06
3.27469762972145e-06
-1.85711106582924e-05
-2.83583540219796e-05
-3.1862519715549e-05
-4.08717457607162e-05
6.29786961279509e-06
-2.35023053924634e-05
-3.88362232799886e-05
-2.55597516349749e-05
-1.68265127117387e-05
-3.78032019165889e-06
-2.55287511692156e-05
-1.95571244692968e-06
-4.48673873963514e-05
-2.84044691287445e-05
-2.01280252609733e-05
-4.13438273824948e-06
-3.39656764961971e-05
-1.92643661372493e-05
1.07184728576339e-07
-1.16245306819958e-05
-5.76905247991761e-06
-5.45909727540653e-05
-2.51957388773764e-06
-3.86597040529459e-05
-1.99638946780874e-05
-2.15957143288311e-05
-3.87964779602051e-05
-4.25727896664473e-05
-4.44389249070878e-05
-2.64128111782485e-05
-2.67151661854403e-05
-1.24406988340809e-05
-8.29771311432679e-05
-3.82844539187742e-05
-1.85999999250015e-05
-2.90554299955969e-05
-3.40714448750167e-05
-4.59014512506383e-05
-2.00234165863787e-05
-3.58104024125328e-05
-8.06656340265731e-06
-1.27248762602864e-05
-1.7150751794441e-05
-2.46171292351172e-05
-5.93908324440149e-05
-2.85211421183435e-05
-3.21374281652649e-05
-2.32575395477872e-05
-1.4982045668495e-05
-3.43287446759759e-05
-6.60481368723856e-06
-1.14440852858966e-05
4.23646724341807e-06
-4.89530376533513e-05
-6.97560265155537e-06
-3.05439225697779e-05
-2.79725436511656e-05
-1.4825714244769e-05
8.2385737006388e-06
-3.56451993270229e-05
-2.09692604142469e-05
-2.49692062740099e-05
-4.65667932487414e-05
-5.28150335638482e-05
-1.78573098588282e-05
-1.82601437700879e-05
-1.65083195669816e-05
-1.88346000536226e-05
-2.8909713254273e-05
-1.32966074422992e-06
-4.166487046646e-05
-2.73735031300518e-05
-4.62034212164239e-05
-3.29756581789181e-05
-3.23052130059423e-05
1.60561447933473e-06
2.29756976096399e-05
-5.45796490273051e-05
2.13935957526179e-06
-3.33008600766461e-05
-2.07988384727951e-05
-3.99259357080072e-05
-5.47143112539553e-05
-4.51423789496136e-05
-2.61683187302987e-05
-4.40505373701845e-05
-2.2460260496411e-05
-2.79993216296609e-05
-3.20929783695015e-05
-5.69676757232642e-05
-5.85696584456062e-05
-3.11907768085379e-05
-3.42940707020769e-05
-5.1199109133516e-05
-1.69153731559568e-05
-1.20553394462819e-06
-1.03307165116783e-05
-4.32613749665974e-05
-2.43621814901956e-05
-1.36253714353022e-05
-3.49451452760027e-05
-1.8426717162491e-05
-3.25046263187922e-05
-6.12494760990316e-06
-1.11789776642426e-05
-4.72547169655636e-06
-1.3705661455457e-05
-4.31614590274973e-05
-2.50386333570251e-05
-2.24889623418227e-05
-1.67865729389738e-05
-2.77616682925307e-05
-1.92033753573889e-05
-1.32812055744154e-05
-2.29873206661596e-05
-2.87466493717324e-05
-3.32736730131191e-05
-2.20813474525804e-05
-2.64612648325128e-05
-4.19978362937317e-06
-5.63816314994702e-06
-2.90022706836483e-05
-1.1816625960864e-05
-1.76983591924603e-05
-3.69796939759328e-05
-1.83073531767174e-05
-2.03718967868356e-05
-2.41361154876769e-05
-6.93720735645386e-05
-3.69815721360197e-05
8.47445885841137e-06
-3.22132971796356e-05
-1.8805312435449e-05
-3.50117257483733e-05
-1.96558006852574e-05
-5.49109690153642e-05
-2.08040403406713e-05
-3.91971096096392e-05
-4.35075980920432e-05
-3.90312645437308e-05
-4.15160572658426e-05
-3.55617861389491e-05
-4.48861561662199e-05
-3.72700803797911e-05
-2.57616565079734e-05
-3.56797760103392e-05
-6.44948471845368e-05
-2.69436141068527e-05
-5.80726196503541e-05
-2.03695273743039e-05
-2.39873763419968e-05
-5.28668240445154e-06
-2.67521582426938e-05
-1.7772840862655e-05
-2.42560913308487e-05
-3.07601713357682e-05
-2.16610583510499e-05
-2.92201131219067e-05
-3.85857501947086e-05
-9.15244380556346e-07
-4.17646443734553e-05
-2.78452431239961e-05
-5.27178638074176e-05
-2.28743143056496e-05
-3.72476194247026e-05
-5.17070616416382e-05
-2.39989393878926e-05
-3.51502963450599e-05
-3.28575715358306e-05
-1.06454899502214e-05
-1.02565691979609e-05
-4.74094193148978e-05
-2.37676647821035e-05
-3.00360737747825e-05
2.46852763914718e-06
-4.06936267901639e-05
-2.24866808145171e-05
1.57777108445856e-05
-2.57550974009403e-05
-3.10539721262165e-05
-1.96056958370759e-05
-4.47477163324227e-05
-3.25272712465401e-05
-1.00241235168749e-05
-5.07688172008757e-05
-1.24741389469352e-05
-8.32894178491764e-07
-4.51329733189211e-05
-3.97700354281198e-05
-2.72277916226113e-05
-5.31500002236676e-05
-5.13919908236839e-05
-5.87483012955659e-05
-1.5470839308554e-05
-3.2741377303352e-05
-2.37337986482104e-05
-4.1182087769894e-05
-4.4218600506137e-05
2.02504513338222e-06
-4.81488331590519e-05
-2.25476778319489e-05
-3.73265370061119e-05
-6.01084292179171e-05
-1.40961956777569e-05
-3.53431453703409e-05
-2.48221223745982e-05
-3.49522078243567e-05
-3.81793037027276e-05
-4.61559238511335e-05
-4.45825776896915e-05
-2.36489692194729e-05
-4.44900947789317e-05
-6.07767019296433e-05
-4.63316495964871e-05
-4.66862145138801e-05
-2.35449204242666e-05
-3.19884737650548e-05
-3.23654846526108e-05
-4.24096070759588e-05
-6.31786950627982e-08
-2.01597187312809e-05
-2.49276984470535e-05
-4.00995647496157e-05
1.77012337311399e-06
-1.93238385508785e-05
-5.5934296234941e-05
-4.30928019343894e-05
-3.10142549501183e-05
-1.71631962987564e-05
-2.57137684059553e-05
-3.23592664919746e-05
-1.34993112177981e-05
-5.74098581712742e-05
-3.46680508171268e-05
-1.74909633506696e-05
-2.84106689007833e-06
-1.1373919816875e-05
4.52767866333917e-06
-7.85302963930562e-06
-2.74583924057382e-05
-1.35541783701709e-05
-3.09262851167321e-05
-5.30297538033264e-05
1.85229102157377e-06
-5.10505454847301e-06
-1.71373111389121e-06
-4.48948274184591e-05
-3.28819253630447e-05
-1.22656821386637e-05
-5.12073758579201e-05
-1.48253184648724e-05
-1.23771142027104e-05
-3.35376767020614e-05
-2.74452805498336e-05
4.03936702260792e-06
-3.8332032108033e-05
-5.05480018191534e-05
-1.45187314211e-05
-3.18947906302659e-05
-3.89486967392142e-05
-6.51418524488039e-05
-4.61741789028254e-05
-3.70102651028453e-05
-3.0392254944913e-05
-2.23399473036506e-05
-4.16201809386649e-05
-2.72296276755536e-05
-1.18579838470512e-05
-2.5553435953802e-05
-3.48507880303412e-05
-1.23494894454534e-06
-2.78302868690872e-05
-4.47873020007085e-05
-1.76833357202135e-05
-8.66137401319922e-06
-8.19362641392395e-06
-3.5664794938616e-05
-2.85042638995424e-05
-4.5064282081856e-05
-5.90641094892547e-05
-2.24179265325728e-05
-2.86476198172123e-05
-2.56294257142071e-05
-3.80095317240577e-05
-1.3172413783767e-05
-3.23330010445805e-05
-3.66600237962057e-05
-4.81192424106071e-05
-1.80513026003515e-05
-2.68090624931268e-05
-5.72583668437716e-05
-3.38199710841249e-05
-3.13524172556521e-05
-4.75733513338992e-05
-2.32207566411836e-05
-4.54743824673362e-05
-3.55719407971064e-05
-4.0533052351868e-05
-2.5776608086361e-05
-1.92135119836564e-06
-3.57962196509124e-05
-1.73983545503448e-05
-3.53468524926139e-05
-2.95561238493905e-05
4.88558852542069e-08
-3.57022453112864e-05
-3.57369080724282e-05
-3.73466411921606e-05
-4.13824963953861e-05
-2.60091822504934e-05
-4.25426953327774e-05
-2.42960135244971e-05
-1.94156799556898e-05
-3.12528766522338e-05
-2.45605382205272e-05
-1.83237141165366e-05
-3.90272349627048e-05
-3.64913588700823e-05
-4.47145650527198e-05
-5.79711438938849e-05
-2.17706874663498e-06
-2.9817889291928e-05
-1.28029944197613e-05
-7.02615868964366e-06
-4.87858317532983e-06
-1.67112239917136e-05
-4.68559208409203e-05
-3.70288956669486e-05
-1.8321535450754e-05
-3.55534906372663e-05
-2.80004333884034e-05
-3.03508648120827e-05
1.74465307143413e-06
-2.24028149084204e-05
-5.96718210151129e-05
-2.33268960989608e-05
-2.55989774265006e-05
-3.87060908425688e-05
-5.68404105583191e-06
-3.69204991367731e-05
-4.19445616583836e-05
-2.50905317466305e-05
-1.57756475304104e-05
-5.11769124697154e-05
-5.51036333991392e-05
-1.68517523278714e-05
-2.54483613916759e-05
-6.76232510441242e-05
-5.56622001403849e-05
-4.41981607652331e-05
-2.70601139727383e-05
-4.84256378138996e-05
-5.62947088143106e-05
-3.32465128098898e-05
-2.23749047458337e-05
-4.02655937141157e-05
-3.39334043382018e-05
-6.9793426885408e-05
-1.29356367666724e-05
-1.5306830529762e-05
-1.77331754425774e-05
-2.88764033116879e-05
-1.25446272705388e-05
1.93811218343644e-06
-4.54583769287374e-05
-5.37095325314251e-05
-3.89545562984637e-05
2.83642548006505e-06
-1.52680702245939e-05
-1.1225594693067e-05
-3.42393799677853e-05
-4.98819472541121e-06
-4.82641438079016e-05
-2.23797125621399e-05
-9.13616717819257e-06
-1.05204818741882e-05
-2.79378114953169e-05
-1.95916943417786e-06
-4.64528822759143e-05
-2.66256857266148e-05
-2.66342994329247e-05
-4.83586909894517e-05
-4.01983801838967e-05
-5.65279322859334e-05
-3.20943371603294e-05
-2.08533050338625e-05
-8.83428465267898e-06
-2.36990044858261e-05
-3.27195158599217e-05
-5.71843355616797e-05
-3.8231959927534e-05
-1.74510810272438e-05
-3.00155902505295e-05
-2.75760611390947e-05
-3.12509548216667e-05
-2.87336395686702e-05
-1.82562267217947e-05
-1.62402326724955e-05
-3.58618437164141e-05
-2.6588512122918e-05
-4.2189100668298e-05
-3.66750040408984e-05
-2.70244416549025e-05
-1.1760230714007e-05
1.10006057354394e-05
-5.84150076052919e-05
-2.66466048881688e-05
-3.64864143444975e-05
-1.51629984727432e-05
-1.24054744501781e-05
-4.0760888954312e-05
-3.67183722024594e-05
-1.72353598604372e-05
-2.08956587907453e-05
-4.78017819630588e-05
-4.70676034400258e-05
-2.21209666869264e-05
-2.52144172032047e-05
-3.51299843051617e-05
-1.92735544584194e-05
-1.70117570114735e-05
-2.76591360026811e-05
-5.27206156780126e-05
-1.68016531533465e-05
-3.08679529734068e-05
-3.39368327649921e-05
-4.78971335786269e-05
5.44305560576609e-06
-2.19304858687066e-05
1.501159393621e-05
-2.12309440003473e-05
-3.95139318548945e-05
-2.06185837562558e-05
-4.01038660753832e-05
-4.82413238045113e-05
-8.57316884287173e-05
9.09650316686502e-06
-3.28474845491499e-05
-3.57781137178976e-05
-1.64973759870545e-05
-2.74973026119303e-05
-3.11286257071781e-05
9.09701748830585e-06
-3.77690957538602e-05
-2.28883425794708e-05
-3.00599875831587e-05
-3.65213756071789e-05
-6.0541096870901e-06
-1.26893362504341e-05
-4.72246698555663e-05
-3.03636033101574e-05
-3.02624551158134e-05
-1.59721227815099e-05
-3.45060337750309e-05
-4.31917207861814e-05
-1.44675587702218e-05
-1.77120149745997e-06
-2.77090547286847e-05
-4.25600143623118e-05
-2.75082798858509e-05
-4.05735551627983e-05
-5.51682326849338e-05
-1.1400652307955e-05
-1.28921779078704e-05
-2.6438114617997e-05
-2.08057035105649e-06
-3.0436251007442e-05
-4.10317272318447e-06
-3.93255699479204e-05
-4.13976567708023e-05
8.8129731023478e-06
-2.30316981585514e-05
-2.80130531168501e-05
-4.46746840551211e-05
-4.3230968178163e-05
9.08093058062052e-07
-5.26470260362048e-05
-1.63149580828618e-05
-1.03595691875592e-05
-5.76207107747981e-05
-2.11618671391694e-05
-3.50181664837117e-05
-2.56530967340663e-05
-2.31754231133718e-05
-4.94991811074958e-05
-3.43213322711615e-05
-3.51241211394316e-05
-1.42338861832082e-06
-2.15664588010629e-05
-2.37649255186677e-05
-8.82693155455457e-06
-9.70118877025963e-06
-4.83162593450699e-05
-1.9673271511009e-05
-2.86120038021274e-05
-1.29129259296651e-05
-3.75540213233605e-05
-3.90974868204147e-05
-3.74090584842429e-05
-5.45396277880369e-05
-2.56060535378419e-05
-1.68179315213012e-05
-5.75675909615611e-05
-3.04293112771046e-05
-1.36045532363871e-06
-3.79554541031757e-05
-1.98008493441565e-05
-2.43579627311524e-05
-3.35800466061981e-05
-1.26925701506034e-05
-2.98204068368066e-05
-3.97312950135148e-05
-4.88474685918737e-05
-1.16714283894794e-05
-2.67749128421657e-05
-4.06102597027198e-05
-2.11977288597229e-05
-1.96531741916927e-05
-3.82663881615628e-05
4.35024732198793e-06
-5.49448657694911e-05
-1.96909043120922e-05
-6.10324825934511e-05
-3.00671921093355e-05
-3.23745680467391e-05
-3.53891380898816e-05
-1.05876082407745e-05
-2.78831851372269e-05
8.50886150601843e-06
-2.64476853581258e-05
-1.34719980145253e-05
-2.36574941986631e-06
-2.96330292152133e-05
-2.6143611518684e-05
4.43423571836062e-08
-4.32695787291956e-05
-4.37282475402507e-05
-4.85958958624098e-05
-5.64182027500986e-05
-3.91493993711532e-05
-2.8467739625445e-05
-1.58551022638057e-05
-2.86738253276975e-05
-2.6415799946973e-05
-4.81934631697895e-05
-2.36994193975366e-05
-7.29606374507615e-06
9.1603864700669e-06
-6.5161906615143e-06
-1.44566424893222e-05
-2.39546677668752e-05
1.52310335491109e-05
2.39910405011482e-06
-8.50091266111425e-06
-4.0217270991801e-05
-4.9936919948192e-05
-3.50664681774713e-05
-5.44070823372731e-05
-3.21045764122604e-05
-2.54385774919192e-05
-3.90143863459445e-05
-5.07162427933218e-05
-4.23248858046554e-05
-2.21609887039702e-05
-2.23039676005407e-05
-1.99198553193723e-05
-3.67970289801152e-05
-2.12630587123149e-05
-6.04506648085e-05
-4.0144610600537e-05
-3.12746299771673e-05
-2.62811974070944e-05
-2.92868105325969e-05
-3.51542867218758e-05
-4.73585659917162e-05
-3.76012167754749e-05
-5.0203442194134e-05
-3.08437560329316e-05
-4.23617965167623e-05
-2.30924530829634e-05
-5.65811689020741e-06
-1.64305209646366e-05
4.766309843187e-06
-3.73984721901538e-05
-1.82844515856438e-05
-2.22746764285169e-05
-1.14884516061987e-05
-1.34261282559721e-05
-1.97156578020605e-05
-4.36018953404946e-05
-5.44369911771182e-05
-2.04979278417052e-05
-2.8251858406975e-05
-4.37775318832071e-05
-4.01659152844377e-05
-1.7859400917376e-05
-6.03375921466693e-05
-5.17558666838229e-05
-1.38962988103049e-05
-5.69440768769315e-06
-1.46787805251807e-05
8.028675789009e-06
-1.02555228859434e-05
-6.59350341234918e-05
-3.07052485700116e-05
-2.03318249134454e-05
2.02083395675265e-06
-9.84611550126186e-06
-1.12618931064495e-05
-1.95041450759805e-05
-2.09455050623811e-05
-2.11733011765737e-05
-1.51922491814921e-05
-2.71390088973462e-05
-6.36139057712221e-05
-3.08611809325064e-05
-2.87208442249163e-05
-2.95776662842534e-05
-5.31291631010175e-06
-2.40557482626174e-05
-3.14960798107613e-05
6.48813373816023e-06
3.01700672588245e-06
-4.62563767424803e-08
6.34811404174351e-06
-2.52381629868609e-05
-2.8044842445406e-05
-5.03086972020019e-05
-3.18770207892944e-05
-5.72595002366821e-05
-1.85779680028786e-05
-1.70219179195643e-05
-1.33768053001534e-05
-1.4356613272204e-05
-2.46042495198572e-05
-4.47661487558893e-05
-7.48388161016567e-07
-3.85374865703755e-05
-2.42313220103743e-05
-4.42121659495383e-05
-3.1528144559391e-05
-5.113120514062e-06
-2.88759041691448e-06
-3.5633147440931e-05
-1.7727194078446e-05
-3.13595728378443e-05
-4.95183981406207e-05
-2.41147845702714e-05
-2.53597664176984e-05
-3.64330332485734e-05
-3.1544595352701e-05
-4.45157343675926e-05
-3.77068332690588e-05
-4.18875617607583e-05
-4.27498572238919e-05
-3.77123395926834e-05
-3.27053754733235e-05
-4.19731544223933e-05
-3.7791129889661e-05
-4.55396011457275e-05
-3.84605341919302e-05
-2.62529592268243e-05
-2.86779985467387e-06
-5.01936466876125e-05
-6.6186550026754e-05
-5.98193509612119e-05
-2.61360761001387e-05
-5.66229286130598e-05
-3.68268178448327e-05
-4.16953421973471e-05
-4.27783113576912e-05
-2.28319350711107e-05
-2.39134231354938e-05
-3.04133176511045e-05
-5.3724737402877e-05
-6.85193371745873e-06
-1.19176928445467e-05
-3.09082858519486e-05
-1.62394649922127e-05
-1.559251672568e-05
-3.24368171283304e-05
-4.73874458414455e-05
-3.97944744358717e-05
-1.82483857806317e-05
-1.67888008727398e-05
-9.31846479506741e-06
-3.87901454252741e-05
-4.19373955974932e-05
-4.73075024839723e-05
-5.38260892135678e-05
-3.88456481855559e-05
-2.59335109440284e-07
-6.24346889456362e-05
-4.12158674312702e-05
-3.71485514250906e-05
-3.90481959410659e-05
-3.57957944214093e-05
-3.24686129918909e-05
-2.34617081836887e-05
-4.63449351915289e-05
-3.58808143172552e-05
-6.17051152830846e-07
-4.7844652215068e-06
-4.37533930890876e-05
-4.39169913228084e-05
-1.70477125019027e-05
-1.95491147263141e-05
-2.61028424052656e-05
-4.40785464563722e-05
-3.48342034868625e-05
-3.68257274983912e-05
-5.59336509726661e-05
-3.71464831475872e-05
-4.90723222909955e-05
-5.3968307220229e-05
-1.95971514288489e-05
-4.87825358934581e-05
-1.00366737900338e-05
-2.20924771051921e-05
-1.22520954912617e-05
-2.83303901739425e-05
-3.32841739324831e-05
-2.04509879557899e-05
-8.08656007150845e-06
-3.54021434639887e-05
-3.96456545698697e-06
-1.32324271017124e-05
-2.74680560076379e-05
-1.62667753752194e-05
1.40204185133626e-05
-2.23445833835947e-05
-1.19234496291829e-05
-1.15639609023462e-05
-2.97963643945567e-05
-2.14477281747113e-05
-4.18316516891817e-05
-1.09565424801692e-05
-1.35142733384901e-05
-4.4745591353941e-05
-3.66388029129914e-05
9.89693789879171e-06
-1.34263011482128e-05
-7.56526610086857e-05
8.88047431867179e-07
-5.07478201106438e-06
-6.19360243794172e-05
-3.51764978449443e-05
-3.72789084798737e-05
-4.50898798636212e-05
-2.25014193066685e-05
-6.39042628735443e-06
-1.43439432004766e-05
-2.97524142433193e-05
-3.88130833318005e-06
-3.76986233302007e-05
-2.38394580321473e-05
-2.77778690014357e-05
-2.41157435998855e-05
-2.2288546534885e-05
-2.19905776518258e-06
-4.02144989114777e-05
-2.97015777218355e-05
-2.45343087804655e-05
-3.90841319152736e-05
-3.45695880187429e-05
-4.69249299324324e-05
-4.55097944458233e-05
-4.15465600098131e-05
-2.58806255014458e-05
-2.44444538421498e-05
-2.56626703916238e-05
-1.92741507355818e-05
-1.27940736262136e-05
-1.50155795189529e-05
-1.19138646796949e-05
-9.91334766960476e-06
-5.61278767647721e-05
-4.80266078770376e-05
-2.53289500451315e-05
1.62728945137805e-05
-3.57333658083287e-05
-2.86618700458872e-05
-2.20936116161855e-05
-1.20691662931517e-05
-5.6941662021446e-06
1.15369100549579e-05
-1.16781721348786e-05
-3.72088514272825e-05
-2.8413857611672e-05
-2.41079902461029e-05
-2.16826515250281e-05
-2.36041289423617e-05
-4.71705656019299e-05
-1.96011367542714e-05
-1.79059375910505e-05
-1.83394420526918e-05
-2.87186263517654e-05
-1.92906873426691e-05
-3.24190766280437e-05
-3.22830809122053e-05
-4.42464538528774e-05
-3.29751141057017e-05
-3.60393851540437e-05
-2.28599906724258e-05
-3.80596539799625e-05
-1.6384712743615e-05
-4.35691587525384e-05
1.3939190207411e-07
-3.37356269538731e-05
-3.15958497192586e-05
-2.36752171840064e-05
-4.33715653571822e-05
-3.39530244114871e-05
-5.07724804908701e-05
-2.86031975509686e-05
2.65096098788987e-06
-4.25481937317172e-05
-2.71564923502455e-05
-1.19079987832133e-05
-1.2485046937945e-05
-5.65429592170878e-05
-3.14456194253647e-05
-2.44125016435645e-05
-2.00606106366396e-05
-1.30285741902543e-05
-3.46925344363219e-05
-4.04345071540496e-05
-6.41940895109533e-05
-1.48246096183141e-06
-3.73970799456134e-05
-1.86899186423064e-05
-3.04183848728937e-05
-2.57749582332067e-05
-4.92146797039504e-05
-4.65452434860444e-05
-7.77416572839884e-06
-3.75634819711599e-05
-3.17998005589065e-05
-4.25611217379845e-05
-5.12620159407213e-05
1.23893410948823e-06
-1.40442595097035e-05
-4.38246220290894e-05
-2.69843098062535e-05
-1.81953397722252e-05
-4.26615296327278e-05
-3.29106474178412e-05
-1.85519051972675e-05
-3.9388616198548e-05
-2.38849133118836e-05
-4.60495611397943e-05
-1.19992270167335e-05
-4.772491223927e-05
-2.53631407842337e-05
-4.62919156192386e-05
-2.1105225690214e-05
-1.3989889336533e-05
-2.80480509514873e-05
-4.35441618183734e-05
-5.25571659638037e-06
-4.35331251796583e-05
-4.91031224934338e-05
-3.33825253156696e-05
-1.66314262821016e-05
3.17919358190801e-06
-1.88736574404396e-05
6.79913019623467e-06
-1.83339233272264e-05
-3.15466429398542e-05
-3.54098237146837e-05
-7.25937000735277e-06
-2.27610834433957e-05
-2.54501084169134e-05
-8.08883816034607e-06
-2.73572234862723e-05
-4.35561038307182e-05
-5.77237638133285e-06
-4.78378668809117e-05
-1.90388139185764e-05
-1.7966083182391e-05
-9.91608967720533e-06
-3.14925874855837e-05
-2.86091737304429e-05
-1.68862738184774e-05
-1.57202153441281e-05
-9.87949038155822e-06
-2.3058918407301e-05
-2.98462190085802e-05
-5.01138148764537e-05
-4.72510889625006e-05
1.31939156036473e-05
2.95203721495853e-06
-1.81750033833605e-05
-4.1924421911383e-05
-3.5529063270336e-05
-1.92348367041436e-05
-4.75878696952914e-05
-6.4413670672094e-05
-3.47370445439746e-05
-7.03432489906411e-06
-3.72355483762142e-05
-2.23536262224109e-05
-4.31557100734674e-05
-3.98053796111531e-05
-1.15738420324361e-06
-2.38329463169783e-05
-1.81555077863426e-05
-1.53482836577318e-05
-6.94885037922628e-06
-2.67442735829372e-05
-2.27822210371388e-05
-2.06934903778502e-05
-2.20143143378136e-05
-2.16024531802902e-05
-1.02945617513909e-05
-2.66029213747811e-05
-2.12459539559287e-05
-2.39730841952078e-06
-3.58191380295355e-05
5.99995722498635e-06
5.65451770484886e-06
-5.09353774822344e-05
-2.95962861438631e-05
-3.98569778703013e-06
-3.18550867027848e-05
-2.12704610694052e-05
-5.23210016959721e-05
-3.56136679201568e-05
-3.19280012547956e-05
-5.11973666944928e-05
-7.23233005004225e-05
-5.35331391566978e-05
-1.88625497076649e-05
-1.39634911368996e-05
-7.66572364398669e-06
-1.60717245284101e-06
-1.21958337271487e-05
-4.08252272130703e-05
-2.41200970953419e-05
-2.37862815181149e-05
-4.01326482104107e-05
-1.54642210302729e-05
-2.10586268681454e-05
-3.92442787042526e-05
-3.7431954935127e-05
-4.49077100831127e-05
-3.76878959887013e-05
-3.69829202285532e-05
-4.12233147687903e-05
-4.49264730794209e-05
-5.07730832718718e-05
-4.73568281753991e-05
-1.23832513202277e-05
-4.76083961184636e-05
-3.84619610558297e-05
-2.12186985866903e-05
-4.72436508107967e-05
-3.44299531840603e-05
-5.81467583037861e-06
-1.31102445119953e-05
-3.27002122560065e-05
-1.13649775294633e-05
-3.43199014179264e-05
-1.75568694455621e-05
-1.48317241757022e-05
-1.80707451061802e-05
-5.36667258054726e-05
-3.05297498569378e-05
-4.5949640914765e-05
-3.73445343781179e-05
-2.76111578901845e-05
-4.92542987806579e-05
-2.37075164829011e-05
-1.12118740932159e-05
-3.51401596027384e-05
-2.03685972315896e-05
-2.57139720673459e-05
-5.80041080996486e-05
-2.14710059491159e-05
-3.75671193519e-05
-4.04727306305893e-05
-4.95091722757796e-05
-2.32090169604514e-05
-8.57632771771179e-06
3.45502057127411e-06
-4.63609299828379e-05
-3.51720348995533e-05
-3.64616560428715e-05
-5.76862062928465e-05
-3.50822529597363e-05
-6.02222626280906e-05
-3.06252213552159e-05
-2.0829655173042e-05
-2.44918444323924e-05
-1.541892086252e-05
-3.24921059390514e-05
-2.14361128578554e-05
-3.10895968062935e-05
-3.62767045371037e-05
-4.13208210094633e-05
-4.38397419222408e-05
-4.3722807868172e-05
-2.80707317350159e-05
-5.53745760820944e-05
-2.8488370582845e-05
-6.13625059223254e-05
-9.27870206947611e-06
-1.43828622754273e-05
-3.14205800849608e-05
-1.07413523422332e-05
-5.1565267013311e-05
-1.88643141771331e-05
-3.39784128358906e-05
-3.37444613428174e-05
-3.36528084791855e-05
-5.79018014642446e-05
-3.43494330666067e-05
-4.43558191874633e-05
-1.51733833740281e-05
-2.39278863463755e-05
-4.1913371292357e-05
-5.01679489045449e-06
-4.54523907528142e-05
-4.7311613812253e-05
4.80645087797336e-06
-2.09298779204676e-05
-4.77805279518649e-05
-4.6263894553492e-06
-3.99420872833969e-05
-1.06146397863371e-05
-1.08796751644547e-05
-3.75860072422336e-06
-4.52437680182843e-05
-3.68121645673256e-05
-3.4448521149676e-05
1.1639046739076e-05
-2.53811319425958e-05
4.53291468958597e-06
-2.17466863747014e-05
2.2393802847577e-06
-4.06708780558609e-05
-1.02855449781919e-05
-2.59911665241813e-05
-3.5337235607181e-05
-6.68747053690489e-06
-2.3654920220576e-05
-2.97177309074048e-05
-1.95403000871916e-05
-2.8120767867611e-05
-5.00526671426492e-05
-4.68443739799435e-05
-1.15198575353e-05
-1.89268001209423e-05
-4.10432952684813e-05
-2.93853832315858e-05
-5.10681739653341e-05
-2.56801791958058e-05
-3.86314447398738e-05
-4.26974503277026e-05
-4.00083722742624e-05
-2.24359594273249e-05
-2.84474958877568e-05
-1.60831205172486e-05
-5.75200862863858e-06
-4.91395391449633e-05
-1.96688342097336e-05
-4.31274434794376e-05
-1.64563971757121e-05
-2.28628484173937e-05
-3.34481022613326e-05
-4.22708718816664e-05
-3.8377321268949e-05
-4.80212327961208e-05
-4.17833969966726e-05
-9.69735227842802e-06
-2.53370710043422e-05
-3.82417975368885e-05
-2.54158752132375e-05
-3.20999713931817e-05
-2.86020598054897e-05
-3.64219571539968e-05
-3.07788515273367e-05
-3.0509949070491e-05
-6.28573057568402e-05
-7.17884557349382e-06
-5.88521739594043e-06
-1.45952300787959e-05
-4.19704081677288e-05
-6.02700282538929e-05
-3.42251020459946e-05
1.10073980081299e-06
-4.19814475890404e-05
-3.33275663155436e-05
-7.4367263298012e-06
-1.14559867598555e-05
6.44900310438339e-06
-3.01416507107883e-05
-4.70525031872406e-05
-3.87676816916159e-05
-3.90242152542191e-05
-1.46917354847253e-05
-3.68068111252609e-05
-3.07789272533031e-05
-4.50683808998689e-05
-3.00456242079954e-05
-2.04175979154238e-05
-3.02535175611775e-05
-1.01742820099857e-05
8.23665768981175e-06
-9.51608502952329e-06
-1.92672903909665e-05
-3.25926209381521e-05
-2.84411518658012e-05
-1.2535227048728e-05
-1.07697959655882e-05
-3.1441032564288e-05
8.28154107788691e-06
-4.40329549798429e-05
-5.02837060138496e-05
-2.91957661253998e-05
-3.36563250572159e-05
-1.76863234624567e-05
-4.82928188923693e-05
-4.21334332739947e-05
-1.32863928216304e-05
-6.28910817722607e-05
-6.84345663626139e-05
-4.16525099423782e-05
-2.89301285741262e-05
-4.74047505129789e-05
-4.7521042773871e-06
-2.51376952758846e-05
-4.65996367466038e-05
-1.06428419152364e-05
-3.37936933801844e-05
-4.37952395374536e-06
-1.33950306435039e-05
-2.8560202721503e-05
-2.06821657591314e-05
-1.11180476476755e-05
-1.91655287857662e-05
-2.71850018303125e-05
-3.08646855642292e-05
-3.38500398938732e-07
3.65653593558901e-06
-1.64551865502912e-05
-2.66363700581357e-05
-3.37648139160683e-05
-4.50085602597327e-05
-4.38235586924085e-05
-2.22416760709453e-05
1.1350729369601e-05
-2.19757493151383e-05
-3.46257203091213e-05
-3.44859515836153e-05
-4.77015412888877e-05
-1.86757758931056e-05
-2.05280777028807e-05
-3.75656909144725e-05
-4.94355876066893e-05
-2.33767629873803e-05
-5.08007097027311e-05
-4.73076840631551e-05
-2.78594727758748e-05
-4.05828054158479e-05
-1.47000482497977e-05
-2.98465658048229e-05
-4.88936895112762e-05
1.6220500743065e-06
-1.1572508358577e-05
-3.11976487564781e-05
-1.52269166675299e-05
-3.37911025695128e-05
-3.56753558286863e-05
-4.09595978409769e-05
-4.6675141624253e-07
-6.20727075037765e-05
-6.36176102557849e-05
-5.64572901184425e-05
-4.79629258159861e-05
3.57938912992553e-06
1.52212603475731e-05
-1.89917611609647e-05
-4.00272727769714e-06
-4.59438811295421e-05
-7.07257315932008e-06
-3.39646837120962e-05
-4.10532118404839e-05
-2.93044418061134e-05
-4.81933512227893e-05
-3.32833796207362e-05
-1.01993405224603e-06
-3.8341599037909e-05
-6.71494888084302e-05
-5.59606354138439e-05
-1.62835607317354e-05
-5.14744008024217e-05
-1.26139034550981e-05
-3.94771835212278e-05
-2.21002356377979e-06
-4.83337574606661e-05
-5.6299816888287e-05
-2.67455535885362e-05
-3.57925923335779e-05
-2.98502381494626e-05
-2.51094409803475e-05
-5.16349883136732e-05
-3.04436044507788e-06
-2.75561222122299e-05
-2.9377570543237e-05
-2.5126445545247e-05
-4.07488652970129e-05
-3.15285801466961e-05
-1.26804025328927e-05
-3.2686594286111e-05
-5.59622770832338e-05
-1.95613638094721e-05
-4.60360842541836e-05
-3.94778689862871e-05
-2.04240030764e-05
-2.25839569833325e-05
-3.20247563476765e-05
-4.73241327584259e-05
-1.68973543643122e-06
-6.92803957893134e-05
-3.22909469965859e-05
-2.23345076173003e-05
-3.5859465479952e-05
-3.36143547665074e-05
-2.7132922461804e-05
-5.23799819336885e-05
-2.91111879299372e-05
-6.80806274281781e-05
-2.98889297680978e-05
-1.01374301060169e-05
-3.83896244553237e-05
-4.53788583045891e-05
-6.06441023501711e-06
-4.11040176320473e-05
-7.15848161421483e-05
-1.8704004884918e-05
-2.82873837706404e-05
-3.34732019539007e-05
-2.55722717971144e-05
-4.21079861773942e-05
-2.56869299837971e-05
-1.97846217323622e-05
-3.49787963816821e-05
-3.14458066273793e-05
-2.10168471251714e-06
-2.3089615983325e-05
-4.21711128918414e-05
-2.87032795640771e-05
-5.63298035518453e-05
-2.63126723271288e-05
-2.29548082262172e-05
-1.46404645683051e-05
-5.86515427323942e-06
-4.04782902195944e-05
2.25717835361597e-05
-2.4059760422806e-05
-1.77315401030726e-05
-2.2857706484498e-05
-2.34968032008995e-05
-4.07329571957136e-05
4.55555969902338e-06
-3.97104758606448e-05
-2.88085487371042e-05
-1.95328150090228e-05
-4.38612686255103e-05
-6.58420580032262e-05
-1.98009066111419e-05
-3.66934983402124e-05
-2.55365460203347e-05
-3.27937185570829e-05
-6.01080951898838e-05
-3.80985340225775e-06
-3.55342298081257e-05
-4.07280481427228e-05
-2.59083555573212e-05
-1.70258073475563e-05
-2.43376254651199e-05
-2.83660590284742e-05
4.30563514639412e-06
-3.96852447814766e-05
-3.6114037411745e-05
-1.02709046381061e-05
-7.14767833702803e-05
-1.37761938936106e-05
-4.59351410639159e-05
-3.30085764554639e-05
-4.53221596676189e-05
-2.31642153773306e-05
-4.77209617270953e-05
-2.06048034901532e-05
-5.09133618132446e-06
-4.6669201592174e-05
-2.52620432469819e-05
-3.06332728612334e-05
-3.19166758295851e-05
-2.85557763736772e-05
-4.41908837675906e-05
-4.77819330931003e-05
-1.43903722519625e-05
-3.77149414403752e-05
-2.59320693385125e-05
-5.55813292446035e-05
-2.26414828128872e-05
-6.40295207849655e-05
-5.22952376933668e-05
-2.88323103703966e-05
-8.19332159810714e-06
-5.03087149889121e-05
-5.89150879827175e-05
-3.40257117263145e-05
-2.95663750353134e-05
-3.32273038602055e-05
-5.28690108751671e-05
-3.65526142306153e-05
-3.46841362248509e-05
-5.40662932400921e-05
-2.35847715987169e-05
-4.1735181952092e-05
-3.12705067746477e-05
-2.07161278979796e-05
-3.56887778359916e-05
-4.62979457472761e-05
-4.65974556212242e-05
-5.47327422123593e-05
-6.97444495788818e-05
-5.63123005868308e-05
-5.70260811044649e-06
-5.63085941600603e-05
-3.96555328630324e-05
-2.86226746949145e-05
-8.67875984177422e-06
-5.77720939211589e-06
-2.59994540605537e-05
-1.53315481361222e-05
-7.84924499045197e-06
-7.39108895127608e-06
-1.25488010850356e-05
-1.23869234150429e-05
-2.83676796756527e-05
-3.34537263085799e-05
-5.45693746734382e-06
-4.45264864742455e-05
-1.81641233194589e-05
1.97710005844256e-05
-4.73166288164203e-05
-3.3737794867005e-06
-6.18078135390579e-05
-3.87850615393291e-05
-2.12695483821861e-05
-3.01481651205564e-05
-5.33603610283508e-05
-1.7329376760869e-05
-2.1610234487736e-05
-3.41664656042029e-05
-4.08683015313347e-05
-2.2347248347815e-05
-5.22022440009966e-05
-4.68461412795873e-05
-3.68739717747773e-05
-3.38138373460806e-05
-5.55503203770356e-05
-2.92414467124617e-05
-3.98445727647038e-05
-1.00148305626504e-05
-3.76062924933315e-05
-1.05381231147263e-05
-3.12646947524161e-05
-1.53410054810749e-05
-1.91465325444367e-05
-6.45355404980073e-05
-2.34412243757183e-05
-3.44929772382921e-05
-4.63366340965957e-05
-2.02634302330025e-05
3.75940462794118e-06
-5.89260330954972e-05
-3.16038278027304e-05
-1.76780011248209e-05
-3.75845492175536e-05
-3.5584922651793e-05
-2.14917639495099e-05
-2.96897273449838e-05
-2.82487192535132e-05
6.48780649765788e-06
-3.93031667729371e-05
-2.25266669203121e-05
-2.83810577849994e-05
4.6013095892679e-06
-4.29576252614039e-05
-7.20473141222263e-05
-6.16587678127898e-05
-3.94863999082177e-05
-1.60352147453251e-05
-3.80165774460468e-05
-3.51991735651879e-05
-2.32144542995749e-05
-1.93794529750704e-05
-4.3494747956517e-05
-6.54047656829202e-06
-4.57617931829409e-05
-5.73798735393077e-05
-2.52081297412672e-05
-2.74945131544872e-05
-6.71912799893902e-06
-2.72662132952803e-05
-2.62790949613143e-05
-3.01586953693201e-05
-2.89495569251069e-05
-1.96144615516515e-05
-3.24345478458258e-05
-5.71734040448827e-05
-3.88869303850359e-05
-1.58666083708765e-05
-1.03745651668193e-05
-3.22588935569213e-05
-5.27026350710657e-05
-3.93020650919388e-06
-2.18671892399941e-05
-5.42943454166556e-06
-9.66442799917995e-06
-3.19375085436452e-05
-4.19607966911294e-05
-4.06154610949806e-05
-2.63947988390151e-06
-1.62467623498972e-05
-1.21036366937659e-05
-1.56880939518707e-05
-3.94804791475424e-06
-2.82913630703714e-05
-2.85038981093762e-05
-2.43586338287897e-05
-1.63329689783956e-05
-1.1673579024376e-05
-3.02711813624223e-05
3.45121698113879e-06
-3.59281602181688e-05
-3.46585834948119e-05
-4.83722563778188e-05
-3.70879199441653e-05
-5.08875889879342e-05
1.01236360511469e-05
-3.18781421382093e-05
-2.9511554144237e-05
-2.22789578814298e-05
-1.12509443629501e-05
-5.61308600733385e-06
-6.64535774809919e-05
-1.77951145375627e-05
-4.86188566291854e-05
-4.5507620307867e-05
-3.49579365375114e-05
-4.50855269922182e-05
-3.23323483042076e-05
-4.87599790019394e-05
-1.52152263260154e-05
-1.52939617781747e-05
-3.84114017666865e-05
-4.36524129275025e-05
-4.87081485710854e-06
-2.9923523922718e-05
-7.83452729545812e-06
-4.88629925403169e-05
-6.15586769249895e-05
-3.82487996703514e-05
-4.4742825379125e-05
-2.30521403533159e-05
-6.316215309675e-05
-2.76770741179348e-05
-2.82324878968008e-05
-4.37807047871775e-05
-2.15740214116853e-05
-3.23409853332584e-06
-5.56194492387268e-05
-8.96048829996316e-06
-3.28398038994875e-05
-1.47820279971282e-05
-6.91136632854641e-05
-3.08440936785074e-05
-9.20654454047814e-06
-4.27052453370181e-05
-5.95482168405258e-05
-7.40455535969861e-06
-4.67367972632443e-05
-1.7031692419053e-05
-1.08770709807782e-05
-1.36569403819785e-05
-3.33619597849001e-06
-1.34836513155386e-05
1.21906178620207e-06
-2.06563341677481e-05
-2.54565183645465e-05
-4.37593208022651e-06
-1.6938313332243e-05
-2.67335302639882e-05
-1.04180029605406e-06
-1.76014679275083e-05
-2.67864347126593e-05
-2.17259265742488e-05
-2.3791745415754e-05
-1.60781726138814e-05
-4.18111643923637e-05
-5.69317041188072e-05
2.38374306375099e-06
-4.24310786366854e-07
-4.09529777481299e-05
-6.09921158370587e-05
-5.06600427174933e-05
-3.86920189693142e-05
-4.84455453679512e-05
-2.39881026767227e-05
-4.15764362095485e-05
-1.27215639555578e-05
-1.19759383932368e-05
-2.97313705771726e-05
-2.27343980523684e-05
-2.85168321751616e-05
-2.34286087119833e-05
-4.15515612520407e-05
-1.97722956246162e-05
1.03940199209421e-05
-3.51484093220615e-05
-4.32871228969868e-05
-3.0507749671564e-05
-4.69509785559443e-05
-2.21517916848306e-05
-2.20313702302194e-05
-4.3670938462528e-05
-4.41725434212098e-05
-4.1528525399443e-05
-5.03860964127383e-05
-4.03853534952496e-05
-2.19697494554309e-05
-2.79780151558606e-05
-2.8796145622286e-05
-2.93911169924877e-05
-3.12785576197278e-05
-2.37106930383523e-05
-2.95603053127801e-05
-1.08892678785999e-05
-4.45348043084702e-05
-2.88625143975242e-05
-2.77296224605645e-05
-2.8521320023316e-05
5.55872846585801e-06
-2.40200070331404e-05
-2.2103543537952e-05
-1.23447780519265e-05
-2.98500104120856e-05
-1.13056397767042e-05
2.64317451329143e-07
-3.39240369084571e-05
3.93436754483863e-06
-2.89574759796278e-05
-4.52605179173324e-05
-8.00939027652289e-06
-8.60291932951295e-05
-3.7511077388431e-06
-4.36589016551131e-05
-1.97677718719251e-05
-3.78549032523814e-05
-6.23814331767508e-05
-5.1987852624529e-05
-2.46734651613073e-05
-1.39653125038462e-05
-3.16295492829867e-05
-3.33560345430673e-05
4.78947144477679e-06
-2.11552454534566e-05
-4.11848418006814e-05
-4.60047144186455e-05
-5.39762053458727e-05
-4.60260433008821e-06
-2.44066754361419e-05
-2.21719569153116e-05
3.37425594985485e-06
-2.39259042083031e-05
-5.44118068501869e-05
-1.49275851819612e-05
-8.39962655656859e-06
-1.41232446848934e-05
-1.8607384132272e-05
-3.42004929620962e-05
-1.09836570010805e-05
-2.31912760293436e-05
-1.46710530951272e-05
-4.83063046752215e-05
-3.4664390893093e-05
-2.63085333870333e-05
-2.8101529873095e-05
-3.33667430867538e-05
-2.92616612526213e-05
-4.00419040197353e-05
-1.64623061205358e-05
-5.7988228502238e-05
-1.16607357075149e-05
-1.95962070958403e-05
-2.03092760686368e-05
-1.06141354209216e-05
-5.33571493289309e-05
-3.75536894825517e-05
-4.82401747086781e-05
-2.80114125240982e-05
-1.69740708800416e-05
-1.63237438369293e-05
-2.1106229908786e-05
-1.74125833915794e-05
-3.73528729069753e-05
-1.6566550404708e-05
-2.3491700578823e-05
-3.15609800001099e-05
-2.70411028878419e-05
-5.02129773351255e-05
-2.81307180507891e-05
-1.80799496231244e-05
-2.59896083661174e-05
-5.54159347231449e-05
-4.33564344537675e-05
-3.57018078687415e-05
-5.96106251783611e-05
-8.65623165969568e-06
-4.5205329669308e-05
-2.3081476708151e-05
-2.35357705379392e-06
-3.24049260701091e-05
-3.0758479878907e-05
-1.25764590491416e-05
-1.89410745369392e-05
-5.68113863157813e-05
-3.8357657117209e-05
-8.3633606322596e-06
-6.70411629307061e-06
-9.53712972459093e-06
-4.06646286666715e-05
-1.61810048092307e-05
-4.24816969621989e-05
-5.41517211122289e-05
-3.14235227916993e-05
-5.29628978190032e-05
-3.89774451735414e-05
-2.32102014163961e-05
-2.98505323081434e-05
-3.37274445997283e-05
-5.94866923546837e-05
-2.76370630200915e-05
-2.82414951846547e-05
-4.76462139026935e-05
2.72516404174039e-06
-1.87926131648456e-05
-1.52655595826011e-05
-4.07731599612829e-05
-4.25571817763319e-05
-7.78187122717964e-06
-3.52648506032991e-05
3.58570146092391e-06
-5.28617887560514e-05
-1.34628351416625e-05
-1.63722272861144e-05
-3.37725760594816e-05
-2.38090747787715e-05
-1.72356224662753e-05
-2.34472869426829e-05
-3.90077819016126e-05
-2.03747868338485e-05
-1.42772350122289e-05
-1.13159151115902e-05
-3.4253325366848e-05
-3.56694038627093e-05
-5.89190995304747e-06
-3.81004084109704e-05
-1.66860953435866e-05
-5.73532086412262e-05
-1.14313227248443e-05
-1.81702366692379e-05
-3.75876927369059e-05
-2.07783722902311e-05
-4.22554032692709e-05
-6.39406937140931e-05
-4.42692448206847e-06
-3.63128872531932e-05
-3.36708255953901e-06
-2.78965011621166e-05
-2.5393175371341e-05
-2.62089378424488e-06
-2.75816807449097e-05
-4.20150670037617e-05
-5.13542778228796e-05
-6.9042200167532e-05
-4.13896795895994e-06
-2.25886591795744e-05
-3.26943736049763e-05
-1.59460348806301e-05
-5.32814974076749e-05
-5.36263395542973e-05
-4.85826648413804e-05
-2.74795100556061e-05
-1.88560652246387e-05
-2.12247429455875e-05
-1.77927035311049e-05
-2.1732031528014e-05
-2.17225000365899e-05
-2.46682567786439e-05
-4.37367931939855e-05
-5.76887933990142e-05
-3.34221452825438e-05
-5.39935279408558e-05
-3.78868775791094e-05
-3.52886331777068e-05
-5.43012806999035e-05
-2.7025520957501e-05
-4.74583882717111e-05
-2.04056032646356e-05
-2.64370529533123e-05
-5.04002647268601e-05
-4.15889417953445e-05
4.96966685747047e-06
-4.06244907780019e-05
-3.25984804756523e-05
-1.65206040327629e-05
-2.30607712209544e-05
-4.14658806353551e-05
-2.46036624912927e-05
-2.70375360467315e-05
-4.19090329623459e-06
-1.11884450405393e-05
-2.89522924161769e-05
-2.93256711296827e-05
-2.86823448787785e-05
-2.53289173184763e-05
-2.78317996757244e-05
-3.97221304177596e-05
-5.03669181553398e-05
-4.72988530303686e-05
-3.73181682109155e-05
-3.14903083114737e-05
-3.68714165269707e-05
-1.49904657711263e-05
-5.39966372366098e-06
-5.72239560523744e-05
-4.50119800524952e-05
-3.46184854996112e-05
-4.06195669941133e-05
-3.01070096012297e-05
-5.42927892307199e-06
-2.56805909244506e-05
-2.44705974624073e-05
-1.93234792415392e-05
-1.31662302222341e-05
6.0094037052765e-06
-1.30265205010443e-05
-1.50276735692119e-05
-1.02615529735497e-05
-1.02200650161072e-05
-2.14904295570258e-05
-2.27394932067164e-05
-1.60635355620784e-05
-5.85677438653497e-05
-3.4722107449929e-05
-7.78376522581026e-05
-2.34392939851319e-05
-3.75514174692941e-05
-3.26164066750022e-05
-3.80434573695487e-05
-2.57925193984087e-05
-3.08291689264002e-05
-4.86543101293647e-05
-4.49612116695535e-05
-1.12659031296338e-05
-1.01997092397113e-05
-6.10888184757261e-05
-5.36973527416562e-05
-1.58378186170716e-05
-1.4023365104933e-05
-2.89964439991201e-05
-6.15142672281852e-05
-4.01070261908107e-05
-3.45382959619334e-05
-2.92529993169885e-05
-2.4447167427742e-05
-2.24902482631276e-05
-3.42461936065511e-05
-3.23342206815521e-05
-5.64339979483847e-05
-3.38026613017935e-05
-4.25605857281917e-05
-2.23570498065201e-05
-2.03802672749055e-05
-9.33968411193253e-06
-1.68483797372719e-05
-1.75807461426575e-05
-2.04666273449323e-05
-2.12933013153805e-05
-3.98021684192974e-05
-3.20616547222117e-05
-2.40228218508168e-05
-3.21269466364063e-05
-3.92314090478422e-05
-1.79861221561357e-05
-7.04022183767302e-05
-3.97738782499831e-05
-8.52730570746843e-06
-2.47838008471422e-05
-1.17583307571637e-05
-3.02989279486859e-05
-4.32237476357726e-05
-4.10815949601327e-05
-2.7286418936646e-05
1.06849210871682e-05
-2.86649925633889e-05
-4.06422779871695e-05
-3.88598511008117e-05
-2.04380555268215e-05
-3.38067235227794e-05
-1.85006104610531e-05
-2.84320872799267e-05
-2.15669884967015e-05
-9.9015297762533e-06
-2.13082207151533e-05
-1.50419082998554e-05
-1.64515325254408e-05
-2.28241056238091e-05
-1.74511906256956e-05
-2.35921824001991e-06
-2.01588120158921e-05
7.67795122827939e-06
-2.38652524771752e-05
-3.60795318217923e-05
-6.78131315450393e-05
-2.61701426208669e-05
-2.43545148115221e-05
-4.32727706686337e-05
-2.17825714547731e-05
-2.41997843341752e-05
-3.24837694296729e-06
-1.47361150828244e-05
-9.3202343297661e-06
-2.65318735540762e-05
-3.92742005695852e-05
-2.03061961442118e-05
-4.83604806043829e-05
-2.96697127493248e-05
-4.54088322474687e-06
-3.99464470789007e-05
-3.34065669629662e-05
-3.21100982835532e-05
-4.4524792563686e-05
-2.72078253059042e-05
-1.55367981846617e-05
-4.28345361233108e-05
-4.93620131819263e-05
-2.5275779833357e-05
-1.65848863401962e-05
-2.85120730804695e-05
-2.31703798437481e-05
-9.04723015336142e-06
-3.43937128090332e-05
-5.4248185372608e-05
-1.40756224462526e-05
-5.28076626092235e-05
-9.1929803408801e-06
-3.49175534691216e-05
-8.50967405833473e-06
-1.14501143632639e-05
-2.25199136524655e-05
-4.66738605859759e-05
-2.34953330031707e-05
-3.31811716314358e-05
-2.5489773081132e-05
2.55608126778328e-07
-2.28781170389495e-05
-3.49679724208344e-05
-1.31799845484167e-05
-4.90664667491605e-05
-1.68320390050645e-05
-2.69985574558925e-05
-3.48192616169236e-05
-3.52858759967787e-05
-4.40864002127082e-05
-3.75588368904293e-05
-1.32852114467442e-05
-1.25582415885587e-05
-4.57045429654063e-05
-4.24582292093206e-05
-4.91600667708903e-05
-3.83188905433399e-05
-3.67845684216926e-05
7.56521992317318e-06
-4.39910118024967e-05
-1.79312252284298e-05
-4.48936949374393e-05
-3.02932321090323e-06
-6.19618918080157e-06
-2.93146827298933e-05
-1.36331319012775e-05
-1.91989961055792e-05
-3.39128539660849e-05
-3.28602146941207e-05
-1.83057274099461e-05
-3.87040840403788e-05
-1.44065422834756e-05
-1.64642364148119e-05
-1.54238906967989e-05
-5.30495980712519e-05
-2.25810477017551e-05
-7.85102696092025e-06
5.88466451301129e-06
-3.43459994205117e-05
-4.96968533465151e-05
-4.71707831090362e-05
-3.14757959822153e-06
-2.21322350107619e-05
-2.07503180731059e-06
-1.58248540926475e-05
-2.84360597235172e-05
-3.64996491681134e-05
-3.41121572396262e-05
-3.87646714547778e-05
-4.4842304009171e-05
-3.38389848963728e-05
-1.87350376178423e-05
-4.31003591092547e-06
-2.72326270972918e-05
-4.20695292132673e-05
2.15419709943961e-06
-4.33385290631029e-05
-2.60449240982063e-05
-1.06581020406421e-05
-4.21185113154192e-05
2.32073301855016e-06
-2.16987233553932e-05
-3.3928823116894e-05
-4.97124884249524e-05
-4.10395380962985e-05
-6.33938360748394e-05
-3.46680603701577e-06
-4.20604438011272e-05
-4.30543137049326e-05
-1.25772566867466e-05
-5.33803513700849e-05
-4.44597077352338e-05
-2.86130477207134e-05
-3.04163524995444e-05
-4.03411747082276e-05
-5.79890995545138e-05
-4.37046247657177e-05
-1.53263072932462e-05
-6.1032712390267e-05
4.6113946148793e-06
-3.0354365029384e-05
-1.78476555865972e-05
-4.30437219923517e-05
-4.14689134874928e-05
-4.44871197437684e-05
-4.47709992230403e-05
-2.56491005788736e-05
-6.67046522394047e-05
-4.41989675321019e-05
-3.60757316807504e-05
-2.60701572923398e-05
-2.62680606031882e-05
5.28871303288201e-06
-2.38756750049621e-05
-3.76260038032906e-05
-1.75789272677986e-05
-4.93449540159572e-05
-1.22830990357034e-05
-1.03493371197973e-05
-4.32106562999055e-05
-2.52473793511519e-05
-2.90417596009465e-05
-2.35476780769472e-05
-3.29461689257681e-05
-4.93400955622134e-05
-1.92668623486431e-05
-3.56263655852529e-05
-4.54204035910916e-05
-1.59119944413582e-05
-4.09042579738495e-05
-1.72089078067812e-05
-3.73543175216085e-05
-6.10026029702354e-05
-4.60314034599693e-05
-3.0346793344281e-05
-4.57031308168029e-05
-3.69219412703759e-05
-4.25168866055835e-05
-3.51121411224899e-05
-1.35188306636987e-05
-2.02881117765386e-05
-2.50997870241166e-05
-3.29823391466612e-05
-4.18341105514552e-05
-3.51248757674387e-05
-4.18815339353306e-05
-1.38394390300098e-05
8.92935567288716e-06
-4.18593986124607e-05
-7.19539213443435e-06
-2.56767881123032e-05
-7.05322618619303e-05
-5.62271201636265e-06
-4.96962007622827e-05
-1.54720614563921e-05
-3.22028903103634e-05
-5.6423001579428e-05
-2.38036877911648e-05
-2.29606960971924e-05
-4.94813088366114e-05
-3.97450742570035e-05
-6.8977194191339e-05
-2.52785206399488e-05
-3.57748068877623e-05
-4.15833029025435e-05
-2.28953878433336e-05
3.26129668237605e-06
-2.47816242787145e-05
-1.90236224158951e-05
-4.62978617904066e-05
-2.57807823516138e-05
-2.68385478113092e-05
-4.24007469037932e-05
-3.63111967878753e-05
-2.23686987632099e-05
-2.36019181014004e-05
-1.80720136002278e-05
-8.62837011735288e-06
-4.39711928068607e-05
-3.9008527625497e-05
-4.69479641187315e-05
-5.48206595412455e-05
-3.12769522679632e-05
-1.43860483755957e-05
-4.53212972448965e-05
-4.83863035764678e-05
-1.93194408996109e-05
-4.8581240021809e-05
-3.07549035153938e-05
-2.33145475957312e-05
-2.80617229554139e-05
-6.61922483948448e-05
-5.39277070285796e-05
-1.63241870721441e-05
-3.56079672282569e-05
-2.58024434338564e-05
-4.72628753031572e-06
-2.34913535031475e-05
6.59552124318329e-06
-2.68843078303262e-05
-1.78963439594696e-05
-2.63774249977563e-05
-4.32079976779794e-05
-2.6932650058865e-05
-2.29552323253428e-05
-7.91801102951156e-05
-5.48492023217032e-05
-2.39987548364677e-05
-1.45979202737141e-05
-3.06393014290218e-05
-6.28972800302287e-06
-3.22186272767477e-05
-3.1276058382929e-05
-4.22353574786589e-05
-8.87033888267596e-06
-1.06067928938498e-05
-2.01406035349451e-05
-2.12084793627488e-05
-4.19860223134097e-05
-4.85939627840027e-05
-4.01307479544523e-05
-2.88461705776619e-05
-9.29838824624461e-06
-2.28403387397947e-05
-6.41459524568075e-05
-6.39731436349862e-05
-2.45309180644719e-05
-3.87403384820971e-05
-1.33357948213711e-05
-1.86104733029329e-05
-5.93260579644802e-05
-3.36537690160798e-05
-1.55696369511559e-05
-4.27907628679117e-05
-2.60783893167749e-05
-4.19323810603269e-05
-4.617355352212e-05
-4.47958485121703e-05
-2.18740283816101e-05
-2.79015029771987e-05
-1.02057658384456e-05
-3.58984009515236e-05
-3.10229018705024e-05
-2.6382530072612e-05
-5.99117591914489e-05
-2.17765944656841e-05
-5.15163760455876e-05
-3.70425382354047e-05
-4.32008167552714e-05
-5.28148277700618e-06
-2.88254091909614e-05
-2.29550861237706e-05
-6.79658741519064e-05
-6.50098875588938e-05
-1.01430570356977e-05
-1.34062432429539e-05
-3.79625545506288e-05
-1.96942489741901e-05
-3.93344574373007e-05
-4.69525257379829e-05
-4.83755463464367e-07
-3.68193437029381e-05
-4.30846882930145e-05
-8.81919275341597e-06
-2.15484189778672e-05
-5.02777489889828e-05
-3.45998044206361e-05
-2.51305172477574e-05
-1.61190788537507e-05
-4.34690222878526e-05
-2.35063349740943e-05
-1.31905277691279e-05
-2.90747762674623e-05
-3.68950814353793e-05
-4.48459676896549e-05
-5.40062233068011e-05
-1.79596623101747e-05
-6.13423974367683e-05
-4.26327062320323e-05
-2.65175257764732e-05
-2.76037326623463e-05
-2.68318341486642e-05
-4.89592779499351e-05
-4.48308908226038e-05
-5.074558988783e-06
-4.32664579596556e-05
-2.50508037405536e-05
-2.49329203297839e-05
-1.14855158850341e-05
-2.86262896376668e-05
-5.8958727615903e-05
-4.47562698471511e-05
-3.85162242130291e-05
-2.04480683964453e-05
-2.58261509679079e-05
-5.42906283948056e-05
-1.37150876977206e-05
-2.53807667875729e-05
-4.37491831782483e-05
-3.1990184118811e-05
-5.14020117800412e-05
-3.43871129411356e-05
-3.54607484325019e-05
-2.47429548012623e-05
-2.81379335688083e-05
-1.63765419967107e-05
1.15687431158755e-05
-5.83632591068411e-05
-1.78146653777027e-05
-2.39831723762818e-05
-2.0051083401626e-05
-5.70735430923127e-05
-4.62351473323517e-05
-2.0426076944831e-05
-2.7321717906179e-05
-3.1890999902325e-05
-3.24332208977097e-05
-1.93195976098319e-05
-5.81223619328259e-05
-1.45914661287361e-05
-4.52666280444166e-05
-4.04153509939826e-05
-1.96590221180573e-05
-9.47859743662636e-06
-2.20314825244439e-05
-1.76024266014979e-05
-3.09350905874904e-05
-2.47767142077581e-05
-4.64130642458452e-05
-4.19304014690507e-05
-3.98926400947173e-05
-1.98688510349671e-05
-3.14434531627304e-05
-6.69278514514393e-06
-6.89794855022725e-06
-3.10248065508879e-05
-2.47602678246629e-05
-2.60753529341211e-05
-4.80881627233225e-05
-4.6601493953581e-05
-3.18453122727416e-05
-1.47576180013587e-05
-3.55241062559625e-05
-2.75885472534372e-05
-3.97856801554051e-05
-7.0691317709144e-06
-1.36709235081975e-05
-4.06474885133079e-05
-4.56516023438638e-05
-8.34843683095839e-06
-5.73908728571302e-05
-3.78457860493316e-05
-2.37995960262938e-05
-8.5499052481986e-06
-3.10120834641218e-05
-2.28295025695601e-05
-2.8143855909391e-05
-3.05337086397941e-06
-2.67948889726319e-05
-5.36424502561052e-06
-3.42839622314414e-05
-2.27339041539947e-05
-1.81841579194432e-05
-1.76470664406587e-05
-1.29934796774213e-05
-2.39979187623767e-05
-2.62381080290698e-05
-3.68199503509321e-05
-1.68852901778677e-05
-2.02398942001996e-05
-4.84132460671435e-05
-5.54434993788632e-05
-2.45019650478514e-05
-5.62362135076283e-05
-5.34444961578745e-05
-2.04946024300488e-05
-7.78647870682927e-06
-2.88879298803461e-05
-2.63137484447568e-05
-9.6210477580985e-06
-1.76844259875578e-05
-3.86115976002666e-05
-2.74862611839346e-05
-3.21216277313359e-05
-4.14036733874984e-05
3.76934305027439e-06
-1.25301556637549e-05
-4.28578988139922e-05
-6.29905996423522e-06
-1.98883724477987e-05
-2.33663264299297e-07
-4.04274441267902e-05
-4.1547690705453e-05
-4.17023923293701e-05
-5.13640615268843e-05
-1.16060843780482e-05
-1.72156795470942e-05
-5.25799478442e-05
-2.9243392897081e-05
-2.92131709005396e-05
-3.98642137215104e-05
-1.48445918617659e-05
-3.10768130583977e-05
-3.85071828136116e-05
-3.40675760704734e-05
-4.74872821208722e-05
-4.18125615201899e-05
-5.5483977104452e-05
-2.28371305718349e-05
-2.57029332745017e-05
-5.0875677692013e-06
-4.91457399984175e-05
-4.84572250632285e-05
5.03103900474961e-06
-5.08650879732499e-05
-6.4683702616322e-05
-1.50284066766078e-05
-2.79267410334038e-05
-2.64361454915284e-05
-2.29158085276412e-05
-2.54490045276499e-05
-2.47498787371068e-05
-1.48916284587659e-05
-1.51079258308256e-05
-4.02791100431946e-05
-1.7852496700152e-05
-2.55825463578453e-05
-3.22780421444669e-05
-2.91606458808026e-05
-2.91049197615394e-05
-1.30914269013385e-05
-2.47103131849871e-05
-5.47052713298791e-05
3.28350067297162e-06
-7.72711412697986e-07
-3.94865602931284e-05
-1.99512813131248e-05
-4.83235716602938e-05
-2.24246180130034e-05
-4.8878689172797e-05
-5.49121346513232e-05
-3.24702663974342e-05
-1.83776773998605e-05
-4.3795290575558e-05
-3.0610277726468e-06
-3.75363430021276e-06
-6.76848889540951e-06
-4.28324892563992e-05
-3.775422016125e-05
-3.90897151757968e-05
-4.35938925715212e-05
9.53913053391949e-06
1.06073726386563e-05
-3.52715428126679e-05
-1.38399085426847e-05
6.92547034161657e-06
-2.48540723643579e-05
-5.50216379286426e-05
-3.81024720706187e-05
-3.65686985505057e-05
-1.57979292831151e-05
-1.98105882659738e-05
-1.56891771689393e-05
-2.18454433257476e-05
-2.60374318895924e-05
-6.60417628600646e-06
-1.14650742550321e-05
-2.55508520385264e-05
1.84259415631715e-06
-2.16654577350598e-05
-3.51985077254965e-05
-9.5694469533069e-06
-2.07231114953798e-05
-1.8890472824831e-05
-3.01765524688103e-05
-6.12287122472025e-06
-4.00441473394914e-05
-1.46403960742952e-05
-4.1861345666486e-05
-2.75866607235855e-05
-3.45603791115042e-05
-3.26831121334838e-05
-5.5931825117651e-05
-5.79427913856145e-05
-3.58640693436791e-05
-5.95116716549655e-05
-4.27443347517661e-05
-3.31986925843843e-05
-4.43543095108787e-05
-1.57444299129873e-05
-4.30495490110901e-05
-2.07977061844077e-05
-2.50970085680764e-05
-4.64820766999695e-05
-2.56629141198699e-05
-3.55932526485074e-05
-1.08032942476677e-05
-4.24283338363513e-05
-3.19740963691488e-05
-3.46525873342082e-05
-3.65463757070026e-05
-1.83243221166834e-05
-3.9331069445487e-05
-4.47269880530164e-05
-2.33740933135531e-05
-2.70082853999968e-05
-5.64463555882772e-05
-2.87603210682633e-05
-2.23792461920586e-05
-4.42477378204337e-05
-2.1737142872065e-05
-1.04404415696512e-05
-1.62335983809678e-06
-1.78703411370436e-05
-1.67518750536902e-05
-3.99589246155133e-05
-3.23780834016197e-05
-5.02444771332205e-05
-5.06708085108609e-06
-2.12347156985333e-05
-9.57634808301277e-06
-3.6277598749083e-05
-1.38710191136328e-05
-1.62526647168963e-05
-8.45809410887366e-06
-1.86453569585455e-05
-2.79317850584019e-05
-1.21186743816455e-05
-1.36007470211017e-05
-3.624450119013e-05
-2.17567619050671e-05
-2.42974876787376e-05
-8.26719473916596e-07
-4.20547570953601e-05
-4.65253858055755e-05
-2.19171444652375e-05
-5.01636612762369e-05
-3.14693719411247e-06
-2.62881161983496e-05
-2.75181516618808e-05
-1.15007779287115e-05
-9.91366879323364e-06
-1.43272006482743e-05
-4.43211791486009e-06
-5.19422533684445e-05
-3.82811233016681e-05
-2.33024178496886e-05
-3.30198919801443e-05
-2.7034514090756e-05
-2.44132551917645e-05
-4.08058676277099e-05
-1.50321557942208e-05
-4.81876575417391e-05
-3.40421304248413e-05
-3.30160450851862e-05
-2.2881817809041e-05
-2.08726171202138e-05
-1.81607185577675e-05
-3.58632321492494e-05
-3.69792110739412e-05
-3.12546589168578e-05
-2.87646116231981e-05
-4.901337396679e-05
-6.18212780032384e-06
-1.94128313273236e-05
1.39218765494392e-06
-8.78612094867668e-07
-2.71913247164069e-05
-8.43440182074969e-06
-3.92701984890906e-05
-4.86515323166986e-05
-1.1270603582099e-06
-2.47255072245279e-06
-1.70124133103474e-05
-6.23402809372421e-05
-4.77353090552454e-05
1.12380406660606e-05
-2.25050443598467e-05
-7.39310993092795e-06
1.80197408827463e-06
-2.10463504555215e-06
-3.48392095081195e-05
-1.81679454288111e-05
-2.96359697089072e-05
-3.1268911160573e-05
-4.06840572823784e-05
-3.80369821808312e-05
-1.79297140409007e-05
-3.30928710947288e-05
-2.31533887507065e-05
-1.7953188941363e-05
-3.3409967071654e-05
-1.53558070479737e-05
-3.04718454967419e-05
-5.16809995389445e-05
-6.84796294346565e-06
-4.64215479470158e-05
-2.30085340933053e-05
-3.70585175292539e-05
-2.83585531672676e-05
-2.32965423998879e-05
-4.87743181851808e-05
-2.83972944055329e-05
-3.47222927070901e-05
-1.5181244168922e-05
-6.88933097610771e-06
-2.67443974416167e-05
2.59537517040093e-05
-4.65565157484435e-05
-1.66517028001623e-05
-1.65029807298976e-05
-1.70492733646083e-05
-1.93665611479013e-05
-3.78835279744396e-05
-4.25189663501216e-05
-5.7507647039207e-05
-3.9583321343377e-05
-2.17262000096711e-05
-2.88725875017912e-05
-3.24719076442507e-05
-3.28722812500759e-05
-1.8588135776975e-05
-1.25860749241974e-05
-1.19195223671584e-05
-2.86143785272202e-05
-2.8668064281244e-05
-4.9863798505227e-06
-4.40601267013307e-05
-4.27760150693534e-05
-3.43582771198291e-05
-3.46264629880715e-05
-3.92892446543209e-05
-1.56612099716374e-05
-2.68772928102178e-05
-2.24471470525098e-05
-1.8792799826565e-05
-9.9259398621296e-06
-4.18848147101215e-05
-4.20464518619186e-05
-2.02453263666239e-05
-1.63530994515784e-05
1.37964325119817e-06
-2.09725937536838e-05
-4.82940514695003e-05
-7.17990701683581e-06
-3.98158480253402e-05
-3.67359840718156e-05
-2.43486856568124e-05
-4.55290239007084e-05
-3.87716147932647e-05
-5.59847250051551e-05
-2.95017808018162e-05
-4.1312117584035e-05
2.86880424767705e-06
-4.05766863892923e-05
-2.36289270196806e-05
-1.84101073057494e-05
-2.85847747183511e-05
