# Supplementary material for: Research on computational propagation and identification of mine microseismic signals based on deep learning
Source: PLoS One. 2025 Oct 22;20(10):e0334641. doi: 10.1371/journal.pone.0334641 (PMC12543183; doi:10.1371/journal.pone.0334641)
Supplement: S7 Data — (ZIP) [file pone.0334641.s007.zip › 000100900001681.xlsx_0.txt_24.txt.txt]

-5.21604490658513e-05
-2.31374456654456e-05
-4.75392379076317e-05
-2.30528057779908e-05
-1.02731375183974e-05
-1.94915883032741e-05
-5.68571278321423e-06
-3.1264820126493e-05
-9.39129560849929e-06
-6.03690098646413e-06
-3.29278038374615e-05
-2.83238480501332e-05
-3.54528871626938e-05
-3.54187805338904e-05
-9.48284502962687e-06
-1.10691791449066e-05
5.64564660954525e-06
-4.73931453263022e-06
-7.92076619714948e-06
-4.62609792510402e-05
-1.48741004536805e-05
-4.22674756912145e-05
-1.68886967532486e-05
-2.18533231545847e-05
-3.84433531694616e-05
-6.71408475411432e-05
-3.16088044463522e-05
-2.2346500545317e-05
-2.61496194252491e-05
-4.8736780960629e-05
-4.56517343709958e-05
-1.67118667818014e-05
-2.41478314317894e-05
-3.38572060982955e-05
-3.31600452248939e-05
-4.78668315353526e-05
-5.38770117700821e-05
-7.74922528887364e-05
-3.27545341074219e-05
-1.98588042265287e-05
-3.69000123877931e-05
-1.97556020781889e-05
-2.53394606057477e-05
-1.67907872303472e-05
1.08185244845981e-05
-4.30625818148534e-05
-2.86086952846757e-05
-4.78099643312623e-05
-2.67669902374439e-05
-2.60695384733119e-05
-1.36522637683456e-05
-4.51239821795745e-05
-1.83578019410132e-05
-1.15240831099841e-05
-3.93117001097928e-05
-4.60213122535861e-05
-4.88910634053794e-05
-2.74941656942781e-05
-2.48831881967737e-05
-5.82482781520188e-05
-4.19416739483133e-05
-5.70714876833039e-05
-1.11435299927731e-05
-2.29492968024334e-05
-1.42503815594806e-06
-4.05981377311098e-05
-4.36251126402099e-05
-1.04780414940845e-05
-4.79012677817053e-05
-5.16541894971822e-05
-2.03182007064288e-05
-2.4295353724238e-05
-5.55356893108401e-06
-3.08741050813582e-05
-4.72424834645136e-05
-7.82784774113902e-06
-4.06775139754113e-05
-2.56971494939829e-05
-4.38262674641878e-05
-3.11476341981912e-05
-3.18262075456518e-05
-3.9898873276882e-05
-6.11402184773901e-05
-4.0228920341201e-05
-2.15370999335592e-05
-8.41293431761342e-06
-1.68001541330621e-05
-4.48826481682131e-05
-2.67594321099942e-05
6.85075021644765e-06
-3.23050171019348e-05
-3.734027807743e-06
-3.26496632009509e-05
-2.33488098918972e-05
-4.28467720182185e-05
-3.41166314866921e-05
-3.60046422138144e-05
-3.59962190402276e-05
-5.04972308671941e-05
-2.48833144185374e-05
-2.18456596983922e-05
-2.60427865359207e-05
-1.12003117153931e-05
-3.80409993797774e-05
-2.75647095926044e-05
-4.6211285350476e-05
-4.61556995715211e-05
-3.2499530759687e-05
-3.3239730862268e-05
-3.929435659444e-05
-4.03032454819078e-06
-6.51425093667755e-05
-4.50699373241588e-05
-3.76255483139184e-05
-4.25633330269458e-05
-1.19186124118041e-05
-2.0687973025823e-05
3.31570607188123e-06
-2.80626940764597e-05
-3.03058788526176e-05
-1.6353795472161e-05
-4.18702682285085e-05
-3.82251503003881e-05
-1.33379176364231e-05
-5.1079438669919e-05
-5.19035493483868e-05
-6.14530965632472e-05
-1.83885087845796e-05
-4.70337881992323e-05
-4.18088978775088e-06
-1.4083707218857e-05
-2.81042638595408e-05
-2.51394376509577e-05
-2.62701010572423e-05
-2.4513577600702e-05
-2.75323399068188e-05
-3.62368573747937e-05
-2.23905725037461e-05
-1.26117269618499e-05
-1.73992305707498e-05
-2.67113671097925e-05
-4.64568255324727e-05
-4.82246857464977e-05
-5.41278478405519e-06
-3.86094413824419e-05
-2.68307033335102e-05
-2.58295989560058e-05
-5.30506783640707e-05
-9.7289756522081e-06
-2.99019534000639e-05
-1.95581532367069e-05
-1.11014863217474e-05
7.81014179853555e-06
-5.23461368021972e-05
-3.24902997952817e-05
-4.81025014520324e-05
-9.8936619964776e-06
-3.00818979766124e-05
-9.58060273640667e-06
-3.79155344784399e-05
9.04813645440838e-07
-1.21827494597757e-05
-3.20106498139165e-05
-4.69549648303446e-05
-1.25655213632852e-05
-4.77921019228838e-05
-1.73952277078478e-05
-2.27516160738999e-05
-4.18662240522838e-05
9.15145905388381e-06
-2.68634195624627e-06
-3.32857629166194e-05
-2.29953459997422e-05
-3.6427375899918e-05
-3.48044015743084e-05
-2.96649310325852e-05
-3.81475626869761e-05
-5.36463469474517e-05
-2.10803628097029e-05
-4.51153522185781e-06
-4.63815255375221e-05
-4.6206692415466e-05
-7.74897229038322e-06
-5.03544590497635e-05
-2.38280970930985e-05
-3.68848985108067e-05
-3.5054592452143e-05
4.83201809020976e-06
-2.60952627984369e-05
-1.50862793670451e-05
-3.9812971046526e-05
-3.26522868732055e-05
-2.70312763672712e-05
-3.22821107069853e-05
-4.90205391050539e-05
-3.06282494168082e-05
-4.86985701836064e-05
-2.72607452044594e-05
-4.11389888533352e-05
-4.55339279275599e-06
-3.55788763713872e-05
-2.80977263248645e-05
-4.57563472947585e-05
-1.80047218983712e-05
-1.15760061310955e-05
-4.5250390457083e-05
-3.66839202491455e-05
-3.63046339313168e-05
-4.87727817442061e-05
-2.8003546478749e-05
-2.84407892388376e-05
-3.66431501137325e-05
-6.31686027098047e-06
-5.02987135464732e-05
-1.74341033352764e-05
-2.70228040873916e-05
-1.53505811196406e-05
-2.47204331307267e-05
-1.14714144011651e-05
-6.12829921180505e-05
-2.85023820102e-05
-1.34509520989691e-05
-4.2169639247305e-05
-4.19855605809006e-05
-2.0309697384913e-05
-3.45660151580146e-05
-3.34672598579372e-05
-2.25900742164078e-05
6.56358096469791e-06
-3.15113846017638e-05
-1.38763668455258e-05
-4.16927385094055e-05
-3.67143806818674e-05
-2.22837505606606e-05
-4.92042104939289e-05
-1.74428172093145e-05
-1.20770206917093e-05
-2.81198701244244e-05
-5.80419621915865e-05
-3.78740827457243e-05
-1.68056875590485e-05
-1.28286159428797e-05
-1.41986005722483e-05
-6.09992671688215e-05
-3.69570190655072e-05
4.65573316328971e-06
-2.4824585618517e-05
-5.66203992391307e-05
-3.2037647917992e-05
-8.22792367591323e-05
-2.25220413192209e-05
-3.66868206074045e-06
-1.38935411024113e-05
-1.00643933809945e-05
-1.59573820297336e-05
-3.30637030232435e-05
-5.52416495114498e-05
-4.79677528758074e-05
-6.4159177658957e-05
-4.87174543130667e-05
-4.03759177980571e-05
-5.67489576884288e-06
-4.23538162826831e-05
-5.86055205983981e-05
-3.38090402468319e-05
-4.15566165317579e-05
-5.74332661053335e-05
-3.43157213331193e-05
-5.6718858712595e-05
-7.40585747492273e-06
-4.0331999977901e-05
-1.53211148279636e-05
-4.27857350394066e-05
-4.66219951632966e-05
-3.89036441769823e-05
-6.12496401548197e-05
-3.67278378741829e-05
-1.09664968365775e-05
-4.52606933874077e-05
-1.78752204261643e-05
-1.82180122730682e-05
-7.21953713667963e-05
-4.98229891859678e-05
-4.1771232842886e-05
-4.11008060935999e-05
-3.64317685560464e-05
-4.62161035290875e-05
-3.04739371009568e-05
-1.67092487549506e-05
-2.09738671489642e-05
-3.60583846558323e-05
-2.12387448783209e-05
-1.78685713894678e-05
-1.73850383089262e-05
-2.00500332837928e-05
-2.43761748627746e-05
-6.24003987911809e-05
-1.81361665415233e-05
-4.67611668713739e-05
-3.88936965613059e-05
-2.00147354804904e-05
-3.42692800501128e-05
-3.35729435674296e-05
-3.90549004432755e-05
-1.1058326222605e-05
-5.91862180169716e-05
-2.86955393288925e-05
-3.43855777085622e-05
-2.22332869179115e-05
-2.8981685991233e-05
-5.34992536967996e-06
4.53701074854108e-06
-3.03613025954382e-05
-2.31242099831029e-05
-4.62595819889321e-05
-2.40058928269364e-05
-2.47297141462594e-05
-4.33269565085974e-05
-4.75666949692018e-05
-3.73716249144256e-06
-1.88421838066528e-05
-1.69610395804894e-05
-2.37682617482892e-05
-1.80415792925364e-05
-4.81424132917709e-05
-4.25714326921971e-05
-3.2326589903771e-05
-4.68848419984149e-05
1.1315006900168e-05
-2.25621419179309e-05
-3.3317711967734e-05
-5.74450944451302e-05
-2.58576798763016e-05
5.71490079357178e-06
-1.87581743634181e-05
-5.98740786443525e-05
1.5790130370927e-05
-2.95839082480201e-05
-5.0652793511918e-05
-7.38834646935662e-06
-4.02475738704858e-05
-3.44704922802095e-05
-2.71232950051523e-05
-4.09564105071105e-05
-2.68469138224797e-05
-3.17721011037321e-05
-3.71243208901911e-05
-2.99042290401704e-05
-2.26644658808521e-05
-1.18876114396897e-05
-5.94810755517166e-05
-4.44773193641751e-05
-3.87074643036686e-05
-2.34481813683482e-05
-3.5628262853067e-05
-3.06707105074575e-05
-4.30686800607019e-05
-2.32849441693858e-05
1.40707163509174e-05
-3.51618029804469e-05
-1.02065275828801e-05
-4.68562543297272e-05
-1.21474412547061e-05
-3.72002196140311e-05
8.91108996949894e-06
1.3091982739172e-05
1.1088769252971e-06
-1.14067043898885e-05
-4.09827400808413e-05
-4.40840460948914e-05
-4.30113890621871e-05
-4.22417186519242e-05
-3.10979706534327e-05
-2.98780639633493e-05
-5.68676404115246e-05
-2.89433027249061e-05
-4.72933149934891e-05
-2.12127430644801e-05
-7.28523554028558e-06
-2.33835722508567e-05
-2.86951949373293e-05
-1.59464955336418e-05
-1.52372664308598e-05
5.08294064805511e-06
-6.6844005097134e-05
-2.44795862192325e-05
-2.37503043966749e-05
-1.82999419529956e-05
-1.27374343534856e-05
-8.35708097294372e-06
-4.37992909840595e-05
-2.96480515466014e-05
-1.42453667247025e-05
-4.74876404991877e-05
-7.75823612855948e-06
-7.94667097102141e-06
-2.01776067018198e-05
-2.29027428278942e-05
-2.32527286616948e-05
-1.59294812484439e-05
-3.8888885653949e-05
1.58846365987308e-05
-5.25920736795798e-05
-3.95490483312526e-05
-4.7156142613145e-05
-4.35997578772538e-05
-4.08690890722005e-05
-2.32737508340385e-05
-1.70741791508094e-05
-2.3245003717083e-05
-3.66314154500559e-05
-3.65740614603665e-05
-4.33301716523465e-05
-2.16004938262771e-05
-1.15160476112526e-05
-1.34699616728519e-05
-4.92954922127491e-05
-1.58999351188161e-05
-1.36217841045021e-05
-4.39592108554031e-05
-5.59893742217663e-05
-6.40302905454546e-05
-2.58823241919333e-05
-3.52059390976172e-05
-3.70424543149277e-05
-2.85121590463449e-05
-3.44223435617909e-05
-3.27750368112964e-05
-3.42402952916391e-05
-5.31570209063489e-05
-1.43486477831704e-05
-5.89097502449011e-05
-3.56602541397537e-05
-2.44860808196351e-05
5.95547560914522e-06
-2.94285971217466e-05
-6.61494146187398e-05
-7.71979374483032e-05
-5.36252063212283e-05
-2.97817024673384e-05
-1.53454201754776e-05
-4.60276227486354e-05
-3.4306873486351e-05
-1.77950765725277e-05
-4.25328049216603e-05
-4.70587634449241e-05
-5.23292008747687e-05
-3.41472147409618e-05
-1.69046734336065e-05
-3.29384243400575e-05
-4.74251412537126e-05
-3.63006927884053e-06
1.00097051736721e-05
-3.94097593417377e-05
-5.4766620187851e-05
-2.3007891039884e-05
-2.72243303178528e-05
-5.08881487115572e-05
-2.64708338216717e-05
-5.16530178636425e-05
-1.27996564013261e-05
-1.94767427419245e-05
-6.18398454562696e-05
-8.02180971413992e-05
-1.83890340995892e-05
-3.78137985097353e-05
-1.3875622765421e-05
-1.01789861414591e-05
-1.4979291273367e-05
-4.6787270207846e-05
-1.14053136070119e-06
-3.66607953583587e-05
-2.29264963669487e-05
-4.68848214068467e-05
-1.58677544011133e-05
-3.02747141605332e-05
-1.71133986207399e-05
-1.58794195124613e-06
-3.02421906057258e-05
-4.2129235949573e-05
-2.669094948855e-05
-4.79953982558254e-05
-4.33090153392903e-05
-1.99675396360999e-05
-2.8080202180681e-05
-4.93321377986177e-05
-3.25013195697655e-05
-4.79945558028496e-05
-5.72172668364191e-06
-1.86808198712747e-05
-2.44638684334086e-05
-1.74216716736374e-05
-7.84497534720337e-07
-2.81358784091087e-05
-4.47958030905071e-05
-2.1547217553564e-06
-4.58066606485128e-05
-1.08478881645293e-05
-6.2082124663007e-06
-4.26269232188048e-05
-1.95454574342634e-05
-6.8732723628535e-05
-4.56525170317974e-05
-8.53663689487148e-06
-7.66843746089646e-06
-4.31033463336514e-05
-4.01194511523564e-05
-5.11140731778144e-05
-1.10306055975425e-05
-3.38234554124559e-05
-5.29932992637477e-06
-9.98979598832787e-06
-4.15745278228203e-05
-4.57299323382769e-05
-6.43657311925407e-05
-4.69106836340258e-05
-5.94783303441355e-05
-2.93761998233411e-05
-4.59653717796523e-05
-1.87020302844484e-05
-1.47059281007412e-05
-2.96395718018506e-05
-3.01572679402288e-05
-6.87614479533695e-05
-3.29951964570681e-05
-2.9726184223836e-05
-2.05392981810794e-05
-1.41058623020254e-05
-2.86060180956297e-05
-5.41680158390001e-05
-4.25187527470209e-05
-2.70288286803667e-05
-3.25717041543836e-05
-2.80006929796095e-05
-4.40139842600219e-05
-5.13790489504085e-05
-1.85344934095115e-05
-3.4924320613675e-06
-4.68789433214141e-05
-2.76338528568681e-05
1.17927353307655e-06
-5.87712278998534e-05
-2.93622850124171e-05
-2.54253565408177e-05
-1.83942700225445e-05
-2.51000919875833e-05
-8.91022735781969e-06
-1.51060844896389e-06
-4.42169310054378e-05
-2.77162730318883e-05
-1.74599277406948e-05
-1.36161896047534e-05
-1.05785728510857e-05
-4.95324736158562e-05
1.84759057058033e-06
-3.34101441170734e-05
-2.17979268161664e-05
-1.05830512483954e-05
-1.29938114946194e-05
-2.26127904604242e-05
-5.42573949969254e-05
-4.075967634109e-05
-2.50410081391022e-05
-3.14339402992149e-05
-1.88191660403408e-05
-3.884714375339e-05
-4.45710451292624e-05
-2.75201665166772e-05
-4.46579180020855e-05
-3.82635550948424e-05
-1.73944359527605e-05
-1.66043040023291e-05
-2.88027083306059e-05
-2.74663269565352e-05
-2.10170891468122e-05
-3.56241379248072e-05
-2.42504756551208e-05
-1.57534126804417e-05
-6.49194403315819e-05
-3.90142478088009e-05
-5.43580968323027e-05
-2.74557363267024e-05
-4.11741881685942e-05
-1.99996301869429e-05
-3.09281029691672e-05
-3.95420740592394e-06
-4.82872930477084e-05
-4.14045912991539e-05
-2.32728238598807e-05
-1.50818080807982e-05
-8.49610407474354e-07
-2.57287162993249e-05
-4.51948065716102e-05
-1.52370550272316e-05
-2.81804350355061e-05
-1.35290727792986e-05
-3.00197622607483e-05
-3.49042490855399e-05
-3.49208928501695e-05
-1.96810117869572e-05
-5.23645178043923e-05
-1.48479283414862e-05
-6.37828214803028e-06
-5.97591840704856e-05
-5.46503555095891e-05
-1.11668884673578e-05
-4.69114775902945e-05
-4.48149433013402e-05
-2.79578205425379e-05
-2.82491056517823e-05
-1.94059542897042e-05
-4.58345582329644e-05
-5.36653105352893e-05
-3.29252198518273e-05
-2.71011780041031e-05
-3.74257214202298e-05
-6.02224452604596e-05
-2.53085210159119e-05
3.12446124301197e-06
-3.04227914899494e-05
-3.65097698437362e-05
-2.58313972927208e-05
-2.73229261541135e-05
1.5671156346026e-05
-1.26462652893091e-05
1.09553862947517e-06
1.51618029588748e-08
-1.89677821121221e-05
-3.65700888766992e-05
-6.45750436080917e-05
-3.46661932005196e-05
-2.09376274627683e-05
6.19746337910529e-07
-2.55555351012469e-05
-5.00255934908428e-05
-5.30235446118943e-05
-5.62086261441367e-05
-5.07216377656853e-05
-3.85680216358291e-05
-2.07318670062626e-05
-3.46518751720919e-05
-2.97467168573419e-05
-2.71661475059244e-05
-1.16416480888259e-05
-3.32023013787875e-05
-2.45535386179007e-05
-7.48715186985727e-05
-3.15743880263951e-05
-2.09133299404489e-05
-3.23323978323627e-05
-1.58441045467494e-05
-3.89327851410732e-05
-1.39221869962476e-05
-1.65823784620642e-05
-4.39621558365119e-05
-2.41872404271583e-06
-2.73292110416865e-05
-5.7604638130137e-05
-3.4394268504662e-05
-1.50599464292593e-05
-2.45851282354288e-05
-6.07388251048428e-06
-4.2202351435528e-05
-3.82427474134982e-05
1.6919299222858e-07
-4.05275395867973e-05
-4.9952781421488e-05
-3.43186189030381e-05
-1.81060902788627e-05
-2.89592542976506e-05
7.68395361336997e-06
-3.32054535189257e-05
-2.7806772658191e-05
-4.45158480987694e-05
4.16849177617699e-05
-3.65882806848788e-05
-2.45793308438673e-05
-4.47287154087722e-05
-3.28777369109526e-05
-4.170056008102e-05
-3.87625842745531e-05
-4.05076900257751e-05
-2.68247137219133e-05
-2.43594803197767e-05
-3.02608282470958e-05
-2.39281029088473e-05
-2.26393413994904e-05
-3.02419417024957e-05
-5.30001051790377e-05
-1.94328879701793e-05
-5.45057333301899e-06
-4.29291976002751e-05
-1.95584380303079e-05
-7.67061143791095e-06
-6.30606009118106e-05
-3.14818411097555e-05
-5.24000967374303e-05
-1.59937476552169e-05
-1.74654668749973e-05
-2.90441244299714e-05
-6.94258084839459e-05
-2.31021204273555e-05
-2.86369813707457e-05
-9.23410845039192e-06
-1.46261275583029e-05
-3.26439985964877e-05
-1.12000597542232e-05
-1.79557435292691e-05
-5.10401159000669e-05
-2.58286958237009e-05
6.18053189244274e-06
1.96589164902299e-06
-3.75017655730782e-05
-4.74278470182804e-05
-1.59212092117273e-05
-2.17973842171705e-05
-3.15256440622419e-05
-2.13108679822568e-05
-8.54292723476711e-06
-2.14878788218756e-05
-2.51835138540572e-05
-2.82303636413603e-05
-1.49212094262922e-05
-3.19239074585248e-05
-2.53377687339254e-05
-2.79820554735871e-05
-5.97380423578204e-06
-2.31410655211228e-05
-5.00094959181298e-05
-2.19514109452184e-05
-1.56193417885473e-05
-1.35493418279097e-05
-4.20510708657598e-05
-3.77791751097732e-05
-3.41881993547415e-05
-3.01522161278997e-05
-1.71005686193207e-05
-3.37027069867882e-05
-5.12532497867675e-05
-4.21326687938705e-05
-1.14677757554218e-05
-9.62092936353431e-06
-4.97872850737722e-05
-4.01491021064535e-05
-2.60274471621021e-05
-2.95026541585679e-05
-4.27399241398842e-05
-2.73031715404686e-06
-2.34184599467529e-05
-7.88049388754334e-06
-2.35144915874579e-05
-3.15106464179796e-05
-3.69693176826694e-05
-3.09609806720034e-05
-5.04302667137988e-05
-1.67803498361788e-05
-2.47257974604026e-05
-4.18215618532382e-05
-3.17850840224959e-05
-4.43440871967531e-05
-3.87589411970556e-05
-3.6072788111219e-05
-1.97172837768137e-05
-6.57301783301134e-05
-3.27433772926155e-05
-2.72728219093862e-05
-2.14791472375041e-05
-2.35739857090967e-05
-2.9192343123626e-05
-6.55847721718737e-06
-4.03291703991937e-05
-4.14284447508248e-05
-6.37552755232964e-05
-2.72171354690857e-05
-6.55411568739536e-06
-1.05613879795179e-05
5.60309893516844e-06
-1.99398538853275e-05
-1.9703903540261e-05
-3.70233672024737e-05
-4.69066482975141e-05
-3.29831618183583e-05
-3.15147255459851e-05
-2.70967271680588e-05
-2.27291562305354e-05
-1.70190991402494e-05
-3.13209430564294e-05
1.83975776284575e-06
-2.37896620117301e-05
-2.80421043389862e-05
-7.64698640630651e-06
-4.79193060101656e-05
-3.8825606149375e-05
-2.10164519484831e-05
-1.82304514785441e-05
-1.64327210542103e-05
-5.01001918175822e-05
-4.08444852185444e-05
-3.78534960203994e-05
-4.1995500887647e-05
-4.48945515952575e-05
-1.49740287440968e-05
-1.79105849111368e-05
-4.27849448130957e-05
-3.36334610488642e-05
-6.85753808484912e-05
5.1734104491531e-06
6.59519183067153e-06
-3.41674052740939e-05
-4.15523848342694e-05
-4.20556215878835e-05
-6.17687996992204e-06
-4.01605115328766e-05
-2.13208175315931e-05
-2.60218113869885e-05
-4.07893142349556e-05
-4.36157504537345e-05
-3.2201873221314e-05
-3.08156166388194e-05
-4.17093079859387e-05
-2.75850921046184e-05
-1.49920062744366e-05
5.2639364483308e-06
-2.50254198875244e-05
-3.81974045805515e-05
-1.09912219270928e-05
-7.82184719787688e-05
-1.47063797368534e-05
-3.37453410909361e-05
-3.33338028506789e-05
-4.65239114563534e-05
-9.00827433490268e-06
-2.70168437716517e-05
-3.79170167824279e-05
-3.90812784563878e-05
-4.2559748626155e-05
-1.61452299250821e-05
-2.33522091457646e-05
-8.24688306426552e-06
-1.43329177473584e-05
-2.76434648186365e-05
-3.98851526004599e-05
-2.66309818872013e-05
-3.93257657278432e-05
-2.58448656667694e-05
-2.77896077441272e-05
-3.47596023019392e-05
-2.01374344113506e-05
-2.25674304817543e-05
-1.17672490658905e-05
-6.04759040369713e-05
-6.17668313832522e-05
-2.21396184530125e-05
-7.2135904682259e-06
-1.50509407706467e-05
-3.34468252524207e-05
-2.4701646338705e-05
-9.19613072759525e-06
-3.40552594163733e-05
1.46982597896485e-06
-2.23151491262043e-05
-4.02656395617285e-05
-1.02577791087075e-06
-3.07073838860673e-05
-3.97530860628986e-05
-4.10540118849487e-05
-2.32697020871768e-05
-1.80892783088493e-05
-2.88446703187006e-05
-1.27719447688495e-05
-1.50141991115082e-05
-2.9422512255905e-05
-1.08530534195565e-06
-3.19735298015094e-05
-1.9330526862148e-05
-1.94352201340708e-05
-7.28746865512678e-06
-4.96454938556297e-05
-3.03506643300971e-05
-6.13118493918731e-05
-4.81720630423234e-05
-1.51012623304299e-05
-2.80064607376812e-05
-3.51730915591274e-05
-2.86984741011518e-05
-4.9256489958921e-05
-2.60384115900358e-05
-3.22756467983045e-05
1.53885209717803e-05
-7.19424279684737e-06
-4.08510105642265e-05
-1.20588958877739e-05
-3.08577440403746e-05
-2.58178701409734e-05
-3.4384442410297e-06
-1.27193302272185e-05
-9.84953912488108e-06
-4.75280798513399e-05
-1.43459771883257e-05
-2.09656790391215e-05
-3.8556529881869e-05
-3.58494619377977e-05
-3.63439281228019e-05
-1.86420577971861e-05
-3.53449612645369e-05
-3.99809307235307e-05
-2.9986344869118e-06
-2.81645436174142e-05
-5.17515880711663e-05
-3.94400947071373e-05
-3.17738229872348e-05
-5.47534172661334e-05
-3.27519477140552e-05
-2.15129702050352e-05
-3.30005302018438e-05
-5.15629916770987e-05
-1.83372277368101e-05
-1.68200270570278e-07
-3.89207477499211e-05
-1.54909697475326e-05
-2.62446558874891e-05
-3.30456314567864e-05
-2.67171719371088e-05
-3.3508367647478e-05
-1.00761629893138e-05
-3.96875494961783e-05
-1.56748192699027e-05
-3.06636776880971e-05
-4.95479031902874e-05
-1.9976516354695e-05
-3.73791239501204e-05
-2.34710098067907e-05
-2.50291507815445e-05
-3.44860823019556e-05
-3.05663155268985e-05
-2.5518157678515e-05
-3.20184819606379e-05
-3.95698465721864e-05
7.93957474644373e-06
-7.84763963152069e-05
-1.70296391748493e-05
-1.87638875472586e-05
-2.42274974916732e-05
-6.27409841203091e-05
-3.91999068845608e-05
-2.93458386475733e-05
-3.04570785222405e-05
-2.30639841789529e-05
-1.77396630604472e-05
-3.97221885619491e-05
-1.34517872390339e-05
-3.02778936311144e-05
-1.28125026955615e-06
-2.20008796979458e-05
-1.33605080239284e-05
-1.61103972349562e-05
-4.43865309129565e-05
-3.59089940636964e-05
-2.25991523940956e-05
-2.32994486683472e-05
-4.79996496157497e-05
-2.30503643002526e-05
-5.79202876379172e-06
-2.88591698564776e-05
-2.55115104808178e-05
-1.36413320031608e-05
-4.52130460218094e-05
-1.7501365151005e-05
-4.33834247820543e-05
-4.76927886654081e-05
1.3662677265256e-06
-2.06280335315732e-05
-3.93121810331254e-05
-4.60361639297679e-05
-2.13112858232531e-05
-1.10363074836574e-05
-5.29960022578007e-05
-2.75844941642555e-05
-4.03688080514794e-05
-3.5224051576033e-05
-5.10546856332574e-05
-5.18268195177134e-05
-2.18009834957965e-05
-2.59317358490156e-05
-5.2961561562747e-05
-2.43671786091915e-05
-1.28985166959631e-05
-4.9205067974846e-05
-1.24284229603813e-05
-2.8263872368657e-05
-8.94906651138022e-06
-2.20905674391901e-05
-4.01731928050741e-05
-5.16468982849607e-05
-3.97991653294667e-05
-2.18361615109105e-05
-1.93746367929384e-05
-2.95918512312412e-05
-3.9245087030788e-05
-1.07343243534217e-05
-2.88042480912065e-05
-4.87365040367124e-05
-4.23401329065937e-05
2.70473036480187e-07
-3.36756052855251e-05
-5.58962364607185e-05
-1.53774423158532e-05
-3.09715683360168e-05
-3.89424312003519e-05
1.03584406559914e-05
-1.17664409812469e-05
-5.06640466590574e-05
-5.49036262250779e-05
-1.10638364773556e-05
-8.92852697146498e-06
3.69088010507301e-07
-1.44043009137895e-05
-8.98782779710828e-06
-2.14433730587582e-05
-1.11607443599683e-05
-3.49492881512479e-05
-4.8317557374505e-05
-8.29458839971348e-06
-2.94680849024271e-05
-2.10867290499337e-05
-2.45106621703266e-05
-2.32288267616581e-05
-2.61278933286071e-05
-3.86482909183993e-05
-9.68723657124889e-06
-8.710611239499e-06
-2.64897750714125e-05
-2.11910315849089e-05
-6.15120143502612e-05
-1.41474667537791e-05
-1.53774229205245e-05
-2.8876815047809e-05
-1.28624004309215e-05
-3.97978462637406e-05
-4.14780986838321e-05
-1.74907009284856e-05
-4.22632909218896e-06
-7.47341766477015e-05
-2.31087542984595e-05
-3.23152750430195e-05
-2.22412032121031e-05
-1.93302705470419e-05
-1.81271541584065e-05
-3.49415177982199e-05
-2.72691752107294e-05
-1.67555563771852e-05
-3.17010618625937e-05
-3.46953454176581e-06
-5.74491181906359e-05
-2.57728562153199e-05
-2.18172392144074e-05
-4.3275708575307e-05
-3.43959908189516e-05
-2.49645967638448e-05
-1.37040333352133e-05
-2.02255924536972e-05
-2.08505656934206e-05
-3.6038586734777e-05
-3.85745417529757e-05
-2.62176234925121e-05
-3.000604127098e-05
1.98499473216744e-06
-3.21843480551803e-05
-2.12620317179653e-05
-2.83231399454813e-05
-2.20665842039235e-05
-2.34417743021652e-05
7.49344857390158e-07
-5.43956713812508e-05
-5.60542423155518e-05
-4.11439572246269e-05
-1.66472968071001e-05
-1.38734671678798e-05
-3.17585393538201e-05
-4.32324034096088e-06
-2.55628528460941e-05
-2.66736104023255e-05
-2.67547916623809e-05
-2.63126488819628e-05
-1.46170298343896e-05
-4.85076063887749e-06
-4.84383498889536e-05
-3.46807997901369e-05
-5.56384634927223e-05
-3.49103921320828e-05
-3.18117585272463e-05
-2.42039663462835e-05
-3.88761093267528e-05
2.63720714422284e-06
-2.73402754078401e-05
-2.1235516352871e-05
-3.41324236271272e-05
-2.17769295997292e-05
-5.24105827236298e-05
-4.55352438740023e-05
-4.02320599692834e-06
-3.71268508623656e-05
-1.60504054072996e-05
-4.10253919370014e-05
-2.78791846537174e-05
-1.13666512339223e-05
-3.54896886345867e-05
5.09123934438078e-06
-2.35576853147368e-05
-1.31675765709214e-05
-3.10633433164428e-05
-2.94910849537944e-05
-7.78126665024296e-06
-1.6419166998238e-05
-4.01116749452625e-05
-6.19225342519814e-05
-1.03081774842637e-05
-3.34141041452332e-05
-9.88492920094704e-06
-2.00357545463432e-05
-5.85384646099075e-05
-3.89269775076156e-05
-2.07298640159304e-05
-2.2842206811567e-05
-4.20291747278922e-05
-2.7817346830455e-05
-3.80651403757301e-05
-3.92494838133688e-05
-2.71385861450515e-05
-3.95381909845316e-05
-2.27715563698391e-05
-3.37384368430017e-05
-3.00440129576385e-05
-3.75898587226403e-06
2.20235085575359e-05
-3.08517559018338e-05
-8.12360016861066e-06
-5.5935544150086e-05
-4.66493072525644e-05
-2.76210751578687e-05
-6.58910610415422e-05
-3.55903989072301e-05
-2.99287675487405e-05
-1.49670230898967e-05
-1.99538356478427e-05
-2.73248801276648e-05
-5.18157914660313e-05
-2.73419077407156e-05
-4.45805498952142e-05
-1.79971031197758e-05
-1.95406630873411e-05
-1.81569544920148e-05
-1.13090628700028e-05
-6.39917613840884e-05
-3.64539350637981e-05
-4.81923935195171e-05
-2.92748591384869e-05
-3.50114268531419e-05
-2.04314766748563e-05
-8.08970428878909e-05
-3.30929554857415e-05
-1.01535969468186e-05
-6.28134257519226e-05
-2.34356131797128e-05
-1.75087762095107e-05
-1.52839408169952e-05
-2.78213173408205e-05
-1.06992932970395e-05
-1.9252133605491e-05
-2.95095288944306e-05
-4.57975633400312e-05
-3.44433695876259e-05
-3.09407949165795e-05
-2.72813512261271e-05
-1.8490159196677e-05
-3.38609744805182e-05
-3.12270764130819e-05
-2.44735830473288e-05
-7.43947915211745e-06
-2.42590234231836e-05
-2.75748016497291e-05
-2.91172534692011e-05
-3.94713676701001e-05
-3.44006562609921e-06
-1.26008954562871e-05
-4.61087362760448e-05
-1.86030697763479e-05
-2.42333880680485e-05
-2.89741487441303e-05
-1.21421932536071e-05
-5.76834384220445e-05
-2.23061272092559e-05
-2.2274695604942e-05
-4.52566164583869e-05
-9.52705608127174e-06
-4.35952327434234e-05
-7.79411400738991e-06
-1.40136820424349e-05
-2.69658549962693e-05
-4.7022848005479e-05
-2.23384957379269e-05
-6.43213924773809e-06
-1.45432595594952e-05
-7.71343619506123e-05
-2.46747112933208e-05
-5.16755968474347e-05
-2.3561925484879e-05
-2.8548104330319e-05
-2.04888135684093e-05
-5.07950666576341e-05
-2.49815001340915e-05
-3.68200878805928e-05
-3.33024279877968e-05
-4.48594136757583e-05
-2.25649650118837e-06
-3.11410621504421e-05
-1.43824911728306e-05
-2.48666080716752e-05
-1.6023927544433e-05
-5.64045743966006e-05
-4.19243210561395e-05
-4.44578959139347e-05
-3.70005560803418e-05
-1.02982238916688e-05
-3.09841679815577e-05
-4.78475546487247e-05
-2.80472438821196e-05
-3.23462463677673e-05
-9.12846686195617e-06
-4.04160186086865e-05
-4.08359497555457e-05
-3.81011839933038e-05
-7.73691381533902e-06
-2.75085126276268e-05
-2.99763173547419e-05
-3.08182574886142e-05
-1.6911165539448e-05
-5.639802132946e-05
-1.09302432470194e-05
-2.18290920826894e-05
-3.43656383590801e-05
-6.53527624251124e-06
6.24884791543409e-06
-2.05988288278692e-05
-3.62853390800127e-05
-2.82869094708424e-05
-5.68218535199263e-05
-3.57458495288437e-05
-4.61386394548803e-05
-1.04374064449058e-06
-2.22206898077275e-05
-5.64539453321897e-06
-2.12555384516614e-05
-1.91164634094489e-05
4.17939931377217e-07
-5.03327579577326e-05
-1.44041154712999e-05
-2.54155789619426e-05
2.21470656063741e-08
-3.76843926918151e-05
-4.90695052914147e-05
-4.35030052465048e-05
-5.0148390366078e-05
-5.00394999614445e-05
-3.82250327279438e-05
-4.67700804834041e-05
-3.48772099393924e-05
-4.25390206716067e-05
-2.52092109965321e-05
-2.8246750194616e-05
-1.52208537569446e-05
-3.37987463939231e-05
-2.84202297243821e-05
-3.55988210133267e-05
-3.57843777061355e-05
-6.37948782439777e-05
-2.27580084770126e-05
-5.79362189246039e-05
-4.3616549320022e-05
-4.04510912765804e-05
-2.20147629299657e-05
-4.81839634092161e-05
-5.31991471517805e-05
-6.16336137935071e-05
-3.4757984333659e-05
-3.93264626575195e-05
-3.7204115865988e-05
-5.36748440052377e-05
-1.6292037463823e-05
-2.31316683816021e-05
-4.55356130830464e-05
-3.66427447561695e-05
-3.13006785413088e-05
-7.17488684375769e-07
-3.0678815650298e-05
-1.97329706241481e-05
-2.70419280348909e-05
1.22259218683762e-05
-3.24296383290903e-05
-3.69164886201167e-05
-1.27405117718503e-05
-3.84995620150338e-05
-2.28919940171218e-06
-1.86486897479119e-05
-3.60068503342396e-05
-3.88686845931009e-05
-2.81827986656205e-05
-3.04574902685168e-05
-3.26460421278793e-05
5.47292616341828e-06
-4.21218977911525e-05
8.09366342403662e-06
-5.04739891182351e-05
-5.6304133420675e-05
-2.50241914917684e-05
-1.00160567801933e-05
-4.37938548843799e-05
-5.03077778398192e-05
-1.29161837273328e-05
-9.3184588485433e-06
-4.02029427501274e-05
-1.85852747635558e-05
-5.41079485247438e-05
-1.52535540620953e-05
-4.82077453630538e-05
-2.93365512628187e-05
-2.66237090736642e-05
-5.14486705264515e-05
-2.78576578724997e-05
-2.24866791826718e-05
-3.38069534820272e-05
-2.08525734404154e-05
-4.5843127145781e-05
-5.65844321824112e-05
-4.24199509554061e-05
-3.73775817977846e-05
-5.04724962404286e-05
-4.50004308305364e-05
-3.67461257980245e-05
-1.75774304729157e-05
-4.44186084096654e-06
-2.78461247680126e-05
-2.51665389692818e-05
-4.42890353900705e-06
-5.91914580176513e-05
-2.215925335306e-05
-5.31000603384277e-06
-3.23196177709381e-05
-7.35671900753479e-05
-1.4044015862291e-05
-3.52330015468274e-05
-2.70534842949297e-05
-1.4438135562378e-05
-8.82727632243786e-06
-2.5231816365852e-05
-2.82042036417601e-05
-3.04585568235425e-05
-2.45457767665509e-05
-9.51639851484798e-06
-2.93021908990412e-05
-3.18872854575882e-05
3.67258930881981e-06
3.20699380257363e-06
-4.10885248147686e-05
-5.9714194931622e-06
-3.5506452883925e-05
-3.02536930524096e-05
-1.59053620352796e-05
-1.16811572449885e-05
-4.5689901965578e-05
2.16921753102599e-05
-2.32025875902181e-05
-3.50722406398542e-05
-2.44766701651841e-05
-1.67293456068501e-05
-1.08686015066973e-05
-9.24617224553051e-06
1.58025710415857e-06
-5.98722545742649e-06
-3.39471599889963e-05
-1.2264599517906e-05
-4.7978799631251e-05
-2.42881246990402e-05
-8.92843425406978e-06
-1.43976681356469e-05
-1.81697248225059e-05
-2.65916419648525e-05
-3.87674064369306e-05
-3.83505157092866e-05
-2.97984250915217e-05
-2.66437533495962e-05
-3.25602174116566e-05
-5.03482310767291e-05
-3.02104958894095e-05
-1.05435443757693e-05
-4.76917913077192e-05
2.48292162145304e-06
-3.12557961254251e-05
-1.41108588296501e-05
-1.87807354085463e-05
-4.57082347065878e-05
-5.16081443872198e-05
-1.36434147321807e-05
-4.79999636697962e-05
-3.03452703957429e-05
-2.33716363229526e-05
-4.72160787349255e-05
-4.66969126774466e-05
-2.54394265040749e-05
4.2297663548181e-06
3.43569984901807e-06
-1.65711188168663e-05
-3.97261942110256e-05
-2.94426447901274e-05
-5.56844571408971e-05
-2.20442406453979e-05
-1.27389257314871e-05
-4.03522512364655e-05
-3.06785668300754e-05
-6.28763475688384e-06
-1.28763807645812e-05
-3.4444485643954e-05
-1.79647093088881e-05
-2.49960896572287e-05
-4.68024008746007e-05
-3.34428295672872e-05
-3.34524521772961e-05
-3.62678012425065e-05
-3.03546657080703e-05
-1.02981223588681e-05
-3.93993937771501e-05
-4.88507639572011e-05
-2.48782075076837e-05
-1.81987153207359e-05
-2.62320527591642e-05
-1.83495957798387e-05
-2.04309314563777e-05
-1.553475601886e-05
-3.65580188140976e-05
-5.08664712447126e-05
-2.03905499873466e-05
-3.91965304064748e-05
-2.90519761288306e-05
-3.07018991251409e-05
-5.49513221878115e-05
-1.16702712139211e-05
-2.8423387458772e-05
-3.37301243523824e-05
-3.7998445922331e-05
-5.18631190781895e-05
-2.86198532080922e-05
-8.65268474251828e-06
-3.53578134162658e-05
-7.7590909530347e-06
-2.50278770443503e-05
-5.13193896097365e-05
-1.55628505484021e-05
-5.28628345452888e-05
-4.92355512477127e-05
-2.55726624615641e-05
-4.03485871611583e-05
-3.66740387208372e-05
-4.75692697133482e-06
-3.24831414883747e-05
-4.49466597246735e-05
-2.43925519614074e-05
-3.4284271719451e-05
-3.16284472868244e-05
-3.30984047664856e-05
-3.68671386409406e-05
-2.56290068218177e-05
-2.26326777820867e-05
-3.28910420732679e-05
-2.5847297027741e-05
-1.59644370353015e-05
-1.79936319169555e-05
-4.38297708674843e-05
-3.4801542830714e-05
-1.62628946937314e-05
-2.05942872457378e-05
-1.69242176129175e-05
-3.48764280245428e-05
-1.3800106591117e-05
-2.55447340037422e-06
-2.44507272626103e-05
-5.74189787371854e-05
-1.39096404846919e-05
-4.55860873270671e-05
-7.9890158596962e-06
-6.28093581147826e-05
-5.88123917819275e-05
-1.25613610926611e-05
-3.37140717760826e-05
-4.77847549635679e-05
-2.66491592072841e-05
8.9770494545111e-06
-6.23751824907457e-05
-5.04283610227405e-05
-1.90905232688551e-05
-2.05827666854553e-05
-2.32122307893441e-05
-8.41838835372315e-06
-2.91236413894343e-05
-2.02603698174539e-05
-4.67933962930215e-05
-1.48603650639902e-05
-1.69596356771351e-05
-2.58089698314391e-05
-1.74699780965955e-05
-5.53914303457585e-05
-3.02631361099446e-05
-2.69939554755911e-05
-1.61937237682675e-05
-3.45222595355349e-05
-1.98377436282428e-05
-4.69058900346704e-05
-5.70995153593842e-06
-3.66259158159013e-05
-3.65435680925889e-05
4.08548798066856e-06
-2.69780733471607e-05
-4.30290332726864e-05
-4.1229668040657e-05
-2.79288920220963e-05
-9.90814837222967e-06
-6.80359541170334e-06
-3.50046536920893e-05
-2.16503574160112e-05
-5.00461905476343e-05
-3.55653753866282e-05
-3.93768086904318e-05
-3.54038699883448e-05
-6.32082207953915e-06
-6.37833346878231e-05
-4.55129612884348e-05
-3.86219959216589e-05
-6.34501747937475e-06
-4.00401898534364e-05
-2.73640920642126e-05
-2.0968990341924e-05
-6.60365687242491e-05
-4.35218650395371e-05
-3.82411704978812e-05
-4.33199896292973e-05
-1.13476546708779e-05
-3.28591323411556e-05
-3.79817255967326e-05
-4.7567669501005e-05
-1.45589120787367e-05
-4.20077138594882e-05
-3.40410055194607e-05
-3.23214207387009e-05
-4.43592165158049e-05
-3.01282776385844e-05
-3.1544433036116e-05
-4.02102678067876e-05
-1.20401766627033e-05
-3.80289002897764e-05
-4.04909800188747e-05
-1.82903926878947e-05
-3.26523305945983e-05
-2.93139993002912e-05
-4.99719079201274e-05
-1.80060590275633e-05
-3.89865153000283e-05
-5.28112429242111e-05
-3.2437342086315e-05
-3.07225741233056e-05
-4.63009703711362e-05
-3.89951213491522e-05
-6.69161319935312e-06
-1.97684668316944e-05
-2.65114809367013e-05
-2.51092069729363e-05
-5.72996447322593e-05
-1.32980969216292e-05
-3.71871469141668e-05
-3.69048421486685e-05
-8.38003929002545e-06
-1.55683766210212e-05
-4.29832761927344e-05
-1.37910298992992e-05
-2.77925525506686e-05
-1.99211370695474e-05
-7.18867888440042e-06
-3.15629813796268e-05
-1.00401948085721e-05
-1.62639550239552e-05
-6.22341309669991e-06
-3.07572793899363e-05
-1.52999703964183e-05
-2.21716692895424e-05
-3.38179082500746e-05
-3.94430268182476e-05
-4.23105081973114e-05
-1.03974561532212e-05
-6.65367571499499e-06
-4.94144957665314e-05
-2.4185334704722e-05
-1.66043531004794e-05
-5.25176768558345e-05
-2.27945709877287e-06
-2.79466375838634e-05
-5.89903970904391e-05
-4.34182958609505e-05
-4.88861886655272e-06
-5.21734959560066e-05
-2.8409870531458e-06
-2.54563105998024e-05
-1.45929781620166e-05
-5.73792017772425e-05
-6.31853312619297e-05
-6.29031539335109e-06
-3.7123482638478e-06
-3.44957967335025e-05
-1.82427362981003e-05
-2.929052140292e-05
-3.57361982601047e-05
-3.66757041377504e-05
-1.72162880673111e-05
-1.94845659290148e-05
-2.72445205490479e-05
-4.60021931670591e-05
-1.22459148583878e-05
-5.79550247269516e-05
-3.25975652792153e-05
-3.81093034799098e-05
-1.71939474219084e-05
-2.6994081708041e-05
-4.46387836986809e-05
-4.15324605540986e-05
-3.84937807150221e-05
-3.55477031426112e-05
-4.48148990980744e-05
-4.47813522807796e-05
-2.57101746302103e-05
-1.14348837225923e-05
-2.81668341428252e-05
-3.0439876824103e-05
-1.46036044511322e-05
-8.33124266110433e-06
-3.40595966818005e-05
-1.89832405948937e-05
-4.09564202054576e-05
-3.36889229077218e-05
-5.7113277757094e-05
-1.08242446508096e-05
-2.45919257403277e-05
-2.83761482585828e-05
-3.45976011465928e-05
-4.44735847375513e-05
-2.52642366540142e-05
-3.70430932915511e-05
-3.93348852388883e-05
-4.55236246507416e-05
1.52014117463511e-05
-1.89044202117531e-05
5.26365746776552e-06
-7.16955089820347e-05
-1.86223891502951e-05
-2.97202204427119e-05
-2.65352149009914e-05
-5.2616850168624e-05
-3.28191835335954e-05
-3.22179834084649e-05
-2.26150646334496e-05
-2.08085367127185e-05
-4.97837799836273e-05
-1.60344481587473e-05
-1.40202152869836e-05
-2.51373453607725e-05
-3.07073238594604e-05
-2.18367098913782e-06
-2.64868264935459e-05
-3.19205746519046e-05
-7.99502182000124e-06
-9.66482040948517e-06
-4.88954728824873e-05
1.60730515067494e-06
-9.49473237333907e-06
-3.06170561988038e-06
-1.9430556820667e-05
-2.54780486891696e-05
-4.85394147328846e-05
7.28157188838307e-06
-5.39749944850679e-05
-4.23184599393754e-05
-2.42016023474683e-05
1.8668839720685e-06
-6.0730629235191e-06
-4.28077917301922e-05
-4.37273832582728e-05
-3.13873811774135e-05
-2.68659760819848e-05
-2.99039877256334e-05
-8.29884348807062e-06
-4.56034109013521e-05
-4.53900807656745e-05
-3.30159077497681e-05
-1.98085058556808e-05
-3.69370030857782e-05
-3.20889151180789e-05
-1.65212165274208e-05
-2.90556695638879e-05
-1.85157653381342e-05
-2.39076143781204e-05
-1.48266602403385e-05
-4.18200084737774e-05
-5.78248115947488e-05
-2.11716216787587e-05
-3.81797481090762e-05
-4.8429107759913e-05
-1.68155929510985e-05
-3.63837338131491e-05
-5.28780557789063e-05
-3.24143743518013e-05
-3.87553418717656e-05
-4.56871679782214e-05
-2.56993227906864e-05
-1.41681773620867e-05
-2.8283053649982e-05
-2.88375927856424e-05
-2.13794684748085e-05
-2.15355928378405e-05
-4.81624424901542e-05
-5.54930660317531e-05
-3.57481699263897e-05
-5.71670421187183e-05
-2.68519511370552e-05
-4.54985022944623e-05
-1.39700523860093e-05
-1.87083415264627e-05
-1.24348608249308e-05
-2.63305364945844e-05
5.88598461402586e-06
-5.66814780984885e-05
-1.29441321322173e-05
-1.44876131782174e-05
-1.97130300558842e-05
-1.7170386502888e-05
-1.75986810286848e-05
-3.76323509553128e-05
-2.50280889004175e-05
-1.9223436914019e-05
-2.91767966290915e-05
-4.65756809674553e-05
-5.05193688939709e-05
-2.81754963929879e-05
-2.32465268232807e-05
-4.92124012175765e-05
-2.62330742040472e-05
-2.56166285187528e-05
-2.37951270187336e-05
-4.7839617365373e-06
-2.99689789177036e-05
-2.88119478994859e-05
-2.1161467070999e-05
-2.56914757560515e-05
-2.42817301811919e-05
-4.35133246217586e-05
-8.76076456022767e-06
-3.74022530601153e-05
-3.6466978675309e-05
-1.35771471109064e-05
2.51345231196947e-06
-3.71504030886439e-05
-1.24789343793573e-05
-2.31112060621211e-05
-1.69686958677677e-05
-5.85419389905844e-05
-2.96212421500356e-05
-8.20225468817624e-05
-5.02957415359096e-05
-6.48701235720498e-05
-3.18367498760955e-05
-4.25778774939798e-05
-3.32856073804911e-05
-5.88098875174279e-05
-2.6979883672392e-05
-1.20468152025746e-05
-4.33893445235871e-05
-1.71166948938972e-05
-2.42099007849702e-05
-3.43907581732024e-05
-3.16291348718433e-05
-5.19665860805944e-05
-4.81761724137544e-05
-4.02759320503587e-05
-8.16187235799568e-06
-5.38080357395446e-05
-3.35382759185238e-05
-5.72462025844822e-06
-1.4296126307759e-05
-5.51521005442466e-05
-2.96298546382517e-05
-7.37123540639008e-06
-3.28478338531088e-05
-5.38363057250422e-05
-2.91631974338026e-05
-5.05179375903419e-05
-4.58679899625368e-05
-1.80482169420473e-05
-3.75554888678928e-05
-2.58154255471409e-05
-1.54234894873978e-05
-1.40801230796563e-05
-5.35631310645003e-05
-5.56464337050215e-05
-1.94648864589477e-05
-3.61768525691492e-05
-2.11370747633943e-05
-2.68141007959673e-05
-1.18084510297357e-05
-4.91974425191448e-05
-5.45232073339742e-05
-4.49082909018856e-05
-2.82295542269904e-05
-1.42317937971904e-05
-4.14525302842027e-05
-1.70343710730195e-05
-2.24065774238081e-05
-2.99749061522477e-05
-1.82198550928303e-05
-1.98251600476915e-05
-2.18645221780573e-05
-2.93765655803112e-05
-1.13334057557394e-05
3.35231967433485e-07
-3.10462621224071e-05
-2.85512262524315e-05
-3.66006741627065e-05
8.74410696031573e-06
-3.62245251124463e-05
-2.88781691361995e-05
-2.05222454892228e-05
-3.40950359377515e-05
-4.42883864224392e-05
-2.8369332737311e-05
-3.82033311611379e-05
-1.84975187156056e-05
-1.17267267583275e-05
-1.75920509019004e-05
-5.45236940178646e-05
-3.09394819727451e-05
-7.43990813032405e-06
-6.57314939017077e-05
-1.89005761004782e-05
-4.07977304754252e-05
-1.99253245989445e-05
-5.53168170681539e-05
-8.32392536156911e-06
-4.08991778144082e-05
-5.33764863774196e-05
-4.7316498155707e-05
-2.50431371252073e-06
-2.1388483772293e-05
-1.76258013865933e-05
-4.57995335456759e-05
-1.7901863570316e-05
-5.30279207159973e-05
-4.33000758356819e-05
-1.75701285241403e-05
-2.62092470451267e-05
-3.29168523825039e-05
-3.55028532860816e-05
-3.45277759966024e-05
-3.56045981818626e-05
-2.30339840343047e-05
-1.0366593432321e-05
-3.13846785042694e-05
-3.70785900405908e-05
-3.48254660886314e-05
-1.89346199282916e-05
-1.49813436721141e-05
-6.04154191329649e-06
-2.64571667869979e-05
-5.27202980911652e-05
-3.31236083957846e-05
-2.97354405436915e-05
-4.62084013509131e-05
-2.31671748396599e-05
-5.99563247698328e-05
-1.72617596554213e-05
-2.3754804969609e-05
-2.27253684655869e-05
-4.09372481611824e-05
-9.37384975607817e-07
-9.32887188444759e-06
-1.44132361530299e-05
-1.45248943262606e-05
-5.76659093707612e-05
-4.46444048061747e-05
-2.32824829312437e-05
-3.35460042182539e-05
-2.42341044346653e-05
-5.18296372635736e-05
-3.71325129050467e-05
-1.05383197200879e-05
-9.72017317656776e-06
-3.53669943979251e-05
-1.67307073793509e-05
-1.54576019648472e-05
-2.11575641002862e-05
-3.57931968417186e-05
-4.16888498315709e-05
-1.46639265613611e-05
-4.8812959238201e-05
-1.35952763995035e-05
-4.06747725646549e-05
-2.31724058717126e-05
-4.76937242372497e-05
-2.61720295979883e-05
-2.26420135337683e-05
-2.64660614207149e-05
-3.37138717558256e-05
-4.21350071096482e-05
-2.43523605815429e-05
-3.46276076825966e-05
-1.52023473760706e-05
-1.02127554591763e-05
-4.88991930484122e-05
-3.36909917820658e-05
-4.60254537833343e-05
-5.59285941136289e-05
-1.78881365978521e-05
-4.5883539265709e-05
-1.58125089815243e-05
-3.99395206936621e-05
-6.24996237728683e-05
-5.29450883987447e-06
-4.89117076257026e-05
-3.04862347761847e-05
-7.77814376886624e-06
-2.69705215594871e-05
-1.73735076951202e-05
-4.72504471322129e-05
-4.65347300891268e-05
-6.3030317978279e-05
-5.60702102635211e-05
-2.43033456250449e-05
-5.65843210829764e-05
-1.09643441096143e-05
-5.73262341858761e-05
-5.66018997784779e-05
-4.55587920649604e-05
-4.79660845944878e-06
-3.64815175032995e-05
-5.93689406813005e-05
-1.49684182179036e-05
-2.02990697926491e-05
-1.20236630092821e-05
-3.37844704529937e-05
-2.92769782120213e-05
-3.41788223848423e-05
-2.27794422470835e-05
-5.4342043747138e-05
-4.59244902862818e-05
-4.7610926374421e-05
-3.89885050221815e-05
-2.23348707951627e-05
-5.48956496303601e-05
-3.94116155429629e-05
-1.5924203252445e-05
-1.38200687243503e-05
-3.66869320207568e-05
-6.4872434968682e-05
-3.07058274735548e-05
-1.72450914862935e-05
-2.26875819682842e-05
-2.25807330036319e-05
-3.87397730738463e-05
-9.49191321049005e-06
-2.77577819143062e-05
-2.38931779309302e-05
-2.36962974822425e-05
-2.97110285942877e-05
-3.69620968442867e-05
-2.4345262635394e-05
-1.85044038406681e-05
-4.52330223195093e-05
-2.84435798660366e-05
2.5161157551052e-06
6.12266655393579e-06
-3.48838157069204e-05
4.3071239769018e-06
-4.52392910636326e-05
-2.19859937326121e-05
8.33740243742159e-06
-3.49481887356883e-05
-3.26406149181527e-07
1.70197862634652e-05
-1.58562266970164e-05
-1.07273777809124e-05
2.93198129794311e-07
-3.03504993987593e-06
-4.65910253887996e-05
-1.92359397839374e-06
-3.14074608917534e-05
-4.97651181363822e-05
-6.20721114238023e-05
-4.5182860964471e-05
-2.26488561023858e-05
-3.20185919827137e-05
-9.15906086974467e-07
-1.07611828838753e-05
-9.08355952020309e-06
-2.95194790560323e-05
-2.81121401182066e-05
-5.19472773509148e-05
1.46776753237074e-05
-3.83374551324694e-05
-2.30250467035477e-05
9.41359929391659e-06
-2.89039962252848e-05
-2.45847389517062e-05
-2.97217924844687e-05
-2.7946964304332e-05
-4.50501741609581e-05
-4.09178057959419e-05
-1.53074333211275e-05
-2.4809518969005e-05
-1.64202713785778e-05
-3.64357432800782e-05
-6.53712744818221e-05
-1.09620786295991e-05
-3.96207318376861e-05
-2.95089433870979e-05
-1.48194517556542e-05
-4.4195109128156e-05
-1.21742874690443e-05
-2.39243039379324e-05
-3.6579871204548e-05
-3.61096710267078e-05
-2.19336447801644e-05
-2.66430521240051e-05
-2.27974418676698e-05
-3.93221305609489e-05
-1.77928971897592e-05
-4.87631233249312e-05
-2.72662430474157e-05
-5.23771473322234e-05
-3.03415164115015e-05
-4.36308606438269e-05
-3.52354947114235e-05
-6.14910793359091e-05
-3.9388510869431e-05
-3.36775541677123e-05
-2.25480382095007e-05
-5.28195378638623e-05
-1.56319802005385e-05
-1.78115757136239e-05
-1.26313015486626e-05
-3.27043760877117e-05
-1.7335834025793e-05
-5.92501371300419e-05
-3.56700573651954e-05
-4.39300007117279e-05
3.30805988108811e-06
-3.27341139279098e-05
-5.29915634712226e-05
-2.33140400164248e-05
-3.1849845505391e-05
-5.15293309936899e-05
-3.22169267974539e-05
-2.08713395236853e-05
-5.04754341311047e-05
-1.41727239986334e-05
-3.55811958358092e-06
-2.34155299788464e-05
-1.69674634702748e-05
-1.30488183913842e-05
-2.2997133586664e-05
-4.27152038161269e-05
-4.11499566634395e-05
-1.41817928573753e-05
-1.80830745507883e-05
-4.04886927498872e-05
-2.64951675685742e-05
-6.58987173523593e-06
-2.59208811693694e-05
-2.14179345941644e-05
-4.65701611075374e-05
-2.87040306068956e-05
-1.64629158257443e-05
-3.89702935247143e-05
-1.7802269662381e-05
-2.39479324936725e-05
-2.53690576101101e-05
-9.05491065634575e-06
-2.79264772256137e-05
-4.25660886395592e-05
3.65383942691527e-07
-3.47923687822402e-05
-2.56139923319883e-05
-1.94044719956462e-06
-2.74651434929433e-05
1.65230088277185e-06
-4.36982587732467e-05
-3.18074395820239e-05
-4.04390351715954e-05
-2.4695506815008e-05
-4.57157258272584e-05
-1.79090221048981e-05
-3.36514035615384e-05
-4.31207347926436e-05
-1.43808854441135e-05
-5.06315151470677e-05
-4.47411024218355e-05
-2.80558971214849e-05
-2.73391288356194e-05
-1.992525438982e-05
-1.88377238656631e-05
-1.7911737687188e-05
-3.91342450155916e-05
-2.23971339438889e-05
-5.00709453819968e-05
-1.01949332954444e-05
-3.28057196639926e-05
-2.83294163481566e-05
-7.58901151440813e-06
-3.79176378511957e-05
-7.94685529704467e-06
-1.01894664168273e-05
-6.99003126269352e-05
-4.31809462013004e-05
-5.46072337969124e-05
-3.97830107726863e-05
-8.58691159829948e-06
-5.05009327760507e-05
-4.38873916117331e-05
-2.35432584199807e-05
-8.16916261884695e-06
-9.21613665050986e-06
-1.68993926468872e-05
-4.75985795093598e-05
-6.83699977116792e-06
-2.43133355247327e-05
-4.23611882677602e-05
-5.12982393876876e-05
-2.17345534134493e-05
-2.05501150390051e-05
-2.79776999375028e-05
-4.55852481591205e-05
1.33375742220524e-05
-4.38540494991737e-05
-2.41796658081935e-05
-2.64351096323515e-05
-2.81808805562892e-05
2.46894713161359e-05
-4.09503474479563e-05
-2.30254521635295e-05
-3.5996531785122e-05
-6.08976416175563e-05
-1.51621151060261e-05
-5.35507561480359e-05
-1.64248036192607e-05
-1.3331950836165e-05
-3.96875722346375e-05
-4.17546763956836e-05
-2.81812732044566e-05
-1.68350957770259e-05
-1.92538739761088e-05
-3.45023252833312e-05
-6.67152862642883e-05
-3.68561165371319e-05
1.31018800147608e-05
-1.2352637764604e-05
-2.70740687260793e-05
-4.43406890691849e-05
-4.86425261362372e-06
-1.62373009361264e-05
-4.92543951094363e-05
-3.39879309264517e-05
-3.1433458986837e-05
-4.28215850475483e-05
-2.21849287724046e-05
5.06017228176307e-06
-1.91529053516193e-05
-5.29555726367289e-05
-5.35973244810936e-05
-2.89443764816167e-05
-4.42539097954917e-05
-5.35535157913048e-05
-4.38606066502451e-05
-4.20318500274549e-05
-2.86613482062011e-05
-3.40075399089949e-05
-7.61717958294282e-06
-3.8539388816471e-05
-7.13661847856635e-06
6.92162177062415e-07
-3.42780871826775e-05
2.45024968481204e-06
1.82525523258972e-05
-8.02749692342033e-06
-4.74692140280673e-05
1.22742892694458e-05
-1.30231532864352e-05
-3.72134526628802e-05
-3.88294871642645e-05
-4.43383891843366e-05
-8.26851675096654e-06
-6.25317199617307e-05
-2.27392761606809e-05
-3.12945504388922e-05
-4.34035090861616e-05
-1.8821392494623e-05
-2.98471366876146e-05
-2.68663137367457e-05
-8.04140952718814e-06
-1.93579264551837e-05
-7.22534211133102e-05
-3.29928914141476e-05
-3.90429282803239e-05
-2.24063182690893e-05
-6.29340014528721e-05
-3.35955358826124e-05
-2.31643063867714e-05
-3.73536472816693e-05
-3.0994750086055e-05
-3.76676828369965e-05
-3.46605391241133e-05
-4.32938419558265e-05
-4.04381653512027e-05
-3.32044532839363e-05
-3.08022845593582e-05
-1.41899021263647e-05
-4.50814085129266e-05
-4.94502869888839e-05
-3.54005730705105e-05
-3.93321698277082e-05
-3.59303126154604e-05
-2.21074181340249e-05
-2.77852302316463e-05
-1.36805559731324e-05
-1.6388253873944e-05
-1.49432770688948e-05
-3.98809593275064e-05
-1.69679311927275e-05
-4.91512956522668e-05
-1.66161156427744e-05
-4.53756238187526e-05
-2.5185398193293e-06
-5.82388006920894e-05
-4.21932521624895e-05
-4.368078371079e-05
-2.40523725748015e-05
-3.54138156835175e-05
-2.76925374283209e-05
-4.9153417088488e-05
-2.99455608255296e-05
-1.757612686338e-05
-3.99677345487863e-05
-3.96447273962128e-05
-3.41494114642228e-05
-1.69422644175719e-05
-1.76291183895207e-05
-1.52179133659577e-05
-5.58108109732112e-05
-4.0106191182735e-06
-2.16710735117558e-05
-4.48890486386014e-05
-3.54276530913289e-05
-3.25189797865754e-05
-4.92872541826328e-05
-6.66088109495893e-05
-5.55959389723677e-06
-1.64250479066668e-05
-3.02473663091572e-06
-4.76480171317529e-06
-2.83259670164957e-05
-2.90733919204644e-05
-2.79267284813307e-05
-1.97092217789035e-05
-5.19371879284928e-05
-5.17333054877386e-05
-3.66179246315973e-05
-3.32721560582006e-05
-2.88795916645195e-05
-3.4126796777674e-05
-2.64721659314537e-05
-4.73006601050425e-05
-2.60716000969527e-05
-3.84021331249476e-05
-4.88554108789061e-05
-3.19474096686232e-05
-1.5199042635826e-05
-2.72530825147973e-05
-4.61620552852629e-05
-4.69458871290789e-05
-4.42882255457046e-05
-3.60553425332211e-05
-6.69577843684278e-05
-3.85083500045454e-05
-1.85695557334589e-05
-1.29466556974981e-05
-1.29070645367792e-05
-5.67113751127993e-05
-1.78466424434299e-05
-2.35988592898194e-05
-4.93990501825618e-05
-1.87852560757541e-05
-3.40086620541798e-05
-2.89956407274164e-05
-3.07952799139849e-05
-1.36443250931225e-05
-2.64300593298623e-05
-2.01639629677176e-06
-4.40566210201218e-05
-7.87048573753435e-06
-1.73709946068394e-05
-4.81353237793681e-06
-4.94821519437396e-05
-6.16384737160553e-05
-1.37328302457809e-05
-1.53349417480123e-05
-2.90289993357041e-05
-5.37482986670882e-05
-2.442172186904e-06
-2.06984803778843e-05
-1.88931151851569e-05
-5.05298337068498e-06
-4.80024296545202e-05
-1.69352682643263e-05
-3.56099343767869e-05
-2.17426007320979e-05
-1.06673076867582e-05
3.28121460966035e-05
-4.56696561393319e-06
-6.36523101638055e-05
-4.06636624971018e-05
-3.58427771371447e-05
-4.26360069212348e-06
-3.19897817196086e-05
-2.93542079327942e-05
1.71885910026805e-05
-1.93946547747168e-05
1.40908962318019e-05
-3.00770557565215e-05
-1.1883517390598e-05
-6.49991176707711e-05
4.99170134897593e-06
1.81564274984443e-06
-2.21696054462234e-05
2.403848411044e-05
-2.74372280120506e-05
-1.82738319708184e-05
-1.0017798716892e-05
-2.14486434017229e-05
-3.84894938744792e-05
-2.73929979234659e-05
-1.49157431388464e-05
-5.07175476768655e-05
-6.25278567411227e-05
-5.32614522390385e-05
-3.97594379075874e-05
-4.076042945866e-05
-2.8607404927103e-05
-3.00169814050692e-05
-3.25603226083043e-05
-4.49425747717667e-05
-4.42677771561013e-05
-2.75107885292445e-05
-3.98424921007513e-05
-3.0855627002728e-05
-5.24229776708878e-05
-2.06060741448578e-05
-2.93312864492179e-05
-9.74478364139286e-06
-1.96806124591199e-05
-3.06072258367627e-06
-2.89535698029903e-05
-1.70522055810113e-05
-3.03190223724734e-05
-3.32498737950063e-05
-4.41951465862864e-05
-3.66771901893637e-05
-3.57308228569006e-05
-2.80053031621612e-05
-1.6497462056766e-05
-1.42962187770047e-05
-3.87602670524539e-05
7.28041113154589e-06
-4.92524099351576e-05
-1.68238629358767e-05
-2.65443884769403e-05
-1.52538573423096e-05
-4.95420837079683e-05
-3.04618965241549e-05
-2.64386577288157e-05
6.66605054875593e-06
-1.76876569339648e-05
-3.62640668107202e-05
-7.39077958682767e-05
-1.19454350642002e-05
-2.81616550721624e-05
-2.8232140557281e-05
-2.94349247319564e-05
6.18622357317645e-06
-4.95116358034238e-05
-5.0231036243343e-05
-2.44115027281661e-05
-7.55786088957597e-06
-7.09595596268521e-06
-1.97751518787787e-06
-7.21615582882367e-06
-4.44350337037709e-05
-6.1429011990406e-05
-4.26223745509167e-05
-3.12498298681564e-05
-2.51521279478445e-05
-2.09553936105922e-05
-2.60125352527425e-05
-4.40371215383696e-05
-1.82939249770844e-05
-2.60883629060661e-05
-1.4535034527178e-05
6.01859918545795e-06
-1.06806487050497e-05
-2.38081120906793e-05
-5.53105531546782e-05
-4.09077356630535e-05
-3.6163572830725e-05
-3.02767096469012e-05
-3.15562224012031e-05
-2.37599053628989e-06
-1.87206774249132e-05
-5.090704948465e-05
-1.23198075066856e-05
-1.88697202434616e-05
-4.42078457611529e-05
-3.37734112385673e-05
-2.21893754404082e-05
6.45820025325027e-06
-4.37386846033234e-05
-5.15305988246369e-05
-3.57231157359385e-05
-6.32280380761051e-05
-2.11768860924402e-05
3.43214499206053e-06
-4.30732148509398e-05
5.53390854638652e-08
-2.8979823598036e-05
-2.71341668459968e-05
-4.84998958512113e-05
-3.38817789233681e-05
-5.21983414019445e-05
-2.01857467147378e-05
-2.63544265285788e-05
-3.76133033798494e-05
-5.25886368102539e-05
-5.03551080952506e-05
-1.43989193336792e-05
-4.93462513851098e-05
-5.34352385661046e-05
-1.82296594551425e-05
-1.71469746409312e-05
-2.28776800761282e-05
-3.45449770082013e-05
-9.04413441393538e-06
-2.16556659832405e-05
-3.54603089675784e-05
-4.67667717382827e-05
-1.94670777407891e-05
-1.96150489855355e-05
-2.07379157516667e-05
-1.23403827673082e-05
-1.60608276233725e-05
-4.85678730882567e-06
-3.14532795561472e-05
-2.44051857401067e-05
-3.54218394275184e-05
-2.9965175524381e-05
-3.27320778013204e-05
-5.84285981399655e-05
-3.9537267011353e-05
-1.90196247953031e-05
-3.37841310803553e-05
-2.9778948845401e-05
-2.41382992366246e-05
-1.02879954794928e-05
-5.02358368133522e-05
-1.59633889783851e-05
-2.58107753079327e-05
-1.14977115604797e-05
-7.17633549178464e-05
-2.30359634448184e-05
-2.57914962145702e-05
-1.25812404220503e-05
-1.92740331203769e-05
-6.17195829685391e-05
-2.00675192164966e-05
-2.99371872966189e-05
-3.51221398151431e-05
-4.865950545293e-05
-4.1549992021631e-05
-2.69743531234611e-05
-7.57494828730934e-06
-5.86908605323142e-05
-3.02782198817514e-05
-8.19848634128674e-05
-2.60405559748653e-05
-4.2080005353565e-05
-4.61547047902253e-05
-1.38465272416551e-05
-3.73593936418339e-05
-4.35126162351578e-05
-3.28937588461271e-05
-3.50237060072502e-05
-4.19748178237343e-05
-9.72129594267836e-06
-3.25119701590078e-05
-4.48437657509835e-05
-3.59769512537416e-05
-5.34890941575078e-05
-4.51971246513098e-05
-2.80769782418709e-05
-2.90088721058913e-05
-4.29214943883184e-05
-1.91005215235762e-05
-3.73104620802857e-05
-1.9233446737064e-05
-2.32452248804641e-05
-5.66768646892846e-05
-2.88805565496078e-05
-2.75128473718158e-05
1.24366509914593e-06
-1.11705088526656e-05
-6.64041766077954e-05
-3.90445370832785e-05
-3.8346871938837e-05
-3.5196691465677e-05
6.09953307580256e-07
-1.09418166160255e-05
-4.69471264407719e-05
-1.87184201826995e-05
-3.83993177279664e-05
-2.2967723010393e-05
-2.58898701732065e-05
-1.2399310114177e-05
-2.18872904401381e-05
-1.44309977348867e-05
-1.89246961348577e-05
-2.88276719538383e-06
-2.2232392315707e-05
-3.6347608155962e-05
-6.48454264307865e-05
-4.17939002045185e-05
-1.29829970842697e-05
-2.2105241969256e-05
-4.86690285043429e-05
-3.86829422830339e-05
-2.49262560996991e-05
-3.25263347596489e-05
-1.1882870678241e-05
-1.61282975179886e-05
-1.72868964710676e-05
-3.36066559698646e-05
-2.31850885691975e-05
-2.52391607007621e-05
-4.50967059239049e-05
-5.32088737900038e-05
-3.07016404591295e-05
-3.89678080688827e-05
-4.10370407661456e-05
-3.6706440210779e-05
-3.94125687402241e-05
-1.62435437731822e-05
-3.93995775818593e-05
-1.46621416964401e-05
-4.8130473461513e-05
-2.66290292890671e-05
-2.00681188791868e-05
4.28573285356862e-06
-9.37278383172126e-06
-5.30787854559875e-05
-3.6615516849612e-05
-6.42222612453322e-05
-2.54907084313828e-05
-4.21818757807067e-06
-3.77053357443573e-05
-3.14933975707992e-05
-2.16720915115187e-05
-4.93151296860412e-05
-1.81552811075055e-05
-4.90230114990097e-05
-8.90861783463893e-06
-2.35534594234677e-05
-1.14090706477512e-05
6.0553436558512e-06
-4.09725125278324e-05
-4.98563269981016e-05
-1.79771441309198e-05
-1.04186314700118e-05
-5.88112980309864e-05
-4.75119492552383e-05
-4.42211504639158e-06
-2.36210810613123e-05
-1.83206851963517e-05
-4.27859095020111e-05
-3.96103922822666e-05
-5.26635445753001e-05
-2.80658650868839e-05
-4.85906027456865e-05
-5.1934067603438e-05
-3.46122411882171e-05
-2.86691622390368e-05
-9.18208658760014e-06
-3.85679662153681e-05
-1.71490870972433e-05
-7.40527798192752e-05
-4.1812472361602e-05
-2.75480466939794e-05
-4.10101823277919e-05
-3.07423016674058e-05
-2.06681503549746e-06
-4.38508593534248e-05
-3.73569118212707e-05
-3.53405752923769e-05
-1.1252980703739e-05
-1.95412690727123e-05
-2.67543278933181e-05
-4.29833772989069e-05
1.39380921736194e-05
-2.09347055875924e-05
-3.56714612147278e-05
-4.86730915730864e-05
-7.91550791591437e-06
-3.28531317080408e-05
-5.06353095570671e-05
-3.04568581973713e-05
-3.81748494563906e-05
-5.82487278543949e-05
-1.11285653646451e-05
-2.70864133817347e-05
-1.59037698923152e-05
-7.59714391787856e-05
-5.25490853119334e-05
-3.68294271258209e-05
-2.14140330862258e-05
-3.31778357038833e-05
-3.22675696339193e-05
-3.93856762705044e-05
-5.58608687737117e-05
-4.41816243605325e-05
-1.93161471090527e-05
-2.36439602970209e-05
-3.51257500039548e-05
-2.4058295537054e-05
8.29268697755933e-06
-2.46680972682749e-05
-1.14029699404154e-05
-9.54322803392903e-06
-1.51202392209023e-05
-4.37107026296582e-05
-2.25634703574042e-05
-3.25525019829602e-05
-2.16585655692129e-05
-4.13655880018576e-05
-2.14065643611069e-05
-4.51859292369166e-05
-5.31288100105877e-05
-2.7660776997323e-05
-4.96381893388207e-05
-2.95064973415174e-05
-1.18682283322637e-05
-4.34976475859423e-05
-2.87917017413564e-05
-2.1662071970604e-05
-4.02343795219188e-05
-3.18147545501267e-05
-3.88498108995326e-05
-1.95794175129656e-05
-4.94578506097083e-05
-3.4431794508793e-05
-4.7715619735593e-05
-3.61708821713353e-06
-1.9594203171991e-05
-2.33413692904643e-05
-1.21480017781629e-05
-3.91153387419556e-05
-2.92949355879609e-05
-1.15583053918114e-05
-1.97875468372149e-05
-1.54636680836104e-05
-1.09544031419606e-05
-5.67315344547414e-05
-3.35706807065091e-05
-3.53793002819279e-05
-2.80549205790469e-05
-3.96560079510142e-05
-1.47413794235945e-05
-5.72767452418684e-05
-2.18584046560796e-06
-3.94053942139329e-05
-4.88868758720084e-05
-3.7011989808374e-05
-3.50359473039047e-05
-4.07659506601511e-05
6.20155035212369e-06
6.14397091174155e-06
-5.58176797312033e-05
-4.22973814779994e-05
-2.39996178371071e-05
-4.17606029162227e-05
-3.91713639087077e-05
-7.56802329170042e-06
-2.66753740889196e-05
-2.63462747818045e-05
-1.7662952636282e-05
-4.48720451479191e-05
-3.24319478215498e-05
1.88804985881695e-05
-4.2945650545216e-05
-1.92005250588479e-05
-5.60955024613189e-05
-4.43062104633015e-05
-5.5280143607992e-06
-4.03196274413211e-05
-3.40767843678012e-05
-2.18678813782824e-05
-3.85428158739528e-05
-1.88386791419398e-05
-1.77857495432323e-05
-6.67375041206785e-05
-1.40870477283213e-06
-3.5292926317181e-05
-5.46427250824172e-05
-4.30375452884471e-05
-3.9087388320567e-05
-4.30357670265808e-05
-3.34021763728329e-05
-1.93578322607265e-05
-3.63098056849322e-05
-4.23215344385954e-05
-3.56564653794407e-05
-7.48673813187744e-06
-3.22728472383037e-05
-4.51716551409975e-05
-3.19219581845786e-05
-6.24610527472993e-05
-1.48377291283055e-05
-3.43892980470216e-05
5.68551391244844e-06
-2.08911533274664e-05
-3.05413313804407e-05
-7.14515090344785e-06
-2.61528606472536e-05
-3.20190311064258e-05
-2.68798587272241e-05
-3.80890901879161e-05
-3.86672317764922e-05
-2.20063504625207e-05
-5.21430183082708e-05
-5.28005199355208e-06
-2.63682725034653e-05
-3.4885486890004e-05
-1.93396545469584e-05
-1.31783685616883e-05
-3.91151907329476e-05
-3.42796734695722e-05
-2.14299765011593e-05
-3.09164646566306e-05
-2.5044743996213e-05
-1.6408889078615e-05
-4.59271465007682e-05
-1.35951944686813e-05
-5.32575127262242e-05
-1.26291339576626e-05
-3.55566511291171e-05
-3.3141629133909e-05
-4.32581507185783e-05
-2.21265569524587e-06
-1.55238144256303e-05
-2.79233896911278e-05
-2.91935266744348e-05
-1.53226890286131e-05
-1.5020503815347e-05
-3.91756931826637e-05
1.41869005077533e-05
-2.47015869538675e-05
-7.78175753823744e-06
-1.44764851962197e-05
-3.35812802352015e-05
-2.80808863649398e-05
-2.92099307513782e-05
-4.54184997117833e-05
-2.14760231225487e-05
-3.40168144386864e-05
-1.78695333059373e-05
-1.19307929322333e-05
-2.58583235294963e-06
-1.60829971971872e-05
-1.86746318780315e-05
-6.93795494669402e-06
-1.73281656204804e-05
-3.30035962238393e-05
-1.10428166193682e-05
-3.03863725888275e-05
-3.66740734953118e-05
-3.61210283657225e-05
-1.51256690852342e-05
-3.83950050781966e-05
-2.19399779297748e-05
-1.68020695430607e-05
-2.71088755950226e-05
-1.67992942347845e-05
-3.22069645237884e-05
-7.22577505768539e-05
-2.43780438503562e-05
2.83050604351177e-06
-1.70923762511571e-05
-6.91326225327846e-05
-7.20448675696804e-06
1.5601140562491e-05
-2.51526314035791e-05
-2.75331281688406e-05
-3.89370610052616e-05
-2.99122813979518e-05
-6.58764054521183e-05
-2.66167890842165e-05
-4.36638258139626e-05
-2.81415848675384e-05
-1.95838586844907e-05
-1.74563142770345e-05
-2.22157024972209e-05
-3.11199831067353e-05
-2.76535640080425e-05
-3.65792891022472e-05
-2.83313774799401e-05
-1.62498791942708e-05
-5.48874255110274e-05
-3.31783384925257e-05
-1.16662574661136e-05
-2.91337257947034e-05
-2.09184445599995e-05
-2.96530761840566e-05
-3.40490580767327e-05
-2.84239561050078e-05
-2.80925291004993e-05
-3.63074022415535e-05
-2.92017285962324e-05
-1.16137701619768e-05
-5.96408171290846e-06
-2.43205139206526e-05
-4.77608565276664e-05
-2.33969281812308e-05
-4.62240396436838e-05
-1.90712727071071e-05
-2.26535455256631e-05
-3.29377270092568e-05
-2.39001318483707e-05
-1.80037197474352e-05
-1.21924166410093e-05
-2.39081951914736e-05
-5.80716110304537e-05
-1.07646288275101e-05
-2.32374313584679e-05
-4.64650661734697e-05
-3.05803038605689e-05
3.83527344407387e-06
-2.15466152666097e-05
-1.36955443371104e-05
-2.92173515483298e-05
-2.9214416249148e-05
-3.51555013430056e-05
-1.3280576535059e-05
-4.08504218900671e-05
-6.10765185480215e-05
-1.45260064155535e-05
-1.40441248493022e-05
-1.09521261694546e-05
-4.64648503219214e-05
-2.75590125344758e-05
-4.46153367477482e-05
-1.23340148500484e-05
-1.31416000833443e-05
-4.89604245416749e-05
-1.63278367123653e-05
-6.8186674093754e-06
-7.84845590850556e-06
-5.37037549876272e-05
-2.17883797746499e-05
-2.68901406511568e-05
-4.35680638865616e-05
-3.2018089979479e-05
-4.19907628864526e-05
-2.7756263505988e-05
-1.77735111056059e-05
-3.76541328144585e-05
8.32203015747234e-06
-4.93173647410698e-05
-5.31644060915749e-05
-2.24075500693146e-05
-1.08412826373942e-05
-2.97789850804208e-05
-1.04400582358338e-05
5.05617839974662e-06
-7.49711736892886e-06
-2.48232973929911e-05
-3.43044935704527e-05
-3.90816849876463e-05
-4.33857834825007e-05
-2.69261324011384e-05
-3.77987235785165e-06
-3.59634508792157e-05
-4.41270024683944e-05
-2.80000352612282e-05
-4.931736411461e-06
-3.51635021542536e-05
-4.11204908989629e-05
2.93788392654375e-07
-2.12947686336273e-05
-1.05375905769166e-05
-3.60495445553151e-05
-3.8714645585877e-05
-9.3973018716236e-06
-5.50353980323627e-05
-4.21504766726015e-05
-3.30194026870977e-05
-2.48549813842899e-05
-5.66681792799754e-05
-4.25125273927265e-05
-2.3837297066622e-05
-1.37852991072552e-05
-4.04597983984171e-05
-3.38558723621249e-06
-5.34799917560877e-05
-1.35612614190846e-05
-3.50511541744753e-05
-3.1084888702322e-05
-3.90805790396237e-05
-3.79094412784494e-05
-1.72552032578383e-05
-8.50294573128402e-06
-4.85585968799829e-05
-4.09448746452142e-05
-3.62714026913683e-05
-3.97408626612663e-05
-1.54506046768421e-05
-2.77888908905292e-05
-3.04170606297531e-05
-1.41804159867375e-05
-2.08195960497441e-05
-2.51615802425087e-05
-1.31304639647418e-05
-2.92205795353566e-05
-2.26156728773724e-05
-3.59898675460464e-05
-1.73421582375658e-05
-2.46418141216834e-05
-1.67986872947426e-05
-2.2825183187933e-05
-3.35365933680794e-05
-4.40301098830735e-05
-3.77840601617992e-06
-3.398182279462e-05
-3.77931150045986e-05
-1.27173882901331e-05
-1.63753741916335e-05
-3.61771400445487e-05
-1.13127833701957e-05
-1.61621143204648e-05
-4.50251576021676e-05
-2.31210573443104e-05
1.83681426357986e-06
-7.8898595901593e-05
-2.8250173047762e-05
-2.54224421407372e-05
-2.78100474542936e-05
-5.31611126516966e-05
-9.95110379622871e-06
-2.76371000699305e-05
-5.01481432935297e-05
4.21691865706459e-06
-8.97836205493628e-06
-3.3163338241459e-05
-3.61187248656753e-05
-1.11289619260203e-05
-5.75331851419502e-05
-5.4041927299817e-05
-2.3515694293177e-05
-5.90327271558769e-05
-1.50216991030262e-05
-5.46729559484012e-06
-1.86339092777911e-05
-4.56171629541804e-05
-1.02968068227378e-05
-1.09997916431017e-05
-6.84409443239289e-06
-5.51794472911547e-06
-2.20481400398647e-05
-5.69626799207991e-05
-3.22262577848592e-05
-1.24091233712165e-05
-4.41122155133775e-05
-3.88995569782308e-05
-3.65211356877381e-05
-2.40410627492828e-05
-4.12756830914182e-05
-4.40476811255797e-05
-3.79445991782126e-05
-5.38955442139313e-05
-2.57933882586992e-05
-2.06225744367691e-05
-1.79249637245335e-05
-2.83786996925346e-05
-3.72931064978226e-05
-6.76303019698081e-05
1.61373024619932e-06
-4.80104298699558e-05
-1.79158950956584e-05
-1.76785252798603e-05
-4.4518407988524e-05
-4.47179930204753e-07
-4.51475570747897e-05
-5.4506887596407e-05
-1.50699630636437e-05
-5.56109572272303e-05
-3.44284188641389e-05
-3.18776884668485e-05
-2.10541266526814e-05
-8.8475455742456e-06
-1.38223053649604e-05
-2.8770259150524e-05
-7.53328461530674e-06
-5.37687154920876e-05
-3.21750395062606e-05
-2.41932212137823e-05
-5.46918003115451e-08
-1.94203918936905e-05
-1.09710037319443e-05
-4.13421511347828e-05
-4.85370769638955e-05
-3.2452456370948e-05
-4.66696603200129e-05
-1.651979685884e-05
-1.97433011950369e-05
-6.37720807916425e-05
-2.89560088113096e-05
-1.0386488728398e-05
-4.09911765905128e-05
-9.70289586912074e-06
-3.07659346257532e-05
-2.95552247467252e-05
-2.93434691859353e-05
1.60237056012051e-05
-4.00597202334916e-05
-3.54252704934773e-05
-3.33582245948476e-05
-2.11686322000967e-05
-3.83871718413959e-05
-4.50346802698995e-05
-5.18610407187422e-05
-2.06890426653353e-05
-1.839732802828e-05
-5.07348401122802e-05
2.40065219331167e-06
-1.55815899758913e-05
-2.8977055339665e-05
-9.96666565433941e-06
-1.71593675273404e-05
-1.68469262295382e-05
5.98660387177872e-06
-1.99318372899081e-05
-7.05629059372653e-06
-3.9725823450811e-05
-3.98106739909164e-05
-3.93912655126459e-05
-5.34789862651498e-05
-2.27517336191189e-05
-2.81222763227342e-05
-3.97841481736565e-05
-4.83121010582859e-05
-3.9212293625741e-05
-2.44915426427275e-05
-2.08667291552297e-05
-1.04171580262679e-05
-5.74182995253817e-05
-4.03069947055853e-05
-4.49734667028319e-05
-2.44484355633583e-05
-3.23229719741704e-05
-2.39920473408991e-05
-3.70872099929365e-05
-4.81334917861744e-05
-4.10687733724343e-05
-4.3776863651975e-05
4.93012122564401e-06
-2.82628715707967e-05
-2.3713275430664e-05
-1.46948517300101e-05
-3.99348069287643e-05
-3.78865374253335e-05
-5.45810578193712e-05
-1.73068609172891e-05
2.36065256631932e-06
-4.07238197362689e-05
-6.78516779476319e-05
-1.93108217937269e-05
-6.44061569565445e-05
-2.07057758245479e-05
-2.48763661948062e-05
-2.58150093571799e-05
6.59478970897373e-07
-2.99914748320204e-05
-3.38161475526029e-05
-4.32380082108612e-05
-1.14380944810964e-05
7.81073374864365e-06
3.95238951590057e-06
3.83770549458062e-06
-1.54453044431411e-05
4.04464017137015e-06
-5.0663741079776e-05
-5.50244570649857e-06
-6.79028438307386e-06
-4.39561051195745e-05
-2.1961325241164e-05
-1.74180672574369e-05
-3.2445747773047e-05
-3.51287634929301e-05
-2.96609619545228e-05
-3.95498931419655e-05
-3.38508399736957e-05
-4.71239227078964e-05
-3.40914443588798e-05
-4.96272882964057e-05
-4.97954765050375e-05
-1.97255254087638e-05
-1.84750257896363e-05
-2.7683085836745e-05
-4.13892046080051e-05
-7.06101193815462e-05
-8.88946007653197e-06
-1.44969861174461e-05
-3.47738476767174e-05
-7.84671040305062e-05
-1.87840520049611e-05
-1.79852287641241e-05
-5.4354218575448e-05
-4.38972155628586e-05
-3.46700766351997e-05
-6.87179275447574e-05
-3.30570792497776e-06
9.02645564365019e-07
-5.56071630889441e-05
-5.17097613703034e-05
-2.11688218593109e-05
-4.01259855207937e-05
-3.85680728208457e-05
-2.00781199173734e-05
6.43816567609022e-07
-2.7023959396854e-05
-2.4326997019457e-05
-3.34834625108627e-05
-6.64791692459377e-05
-3.40685233926976e-05
-2.44306685914857e-05
-4.50381789049521e-05
-3.92961179240348e-05
-6.11029715096934e-06
-3.72741875355378e-05
-1.89275541924086e-05
-4.37433049986949e-05
-2.39364494760426e-05
-5.36005199592642e-05
-3.27893347915494e-05
-1.14290311868577e-05
-2.25053013923753e-05
-2.9173906199801e-05
-2.26507638314037e-05
3.22307499705195e-06
-5.54714961482886e-05
-6.85286109051167e-06
-4.75139783603058e-05
-2.41471892712784e-05
-1.80422825710553e-05
-5.85673175790628e-05
-3.93886302836113e-05
-1.43672883899594e-05
-4.22681623105597e-05
-2.50613894653201e-05
-2.02762111688478e-05
-3.85313088237888e-05
-1.84434204271623e-05
-3.22288475838376e-05
-1.55825606447719e-05
-3.08567977149893e-05
-6.71744285672725e-06
-3.60324918972955e-05
-2.37088173082792e-05
-2.77475885711112e-05
-2.82856527590547e-05
-3.80507902098137e-05
-1.91180215177762e-05
-3.33983367163852e-05
-3.13890348701113e-05
-4.39897490342613e-05
-3.31263889487956e-05
-2.40053281655744e-05
-5.59317911726293e-06
-2.08721632575994e-05
-1.50933973411827e-05
-3.29051781534019e-05
-4.25691123657632e-05
-5.88852041973968e-05
-8.51363180775711e-06
-1.7929121716091e-05
-4.59178476362827e-05
-2.63101382173098e-05
-2.18913856731632e-05
-4.16726379853916e-05
-1.76843736562827e-05
-2.85713769516353e-05
7.5186306764374e-06
-1.59932586114887e-05
-5.1758096366972e-05
-2.26400180903898e-05
-3.43107997874292e-05
-4.5899309945232e-05
-3.55420542398151e-05
-8.07823243674147e-06
-7.4548621664207e-06
-5.15115254720068e-05
-2.65242865925687e-05
-2.28468562808823e-05
-3.77828004652665e-05
-1.51970225482768e-05
-1.87465562239757e-05
-7.90566899129977e-06
-3.32566355456254e-05
-3.3576301708947e-05
-3.80001972916906e-05
-4.26825289827276e-05
-1.60250469733841e-05
-4.11403879708849e-05
-3.73750029476438e-05
-6.17269500398567e-05
-2.15272719225027e-05
-2.00185191750423e-05
-4.21432915223192e-05
-5.08794033035477e-05
-4.36118264131995e-05
-2.66031395344261e-05
-2.67765369015501e-05
-4.80332665476553e-05
-5.66293709409377e-05
-2.52191896997976e-05
-3.07084257814964e-05
-2.47147862357637e-05
-6.93452282053758e-06
-2.6300599605526e-05
-3.31463983044087e-05
-5.552479863038e-05
-2.66962929261041e-05
-2.29407326190212e-05
-4.25624421258169e-05
-2.34433896385831e-05
-2.12980485706728e-05
-2.98594407872376e-05
-2.48649953347588e-05
-3.5279297618369e-05
-1.7348177837475e-05
-1.69193582087766e-05
-4.20479290917893e-05
-4.62958463487896e-05
2.04087245143243e-06
-1.33978025888441e-05
-4.55342464786312e-05
-2.03999448198829e-05
-6.54400676325003e-05
-1.1817378588474e-05
-4.59146726865383e-05
-3.19219385863462e-05
-9.20945950301015e-06
-1.562939735506e-05
-3.25124592831655e-05
-3.83050613518417e-05
-3.20535878491906e-05
-3.69852222256421e-05
-3.62025040367937e-05
-3.35787084665462e-05
-3.68658819866071e-05
-2.82230671637646e-05
-5.23673545314803e-05
-5.87961987531612e-05
-1.59521477439578e-05
-3.68298446603765e-05
-3.33437580711807e-05
-2.73357851094858e-05
-2.9990812871716e-05
-2.71508699714652e-05
-3.46377212600869e-05
-4.68910143924318e-05
-4.75622625825429e-05
-3.18885607243091e-05
-1.37065503716225e-05
-2.17578121673822e-05
4.36394526200219e-06
-8.10947389455087e-05
-2.09269794430251e-05
-1.49738199786505e-05
-3.43960472932994e-05
-1.18527475170286e-05
-2.73691427002002e-05
-3.31480435803581e-05
-3.75343423596282e-05
-2.94379669440059e-05
-6.75720470306702e-05
-5.7305966263906e-05
-1.86300892820637e-05
-4.96668198686918e-05
-2.71909754206407e-05
1.41481166965655e-05
-1.34769954458279e-05
-3.69349900652639e-05
-6.79848596355324e-05
-2.92406930709098e-05
-2.22448674473408e-05
-2.42719908157888e-05
-4.71537660152426e-05
-2.50570237374107e-05
-1.43464590504641e-05
-1.04296413574879e-05
-1.97388712400447e-05
-3.9248475965092e-05
-3.58264210841937e-05
-3.93881329679473e-05
-2.47444359725799e-05
-4.48977025287999e-05
-1.11814410655222e-05
-2.78933088699647e-05
-2.01920722346359e-05
-4.6202224736226e-05
-1.53315931373533e-05
-1.03567191832652e-05
-3.87521660050295e-05
-3.76318474958307e-05
-1.63852345261194e-05
-2.76047065141518e-05
-1.7050496202168e-05
1.00688115219273e-05
-1.66159584666248e-05
-2.26785170165657e-05
-3.42828019907376e-05
-2.64834465825615e-05
-2.92144796433906e-05
-4.20868471134007e-05
-1.70359809283624e-05
-4.51289969372969e-05
-5.10396481434814e-05
-3.25867958798577e-05
-1.34926190575642e-05
-3.14826815519128e-05
7.60488196800166e-06
-1.93173834864072e-05
-3.30315229987668e-05
-2.06568408426226e-05
-1.2336969314765e-05
-1.51104820284075e-05
-3.12978506704185e-05
-2.37298603524096e-06
-3.48332819831391e-05
-1.59318838702606e-05
-4.31057873994331e-05
-3.10087801849769e-05
-8.63871806186012e-06
-3.16294476887247e-05
-5.14588646030114e-05
-1.43526303817653e-05
-5.93096099031949e-05
-4.43239360065105e-05
-2.14787987583377e-05
-1.63311440115258e-06
-8.23276148147076e-06
1.16545684573307e-05
-4.20045762742688e-05
-3.46411555560196e-05
-4.92289030221668e-05
-2.45965903048532e-05
-3.19322122947053e-05
-3.01781773808791e-05
-1.8421474047046e-05
-5.50723954819258e-05
-4.63610820124432e-05
-1.45586421486782e-05
-5.44013724268232e-05
-4.09450608999999e-05
-2.65347702727465e-05
-3.2519050899193e-05
-2.83488630730234e-05
-5.08931563020542e-05
-6.01046343311018e-05
-3.37598061539398e-05
-1.64561533841103e-05
-3.6956088105018e-05
-6.00886904233688e-05
-2.66685514894436e-05
-2.18735085767893e-05
-5.43500046336628e-05
-5.57899989301306e-05
-6.0331446498463e-05
-1.7144595890868e-05
-2.84244562070035e-05
-2.14361783668576e-05
-3.75765785407808e-05
4.41374144736552e-06
-3.08896580242138e-05
-1.57830880652835e-05
-2.02751480602428e-05
-2.31421646806732e-05
-1.25320471538335e-05
-2.00916594536698e-05
-8.96942595184465e-06
-3.524984459813e-05
-3.29972540150135e-05
-1.76836566001668e-05
-7.39438031414094e-05
-6.41018759128849e-05
-2.24148864088012e-05
-2.4132538250526e-05
-3.28836150832062e-05
2.86140511413079e-05
-1.07205645170999e-05
-3.21691952515039e-05
-3.32988096227501e-05
-4.12452130940354e-05
-2.79830835279196e-05
-7.55486722740675e-06
-3.26162260831788e-05
-1.09725717692507e-05
3.86818824595805e-06
-4.59183617269947e-05
-3.76340066225323e-05
-4.54299221173961e-05
-1.20647226929977e-05
-2.19206412965486e-05
-2.2432466896126e-05
-4.27974356962151e-05
-3.71336578486494e-05
-5.6953745900928e-05
-2.46012480717115e-05
-2.50687081517971e-05
-1.90488798656535e-05
-3.19812792285205e-05
-3.02777140445548e-05
-1.51583979341195e-05
-5.21186178745956e-05
-3.34855582787261e-06
-2.52734774361919e-05
-2.28134430551132e-05
-1.20932053702833e-05
-2.98151697447502e-05
-6.51441016893004e-05
-4.43670627849464e-05
1.41660063263817e-06
-4.48310282115413e-05
-2.31521458526683e-05
-5.74614718951446e-05
-4.9006991672725e-05
-6.36163225902542e-05
-1.2890646872072e-05
-2.30746243723622e-05
-4.29472936178325e-05
-4.0257309744911e-05
-2.26406832931906e-05
-4.54807846081757e-06
-5.26757452587727e-05
-1.91837633037965e-05
-2.35867967666715e-05
-9.55307814385575e-06
-6.32678932925757e-06
-3.2902856384203e-05
-3.95550487346443e-05
-3.29543290570432e-05
-4.70127471392254e-05
-4.27028257967197e-05
-3.56093288264526e-06
-2.90999327822145e-05
-2.07941033278228e-05
-2.67959058359514e-05
2.77000537602005e-06
-3.11053322099802e-05
-4.27181781976126e-05
-4.30289582509257e-05
-3.75970887257606e-05
1.73803209222699e-05
-1.81667445622768e-06
-2.77721032998475e-05
-4.37530159884864e-05
-1.84033372912726e-05
-5.13337696309119e-05
-1.1794927604493e-05
-1.48826124172264e-05
-4.5172399690396e-05
-2.10401252763169e-05
5.07438671378275e-06
-1.96917432005129e-05
-3.70420114807368e-05
-2.90539857912199e-05
-3.33662233355623e-05
-3.17491366125558e-05
-3.34814541117502e-05
-1.60603129351218e-06
-1.47739604828299e-05
-3.66136116643905e-05
-5.18082121465289e-05
-3.27898275461646e-05
-2.53391708543611e-05
-4.21641148850251e-05
-2.1848978405733e-05
-1.00925306895529e-06
-2.11228641021631e-05
-5.42011092514432e-05
-9.8836020234948e-06
-3.27083220146205e-05
-3.25028067197371e-05
-1.84720614618121e-05
-2.21442821293898e-05
-2.73773107751564e-05
-1.19951399873741e-05
-3.55397705974311e-05
-3.3961376973149e-05
-1.80413268543714e-05
-2.62530396027987e-05
-4.00420747305289e-05
-6.50805840577844e-06
-2.84952427947496e-05
-5.53563660043622e-05
-4.49770538539806e-05
-4.78894185548618e-05
-3.21634910924902e-05
-1.08899678452829e-05
-2.98760313844901e-05
-2.1498323908065e-05
-6.79601180584057e-05
-4.47952769600795e-05
2.11003530695585e-06
-1.81771042650757e-05
-1.84513989583857e-05
-1.65871778125782e-05
-4.15197664820773e-05
-2.276985086036e-05
-2.42014873006258e-06
-2.03238715962597e-05
-1.72531227733087e-05
-2.87328648582501e-05
-3.56313150831952e-05
-3.54340087580724e-05
-3.21091539851213e-06
-2.85747138717676e-05
-3.15626145323464e-05
2.99331694772072e-06
-7.07872542191913e-05
-6.89508999903062e-05
-6.67534134150171e-05
-1.45672089987352e-05
-5.02506525448782e-05
-4.1614265083915e-05
-3.29002566068321e-05
-4.40734897999417e-05
-2.28554241826264e-05
-5.28926254580478e-06
-5.08771483383465e-05
-4.32196123343677e-05
-1.61596363710059e-05
-2.05340410733038e-05
-2.61665055512108e-05
-2.21046043130848e-05
-1.67215456509538e-05
-4.12110080075406e-05
-3.55859101772796e-05
-3.95099505765445e-05
-2.56897562640631e-05
-5.12814197115647e-05
-2.26213307567488e-05
-1.7273008270703e-05
-1.04361808970508e-05
-4.40307635219243e-05
-4.02850261874039e-05
-1.96480777669164e-05
-4.87139261126223e-05
5.09505757567391e-06
-2.18329886141044e-06
-4.1560584663812e-05
-1.70237262240294e-07
-2.26065168397294e-05
-1.64304568775683e-05
-5.80551128997213e-05
-2.21616099869955e-05
-2.35064093534076e-05
-1.79909959926948e-05
-1.04305345883756e-05
-6.12724054301043e-05
-8.32762242818152e-06
-5.46409821259277e-05
-3.59664329199502e-06
-2.69296293757632e-05
-9.03925795504573e-06
-3.58747429581808e-05
-2.9480772241836e-05
1.01926056564091e-05
-2.25030607941011e-05
-3.62256550877045e-05
-4.11167558535423e-05
-2.12861656252645e-05
-3.32423694439884e-05
-2.73940180466603e-05
-3.19594067474404e-05
-4.24559369851781e-05
-4.56531601374966e-05
-4.25116039885345e-05
-3.54798997294213e-05
-2.92398137015852e-06
-2.3583748979505e-05
-3.67695953778452e-05
-2.99486837663444e-05
-4.42449071608344e-05
-4.24490037083415e-05
-4.38086686941381e-05
-2.49668645820428e-05
-1.32865510221928e-05
-2.23445196221014e-05
-1.74167486351923e-05
1.52757022755096e-05
-3.32059801258605e-05
-1.60810131485088e-05
-2.45047587627127e-05
-1.85062415554448e-05
-7.22827830258651e-05
6.41133119243038e-06
-2.80119153227085e-05
-5.07941454069936e-05
-1.10048933886623e-05
-4.19299258745454e-05
-1.31247773801717e-05
4.92014866495424e-06
-2.95466962697832e-05
-4.45368532216574e-05
-3.30689970053913e-05
-4.44035261723573e-05
-1.39972013153009e-05
-2.13562486149814e-05
-7.83641299193304e-07
-4.45088623372112e-05
-3.94612748946914e-05
-2.47248141031398e-05
-2.46870823761959e-05
-1.86611929838694e-05
-2.06636117874993e-05
-1.71998223837756e-05
-3.52458308294156e-05
-3.15354380489228e-05
-3.57911078562642e-05
-4.1661241895765e-05
-3.88833642602678e-05
-2.44487229880168e-05
-3.43462578619387e-05
-3.32211263573895e-05
-1.97192850370031e-05
-8.57320082197948e-06
-4.19065768912806e-05
-1.49065187988069e-05
-2.17423963468236e-05
-4.51999019784996e-05
-1.9904091417468e-05
-2.91505624093843e-05
-4.30609816218817e-05
-2.15275154456367e-05
-3.62670649240497e-05
1.26356293446911e-05
2.15016007476099e-05
-3.48899292303534e-05
-2.84555785475353e-05
-3.66400071784145e-05
-3.22345491688983e-05
-2.22234001415327e-05
-2.71524777437322e-05
-7.97878335300188e-06
-4.18165898750092e-05
-3.18408697220904e-05
-3.52269125870761e-05
-3.7945005655739e-05
-2.65840286400787e-05
-4.01058173689352e-05
-2.59303912411686e-05
-2.00665434832413e-05
-1.96200386119959e-05
-2.40961596950815e-05
-1.66866306989674e-05
-5.00620803839583e-05
-4.25997195100132e-05
-2.93455347923549e-05
-2.04509678249115e-05
-3.04693852051451e-05
-4.07491204070025e-05
-3.48483176710366e-05
-4.75256356373519e-05
-2.78155296675955e-05
-6.88323923861437e-06
-4.91830172285682e-05
-4.16035841983473e-05
-2.99795357655749e-05
-2.48564533760634e-05
-6.76720299913038e-05
-3.81465364746208e-05
-4.84283094663753e-05
-2.29432265956375e-05
-3.90614085500299e-05
-2.1220588723314e-05
-3.64850124164884e-05
-3.17982792536735e-05
-2.77764182999501e-05
-1.69096427506793e-05
-6.90111712643205e-05
-9.29208428500201e-06
-9.26049602759252e-06
5.8485146324636e-06
-2.90152607216411e-05
-1.80894715624611e-05
-1.76664309922112e-05
7.60514687967389e-07
-4.36200085694181e-05
-2.38115681655326e-05
-4.13754102407739e-05
-2.84277659282425e-05
-3.05784248761695e-05
1.15582932266794e-06
-2.92500296122011e-05
-1.88026085546685e-05
2.17441743902869e-06
-2.72233454820894e-05
-5.02097019722347e-05
-4.00237131416605e-05
-1.5195731394957e-05
-4.17098107492636e-05
-3.21994056797658e-05
-3.90353510577484e-05
-4.48603476826546e-05
2.95708537589985e-05
-4.64988504657677e-06
7.04212261289634e-06
-1.85950576623099e-05
-2.18409969186372e-05
-9.8030653399503e-06
9.52837838821348e-06
-1.26475204954642e-05
-5.1941943507707e-05
-7.59614939383276e-06
-4.65798362053397e-05
-3.21625434638898e-05
-1.47786776553034e-05
-2.61222900237138e-05
-1.94537240249648e-05
-2.36163347851626e-05
-3.57641622976888e-05
-2.48128228692607e-05
-6.26329126584432e-05
-4.30369323088835e-05
-3.36341532640479e-05
-5.07602985197855e-05
-3.72514651044717e-05
-1.15618271528845e-05
-7.59045851064801e-06
-3.06786409929014e-05
-5.13267793067755e-05
-4.36362049284706e-05
-5.69662956953931e-05
3.2767729908167e-06
-3.35774274197497e-05
-1.55419145347345e-05
-3.6346592613538e-05
-1.30977116928855e-05
-2.04105303834497e-05
-5.89432147644515e-05
-6.24167582714894e-05
-2.68659215024173e-05
-2.12699167471747e-05
-5.16313092027083e-05
-3.7570988371983e-05
-1.84690764633731e-05
-2.23802873654847e-05
-1.53337458571321e-05
-3.06680068945765e-05
-2.53831175230793e-05
-4.22533379153907e-05
-4.28765027716381e-05
-3.66400003343741e-05
-4.28734346857364e-05
-3.5432720644313e-05
-2.90888309672922e-05
-4.42226270958756e-05
-2.27547072321854e-05
-3.67030319749916e-05
-3.1637571323443e-05
-4.62101557562782e-05
-3.94530586122217e-05
-1.03930703973922e-05
-2.60079341842942e-05
-2.4670835332308e-05
-6.15245279358428e-05
-1.30951580960263e-05
-2.38156159379108e-05
-1.59178183313106e-05
-3.16487223321627e-05
-4.08944161418247e-05
-2.86876059742865e-05
-2.02580103840784e-05
-2.0892047497639e-05
-9.68909551063215e-06
-2.79218248646646e-05
-1.65435688612004e-05
-2.32211313691977e-05
-3.20355573014886e-05
-4.16010492079553e-05
-2.99751186455414e-05
-1.34114941081411e-05
-2.26283124375018e-05
-2.32132847491603e-05
-1.09707249487722e-05
-3.17386845140332e-05
-4.04285335514341e-06
2.30280979151169e-06
-1.70668438373009e-05
-5.85644374983277e-05
-5.12365500656879e-05
-2.50523007016502e-05
-2.77716299848804e-05
-5.29276689460452e-06
-3.09204029809862e-05
-1.13041540615245e-05
-1.0152210709498e-06
-1.75026459936285e-05
-2.58586757331142e-05
-2.1639216925588e-05
-3.84940552534541e-05
-2.70098992226472e-05
-9.31300180548305e-06
-4.32609790828109e-05
6.96407223557468e-06
-2.31444419576769e-05
-2.60363828151362e-05
-2.53990152066026e-05
5.84259371972288e-06
-5.79501091419856e-05
-3.00647750938396e-05
-3.24476076702621e-05
-6.70942402553614e-06
4.74949437043102e-06
-5.38826431612027e-05
-4.32654548186373e-05
-1.68659801653868e-06
-2.49190159491484e-05
-2.71317393196116e-05
-1.23182958268521e-05
4.77416233152855e-06
-2.05112204302693e-05
-1.68329107045544e-05
-2.74160483979969e-05
-2.90721177691553e-05
-5.8786275053381e-05
-3.2330691983223e-05
-3.32397283882185e-05
-6.07925204695207e-05
-4.46400492353935e-05
-2.43442464809607e-05
-4.2940364464261e-05
3.07540128566453e-06
-1.84291306084641e-05
-1.8631771088035e-05
-9.63511244392455e-06
-3.19232535101413e-05
-1.59012182140817e-05
-3.34243068743625e-05
-3.94213033911518e-05
7.38019500204242e-07
-4.18775033521104e-05
-3.17476353220151e-05
4.70761266804976e-06
2.46868645878735e-06
-3.85276877883036e-05
-4.45107047305851e-05
-2.10142823088683e-05
-2.76300812093533e-05
-4.04836162814358e-05
-5.17759724706194e-05
5.51562380881808e-06
-3.43143046496927e-05
-6.09371379795921e-06
-3.84761851757826e-06
-2.84989082599387e-05
-3.42639989346099e-05
-2.45514225676355e-05
6.99822640632109e-06
-3.27815704756418e-05
-2.71476392568725e-05
-5.22603959970739e-07
4.05500767327215e-06
-4.84681606375997e-05
-4.55911341578266e-05
-2.24971300150787e-05
-2.06053975853241e-05
-3.17912608774015e-05
-3.95142874955375e-05
-1.54074451880443e-05
-1.8463348622872e-05
-4.03472401242828e-05
-2.46046555453231e-05
-1.96436302247011e-05
-3.66415114575091e-06
4.82907524356413e-06
-1.49387738316925e-05
-3.47213362195837e-05
-7.28624540906961e-06
-4.37622640952625e-05
-2.9588567158356e-05
-5.45453208096667e-05
-2.55526575014256e-05
-2.77944786789553e-06
-1.61321756294763e-05
-2.0210069861323e-05
-4.13344316794623e-05
-3.84080483682427e-05
-4.36810753030826e-05
-4.2778212107154e-05
4.3276518515742e-06
-3.60430487368894e-05
-1.95664789758776e-05
-1.35772507234919e-05
-2.32461548080997e-05
-2.54119328791449e-05
-3.09303263439204e-05
-3.53787390131791e-05
-5.11049830842066e-05
-5.28086414269097e-05
-2.4400681370551e-05
-2.85942788577894e-05
6.99358620223576e-06
-4.54542197940427e-05
-2.63006372833607e-05
-3.85112027815689e-05
-3.61815269810486e-05
-2.71297986573385e-05
-3.90607800370336e-05
-7.8521617330603e-06
-1.89566992349436e-05
-3.49400136227209e-05
-2.34471552991472e-05
-4.62185174966955e-05
-4.54658774094031e-05
-3.01832671361372e-05
-4.15359356152944e-05
-1.66113634729655e-05
-1.3912022974082e-05
-3.13167514158443e-05
-1.89967902882326e-05
-5.56974050936361e-05
-5.40211308256243e-05
-3.2550488560657e-05
-3.17227705073262e-05
-3.3221997922806e-05
-3.43582207611149e-05
-3.82119726507411e-05
-4.18227773887513e-05
-3.40254968805769e-05
-1.50691482467476e-05
-2.38086948185173e-05
-4.48018761435054e-05
-1.01733242425539e-05
-3.78110983343155e-05
-4.86482281849328e-05
-3.90833426657839e-05
-2.56425389506587e-05
-1.51169032747626e-05
-1.25371988959464e-05
-4.71932237515291e-05
-4.56570305353507e-05
-1.00247533877281e-05
-3.58087609342349e-05
-1.87597011996249e-05
-2.72831937146662e-05
-4.94176660387904e-05
-7.14329567651128e-06
-1.60927893308558e-05
-2.11571351311433e-06
-4.92028182002005e-05
-2.5230530316665e-05
-4.17766410029913e-05
-3.45297738255015e-05
-4.15026226740632e-05
-8.73368913701303e-06
-3.76929300999791e-05
-1.08744719346368e-05
-1.04843464435986e-05
-9.86420820375433e-06
-4.65440043226037e-05
-2.88498743521043e-05
-3.30519008969212e-05
-1.89171412617307e-05
-4.90371081574571e-05
-4.08778082307885e-05
-4.42794397589497e-06
-5.22855751138145e-05
-1.33272422058058e-05
-1.9516018180933e-05
-6.32672192847182e-06
5.12370345682819e-06
-2.34759169970798e-05
-5.20136751846182e-05
-4.27731300214146e-05
-3.37062973695657e-05
-3.84286644208361e-05
-6.12296843507062e-06
-1.22843166427811e-05
-3.88050977668656e-05
-6.18676574119542e-06
-5.8194844775519e-05
-4.84982594359121e-05
-1.94609305527412e-05
-4.55783864249304e-05
-4.58971294709941e-05
-2.90039743331424e-05
-3.8722875756571e-05
-4.39266957966522e-05
-4.0984748017198e-05
-1.93036256643291e-05
-1.62607156810453e-05
-5.6079998358157e-05
-4.74078490340364e-05
-5.70740641521527e-05
-1.42347677532427e-05
-4.24558387044726e-05
-3.14164251544008e-05
-3.63890972194225e-05
-2.34367500107606e-05
-3.03006221114357e-05
-7.85994853409078e-06
-3.44363127021679e-05
-1.47295025090615e-05
-4.07470737907643e-05
-6.07741815511174e-05
-4.32204470624136e-05
-1.84056038825999e-05
-5.7798726851246e-05
-2.68139179438204e-05
-8.10807748378398e-06
-2.88420997449006e-05
-6.29873539499239e-05
8.82079538109398e-08
-3.77469102010741e-05
-2.0012118057619e-05
2.04742219249242e-06
-3.39495002255692e-05
-3.73059706195208e-05
-4.1040508851501e-05
-4.67816503266307e-05
-3.61948957467745e-05
-2.12652850720782e-05
-3.48918751627241e-05
-9.87526657955361e-06
-5.20649300596186e-06
-1.87930715184827e-05
-2.96439780615944e-05
-1.7847657095179e-05
-1.4088500341906e-05
-4.69608808234814e-05
-3.78535004389224e-05
-1.60080406992907e-05
-3.77362647001e-05
-2.40226133820797e-05
4.66210548761225e-06
-4.54132272250612e-05
-1.01956717135763e-05
-3.42671553855521e-05
-3.56989972623584e-05
-3.29233822173544e-05
-7.35721150341029e-06
-1.49217555394548e-05
-5.48422646988406e-05
-6.30728225787433e-05
-1.67107200558878e-05
-2.3183925757174e-05
-2.52663520550215e-05
-5.57954250578782e-05
-1.77690314362636e-05
-2.63737365798116e-05
-3.34125071461158e-05
-5.6754979432259e-06
-2.70661606373743e-05
-3.50089338075748e-05
-2.66695517997627e-05
-3.39918749188257e-05
-4.25189924931004e-05
-2.85666461362894e-05
-3.15470407694302e-05
-1.43902553862486e-05
-6.33329679329946e-05
-2.18137658885745e-05
-1.21831161831843e-05
-4.11449091216122e-05
-4.40635138471577e-05
-4.4745549729252e-05
-2.41652726184729e-06
-2.50877933143783e-05
-3.01000600317515e-05
-5.773262772642e-05
-4.81804786733729e-05
-2.60059845140712e-05
-6.65543929044089e-05
-4.29536273844001e-05
3.56133277821683e-06
-4.04806641137027e-05
-6.59580997546982e-05
-3.48982090006943e-05
-3.70496361090351e-05
-4.41745193384583e-05
-4.89746518161382e-05
-3.28700224933146e-05
-2.70793049296772e-05
-2.24315788134672e-05
-1.70299869730971e-05
-5.24662786963305e-05
-3.70500902797154e-05
-4.64673175355424e-05
-3.98351695424745e-05
-1.29580574560942e-05
-2.58163267893651e-05
-8.98993834783989e-06
-2.73596738093964e-05
-4.33082828259485e-05
-4.72636868247732e-05
-2.76600124726144e-05
-2.9239667721854e-05
-1.956531488642e-05
-5.10357676541059e-06
-9.91724511996554e-06
-2.96388834294635e-05
-4.32820734651561e-05
4.28411569909958e-07
-6.51830485800087e-06
-2.6471885898116e-05
-2.76816003174378e-05
-1.30460885203173e-05
-1.40092891663618e-05
-4.38052038644765e-05
-7.75552551906726e-06
7.39904551199088e-08
-2.36273750507302e-05
-3.86916083260403e-05
-7.07189254092522e-05
-2.60903460316972e-05
-2.57977060428693e-05
-2.13855299825263e-05
-4.68350557854068e-05
-2.31663116433016e-05
-2.51698541979177e-05
-2.9715683784238e-05
-2.24936647678633e-05
-2.74516792686978e-05
-2.68976300077449e-05
-4.52228114726224e-05
1.93588508211198e-06
-5.22702656891416e-05
-1.12291884865353e-05
-3.26929133832244e-05
-3.35035051830518e-05
-2.92965677860811e-05
-4.19354707356881e-05
-2.77805013304258e-05
-4.45991120188867e-05
-4.90884968104581e-05
-3.73106907141492e-05
-3.64864851240832e-05
-5.28138176768864e-05
-4.79268761633841e-05
-4.6370189426255e-06
-2.69480418493069e-05
-2.63516406478336e-05
-1.82846035141136e-05
-3.93863532058874e-05
-3.06182207101675e-05
-5.92233260436304e-05
-4.27551304031469e-06
-4.02963061124416e-05
-5.07343674398266e-05
-4.41426769671442e-05
-3.3747597831678e-05
-3.24925649011553e-05
-1.70005103666232e-05
-9.06962474067446e-06
-3.44438351130309e-05
9.87762448493798e-06
-4.10883386846686e-05
-3.48142632550846e-05
-3.91180255432273e-05
-3.02083408398793e-05
-3.94621196202339e-05
-1.84796859050471e-05
-2.08182051872889e-05
-6.09561471339859e-05
-3.61376373667309e-05
-4.56005209236549e-06
-5.66276561651672e-06
-3.21166684155942e-05
-1.63500240511441e-05
-3.24593925728615e-05
-5.123585080382e-05
-2.98435818950374e-05
-3.73334717726905e-05
-8.79053799404875e-06
-2.70955640324445e-05
-2.2143787621644e-05
-8.210888005598e-06
-8.56661548000244e-06
-6.0379637075577e-05
-3.02465247367043e-05
-3.68851356272359e-05
-1.06778831576593e-05
-1.54971990439018e-05
-7.27744649128376e-06
-3.78315967922403e-05
-2.17410739406444e-05
-3.26411105799676e-05
-4.95068629680576e-05
-2.02587142501491e-05
-2.35172407829233e-05
-1.08577971755833e-05
-1.73468450516336e-05
-1.50009987135124e-05
-3.07359565003195e-05
-3.7270307576249e-05
-2.09284031612525e-05
-2.46202824591192e-05
9.58135131383846e-06
-3.0618494346976e-05
-5.64114128762739e-06
-1.24663907596366e-05
-2.23201645471192e-05
5.06058580042822e-06
-4.91575402254404e-05
-1.73472851249336e-05
-1.66545691205914e-05
-3.65552061088531e-05
-1.37662394364106e-05
-4.85693432379126e-05
-2.14203938968806e-05
-5.36789978833545e-05
-3.5878463325737e-05
-8.36263873738746e-06
-3.42926463850952e-05
-4.48276873148533e-05
-6.19330799380804e-05
-5.76689669050949e-06
-1.19632461805467e-05
-3.87586206697234e-05
-3.94285695201697e-05
-3.47593372839233e-05
-3.5339069572742e-05
-4.02841758362584e-05
-2.93364116976713e-05
-1.07113467371818e-05
-2.85921725065925e-05
-1.24317349059827e-05
-8.5616403043849e-06
-5.18765492471567e-05
-5.14674922269877e-05
-4.63169346179014e-05
-3.44069341628985e-05
-3.95975997762383e-05
-5.48223578246178e-05
-2.33977407132607e-05
-3.43058463842311e-05
-2.27409316216806e-05
-4.35023556911736e-05
-3.23756205811598e-05
-2.44943854353476e-05
-4.09016869504457e-05
-2.75122520258424e-05
-3.95931360857291e-05
-4.64175038788764e-05
4.31421078576008e-06
-1.99603611450579e-05
-1.78534233628148e-05
-4.03507148906077e-05
-3.98302996598746e-05
-1.54404978749652e-05
-3.13116824823909e-05
-1.03066387361538e-05
-3.10182974407484e-05
-1.17687088134919e-05
-4.90149668485615e-05
-2.80044017218675e-05
-2.51051411846701e-05
-3.11987703116739e-05
-1.29877146055237e-05
-3.35888419595424e-05
-9.19563576776327e-06
-3.68912487944715e-05
-5.21058076244256e-05
-1.79034963019889e-05
-6.40781603125855e-05
4.130596721113e-06
-2.71709723279304e-05
-2.9224482596801e-05
-8.59789383783379e-06
-1.13455301544651e-05
9.76986393619612e-06
-3.25025776224805e-05
-2.70743820747844e-05
-4.342131535602e-05
-4.38925773033087e-05
-6.53450253843905e-06
-9.81672795958928e-06
-3.16994446569489e-05
-1.88380334199649e-05
-6.60244891210217e-05
-1.04617528992617e-06
-3.56326671106479e-05
-7.99271655432047e-05
-1.30838922849724e-05
-3.13592954371992e-05
-3.02938546865907e-05
-7.41630846775658e-06
-3.18564606630132e-05
-2.53656677547681e-05
-8.60990095169036e-06
-6.10932391248273e-06
-2.44782371021852e-05
-3.5342716670855e-05
-2.86169681036977e-05
-4.36340070421837e-05
-1.04178045708701e-05
9.06870355143272e-06
-4.49965270846337e-05
-2.6760725266624e-05
-5.36798070317779e-05
-2.58977003065804e-05
-4.46001896535368e-05
-2.88438916216645e-05
-1.65271073497911e-05
-4.90195261891323e-05
-7.81979925155508e-06
-6.39922546464187e-06
-3.01934769463446e-05
-2.52028546502663e-05
-2.16574535981822e-05
-2.79338435964207e-05
-3.23260769024852e-05
-4.34438560980215e-05
-4.25883320518578e-05
-1.02483185947804e-05
-2.30553897746934e-05
-1.82472541496147e-05
-5.30261175995666e-05
-2.36848737879928e-05
2.4417744673354e-06
-1.82531829780972e-05
-3.19368336930704e-06
-3.69787970248545e-05
-2.66252296598664e-05
-1.80276445848365e-05
-1.69127100340729e-05
-5.33996382204507e-05
-4.37905031444645e-06
-1.42822947893208e-05
-2.34194385219229e-05
-1.68402446729902e-05
-1.60372574940356e-05
-3.36812300160026e-05
-4.90905100900042e-05
-2.45393860571521e-05
-4.32956574502097e-05
-3.2570338196503e-05
-3.89980981430487e-05
-9.76146790384506e-06
-2.29985618325989e-05
-1.00945358479301e-05
-1.17403818340753e-05
-5.53743755316201e-05
-2.44933769649937e-05
-3.43722837899996e-05
-1.3397506025755e-05
-4.42084851925818e-05
-1.27301572018471e-05
-2.89846663260459e-05
-3.46214030734148e-06
-3.07770178204505e-05
-3.90052289365767e-05
-2.79840636785295e-05
-3.15062148324983e-05
-5.12180286599325e-06
-2.56921596441308e-05
-2.9268307905078e-05
-4.45353289375903e-05
-4.00773166335605e-05
-1.48965785516957e-05
-4.95514779281035e-05
-3.97988848164158e-05
-9.1252930991262e-06
-3.45962501787235e-05
1.81729973697655e-05
-4.4524892734026e-05
-3.44306001356415e-05
-1.04331439935475e-05
-4.58025330696858e-05
-1.36986473444628e-05
-3.94947565123544e-05
-3.01983099618294e-05
-1.92410467507003e-05
-4.84971421302093e-05
-4.38788321613161e-05
-4.8989356841922e-05
-4.2879519033354e-05
-3.92928718843518e-06
-8.00255052658681e-06
-2.70318436959289e-05
-2.525744955607e-05
-2.59052674509543e-05
-3.02108385014973e-05
-3.83655196866864e-05
-1.59380080715494e-05
-1.63060438729747e-05
-1.42627654805209e-05
-4.14388282227574e-05
-2.59767551984346e-05
-5.65054958635028e-05
-2.21717066770571e-05
-1.48331144362484e-05
-5.75707125614607e-06
-2.95398194573589e-05
-9.2000536749908e-06
-6.29164064264945e-06
-2.96885226965844e-05
2.08413925211583e-05
-1.5337344075545e-05
-1.400322355168e-05
-3.79112703058063e-05
5.09493217478887e-07
-9.07220095919493e-06
-2.32284500973832e-05
-3.86161369408804e-05
-8.13987392900417e-05
-2.87055415952774e-05
-3.74860204897425e-05
-4.36298292593149e-05
-2.98603892172623e-05
-4.34850466469034e-05
-2.40229828240119e-05
-2.03026007490486e-05
-4.74287421518856e-05
-2.42015070430926e-05
-3.72746953106965e-05
-4.19904052627119e-05
-2.92804389271444e-05
-2.611971922055e-05
-2.76945713052844e-05
-3.25235254523801e-05
-5.67078414462128e-05
-2.16371301169604e-05
-2.88016684159674e-05
-3.15791461443995e-05
6.23318764593058e-06
-1.38783172053834e-05
-2.64633729035805e-05
-2.30285239615149e-05
-3.52489325410177e-05
-3.96190524055756e-05
-3.16315411607316e-05
-1.77730880488225e-06
-4.14567901346744e-05
-2.42671833326934e-05
-2.88019140032954e-05
-4.18964635915762e-05
-7.51463214339982e-05
-4.25115801933224e-05
-2.38858535295369e-05
-6.53320552779124e-06
-4.73100728828626e-05
-1.87668146167546e-05
-3.0540571145783e-05
-8.21079684967674e-06
-1.696928849667e-05
-1.4889631413846e-05
-3.74451455287004e-05
-3.74926338806425e-05
-4.78106305796927e-05
-6.99144446297052e-05
-3.79993045310504e-05
-3.89882513791401e-05
-2.00093660007311e-05
-3.53475874083695e-05
-2.97042929149527e-05
-2.76790001968156e-05
-3.83885395044241e-05
-3.5973326537602e-05
-1.46921962866101e-05
-3.40243713754815e-05
-2.76470749843487e-05
-1.03253172216501e-05
-4.21048015276083e-05
-5.06876986498904e-05
-3.20105777089947e-05
-1.17957833440605e-05
-3.09148900992871e-05
-3.71491451726934e-05
-4.16362319660876e-05
-9.11738296776094e-06
-7.8847121125187e-06
-5.44853753596978e-05
-2.7684499503259e-05
-4.3698574545559e-05
-1.19090190292228e-05
-9.83807992429088e-06
-3.16548563093087e-05
-4.53341631254185e-05
-3.08358221947365e-05
-4.84761486243526e-05
-2.08377192010365e-05
-5.48862014364631e-05
-4.4555866324166e-05
-3.66158250814854e-06
-7.2240906824302e-05
-2.20326463837932e-05
-3.56557561250874e-05
-2.07209389403235e-05
-1.19187990113728e-05
-5.08300547284236e-05
-2.59283419172928e-05
-1.95718730508643e-05
-1.28371068737737e-05
-3.10402366387673e-05
-2.89040624083127e-05
-3.16985743517706e-05
-3.46168496923904e-05
-1.99527873459271e-05
-4.20835901743571e-05
-2.69679160183077e-05
-3.27894811709816e-06
-2.54074367200997e-05
-1.68875862933607e-05
-1.16482473474541e-05
-2.16489426038314e-05
-3.12124394085355e-05
-6.89298988427307e-06
-5.53593387565033e-05
-3.53139598732894e-05
-2.83127226465285e-05
-4.60575937256696e-05
-9.36114267657145e-06
-4.20882318675274e-05
2.68537242003735e-06
-1.99627981880883e-05
-2.92695117304877e-05
-2.08696272229222e-05
-2.66369906958976e-06
-1.43663522668844e-05
-5.04304029477992e-05
-1.90602680333781e-05
-4.08725937068198e-05
-4.68841932753142e-05
-1.57104010032122e-05
-2.27668159979108e-05
-3.42815152400968e-05
-4.65851646251768e-05
-5.64610879873263e-05
-2.05757876121205e-05
-3.8972042670638e-05
-3.44213661848352e-05
-2.90229925013065e-05
-6.85386486935827e-06
-3.9517979396955e-05
-4.41977024022583e-05
-1.1684878667182e-05
-1.89403284976505e-05
-4.22530328154435e-05
-7.07165283493026e-05
-2.85883180491396e-05
-1.98976041809893e-05
1.18371189664078e-05
-4.10059342600409e-05
-4.29021113256151e-05
-2.77494647751013e-05
-4.57098876403884e-05
-3.9890679895387e-05
1.89367707951872e-06
-7.28476526398415e-06
-1.1709651661044e-05
-1.83883169587846e-05
-6.00636954558159e-05
-4.98245220414593e-05
-6.9152632493091e-05
-1.57568824523501e-05
-4.30655520757948e-05
-1.46889761173719e-05
-2.41336825207074e-05
-3.04360402551772e-05
-5.33939897140536e-05
-4.92899906599044e-05
-2.04305355930225e-06
-1.62936105160386e-05
-2.61209284000805e-05
-2.00195835116638e-06
-5.13049218802268e-05
-7.65188723134912e-06
-5.52157917549912e-05
-3.4703562684837e-05
-2.85457609201183e-05
-1.80406757404041e-05
1.32529942848634e-06
-6.03766264630905e-05
-2.46325387472314e-05
-3.65520421792592e-05
-5.53230174465863e-05
-8.16233340585588e-06
-3.69466261709599e-05
-5.05351146287742e-05
-2.99942303582639e-05
-6.26873946387589e-05
-2.11483808596142e-05
-3.73078278289688e-05
-2.95235152088597e-05
-4.08583180263065e-05
-2.80279425886931e-05
-1.63591907924403e-05
-2.87313727921816e-05
-3.04723774019091e-06
-7.27983352517758e-06
-4.49740139360017e-05
1.58221700280086e-05
-1.3786218903919e-05
-3.68250106572037e-05
-3.59761858310625e-05
-2.19332890436093e-05
-3.43672249339164e-05
-2.38743971906512e-05
-1.9156251590108e-05
-4.42932661009624e-05
-4.63228627492562e-05
-3.0102352194394e-05
-4.38629043116975e-05
-3.53761466800872e-05
-2.99588666611335e-05
-2.01584039899671e-05
-1.79263378622429e-05
-3.93546221151768e-05
-3.40807941717935e-05
-1.55206486896959e-05
-3.56370443305095e-05
-3.12033496186307e-05
-4.60088391900947e-05
-1.15219251617509e-05
-4.10010554906675e-05
-2.28841718017329e-05
-1.53502610632625e-05
-1.15480355530745e-05
-3.51741147201469e-05
-6.65920574855414e-05
-2.44789501404179e-05
-2.05333471437575e-05
-4.2398845123586e-05
-1.06496205801536e-05
-3.23726425464184e-05
-1.43878842806365e-05
-2.84206521239122e-05
-8.26229838488214e-06
-1.77211043115417e-05
-3.78501270728317e-05
-2.46000921888929e-05
-3.67937341231349e-05
-5.32881641342901e-05
-4.14732232784743e-05
-2.81181059386743e-05
-4.40501453601458e-05
-4.18884139540752e-05
-4.7989004409832e-05
-4.28895303360317e-05
-4.61003991393652e-05
2.49086437392554e-06
-9.72628406954271e-06
-4.27328994522576e-05
-3.40821839977409e-05
-2.60645466396113e-05
-6.06817637782336e-05
-9.10113887452764e-06
-1.34623261771822e-05
-2.16431503757747e-05
-9.47992004726879e-06
-2.18860194046228e-05
-2.12910463336773e-05
-5.42510349774424e-05
-2.83206881354714e-05
-4.30682650581341e-06
-4.10501230218858e-05
-4.61715924773205e-05
-7.78367206985031e-05
-2.45388346761961e-05
-3.22284700171952e-05
-6.32587349615188e-06
-3.62244114933233e-05
2.6109929308366e-05
-5.30006037086679e-05
-6.22892331522659e-05
-1.85529824523298e-05
-4.34743492284521e-05
-5.98066288753554e-05
-2.38090406540231e-05
-4.32010048375746e-05
-4.89164903568927e-05
-6.8590226978691e-05
-4.43119111487628e-05
-1.85928111855132e-05
-1.55799300635966e-05
-2.98009426801318e-05
-3.10304503201194e-05
-2.01169191524363e-05
-3.75951775788927e-05
-3.23342292053852e-06
-1.64997633761661e-05
-1.32790450494076e-05
-1.3366432749005e-05
-1.61317034280574e-05
-5.00236973467378e-05
-4.89140310809269e-05
-2.15250571836076e-05
-3.92367961953188e-05
-1.66751849573227e-05
-1.89379066667836e-05
-5.04249113393597e-05
-1.6658364556089e-05
-3.39490491775649e-05
-2.76775306383709e-05
-4.77590824646551e-05
-2.5917704078385e-05
-3.13179996914551e-05
-2.46099774050099e-05
-2.32319390950046e-05
-3.13459698961233e-05
-1.78207977651102e-05
-4.41580419153333e-05
-1.97825717461936e-06
-3.1509800939597e-05
-2.71688965252617e-05
-4.19777237798139e-05
-3.65684375606671e-05
-3.28270413393618e-05
-3.59343471106889e-05
-6.11294639045436e-05
-6.26443331884957e-05
-2.76277160741052e-05
-5.43858260307902e-06
-2.23443743978371e-05
-2.08699022888376e-05
-4.62976118763566e-05
-4.55292683858832e-05
-5.05173025884495e-05
-4.53113666640828e-05
-3.62856205778774e-05
-2.89488300292269e-05
-2.93508523668126e-05
-4.42880498294988e-05
-1.54280046313211e-05
-4.251784088848e-05
-3.15431951179456e-05
-1.71004121853292e-05
-2.27348421941007e-05
-3.01998857684903e-05
-3.0475921274232e-05
-5.23099580270318e-05
-4.83395644160402e-05
-3.062537394219e-05
-2.87940969355859e-05
-3.01963159134088e-05
-2.71179207337283e-05
-3.3775318343443e-05
-3.49521859216236e-05
-3.7090566246584e-05
-3.35447474183798e-05
-2.97911475276822e-05
-3.99722336434848e-05
-3.17288765901674e-05
-4.8471995205957e-05
-9.566227705868e-06
-2.59571940447735e-05
-6.51101052027477e-05
-5.66844497046608e-06
-4.9837063954318e-05
8.09893259383249e-06
-2.92355326879774e-05
-5.45031168408304e-05
-4.67854112665886e-05
-5.54834814624607e-06
-3.79653222823292e-05
-1.96605463939148e-05
-1.59973616008758e-05
-3.41461473973558e-05
-2.51838518553737e-05
-1.65482368124e-05
-5.52369100846992e-05
-4.96311466791829e-05
-5.29832044103837e-06
1.08765194830259e-05
-1.34553933670708e-05
-2.21217294257105e-05
-3.98559001597069e-05
9.12112026053287e-06
-1.016408249451e-05
-4.63324988026957e-05
-2.17508617833567e-05
-3.47564236727791e-05
-6.95483319424079e-06
-3.2881992635133e-05
1.20725658708554e-05
-1.67469325523236e-05
-7.7213776923925e-06
-4.79215143902194e-05
-2.16174328413219e-05
-1.59390100087012e-05
-2.81183051953498e-05
-2.20094489873593e-05
-3.61947240274069e-05
-4.8653734374923e-05
-4.53930836303452e-05
-3.51441554780394e-06
-3.91140193605043e-05
-1.39856182396604e-05
-3.86412029076918e-05
-3.70265187589791e-05
-4.31708504000517e-05
-3.89865521676436e-05
-4.26448733580681e-05
-2.76854775789305e-05
-2.92792751995952e-05
-2.82734639443979e-05
-2.01749679361913e-05
-3.66067486199103e-05
-2.59282785704501e-05
-2.47343975797695e-05
-2.52445883067053e-05
-3.21674548145322e-05
-2.60704800766739e-05
-2.07096397908975e-05
-2.24554599047073e-05
-2.0767233235334e-05
-2.95251674623039e-05
-5.18853734219835e-05
-4.80170370095948e-05
-2.15545068915494e-05
-3.35348430892218e-07
-2.09347077649617e-05
-2.31049643220659e-05
-4.96149266169268e-05
-3.03136240222042e-05
8.79608224392895e-06
-1.43238878060458e-05
-1.22733435475635e-05
-4.0876513301426e-05
-2.07029598576507e-05
-3.95592278584227e-05
-3.84267956704238e-05
-7.30289424393667e-06
-4.11640524128473e-05
-1.40976526747937e-05
1.4488188955053e-06
-4.68458523540145e-05
-2.3788228197979e-05
-1.26243422078636e-05
-2.57083539362343e-05
-4.64403427562726e-05
-2.19690976064364e-05
-1.77726659809801e-05
1.15977217838064e-05
-3.69967429731277e-05
-2.12756357460799e-05
-4.1937691282511e-05
-2.72476597622821e-05
-2.01720012801418e-05
-4.55652794938252e-06
2.82854411507803e-06
-2.81829775075328e-05
-3.38574849523003e-05
-1.61054356026862e-05
-1.89818427138677e-05
-2.0851112565798e-05
-2.57773784994981e-05
-4.76320664942636e-05
-3.1523084617112e-05
-1.08827975575454e-05
-1.33681666663524e-05
-5.20709439136737e-05
-2.83219494057415e-05
-4.42128256595408e-05
-2.81316232609697e-05
-3.09287065920714e-05
1.36610785532222e-05
-1.70898535599219e-05
-4.06463883244953e-05
-2.7048680600938e-05
-1.94251546312718e-05
-2.60394609669295e-05
-3.21657499560237e-05
-3.59671603461398e-05
-1.52471871492765e-05
-2.0460987681771e-05
-3.57393346667773e-05
-2.44783627851638e-05
-2.95952353680693e-05
-2.84132366622679e-05
-2.88534897377811e-05
-2.49579499626752e-05
-1.8964222904473e-05
-2.0148429718634e-05
-3.47668718118502e-06
-3.63736219179885e-06
-6.27887059511507e-05
-9.92065472473573e-06
-3.00810400382185e-05
-9.11387758804884e-06
9.30258242537829e-06
-3.3767554544696e-05
-3.66491215112531e-05
-8.74138774023172e-06
-3.71528374206697e-05
-1.87807519022334e-05
-2.89089231049746e-05
-6.16799655912424e-05
-2.79192953490253e-05
-1.01598616662047e-05
-1.66161497321963e-05
-3.61256107211944e-05
-1.96832955989999e-05
-3.18468942954843e-05
-7.32211610496221e-05
-5.71300320903015e-06
-4.81195918529843e-05
-2.83405774412879e-05
-4.41357183626502e-05
-1.90963371257926e-05
-4.13236933589276e-05
-2.73471612874609e-05
7.2414077802716e-07
-2.90191487399853e-05
-2.46051125558927e-05
8.22081772604658e-06
-1.54275619451499e-05
-3.17912088520798e-05
-2.98772120179519e-05
-2.76369133375234e-05
-7.72860121408394e-06
-3.37008786580314e-05
-7.29440071792022e-06
-2.68646949790157e-05
-1.86464968139404e-05
-2.52174187166593e-05
-3.42273797230729e-05
-4.5030778386629e-05
-1.39879405613432e-05
1.08862127193661e-05
-3.5610996204761e-05
-2.94780148365152e-05
-3.63868328088801e-05
-2.77936756531644e-05
-5.87470747102098e-05
-2.60142839314117e-05
-2.29115239395752e-05
-2.08865462375147e-05
-4.52044732420168e-05
8.96792964478814e-06
-2.70631921743886e-05
-3.1644061699787e-06
-7.28544639959407e-06
-1.05672428256275e-05
-1.97166857010874e-05
-1.80490144987532e-05
-3.02075823220001e-05
-2.80080187666976e-05
-5.96032633979609e-05
-2.06612991003965e-05
-2.05768958847941e-05
3.34283927113169e-06
-2.59463516934518e-05
-2.13331615859714e-05
-2.64246496102447e-05
-3.99098439259453e-06
-3.82434169361477e-05
-8.14676376621297e-06
-1.28797359278717e-05
-3.54026604361666e-05
2.23916334380429e-06
-3.8228600632642e-05
-2.74887262264824e-06
-4.535710488651e-05
-4.4508341706898e-05
-3.33810514119599e-05
-4.67256358747143e-05
-3.21693521186233e-05
-3.75261461130801e-05
-2.99780710777775e-05
-2.42960049365894e-05
-3.23570364941239e-05
