# Supplementary material for: Research on computational propagation and identification of mine microseismic signals based on deep learning
Source: PLoS One. 2025 Oct 22;20(10):e0334641. doi: 10.1371/journal.pone.0334641 (PMC12543183; doi:10.1371/journal.pone.0334641)
Supplement: S7 Data — (ZIP) [file pone.0334641.s007.zip › 000100900001682.xlsx_0.txt_24.txt.txt]

-1.59773061224709e-05
-1.2508997891199e-05
1.11705815106891e-05
-3.09982363974762e-05
-2.65031337785797e-05
-4.27567852252139e-05
-8.1419040973982e-06
-3.47116908174233e-05
-2.07387714266796e-05
-1.68653495823711e-05
-1.32223518704477e-05
-3.70864104220477e-05
-4.47445384341786e-05
-3.21030613757704e-05
-2.12283438276461e-05
-3.90122617409878e-05
-5.0328504777155e-05
-1.55217317115008e-05
-1.89825826086772e-06
-2.30759600930255e-05
-1.13689621501161e-05
-3.77633061316585e-05
-6.4167693599483e-06
-5.96301672492851e-05
-3.89352188773473e-05
-6.26201733488415e-07
-3.34339222953432e-05
-8.24911803972782e-05
-3.33167138323492e-05
-1.97760712088815e-07
-5.71827824287235e-05
-1.35743428782751e-05
-4.7119782633563e-05
-2.59614635927004e-05
-1.63959873005816e-05
-2.8549127313272e-05
-5.2037685575605e-05
-4.18735271053588e-05
-1.55946637226577e-05
-2.31163084055949e-05
-2.24900713185364e-05
-3.94019145404769e-05
-4.36988953709877e-05
-4.10782111625776e-05
-5.73412059593777e-05
-5.19949458405129e-05
-3.39435594384453e-05
-4.46943505349011e-05
-4.25806044342865e-05
-5.66506152122363e-05
-9.13599399986243e-06
-1.86512641045765e-05
-3.19425031633042e-05
-4.37634813791492e-05
-3.93910591676601e-05
-2.69428928264869e-05
-3.07980994524011e-05
-1.93880054022334e-05
-1.31624060082737e-05
-7.63226703301273e-05
-1.14937431982147e-05
-6.1414732997509e-06
-6.57465073614426e-06
-2.7999912953962e-05
-1.27386411961488e-05
-2.37433239287646e-05
-1.21134527627809e-05
-4.45066592998956e-05
-5.52928384426743e-05
-2.16414176247412e-05
-7.12500848079817e-06
-1.36304184969822e-05
-2.08282205146276e-05
-2.17422598871792e-05
-2.25733829265973e-05
-3.1568992421429e-05
-4.77493918844749e-05
-7.68911137551102e-06
-2.7534715014976e-05
-3.22429003095504e-05
-3.88256888171024e-05
-4.22215823837181e-05
-5.17940710075099e-05
-2.84177664385264e-05
-3.15028765763433e-05
-1.71685112440555e-05
-1.10163157201985e-05
-4.21184456916661e-05
-5.77127795066637e-06
-1.14458392102234e-05
-2.50517403474135e-06
-5.4952773293021e-05
-3.13177241614619e-05
-4.44766484580674e-05
-1.62408503509193e-05
-4.61290039999938e-05
-3.33547997660249e-05
-3.81209714230177e-05
-3.24073435088316e-05
-2.81563614776389e-05
-2.68505019448905e-05
-7.67260017209488e-06
-5.67584687646223e-05
-2.38440821264794e-05
-6.67566837689245e-05
-3.89156775853723e-05
-1.23217951628817e-05
-4.76564792977122e-05
-2.35887045757198e-05
-2.92873590551755e-05
-3.32693481882755e-05
-2.31344270552192e-05
-5.29001940082055e-05
-2.17125822649454e-05
-4.66616803899932e-05
-2.55943032748679e-05
-2.76863527835967e-05
-1.73255365680786e-05
-2.22778469104045e-05
-3.37939408882863e-05
-5.10083791168638e-05
-1.77506743140189e-05
-2.69897307090473e-05
-4.05064720348907e-05
-2.11516443356216e-05
-2.97065751000942e-05
-3.54810348321804e-05
-2.01846297276794e-05
-3.41705391923671e-05
-2.78209823637933e-05
2.78680585138747e-06
-4.81036557167853e-05
-2.77902324731435e-05
-4.9317007319684e-05
-4.4522346284979e-05
-2.22206506950694e-05
-3.2363398309708e-05
-2.68002700872979e-05
-3.29923894324169e-05
-2.04325062838009e-05
-3.68582506009371e-05
-3.72941550681343e-05
-3.7758705485189e-05
-4.06482814450908e-05
-1.70948043854739e-05
-2.74022004561283e-05
-3.66521629232855e-05
-1.52930781571558e-05
-1.96657046415904e-05
-4.51602701710045e-05
-3.16347586322853e-05
-1.05654348243522e-05
-2.18246064441296e-05
-1.21564997694537e-05
-2.15455818149004e-05
-9.99221213747772e-06
-1.82206513355893e-05
-2.15072043936131e-06
-3.48093839225067e-05
-1.35706617992266e-05
-6.31286225852635e-07
-2.3657519425808e-05
-4.93500554250011e-05
-2.60359245046669e-05
-4.07073107968992e-05
-2.1158512610219e-05
-5.40455881926092e-05
-1.83446082032199e-05
-3.10648224594944e-05
-3.21116332790987e-05
-1.0961976210907e-05
-2.11626635540022e-05
-8.8078840657776e-06
-2.11441569367228e-05
-1.74225013411316e-05
-4.01770800984395e-05
-2.61323415781301e-05
-1.79948436448648e-05
-1.7211790762353e-05
-6.11833335744365e-05
-1.22258894366335e-05
-3.24339060764754e-05
-3.86078844298664e-05
2.37828808279588e-05
-3.19815296269001e-05
-5.45390283025017e-05
-2.63264710739252e-05
-4.29391369046909e-05
-3.14646606129737e-05
-2.95430238715989e-05
-1.68852825088946e-05
-1.72908926405291e-05
-3.04470064518643e-05
-3.09451061515049e-05
-4.43789753930505e-06
-4.18849302054276e-05
8.28872727059569e-06
-5.10258296351355e-05
4.04112574022221e-06
-3.12398203247709e-05
-3.8610528251907e-05
-3.12264207108194e-05
-1.9687922153841e-05
-2.76382490521094e-05
-5.10551273577907e-07
-2.12808863606182e-05
-2.9471887866904e-05
9.84664917554345e-07
-6.01772587548915e-05
-2.15752979051481e-05
-2.6632640429647e-05
-2.18056149851652e-05
-5.19660673432172e-05
-3.58857960105348e-05
-3.67650461129424e-05
-2.90830663860118e-05
-1.13557087166435e-05
-3.00569950518362e-05
-2.57915431699614e-05
-4.318847294485e-05
-5.82452264945092e-05
-2.35751612982015e-05
-5.2179538433065e-05
-2.01497522655448e-05
-4.1457790860549e-05
-3.29691451344236e-05
-2.40412268938213e-05
-2.72415089221069e-05
-4.43063201818421e-05
-2.78008218985484e-05
-7.64571111614301e-07
-2.40093551275029e-05
-3.43468181968284e-05
-1.01198909646151e-05
-4.75340539392082e-05
-2.09423639160146e-05
-2.09757613269981e-05
-1.4601466832944e-05
-3.12732167340289e-05
-3.82429483785291e-05
-4.68678310838262e-05
-5.77671080978894e-05
-1.154090747704e-05
-6.58916841224587e-05
-1.54861710603956e-05
-3.36038855902693e-05
-3.54583391729864e-05
-4.33338207654674e-05
-2.02510904373799e-05
-3.59540878134192e-05
-2.59396502639797e-05
-7.88825986504839e-06
-2.89630193642013e-06
-3.56566272982083e-06
-5.35592688525579e-06
-4.91275083618462e-05
-5.33275884608069e-05
-3.76143391133669e-05
-4.09327759085708e-05
-3.12085998802237e-05
-4.48091491989688e-05
-3.37536282732565e-05
3.45900948953175e-08
-3.96510422077941e-05
-1.44455353188276e-05
3.41161834968793e-06
-4.96916330575844e-05
-3.31368645330766e-05
-5.05465430890249e-06
-3.18591771413323e-05
-3.70775879358684e-05
-3.08325587902334e-05
-6.39751755955607e-05
-1.24602239600312e-05
-1.13514488317057e-05
-7.21848956980639e-06
-3.71975661029598e-05
-2.63032044414452e-05
-1.80344359352137e-05
-2.02071127457585e-05
-4.09104502837596e-05
-3.20865470011108e-05
-4.1603645506757e-05
-3.45016969595207e-05
-2.0382710593576e-05
-1.22594486999632e-05
-5.20599999116819e-05
-2.44046075715258e-05
-4.802380042932e-05
-2.02256218735448e-05
4.81550492578752e-06
-2.38599948164902e-05
-3.77738545190853e-05
-1.34003549758012e-05
-9.24977710495619e-06
-3.05235256414373e-05
-2.38418495995967e-05
-2.89016815122569e-05
-3.37972748963224e-05
-4.02119922654948e-05
-2.22400435112731e-05
-3.72539264715726e-05
-2.37083296188104e-05
-1.41747015545321e-06
-1.60570901925828e-05
-2.36373173905843e-05
-5.13958790535435e-05
-5.8604570483506e-05
-3.19824905869832e-05
-4.10205665566251e-05
-4.61583317186629e-06
-3.32831374888005e-05
-7.88862755412582e-06
-1.70741166836939e-05
-2.94540103630633e-05
-5.42349273446373e-06
-3.85182208041718e-05
-2.47295167461048e-05
-1.48158259481584e-05
-2.57778505622653e-05
-2.37779997743562e-05
-4.0307105579343e-05
-2.25380763090014e-05
-4.65707860078793e-05
-2.01813182961919e-05
-4.01909949367907e-05
-2.86902005331669e-05
-4.5638089753823e-05
-1.69866399126904e-05
-2.11937248980744e-05
-5.21388947783619e-05
-4.02673878906437e-05
-6.50389644181992e-05
-3.60574111351486e-05
-2.90668331705378e-05
-3.60432614486075e-05
-3.14627148924137e-05
-5.31433095730468e-05
-2.69565236963319e-05
-3.81954634323163e-06
-5.53863322927953e-05
-4.23983870106854e-05
-4.54654544223794e-05
-3.8713820829738e-05
-1.04210781245812e-05
-2.62088519301266e-05
-5.45923122836728e-05
-3.27799471082184e-05
-3.58842334397728e-05
-5.86041813345837e-05
-4.86174946530686e-05
7.3950284596325e-06
-3.8366518076248e-05
-5.99081295115396e-06
-4.88733617831348e-05
-2.59189068917313e-05
-3.81895635059445e-05
-7.32386353762526e-06
-1.30318386868951e-05
-1.58685770170772e-05
-1.1084673748549e-05
-3.99600076566801e-05
-2.92905435834141e-05
-3.5723145700127e-05
-3.20066476973236e-05
-9.7581152894361e-06
-2.98456983512959e-05
-4.00700042819639e-05
8.83226759146104e-06
-4.29354110574458e-05
-3.45106129899995e-05
-1.52635447293105e-05
-2.41335940720177e-05
-3.49464486101985e-05
-4.37158480553445e-05
8.28000173333656e-06
-2.28461568643361e-05
-3.4798283370443e-05
-2.41164302986519e-05
-3.15775698458426e-05
-3.09296444852277e-05
-2.42426961211084e-05
-2.05702994327528e-05
-5.04650547773971e-05
-2.51315621679883e-05
-1.32321711725634e-05
-2.08660275843249e-05
-7.73244112227111e-06
-2.26344910849506e-05
-2.13589305476043e-05
-3.11894471822191e-05
-1.46081868652081e-05
-3.73730992110537e-05
-2.91656257498186e-05
-3.32941616265108e-05
-9.7075535801366e-06
-2.54323771505223e-06
-2.36338201001352e-05
-1.91819033170505e-05
-2.61028140462322e-05
-3.70772352801404e-05
-1.45961982439009e-05
-6.16711931173789e-05
-2.72018241441628e-05
-3.52045283335261e-05
-5.08360744449994e-05
-1.68117478319985e-05
-3.37284645941677e-05
-3.11263274356059e-05
-4.85306712958058e-05
-3.50213657383173e-05
-1.82058671325302e-05
-2.91943405670908e-05
-3.54889108282257e-05
-8.36138550451916e-06
-3.16831948417432e-05
-3.98981988507834e-05
-6.65848377525329e-05
-3.59630752519156e-05
-4.89918252242804e-06
-4.12195714534886e-05
-1.12157665442313e-05
-2.29902240722627e-05
-2.01826325015869e-05
-4.73104866947e-05
-2.80620161237335e-05
-3.53834765762347e-05
-2.91130144143755e-05
-1.81342838287056e-05
5.22452627321129e-06
1.03765934154032e-06
-5.72615704096492e-05
-1.40271406996396e-05
-4.32676399118546e-05
-2.8586845130452e-05
-4.83991429721136e-05
-2.52328671030191e-05
-2.53234428511343e-05
-2.90223738228771e-05
-3.92223293807485e-05
-5.32300300080462e-05
-5.70638409820682e-05
-2.58271939955744e-05
-3.67108320808304e-06
-4.12472246660507e-05
-3.31241021211257e-05
-3.85237132129046e-05
-1.37700187313483e-05
-6.02537520181572e-05
-4.92049391622271e-05
-3.34566833518654e-05
-4.62426135308776e-06
-5.50892099407938e-05
5.57106906376795e-06
-4.16557299808232e-05
-5.11425270137562e-05
-1.46692245039794e-05
-1.28522731040667e-05
-2.33672350349299e-05
2.65746834089334e-06
-3.36851711556797e-05
1.18076555984418e-06
-1.75172528178828e-05
-2.22139154565972e-05
-2.4345978723149e-05
-1.78539935163019e-05
-4.4552410509385e-05
-1.33753321357735e-05
-1.43946491346606e-05
-4.36458514268243e-05
-3.81155637249891e-05
-6.484500060857e-06
-3.85491160187594e-05
-5.12740316080481e-05
-3.87981667972738e-06
-3.77837186553499e-05
-4.07910246345113e-05
-1.55701749127585e-05
-3.55164954461162e-05
-2.80480140253831e-05
-3.06214328090013e-06
-6.22991884972745e-05
-5.15664754061847e-05
-2.29828117640572e-05
-6.13222176459234e-05
-3.2952452044845e-05
-3.07278023632684e-05
-2.40058448955466e-06
-4.87446387860573e-05
-1.85336411851754e-05
-2.5623617226129e-05
-4.16460477096575e-05
-3.33708583157826e-05
-3.88838583761171e-05
-4.57778433781766e-05
-1.4172289281631e-05
-4.73853639294294e-05
-4.8563163232103e-06
-1.6777620620599e-05
-5.14866161947664e-05
-3.78151535377572e-05
-2.29482504788314e-05
-2.67654055453951e-05
-3.57158677986444e-05
1.04259915881551e-05
-2.88070534431599e-05
-9.25576761633758e-06
-2.98034154918143e-05
-5.36342876291289e-05
-1.9764498431546e-07
-1.60800853302739e-05
-4.53804500254452e-05
-2.86649858480174e-05
-3.49806959409002e-05
-6.93288999703029e-07
-4.69666611623616e-05
2.0313808991872e-05
-4.43783496010103e-05
2.58975512570579e-06
4.25399706319527e-06
-4.33803865856437e-05
-2.23657920385884e-05
-3.62988929778946e-05
-1.97125913973508e-05
-3.17231678402105e-05
-3.91179366706213e-05
-4.7447397198173e-05
-3.75373700406576e-05
2.57560439961928e-06
-1.60174427679531e-05
-4.22844000390063e-05
-2.12278806129625e-05
-1.58096477870912e-05
-2.76995612048454e-06
-2.79256287420714e-05
-4.85471989476659e-05
-1.31561555591688e-05
-3.52347030393431e-05
-2.45141641712235e-05
-4.12249540127112e-05
-8.46637502758645e-06
-1.00765685153067e-05
-1.7414606927957e-05
-4.31095486868165e-05
-1.39323786539629e-05
-1.65245857462543e-06
-4.60281056422902e-05
-7.958308808744e-06
-3.45163017130464e-05
1.86715023404009e-06
-4.06672255184954e-05
-3.20775436663178e-05
-8.9950935042815e-06
-1.86081475398022e-05
-2.29781893681978e-05
-2.61534981509082e-05
-6.31107105307892e-06
-2.28438193423236e-05
-3.64121850095666e-05
-4.11132832477024e-05
-1.24184194108583e-05
-2.86970901769337e-05
-3.31611566456494e-05
-1.30877101955354e-05
-4.32979397106953e-05
-5.4356236981328e-05
-3.40876249482755e-05
-2.15078757446881e-05
-2.86095206590817e-05
-2.10259345239699e-05
-2.6966429996001e-05
3.87975368850317e-05
-2.87476913440441e-05
-2.14014054903456e-05
-4.95132445812951e-05
-2.19489739223608e-05
-1.29730568722842e-05
-3.11186569131258e-05
-1.16885852009852e-06
-3.01349988197201e-05
-5.22799907125775e-05
-2.88242388331345e-05
-4.11826238533235e-05
-2.36840286332162e-05
-2.52611397555121e-05
-4.763839378776e-05
-5.79785510764777e-05
-2.49414175207777e-05
-1.81946243214653e-05
-4.65588052641233e-05
-1.34887471954361e-05
-4.88893780666643e-05
-7.56132210673177e-05
-3.9061295879835e-05
-6.34191262251173e-05
-3.00294846468787e-05
-4.45864604036732e-05
-1.2710318926654e-05
-2.6542604853112e-05
-1.48269758377305e-05
-3.5690692736427e-05
-3.66144139822295e-05
-2.26533555511733e-05
-3.11269825059003e-06
-2.39801332788611e-06
-2.79053717121654e-05
-4.13890977107047e-05
-1.9184800947565e-05
-2.55490246212969e-05
-5.25147077747197e-05
-3.95584383565376e-05
-2.24266226740328e-05
-5.79595856087558e-05
-1.75326904970645e-05
-1.3666721103319e-05
-3.11153775116301e-05
-1.41653866438649e-05
-2.78821096666756e-05
-3.73342934305352e-05
-1.19644910752678e-05
-2.44825476779396e-05
-3.71773558719358e-05
-4.07992376838378e-05
-1.49856651313714e-05
-3.17040752080171e-05
-6.40009070517639e-05
-1.51041523795587e-05
-3.84169799049109e-05
-2.26302936662334e-05
-2.67487270453902e-05
-2.1101360772653e-05
-2.56620345005016e-05
-2.63015732897041e-05
-4.75651338366441e-05
-2.17589655548472e-06
-1.87394179067206e-05
-3.17735174154157e-05
-3.45425049045453e-05
-1.87107903392409e-05
-1.4525733930403e-05
-4.30706584867783e-05
-2.11361257662628e-05
-4.72466837441412e-05
-2.82021189625113e-05
-1.85358739529738e-05
1.05357723391175e-05
-1.480796142952e-05
-3.65233533902921e-05
-4.2705007920118e-05
-5.07802099217182e-05
-4.71398021771065e-05
-4.91714882405919e-05
-2.61922087451823e-05
-2.91457634458193e-05
-6.51611366083941e-05
-1.19992611387814e-05
-2.89498641360146e-06
-2.94462274169986e-05
-8.31550063460403e-06
-2.91916223331795e-05
-5.915097547746e-05
-1.12054924102358e-05
-1.91820599577833e-05
-2.37804082631897e-05
-5.5935999244662e-06
-4.42011147178618e-05
-8.13693334496367e-06
-2.17461958493506e-05
-1.49229175791059e-05
-6.37617381378247e-05
-5.45973799449177e-05
-2.34371515053342e-05
-4.43117691910204e-05
-2.45188527377045e-05
-4.61158938761667e-05
-2.65316188515408e-05
-1.78988760733301e-05
-2.41211169362338e-05
-1.42490115680635e-05
-5.15052024554248e-05
-5.24464254066603e-05
-2.86576398396556e-05
-3.2591892375976e-05
-5.94788891373693e-05
-4.71912166697488e-05
-1.96700881101667e-05
-2.07886140012848e-05
-2.38322178363743e-05
-3.59224798380455e-05
3.33515256913896e-06
-4.17988818848393e-05
-4.42679343474702e-05
-4.44248082192022e-05
-4.17633843656555e-05
-1.55118811663991e-05
-1.63592913352962e-05
-2.19290832148214e-05
-5.09527890773371e-05
-4.84634236754726e-07
-3.43273489068861e-05
-6.66988297686571e-06
-1.23939106978247e-05
-4.66295730313215e-05
-5.02998471513236e-05
-3.27175991251289e-05
-1.42219892623085e-05
-1.88210443417436e-05
-5.77909494835406e-05
-2.26839587763636e-06
-1.1289905531492e-05
-1.31373878816585e-05
-1.58812462890099e-05
-4.30997626501289e-05
-1.17821672626346e-05
-1.9979367504192e-05
-3.84636699765375e-05
-4.00061303738321e-05
-4.70840738919134e-05
-2.94294005660041e-05
-2.13692558020555e-05
-4.19656984793682e-05
-4.24846360798166e-05
-3.82622078763979e-05
-2.88469922074273e-05
-2.45345805923985e-05
-4.69693881897195e-05
-5.73387539829248e-05
-4.14285424006578e-05
-2.69387692466816e-05
-2.01783426356153e-05
-2.90777311545907e-05
-4.59320652558406e-05
-2.79029270066529e-05
-4.16753011887769e-05
-4.97354532092453e-05
-6.7960917811594e-05
-4.79608562224289e-05
-3.5327986526643e-05
-5.60979149461075e-05
-4.35266260281932e-05
-2.79833480639821e-05
-3.65646378919886e-05
-4.63621447427145e-05
-3.13985022482254e-05
-4.66974619019121e-05
-2.38329845670771e-06
-6.3869410421553e-05
-2.48132866715154e-05
-2.99792870750111e-05
-3.78247292771902e-05
1.32652014593425e-06
-4.12700242369124e-05
-3.84199839802788e-05
-2.93063088681147e-05
-9.48951919142699e-06
-4.6163031497287e-05
-1.60745913859718e-05
-2.7443629868957e-05
-4.69130483917077e-05
-2.85503813158419e-05
-3.81092701309968e-05
-1.17139282799424e-05
-2.09649561687076e-05
-2.96338588206883e-05
-4.52633041759675e-05
-1.04461746469129e-05
-2.68534042611324e-05
-2.62575674203873e-05
2.79688973153575e-06
-1.9977953043069e-05
-3.61182873573127e-05
-3.77000935428466e-05
-2.93881099735146e-05
-3.02159170079041e-05
-1.65674777407733e-05
-2.54959552360028e-05
-2.24418328578568e-05
-3.07560470392899e-05
-4.4050040536469e-05
1.41303065335097e-05
-1.4816961137294e-05
-2.83022395565539e-05
-2.00510355717506e-05
-2.42453048344589e-05
-3.91999364829531e-05
-1.51222633884007e-05
-4.9843740799781e-05
-3.62843145616293e-05
-3.48610228262428e-05
-1.7578572799897e-05
-4.18560801530586e-05
-9.61206993925108e-06
-3.5641374231935e-05
-3.43644309495527e-05
-2.47191156745824e-05
-4.06618503578251e-05
1.62002721193947e-05
-1.27278188402872e-05
-5.86368957552741e-06
-2.13306873787372e-05
-5.07809398285918e-05
-3.72014398997681e-05
-3.82992996032977e-05
-5.84777262177853e-06
-4.30043414210511e-05
-2.06436569813945e-05
-3.47617197025953e-05
-3.96631970647399e-05
-3.51912958605461e-05
-4.29342826226734e-05
-3.25684864186389e-05
-4.47657520067695e-05
-3.03170695014771e-05
-2.47262236551527e-05
-5.55532920369855e-06
-6.24736489787977e-05
-3.40955813755403e-05
-9.13693867869213e-06
-2.9876924554578e-05
-3.65641137745959e-05
-4.08602495817178e-05
-3.35071828373106e-05
-4.27372804990273e-05
-2.77850289886453e-05
-4.21851998707373e-05
-8.22254007036685e-06
-5.13737146528225e-05
-2.38926587314785e-05
-7.32260438120378e-06
2.15828839151861e-06
-9.25537648953283e-06
-2.88291966470485e-05
-7.63169495503759e-06
-2.58419358032051e-05
-5.26487483018343e-05
-3.50653827565143e-05
-2.53042058525815e-05
-3.14337781468411e-05
-3.46538521709069e-05
-2.41655576862513e-05
-6.13936324647226e-05
-3.47635491231058e-05
-8.26787896032467e-06
-2.54556698810028e-05
-4.48591730096681e-05
-3.87715857360513e-05
-2.95899770231754e-05
-1.35584393315792e-05
-2.28467395494669e-05
-5.44769635010817e-05
-3.45875393677042e-06
-3.45156501431256e-05
-2.13858962394849e-05
-4.90575617644366e-05
-2.53906150895605e-05
-1.31144137243137e-05
-4.89204674413431e-05
-3.82231196175261e-05
-4.94604535015313e-05
-3.17242507670817e-05
-6.67917220286689e-05
-2.32357032679511e-05
7.35257472737374e-07
-9.38087861719134e-06
-3.80005822908166e-05
-2.49453951397657e-05
-3.62934058140185e-05
-1.28115752850865e-06
-1.78116601487467e-05
-1.68051514948124e-05
-1.94320651662006e-05
-3.86746327964489e-05
-1.98706857857403e-05
-4.01977517469955e-05
-4.94695251840391e-05
-3.25434826292531e-05
-2.59056891157077e-06
-3.10706169041507e-05
-3.147834933688e-05
-1.12215110490559e-05
-6.94673162795042e-05
-2.81917615628199e-05
-2.99633447907331e-05
-3.04075971332559e-05
1.34994368074949e-05
-5.16431359563008e-05
-4.32242272271377e-05
-5.50569743477264e-05
-2.68169279527548e-05
-8.44089781704302e-06
-5.83460651403776e-06
-3.95143961223075e-05
-3.22579379458687e-05
-6.57170761126843e-06
-9.43146672390015e-06
-1.69383713770058e-05
-2.48513057055266e-05
-6.15243695129272e-05
-5.35786116811132e-05
-6.29611700663187e-05
-3.36492019100837e-05
-9.12406309414568e-06
-5.16225357030807e-05
-4.16485846270205e-05
-3.05893011946956e-05
-4.42434289129143e-05
-5.42893412792171e-05
-1.99140926425166e-05
-4.68203286915839e-05
-5.91885900795479e-05
-3.11931543230828e-05
-3.73796815905938e-05
-4.12891412418335e-05
-4.79535946155274e-05
-8.46548783984693e-06
-5.9633787595161e-05
-3.49227951884213e-05
-4.50016077584513e-05
2.67742149352836e-06
-1.64414341719904e-05
-1.89727932538911e-05
-3.14353096724146e-05
-2.86823931387247e-05
-2.71311912624215e-06
-6.131764816268e-05
-3.15129604566182e-05
-1.98286203414029e-05
-7.13804695970873e-05
-5.12063904438467e-05
-4.50473730918671e-05
-2.03449323693741e-05
-3.96323427793727e-05
-4.35260908591909e-05
-2.01947610912971e-05
7.03542549601535e-06
-5.77921682703512e-05
-2.21768503935702e-05
-5.20435306266801e-05
-1.43711898155331e-05
-3.01949990571359e-05
-7.00998063569257e-05
-3.0776205366634e-05
3.86355330871204e-06
-4.71658795767623e-05
-3.68479725337379e-05
-3.02972858894386e-05
1.10011025511083e-05
-6.52454923426218e-06
-2.21645675339694e-05
-2.06860482971669e-05
-3.87774254013391e-05
-1.67620689223388e-05
-4.57705735815915e-06
-2.00659416658215e-05
-3.90038545559429e-05
-1.28595919460914e-06
-2.29153616313179e-06
-4.18719795201929e-05
1.37484759135685e-06
-2.15356662098321e-05
-3.66789395901497e-05
-1.9610034654528e-05
-3.17676374229375e-05
-3.82503227548782e-05
-1.25281388880791e-05
-3.59863474774641e-05
-2.49595802867843e-05
-2.58136520547813e-05
-3.30433574027403e-05
-5.67284630948601e-05
8.48402786438737e-06
-3.62871527198058e-05
-3.22026404701545e-05
-1.97907090944979e-05
-1.75538251474689e-05
-1.54774561045876e-05
-3.3751432470734e-05
-4.29255334418692e-05
-4.6107543026059e-05
-5.62818074486588e-05
2.88219301673217e-06
-2.80091967138549e-05
-3.62842217420763e-05
-2.89282052404192e-05
-6.34884728274983e-06
-3.23660462542703e-05
-2.01554494631933e-05
-5.2387571028243e-05
-5.58452200906914e-05
-2.66596456119028e-05
-2.68261796716781e-05
-1.57990750183508e-05
-2.27807574112412e-05
-3.6019508767849e-05
-2.1144796214188e-05
-1.64865055138289e-05
-1.31073170473622e-05
-1.11677426648202e-05
-2.46177453284491e-05
-1.60680516653317e-05
-2.70911751487971e-06
3.1613084063089e-07
-1.64535389005731e-05
-3.80097528606324e-05
-1.90172377866054e-05
-2.27740843621992e-05
-4.91124058165666e-05
-4.99475412041863e-05
-6.85710263328095e-05
-3.03489563424916e-05
-1.28439775357355e-05
-3.18470965310419e-05
-1.68532619004866e-05
-5.45532633397471e-05
-2.88302760232149e-06
-1.91336324234242e-05
-4.88774144268243e-05
-4.26271895857631e-05
-2.71054260655713e-05
-1.54355435745711e-06
1.7783271764676e-05
8.64843821529168e-08
-9.32101454461598e-06
-2.09906267803428e-05
-2.04143906459204e-05
-1.79841667552887e-05
-2.58906980294635e-05
-1.59385878245845e-05
-2.83563934239027e-05
-4.96672026985299e-05
-4.47239083743842e-05
-2.38464179376542e-05
-6.41829558518866e-05
-5.84589586352091e-05
-6.41878168489295e-05
-3.11625663196413e-05
-3.50697480390926e-05
-6.37905420590022e-05
-6.0303104715378e-06
-4.43344223372263e-05
-1.51923601569809e-05
-4.11542936680615e-05
-3.34219879112001e-05
-2.03228883698027e-05
-3.85499209001161e-05
-2.06263554898736e-05
-2.36947725209056e-05
-4.47568505554243e-05
-1.57957994022418e-05
-1.36114268585497e-05
-1.59798328037591e-05
-1.13770320851883e-05
-8.21691450301851e-06
-4.16768800055572e-05
-3.13104256631643e-05
-2.36624758806169e-05
-1.99766879794598e-05
-4.81741489983872e-05
-3.11499478532473e-05
-2.98439818862896e-05
-5.41039251150227e-05
-4.12700298292986e-05
-4.12792636995228e-05
-2.90022828953484e-05
-4.837558832955e-05
-2.76443881941835e-05
-1.8201176304041e-05
-1.60909083376598e-05
-5.20455362411609e-05
-4.1405951527639e-06
4.6528615946447e-06
-4.54254772460497e-05
-4.70119453419545e-05
-4.74694232846451e-05
-1.4534676915094e-05
-2.77650115471145e-05
-3.72884653207793e-05
-1.10665933594745e-05
-1.99263852387904e-05
-2.33008248028629e-05
-3.8836510261647e-05
-3.82650027770225e-05
-4.34641416639921e-05
-2.52918386861412e-05
-2.79966296736073e-05
-2.98451668454234e-05
-2.46662427989909e-05
-7.44877896776287e-06
-2.12463587192954e-05
-6.53920778701192e-06
-9.513892646381e-06
-2.86917949901103e-05
-3.31309332859857e-05
-2.78512508453348e-05
-9.40940354619652e-06
-2.03970365458695e-05
-4.36005492395254e-05
-1.3139002830235e-05
-1.64331753035967e-05
-1.1913979881755e-05
-2.17850846287408e-05
-1.72488261984773e-05
-1.63951106190749e-05
-3.22279094657042e-05
-2.38618525607749e-05
-2.82012516739453e-05
-4.65139337185625e-05
-5.45177233986583e-05
-3.1986944932669e-05
-1.68478621323222e-05
-4.59368537601763e-05
-4.81590379744928e-05
-3.33677344215583e-05
-1.05101173536928e-05
-3.6824085179766e-05
-1.77871299252819e-05
-2.69354904126115e-05
-3.66749937020904e-05
-4.12307510272175e-05
-9.29311820981619e-05
-6.74147755243046e-06
-1.4010024771332e-05
-1.26684761343003e-05
-3.58850482013018e-05
4.40642161406306e-06
-3.06567441486342e-05
-3.72251567211666e-05
-2.05558794187784e-05
-4.44206147893171e-05
2.70814053868354e-06
-1.99405676490314e-05
-1.89931731567204e-05
-6.04948235428133e-06
-3.47232375354378e-05
-3.82681424219269e-05
-3.63795609858688e-05
-3.5207339595549e-05
-1.72285314913017e-05
-5.50557889249127e-05
-3.53767902158856e-05
-1.30362273523503e-05
-4.99266928027351e-05
-3.43358826322008e-05
-4.04750962711033e-05
-5.14449231254147e-05
-3.40892616967558e-05
-4.7643970628347e-05
-5.05795982242205e-05
-4.74832976188048e-05
-2.14832362968547e-05
-2.3193768324216e-05
-4.15740540491892e-05
-3.75603445885384e-05
-4.32793568701989e-05
-2.18897646418361e-05
-4.17975627643825e-05
-3.29065376570563e-05
-2.09772247413631e-05
-6.76793018996479e-06
-3.95956050361345e-05
-4.42773425799632e-05
-2.0393708598543e-05
-2.00293273525444e-05
-3.14853958567806e-05
-4.56178884205186e-05
-4.93848142716063e-05
-1.85410453461175e-05
-3.02654730550471e-05
-3.02916381735805e-05
-3.76632809087265e-05
-3.66917864054512e-05
-1.22658529527459e-05
-2.96100968347426e-05
-4.37659811604431e-05
-3.57215364181928e-05
-2.18190079072411e-05
1.91399380758014e-05
4.9908554403805e-06
1.21316226637608e-06
-2.90871086489815e-05
6.78074177513438e-07
2.64303058502891e-06
-9.68720033152106e-06
-2.11183452595552e-05
-2.07333676077023e-05
-3.01709109394892e-05
-2.60227259372645e-05
-1.60493973332823e-05
-3.27190177782529e-05
-4.34013770802785e-05
-4.51602303847551e-05
-2.52306113065226e-05
-1.05702902384966e-05
-1.99537182887074e-05
-3.59094608315952e-05
-2.25779288187118e-05
-4.71973291950831e-05
-9.70319769995035e-07
-3.34799686898405e-05
-3.45362000131111e-05
2.12630208621508e-06
-2.21618797860361e-05
-1.48244630168331e-05
-2.43599176739832e-05
-2.2488223753862e-05
-3.60961544703141e-05
-4.35727581467317e-05
-1.99589287215133e-05
-1.69370551775798e-05
-2.94627139459922e-05
4.68387021829254e-09
-1.29743910150897e-05
-4.73953876145142e-05
-3.34385743390638e-06
-2.94485499238314e-05
-1.36331454620171e-05
-2.0740426575263e-05
-2.66245380179038e-05
-5.32859195025225e-05
-1.50280456853434e-06
-3.83332043383054e-05
-3.07698183704363e-05
-3.95309338956931e-05
-3.87919432406239e-05
-4.66922328142648e-05
-2.72583311846026e-05
-1.44878046604916e-05
-6.68046421880437e-05
-5.70834198141892e-05
-4.98584554539553e-05
-3.99486143843516e-05
-4.20841118099325e-05
-1.78728581437587e-05
-1.98303347495427e-05
-4.58698170485959e-05
-1.24778285316127e-05
-6.17651781506079e-05
-2.52768931638828e-05
-4.03895694628361e-06
-2.48070395510513e-05
-3.25752713514696e-05
-2.49011633140758e-05
-2.78824753141614e-05
-4.55310149027489e-06
-1.73448858548808e-05
-7.28164066199823e-06
-3.955473630854e-05
-1.68511867648787e-05
-3.34771628502664e-05
-3.80363237562712e-05
-3.13714397099423e-05
-3.19312571677855e-05
-1.65903023926385e-05
-7.54711150222707e-06
-4.35804115698405e-05
-1.1247050836434e-05
-1.29774375760267e-05
-2.65566734744629e-05
-1.57387237813848e-05
-2.67731899952593e-05
-5.2831996624479e-05
-1.67587923988861e-05
-4.09582135621643e-05
-1.96944584671376e-05
-6.15759822904624e-06
-3.87555267532321e-05
1.06048392032293e-05
-4.1080940683996e-05
-2.96346257235696e-05
-2.54583078667446e-05
-3.1231048644473e-05
-3.20256963286931e-05
-2.25543021715077e-05
-2.44589132460533e-05
-2.13018063179837e-05
-1.78629802961226e-05
-3.77727550661151e-05
-2.66495160841871e-05
-4.89344802276776e-05
-3.27649329688941e-05
-4.64441346215399e-05
1.44046268566765e-05
-2.76768725078731e-05
-2.41966388028322e-05
-3.47609921467942e-05
-3.17250728928464e-05
5.10319108759383e-06
-3.43193181411681e-05
-2.62562227320601e-05
-2.82314030989914e-05
-1.18371976099153e-05
-4.63432846266104e-05
-3.37771899248317e-05
-3.05020836509661e-05
-2.53940188125906e-05
-6.29324729603377e-05
-2.18315570788372e-05
-5.0442972460407e-05
-5.11789849209761e-05
-1.72130839542159e-05
-5.41202253591325e-06
-5.8167463279272e-05
-3.09839811324907e-05
-3.38790978296956e-05
-4.07032518533897e-05
-5.10723190477316e-05
-6.20809729709741e-06
-4.09850473559382e-05
-3.4908586765684e-05
-3.9161642637766e-05
-4.72077814405106e-05
-4.07842828961016e-05
-4.40832288564392e-05
-2.29005761773508e-05
-3.84598217367112e-05
-3.8741386566876e-05
-1.23166052188296e-05
-2.45356703439306e-05
-4.22706899810018e-05
-2.40338079276642e-05
-1.21636297716249e-05
-1.9321698389698e-05
-3.65329385893487e-05
-4.90380784381662e-05
-2.89440988879363e-05
-4.50536641427809e-05
-2.17122758957282e-05
-5.98957670763137e-05
-2.69872590415263e-05
-2.25887028086694e-05
-2.18560261609781e-05
-2.89355131197343e-05
-5.6047943904805e-05
-3.5117731638592e-05
-1.65572026091053e-06
-2.12985633397434e-05
-2.03570689282386e-05
-2.62818921660126e-06
-2.43427047550022e-05
-3.02461771068262e-05
-2.67650319176936e-05
3.95247384257812e-06
-5.38316524870065e-05
-1.97632011261926e-05
-3.75012077221721e-05
-3.38816968739142e-05
-2.95524264608368e-06
-1.87368060832568e-05
-3.10819994302463e-05
-2.66588596781483e-05
-4.02595814047213e-05
-2.8378475381211e-05
-5.09671398964636e-05
-3.14363986354861e-05
-1.53736803783421e-05
-2.59987403471339e-05
-4.20126642927908e-05
-2.67105863980959e-05
-1.15341505357978e-05
-7.68670029058679e-05
-2.70041418333324e-05
-4.51819384879864e-05
-3.6986186780289e-05
-5.29304255150712e-06
-2.71044704050671e-05
-3.72835624780219e-05
-5.1907818909278e-06
-2.00036128158388e-05
-1.12264535815384e-05
-3.24847030644546e-05
-4.21738201718043e-05
-2.96765383538736e-05
-5.37016900567742e-06
-3.17219123859056e-05
-2.47134752084207e-05
-4.57924555400274e-05
-3.83136871985781e-05
-4.25105862880964e-06
-4.05017183401463e-05
9.25634693783292e-06
-2.59559979141959e-05
-2.04002811306098e-05
-1.69996379403585e-05
-2.98656852259368e-05
-3.00598663797121e-05
-7.55612236406702e-06
-4.40001264208478e-05
-5.28287417983272e-05
-3.67587634249231e-05
9.37268350673699e-06
-4.25687903605482e-05
-2.25261547144935e-05
8.40627914011291e-06
-2.8924304637232e-05
-3.68693360973989e-05
-5.1947852653352e-05
-1.43823433695456e-05
-2.60014840875023e-05
-1.56385359040495e-05
-5.04038197070635e-05
-3.29842915541773e-05
4.08716377703227e-06
-2.40247968818715e-05
-2.49770952906016e-06
-1.64226204706239e-05
-3.41440006684283e-05
-3.3872548779406e-05
-2.73513569793034e-05
-6.06804685997344e-05
-5.03204183903944e-05
-3.2030927651458e-05
-7.48769138089685e-05
-4.32047699990462e-05
-5.87181778654884e-05
-5.70292126599766e-05
-3.03311492420953e-05
-1.86978747580513e-05
-3.63556007339036e-05
-3.56748298090652e-05
-2.21430585016714e-06
-9.76745391865331e-06
-1.82143770970473e-05
-2.02858341310477e-05
-1.8841809379427e-05
-4.43669424450521e-05
-2.68970148845932e-05
-2.09806612311799e-05
-1.21961802373689e-05
-4.39447276675942e-05
-2.20610147963617e-05
-2.10541924480124e-05
-2.54561418379038e-05
-4.88788134601265e-05
-2.74000528445896e-05
-4.62817227819373e-05
-1.18178647428763e-05
5.63163445473904e-06
-5.48728811561934e-06
-4.68068533118885e-05
-2.27601787363823e-05
-3.26373636056242e-05
-3.33069837539504e-05
-3.90438336247344e-05
-2.33867804591466e-05
-1.7472762634635e-05
-2.84040322060736e-05
-4.24975279774923e-05
-2.7412678740541e-05
-3.39241591641229e-05
-4.31620944984206e-05
-4.25676359722682e-05
-1.35556249376705e-06
-2.34395002642213e-05
-1.72427249863114e-05
-3.86234471204942e-05
-5.58926577484789e-05
-2.1087730726102e-05
-2.71445867552428e-05
-4.44924462751498e-05
-2.01558442026814e-05
-2.08458060165581e-05
-1.80431459248659e-05
-2.9055697214114e-06
-2.16343309442166e-05
-2.55431948888582e-05
-4.13716927021473e-05
-2.19306925756126e-05
-2.85802588169188e-05
-5.34048809960224e-06
-1.341001239196e-05
-1.94471205355431e-05
-5.70377634247729e-05
-3.10068472717554e-05
-5.55355190741899e-06
-4.73573770777652e-05
-4.31344340698679e-05
-1.64125956076497e-05
-2.17313221111718e-05
-2.37820179137985e-05
-1.67894244770048e-05
5.38494370742595e-06
-1.21088374801342e-05
-9.05581011299153e-06
-8.82055268656194e-06
-4.41827784282854e-05
-4.95763430795903e-05
-4.46450335599643e-05
-3.41713749845593e-05
-4.22340122776837e-05
4.45615835518211e-06
-4.99285776439249e-05
-3.36299313707164e-05
-2.72658230957354e-05
-3.09346559277874e-05
-1.38320303473917e-05
-3.20926394367188e-05
-4.79163532946794e-05
-2.08874424123179e-05
-6.60377268663894e-05
-3.87810186799143e-05
-5.72458680388411e-05
-4.08162653353045e-05
-1.74257588332395e-05
-2.25727030890297e-05
-2.41914763823858e-05
-3.852813000476e-05
-3.12391906999158e-05
-3.69875977607178e-05
-2.95332220700451e-05
-3.99720341368079e-05
-4.46876481386492e-05
-2.53237567414639e-05
-4.38271310691351e-05
-1.67733434805826e-05
-4.62313503736195e-05
1.94575005988206e-06
-9.32681279796998e-06
-3.14631133224768e-05
-1.68038264988872e-05
-1.03735498345945e-05
-8.42146329523447e-06
-1.18486711675171e-05
-3.31244414277488e-05
-4.63323936468638e-05
-1.25449919903353e-05
-3.81302721308418e-05
-3.23102170807628e-05
-2.83280239758226e-05
-3.54567084344869e-05
-3.40752126694913e-05
-3.63845325079971e-05
-1.9707255012939e-05
-4.05783811885976e-05
-3.98067155310374e-05
-3.30155300564859e-05
-2.52403825320488e-05
-2.04841270502545e-05
-3.36039559952456e-05
-2.36204949299919e-05
-5.14574122661697e-05
-2.19794386854408e-05
-2.388046318737e-05
-4.73102155052318e-05
-3.38705387897704e-05
-3.26186314055005e-05
-4.39159688993976e-05
-5.14376075835982e-05
-2.8075366680438e-05
-1.43850698597027e-05
-2.67928159282072e-05
-5.45450371706771e-05
-1.84039220287544e-05
-2.89040345985334e-05
-3.84693113391997e-05
-1.66004379148311e-05
-1.68009970657104e-05
-6.87227253522476e-05
-1.84751414537117e-05
-1.37110024410312e-05
-1.11217555716023e-05
-4.22201579241951e-05
-3.81211399811731e-05
-1.83882960472313e-05
-3.34067033326721e-05
-5.45617191140578e-05
-4.2941873133679e-05
-4.33114865323019e-05
-2.06606919875473e-05
-1.53973174660573e-05
-2.71542920451802e-05
-4.15062030158121e-05
-3.91992695124255e-05
-3.44404916878194e-06
-1.80018276407437e-05
-3.19643233440132e-05
-4.40063021105139e-05
-3.66598497881283e-05
-1.22260260603766e-06
-6.03150571199545e-05
-2.77815544720883e-05
-4.70969226621682e-05
-2.11770255919934e-05
-1.66558103290557e-05
-2.93482264656344e-05
4.16654113706326e-07
-3.21059583879153e-05
-2.08770996254685e-05
-1.43956904988047e-06
-3.84781623111872e-05
-3.40212891983316e-05
-2.14802858432519e-07
-4.56281672802954e-05
-3.34404947112641e-05
-5.15553975443559e-05
-1.67499289436957e-05
-3.75773344571571e-05
-3.61583151019995e-05
-2.28225015830408e-05
-2.09614785925403e-05
-5.50135850528738e-06
-4.11028062191942e-05
1.66776829186897e-06
-3.74714032554043e-05
-2.31414968906723e-05
-1.79073975631138e-05
-1.53480427413854e-05
-1.26100334641757e-05
-1.10977313769075e-05
-9.6361970643065e-06
-2.22569720519094e-05
-3.13585966443099e-05
-2.59172918224303e-05
-2.89397773891955e-05
-1.67538246561339e-05
-3.85264053848463e-05
-3.02671370309165e-05
-2.42355649934244e-05
-3.44045637677521e-05
-2.91251647765189e-05
-1.80804934517931e-05
-2.67183231805339e-05
-1.28021954587301e-05
-2.20975650464292e-05
-4.13928398926078e-05
-1.28537069564637e-05
-2.64796709846724e-05
-1.62744002022067e-05
-3.59901389051213e-05
-5.15100492175736e-05
-2.57944901202838e-05
-4.22111907527571e-05
-6.2290793343238e-06
-1.81892191155408e-05
-3.17672975496643e-05
-3.85161957872231e-05
-2.81822839918408e-05
-7.50943142946252e-06
-5.29137434598789e-05
-3.41119746774923e-05
-3.69192334062524e-05
-2.85213302963761e-05
-5.71017289865887e-05
-2.29016034495559e-05
-8.75450558548612e-06
-2.22509361506752e-06
-4.74760124893615e-05
-3.7918141678336e-05
-3.5934580148892e-05
-2.08198371837504e-05
-2.54040258906872e-05
-3.62236943845038e-05
-1.71229589068775e-05
-2.44920421083965e-05
-5.79288169086722e-06
-5.03312341690203e-05
4.42280035663049e-06
-2.54861164189825e-05
-1.02798479658921e-05
-3.91918996384592e-06
1.13962336237371e-06
-3.71364269982623e-05
-6.67436769126476e-06
-5.49927896190715e-05
-1.02425159986001e-05
-2.22141759789528e-05
-2.95723056437428e-05
-3.35109173280792e-05
-4.86905099959463e-05
-4.85160590862483e-05
-3.22067332169003e-05
-2.14988558842462e-05
-3.90360897229732e-05
3.2718731012709e-06
-2.27476979391102e-05
-3.87193563363384e-05
-1.45832926993959e-05
-2.68944318324411e-05
-2.73839663214681e-05
-3.90758994756876e-05
-1.27460224728236e-05
1.40895867676774e-05
-2.52926732735273e-05
-3.39120322179237e-05
-1.77455781956032e-05
-4.60059112403206e-05
-5.6092593371016e-05
-2.4662850578432e-05
-1.64757227379965e-05
-3.67328051284816e-05
-1.52068899222424e-05
-2.27387833720559e-05
-7.06979331061051e-05
-2.07740069029902e-05
-3.98112481987554e-05
-3.65057872437316e-05
-3.1542752190831e-05
-1.37937145732355e-05
-4.23749798687664e-05
-4.27932535007285e-05
-3.65591963553277e-05
-3.25815704520719e-05
-2.31026926397738e-05
-5.52659457910321e-05
-2.25342045189855e-05
-5.96054565561399e-05
-1.83168072110415e-05
-1.6741771337938e-05
-4.04170758351059e-05
-4.4923135605408e-05
-2.44465154327406e-05
-1.07802145424186e-05
-2.48797277377143e-05
-3.80923421335155e-05
-4.41222422469769e-05
-4.65918622721498e-05
1.9117185558324e-06
-4.7434874037322e-05
-2.49937042154451e-05
-5.60231742301112e-05
-8.27732847390644e-06
-6.29079119266139e-05
-9.82124827458623e-06
-3.9368451909605e-08
-3.39747554352763e-05
-1.89668610845408e-05
-1.40200773811463e-05
-1.70913553836641e-05
-2.9694147404125e-05
-3.53704288823754e-05
-5.17680872607525e-05
-4.97115095832748e-05
-3.75894837899867e-05
-2.03974879218806e-05
1.55200815714577e-06
-3.29679510857205e-05
-3.60209742274073e-05
-1.52756860255373e-05
-3.50051689332675e-05
-5.44431311308749e-05
-3.24604963892827e-05
-1.78968911491027e-06
-3.94911017971529e-05
-3.35837317558942e-05
-3.04494739695604e-05
-2.20285533230326e-05
3.91868609048961e-06
-2.27263310455495e-05
-1.90175046037257e-05
-3.82492045766201e-05
-1.81221854040499e-05
-5.09715753963178e-05
-3.50066670351358e-05
-2.89278275452156e-05
-1.89754214010234e-05
-1.54643676874315e-05
-2.18517426629155e-05
-3.28222698212755e-05
-1.30985599960921e-05
-3.58595906292502e-05
-2.4454834165004e-05
-1.66540405249578e-05
-4.78355300270238e-05
-4.73789592607425e-06
-2.54921276064919e-05
-2.97119446209033e-05
-2.43747438996331e-05
-5.0115529106365e-05
-2.5456567789654e-05
-3.4390215225427e-05
-2.41189656498228e-05
-4.20092131833399e-05
-6.1209343436371e-06
-3.78251904978394e-05
-4.3124264802548e-05
-4.67237348111617e-06
-1.82534890530909e-05
-5.58915426359092e-05
-4.396063744978e-05
-1.86197206999735e-05
5.43797177882143e-06
-1.72133218802574e-05
-4.90308066502627e-05
-2.67355997304128e-05
-5.45858797101708e-05
-3.39151805267982e-05
-4.82038505668851e-05
-5.86309699260088e-05
-4.1100796301582e-05
-4.41101990476632e-05
-3.45402124857822e-06
-2.85783891934763e-05
-4.48626240421361e-05
-3.00840770590226e-05
-3.50659877754302e-05
-3.25478058133862e-05
-3.36557129812445e-05
-5.57566160178309e-05
-5.82885409613538e-05
-1.57122192895163e-05
-3.95931976987321e-05
-5.36049630005669e-05
-1.07773486138957e-05
-3.60788179228971e-06
-3.09848983739076e-05
-3.39892881474791e-05
-1.19617974936845e-05
-1.45919327881277e-05
-1.93575837345219e-05
-1.79616434571853e-05
-2.4773558079923e-05
-2.29524793957781e-05
-1.49246280552323e-05
-1.62401258074504e-05
-1.56735034963393e-05
-2.92988728687161e-05
-2.54387541548771e-05
-2.30440252762787e-05
-3.39912815344803e-05
-3.27415119733789e-05
-1.70403537137382e-05
-3.42129421352197e-05
-3.49700042244186e-05
-2.94486064631948e-05
-3.40654309774018e-05
-1.85564980555943e-05
-3.993339390244e-05
-3.51818735401263e-05
-4.96483802257511e-05
-6.29115084695411e-05
-3.94868547573902e-05
-2.06842538526422e-05
-3.04880979404254e-05
-6.6091049130966e-06
-1.06956743138388e-05
-2.7158698362888e-05
-4.05054882217643e-05
-3.51126287640813e-05
-7.94409945377192e-06
2.03113562567402e-07
-2.4570342608247e-05
-2.51489293955917e-05
-3.93449746068206e-05
-3.45658333451498e-05
-2.53340093440136e-05
-2.29642805860715e-05
-2.07753881144188e-05
-2.87993356372826e-05
-1.33750589673768e-05
-9.04595205134371e-06
-2.53354447830685e-05
-2.9547202915927e-05
-4.34849578271266e-05
-4.01755660826279e-05
-4.55539492814508e-05
-2.53615377086379e-05
-4.4684219948995e-05
-3.81322315904374e-05
-7.26183457859764e-05
-3.65402653717635e-05
-2.38192441720315e-05
-2.65837871042839e-05
-3.75731197150008e-05
-2.68917303958549e-05
-1.18461038994387e-05
-5.49920628543274e-05
-4.42392928873813e-05
-2.01870087916873e-05
-4.30669848096052e-05
-3.45306555027203e-05
-2.16792656415445e-05
7.95929433031206e-06
-2.84200618640423e-05
-4.46377649675253e-05
-2.82532177860172e-05
-2.62903654193837e-07
-5.26106221619632e-05
-2.94423872099647e-05
-5.10685488966422e-05
3.54092148013644e-06
-2.60095778846265e-05
-5.06095536071749e-05
7.18830119169332e-06
-4.85569517782565e-05
-1.66027824041622e-05
-1.95710667377632e-05
-6.33356270235538e-06
-3.8055521716831e-05
-5.31407304626355e-05
-2.90983020222438e-05
-8.74405796662715e-06
-4.2401412496033e-05
-8.02387237484474e-06
-2.59718644938075e-05
-3.47540094825673e-06
-1.02120325073635e-05
-4.84685165123543e-05
-4.37912310202938e-05
-2.61330209873112e-05
-2.92914919180681e-05
-7.18702546164315e-06
-2.47394381847852e-05
-3.09981422455453e-05
-6.49121260067017e-06
-2.23989274049423e-05
-3.28113659858122e-05
-4.40951677310909e-06
-4.63914975466329e-05
-7.80454182986031e-06
-4.82976591182257e-05
-2.43157597527971e-05
-1.68918703577441e-05
-5.26755006816524e-05
-2.25639547672104e-05
-4.95796638105196e-05
-4.77466564918329e-05
-1.03732331737446e-05
-2.27097731619037e-05
-4.23086460807941e-05
-3.59968853637326e-05
-3.24308347877825e-05
-3.57614116394846e-05
-3.8861157707826e-05
2.211551807396e-05
-8.83344765192459e-06
-3.23581060035303e-06
-3.99200629811909e-05
-3.23259914294708e-05
-2.12271405718113e-05
-5.20604985011389e-05
-2.48005443908755e-05
-1.97118327739925e-05
-3.10374138420749e-05
-2.95037929434985e-05
6.92696794959611e-06
-2.98294264320896e-05
-3.14727213505078e-05
-8.70834004086546e-06
-5.02209704840343e-05
-2.72812888999549e-05
-1.32012154718135e-05
-2.02296238958373e-05
-3.84415740834628e-05
-4.03669810454887e-05
-1.99318166209627e-05
-9.98872426794257e-06
-2.1823181006526e-05
-2.05904865611731e-05
-6.72889209999953e-05
-2.82054473253173e-05
-2.68576774861041e-05
-2.22507675400137e-05
-3.73971292867901e-05
-3.18026814583092e-05
-3.23581305921409e-05
-6.59957131107942e-05
-4.19529767204237e-05
-4.5843015817589e-05
-2.91201710771918e-05
-1.74293944540603e-05
-5.19133380785609e-05
-1.5645401955793e-05
-5.10867756446696e-06
-2.77128468077641e-05
-1.96006124292079e-05
-3.61955566467407e-05
-2.58291800420191e-05
-3.93035267282877e-05
-3.32542881422849e-05
-1.45200591040357e-05
-1.90256427294807e-05
-1.48612633636029e-05
-2.48556580536093e-05
-4.33109673095738e-05
-2.47138792551498e-05
-3.94757662571286e-05
-3.73562898749625e-05
-1.35461729712236e-05
-3.82053467798246e-05
-1.91827241049235e-05
-4.23204882722089e-05
-3.2871317742565e-05
-5.41464171651757e-06
-1.5180269702776e-05
-3.94816658088095e-05
-2.46740718737221e-05
-3.81067230315784e-05
-2.03327947452581e-05
-7.13340547115547e-06
-3.51141137200919e-05
-3.15709790330427e-05
-3.15436897730419e-05
-4.4471270629762e-05
-3.73447012590683e-05
-6.50764669768891e-05
-4.50406494867074e-05
-3.23022380673568e-05
-2.83553444192349e-05
-6.01466958925564e-07
-2.28885412716281e-05
-3.37565418032708e-05
-3.7870991161925e-05
-1.17932068235341e-05
-2.47756235024095e-05
-2.34975854215383e-05
-4.94893110841391e-05
-5.32097622248572e-05
-2.22002742324988e-05
-4.79833179323063e-05
-3.91094757995538e-05
-2.10364676191376e-05
-6.55337594603826e-05
-4.604737021778e-05
-4.56311497473979e-05
-5.08569666483247e-05
-4.95668017017865e-05
-4.56656657329548e-05
-3.05145437267778e-05
-2.47188240482236e-05
-5.12254827361383e-05
-3.94026859491684e-05
-2.81008071898146e-05
-2.08215070945894e-05
-6.06215099191695e-05
-4.86683835917237e-05
-4.38394039914487e-05
-4.75220341209402e-05
-1.47671410899251e-05
-5.63615689865085e-06
-1.06536927746098e-05
-2.8679674526821e-05
-3.39209111533824e-05
-4.03843946523063e-05
-4.44937399110777e-05
-4.66460493828944e-05
-3.46674126438139e-05
-4.66226310809323e-05
-5.12418115170932e-05
-4.49062302417716e-05
-5.60379877240985e-05
-4.25019256534915e-05
-3.26921751316669e-05
-5.56385078653885e-06
-4.12531483040343e-05
-3.52712910156139e-05
-3.62719357678552e-05
-4.59081342597899e-05
-3.86742134543176e-05
-2.92042847755861e-05
-1.27211872769088e-05
-3.9163000375123e-05
-5.44475806083769e-05
-1.44926652506042e-05
-3.56895345260134e-05
-3.48513173801964e-05
-1.9542944807231e-05
-2.8528398943623e-05
-1.12941847404614e-05
-4.024502560404e-05
-3.32761697921427e-05
-2.05871638462956e-05
-4.60479476508101e-05
-3.8253998179242e-05
-3.34603728954029e-05
1.07526328789598e-05
-2.12869336006875e-05
-4.93855014694621e-05
-1.97794443855473e-05
-3.02848024265752e-05
-1.19265892777859e-05
-1.90866290732486e-05
-3.81585305183863e-05
-2.11757309987583e-05
-5.9928226002754e-06
-3.47626893218769e-05
-2.91399433398349e-05
-5.34294376071517e-05
-3.76844225248315e-05
-3.33717361301558e-05
-2.96743056103401e-06
-2.59472853311184e-05
-3.01382620499063e-05
-2.14134449534005e-05
-3.81508115541466e-05
-8.4860297212395e-06
6.97663924154353e-06
-4.01563658550041e-05
-3.79735814199293e-05
-3.15504558504366e-05
-1.70448199299117e-05
-4.75915285228755e-05
-3.74060858343413e-05
3.99938389239806e-06
-2.48559690314347e-05
-4.26496327836101e-05
-1.87431551750441e-05
-3.84192749105382e-05
-3.34208064203474e-05
-2.4115712688859e-05
-1.74290025548311e-05
-4.88839048982231e-05
-1.13971960433333e-05
-5.23382058481435e-05
-2.42973009446535e-05
1.78872913739937e-05
-1.11253766486745e-05
-4.85105702355502e-05
-3.88758413763624e-05
-3.27890370843213e-05
-1.63119770558393e-05
-1.44347814352806e-05
-2.78519767977415e-05
-3.62714830904352e-05
-3.91321538569325e-05
4.86220322832598e-07
-7.66753214034501e-06
-3.72620690829215e-05
-1.08554582010449e-05
-3.92567007589016e-05
-3.3946778998279e-05
-4.69565460999299e-05
-2.09768707981179e-05
-7.31481972345886e-05
-4.29665823088113e-05
-1.13875614361159e-07
-2.8903374862219e-05
-1.97098674194244e-05
-3.28391250709923e-05
-2.84349418836149e-05
-4.35582135357687e-06
-2.45338678498999e-05
-3.42567784872059e-05
-1.54793799601236e-05
-3.73704090138104e-05
-5.03790045895609e-05
-3.39247604474599e-05
-5.55040139617243e-05
-2.27271583684836e-05
-5.22461298730628e-05
-2.32774017377712e-05
-3.06346610949611e-05
-1.81833889451678e-05
-2.69417734981752e-05
-2.45053457506833e-05
-3.41923846390533e-05
-1.9482995078157e-05
3.04525409068278e-06
-2.7988261577909e-05
-3.59143467142973e-05
-3.75771268918582e-05
-2.02114489717199e-05
-4.2684408441012e-05
-4.53024952175513e-05
-1.36373822108425e-05
-3.62458715665802e-05
-3.52823456521193e-05
-4.89497451229049e-05
-6.5565420883429e-06
-3.63017499912168e-05
-4.83614428563069e-05
-5.0315226438739e-05
-3.16715587859757e-05
-5.25454415552017e-05
-5.48881927963688e-05
-6.79125461607567e-05
-1.00819853712699e-05
-3.43752493516225e-05
-4.39434409041979e-05
-3.12044806791959e-05
-3.96715772125498e-05
-2.45949136078805e-05
-1.86019301627e-05
-1.78317659715055e-05
-1.43885774755225e-05
-2.24671346315765e-05
3.99003999742078e-06
-5.16218535968391e-05
-1.78535095586709e-05
-3.44864189609516e-05
-2.95746357259525e-05
-3.72195193468703e-05
-9.28290176328306e-06
-1.840289135834e-05
-5.94026164000144e-06
-2.31417686141151e-05
-2.03825458128515e-05
-2.01672016437219e-05
-3.10512960941977e-05
-5.26023324500822e-05
-4.91734406579782e-05
-5.43058337051394e-06
-4.8707473125412e-05
6.73205056013945e-06
-5.69205032274005e-05
-4.81940193923045e-05
-4.93878849136402e-05
-5.67991101443507e-05
-1.80107466296037e-05
-3.48995193451393e-05
-2.90873367418361e-05
-2.77160704703015e-05
-2.47532914405905e-05
-2.56280384217869e-05
-5.53775106761067e-05
-3.44378775780773e-05
-2.05183308744448e-05
-4.80188712791215e-05
-1.96089475700236e-05
-1.97805009682488e-05
-5.20108973629086e-05
-4.20369406277483e-05
-4.74518283426555e-05
9.04480969401342e-06
-3.44626352340642e-05
-3.37734346299474e-05
-2.44182217138838e-05
-3.38167626429807e-05
-1.15119733676325e-05
-3.84042795536254e-05
-1.57744343057295e-05
-2.39719771064676e-05
-2.49206407499971e-05
-3.53257940921946e-05
-3.36354027513753e-05
-8.7563289488841e-06
-2.4182664458937e-05
-2.3918312122767e-05
-2.22443983384785e-05
-1.87158591113729e-05
-4.40029704632789e-05
-3.40657129356725e-05
-2.71418929266036e-05
-1.39545139167234e-05
-3.25017407952683e-05
-2.58395230168079e-05
-3.62381974198807e-05
1.21018787676799e-05
-4.42038998031479e-05
-2.04058640225954e-05
-1.94244404969254e-05
-2.36879008627759e-05
4.48330665612153e-06
-4.6080836360291e-05
-3.80841666233865e-05
-1.04521068458052e-05
-3.40584547775083e-05
5.70984354967511e-06
-5.82223177591019e-06
-4.004268309861e-05
-4.64329621956577e-05
-2.34329330153941e-05
-1.61145254714157e-05
-4.42657078483348e-05
-3.34851894845355e-05
-3.14224810072114e-05
-3.52024373885146e-05
-3.39740115389462e-05
-8.74002614024456e-06
-4.66240451898326e-05
-2.17561833023153e-05
-1.19317731356856e-05
-2.79708087290629e-05
-1.35406910228808e-05
-5.33702633891213e-05
-8.30724823775547e-06
-3.78893311925423e-05
-4.18264318673182e-05
-4.70819609559429e-05
4.77494532980404e-06
-1.22511216954113e-05
-8.60613918978415e-06
-4.14348683832163e-05
-9.11251721711476e-06
-5.00842153959851e-05
-1.95909346167843e-05
-2.28705322673472e-05
2.20248351305439e-06
-2.58907421374188e-05
-4.11183306044317e-05
-4.02111261509878e-05
-1.24492421675548e-05
-1.93440980687093e-05
-3.48642154085999e-05
-3.426740656254e-05
6.79171452382099e-06
-2.56870601077466e-05
-1.61745700610042e-05
-2.70776108246161e-05
-3.81223149883831e-05
-1.96413350649832e-05
-5.79547719675354e-05
1.81450127281495e-06
-2.32704482315228e-05
-3.47376225675912e-05
-4.41741298389283e-05
-3.08383473284072e-05
-2.26391604597261e-05
-2.18805980084169e-05
-3.44290734844497e-06
-2.78576509273332e-05
-1.79179719097544e-05
-2.79537704841946e-05
-5.20485824015784e-05
-4.84499196408472e-05
-2.07029164766213e-05
-1.0334505575798e-05
-2.08767330974581e-05
-5.83950473708357e-06
-4.01718918857983e-05
-3.71451530477746e-05
-2.67396754948677e-05
-2.51077197671488e-05
-3.9471532914803e-05
-1.06045961329328e-05
-2.56971965988795e-05
-1.54823477801997e-05
-6.14375506247628e-06
-4.10488665304571e-05
-5.7329720055118e-05
-1.7493370787532e-05
-7.98619525632372e-05
-2.79999327364774e-05
-1.57224566598207e-05
-2.4983391494156e-05
-4.00379483447604e-05
-5.95240512104163e-06
-2.07376908571184e-05
-4.06187570656325e-05
4.89907169723288e-07
-2.47170069907014e-05
-5.50663350135281e-05
-2.71188773034411e-05
-9.19588046425708e-06
-5.33068321938602e-05
-3.42468616324037e-05
-2.160107353332e-05
-2.09734187825442e-05
-3.73470112612731e-05
-4.36001377713465e-05
-3.32390270375759e-05
-1.12900412523363e-05
-1.32897934006331e-05
-6.83480370629855e-05
-3.3779477295882e-05
-3.89424522359869e-05
-1.90522649341085e-05
-2.29347117878649e-05
-3.33202972257142e-05
-4.04120156779116e-05
-1.80842111066324e-05
-2.75241539438213e-05
-4.86517865850854e-05
-3.32053598471373e-05
-2.89577974464113e-05
-3.58407069427178e-05
9.37383417000028e-06
-9.02144123354567e-06
-2.53182132184979e-05
-1.86097176002748e-05
-4.39061586753522e-05
-2.14695519908844e-05
-1.60086180249051e-05
-2.94272925091718e-05
-1.15657037884987e-05
-5.14645398944966e-05
-4.6965149100259e-05
-1.53146652225874e-05
-1.00309546927889e-05
-3.94578128495003e-05
-3.16846554071013e-05
-5.75403622125027e-05
-3.58019104502004e-05
-3.45037044695195e-05
-6.1439263814924e-05
-3.42032292384135e-05
-2.63731452854517e-05
-1.04419490746958e-05
-2.00603048651774e-05
-3.80065341249726e-05
-2.55278901558029e-05
-1.03992595376527e-05
-2.68222115725466e-05
-6.42930658240198e-05
-4.75788159377434e-05
-3.00787339449236e-05
-4.33438185461405e-05
-4.6043943455616e-06
-3.11500406059608e-05
-1.31943593653246e-05
-3.24164328146677e-05
-5.17484311906089e-05
-1.65580016608687e-05
-4.59823071315301e-05
-2.55118552875148e-05
-4.19575381948552e-05
-1.85866662111778e-05
-1.02236793071424e-05
-2.81874724229159e-05
-5.64560977471848e-05
-5.26724109978625e-05
-5.21038738264003e-05
6.44833054361332e-06
-1.11288925166583e-05
-5.10602279290954e-05
-1.80476521540317e-05
-3.57961041796652e-05
-3.34790292457235e-05
-2.64339852087978e-05
-5.53383519947843e-05
-5.67623521530624e-05
-2.90870435203442e-05
-3.38845078970619e-05
-2.4463871888012e-05
-5.37110483603617e-05
-2.54536952847326e-05
-1.22838486744944e-05
-4.17552723729069e-05
-3.98360472745403e-05
-1.68506401645446e-05
-4.70043500492845e-05
-3.65694239685553e-05
-4.44776046146267e-05
-2.23968004474229e-05
-1.43682418216274e-05
-2.14095045443343e-05
-1.81889234587088e-05
-8.66016024016776e-06
-2.52550080433391e-05
-1.998759120268e-05
-3.3071187257783e-05
-6.3349402767081e-05
-3.71055600913494e-05
-4.63006504198095e-05
-2.6203299616692e-05
-2.28921338223177e-05
-4.5617561929411e-05
2.83112264137057e-06
-2.50117146658687e-05
-5.95458134174648e-05
-5.64063029714546e-05
-4.52990415396901e-05
-3.73910069437528e-05
-2.02203042129584e-07
-1.85767687884634e-05
-3.98294521932184e-05
-3.08875859802247e-05
-4.01477015687211e-06
-4.37191449218509e-05
-4.95190741106687e-05
-2.62290578598863e-05
-4.07546316230215e-05
-4.12024762903606e-05
-2.68067885343004e-05
-1.30471976405424e-05
-1.57713986019446e-05
-3.99269608378531e-05
-2.09029604428225e-05
-1.08634006991669e-05
-1.32243240156011e-05
-1.8400594456324e-05
-2.72078158314082e-06
-6.2052571188962e-05
-2.90822415424863e-06
-4.72914436607141e-06
-4.12382154202601e-05
-3.46625378742918e-05
-4.72026871227248e-05
-5.08032111714155e-05
-3.49459263057961e-05
-3.85868667375601e-05
-1.93870830953035e-06
3.13229156513534e-06
2.90464571715338e-06
-3.8188761458809e-05
-3.6553864571728e-05
-3.35832924437645e-05
-5.47993030463979e-05
-1.65366952097191e-05
-4.46825231819478e-05
-1.96336428352008e-05
-2.99965166656649e-05
-4.29270056951733e-05
-2.26005366406484e-05
-3.44139031951985e-05
-2.11940291063745e-05
-2.83246473443244e-05
-6.15463606518906e-05
-1.93644751251881e-05
-4.63446841288596e-05
-3.984715420669e-05
-4.2640183065278e-05
-3.36412273913862e-06
5.77409583791269e-07
-7.24825772531623e-06
-5.16220619820606e-05
-1.49126692786495e-05
-2.58591745269738e-05
-4.13403146228302e-05
-7.03335882498051e-05
-3.56646014805949e-05
-1.33490663001378e-05
-8.72355889330912e-05
-3.44207779276719e-05
-4.5479266715575e-05
-2.63607170027631e-05
-6.4111895996632e-05
-4.13163112179226e-05
-4.39167786783265e-05
-1.18934922086184e-05
-3.18940997168526e-05
-3.6108016613844e-05
-1.93112774946234e-05
-2.04354763549753e-05
-3.08933406643593e-05
-2.87903048520723e-05
-4.59635854775288e-05
-2.02605934398682e-05
-3.24915272497396e-05
-3.68331365786607e-05
1.18003732573402e-05
-3.34739996769748e-05
-3.85761070620193e-05
-5.98041407223503e-06
-4.44637758554633e-05
-1.87665216084162e-05
-3.80369328855535e-05
-2.27680805667567e-05
-3.05634416551837e-05
-5.60257783419353e-05
-1.84464803622385e-05
-4.32864048117099e-05
-1.9730692403464e-05
-5.30541490772411e-05
-3.17499184998673e-05
-1.56095314660277e-05
-3.40885614044891e-05
-2.29298072302713e-05
-3.92935353181571e-05
-8.03457032492477e-06
-2.74558071002928e-05
-6.05167561310792e-05
-1.6451577978439e-05
1.04172603959186e-05
-3.36992638822662e-05
-2.05589810591612e-05
-4.00135709936534e-05
-2.13866512219699e-05
-4.51648329535208e-05
-3.12415118478403e-05
-2.18442749197316e-05
-2.65760638415667e-05
-1.67692778476794e-05
-2.86239878631413e-05
-2.25708180025769e-05
-1.49485405409731e-05
-4.08820206416932e-05
-1.24506501677293e-05
-3.36116403598154e-05
-4.61523578256672e-05
-4.04373278898667e-05
-4.78023877373565e-05
-1.2665905646421e-05
-3.31056002526653e-05
-4.82441801783539e-05
-3.22207063118219e-05
-1.77351053620215e-05
-2.6923438648874e-05
-4.6367659809868e-05
-2.96524388611864e-05
-3.83735655751249e-06
6.91239839764357e-06
-3.94102878679513e-05
-3.61790135228293e-05
-2.36519296822012e-05
-2.75546042368369e-05
-4.46281509681376e-05
-4.14121964118259e-05
-2.76628714622765e-05
-3.85159228332983e-05
-2.95469009266759e-05
-2.62172806786385e-05
-3.92425157428878e-05
-3.93019092125737e-05
-3.54800360035052e-05
-1.54026873253706e-05
-4.76037219790275e-05
-3.11928297081492e-05
-3.54532478061407e-05
-3.69735863663592e-05
-5.53809346816428e-05
-2.79010758385597e-05
2.25080808654375e-06
-4.29078212539367e-05
-9.56820770331424e-06
-3.3045428370134e-05
-4.89977492485699e-05
-5.86747043119136e-05
-1.20986065126269e-05
-3.38688639946819e-05
-3.93477405808575e-05
-2.18676242318266e-05
-2.31013457241193e-05
-2.48394330471742e-05
-4.4415878798762e-05
-1.11963775269481e-05
-5.01484377547502e-05
-2.83542820156768e-05
-3.3119992321466e-05
-2.77240885534581e-05
-3.64492025801742e-05
-3.16705645590919e-05
-3.33272264233166e-05
1.97421172836056e-05
-2.21831409430275e-05
-2.25268864548284e-05
-7.6210519527241e-06
-4.57855324810881e-05
-3.7235452435e-05
-1.65521730315647e-05
-2.88504103572343e-05
-4.23585743055716e-05
-1.91305195545655e-06
-5.09501759609428e-05
-1.53139485681545e-05
-2.30274227555516e-05
4.95243592848303e-06
-1.58864423703652e-05
-3.32698827743403e-05
-3.25048880681277e-05
-1.81281623564757e-05
-1.16522973358585e-05
-1.89530384142453e-05
-4.79648009193152e-06
-2.79220906160282e-06
-2.23708327873698e-05
-5.44673090965656e-06
-4.50503743512542e-05
-2.62846030537605e-05
-3.50012820925765e-05
-1.51235855229256e-05
-3.24714850069058e-05
-3.0493488939286e-05
-4.47168786787572e-05
-1.46058339572069e-05
1.70107627510465e-06
-5.46161752559901e-05
-4.05144432235267e-05
-6.74266354419142e-05
-5.68773189373616e-05
-6.47315296441059e-05
-2.27169781444634e-05
7.18013381593551e-08
-5.20209772775896e-05
-2.24057617989547e-05
-2.00510236876043e-05
-4.7407800109876e-05
-2.76702596082711e-05
-4.56206914534066e-06
-1.39183926796783e-05
-4.21723011183408e-05
-3.89527446559684e-05
-3.89831541228823e-05
5.86013142034876e-06
-3.23531975889293e-05
-1.20180247637548e-05
-4.20044279461785e-05
6.50393223520344e-07
-3.15418991017963e-05
-6.38173979406806e-05
-3.74532022676549e-05
-5.76780585273761e-05
-4.30430369670846e-05
-3.34085170112429e-05
-2.81110826755696e-05
-2.26965165631908e-05
-3.58434902521455e-05
-2.48142814889777e-05
-5.21913583906267e-05
-4.24609261774915e-05
-2.99062390543491e-05
-1.22547570305586e-05
-3.10736211717885e-05
-3.35998626688894e-05
-1.92980976676333e-05
-2.73696413207866e-05
-5.31067538269854e-05
-3.3182029438104e-05
-4.0858079982631e-05
-4.03357022151284e-05
-7.15864090162896e-06
-6.42201942188259e-05
-5.592446729281e-07
-1.89953326575107e-05
-1.24595127209387e-05
-3.13796429083152e-05
-2.20289539400613e-05
-3.14176179447834e-05
-1.42131839820128e-05
-1.65659000880662e-05
-1.77806227172068e-05
-3.84597605348102e-05
-3.79621719138727e-05
-1.43708984097123e-05
-1.56385485730511e-05
-8.0260106315755e-06
-2.74386896161107e-05
-3.35966884937084e-05
-4.89951466284546e-05
-3.28243391751299e-05
-1.98528615959385e-05
-2.5552432971138e-05
4.74217274630257e-06
-7.15749641579083e-06
-1.57639931655029e-05
2.82345597906006e-06
-2.13735171967879e-05
-1.76960869322335e-05
-4.56410424889108e-05
-2.05878781668948e-05
-4.46695788048574e-05
-3.9422440880628e-05
-5.46901751435202e-05
-2.15665496506584e-05
-1.7179848835332e-05
2.70045157439134e-06
-3.91022676683767e-05
-1.82785095525519e-05
-4.20124062958298e-05
-1.51750455995194e-05
-2.10967785870259e-05
-7.284272220879e-06
-1.98859029561533e-05
-2.34255523573441e-05
-1.80385234300754e-05
-3.3742427305178e-05
-2.74060292738952e-05
-2.27936336380566e-05
-1.45829628712167e-05
-3.58736999511615e-05
-2.2204921366871e-05
-1.72844934262097e-05
-1.79099763539012e-05
-3.85382913059526e-05
-4.62053416326164e-05
-1.76950322011059e-05
-7.60938468570612e-06
-9.42268435461854e-06
-3.51523822151091e-05
-5.92361119840605e-06
-1.1773959993861e-05
-1.57996936383322e-05
-3.90918342057249e-05
-5.97355929920366e-05
-4.69321606743062e-05
-4.81993007140597e-05
-4.91061688079857e-05
-4.41451693616931e-05
-2.05557745287804e-05
-1.29574191782696e-05
-2.0183954572448e-05
-3.8310716247617e-05
-2.96480837607967e-05
-8.59746401868871e-06
-4.19097434264078e-05
-2.25409607589485e-05
-5.09731831748509e-05
-1.8122316965577e-05
-5.93890119391771e-05
-4.83414029019698e-05
-2.15001451530397e-05
-2.70422109827718e-05
-2.94233389060982e-05
-4.75655325220616e-05
-8.23756403334775e-06
-4.49828846213029e-05
-3.68789228988386e-05
5.72014912441281e-06
-2.84151835358169e-05
-2.4876514598355e-05
-3.42182851386749e-06
-2.26910720894512e-05
-5.00960478317081e-05
-1.65230651688761e-05
-4.10567024175087e-05
-5.47623457826452e-06
-1.33473141376621e-05
-3.06203621576081e-05
-2.20485538064933e-05
-3.35588571749435e-05
-1.44358383617251e-05
-3.48772643192381e-05
-2.22461669008878e-05
-6.81927808053512e-06
-4.389035331368e-05
-3.53559158217714e-05
-1.77856094600543e-05
-1.85016307400981e-05
-4.26113361055925e-05
-2.75341711522571e-05
-3.16729671955955e-05
-1.70372981603601e-05
1.35219997120462e-05
-4.83930182565037e-05
-7.82228849813533e-06
-5.46441746651747e-05
-2.99111977583875e-05
-3.14106967813457e-05
-2.41876460138658e-05
-3.46128115058625e-05
-1.26391691779101e-05
-1.50963129788227e-05
-2.32937779472302e-07
-4.71763094394631e-05
-5.04965629066247e-05
-1.14058564009619e-05
-2.04481869428814e-05
-2.48517006846808e-05
-3.83424800355639e-05
-2.58001965035743e-05
-3.57425918767478e-05
-1.332858186657e-05
-2.13978822739172e-05
-2.91666912632833e-05
-2.56710231102597e-05
-4.42485169128088e-05
-4.25990624117114e-05
-3.40874548919034e-05
-3.48875649248637e-05
-1.277531183309e-05
-2.48157953719937e-05
-3.65137226272915e-05
3.94817336984611e-06
-2.57426015001538e-05
-5.53536548055492e-05
-4.06774428793287e-05
-4.87944445594657e-05
-4.606013041043e-05
-3.38390947208008e-05
-4.51310449377152e-05
-1.06565288949591e-05
-2.18586034649705e-05
-1.28477565544269e-05
-1.37799269088874e-05
-2.40997664364524e-05
1.90327487018436e-06
-2.75735511338286e-05
-1.05508639593026e-05
-4.02142514497846e-05
-2.23788089929432e-05
-4.08539449536681e-05
-4.5162642975269e-05
-6.36050567035146e-05
-5.14118416299402e-06
-1.62289182609032e-05
-3.54142186328042e-05
-5.39424098062328e-05
-4.55805616108929e-06
-3.33383356082533e-05
-1.44918179843177e-05
-1.89109001469889e-05
-6.27833175678255e-05
-2.20932950784826e-05
-2.55297206568542e-05
3.86488623816292e-06
-2.57061387642061e-05
-1.34031933339381e-06
-3.0691632526285e-05
-2.75076621641711e-05
-1.56749642609992e-05
-2.78129004539354e-05
-3.64943685940294e-05
-2.55477571591417e-05
-1.80498016078666e-05
-2.69565914723007e-05
-5.10435937373929e-05
-9.44780748004817e-06
-2.92451338399648e-05
-2.49805534054766e-06
-1.75419186943511e-05
-2.75723927687021e-05
-3.74045749539471e-05
-1.82619820329605e-05
-2.04465708221521e-05
-1.36375871459795e-05
-3.30421735138472e-05
-5.90545711932322e-05
-2.11501421463744e-05
-4.50303252462502e-05
-3.02007056047091e-05
-2.68851199991161e-05
-2.04127989116676e-05
-3.79268765082562e-05
-1.49267692164466e-05
-2.87779670922615e-05
-1.27156046236097e-05
-1.93394984999987e-05
-2.69207783517938e-05
-6.07388065593977e-05
-2.45946747321028e-05
-3.16082538430283e-05
-2.00236998795809e-05
-3.59472173149165e-05
-3.95046453445161e-05
-5.28949852580967e-05
-2.48150314237399e-05
-2.26378481812651e-05
-5.0384277425425e-05
-3.66518779297921e-05
-1.38875290312712e-05
-3.9121389558085e-05
-4.11661554007953e-05
-1.40643982385829e-05
-2.07759937944986e-05
-3.26609773929674e-05
-2.91583487520219e-05
-3.10935253206357e-06
-4.30745468248371e-05
-1.59299880624921e-05
-3.85846232543395e-05
-4.13152299840208e-05
-2.93427850812468e-05
-3.24495424843926e-05
-4.58337106716291e-05
-5.93408954494906e-05
-2.41246935964374e-05
-4.87106909324535e-05
-2.29609585598984e-05
-2.18853817640289e-05
-1.87744709305328e-05
-2.40877856878799e-05
-1.21637136310549e-05
-3.31064763673312e-05
-4.57475091011776e-05
-5.28048738126633e-05
-3.40347010802149e-05
-5.38505731113686e-05
-5.09550921719779e-06
-4.36038533701664e-05
-5.35785779082011e-05
-1.78229622192032e-05
-1.94690505088158e-05
-2.60467634498133e-05
-2.38590524239782e-05
1.13885929149356e-06
-1.15435956736366e-05
-3.66746007183592e-05
-2.75284396900741e-05
-4.74169778311126e-06
-2.4600118293723e-05
-1.01515121460309e-05
-2.91311193333144e-05
-3.03799329940307e-05
-5.95727691718744e-05
-2.40420417012779e-05
-1.78426417086064e-05
-1.8242911909362e-05
-3.94314211542711e-05
-5.24953083326312e-05
-2.09768472877041e-05
-4.41790881004368e-05
-6.77060801734185e-05
-2.77865199390415e-05
-9.52976656384164e-06
-2.16121050162497e-05
-2.349819972167e-05
-2.70219081774196e-05
-4.75986188078373e-05
-2.54872547593651e-05
-4.52973090343223e-05
-5.98254975173911e-06
-1.52165073168163e-05
-3.29760769424289e-05
-2.37083245540444e-05
-2.08587912734242e-05
-6.19571402586313e-06
-4.75925278857005e-05
-2.74920328407828e-05
-4.31397346300641e-05
-1.85475821299977e-05
-4.64150893781251e-05
-1.86093403989971e-05
-3.40733381255193e-05
-4.34679930818657e-05
-1.48121270777902e-05
-1.20146974649277e-05
-2.73763876296914e-05
-2.60568855615057e-05
-9.12336738972714e-06
-4.22267478377522e-05
-4.91521712156363e-05
-3.77811724986758e-05
-9.60224471479229e-06
-4.89147912527076e-05
-6.2866544451392e-05
-4.68102618031836e-05
-2.45047390774007e-05
-3.99811708513308e-05
-4.93093884587848e-05
-9.77652073069244e-06
-3.23679982563792e-05
-2.54974697585304e-05
-3.44844507206792e-05
-6.33676628984225e-06
-2.60598382915737e-05
-1.84868827408833e-05
-4.23430091070859e-05
-2.64564128665604e-05
-3.46918273380197e-05
-3.6032034381975e-05
-1.45316098231592e-05
-1.20190112600334e-06
-5.40584564636858e-05
9.47001463363602e-06
-9.52483449698103e-06
-2.27882786545773e-05
-2.43197279046572e-05
-3.50446010876049e-05
-3.14549076041687e-05
-4.51998292906485e-05
-2.88599293345983e-05
1.48692016930692e-05
-2.35130842201698e-05
-1.33679826851916e-05
-3.23794440190323e-05
-3.90433202588443e-05
-4.88722104869275e-05
-3.78097073091111e-05
-1.31383550197243e-05
-1.15556298544802e-05
-4.9455361834456e-05
-5.88577815423381e-06
-2.32040892128287e-06
-4.9040401721653e-05
4.40315903473449e-06
-2.67242327070831e-05
-3.00902030949345e-05
-4.50788322192193e-05
-3.24509945541829e-05
-3.92396607909248e-05
-1.03125556560759e-05
-1.71774322896061e-05
-1.70680014475443e-05
-4.79330395485079e-05
-2.02397352752259e-05
-3.61108439683629e-05
-3.88600516775805e-05
-1.58345423170783e-05
-1.94397461221128e-05
-6.30739097355835e-05
-3.24713473826618e-05
-1.13556711034308e-05
-5.41928824536677e-05
-4.03910328135172e-05
-3.13766927172486e-05
-2.12393852234687e-05
-3.30483217485629e-05
-2.09582025701316e-06
-4.19697655109256e-05
-5.21609884546394e-05
-2.78160839564129e-05
-1.68129852371415e-05
-4.89410796659196e-05
-1.37550525956284e-05
-4.11656798502453e-05
-5.13318159403292e-06
-3.14851794947371e-05
1.14198139848949e-07
-3.94095637454586e-05
-3.96604997279583e-05
-1.31681113521238e-05
-3.24103958655764e-05
-2.44466751922273e-05
7.98218298056317e-06
-3.35288357176083e-05
-3.08660921174418e-05
-2.67356042440489e-05
-3.6738088975695e-05
-5.63900578154721e-05
-2.05756451435545e-05
-3.44032006007224e-05
-2.42374766274461e-05
5.61799529938777e-07
-6.50694652302072e-06
-2.66294739560251e-05
-3.06274880033835e-05
-2.48479892885451e-05
-1.3434974691544e-06
-4.64765236637535e-05
-3.32285893755529e-05
-2.87779954283519e-05
-5.18163404122966e-05
-2.5889402092892e-05
-3.41870347783878e-05
-4.39194421779665e-05
-1.54902495944596e-05
-4.98206577556139e-05
-3.02780959458022e-05
-2.38110716538432e-05
-4.62079688266646e-05
-8.90381384862971e-06
-2.22959235396394e-05
-5.68556352765943e-05
5.45165902592321e-06
-3.66630762764862e-05
-9.34304104831843e-06
-4.72102233563555e-05
-4.92034112737186e-05
-1.14893379638963e-05
-2.48292858975125e-05
-2.23946832798537e-05
-1.54377945983104e-05
-4.20585988046165e-05
-9.91926037370833e-06
-2.48245359853643e-05
-2.60703631626111e-06
-1.93989886895188e-05
-9.8315428599218e-06
-2.50144375816107e-05
-1.73483832039866e-05
-4.43595742801576e-05
-1.88326396626622e-05
-3.66716663849716e-05
-2.04556377869207e-05
-3.80918662795831e-05
-6.79085763820849e-05
-1.42360781478959e-05
-6.00449205280435e-05
-5.98410465647214e-05
-2.84926390954392e-05
-4.76683192692627e-05
-3.6135921346918e-05
-3.35230705459601e-05
-3.47618327282932e-05
-3.75930521099843e-05
-3.06343371752675e-05
-4.90433822949107e-05
-2.28309738602669e-05
-2.08602356066673e-05
-3.30449177193766e-05
-3.7532246893484e-05
-1.23864085881701e-05
2.21707983968362e-06
-4.73264611535929e-05
-2.26990698609309e-05
-1.65820153575208e-05
-3.99625936680987e-05
-4.59682800763286e-06
-3.89700457880073e-05
-2.84271469342663e-05
-1.18197449049954e-05
-3.90774327265578e-05
-4.25334180320461e-05
-3.59490199115249e-05
-2.82549083069261e-05
-3.88983304521438e-05
-2.42271363702983e-05
-4.58292921700247e-05
-2.16673351074051e-05
-2.80065794651094e-05
-4.38379597189571e-05
-2.25273818780416e-05
-2.69444691421421e-05
-4.46910173605031e-05
-1.99882859891701e-05
-4.25674611998926e-05
-3.37427715515162e-05
-3.39672953075046e-05
-3.00604979237252e-05
-3.75344744138926e-05
-1.52618832512717e-05
-2.3571668678124e-05
-4.16951325008599e-05
-1.18424941209944e-05
-2.44930570339711e-05
-1.4265707081297e-05
-1.71312188306257e-05
-4.31851426295799e-05
-2.72152992738798e-05
-3.8657852311156e-05
-1.05618191781701e-05
-3.24103709670313e-05
-3.73393816260626e-05
-4.00786212808623e-05
-3.87622742038573e-05
2.34393352171522e-06
-2.34690239238293e-05
-1.53246416507518e-05
-3.08702747005962e-05
-5.42009371195331e-06
-3.21496544103176e-05
-4.71918131918075e-05
-4.06736990717714e-05
-3.16695439715758e-05
-3.77297249554701e-05
-3.56705784218574e-05
-3.37584739908599e-05
-7.97467207174761e-06
-3.87696951401303e-05
-4.06561566082857e-05
-5.51443079382813e-06
-1.40158140699293e-05
-2.15602588559891e-05
-3.71246062315154e-05
-3.39058295887541e-05
1.78607685466619e-05
-7.72705061851887e-06
-2.89450057486295e-05
-3.29033082466042e-05
-4.72405386618405e-05
-3.25581972204737e-05
-3.22660413146526e-05
-3.55379779690503e-05
-2.74976428151134e-05
-3.72375591776199e-05
-1.97477310184105e-05
8.14292725905966e-06
-1.38997945260439e-05
-2.43808979888847e-05
-1.68357353425547e-05
-3.36377464726744e-05
-2.92015706387211e-06
-1.68070713885341e-05
-4.82651015529756e-05
-3.59193071451237e-05
-3.2537126180514e-05
-1.88123702106254e-05
-2.00173011626556e-06
-4.0617203271199e-05
1.04221469305964e-05
-4.25198883612472e-05
-3.81635132633509e-05
-8.85483117229643e-06
-9.14420467044281e-06
-3.25103740208637e-05
-2.39488694468892e-05
-3.33244512463148e-05
-1.74570195385934e-05
-4.12785208742961e-05
-3.97463379002477e-05
-1.77510246947714e-05
-4.19591631129822e-05
-2.79245611216409e-05
-8.96735571553797e-06
-4.00305114555381e-05
-1.76862244791928e-05
-2.34202410266111e-05
-1.95061678655919e-05
-4.79848609135571e-05
7.0376167861497e-06
-1.84717919682709e-05
-4.76034260885636e-05
-2.75408922763814e-05
-1.60397741010204e-05
-2.24242615168261e-05
-5.4499353025506e-05
-5.66789900628221e-05
-1.00618923601214e-05
-1.75790986813119e-05
-1.93209386238795e-05
-1.9410439180369e-05
-4.53384097128467e-05
-3.85095159513711e-05
-9.11855860142495e-06
-3.50922387507782e-05
-9.98185405352035e-06
-4.57516586421327e-07
-3.43437428808344e-05
-4.35314451226941e-05
-4.29165881128842e-05
-2.23718434614521e-05
-2.87454238289218e-05
-1.95918286424083e-05
-1.92575148354634e-05
8.9796276404873e-07
-3.3417212596625e-05
-2.29094172693792e-05
-2.75670084449836e-05
-2.81205303037292e-05
-4.43238705214234e-05
8.2048469558906e-07
1.20379337646088e-06
-4.77865381275114e-05
-3.76553664823817e-05
-3.16401019747441e-05
-4.09316624051862e-05
-5.38781216449086e-05
-1.39859828810618e-05
-3.26503723367681e-05
-1.18836519090383e-05
-2.85266604278143e-05
-3.27709052683435e-05
-2.41414223470875e-05
-3.77214101996219e-05
-1.62696688848773e-05
-2.24112871601909e-05
-2.96889116229724e-05
-2.4975420653038e-05
-1.07306378743465e-05
-5.32269350955211e-05
-2.52779569633543e-05
-1.9026997498596e-05
-9.43311267618788e-06
-5.60287289396178e-06
-4.09004521073295e-05
-2.60530327084715e-05
1.38991299620397e-05
-3.59033423760371e-05
-1.53003987477756e-05
-3.95812420515019e-05
-6.34670272771735e-05
-3.746363312651e-05
-2.373602247586e-05
-3.3207643595173e-05
1.36506309479075e-05
-3.94408982098851e-05
-4.4038699811964e-05
-2.92500016279767e-05
3.44390199751973e-05
-6.20882492716927e-05
-3.0611417813458e-05
-3.06445113086885e-05
-4.48182976020088e-06
-1.72292657126565e-05
-6.22865846520526e-05
-5.5345682777578e-05
-3.09185807029024e-05
-2.37696076377709e-05
-6.62680938315161e-05
-3.74184779997025e-05
-2.70729551572841e-05
-2.7885708577408e-05
-4.5094145981189e-05
-2.03747940895425e-05
-3.04528179986914e-05
-5.03017896802892e-05
-1.0636889202961e-05
-1.91479424290501e-05
-1.93140104873044e-05
-3.97921301675466e-05
-1.87139725041942e-05
-2.70901989051164e-05
-2.46506571230525e-05
-4.22738015044124e-05
-3.68783981816512e-05
1.75198273980682e-05
-6.04539409331324e-05
-4.23407842245906e-05
-1.05929222998346e-05
7.45523168588935e-06
-3.89034178085057e-05
-3.97377546251329e-06
-4.01657035227951e-05
-5.49623347681078e-05
-3.19001366744554e-05
-4.71163341740645e-05
-5.00907375021675e-05
-1.84220438500492e-05
-3.61825129519883e-05
-5.15529869517912e-05
-8.34201813038368e-05
-2.29383714474381e-05
-2.93393834680903e-05
-5.32005871369947e-05
-1.91381673463343e-05
-3.80941810454392e-07
-7.38688034515745e-06
-4.17591406558425e-05
-2.11345009574668e-05
-4.66673166579379e-05
-3.10958966195522e-05
-3.86423087747109e-05
-1.79359522738208e-05
-1.70362501332715e-05
-3.7182879507584e-05
-1.50779307221715e-05
-2.57548130580774e-07
-1.84870521364045e-05
-2.32940554247193e-05
-4.04422917368229e-05
-2.61746461412875e-05
-3.00006410563329e-05
-4.25141202921943e-05
-3.73347381672121e-05
-4.28619709325278e-05
-5.14494873734658e-05
-1.97094967791083e-05
-6.45067267843204e-05
-8.07521863709011e-06
-1.88967828812101e-05
-3.81070650392983e-05
-5.16113657804581e-05
-2.16452188593296e-05
-1.52039176393987e-05
-8.1868105495253e-06
-3.45654604080356e-06
-5.79541310860564e-06
-2.3442142988495e-05
-3.5272643455969e-05
-1.91848039096025e-05
-3.85647808957732e-05
-2.25416086823027e-05
-7.36189638956237e-05
-4.29589426907434e-05
-1.86834897531513e-05
-4.21460651713614e-05
-3.68114298924338e-05
-1.91281451903578e-05
-1.30744940277925e-05
-2.19093835329766e-05
-3.76294811845869e-05
-4.93333470428261e-05
-2.98607534426124e-05
-3.17104387887198e-05
-2.37023629194306e-05
-3.49553913602272e-05
-1.26688526271767e-05
-1.55290650076022e-05
3.27049619063669e-06
-2.39824757700626e-05
-1.55702992805944e-05
-2.41909623530727e-05
-3.83172543616549e-05
-2.40309774525367e-05
-2.05934613741019e-05
-6.77586282148198e-06
-5.19104756474397e-05
-3.4075178782395e-05
-1.62289082996791e-05
-4.17965218935067e-05
-1.40875918363145e-05
-3.85394253821418e-05
-2.18973965917197e-05
-4.07617330257535e-07
-2.71697220678464e-05
-2.12988372281083e-05
-4.14125693848485e-05
-6.11498213217646e-05
4.48714426326677e-06
2.18589704978328e-05
-6.44332180177397e-05
-3.8664092252506e-05
2.74351179469438e-06
-3.78208467017133e-05
-4.83320209345255e-05
-4.41241668724357e-05
-2.50491887210496e-05
-2.96878117006386e-05
-3.96175859736396e-05
-3.09706636962729e-05
-5.30493419952793e-05
-7.88760828451594e-06
-4.24990358588372e-05
-5.30501051115696e-05
-2.57312962470759e-05
-3.28401692325028e-05
-4.5875688984927e-05
1.14192314935908e-05
-1.54876930838664e-05
-9.72567928828991e-06
-3.61065696357857e-05
-5.1954823388603e-06
-5.48400559112355e-05
-8.83219824863026e-06
8.44253597902777e-06
-4.28127053918651e-05
-9.81604770109188e-06
-1.12094901718678e-05
-6.75356107365051e-05
3.86115276524477e-06
-5.61715161882849e-05
-2.90415981963136e-05
-4.04695136374014e-05
-1.47156498289387e-05
-5.95518061490715e-05
-8.43761256219218e-06
-1.89811282199187e-05
-4.60785158776107e-05
-3.09877924705203e-05
-5.44886042766682e-05
-2.56601672311016e-05
-4.26236575624408e-05
-5.83451228663286e-05
-4.33679970195446e-05
-1.58134908363508e-05
5.40336894439613e-07
-3.12192333555149e-05
-3.75912300278013e-05
-1.5926405535465e-05
-4.84848307803815e-05
-2.0778120296159e-05
-4.04771978046703e-05
-5.50598143197482e-05
-2.08859860671692e-05
-1.23487715805175e-05
-2.10368073025831e-05
-3.38512301765308e-05
-4.92759290999429e-05
-3.66583820778501e-05
-3.47416628443732e-05
-2.97680357804883e-05
-3.21406444373506e-05
-2.1281634907477e-05
-2.05376197221118e-05
2.59653687780167e-06
-3.87605362144497e-05
-3.50159819123855e-05
-2.39413709635692e-05
-4.51995544623671e-05
-8.1398244621231e-06
-3.610751337636e-05
-1.58237726318948e-05
-4.45516429225844e-05
-5.13601553712234e-05
-4.00390260887042e-05
-3.01447614608473e-05
-4.99508829742829e-06
-3.81508903943351e-05
-8.06730828620883e-05
6.38317919696112e-06
-1.4883076243213e-05
-1.17930664462476e-05
-6.58914538149928e-06
-2.82840858309772e-05
-4.53749523181874e-05
-1.65541884745413e-05
-2.5267643476158e-05
2.75594464969189e-06
1.62032588100464e-05
-3.26472203580521e-05
-1.69054865542591e-05
-1.12911392749074e-05
-6.66048785409841e-05
-3.58121099032953e-05
-5.94603166243363e-05
-4.24890289177245e-05
-5.9262364830595e-05
-4.3551492578881e-05
-6.30639416279755e-06
-1.91103435732458e-05
-3.44681684260313e-05
-3.05504744119352e-05
-1.80033971922352e-05
-1.80444422989158e-05
-2.42952692901699e-05
-3.92287009479309e-05
-2.67897396275914e-05
-1.30104269176421e-05
-4.46139980339296e-05
-4.84816836852799e-05
-2.23417419394267e-05
-1.23587097908437e-05
-2.29884090801366e-05
-4.10131642781604e-05
-4.72877908275612e-05
-4.53078589689208e-05
-2.65783905261762e-05
-3.53357275391724e-05
-5.00352902691719e-05
-3.51068628853804e-05
-2.63913069796576e-05
-2.4348032306639e-05
-6.8106954814504e-05
-6.23026870279937e-05
-3.16545111216406e-05
-2.56768854086737e-05
9.77552042778147e-06
-7.58890762278875e-06
1.326396411872e-05
-9.21608893319415e-06
-5.39390391120176e-05
-1.67392331553495e-05
-4.13096139701809e-05
-3.23963485596832e-05
-3.40268979473767e-05
-3.1056993047751e-05
-5.22528616579786e-05
-1.38404521777349e-05
-1.86794808768556e-05
-4.46140423753532e-05
-1.47439070847008e-05
-3.5688840111574e-05
-2.75858376063833e-05
-3.24866752489828e-05
-3.07530708838107e-05
-8.45306514234148e-06
-1.38897398661287e-05
-1.68907742903277e-05
-2.12438186088322e-05
-3.84021817221575e-05
-3.16915862155413e-05
-5.43909291120231e-05
-2.34740739808607e-05
-2.73298762105813e-05
-1.07107148953135e-05
-1.23060814210216e-05
-6.02853244071753e-05
-3.70767742581335e-05
-3.02154902259831e-05
-2.0868377940424e-05
-2.27725280372836e-05
-5.85636273638523e-05
-1.62239049386019e-05
-1.68284842413681e-05
-1.9289868824163e-05
-2.96956248551466e-05
-5.5275445829363e-05
-2.40985849937499e-05
-1.73041819942544e-05
-4.47382654517874e-05
-4.39204968995662e-06
-1.8858130155945e-05
-4.56349926539981e-05
9.81900887848575e-06
-4.69843838836569e-05
-4.39683060920471e-05
-3.20969117039489e-05
-4.63355578484866e-05
-4.16864110011703e-05
-2.49667882895697e-05
-2.55794586943492e-05
-1.88554344640231e-05
-5.09397111708144e-05
-3.49060662248526e-05
-2.41289760318718e-05
-1.23577066851551e-05
-3.24482186613379e-05
-4.43056010347505e-05
-5.97730692295343e-05
-3.93999563231284e-05
-3.05518787457678e-05
-2.72016332526509e-05
-5.34631442493599e-05
-3.5727369044599e-05
-3.73851182102745e-05
-3.54978594032276e-05
-1.79357614297609e-05
-3.23386460822849e-05
-1.98717045928359e-05
-4.5159308202146e-05
-1.25515139655579e-05
-2.21022040452149e-05
-1.15116856508603e-05
-1.43938647606455e-05
-1.7360863267878e-05
-1.91941328624071e-05
-1.57664030874145e-05
-3.51645486290922e-05
-2.14912986381049e-05
-1.23000459115739e-05
-5.48789693513684e-05
-5.8950322043607e-05
-3.77409472466729e-05
-1.28557885373066e-05
-4.20673765783303e-05
-4.65814561337982e-05
-1.8115595650653e-05
-2.91961385981498e-05
-3.41124190765353e-05
-4.08110238160306e-05
-3.38123750710105e-05
-2.02171585300894e-05
-3.81852375507698e-05
-3.43454532316026e-05
-5.27718782992861e-05
-1.91074960582549e-05
-1.51439116356122e-05
-2.78146166034174e-05
-1.63974640710643e-05
-4.50317221312637e-05
2.28078645143312e-06
5.92638978500854e-06
-2.87923684904598e-05
1.18110684345567e-07
-3.44179578477438e-05
-4.03940178367953e-05
-1.88702858983513e-05
-1.58074592773655e-05
-5.58484945226765e-05
6.61478725589689e-06
-1.89547071861913e-05
-5.92438912348631e-05
-5.43455576434131e-05
-6.6598649362888e-06
6.70565289468561e-06
-3.17200469115546e-05
-1.0025883594482e-05
-2.91564048314353e-05
-4.3356968018009e-05
-9.90110089339861e-06
-3.04781174077e-05
-1.68875880176941e-05
-2.76601553808895e-05
-5.12029817350379e-05
-3.29618857944945e-05
-5.41684843716434e-05
-5.20610693242963e-05
-1.76346717397701e-05
-2.62418192625263e-05
-2.45341418039889e-05
-3.51819925453303e-05
-3.44941294212641e-05
-3.44732255624387e-05
-3.13762734608454e-05
-2.87758468488186e-05
-1.92672069150132e-05
-2.14264907113645e-05
-5.74085609928281e-05
-4.87005807506758e-05
-6.94913815947345e-05
-1.98112992751713e-05
-3.51376355777407e-05
-3.21490725133404e-05
-2.61309195551568e-05
-4.29351798483943e-05
-6.1406855984457e-05
-2.8499398954325e-05
-1.61821388661048e-05
-3.08710768073655e-05
-2.07806327875907e-05
-4.31344508723586e-05
-4.91938425501104e-05
-1.25317162417927e-05
-8.30327071842719e-06
-8.77708506795535e-06
-3.10137312148898e-05
-3.03633823130384e-05
-3.33049532436343e-05
-3.23976929585366e-05
-6.55541511230173e-06
-2.54688400286289e-05
-6.07166050482378e-05
-5.49138817206958e-05
-2.56765880520106e-05
-1.77144956502187e-05
-6.15435667869651e-05
-5.20859899577275e-06
5.50798075833761e-06
-1.94928922093158e-05
-1.57567381546734e-05
-1.32745741989066e-05
-4.57430322048315e-05
-2.43143750447551e-05
-3.40471349006369e-05
-3.18509930026158e-05
-2.3144090511028e-05
-3.44119909548216e-05
-2.20163358178942e-05
-1.59410070490164e-05
-3.76737662367153e-05
-2.65254885856977e-05
-3.59108011379532e-05
-5.00906737783871e-05
-2.48787294236114e-05
-2.9285533176205e-05
6.1665159546218e-06
-3.47289069041754e-05
-3.46050335734583e-05
-4.78701940341383e-05
-6.41351219611381e-05
-1.18448015970151e-05
-4.93286404462033e-05
-7.62449950144614e-05
-3.10902941425206e-05
-7.16985639818946e-06
-4.48714472754807e-05
-1.60911718041595e-05
-3.09237033228482e-05
-4.74923397846067e-05
-2.11096744640925e-06
-1.23175919110054e-05
-5.94122732993067e-05
-2.70324340315327e-05
-4.2197661306026e-05
-3.57845874916604e-05
-4.47136757363277e-06
-4.32541303965809e-05
-4.68657993530542e-06
-3.69522029885474e-05
-1.51968868821569e-05
-7.40406313996251e-06
-4.87795380845209e-05
-6.65558494317916e-06
-2.46580537075919e-05
-1.24455555300984e-05
-2.09109881709124e-05
-3.16117639529277e-05
-1.85747761800608e-05
-5.7257090083062e-05
-1.66701570035274e-05
-4.63507152496362e-05
-1.26169961814895e-05
-2.19362269374018e-06
-6.47111287642331e-06
-4.88419455333284e-05
-2.05512532130696e-05
-1.2615018381925e-07
-5.44938354736184e-05
-1.92051060014459e-05
-3.33378649253178e-05
-1.88446541364369e-05
1.1921921285196e-05
-2.56552974511469e-05
-3.88237255497573e-05
-4.46079379211286e-05
-3.24601677545708e-05
3.69402690656041e-06
-1.89672648306789e-05
-4.1656552318111e-05
8.74422513287707e-06
-5.01480108198998e-05
-3.01244094119861e-05
-3.09052621404744e-05
-3.77541080812339e-05
-5.32504451163558e-05
-1.38167561976869e-05
-5.94248098524671e-05
-1.14096201143885e-05
-2.04084405598898e-05
-9.59325636375377e-06
-1.30758815981348e-05
6.67698308426978e-08
-3.96496656833227e-05
-6.82734227502918e-05
-3.17831395439712e-05
-9.14836523489456e-05
-2.28167065168281e-05
-1.52777984514737e-05
-2.099312352818e-05
-4.16913275987346e-05
-2.39742982551741e-05
-2.85182477735487e-05
-7.8637354046953e-06
-1.89244335118546e-05
-4.25774094891316e-05
-6.45490727560733e-06
-3.96887298822256e-05
-4.56551059031841e-05
-3.50484368192993e-05
-1.74104375243615e-05
-9.54607756577095e-06
-3.51598221758063e-05
-4.40603408113022e-05
-1.83575722081808e-05
-1.96561024495754e-05
-7.22447141904109e-06
-2.77784319254145e-05
-2.53821319250407e-05
-4.21208750233713e-05
-4.65894835287355e-05
-4.21397773837799e-05
-2.71318281610583e-05
-1.49482502185742e-05
-3.37415073037049e-05
-1.33969710028156e-05
-1.96163285663441e-05
-2.35548517123359e-05
-2.31254353472377e-05
-1.49962799029347e-05
-3.34118618439152e-05
-4.44316328079151e-05
-2.84149449956128e-05
-3.12096656595269e-05
-3.77016327261828e-05
-3.37572565125335e-05
-4.62439015191853e-05
-4.03941326032094e-05
-9.33069992659681e-06
-4.85188775320964e-05
-6.18491250501945e-05
-4.46388958665567e-05
-2.90272146703408e-05
-4.32386177710135e-05
-1.21431265976478e-05
-3.55338238741363e-05
-4.23064415062489e-05
-3.4401311077649e-06
-4.26379171619113e-05
-5.119422511983e-05
-1.45654404247146e-05
9.91955391411562e-06
-1.80269078288387e-05
-2.16212667606576e-05
-4.94583907426686e-06
-2.28477930917663e-05
-5.32376744667154e-05
-2.28058927815967e-05
-2.95494721688365e-05
-4.25440874721473e-05
-7.04111044480179e-06
-3.89562287010379e-05
-2.12682599428551e-05
-1.38007650359483e-05
-4.75773565821143e-05
1.85415160233631e-05
4.37811021950549e-06
-6.23033839611336e-06
-5.42246620587463e-05
-1.35810089550204e-05
-2.4251867553641e-05
-3.80433441438915e-05
7.45283249318341e-06
-1.96039321091618e-05
-4.14405655492288e-05
-1.3077585680248e-05
-1.8287570018426e-05
-3.58383966343669e-05
-5.32655650208851e-05
-1.34304942638922e-05
-1.87470389033779e-05
-1.48183374334821e-05
-4.31344950395576e-05
-3.68494563019146e-05
-2.6742096487955e-05
-1.02442551088048e-05
-4.26650088525849e-06
-1.75598531210985e-05
-4.41429385586607e-05
3.20606982504664e-07
-1.29924500218434e-05
-9.00833043832141e-06
-5.11420833092489e-05
-2.72036605552269e-05
-3.6719207250277e-05
-3.03846511075261e-05
4.13304257992809e-06
-4.75924342125009e-05
-2.20767311978048e-05
-5.35482761593716e-05
-2.65198912217353e-05
2.91272401127524e-05
1.72014748851974e-06
-3.73386055172373e-05
-4.04289216834065e-05
-2.73289029072168e-05
-3.10548030992002e-05
-4.45967304949598e-06
-4.24305877777313e-05
-3.14164735439825e-05
-2.63129392032438e-05
-7.37647764086712e-05
-1.54215748065842e-05
-1.11702247484146e-05
-3.72257212695439e-05
-3.59189063079975e-05
-2.55458356079488e-05
-2.50139239363654e-05
-2.68079520340845e-05
-1.75444861262115e-05
-3.60919463962769e-05
-1.08201833852879e-05
-6.63491551832806e-05
-3.21321484079709e-05
-3.28620244737139e-05
-3.19543589056079e-05
-1.13653173358684e-05
-3.6809647083311e-05
-3.37110095340774e-05
-5.46774897204537e-05
-6.40654753587123e-05
-3.4604436163331e-05
-3.05647691211403e-05
-3.29024411014081e-05
-2.59311327825122e-05
-3.44591301644295e-05
-2.70769479506178e-05
-4.81348752259721e-05
-4.16216968681138e-05
-2.97936854939656e-05
-7.35748680726498e-06
-7.76083586693944e-06
-1.20484392549924e-05
-4.78538343599838e-05
-3.83205730955568e-05
-3.74593926481999e-05
-4.51210096979366e-05
-1.29529189160717e-05
1.62431498215988e-05
-8.13948900133399e-06
-2.63789025638407e-05
-1.63122942027916e-05
-5.14639451080498e-05
-3.28791503210724e-05
-3.9439517575399e-05
-1.38902042773267e-05
-1.77118589127547e-05
-2.89086181657336e-05
-2.88737281420272e-05
-3.05475847715227e-05
-2.30135673011131e-05
-1.13520660392054e-05
-2.20843470390345e-05
-4.11823290476816e-05
-2.28446116353994e-05
-3.00472785406435e-06
-5.53759810315978e-05
-5.19943106287643e-05
-2.1657115093752e-05
-2.37816549965701e-05
-2.99853256516875e-05
-1.88155403043275e-05
-4.14275415716685e-05
-4.91813798879314e-05
-3.62288119315617e-05
-2.09321325556027e-05
-2.52780212540089e-05
-3.24764125389535e-06
-3.56698086663222e-05
-4.4146192166951e-05
-2.46810105717002e-05
-3.52184671480555e-05
-3.165426128848e-05
-2.82838919503183e-05
-2.93152894971566e-05
-3.1488510219359e-05
-4.67360530023421e-05
-1.64686612701417e-05
-2.51055718451937e-05
-3.07340586767377e-05
-5.91773371391378e-05
-2.30201936267539e-05
-3.48999672815202e-05
-1.46739971209054e-05
-4.57656939793653e-06
-3.57609841149812e-05
-2.4343162556834e-05
-3.60381896929023e-05
-1.577835631243e-05
-4.42901678817707e-05
-1.90824896754596e-05
-1.36872631591322e-05
-2.42019787363761e-05
-4.95862548070558e-05
-1.46468295439506e-05
-2.83453644932966e-05
-2.6645000560019e-05
-3.2367364693491e-05
-1.2570923182293e-05
7.06680616274537e-06
-7.29202152398418e-05
-3.92537718642619e-05
-5.76915565539532e-06
-6.27276841727381e-06
-1.05132706943805e-06
-3.16530334174422e-05
-4.65648837336091e-05
-1.92300467128914e-05
-2.32652857041348e-05
-4.53656585068468e-05
-2.27051487328697e-05
-3.67462842774212e-05
-4.35852775715056e-05
-2.953043305885e-07
-2.83827429714535e-05
-2.48832557910993e-05
-7.9285559595627e-06
-4.63672648466799e-05
-4.10992283059261e-05
-4.14471053818083e-05
-4.78529319636818e-05
-4.85930288243015e-05
-3.4358852207327e-05
-3.03430649752618e-05
-3.03750493645955e-05
-3.89009255438428e-05
-2.51367454894577e-05
-4.50015633427219e-05
-2.58963982788609e-05
-2.16918921340482e-05
-2.1512018761494e-05
-5.91843965808323e-06
-5.14013683461638e-05
-6.46429703066935e-05
-5.80988015699511e-05
-3.26412149917232e-05
-4.83376378921819e-05
-3.48847392004382e-05
-3.16466453885479e-05
-5.19637143675777e-05
-2.03313876152727e-05
-2.74804459556882e-05
-2.5905494957066e-05
-3.61053608048077e-05
-3.76899575996152e-05
-2.99743757979718e-05
-3.55819893118114e-05
-4.0845559513713e-05
-3.07336795007e-05
-3.29223264998277e-05
-2.54176462364852e-06
-2.74021309036914e-05
-2.72878831554043e-05
-3.15170790557158e-05
-1.87969745467232e-05
-6.22137480193609e-05
-4.93935905326126e-05
-3.76069687753347e-05
-2.91282291957384e-05
-5.89330789134386e-05
-1.1845884163735e-05
-5.63124775717401e-06
-1.37016099095259e-05
-4.58436360022682e-05
-1.5196597291773e-05
-4.82537832208571e-05
-5.66917765470053e-05
-4.12433453081645e-05
-3.17760611816937e-05
-3.75036058589755e-05
-6.37049002593047e-05
-3.28140723777552e-05
4.71851762940595e-06
-3.13331784095901e-05
-3.29139907885902e-05
-3.21730482822468e-05
-3.09625880923983e-05
-4.00105860392473e-05
-2.20738152542144e-05
-4.69194727409993e-05
-2.65865978512655e-05
-3.96910336190248e-05
-2.00636565476424e-05
-4.22030320074567e-05
-4.78943028420775e-05
-3.34197747743352e-05
-1.33991103306313e-05
-2.19374007223227e-05
-4.15055314001541e-06
-4.06480840313517e-05
-2.50771270548842e-05
-4.32885875387056e-05
-2.52267692129523e-05
-3.52075903196409e-05
-4.53438978112355e-05
-5.94511303779992e-05
-6.17445426869877e-05
-3.32075280129629e-05
-2.29436671844819e-05
-2.57890263483808e-05
-6.76313887016657e-05
-9.77884394813918e-06
-3.49308038280492e-05
-4.23519047392074e-05
-2.49625934271269e-05
-4.8395030373512e-05
-6.14892379120892e-06
-3.80545508945904e-05
-2.25891376735654e-05
-2.22878342765278e-05
-4.60609719229072e-05
-3.08332659286105e-05
-9.51057542833133e-06
-6.22665433327648e-06
-1.89494101949042e-06
-2.20580509394777e-05
-2.7669896090695e-06
-2.63136620147327e-05
-1.73791083190663e-05
-2.37427961190107e-05
-2.81591785317154e-05
-3.09451070439897e-05
-3.42745163670961e-05
-4.27815682556071e-05
-1.27814167230111e-05
-2.77538960391989e-05
-2.5669480784071e-05
-4.20394103429029e-05
-4.7610408361801e-05
-7.31054506741596e-06
-4.3240612575638e-05
-3.93231271728682e-05
-9.72789062422679e-06
8.25706615593162e-06
-2.25752071458884e-05
-5.95402680118312e-05
-2.50144114621178e-05
-2.25419749172604e-05
-4.01378385296243e-05
-4.07598370407209e-05
-3.63450221653369e-05
-5.56111034493347e-05
-5.72257139449885e-05
-2.31127908915067e-05
-2.8579344810932e-05
-6.01751641913002e-06
-5.31490881612851e-05
-2.4313294031329e-05
-3.85566011959629e-05
-2.67738171820787e-05
-1.80523594956408e-05
-6.07797141128212e-05
-5.11312477261722e-05
-1.46683817086737e-05
-4.12569666068808e-05
-3.2897849128014e-05
-3.11839462850259e-05
-2.80031987935218e-05
-3.19446869364965e-05
1.76812651877058e-06
-3.32507334637577e-05
-2.99531107013444e-05
-5.85401557069298e-05
8.07229759838509e-06
-4.41145511366025e-05
-4.9310374636398e-05
7.52939921516395e-06
-1.90366578653151e-05
-3.14983523629712e-05
-1.65918904634455e-05
-2.56169021678778e-05
-3.01034959640405e-05
-6.6647709640904e-06
-1.361865622612e-05
-2.56703359118145e-05
-5.66151886551151e-05
-5.07739911529032e-05
-3.30734982375029e-05
-3.09261153409733e-05
-3.38469321513097e-05
-4.05708636346232e-05
-2.32047805484785e-05
1.00122111719317e-05
1.04999049773485e-06
-2.71060886834798e-05
-2.99968813117732e-06
-1.3328297461684e-05
-1.7170312118413e-05
-3.46301247392299e-05
-9.92250296490704e-06
-2.50194566841995e-05
-2.74161013489505e-05
-4.47831799837351e-05
-1.85571807596539e-05
-3.98052973722122e-05
-5.71248440659284e-05
-4.45261273993549e-05
-2.46837664632109e-05
-3.29379976880107e-05
-4.99843971274689e-05
-5.46216071910049e-05
-1.41932343735809e-05
-2.02778151059808e-05
-1.61616182235563e-05
-3.59543035031018e-05
-2.16272162601e-05
-4.38087618349584e-05
-3.90274976875423e-05
-4.39865719850362e-05
-3.63808332468936e-05
-2.76160609868558e-05
-1.35287030530955e-05
-3.07727445240403e-05
-2.87806342710707e-05
-4.44625463576244e-05
-2.55504963275174e-05
-2.97974910309709e-05
-2.8028096286418e-05
-5.2271026201582e-05
-5.59719744960876e-05
-4.65310065051875e-05
1.31995047899546e-05
-4.08909184037627e-05
-4.16831853863148e-05
-4.18295281273012e-05
-2.54945990568359e-05
-3.33396931855255e-05
-3.61620111912745e-05
-4.04634165443534e-05
-4.28123888523074e-05
-2.52206153584686e-05
-5.99705602514767e-06
-2.43338591905789e-05
-1.80431795885333e-05
-1.7641180401627e-05
-2.79740676262392e-05
-9.8342002697727e-06
-3.14035280456036e-05
-5.05927316470884e-05
-4.68006526193279e-05
-6.01142218287626e-05
-3.57935955731306e-05
-1.30406329541683e-05
8.44651788866553e-07
-2.01900737050763e-05
-3.12998411746332e-05
-2.20025917347553e-05
-3.68908652562685e-05
-5.95779329663287e-05
-1.35258989572331e-05
-3.3420665074873e-05
-1.87364034362493e-05
1.04445081701712e-05
-2.92055253375375e-05
-4.04476962121619e-05
-4.71990610847411e-05
8.76239696178126e-06
-4.1729207584766e-05
-2.82318865756342e-05
-3.56756894297516e-05
-5.59078178108272e-05
-2.02887569224012e-05
-3.82348714350461e-06
-1.35554478532463e-05
-4.97577528150744e-05
-6.14887021478749e-06
1.3541492444869e-05
-3.21242524137492e-05
-6.6015857696636e-06
-4.11337969891017e-05
-1.30663713644149e-05
-2.082608978775e-05
-2.48970915426294e-05
-2.63285573555165e-05
1.90827757600297e-05
-1.20345377356451e-05
-3.22658938072465e-05
-5.55100077679531e-06
-1.453745059988e-05
-2.5428234162933e-05
-4.59736127077597e-05
-9.7653667284552e-06
-3.87730151709524e-05
-7.27260823280335e-06
-3.51963456356384e-05
-2.00329447779074e-05
-1.17578805595469e-05
6.48483730452578e-06
-1.53321872234906e-05
-9.37602511506815e-06
-2.77733163382592e-05
-1.26627205496933e-05
-1.44224286679885e-05
-1.60970503554201e-05
-4.05971802702644e-05
-5.35399243204596e-05
-2.82454659706935e-05
-2.52593028621969e-05
-7.47868572905576e-05
3.86171880784202e-06
-3.34183861913851e-05
-4.84203896705133e-05
-2.03092648628117e-05
-2.70137916618947e-05
-7.33323203707383e-05
-3.61434986342703e-05
-4.35213904748511e-05
-3.84757069332087e-05
-2.28625371079544e-05
-2.77528892312877e-05
-2.18241064482442e-05
-1.99793726124802e-05
-2.47280985574785e-05
-4.53103730026605e-05
-4.86515978369632e-05
-5.02318030415737e-05
-4.23109712099695e-05
-4.17130249656852e-05
-3.08603878096624e-05
-3.30940366142395e-05
-2.20966104375361e-05
-2.89705563137305e-05
5.91323004773094e-06
-6.34823440470939e-06
-3.68220254615359e-05
-2.90522764870032e-05
-3.65191088267202e-05
3.60263955583019e-06
-5.1214705134989e-05
-5.26199183214644e-05
-1.44296094007734e-05
-2.62036931850545e-05
-1.66011829753762e-05
-4.29185803878091e-05
-3.4225713813999e-06
-2.093294443756e-05
-3.90979475219369e-05
-3.8519470537894e-05
-3.97770912872495e-06
-1.42105751224272e-05
-3.01187488877512e-05
-1.9307158625101e-06
-1.07194458583059e-05
-3.0410961765359e-05
-5.43068566499487e-05
-3.74339809290721e-05
-9.2777760450825e-06
-3.07479418903624e-05
-1.3085902859264e-05
-3.34073925025248e-05
-3.6605239709255e-06
-1.56226968319119e-05
-3.43821669908118e-05
-1.93750237869312e-05
-2.66841469335881e-05
-2.57681921190177e-05
-3.58434248719901e-05
-1.49519938629925e-05
-4.28762742316001e-05
-1.08567740939882e-05
-6.41501656090606e-05
-3.17589057332085e-05
-2.85901323920489e-05
-1.06599273555943e-05
-5.56154357508017e-05
-4.38984782903448e-05
-2.68790971271666e-05
-1.11843483095904e-05
-1.03778962000505e-05
-2.93097849492221e-05
-1.99378645067356e-05
-1.58751901741948e-05
-3.11822885869164e-05
-3.10217376186824e-05
-1.82154420498529e-05
2.85047206090058e-06
2.28954978452341e-05
-1.41527439828588e-05
-5.28131654827731e-05
-3.39550457791412e-05
-3.24162801601348e-05
-2.04639941410257e-05
-5.85819185526879e-06
-5.44208279764477e-05
-5.23359086394848e-05
-3.4497730449799e-05
-2.5308009722751e-05
-3.20239972257459e-05
-2.90144788260422e-05
-3.27640836472331e-05
-4.10877289125741e-05
-2.89392213108409e-05
-1.38463788700118e-05
-2.35105520982267e-05
-2.3846150079009e-05
-2.80572282877314e-05
-8.97402433357829e-06
-1.26045522512502e-05
-5.67708374960701e-06
-2.12198019669232e-05
-3.06584784818794e-05
-4.00682065206553e-05
-2.90213938725134e-05
-1.26325884072001e-05
-2.66144164484177e-05
-3.43294185420759e-05
-2.40143966833539e-05
-2.29760841258844e-05
-3.33177509914465e-05
-2.20189733053871e-05
-6.32266822480535e-05
-1.77308108570122e-05
-6.29767201690198e-05
-1.78497433993275e-05
-3.65450839211088e-05
-1.10140319729581e-05
-4.09962405416674e-05
-2.42738364086647e-05
-4.34422887121379e-05
-2.04034404567389e-05
-3.4495156980205e-05
-1.82102482725367e-05
-3.8635672469985e-05
-5.51365810885635e-05
-4.69182294885642e-05
-4.66898324368335e-05
-2.75568915553078e-05
-4.96774200143986e-05
-4.75277351622564e-05
-3.37420907686874e-05
-3.22653079141518e-05
-5.60287621161212e-05
-6.53660866195253e-05
-3.29813754079591e-05
-2.24269792303694e-05
-6.00489825742389e-06
-1.97779104222371e-05
-2.3858928561353e-05
-4.29125430421674e-05
-2.174529080252e-05
-4.85691872613493e-05
-8.75049674891434e-06
-1.2710386231358e-05
-1.61739452404903e-05
-2.22228604964969e-05
-9.59801621689734e-06
-2.46346710178344e-05
-1.95071050187807e-05
-5.72670284285387e-05
-3.28856805806694e-05
-1.64254938891323e-05
-3.25265591690468e-05
-3.24150254715963e-05
-2.65536493976852e-05
-7.14648558848171e-05
-5.62153358922551e-05
-4.78995714934322e-05
-4.62925743920969e-05
-9.89546784573421e-06
-2.12918908009535e-05
-2.88573669586763e-05
-4.27321114862817e-05
-2.70845219948815e-05
-3.77082590388859e-05
-6.73194429215829e-06
-2.15553891367831e-05
-3.71384154038033e-05
-5.12434408939625e-05
-1.43446457140135e-05
-3.17828415307472e-05
-4.2471052076059e-05
-2.92050534320199e-05
-6.83816889297583e-07
-3.76496243822249e-05
-3.58661311161909e-05
-4.65355391989037e-05
-3.15370931201267e-05
-3.4133175722462e-05
-5.45351575111017e-05
-4.57745055981716e-05
-1.77503040054106e-05
-3.01086492740366e-05
-1.32180836944301e-07
-3.88976236855366e-05
-2.0241997369961e-05
-5.2452807219223e-05
-2.30759082985293e-05
-2.68650792918911e-05
-3.87500025254625e-05
-2.30219260618167e-05
-2.20065131813171e-06
-1.7935648606718e-05
-1.23422898709976e-05
-2.52653814378492e-05
-1.87693476262434e-05
-3.52399625497258e-06
-7.4110822928677e-06
-2.3647995374949e-05
-1.84088688738525e-05
-3.22330178179973e-05
-3.52532735261975e-05
-2.47233891736149e-05
-3.74780930057864e-05
-6.60566961931844e-07
9.61358156604205e-06
1.55248677076342e-06
-9.33748487993054e-06
-1.64600691236652e-05
-3.66505484006158e-05
-1.50550805360649e-05
-1.4631151607978e-05
-2.97739170771742e-05
-2.8137108759057e-05
-1.8128221169426e-05
-6.20865018965108e-05
-4.12275281242213e-05
-2.22222585825845e-05
-3.94689840910858e-05
-2.63523477424152e-05
-1.70533709908845e-05
1.58679170483901e-05
-3.03192278303024e-05
-2.94111816961772e-05
-3.95852010128809e-05
-3.66780310421396e-05
-3.80885846702095e-05
-3.28666556271199e-06
-3.72445380477892e-05
-1.185540647355e-05
-4.31919724909608e-05
-6.15490596186103e-05
-2.85137614169234e-05
-1.56074364123384e-05
-2.80999149208348e-05
-1.86743363522001e-05
-7.50023882201858e-07
-4.19593382790293e-05
3.43100196260393e-06
-5.33480959022928e-05
-4.98360405660906e-06
-9.21538005653858e-06
-3.26764477736345e-05
-6.98497646697702e-05
-5.42372863960315e-05
-6.90596359783153e-05
-5.01316269276244e-05
-4.64567764586677e-05
-3.37161460327001e-05
-2.63870730326472e-05
-3.35065006979078e-05
-1.07698715233991e-05
-8.90961983492037e-06
-5.64657421285558e-05
-1.38040661960412e-05
-4.51160098606988e-05
-1.91612179858635e-05
-2.2675184108552e-05
-5.38808917532582e-05
-3.49125167787124e-05
-6.95300187206033e-06
-2.54358445124545e-05
-2.39536289743679e-05
-2.71622305424303e-05
-3.3948075627126e-05
-1.82798927614066e-05
-2.74028032175531e-06
-3.60750653129e-05
-2.28027058972546e-05
-3.16983587690434e-05
-2.86091885913042e-05
-2.29429011051326e-05
-2.38184315217288e-05
-2.46906863113001e-05
-1.74424746047682e-05
-3.42415333932915e-05
-5.94652074250778e-06
-2.11110714210935e-05
-8.72698299010978e-06
-5.85614157969164e-05
-4.92570309994491e-06
-1.30684827778076e-05
-4.19304057940686e-05
-6.09895054261392e-05
-8.94855665019273e-06
-6.06764729586313e-06
-1.62337789177082e-05
-3.6639068551303e-05
-3.9864902857836e-05
-6.85781771111789e-05
-2.75308008963442e-05
-2.07835582688927e-05
-1.75961449182022e-05
-1.59507010057898e-05
-2.41119026633015e-05
1.27129479519878e-05
-3.09096515032038e-05
-2.68817863687923e-05
-3.96937017364821e-06
-3.58323595532675e-05
-2.52361482627043e-05
-2.8956702925425e-05
-3.57768729038891e-05
-2.67609935928633e-05
-3.69683895501208e-05
-3.06684764945065e-05
-2.46225104224396e-05
-2.35265100819668e-05
-2.42681628350175e-05
-1.5370294892595e-05
-2.65154920717048e-05
-3.24191743771901e-06
-3.76767149828048e-05
-5.70464387954044e-05
-2.46702828575342e-05
-2.82060778640412e-05
-3.52428207697018e-05
-3.34323885846581e-05
-5.14057507561059e-05
-1.98223574470912e-05
-1.67163897366636e-05
-3.21322435821646e-05
-5.5009426236052e-05
-5.24061511253713e-05
-5.37148061840001e-05
-5.91457572418524e-06
-3.64292473696512e-05
-2.98312209999049e-05
-1.21022622847514e-05
-1.8761175592016e-05
-2.77080354594527e-05
-5.61386631784495e-06
-1.56315263257899e-05
-3.54380585576444e-05
-5.09547667787054e-05
-3.09187906486939e-05
-7.10078421637218e-05
-3.43573900820857e-05
-1.88006714248818e-05
-3.44115391488621e-05
-1.17686336649027e-05
-1.34868873225383e-05
-2.88698214393375e-05
-4.7781551803736e-05
-5.57739732714748e-05
-2.80993795662015e-05
-3.6915264543116e-05
-2.79287005751045e-05
-3.31706250977599e-05
-3.37932322525455e-05
-2.56959456959614e-05
-3.62011572998749e-05
-1.65306209784708e-05
-1.23125549558048e-05
-1.4026209197283e-05
-1.9099958799073e-05
-3.34026255248696e-05
-3.50994776809316e-05
-2.06236996487127e-05
-2.83528865818352e-05
-1.46797263056177e-05
-2.46764748365771e-05
-3.63813939582455e-05
-3.04075432062458e-05
-4.84764549198878e-05
-2.75041769560391e-05
-3.14744985990125e-05
-3.92420469803834e-05
-1.01879471402973e-05
-2.75616605093591e-05
-4.83432057832617e-05
-4.91074490692048e-05
-3.68173317413346e-05
-3.63361077372172e-06
-4.85447159317885e-05
-1.90314519473641e-06
-3.98834917228859e-05
-2.43257783567394e-05
-2.63916449444069e-05
-3.43045668885458e-05
-1.16357706826991e-05
-3.44616935195271e-05
-3.49145323098059e-05
-6.52594228565917e-05
-1.76544094657014e-05
-2.85874402176814e-05
-3.63692241690017e-05
-3.83535639945806e-05
-1.70871919028243e-05
-5.44974879383004e-05
-3.29951448584486e-05
-9.40085406115367e-06
-3.39927521955999e-05
-5.46248408820235e-05
-2.61353608266369e-05
-4.15250443140906e-05
-3.50905922449166e-05
-2.56728194902201e-05
-9.25456201068593e-06
-2.17575080574845e-05
-5.07003790200024e-05
-2.94468837881256e-05
-3.17382103952277e-05
-2.19753041238744e-05
-1.51849386158825e-05
-4.70358916154274e-05
-4.6113817119019e-05
-3.36788260404878e-05
-3.97899676508661e-05
-8.10251176559557e-05
-4.63415659490443e-05
-4.82269171919613e-05
-1.91210453664902e-05
-3.71018093350834e-05
-3.21253436454334e-05
-2.25640424794722e-05
-4.296970665185e-05
-3.46588868368551e-05
-9.18528604532557e-06
-1.21609443874519e-05
-3.5013054101116e-05
-7.50579114672899e-06
-4.13683962113507e-05
-2.34492430274594e-05
4.46273431383607e-06
-4.3809046216989e-05
-3.05302816091257e-05
-2.96654276586526e-05
1.29017421643347e-05
-5.58254904010532e-05
-6.49404366663275e-05
-4.13157408390271e-05
4.9965428002611e-07
-3.78608816168435e-05
-5.39592054098259e-05
-2.22657603197333e-05
-2.35617821085279e-05
-3.53411576211703e-05
-4.72565612862218e-05
-4.31004688262875e-05
4.20017395277393e-06
-2.56435340273882e-05
-4.44394123756638e-05
-1.60658638671002e-05
-1.7984702481658e-05
-2.00625880911546e-05
-3.60118929745638e-06
1.64804008751999e-06
-4.86042252517548e-05
-4.43504326790685e-05
-1.94630027890621e-05
-4.5021634459941e-05
-2.41017252801003e-05
-4.40501572145208e-05
-5.22692467219024e-05
-3.38502566683989e-05
-1.32174839097343e-05
-1.63555310269332e-06
-2.49688807103294e-05
-4.78494150785776e-05
-2.45430332999762e-05
-6.74944454874467e-05
-3.56608770649679e-05
-1.67511472670659e-05
-1.01498783581506e-05
-2.72072749057908e-05
-3.0335404939324e-05
-2.71230346016286e-05
-3.93064537150465e-05
-3.09800382512044e-05
1.20227939864792e-06
-4.06703894497923e-05
-4.04592193144495e-05
-5.71657038864323e-05
-3.32719405197429e-05
-3.10957314938229e-05
-4.88555898316555e-06
-2.33572120335064e-05
-3.04002895007402e-05
-1.58141187134597e-05
-2.77997062392486e-05
-7.89589083700732e-06
-4.70273136822073e-05
-8.97593233191404e-06
-2.83785716816213e-05
-1.03640644586758e-05
1.78999999446767e-05
-1.47717255881837e-05
-5.21666981894129e-05
-2.64088601277808e-05
-4.81968233217611e-05
-3.450423068118e-05
-4.5301229869935e-05
-4.53842124252717e-05
-3.0003405360363e-05
-2.51993523433019e-05
-5.3466340806778e-05
-2.93836855686971e-05
-3.07448385186583e-05
-1.35560832154961e-05
-2.4762174517303e-05
-3.3359555299079e-05
-2.67185218638114e-05
-5.40606856815958e-05
-1.27225096396059e-05
-4.67018205821189e-05
-2.78346500208262e-05
-4.5325017471651e-05
-5.95609135438755e-05
-3.30884321357476e-05
-1.28955197052064e-05
-3.56876679825595e-05
-4.08590652238723e-05
-5.07763177148332e-05
5.46266184701279e-08
-3.74991863799939e-05
-1.32191939808344e-05
-3.50974392995495e-05
-2.70947381687896e-05
-2.50467256517945e-06
-5.64079528792768e-05
-2.96292238140345e-05
-1.74929038022043e-05
-7.36685843741583e-06
-6.99910407756945e-06
-2.04097743439158e-05
-1.8828352810869e-05
7.17429054564086e-06
-3.80348697517964e-05
-3.84312956397579e-05
-1.98667822510105e-05
-1.90755881540807e-05
-4.28301514810457e-05
-7.22154983951653e-05
-3.71452883015712e-05
-4.6687663451322e-05
-3.92347975209948e-05
-2.64811175863883e-05
-2.63621757715964e-05
-2.5998531623282e-05
-1.94120585368378e-05
-2.94130959510287e-05
-8.27674590621323e-06
-3.13273292104668e-05
-4.07031102860476e-05
-6.09518001121362e-06
-3.7916029132536e-05
-2.67218991605151e-05
-2.70397798530678e-05
-4.02634553595754e-05
-3.57544806972707e-05
1.35892713733318e-05
-2.29981033251851e-05
5.89951691089402e-06
-6.30467216192078e-06
-1.9806865156737e-05
5.71313323511579e-06
-2.1209061975888e-05
-5.35180387098207e-05
-2.28564368596302e-05
-2.93817018058419e-05
-4.87252562943149e-05
-3.54313961209219e-05
-3.41719915085001e-05
-5.40475631271338e-05
-4.58753830749452e-05
-4.82847095847925e-05
-2.02528904986765e-05
-1.43849205009873e-05
-2.78875203164547e-05
-4.66455601280784e-05
-2.5027869881007e-06
-3.40484830294258e-05
-1.10753170022362e-05
-3.0536764468921e-05
-2.11087144312877e-05
-4.43519603766887e-05
-3.15115572316831e-05
-2.76324787409098e-05
-2.41765528387525e-05
-3.1004063474191e-05
-3.24442684336709e-05
-1.3294080983317e-05
-2.11653511817615e-05
-5.30748206141222e-05
-3.51920094284452e-05
-3.02022286830132e-05
-4.26727253357361e-05
-2.05303764847588e-05
-5.58228504344093e-05
-4.98660855144066e-05
-4.65616446749709e-05
-1.66416168862312e-05
-2.96294157117478e-05
-3.76931665094908e-06
-4.346393417375e-05
-3.34911254619607e-05
-8.57793191026572e-06
-3.32372903666975e-05
-2.57795300060313e-05
-3.30215814392191e-05
-3.74588079483284e-05
-1.02199248022429e-05
-4.80130673929509e-05
-1.38123967779985e-05
-2.18218720353524e-05
-7.95104346656901e-06
-2.88214843506915e-05
-9.42645223306722e-06
-7.70383488344898e-06
2.51662832311612e-06
-4.53271511082648e-05
-1.38896642697472e-05
-1.25530250436845e-05
-1.17786231127123e-05
-4.97181618559339e-05
-4.28262540004713e-05
-3.3592546306475e-05
-4.57636937234092e-06
-4.99836461587092e-05
-2.10963417559421e-05
-4.0361208683116e-05
-2.43249822298516e-05
-4.51542868898622e-05
-2.98490506966538e-05
-2.31217450428737e-05
-4.81254522107499e-05
2.53311988772948e-06
-4.33150374401594e-05
-3.71562898794421e-05
-4.74708220997231e-05
-5.18713451975325e-05
-1.43245056100914e-05
-1.8544543692641e-05
-5.96158873106017e-05
-3.13149833235979e-05
-4.0841774034104e-05
-3.87116260802613e-05
-4.79316883053127e-05
-2.52994700602124e-05
-1.28852082332974e-05
-3.34253412285382e-05
-3.57341466671825e-05
-2.53982593116467e-05
7.75578248898069e-06
-2.60693694388132e-05
-3.44003957430848e-05
-2.13840361618882e-05
-5.58684386853622e-05
-6.56228748098299e-06
-3.26991241949776e-05
-1.33101519873842e-05
-4.45336226548055e-05
-4.37648905131257e-06
-2.41717280265476e-05
-2.57231706534873e-05
-4.79642542386427e-06
-4.22873751483452e-05
-3.80316355234333e-05
-2.35124250612323e-06
-6.49131739448352e-05
-4.43561984604018e-05
-4.62796218718273e-05
2.10904484198466e-06
