# Supplementary material for: Research on computational propagation and identification of mine microseismic signals based on deep learning
Source: PLoS One. 2025 Oct 22;20(10):e0334641. doi: 10.1371/journal.pone.0334641 (PMC12543183; doi:10.1371/journal.pone.0334641)
Supplement: S7 Data — (ZIP) [file pone.0334641.s007.zip › 000100900001683.xlsx_0.txt_24.txt.txt]

-2.80924112408981e-05
-2.09650893375393e-05
-1.30752128946127e-05
4.93875919834602e-06
-4.51777045029369e-05
-2.52891949088039e-05
-4.76633803381696e-07
-5.69587656094289e-05
-3.80803453319835e-05
-9.57888360881958e-06
-2.90951269459938e-05
-4.01989909176921e-05
-4.54569391155202e-05
-3.47541381576094e-05
9.79993666173478e-06
-2.03731232672986e-05
-1.48646932256117e-05
-5.4928466133857e-05
-4.96645651783476e-05
-4.55237862606488e-05
-8.69810743797531e-06
-3.36518435334562e-05
-4.23793828609843e-05
-6.00680123029985e-05
-8.9917094544045e-06
-3.05320933322959e-05
-3.34154202121585e-05
-4.06120466344261e-05
-4.25854372319732e-05
-2.58921964457946e-05
-1.81061225176505e-05
-3.34600776198456e-05
-2.13857250873655e-05
-5.06553652182529e-05
-1.95425797273686e-05
-4.43214472446097e-05
-1.57532433612641e-05
-5.57628966413555e-05
-2.97327537030001e-05
-4.72037871870485e-05
-2.03865906332824e-05
-1.8462945845727e-05
-3.38350582455504e-05
-6.98305752509541e-06
-9.49605157826897e-06
-4.13744301115983e-05
-6.86281001259774e-06
-3.38755830399775e-05
-3.10243246788947e-05
-2.53841258113605e-05
-2.81463048785763e-05
-3.81938521370415e-05
-4.7256821086228e-05
-1.84347981984119e-05
-3.72674535262168e-05
-2.40487796423268e-05
-4.10158191093e-05
-1.89719744475641e-05
-1.67465499578659e-05
-4.69964699717236e-05
-5.60266385058655e-05
-4.75058638128589e-05
-3.76711887917792e-05
-9.39063703766886e-06
-3.62578834463662e-05
-4.70411176949175e-05
-4.3189844884464e-05
-1.97118389771187e-05
-6.23694800953279e-05
-2.0300401368527e-05
-2.91831953956049e-05
-1.26328367988122e-05
-4.17616469229133e-05
-1.6979161067629e-05
-2.48122169044953e-05
-4.12222328668397e-05
-4.31092568841241e-05
-3.80457461956389e-05
-4.04248538592751e-05
-3.82388887060688e-05
-2.58669776311167e-05
-4.19178787719091e-05
-9.73696872184823e-06
-4.05021297416157e-05
-7.25449153721767e-06
-5.42413680068233e-05
-4.15888214080205e-05
-1.88212955149365e-05
1.0385242102213e-06
-3.06678241232238e-05
-5.05665546208456e-05
-3.07828346892881e-05
1.46557597127692e-05
-4.30927466134219e-05
-3.01268895370121e-05
-1.92023714372231e-05
-5.54436134966045e-05
-4.45536665426831e-05
-5.43497067239703e-05
-3.06334598108927e-05
-6.69168922512291e-06
-6.62629751446542e-05
-9.59067678681571e-06
-2.40470829598267e-05
-3.2600522475972e-05
-4.92486069124521e-05
-1.68634182264988e-05
-4.12572524912072e-05
-4.75998403586781e-05
-4.03484249256441e-05
-4.33405530189646e-05
-1.82904675996873e-05
-7.89383756208102e-06
1.6459887169735e-05
-1.33335432790165e-05
-1.81320288591187e-05
-2.90905526080792e-05
-2.07355870542048e-05
-3.46684943019044e-05
-3.44735445050268e-05
-5.59261811153644e-05
-2.12482173959116e-05
-4.0730997139303e-05
-2.85011367805336e-05
-1.48353059041673e-05
-5.87104012767836e-05
-5.54297033736948e-05
-8.90885639601415e-06
-4.17224727600509e-06
-6.16505264764316e-05
-1.40066143314698e-05
-4.68036520244314e-05
-7.06676117549539e-06
-1.17152191763412e-05
-2.97088476093128e-05
-3.48734353287045e-05
-2.33249916559414e-05
-4.25524635962311e-05
-2.28899797903974e-05
2.65738232783589e-06
-2.53556547750809e-05
6.91825381368674e-07
-2.91958186539301e-05
9.61758218911779e-07
1.55608438970789e-05
-4.26757682111985e-05
-3.35712213955257e-05
-3.6449154306047e-05
-2.90705548037156e-05
-2.95618351566166e-05
3.38023655838679e-06
-9.8419124061472e-06
-3.45744521848995e-05
-1.20889519217173e-05
-3.41122852821144e-05
-3.50548168680031e-05
-7.62408212874517e-06
-4.12000134543286e-05
-3.21541533540451e-05
-2.18348493725702e-05
-3.94532959362796e-05
-2.67525637737707e-05
-2.34926459575689e-05
-3.86930200804417e-06
-2.95002353807945e-05
-1.15418783981426e-05
-3.28501497915135e-05
-5.09792077235199e-05
-1.93102718908042e-05
-1.2125928356301e-05
-1.75935238018606e-05
-5.24813332898284e-05
-1.0461296678623e-05
-3.78156245717119e-05
-3.95886255879924e-05
-2.33815702611588e-05
-3.99224124278967e-05
-6.95015038502615e-05
-2.30310172238697e-05
-1.7938393568989e-05
-2.43450609375795e-05
-2.72379124890391e-05
-3.10295390927187e-05
-2.34302257805129e-05
-1.26078246339959e-05
-4.34637226859892e-05
-1.32588059055041e-05
-4.58195607620534e-05
-3.23555738721206e-05
-3.60691289776127e-05
-5.76652963041421e-06
-8.02946930890206e-06
-2.89881328681688e-05
-2.98960906395915e-05
-4.38969984199471e-05
-1.97939353022009e-05
-4.78582071515351e-05
-4.25287970601634e-05
-3.85034084037078e-05
-4.19378821522513e-05
-1.60953229253866e-05
-1.46388889314066e-05
-2.47233605164459e-05
-2.85120762518e-05
-3.60587235183414e-05
-4.47416443261626e-05
-1.55111769774109e-05
-4.41366780418265e-05
-4.36415811681898e-05
-4.34985345606828e-05
-3.76739254978244e-05
-5.2221391071198e-05
-2.85609300305777e-05
-3.67445754331901e-05
2.35880452265335e-05
-1.93648504336581e-05
-2.7372624679418e-06
-5.11970185222871e-05
-2.76683832142598e-05
-2.93705244550995e-05
4.93170759482883e-06
-1.06125367038458e-06
-2.22331396027805e-05
-3.35487670426061e-05
-4.07623785316058e-05
-2.01413320310846e-05
-3.11347614842417e-05
-2.45707912693615e-05
-2.55518879343876e-05
-3.80978579024524e-05
-4.15306321778615e-05
-2.05311785224497e-05
-2.90100992460536e-05
-2.31455386136989e-05
7.33670483100919e-06
7.74599941395584e-07
-3.89623963956094e-05
-3.36498817865356e-05
-1.87257326594909e-05
-4.0969272284685e-06
-3.38731774227045e-05
-3.67388697432542e-05
-4.75727335079681e-05
-4.0150153040961e-05
-7.18042629883386e-05
-7.43641988202021e-06
-3.65288258617911e-05
-3.78677832782534e-05
-1.572775305156e-05
-6.28887539734814e-05
6.93241746775176e-06
-1.59666858229315e-05
-3.93695191229387e-05
-2.72320412062858e-05
-4.84589806340434e-06
-6.59300559181795e-05
-2.24195396951547e-05
-5.40071369402659e-05
1.87502710439972e-05
-3.45127339529782e-05
-1.57847388624233e-05
-3.88069126360485e-05
1.99980817952267e-06
-3.36876020847394e-05
-6.75860824894196e-06
-3.55216916151486e-05
-3.22196605331557e-05
-4.02922759829058e-05
-4.67396762061587e-05
-1.4499715888471e-05
-1.68178658380392e-05
-4.91223152620402e-05
-4.66814180096753e-05
-2.0512701600356e-05
-1.0110012390289e-05
-6.00998023498838e-05
-4.47407076187745e-05
-1.60969020725092e-05
-3.2400711427794e-05
-3.59977065411593e-05
-2.49058311867756e-05
-4.84735610249916e-05
-1.88668911456111e-05
-1.46760228406728e-05
-2.56239785270048e-05
-3.45170577715444e-05
-2.84695335066975e-05
-4.79879919143429e-05
-5.29979219467342e-05
-2.28649005071778e-05
-5.55168907465053e-05
-6.90530713577977e-05
-2.5671967774545e-05
-3.67265691263164e-05
-2.76254499563645e-05
-1.27219778040521e-05
-1.04917150900903e-05
-4.85019650282226e-05
1.66047174545781e-06
-4.72685061504304e-05
-3.8832030393826e-05
-5.13932562778466e-05
-2.77277096880158e-05
-2.5982076972709e-05
-2.79885378801638e-05
-2.7732203305997e-05
-4.45741042635969e-05
-1.09553703516881e-05
-2.69466612914812e-05
-5.44174735363276e-05
-4.36314222886942e-05
-3.51410718930977e-05
-2.03097964012621e-05
-4.83587640757613e-05
-3.22806417756967e-05
-2.92079968939342e-05
-1.92709351226783e-05
-3.31524102065816e-05
-2.25204821332582e-05
-3.46409578269316e-05
-2.84221915233813e-05
-5.01326947822729e-05
-3.21910350378151e-05
-3.60679550470172e-05
-5.14668517602689e-05
-4.28713445327868e-05
-3.69904662877514e-05
-1.20454782530274e-05
-3.75067313334118e-05
1.34087721659866e-05
-2.80190501618952e-05
-2.89401400252304e-05
-4.01983013957001e-05
7.67448089386771e-06
-4.12619307963161e-05
-2.94896434947354e-05
-4.77491389228681e-05
-2.67656936835603e-05
-4.75039579389387e-05
-5.32362650722286e-05
-2.53021917692593e-05
-2.39407013858007e-05
-1.90124034767684e-05
-7.69000463956045e-07
-2.41120881430269e-05
-3.36370673358465e-05
-1.20949479396752e-05
-9.11452469005615e-06
-2.39152456508651e-05
-3.8869430076507e-05
-4.52431641006361e-05
-4.30542890999687e-05
-4.26713099973254e-06
-1.78084778353734e-05
-3.22566759569206e-05
-3.01821727303583e-05
-4.66284199349428e-05
-3.46043462488261e-05
-3.78265967803328e-05
-2.46062830018014e-05
-2.87389755464907e-05
-1.87538893213164e-05
-2.60107539992492e-05
-3.05147224704022e-05
-3.43104866963781e-05
-4.62512523115758e-05
-3.26923515199259e-05
-1.22441991142635e-05
-1.59795018753212e-05
-5.00761190120889e-07
-2.54247480098674e-05
-2.33101486172848e-05
-3.33800822145117e-05
-4.64686453022958e-05
-1.62680827154177e-05
-7.64139841443871e-05
-4.54734884317534e-05
-7.92646603178029e-06
-1.69790599188988e-05
-4.48339377844354e-05
-3.2358790936127e-05
-4.14423068233261e-05
-4.07737056585125e-05
-4.22603185310244e-05
-3.30289907917251e-05
-1.97210594084363e-05
-4.60435231367722e-05
-4.73005500349704e-05
-1.44742318487162e-05
-1.23346605598891e-05
-2.66081121685188e-05
-2.37460930316547e-06
-2.74579199585433e-05
-2.10769375306678e-05
-5.82535613249551e-05
-1.84104174472343e-05
-4.22947660641233e-05
-1.06400559488484e-05
-4.43219387602958e-05
-3.32269970570892e-05
-3.21101583264761e-05
-4.06832861134115e-05
-2.67945281221993e-05
-3.41817950170411e-05
-1.60005871265855e-05
-1.64418583994778e-05
-1.8092198847297e-05
-1.83001065418352e-05
-4.22011826211094e-05
-1.79171029008838e-05
-2.36370203775639e-05
-1.87907246584346e-05
-4.79954827041622e-05
-3.49388925016127e-05
-3.80002406354049e-05
-6.62734783399627e-05
-2.74266469824135e-05
-5.10136089121378e-05
-5.91612327762022e-05
-1.86571605650332e-05
-3.58654525746476e-05
-2.7499713510513e-05
-3.85442395599553e-05
-5.74088819242092e-05
-3.87899266949165e-05
-3.21885651909009e-05
-3.42000969784843e-05
-2.28204650574722e-05
-2.9423851424647e-05
-2.47185095384848e-05
-2.28857122791702e-05
-9.19292726012902e-05
-2.48403641807792e-05
-1.45594860771092e-05
-2.76115887790322e-05
-4.17004878669331e-05
-4.56675751558787e-05
-1.26205639250962e-05
-3.22940923765743e-05
-1.31652709181385e-05
-1.77737757513609e-05
-3.98185641182121e-05
-3.44962538079645e-05
-2.04481418984678e-05
-4.28619678899523e-05
-5.0405280397242e-05
-2.09361017777079e-05
-5.06642452783895e-05
-2.37824361288162e-05
-5.05757462139518e-05
-4.82023346495437e-05
-3.9833842217894e-05
-4.58820846167601e-06
-3.32093680211451e-05
1.04896486804966e-06
-4.1681226898009e-05
-4.04820475221738e-05
-2.85426572635959e-05
-3.43217184838863e-05
9.14628808989273e-06
-4.33609324701629e-05
-2.15477539213381e-05
6.09695256978038e-06
-3.60329838832778e-05
-2.45392760880686e-05
-4.79970219069836e-05
-1.3531056797429e-05
-3.0073826572199e-05
-3.85596072343969e-06
-2.4057714068724e-05
-2.38944398139905e-05
-2.92281354128594e-05
-2.5109928730433e-05
-1.98892288973291e-05
-3.28535752676697e-05
-2.61896373149122e-05
-4.21324533325106e-06
-2.63340500548579e-06
-2.37124657366253e-05
-2.95662468925826e-05
-1.50629252633004e-05
-3.06853656923933e-05
-3.76759731711262e-05
-3.93719481067998e-05
-2.2593280131649e-05
-2.26270236047719e-05
-7.13261330114099e-06
-2.65720447266324e-05
7.02751520813091e-06
-9.45699103548561e-06
-3.07325505832617e-05
-5.63214226898784e-05
-3.60792226704528e-05
-2.76351130871828e-05
-4.66262603994135e-05
-4.23621338439389e-05
-1.24355752734349e-05
-3.20650929858423e-05
-3.6819671120956e-05
-3.26448140360011e-05
-1.00533487594969e-05
-4.64863079132679e-05
-4.69280023181875e-05
-4.72796459543937e-05
-3.34748093804538e-05
-2.43769888135829e-05
-3.55653074272515e-05
-5.13326574680646e-05
-5.49254776511051e-05
-1.8356566409068e-05
-2.07966283881524e-05
-7.66988813256182e-07
-2.2291668658979e-05
-1.0228469944937e-05
-1.74062695732132e-05
-6.09370242067397e-05
-4.40561875895981e-06
-2.81679534316622e-06
-2.9477248978427e-05
-1.67572979248406e-05
-5.44265094030152e-05
-3.58603965356253e-05
-3.30874519403942e-05
-1.96456824190972e-05
-3.75862812798807e-05
-1.47470075853875e-05
-3.93422123941555e-05
-1.49601684619541e-05
-3.58424193019187e-05
-4.54219721033205e-05
-2.6214244481937e-05
-1.056078585806e-05
-2.79337886711244e-05
-6.07859226283039e-06
-2.04014151628117e-05
-7.92516677449237e-06
2.39797148100637e-05
-1.19423185049708e-05
-1.36498232312273e-05
-1.20474462339099e-05
-6.31017842595998e-06
-2.89941190171447e-05
-3.78662793233079e-05
-4.29574887317818e-05
-1.39466830399348e-05
-1.61363863370118e-05
-1.7658691757063e-05
-2.63115214878514e-05
-4.67274792765827e-05
-2.43658266104781e-05
-1.21879081591377e-05
-8.08964763527257e-06
-3.10452775935409e-05
2.80865918168956e-06
-1.06345283593677e-05
-1.96310973996979e-05
-2.12409744393538e-05
-1.70623830296069e-05
-3.73652689592827e-05
-2.1709046590386e-05
-3.6187547049783e-05
-5.03491683789114e-05
-4.32995986503196e-05
-4.34470388669763e-05
-4.03669585602757e-05
-4.16831909689871e-05
-5.28040293855111e-05
-3.23148538689999e-05
-2.38904317077758e-05
-4.93394628132135e-05
-2.17593024063608e-05
-3.91223533822589e-05
-6.31651126656003e-05
-6.85870912580132e-05
-6.46779261807863e-05
-7.40760115781891e-06
-2.97912770793704e-05
-1.08176638764497e-05
-4.98093947768819e-05
-3.28617292157599e-05
-3.38639549139873e-05
-3.02287124456117e-05
1.79883198692763e-05
-2.23838064600769e-05
-5.88383028918679e-05
-4.26842608115318e-05
-1.42916082535112e-05
-3.11117749431017e-05
-2.94633604067342e-05
-2.00298381815928e-05
-6.71224685268627e-06
-4.3500857386756e-05
-6.97775437824776e-06
-4.34155425818053e-05
-3.29855980799395e-05
-3.3814673063265e-05
-5.48039209520892e-05
-2.09603178934324e-05
-4.29620357789054e-05
-1.02872254814542e-05
-3.32963133195778e-05
-6.12558798266032e-05
-4.07785153817088e-05
-5.80822980615876e-05
-2.04059042977639e-05
-4.33035286756263e-05
-4.47476076304289e-05
-2.41488185479154e-05
-2.0087792017674e-05
-4.36182835698516e-05
-3.37974294446062e-05
-1.64537711207929e-05
-6.08022601671314e-05
-3.09299317947167e-05
-4.12010064220955e-05
-3.33604929189709e-05
-1.22595624725145e-05
-4.16507975827932e-05
-9.77280147487925e-06
-1.9711662624218e-05
-1.72399495425667e-05
-1.27807378184137e-05
-2.7947271514275e-05
-3.20292996175466e-05
-4.18737055982803e-05
-4.04507400162882e-05
-4.00930870752805e-05
1.72245020782006e-06
-3.57880651672903e-06
-2.87409314725615e-05
-1.61364831844076e-05
-3.75890769040293e-05
-3.07161384138039e-05
-4.90771544747589e-05
-2.94028604534501e-05
-3.07230097004663e-05
1.01182709985808e-06
-1.73689146183373e-05
-8.07490297936456e-06
-2.95382797422042e-05
-4.78322479075918e-06
-2.18819078677452e-05
-9.38868277960616e-06
-5.25234377542031e-05
-6.29104995880091e-05
-3.49042626093603e-05
-2.72448515595117e-05
-4.0179381514022e-05
-3.76594034846912e-05
-4.35709647539077e-05
-2.79209860935286e-05
-1.46054438249046e-05
-3.7150055284142e-05
-5.18771174273063e-05
-1.52803951579154e-05
-1.22052345920089e-05
-4.13585948094406e-05
-3.26820778950993e-05
-1.04247589937382e-05
-3.38362735936476e-05
-5.06594310726565e-05
-4.17437442393635e-05
-3.85053340865058e-05
-2.46724894479604e-05
-4.64602726285332e-05
-4.94694614414539e-05
-3.02139164423759e-05
-2.06492060204369e-05
-9.0244147438314e-06
-2.27930593558268e-05
-4.85982283535971e-05
-2.5040899299491e-05
-3.89646996359651e-05
-1.66574680237665e-06
-3.78483588807842e-05
-4.0208217343831e-05
-6.74810882747143e-05
-3.72833270138738e-05
-3.23436146018403e-05
1.80435763288217e-06
-4.09151386224579e-05
-4.1435312837617e-05
-3.18687200419819e-05
-3.15065565084402e-05
-2.93700843830037e-05
-8.27200078560773e-06
-3.86585279298271e-05
-1.73889268171641e-05
-9.14823957473136e-06
-7.98618664146658e-06
-1.64732817468813e-05
-2.75125132228316e-05
-1.98744165824203e-05
-8.78066019056568e-06
5.77571556098415e-06
-3.37676645231939e-05
-5.95530945979502e-05
-3.7714744513346e-05
-3.30654567231439e-05
-1.43730301866399e-05
-2.05239218046311e-05
-4.24078027543415e-05
-5.93012504148944e-05
-2.56292590065975e-05
-1.60060915255397e-05
-3.79660997369654e-05
-8.28299411496384e-06
-3.30145389667204e-06
-5.37353192711333e-05
-1.56498298406614e-05
-2.38527912357773e-05
-3.32287503446667e-05
-2.48119142929537e-05
-1.36797565331836e-05
-2.0028132815323e-05
-3.51292259041559e-05
-2.51072500605195e-05
-5.3921645003557e-05
-1.97183610055706e-05
-3.19159652100828e-05
-4.38293352775204e-05
-3.82303234732826e-05
-3.65893827670573e-05
-1.9504458920898e-05
-2.01101592170944e-05
-4.29986250660749e-05
-2.44120523711521e-05
-3.73359960187821e-05
3.33045995109902e-06
-2.89131083594816e-05
-3.31754187880613e-05
-1.56447832569961e-05
-6.28784806649249e-06
-2.65739496190919e-05
-3.61205330399432e-05
-5.18992598292179e-05
-5.38251160742726e-05
-5.83334451048778e-05
-5.90469405644563e-05
-2.10751108707207e-05
-6.51399990318933e-05
-2.3742031142966e-05
-3.48470016158631e-05
-2.7975780051763e-05
-3.01852894928326e-05
-2.24728590118678e-05
2.21008139021226e-05
-3.10352211386245e-05
-5.26478601131756e-05
-4.50690774908058e-05
-5.27641240422345e-05
-3.47987062930096e-05
-3.03650266683198e-05
-4.18505977156026e-05
-2.63320131025336e-05
-4.82404702534162e-05
-8.56070331424224e-06
-3.63113259287139e-05
-5.54507912060365e-05
-3.63967665734236e-05
-3.71816324019555e-05
-6.96914350856217e-06
-3.11232448967076e-05
-1.26685102527292e-05
-3.94921201439151e-05
-3.83429810412568e-05
-3.21768350576895e-05
-3.07719100766628e-05
-1.93621410271599e-05
-2.23136409232988e-05
-2.91131729378307e-05
-2.43097808455777e-05
-6.18402569364366e-05
-3.38198539904939e-05
-1.99174001720067e-05
-3.07094648572207e-05
-4.20368620877583e-05
-2.86177491252612e-05
-5.30396750762479e-05
-3.13803011721908e-05
-3.8147124418445e-05
-3.97065111138313e-05
-1.04126516369846e-05
-9.00345810337917e-06
-2.80328980244409e-05
-1.59488149142882e-05
-2.62161931017707e-05
-3.98568450877369e-05
-4.24354731385494e-05
-4.62973423866495e-05
-7.58459990235897e-06
-1.03239036837317e-05
7.1315782318665e-07
1.1240395552257e-05
-1.77599774102604e-05
-4.7889444415558e-05
-3.43653080676601e-05
-3.22909901173928e-05
-2.19324583033141e-05
-6.46471773053214e-06
-4.72703604318589e-05
-4.73752219620926e-05
-4.1251714865381e-05
-2.57496627384026e-05
-3.40557120730702e-05
-5.01788051642336e-05
-2.51699094708206e-05
-1.20560369351094e-05
-3.15849797770693e-05
-3.33263105901694e-06
-3.51431308539566e-05
-4.78006531493013e-05
-3.58681434353751e-05
9.33445124950474e-06
4.23545821916188e-06
-1.20794791711317e-05
-2.7177200003173e-05
-3.74783329922463e-06
-2.30141378206523e-05
6.65808054911057e-06
-1.77410152473427e-05
-3.46165300147056e-05
-6.73985051075664e-05
-4.40647866367997e-05
-1.92736638727071e-05
-1.61946350919097e-05
-8.78693254779109e-06
-2.56270229709973e-05
-3.0500320593117e-05
-1.60415942125578e-05
-3.98451941247426e-06
-3.22294272313007e-05
-3.25649648168976e-05
-4.24520438294692e-05
-2.7769684439645e-05
-3.97372826913087e-05
-3.84458861848955e-05
-2.3109702447356e-05
-2.95262260032895e-05
-4.39052873941813e-05
-6.4367923499325e-05
-5.12161930558868e-06
-3.78496566368013e-05
-2.8268154210431e-05
-3.07089920168389e-05
-4.08836415341343e-05
-4.40269927827532e-05
-3.55195747804957e-05
-3.93799412515358e-05
-3.40972864967133e-05
-8.59033018131651e-06
-2.38861876844018e-05
-2.33011553453091e-05
1.2043252339376e-05
-5.24522072960558e-05
-3.48025039859346e-05
-6.15861612032431e-05
-3.37369447292999e-05
-1.92980076793315e-05
-4.0171439628406e-06
-3.64509063498925e-05
-4.10454664739859e-05
-4.55129436394372e-05
-1.59755945619235e-05
-2.94726825875994e-05
-2.93730576673149e-05
-1.23343603684718e-05
-3.47811326109884e-05
-2.91783679589123e-05
-3.91317600768232e-05
-1.95940718211756e-05
1.27730309574022e-05
-4.59456521447039e-05
-2.93508786571549e-05
-4.95136500231018e-05
-2.33615375155162e-05
-8.54078499925384e-06
-1.22651871907825e-05
-6.5514506276156e-05
-6.4638030377785e-06
-9.09186593573783e-06
-3.78954823957719e-05
-2.55319593493679e-05
-4.13294989083399e-05
-2.57524231859769e-05
-1.67608970522425e-05
-2.1064444115318e-05
-5.29692257635664e-05
-3.70782962412439e-05
-4.39682096728611e-05
-4.31484357311877e-06
-1.73607600691148e-05
-1.88256198251538e-05
-3.81004652235045e-05
-2.06946352022139e-05
-1.0135192201964e-05
-3.47920314570507e-05
-2.02550041478202e-05
-2.09812468196796e-05
-2.5207631319189e-05
-1.00431266288113e-05
-3.72140784596073e-05
-3.79262026041059e-05
-5.21972980510736e-05
-1.96780372143044e-05
-3.27695550595907e-05
-2.44429734348675e-05
-5.53279799573753e-05
-6.58424106017503e-05
-4.58195847327059e-06
-1.97636182929687e-05
-5.02695524887523e-05
-4.01821925062712e-05
-3.26191821950789e-05
-2.94895659472402e-05
-4.4906282233684e-05
-4.80726113984592e-05
-2.59086784734745e-05
4.64824974712064e-06
-3.57213757002112e-05
-1.2446218695103e-05
-2.46942424937315e-05
-2.4706174809139e-05
-3.27206504479917e-05
-3.76022034113421e-05
-3.07532540376968e-05
-3.39597770014882e-05
-5.34331038204497e-05
-4.28093767829189e-05
-2.41076312165621e-05
-3.12402623285013e-05
-1.78128226020709e-05
-2.93988547256153e-05
-1.20458640123534e-05
-2.21068987826363e-05
-3.0448133484484e-05
-2.10813749089074e-05
-3.12003586578325e-05
-1.27658725449003e-05
-9.61390393606586e-06
-8.811100960214e-06
-5.30567679660942e-05
-1.55458049178769e-05
-3.75888124428636e-05
-2.81234411303959e-05
-6.0917965981146e-06
-4.75241952251537e-05
-2.17882986629931e-05
-3.28691825090127e-05
-3.69449832231991e-05
-2.8074036564122e-05
5.39084477616623e-06
-1.90493433171838e-05
-2.88049056752846e-05
-6.3343998525651e-05
-3.42656608683831e-05
-2.61937537184854e-05
-3.76201047044478e-05
-1.79796878004066e-05
-5.11780134901186e-06
-2.37670724179082e-05
-1.29519611145459e-05
-3.60510201397606e-05
-3.27210562188783e-05
2.05087412193848e-05
-3.34207019363172e-05
-2.17431345818485e-05
-4.52226789950456e-05
-4.15887545685168e-05
-3.07283124523546e-05
-3.67984172450707e-05
-3.86954910887294e-05
-2.11288226168853e-05
-2.91706215838365e-05
-3.70314349438661e-05
-1.75530072616444e-05
-2.89990472021435e-05
-1.30874434622477e-05
-1.27760235474094e-05
-1.84355986172497e-05
-3.30312527312253e-05
-4.15524314557519e-06
-4.52853820258238e-06
-6.87051185524823e-05
-3.67722285958333e-05
-2.73246914971525e-05
-2.39450741571765e-05
-4.44154741960843e-05
-1.59819075577129e-05
-1.83405917833522e-05
-3.35336134995521e-05
-2.23319964136521e-05
-3.46012502882443e-05
-2.93477636180154e-05
-5.38751844627686e-05
-5.64172046895147e-06
-4.02221231251899e-05
-2.71517497848855e-05
-3.1647675593724e-05
-3.47999282028989e-05
-6.73687964980044e-06
-4.79177504397958e-05
-1.73378353702416e-05
-2.4836443619164e-05
-5.00100692798236e-05
-1.28679195445283e-05
-2.53566800494259e-05
-3.39493628706933e-05
-3.74959261550373e-05
-2.75051392637825e-05
-1.17048058075203e-05
-2.29347408048818e-05
-1.69216586009786e-05
-4.95879719185397e-05
-3.91792118316805e-05
-6.45062935104406e-06
-3.75736905443407e-05
-2.73640580206925e-05
-3.53147540267769e-05
1.2951742989051e-05
-1.34761401179449e-05
-3.09748612854296e-05
-5.53922143791952e-05
-1.79961389012883e-05
-1.5373740474691e-05
-1.56814600909565e-05
-4.34142697661903e-05
-6.41592977699899e-05
-3.01092952274062e-05
-3.25429906751916e-05
-2.5163424231933e-05
-3.38510282489504e-05
-5.73480853145161e-05
-2.15905108218661e-06
-4.4239092547683e-05
-4.30337589132636e-05
-2.57782779706602e-05
-2.06764800238272e-05
-3.18634743827695e-05
-3.14924964179916e-05
-4.19373212335283e-05
-3.72248918458753e-05
-4.52011139983203e-05
-1.93048740008891e-05
-4.26664084105157e-05
-6.55338207329799e-06
-2.73561269985603e-05
-4.82874288448237e-05
-4.45068243050465e-05
-4.67626465315529e-05
-1.92186643263978e-06
-3.66242730295332e-05
-3.23485622447097e-05
-3.57677968637043e-05
-3.78288277924853e-05
-6.82576663631745e-05
-3.61099635792203e-05
-4.55386610220742e-05
-3.19579449781218e-05
-5.16817643252232e-05
-2.95998456091858e-05
-3.68289779187557e-05
1.22253529135756e-05
-4.33813734124707e-05
-4.9636497233346e-05
5.81352039286526e-07
-4.48930990265697e-06
-2.83287639337751e-05
-4.16752433218886e-05
-3.06146647368131e-05
-5.13872772474865e-05
-3.34287484341069e-05
-1.75815758406964e-05
-6.59709956229468e-08
1.70664934522369e-05
-2.1104011472321e-05
-2.25410487706772e-05
-6.0666987415687e-05
-1.61710949560547e-05
-3.89440569837222e-05
-1.98649504322827e-05
-6.04374888310448e-05
-3.62766461589215e-06
-1.28118395926304e-05
-2.46184596628449e-05
-2.42722112215146e-05
-3.61280986267068e-05
-2.92371260139488e-05
-6.57187873195074e-05
3.50667284336983e-06
-3.11266042279497e-05
-6.36611748755695e-06
-2.18666921279457e-05
-3.30598013584296e-05
-2.50765539813494e-05
-6.96955160129371e-06
-4.23359907822457e-05
-2.12619726750077e-05
-6.02861609626349e-06
-3.61416359304128e-05
-3.86802612334392e-05
-1.0511535796143e-05
-1.06336390759079e-05
-2.10014868342626e-05
-1.80961822293123e-05
-5.12531797480062e-05
-6.42541299183206e-05
-6.16508392594176e-05
-7.46111442680594e-07
-1.7413188936186e-05
-3.91767180623021e-05
-3.95259233409113e-05
-5.15427543048823e-06
-2.51828954403486e-05
-1.63176521865242e-05
-2.91813455208608e-05
-1.88276347844387e-05
-1.47351608893394e-05
-4.68422301105017e-05
-4.36904044513572e-05
-2.84534559759502e-05
-3.53614635707432e-05
4.95365681290536e-06
-4.55283891312963e-05
-8.45894611772838e-06
-2.94107826529923e-05
-2.22271095708317e-05
-3.71699933195915e-05
-3.07667632260213e-05
-3.10580995688674e-05
-3.884516998192e-05
-2.26820629015816e-05
-2.87949750358211e-05
-5.26646425166106e-05
-2.37165016090248e-05
-4.38284221183867e-05
-5.98563047034016e-05
-8.66147532963518e-06
-5.66181000798566e-06
-6.74223533356911e-05
-4.54681398464098e-06
-2.93420625797487e-05
-3.609504213376e-05
-2.31904335584827e-05
-3.24811862837161e-05
-5.67268622433143e-05
-5.49777350513459e-05
-2.8288257218521e-05
6.91205878221714e-06
-1.99050157710693e-05
-3.62066342158824e-05
-4.9481347729612e-05
-4.72501958829243e-05
-3.62080284594661e-05
-2.99238795398397e-05
-3.13093485840721e-05
-2.0881649060002e-05
-5.1805364388533e-05
-1.43758137657058e-05
-2.06775786225086e-05
-4.76410300318048e-05
-1.65616557434339e-05
-2.36577305753384e-05
-1.61250175628813e-05
-3.9321096613793e-05
-4.41588529907157e-05
-3.61991775936032e-05
-2.22339978017629e-05
-2.00465328095505e-05
-2.91251875243274e-05
-2.87094086913696e-05
-3.45178136903308e-05
5.03883953591409e-06
-9.00575385584221e-06
-2.14799800183033e-05
-1.9337675400737e-06
-1.01519950088371e-05
-3.9522277032249e-05
3.63086606072655e-06
-1.45996302806627e-05
-2.9905711308782e-05
-1.82288974392578e-05
-2.70927504845262e-05
-1.85819236572899e-05
5.90875753772329e-06
-4.00336402650184e-05
-3.61586486111665e-05
-5.04283837357716e-05
-3.44511143455487e-05
-3.81924291124525e-05
-6.93153488956405e-05
1.77717248126772e-05
-3.11772283621021e-05
-3.88593227650699e-05
-4.04737988708079e-05
-4.14319896219749e-05
-2.74151347841154e-05
-4.31331531246098e-05
-1.09082281492112e-06
-1.41199969554666e-05
-1.71918175948943e-05
-6.92102161283984e-06
-4.04764353461091e-05
-5.09144122088874e-05
-1.78061095232748e-05
1.65653880361539e-05
-3.24089124077032e-05
-5.2992383312792e-05
-3.36795517817876e-06
-1.91120670929395e-05
-3.01351584954113e-05
-2.41026550694738e-05
-5.06885323204808e-05
-1.39570090661119e-05
-2.46765346975656e-05
-1.81431889640284e-05
-3.59202643014871e-05
-4.30922422662759e-05
-2.5543410534006e-05
-2.28593211532813e-05
-4.95382626631669e-06
-3.80763629362345e-05
-8.71721555674798e-06
-3.97142637781514e-05
-9.91908327109785e-06
-9.59195454956507e-06
-3.95798694579667e-05
-4.82730658286486e-05
-1.76434727799524e-05
1.5905793913006e-05
-4.27413640186393e-05
-3.86785643207266e-05
-4.76865714216974e-05
-1.79588320773004e-05
-6.01370629045249e-05
-3.93030630758886e-05
-5.06314506533778e-05
-2.49154440250875e-05
-3.17607235485551e-05
-3.33882210504717e-05
-4.86624424867101e-05
8.87591692907168e-07
-2.71878255536235e-05
-8.99314706419386e-06
-5.60807339770858e-05
-4.99422659382135e-05
-2.76976296452738e-05
-5.64315387800966e-05
-3.38682649605495e-05
-5.2452311007257e-05
-4.1845938539442e-05
-2.08870392907429e-05
-3.99862741232603e-05
-2.97429924346774e-05
-2.00174532261805e-05
-1.91314286077888e-05
-2.37923576183744e-05
-2.49147038582487e-05
-5.55085701054004e-05
-3.26408544645267e-05
-1.05422964282395e-06
-3.35018846745243e-05
-4.27011861871002e-05
-2.58224627712799e-05
-2.259663872281e-05
-2.84033519424582e-05
-2.55966675679623e-05
-1.98346620151925e-05
4.60869084931708e-07
-1.29536224629843e-05
-2.83383014782005e-05
-2.80451293530326e-05
-4.87739150678165e-05
-4.63778907026383e-05
-2.88542305554789e-05
-4.96342489775976e-05
-3.61058122858429e-05
-2.71827321395191e-05
-4.40527916245397e-05
-5.70614372777484e-05
-7.14772235299958e-07
-5.11340079716722e-05
-1.8860445479608e-05
-2.44323083331758e-05
-2.86825197200987e-05
6.72443537038692e-06
-2.86272587231009e-05
-3.57044879188262e-05
-5.51300981974296e-05
-9.72236689547239e-06
-3.5617352467016e-05
-2.40323705664056e-05
-1.78260456718706e-05
-3.74033637979668e-05
-2.53905477859151e-05
-1.90673075989612e-05
-4.04692261719423e-05
-2.22250439305506e-05
-4.9660660377318e-05
-4.66507490863689e-05
-3.95287926324606e-05
-3.33332296505378e-05
-1.77631853989583e-05
-2.73934092036457e-05
-3.59703198550839e-05
-1.64750922750287e-05
-1.23462752809061e-05
1.98722663920639e-05
-3.64656923451588e-06
-1.49036926432068e-05
1.0113680711037e-07
-4.9648133326708e-05
-2.68675975702023e-05
-4.95504401889732e-05
-8.07086432560169e-05
-4.98518793200407e-05
-2.10366196929667e-05
-7.95926038995431e-06
-2.52415286819429e-05
-2.3639902136027e-05
-4.76717064285602e-05
-3.20455603683846e-05
-2.57106789544128e-05
-4.40083730147513e-05
-5.41232506886534e-06
-3.29601164043145e-05
-4.69504496305745e-05
-2.57099499569038e-05
-2.99832185576769e-05
-2.67248324438128e-05
-3.3012029291658e-05
-5.30552215435636e-05
-2.28973521821134e-05
-2.25703409030002e-05
5.17948390546872e-06
4.56704166329721e-05
-3.15566566990307e-07
-1.97239539718631e-05
-1.84915417810858e-05
-1.44209202023518e-05
5.66988302914747e-07
-2.2838135026161e-05
-4.46709076293447e-05
-2.41993237591426e-05
-6.5756788681055e-05
-3.08688970644882e-06
-2.47784347936208e-05
6.30109725102293e-06
-2.64504019893553e-05
-2.55524896532898e-05
-1.77823288010546e-05
-2.97255472096456e-05
3.56515377605868e-06
-5.35657540828212e-05
-1.29873546892613e-06
-3.56620863088669e-05
-4.16099996755317e-05
-4.00245596031624e-06
-3.23468220590549e-05
-2.40918171948078e-05
-2.35775799163558e-05
-3.38963276020093e-05
-4.06629385962614e-05
-1.92723675762176e-05
-3.8401208314482e-05
-1.18005006764046e-05
-1.39149499168165e-05
-2.90645212131234e-05
-1.09841496025947e-05
-5.95941825840151e-05
-3.90982436147111e-05
-2.24055085710199e-05
-2.48149955291894e-05
-4.80389023229754e-05
-4.54400401271589e-05
-3.08932190006731e-05
-4.967538617912e-05
1.53707924095638e-05
-1.75328798484044e-05
-1.8332211085271e-05
-9.15035538426919e-06
-2.78834250820299e-05
-5.37529536942055e-05
-1.41552158448706e-05
-2.23016119598755e-05
-6.93845333082442e-05
-2.54645148230057e-05
-2.47327616654191e-05
1.11859042894017e-06
-1.3015518953155e-05
-1.03551023133802e-05
-6.17033732579305e-05
-4.83326576653064e-05
-2.4819301695037e-05
-4.20126397150992e-05
-1.65015457709827e-05
-3.34110061997893e-05
-2.02161218791366e-05
-1.00535530028151e-05
-4.16211058309569e-05
-3.79150079258576e-05
-5.924194001757e-05
-1.69001456324566e-05
-5.09087360959833e-05
-4.60538848352711e-05
-5.87785295405917e-06
-1.7806204361156e-05
-4.15661444815754e-05
-3.34123787490759e-05
-2.37968381062582e-05
-1.5053831430799e-05
-1.87967716397882e-05
-2.72048128552297e-05
-4.67352246722036e-05
-1.85359322373485e-05
-2.52326191702579e-05
-2.46463909321558e-05
-2.68352752905144e-05
-3.03858214669935e-05
-2.4431660464319e-05
-6.03292632478176e-05
-4.61476514427081e-05
-3.76126362802155e-05
-3.17756058536328e-05
-3.11433642090176e-05
-1.20056964042712e-05
-3.43285759474433e-05
-2.7689130467171e-05
-3.01034200552261e-05
-5.9524068088617e-05
-2.71835961096873e-05
-4.00899555611518e-05
-4.46805359803506e-05
-2.58895579633926e-05
-1.21611517126761e-05
-1.97654873031261e-05
-8.40627526862277e-06
5.45399881675199e-06
-3.96000916475576e-05
-1.97303733361832e-05
-7.80693418676384e-06
-2.76620583158765e-05
-2.93433415742141e-05
-2.6795711312917e-05
-2.66457752958053e-05
-2.62300804637043e-05
-3.10874679052362e-05
3.90794262224301e-06
-3.27526436704238e-05
-2.90165662443516e-05
-2.00741115494581e-05
-6.38130735819852e-05
-2.06555234329857e-05
-2.72775782840814e-05
-2.75281540692689e-05
-4.10717536985624e-05
-3.95286883624724e-05
-2.50114067976305e-05
-3.71435296532329e-05
-4.27782261314125e-05
-3.82721581727001e-05
-2.81841457998034e-05
-4.36498674539246e-05
-5.3097402758532e-05
-4.24399883787845e-05
-4.5993902538629e-05
-1.72653775669961e-05
-6.01129528880351e-06
-1.05817520310535e-05
-3.81612684145765e-05
9.15836474788093e-06
-4.31527164866466e-05
-3.91190985031981e-05
-5.04800519187712e-05
-2.63811120274965e-05
-3.79867992019763e-05
-2.78077108118587e-05
-2.74591285180005e-05
-2.49019649643244e-05
-1.18420671964022e-05
-3.73483237346243e-05
-3.20778958969664e-05
-3.64091774352949e-05
-3.4795164121818e-05
-2.7156894995507e-05
-3.364197755252e-05
-1.40748995424881e-05
-1.97927821683464e-05
-8.02201090720256e-06
-3.17765638089803e-05
-4.11157422481687e-05
-2.63468855640148e-05
-6.48808763049729e-05
-2.28465695192048e-05
-3.41072833956375e-05
-2.98369852790779e-05
-3.87619527444131e-05
-2.29040339094111e-05
-1.39202846419952e-05
-3.57453134749018e-05
2.26429072866374e-06
-2.6498661406717e-05
-3.01002109296156e-05
-2.16622188359279e-05
-3.88470991030991e-05
1.76982940149043e-06
-2.86958375822149e-05
-1.71174664585063e-05
-4.12924627256984e-05
-2.98858692162418e-05
-2.75422724302713e-05
-1.51386931518959e-05
-6.07194615709436e-05
-3.45639839381277e-05
-1.13402365886731e-05
-3.99332323353179e-05
-2.99321139650805e-05
-2.97624807204661e-05
-4.46788988762094e-05
-3.55145178215618e-05
-2.85086789486318e-05
-3.49530899547975e-05
-2.13777304429428e-05
-3.97933905705695e-05
-4.95460567606583e-05
-3.1463052212596e-05
-6.65983342817646e-05
-1.52628951307816e-05
-2.91563088329997e-05
-4.14725255687212e-05
-4.43191746664757e-05
-3.83271606710754e-05
-2.72068660266769e-05
-2.6715454013944e-05
-3.18154901918919e-05
-4.0809375447632e-05
-1.74606348312099e-05
-5.5439646213504e-05
-2.63684381864143e-05
-3.23141402751885e-05
-6.05120890297786e-05
-6.80682925553191e-06
-2.91170455328587e-05
-3.19405609410377e-05
-4.95906425245506e-05
-3.3636249701918e-05
-3.90694412164852e-05
-4.16396677565903e-05
-3.78465384803278e-05
-1.10044581483445e-05
-2.3037804480851e-05
-5.00448163036575e-05
-5.86385568694774e-06
-6.91829495545067e-06
-5.00290743493738e-06
-7.04420582474053e-06
-2.25539899244419e-05
-9.33090038171899e-06
-1.95198728356009e-05
-2.15164221522349e-05
-3.22008095489901e-05
-2.7573527615734e-05
-1.53546008489583e-05
-1.71260106760612e-05
-4.75267987550265e-05
-2.81964327339416e-05
-4.89637478224794e-06
-1.69018541704415e-05
-3.0964772870867e-05
2.58556660338294e-05
-3.07139969680071e-05
-6.57606281403845e-05
-2.91699191935087e-05
-2.92732880135163e-05
-9.89832671563777e-06
1.1076103159132e-05
-1.20018063568433e-05
-2.18692236177685e-05
-4.02194805520022e-05
-1.56207481972723e-05
-5.0148664264238e-05
-1.95251044063679e-05
-3.73904822207357e-05
5.94975589383579e-06
-2.31886693107583e-05
-3.82533804047274e-05
-3.21319171992996e-05
-7.89312324566425e-05
-2.60811618939206e-05
-2.08061484374259e-05
-5.74161360251837e-05
-4.6270905629881e-05
-3.60981798734231e-06
-1.24207070623659e-05
-4.04928388219252e-05
-3.76947096895079e-06
-3.19479823392845e-05
-1.03034210003952e-05
-3.10597727488815e-05
-2.6880888944317e-05
-1.35045160601949e-05
-3.89474036411019e-05
-4.40642350762159e-05
-2.68564230789942e-05
-3.74583647357957e-05
-6.66058761391132e-05
-1.44208736311927e-05
-5.09758598918857e-05
-2.48172821189501e-05
-5.98377658858921e-05
-1.94792422414982e-05
-3.40246767292626e-05
-2.89914456215291e-05
-2.85335241169449e-05
9.1580947946927e-06
-5.33584486226018e-06
-1.79053368965402e-05
-2.28064504620486e-05
-1.68730289203221e-05
-1.79175617546517e-05
-3.8691780994251e-05
-2.64644448237099e-05
-1.61610142553893e-05
-8.56664322267884e-06
-4.55883570195804e-05
-4.15985809889047e-05
-2.05032226245087e-05
-5.44590775675258e-05
-3.24788023522514e-05
-6.54397107928692e-05
-5.75966363068037e-05
-6.73088620127745e-05
-3.09935661776931e-05
-3.71309112955121e-05
-4.49331981658513e-05
-3.10664153275927e-05
-3.87514329957592e-05
-9.36057802745221e-06
-1.06380237524794e-05
-3.68109815646292e-05
-3.22544257258987e-05
-1.70514575453716e-05
-8.88046724528041e-06
-2.61503238411371e-05
-2.16285315065997e-05
-4.48528802813999e-05
-1.28094893593543e-05
-3.99065214638548e-05
-3.48539010357401e-05
-4.52450602272363e-05
-7.74678711021222e-06
-2.94818527155219e-05
-3.73575720770969e-05
-6.54959007911469e-05
-3.57182826002992e-05
-5.15968380362469e-05
-1.33115451634501e-05
-4.83757111142748e-05
-3.15987669380129e-05
-1.29039879508407e-05
-1.55894197825237e-05
-3.11020410483048e-05
-1.63999281982276e-05
-3.64798633767399e-05
-3.74925908861376e-05
2.18447450823956e-06
-3.02938336440902e-05
-5.39612052670747e-06
-1.3765507081377e-05
-2.45277744619433e-05
-5.07192645650156e-05
-1.60127356072726e-05
-4.24750393624171e-05
-1.66389874986228e-05
-2.18309436507807e-05
-4.07224826798747e-05
-3.04560021795535e-05
-5.33325482436091e-05
-3.98531467041558e-05
-3.20882147816324e-05
-4.04326076011665e-05
-2.60407352557157e-05
-2.52378743971725e-05
-5.01172491440647e-05
-1.71314171325973e-05
-3.58714656893757e-05
-9.27088224838769e-06
-3.50780327790898e-05
-3.62165457384685e-05
-1.62142631475153e-05
-7.07755685635536e-06
-4.15875860518953e-05
-2.22475847242481e-05
-3.26429724891704e-05
-3.38419643157116e-05
-2.90479890257285e-05
-5.74144900119974e-05
-4.85953423271925e-05
-6.66422804423195e-05
-9.24361218974655e-06
-3.27894095766934e-05
-4.67755228896325e-05
-3.71689934060738e-05
-3.08666807802353e-05
-3.56620148207448e-05
-2.40962166093451e-05
-1.35657790357216e-05
-2.42597202906109e-05
-1.82201842376599e-05
-1.36724539282205e-05
-5.48052455016809e-05
-3.9336371161541e-06
-1.65020096036258e-05
-3.58345921321094e-05
-1.1312539715402e-05
-3.24559469435283e-05
-1.69214917294719e-05
-7.19949443682931e-06
-5.8646625022515e-05
-4.48402934951646e-05
-4.41672529596032e-05
-1.55397217967264e-05
-2.21034358823001e-05
-3.38575499839077e-05
-2.77260226667241e-05
-1.62769552949273e-05
-9.58135636420706e-06
-2.90958379264982e-05
-1.243660976262e-05
-2.88258527029996e-05
-2.55572471055778e-05
-1.63519009838949e-05
-3.15723983959673e-05
-1.04604713490842e-05
-5.58103967680494e-06
-3.17799727950969e-05
-3.30147521413587e-05
-3.34854815605197e-05
-3.90481454092532e-05
-4.70800381797846e-05
-3.48736743807044e-05
-3.3338060022531e-05
-6.26307403595147e-06
-2.09048258490556e-05
-5.85258737728129e-05
-2.08325631207686e-05
-6.06310300414317e-05
-5.2342702840107e-05
-2.06281559737772e-05
-4.73305086433588e-05
-4.29386027512805e-05
-2.76949093287154e-05
-2.4767522159155e-05
-3.41819494177889e-05
-5.5039402887015e-05
-4.79140457347664e-05
-1.83036413008071e-05
-5.93618988886292e-05
-3.47644688419665e-05
-2.14784382284599e-05
-3.50758205712736e-05
-4.78615975201097e-05
-1.28892822951541e-05
-2.28681719081048e-05
-9.79598467691103e-06
-1.71013358366497e-05
-2.2220082747107e-05
3.22622459616287e-06
-4.48299084142278e-05
-2.79610367187065e-05
-5.66929835879656e-05
-4.48070259351383e-06
-3.24453170948227e-05
-1.43650801620421e-05
-1.69975756587735e-05
-4.34128886996518e-06
6.83203001345948e-06
-1.08742569666401e-05
-1.5951531190699e-05
-4.26081221900102e-05
-2.40058659285233e-05
-3.1570848877388e-05
-1.91883250498476e-05
-1.52693573543985e-05
-3.21509741698184e-05
-3.96996040007567e-05
-4.15967480371177e-05
-2.06080785421601e-05
-2.39363033679255e-05
-2.19569803441679e-05
-4.20530259183111e-05
-1.67014160162387e-05
-5.84694112790685e-06
-5.7458192552751e-05
-7.54689107312403e-05
-3.74254945969515e-05
7.6627502024692e-06
-3.3740797578607e-05
-4.5557934696817e-05
-2.13165150951219e-05
-3.11568176708476e-06
-4.74837684383306e-05
-3.38736292856065e-05
-1.40550593916551e-05
-9.37353870179803e-06
-1.24360109929866e-05
-1.83039389948029e-05
-1.15263116735066e-05
-2.79476593965098e-06
-2.9420853847328e-05
-2.61279713235336e-05
4.09323321711166e-06
-4.99818193114915e-05
-2.40264856438581e-05
-2.13691046881237e-05
-3.56578618973193e-05
-3.13299558187357e-05
-8.3081474481771e-06
-4.89270145660547e-05
-3.21050932270181e-05
-1.04049874054811e-05
-2.42073470575364e-05
-3.78181600987624e-05
-3.20211061056365e-05
-8.69496963054308e-06
-3.8205270669555e-05
-3.27966249908118e-05
-2.25138386900457e-05
-1.38166258925893e-05
-1.30546719139461e-05
-1.12790839587121e-05
-5.06515020588152e-05
-5.30804235123096e-05
-1.6989229181604e-05
-2.91955385842393e-05
-2.26575769810822e-05
-3.88258710186588e-05
-1.63370223218713e-05
-4.54490423079019e-05
-2.0294708109889e-05
-3.50671048233333e-05
-1.23699678805665e-05
-3.71458794131545e-05
-4.04793108566333e-05
-2.3007592668182e-05
-4.40000076458394e-05
1.63899219175886e-06
-5.17688823629473e-05
-2.52258453116252e-05
-3.91646271152171e-05
-4.35019171789042e-05
-3.04689934673135e-05
-2.05033639101409e-05
-1.30416767678748e-05
-5.81708775416356e-05
-5.12492762561342e-05
-6.01338711238434e-05
-3.54041697404709e-05
-4.02671405174032e-05
-1.93328108906282e-05
-1.04556967440765e-05
-4.58969741216974e-05
-3.68365902984638e-05
-2.11544142684909e-05
-2.31225454011696e-05
2.66906641989678e-06
-9.4718130021537e-06
-1.97284456706415e-05
-2.78010553302153e-05
-4.29780771416145e-05
-3.22514155359233e-05
-2.39160945087849e-05
-4.57880321467369e-05
-1.9509440038455e-05
-2.79032686600315e-05
-1.35614656696093e-05
-1.70120154192486e-05
-2.94128175473154e-05
-5.01485006122874e-05
-5.48974587371199e-06
-3.36833098106096e-05
-3.06169974989958e-05
-1.06575858367558e-05
4.57739821149798e-06
-3.20594243535308e-05
-2.65032736530395e-05
-1.36814036089054e-05
-1.93272369998686e-05
-1.50936924986605e-05
-1.4070671193194e-05
-4.42465345530078e-06
-1.45264180554176e-05
-5.56547328405855e-05
-2.06542726872163e-05
-4.88377403793242e-05
2.30497355732425e-06
-4.74670256874683e-05
-2.07649205765814e-05
-3.99869007914037e-05
-2.84048822735252e-05
-1.45890684871152e-05
-6.71359759002954e-06
-5.81846903027648e-05
-3.37297665643555e-05
-8.70019237213536e-06
-6.07996559883513e-05
-4.96709510073412e-05
-2.40411730035437e-05
-3.43381017682057e-05
-1.93899903975783e-05
-1.79237581338557e-05
-4.8558632859877e-05
-4.14064774236516e-05
-3.71242071808398e-05
-5.05150293919686e-05
-5.16752062990129e-05
-3.80001889205376e-05
-4.34908091159337e-05
-3.21980093545957e-05
-2.04028376972255e-05
-3.64123011041647e-05
-3.98035104475163e-05
-2.5167164693943e-05
-9.39127119553565e-06
-3.39088701668754e-05
-4.66065297694369e-05
-1.86824816216816e-05
-4.7307335096677e-05
-1.21948692270255e-05
-2.95446198249086e-05
-4.87933753816537e-05
-3.97442224578326e-05
-2.55607704369696e-05
-3.40544130118124e-05
-4.24562167067535e-05
-2.03503636742726e-05
-8.07369214991559e-06
2.70368221005507e-06
-1.46469167126179e-05
-2.99057334348308e-06
-3.4189620470773e-05
-2.85244483124353e-05
-4.27271435678409e-05
-4.24018498231065e-05
-3.45951677818202e-05
-2.45517724230639e-05
-4.32501241969266e-05
-3.76409884661269e-05
-4.09032829193944e-05
-1.0600438336301e-05
-1.39863673584949e-05
-5.04509269779527e-05
-2.00952225041198e-05
-4.6199158090003e-05
-3.72194603577057e-05
-2.53093503717849e-05
-3.46744206183147e-05
-5.63940722824439e-05
-1.63780750968095e-05
-4.14834952778924e-05
-4.9132871592982e-05
-4.16472667556563e-05
-2.13187319285277e-05
-3.11986198667825e-05
-2.39255076961161e-05
-1.53360594806036e-05
-3.42775538338028e-05
-1.85048029116175e-05
-4.93980432897329e-05
-2.18999537519457e-05
-7.44063729450404e-06
-8.97828492350344e-06
1.25261103457616e-05
-1.75295898578577e-05
-2.4838355456205e-05
-5.93534615325907e-05
-1.70082503962955e-05
-1.70985757390263e-05
-3.29208001850571e-05
-1.0866036248648e-05
-3.37068228226226e-05
-2.6500861171919e-05
2.05263174354425e-05
-3.45422281787059e-05
-2.43100252691275e-05
-3.20913343652475e-05
-3.03781416678778e-05
-2.39079083023941e-05
-5.91512497315438e-06
-2.38947544038871e-05
-2.6112099536279e-05
-2.89782388687215e-05
-2.15706779967417e-05
-1.994764905145e-05
-3.04154081350424e-06
-2.82949721330184e-05
-3.74744722670918e-05
-2.47986188454493e-05
-2.84999023689199e-05
-1.36005082991111e-05
-1.68085663697418e-05
-2.43687691181034e-05
-2.7400339554071e-05
-2.90916675726287e-05
-2.81985599487257e-05
-3.3365593684136e-05
-1.22775021018156e-05
-5.23181856945405e-05
-3.8225985020819e-05
1.25900659543561e-07
-2.4277055073201e-05
-3.04229956911793e-05
-4.02437163420713e-05
-5.27437895450397e-05
-3.14056615840591e-05
-2.89681771360256e-05
-4.19469294506648e-05
-2.05484327843234e-05
-1.9337234088297e-05
-2.34354314313182e-05
-6.26464770114884e-05
1.21194140314406e-05
-5.73937201820133e-05
-4.93060601605229e-05
-4.85834665254502e-05
-7.4035365363488e-06
-2.5072397496295e-05
-3.3401723878653e-05
-4.13554234138349e-05
-1.83737292758765e-05
-1.19439684684562e-05
-4.27630670479091e-05
8.61717771141115e-07
-6.41895338267603e-06
-3.29848360586877e-05
-2.72924894077421e-05
-1.06088684081757e-05
-1.64023287758734e-05
-2.38492512164477e-05
-2.4162667224054e-05
-3.65878675180311e-05
-3.69102594074332e-05
-5.01508097913549e-05
-1.62599537781913e-05
-8.8796720489051e-06
-3.37936249843452e-05
4.44194920909784e-06
-3.12808790434954e-05
-3.81624615476982e-05
-2.33543821483546e-05
-4.64921195072523e-05
-4.01775057343894e-05
-1.22845334867221e-05
-1.3493382918814e-05
-3.62623952481163e-05
-4.06116034521273e-05
-3.63111652915791e-05
-2.29856204712587e-05
-3.14889048167238e-05
-2.04049463340629e-05
-2.40221795328189e-05
-4.88218876864338e-05
-1.74158368152774e-05
-2.92129690371555e-05
-3.91548633374611e-05
-3.22128452165784e-05
-4.28011797524924e-05
-1.9856383319155e-05
-3.27254252322522e-05
-3.00723276717738e-05
-2.05131155726659e-05
-1.01977022124592e-05
-1.29416889957711e-05
-1.32088475419854e-05
-1.50406544670787e-05
-3.5952245013347e-05
-1.71730027919871e-05
-5.90865598657679e-05
-1.74260237408753e-05
-3.27723322677874e-05
-4.012485301113e-05
-4.16246829943214e-05
-2.75401310426224e-05
-2.09554994444551e-05
-4.32652781260063e-05
-1.17863454186267e-05
-6.56803176888843e-05
-4.19759202199236e-05
-7.28934712500715e-05
-1.44160505170288e-05
-1.97625995289333e-05
-4.61869257105712e-05
-5.13520114289699e-05
-3.36785130145655e-05
-3.84759415449009e-05
-5.58099112644652e-05
-1.45738886054893e-05
-2.96389690739023e-05
-4.18912183166877e-05
-3.2408994138994e-05
-3.15537189525283e-05
-2.29864211324787e-05
-4.86852676941754e-06
-9.2688024278252e-06
-4.55241578280776e-05
2.78300691116587e-06
-2.54449038572381e-05
-4.25693887035962e-05
-9.14759748006375e-06
-4.39354011302603e-05
-3.12719692231315e-05
-3.07174018860639e-05
-3.75191577432528e-05
-3.28845525687168e-05
-8.29714968793884e-05
-3.57754821481267e-05
-5.73365767845582e-05
-8.07346962881899e-05
-1.90328331579349e-05
-2.14572528999849e-05
-7.37744884883501e-05
-3.06497985360232e-05
-3.5478378137161e-05
-2.73337612642418e-05
-5.62042045064141e-05
-4.54647295223233e-05
-1.60143220177677e-05
7.26508057392531e-06
-1.66187402385401e-05
-3.76519110093165e-05
-7.02297982585885e-06
-1.96844198251244e-05
-1.43539072323908e-05
-4.04875186752525e-05
-5.67931832073346e-05
-1.88129656654223e-05
-3.47165555717356e-05
-1.76600406005162e-05
-6.83606558502044e-06
-5.04764620172133e-05
-2.58532046694428e-05
-3.2716673877016e-05
-2.302085736844e-05
-2.58212024293661e-05
-5.18302920006133e-06
-1.25226323614876e-05
-3.48229850298068e-05
-2.88052161583099e-05
-1.12456323111259e-05
-2.55493618232096e-05
1.01946090770125e-05
-1.81824816419473e-05
-4.3486395409969e-05
-1.91891736293081e-05
-2.34276466688622e-05
-3.54849586610099e-05
-5.53590326775343e-05
-2.28881418097186e-05
-4.84396197327569e-05
-3.94675475422728e-05
-2.03576579719524e-05
-2.2629327150785e-06
1.02589627467693e-05
-2.799498468763e-05
-7.71482734529099e-05
-2.96101119191888e-06
-1.59886365804817e-05
-3.88581445791452e-05
-3.18106761204464e-05
-7.54222119126064e-05
-2.28132698350717e-05
-1.61937992156863e-05
-2.52560622589065e-05
-4.3696354136489e-05
-2.79157832866062e-05
-5.07950644515528e-05
-3.05057838877116e-05
-4.95257206726103e-05
-4.21272414030028e-05
-4.99810600009093e-05
-2.13706208998655e-05
-6.08564911719729e-05
-3.92011462720332e-05
4.00147078421026e-06
-2.91606891818111e-05
-3.74163397358638e-05
-2.5723834217715e-05
-3.04226853630357e-05
-6.64434033801932e-05
-2.14355005508773e-06
-2.15678157578353e-05
-4.95019616779062e-05
-2.6445679591992e-05
-3.12701127499548e-05
-4.14467401183319e-05
-5.49121857916952e-05
-7.86567839594243e-06
-3.17931756429547e-05
-4.85700655286467e-05
-2.13148009155083e-05
-1.32748900849075e-05
-9.03012215392375e-06
-1.9573021562399e-05
-1.32955551958833e-05
-2.06506727364413e-05
-3.02804849442998e-05
-1.98273626616933e-05
-3.44634739463783e-05
-2.9261328141884e-05
-5.60856473554775e-06
-1.60739496052603e-05
1.82219119325488e-05
-1.53723893109517e-05
-4.01254501872046e-06
-5.16282499783365e-05
-2.55287905918395e-05
-2.73465817044929e-05
-2.38475842408435e-05
-1.82875988175955e-05
-6.15586930055304e-05
-1.36934270865604e-05
-1.20386398204687e-05
-2.54109591863458e-05
-5.96464792760972e-05
-3.07138104714424e-05
-4.22325190953658e-05
-2.18301682457513e-05
-4.58909393876156e-05
-4.0888739756838e-05
-8.57719306317657e-06
-1.23114600397714e-05
-3.29826975009444e-05
-2.20235474203706e-05
-1.72488950411619e-05
-4.15228179530808e-05
-1.25776005105016e-05
-2.58256667896201e-05
-1.45322065618513e-05
-3.15609127320917e-05
-3.54422267993924e-05
-8.96855298136394e-06
-3.38268616998165e-05
3.73155219288579e-06
-7.7488995690178e-05
-1.98271222192723e-05
-1.17218129458804e-05
-4.70012373935815e-05
-5.15241277480778e-05
-1.59447969192487e-06
-2.73945919151573e-05
-4.67974167326839e-05
-3.78482907694203e-05
-1.23209656297898e-05
-9.0776883921257e-06
-1.06739919188251e-05
-2.44747838607509e-05
-1.75906065826055e-05
-2.89994566867452e-05
-1.40585225338713e-06
-2.19584186039413e-05
-3.3909303423338e-05
-6.08173162588276e-06
-4.4994223949454e-05
-2.03724590156981e-05
-1.62500279987425e-05
-4.71600904208511e-05
-7.50587910842459e-06
-1.98816353428162e-05
-1.75605601914887e-05
1.56415827095547e-05
-3.95588566615819e-05
-2.00775002066602e-05
-2.55949430723186e-05
-1.33248225193153e-05
-3.68152420200716e-05
-2.21696644914638e-05
-2.38406324309352e-05
-1.21096362501553e-05
-2.12025658472708e-05
-3.79931527087232e-05
-4.14844590325039e-05
-2.38975699007701e-05
-3.9403705439775e-05
-3.9478413024564e-05
-4.14156672785113e-05
-2.54988730897125e-05
-2.73433885748536e-05
-6.56703502698456e-05
-3.01466324601643e-05
-2.1852725244683e-05
-3.71627179587547e-05
-3.5686956293152e-05
-2.99034478396519e-05
-3.27488991717262e-05
-1.41560126343451e-05
-4.92181426386266e-05
-5.17670889681893e-05
-5.97881154620117e-05
-4.59383834380754e-05
-2.09922123563861e-05
-5.33835396251737e-05
-1.70632251390268e-05
-2.86453401600001e-05
-4.94753331670809e-05
-1.38166039779655e-05
-1.20769879650824e-05
-6.59498010253993e-05
-8.52532661488058e-06
-1.97415667310849e-05
-1.5608073998506e-05
-4.0051967653403e-05
-4.74945267977543e-05
-2.73555150185382e-05
-2.37700850601996e-05
-2.28928516203749e-05
-5.0009066987591e-05
-5.40648709285309e-07
3.91306094457502e-06
-5.42487113970206e-05
-3.82171703698135e-05
-3.92779280999835e-05
-2.23171731608313e-05
-4.6864537175601e-05
-5.95603723869646e-06
-2.32218697042151e-05
-4.37347703258446e-05
-4.09691393879141e-05
-4.19304085845338e-05
-1.48622984124161e-05
-4.62544189078197e-05
-2.9189148233585e-05
-2.15443881409226e-05
-5.76627294891946e-05
-2.43435151455354e-05
-4.9139543802195e-05
-4.04318807513457e-05
-1.14835048059971e-06
-4.67308488125636e-05
-4.78242052979069e-06
-3.41261947131676e-05
-1.62021407916536e-05
1.31863927741452e-05
-6.0982463646492e-05
-3.00004935280392e-05
8.01998786221268e-06
-3.96428728278325e-06
-2.42814948694747e-05
-1.76050764550927e-05
-2.09268780904989e-05
-3.74563068017138e-05
-2.29945377686244e-05
-2.59411587581483e-05
9.42120902705075e-06
-2.71948935416192e-05
-6.03923860496763e-06
-1.87399331880654e-05
-4.65818300087422e-05
-1.33332866428397e-05
-4.34179433915651e-05
-3.00079479968535e-05
-3.48999187637324e-05
-1.78105183940587e-05
-2.61417375525308e-05
-2.7715045309243e-05
-2.12754426762853e-05
-4.71107286915881e-05
-3.83888528316484e-05
-3.06909312053737e-05
-4.62447599958348e-05
-1.10697218531598e-05
-3.30733375182628e-05
-1.51729932823592e-05
-3.81623054487996e-05
-3.0911431789862e-05
-1.08911215407901e-05
-6.17561441376591e-05
-1.40133908011325e-05
-2.62393219974532e-05
-6.14021949520848e-06
-4.13784482517692e-06
-2.17152076587388e-05
-3.03360744709001e-05
-4.86478586681589e-06
-4.14886878891e-05
-3.9032943594838e-05
-4.45924712000409e-05
1.20400527797587e-05
-2.88204740268583e-05
-2.47462926493769e-05
-4.44032673406095e-05
-7.46994554951787e-05
-4.73153698414544e-05
-3.44660230233851e-05
-4.70193653637759e-05
-3.11725210270658e-05
-2.87017556117652e-05
-3.94698094608293e-05
-2.3450014932517e-05
-3.73185778599015e-05
-1.64552365472473e-05
-3.9753117802858e-05
-1.48995134976345e-05
-1.94018730769948e-05
-3.50758521991519e-05
-6.70101767098296e-05
-2.52386915351933e-05
-2.15649581227155e-05
-3.12347798813356e-05
-3.59928248638023e-05
-1.68939384493956e-05
-2.18075041777205e-05
2.79536269712653e-08
1.66440755858523e-06
-2.42021412207208e-05
-4.35662234868493e-05
-3.19577383776044e-05
-3.74545361566662e-05
-2.58478930827346e-05
-2.70958636598858e-05
-1.4707631610901e-05
-3.51704892156798e-05
-1.30182400285447e-05
-3.81260244537589e-05
-4.56783804870354e-05
-3.21967169913525e-05
-1.27987198033195e-06
-4.66036646815115e-05
-5.65062067371891e-05
-3.5102709180743e-05
-6.17990043608325e-05
-8.08708036188218e-06
-5.26109618834903e-05
-3.22658419452666e-05
-3.80354879996529e-05
-2.29618424737075e-05
-2.92763853706158e-05
-5.03915823920264e-05
-2.6249792174959e-05
-4.40508387609966e-05
-2.82999014234937e-05
-8.88816156019353e-06
-4.55473432571215e-05
-3.25337134477288e-05
-1.88384241387773e-05
6.45102293593702e-06
-1.98867700378358e-05
-4.07066162113398e-05
-2.03521937819943e-05
-5.35550424824839e-05
-2.61654196357595e-06
-1.3291720313549e-05
-2.17425116240209e-05
-6.89615972859047e-05
-7.4731304986879e-05
-2.03325663261992e-05
-4.90015223376033e-05
-3.65867680102784e-05
-4.43179833507192e-05
-1.76790545063708e-05
-4.44367031099713e-05
-2.52999829429387e-05
-2.70343351671381e-05
-3.04185637868693e-05
-2.36035292365514e-05
-5.51799013143571e-06
-4.90669352725954e-05
-2.89166750258314e-05
-2.59982619412795e-05
-1.93011896349452e-05
-4.26406498458485e-05
-1.83006389198984e-05
-3.39825323056108e-05
-2.40036728913991e-05
-2.16359913555996e-05
-3.77407254395284e-05
-3.43100579857398e-05
-2.77192505892837e-05
-2.71468105821357e-05
-4.75043428345353e-05
-4.78368996393444e-05
-5.33826459382622e-06
-1.08847153813435e-05
-1.69988415161924e-05
-1.35226376777893e-05
-2.97100756859825e-05
-8.99545857899542e-06
-4.27223213192367e-05
-1.87670462269505e-06
-2.27038500909621e-05
-5.81422819683882e-05
-5.3446952927753e-05
-4.7052348700809e-05
-5.43307292019287e-05
-2.45379072134104e-05
-2.87221682489859e-06
-2.43530825955599e-06
-5.93169729160485e-05
-2.85897703604403e-05
-4.44125829653024e-05
-2.64209355237786e-05
-5.53042080831162e-05
-2.23880511978921e-05
-2.07300122034295e-05
-3.12612772672436e-05
-1.48934615475882e-05
-3.82399121011051e-05
-2.18461874841149e-05
-1.77755203694402e-05
-3.06471559041517e-05
-2.90281459561108e-05
-2.32767763331555e-05
-3.43996865648129e-05
-1.18211496120475e-05
-1.8159600765037e-05
-3.91714411787311e-05
-3.53766229114252e-05
-3.49440397327365e-05
-4.04239692152484e-05
-3.64407885133236e-05
-7.86877475207289e-05
-2.40333182715795e-06
-9.60320899367515e-06
-3.9959637495583e-05
-6.56295557539758e-05
-5.19039929011457e-05
-3.33136329392391e-05
-3.18568444971388e-05
-9.0804465782433e-06
-2.35769014433305e-05
2.91504497309567e-06
-4.73983050961026e-05
-4.20213705250828e-05
-3.25377169087035e-05
-4.9910273806722e-05
2.79574391287174e-07
-4.70710021579487e-05
7.33068745525839e-06
-1.60449007153679e-05
4.76662513514425e-06
-3.35647598292064e-05
-4.64204037562246e-05
2.53045004590177e-06
-3.85490990382134e-05
-3.76528209775764e-05
-3.16819543297757e-05
-1.88336958277615e-05
-3.25095201378474e-05
-2.04060469948799e-05
-2.95229056432413e-05
-4.14255076657801e-05
-3.61782359615707e-05
-5.11125710946176e-05
-4.54949118412261e-05
-7.61568813565504e-06
-2.56281299029571e-05
-4.14868000246365e-05
-3.47231445856959e-05
-3.70949158215443e-05
-1.52123085015274e-05
-7.08938165581985e-06
-4.14591787326165e-05
-4.3371198687465e-05
-2.241482174012e-05
-7.05581097446413e-05
-5.44734713346644e-05
-2.97331428893426e-05
-1.82374229734482e-05
-3.00051598496475e-05
-1.18359425085177e-05
-2.29069764238725e-05
-2.34889887129592e-05
-3.62202315099608e-05
-2.98547735566893e-05
-5.77967026450018e-05
-3.68901729161292e-05
-5.35299199426056e-05
-5.40062406939854e-05
-1.23875031355792e-05
-5.16772050875666e-05
-4.60071272031469e-05
-3.41296309161591e-05
-1.72197900476539e-05
-5.41411702871735e-05
-3.19255667344227e-05
-1.06285423081189e-05
-3.05432505530471e-05
-3.89690963716998e-05
-4.2749609511299e-05
-3.6632508057959e-05
-4.31784630840889e-05
-4.75804139638398e-05
-3.03871758112005e-05
-4.88727566104635e-06
8.68831187525057e-07
-2.05574540898914e-05
-2.87101234340762e-05
-1.75394360416237e-05
-3.76991250633823e-05
-3.51116116491643e-05
-2.95099465282775e-05
-1.80260302783719e-05
-2.9356297943487e-05
-2.29061428546086e-05
3.21145665381838e-06
-4.2847561951992e-05
-4.93035795583824e-05
-9.5836092454111e-06
-2.81743627293115e-05
-2.58701185834588e-05
-3.14509008815193e-05
-3.00667974335815e-05
-1.30480031925644e-05
-2.92118289880562e-05
-3.82892234110318e-05
-1.17785637414615e-05
-4.69335331957766e-05
-5.17622098233645e-05
-2.280872329214e-05
-6.45489133176825e-05
1.23402375641301e-05
-2.35225624721956e-05
-2.4088954843968e-05
-4.78321013763737e-05
-3.33551041892509e-05
-3.82285538551193e-05
-3.26556269805565e-05
-4.11344360591938e-05
-3.18640351907925e-05
-1.43438833634193e-05
-3.24544547378402e-05
-4.47567890188452e-05
-2.18394505157731e-06
-3.72179359804015e-05
-2.02339576198472e-05
-3.12361836884466e-05
-1.17710068689114e-05
-3.40994292747226e-05
1.66327070695155e-05
-2.50831043596693e-05
-4.61111461349469e-05
7.76600952042369e-06
-1.08168027536947e-05
-6.7578006100961e-05
-3.92213545774429e-05
-2.71087377018209e-05
-4.34307549594402e-05
-1.04781142600882e-05
-2.27964607570173e-05
-1.97728143669251e-06
-5.30601386514782e-05
-1.22564630009812e-05
-4.84104747062817e-05
-3.76289660487051e-05
-1.52652170638004e-05
-2.33438912835041e-05
-6.61156290495705e-05
-3.83151897209391e-05
-2.64558909193643e-05
-3.6694267469132e-05
-4.59317524080445e-05
-1.76025559298189e-05
-3.86396746547926e-05
-2.46055795037284e-05
-3.387879574725e-05
-5.2085310605001e-05
-3.20566616155383e-05
-1.35183292380438e-05
-1.12205513535112e-05
-2.99248673891213e-05
-2.63840357773611e-05
-4.90943360687796e-05
-6.11617526070522e-05
-3.74919773626137e-05
-4.2015001225265e-05
-3.01688581641553e-05
1.31370604360416e-06
-4.50569315768504e-05
-2.8799087729656e-05
-4.6246112404582e-05
-9.73233979270687e-07
-4.18059897620498e-05
-3.7076743206949e-05
-4.56466325095148e-05
-3.53476867164621e-05
-1.16001001048454e-05
-1.07518993490534e-05
-4.20039117838168e-05
-4.4666158905324e-05
-1.16204744048043e-05
-4.47202047628485e-05
-2.03378464642134e-05
-1.57117212326655e-05
-2.58309059438283e-05
-1.68677758651857e-05
-5.47838816602141e-05
-3.58502518680609e-05
-1.67639689370027e-05
-2.07540242957162e-05
-5.68694632609884e-05
-7.81795256143543e-06
-3.35266746484484e-05
-3.71915477200022e-05
-5.71548936994354e-05
-3.50882015097451e-05
-4.03188882792691e-05
-4.02582676945201e-05
-2.36774542559348e-05
-5.15156555474078e-05
-2.86755633955178e-05
2.70049823683043e-06
-5.46189995688975e-06
-1.00112032075792e-05
-1.56512001574966e-05
-3.51233584627187e-05
-2.26573332927307e-05
-2.6892103690589e-05
-1.89356560995633e-05
-3.32744564767298e-05
-4.11907680824574e-05
-2.82187595974582e-05
-4.55776193135676e-05
-3.63513327287266e-05
1.90213463557036e-06
-3.07266440829877e-05
-3.96539349249813e-05
-4.63150652964835e-05
-8.8668612886324e-06
-1.65863893033479e-05
-1.2788858936209e-05
-2.91961421077082e-05
-6.69073127709215e-05
-3.72514672556082e-05
-4.42862280162628e-05
-4.7931942310637e-05
-4.63447312012981e-05
-3.675597456927e-05
-1.55195460410415e-05
-1.48615499325578e-05
-3.63179273561701e-05
-2.76299641279007e-05
-2.14840051386456e-05
-1.34457244095057e-05
-1.21937861388984e-05
-2.97299532207296e-05
-2.94479163177187e-05
-4.31911505253088e-07
-5.37754072332991e-05
-1.21608424655156e-05
-1.77390230104972e-05
-4.30284587244324e-05
-3.28478922276893e-05
-4.37976925634164e-05
-4.57500290006903e-05
-2.41119728313341e-05
-5.25715340788269e-05
-1.41752237045566e-05
-2.21254440693427e-05
-2.88583025223831e-05
-2.999791638813e-05
-1.98580806803918e-05
-1.47084580794889e-05
-2.42598065614052e-05
-1.25340851295775e-05
-3.93032485459585e-05
-3.39198218852481e-06
-2.22482180121743e-05
-2.87082793650322e-05
-2.04664371913241e-05
-3.09163308964762e-05
-3.33692356569849e-05
-4.03628288045746e-05
-3.52123609341116e-05
-3.05237099306521e-05
-4.26681459501415e-05
-2.91477628056969e-05
-3.93986646065386e-05
-2.82418811294894e-05
-7.97656410372187e-06
-2.5582321056821e-05
-1.37176281370268e-05
-5.39085295695152e-05
-2.10293294898885e-05
-2.68886411245255e-05
-2.63871879330316e-05
-5.57706242839529e-05
-2.72234836740914e-05
7.49643499316349e-06
-2.21170465685343e-05
-1.86149161970246e-05
-4.46550362182987e-06
-5.7298764213566e-05
-2.3800694066041e-05
-9.84046451269849e-06
-3.11747385456504e-05
-3.14719429548572e-05
-3.57965280184517e-05
-8.84503894886076e-06
-4.95768663025487e-05
-1.06881442557509e-05
-2.90067522269098e-05
-1.65211756594226e-05
-3.86409944323212e-05
-2.16695214142622e-05
-3.59592845748328e-05
-2.6061478454357e-05
-3.65756852121673e-05
-2.44302746402765e-05
-4.97699923378013e-05
-2.20577341522994e-05
4.77492536980658e-07
-5.12552878750249e-05
-5.13815948548275e-05
-6.02775556119943e-05
-2.16899093472206e-05
-3.24126456469999e-05
-1.64952992454635e-05
-4.19203985485514e-05
-1.86460373973909e-05
-3.71260746128582e-05
-5.50839508498202e-05
-3.80315434491513e-05
-3.40952995543276e-05
-5.88322343810748e-05
-5.03822642133741e-05
-5.10132457572131e-05
-5.12769833642584e-05
-3.71304249972935e-05
-1.05079272685261e-05
-3.82981845818257e-05
-1.83307589376096e-05
-2.53496414679803e-05
-4.2620316413214e-05
-2.27320957515103e-05
-1.81120917337798e-05
-2.49418060196737e-05
-1.1582191452726e-05
-4.53853351056255e-05
-2.71267439497197e-05
-3.62701333885706e-06
-6.36568177876691e-06
-3.17002780470317e-05
-4.26454827092458e-05
-4.59197789314348e-05
-2.51145601922455e-05
-3.88298535337002e-05
-4.61500392458899e-05
-2.40563947349404e-05
-8.57430273447571e-06
-1.35691089067744e-05
-4.03974418227266e-05
-3.17690008109033e-05
-5.79848514688018e-05
7.06614676929254e-06
-6.31718895773041e-05
-4.08503886521633e-05
-1.57783930329163e-06
-3.26296627199141e-05
-2.08804935144595e-05
-3.1045915604106e-05
-1.14062113331578e-05
-3.47173999759242e-05
-3.33477535879129e-05
-1.796721676216e-05
-3.23404916509345e-05
-2.71360154098092e-05
-4.45028949457592e-05
-4.12924942761599e-05
-3.40113859344387e-05
-3.84908399454544e-05
-3.94234747857481e-05
-3.69052710339583e-05
-3.69511330087203e-05
-2.56898297139549e-05
-1.48224762142976e-05
-1.99109896688833e-05
-5.28369948699312e-05
2.8859029324537e-06
-2.91966553061138e-05
-1.43212790993926e-05
-1.77425045145587e-05
-3.18613542674633e-05
-3.83375532896873e-05
-2.06675495358633e-05
-4.95529875329145e-05
-5.72947405131381e-05
-4.65481519583728e-06
-1.64482300830425e-05
-4.52571514548776e-05
-1.80518935740658e-05
-7.26339517227073e-06
-3.88102847316566e-05
-4.16498149285506e-05
-4.99101400267721e-05
-4.06056698709928e-06
5.77760999175464e-07
-6.79364373980138e-06
-5.09823517481162e-05
-3.76076998508952e-05
-5.35865746276488e-05
-3.2391209231774e-05
-2.13542450415747e-05
-1.98140939528945e-05
-1.4081415179861e-05
-4.36569028875258e-05
-5.38769542750688e-05
-4.25730343482251e-05
-2.2000554929359e-05
-1.99790225226321e-05
-5.44619440935622e-05
-1.06981175212504e-05
-1.70636158068466e-05
-2.28139850392365e-05
-2.52745650476638e-06
-3.17275896692502e-05
-3.83058138895488e-05
-1.34475698020432e-05
-1.89060173552302e-05
-2.848803886316e-06
-3.86365665191076e-05
-5.24315221525612e-05
-2.86478497688321e-05
-3.47349733750266e-05
-1.11567470058241e-05
-2.35285074976356e-05
-4.7420307610628e-05
-2.33386987588194e-05
-1.7625025431104e-05
-2.45336277867381e-05
-1.70763265715226e-05
-4.29917680520237e-05
-4.96161134090105e-05
-3.8300659451726e-05
-2.24646538478014e-05
-1.87596830661852e-05
-4.06503869347345e-06
-4.12630793946056e-05
-3.90722701009282e-05
-1.64671260817033e-05
-5.06619150233827e-05
-3.38751638948106e-05
-6.2017146229382e-05
-1.90211654848357e-05
1.4035855980928e-05
-7.84527894039497e-06
-4.22144929727876e-05
-5.68122782258459e-06
-1.03208362514451e-05
-6.48334388896945e-05
-2.64820798634969e-05
-2.28718495577406e-05
-4.05057384132922e-05
-6.43873226488767e-06
-9.06697628753328e-06
-1.79652989620876e-05
-2.32370888132951e-05
-6.83589197804368e-06
4.99747597938363e-06
-2.99112380696189e-05
-1.34954782498228e-05
-3.06598813858599e-05
-2.82322939773756e-05
-2.77684495921281e-05
-5.39024951454292e-05
-4.13624457288577e-05
-3.37149468199058e-05
-4.32733416644173e-05
-2.67175006867712e-05
-2.92137809184341e-05
-2.65542057996671e-05
-1.9501919624694e-05
-2.07518740580963e-05
-1.98647880537017e-05
-1.91494472701026e-05
-2.15760330098334e-05
-2.54068526882987e-05
-3.91742818171755e-05
-2.96238833517675e-05
-6.9507865945571e-06
-2.66401925815615e-05
-6.45510014373522e-05
-1.68879090629279e-05
-1.87544621703652e-05
-2.0652171400723e-05
-1.85909349906924e-05
3.79046512923542e-06
-1.69849130582149e-05
-9.19982044322927e-06
-2.37175808466849e-05
-2.17139187351348e-05
-4.09995871818718e-05
-3.38865606388397e-05
-5.70601970900966e-05
-4.19084447742136e-05
-2.39475038635619e-05
-4.86738973969163e-05
-2.96424176427897e-05
7.06478532553862e-06
-1.03329191278544e-05
1.90814830890164e-06
-5.12102629246191e-05
-3.15804500248936e-05
-3.08491691780458e-05
-3.52476729395172e-05
-3.71833807836089e-05
-8.95979336507588e-06
-1.66882984136607e-05
-4.84953703041542e-05
-4.44307036516782e-05
-5.95851341003183e-05
-2.26541402535488e-05
-5.92251473360171e-05
-3.15290618001532e-05
-4.93471976674813e-05
-2.40793298352831e-05
-2.13256900322038e-05
-1.1171907309778e-05
-4.96100521498683e-05
-5.84755642320524e-05
-2.50386588619842e-05
-3.11744291775826e-05
3.08011451827203e-06
-4.63154624392597e-05
-2.49736559418675e-05
-4.96555926328244e-05
-1.61793073877519e-05
-2.78121345676172e-05
-4.34223871863763e-05
5.16176934703362e-06
-5.26920405773649e-05
-2.40957752373946e-05
-2.53959491878633e-05
-3.41687478948092e-05
-6.22240182879628e-05
-4.24617785906555e-05
-3.58477304217128e-05
-1.43626006401606e-05
-6.65547769967154e-06
-4.10830920539387e-05
-2.32812388400856e-05
-9.16490088599616e-06
-1.99747621365512e-05
-1.71010179866956e-05
-4.49188187271883e-05
-2.03396826712924e-05
-2.18550360210535e-06
-1.18840169545372e-05
-2.87062020215757e-05
-5.06777843914899e-05
-1.31876176319675e-05
-1.45918415898149e-05
-5.08441667565267e-05
-2.77053216801396e-05
-4.32161035479838e-05
-1.25122170801633e-05
-6.35152383091149e-05
8.21957175628262e-06
-3.33348204016781e-05
-5.27807389638023e-05
-3.82560958396171e-05
-1.60993764674829e-05
-2.96724170325217e-05
-2.44063741806423e-05
-4.62815090451802e-05
-2.21807361535948e-05
-4.14069933708537e-05
-5.4252475521599e-05
-3.51004219751157e-05
-3.55097061392675e-05
-5.46043443207625e-05
-2.68258895047628e-05
-1.383630106996e-05
-3.0436654526174e-05
-2.01402197579976e-05
-4.38007845810554e-05
-1.82493731081812e-05
-3.58463148105465e-05
-2.83282819832296e-05
-4.85347549954791e-05
-1.20280872884248e-05
-3.50881300060086e-05
-3.96242063065495e-05
-3.94873736544709e-05
-1.13783686562813e-05
-4.15293213965545e-05
-2.57274409643806e-05
-4.38264127607851e-05
-1.89259974975536e-05
-5.33592639762314e-05
-2.95715380224025e-05
-9.20135823966817e-06
-2.934842168387e-05
-3.57946882495615e-05
-7.47761081877171e-05
-3.88698744013775e-05
-4.04599800605982e-05
-2.95393855388282e-05
-5.07759942260686e-05
-1.59128391713648e-05
-3.11455841264769e-05
-4.10723825744699e-05
-2.90831698684195e-05
-2.27378564313714e-05
-5.80136614992439e-05
-1.2484910542118e-05
-7.51061800988874e-06
-2.15915459405436e-05
-1.14094461271895e-05
-4.01384930506242e-05
-2.0228655579892e-05
-2.67510337779809e-05
-1.78836719965508e-05
-2.86129690815307e-05
-3.68249875115931e-05
-1.89720234524009e-05
-5.81881532594502e-05
-3.45435030993299e-05
-2.30543134046652e-05
-6.62467685814726e-05
-2.73942595045975e-05
-5.20064740002779e-05
-1.89857810159634e-05
-3.26423043477729e-05
-3.25070812016103e-05
-8.98409208745947e-06
-2.76517790908276e-05
-3.14220924614342e-05
-3.95036316561713e-05
-1.20089113170278e-05
-3.91582146359576e-05
-3.47333770770739e-05
-8.41462791415539e-06
-3.72836117415708e-05
1.15842518832556e-05
-1.55695455692701e-05
-3.356576106144e-05
-4.8832295281033e-05
-5.43243828819778e-05
-4.54099997791804e-05
-4.29772961543669e-05
-5.57123325558151e-05
-3.42998509452647e-05
-1.19083545336313e-05
3.48366477007494e-06
-3.49670540453783e-05
-4.13725023939531e-05
-5.96839389456222e-05
-2.53650428738288e-05
-2.17674169559593e-05
-2.89463178907678e-05
-6.2623369223018e-05
-4.48916467950125e-05
-6.725203538547e-05
-1.6191892788804e-05
-5.86140994241654e-05
-1.17654278076464e-05
-1.59442604192277e-05
-2.77956461750003e-05
-2.20922310193915e-05
-1.49469532586512e-05
-4.02855485371708e-05
-4.57306454520931e-05
-3.23434467603959e-05
-3.47380968530943e-05
-4.262167570563e-05
-1.68793346139423e-06
-4.91279632902255e-05
-2.58244111552289e-05
-3.07119466599472e-05
-2.30845036064169e-05
-2.32672730186682e-05
-1.61498174021252e-05
-4.65283537057567e-05
-4.79860635341615e-05
-3.14235828696419e-05
-2.7384086502563e-05
2.65991040035717e-06
-2.42447491938218e-05
-1.78238160238283e-05
-1.22839545969373e-05
-1.05283861816584e-05
-2.93743005677215e-05
-7.19087527340433e-05
-2.14549147413761e-05
-3.82378699338444e-05
-1.77948068225732e-05
-9.68806405006682e-06
-3.75341620807167e-05
-5.04561162809e-05
-4.7257492759407e-05
-5.46741827641105e-05
-5.86082814833254e-05
-1.17602370816705e-05
-1.23047495320487e-05
-9.41773141440839e-06
-2.421335281239e-05
-6.44277441720683e-05
-2.42575252710568e-05
-2.30341548203399e-05
-3.98217988207096e-05
-3.198741604684e-05
-1.60937008489763e-05
-3.09689173061241e-05
-2.14500371691391e-05
-1.75069428808215e-05
-2.20279767551412e-05
-1.82219822240065e-05
-7.71813592580583e-06
-2.76555995862109e-05
-3.17248624546858e-05
-4.76458264629311e-05
-2.22717904437355e-05
-2.77544417372635e-05
-2.07802953466198e-05
-3.8658977477869e-05
1.01123532908738e-05
-5.04865829546992e-05
-1.25582549714441e-05
-3.26201871099582e-05
-7.93579355732808e-06
-4.26708960322649e-05
-3.76014997385813e-05
-1.24668563423112e-05
-1.87328936597745e-05
-3.09246170788964e-05
-4.74169591977534e-05
-2.79949210572507e-05
-3.42950926725468e-05
-4.45492111621993e-05
-2.54850504528966e-05
-2.20924125189039e-05
-6.54937345619978e-05
-2.1690121457713e-05
-2.14996884331683e-05
-4.76212516279017e-05
-3.50242081846591e-05
2.2358928162395e-05
-1.78594865041911e-05
-4.43784876702858e-05
-1.02669706845458e-05
-4.25443882370286e-05
2.19362801473215e-06
-3.26436674847288e-05
-2.03334215547923e-05
-3.55325834779009e-05
-1.38591989197773e-05
-2.50361420463939e-05
-1.66401554667861e-05
-4.19477222414518e-05
-2.97799738570951e-05
-2.71498907941889e-05
-4.25594406655967e-05
-5.50108625987188e-05
-3.14170455255902e-05
-1.05491717452095e-05
-3.28093264504623e-05
-2.64378465005354e-05
-2.51759300843261e-05
-5.83297205798886e-06
-5.58505691257933e-06
-2.49846142494365e-05
-2.20666695753131e-05
-9.45877559316358e-06
-2.50755362815419e-05
-3.42326323287493e-05
-4.32829523253484e-05
1.15989054290723e-05
-3.01139654700558e-05
9.23331444394691e-06
-5.74039400801335e-06
-3.99298915272727e-05
1.71302884163319e-06
-1.92540337313741e-05
-4.19804049056911e-05
-2.54480435467349e-05
-3.65011230231624e-05
-4.29603462784223e-05
-3.53986968073338e-05
-7.72154881784992e-05
-3.05686845501196e-05
8.03666744075419e-06
-2.39226224837807e-05
-4.67056686215839e-05
-4.40416586776603e-05
-1.62222716969749e-05
-3.71404607521091e-05
-5.41707763288969e-05
-2.26584022714395e-05
-3.80497373372911e-05
8.12557901462422e-06
-4.95892013397909e-05
-5.41592670648857e-05
-1.82167072273437e-05
-3.13979211497811e-06
-3.5734375081045e-05
3.45361301309011e-06
-3.57892476842945e-05
-1.78023286580089e-05
-1.40501049925401e-05
-4.3339320144779e-05
-1.57761745594666e-05
-5.57938791143308e-05
-4.22992409825452e-05
-3.0164769304301e-05
-6.86035694723676e-06
-2.29158236538909e-05
-4.69875060529059e-05
-2.67210109182122e-05
-3.9311907941835e-05
-2.1795854240348e-05
-4.94177624239601e-05
-2.02169554483811e-05
-1.98877668295736e-05
-3.49477285557141e-05
-3.42771780775831e-05
1.71272851835422e-05
-1.37706388160569e-05
-4.95190293177273e-05
-2.00166867732386e-05
-7.21834651703662e-05
-3.3583929708601e-05
-6.38599899630243e-05
-5.07944792923756e-05
-3.56978995302552e-05
-2.27561638070258e-05
-2.83943118914008e-05
-1.46380831407878e-05
-3.76276911693483e-05
-3.35691530898348e-05
-4.76503528733539e-05
-1.04322503144895e-06
-1.2366166540456e-05
-4.69943948887186e-05
-1.16998359064052e-05
-3.09528373075667e-05
-2.26949390921264e-05
-1.00880962932005e-05
-4.55790598212542e-05
-4.02250230388992e-05
-2.25553453699787e-05
-1.97563574271234e-05
-3.06145364292122e-05
-3.8714158706228e-05
-8.2682305415857e-06
-6.68306078798159e-06
-1.37061226458734e-05
-2.09437227950448e-05
-2.54289745462746e-05
-3.17954668357328e-05
-2.69692807921254e-05
-2.37671660952149e-05
-1.5347692426647e-05
-4.72991286872793e-05
-3.34589062240085e-05
-1.43345928091817e-05
-4.26101791338257e-05
-2.51899279817165e-05
2.31511700606481e-06
-2.22389604514268e-05
-4.09903836853653e-05
-2.15375700955609e-05
-3.23759809751697e-05
-5.10096684640043e-05
-1.4347902508881e-05
-2.04861948872859e-05
-3.58771278980173e-05
-6.24639060891872e-06
-3.06770381771775e-06
-6.68636906565586e-06
-2.44326160815194e-05
-2.37922480015855e-05
-1.3141660960821e-05
-2.77990448017424e-05
-1.83809454644247e-05
-5.69943090602872e-05
-3.29535350762335e-05
1.2638071726158e-05
-2.24185795071626e-05
-1.30644211167633e-05
-7.05297111354048e-06
-3.26675747056487e-05
-1.00521645996346e-05
-1.72261520066301e-05
-4.10120084464897e-05
-1.61615448170523e-05
-1.01506860318849e-05
-2.17008797496836e-05
-2.86871934829912e-05
-3.12171797701593e-05
-4.06265606473048e-05
3.27260864541948e-08
-5.29052460769435e-05
-1.09880644074555e-05
-1.32372143986878e-05
-3.57100576010413e-05
-1.49507440332715e-05
-1.8304172979587e-05
-2.83557677481397e-05
-6.44022897136352e-05
-5.32347782239292e-05
6.52355954564413e-06
-9.24435705041275e-06
-3.05560273740459e-06
-2.86502725565859e-05
-3.06795648837523e-05
-3.33199503386051e-05
-5.12299520215787e-05
-1.08194162762211e-05
-3.47905084497209e-05
-3.18781198453701e-05
-3.41456057268064e-05
-6.53299938027742e-06
-2.23944533090589e-05
-1.74427076759995e-05
-2.12801053351731e-05
-4.29212157354988e-05
-1.97396558717089e-05
-2.6935156258637e-05
-4.09965453982213e-05
-2.02272301993014e-05
-2.39056169121536e-05
-2.17327716191711e-05
-3.06754152120934e-05
-3.67309294504729e-05
-2.30210522105977e-05
-1.58850563800662e-05
-3.50190329978967e-05
-1.7729712346379e-05
1.34220020266783e-05
-5.03442602248997e-05
-1.9569404711346e-05
-2.46536321049405e-05
-2.24751608811608e-05
-9.05877397761428e-06
-1.54366398867057e-05
-5.13204089311375e-06
-5.56579359395442e-05
-5.72570022104384e-05
-3.99374677999508e-05
-1.34948288896176e-05
-3.93949657734628e-05
-5.18095490812622e-05
-2.03938699049121e-05
-1.89985735946957e-05
-1.87425598535621e-05
-5.62700482288256e-05
-9.34867315878881e-06
-3.75338119534953e-05
-1.28524203024485e-05
-3.53682388485534e-05
-4.21040924187071e-06
-3.78968242551523e-05
-5.65807370639491e-05
-5.08077701525933e-05
-3.18188948480822e-05
-2.98274257798436e-05
-5.27504704295036e-05
-1.63568700929293e-05
-2.86199180896286e-05
-4.53037150585388e-05
-2.69143045280807e-05
-1.33646520942356e-05
-2.11841424044818e-05
-3.61120653641123e-05
-5.34207422012957e-05
-4.40121322042002e-05
-2.03330380229473e-05
6.65484142691396e-06
-2.86296600037702e-05
-4.25955598978838e-05
-3.51373354499681e-05
-9.35650719162715e-06
-4.20026847417094e-05
4.20162659544039e-06
9.88888414975089e-06
-2.41601767414554e-05
-4.06483556245431e-05
-2.6840323521927e-05
-5.57280152327231e-05
-5.7437604412745e-06
-3.06126123353041e-05
-2.78259220813123e-05
-2.89286287433007e-05
-5.36653355984966e-05
-1.20673961035096e-05
2.62623336184221e-06
-2.78909893423475e-05
-4.29613079908346e-05
-5.42438169252674e-06
-3.33060793178602e-05
-1.6495407611105e-05
-2.93636565392148e-05
-5.36988255902961e-05
2.18833777342447e-06
-6.01521041522364e-05
-2.34906535563472e-05
-1.97122469122221e-06
-1.67303498062233e-05
-2.6146992019723e-05
-5.7959424796614e-05
-3.367234585892e-05
-1.73305972458608e-05
-2.30303921239733e-06
-1.75255912509517e-05
-1.9407546965975e-05
-2.17832328667266e-05
-2.63161996676977e-05
-2.23553091652478e-05
-2.65131850270452e-05
-2.59463213591038e-05
-5.78224586462836e-05
-2.0743715653044e-05
-2.47820568795872e-05
-1.28492598866582e-05
-3.59469101592711e-05
-1.3039963372811e-05
-7.11947999845061e-05
-3.88287743396777e-05
8.52260721948651e-06
-3.51342544502054e-05
-5.13051620307778e-05
-2.9370525016109e-05
-5.24345717348842e-06
-3.47695071282176e-05
-1.24738417423903e-05
-5.57876981346575e-05
-6.95352231746701e-05
-3.13739779115222e-05
-1.95591134543729e-05
-1.24871353209328e-05
-3.54905533968954e-05
-4.08700183392915e-05
-3.7586536258385e-05
-4.0226706233276e-05
-4.64382341083385e-05
-3.38774568166837e-05
5.34255996901327e-06
-6.85953808086412e-06
-4.35333902440581e-05
-5.58062831769966e-05
-4.7999888976786e-06
-2.92793813390673e-05
-4.48145360256686e-05
-3.8706649920709e-05
-3.77567897120406e-05
-3.95004315907554e-05
-4.09966135407043e-05
-2.375222432424e-05
-7.81069480454931e-06
-5.84061068857634e-05
-4.56928601263579e-05
-3.00967885878304e-05
-1.74818313829569e-05
-2.67086677173356e-05
-3.94991655968158e-05
-2.51317769826286e-05
-9.85651688742595e-06
2.17905957271907e-05
-4.68161910687814e-06
-3.97670705841262e-05
-5.82174967170145e-05
-3.63755186683915e-05
-1.40661481272066e-05
-3.87438711771931e-05
-2.35922137570962e-05
-2.66494976242648e-05
-4.05990512219436e-05
-1.87874204026265e-05
-7.33111056590751e-06
-3.72224859471112e-05
-5.23867137388618e-05
-1.69218100779768e-05
-3.30165499156735e-05
5.26686658651283e-07
-1.5849278338329e-05
-2.89019538946886e-05
-1.51598122090328e-05
-4.37688362815292e-05
-5.79300653094579e-05
-1.51568480120892e-06
-3.46039118774211e-05
1.10566978959765e-05
-2.43354696389671e-05
-3.82916695095475e-05
-1.98994591705347e-05
4.71677425501668e-06
-3.17263796902004e-05
-4.44168316560644e-05
-2.60091430165002e-05
-2.06020674698383e-05
-2.94258847215291e-05
-2.6777174761988e-05
-2.4077420076778e-05
-5.08010816737132e-05
-5.97541381247004e-06
-4.46697019799816e-05
1.24491327619166e-05
-1.54269701244985e-05
-5.72908765409828e-05
-3.26736013660176e-05
-4.58493062495874e-05
-1.25865372794033e-05
-4.66617849089933e-05
-2.98549194063184e-05
-2.94845811723417e-05
-2.96935440609677e-05
-4.53655970920858e-05
-2.48382335470445e-05
-4.34983903900814e-05
-1.54933325212845e-05
-2.63789118150064e-05
-3.72637646933921e-05
-4.37651744383555e-05
-1.80150638128538e-05
-5.63086118480123e-05
-2.21225310249375e-05
-4.24340505008371e-05
-1.212024326995e-05
-1.53928407514673e-05
-5.07491148732087e-05
-3.79675080033026e-05
-4.31990187788722e-05
-1.52643673742528e-05
-6.47799482839073e-06
2.51430710126879e-06
-3.21875640552929e-05
-1.71712997962138e-05
-1.75363174601093e-05
-2.97796624586734e-05
-5.16381810085482e-05
-3.53366262525025e-05
-5.70871658439243e-06
-1.69012711917123e-05
-4.23977486994487e-05
-2.53518933497148e-05
-4.78730755465129e-05
-4.6301149698262e-05
-1.46841973481146e-05
-8.53957624977173e-06
-3.07171474401333e-05
1.03745555152341e-05
-3.15706004338392e-05
-1.27520678892949e-05
-5.40865928036555e-05
-3.3231905450722e-05
-1.50447093131319e-05
-3.90642934038557e-05
-2.00317174854228e-05
-1.35521213159789e-05
-2.47689619495723e-05
-1.91671582234176e-05
-2.79473308094577e-05
-4.13485067491955e-05
-3.99153599134286e-05
-1.16040672710451e-05
-2.08921139473257e-05
-2.24110085426301e-05
-4.00077409276227e-05
-5.19691143883345e-06
-5.94863636796367e-05
-7.53291371427943e-06
-1.67310492261618e-05
-1.22839612421074e-05
-3.68409025186047e-05
-3.86703071162568e-05
-2.18841005317138e-05
-4.70083459447502e-05
-2.89906368587411e-05
-2.25367934359996e-05
-2.96217784848249e-05
-1.7918262556717e-05
-1.09312618729217e-05
2.5441881644948e-06
-5.47194157492569e-05
-3.23954271796994e-05
1.74162330040425e-05
-1.5421432412146e-05
-3.14377919116941e-05
-4.4989759054879e-05
-2.47215527393944e-05
-4.75928624136756e-05
-2.93232172951029e-05
-5.73398810131287e-05
-1.56210848160175e-05
-6.8206302551513e-05
-3.71820994232136e-05
-2.21583022280341e-05
1.0222679748547e-05
-4.73944277908721e-05
1.34436010978455e-06
-3.63922567170574e-05
-3.35781964947003e-05
-4.96495970092521e-05
-1.46639393571064e-05
-3.97092510512682e-05
-2.01356368141678e-05
-2.55375693251313e-05
-3.43405111642135e-05
-2.19338023639351e-05
-4.40761164657266e-05
-6.36690300241012e-05
-3.50570545189595e-05
-3.17723320623478e-05
-2.37187473336017e-05
-1.82236199885638e-05
-5.04542066229049e-05
-5.34208232187323e-05
-2.37103843927844e-05
-1.50311453883135e-05
-2.77667423377776e-05
-2.77744974792568e-05
-2.81416160052047e-05
-2.67379742435578e-05
-2.29620614476813e-05
-2.81968464449842e-05
-1.69894850787789e-05
-3.65232929145904e-05
-1.94250394391958e-05
-4.32419033188962e-05
-2.13826485908035e-05
-3.83913310958922e-05
-3.04976313688625e-05
-3.48926116108352e-05
-4.17817222640602e-05
-2.8851172235781e-05
-4.02900270267461e-05
-2.06429719893778e-05
-1.012841488976e-05
-2.67377609551231e-05
-4.70060283334257e-05
-2.95140200993352e-05
-3.15439351037174e-05
-4.22585041545243e-05
-6.32716354364691e-05
-2.11848980902964e-05
-9.26684975670898e-06
-4.9996318692475e-05
-2.63111748881398e-06
-2.72354999329965e-05
-4.1798508031809e-05
-3.39181398330674e-05
-3.66800748232325e-05
-3.87319005810942e-05
-9.44314106567419e-06
-9.7010209645391e-06
-4.16229867539356e-05
-3.2099088611948e-05
-2.40219236824233e-05
-5.85111252620607e-05
-6.5147177949998e-05
-2.39594283954819e-06
-1.48626897559368e-05
-4.93938838912729e-05
-2.66293281142976e-05
-4.41966658042308e-05
-1.51777084395068e-05
-2.41460297010641e-05
-5.98656406173733e-05
-3.81673422219479e-05
-4.45611645639247e-05
-4.20963837869048e-05
-4.94896452040404e-05
-4.94238306035299e-05
-1.13815163453755e-05
-4.41626670476405e-05
-3.70780933154852e-05
-1.48237101752765e-05
-3.95950376539387e-05
-2.61091148399385e-05
-2.54252248243533e-05
-5.90272772035491e-06
-4.30297847633226e-05
-4.0015553449027e-05
-6.69299038497732e-06
-1.56591691859184e-05
-4.13044231871131e-05
-5.26616904095354e-05
-5.66528767858156e-05
-1.15290359077181e-05
-3.56592424000853e-05
-4.40329859450225e-05
-2.57848783468217e-05
-1.01873458017426e-05
-3.67857057057031e-05
-1.2230096952064e-05
-2.6259833868519e-05
-2.82435896571982e-05
-4.65367789340532e-05
-1.03856360787741e-05
-7.33405145424177e-06
-2.85952663219627e-05
-2.82209290036987e-05
-2.09763380651705e-05
-5.17006808024406e-05
-4.73497306329562e-05
-2.76734741930434e-05
-2.38976494129406e-05
-3.84771566547644e-05
-6.25667171888266e-06
-2.80242723206864e-05
-3.68271094334035e-05
-2.75884598533977e-06
1.13397359682346e-06
-4.40269226198538e-05
-6.01277704630437e-05
1.88424826543019e-06
-8.83777729184065e-06
-3.87643155964183e-05
-2.68916012439421e-05
-4.36381948803967e-05
-6.96548127223463e-06
-5.4469269258652e-05
-2.42734024141301e-05
-3.26764943512971e-06
-4.52369406524223e-05
-1.23386011194722e-05
-7.50299693826803e-06
-2.14440855286752e-05
-4.89646353956593e-05
-2.10437234057406e-05
-1.31893374342245e-05
-5.65823544232616e-05
-3.73966483493798e-05
-1.54409951835213e-05
-2.8932966652009e-05
-2.42755916337279e-05
-2.32968882746997e-05
-3.76894229594414e-05
-3.00539667767673e-05
-1.57118816240814e-05
-2.01673272805875e-05
-1.76111335605141e-05
-1.41227954079936e-05
-3.88746333638139e-05
-2.0749328056112e-05
-1.63508245467894e-06
-5.12175931162598e-05
2.64694964189178e-06
-3.69396677212026e-06
-4.86210072789719e-05
-4.47036644173989e-05
-1.85536035704319e-05
-6.06874979421223e-06
-4.37566644270447e-05
-5.03001180896071e-05
-3.65840941195272e-05
-8.67988341435042e-06
-2.55233720180562e-05
-4.84681476861889e-05
-2.98174616314866e-05
-8.11672804399306e-06
-1.40359713962206e-05
-3.54895451257944e-05
-2.49783477985142e-05
-3.75899191592337e-05
-5.53474853513998e-05
-4.62186479099357e-05
4.60480266119733e-07
-1.8115668625693e-05
-1.21168916701728e-05
-5.38392179944052e-05
-2.71992234076897e-05
-2.06024686433395e-05
-3.63585252056682e-05
-3.80697570582557e-05
-2.71401777871177e-05
-2.16182421412292e-05
-1.98495181365219e-05
-4.1144877644983e-05
-1.84833909756887e-05
-4.25297370170792e-05
-3.71409461544347e-05
-2.32930457869638e-05
-7.72875388681353e-06
-6.61315057071713e-05
-4.15217747989421e-05
-6.46344667273081e-05
8.19892350919576e-06
-1.06265270233633e-05
-4.73629317858548e-05
-4.16141673670111e-05
-1.39052142971507e-05
-2.3874554965074e-05
-1.74105546535492e-05
-2.35951030328669e-05
-3.23205941297644e-05
-2.93350188405886e-05
-2.04975704106824e-05
-2.45097962914729e-05
1.2512803611782e-05
-7.49357965872722e-06
-3.98851567264485e-05
-1.808720173678e-05
-1.81901919946809e-05
-2.57728654909122e-05
-1.22988412714195e-05
-1.99673302901878e-05
-3.5455099398241e-05
-2.74665621298357e-05
-6.23638337605651e-05
-5.78906638447135e-05
-3.35381478862074e-05
-3.54666730586316e-05
-3.799054995039e-05
-1.52365038417092e-05
-2.09346111147902e-05
-3.88071932922545e-05
-6.41447483799743e-05
-4.10322717607015e-05
-3.78787769615866e-05
-5.4998110715053e-06
-3.78163482250346e-05
-4.21894174798951e-07
-4.9919138863854e-05
-3.84591814020769e-05
-4.74913141434446e-05
6.47025087389795e-06
-1.95767487048232e-06
-3.03473245272433e-05
-2.79331241139009e-05
-3.14891236198539e-05
-5.03263360791392e-05
-3.79586765601698e-05
-2.7473425768927e-05
-1.97851432122907e-05
-4.20978528440785e-05
-4.78237950359004e-05
-3.15110849263199e-05
-4.55429098107369e-05
-5.15250403848579e-05
-2.6226564181006e-05
-6.76926552843783e-06
-3.92375236126645e-06
-4.17250107415299e-05
-4.9660266290657e-05
-2.95751127071482e-05
-3.91694973466211e-05
-5.41359139867664e-05
-1.7298405101989e-05
-1.42678178015151e-05
-2.17872171156603e-05
-3.13790629369914e-05
-2.01869787870026e-05
-1.35476652563114e-06
-6.47113727670052e-05
-3.35363770891462e-05
-3.68741168620426e-05
-2.78020378025264e-06
-4.56025795038152e-05
-1.62134370939025e-05
-3.29867486958818e-05
-3.22805128001072e-05
-6.16716800863858e-05
-6.49393501473268e-05
-3.43394582186467e-05
-7.59920956214771e-06
-2.40780118725777e-05
-1.65116011160319e-05
-2.05336271177215e-06
-4.41385271858457e-05
-1.6652051017857e-05
-8.22527688770834e-06
-1.99025874397856e-05
-2.79533865106585e-05
-4.53066417957082e-05
-4.53216925237313e-05
-1.29403850838025e-05
-4.26273300177058e-05
-5.06389932624951e-05
-3.50980056171693e-05
-2.81529492674969e-05
-3.53333707988585e-05
-3.65399554852122e-05
-2.24904189805346e-05
-2.88189145173547e-05
-2.44442130269738e-05
-1.69973655491593e-05
-1.47438864870194e-05
-2.65839890067233e-05
-4.36845980365996e-05
-2.65992881053248e-05
-1.32333874495413e-05
-2.71572190453692e-05
-5.53879611309576e-06
-2.42349240359554e-05
-2.10213600124427e-05
-5.99299458651878e-07
-3.43839608683375e-05
-5.77459885398443e-05
-3.35115776490527e-05
-9.16178970360279e-06
-3.17624385724089e-05
-2.7682598398956e-05
-2.69933769635481e-05
-3.04863084524736e-05
-9.35307776520182e-06
-1.77423119054961e-05
-3.94293778358933e-05
-2.6668322332757e-05
-5.44788359330719e-05
-2.80104849575584e-05
-1.85616400093663e-05
-2.15003118893669e-05
-1.28852742457665e-05
-2.58327615567812e-05
-1.25383889067304e-05
-3.50651344321327e-05
-2.67725620431721e-05
-3.30661292515551e-05
-2.94280519469358e-05
-4.35898001204713e-05
-4.49467116211459e-05
-1.85155289738466e-05
-3.1564073364839e-05
-3.79070402867456e-05
-2.85821355889987e-05
-3.28745210828611e-05
-1.90791624705518e-05
-1.67172971188957e-05
-1.07809146783542e-05
-2.4541505976625e-05
-1.51164336470672e-05
-3.38223566180605e-05
-3.67604863480829e-05
-3.66833766950483e-05
-1.18301101889256e-05
-3.077409415226e-05
-1.94695425856496e-05
-4.50565246929979e-05
-2.37763772990994e-05
-4.35711214698892e-05
-3.50650045134505e-06
-3.16520108355964e-05
-2.86328248449403e-05
-3.11006745779784e-05
-8.95858031266207e-06
-1.41777290425518e-05
-1.00793634095269e-05
-3.34413818349787e-05
-3.3511426080609e-05
-6.38568322900863e-05
-5.19071681146618e-06
-4.96036306693244e-07
-1.1638663547061e-05
-1.18181082362115e-05
-1.33948068837656e-05
-3.42037471711427e-05
-3.40262388278599e-05
-4.49146882458475e-05
-1.54513385019589e-05
-1.48097707614352e-05
-1.10863978946455e-05
-5.83382453551389e-05
-4.92514308943604e-05
-4.35356545217667e-05
-3.52594939597881e-06
-3.00326413568823e-05
-3.59284261328511e-05
-3.69974075353744e-05
-5.51542295593584e-05
-1.84215837734146e-05
-4.75279552692987e-05
-3.9894052358332e-05
-3.03878735400903e-05
-3.70086686115964e-05
3.12815406764527e-06
-2.75828913326617e-05
-4.53512830242469e-05
-2.12257081704826e-05
-3.43379465029415e-05
-2.84414640825792e-05
4.87935567841788e-06
-5.00178725052628e-05
-4.37026684777114e-05
-2.28103469255113e-05
-3.46413559293573e-05
-4.7870204017886e-05
-3.44537818880525e-05
1.1727619286578e-06
9.05848031707048e-06
-2.54031117979072e-05
-5.70072729290922e-05
-6.17708362422034e-05
1.12068807525527e-05
-2.0068556012618e-05
-1.79870750532727e-05
-2.60523733931047e-05
-1.88624221260474e-05
-1.81058166798652e-05
-3.05245643490706e-05
-3.72037884851354e-05
-4.48901581893484e-05
-3.12499909100514e-05
1.28704333106497e-06
-4.55825286763184e-05
-5.95948002978595e-05
-6.48523966406816e-05
6.86018137753072e-06
-1.80367275916726e-06
-6.15750191969008e-05
-2.19555869691216e-05
-4.59253178365325e-05
-4.12980025939532e-05
-2.50756208885124e-05
-4.2148215250618e-05
-1.98846526421189e-05
-1.54261158625523e-05
-3.21265224223763e-05
-5.10106964519724e-05
-3.18890706286805e-05
-3.46040409698573e-05
-2.50226004749815e-05
-1.92728550922255e-05
-4.55397051305521e-05
-3.39399789603919e-05
-4.90727790874631e-05
-3.22289583695951e-05
-3.57787493473067e-05
-3.42733556217014e-05
-4.18991757965009e-05
-1.08338117707214e-05
-2.99909026885687e-05
-3.79284953548129e-05
-4.17113890836272e-05
-4.1597615098837e-05
-4.71430026383185e-05
-2.69728084788196e-05
-3.24450940918686e-05
-3.89848369880363e-05
-1.46899756379044e-05
-5.32585388099048e-05
-2.54103843720361e-05
-1.97199681197952e-05
-2.09226921478427e-05
-3.12889286113714e-05
-4.67847947430984e-05
-1.45340875635572e-05
-2.46315877239831e-05
-1.97058090726531e-05
-4.43732856278425e-05
-1.42582213265369e-05
-2.0107936072598e-05
-7.46256179317354e-05
-1.97892944101776e-06
-2.98190713494538e-05
-4.39194048912568e-06
-1.38661849182212e-05
-4.4341791450261e-05
-2.1844905737414e-05
-3.94626204334523e-06
-1.35180191567958e-05
1.80696902053092e-05
-2.31214201182336e-05
-4.34758325849853e-05
-1.63762960432723e-05
-4.91137032487324e-05
-6.20740469994837e-06
-7.7384765532023e-06
-3.40250659728964e-05
-2.30539369493459e-05
-1.20480585464674e-05
-1.65032192379419e-05
3.07231541480898e-06
-1.77202190830957e-05
-3.56676894232758e-05
-3.60904745305516e-05
-5.23509756256213e-05
-5.22887684729405e-05
-1.97214640532868e-05
-2.2682073340094e-05
-3.3240491941367e-05
-5.10396477583148e-05
-3.64251915933715e-05
-3.75124419307648e-05
-3.91471543331602e-05
1.12281025587568e-07
-2.13567387398194e-05
-4.16558312193728e-05
-1.54043632719126e-05
-3.58108613566946e-05
-1.58359989372315e-05
-5.72313122158508e-05
-3.69160242650153e-05
-3.55185907626427e-05
-5.11098753368952e-05
-1.5573595069002e-05
-2.30360973271095e-05
-4.62602705941969e-05
-4.9306545079246e-05
-7.03818615147579e-05
-3.62277891564171e-05
-1.85576921102444e-05
-1.9105024603882e-05
-8.97744004676035e-06
-6.10088280251764e-06
-5.446665623091e-05
-2.94897330179837e-05
-2.58687548951572e-05
-3.05401886738019e-05
-2.77207475839795e-06
-4.66576847517489e-05
-1.72517547151744e-05
-3.91480063138033e-05
-1.08073996784325e-05
-2.05220259322603e-06
-3.58274428001061e-05
-1.42527000245035e-05
-2.60349420767735e-05
-2.27045700250263e-05
-1.70950898207015e-05
-3.5507432943706e-05
2.42488665897429e-06
-3.04575926128061e-05
-4.53345982399196e-05
-1.97910022341167e-05
-3.17238148641961e-05
-3.04740743509031e-05
-3.44439435931835e-05
-5.05750315374375e-05
-4.0498210109091e-05
-2.71295856692286e-05
-2.88551826779264e-06
-2.92632190097421e-05
-1.58594956924013e-05
-9.56354100805981e-06
-1.27197377922732e-05
-4.60442890594466e-06
-6.14258381417388e-06
-2.84517802288813e-05
-3.50599859413837e-05
-1.96462193148008e-05
-2.28010217509155e-05
-2.15430006788849e-05
-4.15598896456911e-05
-2.9662578119322e-05
-1.69410552485247e-05
-2.37550810784204e-05
-4.14694000322199e-05
-5.08810473158451e-05
-3.2271271003462e-05
-5.1061973590593e-05
-3.41268725534754e-06
-4.53245038826021e-05
-4.44866635429658e-06
-3.23644808210731e-05
-6.37282131427409e-05
-4.83351566268223e-05
-3.80257410714779e-05
-5.93583983964165e-05
-4.55242009264111e-05
-5.10033433033089e-05
-3.2062743394999e-05
-1.67139373895218e-05
-3.08772271895125e-05
-4.27292261015261e-05
-3.18797178756455e-05
-2.46698613632441e-05
-2.58103452703651e-05
-3.53336231894626e-05
-3.18700574232014e-05
-3.89725732106707e-05
-4.44102720902509e-05
-1.01535969942413e-05
-1.09416631384474e-05
-4.69621126123556e-05
-2.87697076084084e-05
-4.84564235682606e-05
-2.93984946929756e-05
-2.77554639723963e-06
-2.9307197627526e-05
-4.20045281347896e-05
-4.06537205463173e-05
-4.46537271459808e-05
-3.44306285429329e-05
-7.91973974941626e-06
-1.96008290951528e-05
-4.45285405261891e-06
-4.70042918383343e-05
-5.23983479977371e-05
-4.97595929322933e-05
-1.4414957176784e-05
-5.0081946977953e-05
-4.05931762943971e-05
-3.76218905564098e-05
-5.88917951321621e-05
-4.66351547342191e-06
-4.9367462608469e-05
-3.21332429308413e-05
-4.48846875740458e-05
-5.14811816264763e-05
-3.53222941198584e-05
-4.73917207003376e-05
-3.35479231626932e-05
-3.6296196647797e-05
2.0325250329819e-06
-3.86435844834467e-05
-3.11940439213015e-05
-4.98507694395684e-05
-1.62120129333612e-05
-5.38375827513428e-06
-6.70038780264387e-06
-1.02150325403008e-05
-4.9701559284074e-05
1.38017990147608e-06
-1.16524736463749e-05
-3.57062379997834e-05
-2.07067475784749e-05
-3.94115701856123e-05
-4.4469173478359e-05
-3.46272507299802e-05
-3.28242190622781e-05
-1.25060046577374e-05
-3.37579570797096e-05
-2.73099699276759e-05
-2.81520490795186e-05
-5.48244536576728e-05
-2.56798436714766e-05
-6.67062535352735e-05
-2.1985732369973e-05
-4.24052115243497e-05
-9.93146511902409e-06
-1.4075127177744e-05
-2.95334400750036e-05
-3.81448702098961e-05
-2.4001505637745e-05
-3.05083180768113e-05
-4.50929877659421e-05
1.09332079679025e-05
-1.93822904355031e-05
-3.76711323784752e-05
-4.57779086997703e-05
-6.0198457139529e-05
-2.41357812017145e-05
-2.44747509091817e-05
6.98155591770966e-07
-3.47800280596176e-05
-3.78667403655831e-05
-2.97468700847628e-05
-4.51056755078977e-05
-7.71515660123902e-05
-3.85102929157577e-05
-4.19237809451943e-05
-1.36825922496281e-05
-2.52884673496106e-05
-7.04548474991613e-05
-3.82529959724032e-05
-3.59748356024335e-05
-2.91751736747198e-05
-3.29059930247954e-05
-6.90611875491406e-06
-7.27819059291249e-06
-8.72646527675698e-06
-2.74814676456789e-05
-1.37761880953399e-05
-1.06851726417467e-05
-4.41220306526161e-05
-6.34374196005352e-05
-3.16380650559728e-05
-2.10414969152222e-05
-2.7628551081603e-05
-1.69970946635999e-05
-3.09455055620146e-05
-4.8005961335574e-05
-2.4792172691403e-05
-3.14529425215018e-05
-3.87697047491603e-05
-4.1389448066978e-05
-1.14136667091402e-05
-2.57381636468502e-05
-1.9540281482236e-05
-3.15059021819391e-05
-2.40690466269205e-05
-3.01695522872259e-05
5.8704809581423e-06
-2.27510735836764e-05
-1.24903830807585e-05
-2.90661627241714e-05
-1.05734165948882e-05
-2.27459493220329e-05
-8.9116500267374e-06
-5.58926475499808e-05
-2.74426700663791e-05
-1.34744953622768e-05
-1.66835919112661e-05
-4.32573434768916e-05
-2.72592156655041e-05
-9.88395011108729e-06
-5.13514458982957e-06
-3.4206438440247e-05
-5.65210660118754e-05
1.4201325612194e-06
-3.85848078771924e-05
-2.15894828022861e-05
-2.09613360172609e-05
-2.0987639782033e-05
-1.97298766153205e-05
-2.73464467930561e-05
-4.20973894295062e-05
-3.90988628814106e-05
-3.0861008136935e-05
-1.12915130743487e-05
-2.42310321901195e-05
-3.91869140704264e-05
-2.99476077973385e-05
-3.96981535601551e-06
-3.11018708969289e-05
7.44415585792234e-06
-3.61693503518478e-05
-2.2298611377723e-05
-1.5892130767457e-05
-4.24812137589926e-05
-4.12052924052105e-05
-3.6370225085341e-05
-2.5031776550518e-05
-4.70574932744036e-05
-5.45552159730447e-05
-3.18282017465246e-05
-4.97039679523818e-05
-4.44124011284476e-06
-2.45648873639863e-05
-5.44342291643361e-05
-4.77361836300884e-05
-1.97859799912483e-05
-2.02097564510895e-06
-2.75677227929012e-05
-1.70333476629852e-05
-3.19147737221441e-05
-3.31161971264446e-05
-3.01712952949523e-05
-1.40727399566195e-05
-4.69361264459196e-05
-3.96255934508571e-05
-3.19733516599363e-05
-2.9696531730257e-05
-1.78258029752847e-05
-6.38007054786633e-05
-9.056750887172e-06
-2.77944971444344e-05
-2.28821937123456e-05
-5.03819521688738e-05
-5.03046809308918e-05
-1.60329125436596e-05
-2.26752900812711e-05
-1.79427993023284e-05
-2.15620645316532e-05
-3.60630827498542e-05
-4.54830636799224e-06
-1.4921216038056e-05
-3.97028080050772e-05
-3.23412516674349e-05
2.22692864500063e-06
-1.78080234704018e-05
-1.26396073814572e-06
-6.25638863413816e-06
-3.7673396453749e-05
-5.85656312408838e-05
-4.52898520142556e-05
-8.82556421125012e-06
-3.12923140318804e-05
-2.47156530980615e-05
-9.6632302698903e-06
-2.12396559974702e-05
-4.31056257523453e-05
-4.79295296564615e-05
-1.12928997988015e-05
-1.99024817665045e-05
-3.73964109440522e-05
-1.00584519207177e-05
1.61502085585124e-05
5.22830972634213e-06
-4.07835826081069e-05
-4.78523794929539e-05
-4.31696600604955e-05
-1.86665012995022e-05
-9.96541992273138e-06
-1.86628828783569e-05
-3.3598966040163e-05
-4.46642369102382e-05
-2.82956582294597e-05
-4.16171551133893e-05
-4.55622046951854e-05
-1.79230878516406e-05
-4.38086796189047e-05
-4.15016831315528e-05
-2.44942610338188e-05
-1.2453560235518e-05
-3.51542807568064e-05
-1.89791493548759e-05
-4.99023080332742e-05
-2.18722138764421e-05
-1.74232538384687e-05
-4.08132486586263e-05
-3.73774870989843e-05
-2.92438457854414e-05
-1.73480673752567e-05
-2.25279846702251e-05
3.55752928697296e-06
-3.20851202359295e-05
-4.28143262517677e-05
-2.49009947327635e-05
-2.56504611354281e-05
-9.07289835808565e-06
-5.84313399664807e-05
-4.36189463801467e-05
-1.99770200002992e-05
-6.19454640188347e-05
-3.23744537425885e-05
-1.47019485769405e-05
-4.81311835545931e-05
3.66311179550954e-06
-2.79574813406421e-05
-1.23169925972751e-05
-5.30691358753889e-05
-2.1090755103034e-05
-1.66111947833375e-05
-3.10666866919652e-05
-2.26596336574506e-05
-5.6252994707002e-05
-1.47625236120373e-05
-3.00420429212212e-05
-4.56373909999301e-05
-4.07471739757005e-05
-3.93706365127171e-05
-2.13047424998639e-05
-2.20366661833346e-05
-1.71502675633308e-05
1.70990640818079e-06
-5.6692913030843e-05
-4.82534903720566e-05
-4.71885941976418e-05
-3.31379965159334e-05
-3.78147300433951e-05
-1.07758604721706e-05
-4.11072229750007e-05
-1.66683092594384e-05
1.88249161654076e-06
-2.02864153507971e-05
-7.43526972149685e-06
-5.49387279594862e-06
-1.98016515933292e-05
-8.37205684902963e-06
-1.59695272893706e-05
-2.53188465525873e-05
-3.45389081270647e-05
-2.5127983086365e-05
-2.48063473155249e-05
-2.87947245609132e-05
-2.11807965217929e-05
-3.28607859261996e-05
-3.71292145970306e-05
-3.66932107451368e-05
1.2782666873825e-05
-5.48137127144461e-05
-4.15950494828642e-05
-5.88581257229851e-05
-5.95548395318568e-05
-1.96531103071311e-05
-2.6546153252228e-05
-3.70629795699581e-05
-2.31940825501696e-05
-2.08228489444112e-05
-4.15617482074134e-05
-5.39127653857437e-05
-3.67587248198934e-05
-4.15707232650676e-05
-1.71681931170872e-05
-2.34296483577396e-05
-4.29182881601029e-05
-2.54839956144271e-05
-6.02199344783304e-05
-1.65987895111296e-05
6.76176812274693e-06
-2.0631520506665e-05
-4.07898131346571e-05
-3.3713409244685e-05
-3.53849858988038e-05
-2.30171451298233e-05
-2.04587458060537e-05
-5.67566752462972e-05
-2.64767099892101e-05
-7.3918585257623e-06
-4.17710177932775e-05
-2.93422260972761e-05
-2.89832985592559e-05
-1.7817351642767e-06
-4.04647244635181e-05
-4.92020892349004e-05
-2.60040308543031e-05
-2.16947991627475e-05
-2.36125107178354e-05
-2.12077646932253e-05
-2.60680877660035e-05
-3.1661694750276e-05
-2.23432011737602e-05
-2.99868508943341e-05
-2.68207913889661e-05
-3.85970513609774e-05
-4.45781970918015e-05
-5.11449811275338e-06
-5.56038181599116e-05
-3.75093491282109e-05
-1.80708809128278e-05
-5.29072380150539e-05
-4.13952688849706e-05
-2.86552602839924e-05
-3.79617078155737e-05
-3.42911534117083e-05
-3.5229997694844e-06
-4.52570058132799e-05
-4.12329175271388e-05
-1.13647090847731e-05
-2.12731502975919e-05
-3.20082044361245e-05
-2.25134379319397e-05
-2.55736055854551e-05
-4.67401595388303e-05
-2.52477542823088e-05
-3.24238054468424e-05
-4.8444710515437e-05
-2.56447004241925e-05
-4.22133610514204e-05
-2.69653582610134e-05
-2.88329811212032e-05
-3.20906049713002e-05
-3.03651167660492e-05
-3.19254406158354e-05
-3.05205100418379e-05
-3.34964328019434e-05
-1.71301408110718e-05
-1.54726919321516e-05
-3.11619855953085e-05
-3.06915657028239e-05
-3.03708781617712e-05
-2.99358511563427e-05
-4.63770634156903e-06
-1.89326129900256e-05
-2.87391847006568e-05
-4.29658095343686e-05
-6.73988345895531e-05
-2.70077244791286e-05
-3.29805795146679e-05
-4.81878882581596e-05
-1.0248916793428e-05
-2.42462309154823e-05
-5.8364461283564e-05
-4.37071496026609e-05
-4.70155835061326e-05
-2.39268846001426e-05
-4.32152883888651e-05
1.00658259989798e-06
-2.92419926637578e-05
-5.29906531918807e-05
-7.83592197198576e-05
-2.98300315777445e-05
-3.76220693249178e-05
-3.35001003653832e-05
-1.29585103883821e-05
-3.75490964486255e-05
-6.58371686908025e-05
-3.80740109782554e-05
-1.03139557090939e-05
-2.73907053048581e-05
-4.9820233290727e-05
-2.74449869248911e-05
-3.07814171606584e-05
-4.67157039501114e-05
-1.5797433829548e-05
-3.07542583354507e-05
-2.42887050617858e-05
-1.94340403818326e-05
-1.8449272773669e-05
-4.3431626183689e-05
-4.0766286147977e-05
-1.19318301499745e-05
-2.59624373973081e-05
-3.48237194308018e-05
-4.81038026574399e-05
-2.88520005697522e-05
-2.25994117039016e-05
-4.58910173165864e-05
-3.94727281016524e-05
-4.48807288272168e-06
-3.71638321378019e-05
-6.66751601957581e-05
3.24338152881881e-06
-2.48548407380814e-05
-2.30217563159394e-05
-4.34598770181992e-05
-1.36831658792805e-05
-1.63029561673052e-05
-3.17965776414196e-05
-1.83476248985246e-05
-2.64251926969194e-05
-3.76406877750477e-06
-3.77852005930704e-05
-4.2625886714017e-05
-3.14278208413861e-05
-3.39779712680714e-05
-4.20667165930842e-05
-1.68118833370358e-05
-4.27111741140376e-05
-3.35937727211012e-05
-1.8365938257841e-05
-3.31303959722405e-05
-4.6687044024573e-05
-2.45460797007903e-05
-8.52572757045483e-06
-9.69689968015382e-06
-7.95877362904351e-06
-3.69083967100767e-05
-4.68012198562385e-05
-3.94094504660006e-05
-1.18028436885358e-05
-3.34717798193566e-05
-2.23562892409184e-05
-3.25202005849639e-05
-2.69975804144468e-05
-5.63995628879223e-05
-3.78369644317594e-05
-4.25125586955163e-05
-1.90233737572451e-05
2.01575084146963e-06
-3.71450483486258e-05
6.76158268638556e-07
-2.18514740373604e-05
-2.24065738465769e-05
-2.52770564337417e-05
-3.00734570567375e-05
-2.66118525857683e-05
-2.85471617035387e-05
-2.51496313777288e-05
-5.94231235499604e-05
-3.32145271875776e-05
-1.41825527775926e-05
-2.81280828071649e-05
-3.27038596842187e-05
-6.20136861464156e-06
-3.82950149605337e-05
-3.95831478145669e-05
-1.17669216790857e-05
-4.11138413513327e-05
-4.10681137207972e-05
-1.23559581411195e-05
-4.97692395317537e-05
-4.81042611051962e-05
-5.01902375251576e-05
-2.69631238445153e-05
-2.20327394747812e-05
-2.32501609296342e-05
-3.85004022826881e-05
-3.34083988222076e-05
-3.34234503276446e-05
-9.87535594276576e-06
-4.88977477213888e-05
-4.56589203892311e-05
-2.86503678646891e-05
-6.92974968703804e-06
-8.16542363115391e-06
-1.49088997406433e-05
-1.92356532818101e-05
-2.69386042819526e-05
-4.22671805816634e-05
-3.58302383724244e-05
-2.2174058350955e-05
-2.96071688333928e-05
-1.27414866896031e-05
-2.49296441278485e-05
-3.96856579874359e-05
-2.67708438938948e-05
-5.35266054926146e-05
-4.38305132556399e-05
-3.29825732072792e-05
-4.51556536670983e-05
-3.35230727333239e-05
-3.33591266090101e-05
-2.21958325732579e-05
-3.39155802510223e-05
-4.53073464112587e-05
-4.70309509084799e-05
-2.97796549083555e-05
-4.78813551644909e-05
-4.07516183906743e-05
-3.32055305285164e-05
-3.75371306732067e-05
-5.76090058770552e-05
2.41018715567755e-06
-2.02302767514083e-05
-3.25520202110965e-05
-8.17955782890639e-06
-3.28994792789515e-05
-2.04785381848302e-05
-4.91732124081858e-05
-3.15529487678462e-05
6.43374644578253e-06
1.00194032392762e-05
-7.81680071002322e-06
-1.65426967029382e-05
-5.49636201050496e-05
-3.23797615921439e-05
-9.84634042701652e-06
-2.27530500897758e-05
-2.96521164190105e-06
-4.15945235788899e-05
-3.45152792301884e-05
-6.76861353134302e-05
-1.25394931742445e-05
-7.01954724405084e-06
-5.36714610059364e-05
-3.21209990509719e-05
-9.24821585580691e-06
-1.77475582661597e-05
-4.35294562678154e-05
-2.01616131690192e-05
-4.61152232764097e-05
-5.626603905817e-06
-3.23404374527218e-05
-2.29588861990503e-05
-1.69257964041852e-05
-4.69242762417642e-05
-1.08221745059643e-05
-3.03637543245346e-05
-1.81530788255808e-06
-3.05472614130947e-05
-7.11975403139997e-05
-4.71014449861261e-06
-5.80943065661255e-06
-2.30297865105774e-05
-8.38035348951998e-06
-2.22892520567527e-05
-1.917642134595e-05
-2.90661148702867e-05
-4.23139843137438e-05
-1.60660944104214e-05
-6.48407601859499e-05
-3.5714221566302e-05
-3.66908098714042e-06
-3.7468980016386e-05
-4.15048514351173e-05
-3.61298842484787e-05
-1.51645663863846e-05
-2.42170761526133e-05
-6.00371419903738e-05
-3.34311730732825e-05
-2.10363263213201e-05
-5.04501279224974e-05
-1.40024092597123e-05
-2.58722436556048e-05
-3.14410856910098e-05
-3.22664954675785e-05
3.32200383618096e-06
-4.82801218632899e-05
-5.00394911299262e-05
-4.34604932049407e-05
-2.14977312895865e-05
-3.12847942623089e-05
-2.8434102173362e-05
-2.79457442748492e-05
-7.94777548132391e-06
-3.35838502177496e-05
-3.62463150197438e-05
-2.86231012138588e-05
-2.44610190374694e-05
-4.81913253444481e-06
-3.64666029650609e-05
-4.51039179779162e-05
-2.57068335462778e-05
5.11328158345935e-06
-8.48149750006925e-06
-3.93604781687352e-05
-7.43073727195552e-06
-1.07552974195096e-06
-3.19821513430358e-05
-2.06886660708744e-05
-5.00925386632961e-05
-4.37604500615993e-05
-3.31482512835882e-05
-6.1130620121938e-05
-4.15240997197437e-05
-3.38090590155765e-05
-1.88171793155192e-05
1.40679603943609e-05
-2.73226132092805e-05
-2.83508885523774e-05
-2.72942243765853e-05
-2.25572508673782e-05
-3.30553708348473e-05
-2.4066539564288e-05
-2.62514358034172e-05
-1.37021782138308e-05
-4.70464387736601e-05
-7.40647443288355e-05
-3.16557031857379e-05
-1.36809631997912e-05
-3.10109502929143e-05
-2.52157423272555e-05
-6.49149260316889e-05
-4.31263779355421e-05
-2.09272488671984e-05
-1.6352186054863e-05
-1.28558417066061e-05
-3.4678687133274e-05
-2.81764337319488e-05
-3.34875073241092e-05
-4.43881193545518e-05
-5.81224627225403e-05
-3.79265754675178e-05
-3.54268102653687e-05
-1.52182466119939e-05
-1.87554533096929e-05
-4.23522899773593e-05
-2.28281308757046e-05
-3.47501282004386e-05
-6.1811875749957e-06
-1.63276214979652e-05
6.14093015834179e-06
-2.18100463076907e-05
-5.17050794858619e-05
-3.6609382681949e-05
-4.19740712582024e-05
-2.63578727892303e-05
-2.88153459491778e-05
3.50211727362447e-06
-3.24217741352901e-05
-4.291679373483e-05
-3.40358530238876e-05
-4.79644048274184e-05
-7.281411820511e-06
-3.37593411184795e-05
-3.78750625279004e-05
-2.61208398451466e-05
-5.2761695038213e-06
-3.2920179681172e-06
-3.10450621221706e-05
-1.97258359506466e-05
-1.42480452163391e-05
-3.40691154459507e-05
-2.09033135983654e-05
-6.09637913064578e-05
-3.67805406203932e-05
-3.75187049885197e-05
-2.80616442237367e-05
-1.99126740965295e-05
-3.78490222693426e-06
-4.70433622162585e-05
-2.81072966279968e-06
-3.06165848707726e-05
-3.90123885917265e-05
-2.12661664682392e-05
-3.79158777396881e-05
-2.73368346071526e-05
-2.70567514478164e-05
-2.77181843573961e-05
-3.18186684897204e-05
-2.92214785308357e-05
-5.66289735613469e-05
-4.69572798275774e-05
-1.37260178968886e-05
-6.34922820343349e-06
-2.00218568708171e-05
-3.95499225013743e-05
-2.10361382317603e-05
-5.29147933311472e-05
-5.05221442823271e-05
1.44358765650549e-05
-2.6910279756713e-06
-1.72146751899453e-05
-4.76725095423564e-06
-6.22494011673588e-06
-2.09688719709925e-05
-2.55773195763507e-05
-2.07488811798075e-05
-1.97363628464077e-05
-2.12230440566511e-05
-2.01837960203893e-05
-3.25596705512944e-05
-6.03199015532956e-05
-2.48113299019026e-05
-2.68305891487224e-05
-2.22782147671587e-05
-2.85350594701035e-05
-1.49256098135762e-05
-4.5374084750937e-05
-1.93287080261888e-05
-1.18847065056206e-05
-2.25803054605342e-05
-2.7112813706999e-05
-3.87576626475525e-05
-5.37213803471658e-05
-1.00945041366766e-05
-2.21297577213663e-05
-9.61769785005526e-06
-2.30301540640855e-05
-3.82338837555888e-05
-1.77654119266179e-05
-4.28448269725985e-05
-7.34624772599438e-06
-2.50190467849377e-05
-5.37393855624149e-05
-4.0906707893002e-05
-5.16798941356406e-05
-1.86436369311744e-05
