# Supplementary material for: Research on computational propagation and identification of mine microseismic signals based on deep learning
Source: PLoS One. 2025 Oct 22;20(10):e0334641. doi: 10.1371/journal.pone.0334641 (PMC12543183; doi:10.1371/journal.pone.0334641)
Supplement: S7 Data — (ZIP) [file pone.0334641.s007.zip › 000100900001684.xlsx_0.txt_24.txt.txt]

-1.37217919596129e-05
-3.51419975133153e-05
-1.84173701407984e-05
-5.2010850761922e-05
-4.60169998537434e-05
-5.44131830360003e-05
-3.22740867064748e-05
-1.82497624961045e-05
-1.57659328420219e-05
-2.30991103207089e-05
-2.93263570591146e-05
-2.76917559094352e-05
-3.61173355557726e-05
-2.16155155739007e-05
-1.38220863942831e-05
-5.39181895230843e-06
-2.62071590858695e-05
-1.35471591944445e-05
-4.1100143450959e-05
-1.33974625197979e-06
-5.54633745589938e-05
-1.95706457645165e-05
-2.20503818067682e-05
-2.29670826736624e-05
-3.11483278517457e-05
-4.12166165415737e-05
-4.33075110338368e-05
-3.31011537581902e-05
-3.54288651622903e-05
-3.25179133184406e-05
-3.83983830303868e-05
-3.10576082587109e-05
-4.89020730941952e-05
-4.14553742928572e-05
-3.65312568593421e-05
-1.4637552784479e-05
-2.45518479309924e-05
-3.61887488466339e-05
-8.19350984681506e-06
-3.35751354679486e-05
-3.49872563329456e-05
-4.14478138978717e-05
-3.70034025850986e-05
-3.91803148082349e-05
-4.09359729377754e-05
-2.75084174101434e-05
-4.29713190605754e-05
-4.27261357767823e-05
-4.27046338477523e-05
-1.42457834743505e-05
-2.83105394805068e-05
-3.20157706130062e-05
-5.3999296221089e-05
-2.05710804921718e-05
-3.61994498449845e-05
-1.74681368927503e-05
-5.72053729905166e-05
-2.74815617422933e-05
-2.39666340326619e-05
-2.0465267693926e-06
-7.27892301273748e-06
-2.32848964028087e-05
-5.38289516129258e-05
-4.94175979698538e-05
-4.34931183253244e-05
-2.3294841467994e-05
-4.88107884735453e-05
-3.47274792598123e-05
-5.05528931256304e-05
-4.00868863877711e-05
-9.86657801499696e-06
-3.74220740367504e-05
-1.77494301967523e-05
-1.16483594952402e-05
-3.98904230423617e-05
-4.97410178934807e-05
-3.74057811392504e-05
-1.50022937805734e-05
-5.81803026566658e-05
-3.176787617448e-05
-3.43872503253129e-05
-9.13708239596542e-06
-2.1059411771847e-05
-4.23350831106451e-05
-1.23551712761932e-05
-4.09506420287749e-05
-4.35035757942665e-05
-1.04356885407422e-05
-3.85378347946437e-05
-4.27682672933134e-05
-2.81974574778187e-05
-5.44018838468366e-06
-2.13945285273884e-05
-3.54097350558555e-05
-3.88580843766233e-05
-1.57507046621213e-05
-6.33824233035451e-06
-4.16846533027593e-05
-3.1966786576777e-05
-2.66156995000133e-05
-2.90942471319373e-05
-4.32829218191786e-05
-4.37787529472005e-05
-2.05826798278908e-05
-9.18601283175213e-06
-5.76019993673334e-06
-3.28588885475891e-05
-3.38363516942937e-05
-1.17157815847094e-05
-2.08940587505311e-05
-3.41985740047139e-05
-4.34080596897646e-05
-4.90914771176863e-05
-4.10983984201463e-05
-3.98432631374444e-05
-3.39063847299597e-05
-2.43873735305199e-05
-4.619488565297e-05
-3.63148505536654e-05
-1.37830337874172e-06
-4.26311486280267e-05
1.35375649136059e-05
-3.92979826717647e-05
-3.85374740394081e-05
-4.56294097110491e-05
-3.69193407854066e-05
-2.90716249706899e-05
-4.21161600831181e-05
-4.08993081295735e-05
-1.53849431869198e-05
-3.88620082475239e-05
-7.77540532433416e-06
-1.70222272597262e-05
-2.86841896263983e-05
-3.13215311746923e-05
-1.28891462370333e-05
-1.64868430424178e-05
-3.55294264499678e-05
-3.33972624594141e-05
-4.87214146647394e-05
-3.0643782231735e-05
-1.30866309951299e-05
-1.01530988428699e-05
-5.86040874213264e-05
-1.13271790384868e-05
-7.5971719243044e-06
-1.0991340584125e-05
-7.6704026938129e-05
-2.08270890036648e-05
-1.21019812141423e-05
-1.87883257595054e-05
-1.45206564591097e-05
-1.63144086785763e-05
-1.00029816381813e-05
-6.8979658680005e-05
-3.85666037053345e-05
-4.99160819721256e-05
-5.99910434519958e-06
-3.44809140442476e-05
-6.29916951813876e-05
-4.12754575209794e-05
-3.24275168948182e-05
-3.45321752544224e-05
-1.9271730907427e-05
-3.41840452187129e-06
-4.45104237783946e-05
6.69148465522283e-06
-5.12216297552108e-05
-3.8283924419166e-05
-3.53794539632471e-05
-4.28101753255985e-05
-1.36113138854941e-05
-2.11596922873553e-05
-4.48210208365536e-05
-5.91833978928481e-05
-3.08273853104083e-06
-4.27586481207901e-05
-1.86684998636364e-05
-3.70680926364454e-05
-1.03638637020996e-05
-4.69979692594775e-05
-2.77602477337748e-05
-7.6721131703443e-06
-5.10757001847799e-05
-1.46241380321134e-05
9.68827200870562e-06
-1.66550342230516e-06
-4.76032284653398e-05
-3.38027515521484e-05
-3.34010288108408e-05
-4.2671597014804e-05
-3.08711370191906e-05
-4.64173764776689e-05
-3.60478549438618e-05
-4.34000696421384e-05
-2.98615089146428e-05
-5.74009315238057e-05
-2.74448913987305e-05
-1.88668080555761e-05
-1.26946292806216e-05
-4.21775643583432e-05
-1.31635787495805e-05
-4.26192840725784e-05
-2.12501846414741e-05
-8.64319470401004e-07
-2.53218358231389e-05
-3.55112381850929e-05
-3.08758020594095e-05
-4.95042993206768e-06
-3.07864790733854e-05
-2.61760896893648e-05
-9.62442392594019e-06
-4.05007227703692e-05
-4.67175052617775e-05
-1.12274106084885e-06
-2.78894632372119e-05
-2.48006681367895e-05
-3.42994552476486e-05
-3.25846933204856e-05
-5.12164047246754e-05
-1.73127096742416e-05
-3.67675427668678e-05
-1.49767564840679e-05
-1.67789999723673e-05
-3.00472088600463e-05
-2.14252382204105e-05
-3.00503139100004e-05
-3.50933413281491e-05
-1.40020884140333e-05
-2.99906265015343e-05
-7.95716201791861e-06
1.47249205331337e-06
-4.28407544719463e-05
-4.91392524586336e-05
-9.69015264493172e-06
-3.38056830868959e-05
-5.34341191925007e-05
-3.39636199105561e-05
-2.55500964972105e-05
-4.83433284409964e-05
-3.26879071976748e-05
-3.1915367073085e-05
-5.09926969358771e-05
-2.59240975553573e-05
-1.66991341329707e-05
-2.62600869735843e-05
-3.05148854089833e-05
-5.56854880618028e-05
-4.07538085795946e-05
9.17735161374844e-06
-2.93253964600719e-05
-2.65751789529976e-06
-2.02883874487738e-05
-2.94779619715497e-05
-1.95596333939195e-05
-3.72212593189831e-05
-1.27622801156553e-05
-3.04649448254914e-05
-1.6414846903499e-05
-2.74256468260551e-05
-1.50555788185865e-05
-4.94727486669091e-05
-3.55877274773638e-05
-2.56637299151705e-05
-1.49903761325534e-05
6.09967046361651e-06
-1.62746239274821e-05
-2.81317113589587e-05
-2.28068170100813e-05
-4.02833134018606e-05
-5.17560188965401e-05
-4.28201302313366e-05
-1.58513326406118e-05
-1.56152772739322e-05
-2.4145185305588e-05
-2.4035564345517e-05
-3.47116319450301e-05
-3.18167065909895e-05
-2.43846853831042e-05
-2.64016620349852e-05
-1.33798487404527e-05
-3.13233362212046e-05
-4.08386170052022e-05
-4.23463089326553e-05
-3.21081036496435e-05
-2.35749376505685e-05
-2.07916279804807e-05
-2.02187119224029e-05
-5.25446729707651e-05
-1.31480140981383e-05
-2.56822736010232e-05
-3.02927552984322e-05
-1.96574272728826e-05
-2.73823394403086e-06
-5.12272166373809e-05
-2.48334810706993e-05
-3.71471783058621e-05
-4.67631561146228e-05
-4.07929414324081e-05
-3.34740915820202e-05
-1.78505722781629e-05
-5.48665381037034e-05
-1.91864157353065e-05
-1.28349541652818e-05
-4.13564953247152e-05
-5.15616152655592e-05
-1.24066670843412e-05
-4.49988809105143e-05
-3.19899547201286e-05
-1.14831831556611e-05
-2.21035574457968e-05
-3.00789538958923e-05
-6.04214990669449e-05
-2.81472081875401e-05
-1.9302006798603e-05
-2.41070713205642e-05
-1.97518894306992e-05
-2.92091489003546e-05
-1.91892126617394e-05
1.38858795316929e-06
-7.88959541463449e-06
-2.25255435842584e-05
-4.44848856273749e-07
-4.45759058490379e-05
-6.17111000225964e-05
-2.51506714707491e-05
-4.16715069492704e-05
-4.01737410716329e-05
-7.34631801851865e-06
-2.00977787093366e-05
-4.27676009523328e-05
2.76451518316455e-06
-4.1096104743209e-05
-4.90592260062615e-05
-4.35060781864169e-05
-2.90005490852636e-05
-5.61630666943959e-05
-1.59728572683085e-05
-2.96495634790203e-05
-3.97809674142714e-06
2.29217906828284e-07
-3.55735740998128e-05
-3.95703179722514e-05
-1.74890410280363e-05
-3.15456713641886e-05
-1.24704008958545e-05
-5.56175314915763e-05
-4.93361561978565e-05
-1.95034562709284e-05
-2.85530769145675e-05
-3.32054052550429e-05
-1.22826476684485e-05
-2.91189108952395e-05
-2.08818906879306e-05
-1.8292270838979e-05
-1.49088038264076e-05
-6.18055984370406e-05
-3.51583329389955e-05
-1.7743210812669e-05
-4.02405119873659e-05
-1.98549138125893e-05
-3.01267219086791e-05
-1.75084271224348e-05
-2.53900181926013e-05
-1.2445450349578e-05
-5.79178446980571e-05
-3.64552353265485e-05
-4.89210826718796e-06
-3.57122881750032e-06
-7.09126161132137e-05
-1.32317311410404e-05
-2.80374573228669e-05
-7.35721620943182e-07
-5.19030672826196e-05
-1.2523485737588e-05
-1.65977014066316e-05
-5.41142372154951e-05
-8.73304320799764e-06
-2.04559821643205e-05
-6.58299488246808e-05
-6.93080905667323e-05
-4.32406186228469e-05
-7.92596796897666e-05
-1.09024197568951e-05
-4.72823539144048e-05
-5.08805595414419e-06
-4.41545386309235e-05
-2.43297018091076e-05
8.91887148257587e-06
-3.77740958747066e-05
-6.12852666147055e-05
-6.85329607860239e-05
-4.04550480940338e-05
-3.90085102229817e-05
-3.66641822948637e-05
-2.64751966960791e-05
-2.29335162204372e-05
-7.00786276584273e-05
-1.95545217113492e-05
-2.71493632409967e-05
-3.0241941586695e-05
-4.33196828882863e-05
-4.16727246610992e-05
-3.60080911002869e-05
-1.54790806365425e-05
-3.05277708829255e-05
-1.38603591533132e-05
-4.4796936300573e-05
-2.97082633100657e-05
-2.62425115915015e-06
-2.39884476820021e-05
-1.51618265016473e-05
-3.92495755654209e-05
-2.92605138520554e-05
-2.13254957198759e-05
-2.96369768956499e-05
-2.24299341622255e-05
-3.42217775193432e-05
-4.87077661078064e-05
-3.8273086450395e-05
-9.60002358108298e-06
-1.88591993689273e-05
-8.33556655432177e-06
-5.24014760528783e-05
-4.50064182470288e-05
-3.33103592094222e-05
-5.57631845330546e-05
-1.67342631926317e-05
-1.41899908191324e-05
-5.93245742198437e-06
-4.64200113275924e-06
-4.45947455136507e-06
-2.99952042786495e-06
-3.05427022891459e-05
-2.82277287703724e-05
-8.56384281258115e-06
-1.65420289267678e-05
-5.07314385595492e-06
-1.31993559773007e-05
-3.97832534243166e-06
-4.62361538274648e-05
-4.08735255853123e-05
-2.35839572929513e-06
-4.55226986939047e-05
-3.44993930605122e-05
-1.52679748925403e-05
-2.29957459949049e-05
-3.31097167921474e-05
-4.79650085297097e-05
-4.34506360648017e-05
-1.24882301710536e-05
6.26535399319429e-06
-2.74468643868113e-05
-4.15725625011376e-05
-1.21422903235283e-05
-4.56633816842398e-05
-4.19243903848586e-05
-1.84082319772808e-05
-1.4480680880512e-05
-3.52178895219031e-05
-6.6021776909819e-05
-1.9791932603089e-05
-3.14646929182637e-05
-1.99455172185735e-05
-6.95095899297374e-06
-1.73574916451183e-05
-2.61170226994086e-05
-3.1938361910395e-05
-3.64692515406077e-05
-3.31628466942367e-05
-2.17561352203595e-05
-4.80348514611357e-05
-3.81300228516524e-05
-2.71749125189296e-05
-5.8569211268172e-05
-3.48674662808614e-05
-2.33162876536693e-05
-3.43773032399365e-05
-2.63582346827519e-05
-3.80877290683392e-05
-5.43782997470195e-05
-4.9276647942303e-05
-4.57666291552025e-05
-4.33572741178585e-05
-2.57321376024404e-05
-3.15528162116192e-05
-1.89434106512376e-05
-3.64072692137383e-05
-2.47122354914574e-05
-5.73579353748073e-05
-4.17015794767648e-05
-3.5322265480183e-05
-5.64683234918072e-05
-1.36138866184391e-05
-2.43610438462927e-05
-3.54530149491579e-05
-3.83479805400613e-05
-2.55200818113969e-05
-3.72178163057094e-05
-4.58131036931192e-06
-6.28204978201226e-05
-5.52158970666467e-06
-5.78262259772955e-05
-3.76214101647118e-06
-2.09092366259594e-05
-2.54135610084382e-05
-2.75270135492806e-05
7.18941967772964e-07
-3.00701432707404e-05
-3.11652840654606e-05
-3.15471833855557e-05
-3.44303931600948e-05
-2.88145870822602e-05
-1.45889686185749e-05
-4.06911579781252e-05
-2.17869634447756e-05
-3.33865803464264e-05
-1.42085713981934e-05
-5.1874187558415e-05
-1.68300696659831e-05
-1.93671209397064e-05
-1.12533460346955e-05
-3.26308903013187e-05
-3.26670519497532e-05
-1.59067090409956e-05
-3.01205776583894e-05
-5.13722728084739e-05
-1.56390020450537e-05
8.12377161310131e-06
-3.43270816444321e-05
-6.17063571294265e-05
-2.96316131950988e-05
-3.49246504911233e-05
-3.471989297017e-05
-1.3265285276116e-05
-3.39407611792228e-05
-2.38983622819785e-05
-7.56156017836353e-06
-3.26074388005097e-05
1.08968361194931e-05
-6.12753436411641e-05
-4.62243181186246e-05
-4.07414387419199e-05
-4.06428045026378e-05
-2.0739158119775e-05
-3.45782048325349e-05
-7.47514007037546e-06
-2.97620148250554e-05
-4.2564826098738e-05
-6.06008006118917e-06
-2.26670107138282e-05
-5.50373658838702e-05
1.13236747994161e-05
-4.83312372847513e-06
-2.22428316273572e-05
-4.61068045866999e-05
-4.87267689442668e-05
-3.46243100106307e-05
-1.75612829377748e-05
-3.65308308839559e-05
-1.25842997862426e-05
-7.11175054052486e-06
-3.94300995651821e-05
-4.85477473399608e-05
-1.24157464934876e-05
-4.73118532389893e-05
-3.02745065613568e-05
-2.39978714675252e-05
-4.80054690757935e-05
-2.32061473154845e-05
-1.05446213956311e-05
-3.84399095913055e-05
-9.55985867239352e-06
-4.92288784117227e-05
-1.77100921594751e-05
-1.56852551291846e-05
-4.59656809099169e-05
-1.99558810262227e-05
-5.99902818365431e-05
-5.00998751896288e-05
-4.28760009291182e-05
-2.95920447584799e-05
-2.29992000286483e-05
-3.01383428239642e-05
-2.4330415867356e-05
-4.10099321372797e-05
-3.92292434893343e-05
-1.56132453329612e-05
-2.80817640561878e-05
-3.43819848369021e-05
-3.25445024863758e-05
-2.89500092006676e-05
-3.78454262781921e-05
-2.68745393873115e-05
-3.60070274024728e-05
-6.20747812185331e-05
-2.85919086843429e-05
-1.51535620175627e-05
-3.37046333551975e-05
-2.43371151044984e-05
-4.45549383127952e-05
-9.2700338262719e-06
-2.49380705629675e-05
-5.95097917452693e-05
-2.93589986496552e-05
-5.38245758987932e-05
-2.0445442234982e-05
-1.20702862855324e-05
-8.01787127861683e-06
-3.17207036506325e-05
-5.175860112121e-05
-1.93939950750679e-05
-6.50494518378652e-05
-5.40794417777233e-05
-5.05304019788508e-05
-3.35301146969346e-05
-3.6424543952448e-05
-1.83942161426683e-05
-2.23660981423321e-05
-2.35208163940836e-05
-1.56815089422922e-05
-1.19415499334604e-05
-2.59737921321441e-05
-1.51403124383084e-06
-5.36477486311659e-05
-3.03982741141516e-05
-3.43151392329666e-05
-3.21740245398143e-05
-2.639852376273e-05
-3.77865324189272e-05
-4.19634426085267e-05
-2.71128184376161e-05
-6.20425979622062e-06
-5.14759254882832e-05
-1.68188837189196e-05
-4.10098605045318e-05
-1.15290710700606e-05
-5.81058309625843e-05
-3.78117272661376e-05
-2.82540929371196e-05
-1.82633399664183e-05
2.34539598225115e-06
-7.05376004647403e-05
-2.54504721683752e-05
-3.00449358066261e-05
-4.06813918555335e-05
-8.69786831426289e-06
-2.58935551783289e-06
-4.50559238520938e-05
-2.38756102842985e-05
-4.09322802326398e-05
-4.7675784159771e-05
-4.88764820768906e-05
-1.78864795971733e-05
-3.93252048243453e-05
-3.65502956988307e-05
-3.49633152792969e-05
-1.94059601550343e-05
-4.27158470467563e-05
-2.0096117877851e-05
-2.56869865579244e-05
-4.55841294634973e-05
-1.64616763301454e-05
-6.80311285817677e-05
-4.23169702906316e-05
-1.93797191750732e-05
-7.94172961955583e-05
-1.54832515119585e-05
-2.44470102882423e-05
-5.02521081250587e-05
-4.41965040794338e-05
-3.64063662575553e-05
-2.84732883005899e-05
-1.65509759293111e-05
-3.8330064405184e-05
-2.36401839910329e-05
-1.97254355724937e-05
-2.57477822486319e-05
-2.47978461375661e-05
-1.3543624499709e-06
-2.21369478759776e-05
-2.90032961150271e-05
-1.04247642447553e-05
-4.6799032379789e-05
-2.15688781810223e-05
-2.83820889588268e-05
-2.09861391478106e-05
-1.30337347995609e-05
-5.61823362693158e-06
-6.23353032229599e-06
-3.99937675451886e-05
-2.27493312385494e-05
-2.6925964640226e-05
-1.3074434331991e-05
-1.9003746289627e-05
-3.9067703620436e-05
-4.90454107685404e-05
-1.18031516780341e-05
-3.08079946511542e-05
-3.20733087610609e-05
-2.02094032131036e-05
-1.61842427740737e-05
-4.85417065771045e-05
-2.68703248111173e-05
-4.42139404726998e-05
-2.46462218300972e-05
-2.86164555648671e-05
-4.14496490065692e-05
-3.52261267911412e-05
-5.12673836094574e-05
-2.2491843361974e-05
-3.9616777224143e-05
-3.89386907341191e-05
-2.22955606170672e-05
-3.7950815039232e-05
-1.55975206991166e-05
-6.59058601962076e-06
-1.20239222488829e-05
-6.07121898214599e-06
-1.9025875333354e-05
-6.01495111540076e-05
-1.55335745716891e-05
-2.08797664960298e-05
-3.2290073159981e-05
-3.87175544470963e-05
-1.1513062265443e-05
4.55686435415765e-06
-1.99231170035734e-06
-3.12157975581176e-05
-4.74068100496833e-05
-2.91166239966664e-05
-1.7335752698739e-05
-3.28382397344286e-05
3.37293658951236e-06
-2.36432779596388e-05
-3.88625212612665e-05
-3.65873117805392e-05
-5.79163960091657e-05
-5.99912511281067e-05
-2.0891453314495e-05
-3.89408830290406e-05
-4.40074715264129e-05
-1.50238932830897e-05
-5.45359113491961e-05
-4.63962348539958e-05
-3.14880968773525e-05
-3.21618404370509e-05
-6.13806675470095e-05
-2.91593201887208e-05
-2.98339495118504e-05
-3.28822418905437e-05
-2.08920558675078e-05
-4.33873696240652e-05
-1.00305722236751e-05
-3.33500918885856e-05
-7.4524886599759e-06
-3.17730436854325e-05
-3.31496741891061e-05
-2.19482877684689e-05
-3.01385277434128e-05
-3.3656588083662e-05
-3.39316229575133e-05
-1.75148170792986e-05
-2.46009375446097e-05
-2.10753979883018e-05
-4.18446832538022e-05
-2.72176393669448e-05
-2.96584927777096e-05
-2.31465660123441e-05
-4.18022879247583e-05
-1.53941267492466e-05
-2.83525690302148e-05
-1.25760108584618e-05
-4.42603611139355e-05
-5.77999627464207e-05
-2.27169879218036e-05
-7.36179232892229e-06
-4.07659870314828e-05
-2.19067415094157e-05
-1.88873582091758e-05
-4.10943512476159e-05
-1.52964555846136e-05
-2.92948576938554e-05
-4.24334027380452e-05
-3.62780706441943e-05
-2.78637820051502e-05
-2.71812749299515e-05
-5.14412633984091e-05
-5.54306788217112e-05
-2.72312404803645e-05
-3.05347235955764e-05
-5.05142494664807e-06
-1.13347647023501e-05
-4.23704336039058e-05
-5.76296723154826e-05
3.13653534807628e-06
-2.72883815901003e-05
-2.03712148886248e-05
-4.19727100810014e-05
-4.35038338586947e-05
-1.60806482344885e-05
-2.38428920224134e-06
-1.4862609400832e-05
-6.54466293253681e-05
-3.25011492457913e-05
-3.27617837966139e-05
-3.21105521883058e-05
-5.52962877412246e-05
-2.5987053771925e-05
-1.99893072337734e-05
-1.79149147466848e-05
-1.49839176710817e-05
-4.95332145279473e-05
-2.27953559792842e-05
-3.02364516378274e-05
-2.04536725453149e-05
-5.25064359261472e-06
-3.25062539894193e-05
-3.08576000284297e-05
-2.68702598776937e-05
-2.67461793279368e-05
-2.13670487552154e-05
-2.60915259894455e-05
-2.84761686800887e-05
-3.2314771972269e-05
-1.17949234699675e-05
-4.84040125435739e-05
-1.24809092195529e-05
-3.26501947125735e-05
-4.15915569592745e-05
-1.46869689569663e-05
-3.73409467840177e-05
-4.30668330174529e-05
-1.84076662325839e-05
-5.94843062263358e-05
7.03057308391363e-06
-1.48411857737808e-05
-4.04611427829142e-05
-6.01807801910808e-05
-1.47250084050916e-05
-1.69029145037451e-05
-4.58579235025183e-05
-5.05623224952877e-05
-3.44694864104176e-05
-4.57603744910926e-05
-6.50870095207285e-06
-3.51175435961146e-05
-4.29756072343566e-05
-4.07913933269251e-05
-2.34222286370593e-05
-2.41980999878676e-05
-1.62988022917002e-05
-4.28632198571956e-05
-2.59291807190084e-05
-4.49701301074049e-05
-2.03029321169178e-05
-3.87044825244783e-05
-2.25318515433405e-05
-4.48689405919659e-05
1.3613938888351e-05
-2.77813939880388e-05
-2.5405091984186e-05
9.0366243041298e-06
-2.98700732953075e-05
-3.53325695645491e-05
-1.63386744807325e-05
-5.48492783670237e-05
-5.17493705902337e-05
-6.15301565130651e-05
-2.38157586176624e-05
-5.44244271688654e-05
-4.59493901021509e-05
-1.92123305853541e-05
-3.59043660411828e-05
-1.09724007438464e-05
-3.69430935152089e-05
-5.5285180449864e-05
-2.26650279085708e-05
-1.47409688138182e-05
-1.48677900463357e-05
-1.44687664937254e-05
-1.98978744723378e-05
-2.58403660074113e-05
-5.87343573771439e-05
-4.05400223828688e-05
-1.75329497036496e-05
-3.13781089225204e-05
-3.65599509189746e-05
-3.1146846378821e-05
-4.13090635269108e-05
-3.09456340442168e-05
-5.45820077856373e-05
-2.04267476526142e-05
-2.35965077478132e-05
-5.33770042577259e-05
-1.64899211622925e-05
3.53491569060502e-06
-3.42006738013381e-06
-2.21160555457641e-05
-2.10078658498901e-05
-5.8190360910971e-05
-2.38246213110495e-05
-3.14238754189098e-05
-2.21180924016838e-05
-3.8882948874757e-05
-3.15591330862202e-05
-5.82226060102837e-05
-1.55034973865935e-05
-2.32352526160545e-05
-2.01741452248201e-05
-3.44422013848628e-05
-3.70926600557469e-05
-3.68834842219058e-05
-3.38278896069573e-06
-2.13786162515602e-05
-1.66400267229381e-05
-3.11696077759017e-05
-1.38573744439926e-05
-5.12728692544216e-05
-1.64204923302429e-05
-3.72484437634606e-05
-2.44670145215482e-05
-5.15537612645697e-05
-1.44043915807399e-05
-6.96225004337161e-05
-1.38307821912978e-05
-2.20234009783982e-05
-4.35359569429651e-05
-1.18653969671093e-05
-4.08915537666709e-05
-4.95610075032882e-05
-5.03798642921685e-06
-2.05706250753395e-05
-4.63311336407616e-05
-2.77206484669067e-05
-4.33047091684685e-05
-1.64319677065016e-05
-2.0008410501152e-05
-2.54058827267252e-05
-2.92661752492409e-05
-3.35145914755945e-05
-1.71123084809701e-06
-2.89196292774944e-05
-2.38770037991291e-05
-2.18537894047737e-05
-2.44996551604923e-05
-9.78366787123873e-07
4.30180507081766e-06
-3.01295583492163e-05
-4.41223027374535e-05
-1.97137609453238e-05
-4.33302008756548e-05
-2.96037960452532e-05
-2.67129835419452e-05
-3.41878679459798e-05
-4.67061616187776e-05
-4.45043779794374e-05
-1.37707830321222e-05
-4.22893389919377e-05
-1.9098623555889e-05
-5.20934251192439e-06
-1.77328269432849e-06
-1.75011709955166e-05
8.2205349521002e-06
-6.49466021669098e-06
-3.13252598244851e-06
-2.53776566901298e-05
-2.22476885011066e-05
-2.624090768449e-05
-2.00717067115954e-05
-1.74200071318864e-05
-5.4207502906025e-05
-3.87287159571179e-05
-2.33226549991233e-05
-2.42403855471814e-05
-4.96051350840001e-06
-4.1921213755381e-05
-2.86461198603359e-05
-4.29280982242734e-05
-1.56063813486603e-05
-1.31618449470608e-05
-2.24901320168736e-06
-2.81750724458036e-05
-1.44048685084132e-05
-4.68738601200772e-05
-2.68965424910802e-05
-3.61855818258465e-05
-8.77564538965146e-06
-2.42209753843095e-05
-2.17434737687867e-05
-2.82248451672942e-05
-3.28170835294674e-05
-2.74337415502474e-05
8.38840320325667e-07
-2.68942863632381e-05
-2.46088916930522e-05
-3.46906132436242e-05
-3.92237999994355e-05
-6.37235229663242e-06
-3.8029272657737e-05
-4.6221477273684e-05
-4.12303830191565e-05
-2.20555471609448e-05
-2.29966166570741e-05
-8.29416988179079e-06
5.17331158140744e-06
-5.36074732248551e-05
-2.93594521631626e-05
-2.41469838021008e-05
-2.19998645315748e-05
-7.23832627212481e-06
-2.13792558077888e-05
-3.20618603147614e-05
-1.95103606860463e-06
-1.53689645536805e-05
-4.01065735868021e-05
-4.96338377343752e-05
-1.78003547592834e-05
-1.49062881352213e-05
-6.02313356053192e-06
-1.04111459669797e-06
-2.71905354209685e-05
-1.02193810765651e-05
5.49442576039548e-06
-3.24245278895134e-05
-2.6365131331025e-05
-7.3833085052426e-05
-7.52152937539643e-05
-5.11891221253745e-05
-1.23233901756994e-05
-9.34556537119503e-06
-7.95291774646563e-06
-3.08652185933104e-05
9.38176888892328e-06
-2.71581408800927e-05
-1.67315031823246e-05
-2.5641284633415e-05
-2.53963934027426e-05
-1.63671843824558e-05
-3.43706831298962e-05
-3.0026671676483e-05
-2.83436016756258e-05
-1.02431458746569e-05
-3.63582337278158e-06
-3.78952876479044e-05
-2.81036672025551e-05
-8.76493646255832e-06
-5.11902787761827e-05
-4.14830484302707e-05
-3.12920892304592e-05
-4.37326320926077e-05
-3.91322527787354e-05
-1.47456821831643e-05
-4.25644257300016e-05
-2.19582243426863e-05
-4.04175874092805e-05
-2.09930268800579e-05
-2.543101741904e-05
-4.13206671031693e-05
-2.94752164595083e-05
-2.01957772335245e-05
-1.31809599575383e-05
5.20599541805254e-06
-2.53400632013864e-05
-3.08224742777713e-05
-2.66799679731773e-05
-5.93653161855828e-06
-6.86228447586665e-06
-2.48401679930788e-05
-2.46037019854558e-05
-3.77413330817972e-05
-3.63138896289921e-05
-3.06219698407665e-05
-4.59249534811906e-05
-4.46707034752298e-05
-2.83685613398055e-05
-3.31659850980824e-06
-2.38414559971163e-05
-4.69781809847847e-05
-2.38905970395474e-05
-4.08073208559768e-05
-1.84243118856822e-05
-8.98610408744864e-06
-3.0371839375447e-05
-3.65340045897553e-05
-5.48998247168494e-06
-2.43711288543806e-05
-4.06404608835026e-05
-3.36004655209666e-05
-2.61615406150638e-05
-3.04254580838384e-05
-2.62537987536619e-05
3.19108432175588e-06
-1.32799748930025e-05
-1.24618235349653e-05
2.33942363846582e-06
-2.07597211886683e-05
-3.91066419509625e-05
-3.16578210832832e-05
7.59244285225319e-06
-2.60011969371337e-05
-3.66493359976907e-05
-3.67298662333801e-05
-3.99008794506511e-05
-1.64194276752749e-05
-1.62804452251049e-05
-4.2569037777505e-05
-2.24804349938193e-05
1.02489744296807e-05
-3.10673562072269e-05
-3.50632768739498e-05
-1.03810280278858e-05
-2.05065296939566e-05
-4.12452684432067e-05
-5.17798204876972e-05
-2.40884201819693e-05
-1.23040514764974e-05
-2.51463234368555e-05
-4.10377586290826e-05
-1.9935671274295e-05
-3.00218197215164e-05
9.39933843484603e-06
-5.23209213859018e-05
-1.41424231610836e-05
3.18805189254094e-07
-1.90162220771145e-05
-3.46401193765437e-05
-5.40285487472795e-05
-4.81364998900385e-05
-1.66209631644588e-05
-3.84635391835434e-05
-3.53859954659903e-05
-2.81600053014049e-05
-3.80512767902461e-05
-3.80699417076752e-05
-3.19218263430682e-05
-2.83521875512626e-05
-1.96122349083038e-05
-3.55156739094874e-05
-8.0091676969304e-06
-6.68233742148377e-06
-1.60491129604113e-05
-1.97544835017144e-05
-2.09650212903379e-05
-4.06411564288674e-05
-3.79259113298744e-05
-2.71338785628255e-05
-3.10895361880189e-05
-2.08974101500011e-05
-1.28881705611727e-06
-3.99738166464847e-05
-5.85004213651249e-05
-4.65073339811449e-05
-1.73763414780777e-05
-1.19176030906182e-05
-1.95216731228739e-05
-5.94690462568694e-05
-3.45361675540466e-05
-2.05510568584957e-05
-2.11399809982425e-05
-1.33185789265617e-05
-3.36536250081018e-05
-3.41110808366995e-05
-3.2213182298302e-05
-6.11006754504681e-05
-3.50477318644683e-05
-5.08083334420747e-05
-6.07939535845611e-06
-2.30794996486991e-05
-2.84442652422724e-05
-8.08776492299821e-06
-1.11588081777934e-05
-1.46629898992431e-05
-2.94792997453715e-05
-2.24618790047298e-05
-3.56735131208416e-05
-7.33122948415292e-06
-6.25328901287929e-06
-9.29676293077536e-06
-4.10750806039026e-06
-3.53526629472669e-06
-2.40221241676695e-06
-9.95545235103105e-06
-2.48418876193147e-05
-1.99100811486081e-05
-1.83054876126411e-05
-5.36715475829354e-05
-2.24546206435319e-05
-4.3582045412791e-05
-1.17827216403511e-05
-3.78373422616488e-05
-8.89399823598354e-06
-4.76998441592239e-05
-1.34371756314491e-05
-2.48204755148647e-05
-4.05034475387214e-05
-1.1585161552537e-05
-3.76688425077844e-05
-5.06907271103172e-05
-3.91608765982831e-05
-2.07704912897119e-05
-3.08672958251991e-05
-7.31644503803282e-06
-1.99794117038281e-05
-9.74930814464346e-06
-2.32076996504113e-05
-5.04233636719716e-05
-2.52774299186112e-05
-5.5830217532141e-05
-2.23332152639046e-05
-6.17269269239868e-06
-3.7053851334072e-05
-2.17267045517551e-05
-7.81265333848917e-06
-1.60975942306304e-05
-1.03194340412267e-05
-1.98919629327894e-05
-6.53925266115794e-06
-4.00335066818848e-05
-3.86921924832137e-05
-3.34992273984252e-05
-3.62036764079419e-05
-3.02345545374099e-05
-4.77666318655972e-05
-2.33989184485782e-05
-2.05284172196571e-05
-4.26135569621721e-05
-1.10676678982671e-05
-3.96518513304042e-05
-5.57166717383047e-05
-1.48407794531227e-05
-2.58345256748387e-05
-2.12092563009891e-05
-1.62516203112492e-05
-3.00594900251226e-05
-2.87756656668787e-05
-1.97097769716078e-05
-4.88439191588684e-05
-3.33103091282496e-05
-1.57318623120683e-05
-4.64433504168564e-07
-3.17866113105785e-05
-3.92513075649987e-05
-3.10381761124702e-05
-3.43878442721822e-05
-3.2801936456019e-05
-3.24267470010428e-05
-2.97530757674584e-05
-3.90364377779372e-05
-4.57733425903992e-05
-1.87302727667589e-05
-4.11656753261443e-05
3.75125250463965e-06
1.39965055071175e-05
-3.19526964245745e-05
-5.78455270658004e-05
-1.11876389702528e-05
-2.39351214961224e-05
-2.07443813314257e-05
-2.88897409948005e-05
-3.79829009382739e-05
-1.48835044285443e-05
-1.24286648353622e-05
-3.54825540064685e-05
-1.58860392060416e-05
-1.71321428869747e-05
-7.10887848655675e-06
-2.30084407997372e-06
-2.31907653169628e-05
-2.58682822905928e-05
-5.95273912290946e-05
-4.64084469815373e-05
-5.07332934642121e-05
-4.675663531235e-05
1.76412036488574e-06
-3.43881110858786e-05
-3.12955908093559e-05
-3.2012941596827e-05
-3.2580950878737e-05
-3.23630034770534e-05
-3.19223054366393e-05
-1.36405272886698e-05
-3.69102564889007e-05
-3.33460986004753e-05
-3.65877088472863e-05
-3.33356689351318e-05
3.77120039943419e-06
-2.64124666832004e-05
-1.97069820722506e-05
-4.56447208108577e-05
-4.02046447161117e-05
-1.97985898070178e-05
-4.17154588300567e-05
-2.87206244187976e-05
-2.21638884549837e-05
-9.35896509830362e-06
-6.57031211372985e-05
-1.21051343440942e-05
-3.58954013568426e-05
-2.61303639942166e-05
-3.40250087092794e-05
-2.0537191487303e-05
-7.685788541959e-06
-5.76821688457101e-05
-3.86973708317788e-05
-8.2420861553596e-06
-3.92995218437916e-05
-2.50523433736587e-05
-4.22901016351438e-05
-4.27489464544659e-05
-4.78666343252175e-05
-4.50009404348627e-05
-1.36790617880963e-05
-3.34945620574075e-05
-4.31058197237313e-06
-1.27836387812216e-05
-2.67646467017433e-05
-3.71143750866975e-05
-5.27617162996029e-05
-4.30578048416197e-05
-3.92705744163186e-05
-3.30713346628314e-05
-1.24593944169217e-05
-1.47775871933885e-05
-2.26068472572948e-05
5.71648703490398e-06
-3.2205763551144e-05
-3.71182586736739e-05
-9.48254879537105e-06
-2.03414126143802e-05
4.12001390219871e-07
-1.8355999308678e-05
-1.62822995017595e-05
-2.23720130009803e-05
1.22666665676445e-05
-3.37098401759112e-05
-1.62910233910623e-05
-3.23910707159361e-05
-2.09211314984001e-05
-8.82844216921361e-07
3.27885212495447e-06
2.05577802073396e-06
7.89725786817273e-06
7.1057546598338e-06
-2.06798353590813e-05
-3.346937348869e-05
-7.59245393933232e-05
-2.78927095702864e-05
-4.34985383801381e-05
-1.51932609113314e-05
-6.13418963098131e-05
-4.64224944014331e-05
-6.39919184781503e-05
-2.19307581311292e-05
-8.19381190694232e-05
-3.60786000019243e-05
2.49426488731944e-05
-6.37926366550373e-06
-2.12355951290012e-05
-2.21284656037229e-05
-2.25010280017503e-05
-3.40646032519936e-05
-5.07071881945339e-06
-4.12732553891253e-05
-3.07703403298009e-05
-3.6235360792738e-05
-5.83547205761564e-05
-3.66581360865169e-05
-1.41662748609902e-05
-2.96142308097408e-05
-2.04714109474942e-05
-4.88865441739096e-05
-5.00717859621212e-05
-4.22028032884015e-05
-3.01246953955608e-05
-2.48848433133759e-05
-3.25282729591884e-05
-3.6777160622929e-05
-3.63553205785134e-05
-2.17099844056982e-05
1.64014127307898e-06
-4.94241356119494e-05
-1.2511978869963e-05
-2.42549551809721e-05
-4.74267558017757e-05
-2.26186524402344e-05
-2.10396905300055e-05
-1.94297981610875e-05
-4.15720188512098e-05
-1.51161307442643e-05
-3.73563492391907e-05
-3.06075291284752e-05
-5.53155923287437e-05
-3.98569865876201e-05
-9.52378749611348e-06
-1.00480125342785e-05
-3.01938120799063e-05
-3.07242890723416e-05
-9.415305797922e-06
-2.99788117804985e-05
-2.12953661781777e-05
-3.58868297369e-05
-5.77148734527709e-06
-2.75572520167965e-05
-3.00480099491827e-05
-3.87030117938948e-05
-3.03812310846927e-05
-1.65064275233413e-05
-1.24481654975314e-05
-2.24490281418231e-05
-6.40913413121332e-06
8.4605132131537e-07
-1.35906314594297e-05
6.29259123750144e-06
-2.45187171886833e-05
-2.78437646004341e-05
-5.57009786054582e-05
-2.9253473418009e-05
-3.12015991627318e-05
-1.74133436921899e-05
-3.32261386225188e-05
-4.72479527169039e-05
-3.30921319880885e-05
-3.1694081440825e-05
-1.33263308329708e-05
-3.90720184367544e-05
-2.93867064324284e-05
-2.87459320206022e-05
-4.07595276551213e-05
-2.72034635131791e-05
-2.25018234033066e-05
-4.55200828505006e-05
-2.8401754402613e-05
-3.85906970414628e-05
-6.09762721331924e-05
-3.99864802144634e-05
-1.92901385875975e-05
-1.22703082536903e-05
-4.01383764323865e-05
-3.2078626688657e-05
-3.76018350894443e-06
-3.04885302615775e-05
-2.67628908266719e-05
-3.23740192752013e-05
-3.1357278304524e-05
-5.21466414762788e-05
-3.30969169361063e-05
-3.24316337199306e-05
-1.11768571656257e-05
-2.33324407744411e-05
-3.96370063082326e-05
-9.144802456702e-06
-6.76530389232747e-05
-5.48009873384031e-05
-1.52340561773068e-05
-4.36240587579987e-05
-1.4798430140931e-05
1.46476692077582e-05
-5.46034272869482e-06
-4.13295429521952e-05
-2.50646487774163e-05
-4.59548241272881e-05
-3.90582893916671e-05
-2.47240037217361e-05
-3.34133941516964e-05
-5.80522928295533e-05
-3.49386879228144e-05
-1.08328278827199e-05
-2.74193131044193e-05
-1.51627439298442e-05
-2.20875069719724e-05
-2.3710884277649e-05
-7.25879879733851e-06
-2.64971934077242e-05
-3.87737780141293e-06
-2.29351657086775e-05
-3.25411423987703e-05
-1.88057645269426e-06
-4.37501900716669e-05
-3.06355765406949e-05
-2.62066438614592e-05
-8.47309476267385e-06
-4.00172188372369e-05
-3.19582470703616e-05
1.71081201676101e-05
-1.28431716477451e-05
-3.1200681370206e-05
-4.53563175571657e-05
-3.12549127919803e-05
-2.05752912181774e-05
-5.25047695867631e-05
-1.01658426642063e-05
-3.26615673904803e-05
-2.76447014013135e-05
-8.90895850730753e-06
-4.01043449610348e-05
-3.65161035943336e-05
-1.56805159404229e-05
-3.47146833573633e-05
-1.76153346895644e-05
-3.58631293590117e-05
-2.50279487150086e-05
-2.08852881051362e-05
-1.35531011957414e-05
-2.95227888621342e-05
-1.53913036603581e-05
-4.54882718089864e-05
-2.15199414108058e-05
-2.75276011438974e-05
1.09515226422438e-05
-2.7208271098032e-05
-3.4534786082842e-05
-7.52420135006932e-06
3.7458363128911e-07
-3.21589808339451e-05
-5.06137914699711e-05
-2.36738242455626e-06
2.89315090282113e-07
-4.69929855108146e-05
-3.12264671164556e-05
-3.59236315800185e-05
-1.80897474769362e-05
-1.41188580660165e-05
8.46872230809189e-06
-3.71292348807565e-05
-4.37810413456026e-06
-5.06012035847506e-05
-2.83365907681136e-05
-3.61495571533011e-05
-4.26253627257757e-05
-3.34501969580702e-05
-4.72369519474933e-06
-4.95019062388791e-05
-2.85071486851279e-05
-3.2597431576319e-05
-2.20783360723227e-05
-4.90249616847454e-05
-1.57527503750993e-05
-9.41090165439792e-06
-2.6609768146758e-05
-3.28985114749872e-05
-4.33902672292815e-05
-3.33326231518384e-05
-5.58312583044939e-05
-6.19875310721793e-05
-2.2529515324735e-05
-2.85034199401161e-05
-3.44311980815998e-05
-3.04172654945822e-05
-2.12677251937417e-05
-5.25414533470603e-05
-3.83621360432974e-05
-3.59837213452249e-05
-3.41203888916231e-05
-3.77825783254687e-05
-6.52911927585732e-05
-8.45891662278944e-06
-2.67948744148744e-05
-4.00911820697186e-05
-1.28323026875125e-05
-3.02249779329763e-05
-2.99727243966454e-05
-4.1268591956831e-05
-4.26301640413231e-05
-1.20247874091624e-05
-4.20966678678611e-05
8.75135040695721e-06
-1.49752608250103e-05
-1.76843373796104e-05
-2.21171353771341e-05
-3.53903543035413e-05
-3.703463943157e-05
-5.50994405756072e-05
-2.40144104149186e-05
-3.65667398955192e-05
-9.97033694372238e-06
-1.73926278148116e-05
-5.55907257072908e-05
-4.95892991428489e-05
-1.21356620174157e-05
-1.57614293462787e-05
-2.48563133173649e-05
-3.40917284295024e-05
-6.35507400838514e-05
-2.71890030342195e-05
-3.43847698280011e-05
-3.72859547407631e-05
-3.12305059575108e-05
-3.88606133623311e-06
-3.32902468260589e-05
-2.56219717912743e-05
-2.8370824819002e-05
1.5769062674097e-06
-3.70770014662178e-05
-1.93752395147601e-05
-1.57991746491146e-05
-5.04162909821725e-05
4.03019009805404e-06
-3.63116336936111e-05
-3.66543223714224e-05
-1.57066339789864e-05
-2.67651181155167e-05
-3.17450823512021e-05
-4.60340818307337e-05
-3.92740675012365e-05
-5.83372505343917e-05
-9.8319331989713e-06
-4.38726470761231e-05
-3.06587807720257e-05
-5.95903303660452e-06
-1.03704654193726e-05
-2.27189368494256e-05
-2.80715369578338e-05
-3.00878187050162e-05
-5.16018244387372e-05
-4.5252220562539e-05
-1.11287730870485e-05
-4.58262811835144e-05
-1.70436276246405e-05
-4.6289439388629e-05
-2.30617257358914e-05
-2.11596689433955e-05
-2.21742452396158e-05
-3.02318392232135e-05
-1.77842150928422e-05
-1.60074673266433e-05
-8.81018561335314e-06
8.19846949561096e-08
-3.63986926327077e-05
-3.56926838735623e-05
-4.85759191601426e-05
-2.46798084901646e-07
-8.58031961473048e-06
-5.21119564090543e-05
-5.42264279849052e-05
-2.03836628302886e-05
-1.01659026987669e-05
-4.34344856549406e-05
-3.61481866309568e-05
-1.21501933626056e-05
-9.75467690240352e-06
-3.11920482451558e-05
-3.02070736381476e-05
-4.50229906771007e-05
-7.35637123851806e-05
-3.50385962509868e-05
-3.88799863398968e-05
-3.52532500856544e-05
-4.21114315992614e-06
-5.55623348146499e-05
-3.32219166069824e-05
-2.68834935219754e-05
-1.1461269207876e-05
-6.40538347597965e-06
-4.31140837467296e-05
2.26180932210712e-05
-3.55549881661468e-05
-3.01320903154017e-05
-5.70045931432409e-05
-1.18337519034987e-05
-2.95285831640833e-05
-8.21389432963853e-06
-2.42886899795885e-05
-5.07363836215804e-05
-5.85493958365526e-06
-5.07421543378443e-05
-3.59681915263537e-05
-4.08532326607543e-05
-2.95129432000314e-05
-3.76489214925422e-05
-4.1446889279962e-05
-2.00403422059396e-05
-2.14170528538702e-05
-2.44342382975653e-05
-1.18271634162929e-05
-3.05064419649423e-05
-2.96764366286326e-05
-4.38233391315311e-05
-3.69232482778981e-05
-1.20291080861096e-05
-5.38191206139811e-05
-4.80985396526802e-05
-1.08796459861937e-05
-5.01818055775303e-05
-2.86490701870633e-05
-1.55624047739569e-05
-3.67610683441137e-05
-3.91335542372008e-05
-2.14207335932871e-05
-4.11625857849136e-05
-4.4151530727071e-05
-1.98433747412143e-05
-2.98714357677176e-05
-3.61198452448378e-05
-2.71914022108229e-05
-2.66547156006544e-05
2.73741720728637e-05
-5.07973396794793e-05
-3.71978481286563e-05
-4.53648660769376e-05
-2.48212062022553e-05
-2.54833908905196e-05
-4.89413581430846e-05
-3.81483426057402e-05
-5.06002279506025e-05
-3.505504815106e-05
-4.65500097171758e-05
-1.44240161192163e-05
-2.07488716686355e-05
2.62621437510358e-06
-5.1945999008704e-05
-4.17200910531516e-05
-2.00240932437811e-05
-7.14816878622012e-05
-3.7946398558416e-05
-4.76136770480121e-05
-2.41359952891811e-05
-2.68325481869217e-05
-2.52282781124184e-05
-3.99015780937914e-05
-4.20419244759767e-05
-8.47806779540023e-06
-1.39678809569304e-05
-2.18139067471006e-05
-5.55162756914215e-06
-2.01235571617679e-05
-3.50334482668818e-05
-2.94189375226937e-05
-2.59491052446684e-05
-2.76272870956288e-05
-3.96069885368958e-05
-2.68094005454471e-06
-3.93526686463338e-05
-1.04036427979571e-06
-1.60040278363388e-05
-1.78629457780272e-05
3.6130572096136e-06
-1.78040999823148e-05
-4.15910724602299e-05
-2.9851759228373e-05
-1.72960237248907e-05
-4.88395451791668e-05
-3.45853532479764e-05
-3.00596543724393e-05
-7.66367992465947e-05
-3.32527903759272e-05
-3.81289557683667e-05
-1.38634036406831e-05
-5.50437730860152e-05
-2.12544267225683e-05
-6.94406622404928e-05
-1.88557911636843e-05
5.79500235493156e-06
-6.3310940318043e-05
-3.85481150300216e-05
-1.28173712931355e-05
1.01804616594037e-06
-2.87317978888605e-05
-5.08618163649423e-05
-1.95848932047599e-05
6.40325449266835e-06
-2.83258983014792e-05
-2.27684943695185e-05
-3.32352629415389e-05
-2.6299193783328e-05
-5.888255396452e-05
-2.23797420996097e-05
-1.77695655561193e-05
-2.11578546936335e-05
-1.43516399153543e-06
-1.65129186230187e-05
-2.03542339627339e-05
-4.46578292617087e-06
-7.92560963165162e-06
-1.38132575345342e-06
-7.2486862772558e-06
-3.95606734545072e-05
-4.84194788850401e-05
-3.40641409818291e-05
-3.05783066840527e-05
-3.54943786185916e-05
-2.39617412474477e-05
-1.29432604757403e-05
-1.41471437394481e-05
-1.21175602265025e-05
-1.68534017907487e-05
-2.83050275062424e-05
-1.3606294734912e-05
-1.28104403623719e-05
-6.19413130618157e-05
-1.55439418780505e-05
-2.99506720127746e-05
-3.59754361530532e-05
-4.82164183220016e-06
-4.80580522782546e-05
-2.55319421664795e-05
-3.57024698545661e-05
-3.50203486812786e-05
-1.29820187155177e-05
-1.95780014933022e-05
-4.73078915112464e-05
-2.30656503747107e-05
-1.54835973462265e-05
-4.85494888294047e-06
-1.17761331150695e-05
-4.09245073083596e-05
-4.53938817427841e-05
-2.95951597651507e-05
-2.49173886966247e-05
1.1436664165992e-05
-2.06835835111459e-06
-3.56700197772833e-05
-4.38041328447348e-05
-2.77884943547443e-05
-1.2824193211537e-05
-2.39712946682112e-05
-4.49750928390701e-05
-1.27878023079978e-05
-2.71787006302473e-05
-1.77223181239575e-05
-2.62626979769239e-05
-3.45924571807221e-05
-2.08217249171191e-05
-3.82357501010091e-06
-2.38703476912613e-05
-2.48283244101433e-05
-3.92055301864554e-05
-1.94625444002618e-05
-9.35594226324289e-06
-2.04023887055451e-05
-1.08761710536524e-05
-2.62502148965387e-05
-1.70292721025102e-05
-8.53412378400587e-06
-6.32692528508555e-05
-3.95458371991688e-05
-2.68146414878948e-05
-5.38683471945412e-05
-4.66792434560934e-06
-1.12118825630034e-05
-2.23485691729656e-05
-4.45160279800717e-05
-3.59028605241558e-05
-3.43871521151804e-05
-4.19340245166044e-05
-3.70089426030461e-05
-2.74438897698111e-05
-6.54159532450418e-05
-1.01717570322793e-05
-1.43577763448385e-05
-5.45561566412964e-05
-3.67556021383289e-05
-3.34052921783187e-05
-4.32446248044562e-05
1.42947965438203e-05
-3.67744432661871e-05
-4.42506128484787e-05
-5.38551815835041e-05
-4.27681382240398e-05
-4.0849208404597e-05
-2.78771591414715e-05
-2.10338232858452e-05
-1.92049818742158e-05
-7.2314088592612e-06
-2.50267775784875e-05
-5.07374702143625e-05
-1.11340660953962e-05
-1.36407871416774e-05
-2.44233381071922e-05
-1.04855871973955e-05
-2.47141722943726e-05
-2.76216200544862e-05
-1.0225380878018e-05
-3.32875632979558e-05
-6.84064220093479e-06
-2.08768026654471e-05
-3.50353072155142e-05
-3.36065617851498e-05
7.21710579291726e-07
-3.95517234871274e-05
-3.50818184760416e-05
-1.94724192901887e-05
-1.88149600052402e-05
-2.67472122707311e-05
-3.07396215600322e-05
-2.86499532712748e-05
-4.21219219169876e-05
-4.32630677330135e-05
-3.60617817079095e-05
-9.79267156961436e-06
-2.47860482206004e-05
-1.61102388782858e-05
-8.75282115980012e-06
-4.83785867419734e-05
-4.65438782931937e-05
-2.10940940903245e-05
-1.99568397345209e-05
-2.01742891804365e-05
-1.29567456929405e-05
-3.38334904700939e-05
1.05532741050883e-06
-2.19971766387267e-05
-5.81156209838598e-06
-3.37215827514831e-05
-1.21407978708448e-05
-5.25998978557934e-05
-4.77391165540921e-05
-5.1879456969273e-05
-3.63331463807916e-05
9.73101539188081e-07
-3.76655880800719e-05
-9.5496983209911e-06
-4.55862902156975e-05
-2.74797076116986e-06
-1.86397532794473e-05
-2.24545530716167e-05
-1.53451551479097e-05
-4.21472672995039e-05
-4.33090422142569e-06
-3.27754888130709e-05
-6.91863485443111e-05
-9.91654449080104e-06
-4.47475249511297e-06
5.70667951917077e-06
-5.98451811964962e-05
-2.23452097629583e-05
-1.14463726524938e-05
-7.39749723061284e-05
-3.22110690234278e-05
-5.2346259023315e-06
-3.74342406604157e-05
-3.76728027834732e-05
-2.08665551511952e-05
-1.43123057253331e-05
-2.974853576414e-05
-9.98083759995681e-06
-4.66013913281365e-05
-5.73703781722544e-05
-4.0689609105459e-05
-2.32513913643105e-05
-2.99949790208648e-05
-3.63662275434203e-05
-2.03544895034051e-05
-2.07533049166124e-05
-5.36653700000824e-05
-3.90987163343904e-05
-2.52420081699502e-05
-7.15337560946776e-05
-4.11644461737013e-05
-4.28642515387505e-05
-3.31915272651904e-05
-1.17065176062175e-05
-2.66719784761962e-05
-3.82769944202771e-05
-2.91953070513171e-05
-2.93656596876234e-05
-4.08218597177757e-05
-4.32737508785767e-05
-4.10883695750576e-05
-5.64392866601355e-05
-3.20816468670892e-05
-3.49106281905215e-05
-3.72195350900506e-05
-4.49778085742328e-05
-2.43326240877098e-05
-1.00645539255249e-05
-2.27564032884824e-05
6.19412600739836e-06
-3.50570583761139e-05
-5.35746174871044e-05
-2.52295034300923e-05
-1.62741247481756e-05
-2.99287932925752e-05
-3.66968452550127e-05
1.56832584020964e-06
1.2953415630525e-06
-3.806281959457e-05
-1.73842321166283e-05
-5.23748289434664e-05
-5.09676228079022e-05
-1.58705264221484e-05
-1.38669925823342e-05
-1.7084656715654e-05
-1.25564623876648e-05
-2.68029501183167e-05
-5.35442275239758e-07
-1.33688136627439e-05
-1.25240191918035e-05
-4.15376789848349e-05
-3.71740494273647e-05
-2.97039914535707e-05
-4.51141407114952e-05
-1.47376953037069e-05
-1.24859283945086e-05
-2.25545923691912e-05
-4.55455312071951e-05
-1.31025473818856e-05
-2.88350297259758e-05
-5.03598381492395e-05
7.59159493528598e-06
-9.52757160947536e-06
-2.33189324407536e-05
-2.98701221853037e-05
-1.00016941807934e-05
-2.37753441535283e-06
-1.12617486286934e-05
-2.92569887526608e-05
-2.54800408133965e-05
-3.71108214483715e-05
-3.90484122771017e-05
-2.17712929751369e-05
-2.92718343524854e-05
-5.15646518014891e-06
-4.06398215027057e-06
-4.79971697087215e-05
-2.06246642881286e-05
-2.45668983871511e-05
-5.362046786223e-05
-3.08744550608857e-05
-5.66715488377742e-05
-5.85408488022578e-06
-3.47306304380106e-05
-3.68675081550345e-05
-6.08063720402517e-05
-3.08124828298606e-05
-2.07496401837898e-05
-2.9628857958801e-05
-2.89928437814708e-05
2.44889197317944e-06
-5.719615305615e-07
-2.08470555488961e-05
-1.09983028600705e-05
-3.9292369561622e-05
-5.48888503756454e-05
-5.78900121995625e-06
-2.02929578381233e-05
3.0973270757138e-06
-3.81188857221289e-05
-2.50872743666586e-05
-2.45833860091747e-05
-1.40543945005218e-05
-5.17730191579617e-05
-9.30708354818317e-06
-3.87130905815176e-05
-1.99548344892111e-05
-1.70646261026395e-05
-4.17025792345202e-05
-2.29944627339337e-05
-1.59554532670491e-05
-2.7796124305599e-05
-1.32318847676859e-05
-2.97935758111212e-05
-3.50785589660998e-05
-4.54509216531513e-06
-2.53363445823736e-05
-5.7017838952492e-06
-2.80755079655721e-05
-1.38736289119573e-05
-1.64913538388019e-05
-1.42913140408846e-05
-5.791655343523e-05
-1.67618539212255e-05
-2.12626023223246e-05
-3.39602592453123e-05
-4.47795164769275e-05
-3.46223186257038e-05
-1.44679071242601e-05
-1.00997860377459e-05
-2.7331572527679e-05
-3.99708414952561e-05
-6.99289013152727e-05
-3.09934931119798e-05
-2.42262479159486e-05
-2.03480243148069e-05
-3.25257568133234e-05
-1.59096096621254e-05
-4.82210514960641e-05
-3.99516791032868e-05
-3.77874852888292e-05
-2.21034904435998e-05
-5.22054681029977e-05
-3.02385903403517e-05
-4.57705579661398e-05
-3.04226932377476e-05
-3.99532133639912e-05
-3.52750829910531e-05
-2.62887205393674e-05
-3.94605156508569e-05
-5.28868222670878e-05
-2.5622314396279e-05
-3.33629885597209e-05
-3.72240697831681e-05
-3.00145640158246e-05
-2.86989722131825e-05
-1.90691751051807e-05
-2.34374363734559e-05
-3.18967854803244e-05
-7.83333695627825e-05
-2.6544389382421e-05
3.03020801329016e-06
-1.99589044560914e-05
-3.53020228944867e-05
-1.79819073702e-05
-3.06904701989539e-06
-5.70431815476663e-06
-2.65020366835074e-05
-5.09816209009672e-05
-4.17277684118183e-05
-2.97727435419061e-05
-3.66972770781046e-05
-6.60125533363602e-05
6.39889836506847e-06
-4.27717778295428e-05
-2.03327329842414e-05
-1.27481966788928e-05
-5.13153038598329e-05
-3.52585442447912e-05
-3.68442553647565e-05
-3.12034728147516e-05
-2.63610377084259e-05
-4.020269200605e-05
-2.73366707871765e-05
-2.69554816423873e-05
-4.20719302713361e-05
-1.23874518895512e-05
-1.83672200649471e-05
-2.87882201976987e-05
-3.0104086839053e-06
-5.37075796751331e-05
-3.38406285983894e-05
-2.5108813665125e-05
-4.44352516460136e-05
-4.35453743414829e-05
-2.51946407408299e-05
-9.01551605142261e-06
-2.33055366424485e-05
-2.19364326753055e-05
-4.77213497498038e-05
-4.89638572731535e-05
-4.02651524357208e-05
-4.48421046063888e-05
-8.15233170009259e-06
-3.60311112914451e-05
-2.20627660662381e-05
-1.1309538826532e-05
-3.70747629062174e-05
-2.64444912973122e-05
-1.30658714911345e-05
-2.41941483611651e-05
-4.31993984214526e-05
-1.95462656582712e-05
-2.69655650567807e-05
-4.02511017470342e-05
-3.73116788594934e-05
-1.77686296578843e-05
-4.35454612177418e-05
-3.97155821908252e-05
-1.07801479116638e-05
-3.14836822636268e-05
-3.5156994438302e-05
-6.11004980715987e-06
-3.5252306255095e-05
-2.77570395259234e-05
-2.87050021232269e-05
-3.12122008899432e-05
-1.57038339016607e-05
-3.21130647783191e-05
-5.30182237951754e-05
-4.82587138242868e-05
-3.61017308591151e-05
-1.66585038913223e-05
-4.05595599145639e-05
-4.4837864789003e-05
-4.58743545333433e-05
-2.49991587136155e-05
-3.83876497684176e-05
-3.12904585350828e-05
-2.07143394541769e-05
-4.3672224275778e-05
-2.12350396089314e-05
-2.0702060582632e-07
-5.60715516538795e-05
-2.06844364312207e-05
-4.3180931531147e-05
-2.36752314595171e-05
-3.56958833342082e-05
-1.78266292847007e-05
-4.43891279974869e-05
-3.6008145254449e-05
-3.41411546498896e-05
-5.3152478922771e-05
-3.8871959368664e-05
-1.88608838361528e-05
-4.08066581455241e-05
-3.50583075973343e-06
-2.71486909142087e-05
-2.99612415232941e-05
2.96674068584908e-06
-3.31550080921863e-05
-4.28266038379896e-05
-2.70648381547237e-05
-2.04788968406447e-05
-1.75168343721857e-05
-1.12178641887622e-05
-2.60013052787239e-05
-1.24403995081048e-05
-6.08039587463145e-05
-3.16113695564527e-06
1.10549059643204e-05
7.09189827253835e-06
-1.67441529706656e-05
5.8763711767038e-06
-3.96971839289939e-05
-2.88320805353839e-05
-2.16451432212257e-05
-4.90783010478624e-05
-1.11573198545488e-05
-2.27207915999837e-05
1.92622440775853e-06
-2.72541991670057e-05
-4.34482741538313e-05
-4.50313278161037e-05
-2.49807682297195e-05
-2.24704227577031e-05
-2.24918169427936e-05
-2.68559959360245e-05
-5.48423559272755e-05
-3.49263635174514e-05
-3.59057329324348e-05
-6.00602677407691e-05
-2.67296888133431e-05
-6.35211507933164e-05
-8.66749504937077e-06
-1.72729574930893e-05
-4.00125056743845e-05
-2.74892323454559e-05
-2.28485683182469e-05
-6.82169489307584e-06
-4.10689440950974e-05
-4.3913302838165e-05
4.2812603618665e-06
-4.27167182344788e-05
-4.92802825821795e-06
-3.57571757383139e-05
-1.85162578462332e-05
-1.10630221866854e-05
-4.78554826830109e-05
-9.55496608560165e-06
-5.25546922050863e-05
-2.38884197203403e-05
-1.92008014022521e-05
-1.92366528653884e-06
-2.68535974806941e-05
-2.01037993288657e-05
-2.72538772393984e-05
-4.25077664012733e-05
1.70813776283985e-05
-4.11873659753937e-05
-3.7410523182174e-05
-1.35343748218641e-05
-5.87273331581576e-05
-5.52386988273364e-05
-3.35652412296841e-05
-3.64317209293126e-05
-1.22934639213537e-05
8.97709921872866e-06
-5.57963973675571e-05
-5.58848194236717e-05
-6.54401143736738e-06
1.83844974070523e-06
-2.5694179449565e-05
3.43051536284358e-06
-3.45572884318363e-05
-2.6518163835848e-05
-2.38180150159066e-05
-4.58470204035317e-05
-1.62139436274671e-05
-4.34528188159466e-05
-1.12120287112772e-05
-3.68904620253514e-05
-2.1871983416224e-05
-3.47728674755388e-05
-4.31131900432713e-05
-2.61480920611614e-05
-2.74347628878142e-05
-3.04262198620423e-05
-5.29541195770748e-06
-4.98631384913845e-05
-7.15023294635417e-06
-7.93779604377644e-06
-1.19435109681723e-05
-3.61931385859191e-05
-3.45927335668464e-05
-2.88795718787481e-05
-5.10937917749902e-05
-4.38757728881818e-05
-1.38712774462577e-05
-2.51877374298417e-05
-5.68823588680913e-05
-1.82484375778655e-05
-5.40940509921361e-05
-4.00717163426942e-05
-3.89018800137182e-05
-3.48877132914997e-05
-3.61578694651464e-05
-2.07710882456081e-05
-2.56913576616541e-05
1.09560372909619e-05
-2.66655183484428e-05
-4.55998755437908e-05
-4.60644934379357e-05
-4.24366764737205e-05
-3.55177469826352e-05
-1.59417473933679e-05
-3.76167722274604e-05
-1.41408854077855e-05
-3.30690214868053e-05
-2.02179351473617e-05
-2.53130137597501e-05
-2.9444631291248e-05
-6.12495366968271e-05
-4.14655193013599e-05
-1.06163442529931e-05
-1.95808026442901e-06
-3.92622701129534e-05
7.05109734847453e-06
-1.44593903653055e-05
-1.05884524010673e-05
-4.66743485740489e-05
-5.67971853885015e-05
-4.04541958479509e-05
-1.61824595493683e-05
-6.44422802108719e-06
-2.16909362184322e-05
-1.91534918030568e-05
-9.61702797701244e-06
4.10985779698543e-07
-4.10464106465998e-05
-3.31273959706785e-05
-6.34056063168788e-05
-3.59594946422208e-05
-2.14457314137036e-05
-6.98879634285057e-05
-2.39642338192846e-05
-2.98642328232714e-05
-1.34572014056844e-05
-3.03804756196199e-05
-5.24999262617708e-05
-3.18081059303407e-05
-1.25802649479328e-05
-4.01745225917264e-05
-2.98879153694008e-05
-4.57657909695193e-05
-5.00684781152436e-05
-1.43736205318223e-05
-3.37429739837781e-05
-1.33132962222159e-05
-3.31613724513623e-05
-4.62835556858916e-05
-5.50356249020663e-05
-2.3653240072878e-05
-2.21348294774697e-06
-1.13834018562462e-05
-3.72148352875968e-05
-3.73291163225562e-05
-5.41057847470036e-05
-5.89679158990018e-05
-4.68071778674977e-05
-9.27781877461772e-06
-3.39489869886131e-05
-3.7697567683832e-05
-1.84897385300855e-05
-2.45027109590953e-05
-2.90588750150993e-05
-3.49777130719977e-05
-6.81460740972293e-06
-5.19220792437672e-05
-4.23973219285178e-05
-1.71167744694017e-05
-2.25643618801653e-05
-2.68341405699742e-05
-2.71783039515587e-05
-2.19922404514265e-05
-2.45803161351252e-05
-2.05713405287975e-05
-2.54918171716996e-05
-2.36587793728459e-05
-3.67205839590388e-05
-3.02282559453054e-05
-2.67715055574189e-05
-3.51958305074801e-05
-8.46272924120719e-06
-2.01118262135284e-05
-5.76985282000173e-05
-3.87653979335557e-05
2.81423817976035e-06
-3.53965077402071e-05
-4.23000372051258e-05
-5.09688210745761e-05
-3.74612559771974e-05
-2.40966526424854e-05
-2.9467467329482e-05
-8.63114505838574e-06
-2.68428775781332e-05
-3.71600063840326e-05
-3.11202452523804e-05
-2.37895609254262e-06
-5.81947548532937e-05
-2.37004135209201e-05
-2.86272507069122e-05
-9.1242522976915e-06
7.29715724956634e-06
-2.95061040554915e-05
-3.85835498385306e-05
-3.90106480067509e-05
-6.13402139723826e-05
-2.41605204297537e-05
-3.87632986350857e-05
-5.2214827843428e-05
-4.75639766026754e-05
-6.58918279096145e-06
-2.12677901123022e-05
-3.7616604141307e-05
-2.58814365295056e-05
-3.19074265674402e-05
-3.53391364353321e-05
-3.57997272689186e-05
-3.67890769393898e-05
-2.82796920268278e-05
-4.3664677451419e-05
-1.09901663119543e-05
-9.37740233090005e-06
-4.11520274936171e-05
-1.81053589530761e-05
-5.55467929649935e-05
-1.23299080954036e-05
-2.48692412511263e-05
-1.19136937404619e-05
-5.14231960373112e-05
-5.53896077085774e-05
-3.54974197207959e-05
-1.35744474019271e-06
-2.84560244487541e-05
-3.71554346440685e-05
-3.20152723646208e-05
-1.14112661450531e-05
-1.35785702325779e-05
-3.29413127883748e-05
-3.38892394242774e-05
-1.8699094722793e-05
-1.11356867334881e-05
-3.4140751334639e-05
4.48496391180476e-06
-2.49497436064264e-06
-6.53511630033515e-05
-3.23021617795322e-05
-2.08613382010683e-05
-3.76201401842956e-05
-3.16043228053347e-05
-3.71639536689993e-05
-2.43673936135611e-05
-1.69868370669569e-05
-1.13886460727839e-05
-1.189366575925e-06
-1.10073210001651e-05
-1.50155605237537e-05
-1.04780392011428e-05
-1.66828409104049e-05
-1.23738000684506e-06
-6.22730961163858e-05
-2.53143408380851e-05
-3.14383351844982e-05
-4.14266062486144e-05
-5.43865998130142e-05
-1.68961636014274e-05
-3.52473991398792e-05
-3.56862396573749e-05
-2.273958734471e-05
-3.50007056513488e-05
8.93131710220668e-07
-1.38458514668015e-05
-4.08761977820269e-05
-4.9217745291531e-05
-4.62434051515815e-05
-3.4981890908013e-05
-5.79227081723323e-05
-1.7558624096642e-05
-5.14010509956907e-05
-4.80481190341365e-05
-2.21527279379044e-05
-9.54311150650966e-06
-2.13852049683759e-05
-2.44488525517029e-05
-5.26715202065152e-05
-2.92890405146519e-05
-4.52604100659149e-05
-5.21949389798907e-05
-1.39690108909537e-05
-5.68194138276208e-05
-2.60146924778257e-05
-2.97967973248364e-05
-2.30758518582634e-05
-3.26985000949323e-05
-5.70087674870965e-06
-2.35003365127977e-05
-4.92435870536108e-05
1.6224807072673e-06
-1.57338206852869e-05
-3.99031788847034e-05
-3.80881763090308e-05
-2.19147645702724e-05
-5.21184358227539e-05
-4.23017242497508e-05
-2.96578050479972e-06
-5.24956433884913e-05
-2.8186400551973e-05
-2.78243735909199e-05
-2.64275909653792e-05
-1.29899763940492e-05
-2.71947880214759e-05
-2.21471989963289e-05
-3.59133093510829e-05
-2.95731294430096e-05
-2.56730206465637e-05
-4.87692039845842e-05
-2.23664461957227e-05
-2.84555488369376e-05
-1.48371204365238e-05
-3.65965390379405e-05
-1.83854398854095e-05
-1.82752040182123e-05
-1.79767388212004e-05
-4.56504962635169e-05
-3.99395541150187e-05
-2.1589071002905e-05
-5.01218940040607e-05
-2.61552624600625e-05
-1.88817979485277e-05
-2.45200943621152e-06
-1.1985549034423e-05
-7.88708251868239e-06
-3.59703607589371e-05
-3.20820717104051e-05
-3.43067116369987e-05
1.1345717906116e-05
-3.38376560404649e-05
-3.77787679940418e-06
-3.59431439137045e-05
1.27779542626125e-05
-1.11602984886423e-05
-1.09984986631043e-05
-3.41688653053247e-05
-4.71811299259795e-05
-4.10732672341273e-05
-1.09025320982576e-05
-8.63047294441416e-06
-2.72907433548221e-05
-5.05002796781454e-05
-2.94178946170136e-05
-3.2679448254546e-05
-4.80599230803439e-05
-3.77809428484982e-05
-4.04994368898431e-05
-3.96934148889503e-05
-4.74804452248255e-05
-3.1575730082817e-05
-2.54328424103151e-05
-2.00213915193934e-05
-1.83227293556385e-06
-1.65129221540916e-05
-3.07300260552408e-05
-5.48697419321868e-05
-2.26173922700504e-05
-4.47242953760662e-05
-1.83716160365939e-05
-2.81124687335833e-05
-3.32927683242594e-05
-8.55516758481981e-06
-4.15064272865583e-05
-2.70689521677305e-05
-3.62734620158685e-05
-2.05698609269975e-05
-3.43900801276692e-05
-2.72362378501104e-05
-2.47329846458245e-05
-3.53681280920862e-05
-4.47756116840846e-05
-2.40335237847241e-06
-1.12755986578048e-05
-4.0497113430858e-05
-3.59651675456164e-05
-4.52565512918085e-05
-4.3772408740058e-05
-3.95755749715099e-05
-2.32812545805844e-05
-2.50839800044281e-05
-1.75686760134886e-05
-2.46534958870714e-05
-4.9381647186657e-05
-4.4347400866614e-05
-3.67067685324057e-05
-4.86893038523797e-05
-5.6418927901328e-05
-2.40735919552148e-05
-3.78517078762557e-05
-6.19114616066289e-05
-2.42959666705174e-05
-2.66631689912035e-05
-3.92612771601996e-05
2.2610326424066e-06
-3.7096586107202e-06
1.928653332989e-05
-4.47038494390129e-05
-3.90015966537611e-05
-2.55467326555308e-05
-2.38087913304343e-05
-4.05476519827527e-05
-8.25891166552939e-05
1.54625726952509e-05
-2.48907936161708e-05
-1.08156902101047e-05
-1.46537565803795e-05
-2.75558409480903e-05
-4.27510051953786e-05
-3.3010832681588e-06
-3.46283568515236e-05
-3.79082499542532e-05
-3.20166064867952e-05
-3.54755937731798e-05
-4.72885252896691e-06
-3.01752318828469e-05
-1.27125265311091e-07
-1.4528738774577e-05
-2.86761182244031e-05
-4.38089200796695e-05
-2.72505268454864e-05
-2.00652049053933e-05
-2.70532796591095e-05
-6.04345288669669e-05
-4.26555510422332e-05
-2.86954461157007e-05
-4.59970494788455e-05
-3.926041765564e-05
-4.30294952380956e-05
-1.15895793274408e-05
-6.13318610562726e-05
-1.74864278550823e-05
-9.78724102334436e-06
-3.36323630145131e-05
-2.55382142437348e-05
-2.25574791548208e-05
-6.28816803341552e-05
-1.83625941165046e-05
-4.11007857558848e-05
-4.19729333956962e-05
-7.56923664701966e-05
-1.73799250374205e-05
-4.96716514294629e-05
-3.89080102698828e-05
-4.16288236172748e-05
-3.4526840954218e-05
-4.02986812300653e-05
-3.30150461133409e-05
-5.06734839739274e-05
9.10432934842511e-06
7.08579799660196e-06
-3.3467942476709e-05
-3.46561440882982e-05
-2.38074722516174e-05
-3.60868844325251e-06
-5.71195856783221e-05
-4.2724021444212e-05
-1.98159514006694e-05
-2.79989471132502e-05
-1.13535904522039e-05
-3.12709792046686e-05
-6.16527760218155e-06
-1.28345781780438e-05
-2.07701785232586e-05
4.1467643079024e-06
-2.5909537330808e-05
-5.26208731155304e-05
-3.90816208694637e-05
-2.98777340294743e-05
-1.25757378190233e-05
-4.71302569349755e-06
-1.25333655133002e-05
-1.58269139849739e-05
-4.34697226519034e-05
-3.70267295846238e-05
-4.62583478388705e-05
1.3128729179517e-05
-4.29622548670986e-05
-4.54835954884683e-05
-5.97994150184346e-05
3.21438608679646e-06
-6.83734848784058e-05
-2.63937498248153e-05
-2.8458187609643e-06
-3.05913520166925e-05
-2.83686215042881e-05
-4.00620783345217e-05
-4.28951263440354e-05
-4.38403149041683e-05
-1.4371819141522e-05
-3.5229045846982e-05
-2.08417037588306e-05
-4.2562527749548e-05
-1.28621903537899e-05
-3.35360564269419e-05
-1.51959028184956e-05
-3.35114239545166e-05
-4.06806850015756e-05
-4.22648437286611e-05
-3.54968285342473e-05
-2.31997393464588e-05
-6.94507723396838e-06
-6.5274691568188e-05
-5.20531110169441e-05
-3.05582446076148e-05
1.89502827475881e-06
-3.99371052371113e-05
-4.03544068974743e-05
-3.64805784186758e-05
-3.58683607502441e-05
-1.43578986233741e-05
-9.51286156148998e-06
-2.54657257051303e-05
-2.50001181049624e-05
-3.23333285549935e-05
-3.11166466634168e-05
-3.91860578752482e-05
-1.7086772494236e-05
-5.60467655317776e-05
-4.5626766821924e-05
-2.30262961949631e-05
-2.22894436306403e-06
-2.39790407750838e-05
-1.97807879197083e-05
-3.0231982012448e-05
-4.25484242612215e-05
-6.30950978130667e-05
-3.04755252118548e-05
-3.16811134345645e-05
-5.2817386798697e-05
-3.67929661721687e-05
-9.59592343130614e-06
-3.5784282754158e-05
-4.501310251828e-05
-2.20299874487727e-05
-4.40685961134382e-05
-3.22851365721162e-05
-3.295469324785e-05
-1.74853577767655e-05
-6.28893935472753e-05
-3.27954434538539e-05
-4.45861513849806e-05
-3.94341060497041e-05
-4.44473232001127e-05
-5.87629106900803e-05
-2.97889140702508e-05
-3.71542239988694e-05
4.35154092079051e-07
-4.19987790287654e-05
-6.59334298650426e-06
-2.76063385231685e-05
-5.73276807895757e-05
-6.25330617631564e-06
-2.84237281539563e-05
-3.60830420094388e-05
-1.56516450599911e-05
-4.5376586840506e-05
-2.83055495394714e-05
-2.26771344432314e-05
-5.28347300097782e-05
-1.61221862969868e-05
-2.26416123954359e-05
-5.1770050191108e-06
-2.73337667255688e-05
-1.20428852212308e-05
-3.14311956633193e-05
-4.35582643749509e-05
-2.1146622305281e-05
-4.80766098851481e-06
-1.47203478247583e-05
-4.56846347421625e-05
-5.56085743072844e-05
-2.96483394916368e-05
-1.50185385399792e-05
-2.91541535788321e-05
-5.61499113120517e-05
-1.23588333580383e-05
-1.7917969383469e-05
-3.7958720413719e-05
-4.05127838671994e-05
-5.42653825779866e-05
-4.12230597029942e-05
-6.88957118360662e-05
4.29712873993523e-06
-1.1024794063875e-05
-2.77244026414384e-05
-2.29661683903085e-05
-4.03234711605411e-05
-6.12677889711029e-05
3.45837888288011e-06
-2.73977691564511e-05
-3.12129294225372e-05
-2.14211275003736e-05
-5.200011254116e-05
-3.90820736830678e-05
-7.25256298931003e-06
-2.12440176414739e-05
-4.89046095241872e-05
-3.95609525719934e-05
-1.39966642361941e-05
1.35449389627213e-05
-2.88721826040649e-05
-2.2760239576422e-05
-5.1838688600244e-05
-4.39965768432175e-05
-1.98709056744406e-05
-6.54559529448319e-05
-3.04771475209934e-05
-4.74560869407121e-05
-3.43862359475903e-05
-1.388577265756e-05
-9.56169532505647e-06
-2.66069830086951e-05
-1.7807095486256e-05
1.59740902221927e-05
-2.42242969663518e-05
-2.02334218414649e-05
-3.68765195500146e-05
-2.26605535411127e-05
-1.35910043661167e-05
-4.84487283409e-05
-3.69289048099159e-05
-1.29344386882336e-05
-3.45782763218113e-05
-3.16029981558072e-05
-2.42625639197338e-05
-5.41325808628224e-05
-4.07693482072723e-05
-2.18504223263778e-05
-9.36837336628104e-06
-3.3088250042177e-05
-3.49941581597629e-05
-2.57760961859532e-05
-2.61320175494481e-05
-1.82162018515929e-06
-1.54289624022815e-05
-1.50849363864916e-05
-1.96770537233883e-05
-1.12363422235984e-05
-2.56321219759328e-05
-3.56748085812688e-06
-3.71895492028451e-05
-4.3489339465262e-06
-8.90354514293684e-06
-3.15647499913987e-05
-2.56112978782651e-05
-3.66733453045986e-05
-4.10342734947241e-05
-4.62088393705246e-06
-2.25789477021437e-05
-3.48395300694045e-05
-4.31045300445473e-05
-1.14275385316044e-05
-5.07197449627386e-05
-3.83460145672417e-05
-2.47560717095915e-05
-2.79428509621243e-05
-2.9682240709867e-05
-2.8742845418444e-05
-1.47123879395563e-05
-2.80122923717522e-05
-4.13585859700236e-05
-1.84984282488074e-05
-2.74134299730728e-05
-1.86669918255163e-05
-5.27756907654874e-05
-1.84309954779103e-05
-1.85632194237987e-05
-1.7677947163218e-06
-2.71371131514365e-05
-2.47954187740675e-05
-2.66136287318848e-05
-2.05382620069981e-05
-2.1087629807277e-05
1.58811621203523e-06
-1.42072167982592e-05
-5.82094815707723e-05
-4.54570858854948e-05
-5.47293448585123e-06
-1.52260115669688e-05
-3.95365613382902e-05
-4.55039497036951e-05
-8.99545954928199e-06
-4.5439429181139e-05
-1.69749676903952e-05
-3.50486868018874e-05
-4.67683729824278e-05
-5.64433369980213e-06
-2.36140094034782e-06
-2.51374485372973e-05
-4.37965300713472e-05
-4.12425221675503e-06
-2.63620355163969e-05
-5.02961213287592e-05
-4.79116324305687e-05
-3.66082578953443e-05
-3.55850474416232e-05
-1.44945787657686e-05
-2.38551044443431e-05
-2.46292743899595e-05
-3.74593208705944e-05
-4.45666861904163e-05
-4.29000193730779e-05
-3.4786907284996e-05
-8.9742327212048e-07
-3.87564614418673e-05
-1.76739913349847e-05
-6.30756034260925e-07
-2.04134739063921e-05
8.87093424409028e-06
-7.11528995004423e-05
-5.51973796195271e-05
-2.16473191933325e-05
-6.12167940866253e-05
-1.83788368598393e-05
-1.22237930136019e-05
-1.90161410607613e-05
-4.67585638098887e-05
-1.45825480281638e-05
-2.75764093540601e-05
-1.49409929614073e-05
-5.27503397129616e-05
-1.32875930593553e-05
-1.25583758944194e-05
-5.14216676868061e-05
-1.70697167964121e-05
-2.70881663065561e-05
-2.28838216736525e-05
-2.82833927078197e-05
-4.38583513184467e-05
-3.15837424074172e-05
4.38212925353776e-06
-1.72890595395174e-05
-4.83582015476712e-05
-1.39916648647461e-05
-4.86370257905765e-05
-1.9141386868471e-05
-1.4028026968064e-05
-5.52765441956355e-05
-2.30395142913165e-05
-8.64034376101521e-06
-1.82039988491972e-05
1.29590480085183e-06
-3.2870106378529e-05
-2.44167879424582e-05
-2.68634120276365e-06
-4.6278202189003e-05
-5.54544385832026e-05
-1.57133731809678e-05
-2.86339058139989e-05
-9.77531541000043e-06
-4.80530133822511e-05
-1.7283344816145e-05
-1.03181045107559e-05
-4.19464922259473e-05
-1.20363720401587e-05
-9.24611181494227e-06
-1.90415179433822e-05
-4.90913223181654e-05
-1.14999348559574e-05
-1.72277521318088e-05
-1.26651624032666e-05
-3.84544540094713e-05
-5.32348682842627e-05
-1.99682190275727e-05
-4.11233734752234e-05
-6.55021284530166e-06
-4.94169594626139e-05
-5.40772471837e-05
-3.30243549045037e-05
-4.02288855964508e-05
-2.52441346812907e-05
-2.97565353762785e-05
-3.60363650876839e-06
-3.35782289520138e-05
-3.46191894269598e-05
-4.60085519712041e-05
-2.11639072832816e-05
-1.77592656271607e-05
-2.4277186372194e-06
-2.89185115292741e-05
-4.81402047492816e-05
-3.75761854483783e-05
-4.2455087874832e-05
-3.88422263611868e-05
-2.7263833217289e-05
-4.08021294619576e-05
-1.28075978758726e-05
-5.85940658889367e-05
-2.03264035947899e-05
-8.1666513588323e-06
-2.6525363323865e-05
-2.87076565418564e-05
-2.8969518632023e-05
-1.59180171025522e-05
-2.53125129075405e-05
-1.6115364735163e-05
-2.09725696628004e-05
-5.90960916287796e-05
-2.32708847834689e-05
-4.1126350907252e-05
-4.78770943776533e-05
-2.0117027746101e-05
-5.33880963717774e-05
-3.70233221957217e-05
-1.63877059850129e-05
-5.03491134229545e-05
-3.01696745924533e-05
-2.7564762690597e-05
-6.83667343792954e-05
-3.19232094305705e-05
-1.25381722955017e-05
-5.57254770241886e-05
-5.0795434267914e-05
-1.68908078678267e-05
1.63264331947637e-05
-4.40466855568363e-05
-3.92941404362822e-05
-1.22840572681955e-05
-1.33846738777725e-05
-4.80341540739308e-05
-2.09102888374112e-05
-3.13412455997097e-05
-3.78858155825006e-05
-2.43684388006844e-05
-4.48631618203386e-05
-2.47133255306368e-05
-2.78113608497694e-05
-1.5068533392735e-05
-1.27966793925171e-05
-5.12222781588309e-05
5.15141616221876e-06
-3.38243425609638e-05
-6.45157513517029e-06
-3.96853974413713e-05
-3.39483665411814e-05
-2.49727072518651e-05
-1.49082718762268e-05
-2.81537814586158e-05
-1.27711991257702e-05
-1.58735854836822e-05
-2.04027496070156e-05
-3.45692803675548e-05
-2.05082823688741e-05
-1.54753234966484e-05
-3.79165755639627e-05
-3.94910159844762e-05
-1.3342337740118e-05
-1.0912871248564e-05
-4.49095509999678e-05
-3.09491346427526e-05
-2.23933083815299e-05
-2.30972321227362e-05
9.23835820312962e-06
-1.21474384910313e-05
-4.23520364100736e-05
-3.4581309609639e-05
-2.00841393238316e-05
-1.2450797576855e-05
-1.85717908758246e-05
-3.90650419194677e-05
-1.41140477179999e-05
-2.24399650722333e-05
-2.68914169978421e-05
-3.66005854181476e-06
-2.51800888579116e-05
-5.16534088570455e-05
-2.21037661193084e-05
-3.20365667617412e-05
-2.48350896456968e-05
-3.58900736030792e-05
-1.5082312716377e-05
5.30247978717155e-06
-3.64796013578315e-05
-1.35585388398723e-05
-1.99987855530572e-05
-3.99186577588592e-05
-3.90511548222847e-05
-2.01528327195139e-05
-1.43594859937509e-05
-2.27908583549316e-05
-2.62062923632261e-05
-3.7998027868159e-05
-6.11600349099749e-05
-6.3992348120921e-05
-4.2353454990388e-05
-2.40411296051429e-05
-3.59644458517129e-05
-3.6456995200262e-05
-3.49127418812245e-05
-5.7499279277756e-05
-1.31958515444093e-05
-4.07221889391776e-05
-3.46953397098247e-05
-6.37946721034194e-05
-4.19878527334247e-05
-1.70490788379777e-05
-3.97353223685447e-05
-3.15347327967359e-05
-4.40785302803627e-05
-3.79551777907499e-05
-2.32110714533676e-05
-4.05524502752502e-05
-5.16642577890264e-05
-2.86182283931684e-05
-4.57033475208544e-06
4.25590779496342e-06
-4.55556518060754e-05
-3.49225619018547e-05
-4.15132130821995e-05
-2.78380564082719e-05
-9.01486814818306e-06
-4.39918602393733e-05
-3.40264740751669e-05
-2.56578955096792e-05
-4.07671053938626e-05
-3.55167433123178e-05
-4.01275130131419e-05
-2.50119330955568e-05
-1.22806708946958e-05
-2.70877233322001e-05
-4.47361487989489e-05
-2.8614141173045e-05
2.55591493087189e-06
-4.62730394051592e-05
2.52205309505025e-05
-2.78913607652969e-05
-2.58350167081711e-05
-4.37653311331538e-05
-4.77637462684369e-05
-2.74736989917331e-05
-5.23443034356436e-05
-2.27237832402724e-05
-2.2012724139742e-05
-4.3231520680837e-05
-2.12712207601378e-05
-1.1554131424011e-05
-1.09752524451435e-05
-6.69677247108643e-06
-4.33421166786275e-05
-3.3942912642686e-05
-2.03688588091539e-05
-1.78968638647752e-05
-6.329654238619e-05
-6.943681191648e-06
-5.59989041346062e-05
-3.88811606175361e-05
-2.63760457023065e-05
-5.40983944618471e-05
-2.92054494900237e-05
-3.75418056119881e-05
-1.1645097680407e-05
-3.30786606160633e-05
-2.66363642557205e-05
-2.36246546106187e-06
-3.70824211311183e-05
-2.54721982796661e-05
-3.04636396401163e-05
-3.66812647520669e-06
-4.21672103901044e-05
-1.24333686682964e-05
-1.02596125216286e-05
-4.82461765420021e-05
-3.50966741907435e-05
-3.62033637865051e-05
-8.22650471505893e-06
-3.46328555298346e-05
-3.44083656201638e-05
-3.26898715211759e-05
-6.68677016411765e-06
-3.63915175251286e-05
-2.26990260643134e-05
-3.22557908888102e-05
-3.55617891930812e-05
-3.48100478698892e-05
-3.72673929227588e-05
-2.71459296770962e-05
-6.07044101255912e-06
-2.77646238834427e-05
-1.63716337243797e-05
-7.20299487764913e-06
-3.18426265966974e-05
-4.63401919033264e-05
-2.4145895049525e-05
-2.43322738579874e-05
-4.03184512722596e-05
-4.41094218047495e-05
-7.29584903663936e-06
-1.7995102616127e-06
-9.51135302664704e-06
-2.44880410843235e-05
-2.05202928720482e-05
-1.68488012796275e-05
-3.30589000480156e-05
-3.68682719718664e-05
-3.08549225313332e-06
-1.32113868028054e-05
-5.07880057625149e-05
-2.9608149033536e-05
-3.90620880363356e-05
-4.13168210557252e-05
-5.9313855142573e-05
-2.24124103806166e-05
-2.76570201307618e-05
-4.40227385541136e-05
-2.21164437436932e-05
-2.14241236701902e-05
-2.70724314329328e-05
-4.39184970911689e-05
-2.22759541554596e-05
-3.03445195775001e-05
-1.0928494216465e-05
-6.43811657246921e-05
1.13599376011802e-05
-3.41987052097419e-05
-2.23263878679521e-05
-2.29903908361296e-05
-5.0650006949059e-05
-2.29919889296104e-05
-3.47114875793777e-05
3.14298552793481e-06
-1.06247197322893e-05
-4.09958109188155e-05
-4.01090735150087e-05
-2.78729939803185e-05
-2.8417955086555e-05
-4.56444214040957e-05
-3.89127098699748e-05
1.23642598333118e-05
-1.81253442103978e-05
-2.18509417213056e-05
-2.65592438090173e-05
-2.11630821705977e-05
-5.7444804978591e-07
-7.79688095792943e-06
-3.01592625381084e-05
-2.98574394731734e-06
-3.27241697584284e-05
5.42452475844633e-07
-3.29495063063346e-05
-1.33610548515557e-05
-9.7018237945174e-06
-1.87200968977698e-05
-4.78653966135611e-05
-5.44423607932135e-05
-3.81553696551906e-05
-2.19804966815185e-05
-2.81562953587506e-05
-2.69922836952247e-05
-2.49042946080544e-05
-1.31757489590122e-05
-2.21527853467623e-05
-1.24534284480316e-05
-3.48785882913726e-05
8.62425049749126e-06
-1.12528710314561e-05
-2.72343440656282e-05
-2.06170030508875e-05
-1.53055111758315e-05
-9.89837291621992e-06
-3.85183232950748e-05
-2.86375117098272e-05
-4.30346762147946e-05
-1.4952280025818e-05
-9.3809168682629e-07
-3.63157830253607e-05
-5.84886815704819e-05
-1.13545745940378e-05
-1.11795627922024e-05
-4.52671692784092e-05
-8.43219676273542e-06
-1.57782175807405e-05
-4.80720948777557e-05
-2.36766110428747e-05
-2.94472954844415e-05
-5.03610638396008e-05
-3.85113059531645e-05
-2.9594302626544e-05
-5.54849128712562e-05
7.94279016421651e-07
-8.37834359570444e-06
-4.01285801960922e-05
-4.38390479426177e-05
-4.2570399034011e-05
-3.30372525739827e-05
-3.12184883995457e-05
-2.23969100998138e-05
-2.30600366448627e-05
-4.17128073097414e-05
-4.01777503390819e-05
-4.44992175488268e-05
-2.29396314586331e-05
-2.62104900963486e-05
-3.78570708906196e-05
-3.26697900067141e-05
-2.58722489001801e-05
-3.87549838258292e-05
-4.89294619595801e-05
-2.34025890878704e-05
-4.6444650085401e-05
-2.8103699419778e-05
-3.07639917048399e-06
-1.70733416625578e-05
-3.73026173110578e-05
-3.24839757487807e-05
-3.0888507825051e-05
-4.48156528206425e-05
-1.17860546720224e-05
-3.69694373090083e-05
-1.9644704302641e-05
1.14736440251045e-05
-4.64081004408565e-05
-4.4971103801468e-05
-3.63725080838725e-05
-9.94247358414156e-06
-1.33539772958139e-05
-7.59540140451403e-06
-2.4723898376163e-05
-2.0852820029693e-05
-3.110553631325e-05
-4.74882319285166e-05
-2.68623121304135e-05
-1.96768351897273e-05
-2.52944113581207e-05
-3.53750681717084e-05
-3.70414120247459e-05
-4.95672637235645e-05
-2.85183810661479e-05
-2.64564360803452e-05
-4.54045377569854e-05
1.28599907285733e-06
-6.17858538895999e-05
2.81626209527323e-06
-4.15975735906241e-05
-4.35826838870226e-05
-2.10807462329893e-05
-1.88134692298303e-05
-1.32925175191577e-05
-1.91411230488204e-05
-2.9502530343469e-05
-4.37306486302654e-05
-2.22575755313482e-05
-3.39291582043743e-05
-3.99680935932673e-05
-1.42419552249776e-05
-2.41902643668755e-05
-1.46815531175988e-05
-4.9937464467597e-05
-2.76893901529183e-05
-5.20203976431071e-05
-2.64320357305747e-05
-1.65301020383356e-05
-2.53698875722924e-05
-4.20993350548887e-05
-3.99755920225269e-05
-1.58929636993824e-05
-2.09261600297915e-05
-4.11090585739369e-05
-4.97334569571519e-05
-3.39445010667267e-05
-1.25443422630834e-05
-2.8825847155191e-05
-2.63564910092726e-05
-4.32868363607686e-05
-3.01337406828665e-05
-2.70607029153546e-05
-2.78603414046392e-05
-3.3945875294113e-05
-4.47212836929516e-05
-7.54111075296687e-05
-2.83884202106822e-05
-1.42269241636086e-05
-2.74383590549874e-05
-3.18882484919711e-05
-4.20788896478401e-05
-5.67990696394904e-05
-2.22301951966733e-05
-1.11117930657907e-05
-4.30711004042972e-05
-5.30622357072717e-05
-1.84509146176594e-05
-3.4576595601927e-05
-3.67575452920636e-05
-7.71606290774079e-06
-3.57104415566379e-05
-2.86935736420826e-05
-4.37276654865242e-05
-7.02579440581344e-05
-1.29661649589981e-05
-4.93400042593781e-05
-3.77505923961191e-05
-3.53829006554155e-05
-1.72030654979668e-05
-2.77987486263446e-05
-9.66322267426076e-06
-2.8660859190045e-05
-1.64477526804062e-06
-1.11708863069987e-05
-2.466002501483e-05
-3.42594848497554e-06
-1.5376162788581e-05
-5.97124849689183e-05
-1.49985219644041e-05
-2.77718459488103e-05
-2.73343237735896e-05
-3.27762221717851e-05
-1.17416784391326e-05
9.37267393482988e-07
-4.22970663702945e-05
-2.74679104393056e-05
-3.23021186065316e-05
-4.07472933185628e-05
-1.9199440595084e-05
-2.50039701319073e-05
2.21577925369707e-06
-1.5930721413206e-05
-2.15587667467067e-05
-2.25535251304754e-05
-1.60830394393306e-05
-4.52610482729207e-05
-3.83785103442017e-05
-3.47117646802811e-05
-1.80305760301269e-05
-3.16484461334307e-05
-5.59636508056071e-05
5.98198759226927e-06
-1.76360586979528e-05
-5.42230341704969e-05
-1.74844076954887e-05
-4.60892045957542e-05
-3.66977167413759e-05
-2.38247469826758e-05
-2.62206914927751e-05
-3.70552930670204e-05
4.95515374348569e-06
-2.81043103774163e-05
-4.72209582449467e-05
-1.40308729670796e-05
-1.42400051838644e-05
-3.61349194623592e-05
-5.25114029926241e-05
-4.07095219840466e-05
-5.229084160097e-05
-4.19473051053211e-05
-2.59349429676863e-05
-5.49706666461406e-05
8.31561086925246e-06
-3.63449325743491e-05
-4.22301582874533e-05
-2.82312940861341e-05
-3.83841898206851e-05
-3.17761401678349e-06
1.92526490290925e-06
-2.71822865137828e-05
-4.32947277744211e-05
-1.93471508317724e-05
-4.8033518903903e-05
-2.31811773674264e-05
-5.39447284702825e-05
-3.1397324621862e-05
-2.80402723785449e-05
-4.82946404295102e-05
-2.86141218527395e-05
-2.98799135196923e-05
-2.60056323680143e-05
-4.18129672671482e-05
-3.64187000749239e-05
-9.50401163472091e-06
-3.09738480205396e-05
5.31311919656465e-06
-2.00381556645128e-05
-2.2494844457598e-05
-4.62243503906119e-05
-9.66482046668335e-06
-2.17071566779197e-07
-1.11976589581721e-05
-5.84101891343993e-05
-1.7252900281018e-05
-2.98665456458737e-05
-3.02595122618939e-05
-3.48373542958224e-06
-4.3215282572279e-05
-1.8340594239923e-05
-5.08194214025226e-05
-3.58918496721637e-05
-1.62914431924343e-05
-1.46103488098222e-05
-3.36326195160276e-05
-1.04967003506412e-05
1.24184526675698e-05
-2.65719266732732e-05
-4.45675663490709e-05
-4.97321859725169e-05
-4.88473317285368e-05
-7.39490902453485e-06
-3.52258913312284e-05
-1.99781844258543e-05
-7.22762634847024e-06
-3.71495085600801e-05
1.52823677698181e-06
-1.36675092693478e-05
-1.31835494682272e-05
-1.25909810831203e-05
-3.92745618961192e-05
-9.75473737567224e-06
-3.74100551250323e-05
-2.28465073033355e-05
-6.64416193607703e-05
-2.79562552889628e-05
-4.37945446340057e-05
-4.64507535202605e-05
-2.48815829715644e-05
-2.3484891430518e-05
-2.6245944997509e-05
-3.55702839325804e-05
-6.75032904896376e-06
-6.899132247243e-05
-3.66037553677518e-05
-3.60342668792792e-05
-3.74821654724458e-05
-5.2098948241963e-05
-2.70550703240915e-05
-3.70448741432868e-05
-2.64108438518608e-05
-3.84743260077945e-05
-2.26364136035817e-05
-4.3775338402479e-05
1.62210825171575e-05
-3.76875390443246e-05
-3.38571497645922e-05
1.8336984884513e-06
-3.14794463012357e-05
-6.1258641350886e-05
-5.88419326567893e-05
-3.14206222333142e-05
-3.85856574652228e-06
-3.43464718487687e-05
-2.43868494014408e-05
1.47978090366618e-05
-1.58786889250878e-05
-9.52710380287591e-06
-1.31702094039784e-05
-5.70192844413709e-05
-2.53627819192622e-05
-1.78581995128677e-05
-2.73724451045401e-05
-8.78577099752704e-06
-2.84845039250561e-05
-3.32784286417354e-05
-3.94560506834686e-05
-3.37576188121127e-05
-1.34338418572617e-05
-4.22370423918021e-05
-4.85435866426381e-05
-3.99977809447102e-05
1.7200181200597e-05
-1.04691031274089e-05
-3.63736393531438e-05
-4.89116473820501e-05
-5.00983326578098e-05
-3.11531213248558e-05
-2.88812038503835e-05
-4.96266879842305e-05
-2.4416325178251e-05
-1.53800127101469e-05
-3.31042611065644e-05
-4.07761085778909e-05
-2.22984585577208e-05
-5.59673315345444e-05
-1.51505381734701e-05
-3.52926164837386e-05
-1.54633972206272e-05
-4.93712971874168e-05
-5.07416266399966e-05
-6.16339180129996e-05
-3.75193784878e-05
-2.91750737154023e-05
-1.1470572562968e-05
-2.09463396441035e-05
-3.45644330304751e-05
-2.99521054554556e-05
-4.59450311320488e-06
-2.18364292518505e-05
-1.64197683047622e-05
-3.5972285837869e-05
-5.87650404225746e-05
-3.61294880496601e-05
-2.25957779959622e-05
-5.76880777786813e-05
6.63810415173686e-07
-4.62703336650568e-05
-2.92984238499932e-06
-3.07910114102321e-05
-1.07245795733991e-05
-2.68337590280816e-05
-8.89190536954665e-06
-1.73534608602255e-05
-4.13003443939285e-05
-2.44291085679956e-05
-1.86355096905637e-05
-2.03439912409498e-05
-5.61683855269588e-05
-2.85045814481851e-05
-5.50161171427458e-05
-1.35527795573238e-05
-3.0734190424615e-05
-1.43516948208322e-05
-1.88250954238354e-05
-6.11108417032837e-05
-2.05085947018473e-05
-2.7351442218005e-05
-3.11749098881635e-05
-6.45925479251115e-05
-3.51514605685027e-05
-2.15604572937846e-05
-1.87451858903933e-05
-2.1158594320663e-05
-4.63726059558093e-05
-3.29411955055956e-05
-4.77090101847678e-05
-3.38303400125912e-05
-2.10444213129903e-05
-1.43896633968382e-05
1.46461213667404e-08
-2.54791563224576e-05
-2.80510162345151e-05
-4.06682724595813e-05
-1.36419858213901e-05
-1.43608250337318e-06
-3.87842461383468e-05
-2.52760026926993e-05
-2.64366449283399e-05
-1.54013529456603e-05
-5.63034546127893e-05
-4.06021099522965e-05
-1.59166104952508e-05
-3.6866573600246e-05
-4.28145933533709e-05
-5.11922671145557e-05
-5.2307470231317e-05
-5.45794155871065e-05
-4.47678255671548e-05
-3.22093956484945e-05
-4.70234970977898e-05
-1.65705448579855e-05
-3.04912314224549e-05
-1.35174448539557e-06
-2.84409314698953e-05
-3.95589755443136e-05
-2.89952913805337e-05
-1.50311831760894e-05
-5.19866119803009e-05
-3.34062176849349e-05
-3.49184783083138e-05
-5.68027632208708e-05
-3.94989017781719e-05
-6.11957752748908e-06
-5.61796542069347e-05
1.16222047017028e-05
-1.37058552468698e-05
-1.12061210557987e-05
-6.13447544405713e-05
-3.80052210335892e-06
-1.86778036051451e-05
-3.23141180395252e-05
-4.54209408917199e-05
-3.06585310107453e-05
-2.2067556670271e-05
-5.25962896950335e-05
-3.55973649611124e-05
-4.61896056071317e-05
-8.2780700274195e-06
-2.1543535812156e-05
-3.43337725911783e-05
-7.7888287356428e-06
-3.6462195760149e-05
-5.97763632620935e-05
-3.47757609178378e-05
-1.91896595975609e-05
-3.38149223401014e-05
-2.23812436368208e-05
-2.29718243523069e-05
-4.21405695690125e-05
-3.78280831635735e-05
-2.47850760667265e-05
-3.90808559576853e-05
-3.3974416577074e-05
-5.01020824249288e-05
-3.69167400712507e-05
-4.80839548993397e-05
-2.56683183657176e-05
-2.76460314073447e-05
-4.50413123182913e-05
-1.98265720988944e-05
-1.12253287208995e-05
-1.43450929758562e-05
-3.21853772385071e-05
-2.06221980017003e-05
-3.65601961284922e-05
-4.28029693027632e-05
-2.6199998477054e-05
-6.32941940426445e-05
-5.2029355123433e-05
-2.13955664215802e-05
-1.15050043235186e-05
-5.92040193375147e-05
-2.69012098359119e-05
-3.38355550655451e-05
-2.86010029748276e-05
-1.72479496496558e-05
-4.00326049067732e-05
-5.84703961659992e-06
-2.065451418623e-05
-5.53219258340004e-05
-2.0162628949219e-05
-5.02009657183804e-05
-1.86903904507146e-05
-1.8569004220321e-05
-2.38209732865086e-05
-1.52699050715213e-05
-8.5612071619557e-06
-2.76862035843722e-05
-1.92867765117802e-05
-1.04745238587964e-05
-4.63504559788057e-05
-3.70139216076165e-05
-9.86275132591216e-07
-2.16552906119034e-05
-2.67706616995138e-05
-3.15920644045387e-05
-4.12137284528988e-05
-5.415424586418e-05
-3.62001941759753e-05
-1.17374376931576e-05
-2.34256891854531e-05
-2.80466487951651e-05
-7.85812963424579e-06
-1.55887410592778e-05
-5.45580405862712e-06
-2.32784514941215e-05
-6.66041601059526e-05
-3.29811524822889e-05
-4.82104624211305e-05
-2.00130690367058e-05
-5.21724345521417e-06
-8.61998370850925e-06
-3.69143841314128e-05
-2.5251588799321e-05
-1.4490117463842e-05
-2.58286335310818e-05
-3.30184958464754e-05
-3.29791030701507e-05
-3.1179199510528e-05
5.60087268718389e-06
-1.57773804995665e-05
-3.51841961024036e-05
1.66032783796387e-05
-3.4684102396373e-05
-2.06607644765628e-05
-5.57355104203356e-05
-2.70564840596518e-05
-2.34036581612345e-05
-4.5463379402411e-05
-2.17087951627923e-05
-5.60565883832696e-05
-2.67896922522357e-05
-3.78352351672611e-05
-2.60253898498669e-05
-3.58662778237326e-05
-9.79668606605083e-06
-3.76681065679305e-05
-2.16275335244804e-05
-4.12528676613632e-05
-1.68222753887721e-05
-3.48726231767181e-05
-3.01417511143938e-05
-1.98811306037718e-05
-4.85351111764121e-05
-3.4116869880845e-05
1.74302000119133e-05
-1.78969061211693e-05
-1.72329949800054e-05
-1.24187000628749e-05
-3.5223639115621e-05
-8.28286526262718e-06
-2.57756490166609e-05
-4.62829078183136e-06
-5.02011173119732e-05
-1.31931820318829e-05
-1.55099893525121e-05
-2.82597997015231e-05
-5.13902033533766e-05
-1.88320284797899e-05
-1.48501704988169e-05
-4.84190871902478e-05
-4.24112311514192e-05
-1.87962597833734e-05
-6.1832702179742e-05
-2.26143477934887e-05
-3.28009087441033e-05
-2.56634833886896e-05
-2.46161047884532e-05
-3.87130880353294e-05
-5.82525593085594e-06
-4.78447752045029e-05
-7.57436267711983e-06
-4.47208046042772e-05
-2.55714773822027e-05
-3.82385285607596e-05
-4.07015681821089e-06
-4.15037925109506e-05
-4.51281658537038e-05
-1.6514680317947e-05
-5.4172290182567e-05
-2.34353211486593e-05
-2.68205087278957e-05
-1.42284250242863e-05
-1.19159643619827e-05
-1.28469053536649e-05
-2.29993524340319e-05
-6.29898774576579e-05
-7.35316965885992e-06
-2.92068880593364e-05
-4.43922481440783e-05
-4.08723265034243e-06
2.2130162624953e-07
-3.58792312353519e-05
-5.1782814917168e-05
-3.58598866792157e-05
-4.05869905348656e-05
-3.34114087266989e-05
-1.35283735826312e-05
-3.96576362387931e-05
-3.49678554638786e-05
-3.86174362035146e-05
-6.08526057157977e-05
-2.28967660818038e-05
-4.80206889152994e-05
-6.99440794311744e-05
-5.07891919521586e-05
-5.31458310731104e-05
-2.88888985093045e-05
-2.80892824525767e-05
-3.09853951305145e-05
-3.83786915853413e-05
-2.38267384022171e-05
-3.7702907992466e-05
-2.68249012775953e-05
-3.14877953471319e-05
3.44756760293874e-06
-2.65641999761178e-05
-1.70660400310507e-06
6.2182039688918e-06
-3.42634669146612e-05
-1.60489542139758e-05
-2.99283148029159e-05
1.14030763937301e-05
-1.80540625572744e-05
-1.9660594785414e-05
-3.15694395375836e-05
-4.44572203449985e-05
1.44304031228163e-05
-4.72241265308026e-05
-3.25403449170965e-05
-4.16819057085391e-05
-3.93935181302965e-05
-2.15988127019943e-05
-3.48438003497153e-05
-1.38007105348174e-05
-2.67334668353265e-05
-1.50071316099718e-05
-4.95885209283708e-05
-4.10146666996355e-05
-3.39334695843263e-05
-1.45530079104165e-05
-2.64186717693362e-05
-4.07268066967485e-05
-1.4270117428379e-05
-2.18974472302564e-05
-1.52997475753831e-05
-3.24768944315108e-05
-6.68238547583948e-06
-3.80867257374368e-05
-1.44121619535811e-05
-4.97991486472832e-05
-1.19536412956046e-05
-3.79155644455304e-05
-5.06033560758155e-05
-1.43839157988021e-05
-8.66196464146979e-06
-2.98224735349598e-05
-4.61350111508658e-05
-4.07250769235192e-05
-2.75564921264146e-05
-4.40056513854723e-05
-3.61265337042037e-05
-2.25782834326808e-05
-4.45821849519222e-05
-4.2000547685483e-06
-5.81290003342447e-05
-3.34372060337517e-05
-3.69723828014225e-05
-4.1386266334054e-05
-3.70762198133139e-05
-4.08483531295558e-05
-1.73532445083561e-05
-2.78238916133004e-05
-6.54139168036338e-05
-5.2244949836288e-05
-2.9689059805325e-05
-1.98787249046234e-05
-1.2505716831442e-05
-1.66173058235809e-05
-6.12666959596768e-06
-4.0585945079807e-05
-2.28882305577847e-05
-3.34745455300713e-05
-3.54780896293854e-05
-1.28143619166245e-05
2.47806906766605e-06
-3.09419303880804e-06
-1.29838830140618e-05
-1.78574766805825e-05
-3.00582522238847e-05
-3.01050137535385e-05
-3.21797943828381e-05
-2.41018504197119e-05
-2.48123422713655e-05
-3.88739175272761e-05
-2.43893418055409e-05
-2.02422744649741e-05
-3.98154289686543e-05
-4.3524536389899e-05
-1.39733756142717e-05
1.94468463454637e-05
-5.64933334569606e-05
-7.35272203618329e-06
-3.02380564926349e-05
-2.13704410482192e-05
-3.24992109185923e-05
-6.37832952632295e-06
-6.60364425630442e-05
-3.99861849851482e-06
-1.6585076862485e-05
-2.45411423156007e-05
-1.04081429740571e-05
-1.17273271291998e-05
-2.06952096040436e-05
-1.57901934035335e-05
-4.73423686284411e-06
7.26488610290869e-06
-4.30503941205407e-05
-2.2097077525245e-05
-1.89054171784863e-05
-1.71583850021541e-05
-3.21228484569237e-05
-8.63000558112118e-06
-2.53220092288867e-05
-2.89613836072203e-05
-4.60766961707345e-05
-3.46095540699929e-05
-3.39507408726214e-05
-2.8861739625214e-05
-2.91667997535726e-05
-1.35924059518271e-05
-2.71854050547328e-06
-3.17832491101218e-05
8.85330519089215e-06
-3.69384453574635e-05
-1.93135195674284e-05
-1.80162066057709e-05
-3.42037278720077e-05
-4.53189144019283e-05
-5.01609202750281e-05
-3.69092777201457e-05
-3.5180007270233e-05
-2.71796949823082e-05
-3.96108977878511e-05
-2.78484270831674e-05
-1.620405947333e-05
-5.00880422767276e-05
-4.65487751867534e-05
-1.90184787709691e-05
-3.78438643231706e-05
-5.70665206076636e-05
-5.42546281690093e-06
-4.04153873211567e-05
-4.72152616511719e-05
-3.62228394433994e-05
-5.24345771841234e-06
-4.58323237630247e-05
-5.23940135959154e-05
-4.8141764546971e-05
-7.84423381592098e-06
-2.60838673030997e-05
-7.3767614824738e-05
-1.71895910429016e-05
-4.31062861768942e-05
-6.19935937276023e-05
-2.87206384575282e-05
-1.57808264660595e-05
-1.01844427141035e-05
-2.30689390054163e-05
-4.69390353520789e-05
-3.88375383562161e-05
-2.50231897726011e-05
-2.58016316717822e-05
-5.15273812249451e-05
-5.5651061260485e-05
-3.1660494337101e-05
-4.30299518693387e-05
-1.88263557811136e-05
-2.74390578251498e-05
-4.68455383397127e-05
-4.99002830398351e-05
-1.73167389708376e-05
-2.29692719062657e-05
-5.21918702924803e-05
-2.32181428305572e-05
-2.25854002584989e-05
-2.89767744919989e-05
6.59266078682929e-07
-2.89594127175258e-05
-1.38496138094668e-05
-4.05211233778681e-05
-3.16763336874948e-05
-2.47957029860941e-05
1.39311216358468e-05
-3.60465328512576e-05
-2.10667150411036e-05
-2.4922112075708e-05
-1.41451841994715e-05
-3.4090261519677e-05
-2.05488019524352e-05
-6.57927793041177e-06
-2.78774003996161e-05
-4.28159093098202e-05
-4.52497938170963e-05
-1.32520936601003e-05
-3.65079144538091e-05
-3.5609525584094e-05
-2.35655254683809e-05
-1.93296816149364e-05
-7.39841738236462e-06
-3.2213719870178e-05
-3.82020391962914e-05
1.36568333886551e-05
-3.08391601360431e-05
-1.56887601533351e-05
-2.25103733946106e-05
-4.19392517714081e-05
-3.02060134440331e-05
-3.33927955691911e-05
-1.98410914186026e-05
-1.69391827786834e-05
-3.56398227611521e-05
-1.73246529193132e-05
-3.42419725063861e-05
-1.89966967868735e-05
-1.60300721032281e-05
-3.26813341439052e-05
4.49872654176754e-06
-2.82161157564227e-05
-2.77607244217081e-05
-4.03824078760952e-05
-5.56087672740937e-05
-2.70940888119856e-05
-2.58216366818361e-05
-2.32431503839286e-05
-4.74452200890551e-05
-2.55895088120297e-05
-1.28999911358255e-05
-2.28313616869665e-05
-2.85029077828384e-05
3.15012555370206e-06
-9.01621092588383e-06
-3.37458547286716e-05
-1.37558943185058e-05
-3.52970592155485e-05
-3.39217486532399e-05
-6.14219025284822e-05
-3.54613872560632e-05
-8.64609929597277e-06
6.88668369398808e-06
-3.78186896051517e-05
-2.2763361850028e-05
-4.70542622772961e-05
-1.2210430907702e-05
-4.47844461013164e-05
-3.76262399564511e-05
-2.07740130988676e-05
-1.85000561589505e-05
-1.11799458090177e-05
-4.96428169628768e-05
-6.74410725692115e-05
-4.73777626939023e-05
-6.24129959620517e-05
-2.53374883605015e-05
-2.84503898612275e-05
-2.71587281358514e-05
-2.55035714547475e-05
-2.85752884384057e-05
-1.79612603137914e-05
-5.96608128913041e-05
-4.68555306153092e-05
-1.86280517587489e-05
-5.91336244527035e-05
-2.51419894204742e-05
-3.36762246548377e-05
-5.42461329154991e-06
-6.284356616261e-05
-2.45605330607165e-05
-4.32751880133051e-05
-4.1053197333065e-05
-6.13240566806306e-05
-2.25717353978753e-05
-5.19977451156869e-05
-5.99817652314706e-05
-1.96795524319138e-05
1.11869791123269e-06
-1.79442822405154e-05
-2.65801509628328e-05
-1.42478705285485e-06
-3.00478640252892e-05
-2.35907490798247e-05
-1.37193490889134e-05
-4.19407016622725e-05
-3.42228463596687e-05
1.99848344368057e-06
-4.60654720394799e-05
-5.54660409173353e-05
-6.23989958435501e-05
-4.62135836573235e-05
-3.95119863357528e-05
-6.80915078036094e-05
-5.15164559835137e-05
-4.57003243009873e-06
-2.69948117021819e-05
-5.09030259249172e-05
-4.06644392497177e-05
-3.39651744150136e-05
-7.27742615341629e-06
-2.50318000890326e-05
-5.55905760134294e-06
-7.01184683543254e-05
2.64319936306786e-06
-1.90377156819895e-05
-2.90829221442962e-05
-3.4665870431853e-05
-2.76787438818126e-05
-5.54656889624863e-05
-2.89542567316196e-05
-4.15739227950328e-05
-4.46224891517401e-05
-1.41565018572636e-05
-4.20741613068053e-05
-3.13838709459257e-05
-5.67031838641647e-05
-3.70832731877592e-05
-3.08084443340879e-05
-1.95306019977348e-05
-2.32158550237773e-05
-3.17576627058094e-05
4.05599960572438e-06
-4.20905863262868e-05
-2.03162689911952e-05
-1.69547382278643e-06
-2.31828091742554e-05
-2.03630330698936e-05
-1.21637727617669e-06
-1.20201781306162e-05
-3.80243036707369e-05
-3.81733229243575e-05
-9.79600753985752e-06
-3.75178109149124e-05
-2.86436355493427e-05
-1.79510714588044e-05
-2.49648494549371e-05
-3.71850317376141e-05
-2.55453842764813e-05
-3.09956292637583e-05
-4.80234248319799e-05
-3.0573900175524e-05
-1.33448941334603e-05
-3.3617874956372e-05
7.63926877149089e-06
-4.50611924404094e-05
-2.82790098410383e-05
-4.54901910773394e-05
-4.1773193033579e-05
-1.69158514984863e-05
-3.99186742358287e-06
-5.73178051101829e-06
-4.64972527872337e-05
-4.48651489309611e-05
-5.88447947294658e-05
-2.56954969662914e-05
-5.43832990649094e-05
-2.19367141703281e-05
-5.05834339105885e-05
-5.19808217046035e-05
-1.47290537069527e-05
-2.60017865430343e-05
-3.53807825788615e-05
1.1683092672982e-05
-9.78830158476903e-07
-4.54447384173075e-05
-1.81108864417151e-05
-3.05136544872906e-05
-4.7750369073982e-05
1.20465657569366e-05
-2.52632762524631e-05
-3.47539139186442e-05
-2.43114162295658e-05
-3.902390787139e-05
-3.93672163583981e-05
-2.29638865459644e-05
-3.66184886951829e-05
-1.6193694076812e-05
-3.36876290095577e-05
-8.73445895878618e-06
-2.65265554911731e-05
-1.35132426834968e-05
-3.82029014826109e-05
-9.69724116337358e-06
-2.77196090900206e-05
-3.18635137779858e-05
-2.33569205572527e-05
-5.0185657548601e-05
-5.54346819543573e-05
2.0368970799612e-05
-1.96825791880689e-05
-3.53049016397212e-05
-4.77020499050914e-05
-9.076158600836e-06
-4.00709080747058e-05
-3.1412696796258e-05
-4.02676381052477e-05
-1.80872639866322e-05
-2.00949144476864e-05
-6.3512563713958e-05
-6.59689098865803e-05
-8.64124238872414e-06
-1.14412195147614e-05
-6.01295943323651e-05
-4.08353316556571e-05
-3.11533888835504e-05
-2.88108347818569e-05
-5.21784393816662e-05
-3.59264095107763e-05
-1.17803646516062e-05
-1.06452222196168e-05
-2.8082772768153e-05
-1.94014679039364e-05
-3.4315496494999e-05
-2.84380339297647e-05
-3.69334200594695e-05
-3.37012516681191e-05
-3.31697958100643e-05
-1.53389768435952e-05
-4.55502009219731e-05
-4.08962325172075e-05
-5.48964186513179e-05
-2.89703638620829e-05
-2.80775697040489e-05
-1.19498805375935e-05
-1.23371088116721e-05
-1.56745008892509e-05
-2.89296933993962e-05
-3.29610732884745e-05
-1.38611051557718e-05
-5.36877336161093e-05
1.05671507733787e-07
-4.38705438380816e-05
-3.29764860732846e-05
4.47277334810553e-06
-3.37076808969361e-05
-4.67998362348181e-05
-2.79607263341272e-05
-2.24858930072661e-05
-5.95042382412536e-06
-3.35819469927891e-05
-2.66097692269502e-05
-4.36215737797493e-05
-2.4013404325975e-05
-4.82040902669364e-05
-2.57023276881962e-05
-2.10940386718791e-05
-3.46879874092784e-05
-1.1451477207881e-06
-3.30980434629421e-05
-5.1705632220472e-05
-4.60327964156696e-05
-2.28088199699896e-05
-1.3158135088849e-05
-4.208088988673e-05
-4.07423965761681e-05
-5.99484653172508e-05
5.65205129141563e-06
-6.74939911831975e-06
-2.86324270469125e-05
-3.66614738287406e-05
-4.14811873310276e-05
-1.17998692131143e-05
-4.05672162323402e-05
-4.34204156942233e-05
-1.79460008433168e-05
-5.58556083724204e-05
-6.15854308221719e-05
-3.36473017791244e-05
-4.19864015504779e-05
-5.16290722747047e-05
-1.17397848352085e-05
-5.83256819584459e-05
-6.58909569128428e-05
-1.90639799801972e-05
-1.90528557188652e-05
-2.5587499405966e-05
-2.34265939242993e-05
-2.66993941724733e-05
-3.16279746070489e-05
-2.52696694308337e-05
-2.52852749924088e-05
-5.00182088485888e-05
-7.38513915171314e-06
-2.80962075275608e-05
-2.58038985881912e-05
-4.91742611212266e-05
-2.63181617250172e-05
-4.28356711074227e-05
-2.2703322655244e-05
-2.15985109964645e-05
-3.23390285551653e-05
-3.00347231090946e-05
4.31353264850149e-06
-2.74979162716576e-05
-5.42968329082318e-05
-1.49299623257895e-05
-3.20545660834039e-05
-1.44988108782495e-05
2.10179180585979e-06
-2.93128793962858e-05
-5.66005753664654e-05
-5.55237771235833e-05
-4.2826235739153e-05
1.57794456283145e-06
-2.62981778504846e-05
-7.72775946227482e-06
-1.52618577238381e-05
-3.66472720344436e-05
2.60800524986217e-06
-1.4243737970663e-05
-7.4841933526941e-06
-3.81344438466576e-05
-4.98888704095591e-05
-3.71370460535107e-05
-3.46462934500346e-05
-3.59478261350559e-05
-3.23322064414683e-05
-2.08661203978198e-05
-3.61374809528746e-05
-3.31429719766968e-05
-4.03025246799244e-05
-1.75617433192071e-05
-2.25563725575739e-05
-1.13978840659775e-05
-5.94363536003633e-05
-5.00013664951676e-05
-4.23126531187947e-05
-9.42449802887562e-06
-3.96991084763294e-05
-2.16408690877028e-05
-2.24240779204469e-05
-3.92647833246827e-05
-2.53948511119833e-05
-1.7459449324108e-05
-4.73000355596249e-05
-9.40921405715224e-06
-2.77692075421289e-05
-3.42116104649974e-05
-4.00742890076676e-05
-4.94846029968985e-05
-3.14193755100119e-05
-2.06243713574111e-05
-1.46216322697233e-05
-1.22425655754057e-05
-3.26264379170977e-05
-2.98004559691702e-05
-3.0972038304815e-05
-2.45583240814509e-05
-5.51530673146594e-05
-1.53130080752887e-05
-1.97700040802147e-05
-3.12753103569011e-05
-5.49259743358039e-05
-2.73626235242565e-05
-2.34484453427869e-05
-2.54805246602294e-05
-3.02146357796131e-05
-1.286740384397e-05
-3.34468931278245e-05
-3.09959837413935e-05
-4.60559962891456e-05
-5.18381078379283e-05
-1.91730282326701e-05
-3.36734111889085e-05
-1.83883101301331e-05
-7.70894831813574e-06
-1.9304915605308e-05
-1.90764596347844e-05
-2.88959776617489e-05
-3.52957377937836e-05
-2.80050371061153e-05
-2.84849789593164e-05
-3.2195775703917e-05
-3.12248796448523e-05
-3.23597189438196e-05
-3.39554592252731e-05
-3.98392118085276e-05
-1.35995154199117e-05
-3.41636160270184e-05
-3.47949254156103e-05
-2.18544165990923e-05
-3.61377465868407e-05
-1.97989970123859e-05
-1.51031194902125e-05
-3.82252185618384e-05
-2.09780490682576e-05
-2.88417247966143e-05
-1.54032307036007e-05
-3.23593221242917e-05
-3.27946523808589e-05
-9.36398821205818e-06
-3.01740168762438e-05
-2.42472407100258e-05
5.22553436935978e-06
-6.10724684033196e-05
-5.8771532804638e-05
-5.82536254305185e-05
-7.47089295209416e-06
-2.850814262937e-05
-4.24375848189596e-06
-2.31133208927579e-05
-5.48348621001657e-05
-2.09855446864315e-05
-1.35428176702593e-05
-4.44610796372832e-05
-1.51943827385485e-07
-1.15218783018311e-05
-1.26511189673694e-05
-1.02959913955623e-05
-7.0993918284939e-05
-5.06764390292878e-05
-1.42591765726991e-05
-3.62340868776714e-05
-2.50600737962642e-05
-1.00211039188097e-05
-1.82499150393049e-05
-2.63802768121563e-05
-3.79276615992822e-05
-1.80002306331619e-05
-1.5345016887233e-05
-9.41668733555105e-06
-4.83554670491729e-05
-4.75793290239116e-05
-3.85400432522053e-05
-5.64136128349898e-05
-3.55596846010997e-05
-4.74606430335157e-06
-3.17958077392925e-05
-1.65310043457247e-05
-2.28744146486073e-05
-2.81000490197293e-05
-3.30719647423665e-05
-4.19925308457002e-05
-1.15096662202297e-05
-3.64000457840891e-05
-2.08054828847569e-05
-2.16768864410545e-05
-2.19454178593846e-05
-5.1591362931003e-05
-4.2677596063815e-05
-4.61814132409486e-05
-4.2985372249515e-05
-2.08134901660069e-05
-2.20803034196881e-05
-1.97860369002414e-05
-3.06758085733334e-05
-2.45808031489929e-05
-3.66172886277854e-05
-2.08857035710287e-05
-2.64452324004485e-05
-3.40659260466153e-05
-5.37553142583687e-05
-1.21926145059282e-05
-3.3208082262977e-05
-3.51631676412602e-05
-2.32353978207186e-05
-3.64582595743082e-05
-4.5534340849288e-05
-2.07992606400973e-05
-3.17531542116046e-05
-4.81391777157667e-05
3.13803434870625e-06
-1.69190349130904e-05
-1.18306558784974e-05
-4.83251676679964e-05
-3.8067007492706e-05
8.20661926970922e-06
-3.2298034692563e-05
-1.65551714291722e-05
-3.95417530282298e-05
-3.07479895279292e-05
-1.32055640559068e-05
-1.48078805041528e-05
-5.26993924409033e-05
-4.24500907527262e-05
-2.20152856496556e-05
-2.32480136789175e-05
-1.94232168362774e-05
-3.52884368082395e-05
-2.94834417500333e-05
-2.80925691135849e-05
-4.05223794345697e-05
-1.3327553450862e-05
-3.56684558240754e-05
-3.4795883294919e-05
-1.15402947305531e-05
-2.11637056953809e-05
-1.72065504216318e-05
-4.76092929459678e-05
-5.85660864551019e-05
4.2260564840524e-06
-4.34548405906132e-05
-1.11092958962901e-05
-1.32546336252616e-05
-3.83340124157864e-05
-3.3498315041603e-05
-4.21146073079325e-05
-3.82557210075151e-05
-2.2342319237145e-05
1.04956324642295e-06
-9.85678413749285e-06
-4.52018792880234e-05
5.48443992920279e-06
-1.64391505876549e-05
-4.33198018502527e-05
-2.82968643590866e-05
-3.19346418094919e-05
-3.06260076103174e-05
-3.77973018279597e-05
-2.58055965463524e-05
-4.1444621782145e-05
-2.47514643050199e-05
-3.51261152585831e-05
-1.78592580420519e-05
-3.20922044023583e-05
-2.2787688458951e-05
-3.51244547342864e-05
-1.97600122374238e-05
-4.91407134387367e-05
-3.88999423827263e-05
-5.0199652527324e-05
-4.08606401599593e-05
-7.03693636946952e-05
-3.01001839323333e-06
-2.58141937857257e-05
-5.57812835940693e-06
-3.65540980032968e-05
-4.83609043286776e-05
-2.71537726001658e-05
-1.86868144152561e-05
-1.1417986177303e-05
-1.58574316097413e-05
-3.77250827408545e-05
-4.63066908146246e-05
-3.8773120231605e-05
-1.04409277977426e-05
-4.59674176825717e-05
1.69401433543364e-06
-2.83628559953793e-05
-1.64399807077495e-05
9.426104853752e-06
-3.2604949017139e-05
-2.181812035179e-05
-2.53232470098568e-05
-2.01605723818537e-05
-3.38451438724572e-05
3.21683301629236e-06
-8.8850576009839e-06
-5.53614377693577e-05
-1.65842936537734e-05
-3.49295502685236e-05
-4.18196772310921e-05
-4.16547435089117e-05
-3.12683671086805e-05
-4.88011711621491e-05
-1.32437410899432e-05
-3.64094984647359e-05
-4.6686585370984e-05
-3.76191393291807e-05
-3.5509366137352e-05
-7.19049174435887e-05
-4.71201838632307e-05
-3.4323500917782e-05
-3.31453053758656e-05
-1.49795018020038e-05
-4.36210672045713e-05
-3.04454719182917e-05
-4.35153996494551e-05
-4.91011115882716e-05
-2.22630606453383e-05
-2.6814458826072e-05
-5.48615014172727e-05
-2.09166621970328e-05
-4.78441358842093e-05
-3.16402481489919e-05
-4.52394938065672e-05
6.01997728113085e-06
-4.15616816163753e-05
-6.7163792592534e-05
-2.26003655843397e-05
-2.65990224141559e-05
-1.81162338067167e-05
-3.35269801635007e-06
-3.27681625037807e-05
-3.25707707433634e-05
-5.88786016744344e-05
-1.44296598792214e-05
-3.49998746851717e-05
-4.46355846274676e-05
-1.55451383012832e-05
7.33995954418313e-06
-4.3050892981716e-05
-2.95603325627077e-05
-1.30904444579967e-05
-2.53511176536517e-05
-1.93843164477243e-05
-4.34723496024462e-05
-2.79929750699553e-05
-3.75933775518078e-05
-2.04845034250826e-05
-2.92407624087653e-05
-2.31904142484393e-05
-1.36338258478947e-05
-5.58235684206035e-05
-2.65009786399374e-05
-4.26877454806043e-05
-2.57543336650331e-05
-4.52455311079312e-05
-3.43492702863109e-05
-1.13981924633844e-05
-2.26798621762511e-05
-2.25715795853927e-05
-1.51889995151411e-05
-2.56157348578922e-05
-2.5858186467965e-05
-5.39709118346652e-06
-1.54221513914405e-05
-6.44542218774269e-05
-4.97355424272047e-05
-4.68718065069851e-05
-4.79412314464995e-06
-4.00117553662692e-05
9.39892420799751e-06
-2.23397620241813e-05
-2.19449089617494e-05
2.32932069812971e-05
-2.9768136064913e-05
-4.55859845300579e-05
-1.24999191870021e-05
-3.72908774781701e-05
-2.75088313509787e-05
-2.87069782539488e-05
-2.31112833682419e-05
-4.39875779617644e-05
-5.07287773483246e-05
-2.80256948980071e-05
-2.30942507217104e-05
-2.4695383860439e-05
-4.10289939305784e-05
-2.80861486248956e-07
-4.51642550115179e-05
3.00897107679354e-06
-4.07278298025397e-05
-2.27609914842769e-05
-4.05303325068403e-05
-3.00939684720158e-05
-3.90146416721567e-05
-1.63425453797532e-05
-9.5970425257635e-06
-3.55290940652123e-05
-5.03307743178237e-05
-8.25749258815667e-05
-3.59419723231382e-05
-3.27288507777362e-05
-4.0743755539678e-05
-3.72675505370387e-05
2.53382934907216e-06
2.72268726710333e-06
-3.09457697325341e-05
-2.66606547770081e-05
-1.05185245695868e-05
-5.02545363922252e-05
-1.77994723581324e-05
-1.34475401758879e-05
-4.6256717430831e-06
-2.36160738688599e-05
-1.0135800710185e-05
-1.19294190829362e-05
-5.39650868235659e-05
-4.91214417482193e-05
-2.27779398340886e-05
-9.29214533857517e-06
-4.56840939333139e-05
2.61075748984603e-07
-6.13769303910818e-06
-4.26951868451487e-06
-4.24823282594353e-05
-2.37987675459145e-05
-2.65111796425448e-05
-7.10666846046745e-05
-3.35947027791252e-05
-2.37829248264992e-05
-2.40633940065478e-05
-4.32482263984187e-05
-1.96931241266692e-05
-2.977566890156e-05
-3.95458522683276e-05
-3.75251118602592e-05
-2.04199254542867e-05
-5.06792216227964e-05
-4.78355272270858e-05
-2.25230173378125e-05
-4.02494830845397e-05
-3.35355741589074e-06
-1.63696424723828e-05
-2.16669219051243e-05
-1.40828012967586e-05
-1.69257058262168e-05
-7.94770266509371e-06
-2.51264015773482e-05
-3.17365404991147e-05
9.74270103761161e-06
-5.08899333747342e-05
1.18811465333759e-06
-5.60051854123035e-05
-2.25672304150102e-05
-3.71291089041934e-05
-5.35413339815469e-05
-3.50494141443078e-05
-3.8846167468579e-05
1.06923940917831e-05
-4.01448711194e-05
-3.64620656941555e-05
-1.05720912736327e-05
-3.89710297137288e-05
-3.04454670514379e-05
-3.77209994251679e-05
-3.2690136506763e-06
-1.21406199019994e-05
-7.83147801046917e-07
-4.21731797371868e-05
-1.86019147448455e-05
-2.64008291910644e-05
-4.39254866184127e-05
-2.9747804511912e-06
-2.0730937627889e-05
-2.24982295344908e-05
-5.44879368694583e-05
-2.34151704324798e-05
-3.15787572067751e-05
-4.10085013531006e-05
-3.07677252785477e-05
1.86359150855765e-06
-4.8802023175165e-05
-7.29471218071064e-06
-5.62306664372532e-05
-3.40779094724176e-05
-2.69397975787705e-06
-5.57813364480626e-06
-3.51423574982561e-05
-4.22543499469323e-05
-1.37404796316823e-05
-1.62235241778217e-05
-1.21642914960108e-05
-9.01369337039692e-05
-4.43157315774678e-05
-3.79946733583387e-05
-3.41821504956471e-05
-2.99122719977309e-05
-3.36929890600316e-05
-5.51500668820204e-05
-5.26729318425506e-05
-4.61062572197314e-05
-3.04378935053016e-05
-3.79967356594986e-05
-3.96989925256489e-05
-3.02088629337707e-05
-3.6833603203525e-05
-3.24218770910446e-05
-3.04410295524022e-05
-1.82384163457702e-05
-5.46280858370505e-05
-4.01815760866968e-05
-2.47895599872841e-05
-4.45853075200144e-05
-4.84287651943539e-05
-3.75072639849813e-05
-4.60754219784449e-05
-4.68129339070771e-05
5.01976661718365e-07
-3.84027908506874e-05
-5.39892421119376e-05
-4.62312793613072e-05
-3.31186048836378e-05
-2.82913808791463e-05
-2.25823506580734e-05
-7.03444739091759e-06
4.01520325165918e-06
-1.90546135423265e-05
-3.19205274356445e-05
-2.17063908509148e-05
-5.30656457298263e-05
-2.18023965845118e-05
-2.95620389358276e-05
-2.747957064765e-05
-1.87425798632495e-05
-8.20827942575319e-06
-4.5265335665423e-05
-3.60750205232948e-05
-8.76489488560849e-06
-3.50866665739795e-05
-3.56260770853518e-05
-2.59066442406883e-05
-1.98208428738991e-05
-2.43228455989788e-05
-4.30724341516261e-05
-2.8952513616737e-05
-2.30153196695128e-05
-2.06308366187501e-05
-1.35731189404775e-05
-2.25307068011165e-05
-1.85482015775488e-05
-3.73004842789249e-05
-2.55842456692736e-05
-5.42033904257274e-05
-1.72262507459436e-05
-2.15031090415265e-05
-2.56561357832821e-05
-3.60445767746421e-05
-2.1372775345694e-05
-2.58436991258374e-06
-4.91918339647798e-05
-5.17905310836346e-05
-4.96649899805129e-06
-4.21191140198319e-05
-3.20616969441891e-05
-2.26771987957237e-05
-3.90752243523814e-05
-3.57798079673583e-05
-8.77366698905552e-06
-3.32067259869973e-05
-4.25099550274397e-05
-1.23686764283623e-05
-1.72221498586709e-05
-5.73615490872563e-05
-2.20509959548996e-05
-4.56883336263861e-05
-1.33227254897949e-05
-2.95875511116485e-05
-3.31564385570309e-05
-3.19882571484432e-05
-3.52298625265295e-05
-6.50876532151516e-05
-2.3248186329688e-05
-2.26552329190594e-05
-4.36275286215482e-05
-1.69519896551531e-05
-1.35075509858129e-05
-2.38493030313712e-05
6.18275438960285e-07
-2.21482136352304e-05
-3.40659185097982e-05
-1.59719465800844e-05
-3.83746168827186e-05
-2.21765602500942e-05
-3.35316619617081e-05
-3.2678425193189e-05
-3.56091728822996e-05
-2.20967631048874e-05
-4.62528875057622e-05
-3.27627265821534e-05
-1.66928560234635e-05
-3.18919342394071e-05
-2.50900795013634e-05
-4.90667268433712e-06
-3.66152789935195e-05
-3.09411179310664e-05
-3.87783189850596e-05
-1.94809157815499e-05
-5.6640613437498e-05
-4.2286393336917e-05
1.20205719765646e-05
-3.08221840220159e-05
-1.21882131192587e-05
-1.29755659120248e-05
-1.59294402177822e-06
-4.6370534414206e-05
2.01634749123986e-05
-1.64159840748979e-05
-3.58653865412641e-05
-1.06335729644556e-05
-3.53287831925334e-05
-1.38385691119176e-05
-3.48605480233719e-05
-3.53748373049705e-05
-3.12057102929626e-05
-4.43174575100977e-05
-1.79620074761769e-06
-4.3144208688082e-05
1.0306111539645e-05
-2.31450816027144e-05
-3.43223092701414e-05
-1.84922610487042e-05
-3.23449766901313e-05
-4.64701040700119e-05
1.04940315849372e-05
-3.63284841601894e-05
-2.91031518110432e-05
-2.40598855986029e-05
-3.39834657105643e-05
-2.53844200465116e-05
-6.15558131298405e-05
-1.56597771950454e-05
-1.13884274891196e-06
-2.95866050682042e-05
-4.43537149018876e-05
-4.31011211886734e-05
-4.05200767836503e-05
-2.82759408819803e-05
-6.11219017164614e-05
-2.89137410858523e-05
-1.60116769275752e-05
-2.36731729578721e-05
-6.00648855091761e-05
-2.2750644450113e-05
-3.47720199585537e-05
-3.1567670468359e-06
4.18890922926093e-06
-5.7181664883939e-05
-9.93430686335213e-06
1.23030946780216e-05
-4.20138748068358e-05
-7.99198747745066e-06
-4.29294819100311e-05
1.18005408793354e-05
-6.05415302239373e-05
-2.24496554750598e-05
-2.55976816946242e-05
-1.04360241593237e-05
-4.1363772783918e-05
-2.54173367085745e-05
-3.87868862708638e-05
-5.63311048372572e-05
-5.02938419833267e-05
-4.98360288720882e-05
-1.88426378779321e-05
-3.71655557028183e-05
-3.97989993230063e-05
-6.10231379722911e-05
-3.95166844961437e-05
-3.19869545174625e-05
-5.31014074712692e-05
-5.33149658759134e-05
-4.27612779579767e-05
-1.02257923312393e-05
-3.63296298227084e-05
1.10944084737477e-05
-4.24125926346911e-05
-2.88211486557998e-05
-4.42488056893276e-05
-4.76924324685976e-05
-4.2120861918854e-05
-3.22530913613158e-05
