# Supplementary material for: Research on computational propagation and identification of mine microseismic signals based on deep learning
Source: PLoS One. 2025 Oct 22;20(10):e0334641. doi: 10.1371/journal.pone.0334641 (PMC12543183; doi:10.1371/journal.pone.0334641)
Supplement: S7 Data — (ZIP) [file pone.0334641.s007.zip › 000100900001685.xlsx_0.txt_24.txt.txt]

-2.04084741993132e-05
-1.52875706707373e-05
-4.62016451418021e-05
-5.36351184566777e-05
-2.14216988779194e-05
-3.50687959975843e-05
-4.22764800054757e-05
-3.54917409811222e-05
-1.60766156492089e-05
-3.01621635281399e-05
-1.64196904283159e-05
-2.51755412329838e-05
-4.72209673188174e-05
-2.68862200750146e-05
-3.4224412583153e-05
-2.62505252329465e-05
-3.70367077867974e-05
-5.83324282640979e-06
-3.45489749722398e-05
-2.28062471988192e-05
-4.15479826677584e-05
-3.4997263045357e-05
-2.5387386787468e-05
-5.10196207733545e-05
-3.82184330510372e-05
-2.89259105729303e-05
-2.03624426809627e-05
-3.5475894147764e-05
-4.02436779648563e-05
-3.28129956573529e-05
-2.12223399019011e-05
-3.40661071933904e-05
-8.73807897903385e-07
-3.10596596705041e-05
-4.82820209065497e-05
-2.28931965884001e-05
-2.64113974583626e-05
-1.06168464170902e-05
-3.16528869996252e-05
-1.24429649125916e-05
-5.34171371931356e-05
-3.29471616699146e-05
1.48799502796333e-05
-3.43773716337471e-05
-2.0368546186172e-05
-3.3411125188429e-05
-2.30428111265572e-05
-1.09713541153165e-05
-2.83201841131323e-05
-2.91975198823223e-05
-3.93671279000079e-05
-3.86584196566195e-06
-1.54539170212406e-05
-3.49911383539267e-05
-2.8770872924787e-05
-3.17898800680502e-05
-2.82831144389359e-05
-3.71288882675173e-05
-2.6349294553748e-05
-2.07252008790803e-05
-7.56345595465006e-06
-4.9267482518109e-05
-4.51426993204914e-05
-7.95700545698346e-06
-1.61262530949616e-05
-2.17979980006001e-05
-3.54352078822516e-05
-3.20271814388279e-06
-2.73223107158986e-05
-2.52579564802928e-05
-2.8553334998667e-05
-2.5453145259591e-05
-1.01620290361967e-05
-2.83813552290129e-05
-2.07534441420682e-05
-4.39247415061787e-05
3.9427772508982e-06
-5.38593319813898e-05
-1.31543080149811e-05
-3.18448211129489e-05
3.78130988939404e-07
-3.46434231261791e-05
-3.72110818512087e-05
-2.43200814819828e-06
-2.84888420463907e-06
-3.89669823655875e-05
-5.86116824533649e-05
-5.16383780313575e-05
-3.320015247877e-05
-5.41344572062143e-05
-1.01762554100225e-05
-1.737205968912e-05
-3.7560670067149e-05
-2.60599956800349e-05
-2.69071778295968e-05
-2.1704842201258e-05
-3.06945787869978e-05
-5.61694469208433e-05
-5.38273898463824e-05
-2.36394573423301e-05
-2.19532922060085e-05
-3.36244472257553e-05
-2.49122209726256e-05
-2.78768938738237e-05
-2.68274560407088e-05
-3.58875957558925e-05
-3.3385898577928e-05
1.24477401466569e-05
-5.94121982967463e-05
-6.55496748814156e-06
-5.02908424854263e-05
-1.92552070212108e-05
-4.82578750355702e-05
-2.76817387790678e-05
-5.07212514486666e-06
-4.78844072515672e-05
-3.44595120076421e-05
-3.8625751428068e-05
2.38355577651072e-05
-4.36531009039361e-05
-3.90246714696527e-05
-3.16969283372018e-05
-6.28837849431887e-05
-4.28110634703846e-05
-3.54116915718327e-06
-2.0802551014027e-05
-3.62479379878648e-05
-5.12476554985504e-05
2.53128232407803e-06
-4.09652003709287e-05
-4.60023406297118e-05
-1.62452188258704e-05
-1.20248343621204e-05
-9.25901784393295e-06
-2.96755578677333e-05
-2.35156407616361e-05
-2.4856386373774e-05
-5.33465286123312e-05
-3.31696565713351e-05
-3.5147946758449e-06
-3.5842790211059e-06
-2.08883333162007e-05
-4.32782506288613e-05
-4.97817873073955e-05
-2.87163848811722e-05
-1.94620794000689e-05
-2.93694339319396e-05
-6.41501528571315e-06
-2.32808404081672e-05
-3.05250622820158e-05
-3.24264504880889e-05
-3.81346579949879e-05
-3.69376263575526e-05
-6.58662529552115e-06
-4.18150500589488e-05
-3.21000125066106e-05
-1.91822345099469e-06
-2.34679939037876e-05
6.83890301809174e-06
-2.6742845922334e-05
-2.36729274982365e-05
-2.99107368751925e-05
-3.39151605873874e-05
-3.38746295963787e-05
-3.74640890285704e-05
-1.1018993961611e-05
-4.27685779861548e-05
-1.37670325250441e-05
-7.07991463956174e-06
-5.89314024210013e-05
-2.22444508499584e-05
-3.07547748614047e-05
-7.54159796004489e-06
-3.28708235181239e-05
6.11098175997552e-06
-2.49525135389638e-05
-1.5463768378843e-05
3.4287357348524e-06
-2.83886961832278e-05
-5.17852315049791e-05
-6.74056919329389e-05
-3.91244295477199e-05
-2.97878229579838e-05
-4.42085581626525e-05
-4.93231906432783e-05
-3.82228644049198e-05
-4.59342478877412e-05
-2.98142000978544e-05
-2.35339842928551e-05
-2.26350275270068e-05
-3.05348772719875e-05
-3.78978251892137e-05
-4.0038713574999e-05
-2.78234966311136e-05
-1.66292625875478e-05
-2.68517652681332e-05
-3.24637640531033e-05
-8.20274871265598e-06
-1.98381800351984e-05
-4.37973913404177e-05
1.77763967957884e-05
-1.00213371324286e-05
-2.01328601008264e-05
-3.21325444436913e-05
-1.9779933711271e-05
-4.28478432441101e-05
2.49842017962393e-06
-4.88775352132373e-05
-3.74096716619552e-05
-3.7032974227812e-05
-4.11424235126274e-05
-8.09659623087831e-06
-1.42960615210893e-05
-1.97235824093865e-05
-1.21204746990055e-05
-4.42177179197526e-05
-9.60982385182793e-06
-5.18612469391591e-05
-3.20258072032093e-05
-1.71691685934427e-05
-1.00536746211499e-05
-3.8550455268382e-05
-7.45513600870001e-06
-3.75153298162722e-05
-2.70034370926054e-05
-2.34942123103277e-06
-4.17312123438355e-05
-3.73186584530218e-05
-2.65965270375587e-05
-4.56451779867597e-06
-3.17068243364531e-05
-4.00978275841483e-05
-1.19305508701789e-05
-2.35789438020871e-05
-3.88255274436424e-05
-3.20353116528761e-05
-3.16461221228411e-05
-4.89986736876458e-05
-2.60832875164619e-06
-2.55578225016383e-05
-3.07022479275768e-05
-2.24935926342438e-05
-5.94392627604902e-06
-5.80106185619436e-05
-2.00474191095238e-05
-2.92718712429403e-05
-4.80586816438525e-05
-1.17614717117226e-05
-5.99600588102161e-06
-2.12083572266987e-05
-4.3353530600324e-05
-4.03508120527207e-05
-1.21186574080347e-05
-4.56114756568964e-05
-3.49019737608668e-05
-3.42719602819259e-05
-3.74693227093309e-05
-1.99448861105959e-05
-7.40574703975168e-06
-3.67021552949096e-05
-1.97375829761075e-05
-4.84530082144764e-05
-4.87894581406844e-05
-8.64631378457312e-06
-4.25531653036873e-05
-7.11717825934405e-06
-2.50941448541685e-05
-4.41528270926806e-05
-4.00243843276778e-05
-2.44730591219095e-05
-2.71570250829459e-05
-5.60388905157648e-06
-3.59924862686581e-05
-3.42350833114808e-05
-3.61558661313109e-05
-4.18877564000896e-05
-2.68789164037e-05
-2.86630579074085e-05
-2.30901155947034e-05
-1.74507575059552e-05
-3.35438681571451e-05
-2.56810666029934e-05
-3.00377509291921e-05
-9.96113959605589e-06
-1.79248285230456e-05
-1.49791371979732e-05
-4.82849740003071e-06
-2.0850193725558e-06
-2.04274265088885e-05
-1.02390055293238e-06
-3.80245205588873e-05
-2.63504179258549e-05
-6.81613834156131e-06
-3.33400700197065e-05
-1.29983456585736e-05
1.75717443522772e-06
-2.52716369081616e-05
-1.87395649779576e-05
-1.87234064637774e-05
-2.13433952618694e-06
-5.13611052632643e-05
-4.40244179477868e-05
-2.93124634520363e-05
-7.42851945214692e-06
-3.90387152853779e-05
-3.88227575360951e-05
-5.15422121510851e-05
-4.12171456016139e-05
-4.01184972034868e-05
-1.83210153640011e-05
-4.68109164364184e-05
-4.5473862809475e-05
-1.96268811951645e-05
-3.08568481376582e-05
-2.40268352508476e-05
-5.85213937600404e-05
-4.09041997649638e-05
2.75667509673597e-06
-1.97651856847312e-05
1.15276089422877e-05
-1.46791842874277e-05
-1.79432972201445e-05
-2.83313343607042e-05
-5.43535485949028e-05
-5.87090927701289e-05
-6.50438293023772e-05
3.73981349320009e-06
-1.36028494724329e-05
-4.98302593554642e-05
-6.21591191859148e-05
-6.1937118137335e-05
-3.47327411189422e-05
-1.80933681443151e-05
-5.19606832778757e-05
-2.66247650770192e-05
-2.64483019810092e-05
-3.45933741171891e-05
-4.22037130879851e-05
-2.54508266159124e-05
-7.48815608429271e-05
-9.1275426739519e-06
-1.82151978824499e-05
-3.7973288167073e-05
-1.95265488880089e-05
-6.81853249697877e-06
-4.56225261096087e-05
-2.06311079387883e-05
-1.22229701886549e-05
-2.33110038481905e-05
-1.80697269841972e-05
-1.11669833183055e-05
-3.78493323203054e-05
-6.55451545032996e-05
-2.71215336382044e-05
-2.48883950367314e-05
-1.85124152706999e-05
-8.41769966228331e-06
-2.50618629208781e-05
-3.24783827860786e-05
-3.70675697177552e-05
-7.16916476018177e-05
-3.93798389221041e-05
-3.55089325352881e-06
-3.74735893239007e-05
-2.38655201390153e-05
1.07816475383965e-05
-3.08371017041391e-05
-1.26993997783211e-05
-3.14726756923561e-05
3.67372989730427e-06
-4.98838168913647e-05
-3.79936047949439e-05
2.80699621999547e-06
8.14768830994116e-06
-9.09386171271063e-06
-3.83073481901634e-06
-8.37211238099984e-06
-7.40117436229277e-06
-4.4932008933065e-05
-7.00917780886208e-06
-2.54093378178265e-05
-4.07715780666941e-05
-2.0711103393614e-05
-3.14956900509386e-05
-3.70994790893033e-05
-1.43895471246999e-05
-3.76073210944817e-05
-2.21664886427269e-05
-3.54465336003391e-05
-1.61510265900205e-05
-5.99330605529909e-05
2.15609977035432e-06
-4.3257581403822e-05
-2.8449611098716e-05
-3.19432199781403e-06
-1.57495029599986e-05
-1.17738344747885e-05
-4.62520055108712e-05
-3.51302046317323e-05
-2.737824457813e-05
-6.34212014610616e-05
-2.69698436730516e-07
-2.38351339886255e-05
-7.02419307971344e-06
-4.48879722617298e-05
-2.17407276867903e-05
-1.9802779527377e-05
-3.36144808227653e-05
-2.52136878544765e-05
-3.01318143945999e-05
-1.86770491893188e-05
-2.94077206668627e-05
-2.24945527500968e-05
-1.36402856292545e-05
-1.19340654210079e-05
-7.64612875485289e-06
-3.49588937617089e-05
-3.85168353784762e-05
-2.65200054682178e-05
-4.55067223779517e-05
-4.56090656672794e-05
-6.02190717930101e-05
-6.48027056098236e-05
-3.89773036365635e-05
-5.96464340656759e-05
-4.29248546568766e-05
-2.85252765814722e-06
6.26202319902089e-06
-2.46850916843193e-05
-3.60797651800231e-05
-3.68835562504341e-05
-2.03861847431281e-05
-4.52860185467616e-05
-3.52511205862739e-05
-5.43638141779446e-05
-3.82828952874264e-05
-4.26346311917651e-05
-6.37977312235476e-05
-2.03727043421788e-05
-4.70369089744226e-05
-2.78518711034728e-05
1.32921198577086e-05
-1.28015971358289e-05
-3.39485329249266e-05
-2.92929238249021e-05
8.51636578422224e-06
-1.86805658239045e-05
-5.91353550277412e-05
-2.48600246264849e-05
-5.74372677702787e-06
-2.128237743993e-05
-4.92242409664077e-05
-2.92857338405307e-05
-3.521608830367e-05
-6.1484465492827e-05
-3.54330302755359e-05
-4.73656200018471e-05
-3.93240076550069e-05
-3.48396644651704e-05
-4.07163059275128e-05
-4.76741169924198e-05
-3.11511231812637e-05
-2.33210152027497e-05
-3.18422484193795e-05
-4.09350994653964e-05
-3.27735460332675e-05
-1.88394948999562e-05
-3.84498093799102e-05
-4.41623792039041e-05
-1.73045078637129e-05
-1.27204436947608e-05
-1.30802999898978e-05
-2.91610698020507e-05
-2.82649938845689e-05
-3.06177578328523e-05
-7.58542370134437e-06
-9.46886553977491e-06
-1.7499360534947e-05
-5.10836428144662e-05
-2.64254324231307e-05
-3.30410090746305e-05
-4.73874273060654e-05
-3.22333440013928e-05
-2.2212571910391e-05
-3.38291904111491e-05
-8.45289187368423e-06
-3.37319284586228e-05
-3.08492715850937e-05
-2.25646381779897e-05
-3.15557448012345e-05
-3.95759585675495e-05
-1.21457725601574e-05
-2.0381300853548e-05
-2.53911418609451e-05
-3.60133019800715e-05
-4.52865177277833e-05
-4.4263592247788e-05
-2.90788693015966e-05
-3.4060949174218e-05
-4.9660774161154e-05
-3.65857070878177e-05
-1.10970358057586e-05
6.3690456997922e-06
-1.93236334675387e-05
-2.18163681291227e-05
-1.46824057045533e-05
-4.9837347079654e-05
-3.37905671962915e-05
-3.22066172775748e-05
-2.17690639415937e-05
3.3567899845675e-06
-3.16042600852518e-05
-1.14608255335918e-05
-3.9406484909624e-05
-4.9292566034661e-05
4.88625158997221e-06
-4.00946951413736e-05
-1.18214743945625e-05
-4.66738752310217e-05
-3.47305047617375e-05
-2.79006123362894e-05
4.37609387850504e-06
-4.27171818272922e-05
-1.43623962006029e-05
-3.40564706148985e-05
-1.54780371441065e-05
-2.49148033066594e-05
-3.20213081572179e-05
-3.87851910028404e-05
-8.5101750764522e-06
-4.19260885781479e-05
-1.31572098057534e-05
1.10901691006755e-06
-3.20092225828084e-05
-4.62362348830729e-05
-3.23690947715778e-05
-3.11632493529556e-05
-5.60546320507158e-06
-2.47310710652862e-05
-3.55904946901842e-05
-1.10820204639623e-05
-1.17096257781782e-05
-1.05816192805771e-05
-3.13648127099408e-05
-4.93781596139647e-05
-6.38388766366822e-06
6.36761623600252e-06
-8.96411328889508e-06
-2.78318059622381e-05
-4.89198149395838e-05
-3.68848448201283e-05
-1.9025788599994e-05
-4.06022628846035e-05
-5.57597893998694e-05
-4.32985672090087e-05
1.65853619128305e-05
-4.71490756186425e-05
-2.86660351689414e-06
-4.07943760444699e-05
-9.8621279417769e-06
-2.99332159309891e-05
-3.69749902987515e-05
-2.71459122730149e-05
-2.69143398272454e-05
-3.1054393022847e-05
-4.47067156317217e-05
-1.43423597152023e-05
-3.89534851824578e-05
-3.85801555847735e-05
-4.94178920612572e-05
4.31811369879242e-06
-2.54638664011182e-05
-3.6044954794077e-05
-3.23263573083415e-05
-5.90344210284079e-05
-5.0968827957286e-05
-3.43214073014609e-05
-3.42937797333399e-05
-3.84930491459048e-05
-2.61620657886787e-05
-5.75247273320173e-05
-4.93468875701482e-05
-6.04334270676707e-05
-3.67656402271238e-05
-1.08433437584339e-05
-4.67195322301832e-05
-3.40151955375591e-05
-1.78700207074009e-05
-5.49237179659852e-06
-4.5149393738703e-05
-4.61440348109269e-05
-1.35366109720001e-05
-5.09584479756455e-05
-2.53662604972333e-05
-1.50667141283279e-05
-1.75755628306092e-05
2.51650017876977e-06
8.69313618733549e-06
-2.1137505127294e-05
-3.69318048579791e-05
-4.1707101363697e-05
-2.02426236112533e-05
-3.10310755516366e-05
-3.21066256687017e-05
-1.57870904902111e-05
-3.43237228877532e-05
-4.31018998442496e-05
-5.5644770853661e-05
-4.64504933477348e-05
-9.12794456509602e-06
1.94644323180792e-05
-2.7405795504281e-05
-2.21627903470284e-05
-3.67836730819405e-05
-1.59239868469487e-05
-4.71448669596461e-05
-9.80087971141959e-06
-5.4393121625794e-06
-5.25012605101813e-05
-3.73163329427381e-05
-3.0082567152378e-05
-2.08924100312896e-05
-1.56395003949195e-05
-4.3675352610875e-05
-2.88848870915752e-05
-2.94196542195012e-05
-5.00701556637985e-05
-4.91644872939422e-05
-1.95231809386774e-05
-4.29111760981506e-05
-4.86564177192784e-05
-2.30351794974588e-05
-3.94300124758839e-06
-3.98248368223554e-05
-4.62182824092765e-05
-3.29005878818758e-05
-2.37764099882657e-05
-3.79347487229572e-05
-3.18406232062527e-05
-1.3674814070261e-05
-5.79137000480518e-05
-8.03508246823187e-06
-3.19153345008799e-05
-3.67277478473925e-05
-1.59861599558486e-05
-1.69135642006919e-05
-4.97270155438917e-05
-3.42728618392323e-05
-5.88095713600147e-05
6.68371220442571e-06
-6.88364073948413e-06
-1.83648043059348e-05
-5.0328157902496e-05
-1.83009722306144e-05
-7.26423212672626e-06
-3.47118724562744e-05
-7.38635044960423e-05
-2.58340812726915e-05
-2.12899755270767e-05
-1.76282330097528e-05
-2.64476190915009e-05
-2.97644849692731e-05
6.7115047453293e-07
-4.59703500383815e-05
-4.47201384376532e-05
-6.49491277165987e-05
2.00418612351188e-07
-6.67225759958707e-05
-3.88931916573668e-05
-1.97045831933634e-05
-1.071782908508e-06
-2.69967019469628e-05
-1.95067240593712e-05
-1.69168060728009e-05
-4.03689228150673e-07
-3.67967743429933e-05
-8.35372571789912e-06
-3.6555320986443e-05
-3.899540040345e-05
-2.33439521911877e-05
-2.47690916347835e-05
-3.10884711542487e-05
-3.45518431660668e-05
-5.2581213878952e-05
-3.26934589786944e-05
-2.58290937916548e-05
-4.28271784124078e-05
-2.68317341550087e-05
-4.65327093387291e-05
-4.71749085129175e-05
-3.18620505807132e-05
-1.74061333103342e-05
-5.88633246620623e-06
-3.00276052766997e-05
-2.23750784188277e-05
-3.56520557344872e-05
-3.32053090788762e-06
-4.97419348013073e-05
-5.5287269875329e-06
-1.98100614471609e-05
-3.73788818392251e-05
-1.67281688493326e-05
-1.88640030399287e-05
-2.80043680493669e-05
-1.57494444244597e-05
-1.12181439961815e-05
-1.92702385396856e-05
-2.05069652656536e-05
-1.06685618385486e-05
-1.9433023032579e-05
-2.9785698458458e-05
-5.72923905544291e-05
-2.43988269936564e-05
-2.33694029776775e-05
-2.27646956261091e-05
4.1204569516684e-06
-1.69980775425536e-05
-4.24655167350249e-05
-1.22237940660503e-05
8.11812457033116e-06
-1.70116450184143e-05
-2.68074302180559e-05
1.44140935433762e-05
-2.46183532400052e-05
-2.95761839981091e-05
-6.44444255964688e-05
-4.65109539709856e-05
-3.75456802035654e-05
-2.615425237783e-05
-1.83912057577936e-05
-1.71295516012605e-06
-4.55011901856557e-05
-6.37602630953044e-05
-3.57981343167565e-05
-7.62588160100234e-07
-3.89435781090926e-05
-2.43987060590322e-05
-3.96620559278119e-05
-4.27100557750013e-05
-3.02475345616318e-05
-5.36241517696826e-05
-4.16770196656845e-05
-4.02080418272447e-05
-7.42046321282492e-05
-4.47409684132094e-05
-2.23774976983986e-05
-1.31648292786851e-05
-4.44539034601041e-05
7.77382688481597e-06
-2.61065127360786e-05
-2.75744584452472e-05
-6.08402918049481e-05
-2.79512310267158e-05
-5.27058364913935e-05
-2.41349373725761e-05
-1.21182044987886e-05
-1.81955072099134e-05
-4.03966438569262e-05
-4.59920176331762e-05
-2.70804532584564e-05
-4.44101514821541e-05
-4.54650208709474e-05
-5.68668732096059e-05
-4.18451848758855e-05
-5.58521670675153e-06
-3.98579549102697e-05
-5.25008336846539e-05
-4.35477224235982e-05
-2.23921043344981e-05
-3.9740010966585e-05
-2.36960998314284e-05
-5.01848147500074e-05
-3.14730203346349e-05
-2.93467407590622e-05
-1.78654756863149e-05
-2.42905266029266e-05
-2.88484807551971e-05
-1.40966790287725e-05
-2.44020933972914e-05
-6.33269892771598e-05
-3.23125864546624e-05
-2.66168964889526e-05
-4.67490130280943e-05
-4.20954982740845e-05
-2.8395338695073e-05
-4.52626017838795e-05
-4.24655451580502e-05
-3.71428242467376e-06
-2.96058715887972e-05
8.26165107075645e-06
-6.26837520831863e-05
-5.01016436560588e-05
-4.77581623070423e-05
-1.38805770315944e-05
-2.91618036509146e-05
-1.79512119684086e-05
-2.92829365999973e-05
-2.25537733714919e-05
-7.19109465236798e-06
-4.5467972497246e-05
1.06217006061433e-05
-4.30827453340976e-05
-2.36653178801206e-05
-3.34227057224816e-05
-4.5892129776161e-05
-2.18300934748225e-05
-2.1206757273898e-05
-4.84170326179248e-05
-1.47335810432731e-05
-3.84790938291388e-06
-2.48233795775197e-05
-3.03466574464268e-05
-4.55382428702491e-05
-2.47253079515999e-05
-5.16508400007045e-05
-5.50605555661727e-05
-3.36611161332699e-05
-3.55878626942504e-05
-5.25371812032766e-05
-4.06215520033461e-05
-3.94579483382836e-05
-2.78451950885873e-05
-1.04883467383483e-05
-5.34386887789909e-05
-2.0441095591758e-05
-3.5283761379299e-05
-3.25292888497942e-06
-2.18153737106389e-05
-2.33187738383413e-05
-2.89023260919874e-05
-5.72857836560243e-05
-5.18661112201891e-05
-3.51180391278404e-05
-2.99386144484832e-05
-2.67585614516236e-05
-4.65165565580857e-05
-4.22424695912427e-05
-1.26153722134646e-05
-4.18687212579017e-05
-9.82535738475633e-06
-2.69066437468247e-05
-1.29340548655338e-05
-2.17665178926476e-05
1.70471126256466e-07
-2.18762990743582e-05
-5.16839719320506e-05
-1.98203030028425e-05
-2.64740727189925e-05
1.15025012939261e-05
-1.79348847142174e-05
-1.47507405923405e-05
-2.90057098001413e-05
-1.54069690186013e-05
-3.60030953853331e-05
-2.79999611657928e-05
-4.35655753397171e-05
-3.80049434183134e-05
-2.55892961555821e-05
-3.70163778548782e-05
-7.91954280282499e-05
-1.82481227395295e-05
-9.29395012286896e-06
-3.72096762045574e-05
-1.20132134416155e-05
-2.43132439897428e-06
-2.5771880932e-05
-3.70721782834372e-05
-1.87440370118498e-05
-3.64785287878956e-05
-3.37897063367015e-05
-2.93962661538776e-05
-2.38954320097351e-05
-4.51791262267242e-06
-4.10057107385832e-05
-1.67699418959637e-05
-1.22301233974125e-05
-2.81198796600752e-05
-4.38798584780157e-06
-3.40018578695e-05
-1.56152370969244e-05
-1.78939141259498e-05
-4.34671390956898e-05
-3.30994046823666e-05
2.47726972140633e-06
-2.89744223611353e-05
-3.10189281855263e-05
-3.97157556790926e-05
-2.37801976487792e-05
-2.35621887334186e-05
-3.52687473115958e-05
-4.57408466273529e-05
-9.49416394795877e-06
-3.95986343128654e-05
-5.36244908133184e-05
-2.8684505463876e-05
-4.26621572298116e-05
-4.12925533102953e-05
-1.1814530045205e-05
-5.13208594607123e-05
3.01184374075692e-06
-4.19247474499346e-05
-3.3018318705647e-05
-8.46043321993286e-06
-1.78331261967021e-05
-2.20452036612194e-05
-5.63407695217255e-05
-4.858012996151e-05
-2.44067258055244e-05
-3.15735308962092e-05
-4.47898601792738e-05
-1.64266755927962e-05
-1.54734027067463e-05
-3.46901529808137e-05
-4.9818815419079e-05
-7.09402022323375e-05
-3.15044037236251e-05
-8.85698744904206e-06
-1.93340085255425e-06
-5.36990618706589e-05
1.72049499029625e-05
-2.22678231763883e-05
-2.97627682438853e-05
6.35635524120919e-06
-1.94948030462724e-05
-6.03309221718822e-05
-4.3623790232146e-05
-4.5721054720534e-06
1.30166752373316e-06
-3.26496520530182e-05
-1.83250742939418e-05
-4.52282592584761e-06
-2.61341267199524e-05
-3.10334316556133e-05
-5.0132713091525e-05
-5.43344062743495e-05
-4.04476903521564e-05
-2.06310737492097e-05
-2.12021042108124e-05
-4.50495075271566e-05
-4.51178492959803e-05
-4.95411310104553e-05
-3.40488468958677e-05
-2.99513245269884e-05
-2.57325201601229e-05
-1.39762229882186e-05
-4.18285246268722e-05
-5.55850741027793e-05
-1.93897014927751e-05
-3.12612687836327e-05
-2.5614511682411e-05
-6.73966348626766e-06
-2.81818881673616e-05
-4.33302394814989e-05
-1.73966821676979e-05
-5.13621557054319e-05
-4.68797659948015e-05
-7.9433318245257e-06
-3.24801512961165e-05
-1.75288382610766e-05
-3.23096577611918e-05
-4.48962900853137e-06
-4.4982104373765e-05
-3.81556640439267e-05
-3.68024016845246e-05
-3.06538743330222e-05
-2.28018179807566e-05
-3.00100333141732e-05
-3.40075154030577e-05
-6.03795693037378e-05
-3.28991541951604e-05
-2.93777715839923e-05
-4.05026820841245e-05
-3.55359827131589e-05
-3.216120945453e-05
-2.30763831254965e-05
-1.22471941853531e-05
-3.177281586218e-05
-3.05638124655426e-05
-3.38885281118799e-05
-9.06117122360369e-06
-3.69570357860621e-05
-3.00428754986208e-05
-3.95378521184357e-05
-1.47658167518602e-05
-4.02853085191677e-05
-5.64069408509787e-05
-3.12943948964937e-05
-3.57928151157784e-05
-2.22284546222523e-05
4.74337760669767e-06
-2.56516502000367e-05
-5.09728442205877e-05
-2.30078057919771e-05
-5.9922379467457e-05
-1.93185171723778e-05
-2.26446755491058e-05
-3.86232733223465e-05
4.83205477613475e-06
-1.75384165667102e-05
-2.21503918312869e-05
-9.0565662082382e-06
-2.64752529090878e-05
-2.02312074504551e-05
-3.7946343182236e-05
-5.26532759044659e-05
-3.76614551385692e-05
-1.43192788266226e-06
-3.41102612751305e-05
-6.6776287292495e-06
-4.12344454502312e-05
-3.91080917550856e-05
-3.14149661763065e-05
-1.00148515472045e-05
-1.17522305387684e-05
-1.78021270922598e-06
-3.46236336244262e-05
-1.43631080034014e-05
-1.36630713106664e-05
-3.28103602673382e-05
-3.44964644882251e-05
-4.30871263756677e-05
-4.00439435362724e-05
-5.47100077299592e-05
-3.8062969339656e-05
-2.53523686274812e-05
-3.43400101131829e-05
-1.80044713254871e-05
-1.25883322022291e-05
-5.38738305845198e-05
-7.49723110363849e-05
-2.45395099463415e-05
-3.14061213935389e-05
-2.60525691612699e-05
-4.34216869697815e-05
-5.04579834606799e-05
-2.67818586795311e-05
-4.25207695123638e-05
-3.27748531863523e-05
-5.40104299444819e-05
-2.86279238968914e-05
-4.61724559116572e-05
-3.03334881523262e-05
-3.73989506630625e-05
-3.6918458269485e-05
-2.04118450871456e-05
-1.29726093973965e-05
3.56550534728629e-06
-3.06083963969948e-05
3.2061743162123e-06
-4.91350951856862e-05
-3.24191745202556e-05
-3.80659691784998e-05
-5.19179427099712e-05
-3.84669775663034e-05
-3.99501830906452e-05
-4.40205644378037e-06
-5.50964302893102e-05
-4.34424290043996e-06
-2.41786091199943e-05
-3.9391119497899e-05
-3.91497382879131e-05
-3.26350148485936e-05
-2.57568222577417e-05
-4.27313528210908e-05
-2.08125135376074e-05
-3.70581351542891e-05
-1.99961373379239e-05
-3.28640246150686e-05
-2.83338549581869e-05
-7.56714831190126e-06
-3.85307944828647e-05
-1.36924980141888e-05
-3.86097217542629e-06
-1.36927487233675e-05
-3.08460753553322e-05
-7.69485302931599e-06
-3.87626721191123e-05
-4.1743877587495e-05
-6.68108684429014e-05
-3.57130387800281e-05
-3.28500184011151e-05
-3.20524998746321e-05
-3.62455434066396e-05
-5.19471174790365e-05
-1.42820118305488e-05
-1.9077448535355e-05
-5.13329521244266e-05
-9.65572621408807e-06
-2.97666322269379e-05
-9.85676702925538e-06
-1.74187052247469e-05
-3.74869070248698e-05
-1.51205562412014e-05
-3.19260165221128e-05
-4.09572258338489e-05
-1.52450988095333e-05
-1.2240672198533e-05
-2.90316349815595e-05
-3.26988448000508e-05
-7.34797918017471e-06
1.49765780706738e-06
-2.61874636040689e-05
-1.06996170204948e-05
3.26653557465098e-07
-3.28072556861177e-05
-4.62556033454606e-05
-3.40444613094323e-05
-2.9170662527764e-05
1.1954793259535e-05
-1.41151493289484e-05
-2.57408695012622e-05
-5.63515471943171e-05
-2.12833507343895e-05
-2.23319283049194e-05
-1.42525763903958e-05
-1.21008282471102e-05
-2.55831917150404e-05
-2.24463481227033e-05
-4.96486349522583e-05
-2.87007025682531e-05
-3.65570292137081e-05
-2.88654268442057e-05
-2.00763507759331e-05
-2.26621911568577e-05
-3.1311605644181e-05
-4.6120497180937e-05
-4.56109246922562e-05
-1.8683704918896e-05
-3.88957496440143e-05
-3.98551650315252e-05
-4.78284638232547e-05
-2.05941151458396e-05
-4.48004159767896e-05
-1.98015794560773e-05
-4.1175179026274e-05
-3.13612598669277e-05
-1.06348067901303e-05
-2.25381586678678e-05
-3.70553698640866e-05
-3.49224217479986e-05
-3.34637162121723e-05
-3.09437731614164e-05
-2.79368353706785e-05
-3.77145734592007e-06
-1.89143712454504e-05
-7.66491295445524e-06
-3.49366347870387e-05
-2.5382696188115e-05
-1.62621795602681e-05
-9.49797545298035e-06
-2.36130642573506e-05
-1.96845701556763e-05
-3.71854993695438e-05
-1.0907750508496e-05
-4.48206164197048e-05
-3.5473814819761e-05
-6.1302365157078e-05
-4.678863422417e-05
-4.18009759611892e-05
-2.15093967845428e-05
-2.45070055408831e-05
-6.92905669423697e-05
-2.02355172425025e-05
-7.30497423386621e-06
-5.22479079547705e-05
-4.12132832916092e-05
-1.03395691337146e-05
-6.06727028875338e-05
-1.71148742887184e-05
-9.86835641981457e-06
-2.01265665758347e-05
-2.68947655758076e-05
-2.05608438747651e-05
-2.85329260861755e-05
-3.58947736238385e-05
-3.13615325973151e-05
-3.36763789893609e-05
-8.99111048637467e-06
-2.90582363658571e-05
-1.42170456961727e-05
-7.14041871105548e-05
-3.93197401543047e-05
-6.08231474863395e-05
-3.52476321827507e-05
-5.59486235533207e-05
-4.21552093997242e-05
-4.4504863288224e-05
-1.05167206088624e-05
-7.41021931480901e-06
-2.22099741205324e-05
-2.76379185556207e-05
-2.06225533164957e-05
-2.73311450387718e-05
-2.90295549105579e-05
-1.74474159802108e-05
-6.48880619344543e-05
-2.67457160796562e-05
-4.59630129467269e-05
-1.63383707405625e-05
-2.14486410020318e-05
-5.93914256981726e-05
-3.53072987434496e-05
-3.31954182562216e-05
-4.60548523481264e-05
-1.33221318834732e-05
-7.70908247181603e-06
-2.80118040554413e-05
-4.51427459192601e-05
-4.9700079138685e-05
-6.80852616569231e-05
1.77365729716781e-06
-4.02657303310973e-05
-4.28802787533128e-05
-6.15217054805859e-05
6.2548839940855e-08
-2.61538939038989e-05
-2.99545818266086e-05
-2.97821150200652e-05
-3.72798124128813e-05
-3.14150856073854e-05
-2.12058047663467e-05
-2.4929313846399e-05
-1.89134930518219e-05
-3.24504465379711e-05
-4.85573835372358e-05
-4.3391499160245e-05
-4.24655593084383e-05
-1.13522325060276e-05
-1.30455137384657e-05
-3.71184024419413e-05
-5.06249471203313e-05
-1.23910521809579e-05
-3.81062944163566e-05
-1.52402376999542e-05
-3.15734347538167e-06
-2.85879545320533e-05
1.03031184342656e-05
-1.45507566806001e-07
-2.06038169040244e-05
-1.62792875750901e-05
-1.11926334522085e-05
-1.9879812299224e-05
-4.21540825686271e-05
-6.9653538106231e-05
-3.2912635064666e-05
5.73921579136264e-06
-5.46744899210847e-05
-5.23415834891812e-06
-3.07369102203736e-05
-5.01814272420603e-05
-1.84147158066579e-05
-7.3675825720795e-06
-2.39925835171591e-05
-2.29720769253849e-05
-1.26873281682982e-05
-3.45260467930777e-05
-2.49633863680446e-05
-3.10443949439453e-06
-1.8889097319317e-05
-4.20915785018074e-05
-1.80743958271419e-05
-3.5133345353025e-05
-3.35906689218553e-05
-3.41854773075084e-05
-5.20231937584507e-05
-7.42518901631119e-06
-4.00230583960891e-05
-2.41670715821676e-05
-3.6885167605681e-05
-5.2230223596872e-05
-3.15861987468245e-05
-3.41126306282083e-05
-4.68893493172315e-06
-1.20056139578812e-05
-7.11262866459318e-06
-5.86294016255737e-06
-3.5341479095685e-05
-2.97315229451431e-05
-3.14873550547961e-05
-2.10990157532568e-05
-2.52609045001635e-05
-2.25214309813943e-05
-2.3565256270177e-05
-9.27035514018345e-06
-5.19039423435544e-05
3.31207901289587e-06
-6.27327885128657e-05
-1.37192130143436e-05
-1.92217385955052e-05
-6.19579152653596e-05
-9.16907655759734e-06
-3.01614210154143e-05
-3.46664609008687e-05
-2.22923786867959e-05
-2.93771653757238e-05
-2.66290698808095e-05
-2.39062863014435e-05
-1.84699579473901e-05
-7.48189283426482e-06
-3.122905451264e-05
-3.84800771447365e-05
-3.96155386589881e-05
-4.93837261639362e-05
-5.79766456608667e-06
-4.88017930527937e-05
-3.6797935662653e-05
-3.75158736290383e-05
-2.49731760422777e-05
-4.05211238374848e-05
-3.25872895287789e-05
-2.32627188564524e-05
-2.21392521383044e-05
-2.51871033921257e-05
-2.01285217329999e-05
-2.036843334989e-05
-8.88045051259966e-07
-3.16164945858629e-05
-2.3289608770407e-05
-3.86967262855292e-05
-3.40485529281494e-05
-1.30549675101547e-05
-3.63850464568027e-05
-2.84294743638983e-05
-4.55945874673756e-05
-2.86134589378208e-05
-4.67541388725441e-05
-6.3319036102427e-05
-2.0274040027633e-05
-2.35792122599641e-05
-3.35469071899228e-05
-3.1980120990658e-05
-2.66856068263611e-05
-3.22083289607122e-05
-5.13809560177256e-05
-4.95467246805369e-05
-5.86904613432485e-05
-4.49556033898908e-05
1.80105145834039e-05
1.58454738501518e-06
-5.11675706828296e-05
-2.35120641231398e-05
-1.50899170833864e-05
-7.949141199597e-06
-3.56406979854288e-05
-2.20039220133045e-05
-4.28937041493149e-05
-4.9512627774349e-05
-1.27153420076789e-05
-1.67961398801577e-05
-4.29845229961054e-05
-1.5252290109285e-05
-3.94111631181643e-05
-3.44481638194211e-05
-2.49088238209387e-05
-4.51280105971484e-05
-4.15029555802353e-05
-5.89497726200465e-06
-6.12214165700057e-05
-1.78494175289067e-05
-4.26604669327904e-05
-4.74435140279102e-05
-1.54235886154852e-06
-3.44667454364717e-05
-5.43839365594927e-05
-2.70897160125995e-05
1.29503117672604e-05
-6.20950319996469e-05
-4.15435653854904e-05
-3.58550883988716e-05
-1.09237133360224e-05
-2.84795853182407e-05
-1.93316292466513e-05
-3.64268404484278e-05
-4.35010130089572e-05
-8.24631896377313e-06
-3.09584162989507e-05
-2.93207460920092e-05
-4.27211207350749e-05
-4.09563907222754e-05
-7.01636095758207e-05
-2.56665921460617e-05
-1.37375426069854e-05
-3.49128476880905e-05
-1.31613581843529e-05
-5.00441198532545e-05
-3.37956438784186e-05
-1.70282214406514e-05
-3.66760757947011e-05
-2.97280663303418e-05
-2.76417042886445e-05
-1.23695942786764e-05
-3.34512016875716e-05
-1.49025738025089e-05
-1.69511495255656e-05
-4.09948391120488e-05
-4.98505333149172e-05
-1.26141070696176e-05
-2.73605233468539e-06
-1.49899362354215e-05
-3.45004855518482e-06
-1.56510121916341e-05
-1.67937124250736e-05
-3.10876447778998e-05
-6.28367192315834e-05
-5.53189311504379e-05
-2.21268316412254e-05
7.94718537377289e-07
-4.45686115886546e-05
-4.75751190632503e-05
-2.16116861180633e-05
-1.35263805114149e-05
-4.7494739185571e-05
-2.41411054583208e-06
-3.46400159397616e-05
1.82206974289882e-06
-2.73387872032807e-05
-3.41280638531283e-05
-3.60946783036532e-05
-3.50770476039256e-05
-3.52875784056945e-05
-3.02862655095825e-05
-2.39747790910716e-05
-1.76017323160951e-05
-2.84965944460944e-05
-4.46898463785022e-05
-3.23144391896278e-05
-2.16672947608103e-05
-2.10870267678422e-05
-1.70639462031515e-05
-3.12515783270167e-05
-3.35003332706253e-05
-3.76512787350856e-05
-3.084947015758e-05
-6.64872805373755e-05
-1.98857503876927e-05
-1.79874116280234e-05
-2.11017415741426e-05
-3.40673084291168e-05
-3.8413801006934e-05
-3.61440022528649e-05
-3.79631925042744e-05
-2.44857326673017e-05
-3.23390156209299e-05
-5.10757417583425e-05
-2.24258997417853e-05
-4.99018839010053e-05
-2.39738473794789e-05
-5.33253986807444e-05
4.42542597671788e-06
-3.72406925374699e-05
-5.48814436275106e-05
-3.75586048084805e-07
-4.87201446167027e-06
-4.48415832562476e-05
-3.48743340765599e-05
-3.96805327550519e-05
-2.6778228636243e-05
-1.51923932152253e-06
-2.40240277638906e-05
-2.54206261266562e-06
-8.02046677912912e-06
-4.4764854438654e-05
-4.77250986109911e-05
-2.44795069328276e-05
-3.15669543134335e-05
-3.48262022379376e-05
-4.60125995197245e-05
-4.22884531927439e-05
-6.36767520440422e-05
-5.22791307712237e-05
-5.28364880167444e-05
-4.98067777648762e-05
-5.5725980599298e-05
-2.32978265869876e-05
-2.98303205671811e-05
-8.71862837930575e-06
-1.37007706609358e-05
-2.79462941843532e-05
-2.58249538987448e-05
-3.31773920662219e-05
-4.65300464360215e-05
9.87212372779806e-06
-5.89888897387976e-05
-3.44581146749991e-06
-3.10675371145099e-05
-1.25786641453435e-05
-1.34249886825304e-05
-4.98906012436742e-05
-4.19295094034978e-05
-2.74787551642703e-05
-2.12094699971059e-05
-3.3921875830432e-05
-4.43183409170212e-05
-2.07196582647828e-05
-1.76069849576179e-05
-2.52191906763453e-05
-4.60415596688912e-05
-2.91553895821371e-05
-1.15148187580137e-05
-4.92215334920081e-05
-3.02377750535188e-05
-1.86190550519681e-05
-1.57432914488421e-05
-7.86217789369774e-06
-5.71362333756734e-05
-2.69172823313167e-05
-1.37984340345146e-05
-2.04298847596205e-05
-5.43105007822564e-06
-1.98192505273747e-05
-2.35946927774506e-05
-7.52582581373084e-06
-1.02427587120211e-05
-3.80014796285737e-05
-1.96979837934164e-05
-5.6994650910469e-05
-1.66113452432375e-05
-3.10904356103638e-05
-4.64765571607439e-05
-3.55347103059114e-05
-2.27313978081196e-05
5.49832499674206e-07
-3.95338170920816e-05
-4.61016384205333e-05
-3.66981065740934e-05
-4.86024755795394e-05
-6.49085447503907e-05
-2.65934126461447e-05
-6.88983642491234e-05
-5.06725166108976e-05
-8.24365887170011e-06
-1.5625080416799e-05
-2.26807828346287e-05
-1.85935798564572e-05
-1.30410346091089e-05
-1.02900069360918e-05
-1.39673302654057e-05
-7.26010132876467e-05
-3.23274719389053e-05
-3.08512600531283e-05
-4.10779282465642e-05
-1.99600801642518e-05
-2.2217815364237e-05
-2.99660756242236e-05
-4.30886979268939e-05
-1.71164454365129e-05
-2.58143837348376e-05
-5.7429884343482e-05
-5.24244975274512e-05
-2.70930062195838e-05
-1.08314356933737e-05
-2.88469424631403e-05
-2.39099967655766e-05
-5.66355329500526e-05
-4.22052705714764e-05
-6.39994080573151e-06
-2.32008907179084e-05
1.85230641253279e-06
-3.63178987239766e-05
-3.57921921455181e-05
-2.04340323669053e-05
-7.89387073655908e-06
-3.03712219608764e-05
-1.5882980176331e-05
-1.26918353395313e-05
-1.3738118673959e-05
-2.61089332003515e-05
-1.83612733675084e-05
-3.36805733650151e-05
-3.56363187371595e-05
-7.20436604896294e-06
-4.54890087950184e-05
-1.49777445440707e-05
-2.80738327142941e-05
-2.31813517139844e-05
-2.3623805338601e-05
-4.44323987294674e-05
-7.20667145913374e-06
-2.27795133835681e-05
-3.22281968458641e-05
-4.5874542529251e-05
-4.21019711423492e-05
-7.41243584091994e-06
-2.30731359664155e-05
-3.59629901647383e-05
-5.49999353579345e-06
-1.93387095931101e-05
-3.93743391813714e-05
-4.03605284565639e-05
-2.84375829176412e-05
-1.5900151091703e-05
-1.11102627010777e-05
-7.7968423384932e-06
4.82421633580084e-07
-4.00217758646628e-05
-3.56215457785744e-05
-1.753669843813e-05
-4.30243115336341e-05
-4.61973955295693e-05
-1.02632188429418e-05
-2.22495913839266e-05
-3.38959807177661e-05
-5.40278079806911e-05
-1.56642246501192e-05
-1.31756050069193e-05
-3.27130205517912e-05
-3.89362928432756e-05
-2.09640538991785e-05
-3.45912448938556e-05
-2.94526682572465e-05
-2.43033140570282e-05
-3.91417767935221e-05
-3.68866318237764e-05
-3.00357096444563e-05
-4.77763514850636e-05
-3.58526095329291e-05
-3.0723641683809e-05
-2.90371367132865e-05
-1.83926841629583e-05
-1.12873095173872e-05
-5.83097714354884e-06
-1.21209382370433e-05
-2.04661945673059e-05
-3.56504962205744e-05
-2.40720574397426e-05
-2.95658588779971e-05
-3.59364695133495e-05
-6.61382951283808e-05
-4.86671242338875e-05
-2.74603599512725e-05
-2.17970341775672e-05
1.29978777799962e-05
-3.4314109602469e-05
-4.25094648123477e-05
-1.11446171535455e-05
-3.18634536772657e-05
-4.9310409520555e-06
-4.4197998741753e-05
-1.60405413634752e-05
-3.96237814954618e-05
-2.60961713960383e-05
-5.12168498590219e-05
-6.97650400237774e-06
-5.99753234457748e-06
-9.6560109508704e-06
-1.33997108486693e-05
-3.15112297401238e-05
-2.92630741893187e-05
-1.06375841962255e-05
-3.80694340344605e-05
-1.03793188692246e-05
-4.15610658399374e-05
-3.01231629757121e-05
-2.7286672154945e-05
-4.87300906920414e-05
-3.7260418635064e-05
-1.20307207066425e-05
-1.82094195007189e-05
-3.23658147724337e-05
-4.63802536615558e-05
-4.07799682190333e-05
-4.5940635742915e-05
-3.34736904563239e-05
-3.79174152754304e-05
-1.27367523604782e-05
-2.01688162172349e-05
-3.24169997163802e-05
-2.0810580712541e-05
-1.31284640799565e-05
-3.29860465388917e-05
-3.82961755685638e-05
-5.86473434050281e-05
-2.45468578162754e-05
-6.73394841700015e-05
-5.32466451319243e-05
-8.91274799035705e-06
-2.82540810553167e-05
-2.52646455854544e-05
-2.89236363589707e-05
-1.04000027261902e-05
-1.28936269884252e-05
-5.48638572379738e-05
-5.7046786688142e-05
-2.88461698929e-05
-4.73930074000558e-05
-3.43527080281115e-05
-2.0786026626739e-05
-3.20047445845404e-05
-1.37404861284157e-05
-3.06418470432677e-05
-1.65263252216484e-05
-1.87915895630989e-05
-2.17368131760678e-05
-1.78937587888112e-05
-5.63751841672803e-05
-1.75695611153665e-05
-2.31760831202334e-05
-1.62316509641103e-05
-5.23955604375663e-05
-2.97235803920828e-05
-1.29722156002721e-05
-1.91524278564111e-05
-3.30310218527694e-05
-2.50060325167463e-05
-3.5721159907448e-05
-2.1123107357841e-05
-3.02355958625484e-05
-2.61473917911031e-05
-1.0158494146818e-05
-1.75292893275212e-05
-1.59791174337136e-05
-2.64075352537508e-05
-2.28067745342494e-05
-7.18646863489669e-06
-2.43875674402163e-05
-3.66690453739729e-05
-2.37191371084753e-05
-3.60912846751501e-05
-8.98783802737818e-06
-1.85135060841231e-05
-3.53804960235241e-05
-5.07332427441017e-05
-5.80111133232398e-05
-2.58675475851821e-05
2.36586565533687e-06
-3.15013333670946e-05
-3.73731342508831e-05
-2.74708558230903e-05
-3.36406966534212e-05
-4.61340830029253e-05
-3.81467509442792e-05
-5.87699856832824e-05
-2.96066218344123e-05
-9.05587146575901e-06
-2.22683981135227e-05
-3.98265008314962e-05
-1.50059943385457e-05
-9.59286257675091e-06
-2.36482271065936e-05
-2.45589585122644e-05
-3.10009271103433e-05
-8.94459090320899e-06
-4.08107539997603e-05
-3.443693423617e-05
-4.15276918505902e-05
-3.19264193246156e-05
-3.6734991557708e-05
-3.86579920922676e-05
-1.09302560389586e-05
-4.67187129347477e-05
-2.5881356997462e-05
-2.43030686734047e-05
-4.47254356831663e-05
-2.73056311575088e-05
-7.32669905063761e-06
-2.70899872504926e-05
-3.89913842021421e-05
-4.89688809281993e-05
-3.96510123511513e-05
-1.43591869268374e-05
-4.62834826017529e-05
-2.26943165885145e-05
-4.37980534854226e-05
-4.02378876112551e-05
-3.75494911770371e-05
-8.4437847854936e-06
-5.95650798580045e-05
-2.44974228935739e-05
-1.68667142553447e-05
-2.1316945394647e-05
-1.2671689340806e-05
-1.2805768172129e-05
-5.2986762427929e-05
-3.88164516929608e-05
-3.79291685206554e-05
-6.1836455524301e-05
1.79539041295623e-06
-4.22087186800535e-05
-3.4631033267739e-05
-3.36664039537422e-05
-2.66550844668042e-05
-2.03308993122078e-05
-4.20901274700123e-05
-4.64320013007479e-05
-3.74222346991783e-05
-2.77486470723864e-05
-5.06751688971644e-05
-2.6307871588808e-05
-2.63891205272942e-05
-2.30885339798677e-05
-2.34780739047787e-05
-5.06600523541824e-05
-2.69944039197426e-05
-4.41760040542159e-05
-2.50945854147672e-05
-6.21471012140778e-05
-1.32566111120146e-06
-3.22108439792522e-05
-3.38080791804491e-05
-1.66571289650829e-05
-5.28011489874685e-05
-3.51651338828688e-05
-2.32600368138592e-05
-4.18063579083276e-05
-2.87977307911552e-05
-3.8690051488712e-05
-3.35149890208999e-05
-4.14360397007882e-05
-3.9593350742905e-05
-2.99659845209088e-05
-3.70722479814912e-05
-4.42801782321136e-05
-3.25028937025018e-05
-2.90375216033391e-05
-4.20341089703775e-05
-3.01627026605281e-05
-3.294917294809e-05
-2.62487597155698e-05
-3.57345343061845e-05
-3.8042716965915e-05
-2.24744175387492e-05
-1.65363764518175e-05
-2.0928525936575e-05
-4.73439172317881e-05
-2.76102457589285e-05
-2.08337220469268e-05
-2.98736069741178e-05
-3.96742291616804e-05
-1.54225152291451e-05
-5.93194787268971e-05
-6.25470047853162e-05
-3.97576493758949e-06
-1.87234512649255e-05
-5.92917900668614e-05
5.16542632538865e-06
-3.12889283296531e-05
-3.04757232482667e-05
-9.00468057014482e-06
-1.35207455908515e-05
-2.94529987703858e-05
-1.23927677246772e-05
-3.55168258978602e-05
-4.67716834791013e-05
-2.65715606265195e-05
-9.10673221110849e-06
-2.53554205765078e-05
-3.93212164813028e-05
-3.17703486214286e-05
-3.48608022070175e-05
-4.44990103714846e-05
-2.03639342185751e-05
-5.14919603262586e-05
-3.51579555151072e-05
-6.85582103585977e-06
-3.1648317447751e-05
-3.44431696483763e-05
-3.60009796405677e-05
-8.10995737380312e-05
-3.95539739070127e-05
-1.73315394098882e-05
-3.38969325235585e-05
-2.7630580379801e-05
-2.81033565831119e-05
-3.94931419369506e-05
-3.52465505386389e-05
-2.74775372334722e-05
-3.66884725732586e-05
-2.40046780902627e-05
-4.73006977073544e-05
3.0128351109017e-06
-2.73171736050868e-05
-5.00091361316375e-05
-4.71950576894546e-05
-6.99939960061042e-05
-8.10919294883725e-06
-4.07108185343928e-05
-3.7462403997585e-05
-5.14851194961959e-05
-6.11688582622574e-05
-3.64513151267021e-05
-3.37623900623474e-05
-3.13790055826167e-05
6.51461312796727e-07
-2.24789653096787e-05
-4.48269286570927e-05
-1.27250680194234e-05
-2.23451000018295e-05
-2.50101116853378e-05
2.06623602442178e-06
-3.89572619755221e-05
-4.4897140218302e-05
-4.54170352539072e-06
-1.56593700960826e-05
-2.37756435884414e-05
-1.71331805921687e-05
-2.62910001787819e-05
-1.19069146921198e-05
-5.24085194184028e-06
-6.17220314482312e-05
-1.32877847522725e-05
-2.7497782821652e-05
-3.58484586433277e-05
-5.1585712748033e-05
-2.77971282799117e-05
-3.28062209564476e-05
-4.63875588915928e-05
6.75706823861664e-06
-1.50657136607286e-05
-3.62149855272714e-05
-5.33163120452967e-05
-3.5855514625763e-05
-4.39485409323488e-05
-4.77041429226166e-05
-3.3225626728315e-05
-3.25210292477862e-05
-3.01641199587384e-05
-2.79743830374191e-05
-2.59955634697023e-05
-5.05620366171294e-05
-2.39471154762633e-05
-7.71233229729868e-06
-2.60311642652395e-05
-8.01076801056395e-06
-3.35660282455644e-05
-4.3775615200997e-05
-3.41510069528782e-05
1.0936632914682e-05
-4.46704202946856e-05
-2.58316611840824e-06
-8.52588844289112e-06
-2.51321448766861e-05
-4.74899548679296e-05
-1.95627116272503e-05
-3.08561737008386e-05
-2.29611864943222e-05
-5.68364620215152e-05
-1.55817754735017e-05
-7.81915111560342e-06
-2.6771885146172e-05
-5.00432721230804e-05
-8.34265594358541e-06
-3.36609194063796e-05
-3.70033062715005e-06
-5.00002228174169e-05
-9.02435933243146e-06
-4.39798874429857e-05
-4.13876916785887e-05
-1.18204204568408e-05
-1.12042176388419e-05
-2.57676994760298e-05
-2.22949478890632e-05
5.4212799247106e-06
-1.88322249927526e-05
-2.9630377226672e-05
-2.01844421994412e-05
-3.24361186524864e-05
-1.27711281038645e-05
-5.19887758055192e-05
-2.05681911164389e-05
-2.33149738493692e-05
-1.1226301112059e-05
-3.33478871072249e-05
-3.86819402408555e-05
-3.15602728173023e-05
-4.1577813696349e-05
-4.46274281708673e-05
-3.40758226330386e-05
-1.94281947642083e-05
-1.60316723588285e-05
-1.3836009386338e-05
-3.17951675740757e-05
-3.27813812552964e-05
-3.1003872003554e-05
-1.15365755035866e-05
-3.17626521397211e-05
3.39862542414681e-06
-2.2476174026471e-05
-2.05242549368696e-05
-3.06290409676119e-05
-4.27153633252216e-05
-1.14756331627604e-05
-3.28057677381624e-05
-1.27076853174746e-05
-3.35210624945732e-05
-4.79970234009092e-05
-4.8861526498175e-05
-2.237875629259e-05
-4.49082711106279e-05
-3.45764507283389e-05
-2.9151496628293e-06
-1.21204087609934e-05
-4.57532369024295e-05
-1.81814287943149e-05
-5.02339057282692e-06
-2.37658740589522e-05
-1.63117510120462e-05
-2.62515812496883e-05
-4.48769279330041e-05
-2.04745336615392e-05
-2.28999671413763e-06
-1.81559622831566e-06
-3.30337022934116e-05
-3.41575588313385e-05
-1.78047122961782e-05
-2.36277894619072e-05
-5.26651633333305e-05
-6.13752333905561e-06
-1.25838381501607e-05
-7.77578009868981e-07
-4.65121178359784e-05
-2.55924692878094e-05
-2.14293371052546e-05
-5.9682893283928e-05
-3.82416875535837e-05
-4.66463054140179e-05
-5.50519997955688e-05
-5.13183512134322e-05
-4.94299612908601e-05
-1.75688734735345e-07
-5.5613427641702e-05
-3.98615935282456e-05
-2.02254823284757e-05
-4.87879220000269e-05
-1.89898167440799e-05
-1.6876417667413e-05
-4.29422767411661e-05
-3.24772548688332e-05
-2.68027356164045e-05
-2.52537317791375e-05
-4.02611130009477e-05
-8.6440268541898e-06
-1.84230268389218e-05
-1.78256779155481e-05
-4.38893443250064e-05
-1.79051805606056e-05
-3.62193692249213e-05
2.66436902259304e-06
-2.80275101057679e-05
-2.26181836939939e-05
-5.96969628318833e-05
-4.06710549652307e-06
-1.0235758462528e-05
-4.76176280107962e-05
-4.81432691263263e-05
-6.17952836200849e-06
-4.143471885057e-05
6.72233373927522e-06
-2.40729328260376e-05
-2.09889090035775e-05
-2.07432433881236e-05
-3.74295928712205e-05
-1.82965151896798e-05
-4.39151272326774e-05
-1.56716118765555e-05
-2.55857667653594e-05
-1.34712081139916e-05
4.47304353194556e-06
-2.34140475121685e-05
-3.12481969579082e-05
-4.61650764885974e-05
-1.49241717447402e-05
-5.37689592835083e-05
-4.74867674753928e-05
-3.3885204334205e-05
-1.956259042893e-05
-5.35684008762364e-05
-2.84563133843726e-05
-4.23345526129594e-05
-2.21907171529032e-05
-1.68509807305946e-05
-5.29049826438979e-05
-3.5742404329621e-05
-3.37835545456209e-05
-2.77993827098088e-05
-3.25198959991154e-05
-4.3738754229195e-05
-7.15959091028231e-06
-4.23191103274102e-05
-2.13442691677666e-05
-4.07390223796339e-05
-2.42744846802312e-05
9.3483027635329e-06
-3.71551830663869e-05
-2.77069109002761e-05
-3.48902217337911e-05
-1.9679270380668e-05
-4.86937321907029e-05
-4.40281855401944e-05
-3.32958025524869e-05
-3.58871979037268e-05
-5.28893237835625e-05
-5.44596936570985e-05
-1.83795478756322e-05
-3.7766403899108e-05
-2.80547355590788e-05
-3.11711759376625e-05
-2.66867823231386e-05
-7.23216032069547e-05
-3.08188185764574e-05
-3.81061105383533e-05
-2.40033215509571e-05
-3.2080917817075e-05
-3.067367218552e-05
-3.78239109289887e-05
-1.29065933557077e-05
-3.76699795074159e-05
-2.53043249796407e-05
-3.23888915435951e-05
-4.63780019398478e-05
-3.95275398706792e-05
-1.10837273278647e-05
4.23068484401006e-06
-5.43462250784059e-05
-5.91133715882279e-05
-3.2346386825288e-05
-2.89664957550103e-05
-2.19190094729027e-05
-5.67389758745967e-05
-1.98413548271893e-05
-1.17510879291904e-05
-6.91524859611236e-06
-2.63223829797299e-05
-4.44854102364038e-05
-3.68985766006121e-05
-1.57701198652369e-05
-2.54193570676326e-05
-3.23512091180346e-05
-2.00919250577811e-05
-1.80100335094172e-05
-1.68936860507266e-05
-2.62373748940469e-05
-2.34542181645421e-05
-7.1117703485669e-06
-1.9095967651553e-05
-4.72341582929131e-05
-7.67616331169582e-06
4.24994715457328e-06
-1.90222152901207e-05
-3.48321513845791e-05
-2.42950575143687e-05
-1.43867381059897e-05
3.00182132066845e-06
-1.57607202144997e-05
-1.88462112777869e-05
-8.26328207214585e-06
-3.39343223221946e-05
-2.39456342930192e-05
-1.12480265455895e-05
-1.12104933862868e-05
-1.94962990869931e-05
-1.28238759130741e-05
6.42528385064314e-06
-7.04575154707452e-06
-1.84607802374359e-05
-1.83989901029774e-05
2.66987540932936e-06
-1.39101555978188e-05
-1.86789798317837e-05
-2.76939442809078e-05
-2.46089413854448e-05
-8.41016861994669e-06
-2.11808426653125e-05
-5.15680440172858e-05
-3.32286341430183e-05
-4.08858423173301e-05
-1.58778639900051e-05
-2.0368350687386e-05
-5.04964604416018e-05
-3.11330206803531e-05
-3.83197108288906e-05
-1.187214546624e-05
-5.8644117542369e-05
-4.91334929294404e-05
-3.57697159080154e-05
-1.07892911310882e-05
-1.28710752464899e-05
-4.49376045949003e-05
-1.88802833955143e-05
-7.70397587917004e-06
-2.55648816365151e-05
-7.24856839189609e-07
-5.83299324500428e-05
-2.59283828697948e-05
-3.18955513556472e-05
-4.34195279420568e-05
-7.01217582904911e-05
-1.54185275336126e-05
-9.80915390955925e-06
-2.37904616396127e-05
-3.10250628217851e-05
-4.8258283722109e-05
-2.67046294393792e-05
-1.35633128790837e-05
-7.96909570574039e-06
3.56955876453438e-06
-2.0500009419627e-05
-5.40936032034366e-05
-4.09701092261287e-05
-1.56247771979382e-05
-4.12601357224275e-05
-2.56946724270434e-05
1.85903730640008e-06
-3.91137879287618e-05
-2.92923393817266e-05
-1.54542551214967e-05
-2.82764740672127e-05
-4.07529028727377e-05
-1.30600841037335e-05
-3.55981576562275e-05
-4.80299249549037e-05
-1.67037165651373e-05
1.94725792867591e-05
-2.37417083406873e-05
-1.16276770778579e-05
-1.58972479693316e-05
-3.07469376322483e-05
-2.14507289628619e-05
-4.09351236713179e-05
-1.12933167918004e-05
-3.55376295303308e-05
-4.54947953236355e-05
-2.86754198125904e-05
-1.99461787105823e-05
-3.41027718860992e-05
-4.02080245350365e-05
-3.74418068623958e-05
-4.21955340479828e-05
-4.56125737802961e-05
-2.56456927660628e-05
-2.96736096537899e-05
-2.78559116823485e-05
-1.94722435231231e-05
-1.94211295049143e-05
-2.94091038661047e-05
-3.55860556854653e-05
-1.62014051711813e-05
-4.02142387055129e-05
-1.06013017680978e-05
-3.75200623974657e-05
-2.86108616007983e-05
-3.35948034686784e-05
-2.74546818206895e-05
-4.78480670846458e-05
-1.0784868424746e-05
-2.68893235318e-05
-3.43353541216917e-05
-4.22658158820379e-05
-3.54106249339764e-05
-1.65502917116221e-05
-4.05294290339787e-05
-2.94106728953632e-05
-3.92928895203521e-05
-3.24233204809995e-05
-5.74770507770497e-05
-6.30063007912247e-05
-1.68701582997096e-05
-7.40182635448546e-05
-3.66191036829112e-05
-5.05506202693044e-05
-5.18645858340566e-05
-8.86330911924268e-06
8.10337634169343e-06
-2.29457219239833e-05
-6.09482946857856e-06
-8.36660012193589e-06
-2.60376089661111e-05
-4.36611792455218e-05
-1.97878525488943e-05
-2.60427139208241e-05
-5.74128912832859e-05
-4.24575488414101e-05
-3.23342572833169e-05
-3.69518765290981e-05
-2.3210229892423e-05
8.03404724486926e-06
-2.03667946124483e-05
-2.8257549899956e-05
-4.41654674595002e-05
-5.81423581022672e-05
-1.01795569347846e-05
-4.22343232884027e-05
-1.18751863376628e-05
-2.79603943738972e-05
-2.11908074259145e-05
-1.3966726821216e-06
-3.70172070212313e-05
-2.56748833160631e-05
-4.11543860786191e-05
-4.36858913125431e-05
-5.27615396266067e-06
-3.12666319482516e-05
4.98116880986084e-06
-4.59466518767199e-05
-4.79420155740974e-05
-3.10253288800487e-05
-4.33137642039509e-06
-3.48685193207896e-05
-4.56698009796131e-05
-3.11259366680489e-05
-2.63574873697368e-05
-5.14835956466892e-06
-8.57576963609034e-06
-6.03202414037777e-05
-2.7125108877091e-05
-3.14288472254789e-05
-4.02892024653171e-05
-2.69940065470903e-05
-4.70511708687903e-05
-2.55955278447455e-05
-2.45386806340417e-05
-1.49035822202371e-05
-1.82327679618967e-05
-5.86925075173891e-05
-1.30923217670799e-05
-3.66754782484679e-05
-4.66756997185435e-05
-2.09811374500123e-05
-3.10843692950537e-05
2.13779423474339e-05
-2.84251023830875e-05
-5.04207870808314e-05
-9.59157613878008e-06
-2.33821201996935e-05
-5.29539180483335e-05
-3.79893841867414e-05
-4.62364913476546e-05
-5.93110257326218e-05
-2.64747458253187e-05
-2.41865345304974e-05
2.49122189090526e-06
-5.2485531603105e-05
-1.72896243463912e-05
-4.86238498719022e-05
-1.98784933977509e-05
-2.98211909457906e-05
-2.83307963682187e-05
-4.88627987620962e-05
-1.77056581421191e-05
-1.80845948579714e-05
-2.48355460431684e-05
-1.07745330025355e-05
-5.72153427991603e-05
-7.29213577359512e-07
-3.0700089961054e-05
-2.98788066728861e-05
-7.212541251197e-05
-2.50463359258619e-05
-3.68133459056518e-05
-2.314102451023e-05
-5.4816872734109e-05
-2.14974104311077e-05
-2.08314942154349e-05
-6.64149927902207e-05
2.79149448256187e-06
-7.40725756567824e-05
-4.10502854966447e-05
-4.10745065667476e-05
-3.02869714462016e-05
-3.63730558585045e-05
-6.52300424255982e-05
-9.81284138035102e-06
-4.16285507827891e-05
-1.74689402147884e-05
-5.18893393156851e-05
-3.92837770761317e-05
-5.05431540831537e-05
-5.91654389106256e-05
-1.53844500835397e-05
-4.64709532525539e-05
-2.87093963893576e-05
-5.93445511362468e-06
-5.18824207260491e-05
-3.52387452984932e-05
-2.34924388740004e-05
-2.36906497199037e-05
-2.58980420655391e-05
-9.91297870196045e-06
-3.75401295588837e-05
-3.26100773095471e-05
-3.04462715176865e-05
-2.81738012155774e-05
-2.52459162868521e-05
-1.9868379628977e-05
-2.55358485083243e-05
-9.37383927708918e-06
-3.31935812076628e-05
-6.15857467787163e-06
-2.0752065035018e-05
-2.01262113672579e-05
-4.36644293710013e-05
-5.0255555136686e-05
-3.66718386437342e-05
-5.79072883237119e-05
2.85652839548601e-06
-6.72121718222769e-05
-2.44415556996159e-05
-1.61828326300998e-05
-3.55610291836913e-06
-1.02177942379053e-05
-3.09966237417589e-05
-3.71233547481043e-05
-3.50636503366529e-05
-2.68704114971944e-05
-3.32060657229222e-05
-4.62552830800527e-05
-1.32724652574119e-05
1.57484334951523e-05
-1.90244000305361e-05
-5.57494400149287e-05
-2.3991431683522e-05
-1.68714172134624e-05
-3.44624839957165e-05
-9.31143493659271e-06
-1.73344182906442e-05
-6.24164430666057e-05
-1.97023791036699e-05
-7.42936761889857e-07
-6.4615197891508e-05
-1.43860944963356e-05
-3.68007869895636e-05
-4.14753134987721e-05
-3.85473796293558e-05
-2.90851596886505e-05
-4.63939312364952e-05
-2.87799143807119e-05
-3.97799197735793e-05
-2.27837748549711e-06
-3.4251676486305e-05
-2.22880376448023e-05
8.05131566734071e-06
-1.23167452697839e-05
-2.19637780632544e-05
-3.82620204888425e-05
-1.05486999817083e-05
-2.44501370479549e-05
-5.45884669826035e-05
1.09788382006225e-05
-1.19900245022198e-05
-3.34568339922932e-05
-3.91150385942084e-05
-3.99201225398919e-05
-2.42919426965667e-05
-3.79469443552562e-05
-6.76534847848183e-06
2.45319114998205e-05
-3.4498576586152e-05
-2.66434951515799e-05
-3.96089071220104e-05
-1.41064754284774e-05
-4.12569564827029e-05
-2.44852629126801e-05
-2.84193432734555e-05
-5.11735166839718e-06
-4.29752112173472e-05
-4.03642362628428e-05
-1.5190725793389e-05
-6.5830041723837e-06
-3.30207455904838e-05
-2.0548772688368e-05
-4.13649199522931e-05
-3.33768790927562e-05
-1.68826411448999e-05
-4.26586393799199e-06
-3.06079286169034e-05
-2.87402700199581e-05
-2.2738284823517e-05
-2.21949192764282e-05
-3.49453360019937e-05
-4.87248622171333e-05
-7.73711559172536e-07
-5.83687826533653e-05
-2.51200544930524e-05
-4.41556370246528e-06
-1.1443095115763e-05
-1.0514055021791e-06
-7.27175882751248e-06
-3.00693384631579e-05
-4.2121795353359e-05
-5.79819367859376e-05
1.44809034574578e-06
-2.98768979786588e-05
-7.88690751414417e-06
-2.48875514359614e-05
-1.67577350236342e-05
-6.52249266256343e-05
-2.5613516620167e-05
-1.37161706340654e-05
-4.3383960345697e-05
-4.38588295455393e-05
-3.35174475324951e-05
-8.63850093062966e-06
-3.30696525559929e-05
-4.35166587320764e-05
-2.50282009745429e-05
-5.13658039455965e-06
-2.95306935804009e-05
-2.8433813183136e-05
-4.35272669170297e-05
-1.71284552187908e-05
-3.35475087595548e-05
-8.55108452251e-06
8.09299393884186e-06
-5.39489040906315e-05
-3.07202279056175e-05
-4.18916419910912e-05
-2.75086073593967e-05
-2.21408533775499e-05
-1.60426948957716e-05
-4.42729921988524e-05
-5.30398289522042e-05
-1.86784710568532e-05
-5.9783342976074e-05
-1.92713451582988e-05
-2.38319916728583e-05
-2.00641865785588e-05
-4.53793419222562e-07
-3.30068387837946e-05
-4.99382176821684e-06
-2.53828140567092e-05
-2.76426706137159e-05
-2.41194094994181e-05
-1.99124141398836e-05
-3.20346914142895e-05
-1.98376762573786e-05
-2.35362270864769e-05
-3.09157390836711e-05
-3.09958148231435e-05
-5.07960105976105e-05
-2.44767275064538e-05
-2.78023248602644e-05
-3.34564581464264e-05
-3.84412219768751e-05
-1.12193283302586e-05
-3.77734005662368e-05
-3.98462673329823e-05
-2.88245732516113e-05
-4.34196060416481e-05
-4.22204529340282e-05
-2.69871986045773e-05
-1.8393879928069e-05
-3.17015574438594e-05
-1.11472424340932e-05
-2.97214469487976e-05
-2.72452317356363e-05
-2.69420995347372e-05
-5.55579194861963e-06
-3.78231455767304e-05
-4.95783688287162e-05
-5.62359516013252e-05
-4.01612825985692e-05
-3.42704214345642e-05
-5.33543118092933e-05
-2.11400413716299e-05
-3.83312775768549e-05
-1.94900633559286e-05
-1.96527748624174e-05
-2.3628946720657e-05
-5.66695850680129e-05
-1.76687598425723e-05
-1.762979625251e-05
-2.21442670534579e-05
-1.11132687147935e-05
-4.48881750514489e-05
-5.27054587515179e-05
-1.66954071599819e-06
-7.52822901458548e-05
-1.42448243352603e-05
-2.9129823245256e-05
-4.57517690901131e-05
-4.69523361632952e-05
-4.25526539247109e-05
-3.88640558170255e-05
-1.97254711184394e-05
-2.44304677576862e-05
-1.69147168947494e-05
-4.60666381318971e-05
-1.3726045809142e-05
-6.19390732980622e-05
-1.3060186491007e-05
-4.56599253333443e-05
-4.46999304301626e-05
-4.1466374205217e-05
-3.82084468460935e-05
-4.62854182023995e-05
-1.8893721942946e-05
-3.96703369775909e-05
-2.90303341154193e-05
-3.57873866007287e-05
-1.45538335632095e-05
-4.41316507812e-05
-1.23456343019461e-05
-3.19560542792745e-05
-1.97229964086315e-05
-2.2113330148072e-05
-4.70507320334233e-05
-2.80898987067127e-05
-1.84091425645996e-05
-6.16067362106907e-06
-7.9528289667855e-06
-3.00475965269577e-05
-5.95762099055076e-05
-3.31349695058523e-05
-2.37448204350698e-05
-3.65616082610191e-05
-1.53791179127787e-05
-3.59595028580913e-05
-2.15632596196903e-05
-1.61357123513407e-05
-4.5213660777676e-05
-2.68963528336204e-06
-7.10099428723559e-06
-1.27322394218431e-05
-5.6692517024311e-05
-2.69302003222803e-05
-3.77253653735848e-05
9.06399935869663e-06
-1.27136344388857e-05
-2.82816939721291e-05
-4.09770154675588e-05
-4.00672984785258e-05
-4.0370779791196e-05
-3.1565985801042e-05
6.84724787811992e-06
-4.13316139490768e-05
-6.12869039399529e-05
-1.53950994924308e-05
-2.90084007593059e-05
-4.29160548760906e-05
-5.7811542644123e-05
-6.52788159423131e-05
-1.67942031808414e-05
-4.17666369623656e-05
-1.89973091999663e-05
-4.64888992138424e-05
-5.00498177526478e-05
-3.56534313631175e-05
-3.20017786955532e-05
-3.40666124372776e-05
-3.69396295773024e-05
-2.06446739529951e-05
-4.59071623790792e-05
-3.19579041881092e-05
-4.65213458323251e-05
-1.4271759370709e-05
-2.69881012935257e-05
-3.8716171954546e-05
-7.56839068949698e-06
-2.64848562483057e-05
-6.53388760216011e-05
-1.78438494568087e-05
-4.01264859211096e-05
-2.80117374448659e-05
-3.11762135395336e-05
-3.88260507366017e-05
-2.24200198246493e-05
-1.59828281883333e-05
-6.85785498844924e-05
-4.56026145665399e-05
-1.900831052981e-05
-5.39346873391699e-05
-5.62717083637653e-05
-9.1982453478167e-06
2.5374666060666e-05
-3.88018937696101e-05
-2.89513327376701e-05
-2.90603560985083e-05
-3.08488513898429e-05
-2.03615515612149e-06
-4.84144904557572e-05
-5.404243249531e-05
-1.31821854652234e-05
-2.46799799455755e-05
-4.42046791710889e-05
-2.38657448514902e-05
-1.46666861017722e-05
-2.0642260657933e-05
-2.91342002654589e-05
-3.55710460955178e-05
-2.99876061954056e-05
-3.89569213090443e-05
-3.66222449452782e-05
-3.4607272510043e-05
-5.52163488337708e-05
-3.83605867666867e-05
-1.28442451921429e-05
-1.9984361084349e-05
-2.3055248395137e-05
-7.57069450840882e-06
-3.86647466220572e-05
-2.61055663331638e-05
-3.83539297614795e-05
-4.08911957691762e-05
-3.63487646937382e-05
-4.26102381907338e-05
-3.70852067297358e-05
-2.48583664672495e-06
-2.79675140456287e-05
-3.62594011552477e-05
-4.19769870103961e-05
-1.22962699354076e-06
2.14162351224259e-06
-4.12366565778162e-05
-4.37605575941615e-05
-2.8711555411657e-05
-1.27913217042349e-05
-2.85906057336287e-05
-2.7915058404156e-05
-2.26658234131244e-05
-4.32296236788143e-05
-6.60827912150282e-06
-1.53973280666747e-05
-2.15679905114058e-05
-9.95148633913057e-06
-5.73984874610804e-05
-2.76137090561733e-05
-6.33310608203688e-05
-1.81460272060455e-05
-1.48305967317543e-05
-1.43965567919791e-06
-1.44957722324582e-05
-2.87438732484358e-05
-7.04267791151533e-06
-2.19073668004836e-05
-2.86740199357354e-05
-3.9536972613424e-05
-3.33659185260125e-05
-5.49271726830401e-05
-5.6573358982876e-05
-1.51079047838061e-05
-3.9358363544036e-05
-4.84285322010788e-05
-3.29132756944289e-05
-3.32033266943498e-05
-4.41946271184584e-05
-3.93588175374022e-05
-2.48340072283004e-05
-4.08429351783366e-05
-2.67633520358798e-05
-4.48041892119423e-05
-2.21893774415647e-05
-6.7276071339107e-05
1.33013839707475e-05
-2.96235189168943e-05
-2.17753951081371e-05
-3.96491748087259e-05
-2.95130434923841e-05
-2.41693392440797e-05
-5.37467820091141e-05
-1.52107773114386e-05
-1.88911084416201e-05
-3.81561792127256e-05
-5.24806366395229e-05
-3.69178608278128e-05
2.1683566899815e-06
-1.94905059090258e-05
-4.99990064994655e-05
-2.85968925559952e-05
-6.65086399815692e-05
-2.3186676620444e-05
-1.05401482177359e-05
-2.34518269808721e-05
-3.57935243727442e-05
-3.16525154319093e-05
-3.57918629546907e-05
-4.21115430733712e-05
-4.37069492261053e-05
-1.2338428107124e-05
3.8128817444909e-06
-3.78465746095212e-05
2.7517819121207e-05
-3.95814126318239e-05
-2.98661093536317e-05
-2.64116158573258e-05
-2.26554535764191e-05
-1.66400533867825e-05
-2.60201447714876e-05
-3.76646942486037e-06
-2.71856567224397e-05
-3.36710287813317e-05
-6.68339096121923e-05
-1.41425012643852e-05
-1.62321480233878e-05
-5.41602889654794e-05
-1.88216707990649e-05
-4.13660424416446e-05
-3.79882917110831e-05
-1.49875164960963e-05
-6.50078091885069e-05
-4.5645157074136e-05
-5.89475604882454e-05
-1.96223995188955e-05
-3.18687326029541e-05
-2.09230695724478e-05
-4.03232635042319e-05
-3.62317104422087e-05
-3.58263852110728e-05
-2.43033696129197e-05
-1.39055309312483e-06
-2.33858313536913e-05
-1.23690866611973e-05
-4.5805034909577e-05
-3.30400319293308e-05
-1.72499089302184e-05
-2.62972768448205e-05
-4.40589193159239e-05
-3.34132358059795e-05
-3.67006769237578e-05
-3.04468446537626e-05
-4.9261093093983e-05
2.28617874182052e-06
-4.84400803171026e-05
-3.53942734448334e-05
-3.76988366426458e-05
-8.09603934639889e-06
6.42448705011035e-07
-2.22653136666767e-05
-2.59540241057503e-05
-2.60273056528248e-05
-8.51514470428938e-06
-3.75980932038083e-05
-2.56027602114334e-05
-1.12066354845712e-05
-4.73993018393948e-06
-2.98208485317722e-05
-3.15639387189112e-05
-4.54158573111895e-05
-1.92026530108647e-05
-3.05339020195092e-05
-4.29682394626671e-05
-3.71210838625685e-05
-4.42053260994428e-05
-6.2094118845144e-06
-4.04530560865799e-05
-3.214115842564e-05
-2.15680194907266e-05
-5.55698393604067e-06
2.44827823717357e-06
-3.6642974182636e-05
-3.43214914129112e-05
6.82402645226688e-06
-1.51749305369339e-05
-2.57079180615156e-05
-6.21667739525991e-05
-3.59970592726378e-05
-3.05864860167775e-05
-1.76646120436087e-05
-1.75041621633658e-05
-1.69496865394696e-05
-5.26546759561434e-06
5.13221292649257e-06
-1.29770838481874e-05
-3.62644360303834e-05
-3.41404017792536e-05
-1.38190809281058e-05
-2.18251902848176e-05
-5.31655947690182e-05
-2.53211366370146e-05
-9.29083620920446e-06
-2.99707509988631e-05
-2.84906951721279e-05
-2.59475564302231e-05
-2.79250387297213e-05
1.24861906273364e-05
-6.37554843959384e-05
-2.06037906235839e-05
-2.12583202136965e-05
-1.91745560072605e-05
-8.79389102983309e-06
-8.77299293119434e-06
-3.07017513300921e-05
-2.7523714785588e-05
-3.58710079232574e-06
1.15904693811137e-05
-2.71005459917388e-05
-2.64059806652119e-05
-4.69898784609253e-05
-3.30563507912606e-05
-8.32313731469587e-06
-4.20594955704299e-05
-2.2308171174979e-05
-4.50218241754018e-06
-1.14143304210802e-05
-2.47613999392233e-05
-2.8536626476865e-05
-3.28450506940581e-05
1.46462078660586e-05
-4.40269737069752e-05
-3.45039044380403e-05
-4.80837437480732e-05
-2.75059626331254e-05
-1.79303790101217e-05
-1.17476627248366e-05
-3.60031142708237e-06
-4.98259944555204e-05
-3.26621427447473e-05
-4.00118749862164e-05
-3.63850535963162e-05
-3.9256612883234e-05
-3.31747499421565e-05
-5.27384507539982e-05
-2.22652551169163e-05
-3.10738544973195e-05
-4.51076708442272e-05
-3.4383460281984e-05
-2.83161884532763e-05
-3.73816610298438e-05
-2.53419433545385e-05
-5.22240897073639e-05
-8.16497368088823e-07
-2.76431606719918e-05
-2.79797733015703e-05
-3.45144572890175e-05
-3.43663812168441e-05
-2.63840555305801e-05
-6.48933483622209e-05
-4.69692368303588e-05
-1.97039815577791e-05
-4.51391075368048e-05
-1.85042469121936e-05
-1.14099463443718e-05
-2.31443895016938e-05
-3.31818454120175e-05
-2.98727221601726e-05
-1.49538472092106e-05
-1.73200908738942e-05
-3.66050537751906e-05
-3.20296170590381e-05
-2.40372019350842e-05
-1.20206136933744e-05
-7.56954364064377e-08
-4.2548564177792e-05
-6.96201803310365e-05
-5.40197487999918e-05
-4.29011478075279e-05
-5.46022703632398e-05
-3.85433319376785e-05
-1.24611048399445e-05
-1.46781492603258e-06
-1.52754119824747e-05
-7.53241244760934e-06
-4.87303709947483e-05
6.08761024132194e-06
-2.58345112481529e-05
-2.58986617095828e-05
-2.37862251157887e-05
-4.71429039344495e-05
-2.35651412743044e-05
-3.70118804426793e-05
-1.4418168542686e-05
-2.94799381217561e-05
-2.92843128161912e-05
-2.84972641368735e-05
-3.54879590104035e-05
-5.02997185049843e-06
-1.97783071513431e-05
-9.13844741130299e-06
-1.10566977143696e-05
-1.19083438839555e-05
-1.49523190376739e-05
-2.86396239725373e-05
-2.74099967865371e-05
-3.76975448946647e-05
-4.64084623789184e-05
-3.73526418924076e-05
-1.60380431089969e-06
-2.20026590845448e-05
-2.8338707565326e-05
-5.22768946766519e-05
-2.9436804021974e-05
1.25911870271462e-06
-2.00107211871694e-05
-3.02405155470683e-05
-4.01196377745874e-05
-3.45326005969845e-05
-1.72947825750595e-05
-2.62550875133439e-05
-7.86507570039862e-06
-2.97654575586359e-05
-1.27424498090165e-05
-1.75000377481157e-05
-2.62027922027964e-05
-3.91619352213062e-05
-3.12672652375155e-05
-2.29549828637091e-05
-1.35036954853554e-05
-1.56145005434071e-05
-2.00092546541567e-06
-4.061704840399e-05
-4.50906838022842e-05
-5.71331083369418e-06
-1.62969591212706e-05
-3.15656306673344e-06
-4.45591930033729e-05
-1.89526835063634e-05
1.68754019164537e-06
-2.89281287905421e-05
-2.83328000369507e-05
-3.25823114199771e-05
-3.05507488607767e-06
-1.16260758407917e-06
-8.36480561619578e-06
-3.76811061500113e-05
-5.98614653958953e-05
-3.64028783340422e-05
-4.14016386266497e-05
-4.67306671246842e-05
-4.84316859143128e-05
-5.59977671335167e-06
-1.65671915366177e-05
-4.42891554327236e-05
-1.89827506423248e-05
-2.82527438208522e-05
-1.43983317568592e-05
-3.02447109858033e-05
-4.13625409503638e-05
-2.12165961696051e-05
-4.42282418436619e-05
-4.54457653505034e-05
-3.09001216424904e-06
-1.21613403620995e-05
-4.78473098724261e-05
-3.686113670855e-05
-5.60159037617188e-05
-5.27647524114923e-05
-2.41606767096237e-05
-4.37345005297363e-05
-3.40358468313106e-05
-3.40583186124484e-05
-2.14935394486597e-05
-7.41548164461753e-06
-3.48374975603811e-05
-6.10856638038414e-05
-6.57275012537965e-05
-1.19785480013967e-05
-5.88642813524999e-05
-3.32383124085201e-05
-7.60039187878805e-06
-3.45789669108158e-05
-3.67085589187694e-05
-4.22591828709973e-05
-2.73670749913988e-05
-3.4609458774947e-05
-3.12618059399404e-05
-2.65246292829796e-05
-2.64582736074217e-05
-1.38343178315504e-05
-4.88808527957848e-05
-2.25760334285676e-05
-5.2449993085298e-05
-2.37697600156537e-05
-5.24089386799789e-05
-6.3720914152806e-05
-2.85694071106211e-05
-1.62884003825473e-05
-3.31846989775343e-05
-3.43289740863593e-05
-3.77851889183593e-05
-1.74980419654497e-05
-2.59239862773568e-06
-2.46782385401482e-05
-5.1414153180189e-05
-4.18521151495768e-05
-1.58986507975286e-05
-5.44692063970207e-05
-3.41043918559088e-05
-1.65543959945483e-05
-7.82646091785434e-05
-3.65183257446299e-05
-2.41416393178819e-05
-3.28665216477071e-05
-1.10587278791623e-05
-4.06150155586491e-05
-3.85787948051299e-05
-1.33415783620012e-05
-3.63327387348634e-05
-5.78226432765362e-05
-3.79204649823415e-05
-1.87093769511399e-05
-4.56020883222447e-06
-2.0807511817458e-05
-5.32267530739679e-05
-2.22433701978933e-05
-6.12368654922772e-06
2.99683851931824e-06
-3.99611326342013e-05
-1.72056748438139e-05
-3.45892196792304e-05
-4.46205889365691e-06
-1.07049794666337e-05
-2.72591212900732e-05
-1.88128661083867e-05
-3.59478426979704e-05
-3.62568735589798e-05
-3.49559635927951e-05
-7.52892198303687e-06
-1.36552545597688e-05
-2.9558568174398e-05
-2.47725957889572e-05
-5.14393821871615e-05
-3.64032449673727e-05
4.26450824751266e-06
-2.96025191572626e-05
-1.69526409973639e-05
-1.12983600661117e-05
-1.06970574746477e-05
-2.32415105351005e-05
1.76067504649971e-06
-1.92664848366204e-05
-1.70868689851433e-05
-2.71902314321816e-05
-1.94368463913963e-05
-3.78106582548247e-05
-5.880636149844e-06
-4.93222776069948e-05
-3.09124995876969e-05
-2.93424398348236e-05
-7.66384325213927e-06
-2.45595806066419e-05
-1.22821178186914e-05
-6.0348906112471e-05
-2.719638960407e-05
-3.64208643251048e-07
-1.34170615505877e-05
-5.24972487611672e-06
-1.83908942529854e-05
-2.64035520714569e-05
-1.13554539735629e-05
-5.95049014353748e-05
-2.58073591667877e-05
-4.16052081403891e-05
-6.15464084919515e-05
-4.45850731571646e-05
-3.67444993698519e-05
-2.64261326349246e-05
1.05927130026184e-06
-3.25552258985199e-05
-3.78233815179645e-05
-2.46472048755859e-05
-3.63423369924706e-05
-3.87200154612872e-05
-2.1882350649418e-05
-2.33156788691167e-05
-2.54199379802974e-05
-3.69164174532804e-06
-3.33821600893606e-05
-3.96035990240338e-05
-4.78928773383016e-05
-1.34341847001461e-05
-4.67253174829744e-05
-1.23070689462716e-05
-1.14576933629089e-05
-1.12068529458852e-05
-8.21943389116281e-06
-1.8024300170669e-05
-5.29785253787822e-05
-1.29515427869779e-05
-1.81547625216706e-05
-3.31512088352989e-05
-3.93263424072582e-05
-5.86209253542358e-05
-1.51283418648276e-05
-3.19435328254695e-05
-2.11670070332119e-05
-2.49717245620358e-05
-4.1698111762357e-05
-2.76332992892654e-05
-2.76676815002476e-05
-4.27791507416157e-05
-2.23695246053493e-05
-4.05717929061263e-05
-1.15517920839698e-05
-1.86258733539169e-05
-3.01077373284888e-05
-3.01178608448444e-05
-2.15648494951727e-05
-9.78060549636918e-06
-3.1002913479464e-05
-2.28641098979466e-05
-4.5351501749828e-05
-1.9951383157557e-05
-3.01102034567425e-05
-5.0988381227747e-05
-2.49848003466611e-05
-2.20690900651065e-05
-3.51400144267059e-05
-1.42018157630219e-05
-2.64852606627071e-05
-4.18623580631494e-05
-3.85483085713161e-05
-1.7584915775021e-05
-1.61168914324037e-05
3.07982991471721e-06
8.27442633285721e-07
-2.31535226676515e-05
-3.19188270474125e-05
-2.48744764964606e-05
-2.60201275139376e-05
-9.41031042506476e-06
-4.98467360522555e-05
-2.39965812018932e-05
-3.62267095705106e-05
-4.25074468757808e-05
-4.17503995546223e-05
-6.3193519019651e-06
-4.73580937618596e-05
-6.38071707421063e-05
-1.14367556142588e-05
-2.5918968622002e-05
-2.12355102813598e-05
-2.93047258367071e-05
-2.81273995482922e-05
-2.94891232183048e-05
-3.70563618174443e-05
-3.603008164354e-05
-5.65319199661074e-05
-3.45719248918983e-05
-1.87644412721354e-05
-1.56270920433638e-05
-3.25123687890208e-05
4.51452585051168e-06
-1.62266034264182e-05
-2.75946473247874e-05
-4.08600105752161e-05
-1.08031512833834e-05
-4.24377934158525e-05
-2.54661343014505e-05
-7.80044248754172e-06
-5.31051156724514e-05
-6.50163213687403e-05
-1.68119229345252e-05
-2.36965991376361e-05
-3.4521366798144e-05
-1.96422122933177e-05
3.03127930967849e-06
-4.58186551804416e-05
-3.29029903488724e-05
-4.3003137556928e-05
-3.40082178208913e-05
-2.54898698944742e-05
-2.57274696875616e-05
-1.27353817710512e-05
1.37266971112708e-06
-1.45010438350699e-05
-6.58032861723692e-06
-1.89528608769366e-05
-4.20989263553716e-05
-1.47781917299692e-05
-9.04931456436073e-06
-1.44417121633316e-05
-1.56894403810509e-05
-2.73634681567137e-05
-9.58696379056204e-06
-4.18192861221412e-05
-2.53542128817171e-05
-1.91846547700757e-05
-3.75912196698379e-05
-1.14145089378563e-05
-4.15600602937511e-05
-3.83508365458157e-05
-3.6811318096838e-05
-3.70166490388025e-05
-2.10017522798791e-05
-4.56339943100608e-05
-4.25773949948791e-05
-5.63828402462995e-05
-2.381388401775e-05
-1.50562928253316e-05
6.51066136136455e-06
-1.19397945815242e-05
-3.82878506136639e-05
-3.71412911817055e-05
-4.03893914627615e-05
-4.22054704152652e-05
-1.57005944900554e-05
-2.84404422520069e-05
-1.16596417946539e-05
-2.83237712091866e-05
-4.28668722121063e-05
1.22684564696952e-05
-6.41035343233195e-05
-3.92955264774374e-05
-4.17217971367089e-05
-2.46199312043247e-05
-2.87565622259431e-05
3.10109803767912e-06
-4.74084471189997e-05
-3.57753215516952e-05
-1.90160359074084e-05
-6.14478106155707e-05
-2.38637171202842e-05
-3.0193407529115e-05
-3.31204421703105e-05
-3.40695947075433e-05
-1.33659185068701e-05
-2.61859057835295e-05
-2.47174423491409e-06
-5.629135287711e-05
-2.8479538666973e-05
-1.98892951930486e-05
-1.64627541147661e-05
-4.42042646134499e-05
-4.97953604335586e-06
-2.58326114393003e-05
-3.74054387333575e-05
-7.01497996909905e-06
-3.2893837386194e-05
-3.69913695883907e-05
-4.97589798435732e-05
-2.37203472475823e-05
-2.88172266542565e-05
-4.44922113232661e-05
9.97435243903546e-06
-4.03892008562099e-06
-2.44561107529886e-05
-4.88869406833604e-05
-2.50042462143113e-05
-1.95385688070895e-05
-2.40797629271834e-05
-4.0632777869967e-05
-3.4869559857431e-05
-5.51462175349854e-05
-5.2517214137981e-05
1.41023886825034e-05
-6.72614999538386e-06
-5.24919591497938e-05
-2.07026976483408e-05
-1.79413261739575e-05
-8.31790356607822e-06
-2.2147689439812e-06
-4.04123109401912e-05
-2.93436515965384e-05
-2.50030827739132e-05
-2.76510447305149e-05
-4.23918427892215e-05
-4.12548645247984e-05
-4.27010896620138e-05
-1.95436547463894e-05
-2.68626896215449e-05
-2.22071048242288e-05
-2.22393535113333e-05
-3.82974074703767e-05
-3.64717661834624e-05
-1.5201267387827e-05
-3.29933826629536e-05
-4.85193985713469e-05
-1.72818944932461e-05
-2.84417448937746e-05
-3.08830282259934e-05
-1.27493168102728e-05
-2.30468170070318e-05
-5.34039493376574e-05
-5.07814341486749e-05
-2.98361681189287e-05
-2.40411951896626e-05
-8.24417473959617e-06
-3.75754209220065e-05
-3.688935255347e-05
-5.31604702321e-05
-2.41274372392029e-05
-4.78949992069734e-05
-2.65727573011118e-05
-6.17546517172468e-05
-5.04109031399329e-05
-2.36375663551852e-05
-2.19346927508105e-05
-6.05577738636619e-05
-5.41224185009794e-05
-4.55779868401231e-05
-2.36691104035511e-05
-2.20228668748364e-05
-2.42177479499853e-05
-6.00745681735428e-05
-3.22978644055943e-05
-3.54321726622273e-05
-6.71176428640697e-05
-3.21371242340478e-05
-2.14878565483098e-05
4.49427861513957e-06
-2.39356367388164e-05
-3.94942841203825e-06
-6.22971752597815e-05
-1.71498931232572e-05
-1.92817041310234e-05
-3.32470650664978e-05
-1.92054053374248e-05
-2.32688885332451e-05
-4.89549846872407e-05
-6.88178374567352e-05
2.34101397203555e-05
-4.84561302703255e-05
-4.85827176664086e-05
-3.0619039139457e-05
-2.03356876159532e-05
-7.45187088189935e-07
-3.8291763384874e-05
-3.04199926186822e-05
-3.07441311940733e-05
-3.80403070635682e-05
-3.59354728195283e-05
-1.32338261421512e-05
-1.64493595718118e-05
-1.70851553210058e-05
-2.35236246056177e-05
1.51676404418254e-07
-1.48152807500829e-05
-1.65150730301825e-05
7.91036065345337e-06
-7.4003541382517e-06
-9.41898594902826e-06
-2.28328653156429e-05
-2.49343298078329e-05
-2.46852879450308e-05
-1.50217850286905e-05
-1.3442125533117e-05
-5.77210496755608e-05
-4.29719337658362e-05
-4.4447867661941e-05
-4.34995305070705e-05
-2.2470131015075e-05
-2.7615963269651e-05
-4.78809025366714e-05
-3.12263968926481e-05
-2.23868975044732e-05
-1.87292557526342e-06
-1.7403081751936e-05
-4.78866814359165e-05
-2.85647085515289e-05
-1.65209592824425e-05
-2.86327073474151e-05
1.80545302456269e-06
-4.3232008157786e-06
-5.39404333655052e-05
-1.94855755288752e-05
-4.08538814102788e-05
-2.1645304650709e-05
-2.36956398422824e-05
-8.49461205327837e-06
-3.39657748050449e-05
-5.1150690841824e-05
-3.99083834015594e-05
-6.24636538315681e-05
-4.25814470222832e-05
1.13943927762926e-05
-1.63833306955546e-05
-5.7577022416953e-05
-3.43763143691097e-05
-5.32825622127292e-05
-3.03899099497846e-05
-2.19155167980911e-05
-2.62969383892832e-05
-3.10399463304338e-06
-1.99003426332355e-05
-1.34167233818209e-05
-7.54055525374591e-06
-1.97967463410108e-05
-2.36835624870033e-05
-1.51929917362631e-05
-2.12419376594635e-05
-1.82421326426038e-05
-3.60005653043203e-05
-1.28097237828818e-05
-3.43160193621482e-05
-1.65655611105638e-05
5.90829004370019e-06
-3.25171224179225e-05
-5.12182324889454e-05
-2.22780957095891e-05
-1.40505185782303e-05
-2.68316449867078e-05
-3.62957845177311e-05
-2.8424567081225e-05
-1.58016632646346e-05
-1.90398253006701e-05
-1.9361999650084e-05
-5.41458760000421e-05
-4.39878637859985e-05
-1.97271415195787e-05
-3.91747974293122e-05
-3.29438260961199e-05
-1.7230489389782e-05
-3.62878363889543e-05
-2.15356955961146e-05
-5.46392839042034e-05
-5.82373269661115e-05
-4.14660557274158e-05
-3.62049460555112e-05
-3.0979749554739e-05
-1.84406951309514e-05
-3.07819563134739e-05
1.46091107088675e-05
-1.61445246268091e-05
-3.44983212445973e-05
-2.9791341429771e-05
4.46159636335009e-06
-3.68955740858407e-05
-2.67752136237126e-05
-4.06949231451823e-05
-1.36166031694992e-05
-3.02435795290205e-05
-4.12514353477876e-05
-3.53030543289396e-05
-2.56651294922735e-05
-1.66125590520206e-05
-1.77860229652421e-05
-3.78982504562299e-05
-2.7579270674574e-05
-3.53536194051733e-05
2.63094463105999e-06
-2.61026858352231e-05
-5.0051106415491e-05
-4.70687857841745e-05
-3.12129221655703e-05
-3.51983583316562e-05
-3.44811713342648e-06
-2.34567660819259e-05
-7.43511888205705e-05
-4.96924283497285e-05
-4.21471478415981e-05
-4.53759103124477e-05
-6.36707974581081e-05
-1.79321176806585e-05
-6.85395883072752e-05
-4.26021978340269e-05
-2.54419000521096e-05
-4.79480484521721e-05
-5.02910548897639e-05
3.27195278974697e-06
-1.46437054393997e-05
-7.03353177036119e-06
-3.85646489243364e-05
-4.96692864579867e-05
-4.03151832286458e-05
-2.94087778082941e-05
-2.44932486950497e-05
-9.78038841625754e-06
-3.45466123535436e-05
-2.40020550848189e-05
-1.52997104535427e-05
-1.81860210636454e-05
-5.87486656458878e-05
-5.4136175282479e-05
-1.67122283653974e-05
-9.48158617650291e-06
-2.0623081544327e-05
-2.69079862144544e-05
-1.60704970552942e-05
-3.49549982670576e-05
-4.30450824434991e-05
-1.3376403965466e-05
-3.20353657919603e-05
-1.86990402539336e-05
-1.77589101001945e-05
-5.23006358965819e-05
-3.50327263455473e-05
-2.87314395236503e-05
-1.36421917279106e-05
-2.33362977599046e-05
-3.65725651499223e-05
-4.20431518617491e-05
-2.10876771368696e-05
4.05420696211345e-06
-9.28390586392551e-06
-2.5183743132548e-05
1.66220796336543e-06
-3.2929800913574e-05
-2.22695900723623e-05
-4.24127912052988e-05
-1.69405313924129e-05
-6.94256440394768e-06
-2.29022833984565e-05
-1.27505470104901e-05
-1.00732767653668e-05
-3.9546895508079e-05
-3.09740559156566e-05
-2.03646844065798e-05
2.8841826104657e-06
-2.43685026146051e-05
-9.9016666082004e-06
-4.40668532375015e-05
-4.07132636504013e-05
-3.18519741540251e-05
-1.8092738550216e-05
-2.49692526588528e-05
-7.23677867299637e-06
-2.7432120982193e-05
-4.14961450653712e-05
-4.19759096156932e-05
-4.15364373113341e-05
-4.44627247894575e-05
-2.74204287152933e-05
-3.8187609920937e-05
-1.87603470795638e-05
-2.00853175523068e-05
-1.32915353665618e-05
-1.68370448148392e-05
-1.6075972633865e-05
-3.49100941208982e-05
-2.14216336103807e-05
-2.02059117363963e-05
-3.23566737862815e-05
-2.01936905387114e-05
-2.31703869011996e-05
-4.36404541631136e-05
-2.87345785429097e-05
-1.29840600335936e-05
-2.2642157179355e-05
-1.76832112331217e-05
-3.6415950031736e-05
-1.30554020199199e-05
-1.90302578103761e-05
-5.13303626065265e-05
-1.57930627795589e-05
3.02664572690743e-06
-1.56646105341127e-05
-3.78327623288803e-05
-4.65016467149504e-05
-2.84452789071404e-05
-2.75940312134594e-06
-7.39478577719256e-05
-3.32327866836104e-05
-2.9404480870894e-05
3.01958447986893e-07
-4.21346994931451e-05
-3.07203454594671e-05
-1.00318932157926e-05
-3.99466058017994e-05
-1.9968134239411e-05
-1.26911950021953e-05
-2.34675647760217e-05
-5.04395048952676e-05
-1.73628439909642e-05
-6.14971301462636e-06
-2.07446031629339e-05
-1.86293477506239e-05
-5.30654158416014e-06
-4.01921321238432e-05
-5.95109975452587e-06
-1.37791827243343e-05
-3.6416811119183e-05
-3.78842857148115e-05
-2.31138638813487e-05
-8.93762824041414e-06
1.40753314325025e-05
-2.17008331315428e-05
-5.42457943313158e-05
-2.4069855296876e-05
-2.92259718773122e-05
-2.85102073146803e-05
-4.55792627279791e-05
-3.34407749516333e-05
-2.35249378671108e-05
-2.65642806509902e-05
-2.25293587596745e-05
-5.1383355009865e-05
-6.42403348312013e-05
-3.19196943074837e-05
-6.09381146101586e-06
-2.03517851279149e-05
-2.73669148098274e-05
-2.13334994421867e-05
-3.40813134748718e-05
-4.03719593115961e-05
-1.81840121453527e-05
1.0260865093924e-05
-1.90913041252209e-05
-4.60420627865861e-05
-3.83741522337615e-05
-3.35260177398151e-05
-4.88389899793673e-05
-4.66025826095708e-05
-3.8684996476204e-05
-3.26148352512643e-05
-8.68009910882874e-07
2.2756108737822e-05
-1.79389648784746e-05
-2.73532759092946e-05
-6.68218479103085e-05
-4.86129532715875e-05
-1.97791941162781e-05
-2.29329078773291e-05
-5.26510078688636e-05
-4.88599533950021e-05
-1.95457421976752e-05
-3.83706014494745e-05
-3.59636379460824e-05
-1.81242868690778e-05
-3.14567255144784e-05
-1.263675652658e-05
-4.90537703376246e-05
-2.95558283425836e-05
-4.97694992440304e-05
-2.44282732438408e-05
-3.68295363076013e-05
-4.68623170915079e-05
-3.90413587463036e-05
-3.2149925921187e-05
-2.67784340933542e-05
-3.9956368270411e-05
-4.22173931795171e-05
-4.02843377600432e-05
-3.58952565484941e-05
-7.4245799500391e-06
-3.37725637953512e-05
-6.32185861515671e-05
-2.78116238739944e-05
-5.54908816207761e-05
-8.98269134076408e-07
-1.8240943199907e-05
-2.62567049946869e-05
-3.95746627626709e-05
-1.99467124597763e-05
-8.39885073202433e-06
-3.92678940324943e-05
-3.95247631902489e-05
-1.8457586522809e-05
-6.70396222119783e-07
-2.18182471957988e-05
-5.31311642345758e-06
-3.22357529554345e-05
-2.93012239348918e-05
-5.97000784131213e-05
-4.54889922970278e-05
-4.55223319113973e-05
-2.63391262295302e-05
-3.89793249002981e-05
-9.67810869449324e-06
-2.9042143328938e-05
-1.48749502322062e-05
-3.44549089437064e-05
-3.92562363515837e-05
-2.26878647959995e-05
-3.24259149455198e-06
-4.63016795520637e-05
-6.53381018731069e-06
-1.42682549734316e-05
-3.64260759768882e-05
-3.17625230133154e-05
-1.82910223030784e-05
-9.08535576166006e-07
-5.89060365539625e-05
-3.58914806977812e-05
-2.26517213833538e-05
-2.2647729975584e-05
6.60137088313918e-06
8.96529589797119e-06
-2.06741088214774e-05
-2.55454624562938e-05
-3.19363000994648e-05
-4.6372225981559e-05
-2.76688148758102e-05
-2.63544360961296e-05
-1.9835840733798e-05
2.48604959347301e-06
-3.71657241991532e-05
-1.92695227463378e-05
-3.72112350383377e-05
-3.43302038932859e-05
-9.49381169136273e-06
-5.08522988872311e-05
1.51776615574668e-05
-1.32611818989965e-05
-3.24903982887968e-05
-3.17296520799388e-05
-2.17781094218685e-05
-3.63369312489399e-05
-4.04426530368622e-05
-1.93198027060173e-05
-2.67123899896276e-05
-1.44273895138979e-05
-1.61094073933666e-05
-6.7549065202975e-06
-4.0540733948471e-05
-2.36390206469941e-05
-4.08428500392964e-05
-3.07617799385809e-05
-4.22417547144779e-05
-4.32625741636964e-05
-9.26828650651e-06
-6.4562083927726e-05
-3.3082627777856e-05
-1.22369261975488e-05
-2.22975148822297e-05
-3.1625427457543e-05
-2.26125554574521e-05
-2.79778906692664e-05
-4.51938656818537e-05
-4.95782262691676e-05
-5.05034443121145e-05
-3.734872260418e-05
-4.14412039299232e-05
-1.68082033297971e-05
-2.21906799382745e-05
-2.53961656374922e-05
-1.1240701426926e-05
-5.79182527335847e-05
-2.75962291273118e-05
-2.45624062138335e-05
-3.02034771281587e-05
-3.61662486524535e-05
-2.89812061846059e-05
-4.88805298356496e-05
-4.3876320936184e-05
-4.46953795992426e-05
-2.52682321244096e-05
-3.56465020724845e-05
-1.78001058789305e-05
-1.45905347495613e-05
-2.25995966670463e-05
-1.49775441836654e-05
-5.07529278543341e-05
-3.40658981954638e-05
-1.37240956200853e-05
-3.48747149670067e-05
5.42710592480751e-06
-3.84577908559958e-05
-3.2671182165306e-05
-3.43223449628762e-05
-1.56166175968756e-05
-1.81377438563939e-05
-3.5240219993834e-05
-4.0045180375449e-06
-5.8624543105268e-05
-1.2441863318262e-05
-2.50051670243055e-05
-2.39801363362096e-05
-2.45861761248991e-05
-2.32795450033221e-05
-1.79063814689756e-05
-1.78550561801359e-05
-2.7729189497107e-05
-9.06385107171162e-06
-2.52718677834308e-05
-3.58509944096516e-05
-4.29741283905427e-05
-4.03892428283363e-05
-2.83307020272627e-05
-3.12535261051428e-05
-1.88534852777563e-05
-5.99396426715743e-05
-2.88967369150766e-05
-1.36544571927737e-05
-3.04795430352794e-05
-8.45241111738916e-05
-2.21113106201098e-05
-2.56617936922516e-06
-2.60529091818908e-05
-2.70855168815214e-05
-1.06011442536873e-05
-8.93973335458525e-06
-2.22602212045046e-05
-1.37213545312044e-05
-4.35999700029889e-05
-3.49244327294125e-05
-3.53093974259753e-05
-1.53692913612178e-05
-2.76865937832958e-05
-2.19121418096607e-06
-9.47174552234166e-06
-3.7831007648747e-05
-3.99145593770381e-05
-5.49578452699518e-05
4.11833076268137e-06
-2.59986475395009e-05
-4.22144586261499e-05
-4.33704115313907e-05
-6.95702671918153e-05
-3.65161420598284e-05
-1.84762532644613e-05
-5.24551827832387e-05
-4.91817046549897e-05
-2.25702580658852e-05
-4.64168447562302e-05
-1.13592107615587e-05
-1.71413639667266e-05
-2.30878870790864e-05
-2.30976442414536e-05
-2.28290795871681e-05
-3.65961951615189e-05
-3.35695550342056e-05
-3.13730168704188e-05
-3.11392217120287e-05
-3.53124237428176e-05
-1.37780465585259e-05
-4.41636747567292e-05
-5.6383651454695e-05
-1.71501142938261e-05
-3.4376426217353e-05
-2.5147712680778e-05
-3.17842145225929e-05
-1.46618468686901e-05
-2.78482569729619e-05
-1.99523987078784e-05
-1.62133775074956e-05
-5.69282149084133e-05
-5.43291010886141e-05
-4.22720234501996e-05
-2.44983141379435e-05
-2.43640115635397e-05
-4.30992153054828e-05
-3.19873332337756e-05
-5.22781383405219e-05
-5.72148459318576e-05
-2.72437531804234e-05
-1.65027572135257e-05
-4.66364321752174e-05
-3.30742399522517e-05
-1.71141603244895e-05
1.29417396810315e-05
-4.74105796587e-05
-2.70630946873243e-05
-1.66458824643868e-05
-2.2947843000313e-05
-2.54473933779265e-05
-2.00677398450267e-05
-2.98511743424042e-05
-2.13968543724773e-05
-6.39271689932169e-05
-5.77509069083942e-06
-2.68683618394865e-05
-7.7032105931828e-06
-3.67360141645815e-05
-4.85964579897635e-05
-2.65729516919098e-05
-1.10925980294893e-05
-2.20695954244485e-05
-2.24912677944099e-05
-1.15886325686436e-05
-1.39880660314423e-05
-3.2799169517242e-05
-3.6566568733408e-05
-2.973676339497e-05
-5.3591381762492e-05
-4.87492505505714e-05
-2.64649307593562e-05
-1.80419605495021e-05
-4.91132679718679e-05
-3.88646604712986e-05
-2.488276492084e-05
-5.48651267264088e-05
-5.04880879697066e-05
-3.69698632733634e-05
-4.18279492250389e-05
-3.7752611760451e-07
-2.08044992984195e-05
-1.85538446965636e-05
-1.86275736666324e-05
-3.20999650997898e-05
-1.18987100072092e-05
-4.11140816602773e-05
-4.04755733922086e-05
-3.2630625909123e-05
-4.16518167222466e-05
-9.24952468227974e-06
-3.72823757956306e-05
-2.3377676794768e-05
-5.0166539069421e-05
-4.0613033562243e-05
-4.59757960584723e-05
-4.80148836395932e-05
-4.21206445064441e-05
-5.48629741526817e-06
-2.95493537654258e-05
-1.33721929151911e-05
-7.84718393754181e-06
-3.97728838800077e-05
-3.90741985320448e-05
-1.84466160711153e-05
-2.81197282896648e-05
-3.46683825490309e-05
-5.01418377119904e-05
8.05463596336311e-08
-3.81478004974188e-06
-2.10946616877431e-05
-8.70681963353446e-06
-1.60482375844988e-05
-2.87862047854958e-05
-4.13652730008705e-05
-4.29067637831129e-05
-6.81419118186165e-06
-2.7809710454649e-05
-2.84747686849388e-05
-5.20374246905161e-06
-4.83611546590942e-06
-4.13434735914782e-05
-2.24417386887153e-05
-7.21618981230247e-06
-4.72806523169019e-05
-4.99173069581041e-05
-2.23632582177476e-05
-1.76853854546085e-05
-1.10248502107858e-05
-3.85220307148766e-05
-2.77361252231848e-05
-3.63769601992214e-05
-3.80304972577156e-05
-1.67028357876207e-05
-3.14326732626967e-05
-4.64466229636625e-05
-8.03364896985857e-06
-3.36928205629469e-05
-1.43323563085523e-05
-2.38951133725917e-05
-4.06955831072061e-05
-4.81917336313422e-05
-1.5254124583927e-05
9.59877765453787e-06
-9.37604288209306e-06
-3.45316775500765e-05
7.52767470525365e-06
-3.13512937428046e-05
-6.53850513787109e-05
-1.60236457603202e-06
-3.56360220706847e-05
-4.80054196071969e-05
-1.88316291004384e-05
-3.59411419152735e-05
-5.7302228674577e-05
-2.30977030377895e-05
-1.65078048533624e-05
-1.95761008621179e-05
-2.1390225971647e-05
-2.09860385902718e-05
-2.92820248206542e-05
-2.38008493608409e-05
-1.67961013873916e-05
-1.09427432198956e-05
-6.47453647766485e-05
-1.14599055521045e-05
-2.57612490924857e-05
-3.42027482671237e-05
-4.82909633876423e-05
-3.64870244946755e-05
-1.9809077181936e-05
-3.5911228810099e-05
-4.3755247938739e-06
-2.13172815489641e-05
-2.64862260892505e-05
-4.44457458225627e-05
-4.389816498544e-05
-3.24247546801826e-05
-2.52983203377031e-05
-2.5711492850947e-05
-3.57490746832158e-05
-3.21996543045618e-05
-3.82058387114132e-05
-5.31007629669731e-05
-1.9610219517872e-05
-3.38212042764168e-05
-5.71334908809518e-05
-1.19352685910973e-05
4.73689033595297e-06
6.0857947811437e-06
-4.36113391370411e-05
-4.90072674479888e-05
-2.706401578497e-05
-5.81422227690787e-05
8.36807060596704e-06
-1.77119124031152e-05
-2.35691671329431e-05
-2.67761578848852e-05
-2.37401354311696e-05
-3.12285969726317e-05
-3.96108853382915e-05
5.71783066421763e-07
-8.60251709700713e-05
-1.83095767961699e-05
-4.54345432534178e-05
-5.48536687743444e-05
-6.91667158278516e-05
-5.62627907472857e-05
-2.87916515388694e-05
-6.17489884482339e-06
-2.377953612367e-05
-8.58544199121161e-06
-9.3359732106584e-06
-3.70541780067418e-05
2.70582619715387e-07
-3.74512848949566e-05
-4.06356714393113e-05
-3.29329191749347e-05
-5.53339790298063e-06
-5.70748368687116e-05
-4.88179598847768e-05
-2.81170511132807e-05
-4.26836431142771e-05
-4.50039126945177e-05
-2.19021041478314e-05
-3.49871326259273e-05
-6.43231250058226e-05
-4.07215867704321e-05
-2.26025791828106e-05
-6.65199780935155e-06
-2.88500004525126e-05
-4.33471109625703e-05
-2.84068101339797e-05
-4.01227357370521e-05
-4.75456744958339e-05
-3.64374799351132e-05
-3.0852454179067e-05
-1.35078000817027e-06
-6.19199512031785e-05
-1.38683275380306e-05
-1.15807364148868e-05
-3.04617610819598e-05
-3.40663094297476e-05
-1.8281424295445e-05
-5.13708244012782e-05
6.84599074111608e-06
7.76544913965394e-06
-3.00003784660007e-05
-5.24755427174848e-05
-3.51356155794905e-05
-2.96141061669614e-05
-3.73188695026557e-05
-5.0151339282235e-05
-2.1431773210172e-05
-5.34666605862563e-05
-4.63112385257808e-05
-2.67863950448561e-05
-3.25039472631418e-05
-2.81049573090285e-05
-3.30201269564826e-05
-3.38563346636589e-05
-4.20220608013771e-05
-4.29292032858348e-05
-4.80120582952739e-05
-2.73634000175175e-05
-5.53956185207169e-05
-2.54341097258716e-05
-4.85919720735593e-05
-9.00399141033282e-06
-1.93561708674463e-05
-3.55586064477966e-05
-1.53473024182258e-05
-2.94648613086529e-05
-4.66733388787799e-05
-2.94238294721185e-05
1.97154731091795e-06
4.75915176585862e-07
-3.55513741818152e-05
-4.70301027821176e-05
-3.46121346440544e-05
-1.30397206201424e-05
-2.72211048410713e-05
-1.79027265299303e-05
-2.53508984885479e-05
-2.03674489689615e-05
9.1414593505458e-08
-2.15428859059739e-05
-4.18763071026111e-05
-3.38971334413674e-05
-3.55131720281569e-05
-1.54193401358342e-05
-3.76111354776339e-05
-1.0508830688779e-05
-2.85501620553091e-05
-4.32340106263526e-05
-4.21733832042417e-05
-6.68976934840919e-05
-6.08189937260899e-05
-1.1467794179734e-05
-1.64077098667384e-05
-6.9103422757812e-05
-3.8904000856495e-05
-4.64452574425264e-05
-1.45871429447464e-05
-3.3988356964839e-05
-4.79653293873721e-05
-3.4124533913324e-05
1.54757159732887e-05
-5.47192900836062e-05
-4.8332556910193e-05
-2.81481220906142e-05
-2.93234150597799e-05
-3.90969339189507e-05
-2.22779556024084e-05
-2.41931294449261e-05
-2.72777827003421e-05
-2.543683788174e-05
-3.05048177725123e-05
-8.36737159059486e-06
-2.58194889425189e-05
5.62207763474296e-06
-3.02763386060403e-05
-4.99532777482228e-05
-6.04747106185793e-05
-1.87050212408781e-05
-3.73327722145176e-05
-1.164810588215e-05
-2.40696760102563e-05
-4.04905564941846e-05
-2.3006631319821e-05
-3.84853317039639e-05
-4.64246267999353e-06
-2.92002307525574e-05
-1.0597167250916e-05
-1.06098023464062e-05
-9.50162179616096e-06
-1.69770834590433e-05
-2.90225163447872e-05
-5.24703422266435e-06
-5.45684314472561e-05
-2.01139484932987e-05
-1.17809568923384e-05
-2.50391025672225e-05
-4.37975353357628e-05
-1.7963915583896e-05
-9.28833453615703e-06
-2.85669696058357e-05
-8.96935933172107e-06
-2.10398321226137e-05
-6.24143177680236e-06
-2.32685791719188e-05
-6.43834535409512e-06
-3.18082607905518e-05
-2.98676146917739e-05
-4.14743782096148e-05
7.98094156897707e-06
-9.21212272435017e-06
-2.35279372020832e-05
-6.04251076786581e-05
-2.01154392407795e-05
-2.49287612005781e-05
-1.29355224026587e-05
-1.44280503680763e-05
-2.07059624352369e-05
2.40137169991086e-06
-2.43154535553648e-05
-3.23938213743355e-05
-3.94989578455368e-05
-5.3353968581923e-05
-5.34419046351279e-05
-3.88284163188853e-05
-4.33089015112684e-05
-3.54266980082158e-05
1.94829046688592e-06
-1.78306008355617e-05
-2.73654933652332e-05
-2.58914419937389e-05
-1.91521171005513e-05
-2.65772410678625e-05
-2.11027649671062e-05
-2.97492925634915e-05
-4.74215231204365e-05
-4.92363136367295e-05
-1.77122848306672e-05
-3.46563898958082e-05
-3.64207484235715e-05
-1.35943570240332e-05
-2.14109487147091e-05
-1.44354355515876e-05
-7.11483314552984e-06
-4.05402125476532e-05
-5.04055820238641e-05
-3.15525282199949e-05
-1.77200353838402e-05
-9.10479877126448e-06
-3.26970338070837e-05
-4.88035230026821e-05
-2.65035961001661e-05
-6.71931609842242e-05
-3.29901963839385e-05
-1.59445121649629e-05
-6.27181095910053e-05
-2.99520365926433e-05
-5.92289140723978e-05
-5.64831489893176e-05
-2.4667866657342e-05
-2.83189022739081e-05
-5.16055514836479e-05
-6.32695851508988e-05
-2.86576204077264e-05
-2.6131046229396e-05
-1.68358053267971e-05
-1.63857781313681e-05
-5.17462777213187e-05
-4.16698083999021e-05
-2.23178555766369e-05
6.94621341910535e-06
-3.92614932199736e-05
-5.72854886370795e-05
-9.72203418766495e-06
-2.11684620918364e-05
-3.75732453615325e-05
-5.07414972853516e-05
-3.76826431965458e-05
-6.04820326265901e-05
-5.88525538748764e-05
-3.12984148240712e-05
-3.35799916777e-05
-3.9242347484968e-05
-5.47723933029358e-05
-4.72021346242018e-05
-2.19648709904927e-05
-1.7809357677298e-05
-2.98576714756459e-05
-5.12734544716977e-05
-2.2162925861407e-05
-1.40190703647579e-05
-2.8171291012443e-05
-2.64112430339614e-05
-3.08302979614058e-05
-1.75456331479539e-05
-1.24174302591251e-05
-2.0506841534572e-05
-2.16793714612574e-05
-4.3225615454761e-05
-4.35935376841509e-05
-5.64856617328852e-05
-4.60911465336237e-05
-3.38178122016986e-05
4.15763023856743e-06
-3.30554570100726e-05
-2.25491083179299e-05
-5.447051246615e-05
-4.61041387247772e-05
-4.76443341238104e-06
-3.49747101337389e-05
1.27167288580093e-05
-3.21732624411874e-05
-3.16042970438406e-05
-1.2073092971448e-05
-1.46712043409434e-05
-2.80344929953114e-05
-3.63277404541629e-05
-3.87469370062587e-07
-2.31315280581195e-05
-2.50072329394453e-05
-3.88542134185317e-05
-1.3297040123818e-05
-3.68488988455355e-05
-3.76023509140965e-06
-3.42094612512901e-05
-9.07607505581889e-06
-1.55813828397361e-05
-3.03286177121958e-05
-5.12520060376728e-05
-3.69122621267541e-05
-1.84289395010452e-05
-3.63936501758523e-05
-8.42418585745838e-06
-5.43427780413845e-05
-7.1189687703644e-05
-2.43334436305808e-05
-2.87276920513864e-05
-2.19631455725963e-05
-4.11411613871523e-05
-1.52727821533477e-05
-2.35157984588888e-05
-3.22800114474912e-05
-1.27874740141909e-05
-9.18475244789066e-06
-2.92877915024727e-05
-4.25925847899246e-05
-1.94180492437393e-05
-3.87595662314102e-05
-4.76332320111047e-05
-1.76326354142568e-05
-1.23281529259689e-05
-1.29348469205727e-05
-4.19929391766264e-05
-3.68074673531971e-05
-2.62140506566015e-05
-2.04276987929369e-06
-3.5581391936323e-05
-1.33482423902583e-05
-3.397716406329e-05
-3.96346980699568e-05
-1.73763443939536e-05
-5.03854922224278e-05
-2.94172332618502e-05
-2.32073505177902e-05
-2.81746456959376e-05
-2.85794581804274e-05
-3.09035533120653e-05
-3.55633819771996e-05
-2.97265715341621e-05
-4.44645408392755e-05
-2.93891583179733e-05
-3.80287316469824e-05
-5.03641073312301e-05
-3.53438130629173e-05
-1.49363289689218e-05
-3.64627533157072e-05
-5.15754385575422e-05
-3.86639655286588e-05
-2.03561370222815e-05
-2.10930216524339e-05
-3.37765922117385e-05
-2.63536496071768e-05
-2.87475683017442e-05
-2.55283896497096e-05
-4.29622539597458e-05
-2.77273448747039e-05
-4.12502425442164e-05
-1.0202436798207e-05
-4.77947895159574e-05
-3.33757010257211e-05
-3.93414238623202e-05
-2.88326947687279e-05
-2.92741599329462e-05
-3.533491379491e-05
-1.5321510795304e-05
-3.59165870645935e-05
-3.26224614350645e-05
-5.58667509173307e-05
-2.2416194693325e-05
6.73708285738159e-06
-8.33312427280622e-06
-4.57787752614295e-05
-3.93427058394446e-05
-7.48892607502554e-06
-2.30584018570776e-05
-3.52823404232548e-05
-4.38997279792636e-05
-1.95071258002548e-05
-2.29654156209083e-05
-3.78128837568213e-05
8.0666927264786e-07
-1.62602766325146e-05
-2.44608987214365e-05
-3.48697177259241e-05
-1.58621016978761e-05
-2.16972179641995e-05
-4.35653628590609e-05
-4.33167145452503e-05
-4.78313399660626e-05
-3.197235506864e-05
-4.40581707568938e-05
-2.88282921267143e-05
-3.85851569711615e-05
-5.39130636695841e-05
-2.41565005988418e-05
-1.24918290614505e-05
-3.21862979170929e-06
-6.04570304078481e-06
-5.98445027856658e-05
-3.40323804711021e-05
-6.29754901578941e-07
-2.45566780773534e-05
-5.03646354981318e-05
-3.48204981385406e-05
-4.45757482369737e-06
-2.49785641394009e-05
-1.11698970566004e-05
-3.28544347628653e-05
-4.10341378448063e-05
-4.18317100019842e-05
-4.58220495799083e-06
-3.25641904183522e-05
-2.28449309621266e-06
-2.57795485069109e-05
-4.58359480995226e-05
-1.9329288392255e-05
-5.54259886284119e-05
-2.92778954921364e-05
-1.4597585255977e-05
-4.80057156609038e-05
-4.41241423361345e-05
-2.00474405759317e-05
-3.77751049011748e-05
-6.48724312545024e-06
-3.59423763126096e-05
-1.21753635591045e-05
-2.96017746011699e-05
-1.88006227015293e-05
-8.29181687475817e-05
-6.10849957019411e-07
-1.99846766561322e-05
-1.02843958405901e-05
-2.17496313655291e-05
-3.36472039016619e-05
7.5190154831406e-06
-2.57266234099678e-05
-2.57849548048222e-05
-5.57892631057272e-05
-3.64901766428404e-05
-3.07247946953151e-05
-3.70081511959815e-05
-1.78227251639714e-05
-4.2400978878803e-05
-2.50045601354508e-05
-3.32117963183134e-05
-2.12876096119069e-05
-4.67367278356283e-05
-3.04994805626992e-05
-4.66675298449706e-05
-3.97392171182741e-05
-5.31556889527999e-05
-4.62041658307906e-05
-3.14714478804772e-05
-1.46856846532682e-05
-2.65148921913203e-05
-1.39914153144405e-05
-1.64110280350662e-05
-4.82784095698649e-05
-2.14914971315894e-05
-3.78944170714829e-05
-3.79128231593674e-05
-9.04044940914185e-06
-4.08067724460414e-05
-3.40894822124556e-05
-3.38202301003425e-05
-4.58557647639437e-05
1.22277258637401e-05
-4.26870842031073e-05
-4.90023565943509e-05
-8.43286364053654e-06
-1.98107966846862e-05
-5.93278056933698e-05
-1.69130914854254e-05
-4.87173497459965e-05
-4.37062371374316e-05
-2.42909818069399e-05
-4.92727065771332e-05
-2.16604734264973e-05
-8.91065996341196e-06
-1.99754681108607e-05
-2.55326547564607e-05
1.94005139451742e-06
-4.06947300277366e-05
-4.83021519880914e-05
-2.52524808231476e-06
-4.18851457905916e-05
-3.56177865011371e-05
-1.70527671735494e-05
-1.75936383206285e-05
7.33029150354969e-07
-1.95088273452322e-06
-8.14570487984533e-07
-2.55351098043417e-05
-3.262604469745e-05
-2.12184441212969e-05
-3.98547511207984e-05
-7.11483325810231e-05
-2.66555269104214e-05
-3.41841189851853e-07
-2.40631788450855e-05
-2.46506320248613e-05
-1.75423063732816e-05
-7.94049198929773e-06
-5.55086359057194e-05
-8.16135229085787e-06
-5.49325663700127e-06
-6.97608243692002e-06
-5.9054190837667e-06
-2.89708913508168e-05
-8.78539206626772e-06
-3.08066454760227e-05
-2.99526607297703e-05
-1.96146568162154e-05
-8.78112357996189e-06
-3.72868899315795e-05
-6.30719457079012e-06
-1.44821799574453e-05
-2.88806024044203e-05
-4.31111781993814e-07
-4.01385878282837e-05
-2.75533737090232e-05
-1.26992224078775e-05
-4.39276403565967e-05
-4.71072226466834e-05
-2.43580647239404e-05
-5.81682072298924e-06
-6.09093692184172e-05
-1.27457031248522e-05
-4.63531901047813e-05
-1.42773950758317e-05
-4.12348002642612e-05
-2.785492994848e-05
-1.75445797550197e-05
-4.76437705567354e-05
-7.26351765255223e-06
-1.49848286639998e-05
-5.67961993249417e-06
-9.27144462826283e-06
-5.49206826601691e-05
-5.15025909213557e-05
-3.34634467824935e-05
-5.13267976778366e-05
-4.0987000816418e-05
-4.90526311210099e-05
-2.40176449304579e-05
-3.02668074740762e-06
-1.08169749255695e-05
-2.57403401200932e-05
-1.52995143602632e-05
-4.27477860954872e-05
5.34089848154618e-06
-1.82517581256735e-05
-9.59304711487266e-06
-3.6425729071097e-05
-2.55873121758954e-05
-1.54428987419319e-05
-3.34868007216509e-05
-4.05571897247528e-05
-1.9109043938815e-05
-2.64781280319755e-05
-1.99915592970787e-05
-4.06592651738993e-05
-1.9454374484568e-05
-1.94332449490279e-05
-3.03010682929055e-05
-1.32908272015316e-05
-3.26452825929983e-05
-4.45257520469337e-05
-1.70316335223966e-05
-2.42598865975811e-05
-1.25773553657107e-05
-4.42103559860878e-05
-4.11818343055613e-05
-3.41429552107237e-05
-2.77041740560108e-05
3.57168307683863e-06
-8.94340951784252e-06
-1.47376466634393e-05
-1.96085188317517e-05
1.0804090228715e-05
-5.02196837910238e-05
2.01747892716805e-06
-4.04967065899103e-05
-2.90841297684112e-05
-1.91466296981557e-05
-5.08623102979073e-05
-9.15182838957279e-06
-1.27479753342637e-05
-2.42352388197492e-06
-1.38571556572094e-05
-1.75899730032922e-05
-3.54736884937549e-05
-6.02144805007758e-05
-2.74174063742572e-05
-4.55576190084332e-05
-2.09878765689265e-05
-8.03897698382219e-05
-5.71062787513736e-05
-2.13548027062186e-05
-3.33793908237579e-05
2.9547487770244e-06
-4.14753249005053e-05
-5.25705151192951e-05
-4.67430997598911e-05
-2.895076738725e-05
-3.93844245922879e-05
-4.64870407879739e-05
-6.2229041547032e-06
-7.25918649021561e-06
-4.65047928946674e-05
-3.04174348937209e-05
-5.33254688761846e-05
-5.85482352838796e-06
-1.7684038445696e-05
4.57084036575341e-06
-4.6907116726967e-05
-3.3444024627073e-05
-2.50159731758321e-05
-3.60590564316039e-05
-1.07560137488395e-07
-1.90592846928536e-05
-4.36710207896287e-05
-5.2924338683426e-05
-5.59723568004151e-05
-3.5908948990204e-05
-3.62994729755044e-05
-2.3033673953106e-05
-4.69643915806877e-06
-5.96290467018689e-05
5.46441649529562e-06
-9.37856234897345e-06
-2.60259829035419e-05
-3.75412301934766e-05
-4.0947215235724e-05
-3.250847758743e-05
-5.23641875188731e-05
-5.35959427346662e-05
-2.80953826154926e-05
-3.73086562916758e-05
-5.02175070775925e-05
-4.70608465687094e-05
-7.43869089371261e-05
-1.4845000107815e-05
-9.88974488224103e-06
-3.42025289925443e-05
-5.07379681579137e-06
-1.03837573925451e-05
-1.3829345385975e-05
-4.11385158072445e-05
-4.79114535630134e-06
3.00620665021154e-06
-5.37132609004952e-05
-4.23805077797643e-05
-5.51863595288986e-05
-2.93764396986648e-05
-5.15278948587402e-06
2.21395319276363e-05
-1.91926900224234e-05
-3.58506963959593e-05
-3.86672085470916e-05
1.20554328333703e-05
-1.45141228787435e-05
-9.76959775815268e-06
-2.11799359427273e-05
-1.74262396072014e-05
-3.52845291280088e-05
-4.04714639250003e-05
6.56022427621096e-06
-2.49049689971344e-05
-2.28245304076742e-05
-2.0039526413703e-05
-5.94240380993719e-05
1.07245921184745e-06
4.54312462381898e-06
-2.72763140177125e-05
-4.72015905778252e-05
-3.31059868025257e-06
2.76447675589641e-07
-3.05428851550853e-05
-5.9234423240144e-05
-5.66109171068716e-05
-3.55013368900663e-05
-5.02104189161565e-05
-4.35417269806887e-05
-1.84531384532829e-05
-2.0289729157968e-05
-3.58256487207203e-05
-1.87499493379021e-05
-5.12730603204685e-05
-3.58325791860507e-05
-4.30056112387862e-05
-2.87715423600932e-05
-1.11863345442979e-05
-7.31906293509357e-05
-1.64283513453355e-05
-3.75911573623272e-05
-3.64692231449012e-05
1.1027090920057e-06
-3.42457096088182e-05
9.45790503072332e-07
-2.84146982876094e-05
-3.09110036808416e-05
9.22613713980737e-06
-3.33641590004119e-06
-6.84575238263331e-05
-3.50963002013097e-05
1.03740973530878e-06
-4.45378864282381e-05
-1.87327813912464e-06
-5.10965151412481e-05
-2.82112155593567e-05
-4.45937320291742e-05
-4.44713815589676e-05
-5.96961787488843e-05
-3.1235440737458e-05
-2.9495773488385e-05
-2.45833717649267e-05
-1.2486449180874e-05
-3.92802559763292e-05
-3.50095485282596e-05
-4.58945886795787e-05
-3.30516051863879e-05
-2.57153766165477e-05
-3.13452031662071e-05
-3.56501296016057e-05
-3.39720832384162e-05
-1.96129975721825e-05
-3.88769416757063e-05
-5.3362130095843e-05
-6.74632718395784e-06
-2.11917172077825e-05
-9.05534676816942e-06
-3.19209428431282e-05
-2.45363302239912e-05
-4.91414629896682e-05
-8.82198424485895e-06
-5.14180878097971e-05
-3.10215225475851e-05
-3.15901806415054e-05
-1.13068031103805e-05
-3.14035017514767e-05
1.37822995013332e-06
-6.68999888783156e-05
-8.22631254157375e-06
-3.47289249418068e-05
-3.42218732566163e-05
-1.58328035315573e-05
-4.16366852704329e-05
-2.72428275309815e-05
-5.15706323775647e-05
-3.43338166187298e-05
-2.80494270905263e-05
-2.05626688367162e-05
-2.72311786800225e-05
-2.38692363577605e-05
-2.85675371458144e-05
-3.30192457666979e-05
-3.90606944027085e-05
-3.51931820516666e-05
-3.13653659304072e-05
-2.28229521814935e-05
-1.21160072241242e-05
-1.83790074729504e-05
-1.93819246131193e-05
-2.88179730808226e-05
-5.42544292023667e-05
-3.57136560102134e-05
-5.29434447397799e-05
-6.94462356817117e-06
-4.62857877602318e-05
-3.71329749920867e-05
-6.04595433497509e-05
-3.19599806163856e-05
-4.59038189841077e-05
-3.89334191034255e-05
1.74063036849418e-05
-1.33061258725451e-05
-2.9501848242322e-05
-3.92149445946718e-05
-2.64944562752617e-05
-3.36843433114948e-05
-2.75069526973866e-05
-4.28149123038039e-05
-1.2633824677996e-05
-2.84712042098808e-05
-2.88451914841457e-05
-5.6305411935033e-05
-3.98234960174221e-05
-5.79086397259347e-05
-3.94998274027105e-08
-2.03044978562538e-05
-1.04101698819288e-05
-4.56024904784357e-05
-5.98783939765899e-05
-2.3025189584028e-05
-2.80071417253388e-07
-2.30562294696571e-05
-3.6122721351366e-05
-3.83738375396679e-05
-2.2678642435337e-05
-1.41368914266708e-05
-7.16460873170953e-06
-4.1554697220398e-05
-2.12226068277435e-05
-9.03497415851114e-06
-4.61572533736395e-05
-2.05558678809894e-05
2.27388614506065e-06
-2.96660531555384e-05
-2.17285338401343e-05
-5.12682783818881e-06
-3.3425562894464e-05
-3.23139359408331e-05
-3.5528504468471e-05
-4.23768269681505e-05
-2.67492433910968e-05
-8.58887912577854e-06
-6.96712507194077e-06
-2.13018120242033e-05
-2.565461314579e-05
-4.31594486245895e-05
-2.9955494089871e-05
-6.16577264482919e-05
-3.29756496140997e-05
-1.19886865147324e-05
-2.83866349970596e-05
-3.92931800254196e-05
-2.52431722765889e-05
-2.90126907868664e-05
-1.64899141009264e-05
-1.9889863631626e-05
-3.03351309041392e-05
-3.86130826358292e-05
-4.40454228361892e-05
-4.66126084925719e-05
1.63376439046824e-05
-4.4397490443968e-05
-2.59956047754897e-05
-2.41329177048496e-05
-2.66108051291082e-05
-2.18411193069598e-05
-3.97852873213362e-05
-5.67270272655917e-05
-3.9677927786833e-05
-3.07491504590741e-05
-1.59112919959685e-05
-3.78119021273338e-05
-2.89701875552477e-05
-3.4781265924422e-05
-1.01380965378058e-05
-2.02135104932726e-05
-3.95536551975848e-05
1.79083967417688e-07
-3.52482471968156e-05
-3.03410439089808e-05
-2.57128245952271e-05
-3.22415995916397e-05
-3.19440531634332e-05
-3.20607986298641e-05
-1.60502946218987e-05
-4.50213322929804e-05
-1.9651587168708e-05
-2.65942404287465e-05
-2.9573227250811e-05
-1.90804623516695e-05
-5.77735201025118e-05
-4.14642350197594e-06
-1.49176510289391e-05
-5.87595778598325e-05
-1.12437331129176e-05
-2.61986230611383e-05
-1.81031760386526e-05
-3.30872909987474e-05
-2.49833521369807e-05
-2.25388652903521e-05
-1.83053446159739e-05
-3.46943094384753e-05
-2.69988867914324e-05
-1.82036656838897e-05
-2.37067534071222e-05
-3.76194929488399e-05
5.77057356659302e-06
-3.79068498726727e-05
-8.10599898094327e-06
-3.7149663963673e-06
1.59484545032582e-06
-3.77815453363014e-05
-2.04226987788915e-05
3.00548137965205e-06
-2.22010629514408e-05
-2.62009836485096e-05
-4.01945689270658e-05
-4.48861706696839e-05
-5.24496505450778e-06
-4.08267270313145e-05
-4.56243690562618e-05
-2.15023718370795e-05
-2.60592298152601e-05
-4.74395247794418e-05
-2.06530846591903e-05
-1.71931374264792e-05
-2.48752498932718e-05
-2.09966933915524e-05
-3.00728308184241e-05
-5.31571541568639e-05
-6.10101812085743e-06
-7.02179373178076e-06
-3.80476003653363e-05
-4.17169326892689e-05
-1.09753516486027e-05
-7.26369150170756e-05
-1.98333925032305e-05
-5.18322614417433e-05
-4.13964619668551e-05
-4.39717564316637e-05
-2.25344577938228e-05
-4.10444509622064e-05
-1.2918550030097e-05
-6.14889989044484e-05
-3.16306873864168e-05
-3.79504365105563e-05
-3.28489582145853e-05
-2.15197317979713e-05
-1.96927028680575e-05
-8.66024879039559e-06
-2.09634111369595e-05
-3.81352093867411e-05
-4.15340028818786e-05
6.11447840392898e-06
-4.52075550731733e-05
-8.31233690989583e-06
-3.15598730790984e-05
-2.74130497005107e-06
-6.32850922946346e-05
-4.90083350469301e-05
-4.14913688000205e-05
-4.14995571924792e-05
-3.2516667815186e-05
-3.37617127638567e-05
-5.37366234619373e-05
-4.80830766646116e-05
-3.41037300634213e-05
-4.63741097797138e-05
-5.32023314750948e-05
-5.84457261983048e-05
-3.62702624746081e-05
-8.95451192981485e-06
-5.17340595977594e-05
-9.60552265104368e-06
-3.75311858004735e-05
-6.6820065798766e-06
-3.47794328356448e-05
-2.40387868125185e-05
-2.43529465680867e-05
-4.76501674644356e-05
-2.74745326589877e-05
-1.36588894603079e-05
-2.33214019761928e-05
-3.80608942873835e-05
-8.6785100338794e-06
-3.99634588459837e-05
-2.09059492799432e-05
