# Supplementary material for: Research on computational propagation and identification of mine microseismic signals based on deep learning
Source: PLoS One. 2025 Oct 22;20(10):e0334641. doi: 10.1371/journal.pone.0334641 (PMC12543183; doi:10.1371/journal.pone.0334641)
Supplement: S7 Data — (ZIP) [file pone.0334641.s007.zip › 000100900001686.xlsx_0.txt_24.txt.txt]

-2.93909011984347e-05
-2.5966014289426e-05
-2.56723830357789e-05
-3.43695564387879e-05
-3.55577161788939e-05
-1.89461090814428e-05
-4.15302164393931e-05
-2.94174103159621e-05
1.78550551010574e-06
-1.5652022821394e-05
-3.38196461160217e-05
-5.85352860281998e-05
-2.37253476964378e-05
-2.51203751255188e-05
-1.88003872860889e-05
-1.85851517432152e-05
-3.23242494957238e-05
-6.36859811487427e-05
-5.14638270457744e-05
-1.83272197511769e-05
-4.3585051217477e-05
-6.29081961716602e-05
-5.37660842200206e-05
-2.89330933473807e-05
-5.48211192922718e-06
-2.22577273733531e-05
-4.61814840836065e-05
-2.07614799381424e-05
-3.42597710386004e-05
-2.22009977849599e-05
-1.34384636875592e-05
-1.66674478959732e-05
-2.92231261975397e-05
-3.62514067029037e-05
-4.28182575048656e-05
-3.38578708244579e-05
-4.07851333004741e-05
-4.52712280207198e-05
-4.9217783334689e-05
-3.39439006350689e-05
-2.37539478493052e-05
-2.87013563316786e-05
-2.13904479484575e-05
-1.56224714409601e-05
-1.52645010185086e-05
-2.06675492510374e-05
-2.4369483328164e-05
4.81935291178386e-07
-1.14689106937675e-06
-2.99517568652703e-05
-2.73897934464216e-05
-1.71167421872229e-05
-5.85698532202219e-05
-2.03954636074535e-05
-3.59775510192284e-05
-1.23346991808384e-05
-2.06408385662295e-05
-4.62440176962366e-05
-1.63370243952382e-05
-4.80000093374295e-05
-2.97220098462167e-05
-5.57944330781668e-05
-3.79278052000831e-05
-2.19725928863519e-05
-3.84254474813487e-05
-2.8066660932435e-05
-3.54871205153032e-05
1.36757379276076e-05
-3.96987419439157e-05
-3.72895389951241e-05
-3.50889287080044e-05
-4.03927440701238e-05
-3.43864508135259e-05
-8.52267465526303e-06
-3.8214267717723e-05
3.0247815234274e-07
-4.72360492590214e-05
-3.18144303742697e-05
-5.18033644575392e-05
-8.89367880906169e-06
1.05269137218005e-07
-5.77075950783093e-05
-4.72120190672786e-05
-5.80760143895479e-05
-3.04615871883718e-05
-2.17379425298394e-05
-2.01187866051995e-05
-1.7108584021001e-06
-3.10437105495916e-05
-3.29087613655847e-05
-1.34714207618841e-05
-2.21031538956875e-05
-6.52349630634154e-05
-2.0986585306988e-05
-3.484070349236e-05
-1.90548641329432e-05
-2.08587818587375e-05
-1.09565604205017e-05
-1.91586583807984e-05
-4.1284670561336e-05
-5.84770470041337e-06
-1.10772540083712e-05
-4.47043124972438e-05
-3.60114383467391e-05
-2.60007991853793e-05
-4.81016634632333e-05
-1.94824286869057e-05
-3.05982183409668e-05
-4.53920113815662e-05
-4.91933492500999e-05
-3.96223176754101e-05
-3.07997598539482e-05
-3.50074372058154e-05
-1.76447616259401e-05
-2.38244983320627e-05
-4.64964728763062e-05
-2.60003744009311e-05
-3.23165823176089e-05
-1.39740438336817e-05
-1.39375352429411e-05
-9.75834941286541e-06
2.32002526186776e-06
-4.42433905435974e-06
-4.10659391914701e-05
-4.97845101873987e-05
-2.14650772856475e-05
-4.3132507359441e-05
-1.1169234937533e-05
-3.61803440353444e-05
-2.28335102350213e-05
-2.68211017292183e-05
-1.1631589270411e-05
-1.10688523058464e-05
-2.08776866811035e-05
1.71084569016749e-06
-1.91580670097895e-05
-1.44680974934078e-05
-3.17710754528572e-05
-4.2506979941073e-05
-5.78765429124612e-05
-1.42466468747613e-05
-3.43641715985071e-05
-3.78831991913525e-05
-2.38105225774479e-05
-4.11775884362776e-05
-2.37847741019589e-05
-4.80139798044323e-05
-3.65026428596008e-05
-2.529988673896e-05
-1.96124843398693e-05
-4.83782179892623e-06
-6.64876303568857e-05
-4.96479447426707e-06
-6.76284790034877e-05
-2.95753002147913e-05
-3.55159462392475e-05
-8.49909068537046e-06
-2.61297459839949e-05
-5.67613166528828e-06
-3.39350907097381e-05
-2.18706958484148e-05
-2.94422596552155e-05
-5.44542807962883e-05
-1.03429901570294e-05
-6.62492526102717e-05
-3.38353057539467e-05
-5.32693217833665e-05
-2.69226904387203e-05
-1.8271588825032e-05
-2.53919591412741e-05
-6.14456117172331e-05
-5.47204687406745e-05
-3.51142858373448e-05
-2.06045740614472e-05
-2.21385671689517e-05
-2.04815010607496e-05
-4.0437844107606e-05
-4.24571225591918e-05
-3.68847871500145e-05
-2.11317877053465e-05
-1.32567588561817e-05
-3.48131453246194e-05
-3.67472373187199e-05
-4.55029926816656e-05
-2.69412863863898e-05
-1.52997113602209e-05
-1.98546725089242e-05
-1.42124895050338e-05
-3.5867110718579e-05
-1.78466455392434e-05
-2.77002117918397e-05
-3.69738706463261e-05
-2.81893695518968e-05
-3.35163587586218e-05
-2.06152313731638e-05
-1.14990866407441e-05
-1.66652850394504e-05
-2.53621292763726e-05
-8.87332931113062e-06
-1.51786389963807e-05
-4.34321424450715e-05
-1.01920513809004e-05
-2.6852097858005e-05
-3.70024080088024e-05
-5.36159850516559e-05
-1.32976257162592e-05
-3.16023874634882e-05
-3.70325616988505e-05
-9.26364868266181e-06
-4.29528989790933e-05
-3.29185328302134e-05
9.25986131149632e-06
-6.02226431651522e-05
-5.14130767980776e-05
-3.59526492180513e-05
-6.00418713230674e-05
-4.1454657227488e-05
-2.51772292909298e-05
-1.49767613322786e-05
-3.49166724737428e-05
-6.57925100061227e-06
-4.68694014378959e-06
-4.22545421212849e-05
-2.17231254159183e-05
-1.89153418665662e-05
-3.56463541248006e-05
-5.76791490905138e-05
-3.97868903883041e-06
-2.42307872609741e-05
-1.33613882891087e-05
-2.95844036411624e-05
-5.33412992044153e-05
-1.86840194408961e-05
-1.90478750927444e-05
-2.35771817936464e-05
-1.93835356449274e-05
-1.56703948783839e-06
-5.21210546647308e-05
6.07081503072364e-06
-6.91634696600579e-06
-6.48816962723376e-06
-3.68750240803381e-05
-2.35918237777985e-05
-5.33262232553673e-05
-2.26533169064908e-05
-2.46022693130764e-05
-1.86208879214452e-05
-6.74261884905618e-06
-1.72422480210339e-05
-2.91668934509239e-05
-3.30172438555679e-05
-3.35135069086275e-05
-3.11075722235432e-05
-1.19223638473885e-05
-4.17001910334054e-05
-3.54508786204329e-05
-3.46471527859943e-05
-2.49226162860523e-05
-2.75408146341907e-05
-2.21153173991916e-05
-2.4250257616408e-05
-2.6695065792193e-05
-1.56400284959037e-05
-1.2520843600122e-05
-8.26851489106487e-06
-1.10052442677512e-05
-5.46538356792995e-06
-2.5747398566142e-05
-4.47777513355863e-05
-3.09407050622285e-05
-5.77906419739586e-06
-4.34796808186089e-06
-2.82135425372238e-05
3.31131678570132e-06
-2.97488629058871e-05
-4.72838766475025e-05
-3.77445195816785e-05
1.69208564670441e-05
-1.23603982623572e-05
-4.39672480242371e-05
-5.86931787089797e-06
-5.89660763704967e-05
-4.07747248164151e-06
-1.82901527554893e-05
-6.13071327126301e-05
-3.23679390158697e-05
-3.67758844674362e-05
-2.61117373879267e-05
-2.95659577684474e-05
-2.87931277926963e-05
-2.1467593883733e-05
2.57684895057693e-06
-2.26551451303228e-05
-1.05682051068281e-05
-2.37572710754313e-05
-1.89914504396993e-05
-2.73807545324064e-05
-1.83177186337834e-05
-4.61707890770447e-05
-2.64709825704611e-05
-2.60537317372044e-05
-2.50203839620971e-05
-3.69206916982362e-05
-5.84906615764994e-05
-3.44235884428584e-05
-1.76948219195732e-05
-2.44271390687977e-05
-3.16541342354817e-05
-3.94031889379195e-05
-2.280342109305e-05
-6.37528755267266e-05
-1.87014896487503e-05
-2.46069189322177e-05
-1.16826402368896e-05
-3.60849633126963e-05
-2.08913174376478e-05
-8.35893221905079e-06
-2.45162529244881e-05
-3.81651976580426e-05
-6.86204887378396e-05
-5.95085767219817e-05
-6.55468363575663e-06
-6.65933553790153e-06
-4.88741980727146e-05
-2.7651727450448e-05
-6.74984053835604e-05
-1.70956208562119e-05
-1.09433888351278e-05
-1.58863367582287e-05
-4.40744222337865e-05
-3.81226176566407e-05
-4.52849725864338e-05
-3.41165949304844e-05
-5.16306289017386e-05
-3.25197666539924e-05
-4.08879035813063e-05
-5.85097105600203e-05
-5.26663161296027e-05
-3.28365759243493e-05
-2.20354384164847e-05
2.91846621523543e-06
-3.07041501024513e-05
-7.4428669620096e-06
-1.46471946672802e-05
-4.32197058764651e-05
-1.28431034915986e-05
-4.19726093339968e-05
6.70268232757046e-06
-1.03035528587325e-05
-2.84662533467605e-05
-3.06850684035588e-05
-1.82079163635565e-05
-3.28916081200134e-05
-3.2455863829536e-05
-5.71171466933995e-06
2.90878942371731e-07
-2.23609400822369e-05
-2.73662810517279e-05
-4.38016780199135e-05
4.27391819145078e-05
-1.47431623497403e-05
-9.90994895880855e-06
-3.11540759895128e-05
-2.62241124618415e-05
-2.83595299568208e-05
-3.45990395974337e-05
-4.75191675836987e-05
-2.68368004356671e-05
-9.74844899259059e-06
-3.91944244288894e-05
-3.64910492739894e-05
-3.2977816441566e-05
4.61740318451398e-06
-3.01610735291864e-05
-2.81709308980507e-05
-1.75016262924576e-05
-4.05897527205739e-05
-4.79556124831715e-05
3.75224662992669e-06
-5.21377226630061e-05
-2.87522134176924e-05
-6.62578952672916e-05
-3.98939102430028e-05
-3.4310539987474e-05
-4.52202923268329e-07
-1.99381641846126e-05
-2.30697150525635e-05
-4.32690325330175e-05
-4.91607003008923e-05
-3.66313313926838e-05
-4.42147639963576e-05
7.82927956970991e-06
-2.49213235099796e-05
-7.20191723509151e-05
-1.76024699416527e-05
-2.45413511042565e-05
-2.64010086071834e-05
-2.45706137091943e-05
-3.6532196668198e-05
-3.75737621745673e-05
-3.40212877221206e-05
-1.83440262285499e-05
-3.76846200647847e-05
-3.58350269083772e-05
-4.44856680771713e-05
-3.50644673650232e-05
-2.43292903066321e-05
-3.66131348743723e-05
-2.95254155037257e-05
-2.61378048918111e-05
-2.97209114835122e-05
-5.68708632899906e-06
-2.6817402421703e-05
-2.30881388802292e-05
-1.09775412508799e-05
-1.99027916370162e-05
-2.49752803672809e-05
-6.10223380045475e-06
-3.85984744715816e-05
-4.15674362201905e-05
-1.95119315380922e-05
-4.16690612622829e-05
-2.18877966009376e-05
-7.37300635782027e-06
-2.28847501342542e-05
-4.06256583121996e-06
-3.9529978854783e-05
-3.83373923531122e-05
-2.0942750731154e-05
-5.54377405412379e-05
-8.28179136728434e-05
-1.75209016112028e-05
-3.48197432515301e-05
-1.17139987319163e-05
-2.52197290768353e-05
-2.78012924970066e-05
-1.48008556635816e-05
-7.12093626552288e-06
-2.32098268323922e-05
-4.28248098492466e-05
-2.27252824370951e-06
-2.49338136683718e-05
5.54342947438099e-06
-7.3954187487139e-05
5.73446059578257e-06
-2.71444881848035e-05
-8.65472715174634e-06
-3.74577236724807e-05
-3.93627024015421e-06
-4.2074651741047e-05
-2.20241438272124e-05
-6.17415954902623e-05
-2.80376016517099e-05
-1.73126386788407e-05
-2.95258855603625e-05
-7.52142788546798e-06
-1.71682606256297e-05
-4.6432065844789e-05
-5.554358974233e-05
-2.70642482205924e-05
-4.45028166607154e-05
-1.62348096803174e-05
-3.24469026499361e-05
1.37644552000077e-05
-3.81760501486401e-05
-1.96527253818085e-05
-2.30222399460327e-05
-2.47488067374698e-05
-1.18578753317064e-05
-2.19606175273829e-05
2.94089898117593e-07
-2.83892344454237e-05
-1.93436745390312e-05
-1.79635591110539e-05
-5.6728670822337e-05
-2.71912873655696e-05
-3.51062014438652e-05
-5.86768040569064e-05
-2.03454857674208e-05
-2.92275901076604e-05
-2.85585747762894e-05
-9.53085218554898e-06
-9.36041410759324e-06
-4.40345945645192e-05
-2.81958598728214e-05
-8.16707471929371e-05
-3.17956009658042e-05
-3.6164768650404e-05
-3.62549245086642e-05
-3.3269941381839e-05
-2.44186166409839e-05
-2.68934670642342e-05
-3.2618989802339e-05
-3.32026071503592e-05
-4.96315815787013e-05
-4.60654590566462e-05
-6.85933329030276e-05
-3.86335542743333e-05
-1.92868512936169e-05
-1.71909198710249e-06
-2.78790300402225e-05
-1.7667724204212e-05
-2.3616565676385e-05
-3.96953735923185e-05
-3.01592533821636e-05
-2.15991920840725e-05
-2.99737437252446e-05
-2.43471661326731e-05
-1.58580811642047e-05
-7.97853189875167e-06
-1.97431528395562e-05
-3.76049830878965e-05
-1.61628863891082e-06
-2.69053704608621e-05
-2.54034394109777e-05
-3.63739507466298e-05
-3.89451196560724e-05
-1.97516494517503e-05
-5.18291759212441e-05
-1.27574717564894e-05
-1.10014007569457e-05
-2.1614009588426e-05
-2.62980230297027e-05
-2.51056142132899e-05
-1.82422846584762e-05
-2.255570264343e-05
2.86915245707696e-06
-2.60446887212373e-05
-2.95637046966321e-05
-1.9677501137764e-05
-8.6524945490422e-05
-3.8641535698562e-06
-3.36292270269912e-05
-5.88874413091826e-05
-3.74472020585498e-05
-2.19601537315223e-05
-3.2329979264165e-05
-5.02274135800445e-05
-4.77781659164152e-05
-1.72697676180972e-05
-2.95495407879734e-05
-3.33433740564787e-05
-1.11931375038152e-05
-3.44656367102042e-05
-2.11626159880004e-05
-3.21634202262051e-05
-3.45322494200838e-05
-1.60547509514746e-05
-2.84183151795369e-05
5.64219730518613e-06
-4.05681533960293e-05
-5.22368181695077e-05
-2.50113632191041e-05
-2.07209474885184e-05
-2.82762886657733e-05
-3.45231785117804e-05
-2.40074919479462e-05
-4.69414861160885e-05
-4.38501769111477e-05
-3.3830567399041e-05
-4.92064086871073e-05
-4.80406158275443e-05
-2.36165954876108e-05
-2.11955638528857e-05
-2.69044854663044e-05
-2.33360453871581e-05
-4.0260848888822e-05
-9.44590965906859e-06
-3.05654096795321e-05
-2.56199582544128e-05
4.4440050667263e-06
-2.09519788769983e-05
-3.51602936653468e-05
-4.03973769875938e-05
-3.02818897795948e-05
-1.06069243082099e-05
-1.31003360201458e-05
-2.37161461471698e-05
-2.04638018294019e-05
-3.0771443310098e-05
-3.88859336444064e-05
-8.52366403790664e-06
-1.80348190740554e-05
-3.53184352700124e-05
-1.56581012653843e-05
-4.15258036341607e-05
-3.26761290045979e-05
-3.42416348170536e-05
-2.08591945645579e-05
-4.43134034512245e-05
-4.78641614143969e-05
-3.32562007555851e-06
-3.90249271922797e-05
-1.19965104200379e-05
-1.09506464483008e-05
-2.86748886056945e-05
-7.23499129519966e-06
4.70596280897241e-07
-3.42524375266769e-05
-4.49668498996756e-05
-4.95010356212797e-05
-3.33219102020644e-05
-4.18342259125101e-05
-2.59708762683971e-05
-3.29638184683015e-05
-3.30794407385677e-05
-3.90680867527694e-05
-3.0541588517205e-05
-2.56469331154608e-05
-2.50531183724665e-05
-4.86561826458176e-05
-3.39434938755384e-05
-2.7712093071968e-05
-3.40814558032884e-05
-2.12710471261934e-05
-3.19773727108242e-05
-2.93354743234138e-05
-2.58374332215555e-05
-4.47862413751324e-05
-3.8774232228739e-05
-6.57765913341415e-06
-4.88271345085317e-05
6.06627984575694e-06
-3.39216118728503e-05
-1.14802352888235e-05
-3.11213982488878e-05
-3.71138985317661e-05
-3.04837542584883e-05
-4.7231119266272e-06
-6.77834400846762e-05
-3.23140080406103e-05
-6.02103587835989e-05
-3.35008457755776e-05
-1.72830143943822e-05
-5.06522774517076e-05
-1.99834790286706e-05
-5.01329867986582e-05
-3.64612470778869e-05
-4.81558579575908e-07
-2.19200163507423e-05
-3.83099779965288e-05
-1.27506740673942e-06
-4.43889589417167e-05
-2.60629484646656e-05
-1.09213495034992e-05
-3.93012386744528e-05
-3.11200596839489e-05
-1.34627557846055e-05
-1.28057757585165e-05
-3.74153112666654e-05
-3.54167475859536e-05
-1.60450647595888e-05
-3.88220876271348e-05
-2.42076382537376e-05
-5.28616432902687e-05
-2.36753421268862e-05
-1.85190569647819e-05
-1.00520766694305e-05
-4.71243234590342e-05
-8.68411852971385e-06
-3.58758371054458e-05
-2.25004373427139e-05
-5.61532587678056e-05
-1.28621944916851e-05
-4.37178007919988e-05
-8.12154398611978e-06
-3.66959364569132e-05
-2.98279396879359e-05
-4.72479162427281e-05
-9.16485777026848e-06
-3.80169335224458e-05
-4.61635275564003e-05
-4.17222841726809e-05
-3.86190380272638e-05
-1.64848275087454e-05
-3.41739732169761e-05
-9.29897417713601e-06
-3.62983676285894e-05
-3.13061557143915e-05
-2.85752198542934e-05
-2.72959676503295e-05
-4.00317557454551e-05
-2.76090147969174e-05
-1.19460994335261e-05
-3.59968640935402e-05
-3.6821810822196e-05
-2.8536063205981e-05
-3.67548122575548e-05
-4.92656646881801e-05
-2.62074825081642e-05
-3.34176783561502e-05
-2.1176441992539e-06
-5.04314935593094e-05
-1.60289191663426e-05
-3.06659104767831e-05
-3.96152627917933e-05
-3.4260238511367e-05
-4.28472044745768e-05
-3.0754926900277e-05
-5.07617798286422e-05
-3.14593229991346e-05
-3.58170508879804e-05
-2.79664969423676e-05
-3.38954805770555e-05
-4.70492844641107e-05
-2.22561743212731e-05
-2.81626002746496e-05
-2.26497322259967e-05
-2.46712250022362e-05
-4.29024051737278e-05
-3.8793078094168e-05
-5.13902744884295e-05
-2.16633529331491e-05
-4.73856022095087e-05
-2.36169018276169e-05
-2.93360872941774e-05
-1.19514524356665e-05
-6.20796632317045e-05
-2.3812003278201e-05
-5.59618704360946e-05
-4.8750784941807e-05
-3.63931764960289e-05
-4.6771221002638e-05
-4.78354558910378e-05
-4.11444954550976e-05
-2.34279449432608e-05
-3.20450893864438e-05
-2.09307653303853e-05
-1.16061047277705e-05
-1.6571181461602e-05
-2.63553255284409e-05
-2.83715614897786e-05
-2.42139264708893e-05
-6.03906405758057e-05
-1.2719973880401e-05
-3.13975348137133e-05
-2.33484787994333e-05
-3.34161008318058e-05
4.98942758998717e-07
-3.4279992273739e-05
-1.88040787409072e-05
-2.95803895841006e-05
-2.20100611668278e-05
-4.69460841648634e-05
-3.03594550432227e-05
-3.89525933682278e-05
-2.85689420403629e-05
6.08742798407805e-06
4.22968807670625e-06
-1.71982701923987e-05
-1.01606402033255e-05
-2.26459508662573e-05
-4.53654229262283e-05
-3.08350980517951e-05
-4.41031877434741e-05
-1.65159756868916e-05
-4.01908362049365e-05
2.27137217688065e-05
-3.10270499769385e-05
-3.59543404398945e-05
-2.21201468570913e-05
-3.29912094133306e-05
-4.71377055288448e-05
-9.26337583131541e-06
-4.71821974469258e-05
-4.21936002864161e-05
-2.67832267639113e-05
-6.97484999579101e-06
-3.71271865243404e-05
-1.23655451687645e-05
-1.96882700088709e-05
-3.48308436370485e-05
-5.41259177519711e-06
-4.20720867177399e-06
-2.63544033968751e-05
-2.46112527523564e-05
-3.75199787937844e-05
-3.00115136358168e-05
-5.20363459898607e-05
-1.99186182265736e-05
-3.72548708957699e-05
-5.60785793062886e-05
-2.98946540044105e-05
-2.81888994438945e-05
-1.93668393730475e-05
-4.3192168551892e-05
-4.66036662123036e-05
-2.33720833915485e-05
-3.92164809977186e-06
-3.42943929038151e-05
-3.09183185947781e-05
-2.11964473562069e-05
-3.14958484027785e-06
-3.88869253318084e-05
-1.27036912977337e-05
-6.26143580757918e-05
-1.12878770387664e-05
-4.18987934742114e-05
2.94946429142862e-06
-6.44311324974393e-06
-2.78057664068269e-05
-8.95483692445768e-06
-2.23314884608937e-05
-3.05955942287326e-05
-9.03949030724169e-06
-3.98067127949139e-05
-4.0093134206916e-05
-2.95217176701576e-05
-2.02415363282921e-05
-3.96509278848177e-05
-3.49935326864985e-05
-4.87092959299178e-05
-3.20628461319349e-05
-4.04897453933905e-05
3.82013333218354e-06
-2.36538839228102e-05
-4.45926949401577e-06
-4.02147193257564e-05
-1.83462099644394e-05
-4.68912794933252e-05
-1.18551204595633e-05
-5.52864748556054e-05
-2.86627175702339e-05
-2.15646228635004e-05
-7.345438447593e-06
-4.26011479712443e-05
-3.9683152940133e-05
-2.76252233757426e-05
-2.35431546698758e-05
-1.81509635285706e-05
-3.36138406890549e-05
-2.86817033928446e-05
-1.12218964985377e-05
-2.91144520890905e-05
-1.79975525123473e-05
-4.95281555766829e-05
-1.57701155587538e-05
-8.88693900437828e-06
-1.56021277379514e-05
-6.61309274233805e-06
-4.7188508617232e-05
-1.46410187517833e-05
-4.55635546293351e-05
-5.58043659543473e-05
-4.07612655784893e-06
-4.58369942042097e-05
-1.04659021214668e-05
-1.57027359739159e-05
-5.78485466588523e-06
-1.85713010507354e-05
-3.52243832896717e-05
-2.37219312675675e-05
-2.93159530668182e-05
-3.44515237876321e-05
-2.7675269638379e-05
-2.64655668077338e-05
-3.69577575075413e-05
-1.66576741947435e-05
-3.07456335836773e-05
-2.66714222554275e-05
-4.06408476461294e-05
-4.60066653497297e-05
-5.41605817064435e-05
-6.88762668085007e-05
-4.53774336654422e-05
-3.40828696507058e-05
-1.2611739358682e-05
-2.0674464644929e-05
-5.05605132214161e-05
-1.74930680052143e-05
-2.65461263112385e-05
-3.38825071269128e-05
-5.43248383842884e-05
-2.30834229763802e-05
2.86121361284444e-06
-2.31394652201893e-05
-1.81284574777304e-06
-4.77412738173183e-05
-9.17471234341456e-06
-1.52262358587774e-05
-1.83800250048439e-05
-2.49756523636878e-05
-3.92413042267373e-05
-2.00987640606675e-05
-2.15275992221184e-05
-5.80068921421483e-05
-2.66663934029052e-05
-8.02564048697589e-06
-2.88196757100697e-05
-1.15882645705871e-05
2.87185285925354e-06
7.32985491628977e-06
-3.43683105262239e-05
-3.01203584330353e-05
-3.39771587114084e-05
-7.01522575677905e-06
-3.32368851454932e-05
-3.92781113766133e-05
-2.14861751264874e-05
-4.62885551235903e-05
-2.41627600521299e-05
-8.85777291910608e-06
-1.30936275154414e-05
-3.86089891859586e-05
-4.33066940979437e-05
-4.70144701624711e-05
-2.17762146657929e-05
-3.74954188479948e-05
-4.12755149728605e-05
-1.37341267866204e-05
-1.95510041868816e-05
-1.15358248496349e-05
-1.06742050237373e-05
-7.85736106147434e-06
1.10793190378046e-05
-7.57080189378668e-05
-3.5684822051217e-05
-1.20632608717985e-05
-3.28274417981239e-05
-4.19103036303625e-05
-2.80985212352736e-05
-4.22604095254694e-05
-1.88385699311664e-05
-1.7630325020659e-05
-2.66052540757408e-05
-1.73803323160133e-05
-7.68483356069929e-06
7.35027778132121e-06
-4.34737478696429e-06
-3.86007322897752e-05
-4.43265655163399e-06
-3.38898260633477e-05
-1.33238234736081e-05
-1.37702012298136e-05
-5.52118922541166e-06
-4.47586969994741e-05
-1.14060996698417e-05
-3.7976014440637e-05
-5.39825312096265e-05
-3.9319947106869e-05
-2.78734715052874e-05
-2.18542657333767e-05
-4.45904169276718e-05
-6.91563658786118e-06
-2.99563344567105e-05
-3.00035700736509e-06
-1.15035804884348e-06
-3.95073807545968e-05
8.24450813159392e-06
-3.75995665463188e-05
-3.8616796936316e-05
-4.27138771789116e-05
-6.30397691791819e-05
-2.65134733503994e-05
-8.02673223027964e-06
-2.75890498522803e-05
-3.93562378393613e-05
-1.2983205497047e-05
-1.58384076513045e-05
-4.03468077864124e-05
-3.21676682681668e-05
-2.8441355378853e-05
-4.604284724056e-05
-4.53621513911465e-05
-8.26800560625227e-06
-4.61823686145022e-05
-6.35037585070821e-06
-1.48001089635447e-05
-1.73569428186443e-05
-2.77429950330557e-05
-4.87825277421235e-05
-2.99808848737491e-05
-2.75750879130489e-05
-4.57274293798259e-05
-7.26372032527871e-05
-1.18682769882516e-05
-7.61068222165991e-05
-6.42254128333702e-05
-3.87550084136026e-05
-1.61107635070408e-05
-4.17603372585393e-05
4.71834034284638e-06
-2.08352032993714e-05
-9.20973088671569e-06
-3.4864221566842e-05
-1.7122376163122e-05
-4.158486693846e-05
-6.90200956419254e-06
-1.82361644057439e-05
-3.27089932508087e-05
-2.54100555748081e-05
-2.97012131266627e-05
-5.42661827858183e-05
-2.99131780697296e-05
-3.37506168001068e-05
7.76976840186568e-06
-2.95757527774809e-05
-2.14213381094119e-05
-2.09721504837365e-05
-2.34631177689331e-05
-3.52847817159375e-05
-5.09408567456073e-05
-1.46277740273621e-05
-1.28528308509867e-05
-4.72246300064254e-05
-2.57131887097469e-05
-4.64587264246878e-05
-3.04240800540685e-05
-2.75912393959444e-05
-2.77538794000736e-05
-3.31053650424878e-05
-3.09082472723919e-05
-3.77476421019163e-06
-1.25085041781072e-05
-1.33665668235241e-05
-1.99715563534523e-05
-4.53839916219766e-05
-1.86689984336528e-05
-6.89808556595359e-05
-1.89567871600576e-05
-4.25125840202096e-05
-4.60565265489952e-05
-2.55889219247393e-05
-3.82650573095208e-05
-1.63938450609494e-05
-3.13651201192656e-05
4.13001820697817e-06
-7.53376750791845e-06
-2.60751300271631e-05
-5.94084832813593e-05
-3.06311433051011e-05
-3.06177081381579e-05
-3.52226694283463e-05
4.48912044994285e-06
-1.14409687444758e-06
-5.06983134117017e-06
-2.18852962488752e-05
-4.10400807860013e-05
-2.37180169876188e-05
-1.80328330703633e-05
-4.06115969027956e-05
-1.92857712635416e-05
-2.66342899574573e-08
-3.64233660348206e-05
-4.11376401301021e-05
-3.82669142545288e-05
-4.99483949461709e-05
-1.99513572748246e-05
-3.13783674685069e-05
-4.05612195205873e-05
-2.27908623216807e-05
-2.56848593691929e-05
-6.08716576464187e-05
-1.36471719756478e-05
-4.70969798121716e-05
-3.33221293969456e-05
-1.36719622563833e-05
-4.47032086266824e-05
-2.7396161488298e-05
-3.89107101977477e-05
-2.28738371991419e-05
-2.38971616795488e-05
-5.07364722522007e-05
-3.06074317713577e-05
-2.95266831157977e-05
-6.98664001779412e-05
-2.90738500387865e-05
-9.28387483501013e-07
-1.80740393539702e-05
-2.02454418756433e-05
-9.01201283292553e-06
-3.00206740361178e-05
-4.38740378316438e-05
-9.00613306474393e-06
-2.41535746457755e-05
-1.39199700519948e-05
-1.34832647426272e-05
-4.03897501661566e-05
-4.42852250370276e-05
-4.00630835760531e-05
-1.03677444788081e-05
-2.57326791439984e-06
-1.56899292569914e-05
-1.88829944410565e-05
5.82266977186665e-06
-1.99316687831731e-05
-2.59094107346146e-05
3.31642844835661e-06
-9.59860952437942e-06
-5.70030215476334e-06
-5.35858331007796e-05
-3.03949483203885e-05
-4.8688538867393e-05
-2.13991354948587e-05
-1.01996795652453e-05
-1.14637777921398e-05
-4.11624132709137e-05
-2.48884078019285e-05
-3.02644770492758e-05
-2.66664745741375e-05
-2.37847382909494e-05
-4.63585120406889e-05
-1.55344828317281e-05
-1.09273707503927e-05
-1.84834064556141e-05
-1.98414186146583e-05
-3.28274966487761e-05
-2.34830453818289e-05
9.80514418656249e-06
-3.07266179026737e-05
-5.9245366126422e-05
-2.41885363724164e-05
-2.55786977675234e-05
-1.93957854475483e-05
-3.03041222333331e-05
-6.11031626256597e-05
-3.43638833687615e-05
-4.66362924587359e-05
-2.55888437470836e-05
-4.45822905713914e-05
-1.90867505000875e-05
-4.93349566770854e-05
-4.84881951174131e-05
-2.24793493290657e-05
-4.54633065319759e-05
-4.50130770578771e-05
-2.95749722605399e-05
-4.05720988941163e-05
-2.30110237004784e-05
-2.17731118102466e-05
-1.45796036912066e-05
-3.47331718249455e-05
-4.47008293686093e-05
-6.01361830186767e-05
-2.77345499416418e-05
4.22430700077397e-06
-3.28811844221202e-05
-5.34204946870135e-05
-7.61816259767182e-06
2.34205485741726e-06
-3.57078911154702e-05
-3.57957804592773e-05
-8.81104912635903e-06
-2.73047136004406e-05
-2.18268335317157e-05
-2.76834300669249e-08
-6.33431513173156e-05
-3.82384255366527e-05
-7.06284298888645e-06
-2.2031554910135e-05
-1.48060769038435e-05
-2.97497230952198e-05
-3.4413819129442e-05
-1.32465778594972e-05
-5.01006962193629e-05
-3.66087674815736e-05
3.31255237977188e-06
-3.86969461003409e-05
-4.00791154716232e-05
-5.18153182143331e-05
-1.57939866776603e-05
-3.41298912904869e-05
-4.60330422310405e-05
-5.12509844222105e-05
-2.65598541346934e-05
-2.0010322299149e-05
-2.51223148171969e-05
-2.5897725154651e-05
-1.93770347865842e-05
-6.77421158129132e-06
-4.32443275039021e-05
-3.37084892832367e-05
-3.61895150878358e-05
-5.5582152179445e-05
-5.61491756737539e-05
-3.00763404361955e-05
-7.20652445494232e-05
-3.19987087483343e-05
-2.83751924876389e-05
-3.03799415004047e-05
-3.94153828220688e-05
-2.57263149966894e-05
-6.65095310501155e-05
-3.88190734951127e-05
-2.74823321274013e-05
-1.89395652840667e-05
-2.34683257692139e-05
-3.10878558397431e-05
-3.76547925078353e-05
-2.54611246460016e-05
-2.95385165057404e-05
-6.50698357565681e-05
-2.49485221592877e-05
-4.25712844007501e-05
-1.73634928459988e-05
-7.01778540481625e-05
-6.79911020214845e-05
-2.79704376309904e-05
-3.81587785202215e-05
-2.14266225606364e-05
2.54958777870066e-06
-2.50464455677946e-05
-2.25273254488482e-05
-2.42284499581368e-05
-4.37986933913257e-05
1.41748934722241e-06
-2.43974964635263e-05
-3.84419491873071e-05
-1.31676014534703e-05
-4.29391209984746e-05
-2.30591620206369e-05
-9.35480494682696e-06
-5.23563336103832e-05
-3.72816759410307e-05
-1.18538464216931e-05
-1.3427703123918e-05
-3.91792941243699e-06
-2.23956095928921e-05
-3.19692166603465e-05
-1.9823361914818e-05
-1.47149296974191e-05
-3.75797359787211e-05
-1.95110221954487e-05
-4.20641177543108e-05
4.65836043329798e-07
-2.19263341719171e-05
-1.2180859433878e-05
-3.60968435498389e-05
-3.51451553294094e-05
-2.07427804779377e-05
-2.62162823366851e-05
-3.01153898789582e-05
-2.73055607006197e-05
-3.94916414383758e-05
-2.39845416029743e-05
-3.51511108855013e-06
-3.77070236912252e-05
-2.00570709242133e-05
-3.69645118650592e-05
-1.55217440800314e-05
-1.14030423210835e-05
-1.66967367168285e-05
7.39273127486439e-07
-3.79539960472758e-05
-4.55155104502884e-05
-2.27620077133609e-05
-4.12348371007816e-05
-5.30351573824185e-05
-4.07850589158749e-05
-2.91636374854743e-05
-4.00315106177329e-05
-5.35840560179603e-06
-2.32650370679025e-05
-1.79077606098982e-05
-2.76297857868485e-05
1.09540539915671e-05
-7.21624208077408e-05
-9.65847334354217e-06
-2.31269272207802e-05
-4.09430673380261e-05
-1.42579086010359e-05
-4.88766168637486e-06
-3.68995128587296e-05
-3.94773202249225e-05
-2.02425204263549e-05
-3.37996313379922e-05
-4.4847849944064e-05
-8.77109020151456e-06
-1.28277138714529e-05
-3.74441217737831e-05
-2.04349284389913e-05
-2.76514701575185e-05
-9.44412371154955e-06
-1.57038353383416e-05
-2.86690548746938e-05
-3.11684234464122e-05
-1.86249763125081e-05
-4.45046679326099e-05
-3.83609278275638e-05
-4.05723775968104e-05
-4.99514528156808e-06
-3.05565757806887e-05
-1.36172844241631e-05
-3.10896530893093e-05
-5.42261213125279e-06
-2.42211349508355e-05
-1.35835136985169e-05
-2.31644983106576e-05
-1.42548465942353e-06
-9.43709528987556e-07
-1.75208548784741e-05
-2.63620615671075e-05
-5.94500901239099e-05
-3.87399434069175e-05
-2.0876069286234e-05
-2.06603654370222e-05
-1.05548562988233e-05
-1.49371489916646e-05
-3.17993366148042e-05
-3.81415329390114e-05
-4.31074562231056e-05
-2.66767599354142e-05
-1.04195080710314e-05
-3.9547842479272e-05
-5.54680165746344e-05
-2.22586019753824e-05
-2.07919139573765e-05
-2.71481272642546e-05
-2.56465726468309e-05
-5.93467922922893e-05
-2.26862247195055e-05
-4.60698656156933e-05
-1.49894646426723e-05
-8.96761565061736e-06
-2.17335845161409e-05
-4.71180886044359e-05
-1.96676345695522e-05
-2.26091930589132e-05
-9.69717280613108e-06
-1.08088969093646e-05
-3.85791753906928e-05
-2.21989471911915e-05
-2.02807912406607e-05
-1.53235696688367e-05
-5.04629587609253e-05
-2.43807180433067e-05
-2.692759762657e-05
-5.25845094775218e-05
-2.69050316156326e-05
-3.30310600129911e-05
-4.37607349789699e-05
-1.06217202505319e-05
-3.5025620901382e-05
-2.96165215943203e-05
-4.90086698266545e-05
-2.54576127348514e-05
1.96458142008665e-06
-3.7250730961632e-05
-2.160093157703e-05
1.4236641568528e-05
-4.17501688443336e-05
-1.44103165684455e-05
-5.25088505198151e-05
-9.92795625630859e-06
-3.41616924478955e-05
-3.55372728647333e-05
-5.11890706564759e-05
-4.20399456742732e-05
-2.18517026037332e-05
-2.3697494300897e-05
-2.7124807414774e-05
-2.46426092134039e-05
-3.70226152322251e-05
-4.06203194877517e-05
-2.65528287806625e-05
-2.77247639169792e-05
-3.91859085897494e-05
-6.43393100692048e-05
-4.24418679686269e-05
-4.70284337116108e-05
-5.25458801406896e-05
-2.2557040173459e-05
-2.02096666863727e-05
-2.71538260573543e-05
-8.83693000371212e-06
-4.92886457101411e-05
-2.90745568360757e-05
-2.50763100606699e-05
-2.603014650027e-05
-1.92285598765374e-05
-3.5204582536544e-06
-4.32913984130563e-05
-1.85161657730633e-05
-2.91896710498527e-05
-2.23193122146601e-05
-8.84303333131051e-06
-1.22261592107504e-05
-3.60328355738754e-05
-1.95895005720297e-05
-2.90092631010622e-05
-3.20628466694717e-05
-1.02148959360288e-06
5.61772923055955e-07
-1.20329132342642e-05
3.5245752808844e-06
-5.19610461124358e-06
-1.46706032340784e-05
-4.60764147069028e-05
-2.03781467369853e-05
-4.14603771088431e-05
-2.73583366904789e-05
-3.36021604089885e-05
-5.76716158004555e-05
-1.39529507844911e-05
-4.00250681621573e-05
-4.6479686301683e-05
-3.34231456873798e-05
-7.26495772587117e-06
-1.45506494283103e-05
-2.36659137100815e-05
-5.42306794492203e-05
-2.87382389852051e-06
-3.58563941185083e-05
-3.07223713412743e-05
4.69771922350565e-06
-4.71436114204168e-05
-1.62524700219126e-05
-1.46290649735307e-05
-1.38228366662298e-05
-2.33415097033301e-05
-4.54135250763496e-05
-2.74885431821747e-05
-1.13515129246424e-05
-2.52648917339979e-05
-2.82325407734827e-05
-2.05955554269432e-05
-4.0444865155935e-05
-8.15625842086026e-06
-1.6902565380749e-05
-1.18412221573961e-05
-2.60973629346686e-05
-3.96628560751799e-05
-5.2280455821388e-05
-4.53263276198336e-05
-2.33977779737492e-05
-2.97310776302582e-06
-1.07677824968998e-05
3.55581588053602e-06
-2.16003992322524e-05
-1.89155722393507e-05
-4.10739311550218e-05
-3.28826461935496e-05
-1.62496376302157e-05
-2.16871467250489e-05
-1.86331803458253e-05
-4.6041298930247e-05
-3.32914579048533e-05
-1.93113051623095e-05
-2.04787977615649e-05
-2.50823690151293e-05
-1.16156823294449e-05
-1.38891456290117e-05
-1.60057793034097e-05
-1.26869669496423e-05
-2.96477553631292e-05
-1.21327101987666e-05
-4.49477012241788e-05
-2.92630315815576e-05
-2.03952202642462e-05
-3.22395339333599e-05
-6.79030762321521e-05
-5.22260104064813e-05
-4.78059168314036e-05
-2.4588351412068e-05
-3.65133362033059e-05
1.72277142478132e-06
-1.31909886077412e-05
1.0215934764701e-06
-4.44912269246543e-05
-5.10383381190652e-05
-2.29192904810409e-05
-1.24383690089579e-05
-2.67239370459961e-05
-4.09075057497226e-05
-1.67189835362983e-05
-1.66637798525854e-05
-1.34478149543813e-05
-3.95213723360668e-05
1.09653147279102e-08
-4.61802379847941e-05
-3.77776322905425e-05
-2.96033830802134e-05
-1.47294262201764e-05
-3.28816183239711e-05
-5.49253689078004e-05
-2.23087565435301e-05
2.95574350919044e-06
-3.67595017213274e-05
-2.16165938780509e-05
-4.68921716602527e-05
-3.56774170441061e-05
-3.55323232155294e-05
-1.5595027279156e-05
-3.477800090185e-05
-4.33052809521631e-05
-2.34045913350873e-05
3.60538495455275e-08
-2.63287622972495e-05
-2.67113719018168e-05
-4.10914244262586e-05
-4.20240241032904e-05
-1.19026287978124e-05
1.9571763005379e-05
-1.47366502301513e-05
-2.93324490049599e-05
-2.34760486734502e-05
-2.83384715218975e-05
-9.33087329385647e-06
-7.46521220350221e-05
-2.79703493613057e-05
-1.48824036140646e-05
-3.23863193241339e-05
-2.23714493772785e-05
-1.6289533746334e-05
-1.97230437800428e-05
-2.18455048825695e-05
-1.66665202530894e-05
-2.34043395775426e-05
-1.65662911149743e-05
-4.29953863147557e-05
-2.98538583076401e-05
-3.78729273045378e-05
-5.23959659998234e-05
-2.66080168490014e-05
-6.45320693799646e-05
-3.09458535134505e-05
-3.59087551184243e-05
-5.02555604938954e-05
-4.91046889479241e-05
-2.91668817608326e-05
-5.16472092701785e-05
-4.06990439134044e-05
-1.9805206340642e-05
-1.08205864612855e-05
-3.91109950186415e-05
-1.87320032077894e-05
-8.8601977302898e-06
-3.33023633279739e-05
-1.10884228619568e-05
-8.66873279649927e-06
-1.77508442896163e-05
-2.23306888297397e-05
-2.22063745234351e-05
-1.07251950993084e-06
-2.84620986531713e-05
5.96841800592186e-06
-2.14070525258515e-05
-3.45074007400518e-05
-2.38328341304376e-05
-1.90732086059122e-05
-3.39523067236818e-05
-3.66465027952273e-05
-6.90912772939998e-05
-2.8996821162621e-05
-2.78338172897067e-05
-1.34461811285514e-05
-8.55580950828843e-06
-4.52565040030748e-05
-5.50088669427605e-05
-4.36103353412225e-05
-2.37004667429908e-05
-2.21497267276695e-05
-2.21669496135204e-05
-4.45631617264832e-06
-3.97955402992757e-05
-4.41296627742614e-05
1.56609291312392e-06
2.92419009947778e-06
-3.78984029410957e-05
-2.81898860141669e-05
-1.26202226506604e-05
-4.24478363281633e-05
-4.09471754704359e-05
-4.53945196491309e-05
-9.89622987981034e-06
-4.85385927820147e-05
-3.27657183389296e-05
-1.52668020130005e-05
-5.05225342201661e-05
-2.89467747842535e-05
-3.60155805810951e-05
-1.00935357110589e-05
-1.71881360218437e-05
-2.74594498133928e-05
-2.85151514116678e-05
-3.28344356369426e-05
-2.69591452499637e-05
-3.38725869403921e-05
-3.15603136107765e-05
-1.99407393294549e-05
-2.12809395106418e-05
-2.61884499963172e-05
-8.01725461528812e-06
-2.6557917001378e-05
-3.64233255291155e-05
-3.13479488252477e-05
-1.51363125404885e-05
-3.47882025977006e-05
-2.62086379595862e-05
-8.1395650042931e-06
-3.15337247126844e-05
-1.74423326094864e-05
-3.24438949195156e-05
-2.98903754320872e-05
-3.20923828417987e-05
-3.94808841316196e-05
-4.15165580281935e-05
4.29676333308577e-06
-5.5717891420655e-05
-1.54709560546929e-05
-4.24991159469312e-06
-8.29219854058564e-06
-6.80404261863457e-05
-3.67256428959331e-05
-2.49221352539318e-05
-5.14979296140274e-05
9.12605144185981e-06
-2.50202502512007e-05
-4.36894486613513e-05
-3.77557732357738e-05
-2.43798360560566e-05
-3.98325117747707e-05
-3.11269246674731e-05
-2.17272897452631e-05
-4.74853646318861e-05
-2.96982032146957e-05
-5.37516660796433e-05
-2.22439667496108e-05
-2.22922668759405e-05
-6.59413188302977e-05
-4.64103959147742e-05
-3.48794120146735e-05
-3.14014867114496e-05
-2.82476431309857e-05
-2.24347865051916e-05
-3.58712104612871e-05
-3.18637683505931e-05
-3.32431747763675e-05
-1.82328406535817e-05
-1.14522589897235e-05
-2.20263076837945e-05
-6.75612810949246e-05
-9.80411001334714e-06
-5.9812597963828e-05
-2.93322708273717e-05
-3.94773808213626e-05
-1.446209627321e-05
7.73161050707344e-06
-1.31212130424165e-05
-1.63825203970544e-05
-2.60185606685194e-05
-4.52550143265542e-05
-4.51425096281701e-05
-1.78294800688312e-05
-1.78591073215698e-05
-2.47770306810508e-05
-3.79614288207418e-05
-2.45208888827348e-05
-3.09025390970478e-05
-1.05130135104879e-05
-3.6748122575635e-05
-2.73828054128044e-05
-1.26609369298982e-05
-8.9734899079377e-06
-2.04551791019003e-05
-4.19224332006796e-05
-5.62191201436925e-05
-1.97643505677827e-05
-1.39740916247435e-05
-3.40036099545493e-05
-3.90373309148474e-05
-2.47423597956116e-05
-1.01021871619575e-05
-4.97612012452602e-05
-4.35600001507294e-05
-3.63112180302558e-05
-1.64167010117047e-05
1.02211971787202e-06
-1.95646817676062e-06
-4.28585999809261e-05
-3.56009139300024e-05
-5.38079620972439e-05
-3.02209640170225e-05
-2.56710828523538e-05
-1.12390205591119e-05
-3.66917314499658e-05
-3.67981387374867e-05
-3.12367663714832e-05
-6.23457843773494e-05
2.63558659601419e-05
-2.77212394070218e-05
-2.18128061407886e-05
-4.23651747425951e-05
-5.17004281006283e-05
-4.84501252135762e-05
-3.55303662956737e-05
-5.06639595929232e-05
-3.15881919227009e-06
-2.70693060532248e-05
-2.1637353144593e-05
-2.79326430304759e-05
2.9295926371295e-05
-3.23077995398506e-05
-1.18171504266198e-05
-4.19017383653506e-05
-6.67340347881916e-07
-3.6290366474337e-05
-1.96196809498424e-05
-1.12907322954812e-05
-3.1448658690277e-05
-3.66056626421532e-05
-4.49923098547286e-05
-2.01392104026422e-05
-3.26784763378258e-05
-3.27404417689386e-05
-3.6647047291966e-05
-2.35446510004225e-05
-3.58815577782365e-05
-2.59134277811192e-05
-2.90371049972487e-05
-3.43215164046193e-05
-4.52006153658804e-05
-3.72825647185895e-05
-6.28477851437727e-06
-3.17992425667086e-05
-4.00167674003105e-05
-7.87214318015997e-05
-1.06541843712146e-05
-1.26820733255998e-05
-1.4798878512462e-05
-4.11713074940641e-05
-3.54719893549128e-05
-2.76930249810813e-05
-4.92457520847828e-05
-2.59004021712347e-05
-4.91482288530155e-05
-1.3817368739558e-05
-6.638128397227e-06
-4.70655017152438e-05
-3.22929383772784e-05
-3.79721008941159e-05
-2.39618650338009e-05
-1.01060807563607e-05
-2.1391490378852e-05
-2.14379334292391e-05
-3.15608297168727e-05
-3.0489019239152e-06
-2.30179416677385e-05
-2.08149451368654e-05
-1.48153141536401e-05
-2.2160573100274e-05
-1.4719491981325e-05
-4.72336546524125e-05
-2.10670619536236e-05
-4.71098650230056e-05
-2.38875255396267e-05
-1.83310010797785e-05
-4.73799038470603e-05
-2.57688693207298e-05
-3.04008376715985e-05
-4.8941528893674e-05
-4.00642074112042e-05
-1.5071497443999e-05
-1.53568854209151e-05
-4.44738890506538e-05
-9.61287341147322e-06
-4.18279645657862e-05
-5.20137563890842e-05
-2.95945718386539e-05
-8.1522517987457e-06
-4.26692416296901e-05
-2.35920600381515e-05
-2.36572283659468e-05
-1.51964611139433e-05
-2.72718536067201e-05
-4.97631788399914e-05
-2.49579810036669e-05
-3.06516886948917e-05
-1.27003840913907e-05
-3.86020064366358e-05
-3.55256252041713e-05
-2.94453144596331e-05
-1.61734427759549e-05
-1.00859619752357e-05
-4.58523895596257e-05
-8.1879233173088e-06
-2.37820735514094e-05
-3.48673222319213e-05
-2.70934340820232e-05
5.18838589600972e-06
-1.29775112230023e-05
-2.88295201851432e-05
-3.55195986412362e-05
2.49845794786502e-06
-4.61851460382026e-05
-2.18157389231083e-05
-7.77081737093166e-06
-2.67414929216112e-05
-2.66552899405082e-05
-2.74033121282709e-05
-2.19781244605133e-05
-4.89064403514758e-05
-3.59073804976049e-05
-2.87825210433939e-05
-2.35351477621447e-05
6.07787509015593e-06
-5.25609379625914e-06
-3.5336280446743e-05
-1.02115979721068e-05
-2.92623280723243e-05
-1.49440947304216e-05
-2.06021443714809e-05
-2.6850452479894e-05
-2.62381344871242e-05
-1.48675560982316e-05
-2.48861684262317e-05
-5.00953645521415e-05
-3.46302940143882e-05
-2.98919358726056e-05
-6.92101652318428e-06
-2.9060211504723e-05
-7.98941524932464e-06
-2.72964976251585e-05
-1.21480428357519e-05
-4.66186421028637e-07
-4.89162096675059e-05
-5.32827994915876e-05
7.62569975018708e-07
-1.73269258194634e-05
-6.39399759532362e-05
-4.7006007546058e-05
-1.45240194512432e-05
-2.56088051496155e-05
-2.67925038804384e-05
-3.05260488740902e-05
-2.62337271130547e-05
-2.24794902676014e-05
-3.02620597563679e-05
-5.20980798284105e-05
-6.89205216163566e-06
-3.38659658014736e-05
-1.57607943109024e-05
-3.64950912915628e-05
-4.75034564317705e-06
-2.84822623669337e-05
-4.06745607710925e-05
-2.61566626279032e-05
-3.92806153508968e-05
-1.37228188103043e-05
-2.20377287696748e-05
-3.88715105820321e-05
-2.13565276163275e-05
-1.22420113181395e-05
-2.82122108598405e-05
3.2093068318653e-07
-6.36599222772913e-05
-2.20673894884592e-05
-6.57572889131571e-06
-3.72174992167496e-05
-2.13758589563313e-05
-3.7114507772393e-05
-4.27417249232228e-05
-3.49843956266246e-05
-4.28805146775781e-05
-3.75848375114967e-05
-6.48081972084502e-05
-3.06895742459728e-05
-2.30149289620569e-05
-3.50912165872965e-05
-3.14939333557595e-05
-2.59922848922855e-05
-4.59665251041048e-05
-2.4641862714884e-05
-2.07718896812297e-05
-3.16574529026235e-05
-1.97939342968448e-05
-3.58516734966097e-05
-3.85913899262413e-05
-2.42322132013183e-05
-1.03221902597278e-05
-9.11365597030794e-06
-4.05023422843507e-05
-1.17307766986054e-05
-2.2087012334107e-05
-1.54309090233321e-05
-3.42993813279443e-05
-3.47141810625909e-05
-2.11990521588316e-05
-4.17265576940579e-05
-2.94263596673163e-05
-1.29189958722222e-05
-8.90232670408877e-06
-5.06894418884467e-06
-5.20058952201381e-05
-9.91131331744562e-06
-8.45962579526716e-06
-4.2525097575386e-05
-2.57419686941905e-05
-2.87115122545945e-05
-6.17086832365002e-05
-2.40396410862625e-05
2.96875200377498e-05
-2.19190156656429e-05
-3.18055335955048e-05
-2.03653942702429e-05
-2.15067067583917e-05
-6.4521983165548e-05
-5.76006008520161e-06
-4.1441226873286e-05
-1.8220439826608e-06
-1.05184069517165e-05
-3.76866630407012e-05
-5.7822233214579e-08
-1.78217971035453e-05
-3.97671620478435e-05
-2.49758514142994e-05
-7.4911673941977e-06
-1.56310065045406e-05
-2.23696516524314e-05
6.7183121951316e-07
-2.37015938321929e-05
-1.11574799851438e-05
-4.76368077285741e-05
-4.59763311481993e-05
-2.19113783641068e-05
-2.1737889368221e-05
-4.31569324125611e-05
-1.47869267608002e-05
-2.66333308989818e-05
-6.21619635409545e-05
-3.35456201227116e-05
-5.45190813889153e-05
-2.65259727382123e-05
-2.22463569230662e-05
-1.82515658740819e-05
-4.51320894134124e-05
-6.98326536111057e-05
-6.40655710390317e-06
-3.3118373293234e-05
-6.53060576078138e-06
6.96911739148709e-06
-3.13940794023969e-05
-5.17349886935365e-06
-6.20897606305174e-05
-3.99694701205515e-05
-1.31938844579337e-05
-4.4661210795385e-05
-2.00354502892355e-05
-2.46456420608308e-05
-2.78484302283469e-05
-3.558109492139e-05
-3.56965948477978e-06
-2.57436153678673e-05
-2.22456470120887e-05
-2.9005258110025e-05
-1.55443878717749e-05
-3.3097113359386e-05
-1.46068541051195e-05
-5.61816315255838e-05
-4.8337110232748e-05
-3.42238528658905e-05
-4.63616906854591e-05
-8.49732262918526e-06
-3.5329426545098e-05
-1.58551161303897e-05
-1.11728034566248e-05
-4.24528827488038e-05
-4.07464181609856e-05
-4.98842982077327e-05
-4.91719262215021e-05
1.90836042320899e-06
-8.76820016671842e-06
-1.07369198556666e-05
-5.18739352528296e-05
-4.5151037074031e-05
-1.6790766958523e-05
-9.36378547054536e-06
-1.39065795244388e-05
-1.89638501554733e-05
-1.7380859944604e-05
-2.96755122621667e-05
-4.28228806679423e-05
-1.74247500478131e-05
-2.33155981761961e-05
-2.1100875003944e-06
-4.29668909409252e-05
-2.79866093774686e-05
-2.18389795002684e-05
-1.46511799972502e-05
-4.39700579265559e-05
-1.30854106091929e-05
-2.42231979166817e-05
-3.26549930214602e-05
-6.9160060359264e-06
5.31238866556257e-07
-3.54424376039264e-05
-2.89263368156306e-05
-5.22868606152568e-05
-4.30995085149446e-06
-1.10469713295507e-05
-2.50225269760304e-05
-4.4022438075457e-05
-3.79960652286121e-05
-2.05391572513913e-05
-2.46391489586237e-05
-3.63676642902445e-05
-4.76391715250463e-05
-3.62874414856146e-05
-1.3717760627006e-05
-3.42731551776935e-05
-4.20660766949699e-05
-2.70675082263673e-05
-1.70847196767313e-05
-4.15305960901841e-05
-2.88010888963256e-05
-3.78948679441481e-05
-6.18622992225954e-05
-4.24667945936057e-05
-5.17246512106165e-05
-1.783963594346e-05
-1.57147712895844e-05
-2.53510025420724e-05
-2.17961795801644e-05
-2.27143539413579e-05
-2.93847419313486e-05
-4.20092746720848e-05
-2.48658024300317e-05
-7.06148987590925e-06
-2.84580042944274e-05
2.40672675405328e-07
-1.95133338565616e-05
-3.45133287124267e-05
-2.04259903374898e-05
-1.32349636129514e-05
-4.64752525652013e-05
-2.72022991951101e-05
-3.58295491027806e-05
-2.85590230033043e-05
-9.83359623920855e-06
-4.9504786396321e-05
-1.55993277824551e-05
-3.422301428261e-05
-5.35902598390815e-05
-2.58884865108035e-05
-3.30454134481908e-05
-6.83689116401784e-05
-5.66716034131599e-05
-1.2268410611413e-05
-2.80087297198512e-05
-4.85079731542568e-06
-2.22385776095489e-05
-2.60416320757474e-05
-3.58757681272339e-05
-2.31684860925865e-05
-5.26720454083778e-06
-4.78193151371496e-05
-6.84453695790707e-05
-5.2749796786557e-05
-3.36201607816522e-05
-3.97545468121929e-05
-9.94875401780216e-06
-4.45730067945977e-05
-7.80752994141702e-06
-2.39722026794762e-05
-5.64242413107233e-05
-4.72109030652076e-05
-2.21341152680137e-05
-3.14208084490166e-05
-2.67713079395899e-05
-4.80234520468572e-05
-1.21817197649711e-05
-5.3886368391597e-05
-4.11466926447983e-05
-5.0535937313729e-05
-1.31414984980976e-05
-5.34964878656802e-05
-3.5396716842791e-05
-1.15131463620348e-05
-2.91848489327098e-05
-3.49676507095866e-05
-6.51927492775535e-06
-3.23112321218766e-05
-2.65250320726936e-05
-6.86420635745328e-05
-1.89957555108027e-05
-2.06413917314876e-05
-3.33872461503303e-05
-3.18261686326228e-05
-5.81593353851761e-05
-2.14492464811363e-05
-1.72531019299052e-05
-2.31210856122075e-05
-3.70468971258148e-05
-2.70525378150038e-05
-2.24852559519888e-05
-4.73508580841576e-05
-3.24871808742155e-05
-2.47507454116389e-05
-1.59528876636897e-05
-4.55691591751171e-05
-1.81185729746091e-05
-5.3402192119334e-05
-2.98473637644248e-05
-2.63691364850144e-05
-3.68861397788823e-05
-1.61612542691474e-05
-1.92056690550403e-05
-1.15102622330753e-05
-3.66381997624979e-05
-1.53196945663521e-05
-4.69778933519252e-05
-1.75731891063025e-05
-3.77774813882719e-05
-4.93077012746535e-05
-4.51048864138094e-05
-1.7149218769706e-05
-2.54287129017143e-05
-1.10472836366152e-05
-1.68794232461056e-05
-6.43332033561727e-06
-6.24055306236093e-05
-2.69925240949335e-05
-2.06235957654052e-05
-2.83957586190327e-05
-5.46874982194186e-05
-5.00150321367452e-05
-5.08270037930995e-05
-2.59808579929417e-05
-3.80724708091132e-05
-4.63300459507102e-05
-2.75809396350088e-05
-4.85466500468969e-06
-1.50913312517975e-05
-1.1936328550882e-05
-3.05365629967806e-05
-3.32877342255858e-05
-3.73019513801054e-05
-3.62786038710321e-05
-4.72564300201866e-05
-2.71805255523078e-05
-3.50332962833679e-05
-5.26396731898248e-05
-5.24303508056444e-06
-2.36910564096822e-05
-4.83149494879801e-05
-1.02517682073729e-05
-3.71663940738546e-07
-4.9104026229111e-06
-3.56800574831844e-05
-3.36501223784016e-05
-3.07687817954374e-05
-3.55696892456582e-05
-7.71077258389043e-05
-2.92364995381677e-05
-3.86064503487027e-05
-5.04617729175023e-05
-9.77679852965955e-06
-5.05027862309775e-05
-3.29943177090935e-05
-7.31958719165294e-06
-1.22794214333182e-05
-3.28855865817243e-05
-4.27688659216206e-05
-2.09453945373583e-05
-5.81255800227659e-06
-1.36330564834082e-05
-3.33721799162126e-05
-3.850464814978e-05
-3.21416965661451e-05
-3.35971780364698e-05
-5.46135835294622e-05
-1.09285228993234e-05
-4.3680359586566e-05
-1.8829311379941e-05
-3.89673709334278e-05
-2.03038551097933e-05
-2.39766506929878e-05
-2.32201605291231e-05
-4.35863962843816e-05
1.27714938534656e-05
-1.74322092457143e-05
-4.61634783304178e-05
-2.79894518373903e-05
-3.20234413559242e-05
-9.23109051885347e-06
-1.2320986730661e-05
7.68304554427335e-07
-2.6570390183458e-05
-2.82410579738376e-05
-4.02417061502991e-05
-4.55802314581589e-05
-5.94016188887823e-05
-1.46898768193886e-05
-5.45980090671836e-05
-1.69421777581022e-05
-1.66973917765653e-05
-4.01567060768455e-05
-2.61966463968463e-05
6.66268939075698e-07
-3.09971634435881e-05
-2.15413576639876e-05
-3.69644812861407e-05
-2.83731078823649e-06
-1.84502949098287e-05
-6.69602945972746e-06
-1.59069678186942e-05
-2.13448051389764e-05
-8.01842406821606e-06
4.1294617559868e-06
-3.71977545232615e-05
-1.93597867674779e-05
-3.28113637053594e-05
-3.72733036871728e-05
-1.25391290657258e-05
-2.24216163331557e-05
-1.9965123229778e-05
-4.98811610711894e-05
-2.24775626211266e-05
-1.56550513494547e-05
-1.56880392616402e-05
-3.07476611978131e-05
-1.97731035242346e-05
-2.99049923458608e-05
-2.40003557369155e-05
-5.5297980880859e-05
-1.80313330584444e-05
-2.25226287737037e-05
-5.50677527211852e-05
-5.77726030172042e-05
-2.37781260767252e-05
-2.36337987633142e-05
-1.8210608992423e-05
-4.60359097652401e-05
-1.40487044993239e-05
-4.99780955721803e-05
-7.55434991826317e-05
-5.80993496301831e-05
-3.50329617534045e-05
-4.93273902849717e-05
-2.89910528307636e-05
-4.28432182214776e-05
-2.7229663748213e-05
-5.48727796283702e-05
-2.72273506177326e-05
-3.64625554012599e-05
-6.70291973111245e-05
-1.95066677894305e-05
-2.03236696266594e-05
-1.85584246331865e-05
-3.67195881884485e-05
-1.5180209005364e-05
-2.69034314437632e-05
-8.07348586834472e-06
-2.23272083084939e-05
-4.09418685987199e-05
-1.65485569651217e-05
-3.49375390276723e-05
-6.12034021447165e-05
-3.41710126004324e-05
-3.28882742092406e-05
-4.63114963503758e-05
-4.67468998861113e-05
-1.5465951307416e-05
-3.5578796946309e-05
-8.84416600130249e-06
-3.62973076154537e-05
-2.12252573855226e-05
-4.32727946265998e-05
-5.05037556785324e-05
5.88400631728482e-06
-1.65471818209544e-05
-2.73021402224013e-05
-5.49233713807709e-05
-3.23004572941828e-05
-4.93286130699105e-05
-4.26936028181025e-05
-4.59158066037686e-05
-4.69455121062675e-05
-2.30430419551811e-05
-2.55411599031769e-05
-8.12826522992876e-06
-3.1033964214088e-05
-1.69762066460823e-05
-1.38972897016295e-05
-2.45405065055883e-05
-1.29875270879501e-05
-5.11971016558453e-05
-2.99133092616496e-05
-2.47479472199751e-05
-2.78449187876196e-05
-3.08121196214408e-05
-3.5431205899425e-05
-2.91706905527989e-05
-3.25164443824422e-05
-2.90498095901005e-05
-1.29555388311738e-05
-5.26498255531662e-06
-1.93908125188774e-05
-2.04836663918261e-05
-5.81847254526324e-05
-3.64490322050816e-05
-2.51973132146834e-05
-3.11216924201041e-05
-1.69537213835696e-05
-1.18682768958501e-05
-1.0184391197769e-05
-3.79436556542011e-05
-2.55575959675109e-05
-2.46235681052682e-05
-3.50620599789845e-05
-3.59058951583978e-05
-1.10565206855764e-05
-1.53455302410655e-05
-1.00678018933243e-05
-4.86847367687044e-05
-2.21240644988801e-05
-7.05567694774316e-06
-3.4746631867312e-05
-1.7466666440449e-05
-3.69323952223703e-05
-3.91921246490958e-05
-2.02167489685175e-05
-3.54566378766272e-05
-6.09488187939803e-05
-2.93169462669183e-05
-2.97824842655893e-05
-3.01409552716495e-05
-4.59045717345481e-05
-3.57090578223442e-05
-3.04799070769518e-05
-4.11224918388232e-05
-3.04062114919397e-05
-2.66816165538365e-05
-3.63076038447274e-05
-2.18400466995614e-05
-1.39661717627506e-05
-4.29835941851342e-05
-3.26773847259424e-05
-3.1695563500503e-05
-2.00441136135077e-05
-6.68085972359813e-05
-1.6737261998793e-05
-2.74348132227815e-05
-1.82219711692233e-05
-2.37178560992121e-05
-1.36968949679762e-05
-2.31279285198666e-05
-1.4267438215705e-05
-1.80700682570797e-05
-3.07962564664684e-05
-1.4029895068969e-05
-3.96226812527696e-05
-2.52080172353364e-05
-4.00103841734186e-05
-4.31127007831681e-05
-1.40706484739047e-05
-1.461828575992e-05
-1.57596020784054e-05
-3.22062046427885e-06
-1.72539439972337e-05
-1.87269468769467e-05
-4.2734705329271e-05
-1.34727848838457e-05
-4.43237632123765e-05
-1.5006855333971e-05
-4.49665260533061e-05
-7.31610826553035e-06
-9.88830866819951e-06
-2.59577334627206e-05
4.33132027721254e-06
-2.7669090478848e-05
-1.6642303101489e-05
-4.55785426053671e-05
-4.68873522184211e-05
-2.83715085957884e-05
-5.98559592612976e-06
-7.95169956706506e-06
-8.88742253052786e-07
-5.67821108841992e-05
-2.00807788548802e-05
-6.73948629926345e-05
-2.37314249681713e-05
-4.00323348112506e-05
-5.52755983423163e-05
-4.01322660304891e-05
-3.47675180441217e-05
-3.20299660324511e-05
-1.6391320156633e-05
-2.99088735212669e-05
-2.22794881486232e-05
-3.72698390609717e-05
-3.86773412616636e-05
-3.61176585237903e-05
-5.1043529418239e-05
-3.79905742302691e-05
-4.48160877243018e-05
-4.25420193762481e-05
-1.91880561068861e-05
-2.84234272333994e-05
-1.8461952279029e-06
-4.99838760686865e-05
-2.46942370186692e-05
-1.65356058402495e-05
-2.37912580888773e-05
-3.20481168383259e-05
-7.91042325749002e-06
-2.62359596171801e-05
-3.72642105229898e-05
-3.20082628348681e-05
-4.16030923056138e-05
-1.48659027606371e-05
-5.01939403102713e-05
-6.56001339183544e-07
-2.32702200343423e-05
-4.85761299139263e-05
-5.97526264739754e-05
-2.59149503348125e-05
-1.72342814431317e-05
-4.92152232109508e-05
-3.32969389326842e-05
-5.64331428799353e-05
-5.61410434457008e-05
-1.3964745243953e-05
3.52210118206482e-06
3.89295091818558e-06
-1.59492791147983e-05
-4.09913810418275e-05
-6.39304985331167e-05
-2.67253753881172e-05
-3.35827201544803e-05
-5.72351612940971e-05
-2.11443210098007e-05
-1.39545516533303e-05
-1.77189756791211e-05
-1.516684875833e-05
-2.67989499844473e-05
-5.65461158862442e-05
-2.03046534809977e-05
-9.15766241140214e-06
-5.05853984604922e-06
-1.60797082195138e-05
-1.75485113815296e-05
-3.32104502070018e-05
-2.90510002146067e-05
-2.66596246140267e-06
-4.42307226541395e-05
-4.06290832335576e-06
-2.72556204944118e-05
-1.52175517349153e-05
-4.90908158545468e-05
-2.41984278582211e-05
-3.35973381162328e-05
4.62716148525274e-07
-1.48661997040515e-05
-3.20826567326464e-05
-2.23352656109651e-05
-4.05783662105934e-06
-1.60359651411493e-05
-2.98970897802552e-05
-1.05602315019473e-05
-4.00454671313001e-05
-2.09023017754701e-05
-3.77499335213136e-05
-4.19305736127093e-05
-4.10308506226588e-05
-4.47151988736117e-05
-1.27777389988585e-05
-3.49541936198643e-05
-4.91583415562693e-05
-5.89393866711909e-05
-1.59349955616974e-05
-3.324040229934e-05
-4.49463692136884e-05
-1.91747356606827e-05
-1.31829601066608e-06
-5.98336816347683e-05
-1.67532504429749e-05
-2.4068770846119e-05
-7.75109422908589e-06
-1.7048423532717e-05
-3.92425774902104e-05
-6.04100619046377e-05
-5.11833626838658e-05
-2.57744377126316e-05
-3.00064114414142e-05
-3.6446134741949e-05
-4.52165300932555e-05
-3.65424689054635e-05
-2.81621212157485e-05
-3.36100443917712e-05
-3.02301602787065e-05
-2.00526764698335e-05
-2.17455970817004e-05
-5.07445745181628e-05
-4.42982490099108e-05
-3.21452543749745e-05
-5.73389554824533e-05
-4.32728416839112e-05
-2.5108362423634e-05
-2.09153054689408e-05
-1.70692570828238e-05
-1.92617661083639e-05
-4.11748010656949e-05
-2.8537228601026e-05
-3.26563344711937e-05
-3.46628257632228e-05
-2.52456031505483e-05
-6.22698379644683e-05
-2.9934192446308e-05
-4.78214101436771e-05
-4.84316852621873e-05
-4.17583611346772e-05
-1.13630987170397e-05
-2.39011371369825e-05
-4.32293218458668e-05
4.91404847389761e-06
-1.43083904781786e-05
-3.87948025186054e-05
-2.05214600822335e-05
-3.44300651470628e-05
-4.93699854204956e-05
-3.29984781618362e-06
-4.0410863638007e-05
4.36114066591776e-06
-4.50394457209895e-05
-1.79617931047148e-05
-6.48538335627315e-05
-3.27657202722815e-06
-1.88849338247285e-06
-5.22756660577988e-05
-2.01622821335435e-05
-3.55521919561491e-05
-2.64545805090473e-05
-1.00271563125093e-05
-3.30564708110512e-05
-2.69816529488013e-05
-4.17674678972192e-05
-3.40671288325551e-05
-3.51857985854668e-05
-1.91086494098319e-05
-5.66471507680039e-05
-1.31831160326502e-05
-4.94214294515292e-05
-1.91960423674001e-05
2.06687472928776e-06
-4.03937177769168e-05
-2.34973936461268e-05
-5.88862845647443e-05
-2.51622261881835e-05
-3.21846815646251e-05
-1.51696677057596e-05
-1.41170641008033e-05
-2.85926124637031e-05
-2.47633140159768e-05
-4.81188822489212e-05
-6.53108905162597e-05
-6.82250560240015e-06
-6.00856827869962e-06
-1.75276392202065e-05
-1.92913058824875e-05
-3.3304262271155e-05
-2.09140010271634e-05
-5.17060627825127e-06
-2.05396215277885e-05
-4.42297774600342e-05
-4.79848459206426e-05
-1.98016785999758e-05
-3.34005828597562e-05
-3.00164987212496e-05
-4.24459873236943e-05
-1.13171096861523e-05
-4.2423262175613e-05
-2.25825112691891e-05
-4.81704364645552e-05
-1.11482588622024e-05
-2.19805164024895e-06
-4.51288671701971e-05
-2.24194601533393e-05
-2.75003725398792e-05
-4.11896930252536e-05
-3.29719003498476e-05
-2.2897700663164e-05
-1.45041677076018e-05
8.70852170845723e-06
-2.96795829476594e-05
-4.72600889839852e-05
-3.51824542064617e-05
-1.98768163338464e-05
-5.41642469089704e-06
-4.01666154333133e-05
-2.80967190601908e-05
-2.46940655827374e-05
-3.22777145109135e-05
-4.37910827176038e-05
-3.29453092912758e-05
-4.95413018066455e-05
-2.99438466650559e-05
-4.87848768636687e-05
-2.2942896025493e-05
-2.12552634943073e-05
-2.77122006043493e-05
-5.73257138020348e-05
-3.16755749533168e-05
-1.65478810009589e-05
-1.86136663124297e-05
-1.21875310218156e-05
-1.75902839943309e-05
-1.85727312958431e-05
-1.55565292229258e-05
-2.45320155292176e-05
-4.27094522069042e-05
-9.81615628449155e-06
-4.03153741274132e-05
-4.05772647594854e-05
-1.81267676952397e-05
-2.22298090237853e-05
-2.16663528848995e-05
-1.17764075101582e-06
-4.29943204281645e-05
-2.25433257245885e-05
-2.14150733169991e-05
3.76652911282169e-06
-3.31115903381148e-05
-3.40972261662791e-05
-5.36382828728741e-05
-5.61733045348787e-05
1.11685259884475e-05
-3.27686929234711e-05
-3.1944262247083e-05
-2.9989523573808e-05
-5.56672393048528e-05
-1.67645108011631e-05
8.3501831156597e-06
-4.16381113541556e-05
-2.24104781496938e-05
-5.67322209520406e-05
-1.74262871341609e-05
-3.71677054802122e-05
-2.90223881644818e-05
-3.75016082802719e-06
-3.17499010489754e-05
-3.77286688779629e-05
-1.53957058901026e-05
-4.67440581046649e-05
-1.57502625628698e-05
-5.71901277946825e-05
-6.47837059770824e-06
-2.3229537245511e-05
-3.55438768158571e-05
-1.5752114381536e-05
-1.27700520964055e-05
-5.59933252875864e-05
-2.0389056907091e-05
-4.71802711350947e-05
-2.67300771852748e-05
-4.04752853029073e-05
-8.62379041350608e-06
-2.00330701527142e-05
-5.95658113017e-05
-4.98496269852129e-05
1.40963359741984e-05
-1.69410511393165e-05
-3.22842228197405e-05
-2.37238058857917e-05
-4.33367782279402e-05
-1.67151194091754e-05
-4.59022651274916e-05
-3.819847290684e-05
-5.22428240434545e-05
-5.24570308312074e-05
-3.2254417417513e-05
-1.51657983188912e-05
-3.99414921133846e-05
-7.52644498143464e-06
-3.3881652918814e-05
-2.7171564292116e-05
-5.17212873455985e-05
-6.89834493117856e-05
-1.58368529284842e-05
-2.82176202493656e-05
-3.47309654582118e-05
-3.72501946389604e-05
-4.39526653080217e-05
-1.93355802958907e-05
4.11312720852452e-07
-3.00965943759084e-05
-1.98650782582975e-05
-3.04332935195496e-05
-2.69397645982201e-05
-9.66415408262879e-06
-1.05664119511002e-07
-2.43114167132053e-05
-1.9117204921682e-05
1.93177154728237e-05
-3.35590180847123e-05
-1.54956575683981e-05
-1.93131306562913e-05
-5.12952580752632e-05
-2.27430912775819e-05
-3.81017928880011e-05
-7.54564010231193e-06
-2.97806674642463e-05
-3.97784215420045e-05
-2.96553075195097e-05
-1.53404739197623e-05
-2.36720212812989e-05
2.33492267390756e-06
-3.16601585234769e-05
-2.00523688596392e-05
-3.57004350482895e-05
-1.33520401938845e-05
-4.66021666479957e-05
-5.17399019601928e-06
-6.41387799308455e-05
-3.58860953926033e-05
-2.75482523076685e-05
-3.81650054079156e-05
-1.84744276380709e-05
-3.4822371881567e-05
-4.02765660238018e-05
1.1267153286959e-05
-3.22297548767591e-05
-5.21985851462779e-05
-3.55284812390512e-05
-3.42739641706647e-05
-2.16472698703571e-05
-2.73437633520711e-05
-3.25543843437911e-05
-4.90605107663691e-05
-2.97455662254204e-05
-3.47372884962567e-05
-3.86621801633928e-05
-6.63622890673638e-06
-5.56137456915267e-05
-4.42950080927953e-05
-3.51654299255024e-05
-3.96500870669997e-05
-1.62530187885265e-05
-3.41658342045254e-05
-4.57416167395779e-05
-3.8780031883026e-05
-1.40060276882299e-05
-3.19898063612237e-05
-4.10891526605403e-05
-3.16830714725924e-05
-3.63022453970846e-05
-3.82179791717853e-05
-3.41968471288803e-05
-6.59881614494173e-05
-2.09352064541364e-05
-1.84026328913142e-05
-4.11587641188738e-05
-3.60060592230259e-05
-3.0097295099619e-05
-3.02550506635388e-05
-3.24092232357084e-05
-3.9356966524412e-05
-4.49969508564704e-05
-3.38806996130814e-05
-2.33906693334054e-05
-5.42320734695791e-05
-5.03515400938519e-06
1.27537635659904e-05
1.01643614203147e-05
-1.87989947229819e-05
-2.69130116155221e-05
-4.20425211013813e-05
-3.30359201068003e-05
-1.51029997859768e-05
9.00936121822296e-07
-6.4425684164497e-05
-3.12900868643066e-05
-3.30190256938121e-05
-5.33290703794166e-05
-3.02566194828378e-05
-2.65158710574662e-05
2.0789825882373e-06
-4.2806332399304e-05
1.4139713280352e-05
-3.01677745165623e-05
-2.50082432928403e-05
-1.70408615327155e-05
-1.4339493026451e-05
-1.96528283484471e-05
-3.48797579533938e-05
-2.6116811001178e-05
-3.78452659535556e-05
6.85261942434116e-06
-3.53346435571166e-05
5.48677242035709e-06
-3.05767289467143e-05
-3.45146775755575e-05
-5.0115509007547e-05
-4.01238573958532e-05
-8.72109491452804e-06
-2.98914483383394e-05
-2.73564994115029e-05
-2.94532421284089e-05
-2.79485909183537e-05
-2.92388925915649e-05
-3.79197847441898e-05
-1.19022192651034e-05
3.32553057210941e-06
-1.12457183652473e-05
-4.03135996157036e-05
-4.41531519841983e-05
-5.13983481331723e-05
-3.66435101432005e-05
-4.02858904191048e-05
-2.61800363032832e-05
-5.05266388337037e-05
-6.27031510430408e-05
-5.14247212020134e-05
-4.1826412209659e-05
-5.60267292218684e-07
-3.62592825366792e-05
-5.18695849342803e-06
-1.19955596902329e-05
1.36829758152579e-05
-2.27280803224475e-05
-3.34721462162189e-05
-4.79876727139706e-05
-4.90839014620608e-05
-3.15909660633909e-05
-3.79013524196221e-06
-1.86745207423629e-05
-2.26341367206993e-05
-4.31973391547698e-06
-1.08435761487414e-05
-2.09704412580554e-05
-5.33278663808622e-05
-4.63715063545951e-05
-3.8641313715381e-05
-3.94982881442651e-05
-4.40411013561698e-05
-4.83156668257801e-05
-2.65959862626533e-06
-2.35716331475993e-05
2.60842513073954e-06
-4.27026489478168e-05
-6.3136674385326e-05
-1.62532716734952e-05
-3.16191291987387e-05
-3.28665410289156e-05
-1.39865145460021e-05
-5.47364606456026e-05
-2.41964036347647e-05
-1.93619703736044e-05
-4.27707412247875e-05
-3.64431831646134e-05
-5.1946398696031e-05
-5.06167177861142e-05
-4.05980131477915e-05
-2.07982849040977e-05
-2.92614585177101e-05
-4.86225141031439e-05
-3.64477577066159e-05
-2.47405638370772e-05
-1.77836734409623e-05
-1.98044591502276e-05
-4.31243223375155e-05
-1.94946130566306e-05
-3.83909953109651e-05
-3.23002283129244e-05
3.94447156533838e-06
-2.90466722989927e-05
-2.44495447967877e-05
-2.50308925588444e-05
-2.3535207035414e-05
-3.59013151474147e-05
-4.6194228794689e-05
-4.50271230751588e-05
-2.83933387644715e-05
1.06644629900239e-05
-6.33900058597276e-05
-2.74415575380509e-06
-4.3548783207894e-05
-4.52241882210251e-05
-3.42357443104373e-05
2.2581467436928e-05
-2.59386586307256e-05
-2.68746336386592e-05
-2.30406495100139e-05
-3.61425698234129e-05
-3.57151085506978e-05
-5.72616222383405e-05
-4.35921451592714e-05
-2.5794621749955e-05
-5.68373430371796e-05
-3.86809057607891e-05
-3.11151576888233e-05
-5.69333866342512e-06
-4.73873721873033e-05
-3.43033207669389e-05
-7.22278494656616e-05
-2.43321086788383e-05
-3.52248038705488e-05
-4.89053851952298e-05
-2.73722371987607e-05
-1.95029627500928e-05
-4.29740036729238e-05
-2.3887576617965e-05
-2.54692024153784e-05
-6.21067058989343e-05
-3.43420931513509e-05
-2.91854210830377e-05
-1.93499124664774e-05
-3.02869392956884e-05
1.52912779912511e-05
-3.71278194734831e-05
-1.99823229058778e-05
-2.49440283715418e-05
-2.2824872118048e-05
-4.3253192609721e-05
-1.72769551935307e-05
-1.64399143141432e-05
9.02796773399642e-06
-6.54479661122528e-05
-2.95948125022111e-05
-9.27946678627846e-06
-1.1451198343146e-05
-3.48712206747178e-05
-4.37074232090053e-05
-3.60626880543038e-06
-2.86233297702669e-05
-1.11354960061035e-05
-3.06259645895987e-05
-4.35233508968849e-05
-3.18292978012673e-05
-4.49898699701278e-05
-3.8381632851591e-06
-2.42500865805999e-05
-2.44149908437829e-05
1.7336331521552e-05
-3.93378886239143e-06
-3.62217423806519e-05
9.61744904564444e-06
-3.39052823163212e-05
-3.92348620117702e-05
-1.59454970547611e-05
-1.64074018344971e-05
-2.58713283287018e-05
-3.90789738733315e-05
-3.34242137777653e-05
-5.68203889386878e-05
-2.87770250207341e-05
-3.58252588959601e-05
-2.47816818862884e-05
-2.28493002360519e-05
-7.57008590213352e-06
-5.60401502382553e-05
-2.7606124210775e-05
-5.24234947193322e-05
-3.10807161683086e-05
-1.87940395699493e-05
-2.94850081405419e-05
-3.43244943969935e-05
-5.2314337911922e-06
-2.49178161703748e-05
-6.98877110744696e-06
-3.30863051348517e-05
-6.08364367461495e-05
-3.57336035853983e-05
-3.71031014377249e-05
-1.33745185617806e-05
-3.33267469325047e-05
-4.66957845377781e-05
-2.80429151708411e-05
-1.90597948707419e-05
-2.65887511104451e-05
-4.4718002459259e-05
-3.24533035443515e-05
-3.1545381831409e-05
-4.60467634610355e-05
-3.8392369329637e-05
-3.97056634716301e-05
-3.22084209776729e-05
-3.2837518449811e-05
-3.71149499508687e-05
-2.15689019790102e-05
-1.82870896540462e-05
-4.46461113393257e-05
-3.11735089529472e-05
-8.75146152664291e-06
-2.76245548697037e-05
-3.79603402019194e-05
-3.12303269384868e-05
-1.10928783949997e-05
-1.78488607737092e-05
-5.98232221492196e-05
-1.0282844081506e-05
-2.77359914124284e-05
-2.47777061985799e-05
-7.03931516739725e-05
-3.60723465455761e-05
-1.457303852323e-05
-2.3804441577305e-05
-1.45271143604729e-05
-2.16381648406397e-05
-3.01165867571009e-05
-4.35371895903834e-05
-2.65583478851584e-05
-1.7044134782838e-05
-2.75291662714998e-05
-4.74778231832887e-05
-2.78022300200231e-05
-3.8769752907577e-05
-3.6519593996992e-05
-4.75734860937629e-05
-5.16875092522471e-06
-4.05705679796376e-05
-9.04035559229675e-06
-1.71654818842486e-05
-1.16526086201358e-05
-4.87951051664513e-05
-2.95783537257232e-05
-3.83327914440753e-05
-6.75517270616196e-06
-3.01784362018093e-05
-2.34927771699285e-05
-4.2868225459311e-05
7.7000095498498e-07
-3.24451092391183e-05
-3.9675184212324e-05
-1.03280113305571e-05
-2.78293599665492e-05
-2.84940926707835e-05
2.22437227719484e-06
-9.17066051019013e-06
-3.03385935986924e-05
-4.97446046959333e-05
-2.18330049253874e-05
-1.93039739035834e-05
-3.98750947617925e-05
-2.81510145540335e-05
-1.7798542428425e-05
-1.58959867758505e-05
-2.91961251380655e-05
-8.38917212317707e-06
-1.2354458448371e-05
-6.19787341478673e-05
-3.33249410293896e-05
-3.91310617727534e-05
-6.2443533564899e-05
-4.17394599451086e-05
-1.55359636448874e-05
-4.41133279500629e-05
-2.71158745114706e-05
-7.05922216382743e-06
-3.80190620553674e-05
-4.22213389537429e-05
-4.54150885556095e-05
-1.87165647693607e-05
-4.13086263610111e-05
-5.86126648865675e-05
-5.49391568850259e-05
-3.4989455815755e-05
-4.63223988605663e-05
-4.16853948008528e-06
-1.50550337784384e-05
-4.86931269469533e-05
-2.79588321868812e-05
-1.28460761053806e-05
-3.84008781894871e-05
-3.48468228317327e-05
-1.83311460114903e-05
-2.14689073659211e-05
-8.02242247006849e-06
-2.3339904436977e-05
-2.74908634916703e-05
-4.74018262531347e-05
-1.0001360810635e-05
-1.67100162715524e-05
-4.29355967704347e-05
-3.86422137840068e-05
-3.12341889121951e-05
-2.74803597703828e-06
-2.8438195310106e-05
-2.33278448769285e-05
7.50989431415048e-06
-6.97141593304328e-05
-2.07975842252035e-05
-2.78965265154112e-05
-1.10824664373011e-05
-5.55007315462366e-05
-1.86633237149517e-05
-2.76239957691163e-05
-3.98208633212751e-05
-4.73368008028629e-05
1.61374116405281e-06
-3.17572535284422e-05
-7.40583313527772e-06
-2.6617356421009e-05
-4.54598663285771e-06
-2.72251447860171e-05
-2.36936125635455e-05
-7.33447161348307e-06
-2.79935509741115e-05
-4.00862021131644e-05
-4.16603350153433e-05
-2.90087173593861e-05
-7.81598895018868e-06
-5.21085234797173e-05
-1.16308620656803e-05
-2.80484804030623e-05
-5.27898303121842e-05
-5.39882376042954e-05
-2.43612490494988e-05
-4.13208867818201e-05
-3.60488853266616e-05
-3.72692431322046e-05
-2.64732577335764e-05
-3.18021224570565e-05
-6.5123410883874e-05
-3.61349552434446e-05
-2.85571922352509e-05
-3.29247772631811e-05
-2.88556985800173e-05
-2.0037801372766e-05
-3.13025769202051e-05
-4.68736801567802e-05
-3.78417132121294e-05
-2.76543561685771e-05
-2.34880034707617e-05
-4.2987148989884e-05
-1.93485651171608e-05
-3.99454894725311e-05
-4.3386401563053e-05
-4.01756597115713e-05
-3.04733177280748e-05
-2.47886457096767e-05
-4.88226077176265e-05
-3.16665767496371e-05
-4.16881133411663e-05
-5.20588685533018e-05
-3.96960678514003e-05
-1.80604619938708e-05
-2.23128933602549e-05
2.12150079766505e-05
-3.83718976725844e-05
-2.82696618823493e-05
-2.71477016132376e-05
-2.92122765181832e-05
-3.89350550490351e-05
-3.30277314422701e-05
-1.1795892254615e-06
-4.7866827217842e-05
-4.59255994666452e-05
-4.31639750948032e-05
-5.65115258539554e-05
-1.40429839535595e-05
-2.00702673964384e-05
-2.57534374913841e-05
-2.14266899321962e-05
-3.74230700733565e-05
4.93828528036305e-06
-3.50959566140048e-05
-1.50352829611771e-05
-6.72319615953721e-06
-3.42601036756694e-05
-2.1858677344355e-05
-3.89242735100212e-05
-5.13163939484376e-05
-2.18891627383723e-05
-5.01951484780931e-05
-1.73402799211499e-05
-3.44783171633437e-05
-2.44728819432575e-05
-2.67229276299663e-05
-4.01207518849042e-05
-2.31952130332949e-05
-4.92471004311163e-05
-4.00161991562592e-05
-3.02365452673215e-05
-1.86813813258836e-06
-1.63239385489711e-05
9.69215562405766e-08
-1.59382545077205e-05
-1.28145172476357e-05
-1.8169669625622e-05
-3.41038807854436e-05
-1.14292052568002e-05
7.15205472673607e-06
-8.96184197092629e-06
-2.46331853095891e-05
4.04044501980526e-06
-4.19333416087502e-05
-5.3092972203957e-05
-2.40240241658525e-05
-1.38358018882646e-05
-3.12347540736917e-05
-1.26023606896836e-05
-2.02324827030963e-05
-2.77927812006703e-05
-2.6166585576496e-05
-4.95430101688008e-05
4.26209916780166e-06
-1.22358318325605e-05
-3.64256542120554e-05
-3.14298232305939e-05
-4.88110534885389e-05
-3.82315126586216e-05
-2.1803855854546e-05
-3.39909490887159e-05
-5.73501468906196e-05
-4.44459324945208e-05
-4.00107955202497e-05
-3.85591759902895e-05
-2.73164803447792e-05
-3.77752486907305e-05
-1.96774366733515e-05
-4.84447538147289e-06
-2.29002476495075e-05
-1.16872633202863e-05
-1.42887858510973e-05
-3.9424003518534e-05
-3.59737260781713e-05
-4.95258520717189e-05
-1.11739227854438e-05
-5.57161417558028e-05
1.53774961695377e-06
1.11220269477221e-05
-4.97805364182804e-05
-3.9302369469907e-05
-1.78910991770669e-05
-1.15393651497556e-05
-2.97173551810607e-05
-7.55389982611083e-06
-4.57349096969917e-05
-6.90036352575969e-06
-1.48693351814462e-05
-2.1193157755599e-05
-4.99886791093365e-05
-2.4550650416864e-05
-4.15766645283994e-05
6.38369800607603e-06
-3.54103491209945e-05
-4.07219539523007e-05
-6.02184898360463e-05
-3.78371230592548e-05
-2.52202511645038e-05
-3.73634594002504e-05
-2.28744844826164e-05
-1.73422940905417e-05
-1.89974198156447e-06
-7.08976653294621e-05
-2.23509059468896e-05
-6.91235046833274e-06
-2.40422166211887e-05
-5.10948037403431e-05
-3.11837447368274e-05
-1.90602658356404e-05
-3.27508600150042e-05
-4.63472948097607e-05
-4.12446828250786e-06
-4.45822117405877e-05
-1.36047514797713e-05
-3.18507240349478e-05
-3.6212279754175e-05
-3.96418911600732e-06
-1.2757098057087e-05
-2.41994123661718e-06
-2.04715801007849e-05
7.76907154370976e-06
-2.51665593411446e-05
-3.00364010674689e-05
-1.34150720066509e-05
-4.64167708847902e-05
-6.02018905454374e-05
-3.16721219084797e-05
-3.39618303849182e-05
-3.77637176275137e-05
-8.65644139355872e-06
-3.0901033039037e-05
-3.26619781441403e-05
-4.37285595211424e-05
-4.12527082788032e-05
-5.27691578210942e-05
-4.15422055420995e-05
-2.64539069730138e-05
-6.44276322879937e-05
-3.67198760661532e-05
-3.76189893233648e-05
-5.5242015764665e-05
-1.27854167701856e-05
-2.59295961877402e-05
-1.23338349414351e-05
-4.04560605144888e-05
-4.0349316968919e-05
2.39566926633122e-06
-1.79896595831617e-05
-2.25591284663561e-05
-4.41041658054748e-05
-1.49305226128237e-05
-4.67782989652959e-05
-8.970723823338e-06
-5.68319741840559e-05
-3.04876024838468e-05
-4.42769336216909e-05
-3.05399091174296e-05
-6.92998684038858e-06
-2.25200095429893e-05
-1.1164227659133e-05
-2.72614607048256e-05
-4.48091760129722e-05
-5.55377468927957e-05
-2.23246534811395e-05
-2.35986510901099e-05
-1.89931553375358e-05
-2.20634939862316e-05
-2.63388957478101e-05
-3.12326924454571e-05
-5.2104495367632e-05
-4.82766742441681e-05
-1.21419699077057e-05
-3.93189466792416e-05
-4.69532178682728e-05
-2.91585693990066e-05
-1.83738186612206e-05
-5.95659444587587e-05
-6.98769595093745e-06
-3.97051823405769e-07
-4.72010354254308e-05
-2.40293313349422e-05
-5.37071823115452e-05
-3.91594682190552e-05
-2.52496273529147e-05
-2.18638041113182e-05
-1.96588927921203e-05
-3.60452362953068e-05
1.72192365808829e-05
-3.57004659300059e-05
-4.77697879773019e-05
-1.35674636624198e-05
3.70623865626519e-06
-5.18101560754115e-05
-2.42374257014817e-05
-2.56008426200839e-05
-2.13478753582406e-05
-9.5933673705317e-06
-5.80822929729107e-05
-5.49196120898816e-05
-6.36762363890751e-06
-5.48936108827175e-05
-6.43945153995689e-05
-2.43576787143739e-05
-3.97761620484818e-05
-9.64332227937425e-06
-3.72184001173684e-05
-1.90529940711639e-05
-4.56986580489145e-05
-7.35754331523884e-06
5.38307684890694e-06
-6.68046712251569e-05
-3.70260554615511e-05
-2.52006776686692e-05
-3.38158035326462e-05
-3.8211048951901e-05
-3.7107175923047e-05
-1.22112360613239e-05
-3.49499328301253e-05
-2.1461949574755e-06
-3.12341304917518e-05
-4.48855712625042e-05
-2.15850591675078e-05
-3.80904352724722e-05
-1.89189143717832e-05
-3.6109857893648e-05
-9.04633523579855e-06
-2.98424057080543e-05
-5.31332306760381e-05
-8.01981393519466e-05
-2.06791806821101e-05
-4.47157750557477e-05
-3.0143916132143e-05
-3.26738795220915e-05
-4.24116482391364e-05
-5.05701055580268e-05
-1.66374994274018e-05
-2.24456770847117e-05
-3.0554994138206e-05
-3.90416070434897e-05
-1.9101717610668e-05
-8.19209029084581e-06
-1.69638801617012e-05
-2.53678056799719e-05
-4.41060962901819e-05
-2.49104120314178e-05
-2.30054929370654e-05
-2.47840492723732e-05
-3.29940818093416e-05
-1.87284967084998e-05
-4.00141421827712e-05
1.33259616585034e-05
-1.93711564297422e-05
-3.63098515856859e-05
-1.71110335296342e-05
-2.14497292820284e-05
-4.30852393526771e-05
-2.80955472037191e-05
-4.77734363681742e-05
-2.56786880049031e-05
-2.13710797309679e-05
-6.55673099934316e-06
-4.31632673746569e-05
-1.71236452971045e-05
-4.10134170404899e-05
-3.87474871548867e-05
-1.75398967093056e-05
-2.97989371682161e-05
-6.41293426201135e-05
-5.78337629253175e-06
-3.1641853618981e-05
-4.41644122559186e-05
-2.61041578484346e-05
-2.77749927382517e-05
-2.79877971771082e-07
-8.57967582833242e-06
-1.31789618910828e-05
-4.07760486436501e-05
-1.64907819644505e-05
-4.8659698529005e-05
-1.26312417371941e-05
-3.30568470682876e-05
-2.39958856209914e-05
-1.63020783250477e-05
-6.26620133343418e-05
-4.29313129926609e-05
-4.22718709536657e-05
-4.74078261111777e-05
-1.56974701443166e-05
-5.66472466274797e-06
-2.92412503148533e-05
-4.94670126265001e-05
-1.91362123335004e-05
-4.03376001225695e-05
-2.34369745227839e-05
-2.87699473127744e-05
-4.96495259854642e-05
-2.02376414817593e-05
-4.76462170605451e-05
-2.16018525897638e-05
-4.63835947695663e-05
-4.61721448018475e-05
-4.25897386201129e-05
-2.54169419686766e-05
-3.09137084999006e-05
-3.36864628571129e-05
-3.29474974806811e-05
-1.36598374577041e-05
-1.68437420920235e-05
-4.04593744577175e-05
-4.66526940365371e-05
-3.69930882205213e-05
-7.22025496262851e-06
-2.69132406760046e-05
-4.6320887472252e-05
-6.65110193150091e-06
-4.49626974721771e-05
-2.66499283750237e-05
-1.83862559633609e-05
-3.94956714599268e-05
-1.17371452108646e-05
-2.54768286581165e-05
-4.55594949507335e-05
-4.06425535251863e-05
-1.82950235579102e-05
-1.30203472411877e-05
-9.41850536111418e-06
-3.470657571917e-05
-1.91766063152125e-05
-3.91924904687819e-05
-4.68804083324793e-06
-8.56889768682535e-06
-3.92300561064492e-05
-3.19276931759504e-05
-6.37845858768109e-05
-1.70459610219416e-05
-5.19157212194699e-05
-2.73494688801209e-05
-3.84079466964835e-05
-5.21825790849667e-05
-6.89472323180212e-05
-3.35948906107529e-06
4.14742696701586e-06
-2.40307210112511e-05
-3.99870324833955e-05
-1.00780562384458e-05
-2.09819558048967e-05
-1.98319267663971e-05
-3.66828408775686e-05
-3.64275861942011e-06
4.26394128047702e-06
-1.56535479780702e-05
-5.71617278554169e-05
-3.37070896256665e-05
-1.70781437799851e-05
-2.71935277166606e-05
1.2744720447553e-06
-6.46648858399382e-05
-1.55749917331998e-05
-2.63689157012778e-05
-3.40879579896789e-05
-1.99647141908425e-05
-2.30676531198028e-05
-1.55463680122269e-05
-3.5929020456477e-05
6.95293201017782e-06
-2.31130134940952e-05
-1.08585821765829e-05
-2.63156456902758e-05
-3.6746250831469e-05
-3.75866178454956e-05
-1.96592688067765e-05
-2.62384479467532e-05
3.29749967930115e-06
-3.44241638990179e-05
-3.41635616944443e-05
-3.33977698451118e-05
-5.81455275823475e-05
-4.64601129228918e-05
-1.21124909480166e-05
9.06263645730293e-07
-1.34285675555443e-05
-2.26676941633369e-05
-4.48717868919395e-05
-2.72958804401991e-05
-1.66594765570818e-05
-2.07448828753383e-05
-6.643056969786e-05
-3.18633551501353e-05
-4.94476838324835e-05
-1.17477395466318e-05
-4.70668166417979e-05
-3.11805209292479e-05
-3.78124047859845e-05
-4.07846971750152e-05
-4.25102791755812e-05
-1.5321811043206e-05
-4.77396661150232e-05
-3.10595743486272e-05
-1.48694495387224e-05
-3.58391013549566e-05
-1.05327696575753e-06
-1.08833104070724e-05
-1.75565536164282e-05
-1.76619736365838e-05
-4.99152229900648e-05
-3.73195082509587e-05
-1.58464511272917e-05
-3.6039986832508e-05
-2.20085623723834e-05
-9.14488534953288e-06
-1.68995294346797e-05
-3.65031426292219e-05
-4.13879798278175e-05
-2.10729235304614e-05
-2.48681858109444e-05
-3.18154172856047e-05
-2.43989437772279e-05
-1.5065802548147e-05
-2.21968040989812e-05
-3.91733910628789e-05
-1.41551790092246e-05
-3.06616769808695e-05
-2.70441299013439e-05
-7.72739570810317e-06
-2.38053692134789e-05
9.08177051457583e-06
-2.86678016866132e-05
-3.97989335221761e-05
-2.57271639106579e-05
-2.40365673573359e-05
-3.46272179689426e-05
-1.23031906917825e-05
-3.31951156094325e-05
-3.8379082249472e-05
-3.21407878309234e-05
-5.07968791076878e-05
-3.14219102462488e-05
-6.58686704448554e-05
-2.86300718534124e-05
-2.96566399388844e-05
-6.65839066434551e-06
1.1421571040344e-06
-7.90064598091549e-06
-9.29561992947782e-06
-3.46074704072069e-05
-8.53987376888515e-06
-1.32737702299548e-05
-3.81360959357594e-05
-3.89323961829394e-05
-2.19737894585235e-05
-3.55131889854792e-05
-3.85288137671371e-05
-3.52157456314168e-05
-2.84785488416798e-05
-2.2056850884833e-05
-3.23356345257007e-05
-9.2967212869842e-06
-2.57933337450108e-05
-1.28447766523908e-05
-2.03548202161527e-05
-2.18601905118123e-05
-1.74072379442936e-05
-1.88582348773654e-05
-3.6589186058046e-05
-4.70039278894412e-05
-5.51980596524798e-05
-2.36103307404833e-05
-1.72502428487107e-05
-2.05580751455449e-05
-7.38376981292389e-06
-3.35439928191965e-05
-5.03261876341088e-05
-2.34591276215201e-06
-5.61097359376801e-05
-5.75089783685979e-05
-1.19841560771203e-05
-1.23225265798601e-05
-3.86836752167073e-05
-3.20220887167964e-05
-4.00057562558353e-05
2.05995842767231e-06
1.12108665247785e-06
7.61799697353102e-06
-2.97667970858663e-05
-3.91683165697341e-05
-2.9148930520952e-05
-1.46574559036978e-05
-4.01573123440396e-05
-3.09754738598101e-05
-1.83647458699177e-05
-4.71535067804739e-05
-3.86185766688595e-05
-4.72434038565323e-05
-3.56516433429271e-05
-8.01127530115408e-06
-4.78373680684549e-05
-2.92321829363894e-05
-3.6115119721704e-05
-4.25967497559246e-05
-3.12303832748352e-05
-3.19556279445201e-05
1.50912572360107e-05
-8.83302156473537e-06
-4.59274944588975e-05
-2.76995194734683e-05
-9.20556701279575e-06
-2.76757402516117e-05
-3.40288022606297e-05
-4.54491781728515e-05
-4.79925194010144e-05
-2.28215851766618e-05
-1.66110504715655e-05
-4.62066062369328e-05
-3.2299781845199e-05
-3.4810108668992e-05
-1.5878645641211e-06
-3.31249142704188e-05
-1.87670023789317e-05
-5.14729816643246e-06
-2.41876001250916e-05
-2.71174284255564e-05
-1.66393776142848e-05
-3.44345139471644e-05
-1.86518477734937e-05
-1.84665294794164e-05
-4.80649906224965e-05
-4.50544159797388e-05
-4.15000386220437e-05
-1.56719904484891e-05
-8.08807852565144e-06
-3.93473830827222e-05
-3.73601727305469e-05
-3.51455321992465e-05
-5.14811047395305e-05
-1.92529605412601e-05
2.1575021859292e-06
-5.51419715018488e-05
-1.79280958405538e-05
-2.07022833857891e-05
-2.24508783011695e-05
-1.95714685830537e-05
-4.63668833398571e-05
-2.98179474040529e-05
8.01772813463044e-06
-5.33778197762232e-05
-2.68470842183159e-05
-1.61664453722979e-05
-3.37385465849836e-05
-4.54804940382303e-05
-8.85805444322781e-06
-5.14224640705361e-05
-2.74921584383009e-05
-2.82320566404205e-05
-2.65075061068269e-05
-1.45844145488868e-05
-3.84058918498441e-05
-4.03043397939577e-05
-3.55322590912888e-05
-4.98699981851017e-05
-1.78347204092474e-05
-3.96721649131476e-05
-2.43444714435128e-05
-2.17378476424282e-05
-2.07820445036285e-05
-1.8026173645788e-05
-1.2389009484231e-05
-4.21114127639281e-05
-2.54197157518753e-05
-7.48258565044316e-05
-1.12060890079936e-05
-4.88526069565207e-05
-2.88893743758389e-05
-2.86804963866906e-06
-9.79954143898162e-06
-1.3708250207002e-05
-5.14314012384296e-05
-1.71013461960233e-05
-2.44590568783144e-05
-1.94383293490773e-05
-1.603694428373e-07
-3.16144246557683e-05
-4.24777471953606e-05
-3.85552884827291e-05
-4.60978926580188e-05
-2.43056207763225e-05
8.26792716693938e-07
1.883602147893e-06
-6.2846027843139e-05
-5.33061976297607e-05
-4.43412159147708e-05
-2.44792699192416e-05
-2.10681959194926e-05
-3.54866158088233e-05
-3.20333568093112e-05
-3.17674385288553e-05
-1.9448627164274e-05
-1.73338101352173e-05
-4.63282792007448e-05
-2.25369108997941e-05
-4.48086456994309e-05
-5.94410319190756e-05
-1.77311286222839e-05
-2.86664922527847e-05
-6.30594895191028e-05
-8.83453757009718e-06
-3.60669855794137e-05
-1.60515837147577e-05
-4.03667122858292e-05
-2.75767088743264e-07
-4.41454138348583e-05
-4.54770391648462e-06
-3.09702084220353e-05
-6.79188225306551e-05
-2.46572566317219e-05
-3.4856051234724e-05
-2.06151226600514e-05
-1.30703957367326e-05
-2.10271586387695e-05
-3.08031281011986e-05
-4.23681604165406e-05
-2.01482308450198e-05
-3.6247579778415e-05
-2.14664783873735e-05
-2.54792757677579e-05
-3.06275045811868e-05
-3.31818506969623e-05
-4.32174472181788e-05
-3.01709869271607e-05
-1.15196196894708e-05
-3.5597943210518e-05
-5.38642218403966e-05
-2.93854061198867e-05
-3.54084203397452e-05
-1.97490903658605e-05
7.47207146209817e-08
-4.93282797036934e-05
-1.44442726826292e-05
-2.00580561205041e-05
-5.96403867580006e-05
-4.28777196659833e-05
1.84772594802155e-05
-6.64074827673302e-06
-6.18398316791546e-05
-7.97804857555317e-06
-3.3571839468847e-05
-3.48059841059661e-05
-4.82073730554565e-05
-2.36319842731619e-05
-1.57432399819788e-05
-4.12739920167768e-05
4.32429371028592e-06
-3.28060259063375e-05
-4.26428890713565e-05
-2.88694681424208e-05
-3.41965072906119e-05
-1.8411240078267e-05
-2.83045996359601e-05
-2.06699027716821e-05
-2.87170754296271e-05
-1.55061045859032e-05
-1.74186034245231e-05
-3.73027775188273e-05
-2.27025735389701e-05
-1.51589021858889e-05
-2.48843579326172e-05
3.29007755597023e-06
-1.34176088640984e-05
-2.50766899565411e-05
-3.75219674453433e-05
-4.02558215652114e-05
-2.78126209060189e-05
-1.48125184950279e-07
-3.87046906197637e-05
-3.01672240014867e-05
-1.59301804333047e-05
-3.36629602715355e-05
-2.48459425008894e-05
-1.22302319933793e-05
-4.23415080989722e-05
-4.37133461064772e-05
-3.4887430868287e-05
-2.0574231225161e-05
-2.83243356914855e-05
-4.74253447308754e-05
-3.45247025051021e-05
-3.77692520302628e-05
-2.27934548870329e-05
-2.49715101364836e-05
-6.73907310092478e-06
-3.89062021305579e-05
-5.32241807035634e-05
-1.70450462349679e-05
-2.25350274726427e-05
-2.65040509602545e-05
-3.10955627187195e-05
-1.02788953247803e-05
-2.68216691846045e-05
-2.84056762965773e-05
5.69160569646722e-07
-5.99582224273536e-05
-4.31002982530023e-05
-4.30298038241904e-05
-5.13970286660795e-05
-4.41423915904085e-05
2.04935725482357e-05
-3.05244366639655e-05
-2.65668976181147e-05
-2.91329799358861e-05
-5.20294615840904e-05
-2.231133179787e-05
-2.41065528521398e-05
-3.12162518285255e-05
-4.4165591417874e-05
-6.26858869424772e-05
-7.1402693899557e-05
-3.32716675696692e-05
9.89445899444369e-06
-1.4497133989966e-05
-5.81993748242274e-05
-6.16086972080778e-05
-2.86512118199863e-05
-2.57734216246396e-05
-4.57018133696468e-05
-1.51580321352438e-05
-3.40452479869746e-05
-3.48020191501993e-05
-2.52018334630294e-05
-6.00118420497014e-06
-1.6125715022658e-05
-6.21889562308386e-05
-4.61013620972512e-05
-5.33714329191894e-05
-1.53418095998304e-05
-3.49508931912911e-05
-3.96344114045085e-05
-6.76682400644162e-06
-5.41038467141617e-05
-1.8050184139262e-05
-3.89195859854658e-05
-1.70303631680824e-05
-2.31197741595342e-05
-6.39567085068494e-06
-1.62908123652197e-05
-3.30393555983101e-05
-2.55893897425646e-05
-2.01251813330654e-05
-1.39715147735032e-05
1.42070620082359e-05
-5.08768019837867e-05
-3.93097119422068e-05
-3.6169264166296e-05
-4.92781280487864e-05
-3.77004867189983e-05
-3.39692791533498e-05
-6.45125276113825e-07
3.1492878297382e-07
-3.953465159937e-05
-4.93695715096413e-05
-2.76031532447425e-05
-2.82079414847126e-05
-4.52669541203392e-05
-5.29097104192562e-05
-4.21048171962987e-05
1.7461885752872e-06
-1.39721504428393e-05
-3.67703674821031e-05
-2.10455858454402e-05
-1.91643927356026e-05
4.93073846808215e-06
-3.22372601354347e-05
-1.62185121641723e-05
-2.41831367695835e-05
-3.76719828280728e-05
-4.75844567799127e-05
-1.37478917961432e-05
-2.1762184114754e-05
-1.65417746207604e-05
-7.9556057376259e-06
-3.2224254441733e-05
-8.26065311919445e-06
-2.19161860502448e-05
-2.24978610281215e-05
-3.61459711936337e-05
-4.94059018640831e-05
-3.81317003117114e-05
-7.61163557961869e-06
7.19161550889115e-06
-5.54495583383355e-05
-2.10847683692397e-05
-5.58726223539623e-05
-3.74096868129599e-05
-3.91621648212591e-05
-3.18056617422915e-05
-7.66538381861683e-06
-3.053123797042e-05
-3.71640297407313e-05
-1.88138874091309e-06
-2.04366945659666e-05
-3.41997252756531e-05
6.38529221043409e-06
-3.502998807386e-05
-4.72290815966226e-05
-4.11200235388505e-05
-1.670363855685e-05
-9.18391908909301e-06
-8.69523369500342e-06
-4.20185621250116e-05
-1.70727960694936e-05
-1.79790395508031e-05
6.38971152730832e-06
-3.77447499569316e-05
-2.9376716702197e-05
-1.56124100072791e-05
-5.03254134908375e-05
-4.29154764334746e-05
-4.71955249968334e-05
-5.59042330294561e-06
-2.57145023025106e-05
-2.79207330721853e-05
-3.28002278771088e-05
-2.24369307645077e-05
-4.86294620958954e-05
-1.49024288362729e-05
-4.14756492788496e-05
-2.40915185258943e-05
-4.47168679437349e-05
-1.59617939739227e-05
4.4610066335634e-06
-2.11709568036597e-05
-1.44809738532049e-05
-3.64626115356715e-05
-2.55795944076742e-06
-2.1964308318746e-05
-1.41503344687673e-05
-2.44946984679531e-05
-1.48181235174822e-05
-2.74383882294343e-05
-3.51368956446002e-05
-2.09162087791131e-05
-4.21541866271006e-05
-2.11524318942749e-05
-8.20048051732775e-05
-3.9809814901622e-05
-2.85564112682861e-05
-1.79015553876643e-05
-5.60015763146729e-05
-3.84312808762064e-05
-4.11290675003735e-05
-6.19696473924948e-05
-4.81176652796497e-05
-6.84610850980815e-05
-2.22231630073417e-05
-4.98689949098949e-05
-6.6435149513221e-05
-4.15509570895719e-05
-3.09202490314471e-05
-2.381690514954e-05
-3.32206922546355e-05
-1.23418762217281e-07
-2.87512847765058e-05
-3.00398697282111e-05
-3.85026691016115e-05
-2.7546476336251e-05
-1.12703974164815e-05
-1.82839550590156e-05
-2.62428176561897e-05
-3.17742251376354e-05
-8.51918958360598e-06
-2.58598783198194e-05
-2.76781580811484e-05
-2.5953270522496e-05
-4.24101876611979e-05
-2.40070876278005e-05
-4.44702992318486e-05
-4.22938026674817e-05
-4.79586720350875e-05
-2.82967809943061e-05
-2.56188224388949e-05
-4.48094280274613e-05
-6.30212249527775e-05
-3.94591422614965e-05
-1.62918233785369e-05
-4.82605371846846e-05
1.9697761057853e-05
-4.06045819693081e-05
-1.51123755251321e-05
-1.23314188805019e-05
-3.96465612471814e-05
-2.20824619610795e-05
-1.19497056249185e-05
-2.84784513983717e-05
-3.32026370665175e-05
-3.71305183102028e-05
-2.51908947224751e-05
-3.67312349345927e-05
-6.05490024675131e-05
-5.05186491699854e-05
-4.39461244366209e-05
-2.35799257654214e-05
-3.26080753426018e-05
-4.65725332027699e-05
-5.10013664598846e-05
-4.8369077830161e-05
-8.03406982117496e-06
-1.01990430970195e-05
-2.96107446726157e-05
-3.55622713398285e-05
-3.67551654866846e-05
-2.61698854847714e-05
-3.98309676714332e-05
-8.59496168436457e-06
-1.09910910281253e-05
-1.69703283459623e-05
-3.97490213302688e-05
-3.15696310610817e-05
-2.78064429416937e-05
-1.72873828982054e-05
-2.71594465012878e-06
-5.42646941755323e-05
-5.20563233855064e-05
-4.51487538173005e-05
-3.77686524166956e-05
-3.13764054133249e-05
-1.41879922701333e-05
-3.37768035039316e-05
-8.73909293679107e-06
2.75526265388463e-06
-3.07875978354406e-05
-2.53843619670196e-05
-2.92587599467643e-05
-6.14195759916568e-06
-1.9502612595203e-05
-2.59047343164444e-05
-4.60049246884735e-05
-5.16508915252552e-06
-4.56681780678839e-05
1.42330186457578e-05
1.03150074516304e-05
-2.96443317882416e-05
-3.10587979049209e-05
-2.24170109166728e-05
-2.74320673219107e-05
-2.95473365438171e-05
-3.25970136414471e-05
-2.65015949002047e-05
-2.67229427731266e-05
-6.08166678361911e-05
-2.40752784211233e-05
-5.39435468883495e-05
-6.2561151953134e-05
-2.84215309285496e-05
-2.37745254567596e-05
-1.02896169939792e-06
-4.08132784931453e-05
-3.76917906244157e-05
-2.6539385492183e-05
-3.71326450477767e-05
-3.19225102812519e-05
-4.32971645151621e-05
-2.66400548844701e-05
-1.63953670227111e-05
-2.62390811585628e-05
-3.5335087283454e-05
-4.25604802255527e-06
-2.14630393088217e-05
-4.10609851543999e-05
-3.73205067861421e-05
-5.91819167613524e-05
-1.66990896661661e-05
-2.27120735624636e-05
7.26129525089411e-07
-3.11512222203675e-05
-6.44117167525895e-05
-3.33963822656815e-05
-2.3865203777398e-05
-4.30505649693827e-05
-1.11671367939259e-05
-4.63226160695847e-05
-7.73518073749533e-06
-6.00561067592214e-05
-3.17232656580203e-05
-3.55389548989863e-05
-2.60335357476879e-05
2.19996334762301e-05
-4.74339907815708e-05
-2.83273265140778e-05
-2.10128744541853e-05
-4.58191235155968e-05
-2.45449015623742e-05
-9.95279945926436e-06
-4.06251272161529e-05
-1.37528071068744e-05
-6.58448714724829e-06
-2.86721927884526e-05
-3.81139292137411e-05
-3.69806713596344e-05
-1.85826709433125e-05
-6.24126866368388e-06
-3.68207187568221e-05
-2.30341269500402e-05
-6.0105121426418e-05
-1.51695395542464e-05
-5.17113078641781e-05
-2.98401598536974e-05
-2.41672600395205e-05
-9.57011084899656e-06
-2.1074997550194e-05
-2.41004953588736e-05
-3.88042503936349e-05
-3.30200354655001e-05
-8.00851934031263e-06
-3.44644180594504e-05
-2.02556306610786e-05
5.82934989601517e-06
8.63773187640655e-06
-3.98737303410254e-05
-4.9705512046232e-05
-5.57831897751315e-05
-2.49374266968719e-05
-4.05745108815254e-05
-2.87820302610129e-05
-2.72405309616201e-05
-2.82384759637481e-05
-2.2944519901034e-05
-1.50676811892187e-05
-3.39182127061219e-05
-3.24900520618489e-05
-3.17000564763568e-05
-7.09573542138944e-05
-4.14915636494446e-05
-2.20245366263915e-05
-2.68470200799332e-05
-3.59134843280982e-05
-1.20881231614921e-05
-2.55372408514336e-06
-1.24454690919713e-05
-5.67177764636053e-05
-3.94354033504949e-05
-4.91878845983331e-05
-2.0978703827791e-05
-3.35070264680495e-05
-3.22180781395342e-05
-2.50427762481898e-05
-6.87899960528679e-06
-3.15073750038078e-05
-3.82835435615619e-05
-3.97564966618049e-05
-1.69011508527197e-05
-5.53258333941629e-05
-1.31090795986849e-05
-4.6252025383509e-05
-3.9052000465846e-05
-4.12143483026444e-06
-7.67181126049869e-07
-4.27935884135929e-05
-3.50815795773551e-06
-7.36327365233874e-05
-3.26019884880389e-05
-2.65078157705844e-05
-3.46248014439274e-05
-2.02261115104215e-05
-4.40697358448021e-06
-1.81085382419232e-05
-2.88146153524602e-05
1.38736509050459e-06
5.403748218413e-06
-2.80808477715715e-05
-4.51838374034628e-05
-3.32714216182816e-05
-3.43003616149906e-05
-4.97383233174269e-05
-3.91081456824331e-05
-3.34058420495385e-05
-2.77030061736233e-07
-4.98272819573912e-05
-2.07836401550778e-05
-3.84429680917597e-05
-2.3892194007954e-05
-1.1863934045017e-05
-3.70515190307196e-05
-4.13448202401334e-05
-2.91116803759155e-05
-2.90346364827213e-05
-2.98153968588278e-05
-4.33350296625008e-05
-1.78115260667362e-05
-4.4463580801336e-05
-3.67781643737832e-05
-2.89898807404118e-05
-1.0595587058545e-05
-1.6824852023188e-05
-1.46158596111823e-05
-3.6981867792541e-05
-5.68523405568322e-05
-1.70969462135407e-05
-1.46139479238521e-05
-4.12275252903933e-05
1.07981224170703e-06
-3.32509617175712e-05
-1.85875593017498e-05
-2.6523470516408e-05
-3.46971861077115e-05
-3.74738683300423e-05
-2.80453599664205e-05
-4.16740953248849e-05
-3.39913690670597e-05
-4.96204493727658e-05
-5.89338457534025e-06
-2.91039016091235e-05
-2.98072719682332e-05
-3.50183166615584e-05
-2.78665221390076e-05
-2.2160194639455e-05
-2.15798666498946e-06
-4.28754435690303e-05
-2.82685428040934e-05
-2.09550201498574e-05
-5.42620406826523e-05
-3.43544067856384e-06
-1.62475066121669e-05
-1.86937055462837e-05
-6.45322325829904e-07
-2.0501893530447e-05
-3.53168861913524e-05
-3.23245001459725e-05
-2.76073625685483e-05
-5.12522080534742e-05
-2.97064242382434e-05
-7.69149270196663e-06
-6.28312698880807e-06
-2.50867917053356e-05
-4.07739168889394e-06
-1.17226711241178e-05
-2.72726214249885e-05
-3.09020951765386e-05
-5.31166361091719e-05
6.57202098823001e-06
-3.87774408028412e-05
-7.60386566374645e-06
-9.66680227363913e-06
-4.83281350717715e-05
-1.43478875943926e-05
-4.16742819580073e-05
-1.08249701054927e-05
-7.01524877425721e-06
-7.04001929881148e-06
-1.58988815444297e-05
-1.59917533642493e-05
-1.65506886638495e-05
-4.39455099441458e-05
-4.71277012891871e-05
-3.24365239989367e-05
1.40530570806635e-05
-4.19283015682235e-05
-5.43392039720829e-06
-8.25403931822047e-06
-5.95228139531926e-05
-3.27725154406358e-05
-3.05795740919081e-05
-5.64308350790156e-05
-5.37179266551466e-05
-3.5746227987356e-05
-1.82738904672282e-05
-2.66385144404126e-05
-2.64833199280908e-05
-2.92218906718869e-05
2.58295871087873e-06
-9.67221431566549e-06
2.71963562461812e-06
-4.88445320447636e-05
3.47156428765226e-06
-5.66192189707208e-05
-3.32006628375627e-05
-2.36065683643265e-05
-2.60668443558593e-05
-1.95749455281846e-05
-4.95893507115785e-05
-2.26110269339745e-05
-4.71429073964534e-05
-2.88004823097282e-05
-1.66529131352208e-05
-2.9538285409841e-05
-4.47606670655944e-05
-4.14543205004699e-05
-4.44930843553082e-05
-1.48538642258454e-05
-7.17067820791448e-06
-3.41808494587148e-05
-1.00003565719476e-07
-3.16282809226698e-05
-6.03629417618556e-05
-2.08296067522311e-05
-2.72747950448672e-05
-1.04914741486092e-05
-1.09136580528858e-05
-3.78162562507625e-05
-2.64832944520269e-05
-4.65888869972958e-05
-5.27903134378493e-05
-6.35734420223203e-06
5.37108040111198e-07
-1.79662336402483e-05
-4.46859333773001e-05
-4.46877275493978e-05
-3.55867371874481e-05
-1.93863697929505e-05
-3.00844180785976e-05
-3.52888555342614e-05
-2.93280505560076e-05
-4.3565217005952e-05
-2.3948676775285e-05
-5.08771824695136e-05
-4.06497485238428e-05
-1.28857348601867e-05
-1.97188709988264e-05
-1.40836028280387e-05
-5.46455488786203e-05
-1.71930761742985e-05
-1.84360213125168e-05
-5.82054018676134e-06
-2.31712224635754e-05
-4.81107164697027e-05
-4.85948455117775e-05
-4.92566206890503e-05
-3.63254574823273e-05
-2.30336880183109e-05
-1.61064348494431e-05
-4.77737434283405e-05
-5.54276969448753e-05
-4.78445075160579e-05
-2.05773636625003e-05
-4.31774417240894e-05
-8.88063248411541e-06
-1.4964541418496e-05
1.19557403155381e-06
-2.41676571380225e-05
-4.20530509456657e-05
-2.41616196416631e-05
6.83805658531951e-06
-3.19760599714643e-05
-3.0846182220444e-05
-2.34056258275257e-05
-3.29072964148579e-05
-5.27488946653964e-06
-1.87842979846079e-05
-2.76723779421433e-05
-1.19728210236286e-05
-2.55171547851661e-05
-2.80560932108537e-05
-5.56330748718543e-05
-1.35285914692735e-06
-4.72489609499442e-05
-1.09810406349337e-05
-3.16535347979192e-05
-5.51553453422923e-05
-2.30205600839869e-05
-3.94996610811968e-05
-1.20565551336054e-05
-4.93972922137679e-05
-2.86506173747636e-06
-1.90549963301104e-05
-4.12656526515706e-05
-2.97972340839338e-05
-1.96895752074906e-05
-3.33397154489505e-05
-2.74580850102529e-06
-1.589370851287e-05
-1.98419892834408e-06
-4.33409745270969e-05
-3.59285294405139e-05
-3.06100156886093e-05
-3.22437870205445e-05
-2.23629492515909e-05
-3.8791592373133e-05
-2.47151197131598e-05
-1.67421563795659e-05
-3.02112893893934e-05
-1.89349304060481e-05
-2.98815141341851e-05
-6.7440419421484e-05
-6.57129204724255e-05
-1.91963007829455e-05
-3.38883596805445e-05
-8.48425082906441e-06
-2.41523652459136e-05
-1.34888034656212e-05
3.54954340589085e-06
3.49298226920253e-07
-3.66403882229181e-05
-3.50793325170991e-05
-2.37527969081903e-05
-3.07422920536863e-05
-8.02309510779449e-06
-4.11942117414286e-05
-3.10376168002473e-05
-6.39964818973229e-05
-2.35861823318065e-05
-4.09125249610409e-05
-3.9293771348447e-05
-2.84643321291775e-05
-6.83354468936313e-06
-5.80320942264467e-06
-2.28555255308369e-05
-4.07686901447573e-05
-4.71286751842542e-05
-2.16400440048171e-05
6.16229250262052e-06
-5.40017441518894e-05
-1.05060264138498e-05
-6.65977531373088e-05
-4.27351126036647e-05
-5.50277813079305e-06
-3.52247374981685e-05
2.02462344203159e-05
-4.4117775075792e-05
-4.17361777358065e-05
-3.53958720491317e-05
-2.49194228879509e-05
-1.23240179797975e-05
-5.3254319441241e-05
-5.6811097543845e-05
-3.70640733737542e-05
-4.57070989767876e-05
-1.73259103345516e-05
-2.20456755739272e-05
-6.31373631956914e-05
-2.98765550295756e-05
-3.86924674666107e-05
-2.95853121840718e-05
-6.51857099249079e-06
-2.27492314458221e-05
-5.17164213682663e-05
-5.10597026892566e-05
-3.71314405950804e-05
-9.36411669995395e-06
-5.81928696064763e-05
-3.1617866981833e-05
-2.67898375896004e-05
-1.15837905705913e-05
-5.16897361700429e-06
-2.87610334084718e-05
-1.9926800634294e-05
-2.69322584842446e-05
-1.29431816910219e-05
-3.72135542494847e-05
-1.89471952801992e-05
-2.38010755066265e-05
-5.65178943971441e-05
-3.73244049446784e-05
-6.81952087786479e-05
-2.47715587418527e-05
-1.3245285710764e-05
-3.26488748794677e-05
-2.7572120182341e-05
-3.27001724779505e-05
-4.0161932891764e-05
1.13823163505094e-05
-2.15247246255943e-05
-4.5562148044974e-05
-4.05401148941318e-05
-5.94185545186566e-05
-6.16599517613299e-05
-4.57188275099173e-05
-4.55434469147437e-06
-1.53755605567862e-05
-1.80029299781554e-05
-1.70219269389316e-05
-4.52636638426395e-05
-3.85175912143784e-05
-4.02139629569476e-05
-5.16367026426871e-05
-4.06393771197269e-05
-4.11203598673323e-05
-5.13145490790731e-05
-5.35438591053417e-06
-5.96532448697985e-05
-2.1287728760214e-05
-4.68035664861576e-05
-3.73636018352267e-05
-1.5973202045475e-05
-4.61892352592078e-05
-2.88891921566597e-05
-2.54601936625812e-05
-2.76485118015068e-05
-1.23199120756504e-05
-5.99799361706123e-05
-4.29127457479599e-05
-4.24462017956913e-05
-9.36380403607007e-06
-4.58507666385191e-05
-3.94445064152202e-05
-1.16389562442349e-05
-3.95384630901498e-05
-2.12202980440474e-05
-8.81983832430995e-06
-2.24839051260804e-05
-4.05745572031524e-05
-2.68015829418378e-05
-5.54179661361506e-05
-2.56090031790573e-05
-3.89762529062055e-05
-2.6060697169707e-05
-2.53530888327662e-05
-2.68448945704775e-05
-2.55709397191105e-05
-3.62029342467155e-05
-6.34530476115655e-05
-1.90829454204322e-05
-3.64322113451063e-05
-5.31863907847563e-05
-4.33303830435512e-05
1.2455620314088e-05
-3.20375846029974e-05
3.0533947146074e-06
-1.19443967802854e-05
-2.45988941035062e-05
-3.11653608960619e-05
-1.66571407009953e-05
-1.42841882461416e-05
-1.59149530275311e-05
-4.52575307637042e-05
-5.18283534802376e-05
-7.6686724039366e-07
-2.39614370698578e-05
-3.44942983337928e-05
-1.58721814324054e-05
-4.72254657700012e-05
-2.5188779085418e-05
-1.92660194773853e-05
-3.74993213808411e-05
-5.45277976939552e-05
1.32337165214005e-05
-1.36795358054577e-05
-1.24689308684105e-05
-5.21145646581579e-05
-2.77179988046068e-05
-1.25461858348445e-05
-2.32079795281029e-05
-2.59773237135336e-05
-4.14667421326781e-05
-2.07314673528399e-05
-3.34579418215353e-05
-3.22369948144256e-05
-1.99069857106592e-05
-3.01925887019864e-05
-2.23126250731182e-05
-2.94899268342807e-05
-3.53720337587142e-05
-5.52735739193394e-05
6.09691830919398e-06
-1.51957891717209e-05
-3.2732566893999e-05
-4.38228619083655e-06
-2.0642861442913e-05
-1.75060224017932e-05
-7.44106265883563e-06
-2.15645644045179e-05
-5.84736168674258e-06
-9.92032454642614e-06
-2.43653949816556e-05
3.90177442291791e-08
-4.6017345106031e-05
-5.33104200130726e-05
-4.61608340386641e-06
-1.84425511434094e-05
-3.11568752825527e-05
-3.96946299383486e-05
-2.33158613151393e-05
-2.99439388340661e-05
-2.60878126812477e-05
-1.79898094785144e-05
-8.8875137953684e-06
-3.71288026397397e-05
-2.78832011559417e-05
-2.19642630588935e-05
-1.11915090175655e-05
-1.92354026709076e-05
-3.42860414518234e-05
-2.83188850522352e-05
-3.17677023638067e-05
-1.3579531191134e-05
-1.70224308790089e-05
-6.30163688131285e-05
-3.27175138164275e-05
-1.47949944421905e-05
-4.04259314865414e-05
-7.45143014720182e-05
-4.57169619724399e-05
-2.69221607451255e-06
-4.2521947601974e-05
-2.32364898755209e-05
-4.23294235461319e-05
-3.566657688576e-05
-1.76820595565463e-05
1.04001289012947e-05
-2.40906937961751e-05
-3.53795527721982e-05
-2.19996134221012e-05
-3.33166038432506e-05
-3.20749905524383e-05
-1.83876530400611e-05
-2.01201577612877e-06
-8.19947790966559e-06
-3.96128029205351e-05
-7.8257905574607e-05
-2.63825672904467e-05
-3.74077788296983e-05
-1.86588212223075e-05
-2.31113004349664e-05
-3.90782534129157e-05
-5.13041435425686e-05
-7.40323373163987e-05
-4.18727630159388e-05
-1.87853009739165e-05
-2.18690947226521e-06
-3.87914513212144e-05
-6.23929810385963e-05
-5.99114440766194e-05
-3.45194605455507e-05
-3.7925245316623e-06
-3.86786968848172e-05
-5.62702800358535e-05
-5.55687622327804e-05
-6.10686044294543e-05
-2.97268317266747e-05
-3.73132823847519e-05
-3.86579509258457e-05
-8.82557148935018e-06
-4.29137257112815e-05
-2.63809111112418e-05
-9.54978773122006e-06
-1.464690255433e-05
-5.63839358421101e-05
-1.30053907020663e-05
-5.96860062394422e-06
-4.72755032990084e-05
-3.81768940400476e-05
-4.32559201563702e-05
-3.95604801754105e-05
-3.61476223079162e-05
-7.95214270727405e-06
-3.79328218114361e-05
-2.27124468441219e-05
-1.32251598494024e-05
-2.45257207792901e-05
4.45756078135848e-06
-3.74338312291657e-05
-3.05700014643915e-05
-4.56901638345237e-05
-3.15475027811279e-05
-3.86506956268715e-05
-9.56225149649948e-06
-3.92447034755334e-05
-3.81804712140447e-05
-2.48917034514885e-05
-3.37904586275133e-05
-4.76614029764909e-05
-3.0159533869756e-05
-3.4934661933173e-05
-2.26910926369842e-05
-2.43164163148491e-05
-3.66040706344412e-05
-1.97449623499238e-05
-4.19061164947372e-05
-2.30620434706282e-05
-1.60870249371907e-05
-1.65657398521806e-05
-2.81241097661316e-05
-1.84383139397004e-05
-4.39987358812842e-05
-2.07031984156859e-05
-7.15658824976071e-05
-2.94873507250242e-05
-1.43503681543038e-05
-4.19109293549697e-05
-1.85398512263696e-06
-3.4976152095288e-05
-5.19586534674701e-05
-2.74602149028749e-05
-2.21703734309503e-05
-4.00669751851948e-05
-6.07762318472864e-05
-5.43690058441767e-05
-8.70662526889485e-06
-5.06220952069773e-05
-2.6351906659926e-05
-2.82406505656571e-05
-2.01825156457758e-05
-3.82640942617499e-05
-2.28210978037061e-05
-2.84602951790238e-05
-2.15653404419301e-05
-3.1502842409328e-05
-6.74507936741419e-05
-1.47243069017874e-05
-4.88302158843172e-05
-4.83877927491394e-05
-3.5330543655444e-05
-4.06724475575533e-05
-2.4315040782506e-05
-9.19529872710625e-06
-2.93733978624108e-05
-2.4002645263634e-05
-3.77191330483326e-05
-3.11144374153729e-05
-3.18740676342723e-05
-5.44397090556593e-05
-3.7680161997237e-05
-4.56065248469691e-05
-2.33285122949115e-05
-4.85820787185742e-05
-1.60502848190485e-05
-2.67476433795574e-05
-5.50844492413873e-05
-2.96518017021843e-05
-3.88610000987308e-05
-1.73226164581915e-05
-3.53495726112225e-05
2.31200015060572e-06
-1.52483553111398e-05
2.1041513895904e-05
-1.28573589101769e-05
-4.12584357400405e-05
-1.82895700151171e-05
-5.2218752666907e-05
-1.568277895212e-05
-1.44850841321767e-05
-8.29090365045786e-05
-2.86904757291212e-05
-1.94910653765571e-05
-5.32627792573205e-05
-3.93167145152493e-05
-3.7315526585815e-05
-3.61902032808391e-05
-1.79485590020642e-05
-2.5460239707214e-05
-1.2180308754017e-05
-3.9427366614345e-05
-2.76796357063544e-05
-3.83026339809502e-05
-6.32350825676754e-05
-3.02354389456868e-05
-4.24056753362223e-05
-3.29329792063521e-05
-2.10926274586844e-05
-4.66090044230326e-05
-3.33995838121821e-05
1.15517520172315e-05
-2.22233083977566e-05
2.78471253915303e-06
-5.39329167471077e-05
-3.06144078064963e-05
-3.53806369684655e-05
-5.37386813722651e-05
-1.64527134422705e-05
-3.92950787035909e-05
-3.53272662703341e-05
-2.74173063541318e-05
-1.24939211276499e-05
-3.80334805340928e-05
-1.63338282430728e-05
-3.32904658550679e-05
-3.4920128381952e-05
-1.92488503097844e-05
-1.17940984788974e-05
-3.97768985112309e-05
-5.37424129629111e-05
-3.07618471610312e-05
-2.13408543139508e-05
-5.79765586405769e-06
-4.64918251700554e-05
-1.15731109073183e-05
-1.17167817575129e-05
-5.24739461344087e-05
-3.96278849858782e-05
-1.21616269492369e-05
-3.26184571150577e-05
-4.88840151970636e-05
-3.38458537146559e-05
-4.15489954132739e-05
-3.61874242285091e-05
-2.68151022742176e-05
-1.36768941810359e-05
-5.67279505250218e-05
-4.00611915854052e-05
2.18467176821612e-06
-2.90440864996903e-05
-3.19288833473683e-05
-5.03333368333049e-05
-9.88688594185548e-06
-1.04681589442645e-05
-4.22139246354072e-05
-4.30347293950416e-05
-2.77388754917578e-05
-2.63135092703458e-05
-3.64162760996783e-05
-2.94844967861755e-05
-1.6552973553073e-05
-4.49850757298585e-05
-2.09385300765804e-05
1.52189603146556e-07
5.09876671270684e-06
-4.84555633286667e-05
-2.63462106402261e-05
-3.0205552103249e-05
-3.4300496736466e-05
-3.66900488155313e-05
3.11903973816543e-06
-6.78071102889039e-05
-1.92561046473692e-05
-8.99395934377341e-06
-2.74097133024685e-05
-1.87616106096252e-05
-2.37803242556656e-05
-4.53777175685755e-05
-2.78554119545045e-05
-1.7475635731683e-05
-3.17643985036858e-05
-3.03504008319784e-05
-6.20587802281324e-05
-2.58481434969881e-05
-3.03820477836457e-05
-3.3686266673712e-06
-3.70117914426037e-05
-4.61042807317875e-05
-5.62536060921323e-05
-3.32141578073856e-05
-7.65609200204407e-06
-1.27725930214409e-05
-4.09426369859475e-05
-1.4464172733135e-05
-2.05456302939178e-05
-3.21162252782387e-05
3.95975193378068e-06
-5.97339407825048e-05
-3.06570931257086e-05
-1.79995048631212e-05
-4.48974376492679e-05
-3.73362141636411e-05
-5.40690666296551e-05
-3.04091929664376e-05
-1.3399199493789e-05
-3.22266613196424e-05
-2.36137508749876e-05
-2.64590358441636e-05
-2.41064201758865e-05
-3.21959961735468e-05
-4.0040303900179e-05
-3.99380260694746e-05
-3.23524096497272e-05
-4.88121952391944e-05
-1.72869886628803e-05
-4.29608440570133e-05
-5.44243458482484e-05
-8.7130279643384e-06
-2.24556210326628e-05
-2.98511306518751e-05
-4.78587824201338e-05
-6.03679795973767e-05
-1.82545189325798e-05
-3.60172141006646e-05
-1.41960475362789e-05
-3.99316933104234e-05
-1.52084405945706e-05
-4.26335291474585e-05
-2.18424712669435e-05
-1.314593643505e-05
-1.94999250514418e-05
-3.37362542130978e-05
-3.50091330653446e-05
-2.47949932747272e-05
-3.50271706158906e-05
-3.30482450181007e-05
-5.24206750352818e-05
-3.90225415850746e-05
-1.02233497833532e-05
-3.8808250739256e-05
-1.34084518938427e-05
-3.80671520840636e-05
-2.88770647768178e-05
-3.81672323655699e-05
-4.95807252214597e-05
-5.81472421514976e-05
-1.24536283519983e-05
-3.60549343545439e-05
-3.01536557362418e-05
-2.06111620430416e-05
-2.83397476400067e-05
-1.44336415525428e-05
-4.07706532067361e-05
-2.90579612412216e-05
-2.92516680817214e-05
-4.00922248184536e-05
-3.68178389023138e-05
-5.32332358134357e-05
-5.37703731758105e-05
-2.02485671973352e-05
-5.44382960795135e-05
-1.56786030590071e-05
-2.87565678928952e-05
-3.49241762967424e-05
-2.62510120442719e-05
8.67572789168732e-06
-1.93802031816179e-05
-2.18877568104307e-05
-4.05758596573974e-05
-1.09963022168891e-05
-3.7982588771483e-05
-4.31563285799893e-05
-4.49301304521647e-05
-2.76833280399078e-05
3.63834836388526e-07
-2.3947274791443e-05
-2.49920532226256e-05
-4.25950757041169e-05
-1.16874082922085e-05
-4.94148135996594e-05
-2.70824843839388e-05
-4.32158570508819e-05
-4.14750376412756e-05
-2.81146429605135e-05
1.33617104637151e-05
-2.74367403904748e-05
-4.67202094370091e-05
-3.03933268577874e-05
-1.94981219521908e-05
-3.6924352922255e-05
-5.24800713424781e-05
-3.10819315024238e-05
-3.68409054090109e-05
-3.17289939428777e-05
-3.4182913174983e-05
-6.27480532340986e-05
-3.32379821965959e-05
-1.48677639403378e-05
-4.41318666787203e-05
-2.43266346176863e-05
-4.62630671392548e-05
-4.22144205177477e-05
-1.89789169885208e-05
-1.41698791991138e-05
-2.36079045517458e-05
-4.05736057592482e-05
-1.0663706754164e-05
-4.02786710399023e-05
-2.61865831467632e-05
-3.47642382340811e-05
-5.44528013094744e-05
-1.50759010816662e-05
-6.0173792316367e-05
-4.5080664946981e-06
-3.21714933586854e-05
-6.15621532200591e-05
-4.90740178766075e-05
-2.2746661482834e-05
-3.23308103827591e-05
-2.51898334507152e-05
-2.29394746336764e-05
-4.11209338708507e-05
-5.89819509817539e-05
-2.05179057909796e-05
-5.52246525373011e-05
-3.00741697620329e-05
-2.87470969639533e-05
-1.958972768792e-05
-5.9430384083496e-05
-2.09438099949633e-05
