# Supplementary material for: Research on computational propagation and identification of mine microseismic signals based on deep learning
Source: PLoS One. 2025 Oct 22;20(10):e0334641. doi: 10.1371/journal.pone.0334641 (PMC12543183; doi:10.1371/journal.pone.0334641)
Supplement: S7 Data — (ZIP) [file pone.0334641.s007.zip › 000100900001687.xlsx_0.txt_24.txt.txt]

-4.83828901637763e-05
-1.25502266407723e-05
-1.83874976363443e-05
-6.42204261091324e-06
8.71750471626877e-06
-4.08938645205271e-05
-4.64112385987905e-05
-3.8870991271988e-05
-1.49790866874745e-05
-3.35783621519901e-05
-3.13745232188052e-05
-4.91082725634719e-05
-3.42018199045484e-05
-2.41451865697797e-05
-3.57018801169619e-05
-3.27124611432862e-05
-2.0227921103124e-05
-4.13444644570349e-05
-1.852362753e-05
-3.3470948444917e-05
-5.56359924211582e-05
-3.14772046446226e-05
-3.93820579909507e-06
6.61449836353916e-07
-5.5254214618715e-06
-1.66791722746519e-05
-2.24292589589882e-05
-3.50296101372121e-05
-1.68561948223109e-05
-4.35810662598399e-05
-3.14590087169768e-05
-6.53512511030519e-06
-2.84426502757972e-06
-3.53305981081287e-05
-1.96673299532969e-05
-4.64188805689831e-05
-1.2300002962911e-07
-7.18485396865979e-06
-3.54202162895303e-05
6.49599135540026e-06
-3.60465548191519e-05
-4.37964530718769e-05
-2.15194372925816e-05
-5.24509244616805e-05
-3.37362594324204e-05
-2.41515072799391e-05
-2.02587284804713e-05
-3.26753872386384e-05
-2.83219526564519e-05
-3.68009820822822e-05
-3.44863857784987e-05
-3.11037894533742e-05
-3.40886503342821e-05
-3.64555719228592e-05
-4.87989147528969e-05
-3.00814928347868e-05
-6.80606455725682e-06
-3.18642000295254e-05
-6.35867701172359e-05
-3.26405773377995e-05
-4.78380956468139e-05
-4.96809008930959e-05
-1.41610051329798e-06
4.94297601858608e-07
-3.45240625777477e-05
-2.68644707684722e-05
-9.08988127445325e-06
-2.8697376871389e-06
-3.43164462785721e-05
-1.13029192623846e-05
-1.43291740423432e-05
-3.21451330181248e-05
-1.27055808057225e-05
-4.42290857874438e-05
-4.02134246085052e-05
-6.14888793820898e-05
-5.86312706177428e-05
-1.13029009211362e-05
-3.08319553834469e-05
-3.98921130144177e-05
-4.75770308363815e-05
-6.19812219971691e-05
-2.35889949409225e-05
4.90261254677686e-06
-3.69077049220737e-05
-4.18797337908085e-05
-3.52213786110477e-05
-3.9558573718801e-05
-2.92433503085485e-05
-1.08243981961739e-05
-3.85463825551913e-05
-2.1202993317474e-05
-1.00955289717613e-06
-3.1744708953016e-05
-2.67280606033642e-05
-5.75677599359508e-05
-1.4528416776157e-05
-3.96604458426491e-05
-2.58856672421482e-05
1.18050657367439e-06
-1.09255473278977e-05
-5.83521703109682e-05
-1.55424158423512e-05
-6.87408464912111e-06
-3.75941057611199e-05
6.14796826186968e-06
-7.02721282248493e-06
-5.57506502779297e-05
-1.10204331902446e-05
-8.456335479606e-06
-3.95648605074073e-05
-5.6051288269891e-05
-3.91544527150842e-05
-6.14914776056418e-05
-7.70619752681481e-06
-2.60373970595253e-05
-4.17681327599022e-06
-3.1942379693142e-05
-4.07114305711449e-05
-4.6833833046924e-05
-2.82389111018175e-05
-1.23129028861534e-05
-4.46021069994993e-05
-4.05383972116289e-06
-5.62336923741743e-05
-2.48833876946171e-06
-4.15142956761789e-05
1.40171697425015e-05
-4.32466555423163e-07
-5.65490038904138e-05
-3.52218920520963e-05
1.63460107161509e-07
-3.54999262330777e-05
-2.96788268179815e-05
-6.02600597762705e-05
-2.68722151677752e-05
-1.75670651666128e-05
-3.37792879311617e-05
-5.62243519276184e-05
-2.10210018061858e-05
-3.25063097780085e-05
-2.47234262834544e-05
-4.02308566392795e-05
-4.96240173245923e-05
-3.39019552351366e-05
-2.57875064401828e-06
-2.82613785894984e-05
2.83334951588723e-06
-3.63027336962887e-05
-2.99712735780702e-05
-1.92697339349689e-05
-5.22223752825942e-05
-2.73899472536093e-05
-4.81907381530159e-05
-1.46267180609503e-05
-4.30231617650173e-05
-1.61649266822366e-05
-9.98941358637359e-06
-1.31640400079583e-05
-2.48665512350007e-05
-1.19011120199166e-05
-4.96158830326446e-05
-2.48326389487322e-05
-2.01781252520105e-05
-4.03316892506554e-05
-2.47640847774757e-05
-7.3679967665864e-07
-2.75651612435649e-05
-3.76583158155825e-05
-2.60411773674692e-05
-1.05804520732149e-05
-6.94563829217174e-05
6.05970919840096e-07
-4.59314296519227e-05
-4.4487913138617e-05
-1.13669758629315e-05
-1.86189190300823e-05
-3.16432491991658e-05
-7.00949984108458e-05
-4.85033498557935e-05
-5.32283393000963e-05
-2.07825756808474e-05
-1.48667922992294e-05
-1.15213834030299e-05
-4.79134501941368e-06
-1.36156253451193e-05
-2.64866035599815e-05
-3.31609445928152e-05
-1.36777367727971e-05
-3.68133528906565e-05
-4.29934068289399e-05
-1.41239832980651e-05
-1.07961216398558e-05
-2.19934360834311e-05
-6.88735653621404e-06
-1.70854834653412e-05
-3.99251636791631e-05
-1.0084965683521e-05
-6.27258355765466e-05
-2.54136559577006e-05
-4.66824584068102e-05
-4.15132561971753e-06
-1.21228559964174e-05
-4.04473443620564e-05
-2.74168999271058e-05
-8.03256342691487e-06
-4.14288888437441e-05
-5.27525460801042e-05
-4.09452850575935e-05
-2.0677981653314e-05
-2.66690501269868e-05
-2.42719337014061e-05
1.62907939786593e-07
-4.57342325239209e-05
-3.45217390606948e-05
3.65170516483746e-08
-1.46142099128095e-05
-5.02739232893715e-05
-3.7110832495427e-05
-1.15054228958589e-05
-1.01452027076963e-05
-1.15587792182407e-05
-3.54161793832877e-05
-1.36788978095194e-05
-2.06354301773691e-05
-5.24257622272664e-05
-4.53054047114884e-05
-1.32575663645281e-05
-2.64905694010719e-05
-4.73858111204797e-05
-1.93583635286845e-05
-2.1437940572988e-05
-5.07188186133617e-05
-3.27235758562723e-05
-2.86935932124366e-05
-9.47311955979202e-06
-2.98314328273869e-05
-2.96389163083369e-05
-3.71538011760098e-05
-1.97615978857098e-05
-6.56744212389764e-06
-2.65754564295638e-05
-3.87446763954236e-05
-4.64183247533122e-05
-3.1035429045119e-05
-4.71109827635578e-05
-2.21994270469834e-05
-2.49006433007543e-05
-3.52323929619978e-05
-4.52922472897944e-05
-2.05651384573608e-05
-3.68368759875685e-05
-2.69153623768368e-05
-2.57321329054396e-05
-4.01617930688225e-05
-3.6015936272847e-05
-6.7667644220334e-06
-2.90858446715682e-05
-1.17068301886705e-05
-6.29052643261734e-05
5.36848119101599e-06
-2.61263523129297e-05
-7.02585273471069e-05
-3.79866377669896e-05
-3.55180851365929e-05
-1.53372656655171e-05
-4.64048068265727e-05
-4.17572252195009e-05
-2.78674512907887e-05
-2.57094256747336e-05
-1.69783595627732e-05
-3.23877476704095e-05
-3.10514433260136e-05
-2.13305817448757e-05
-2.24897503355274e-05
-2.08669863274078e-05
-3.34725894608249e-05
-3.52233290219791e-05
-1.79472665661386e-05
-2.08145980344771e-05
-3.25237999038559e-05
-3.05752964820992e-05
-8.56523212448162e-06
-2.75641563639398e-05
-2.24776594966803e-05
1.09911129002397e-05
-1.26571919055677e-05
-4.1230750955823e-05
-8.82269711834209e-06
-2.81233193455195e-05
-3.62209328760645e-05
-4.97095559321971e-05
-2.83024664425816e-05
-1.55757629184008e-05
-2.15725196641096e-05
-5.02325551702282e-05
-3.38398328217856e-05
2.89505720372504e-07
-1.32892966323584e-05
-2.65809708367674e-05
-7.00866276951162e-05
-2.96478509378558e-05
-3.03098000989285e-05
-4.69422680238449e-05
-3.12391956026865e-05
-5.48187480765049e-05
-3.24551923711335e-05
-4.11081689022953e-05
-3.91769852533804e-05
-4.59584735825804e-05
-3.05063969955324e-05
-2.56227873339708e-05
-2.48807335444463e-05
-1.79246552738088e-05
-2.23631455315725e-05
-4.02447831454568e-05
-2.53176934223094e-05
-7.47559436368599e-05
-3.48270375220405e-05
-4.35838920416418e-05
-4.71154292866965e-05
-5.13557605798322e-05
-2.77134888848484e-05
-6.92183821754156e-05
-4.26203981811426e-05
-3.64633590282054e-05
-5.77764501019934e-06
-2.08781313698249e-05
-4.58058896407398e-06
-7.09737247918055e-05
-3.4615144218657e-05
-2.0815723567167e-05
-4.94571077961999e-05
-1.64067090883532e-05
-2.49436892917363e-05
-3.73863617867523e-06
-9.53856087595467e-06
-4.15489847191e-05
-3.64386674345512e-05
-1.05690418963072e-05
-3.50879321484714e-05
-3.49401603937945e-05
-1.75465806072691e-05
-5.09794633832888e-05
-2.87796338379925e-05
-4.15626945712321e-05
-3.59698296626799e-05
-1.63151409624652e-05
-3.15279445304499e-05
-2.79254447562068e-05
-1.8675566602769e-05
-3.75068154214122e-05
-3.3412069279771e-05
-2.55516767109221e-05
-2.01842808432079e-05
-1.11286533768867e-05
-2.53899295171656e-05
-2.6547080658713e-05
-1.79970534505454e-05
-1.83644372406004e-05
-2.99914187898389e-05
-2.42781621689171e-05
-2.75000754541097e-05
-3.70265890386747e-05
-3.40086220249538e-05
-2.53046642005364e-05
5.20900874469558e-07
-2.6782824249615e-05
-4.65745574828564e-05
-5.69152563271607e-05
-2.46482313117582e-05
-5.83901421998591e-05
-3.17929008720578e-05
-6.99710501393353e-05
-2.18035883339368e-05
-2.85211641513166e-05
-3.0252614703577e-05
-1.88726051870299e-05
-2.48139636521082e-05
-1.65914561174407e-05
-3.60022511192005e-05
-4.98590487104232e-05
-3.7053697274442e-05
-3.36193491071942e-05
-2.73792219039276e-05
-3.87103119973057e-05
-3.45768407769906e-05
-2.53516759193184e-05
-4.47022160007973e-05
-1.85906976284576e-05
-9.47845179313007e-06
-1.20055403199453e-05
-3.23552862577239e-05
-4.62103498488013e-05
-2.12819317092209e-05
-4.43476843756687e-05
-4.66452875523434e-05
2.96891308805444e-06
-4.63606758005913e-05
-1.92232337004749e-05
-3.5433905337722e-05
-4.30019282066249e-05
-2.0300240733124e-05
-3.72408243719609e-05
-2.36154727160307e-05
-2.75746060961043e-05
-3.22581727058722e-05
-6.18659603071594e-05
-5.27230186670909e-05
-2.87370709870231e-05
-4.74974980994966e-05
-5.73476611317032e-05
-4.21433061323534e-05
-1.97867384317368e-05
-2.95703810801254e-05
-2.4276901648115e-05
-3.56045155322781e-05
-4.9262378206224e-05
-3.15980295432685e-05
-5.99521810005149e-05
-4.47720874560838e-05
-2.30038441902528e-05
-7.01219000904677e-06
-2.96249874451412e-06
7.78161741560806e-06
-1.82759812059181e-06
-3.43750051362017e-05
-3.22424508345269e-05
-2.93379025234625e-08
-4.95769076295706e-06
-5.12852957689485e-05
-5.25066830227229e-05
-1.69787759435056e-05
2.76807019779539e-06
-2.35107352118204e-05
-9.41220147455103e-06
-2.90902682684178e-05
-3.04417077074783e-05
-6.10007737315905e-06
-1.16643830760868e-05
-4.13113805702076e-05
1.28717982290614e-05
-4.85277206362658e-05
-2.83727780862585e-05
-6.16367184909754e-06
-1.89674510021558e-05
-3.05487655548863e-05
-3.15762816400151e-05
1.96460273727883e-06
-5.83763547258437e-05
-1.15683162620819e-05
-1.57736477986814e-05
-5.15567847035641e-05
-1.78175482519183e-05
-5.1550276726055e-05
-3.56098171917436e-05
1.47529328388204e-06
-2.51756374852814e-05
-8.89465204519213e-06
-1.30287244906482e-05
-3.80140047265843e-05
-2.88307270641434e-05
-2.08558072277936e-05
-4.85690406933219e-05
-2.31080216207707e-05
-8.90029854437607e-06
-5.14984309326184e-05
-4.83703903577818e-05
-3.00153890072361e-05
-1.82808525173623e-05
-5.08268762850503e-05
-2.84821530136276e-05
-1.83343183008437e-05
-1.27509226970331e-05
-3.59403875140842e-05
-2.77940552825846e-05
-3.9219691612747e-05
-4.12379116134493e-05
-9.37105025945255e-06
-2.54961768763939e-05
-1.89336535305016e-05
-3.83380525821088e-05
5.22748532167503e-06
-2.27698601997461e-05
-3.75469849271588e-05
-2.09143884555674e-05
-5.52269409233662e-05
-5.04362553828403e-05
-5.97841524073045e-05
-3.31472472353443e-05
-2.07546610270902e-05
-2.06413330616907e-05
-5.16876413560104e-05
2.05169121143239e-07
-2.35300314070384e-05
-4.24521668402416e-05
-3.35850065162757e-05
-3.61971529523273e-05
-4.94770983046524e-05
-1.91419178901272e-05
-3.57056426820542e-05
-5.48860637023563e-06
-4.04054497504232e-05
-3.30856066407512e-05
-6.55943526996188e-05
-1.39238135365267e-05
-2.29612111638765e-05
-3.17556633573332e-05
-1.05127342734986e-05
-3.26570849106559e-05
-4.26807827027163e-05
-2.39305551564152e-05
-6.18859593106354e-06
-2.15711473376043e-05
-2.56507499234478e-05
-4.06914536118872e-05
-6.9716358180145e-06
-5.74807652557138e-05
-4.60841221056211e-05
-1.2116443666207e-05
-3.24300839699499e-05
-4.54481741713382e-05
-3.44283961011744e-05
1.29425016219942e-05
-3.77597965619964e-05
-2.43992705325454e-06
-1.03359146507728e-05
-5.14894202275653e-05
-4.45676434504045e-05
-7.38957348415758e-06
-1.24191775748514e-05
-3.40683156780996e-05
-1.46983071434468e-05
-2.68906089833185e-05
-1.38887012341189e-05
-2.69764323973632e-05
-4.8839984000492e-05
-5.65416945143538e-05
-2.68193467275936e-05
-4.19727030193852e-05
-2.73419282284411e-05
-4.91501628723661e-05
-1.89999247619684e-05
-2.94001587902242e-05
-1.75046011580987e-05
-1.72410599691713e-05
-7.43496844479209e-05
-3.13473534942908e-05
-1.37476114881813e-05
-1.78150792655079e-05
-4.46633394910478e-05
-3.05946396003273e-05
-6.51395784802736e-06
-3.8432996259939e-05
-5.26079794163935e-05
-4.7793008919717e-05
-2.82480555441194e-05
-5.39235528976143e-05
-6.9206726983094e-05
-3.44601160324456e-05
-2.4186287913e-05
-3.25140938665479e-05
-4.60857843478086e-05
-3.36048593830986e-05
-5.5403555412293e-05
-1.89692629726767e-05
-2.26502677597184e-05
-4.35677841078504e-05
-4.4181560808854e-05
-3.05570055974709e-05
-3.15560957211285e-05
-2.55391398003886e-05
-1.95466570368826e-05
-2.97479891567959e-05
-1.19849512049313e-05
-6.18966656419631e-05
-3.3162944132194e-05
-5.31654698289017e-06
-1.44230206776268e-05
-2.22299293158055e-05
-2.17393178734698e-05
-2.83646437727777e-05
-4.08631256515486e-05
-4.59449529435343e-05
-5.35819816811928e-05
-3.31152675742804e-05
-4.8547249512817e-06
-4.64336733709797e-05
-3.309293965234e-05
-4.41884782980532e-05
4.01277838113918e-06
-4.41666869050453e-05
-2.33074476864805e-05
-8.45301421793363e-06
-3.14368235196541e-05
-1.71844649345563e-05
-9.7786952799355e-06
-5.17809338648215e-05
-3.09839394852086e-05
-3.51383051526742e-05
-1.36757554317407e-05
-5.42547510750186e-05
-3.1821614307563e-05
-2.00518291992499e-05
-4.94492772003352e-05
-6.45916345703393e-06
-3.37265835044142e-05
-2.23201275859281e-05
-1.25008940602116e-05
-4.77948070777638e-05
-4.34810899652609e-05
-1.36458085781416e-05
-4.66096985753394e-05
-4.18117484996842e-05
-4.21177124355659e-05
-2.06177831004453e-05
-6.95169913365318e-05
-3.17196519423685e-05
-2.21405021621373e-05
-1.18595089718805e-05
-3.40500789721901e-05
-2.83745408670322e-05
-3.17757102500489e-05
-3.10040929947093e-05
-5.16237016700691e-05
-3.90825674855492e-05
-3.92625393175518e-05
-7.45515408560531e-06
-3.14712100476128e-05
-2.84443752211413e-05
1.1439067373994e-05
-1.63577967549896e-05
-5.3484654521771e-05
-6.45366236389285e-05
-3.29266781091056e-05
-2.33993202019683e-05
-1.78824657581938e-05
6.2211779315392e-06
-6.05673436053248e-05
-3.99247817913836e-05
-5.45210156366315e-05
-4.55523580900431e-05
-2.43389660984537e-05
-1.27764440441522e-05
-3.87979269530143e-05
-4.16552145185775e-05
-2.35342438041176e-05
-2.16954568163805e-05
-2.58936853497227e-05
-1.79891199267799e-05
-5.1247655122541e-05
-4.1574780791724e-05
-5.1495149418968e-06
-5.03712245165613e-05
-2.47680615386963e-05
-2.15141668824844e-05
-4.89779492950967e-05
-3.18354450143657e-05
-7.52116052941063e-06
-1.5721861974761e-05
-2.15479235924425e-05
-1.77218424350953e-05
-4.79011215072793e-05
-1.6576111598926e-05
1.02034636287216e-05
-4.03338217572461e-05
-4.90640665654607e-05
-3.30025644073005e-05
-3.93981472306064e-05
-3.3428723815816e-05
-1.46791310263364e-05
-3.29979602007043e-06
3.79663079137524e-07
-1.40363360993399e-05
-2.79176319262252e-05
1.58338102565182e-07
-4.10341476496575e-05
-2.00571988818359e-05
-2.82038191306426e-05
-3.92428302951295e-05
-5.46427735957621e-06
-1.37663145862816e-05
-2.44026395952184e-05
-3.24820504679029e-05
-3.93519742730459e-05
-2.85036223294548e-05
-1.08293528582801e-05
-2.94185975547299e-05
3.23322454907418e-06
-3.00343588794457e-05
-2.24198337252067e-05
-2.08551734464001e-06
-2.19084238055817e-05
-3.17299027531319e-05
-5.25929068918156e-05
-3.76795155558336e-05
-1.86630269557175e-05
-4.48704470176738e-05
-5.18141020145461e-05
-1.53606993780918e-05
-1.22003992761536e-05
-1.2509974553597e-05
-5.67140257360432e-05
-2.47393747538746e-05
-3.75643143820308e-05
-1.66118154951825e-05
-1.39407551346683e-05
-1.56852484459744e-05
-4.79913995918697e-05
-2.2836328786724e-05
-1.54232227033039e-05
-4.42105929087101e-05
-2.4978128534202e-05
-2.76477245720802e-05
-3.03679978105145e-05
1.87462585828945e-06
-3.02655058343601e-05
-8.63448227719076e-06
-1.29183367979358e-05
-1.09999797880696e-05
-1.51445373702767e-07
-4.2375138179878e-05
-2.29014451557161e-05
-1.35980420288444e-05
-1.91763958467161e-05
-3.30275572779714e-05
-1.26862900867342e-05
-1.74054523082962e-05
-4.05924173558474e-05
-2.85323277954288e-05
-5.17251120816627e-05
-3.5454750169987e-05
-1.57574517934584e-05
-4.27353938182243e-05
-3.72588824175114e-05
-5.51688132888126e-05
-2.93398737853796e-05
-1.26115158693821e-05
-4.82013061265552e-05
-3.70033379805525e-05
-1.68444852622485e-05
-2.8784592741869e-05
-6.92392430994285e-05
-2.88766053194074e-05
-2.4948356489166e-05
-3.76393568096988e-05
-6.03606542248785e-06
-4.21497124519696e-05
-4.78974507165155e-05
-2.47599951571176e-05
2.4147942108221e-06
-2.56633538513758e-05
-9.93240812040222e-06
-2.22642373922592e-05
-7.51364494881438e-05
-1.67089398140758e-05
-2.14543891837013e-05
-5.65173060115011e-05
-2.30194046992169e-05
-2.97029068708064e-05
-5.96491499863905e-05
-3.89584117610871e-05
-3.62938825009307e-05
-1.64499075223578e-05
-5.74144556067614e-05
-1.99208541057778e-05
-5.25537381684087e-05
-3.76051053449558e-05
-4.40501586846869e-05
-3.52765383117328e-05
-9.28413658959819e-06
-2.03011440865216e-05
-6.58431837804613e-06
-6.80924754453389e-05
-2.56808235808024e-05
-4.24365647922318e-05
-2.42832375787542e-05
-2.7069615851104e-05
-1.93611905299864e-05
-2.88688298856879e-05
-3.25262828111779e-05
-3.66929206840206e-05
-7.69120397259138e-05
-2.18594613915985e-05
-3.80600090013433e-05
-3.24490505471782e-05
-2.28794368070369e-05
-4.6618418812512e-05
-7.29205523170205e-06
-2.65163952707769e-05
-2.74105098902925e-05
1.93630183266342e-05
-5.87891924345283e-05
-2.4069967653013e-05
-3.82941600327538e-05
-2.09143222284784e-05
-3.99245743050328e-05
-2.53327519222612e-05
-2.11055525595707e-05
-5.01661203989393e-05
-1.30349944202351e-05
-1.36425362107551e-05
-2.62906879126831e-05
-5.67611419227126e-05
-4.18663006502184e-05
-3.38455330334197e-05
-2.76257871042779e-05
-4.13099111186144e-05
-3.85801632564215e-05
-3.27392108419942e-05
-1.90101397278682e-05
-4.11807475773077e-05
-4.8431588627694e-06
-1.71251356843852e-05
-3.24490764222379e-05
-4.90224967558144e-05
-1.20390970849068e-05
-4.7942112958836e-05
-3.2905278119322e-05
-3.94193615483444e-05
-1.59475806705354e-05
-3.93290623927276e-05
-3.56204737724834e-05
-2.14701752644393e-05
-3.45504340512729e-05
-5.6943088130447e-05
2.00030380403563e-05
-1.50964945337466e-05
-5.33004126249925e-05
-3.33146347725729e-05
-3.20714161279939e-05
-5.46360505465944e-05
-3.6448639514839e-05
-1.88297171694088e-05
-9.7903517038778e-06
-5.63533079016407e-05
-1.60238089509242e-05
-1.0152084949195e-05
-2.1134095198247e-05
-5.25009898291354e-05
-1.68413519149127e-05
-4.63156392536511e-05
-3.34758778700347e-05
-1.75862432162797e-05
-2.46465797127525e-05
-4.16196654776458e-06
-2.24375783829942e-05
-5.07815849881044e-06
-1.71842682537214e-05
-2.23501790760594e-05
-2.4234871587136e-05
-1.68664747297058e-05
-3.46615569427537e-05
-5.61091784068887e-05
-5.36289462229969e-05
-1.3892685796057e-05
-1.82239731819888e-05
-1.77706044393494e-05
-1.82362125982203e-05
-3.49164766387543e-05
-1.39484993082195e-05
-4.79575368053707e-05
-2.87690294740823e-05
-4.59837308345153e-05
-4.84359896937225e-05
-2.50928524257152e-05
9.22928856989178e-06
-3.29486755413677e-05
-4.21106277800257e-05
-2.11771275981609e-05
-2.27028783705104e-05
-1.25058912036016e-05
-2.12679444336897e-05
-3.42890738814871e-05
-3.05328536969749e-05
-4.15063908461301e-05
2.44224026734675e-06
-3.41271728346386e-05
-5.84876391844728e-05
-1.26621513712102e-05
-2.9555093223732e-05
-4.56124430579703e-05
-3.03665731993158e-05
-4.90725211164504e-05
-3.41661600338249e-05
-1.05116721721555e-05
-3.76465923276151e-05
-2.70826312383938e-05
-4.17041171080963e-05
-1.84268079911623e-05
-2.36546032385039e-05
-2.02653973909879e-05
-4.40847744391409e-05
-1.25369387650539e-05
-2.27019050567136e-05
-6.43131758185837e-06
-3.95588307210829e-05
-3.39441149331508e-05
-2.89076391789856e-05
-2.48317365126137e-05
-6.25348529835982e-05
-4.03819512617172e-05
-1.34398240897684e-05
-4.3073599395973e-05
-4.6924092774745e-05
-3.07564707035087e-05
4.37885880031575e-06
5.65138160811736e-07
-3.84835191283593e-05
2.45336134197139e-05
-2.82501513560416e-05
-1.65931825623941e-05
-4.08020209307597e-05
-3.11980176282357e-05
-1.66678059803568e-05
-3.52469742273628e-05
-6.45854112005616e-06
-1.30639390216246e-05
-4.25115451412475e-05
-3.53254068062771e-05
-6.22549785137901e-05
-4.75154262136765e-05
-2.40045159825451e-05
-1.8382071644063e-06
-4.09497088293943e-05
-2.69956880143014e-05
-1.55436477985641e-05
-2.37359709136109e-05
-1.5657554640565e-05
-3.1798879684186e-05
-1.18725828091607e-05
-3.33399130688653e-05
-9.03614606932728e-06
-3.39209251147312e-05
-4.95155195342491e-05
-5.30116252229676e-05
-5.45101413886393e-05
-2.13050757277835e-06
-2.80713994576925e-05
-1.65846584103629e-05
4.91144014723541e-06
-1.90156901997728e-05
-2.62926819717319e-05
-4.13476073224365e-05
-4.77691584240693e-05
-1.928923380117e-05
-3.86030476639768e-05
-2.25594315378619e-05
-1.78335886046885e-05
-2.61215109671444e-05
-5.2286376876567e-05
-3.20079544951912e-05
-3.72016292847667e-05
-3.32172008868072e-05
-3.31779733821678e-05
-5.84168689064233e-05
-3.11995540851555e-05
-2.03573230302247e-05
-3.1641060833849e-05
-4.28691513099123e-05
-3.51845796689404e-05
-6.1706973222523e-05
-4.18041848214493e-05
-3.6286840004236e-05
-3.81167709027716e-05
-6.10806552987156e-06
-3.96349777156116e-05
-2.23334007560476e-05
-6.14499234671344e-05
-2.45581760454403e-05
-3.42283746526689e-05
-5.5607815029371e-05
-3.03762065418537e-05
-9.94760167214541e-06
-3.40560221021087e-05
-4.44692977199543e-05
-2.30381437393766e-05
-2.07140670562982e-05
-2.14077824918724e-05
-2.39009405796107e-05
-5.4853068867169e-05
-4.19946598274152e-05
-4.69309666588968e-05
-5.15050443324457e-05
-3.00875692468794e-05
-3.5659486036217e-05
-3.83454213701043e-05
-2.5421986658342e-05
-3.5505788008499e-05
-3.76873701739522e-05
-4.99495521403761e-05
4.4050132582497e-06
-2.6992830027014e-05
-1.51110654240989e-05
-2.57048598117907e-05
-3.56533129697001e-05
-1.03871716496096e-05
-2.41142695538195e-06
-5.61727201638381e-05
-4.94626837293289e-05
-5.50107707798196e-05
-1.82312141198914e-05
-1.43827457675042e-05
-3.2922077314198e-05
-8.2573159239527e-06
-1.35519643361078e-05
-4.84746543310415e-05
-3.75625993899169e-05
-4.75171772453611e-05
-1.69266647089259e-05
-6.71018344903581e-06
2.34307812078411e-06
-1.50110236965317e-05
-2.87870302319705e-05
-2.16646929111376e-05
-1.98938774899426e-05
-4.67273776021164e-05
-1.64600429451427e-06
-1.10642143205411e-05
-2.2495812529354e-05
-1.01828685054693e-05
-5.60652104322542e-06
1.08454982069157e-06
-4.09023408336698e-05
-2.04542380848617e-05
-1.07613717960378e-05
-4.54547138069317e-05
-5.25224199296738e-06
-4.10338249205026e-05
-4.3202036542066e-05
-3.68566188361936e-05
-3.94678494126315e-05
-2.51995073534841e-05
-2.32195725513236e-05
-2.32972812510889e-05
-6.47556051971647e-05
-4.70580415373215e-05
-5.1523067431576e-05
-3.58930181024354e-05
-4.12771716171346e-05
-1.37772803751977e-05
-3.38670255287325e-05
-3.29161351762349e-05
-3.52796439778338e-05
-4.33638865026083e-05
-2.70373659226008e-05
2.34835658382798e-07
-4.19602143834029e-05
-4.32980058728385e-05
-3.84562558795159e-05
-2.93418491973191e-05
-1.2370784878617e-05
-1.33986362303916e-05
-2.24238063103169e-05
-2.31601818093831e-05
-3.97656484326507e-05
-1.9027339040175e-05
-4.53542716005434e-05
-1.87501632861929e-05
-7.03718538458266e-06
-1.14458333655139e-05
-3.70430534539834e-05
-3.94349404405671e-05
3.48614454007175e-06
-2.45639568767529e-05
-2.41400685077117e-05
-2.61613443847306e-05
-1.67901386460696e-05
-5.7411169450472e-05
-1.04902951011987e-05
-4.37879522889439e-05
-2.27787302805783e-05
-1.1084160493327e-05
-8.80877070057563e-06
-2.19864117315877e-05
-5.24592460021025e-05
-7.35954863273994e-05
-2.46913456246502e-05
4.5673880774311e-06
-5.09647316018441e-05
-3.56806517996583e-05
-2.81213240187839e-05
-1.9277453473098e-07
-2.7150771669181e-05
-4.75410796435124e-05
-4.12262517942911e-05
-3.55876101224918e-05
-1.95649101051758e-05
-1.95298013821139e-05
-7.94735466356766e-05
-2.7178429186253e-05
-1.15801290150813e-05
-1.08602242041182e-05
-1.18436993877882e-05
-2.40185144477091e-05
-1.38926097130672e-05
-2.74003463067568e-05
-3.47963965869092e-05
-4.05043233651494e-05
-3.65759784254441e-05
-1.98441901019034e-05
-2.97117138457499e-05
-3.22958521881721e-05
-9.7037567968351e-06
-2.25799942277077e-05
-3.70033101224827e-05
1.38984813469303e-05
-3.55485232632334e-05
-4.45904799241793e-05
-6.56042885434358e-06
-3.57832578023014e-05
-4.41412294232323e-05
-4.43871882175509e-05
-5.33558060938307e-05
-1.70477448943398e-05
-6.8176674410238e-06
-3.23868980484745e-05
-4.02130380901422e-05
-1.97013312803471e-05
-3.89523402828144e-05
-1.5519964213556e-05
-3.67766266395719e-05
-4.02929255127164e-05
-2.19610813752624e-05
-3.87296462560917e-05
-3.32132129621596e-05
-4.88354610373539e-05
-4.21365036484782e-05
-3.67445676579486e-05
-1.88667063562682e-05
-5.3241216627627e-05
-3.28160524100583e-05
-3.66922180265541e-05
-7.46327047406019e-06
-3.70520413453482e-05
-1.98520614327976e-05
-6.97172056610331e-06
-3.08146604388308e-05
-2.81889211660266e-05
-2.51692622978917e-05
-3.97631779886851e-05
-5.49747306465787e-05
-2.37167843543569e-05
-1.35886384653579e-05
-3.56744156751584e-05
-3.49796269631242e-05
-2.7411804680768e-05
-1.15854760238193e-05
-3.22266021849045e-05
-3.0021008459533e-05
-2.0463878656554e-06
-3.44388649278944e-05
-4.39419289946044e-05
-1.58793980981689e-05
-3.9533198592794e-05
-1.89960177046102e-05
-1.06085416350823e-05
-3.55303162104305e-05
-3.29267816412002e-05
-3.45864025858326e-05
-3.53103846991274e-05
-1.54694025705522e-05
-3.58109711992639e-05
-2.92659414411145e-05
1.8356123344229e-05
-3.22371603201432e-05
-2.0747167925261e-05
-3.36386200869992e-05
-2.38729451759384e-05
-1.94835195725634e-05
-1.99685758681648e-05
-1.89271204865362e-05
-3.26114062004066e-05
-8.68446341974556e-07
-3.26786574419044e-05
-3.20257142087695e-05
-6.91294906980373e-05
-3.69507469034021e-05
-4.55288751234184e-05
-4.05159168619203e-05
-2.0103243377724e-06
-1.43364701502747e-05
-5.03345966480996e-05
-2.12595947769692e-05
-1.15136426353004e-05
-2.42509499362867e-05
-3.05465401062893e-05
-5.92714404601022e-05
-6.03731825018204e-06
-1.83595012967382e-05
-1.14615223432657e-05
-2.03552063826532e-05
-3.70663142152923e-05
-2.15413510487233e-05
-5.39905924527185e-05
-1.63614165855205e-05
-3.90397776651333e-05
-2.88339713396706e-05
-3.3118399204683e-05
-1.86077655613701e-05
-3.91673312531822e-05
-3.76013097667131e-05
-3.27873767692965e-05
-1.59065405438201e-05
-4.54082684352049e-05
-3.72852273409487e-05
-2.49790380555677e-05
-1.97705946172655e-05
-3.72957641215202e-05
-2.03437216300683e-05
-2.61363545209221e-05
-5.3473671787903e-06
-4.67156452913571e-05
-4.48386682160217e-05
-5.30621845991045e-05
-6.19850851197522e-05
-1.79841219987619e-05
-1.90101725243718e-05
-2.04616504408157e-05
-4.28487809470641e-05
5.54569840145853e-07
-5.35729729733481e-05
7.9787490911187e-07
-4.42940716989721e-05
-6.83135325282152e-05
-2.71000787432369e-05
-1.53523062321682e-05
-2.23332948659841e-05
-9.17097622768812e-06
-2.50943925265618e-05
-2.36619332349262e-05
-2.00743860183207e-05
-5.78962866322868e-05
-4.55758375143263e-05
-4.42485075960873e-05
-2.50267526250175e-05
-4.41861050385236e-05
-1.06015497925266e-05
-2.39466399307238e-05
-4.11016570387907e-05
-4.20788779776304e-05
-2.68579411157495e-05
-3.65600896854401e-05
-3.82012862682339e-05
-3.52002274203935e-05
-1.96304426185477e-05
1.48018409585807e-06
-2.45508844128959e-05
-2.19277378917228e-05
-2.2477465678797e-05
-4.97194728825452e-05
-1.91107080390249e-05
-3.36772907882939e-05
-3.97233615780007e-05
-1.01075323528642e-05
-4.3327864067521e-05
-5.10326897547465e-05
-9.40222584480427e-06
-3.12841595154977e-05
-8.24629460086875e-06
-6.40546622686589e-05
-3.51452660185148e-05
-6.49381020856801e-05
-2.84714916133387e-05
-3.40470131480788e-05
-5.13995298861314e-05
-2.6475000034157e-05
-4.51083403765069e-05
-3.13217866680674e-05
-5.04102813139949e-05
-3.67554778986836e-05
-1.06283578467467e-05
-4.61701446727002e-05
-2.12820297540391e-05
-2.93691392071989e-05
-1.95327734366206e-05
-1.94787594377735e-05
-2.69710642777415e-05
-3.21264367095633e-05
-4.12782341272741e-05
-1.2064440398624e-05
-2.13644621394232e-05
-3.95396332048175e-05
-1.28702412751851e-05
-8.59379204066511e-06
-3.05433457841854e-05
-3.57162734158703e-05
-2.19502913979497e-05
-4.036405905205e-05
-3.58874859374827e-05
7.42967891947915e-06
-3.72295042898474e-05
-4.1664449637481e-06
-2.24881718172722e-05
-2.92325534848939e-05
-3.28673035312531e-05
-4.80032027461962e-05
-3.81660181130626e-05
-1.86743829510988e-05
-3.8298583048972e-05
-6.2874931726743e-05
-1.96327094258367e-05
-1.86443112397243e-05
-3.34036320216121e-05
-3.96452706534522e-05
-2.01058699019319e-05
-2.70218159254901e-05
-4.43281735424257e-05
-1.65347474171747e-05
-3.91416006103496e-05
-3.44026499671305e-05
-4.59578034103346e-05
-2.69684171842424e-05
-2.92537552414919e-05
-5.53307417366308e-05
-5.09733148993875e-05
-4.10623596313125e-05
-1.28098633045413e-05
-3.46476041206587e-05
-7.13351465736115e-05
-6.7501176182392e-05
-4.29901332560409e-05
-2.31009927919324e-05
-1.64090420596734e-05
-4.9815771610019e-05
-2.82556540430614e-05
-2.16743055711009e-05
-4.89398455434564e-05
-1.02443562101514e-05
7.82838711807351e-06
-2.00488953327711e-05
-6.18991828152727e-05
-4.68916503593755e-05
-2.74652112229725e-05
-2.6368094905922e-05
-9.08555889678814e-06
-3.33693031297235e-05
-2.72090474286739e-05
-1.54072353448357e-05
-2.3694499493891e-05
-6.04315131562144e-05
-5.20003311058483e-05
-3.17731010046315e-05
-2.87109211137198e-05
-9.11570579159867e-06
-2.23001469299302e-05
-1.3680594515086e-05
-1.76482628694497e-05
-6.12692429129444e-06
-2.64832395016059e-05
-2.53804705765218e-05
-3.65931678729268e-05
-3.83590238885059e-05
-4.80891575973955e-05
-4.14882237727478e-05
-4.21330189535738e-05
-2.58872319755699e-05
-4.51429066699664e-05
-8.33757685948887e-06
2.51941291046094e-06
-4.83202984380595e-05
-2.53851614131169e-05
-4.31449860545948e-05
-3.3823736286379e-05
-3.09648522169949e-05
-1.86437410852291e-05
5.78380666243674e-06
-5.1881964288802e-05
-4.11620657880701e-05
-6.02119922542174e-06
-1.40638190802157e-05
-3.31211616623748e-05
-1.69257697822772e-05
-5.33586560111387e-05
-2.93804259970815e-05
-2.54569827957463e-06
-4.19653569956052e-05
2.56879425132408e-06
-2.8056635408506e-05
-3.03620105602529e-05
-2.87269674872831e-05
-4.20859549041919e-05
1.21498849435148e-06
-1.77731951220084e-05
-2.66956411277652e-05
-3.68701535733902e-05
-1.13877538039327e-05
-2.20568145631278e-05
-4.05187353013111e-05
-5.86553836031957e-05
-1.86474427709242e-05
-2.81156371159035e-05
-4.52266456412525e-05
-3.69650998043598e-05
-1.33750987599921e-05
-3.51065805853967e-05
-6.05283358276248e-06
-5.07863377715116e-05
-3.92524383162717e-05
-4.25369081417174e-05
-3.58904383069908e-05
-3.56962553673296e-05
-3.3573235798789e-05
-9.11145072435738e-06
-2.30754028084903e-05
-3.20610948184978e-05
-4.46667971892064e-05
-3.49499126036857e-05
-4.46352774952772e-05
2.99475477201409e-07
4.41770029453631e-06
-2.72382878442458e-05
-5.11903401415003e-05
-2.58925760266679e-05
-2.24621528441632e-05
-2.82084706744853e-05
-2.58624383713212e-05
-5.81983982748467e-05
-6.26286459772841e-05
-4.26023428934366e-05
-6.12037003245917e-05
-2.42220116160325e-05
-1.95780522798733e-05
-3.10101192329805e-05
-3.5174909085964e-05
-4.86821504152025e-05
-1.10009238365208e-05
-4.43550916830269e-05
-5.73851227455521e-05
-3.47854478433333e-05
-3.81013081496988e-05
-2.09715849097178e-05
-4.75103475769604e-05
-4.26567040924128e-05
-2.7786142152209e-05
-1.26295670615174e-05
9.52093961884034e-06
-6.61771830695519e-06
-2.78109992965264e-05
-3.13773746422973e-05
-3.03831876988365e-05
-3.34846193567161e-05
6.03117475897961e-07
-3.4026409520957e-05
-3.28538719116626e-05
-2.29374878429287e-05
-1.37506989897012e-05
-6.4002740104986e-06
-3.16489753172768e-05
-3.67738144182486e-05
-1.07168085100382e-05
-1.13886302844114e-05
-2.17633676955592e-05
-1.82668967952949e-05
-2.47761451498479e-06
-1.11403544894405e-05
-4.31552309755591e-05
-2.74586395659458e-05
-8.17670340566188e-05
-1.62933630852526e-05
-2.92773459581342e-05
-3.17773581950636e-05
-3.68451701067521e-05
3.89749151882227e-06
-3.95020578535456e-05
-3.76849469546002e-05
-4.4781921576285e-05
-1.98710844462779e-05
-3.78741964628501e-05
-4.10457685684816e-05
-2.94580249059965e-05
7.18464105548726e-07
-2.43257218484836e-05
-2.34211523547294e-05
-2.65387666614855e-05
-3.40636420661778e-05
-1.00401631414258e-06
-3.47767106054771e-05
-2.00547495145773e-05
-6.69498327016716e-06
-1.96133244613226e-05
-1.12126168239516e-05
3.14790068534304e-06
-6.21608771869724e-05
-3.70109844969513e-05
-2.62361162864892e-05
-4.55081820894989e-05
-2.36261965977634e-05
-3.86024760544238e-05
4.77939558825362e-06
-2.54973317911174e-05
-2.39359364863104e-05
5.10446026892479e-06
-1.3906372919024e-05
-6.13923308700635e-05
-5.03592720144689e-06
-3.09905885953472e-05
-4.4360668073279e-05
-5.31112598029545e-05
-9.99001785200245e-07
-3.86458164248744e-05
-3.25340118814306e-05
-1.99664862770382e-05
-3.33296871903952e-05
-3.57015908889001e-05
-3.49509351411693e-05
-3.80720683488292e-05
-2.14892012947245e-05
-2.21411352748731e-05
-4.016993435578e-05
-2.01372423918991e-05
-1.27735585681954e-05
-1.66437310937492e-05
-5.33287734478141e-05
-1.58430913596624e-05
-1.3004597341472e-05
-5.88296377274848e-05
-9.23306929932217e-06
-2.05242077388051e-05
-2.51094331935008e-05
-3.27324718518461e-05
-2.5633199949813e-05
-6.53368691061811e-05
-3.08742057948754e-05
-4.89637747589682e-05
1.41003983972803e-05
-2.01755484289658e-05
-4.39134696997407e-05
-4.76860743498664e-05
-2.17752049468446e-05
-1.38312972182016e-05
-4.14590728811483e-06
-3.50336889404002e-05
-2.81348639850436e-05
4.82799313909233e-06
-1.04625783182088e-05
-3.43292672385129e-05
-7.5122814071834e-07
-4.4576842662271e-05
-4.05614822011977e-05
-3.31316930853748e-05
-3.86549997858549e-05
-2.46623401762131e-05
-4.26392550489019e-05
-3.61704913682943e-05
-4.00135218334076e-05
-5.73186117694964e-05
-2.31968597556277e-05
-2.60365598064002e-05
-2.34363551816461e-05
-3.58552046544771e-07
-2.39201361296844e-06
-2.19225225407995e-05
-5.29398813544799e-05
-2.67383724001202e-05
-4.0860435574448e-05
-3.82950893268112e-05
-3.97464883025098e-05
-4.16892235064653e-05
1.00148533823892e-05
-1.72312129347539e-05
-2.88620499785854e-05
-2.82401085623402e-05
-4.27700966736607e-05
-1.06143654878783e-05
-2.73345931478657e-05
-2.26117994078052e-05
-2.89757898991527e-05
-2.18088220548905e-05
-3.27700730252669e-05
-3.69027116064056e-07
-2.50820330272952e-05
-4.16055200476654e-05
-6.58506459888504e-05
-3.24554391617753e-05
-4.26505176212177e-05
-4.37011568619079e-05
-5.4977721409936e-05
-3.72218588875087e-05
-3.52262503388093e-05
-4.40054084845286e-05
-3.89870211831491e-05
-1.95880509282933e-05
-3.92807973377982e-05
-4.0336893862314e-05
-3.87355859493471e-05
-3.79839494386016e-05
-9.44436606139937e-06
-2.00334510719259e-05
-3.31381203085121e-05
-3.33291375654125e-05
-6.38246165523652e-06
-6.82049690717168e-06
-3.40364775948028e-05
-3.79168912156451e-05
-5.27056930838547e-05
-4.91033022882659e-05
-5.21551159232994e-05
-3.12894540478192e-05
-3.32232481016244e-05
-4.53449451691728e-05
-5.38411965251853e-05
-4.93216721599152e-05
-4.25640983366003e-05
-2.89478918666833e-05
-4.06390384954567e-05
-3.7407257818589e-05
-4.81818788301343e-05
-4.59558218121398e-05
-4.44268431959872e-05
-4.25961782828394e-05
-6.39618305196568e-06
-1.72086790006302e-05
-3.8074004151999e-05
-4.73572225102296e-05
-3.75188173998313e-05
-2.06282448073473e-05
-1.59527725580187e-05
-2.40082895477211e-05
-4.65902676279236e-05
-2.65553550224886e-05
-4.55034034477956e-05
-1.82586750774406e-05
-1.26331158468918e-05
-2.16619420178571e-05
6.71444814981801e-06
-2.8338379120249e-05
-1.92569233887767e-05
-5.77310554563011e-05
-5.45800168541651e-05
-2.2465508565353e-05
-4.26888582648199e-05
2.75620769479818e-05
-1.6573086998507e-05
-5.15703634203374e-05
-3.40938173509884e-05
-4.20917219510776e-05
-1.78827630077528e-05
-1.01420570011682e-05
-3.8936897383224e-05
-4.02336461003798e-05
-1.47653670682561e-05
-2.76188490754233e-05
-3.10579551773226e-05
-3.6634255500552e-05
-5.62046588617211e-06
-2.02121892883044e-05
-1.16308791302415e-05
-8.385814396847e-07
-1.05406650587699e-05
-1.23831671306397e-05
-3.72722573582266e-05
-3.46072757982433e-05
-4.15752590871823e-05
-3.1750628742716e-05
-6.79163809600236e-06
-3.03624205174968e-05
-2.1777488469189e-05
-4.81171977112878e-05
-2.69185225235549e-05
-3.35596970569833e-05
-1.80796730191969e-05
-3.46844086199566e-05
-2.9331996803194e-05
-2.44441417993983e-05
-2.5587173862428e-05
-4.76115009246767e-06
-2.66710987603475e-05
-2.97766442579362e-05
-1.47344588295564e-05
-1.11105190552788e-05
-1.35149488893004e-05
-2.5831198663657e-05
-1.50876092383559e-05
1.1561201640754e-05
5.05266656863704e-06
-3.01682486331944e-05
-3.54574533723071e-05
-2.97715294808474e-05
-3.52412834271536e-05
-4.9322726373907e-05
-4.82690185894436e-05
-3.05853663677591e-05
-3.68779380018331e-05
-3.6143141677883e-05
-2.06442403985753e-05
-2.0391808938338e-05
-2.46592045760737e-05
-5.35211796201343e-05
1.8496888633032e-06
-1.41127601947977e-05
-6.99980353571378e-05
-5.8408666557526e-05
-4.55268300969524e-05
-2.39955689406233e-05
-6.0165845220124e-05
-1.73769114774702e-05
-3.29299753913885e-06
-2.71517187418645e-05
-7.31219618870175e-06
-3.13423681474864e-05
-4.35166998183978e-05
-5.8126995119666e-05
-3.09181241641742e-05
-3.67430337988803e-05
-2.93342537592894e-05
-2.52243684211017e-05
-3.59762498656299e-05
-3.55752963904574e-06
-4.38602277424022e-05
-2.84378414489912e-05
-2.93295115879551e-05
-2.07803012438046e-05
-2.38137292060487e-05
-4.47138146003743e-05
-1.15423996292529e-05
-2.31356025191248e-05
-2.9691000974886e-05
-1.8393488594845e-05
-3.98569007733898e-05
-2.95446638760001e-05
-1.85771858794076e-05
-2.06044666843143e-05
-1.17464086381213e-05
-3.48168789379342e-05
-4.96142087815874e-05
-4.20063757638278e-05
-5.07255931914646e-06
-1.99557819470084e-05
-1.69505297581783e-05
-2.7569311501422e-05
-8.3278528587381e-06
-3.06542237317174e-05
-2.28314477023022e-06
-4.44946063503195e-05
-2.87049135858208e-05
-1.72564357717041e-05
-6.62926234401538e-05
-3.86086317266917e-06
-3.68388091177481e-05
-2.85772923679908e-05
-4.89335586225423e-05
-1.89255392738313e-05
-2.36673798297104e-05
-1.16725148772312e-05
-6.36298244930976e-06
-4.43926860768548e-05
-3.57548941056469e-05
-1.71643326443719e-05
-2.58244322550482e-05
-1.38317958890725e-05
-1.45805432589263e-05
-3.20950270558222e-05
-4.85498237969443e-06
-2.37633560414674e-05
-4.85422597314272e-05
-9.8118614505457e-06
-1.73469135489873e-05
-2.6491503818207e-06
2.09058986527232e-05
-3.40043773685652e-05
-2.78806887394696e-05
-4.05408742072239e-05
-2.72479016998103e-05
-5.14554950511477e-05
-4.89696260626701e-05
-3.85496041521615e-05
-3.28126386312251e-05
-8.78989701110862e-06
-2.05557588882112e-05
-5.81224564627394e-05
-5.22748786387714e-05
-4.27390500178803e-05
-3.77443549693364e-05
-6.85966692761087e-05
-6.4263519812473e-05
-1.36376602340431e-05
-3.95359264122815e-05
-2.83487802264005e-05
-5.39837310666783e-05
-4.67280160757989e-05
-5.29727106788647e-05
-4.93782998576929e-05
-1.81699503768902e-05
-2.59383335908981e-05
-2.60566201866419e-05
-4.46617923402863e-05
-1.9819590560941e-05
9.39534243259725e-06
-4.16757841252343e-05
-2.42432480287438e-05
-2.60184696889133e-05
-2.28533957015264e-05
-5.93030762787708e-06
2.71088097086692e-05
-2.78065636225935e-05
-4.80192539257967e-05
-4.13857302759207e-05
-7.99749575042946e-06
-2.45953855385783e-05
-5.66455494388734e-05
-2.92415316160031e-05
-2.3617410909005e-05
2.04760661940361e-06
4.23921677241589e-06
-4.04158328425343e-05
-1.31648069557003e-05
-2.21089036703197e-05
5.87062924645716e-06
-5.38559314710073e-05
-1.37850066443107e-05
-2.20991929385633e-05
-1.37655126956905e-05
-3.35734035728423e-05
-2.92812022573691e-05
-1.12628676379978e-06
-1.71509066145644e-05
-2.7971647857459e-05
-5.03499217305626e-05
-2.60530115604908e-05
-1.07699721775389e-05
-5.27963961348776e-05
-9.50233256672183e-07
-4.02567002208759e-05
-3.2347168416167e-05
-1.93235947362895e-05
-3.02385148515784e-05
-8.86439677795674e-06
-1.74985903151896e-05
-5.55221537407917e-06
-5.11037910039441e-05
-3.80664351985925e-05
-2.25989057170231e-05
-5.25363509732626e-06
-1.44200887645635e-05
-1.9014059538994e-05
-3.24932497820567e-05
-3.24299839608757e-05
-5.80540465686264e-05
-3.97059113445997e-05
-5.41578342592334e-05
-3.30587210574726e-05
-1.566067640344e-05
1.50499908510506e-06
-6.16231890001222e-05
-6.73773732673492e-05
-5.75352627003891e-05
-3.8346761736983e-05
-2.13145237733586e-05
-1.296363246101e-06
-5.0421109130645e-05
-4.21111470760125e-05
-3.94576147573839e-05
-8.37976106852079e-06
-2.26504245435921e-05
-1.30851559139989e-05
-8.42324251093448e-06
-5.23387355347623e-05
-3.88973551312402e-05
-1.73251435994988e-05
-3.81382054051765e-05
-2.70989394122569e-05
-5.42660342636975e-05
-2.94987464653264e-05
5.61743787394231e-07
-2.33876351125623e-05
-3.96255878785467e-05
-4.24372243059526e-05
-2.84969244825503e-05
-3.72214613078639e-05
1.11990012704543e-05
-1.69412325883793e-05
-2.04584567267138e-05
-2.51153077978356e-05
-2.77871408803336e-05
-6.06727331753157e-05
-4.34916965865377e-05
-1.67608534513596e-05
-2.9605552786711e-05
-3.06335575092945e-05
-2.74052560054896e-05
-3.22798968517976e-05
-9.70244423168771e-06
2.56387221639966e-06
-2.53797675389352e-05
-2.37300602990102e-05
-2.54234356523666e-05
-1.30663242497111e-05
-5.02190939889682e-05
-3.58367055365293e-05
-2.28200383699709e-05
-1.05388436550339e-05
-9.33469334374847e-07
-4.84490870050828e-05
-7.46987794869119e-05
-2.21091123639006e-05
-4.03708674137755e-05
-1.544651562195e-05
-5.30762270764309e-05
-6.88047258788241e-06
-1.44759513394973e-05
-3.74050314409502e-05
-4.35169398256937e-05
-2.02387241453102e-05
-1.10045867449376e-05
-1.02897403542579e-05
-3.10632481406367e-05
-2.88169631145376e-05
-2.68488071821774e-05
-1.38795677841737e-05
-2.81359659121735e-05
-4.97950864800274e-05
-2.87201425310636e-05
-2.91081672560168e-05
-4.0781665050039e-05
-2.52395488432862e-05
-1.86925967700601e-06
-4.27547569633166e-05
-2.28398681828501e-05
-4.81862574580724e-05
-1.44109983028374e-06
-1.00844289419397e-05
-5.58329284332342e-05
-2.7211590043565e-05
-1.96165345639939e-06
-3.18345049719877e-05
-8.14582537130221e-06
-3.67294167042802e-05
-3.49749946992227e-05
-3.73908773577732e-05
-4.79608816335917e-05
-5.80043617794941e-05
-2.80562948713501e-05
-1.74737885706225e-05
-4.38839004579613e-05
-2.87954450495325e-05
-3.77706134265604e-05
-4.09987596815642e-05
-4.64101392830758e-06
-3.04927839602527e-05
-3.71165831862802e-05
-5.24432334901889e-06
-3.77701102057319e-05
-2.56932047590663e-05
-2.50485585552468e-05
-3.97483917862188e-05
-3.27183781428353e-05
-2.97001313642029e-05
-3.5053132231401e-05
-1.72070745747906e-05
-4.32930752849954e-05
1.05304761404159e-06
-4.52093176603423e-05
-2.71216097954494e-05
-2.72730816850958e-05
-1.2197355086213e-05
-2.04750286317988e-05
3.8596185497852e-06
-2.85613678078934e-05
-5.07422121751272e-05
-1.62589296062287e-05
-2.66057155935391e-05
-3.09977592778498e-05
-3.55100430105391e-05
-1.26091689442068e-05
-2.52804482082992e-05
-3.49855304515183e-05
-5.50687753437868e-06
-3.45127782823744e-05
-4.65691166965169e-05
3.75441907785824e-06
-6.34825337482758e-06
-2.87068778966806e-05
-5.41233317504784e-05
-1.41741116169501e-05
-2.03985166991711e-05
-1.73953636261144e-05
-2.00778888865404e-05
-3.88904571199658e-05
-2.18465253342437e-05
-1.78008706046774e-05
-3.70440588190338e-05
-2.91960986815446e-05
-3.43516822799489e-05
-1.92430091285079e-05
-4.73981484805286e-05
-2.77049957214249e-05
-2.51228670462898e-05
-2.7649494038694e-05
-3.00623997974898e-05
-2.67959894158998e-05
-2.00225160926071e-05
-1.72156849256575e-05
-5.0957183798857e-05
-2.91614693786861e-05
-4.37288355901757e-05
-1.89160254009663e-06
-1.2719143146158e-05
-4.19106436897106e-05
-3.12291025923292e-05
-5.1691326728722e-05
-3.61514455781171e-05
-5.22236350290886e-05
-2.25545644707397e-05
-5.26498956677529e-05
-3.96851151442571e-05
-2.4872501510913e-05
-2.07722233182698e-05
-2.01792285824852e-05
-4.00857450200381e-05
-5.64887649656107e-05
-3.20114110877111e-05
-3.88371217947312e-05
-4.38531962218904e-05
-1.69666947639153e-05
-1.86043813686604e-05
-5.59132106474342e-05
-2.68932855758719e-05
-4.01449610205679e-05
-2.61887647503625e-05
-3.40234588730915e-05
-4.76330237673113e-05
-4.22007104911284e-05
-4.38640555712776e-05
-1.64802894936769e-05
-1.72366897791098e-05
-1.77830123889992e-05
-2.93557080655004e-05
-1.45586725636007e-05
-4.63716379567702e-05
-3.91436543125623e-05
-2.72176568422419e-05
-1.70907845687773e-05
-4.26554199866851e-05
-2.57479349723365e-05
-4.54828198124899e-05
-3.46282296192264e-05
-2.40117608533882e-05
-2.68907131047658e-06
-3.34424374759875e-05
-1.31564493125544e-05
1.08808222789346e-05
-3.81838657912736e-05
-1.34922540180794e-05
-3.58880840795331e-05
-4.43457149264598e-05
-5.61691915926369e-05
-3.24832732718278e-05
-2.89974617097662e-05
-3.90578617606986e-05
-2.3670490308675e-05
-1.47247815537454e-05
-4.33888060760672e-05
-2.64281801123383e-05
-3.811133013167e-05
-4.72250170163385e-05
-4.67553615040507e-05
-4.07072511678576e-05
-4.22144350518842e-05
-3.80971867242771e-05
-5.67170873311277e-05
-4.43036784111995e-05
-2.2977331678326e-05
-2.35220580954053e-05
-2.44661687009107e-05
-3.05911588804769e-05
-3.35898777401358e-05
3.86541860191199e-06
-2.94270090976831e-05
-3.35620516184164e-05
-8.70025499617694e-06
-5.68011928103647e-05
-5.22255898550155e-05
-2.06217684030285e-05
-2.19630219714114e-05
-2.79994234379266e-05
-3.93131725772877e-05
-3.00813505065485e-05
-4.06673339802369e-05
-2.30500941248565e-05
-4.25444319924162e-05
-4.2586178628886e-05
-2.21012399788037e-05
-1.51712277501888e-05
-5.30742647040026e-05
-1.6061517817441e-05
-1.00885850298615e-05
-2.23153367837994e-05
-7.33965107583003e-05
-1.37396597604798e-05
-2.31836042454738e-05
-7.78291442278342e-05
-3.52789026562268e-05
-1.87916040155957e-07
-2.36635242170082e-05
-5.95130678177836e-05
4.20697500482857e-06
-1.91579266914014e-05
-3.26457695496205e-05
-3.86235391279698e-05
-4.00829839307961e-05
-6.08419542672365e-06
-1.63060742617207e-05
-2.92743842028344e-05
-3.98831747271375e-05
-1.72107346607979e-05
-2.40538864836306e-05
-3.20414634982517e-05
-2.62952422834262e-05
-4.13733041495356e-05
-4.12622341415453e-05
-4.04273576447364e-05
-2.94189937779675e-05
-2.71353465773123e-05
-5.63391428890119e-05
-4.2074671909941e-05
-5.1391537640375e-05
2.6163913809228e-05
-5.79360942000871e-05
-4.37735959037462e-05
-4.42889928359399e-05
-1.28629232840132e-05
-6.1425317337891e-05
-8.51323399151247e-06
-7.43315498380968e-06
-3.54467259694527e-05
1.35305330374189e-05
-2.86162278628188e-05
-1.73882484465401e-05
-4.25722957396405e-05
-3.69434430470314e-06
-4.10405513971633e-05
-6.40125181440714e-08
-4.71391623891587e-05
-4.37080382598569e-05
-8.32625234495868e-06
-5.02159781937541e-06
-1.9549151836382e-05
-1.35043488214849e-05
-3.27048842793255e-05
-6.50534540878529e-06
-2.35687917794384e-05
-2.8283406019127e-05
-4.45051115593272e-05
-6.45911328167708e-05
-1.34018532296883e-05
-3.71183094778219e-05
-2.86165017144371e-05
-2.46308864473139e-07
-5.25302409363128e-05
-6.4774778419596e-05
-4.76549721833765e-05
-4.13021583725184e-05
-6.16097122325566e-06
-1.67439314448553e-05
-2.96419979357912e-05
-2.86290014269237e-05
2.65572526815489e-06
-3.66586477383567e-05
-4.11161934426866e-05
-5.87086169706571e-05
-6.55977618186338e-05
-2.16470716189987e-05
-3.11574823728397e-05
-3.88437377258001e-05
-2.78649742131729e-05
-6.0138104368775e-05
-5.04288259739397e-05
-1.5360294705929e-05
-5.13122690240318e-05
-2.16745533128087e-05
-1.24645414535525e-05
-6.69644863051127e-06
-3.17571845045119e-05
-6.85907711561105e-06
-4.24560558366315e-05
-9.38635743519932e-06
-3.82659083145614e-05
-2.78372036995751e-05
-3.99668225406191e-05
-4.60105261550823e-05
-2.85921378823096e-05
-3.72217879111147e-05
-5.31485336626044e-05
-3.52022337669742e-05
-4.04954314857528e-05
-2.93082732170574e-05
-3.33894260276624e-05
-4.78837315629497e-05
-3.39477552971352e-05
1.00945221347014e-05
-1.00316490922858e-05
-2.5466639249439e-05
-5.48877467738156e-05
-2.37520553690705e-05
-1.49589942912959e-05
-2.42427192190287e-05
-1.00608669753004e-05
-2.39880877093315e-05
-3.53078248890449e-05
-3.44059119671469e-05
-2.80002405110783e-05
-4.00512752911717e-05
-1.08547545048609e-05
-4.82244709183005e-05
-3.70634791105052e-05
-2.66546001749129e-05
9.59009586841791e-06
-2.20691955195023e-05
-3.50996432854797e-05
-2.6645963760892e-05
-2.0640105218849e-05
-2.21019738256989e-05
-3.00908884550092e-05
-1.78862647362467e-05
-7.94945016907798e-05
-3.33083570973919e-05
-2.36986349580403e-05
-6.17076424141329e-05
-2.36811951119391e-05
-4.66576277294388e-05
-2.25528723361459e-05
-2.84275590736814e-05
-1.21045735358491e-05
-2.96131638636316e-05
-7.26524738277396e-06
-2.40742873808446e-05
-4.97498230354869e-05
-3.76344250542301e-05
-2.91124867040183e-05
-1.21972628322298e-05
-4.73758860022556e-05
-5.94440173245417e-05
-1.29705868178393e-05
-3.72766349744045e-06
-9.38410839393349e-06
-3.8381507840159e-05
-4.39576219659401e-05
-9.99649152167609e-06
-3.87069810049971e-05
-3.60789112987864e-06
-5.18814749779412e-05
-3.03902853309989e-05
-1.91913641711779e-05
-4.00170492339799e-05
-1.10742414417986e-05
-4.80041021119346e-05
-3.79478494330172e-05
-3.50982061951975e-05
-2.18371306568164e-05
-2.72128121641068e-05
-3.79068621926987e-05
-2.91700981086181e-05
-3.71427637584907e-05
-4.79223444401402e-06
-3.25738202773637e-05
-6.17514739578947e-05
-2.34010143526454e-05
-3.7338672070045e-05
-2.48693213026861e-05
-3.65177960731428e-05
-1.75426461966309e-05
-1.67435098003158e-05
-5.50286254459269e-05
-2.63170707560991e-06
6.34984646745963e-06
-5.99621908551786e-05
-1.78491250743706e-05
-3.45669065502862e-05
-2.24181535390279e-05
-1.05090338332345e-05
-1.67233969188156e-05
-2.36278583727737e-05
-3.9469116313571e-05
-1.43460348588974e-05
-1.17327546862546e-05
-1.66630733942112e-05
-4.15927510115868e-05
-1.39959832140148e-05
-4.52518055438768e-05
-1.95847933210656e-05
-1.14270707329587e-05
-2.61443151424754e-05
-2.01202591158097e-05
-1.42772752547256e-05
-3.22453508891713e-05
-1.87991789263793e-05
-3.12911834066721e-05
-3.82422134756756e-05
-3.77533374521724e-05
-3.91224563520008e-07
-3.03925034068137e-06
-3.23715961563624e-05
-3.15050742419119e-05
-3.51041321743934e-05
-2.15917134111367e-05
-3.88108637457794e-05
-1.26820392924437e-05
-1.94921863829887e-05
-3.07716113957327e-05
-5.22039077630634e-05
-5.20567039833766e-05
-5.72360589816077e-06
-7.78968706833599e-06
-4.24919377510328e-05
-3.0462664209461e-05
-6.64305107174674e-05
-1.32032967130348e-05
-1.9454754172816e-05
-2.53691178325109e-05
-7.75131801185855e-06
-3.43634116918676e-05
-6.16458181606903e-05
-1.0238267508477e-05
-4.96006786462087e-05
-4.70819299276803e-05
-3.70684168602661e-05
-4.38937987748452e-05
-1.92164637961907e-05
-2.77006122888078e-05
-3.67196122971196e-05
-1.68440388228789e-05
-5.2871815850843e-05
-4.60994875943825e-05
2.20611320980076e-06
-5.11859646742221e-05
1.6260925282305e-07
-1.85938340118246e-05
-3.10712420298665e-05
-3.53812771414841e-05
-1.98863128807957e-05
-3.78931313132382e-05
-5.51653764644983e-05
-2.50895859334846e-05
2.13546401104721e-05
-4.85235854270403e-05
-1.21493313142578e-05
-4.65887310653844e-05
-5.79539760398501e-05
-3.63654370833465e-05
-2.30127849699021e-05
-6.63451351028543e-05
-1.28922392833122e-05
-3.16427913346386e-05
-8.11733595396783e-06
-2.03922420795374e-05
1.91403179134465e-05
-2.24504137338555e-06
-1.52947566157878e-05
-5.10480256470314e-05
-3.18022299405532e-05
-2.22551099812545e-05
-3.89580361639317e-05
-3.2467736082792e-05
-1.25288419694441e-05
-4.71357377479697e-05
-3.12412901425075e-05
-2.27194875902678e-05
-1.62793938029809e-06
-5.59181671159632e-05
-3.88053192119784e-05
-2.84494130530857e-05
-4.01353700910176e-05
-2.97423891451061e-05
-1.32935808393325e-05
-4.24107552063763e-05
-2.62990680742416e-05
-8.21112080570143e-06
-1.68781287186296e-05
-3.08372070179747e-05
-1.03419444043551e-05
-2.51116035280953e-05
-3.97875374130918e-05
-3.92355166211522e-05
-2.43284589217337e-05
-4.60289608265353e-05
-4.02365824217148e-05
-8.11144392904913e-06
-1.7961149137258e-05
-1.96180826613276e-05
-4.73701528945263e-07
-3.15329782277349e-05
-3.60678450240561e-05
-1.8296783208436e-05
-1.48042941435218e-05
-4.32431548569697e-05
-3.51843900700294e-05
-3.22482381932942e-05
-4.61492215160505e-05
-3.32670286562321e-05
1.76991094710046e-05
-9.38894726143699e-06
-3.13333580249473e-05
-8.61392156048985e-06
-2.07064690290506e-05
-6.12124259066571e-05
-4.04707372575082e-05
-2.48875059868678e-05
-2.85739331710874e-05
-3.04054837881318e-05
-3.86320571426601e-05
-4.24580130431901e-07
-2.42310119709419e-05
-1.82716254054167e-05
-5.656122463534e-05
6.54302096048316e-06
-2.32630612298241e-05
-2.82706052717263e-05
1.84719634475163e-06
-3.70312111367605e-05
-2.55785389086044e-05
-2.8483007189095e-05
-3.02378829071137e-05
-2.60661174213831e-05
-4.37941661953262e-05
-3.42253805890416e-06
-2.06029496937168e-05
-4.52108517932373e-05
-3.41646622058845e-05
5.35795352576944e-06
-2.66480905433189e-05
-3.35837490242706e-05
-1.50388515712881e-05
-1.46390714794584e-05
-3.18381504573508e-05
-3.3414392112172e-05
-3.14809524295116e-05
-1.87115946243708e-05
-3.3329643810029e-05
-2.60867142714246e-07
-2.46909320887506e-05
-2.95829913634628e-05
-3.09110209768049e-05
-5.19400847805959e-05
-9.65665391400059e-06
-5.27380146109982e-05
-3.33784014378537e-05
-2.90271292461974e-05
1.6912476099566e-05
-2.66037213795913e-05
-1.6626362150751e-05
-1.99171558042781e-05
-3.17518587205315e-05
-1.47769254960248e-05
-6.11409597738826e-06
-3.31319609937589e-06
-4.13231696460143e-05
-2.4417902186941e-05
-2.48742584619448e-05
-8.79061101554338e-06
-2.21780060602652e-05
-1.11159676218537e-05
-5.27578609432097e-06
-5.66913768418438e-05
-4.75288540187362e-05
-2.5445883388733e-05
-3.44361110655678e-05
-4.44656080849061e-05
-2.20488588501929e-05
-3.55120524065514e-05
-1.20550799956909e-05
1.56747239944915e-05
-4.50808715966667e-05
-2.57386234251206e-05
-2.20340393291538e-05
-3.40405750600476e-05
-3.23665566837637e-05
-4.06415120526999e-05
-3.45769718728985e-05
-2.10286333819448e-05
-2.87119800830963e-05
-2.61884387280153e-05
-1.82225340519287e-05
1.0132810913323e-05
-4.00893851546984e-06
-3.18735154135201e-05
-1.23094431274215e-05
-2.96995761486562e-05
-2.27999642739851e-05
-3.73531052809752e-05
-1.60056572299308e-05
-8.06288013520429e-06
-4.25085885317031e-05
-2.61179998146923e-05
-3.51383621419658e-05
-3.07713695824433e-05
-3.61830014330163e-05
-3.62167737694596e-05
-2.66308332391518e-05
-6.80349648615611e-05
-2.27518754079711e-05
-2.22476321848296e-05
-3.27473797614269e-05
-3.58659618593793e-05
-3.21484527292323e-05
-4.09612867466429e-05
-4.57251085069195e-05
-3.92034649808259e-05
-9.09754828453728e-06
-4.21968629122198e-05
-9.77133897672673e-06
-5.90450048016214e-05
-2.79095357185123e-05
-2.57292226944977e-05
-3.0806309222698e-05
-3.35029547284517e-05
-1.36786445923909e-05
9.08482166377504e-06
-6.74301155617892e-05
-5.511827111621e-05
-3.91824192290802e-05
-4.29348230752902e-05
-2.74508852208185e-05
-1.2990187424236e-05
-1.95805779442079e-05
-3.25561510022905e-06
-2.3736675446068e-05
-2.96501961883656e-05
-5.01593642017668e-05
-4.281027646133e-05
1.18971964867102e-06
-6.12395727215816e-05
-3.14719647627083e-05
-3.71746432784451e-05
-3.78975915394052e-05
-5.63680594637185e-06
-2.00667894429372e-05
-5.42536772304851e-06
-4.84487496897099e-05
-3.4935315873514e-05
-1.65689232069734e-05
-1.83759418444561e-05
-3.42353800221506e-05
-2.19834183531325e-05
-1.52483898584121e-05
-2.39389036738138e-05
-4.05751525545305e-05
-5.64568218550121e-05
-1.47005284738628e-05
-4.89984687105574e-05
-3.50827762090254e-05
-2.08848215329606e-05
-4.77169908366341e-06
-3.45344762655087e-05
-5.05655201565354e-05
-3.19306188219388e-05
9.15503620562108e-06
-3.20500522650087e-05
-2.40790221059492e-05
1.19536043866931e-07
-6.56705816645455e-06
-2.61263889200022e-05
-3.49159088208705e-05
-3.29130676082556e-05
-8.58099639633047e-06
-1.55078012857449e-06
-4.87677859800956e-05
-2.19686684196796e-06
-4.12048338388882e-05
-3.39352740551151e-06
-1.51639951658657e-05
-5.21185195882708e-05
-2.90339251081686e-05
-6.41710239625326e-05
-4.29390116006849e-05
-4.13887426380692e-05
-1.35213393198664e-05
-2.25919653709711e-05
-3.28340810160733e-05
-4.2843120169795e-05
-1.22940085158648e-05
-3.70303368718151e-05
-3.08258212963586e-05
-9.78014975099554e-06
-4.76134388066453e-05
-3.85037979467759e-05
-6.07667948783894e-05
-3.98332351138542e-05
-2.21370960742186e-05
-3.72674370749622e-05
-1.69539799597726e-05
-3.99817632004415e-05
-4.70950636269837e-05
-3.70880008671225e-05
-3.09973623214814e-05
-3.21286706444082e-05
-2.29724029285755e-05
-3.4600161405943e-05
-5.27096339339746e-06
-9.03989394363675e-06
6.19047343905213e-06
-1.75875254331757e-05
-3.40999674431624e-05
-3.24603532836033e-05
-1.6119146013162e-05
-4.54573729861367e-05
-2.72639671520168e-05
-9.52497149868331e-07
-4.97745468904897e-05
-3.71360240686814e-05
-1.55127182580377e-05
-1.11163802333307e-05
2.00019542763005e-05
7.4330349989827e-06
-2.40661734219265e-05
-3.46274187293325e-05
-3.87157709887377e-05
-6.22215261566785e-06
-2.21568988502119e-05
-2.626131979408e-05
-5.23045423542099e-05
-3.00159273839959e-05
-6.64579772808688e-06
-6.9006175960345e-05
-1.62974770749271e-05
-4.21710512863017e-05
-2.22638459936787e-05
-3.5102455718671e-05
-2.16245984678259e-05
-2.44617191781974e-05
-2.70961181144382e-05
-1.65675099282038e-05
-7.26114978238084e-06
-3.62183504601943e-05
-4.81545754583173e-05
-3.42337274643214e-05
-1.95872332145504e-05
-4.57126642610966e-05
-8.95243996507714e-06
-3.62421960680887e-05
-1.13233535161642e-05
-6.00549215169322e-05
-3.41518146452873e-06
-3.08660772089043e-05
-3.77282303531506e-05
-5.56679635068728e-05
-1.0239988892275e-05
-2.15454654577834e-05
-5.78343643930257e-05
-3.80726184903083e-05
-2.01083227895927e-05
-3.43264242659107e-05
5.66316399491848e-06
-2.7774462319467e-05
-9.7065459374574e-07
-3.23995465061269e-05
-5.41916158478647e-05
-3.99632533313389e-05
-5.20646259241492e-05
-2.82997037234896e-05
-3.5322637846464e-05
-2.12484191389164e-05
-1.56935559889272e-05
-3.80766513488452e-05
-2.78784918337173e-05
-3.16762509568162e-05
-6.02702836873367e-05
-2.51572882803971e-05
-4.05504646586776e-06
-3.78190938178685e-05
-2.22658294321868e-05
-5.57673078547859e-06
-3.06118518046591e-05
-1.01555730552493e-05
-4.7768786395661e-05
-3.02917096339587e-05
-3.07150673864262e-05
-4.49169242087691e-06
-4.15633236045924e-06
-3.35694971778668e-05
-3.1779094332982e-05
-3.38162357142717e-05
-3.5577752535005e-05
-3.66005683430583e-07
-2.29079047084223e-05
-2.63714236701371e-06
-1.45649257481713e-05
-2.4671944865434e-05
-3.71470785750141e-05
-2.70851748535433e-05
-7.64525184226378e-05
-4.11574273391827e-05
6.76214823723812e-06
-2.9928237183137e-06
-4.75675986833589e-05
-2.99542471900684e-05
-4.02138626704357e-05
-7.12587173568317e-06
-1.83111536935851e-05
-3.2209911941972e-05
-5.14377725548176e-05
-4.59963377944073e-05
-2.26772760466893e-05
-2.71043518918234e-05
-3.9525765698592e-05
-4.00064835174082e-05
-5.90697282937434e-05
-3.01742397638074e-05
-4.73373291400015e-05
-6.20311811363359e-05
-4.8730065244984e-05
-4.83824095198936e-05
-4.92374987814384e-05
2.43315623303067e-06
-3.50898575758759e-06
-1.03657698055404e-05
-2.27658392714323e-05
-4.14535637433986e-05
-6.38817380837071e-05
-1.91114336705494e-05
-4.31327948245585e-05
-5.13550590289168e-05
-6.64303887117943e-06
-3.1014544749762e-05
-3.90486397622195e-05
-2.59580489891481e-05
-1.95427966975856e-05
-6.53124719141782e-05
-4.21267826781762e-05
-6.4673165345426e-05
-3.49706572323284e-05
-2.61347933132545e-05
1.38203625989589e-05
-2.50567881547031e-05
-3.27569984587303e-05
-1.43931108477919e-05
-2.24048748201811e-05
-5.1808594834195e-05
-3.8521265270779e-05
-1.15250347814942e-05
-4.43635001750106e-05
-3.04796358461264e-05
-4.47488569836443e-05
-3.32048105925915e-05
-7.228633938143e-06
-3.14696799097714e-05
-2.56082420085227e-05
-2.4801864371831e-05
-1.38500474878812e-05
-3.02094662877835e-05
-1.71415458420461e-05
-6.42781559175889e-05
-1.74658627753738e-05
-4.05369322382328e-05
-1.88518414100672e-05
-3.0824332896188e-05
-2.60601776864921e-05
-3.21597373930306e-05
-2.90033293732736e-05
-3.71649200056977e-05
-2.48599053289949e-05
-2.74073290110805e-05
-1.72351357713595e-05
-3.99239363062262e-05
-2.84919178263816e-06
-4.83426446371217e-05
-2.10910974225116e-05
-1.34805228942705e-05
-3.44570696591916e-05
-5.64678659689e-05
-3.97619775161505e-05
-5.75921963343989e-05
-4.61030504020645e-05
-1.22757481639727e-05
-5.40613035766369e-05
-2.36142906036148e-05
-4.98138468826638e-06
-1.68449412703035e-05
-1.54199448743341e-05
-1.44190668956863e-05
-2.86047967546859e-05
-5.3120116337169e-05
-3.89251856206595e-05
-2.13281917764572e-05
-6.55372143425983e-05
-3.09533618292945e-05
-1.11725694084322e-05
-2.47384807283516e-05
-4.44300982070765e-05
-6.88561019400576e-05
-1.90106282610454e-05
-3.06247840572969e-05
-5.59695215462487e-05
4.24368279482882e-06
-5.33182403072655e-06
-5.00973693896468e-05
-1.91378219182385e-05
-2.87001218955194e-05
-2.34414718968437e-05
-3.41025887336457e-05
-4.612721624333e-05
-2.8686515086006e-05
-2.22167876668814e-05
-1.81557190073849e-05
-2.03994604539856e-05
-2.61479904773894e-05
-3.27717420956493e-05
-3.11328094239664e-05
-6.30133871760576e-06
-7.96887645716509e-05
-1.645658595837e-05
-3.68989346716439e-05
-3.09843981715094e-05
-1.09525707070999e-05
4.90807806177653e-06
-4.56857675049341e-05
-1.46381263039659e-05
-4.54082982754514e-05
-3.59979851651901e-05
-3.64998754323634e-05
4.09688966233649e-07
2.6033476584604e-06
-1.88728588509725e-05
-2.72824379772644e-06
-3.42741665679589e-05
-1.52842018230797e-05
-1.66283980571687e-05
-8.25067280177947e-06
-2.64727244174467e-05
-4.17329539013842e-05
-2.67255325078292e-05
-2.83195748993028e-05
-2.46545524097074e-05
-5.87001386140519e-05
-1.04859977810245e-05
-3.14230703033161e-05
-2.63438316560432e-05
-3.33325598565776e-05
-5.08263027453243e-05
-2.91638178387557e-05
-2.0677140731398e-05
-3.62184063237867e-05
-3.48712468576735e-05
-3.13841239881855e-05
-4.43945419414838e-06
-7.31956701962292e-06
-1.76700121103684e-05
-2.79432299749766e-05
-1.88476439039923e-05
-3.38570116776244e-05
-4.48088576664021e-05
-4.24936673593997e-05
-4.30239015285563e-05
-4.71315912651437e-05
-3.67537660895726e-05
-1.91479386533529e-05
-4.43863882431536e-05
-2.04642797613619e-05
-1.85869075588723e-05
-2.20466052970047e-05
-2.29567919420472e-05
-2.75432409022344e-05
-4.21908632437985e-05
-4.22072546967606e-05
-3.25622326743408e-05
-4.16117862976191e-05
-2.40688213112292e-05
-5.84944108624648e-05
-3.64617919155033e-05
-2.3995132139208e-05
-2.47605472064854e-05
9.16170260373434e-06
-4.25074941057519e-05
-3.02972913167095e-05
-1.63438148582352e-05
-4.28624460877452e-05
-3.82039942545456e-05
-1.08691762197719e-05
-3.29805553060298e-05
-5.89039250572251e-05
-3.70353496260397e-05
-2.49455535311474e-05
-1.52740433686105e-05
-4.74469603024248e-06
-4.17341874165624e-05
3.63080817102238e-06
-2.35453518891578e-05
-1.31700551737472e-05
-1.30312026316071e-05
-3.6906942626069e-05
-9.27740491954055e-06
-2.20211362688602e-05
-1.91737883406295e-05
-1.43121284694868e-05
-3.4569240308659e-05
-3.862519608109e-05
-3.86707858497303e-05
-4.25860613710363e-05
-5.80981995979904e-05
-4.03651168559743e-05
-3.17141470089043e-05
-2.9036423835271e-05
-4.30186720888272e-05
-1.07634477708768e-05
-5.44106835759328e-05
-1.63942174710364e-05
-4.14420977685577e-05
-2.78974444117881e-06
-3.8693178046054e-05
-4.91644230401137e-05
-3.01016738367798e-05
-2.41165458880312e-05
-2.37333041423677e-05
-2.63352295552719e-05
-1.84506075951842e-05
1.53143004719641e-06
-1.24870748667268e-05
-2.15521480619131e-05
-6.65280324197167e-06
-3.78065022377003e-05
-3.09753129659989e-05
-2.31748145637825e-05
-3.73886787813119e-05
-3.49494190899602e-05
-2.88036838617689e-05
-7.26186034807246e-05
-3.87732140423018e-05
-3.84788241923036e-05
-2.53659314975536e-05
-6.55189320898591e-06
-1.87141030062623e-06
-1.65122449269758e-05
-1.58089855935e-05
-1.70269396928038e-05
-7.50110010987143e-06
-4.21567384018707e-05
4.48492860899546e-07
-3.83385019005716e-06
-2.54382797176713e-05
-1.82298765353318e-05
-4.41630255810554e-05
-3.22266102708528e-05
-2.43628705624985e-05
-3.79667749220125e-05
-8.37430342951577e-05
-2.457117757428e-05
-3.23024058000527e-05
-4.0776142884424e-05
-4.23535868203707e-05
-2.87303822407298e-06
-2.83190128164362e-05
-3.39307639474047e-05
-3.02082886431873e-05
-1.24945212630474e-05
-3.58116976131777e-05
-6.12340106852876e-06
-2.99259412533394e-05
-4.35830152355966e-05
-1.14062505026072e-05
-2.6655457817293e-05
-4.67386406084161e-05
-3.94322301355191e-05
-4.04836715625186e-05
-3.46942975683177e-05
-4.81328258205814e-05
-5.84605152937677e-05
-3.17307457855631e-05
-6.01363079676843e-05
-3.94753339858321e-05
-2.42966878160664e-05
-4.38128046518592e-05
-3.2783405903569e-05
-4.18950749622612e-05
-3.23702661542786e-05
-3.0727305496342e-05
-1.95832422459756e-05
-3.54267797863585e-05
-3.77298360018125e-05
-2.24999841643684e-05
-1.66529150049411e-05
-3.85118545121558e-05
-5.43469921793548e-05
-4.99549057836234e-05
-2.68956111651907e-05
-2.69341303298035e-05
-2.95496812670224e-05
-3.78427627084332e-05
-3.04195935339619e-05
-1.37720000129846e-05
-9.69615609287794e-06
-1.99267267373218e-05
-6.30804597807013e-06
-1.74384990236936e-05
-5.2197014457604e-06
-4.61056718902557e-05
-3.03125618886818e-05
-1.1260075011697e-05
-3.14926894342783e-05
-1.41960913420766e-05
-3.55073194160518e-05
-5.78616505899909e-05
-3.98465682916843e-05
-2.80193655432105e-05
-1.17195164091737e-05
-1.37683040380035e-05
-3.26491803776125e-05
-2.39481131721967e-06
-2.38945905165324e-05
-2.79717945762196e-05
-3.27243505026239e-05
-2.19935844124938e-05
-9.7694900059498e-06
-3.00068525150642e-05
-4.65896258701064e-05
-4.83241388374694e-05
-8.9793101630611e-06
-2.35502155915912e-05
-4.27176011588614e-05
-3.44583913632588e-05
-2.75488486080604e-05
-3.80635278466764e-06
-2.21950425873088e-05
-1.2965531239273e-05
-3.63989513512819e-05
-4.70353067940516e-05
-4.65527155200006e-05
-4.37502350698008e-05
-1.98562743154064e-05
-4.39591425726288e-05
-1.96873613080802e-05
-6.26456466243086e-05
-2.40590120038592e-05
-2.21704458396316e-05
-4.07416559691117e-05
-2.42987560181446e-05
2.78761746198359e-07
-2.29196471459741e-05
-3.2734520262828e-05
-2.44171003589488e-05
-6.64172588330874e-05
1.51967395278022e-05
-1.78519794646804e-05
-3.78071492931879e-05
-3.42184811286744e-05
-1.52444430695121e-05
-3.26659926369919e-05
-5.66514974671223e-05
-2.05730053624975e-05
-3.66324908775147e-05
-3.16971138734037e-05
-2.73667918478562e-05
-9.47983327374543e-06
-2.53630484721024e-05
-1.52850490098233e-05
-4.68065161389341e-05
-4.01269961235706e-05
-4.38234836210258e-05
-2.97055868251522e-05
-3.46998384249493e-05
-2.86169155421222e-05
5.14063662592818e-06
-1.21097532272463e-05
-1.61910690774049e-05
-2.22340097661895e-05
-2.77809606974128e-05
-3.37200793821701e-05
-8.7064761927793e-06
-3.87873159478785e-05
-6.01472415264238e-05
-2.22428591570012e-05
-1.51987565256609e-05
-2.88078130848493e-05
-4.78820195234867e-05
-2.58390320331044e-05
-2.33758197452529e-05
-3.05439991937009e-05
-1.63786341546302e-05
-2.44430669749961e-05
-2.85205734641851e-05
-1.6185472324299e-05
-1.36061496951582e-05
-5.87912257244449e-06
-1.33209907339689e-05
-2.42538151083747e-05
-1.9645739550652e-05
-1.72894768348214e-05
-2.31318735198177e-05
-3.59987467081243e-07
-8.40051742414615e-06
-1.43990589676894e-05
-1.82891958659879e-05
-2.22905989994299e-05
-1.18576712575454e-05
1.74272074109429e-06
-2.69208540332168e-05
-2.61630747267713e-05
-2.25210057400743e-05
-2.63475325771397e-05
-5.22384988184385e-05
-5.20925103986224e-05
-5.54323826659154e-05
-1.59443080964819e-05
-3.85124555166711e-05
-3.08829478976468e-05
-4.49081079025401e-06
-1.84132360141406e-05
-3.78711855694923e-05
-1.72617024789772e-05
-2.76301794700128e-05
-4.58280402530019e-05
-2.30568734693197e-05
-2.39384290536436e-05
-3.16587592661291e-05
-2.51488178935357e-05
-4.6846736971131e-05
-2.36532522802306e-05
-4.30889689767699e-05
-3.38289294238768e-05
-6.78141990131892e-05
-4.04777783922321e-05
-2.40467956216236e-05
-2.12139463302788e-05
-2.87427313803661e-05
-2.8333841290823e-05
-8.16544891112308e-06
-3.17654419233744e-05
-6.24379314037016e-05
-2.39380481111422e-05
-3.62236316305769e-05
1.52235822456635e-06
-4.96515860633585e-06
-2.6426799999865e-05
-3.63868252861571e-05
-2.48994065596538e-05
-2.60538065852155e-05
-1.03409089807462e-05
-3.82939777658856e-05
-3.01977996439927e-05
-2.94437063126219e-05
-3.95081153076678e-05
-1.09273569525947e-05
-2.5433759643357e-05
-1.07876151326083e-05
-1.10503568370173e-05
-3.90479826116796e-05
5.288981715308e-06
-2.4165498836715e-05
-2.79042040035304e-05
-3.17448558152394e-05
-2.74554443217636e-05
-2.3190818434113e-05
-3.17093701606687e-05
-5.88533370168858e-06
-1.73422423313824e-05
-2.89866054971109e-05
-1.81788092866237e-05
-1.84748948988795e-05
-2.96805222535125e-05
-4.84603782796665e-05
-2.0282726902634e-05
-2.42408022147458e-05
-2.13579207551752e-05
-6.37666301330602e-05
1.05712816536191e-05
-1.98787187485896e-05
-2.13400591439701e-05
-1.76982340883176e-05
-3.13629760672825e-05
-4.78891871102228e-05
-2.85752161051867e-05
-2.65718610588495e-06
-3.34826884263351e-05
-4.08872033290805e-05
-1.69817591296326e-05
-2.31950850175424e-05
-4.51130092721627e-05
-8.82290531898573e-06
-3.45285262990291e-05
-5.10799950696265e-05
7.06682167816153e-06
-1.45818764218967e-05
-2.00788646307094e-05
-2.75394129650811e-05
-3.7763898418821e-05
-2.96185567110629e-05
-3.23485383406458e-05
-1.86429836159695e-05
-4.06385561995916e-05
-4.14471874592451e-05
-1.71391068165562e-06
-1.29679997691149e-05
-2.43686439200314e-05
-4.53129171607703e-05
-2.17908897982493e-05
-8.79093817597874e-06
-1.40708441807898e-05
-3.94157166367398e-05
-5.53536223752281e-06
-4.56106909544522e-05
-1.51357911875014e-05
-3.77556721054583e-05
-2.63134677978477e-05
-3.40096866432335e-05
-1.35370871326147e-05
-7.10823583978356e-06
-3.32742624070027e-05
-2.21797262399657e-05
-3.37378277016911e-05
-2.69744497176601e-05
-3.69437821656307e-05
-2.73021716894728e-05
-3.76523431515658e-05
-5.92860305646109e-05
-3.0089829026522e-05
-5.05392742417681e-05
-2.15848007869011e-05
-2.85044131492705e-05
-4.22362234468096e-05
-2.23585519300757e-05
-2.39196465008776e-06
-4.25273025098812e-05
-4.5864542787514e-05
-1.06602122320328e-05
-2.60017269795516e-05
-3.20501298721959e-05
-2.1851257896167e-05
-4.3398118549607e-05
-2.86416791059095e-05
-2.53991034438967e-05
-3.45249623353178e-05
-2.9824849136751e-05
-1.79425466146052e-05
-2.44288127342457e-05
-3.72278337123835e-05
-9.34207130077432e-06
-7.12650000860518e-07
-3.53454122737077e-05
-1.19429772478226e-05
-3.3192615900852e-05
-3.66461158550374e-05
-4.14708618994895e-06
-4.53908686942398e-05
-4.88729371366059e-05
-2.91085411993037e-05
4.94928761876941e-07
-3.06180318225646e-05
-2.40105412251827e-05
-2.55065941774955e-05
-3.95566333751381e-05
-4.5480230294594e-05
-2.8214671791039e-05
-2.2890007181116e-05
-1.79887288203125e-05
-3.17668850591924e-05
-4.7987968939794e-06
-2.39564372712825e-05
-3.70556045373968e-05
-2.7004452652006e-05
-2.56877550593518e-05
-3.89723541865224e-05
-2.73587783288243e-05
-1.46516967430256e-05
2.20861163354743e-06
-5.21766431776056e-05
-3.73505129756525e-05
-5.11609257858654e-05
-3.58881468348075e-05
-1.41674051640291e-05
-4.52296134465104e-05
-5.37281139619159e-05
-1.42160604083554e-05
-3.65475510214696e-05
-1.84713857913995e-05
-3.84434912750967e-05
-5.03091416213478e-05
-1.05669403769688e-05
-2.64735254144195e-05
-2.56520979650736e-05
-5.13997439883714e-05
-5.84102090965062e-05
-1.75718887783122e-05
-1.53410262003447e-05
-3.83992722583138e-05
-1.52584602471974e-05
-3.35344829719719e-05
-3.35492234511325e-05
-5.43100136903324e-05
-2.39311107486947e-05
-6.05498633843989e-05
-3.85587193847082e-05
-9.23434498067379e-05
-1.74699147435097e-05
-2.89512394388536e-05
-5.2488780278626e-05
-2.97139013517837e-05
-5.5435614023298e-05
-9.46106727910768e-06
-2.61269661248009e-05
-1.6947907796596e-05
-1.43225771020808e-05
-8.75090037256043e-07
-2.44831681464794e-05
-3.0980852432345e-05
-5.63254324073805e-07
-1.23018907975018e-05
-1.73948004399535e-05
-2.7763971325947e-05
2.12202380205837e-05
1.62139373200318e-06
-2.51474940329234e-05
-1.94552771455966e-05
-1.06555683400429e-05
-4.32269779458159e-05
-4.71055368961149e-05
-2.39711907459449e-05
-2.56770842039486e-05
-1.85311335687169e-05
-2.01594797571669e-05
-3.80208444831684e-05
-5.84250366861275e-05
-4.89659724070659e-05
-2.04624258783862e-05
-2.90223956391896e-05
-4.10804698617874e-05
-5.20809424100032e-05
-3.9158521368839e-05
-4.03160475957855e-06
-3.81033760576272e-05
-2.48189356722479e-05
-2.11911507654569e-05
-1.81554612464554e-05
-3.16558617244297e-05
-1.08731001205422e-07
-1.99672220555962e-05
-1.31403981550787e-05
-3.20660243888816e-05
-5.15793149740751e-05
1.15849233657482e-05
-2.46053656782809e-05
-3.02817495137248e-05
-4.0251653628992e-05
-2.61841246515475e-05
-5.07968404810277e-05
-5.1608960390829e-05
-4.44849081776405e-05
-4.16372065355524e-05
-1.62140216968379e-05
-3.04940494195537e-05
-3.50359482647273e-05
-2.89788562900203e-05
6.71954863504331e-06
-2.4205180039132e-05
-2.03204062972572e-05
-8.94766352585837e-06
-1.41940388361098e-05
-2.30610589536206e-05
-1.72264279265818e-05
-2.22370384877218e-05
-4.33100848253034e-05
-2.57994099459139e-05
-1.96432188632608e-05
-2.30823665689104e-05
-1.26382652410184e-05
-3.53102554753214e-05
-1.08229191010894e-05
-4.76774350922623e-05
-4.14008990410137e-05
-3.42388052881162e-05
-3.45123188382982e-05
-1.32439252799163e-05
-6.29384350762873e-05
-6.77709598649254e-06
-1.7335601711471e-05
-5.01287893792234e-05
-4.32551003673449e-05
9.27581967342165e-06
-3.261343990549e-05
-4.95803112249856e-05
-2.91552903925373e-05
-2.36799465846841e-05
-3.17851907233205e-05
-2.43178962631471e-05
-5.725043770141e-05
-7.75420387676345e-06
-6.17924530514981e-05
-1.81185296707541e-05
-6.45080937841509e-05
-4.4378417767348e-05
-6.08845290581703e-05
-5.01309461513802e-05
-1.46411461398676e-05
-1.88425051068673e-05
-3.02865430219746e-05
-5.69989401335753e-05
-1.74690958003818e-05
-3.81055521754413e-05
-2.64541705606811e-05
-2.75954334652806e-05
-2.92563487849383e-05
-5.62790042820422e-05
-2.43133357491987e-05
-4.96962850598634e-05
-8.23261739322285e-06
-1.70807069577757e-05
-7.15410294011329e-05
-8.17633818176607e-06
-5.73827382330482e-05
-2.94650074150893e-05
-3.47541170871242e-05
-6.02703003629528e-05
-3.62702356482083e-05
-5.64879861395849e-05
-4.49406645594938e-05
4.26731587919486e-06
-2.99796345718953e-05
-1.85430311576093e-05
-4.62559972414034e-05
-3.98861706025453e-05
-1.83635423706237e-05
-1.62857082640684e-05
-3.68059028087979e-05
-3.75524981614593e-05
-2.95291848359949e-05
-2.09589567004747e-05
-2.75278285307668e-05
-4.44289705071812e-05
-1.87108610959548e-05
-2.14951787069263e-05
-3.28659960810283e-05
-3.32546899742707e-05
-4.62991584362557e-05
-3.79358459019103e-05
-2.68624118628009e-05
-2.66739883923811e-05
-6.12952565822073e-05
-3.51431733197532e-05
-2.48047560172459e-05
-5.24355768077856e-05
-4.00066250606052e-06
-1.92495716748339e-05
-3.45525488238355e-05
-1.24767355251947e-05
-3.90707524098769e-05
-1.95943037052984e-05
1.59379253339876e-06
-4.35120013508288e-06
-4.00873914411924e-05
-3.56062034804313e-05
-3.4904973865304e-05
-3.10667024862885e-05
-2.96530125625627e-05
-4.17318560598907e-06
-4.64222962242924e-05
-3.8170544924708e-05
-1.19396584292018e-05
-2.01653529007649e-05
-5.48779309147044e-05
-1.74125408547814e-05
-4.9377783831188e-05
-5.1085396214163e-05
-3.47159109657459e-05
-1.04967632672971e-05
-5.37446044590588e-05
8.37459909871473e-06
-2.5599976193738e-05
-4.22625792279174e-05
-3.85882092258319e-05
-2.51795940023e-05
-3.87223276827179e-05
-2.72430073385913e-05
-2.84448882420088e-05
-1.83298117539069e-05
-3.38358487350126e-05
-3.27804842669029e-05
-3.26463497895427e-05
-2.17452745199622e-05
-4.36042515957088e-05
-8.18891018298634e-06
-3.43223528518802e-05
-4.20174972604401e-05
-3.06197840720243e-05
-2.76466120624985e-05
-4.26037237140061e-05
-2.61444008877549e-05
-5.94540962039155e-05
-9.56372393260924e-06
-3.55743389242049e-05
-3.3835381994345e-05
-4.3306417570603e-05
-2.80067486818037e-05
-3.50221450262334e-05
-4.75739108478818e-05
-5.98195432946733e-05
-5.54629765045078e-06
-2.28098586825671e-05
-7.6555930264211e-07
-2.13699692451818e-05
-5.56141472801745e-05
-3.14173023034068e-05
-6.34150437652524e-06
-4.35508842547999e-05
-4.55086138192966e-05
-2.46745198865499e-05
-2.79240856310481e-05
-6.07869005326581e-05
-1.99616787679617e-05
-4.99331284854814e-05
-3.52504583306094e-05
-4.21338075905594e-05
-1.24239796813276e-05
-2.39418522881438e-05
-5.71404182369405e-05
-2.09925226814851e-06
-5.04470411855562e-05
-3.0852747593327e-05
-3.82134226592469e-05
-5.33079520436034e-05
-5.02793858029861e-05
-2.33114611862247e-05
-6.8849806342552e-05
-2.68228367828767e-05
-4.51005417644303e-05
-4.69007245763004e-05
-3.57914465071616e-05
-3.9489475919359e-05
-2.90123915878755e-05
2.63443570403859e-06
-3.25324767282974e-05
-3.62316800075022e-05
-4.56695501937236e-05
-1.20110066205725e-05
-3.58595285434294e-05
-4.35498815330446e-05
-3.35459625767846e-05
-5.0696178769453e-05
-5.50480003018159e-05
-1.45125144503447e-05
-1.03122107884568e-05
-3.92791760364682e-05
-3.4350561328756e-05
6.27892393796833e-06
-2.10416407575988e-05
-1.75039406688499e-05
-2.44185507835786e-05
-1.93461541632294e-05
-1.05407806845919e-05
-6.31444004357349e-05
-1.89242490806204e-06
-1.85161433558203e-05
-3.03638336523736e-05
-2.35537713233392e-05
-4.44588965460865e-05
1.14881963456703e-05
-3.96138517756257e-05
-1.60729224501414e-05
-3.27407913612605e-05
-4.14144703784234e-05
-4.85715855773034e-05
-2.29211406758241e-05
-1.91715568890714e-05
-4.79947323736671e-05
-3.26476672896098e-05
-1.24253099556695e-05
-7.46754636200444e-06
-5.99922562894835e-05
-3.61239163183627e-05
-4.09715377276051e-06
-2.78642678036018e-05
-4.94484960125147e-06
-4.47312786436171e-07
-4.9205586761883e-05
-2.01187080141802e-05
-2.11347821009193e-05
-5.13880173547435e-05
-1.16998625620639e-07
-2.73254145831385e-05
-3.678972852097e-05
-4.04403598088157e-05
-3.33609284249399e-05
-1.45480236952363e-05
-1.3018428729791e-05
-1.28665656997653e-05
-2.91805718245798e-05
-5.21558876722649e-05
-3.74636659791224e-05
-6.09524834846276e-05
-3.09615270087497e-05
-3.04700536299372e-05
-1.05547015188762e-05
-1.91630445610547e-05
-2.82346833650785e-05
-3.69992042738476e-05
-3.83548001209136e-05
-2.45882457717628e-05
-5.00674771265442e-05
-2.08198161732782e-05
-1.31190593833285e-05
-3.61914478964944e-05
-4.96909211024219e-05
-2.74268356704885e-06
-2.06369626678285e-05
-3.33997884323132e-05
-3.05926324363457e-05
-2.40804967538103e-05
-2.91996348444445e-05
-3.72366653241693e-05
-2.77330802964066e-05
-1.28668625178369e-05
-2.2014537661998e-05
-2.63061058148417e-05
-4.14297877468872e-05
-2.03070169372065e-05
-3.95798059217416e-05
-8.76304154099892e-06
-8.08475467458263e-06
-3.82859346626176e-05
-8.61606299035621e-06
-1.506945095746e-05
-8.27019201151313e-06
-1.63975760438679e-05
-3.56469745495625e-05
2.17068007711988e-06
-8.03675853238272e-06
-1.55908052516092e-05
-1.51998427853985e-05
-6.53753514222079e-06
-2.31989478016439e-05
-1.85387829690272e-05
-4.41829556210244e-05
-4.84307111777127e-05
-2.03762793871872e-05
-1.4466735915854e-05
-3.33576765844264e-05
-4.41438207921955e-05
-1.73746812005054e-05
-5.93370366802157e-05
-2.98752978248869e-05
-2.59071664263737e-05
-1.54993682202022e-05
-2.22251241337376e-05
-2.62691914698869e-05
7.74969808758183e-06
-3.68008740784358e-05
-6.2102971434971e-06
-2.23859036869633e-05
-2.64929325979005e-05
-3.01545896161483e-05
-3.63919118064725e-05
-4.20689502003596e-05
-3.85145673813408e-05
-8.24633227344259e-06
-3.57437082995236e-05
-3.72958298693748e-05
-2.34330713536129e-05
-5.99015269528585e-05
-4.76311120464476e-05
4.36064449335155e-06
-3.40997044898011e-05
-4.18749185107955e-05
-4.37115705568793e-06
-2.90937079213804e-06
-2.4200911109315e-05
-4.05482209502021e-05
-3.11772011887616e-05
-2.52355930763001e-05
-6.0025909110471e-05
-3.31869482323122e-05
-1.0670910184109e-05
-1.5350114440984e-05
-6.60335963121114e-06
-1.05055665108384e-05
-2.47553253684668e-05
-2.71933963773126e-05
-4.54961297578405e-05
5.80480917142674e-06
-2.49866447990294e-05
-3.15824764772447e-05
-1.86037995990069e-05
-2.4106518745038e-05
-7.55917319998668e-06
-2.62775736267247e-05
-3.54290244799117e-05
-6.2336363263893e-05
-1.50642600755352e-05
-7.175761050773e-05
-4.20671578599622e-05
-3.65095316863689e-05
-2.52186021988653e-05
-1.74596169585589e-05
-4.54427440996771e-06
-2.29474041767998e-05
-4.11291996775791e-05
-2.16349348442817e-05
-1.85846419051516e-05
-2.58866490118787e-05
-3.53055677737253e-05
-3.18319423293734e-05
-2.26059732327799e-05
-1.14868917164089e-05
-3.67868899485764e-05
-4.10670718738989e-05
-2.48816118451822e-05
-5.11239521843069e-05
-1.07660000835341e-05
-4.30183935853198e-05
-3.55964030537016e-05
-2.08471096350848e-05
-3.29188973095192e-05
-4.73335041444707e-05
-2.94777963770167e-05
-3.9037329772374e-05
5.45793118972823e-07
-3.69211295199449e-05
-6.64939187388677e-05
-3.42434936450365e-05
-5.43056362184285e-05
-5.39561344297286e-05
-6.76067634533018e-06
-1.73685138381696e-05
-2.56251521220049e-05
-3.85545918533254e-06
-3.66112814730902e-05
-2.19331845147419e-05
-3.26911093674657e-05
-9.00537787980429e-06
-1.6219227037492e-05
-3.39483245148775e-05
-2.45035400569248e-05
-2.16730039493011e-05
-2.30625620962099e-05
-4.83070955417585e-05
-1.68688625952674e-05
-2.53319182894491e-05
-2.7844658290357e-05
-1.23153858633476e-05
-5.11382277716484e-05
-8.97121513883821e-06
-4.7247032400938e-05
-2.47820167259964e-05
-1.02264787213585e-05
-4.52160362153779e-05
-1.40763058035733e-05
-2.0992668139664e-05
-3.66685831003418e-05
-8.70546556665084e-06
-2.36449957873867e-06
-5.20560274560313e-05
-8.19887182881452e-06
-2.76007214695376e-05
-1.41259124533076e-05
-3.44011681210806e-05
-9.15133534386992e-06
-4.72435373526421e-05
-1.0783861840911e-05
-4.26701236396791e-05
-6.53596719634616e-06
-1.07730710894537e-05
-3.63200585698019e-05
-4.96433804391769e-05
-6.63116018037023e-06
-3.78254151139494e-05
-3.15053137961691e-05
-2.10829861306664e-05
-5.41498498866403e-06
-3.25187241999037e-05
-4.21343907577849e-05
-3.97603852613545e-05
-4.99218263343395e-05
-3.94954441546121e-05
-1.26587809846569e-05
-3.46911175342104e-05
-1.53332212122784e-05
-1.04886391757846e-05
-3.5670524602279e-05
-4.45407768444819e-05
-3.40864203605744e-05
-1.15738425471595e-05
-4.12048247077343e-05
-3.17449954272182e-05
-3.14101012243816e-05
-1.08641810159962e-05
-4.28683532522248e-05
-6.57595130321249e-06
-1.43393835269453e-05
-2.70779527461863e-05
-1.48828855459635e-05
-3.77039919372862e-05
-4.5415368973079e-05
-2.20002347020132e-05
-1.36301341561647e-05
1.60811898049449e-06
-5.52990782991591e-05
-1.94181644477527e-05
-4.7094999390254e-05
-3.97683263803253e-05
-1.93013715315791e-05
-3.77994820811213e-05
-3.52357730409137e-05
-3.70289847838559e-07
-1.33380390481861e-05
-4.57587563743673e-05
-5.15000259401912e-05
-3.28702076498405e-05
-3.56527217917332e-05
-5.17548938499157e-05
3.80710607051304e-06
8.36477096313421e-06
4.63875169989357e-06
-1.34416571818363e-05
-4.09254231908755e-05
-4.87261415384499e-05
1.29237086653712e-05
-3.42522502136957e-05
-4.37899724267278e-05
-2.84844122008877e-05
-4.27254896263479e-05
-3.63844431962422e-05
-2.45035103968164e-05
-4.37477915620775e-05
-1.56607690533153e-05
-2.15022356951454e-05
-3.09895643869018e-05
-1.10907197189597e-05
-3.21774796900184e-05
-3.11486536702323e-05
-2.42188287252659e-05
-3.86372678037369e-05
-4.36573286076221e-05
-5.22706507843932e-05
-1.64752024870307e-05
-5.40064664498715e-05
-4.71832930964439e-05
-8.48085200933564e-06
-2.93558570927299e-05
-2.52366065839713e-05
-4.46117069393194e-05
-3.93391745611131e-05
-2.68112085608006e-05
-3.04696271886041e-05
-4.75966997013734e-05
-2.92390173129537e-05
-2.80771830915183e-05
-2.94911986720112e-05
-4.19496020452305e-05
-3.26473351989286e-05
-1.22515570698904e-05
-1.43388180933033e-05
-2.20474052271503e-05
-1.19983098777041e-05
-6.92187279025135e-05
-3.43790822730203e-05
-3.93104054412658e-05
-1.2024816644256e-05
-2.45930943904347e-05
-4.12043034556148e-05
-5.18167719656246e-05
-2.69108529441791e-05
-3.46935820725728e-05
-4.67543237277227e-05
-3.63186078583512e-05
-3.07895408982524e-05
-3.56661948383337e-05
-4.94759586300116e-05
-3.70185501928179e-05
-5.46179460176753e-05
-8.37222771661649e-05
-9.41937754174794e-06
-4.56625836599948e-05
-1.76583177865854e-05
-5.62593777030053e-05
-3.51649181067746e-05
-2.89189120288882e-05
-2.30094771983009e-05
-1.51937164369657e-05
-2.15972359347558e-05
-3.09387318911472e-05
-2.02957113832105e-05
-4.92913253483683e-05
-3.18199666535328e-05
-2.76451200844994e-05
-5.51327810395819e-06
-1.69917365544837e-05
-1.22187392021021e-05
-4.48925625773843e-05
-2.48173996524567e-05
-3.71523912246263e-05
-4.21727036291025e-05
-2.37611872003381e-05
-2.81562727229946e-05
-1.01979733669822e-05
1.24656623150852e-05
-4.07832451834165e-05
-6.5517794008403e-05
-5.65890488679115e-05
-4.55533984895619e-05
-8.66906891057501e-06
-3.80197659808694e-05
-4.67358449668232e-05
-4.93212661950558e-05
-3.7859496102864e-05
-4.09379795406477e-05
-1.25410939423142e-05
-3.48095043120585e-05
-1.82702394972822e-05
-2.44633575069949e-05
-1.54136671223683e-05
9.451086579787e-06
-2.45610074944214e-05
-1.40713016157544e-05
-2.7815424234921e-05
-2.29494175777794e-05
-5.76556856532913e-05
-6.18822771879614e-06
-7.0389740274978e-05
-9.43589409093673e-07
3.23875780281124e-06
-5.84814364650556e-05
-4.69128023978243e-05
-4.67980943953377e-05
-2.0589526515184e-05
-6.33450728479273e-05
-3.31651436910576e-05
6.74422486049409e-06
-6.01785870812617e-05
-4.44763078834154e-05
-7.56334965121611e-05
-5.91573446253305e-05
-4.54871501826538e-05
-4.69528730013059e-05
-4.25442957501993e-05
-1.94007341432734e-05
-2.93476941255813e-05
-1.52938591489822e-05
-4.9008602735048e-05
-4.50826140599954e-05
-7.42169244501533e-05
-4.4892005120342e-05
-2.06090947962154e-05
-4.28897989057212e-05
-2.5544513143693e-05
-3.34884665985878e-05
-3.94804744193027e-05
-1.52698025874635e-05
-1.43842982285701e-05
-2.55004910899804e-05
-1.25831334367054e-05
-3.95512569172329e-05
-1.10573961060466e-05
-8.74185009203616e-06
-3.43892554143005e-05
-2.37056577571906e-05
-1.98902510852313e-05
-1.3436046880888e-05
-1.63530354773358e-05
-8.55463779888656e-06
1.08930157310512e-06
-3.34421794437488e-05
-1.71907879008747e-05
-2.09138753962598e-05
-9.7073229111486e-06
-3.8497802037418e-05
-1.27872717239715e-05
-3.87714474056275e-05
-2.46313970950539e-05
-4.26521073928837e-05
1.3332930321615e-05
-2.41172807000094e-05
-4.84673972364594e-05
-1.97542702479626e-05
-1.84551812715939e-05
-2.88337507869755e-05
-2.103799694749e-05
-4.15840853128054e-05
-4.95975321140206e-05
-1.48753558268312e-05
-2.07958914996318e-05
-9.29929318460578e-06
-4.87337725341551e-05
-3.12129285424631e-05
-2.73075848157562e-05
-2.3441872745099e-05
-7.53658008384376e-05
2.39183956492645e-06
-1.96669595068516e-05
-4.12366580888313e-05
-4.19296598769985e-05
9.37529771664288e-06
-1.6688769511374e-05
-1.57606710047578e-05
-2.24275716943247e-05
-3.64069679948319e-05
-1.9459732010431e-05
-3.59827155446805e-05
4.68738292432484e-06
-1.00340724839451e-05
-1.23428564903411e-05
-2.56415019905587e-05
-1.38624949154651e-05
-1.68851131734249e-05
-4.35189459177012e-05
-4.37801865852658e-05
-3.26336191594909e-05
-4.0948017060056e-05
-3.10587921567732e-05
-2.63382908866394e-05
-5.7470661330553e-05
-5.87229863402275e-05
-3.47662495397262e-05
-2.27016151598888e-05
-4.83388329251258e-05
-3.14743033207972e-05
-1.8156238120361e-05
-4.17376749031872e-05
-5.94154580672475e-05
-4.14380367401066e-05
-5.81953629124577e-05
-1.06130993007169e-05
-1.59908581190031e-05
-4.77071664668939e-05
-1.18895163609373e-05
-1.69485016370544e-05
8.8338216254339e-06
-2.5260161843537e-05
-2.60394275811271e-05
-3.70378018118621e-05
-1.21779187002534e-05
-3.17197216585038e-05
-6.65295827294076e-06
-3.3333686534125e-05
-1.16734490389892e-05
-5.85633477546293e-06
-2.1685221305213e-05
-4.7911259217066e-05
-2.91443794763289e-05
-1.48683125470508e-05
-2.36570121420319e-05
-2.85652473637948e-05
-4.91580114082054e-05
-2.15278126906807e-05
-1.8758440594882e-05
-1.50873927731087e-05
-4.28409778397065e-05
-4.34805704720762e-05
-1.87888394164586e-05
-4.03951843978766e-05
-1.02436776133234e-05
-3.4813176678243e-05
-9.56099087486135e-06
6.04575107628593e-07
-3.6549743000426e-05
-2.50845572709549e-05
-2.6379227108155e-05
-1.93761252423073e-05
-2.60533680779091e-05
-5.59542900776925e-06
-1.99268884759898e-05
-3.33941465792214e-05
-5.60665593561192e-05
-5.69109697022795e-06
-4.1369985474291e-05
-2.09031940943073e-05
-1.40056294222496e-05
-1.50087790134784e-05
-4.39919388363538e-05
-3.86745544388994e-05
-1.83812536137525e-05
-2.20339269982718e-05
-2.7232682414673e-05
-2.66159625104612e-05
-3.03287687474885e-05
-3.49805448569285e-05
-4.63580424186254e-05
-3.79247622409886e-05
-4.50442614562003e-05
-3.6135778446616e-05
-3.49592834914982e-05
-4.2215024001355e-05
-2.3086409705873e-05
-4.74318098489905e-05
-2.76313547324618e-05
-2.44652687019606e-05
-3.03713061249856e-05
-6.77908924555717e-05
-5.67611071993526e-05
-2.2481063665892e-05
-1.27537866271896e-05
-5.79964382211658e-05
-3.13362799762566e-05
-3.15558918295114e-06
-3.64819298946027e-05
-2.55404197490915e-05
-7.27719945755608e-06
-1.70057023077067e-05
-3.30449128969056e-05
-8.78391684931167e-07
-2.28223747797599e-05
-1.03465946341906e-05
-2.77353723655547e-05
-1.27989531374241e-05
-7.99768649919573e-06
-6.63539886994688e-05
-3.20652195934293e-05
-3.10845707490673e-05
-1.0642708684959e-05
-3.6214629164981e-05
-2.81608578024597e-05
-5.42131681940913e-05
-2.96735521741311e-05
-3.65156067903186e-05
-3.54735317945405e-05
-4.37226295209364e-05
-1.95073619344867e-05
-1.42522896307793e-05
-1.09665218808735e-05
-4.30752693072493e-05
-5.71759189447055e-05
-3.59026066668546e-05
-7.47696787732567e-06
-1.93161812095928e-05
-3.23793465463218e-05
-1.49853201201748e-05
-2.01123663066785e-05
-3.77892628119766e-05
2.61792347884494e-05
-3.10156502130958e-05
-6.00890258451325e-05
-3.25583292696245e-05
-4.16744984454693e-05
-1.62177022451964e-05
-2.38339914314051e-05
-7.65368329424499e-06
-6.08542200883656e-06
-3.83010271451955e-05
-2.02766830178901e-05
-4.7213665390611e-05
-1.87330581890752e-05
-1.15365791913948e-05
-3.25010876590327e-05
-2.95563884761167e-05
-4.8541678349474e-07
-2.53107811592206e-05
-2.25675615151828e-05
-1.32836494628954e-05
-2.60366620857583e-05
-6.25827816008005e-06
-4.639187941625e-05
-6.05850854278517e-05
-5.51923641704948e-05
-2.13653752726628e-05
-2.32785174248576e-05
-3.77976808328083e-05
-3.04847657223466e-05
-3.16488479203415e-05
-2.27560732779958e-05
1.5870819132842e-05
-5.91923532788994e-05
-4.94094915108617e-05
-2.86110146326519e-05
-4.35550459703055e-05
-6.64916334187978e-05
-3.74596254987076e-05
-3.74207362259118e-05
-5.35321246416107e-06
-4.52898057959129e-05
-4.00751666060366e-05
-3.31157569905509e-05
-3.93125757009309e-05
-2.00059505033074e-05
-5.62682499027631e-05
-2.27219628775692e-05
-5.49611923901088e-05
-4.35117411783327e-05
-3.56609754874314e-05
-2.81132751205797e-05
-9.69381182705263e-06
-2.58909328411953e-05
-3.50819098844209e-05
-3.50640081575443e-06
-2.53228247899344e-05
-5.17566631126706e-05
2.01978188444069e-05
-3.28757470314225e-05
-3.94430604925106e-05
-1.85677954928166e-05
-4.91357688937395e-05
-2.44711381865559e-05
-1.80669004050559e-05
-8.93980510954931e-06
-9.88571530202787e-07
-3.98004795736307e-05
-8.00107100145746e-06
-2.41019428383751e-05
-2.63336292270875e-05
-3.87709401623169e-05
-6.55221991178315e-06
2.68143279649926e-07
-2.98241502710691e-06
-2.42795541325856e-05
-1.4484476166479e-05
-8.46783879597233e-06
-1.46873947412542e-05
-1.74386153014816e-05
-2.52415963623494e-05
-4.51405606489126e-05
-7.24246481707008e-06
-3.56683041220312e-05
4.6943542560715e-06
-2.98800291789179e-05
-5.04541306619048e-05
-2.21930438452126e-05
-3.58044453880757e-05
-2.88211146785626e-05
-2.26879779368026e-05
-1.32737391068456e-05
2.15647665280786e-06
-3.84844630070139e-05
-4.08564582827112e-05
-3.51258362277799e-05
-3.78924768686559e-05
-9.53525105773595e-06
-3.03756325647701e-05
-2.83710993916653e-05
-5.85765520073892e-05
-3.69244573179224e-05
-4.2021896924332e-05
-4.0481145097259e-05
-4.56313063933435e-05
-6.16830558522275e-05
-7.86903044753306e-06
-5.37581273081377e-05
-3.94215404534832e-05
-5.49753250390413e-05
4.97773149187795e-06
-8.60655414407877e-06
2.43219103486901e-05
-4.11804249575343e-05
-2.68830748922765e-05
-1.49815925775695e-05
-4.44955180599025e-05
-2.78447070715042e-05
-1.09499831047752e-05
-3.16204251205579e-05
-3.82323161472883e-05
-4.92821452467471e-05
-3.92051460668514e-05
-2.9605584655201e-05
-4.9409061853648e-05
-5.95346051419225e-05
-1.37226880439791e-05
-5.224973979326e-05
-2.56246013779678e-05
-1.97300435418715e-05
-4.19653763019701e-05
-2.91821460204013e-05
-2.06091595414904e-05
-4.93792439736421e-05
-2.33720961163739e-05
-6.86428307984915e-06
-3.79257322102355e-05
-4.5897052177526e-05
-3.95892238133263e-05
-3.74659175057381e-05
-4.11457295841895e-05
-3.45218150278598e-05
-4.15655640092928e-05
-2.72310091899567e-05
-2.30338474745832e-05
-4.10724283134893e-05
-1.96827954100298e-05
-4.57480120828624e-05
1.24700337587345e-06
-1.20809686623599e-05
-1.26559204815999e-05
-3.2924503131745e-05
-2.48812860367922e-05
-6.26487953482559e-05
-3.60913264110493e-06
-3.7148227035029e-05
-3.89672614741532e-05
-2.94198989367385e-05
-1.32249945219145e-05
-4.84608058545869e-05
9.99154923447529e-06
-4.22350964567391e-06
-5.96032888673529e-05
-2.98606041132818e-05
-7.41841806642267e-06
-1.93777373481089e-05
-6.60677591260255e-06
-1.61120162030175e-05
-3.50485552498391e-05
-2.07122546634435e-05
-1.83319343823524e-05
-3.40359329750034e-05
-4.32692391418421e-05
-3.49104049968687e-05
-2.82300193483459e-05
-5.14127653072554e-05
-3.10475264429442e-05
-1.61950016844576e-05
-1.72977436421322e-05
-2.77511327350495e-05
-3.47991167549869e-05
-1.37219543484601e-05
-2.3467947823002e-05
-4.72103034518727e-05
-3.76766797714751e-05
-3.66706788314544e-05
-3.79344166666791e-05
-9.2998946092851e-06
-2.77174914650861e-05
-3.90203024578966e-05
-4.99493720578754e-05
-9.47688054491951e-06
-3.15298017996939e-05
-1.3848725910391e-05
-3.49998069339315e-05
-1.12276072122657e-05
-3.95684443584585e-05
-1.68944373536387e-05
-5.84695625942797e-05
-4.29954469405794e-05
-5.72004612627524e-05
-2.81170454639178e-05
-2.48560817321944e-05
-3.51463611829984e-05
-1.6436534595265e-05
-3.34811474187386e-05
-3.00061537191727e-05
-3.19157876399343e-05
-3.93618286347537e-05
-5.44428945587881e-05
-1.15867286644946e-05
-3.45201477222434e-05
-3.05492640566796e-05
-5.66189101802661e-06
-5.90158037315276e-05
-1.14862389341343e-05
-2.96932019643322e-05
-4.59049410986825e-05
-1.46458910782657e-05
-2.61262186880733e-05
-2.69453525191367e-05
-5.73952732112081e-05
-1.38719082788091e-05
-4.82295771519939e-05
-2.06632663110859e-05
3.86465288927048e-06
-2.58451709954745e-05
-4.2784833880383e-05
-2.65513752550394e-05
-4.15429710433215e-05
-5.09419214405436e-05
-2.5144101348677e-05
-2.98544308734454e-05
-2.51955892164772e-05
-4.04946943201134e-05
-3.55927023147206e-05
-4.47693009065761e-05
-5.13704273914904e-05
-3.05816466535765e-05
-3.18880418099047e-05
-4.36697745864353e-05
-3.76435140087538e-05
-2.28634741885367e-05
-3.84234851590632e-05
-4.14001047911299e-05
-2.33779502324548e-05
-5.62183842031751e-05
-6.60886894825144e-06
-4.31468802826802e-05
-3.42396960612535e-05
-2.34335119908056e-05
-5.22444140122365e-05
-2.60499693648401e-05
-4.36328366708966e-05
-1.7485120000053e-05
-3.77780561942164e-05
-1.00728449141709e-05
-1.58579234500224e-05
-4.88547890763226e-05
-1.99880704724597e-05
-4.5889256824773e-05
-3.10013092190112e-05
-3.67135388560062e-05
-1.57920043161208e-05
-3.26764788181275e-05
-1.88731227590464e-05
2.34040728884423e-05
-4.04031618757108e-06
-2.22028121484565e-05
-2.36224938917463e-05
-3.499195704188e-05
-4.40390912177546e-05
-5.20414289349469e-05
-3.03052313668276e-05
-1.79923299818551e-05
-2.77817999686621e-05
-1.15866588833561e-05
-3.27648396349815e-05
-5.85760664368129e-06
-2.38724394263971e-05
-3.77519978138648e-05
-6.5534827306589e-06
-2.59185207759144e-05
-2.93412138223095e-05
-4.18982278066969e-05
-1.94668115979174e-05
-2.94545576848698e-05
-3.88181293133081e-05
-3.38889206550793e-05
-7.06091376256222e-05
-1.82615859725118e-05
-1.63319381913907e-05
-2.76083016785017e-05
-3.18089785405978e-05
-4.36634498681304e-05
-4.28316827839194e-05
-4.47354844308084e-05
-1.20320084215869e-05
-5.25612871377237e-05
-6.79275333046122e-06
-3.68584676528709e-05
-3.77770783846451e-05
-3.24137954478208e-05
-3.22502571566345e-05
-2.42089110914285e-05
-3.91402979979377e-05
-3.68359265835299e-05
-2.20301203163271e-05
-1.47216610430057e-05
-4.0165390177426e-05
-1.05663701838499e-05
-3.12429503892839e-05
-7.71236465579236e-05
-2.06011849465853e-05
-2.44989464185063e-05
-3.84695137437007e-05
-1.60664940898619e-05
-3.52249024217968e-05
-1.26721685223812e-05
-3.7791692064191e-05
-3.98237990083093e-05
-7.3598823767207e-06
-1.24793510535455e-05
-3.84458484676588e-05
1.89878054893798e-06
-3.12252505431784e-05
-2.7897468358882e-05
-1.71521164471168e-05
-1.20978988263256e-05
-1.28206225684292e-05
-1.33363050748287e-05
-4.15073905340189e-05
-1.49050140138081e-05
-2.73288395118879e-05
3.50302639576632e-06
-2.51496663799436e-05
-3.52411160760829e-05
-3.84896638569823e-05
-2.34136273527001e-05
-2.89473090077404e-05
-8.03162475061984e-06
-3.77491074782684e-05
-3.90312268123708e-05
-1.7791605184316e-05
-2.62794285621052e-05
-1.09086103071409e-05
-3.11031139669324e-05
-4.54011663193416e-05
-5.11753165107089e-05
-3.87218304857245e-05
-1.92161160913519e-05
-3.9533972330487e-05
-4.54627225243295e-05
-3.65242368503076e-05
-4.59015665711815e-05
-1.47949345397068e-05
-1.87072169588483e-05
-2.0207874352037e-05
-4.29656781534825e-05
-2.41891889298325e-05
5.31014755960055e-06
-3.98360894161246e-05
-2.86839305722124e-05
-5.6008314966035e-05
-3.52847025059401e-05
-1.71044616241934e-05
-3.74763702239111e-05
-2.44468369650427e-05
-3.64277250099681e-05
-1.72608096073371e-05
-1.65274948844703e-05
-3.24221751063371e-05
-1.80728355124902e-05
-2.2130868980129e-05
-2.79263762751993e-05
-3.1899609704755e-05
-3.30876623017922e-05
-3.58277727484751e-05
-2.87524778890749e-05
-3.50986312612642e-05
-1.37884050603679e-05
-1.26067167697319e-05
-1.58230617747188e-05
-4.63035793813731e-05
-4.13652305149243e-05
-4.2760608054554e-05
-4.41366392185836e-05
-2.32685489195601e-05
3.4374870723919e-06
-3.44514484310102e-05
-1.9598805904096e-05
-2.22456454219903e-05
-4.69548302720758e-05
-4.64278975522062e-06
-2.23917189070588e-05
-3.11661719353738e-05
-3.49605515195174e-05
-2.41852437673354e-05
-2.03718336057866e-06
-3.24856532908154e-05
-2.01759036017183e-05
1.78222913152134e-05
-1.98147069611533e-05
-2.8153930577826e-05
-4.40342441498094e-05
-6.97848562568151e-06
-9.69298284834754e-06
-2.13310626891483e-05
-2.77717828582952e-05
-2.9808674895354e-05
-1.89406435540266e-05
-1.62783194004843e-05
-5.92321915774559e-05
-4.80421521616255e-05
-2.86984830282867e-05
-6.30837735679402e-05
-1.48376581201145e-05
-1.15509291203208e-05
-1.29057678708008e-05
-5.63674027820896e-05
-4.34835685553757e-05
-6.1963004929366e-05
-1.20012317800124e-05
-2.76831522589753e-05
-5.03133671483589e-05
-3.83348449104159e-05
-4.97783609379896e-05
-1.87898383371733e-05
-5.33114158366948e-05
-3.50736445925475e-05
-1.98494020743942e-05
-5.50233744721259e-05
-1.77192370496299e-05
-8.33242354875955e-07
-1.67290611863871e-05
-3.19746151045094e-05
-2.90162364803068e-05
-5.84111353085881e-05
-3.57466704419058e-05
-1.93870101186321e-05
-7.13821459961692e-06
-2.12360339343776e-05
-9.23171024727967e-06
1.35604749574998e-05
-3.90958448410571e-05
-9.87466420689889e-06
-2.95851600344568e-05
-4.84784271680142e-05
-3.09310690585177e-05
-3.73588541404287e-06
-5.193512963249e-05
-5.85740997056987e-05
-1.41565537782275e-05
-6.25503406852984e-06
-3.4966198813135e-05
-1.82487143662283e-05
-2.88037106719292e-05
-4.81623642852959e-05
-1.00735119003542e-05
1.68841795804248e-06
-1.65009851382656e-05
-3.72803190792448e-05
-2.71929112487772e-05
-2.20520473025575e-05
-3.89231043072557e-05
-6.8920013541016e-05
-4.37095954915516e-05
6.07045145329569e-07
-3.31101530699227e-05
-2.5262897201915e-05
-5.22308937827965e-05
-1.03694204152511e-06
-3.07635230813487e-05
1.90438835905104e-05
-4.88933920964279e-05
-2.728335209693e-05
-4.7209850517421e-05
-3.94392260171265e-05
-9.36177034406364e-06
-1.84025149876786e-06
-2.56617029701198e-05
-1.68072102126125e-05
-3.11354922080923e-05
-5.23673496076758e-05
-1.15534424989616e-05
-1.41928321281198e-05
-2.71569160561612e-05
-2.77052756339712e-05
-4.57344943394553e-05
-3.01083811158069e-05
-1.30054669504643e-05
1.86392982137397e-06
-2.74267764961257e-05
-5.8454798673748e-06
-1.87179444547054e-05
-1.27326768768851e-05
-1.60796795759802e-05
-1.44207487529513e-05
-2.24233639760947e-05
-6.48122226337346e-06
-2.59138704577433e-05
-6.45861145175668e-06
-1.92139251326305e-05
-1.35403120037824e-05
-1.06611998651249e-08
-3.35951801810764e-05
-2.2894107973982e-05
-4.74008300219144e-05
-7.09235809743067e-05
-3.24934108447294e-05
-2.32716147071056e-05
-3.66406076499626e-05
1.50768247941527e-05
-4.65063130143197e-05
-3.05609922292731e-05
-4.82000320036925e-05
-1.16568742935902e-05
-3.28359325134168e-05
-3.06466499067394e-05
-4.06174642009579e-05
-2.57226787144263e-05
-4.17360449540473e-05
-1.84027987526384e-05
-4.45608093331254e-05
-2.55684455558346e-05
1.55387856113308e-05
-3.59873722314021e-05
-2.05152987137733e-05
-3.60753392228472e-05
-3.08012190410844e-05
-3.74061454220998e-05
-1.85928255196098e-05
-2.88128357685302e-05
-5.218977899435e-05
-4.52981343288383e-05
-1.6109787760104e-05
-2.27947259370638e-06
-3.96997288854864e-05
-3.37372159940309e-05
-3.39656652417602e-05
-2.97633774777504e-05
-4.41682761862289e-05
-4.40433912907573e-05
-7.38132184650258e-05
-8.22796958754152e-05
-3.35412344556855e-05
-1.80596550789583e-05
-3.78967261911142e-05
-3.23240481141843e-05
-6.84522048437869e-05
-1.65028962020683e-05
-5.63433432230227e-05
-3.97762704157509e-05
-2.98689178909104e-05
-3.53248725359238e-05
-2.56428737555592e-05
-3.79286800713646e-05
-2.1370285258592e-05
-1.75061980020673e-05
-2.22498998183584e-05
-2.01038481502562e-05
-1.19175958498799e-06
1.02847648426121e-06
-9.33088894862593e-06
-3.04800652575696e-05
-4.78090497542757e-05
-3.02898776071016e-05
-2.83392867958152e-05
-2.9419052660765e-05
-5.11175449450385e-05
-2.8228941932368e-05
-4.92754916085243e-05
-3.31790018870967e-05
-1.9760457165364e-05
-6.93125374601829e-05
-2.06529548892516e-05
-1.3638385763768e-05
-1.71310232326073e-05
-3.45919995539418e-05
-3.48418118975457e-05
-3.46050544225056e-05
-3.24234991240756e-05
-1.36934189701095e-05
-5.89761145114536e-05
-1.78914410033802e-05
-2.16692214230562e-05
-1.57793799724995e-05
-3.92216938235855e-05
-1.94698563999708e-05
-4.25561429392835e-05
-2.79454332387016e-05
-5.04727582036744e-05
-1.67170103602853e-05
-3.30366538574138e-05
-5.81204095788722e-05
-3.18468911872199e-05
-2.09664473901921e-05
-3.44690098951456e-05
-2.30976193761893e-05
-4.17522288770452e-05
-5.06387286829385e-05
-2.62664322521326e-05
-5.80345978805739e-05
-3.56288615670856e-05
-1.21521149955506e-05
-2.37780660637698e-05
-3.11259397304618e-05
-1.02552999072625e-06
-4.4080769394263e-05
5.44763922551792e-06
-2.00257882161463e-05
-4.04894931929691e-05
-3.5478509920673e-05
-4.2031875331519e-05
-3.5082301463406e-05
-1.28972839055769e-05
-2.22334380429488e-05
-1.12641694091606e-05
-2.41215125215e-05
-5.7337335882404e-06
-9.9066828670978e-06
-4.02630122677289e-05
-6.22316187861156e-05
-2.36506052835931e-05
-5.28401481733978e-05
-4.1150013921186e-05
-2.78015686005596e-05
-3.35971429318785e-05
-3.16472639040428e-05
-2.78519387127865e-05
-2.42000060753895e-05
-3.98206084704257e-06
-5.47894498258376e-05
-6.16644762238703e-05
-1.4386983425267e-05
-2.19238426901009e-05
9.5325760157776e-07
-2.71704476546804e-05
-4.37460365458627e-05
-2.44573473648438e-05
-1.22288537382732e-05
-4.92849052884277e-05
-2.05256182144759e-05
-2.57190931476179e-05
-5.243250321734e-05
-9.65901885264326e-06
-4.51297515517054e-05
1.03062660047243e-05
-1.47619974840919e-05
-1.47375483299887e-05
-4.12559039367304e-05
-2.60896041766814e-05
1.24618998746105e-05
-3.35532488306294e-05
-6.3651120098226e-05
-1.81834804808005e-05
-5.06870039221546e-05
-4.59728175671176e-05
-1.6675031323342e-05
-2.78156944175739e-05
-1.61373034706012e-05
-2.26919151525564e-05
-4.33244044078063e-05
-1.55209135070703e-05
-3.60512160174923e-05
-3.85049496353315e-05
-2.81062510686109e-05
1.12589453947906e-06
-4.45743766907644e-05
-3.8340588134508e-05
-6.8287738015233e-06
-2.24577830852614e-05
-3.43082576445041e-05
-1.58760851109972e-05
-3.62531395993546e-05
-3.15128256310013e-05
-4.12476891933181e-05
-3.86158317696986e-05
-3.46728789031892e-05
-5.07622702162114e-05
4.72857294028593e-06
-2.8372334393433e-05
-4.45047735013086e-05
-1.11404666481798e-05
-9.92840253230143e-06
-1.38636154764647e-05
-1.71549292695136e-05
-3.75280378292029e-05
-5.38735520984686e-05
-4.33219188154994e-05
-2.35895785698709e-05
4.66148631005336e-07
-5.60868511752499e-05
-2.70890237422074e-05
-3.94639730897044e-05
-2.6546818803058e-05
-3.12491533152859e-05
1.36488109908419e-06
-2.90242360222692e-05
-1.92996706216977e-05
-1.92747486105266e-05
-2.96007896141804e-05
-3.5400732703184e-05
-2.78604546389038e-05
-2.91910150222461e-05
-4.05011032884565e-05
1.36067373632469e-05
-2.91864349618445e-05
-3.26631088282256e-05
-2.52801702696376e-05
-4.31794464817217e-05
-1.8982899350538e-05
-3.62313100534657e-05
-4.21354127317777e-05
3.70208904318392e-06
-1.55998657786675e-05
-4.81966985840501e-05
-4.62335466304753e-06
-2.30708586425899e-05
-1.47259645638116e-05
-4.13677184914153e-05
-3.41089139556485e-05
-4.8827636821641e-05
-4.24766589351289e-05
4.88171234826619e-06
-1.6366862695816e-05
-3.55458179134736e-05
-2.24472826541547e-05
2.65417863904357e-06
-3.64120821993243e-05
-2.40351558498102e-05
-9.83921686494265e-06
-4.2031736339194e-05
-2.81701589472166e-05
-2.16682833445175e-05
-5.12665591935877e-05
-6.45925969040569e-05
-3.3233640137565e-05
-2.68134488750242e-05
-3.58890386511477e-05
-2.24160114276585e-05
-5.33283418952366e-05
-1.87944922048194e-05
-6.41189315173633e-06
-2.24675288668872e-05
-4.93270665201057e-05
-4.74516830703689e-05
-4.96473394155724e-05
-3.00361152801025e-05
-6.5072833218902e-05
-4.81975533589359e-05
2.80146736176448e-06
-3.09010508008479e-05
-3.29084719353778e-05
-3.3681326057972e-05
-5.33748643832333e-05
-5.43191852423412e-05
-1.21337398644257e-05
-6.22099904930855e-05
-4.79553438137112e-05
-5.00831985318692e-05
-2.297749553268e-05
-3.11025114051295e-05
-2.83528183758365e-05
-2.73465298717177e-05
-1.92244660446587e-05
-1.65101635896473e-05
-4.81829024115291e-05
-6.7742261527647e-05
-1.70129267865969e-05
-1.13429442801952e-05
-3.35552080616181e-05
-3.71451151141116e-05
-2.20177840941905e-05
-1.40375866163701e-05
-5.61257296799979e-05
-3.20248460955739e-05
-1.84182707394992e-05
-4.25120883812851e-05
-5.32153910446589e-05
-1.73251163517913e-05
-2.88862647133989e-05
-2.77446868356241e-05
-2.02973045225118e-05
-3.99981664709582e-05
-3.27846132134465e-05
-2.41389150827067e-05
-3.60539603364955e-05
-5.51732039645249e-05
-3.53718762178228e-05
-3.44806576381403e-05
-3.47165072250147e-05
-1.9356652244371e-05
-5.37667102389501e-05
-3.54553563660541e-05
-1.34339771323378e-05
-2.91271893181193e-05
-2.32962196462872e-05
-1.0628817753985e-05
-4.51256650957904e-05
-3.32546653382492e-05
-3.13450365626926e-05
-4.04858250457209e-05
-2.65596789835137e-06
-3.18630656749661e-05
-1.60301724062785e-05
-4.07415788397603e-05
7.42080868108224e-06
-1.22719921104421e-05
3.9056567882695e-06
-3.81349619416369e-06
-4.07610028269122e-05
-3.98995643334784e-05
-3.46029079544793e-05
-2.7590517896156e-05
-2.26908768360538e-05
-4.88193386753852e-05
-3.41111788372453e-05
-2.76936169619367e-05
-5.63236272862726e-05
-4.99887490196383e-05
-4.06581382862486e-05
-4.76124753322674e-06
-5.61803871673348e-05
-2.68775143456164e-05
-2.83073334395385e-05
-1.7882162275884e-06
-4.30340848564727e-05
-4.22347328119856e-06
-2.93453265368999e-05
-5.32021917411096e-05
-4.58079211198551e-05
-3.45464692548199e-05
-4.13825693966204e-05
-6.2725752395801e-05
-4.43622899509013e-05
-6.51102469278787e-05
-2.42536347099791e-05
-3.17997131365299e-05
-3.00570293317975e-05
-5.66397778243267e-05
-5.21114613486882e-05
-2.88832749010263e-05
-5.18695407949497e-05
-6.21775537166191e-05
-1.68080190011952e-05
-3.48980567962298e-05
-2.73137866917748e-05
-4.10064068078377e-05
-2.2262582287153e-05
-5.17235683516811e-05
-3.41566838192097e-05
-3.59721060094371e-05
-1.28854975771072e-05
-4.8010015785623e-05
-4.48105775716381e-05
-1.97341377693501e-05
-4.54234667668379e-05
-5.12485227234636e-05
-2.6326738136057e-05
-4.44422774468224e-05
-3.37217131237609e-05
-7.11410849632398e-06
-2.15830942906898e-05
-2.18167453137099e-05
-6.16052884031989e-05
-1.75359834796736e-05
-6.36459293181969e-06
-1.64788098919631e-05
-2.39716629861439e-05
-1.18794438104744e-05
-3.62637118743417e-05
-2.0187989055762e-05
-2.46281746887315e-05
-2.41670579409859e-05
-2.05985298468397e-05
5.36942059428823e-06
-3.5609235101031e-05
-3.58228275432788e-05
-1.14670591891598e-05
-2.44757743597532e-05
-1.60722553498859e-05
-3.23412569859075e-05
-1.9973830741635e-05
-1.80610683157189e-05
3.22381265311811e-06
-3.54252033032343e-05
-1.98452969430931e-05
