# Supplementary material for: Research on computational propagation and identification of mine microseismic signals based on deep learning
Source: PLoS One. 2025 Oct 22;20(10):e0334641. doi: 10.1371/journal.pone.0334641 (PMC12543183; doi:10.1371/journal.pone.0334641)
Supplement: S8 Data — (ZIP) [file pone.0334641.s008.zip]

Archive with 900 entries (900 files):
- 000100900002697.xlsx_0.txt_24.txt.txt
- 000100900002698.xlsx_0.txt_24.txt.txt
- 000100900002699.xlsx_0.txt_24.txt.txt
- 000100900002700.xlsx_0.txt_24.txt.txt
- 000100900002701.xlsx_0.txt_24.txt.txt
- 000100900002702.xlsx_0.txt_24.txt.txt
- 000100900002703.xlsx_0.txt_24.txt.txt
- 000100900002704.xlsx_0.txt_24.txt.txt
- 000100900002705.xlsx_0.txt_24.txt.txt
- 000100900002706.xlsx_0.txt_24.txt.txt
- 000100900002707.xlsx_0.txt_24.txt.txt
- 000100900002708.xlsx_0.txt_24.txt.txt
- 000100900002709.xlsx_0.txt_24.txt.txt
- 000100900002710.xlsx_0.txt_24.txt.txt
- 000100900002711.xlsx_0.txt_24.txt.txt
- 000100900002712.xlsx_0.txt_24.txt.txt
- 000100900002713.xlsx_0.txt_24.txt.txt
- 000100900002714.xlsx_0.txt_24.txt.txt
- 000100900002715.xlsx_0.txt_24.txt.txt
- 000100900002716.xlsx_0.txt_24.txt.txt
- 000100900002717.xlsx_0.txt_24.txt.txt
- 000100900002718.xlsx_0.txt_24.txt.txt
- 000100900002719.xlsx_0.txt_24.txt.txt
- 000100900002720.xlsx_0.txt_24.txt.txt
- 000100900002721.xlsx_0.txt_24.txt.txt
- 000100900002722.xlsx_0.txt_24.txt.txt
- 000100900002723.xlsx_0.txt_24.txt.txt
- 000100900002724.xlsx_0.txt_24.txt.txt
- 000100900002725.xlsx_0.txt_24.txt.txt
- 000100900002726.xlsx_0.txt_24.txt.txt
- 000100900002727.xlsx_0.txt_24.txt.txt
- 000100900002728.xlsx_0.txt_24.txt.txt
- 000100900002729.xlsx_0.txt_24.txt.txt
- 000100900002730.xlsx_0.txt_24.txt.txt
- 000100900002731.xlsx_0.txt_24.txt.txt
- 000100900002732.xlsx_0.txt_24.txt.txt
- 000100900002733.xlsx_0.txt_24.txt.txt
- 000100900002734.xlsx_0.txt_24.txt.txt
- 000100900002735.xlsx_0.txt_24.txt.txt
- 000100900002736.xlsx_0.txt_24.txt.txt
- 000100900002737.xlsx_0.txt_24.txt.txt
- 000100900002738.xlsx_0.txt_24.txt.txt
- 000100900002739.xlsx_0.txt_24.txt.txt
- 000100900002740.xlsx_0.txt_24.txt.txt
- 000100900002741.xlsx_0.txt_24.txt.txt
- 000100900002742.xlsx_0.txt_24.txt.txt
- 000100900002743.xlsx_0.txt_24.txt.txt
- 000100900002744.xlsx_0.txt_24.txt.txt
- 000100900002745.xlsx_0.txt_24.txt.txt
- 000100900002746.xlsx_0.txt_24.txt.txt
- 000100900002747.xlsx_0.txt_24.txt.txt
- 000100900002748.xlsx_0.txt_24.txt.txt
- 000100900002749.xlsx_0.txt_24.txt.txt
- 000100900002750.xlsx_0.txt_24.txt.txt
- 000100900002751.xlsx_0.txt_24.txt.txt
- 000100900002752.xlsx_0.txt_24.txt.txt
- 000100900002753.xlsx_0.txt_24.txt.txt
- 000100900002754.xlsx_0.txt_24.txt.txt
- 000100900002755.xlsx_0.txt_24.txt.txt
- 000100900002756.xlsx_0.txt_24.txt.txt
- 000100900002757.xlsx_0.txt_24.txt.txt
- 000100900002758.xlsx_0.txt_24.txt.txt
- 000100900002759.xlsx_0.txt_24.txt.txt
- 000100900002760.xlsx_0.txt_24.txt.txt
- 000100900002761.xlsx_0.txt_24.txt.txt
- 000100900002762.xlsx_0.txt_24.txt.txt
- 000100900002763.xlsx_0.txt_24.txt.txt
- 000100900002764.xlsx_0.txt_24.txt.txt
- 000100900002765.xlsx_0.txt_24.txt.txt
- 000100900002766.xlsx_0.txt_24.txt.txt
- 000100900002767.xlsx_0.txt_24.txt.txt
- 000100900002768.xlsx_0.txt_24.txt.txt
- 000100900002769.xlsx_0.txt_24.txt.txt
- 000100900002770.xlsx_0.txt_24.txt.txt
- 000100900002771.xlsx_0.txt_24.txt.txt
- 000100900002772.xlsx_0.txt_24.txt.txt
- 000100900002773.xlsx_0.txt_24.txt.txt
- 000100900002774.xlsx_0.txt_24.txt.txt
- 000100900002775.xlsx_0.txt_24.txt.txt
- 000100900002776.xlsx_0.txt_24.txt.txt
- 000100900002777.xlsx_0.txt_24.txt.txt
- 000100900002778.xlsx_0.txt_24.txt.txt
- 000100900002780.xlsx_0.txt_24.txt.txt
- 000100900002781.xlsx_0.txt_24.txt.txt
- 000100900002782.xlsx_0.txt_24.txt.txt
- 000100900002783.xlsx_0.txt_24.txt.txt
- 000100900002784.xlsx_0.txt_24.txt.txt
- 000100900002785.xlsx_0.txt_24.txt.txt
- 000100900002786.xlsx_0.txt_24.txt.txt
- 000100900002787.xlsx_0.txt_24.txt.txt
- 000100900002788.xlsx_0.txt_24.txt.txt
- 000100900002789.xlsx_0.txt_24.txt.txt
- 000100900002790.xlsx_0.txt_24.txt.txt
- 000100900002791.xlsx_0.txt_24.txt.txt
- 000100900002792.xlsx_0.txt_24.txt.txt
- 000100900002793.xlsx_0.txt_24.txt.txt
- 000100900002794.xlsx_0.txt_24.txt.txt
- 000100900002795.xlsx_0.txt_24.txt.txt
- 000100900002796.xlsx_0.txt_24.txt.txt
- 000100900002797.xlsx_0.txt_24.txt.txt
- 000100900002798.xlsx_0.txt_24.txt.txt
- 000100900002799.xlsx_0.txt_24.txt.txt
- 000100900002800.xlsx_0.txt_24.txt.txt
- 000100900002801.xlsx_0.txt_24.txt.txt
- 000100900002802.xlsx_0.txt_24.txt.txt
- 000100900002803.xlsx_0.txt_24.txt.txt
- 000100900002804.xlsx_0.txt_24.txt.txt
- 000100900002805.xlsx_0.txt_24.txt.txt
- 000100900002806.xlsx_0.txt_24.txt.txt
- 000100900002807.xlsx_0.txt_24.txt.txt
- 000100900002808.xlsx_0.txt_24.txt.txt
- 000100900002809.xlsx_0.txt_24.txt.txt
- 000100900002810.xlsx_0.txt_24.txt.txt
- 000100900002811.xlsx_0.txt_24.txt.txt
- 000100900002812.xlsx_0.txt_24.txt.txt
- 000100900002813.xlsx_0.txt_24.txt.txt
- 000100900002814.xlsx_0.txt_24.txt.txt
- 000100900002815.xlsx_0.txt_24.txt.txt
- 000100900002816.xlsx_0.txt_24.txt.txt
- 000100900002817.xlsx_0.txt_24.txt.txt
- 000100900002818.xlsx_0.txt_24.txt.txt
- 000100900002819.xlsx_0.txt_24.txt.txt
- 000100900002820.xlsx_0.txt_24.txt.txt
- 000100900002821.xlsx_0.txt_24.txt.txt
- 000100900002822.xlsx_0.txt_24.txt.txt
- 000100900002823.xlsx_0.txt_24.txt.txt
- 000100900002824.xlsx_0.txt_24.txt.txt
- 000100900002825.xlsx_0.txt_24.txt.txt
- 000100900002826.xlsx_0.txt_24.txt.txt
- 000100900002827.xlsx_0.txt_24.txt.txt
- 000100900002828.xlsx_0.txt_24.txt.txt
- 000100900002829.xlsx_0.txt_24.txt.txt
- 000100900002830.xlsx_0.txt_24.txt.txt
- 000100900002831.xlsx_0.txt_24.txt.txt
- 000100900002832.xlsx_0.txt_24.txt.txt
- 000100900002833.xlsx_0.txt_24.txt.txt
- 000100900002835.xlsx_0.txt_24.txt.txt
- 000100900002836.xlsx_0.txt_24.txt.txt
- 000100900002837.xlsx_0.txt_24.txt.txt
- 000100900002838.xlsx_0.txt_24.txt.txt
- 000100900002839.xlsx_0.txt_24.txt.txt
- 000100900002840.xlsx_0.txt_24.txt.txt
- 000100900002841.xlsx_0.txt_24.txt.txt
- 000100900002842.xlsx_0.txt_24.txt.txt
- 000100900002843.xlsx_0.txt_24.txt.txt
- 000100900002844.xlsx_0.txt_24.txt.txt
- 000100900002845.xlsx_0.txt_24.txt.txt
- 000100900002846.xlsx_0.txt_24.txt.txt
- 000100900002847.xlsx_0.txt_24.txt.txt
- 000100900002848.xlsx_0.txt_24.txt.txt
- 000100900002849.xlsx_0.txt_24.txt.txt
- 000100900002850.xlsx_0.txt_24.txt.txt
- 000100900002851.xlsx_0.txt_24.txt.txt
- 000100900002852.xlsx_0.txt_24.txt.txt
- 000100900002853.xlsx_0.txt_24.txt.txt
- 000100900002854.xlsx_0.txt_24.txt.txt
- 000100900002855.xlsx_0.txt_24.txt.txt
- 000100900002856.xlsx_0.txt_24.txt.txt
- 000100900002857.xlsx_0.txt_24.txt.txt
- 000100900002858.xlsx_0.txt_24.txt.txt
- 000100900002859.xlsx_0.txt_24.txt.txt
- 000100900002860.xlsx_0.txt_24.txt.txt
- 000100900002861.xlsx_0.txt_24.txt.txt
- 000100900002862.xlsx_0.txt_24.txt.txt
- 000100900002863.xlsx_0.txt_24.txt.txt
- 000100900002864.xlsx_0.txt_24.txt.txt
- 000100900002865.xlsx_0.txt_24.txt.txt
- 000100900002866.xlsx_0.txt_24.txt.txt
- 000100900002867.xlsx_0.txt_24.txt.txt
- 000100900002868.xlsx_0.txt_24.txt.txt
- 000100900002869.xlsx_0.txt_24.txt.txt
- 000100900002870.xlsx_0.txt_24.txt.txt
- 000100900002871.xlsx_0.txt_24.txt.txt
- 000100900002872.xlsx_0.txt_24.txt.txt
- 000100900002873.xlsx_0.txt_24.txt.txt
- 000100900002874.xlsx_0.txt_24.txt.txt
- 000100900002875.xlsx_0.txt_24.txt.txt
- 000100900002876.xlsx_0.txt_24.txt.txt
- 000100900002877.xlsx_0.txt_24.txt.txt
- 000100900002878.xlsx_0.txt_24.txt.txt
- 000100900002879.xlsx_0.txt_24.txt.txt
- 000100900002880.xlsx_0.txt_24.txt.txt
- 000100900002881.xlsx_0.txt_24.txt.txt
- 000100900002882.xlsx_0.txt_24.txt.txt
- 000100900002883.xlsx_0.txt_24.txt.txt
- 000100900002884.xlsx_0.txt_24.txt.txt
- 000100900002885.xlsx_0.txt_24.txt.txt
- 000100900002886.xlsx_0.txt_24.txt.txt
- 000100900002887.xlsx_0.txt_24.txt.txt
- 000100900002888.xlsx_0.txt_24.txt.txt
- 000100900002889.xlsx_0.txt_24.txt.txt
- 000100900002890.xlsx_0.txt_24.txt.txt
- 000100900002891.xlsx_0.txt_24.txt.txt
- 000100900002892.xlsx_0.txt_24.txt.txt
- 000100900002893.xlsx_0.txt_24.txt.txt
- 000100900002894.xlsx_0.txt_24.txt.txt
- 000100900002895.xlsx_0.txt_24.txt.txt
- 000100900002896.xlsx_0.txt_24.txt.txt
- 000100900002897.xlsx_0.txt_24.txt.txt
- 000100900002898.xlsx_0.txt_24.txt.txt
- 000100900002899.xlsx_0.txt_24.txt.txt
- 000100900002900.xlsx_0.txt_24.txt.txt
- 000100900002901.xlsx_0.txt_24.txt.txt
- 000100900002902.xlsx_0.txt_24.txt.txt
- 000100900002903.xlsx_0.txt_24.txt.txt
- 000100900002904.xlsx_0.txt_24.txt.txt
- 000100900002905.xlsx_0.txt_24.txt.txt
- 000100900002906.xlsx_0.txt_24.txt.txt
- 000100900002907.xlsx_0.txt_24.txt.txt
- 000100900002908.xlsx_0.txt_24.txt.txt
- 000100900002909.xlsx_0.txt_24.txt.txt
- 000100900002910.xlsx_0.txt_24.txt.txt
- 000100900002911.xlsx_0.txt_24.txt.txt
- 000100900002912.xlsx_0.txt_24.txt.txt
- 000100900002913.xlsx_0.txt_24.txt.txt
- 000100900002914.xlsx_0.txt_24.txt.txt
- 000100900002915.xlsx_0.txt_24.txt.txt
- 000100900002916.xlsx_0.txt_24.txt.txt
- 000100900002917.xlsx_0.txt_24.txt.txt
- 000100900002918.xlsx_0.txt_24.txt.txt
- 000100900002919.xlsx_0.txt_24.txt.txt
- 000100900002921.xlsx_0.txt_24.txt.txt
- 000100900002922.xlsx_0.txt_24.txt.txt
- 000100900002923.xlsx_0.txt_24.txt.txt
- 000100900002924.xlsx_0.txt_24.txt.txt
- 000100900002925.xlsx_0.txt_24.txt.txt
- 000100900002926.xlsx_0.txt_24.txt.txt
- 000100900002927.xlsx_0.txt_24.txt.txt
- 000100900002928.xlsx_0.txt_24.txt.txt
- 000100900002929.xlsx_0.txt_24.txt.txt
- 000100900002930.xlsx_0.txt_24.txt.txt
- 000100900002931.xlsx_0.txt_24.txt.txt
- 000100900002932.xlsx_0.txt_24.txt.txt
- 000100900002933.xlsx_0.txt_24.txt.txt
- 000100900002934.xlsx_0.txt_24.txt.txt
- 000100900002935.xlsx_0.txt_24.txt.txt
- 000100900002936.xlsx_0.txt_24.txt.txt
- 000100900002937.xlsx_0.txt_24.txt.txt
- 000100900002939.xlsx_0.txt_24.txt.txt
- 000100900002940.xlsx_0.txt_24.txt.txt
- 000100900002942.xlsx_0.txt_24.txt.txt
- 000100900002944.xlsx_0.txt_24.txt.txt
- 000100900002945.xlsx_0.txt_24.txt.txt
- 000100900002948.xlsx_0.txt_24.txt.txt
- 000100900002949.xlsx_0.txt_24.txt.txt
- 000100900002950.xlsx_0.txt_24.txt.txt
- 000100900002951.xlsx_0.txt_24.txt.txt
- 000100900002952.xlsx_0.txt_24.txt.txt
- 000100900002953.xlsx_0.txt_24.txt.txt
- 000100900002954.xlsx_0.txt_24.txt.txt
- 000100900002955.xlsx_0.txt_24.txt.txt
- 000100900002956.xlsx_0.txt_24.txt.txt
- 000100900002957.xlsx_0.txt_24.txt.txt
- 000100900002958.xlsx_0.txt_24.txt.txt
- 000100900002959.xlsx_0.txt_24.txt.txt
- 000100900002960.xlsx_0.txt_24.txt.txt
- 000100900002961.xlsx_0.txt_24.txt.txt
- 000100900002962.xlsx_0.txt_24.txt.txt
- 000100900002963.xlsx_0.txt_24.txt.txt
- 000100900002964.xlsx_0.txt_24.txt.txt
- 000100900002965.xlsx_0.txt_24.txt.txt
- 000100900002966.xlsx_0.txt_24.txt.txt
- 000100900002967.xlsx_0.txt_24.txt.txt
- 000100900002968.xlsx_0.txt_24.txt.txt
- 000100900002969.xlsx_0.txt_24.txt.txt
- 000100900002970.xlsx_0.txt_24.txt.txt
- 000100900002971.xlsx_0.txt_24.txt.txt
- 000100900002972.xlsx_0.txt_24.txt.txt
- 000100900002973.xlsx_0.txt_24.txt.txt
- 000100900002974.xlsx_0.txt_24.txt.txt
- 000100900002975.xlsx_0.txt_24.txt.txt
- 000100900002976.xlsx_0.txt_24.txt.txt
- 000100900002977.xlsx_0.txt_24.txt.txt
- 000100900002978.xlsx_0.txt_24.txt.txt
- 000100900002979.xlsx_0.txt_24.txt.txt
- 000100900002980.xlsx_0.txt_24.txt.txt
- 000100900002981.xlsx_0.txt_24.txt.txt
- 000100900002982.xlsx_0.txt_24.txt.txt
- 000100900002983.xlsx_0.txt_24.txt.txt
- 000100900002984.xlsx_0.txt_24.txt.txt
- 000100900002985.xlsx_0.txt_24.txt.txt
- 000100900002986.xlsx_0.txt_24.txt.txt
- 000100900002987.xlsx_0.txt_24.txt.txt
- 000100900002989.xlsx_0.txt_24.txt.txt
- 000100900002990.xlsx_0.txt_24.txt.txt
- 000100900002991.xlsx_0.txt_24.txt.txt
- 000100900002992.xlsx_0.txt_24.txt.txt
- 000100900002993.xlsx_0.txt_24.txt.txt
- 000100900002994.xlsx_0.txt_24.txt.txt
- 000100900002996.xlsx_0.txt_24.txt.txt
- 000100900002997.xlsx_0.txt_24.txt.txt
- 000100900002998.xlsx_0.txt_24.txt.txt
- 000101000000072.xlsx_0.txt_24.txt.txt
- 000101000000380.xlsx_0.txt_24.txt.txt
- 000101000000411.xlsx_0.txt_24.txt.txt
- 000101000000562.xlsx_0.txt_24.txt.txt
- 000101000000567.xlsx_0.txt_24.txt.txt
- 000101000000632.xlsx_0.txt_24.txt.txt
- 000101000000640.xlsx_0.txt_24.txt.txt
- 000101000000684.xlsx_0.txt_24.txt.txt
[truncated: 600 more entries]
