# Supplementary material for: Research on computational propagation and identification of mine microseismic signals based on deep learning
Source: PLoS One. 2025 Oct 22;20(10):e0334641. doi: 10.1371/journal.pone.0334641 (PMC12543183; doi:10.1371/journal.pone.0334641)
Supplement: S8 Data — (ZIP) [file pone.0334641.s008.zip › 000100900002697.xlsx_0.txt_24.txt.txt]

-4.30494748278359e-05
-2.65945404972045e-05
-1.17723506216812e-05
-2.72053488578736e-05
-4.39314295478218e-05
-3.88562736914978e-05
-3.25893741195502e-05
-4.60253885643181e-06
-4.37144631936332e-05
-3.99550052741308e-05
-2.84395688124636e-06
-6.70506019423439e-05
-2.73986832398955e-05
-2.03238511641128e-05
-4.06349807811295e-05
-2.34827980221696e-05
-1.23411271661707e-05
-3.8017124753072e-05
-3.44639609935372e-05
-2.10782215146086e-05
-3.78719048158678e-05
-5.38681270034674e-05
-2.61895565368307e-05
-4.912616184954e-05
-4.08618997180468e-05
-2.00684252605813e-05
-1.11565656521235e-05
-5.82561819035228e-05
-2.16170859050432e-05
-1.31850790493825e-05
-4.24165379111078e-05
-2.80502629136434e-05
-1.91790526672448e-05
-3.09968188842621e-05
-3.13696542514261e-05
1.21351994129491e-06
-4.57515532139656e-05
-4.51777450226824e-06
-2.07562201136303e-05
-4.28592899364103e-05
3.15955636808814e-06
-4.39909446976709e-05
-1.2234145079789e-05
-3.13517816790997e-05
-9.3918590293755e-06
-2.04013089649854e-05
-2.06498313071637e-05
-1.72345609249494e-05
-7.8048563797161e-05
-4.36843008953821e-05
-3.57892275199995e-05
-1.65806167840711e-05
-2.90209898042804e-05
-3.89871316534534e-05
-4.03893387249211e-05
-9.51621988794722e-06
-2.28022479694362e-05
-3.25655667849118e-05
-3.54829151102298e-05
-1.85127841201504e-05
-4.89264974000134e-05
-3.55591681435732e-05
-2.57281987411246e-05
-4.58706811675951e-05
-1.69009747966834e-05
-1.80876995689475e-05
-3.82832469220823e-05
-1.89568098802195e-05
-4.4274260029148e-05
-4.20709170797673e-05
-4.48395261710123e-05
-2.57946537993246e-05
-1.0907064127666e-06
-1.19274374594165e-05
-4.11559874095509e-05
-1.45918500438827e-05
-1.9460385239955e-05
-6.74280397740496e-05
-3.07069775733728e-05
-5.71757606432669e-05
-2.26720217732119e-05
-3.48164997409048e-05
7.22031853571343e-06
-3.12292617397326e-05
-5.84683650786607e-05
9.19369615347992e-06
-2.71775095802605e-05
1.15481977926125e-05
-1.40299538995123e-05
-2.51445276875822e-05
-4.28427818633011e-05
-4.03902575402389e-05
-2.60712820280472e-05
-3.54823084756159e-05
-3.80229726518165e-05
-2.05036354704754e-05
-6.05561226333098e-06
-9.69235285555153e-06
1.12544402619579e-05
-2.62702788011602e-05
-3.02662338238637e-05
-4.08382688171027e-06
-2.0381422011905e-05
-1.0117727893424e-05
-3.54602741315985e-05
-5.68498244175108e-05
-4.35305694280536e-05
-1.8122763076108e-05
-9.00470947665037e-06
-9.37231690917099e-06
-3.40237266348071e-05
1.56183229491317e-06
-2.58460567211123e-05
-3.4649943479674e-05
-2.58272077809861e-05
-5.53343228459016e-05
-4.47975291165873e-05
-4.62429150444141e-05
-3.51352956734233e-05
-3.65384576337598e-05
-4.19745989417917e-05
-3.27953219366857e-05
-3.78511822076248e-05
-1.90499335454714e-05
-4.12748712960436e-05
-8.24167455325697e-06
-2.24508430449784e-05
1.18468149382843e-05
-2.93543906015518e-05
-2.5190247127901e-07
-3.5506611073495e-05
-2.58204069177602e-05
-2.98199274200229e-06
-5.54460433814919e-05
-2.66982489454329e-05
-4.63805409695243e-05
-3.21331975737238e-05
-6.73090702149334e-06
-2.36754423172404e-05
-2.23082542637289e-05
-1.62363386388431e-05
-4.22430805936729e-05
-1.9123316483444e-05
-2.61634798358227e-05
-2.98238704949295e-05
-4.67618485062227e-05
1.95026235510697e-05
-1.40977086675846e-05
-1.11330310485593e-05
-2.36235119424816e-05
-1.01433086167521e-05
-6.6207337013275e-06
-3.30353958000353e-05
-3.68804917302604e-05
-1.22458708996737e-05
-1.64975923659001e-05
-2.49782710332552e-06
-3.42056305964834e-05
-1.61287060159342e-05
-3.09864076352612e-05
1.69843151709226e-06
-1.04883212144495e-05
-4.24881374494455e-05
-4.11564037487777e-05
2.98127290739365e-06
-6.91935365306946e-06
-2.40805390380651e-05
-2.29369751356809e-05
-2.69160985608143e-05
-2.10390124932746e-05
-3.03712188890595e-05
-4.44841566193033e-05
-2.23387464371113e-05
4.38959058491777e-06
-3.73370607495637e-05
-3.02475663507026e-05
-3.56279570654723e-05
-5.05326510849047e-05
-3.40834015416915e-05
-2.27038993920706e-05
-7.3337577664859e-06
-3.20984359894343e-05
-4.02504364965276e-05
-5.72185772968825e-05
-6.45213060811818e-05
-4.90859467599854e-05
-3.17648807412251e-05
-5.14718787582439e-05
8.27152065486439e-06
-4.50326194202018e-05
-4.51976793423654e-05
1.21088889231994e-05
-3.2411228616121e-05
-2.91741734322426e-06
-4.65610622352911e-06
-4.09863173550798e-05
-4.73047237538205e-05
-3.88457889090918e-05
-2.00858006437665e-05
-1.68682148568502e-05
-4.35128518368742e-05
-2.75320409570552e-05
-2.09521779072485e-05
-3.96078826484586e-05
-1.43487982307059e-05
-1.90404972440364e-05
-2.09150089087915e-05
-2.27667456211785e-05
-3.26315728414497e-05
-5.27982271554724e-05
-3.13287697201516e-05
-8.48494060948886e-06
-1.28421227319339e-05
-1.44290431194415e-05
-4.32388301354999e-06
-4.90384307954277e-05
6.73904983071373e-06
-3.01917762719754e-05
-3.9584919817783e-05
-2.48049211636753e-05
-5.67283872507441e-05
-3.45372398710267e-05
-1.8378268924445e-05
-4.25480750954434e-05
-1.49433779749984e-05
-1.84139881595001e-05
-5.13827250075142e-05
-6.89929883042384e-05
-2.44427821642583e-05
-6.67227364174948e-05
2.09904123650522e-06
-1.79164136096366e-05
-5.13606683140838e-05
-2.49128230265764e-05
-7.09522853364081e-05
-6.91971962716995e-06
-4.13053561690048e-05
-4.53539548372375e-05
-3.24914617903693e-05
-2.68805016612099e-05
-5.82862297452145e-05
-5.07000882896086e-05
-4.11848668271132e-05
-5.44041794134797e-05
-3.29756681940082e-05
-2.6822494563499e-05
-2.97684643297197e-05
-2.21608495624326e-05
-2.2877373053599e-05
-3.8106347856553e-06
-2.87027780990292e-05
-2.35928305809486e-05
-2.9313074958087e-05
-2.86304549559801e-05
-7.43824839860917e-05
-3.76308488137334e-05
-1.66765042502121e-05
-3.75058914958014e-05
-4.05516574857423e-05
-2.39131349641907e-05
-1.31938417416558e-05
-1.61662896929386e-05
-4.01945945590793e-05
-2.25415511608612e-05
-4.11873843215469e-05
3.86862274352697e-06
-1.91882228928984e-05
-4.45648298870265e-05
-2.70442141488075e-05
-3.66035327437444e-05
-1.34313568535057e-05
-4.68507383013569e-05
-2.60512190929103e-05
-3.51996527856808e-05
-4.85209540943224e-05
-1.4139625155388e-05
-1.66810040965052e-05
-3.28060717937091e-05
-4.05896465611914e-05
-5.45421140180793e-05
-4.18785096993491e-05
-3.66144240822918e-05
-4.57992749132102e-05
-3.15884231231885e-05
1.89046371508256e-05
-4.82536845792214e-05
-4.18058410022507e-05
-2.30198126520451e-05
-2.5638406473632e-05
-1.60356973398156e-06
-2.09548331431545e-05
-1.58076623382197e-05
-5.17716493281665e-05
-2.70103969124326e-05
-1.38908463995284e-05
-2.3472897042826e-05
-2.52226121048223e-05
-3.45153167176902e-05
-6.67976032673449e-06
-4.79389576356241e-05
-1.74470342596817e-05
-2.38135674114876e-05
-2.87742243084229e-05
-1.97891409070661e-05
-4.26161412118763e-05
-5.2044010022294e-05
-4.18491653370909e-05
-4.00057049414728e-05
-1.07090215269828e-05
-6.66823654248341e-06
1.41745002368155e-05
-1.23498103820741e-05
-5.00813976634339e-05
-4.34445893076774e-05
-4.07927865876674e-05
-1.50037309668504e-05
-5.06541770925662e-05
-1.60631968474806e-05
-1.20961031877404e-05
-2.14867449129187e-05
-3.33043341045709e-05
-3.14956468717704e-05
-3.68678050517111e-05
-3.13078163806979e-05
-4.21312086871884e-05
-8.24455306961973e-06
-3.26032826935705e-05
-2.0157485330653e-05
-9.25738642647632e-06
-5.37620240179771e-05
-5.69906021068106e-05
-2.49038146872193e-05
-2.72275433613838e-05
-4.14686691205474e-05
-3.7057651480719e-05
-3.09873513774115e-05
-4.12958652881154e-05
-1.7201398388182e-05
-4.51125511789636e-05
-1.59278281068338e-05
-4.03033197831266e-05
-3.44416313791396e-05
-2.03155705783998e-06
-4.24654466598056e-05
-4.93345046779931e-05
-4.18134915653795e-05
-2.34440555090569e-05
-2.56783275452378e-05
-2.84573165487206e-05
1.73681510725359e-07
-2.082854682334e-05
-2.97160872339767e-05
-2.97096688114109e-05
-1.68428201853834e-06
-4.00743235607128e-05
-5.14010883583646e-05
-4.22264457067392e-05
1.05367978635552e-05
-5.94426781557858e-05
-2.57007192068659e-05
-3.45878226195134e-05
-6.29868311029275e-05
-9.48386026747631e-07
-3.04797770441e-05
-3.54091219843826e-05
-3.1511092760366e-05
-2.93081073587141e-05
-4.5070790063263e-05
-3.88354474437659e-05
-2.42697445273114e-05
-1.72104762228058e-05
-1.86575393831864e-05
-4.49223702051291e-06
-2.56530346707475e-05
-1.70412761318893e-05
-6.46198543557644e-06
-7.32107862197883e-06
-6.350617015094e-05
-3.93006045555746e-05
-4.61117728948745e-05
-4.27003921727111e-05
1.19171615522556e-05
-4.22302343640185e-05
-4.37964327997631e-05
-2.8052263533531e-05
-3.81990525752273e-05
-5.27583467892421e-05
-3.06202666749013e-05
-1.76090457754596e-05
-6.23205442330097e-05
-1.89003241977792e-05
-4.71588901533568e-05
-4.50824843341132e-05
-1.73264704054856e-05
-4.56800038836459e-05
-3.22181258869792e-05
-5.37413608087417e-05
-2.27707566600266e-05
-6.64061512842118e-05
-1.6495002995197e-05
-2.73100502094761e-05
-2.47321445549004e-06
-3.94044311774913e-05
-2.24140626033594e-05
-5.50877805244484e-05
-4.77811923206772e-05
-1.65837409128961e-05
-2.30782629123084e-05
-2.04286763124409e-05
-1.59639916416036e-05
-3.87442624165523e-05
-1.84824329670737e-05
-3.04881889426238e-05
-4.04926188736822e-05
-2.24250987579757e-05
-2.93161748238041e-05
-2.35507537482037e-05
-6.18028777225548e-05
2.8815106661364e-06
-4.49627631520865e-05
-8.97087585155601e-06
-2.04924973122186e-05
-3.19174029311556e-05
-5.74935128402828e-05
-1.07908933920002e-05
-1.30862896827941e-05
-2.57168769014627e-05
-3.05924116823052e-05
-3.45046174472071e-05
3.55257958841734e-06
-1.77707804053392e-05
-2.25171594976772e-05
-2.05353259759988e-05
-2.61660188741309e-05
-2.71292522625759e-05
-2.54217141794372e-05
-4.55694505575867e-05
-2.22440219817657e-05
-2.21199152191457e-05
-3.47993482813347e-06
-3.47973248287719e-05
-2.4334030136499e-05
-2.50506710215176e-05
-1.04492870129022e-05
-3.1974135200457e-05
-3.00256884057313e-05
-4.27664360423433e-05
-4.01042836182905e-05
-5.10324453220049e-05
-3.55967145629006e-05
-7.0114857480594e-06
-5.53883272052407e-05
-2.6847204256206e-05
-3.18301037836099e-05
-5.03484708441593e-05
-1.70507757404828e-05
-6.20569082491216e-05
-2.23272692721535e-05
-3.33216209811126e-05
-4.11710353517728e-05
-5.41204751471384e-05
-2.01583798694214e-05
-2.86688534345443e-05
-2.41087012996474e-06
-5.77978719568632e-06
-1.86144035419648e-05
-1.93232878549776e-05
-1.00040462205105e-05
-4.20612831708466e-05
-2.99670541683009e-05
-4.50880301784642e-05
-4.64301316715406e-05
-2.41063378687305e-05
-3.69814625678448e-05
-1.84482169647417e-05
-3.13997348397632e-05
-6.68417829837975e-06
-2.98634965775309e-05
-4.21086556175146e-05
-3.43556703325204e-05
-3.02439450057867e-05
-8.23593475322374e-06
-4.38474110969807e-05
-3.78288427017541e-05
-3.56909156300614e-05
-2.91786687811614e-05
-1.34201872830714e-05
-6.74808015107088e-06
-1.94059292131348e-05
8.29271275201864e-06
-2.6817472159882e-05
-2.63080308911366e-05
-5.54211321926697e-05
-7.68978703822646e-07
-2.00601811431396e-05
-3.09148862367407e-05
-4.6751795498304e-05
-4.96779950393368e-05
-2.99807725120123e-05
-5.88936152324373e-05
-3.25879896000594e-05
-3.50057929821509e-05
-1.89002361747257e-05
-1.88734888442027e-05
-2.31441415636809e-05
-2.6726087064593e-05
-3.84991394499334e-05
-1.25829625467872e-05
-6.50613698417304e-05
-1.61274724275636e-05
-3.59691384239531e-05
-4.30249351660269e-05
-4.05382342592338e-05
-1.56777966824477e-05
-1.49868916388589e-05
-3.44349220976121e-05
-1.07520977249585e-05
-2.53176933164396e-05
-3.71040520623729e-05
-2.73605060234163e-05
-3.17818319079838e-05
-4.62197072723972e-05
-2.58888868189413e-05
-2.89792358210576e-05
-1.48506262080985e-05
-1.75557861640074e-05
-2.77534304024419e-05
-3.8767502485866e-05
-2.66092482469456e-05
-3.88974567260454e-05
-2.83941787264132e-05
-1.42342557344843e-05
-5.1710822089046e-05
-4.43366054117649e-05
-3.17213188177264e-05
-9.14722202135286e-06
-2.01149658296312e-05
-4.45855726988352e-05
-3.85749039185761e-05
2.86572924510959e-06
-3.92828169939545e-05
-3.21091138475657e-05
-4.67556196783801e-05
-2.37945824916029e-05
-1.20478953972203e-05
-1.93415014049164e-05
-2.64220195872946e-05
-6.1337827422976e-05
-3.70646621219834e-05
-3.13188147397852e-05
-6.02004480144592e-06
-2.05429421010143e-06
-3.73964029112994e-05
-2.52492519718527e-05
-3.25156502892689e-05
-4.64157804637274e-05
-3.06236996388933e-05
-1.18523303093923e-05
-3.45907618205352e-05
-2.86364679029574e-05
-1.87271980540493e-05
2.24747937893273e-05
-3.01480742690976e-05
-4.62699642121319e-05
5.20862368131892e-06
-2.76481587529742e-05
-2.6793908400409e-05
-3.91614296586409e-05
-1.18843558933095e-05
-5.44456668127446e-05
-6.03407387002516e-05
-1.4446886602822e-05
-3.3161486640766e-05
1.07365888579904e-05
-1.85705516804456e-05
-1.15301587009639e-05
-2.06672241757138e-05
-4.02984317279976e-05
-4.3362232091551e-05
-3.52672469094664e-05
-6.78724526679834e-05
-1.47310484470727e-05
-4.49640946161451e-05
-4.85563485630596e-06
-4.85608165418028e-06
-4.74979027362685e-05
-5.43327715863449e-05
-3.49857151061088e-05
-5.86304739942296e-05
-1.02757691037761e-05
-3.14203702753325e-05
-3.28425890312152e-05
-2.86347859292386e-05
-2.63878540823537e-06
-2.52299120868985e-05
-2.50837201980605e-05
-3.64973383631415e-05
-1.08362633020124e-05
-2.9980183443508e-05
-2.51170502552379e-05
-1.62264614602901e-05
-4.95227243827895e-05
-2.91607130583483e-05
-3.43350039672082e-05
-3.03828970208848e-05
-2.41891448528687e-05
-4.71510950648103e-05
-1.79079497886647e-05
-2.99599631872649e-05
-6.12598403084487e-05
-4.86894203771837e-05
-1.69494212857428e-05
-2.61595686326466e-05
-3.16451392860777e-05
-1.24611621304988e-05
-3.460003368714e-05
-1.22057612253382e-05
-3.0696562861892e-05
-3.52373634818972e-05
-7.37486997988414e-08
-5.1219882119905e-05
-1.47430013322429e-05
-2.6136724134918e-06
-7.89936802443887e-05
-2.22085729144634e-05
-1.70158857626355e-05
-3.11830048488841e-06
-3.2713724422891e-05
-2.88195567405156e-05
-1.42449352596985e-05
-3.89262266618729e-05
-4.27884598534485e-05
-3.28385081806902e-06
-1.41362182311607e-05
-2.38719404144476e-05
-4.73265581411675e-05
3.29709460636343e-06
-2.18646299626054e-05
-3.10075187348302e-05
-1.23591699259531e-05
-2.36205422882379e-05
-2.13603018873948e-05
-2.23688725127789e-05
-2.96102789766256e-05
-2.26546182849104e-05
-4.35697361714969e-05
-4.77333781543068e-05
-2.87580690318884e-05
-2.63506858115608e-05
-9.88882579701268e-06
-3.54650646135468e-05
-3.56044575505528e-05
-2.01908313180958e-05
-1.65112963211306e-05
-3.49511424162022e-05
-1.72746033324805e-05
-6.43413579730327e-06
-3.98700189489859e-05
-1.46900234762029e-06
3.03390943021388e-07
-3.32742180470876e-05
-2.77800176891906e-05
3.85068923613326e-06
-2.33069553501962e-05
-3.65612064642701e-05
-3.69363729634765e-05
-5.78743896500841e-05
-9.82924612799063e-06
-2.34664013668359e-05
-5.40617376423694e-06
-2.04561784266811e-05
-1.03489838926399e-05
-3.01793688006811e-05
-1.32619966465614e-07
-8.15453103875871e-06
-2.83648865306047e-06
-6.66775773261525e-06
-3.64491527694969e-05
-5.15096129306022e-05
-3.42067568653159e-05
-2.70232029168735e-05
-3.11060091585755e-05
-1.88631524022227e-05
-3.92206088045583e-05
-3.86435829708934e-05
-3.27828127193595e-05
-1.15333955606932e-05
-3.3826960724617e-05
-3.89692419002812e-05
-2.79644777299424e-05
-2.95572994443613e-05
-1.25370167194732e-05
-1.84011474573983e-05
-2.08266885329216e-05
-6.31373300228021e-05
-2.21031684616018e-05
-4.03568424482397e-05
-5.41221459990516e-05
-4.87824220026798e-06
-6.75514679489545e-06
-1.18611444767116e-05
-2.39092803152858e-05
-1.88744787738252e-06
-2.01054979436118e-05
-4.76440827078178e-05
-4.56552633475986e-05
-1.783737804905e-05
-4.06405351024778e-05
1.40133422110231e-05
-4.40589518812443e-05
-8.21776010888937e-06
-1.24417409045201e-05
-2.16008926800188e-05
-3.96622819894795e-05
-1.8047518650175e-05
-2.37981016816056e-05
-2.07637742450324e-05
-3.05873415319561e-05
-2.56890640815798e-05
-4.38885748912778e-05
-5.81003116194914e-05
-2.09458265042823e-05
-3.67796977044237e-05
-6.16763844214972e-05
-4.8420139589329e-05
-1.00235468351321e-05
-4.48936003432358e-05
-5.00599874873018e-05
-4.21617488393407e-05
-3.22442040887641e-05
-3.90255263501173e-05
-1.45243155918201e-05
-1.83400762829218e-05
-5.97356979938073e-05
-3.38912425093728e-05
-2.2458955812082e-05
-3.93849324914596e-05
-2.4472096082163e-05
-2.80582072692439e-05
-3.72630446334275e-05
-6.73282970597339e-06
-2.70346257049402e-05
-4.90886094573338e-05
-1.93045852800533e-05
-5.75435868666432e-06
-3.60318549733642e-05
-4.53275456979602e-05
-5.72453982179486e-05
-8.69949536159005e-08
-2.85786546721092e-05
-4.09343572972402e-05
-2.57634654001103e-05
-2.06973587815415e-05
-3.34379018052849e-05
-5.27053765031492e-05
-4.26678039257533e-05
-3.4086489603678e-05
-4.07755311692776e-05
-3.51980351416352e-05
-4.92311159686594e-05
4.60144081134422e-06
-2.45302820266946e-05
-9.2273806168215e-06
-4.91021964472979e-05
-4.21712742969025e-05
-2.40100840423316e-05
-7.35120376085131e-05
-2.12954642842633e-05
-4.22827270930521e-05
3.67740692136196e-06
2.40993101367865e-05
-1.11171868995829e-05
-3.32763509440963e-05
-2.43618770995592e-05
-1.46872603642072e-05
-3.29286233350285e-05
-8.03769302602906e-06
-3.0898670920912e-05
-3.80776472782081e-05
-3.53292022666482e-05
-5.00958984125699e-05
-7.9675471771869e-06
-3.5226420862254e-05
-6.20040891580684e-06
-3.29542585758387e-05
-4.49799609268816e-05
-2.75999545839539e-05
-2.33905199939691e-05
-2.48179864335127e-05
1.14513480767892e-06
-6.15305611512886e-05
-3.84358439886927e-05
-2.24387514299347e-05
-4.27994819852168e-05
-4.29193328208255e-05
-8.78808170526609e-06
-3.47892218211533e-05
-5.82292618935965e-05
-6.03098413823049e-06
-2.80554630175979e-05
-5.76106238761272e-06
-1.9427101678988e-05
-2.78045590645483e-05
9.75183641348039e-07
-3.61771745101089e-05
-4.1351234410687e-05
-4.20616422704147e-05
-3.53352532965973e-05
-3.53743496603389e-05
-4.68013542315515e-05
-2.25279662860318e-05
-1.46838937216051e-05
-4.40372566318533e-05
-2.84871407467012e-05
-5.40142903279922e-05
-4.75302712369755e-05
-3.93910309487426e-05
-4.80503300568775e-05
-3.0613832818185e-05
-3.34906374930655e-05
-3.9513344384974e-05
-3.57869891277561e-05
-4.69060201835192e-05
-2.47912624966848e-05
-2.99498871027584e-05
-5.37921856031602e-05
-2.68717273106887e-05
-1.63543095055516e-05
-2.32827594631882e-05
-3.19867236583393e-05
-1.25639674227907e-05
-3.56757872126307e-05
1.26621354638354e-06
-9.9393852467127e-06
-3.91287423605812e-05
-7.55714571466326e-06
-6.6578004037475e-06
-2.66055998744737e-05
-3.75318547800751e-05
-3.76081232981027e-05
-4.47202231794783e-05
-9.84103562128454e-06
-3.58442830810221e-05
-3.80257744075441e-05
-2.00388023109222e-05
-1.73412244353853e-05
-4.06847859791177e-05
-1.81446363822135e-05
-4.55136729739164e-05
-4.07211368319822e-05
-5.71959233355536e-05
-1.51009614622379e-05
-4.61846474239318e-05
-4.33828901613465e-05
-2.10505089471025e-05
-3.10604876851251e-05
-1.16661371064998e-05
-4.04017242362442e-05
-4.68587722474397e-05
-3.11688292159175e-05
-3.69308241279309e-05
-1.57505324574854e-05
-3.77985203717654e-06
-2.45378548432393e-05
-2.20211804647483e-05
1.37732635417162e-06
-2.84753073706827e-05
-4.02809694194355e-05
-4.18953849087772e-05
-3.83306657713774e-05
-6.8182561747508e-05
-3.83169190332957e-05
-2.6630638215309e-05
-4.92963100439008e-06
-1.20353329822853e-05
-1.61081969501826e-05
-5.30755889366743e-05
-3.46844941293246e-05
2.54710507131236e-06
-2.13076791271543e-05
-4.5772756772863e-05
-2.92927951052034e-05
-1.88074747325512e-05
-3.29077836989272e-05
-4.75394637892881e-05
1.88792546467176e-05
-1.23234239653862e-05
-6.81161014410499e-06
-3.1832463925872e-05
-3.36087843771683e-05
-4.4947824252481e-05
-3.75174323054251e-05
-7.28578946496524e-06
-7.19971916206114e-05
-2.77972663134264e-05
-4.68399510275273e-05
1.68756288726827e-05
-4.00548537438338e-05
-1.72158927582957e-05
-3.41830007006328e-05
-4.23660917987018e-05
-2.88319935363896e-05
-1.08009692559404e-05
-4.37119836722663e-05
5.88930166447242e-06
-4.17021658985662e-05
-2.57612779938834e-05
-1.61819848407054e-05
-3.20044492907158e-05
-4.88164323418339e-05
-1.97614448682219e-05
-1.55505879109558e-05
-1.24349157220077e-05
-4.81184577731096e-05
-2.66187171752726e-05
-2.72719662620048e-05
-9.94520745737309e-06
-1.39882728012422e-05
-1.71598328018681e-05
-2.70017981430997e-05
-3.60277037026076e-05
-5.08761595266896e-05
-4.50035861368554e-05
-2.9937528036716e-05
-4.16222832438326e-05
-2.10952615531966e-05
-3.02130182338856e-05
-3.90314564847574e-05
-1.47716274417512e-05
-1.20555651596604e-05
-3.39858848616523e-05
-2.38996592737826e-05
-4.74063749378373e-05
-1.942205598624e-05
-8.7041659513921e-06
-2.04107322487478e-05
-3.42016044818929e-05
-1.56235665026679e-06
-1.98528012388931e-05
-1.18472275305363e-05
-2.71588307174578e-05
-3.85757210846048e-05
-2.60682470925522e-05
-4.24722669616151e-05
-2.71557350541624e-05
-1.87095148959718e-05
-2.88981894332848e-05
-3.52679609615285e-05
-9.7480511735849e-06
-3.49744912933572e-05
-3.27258474965354e-05
-5.08066567499435e-06
-2.09915298070802e-05
-3.83924742518131e-05
-3.26151775272572e-05
-6.92011605480098e-06
-3.9422178204696e-06
-3.59060078243386e-05
-1.92469663450941e-05
-1.5333823887468e-05
-4.31013017295111e-05
-3.13586874045607e-05
-4.07252230338655e-05
-2.30189488342073e-05
-1.67397451286668e-05
-2.37952785735741e-05
-3.81536141112957e-05
-3.49811377557358e-05
-5.12099808613996e-05
-1.07742977154246e-05
-2.92639094249034e-05
-3.37412491380579e-05
-6.34308766390085e-05
-4.04951492592319e-05
-5.88410875891422e-05
-3.54048977695401e-05
-1.46697007906999e-05
-9.04946504203282e-06
-3.79668122970265e-05
-2.61507315093084e-05
-1.18050863224186e-05
-1.99529314003508e-05
-5.97899185129605e-05
-5.03496346258765e-05
-2.09180179243659e-05
9.83171214709891e-07
-5.08816171748076e-05
-6.50972868414219e-05
-4.4479710137973e-05
-5.12479519215739e-06
-4.84092709272107e-05
-3.54752501662731e-05
-4.82105038479985e-05
-3.89936787312505e-05
-3.04700302985171e-05
-2.94567779101697e-05
1.63931538751162e-06
-1.37053861116249e-05
-1.94420356938854e-05
-4.51067607541145e-05
-3.78878188957097e-05
-3.54295432556174e-05
-3.15042524020818e-05
-1.80816236277099e-05
-2.29538026097972e-05
-1.30040799671845e-05
-9.58668201323096e-06
-1.1223566469513e-05
-3.97040379808722e-05
-5.66724137839836e-05
-2.86945042489646e-05
-3.08431314674368e-05
-3.0694957995857e-05
-5.21983755815653e-05
-1.37032539464391e-05
-2.81346936727919e-05
-2.946036741658e-05
-5.7498796124916e-05
-2.319962747854e-05
-3.41781717964829e-05
-4.63663705179041e-07
-1.48337156248134e-05
-1.51735049778858e-05
-2.8187081448018e-05
-5.14582465938871e-05
-2.82868457317176e-05
3.124486810099e-05
-1.90747896009897e-05
-3.13347686623775e-05
-1.60397224181214e-05
-3.45104497647612e-05
-3.85837034993567e-05
-4.11618284079048e-05
-7.89320678113457e-06
-2.08445625320182e-05
-4.53037809441883e-05
-1.28465061004814e-05
-2.53703473554973e-05
-5.10658883893505e-05
-3.31773484688344e-05
-2.72202668472849e-05
-3.38119118621405e-05
-5.84936018552531e-05
-8.84903712643222e-06
-2.30470867676032e-05
-4.93399843665636e-05
-2.59381760208243e-05
-1.52548584235685e-05
-2.55762647978646e-05
-2.40969941202866e-05
-2.28400060771981e-05
-2.82954812718578e-05
-2.62409522612313e-05
-4.5324103022466e-05
-1.98493966843399e-05
-3.05370280114225e-05
-1.65486492289683e-06
-8.20233205807863e-06
-4.44102385771637e-05
-2.16188058496315e-05
-3.02845254386853e-05
-4.13976082104503e-05
-4.80832272910704e-05
-3.68557858185025e-05
-5.35981867824557e-05
-4.15467551157653e-05
-3.08416156218139e-05
-4.1548475651171e-05
-5.16736579465428e-05
-3.59539980639078e-05
-1.19586714296527e-05
-4.49208497697984e-05
-2.58164682212846e-05
-3.26306991812707e-05
-1.2695238075612e-05
-1.2184302774779e-05
-2.30524492773459e-05
-2.31856926549927e-05
-4.44404457295683e-05
-2.97973225526865e-05
-3.4786147517213e-05
-4.65606914163123e-05
-3.58916302586365e-05
-2.14201316388161e-05
-4.49145238151717e-05
-1.99805041776215e-05
-7.03326783589054e-05
-1.89045350996736e-05
-6.02682111944059e-05
-3.67698636025929e-05
-5.16489383842519e-05
-3.66882957871003e-05
-3.02248724385452e-05
-4.60677644516259e-05
-4.72883487327443e-05
-3.89180946150102e-05
-1.92523211519598e-05
-2.68836508192681e-05
-2.90113763665909e-05
-1.65645317791264e-05
-3.3076931633706e-05
-2.28717799065126e-05
-3.49909857372803e-05
-4.61174594956883e-05
-9.79386406691142e-06
-3.12344185968522e-05
-2.70621604242909e-05
-3.59930036992731e-05
-4.80892727751533e-05
-4.06723365805967e-05
-3.21856307423462e-05
-6.88763016286413e-05
-5.39353298607512e-05
-6.30481362395199e-05
-5.22054516246542e-05
-2.57541557108193e-05
-4.58779432022978e-05
-9.97957617670012e-06
-3.87257568493933e-05
-1.06016065058139e-05
-3.0073708306309e-05
-4.05403055651031e-05
-4.20228222643486e-05
-6.80334752056763e-06
-3.94190701829714e-05
-2.16448488131558e-05
-2.57981614267636e-05
-4.94978428727256e-06
-2.57426617251992e-05
-3.99091936937224e-05
-4.06734063390973e-05
-4.40580956859079e-05
-4.42536825575636e-05
-1.88653436454537e-05
-2.53432554304047e-05
-2.71855824504235e-05
-7.20582709822936e-05
-4.81562115808312e-05
-9.07665154931673e-06
3.46087300208191e-06
1.02160784038527e-05
-1.15398814417708e-05
-3.78116897718551e-05
-4.46699101023625e-05
-2.26382414948124e-05
-1.72719212152599e-05
-2.03909348527521e-05
-3.92558995721465e-05
-4.7486714556962e-05
-2.93638251329041e-05
-1.67756534754935e-05
-1.8609082447841e-05
-4.4559190857919e-05
-2.39995198721111e-05
-2.263010144821e-05
-4.6578720606203e-05
-2.1310985125039e-05
-2.44454254221961e-05
1.33433180792374e-05
-4.65751191083528e-05
-2.76449948296382e-05
-3.06452815165126e-05
-3.59544219580408e-05
-4.91205935809556e-07
1.8606205048218e-06
-5.56998188022953e-05
-2.62246227425143e-05
-4.89611851633893e-05
-1.57776634655614e-05
-6.96416555532893e-06
-3.05640600712918e-05
-2.99334219612595e-05
-2.22706188494951e-05
-1.74167385734802e-05
-2.02916433756993e-05
-3.78603176248492e-05
-1.05300819224904e-05
-4.16054243468066e-06
-3.86446334057067e-05
-1.81186376590229e-05
-3.60711023829906e-05
-1.84602061192593e-05
-4.2718952632674e-05
-1.18787482214982e-05
-5.0126362097444e-05
-2.51703070743299e-05
-1.1092268864464e-05
-1.25845337540558e-05
-1.64176548209332e-05
-4.83278524684086e-05
-4.96910551120494e-05
-3.47696726550862e-05
-1.05889811459416e-05
-1.7032893591283e-05
-4.23642563568694e-05
-4.74453120295261e-05
-5.70370251033449e-05
2.86976918878017e-06
-4.87229286366964e-05
-6.37128304930737e-06
-3.99410256084255e-05
-3.03165939328252e-05
-2.71879318989764e-05
-1.23583067943277e-05
-4.86838430805303e-05
-3.59191241328226e-05
-2.03803854305428e-05
-7.39683922804194e-05
-2.3934292660069e-05
-2.55582148991681e-05
-2.17292454584595e-05
-4.85790106498541e-05
-5.75493502608934e-05
-2.27442815481805e-05
-2.91697125778435e-05
-4.19045873437011e-05
-3.46828500265919e-06
-7.73505428097108e-06
-9.71495540740953e-07
-8.52579335676183e-06
-3.71707605689306e-05
-2.91151136294751e-05
-3.3845452929391e-05
-2.99435355575792e-05
-3.56255658593353e-05
-1.3343849253257e-05
-9.6143395153632e-06
-1.93469738937419e-05
-4.32524915087438e-05
-2.31029993419713e-05
-4.59769524920066e-05
-1.44081715770541e-05
-2.84508201289649e-05
2.54176057871723e-06
-2.77934145199308e-05
-3.09342050643318e-05
-4.76274816845622e-05
-2.69346953938782e-05
-2.80983386963407e-05
-3.93224937224897e-05
-1.91280812663676e-05
-8.60494863691825e-06
-4.28546981585336e-05
-1.13989404492197e-05
-4.08909260571876e-05
-3.87809314601251e-05
-4.65573041264337e-05
-1.54405542969669e-05
-2.56207139843176e-05
-1.29873488303219e-05
-3.45648387664846e-05
-8.5711242510373e-06
-2.57764360345813e-05
-4.90922405705708e-05
-1.14392197458326e-05
-8.56207579421331e-06
-4.07582744679455e-05
-3.0809870702374e-05
-2.93137221987005e-05
-2.50917527677207e-05
-2.99673995571672e-05
-4.68379275647348e-05
-2.43898900579709e-05
-2.5929135096624e-05
-3.29804789773451e-05
-2.82955268041974e-06
-6.13794143223704e-05
-5.96046051090492e-05
-2.86936881209672e-05
-4.93319434057577e-05
-1.04046735733808e-05
-2.82095799835202e-05
-7.76145128362492e-06
-3.65440382432376e-05
-3.49117408579841e-05
-2.67178845070775e-05
-2.260377468531e-05
-2.67960062969063e-05
-3.24753028328051e-05
-4.66537460912289e-05
-2.46587571022981e-05
-5.55821633586171e-05
-3.03030887281376e-05
-3.43253560992724e-05
-1.58440516208177e-06
-1.9879683759756e-05
-3.75278044611735e-05
-4.31617906955223e-05
-3.39742606754229e-06
-4.42115971840727e-05
-4.74122345900956e-05
-1.59262232150705e-05
-1.6727628136145e-05
-4.69916905998142e-05
-6.55364063908821e-06
-6.30001865100116e-05
-1.25085491798978e-05
-5.03101547935455e-05
-3.53608883952254e-05
-2.7556760480864e-05
-6.84616845550422e-05
-3.26316498249348e-05
-1.08369977237627e-05
-5.72512426751772e-06
-3.343628894188e-05
-6.26448694766902e-05
-1.21441611497086e-05
-3.1880320532765e-05
1.27535075417863e-05
8.81603037310286e-06
-4.21609726381558e-05
-3.35381304986697e-05
-1.81948744035669e-05
-3.25046691343103e-05
-5.10349431908408e-05
-1.10857424301912e-05
-2.51931982769998e-05
-1.83521831687893e-05
-2.89365598023802e-05
-1.32561569566731e-05
-2.93688066064298e-06
-3.87116799602275e-05
7.44432484895862e-06
-2.09692834045844e-05
-2.87538478205011e-05
-5.04168275564427e-05
-2.05876374950346e-05
-4.70998407154407e-05
-3.45421750789689e-05
-1.20711218266485e-05
-4.50712169634253e-05
-3.02766176239311e-05
-5.02036632114418e-05
-4.62482332283623e-05
-3.21041504112971e-05
-6.48267997619976e-05
-1.4605318984492e-05
-2.91628886921301e-05
-1.52660423583669e-05
1.57771403301618e-06
-5.32571592584189e-05
-2.01001259627351e-05
-5.43099655415874e-05
-1.92823793011211e-06
-4.24354526827187e-05
-5.99842822066943e-05
-3.2948283336288e-05
-2.82909727621884e-05
-2.80681682042144e-05
-2.1604348667831e-05
-3.63864875700983e-06
-4.72450085783021e-05
-3.46004190640614e-05
-3.87037673074555e-05
-3.64625262521757e-05
-2.03106004074122e-05
-3.10998433942034e-05
-2.55560602100891e-05
-1.86531874198404e-05
-3.77668606611683e-05
-4.91101983832894e-05
2.15446192293122e-07
-1.51400870495244e-05
2.22785584880783e-08
-1.06283302866108e-06
-4.04121568408089e-06
-3.35287324243264e-05
-4.36457374594482e-05
-1.73690037974686e-05
-2.49506109939043e-05
-3.16765140086906e-05
-2.55739624277378e-05
-4.50524051811716e-05
-1.21717490222381e-05
-3.00922929242074e-05
-2.91233734297678e-05
-2.93315897547466e-05
-4.27985849165452e-05
-2.34842227737481e-05
-2.07640027175762e-05
-3.67778308508679e-05
-4.21975454575525e-05
1.45952173029834e-05
-3.76530106127334e-05
-3.7470547768998e-05
-1.66369300311041e-05
-1.12748017347629e-05
-1.38178845751346e-05
-4.78656159163911e-05
-2.13218901552474e-06
-4.58802094626528e-05
-3.24515886937755e-05
-4.44442696648948e-05
-1.97301619964614e-05
-2.88684553838725e-05
-9.16507696524557e-06
-4.28293156464569e-05
-2.29875475345425e-05
-2.13853754395813e-05
-2.77194092706112e-05
-3.88056699581372e-05
-2.75164025763929e-05
-1.86251963708611e-05
-1.81822743164923e-05
-2.81661717841248e-05
-1.52449228120698e-05
-3.06521685881362e-05
-2.78959394760031e-05
-5.5381790973456e-05
-4.99757304132922e-05
-2.55797403596446e-05
-2.62802835318182e-05
-3.20501249477305e-05
-2.16798034971083e-05
-3.91515127101068e-05
9.75393073445423e-06
-3.9077444830456e-05
-1.86431055725416e-05
-3.5159530942504e-05
1.38576943439232e-05
-5.8828562828844e-05
-4.74811113594026e-05
-3.51703459468765e-05
-3.12952243101182e-05
-3.26534743911099e-05
2.36086732882579e-05
-3.91486775789853e-05
-4.2765716844437e-05
-2.45241932165072e-05
-6.37743205611897e-05
-3.67795363689529e-05
-5.63937480738326e-05
-3.23524929864047e-05
-3.66289603771334e-05
-8.59172004533367e-05
-2.9113724450738e-05
-5.51340865573119e-05
-9.0706564724131e-06
-2.56493833464064e-05
-1.34653310582968e-05
-1.77284417285194e-05
-5.08974666907337e-05
-2.2836183890348e-05
-3.90728501868009e-05
-3.80137499771918e-05
-1.35790274789326e-05
-1.47132749385355e-05
-6.04503065851605e-05
-4.27761864798294e-05
-2.07075287406915e-05
-4.81879285223295e-05
-1.98770968897376e-05
-4.57009316219592e-05
-3.21628275816598e-05
-6.19900977670595e-05
8.64019578252294e-06
-3.1861833010727e-05
-4.8368889457786e-05
-2.95130107360102e-05
-4.7103496550336e-05
-1.61698932861178e-05
-6.19983756001545e-06
-4.91019785847089e-05
-5.76078410486069e-05
-1.35247849931215e-05
-3.88734269402874e-05
-4.01507347564108e-05
-3.57293647392638e-05
-3.33948224964979e-05
-1.92300088765476e-05
-2.88526711042817e-06
-3.94387195085113e-05
-1.26891906256033e-05
-2.01070517361626e-05
-2.2559560860755e-05
-4.95992034897717e-06
-6.2785481384417e-05
-3.88186147464875e-05
1.13632747806386e-05
-2.82518180928439e-05
-1.71676703965428e-05
-8.7834208675587e-06
-3.04654261306368e-05
-3.32312580640115e-05
-3.37933359400838e-05
-1.05368619138052e-05
-1.21925991293454e-05
-2.80458968658077e-05
-2.2041500118529e-05
-1.63732280234064e-05
-1.36416430540016e-05
-2.41329692246555e-05
-5.02228767307237e-05
-4.10389180839444e-05
-2.51318472420203e-05
-4.16362869920912e-05
-2.94353359409447e-05
-3.2315248545421e-05
-5.22872350658768e-05
-3.45842095212644e-05
-5.29701557733829e-06
-4.67729530596203e-05
-3.30326413729659e-05
-2.40524901193769e-05
-2.68890555445368e-05
-2.7760056899067e-05
6.81690278283684e-06
-3.24422802889873e-05
-5.7000879279212e-05
-2.44618836084927e-05
-5.31577615431669e-05
-3.74808593527921e-05
-3.16503444714733e-05
-4.19260492924198e-05
-2.24640705765388e-05
-3.63927439271796e-05
-2.01887885038845e-06
-1.55228607670294e-05
-1.59722044950222e-05
-5.64164234128244e-05
-3.06969210269119e-05
-1.49280138753842e-05
1.25003709761332e-05
-5.15154372986866e-05
2.02946013128119e-05
-8.85584355150141e-06
-3.81989772302228e-05
-3.09414311524072e-05
-2.00495674091582e-05
-2.10861562344945e-05
-3.56193006765286e-05
-3.25474501801112e-05
-3.56627882007617e-05
-4.65526442234429e-05
-4.14628505355828e-06
-2.97799306744879e-05
-3.26045831568058e-05
-4.79456805989964e-05
-4.5683467700023e-05
-1.88289984609176e-05
-3.91477637905094e-05
-1.80130255058439e-05
-3.25676121937209e-05
-7.36742652151504e-06
2.86087117941989e-06
-4.10996524713319e-05
-3.32352880854652e-05
-3.68280717840368e-05
-3.14079978307363e-05
-4.54453398547153e-05
-1.84009821309122e-05
-3.34524704839266e-05
-2.7748551346851e-05
-4.55669605696769e-05
-3.08858210892176e-05
-1.56768740575567e-05
-2.19349693491082e-05
-5.68132579697762e-05
-2.9750119546655e-05
-5.7955177778071e-06
-2.32883294476538e-05
-1.53932127308832e-05
-5.08531872196066e-05
-4.97393293978893e-05
-3.14704789210875e-05
-5.49975176274082e-05
-1.86821407415064e-05
-6.1822402586113e-05
-6.12166731209554e-05
-7.15470344093751e-06
-2.1008576960858e-05
-2.54985090461071e-05
-3.61502980515162e-05
-2.80661627129359e-05
7.78175101732243e-06
-2.90551992995388e-05
-4.15621624755221e-05
-2.62543078488443e-05
-4.51772360974029e-05
-3.01447502431919e-05
-2.11226437317328e-05
-5.37024048563727e-05
-1.58241967732627e-05
-5.05560076713067e-05
-4.472591170532e-05
-2.60182120293548e-05
-4.80634430812748e-05
-4.37203165099386e-05
-1.81423011763277e-05
-5.76397467512859e-05
-3.28101324669535e-05
-2.53682263457428e-05
-1.12386467476193e-05
-4.63810363527529e-05
-3.11726184675055e-05
-2.51460187000019e-05
-2.46707163917908e-05
-4.43404973471784e-05
-2.27163824627817e-05
-5.09363045936985e-05
-2.98063787413255e-05
-4.70693468631832e-05
-2.32458173197785e-05
-3.22541204383504e-05
-3.20683325898642e-05
-1.55066327762252e-05
-2.88839336507166e-05
-2.29232600920858e-05
-3.50638729361149e-05
-4.28022124254524e-05
-2.78517853086563e-05
-2.84132471392613e-05
-1.42436699973035e-05
-3.94937247701303e-05
-3.1292398429623e-05
-4.88322454402295e-05
-4.16538834503227e-05
-6.06789343892631e-07
-2.58270381387352e-05
-1.40758641458642e-05
-3.88761280508384e-05
-3.87278241622783e-05
-4.26666289179979e-05
-1.45446156686014e-05
-2.37063949249951e-05
-2.58889720826605e-05
-2.53844789250249e-05
-3.43486641819555e-05
-1.00944136548144e-05
-2.46181717282914e-05
-4.34434971998149e-05
-2.23427757647861e-05
-2.05268048271823e-05
-1.24412167406349e-05
-5.1970470034681e-05
-2.35494780950329e-05
-2.94655631468882e-06
-2.00633116851363e-05
-1.23329239588009e-05
-3.01583719077885e-05
-1.71987023937923e-05
-4.40872744933109e-05
-1.81891830387563e-05
-5.15361909407163e-05
-2.45183986088642e-05
-5.17457125738224e-05
-2.37380146900403e-05
-5.86341264717112e-06
-4.35073415662579e-05
-1.91997591735274e-05
-3.98378402682567e-05
-2.4955850967041e-05
-3.18190063141122e-06
-2.96819506261077e-05
-2.00948214685094e-05
-1.6682039755848e-05
-1.74884552979277e-05
-2.95958147892768e-05
-1.68759799624152e-05
-1.24602438633737e-05
-2.08006999701768e-05
-2.5692479953489e-05
-1.31548789536649e-05
-1.75380325824794e-05
-3.13700143832316e-05
-4.52377842319488e-05
-4.48093091822341e-05
-2.60880179652455e-05
-5.29132499386421e-05
-3.82086327706219e-05
-2.35993028630089e-05
-4.02373868230221e-05
-8.92581651686475e-06
-2.39925894488027e-05
-1.31082699859052e-05
-2.12451240348451e-05
-4.80675107149561e-05
-3.80119665989712e-05
1.84668930768719e-06
-1.24320289755707e-05
-1.5422849142352e-05
-1.4901089600915e-05
-4.42607454553478e-05
-4.01244598514269e-06
-1.8042714779069e-05
3.58048176124194e-06
-8.03326151226302e-06
-2.9175913912635e-05
-9.85332981470016e-06
-9.65099332641569e-06
-1.62581623455233e-05
-3.52856664706912e-05
-4.08614895802163e-05
-7.72867712787274e-05
-4.0745044912637e-05
-6.13860534127692e-06
-2.39898389429136e-05
-3.42688409441422e-05
-2.80191557151615e-05
-1.36656762223893e-05
-1.55146290463764e-05
-2.03899302757725e-05
-2.771630690383e-05
-2.03457141186138e-05
-2.31726164059559e-05
-3.05261371638217e-05
-3.87976888289574e-05
-4.83298735540715e-05
-3.35598177727377e-05
-4.59084771577339e-06
-5.23821089109116e-05
-4.8971607661128e-05
-3.30108316245955e-05
-2.35804038581977e-05
1.59577748091563e-05
-4.24552100263443e-05
-1.59828980852613e-05
-8.24047507825225e-06
-4.97199637806632e-05
-7.09516260685727e-05
-5.01510572507996e-05
-4.03517180569474e-05
-3.55125194244594e-05
-2.96368146882723e-05
-6.10995118715878e-05
-3.84494792405244e-06
-1.6132478095972e-05
-5.91320551907873e-05
1.30772092452127e-06
-4.22515074708045e-05
-1.18195438825662e-05
-3.91517020626743e-05
-4.61600445351419e-05
-5.31181477287731e-05
-1.38848089916661e-05
-6.23117384424648e-05
-1.19433193618001e-05
-1.82698792360351e-05
-2.24247934715642e-05
-6.09075634462296e-05
-1.24380450655444e-05
-3.86272319629474e-05
6.36093528539365e-06
-2.79441015986087e-05
-2.10968614863477e-05
-4.50560612145957e-05
-2.22625840495447e-05
-3.12146344069126e-05
-1.29436205068245e-05
-2.10340367221996e-05
-4.40850417659898e-05
-5.78114397147582e-05
-3.05086705497527e-05
-3.8297955372645e-05
-5.48510915778659e-05
-6.53093775874392e-05
-3.8582489249752e-05
-6.2046586194985e-05
-3.48034881838763e-05
-4.85899601734124e-05
-2.49342169216758e-05
-2.98154966748617e-05
-3.85666863969762e-05
-3.15193077317072e-05
-4.44852194198751e-06
-2.31319389425198e-05
-1.9553177032644e-05
-1.5180447621939e-05
-5.52364920651188e-05
-2.76613022633447e-05
-2.00996602115019e-05
-3.29640532676854e-05
-2.06240073193515e-05
-2.85014297234996e-05
-5.21722359839611e-05
-3.21618863555687e-05
-4.36248248208187e-05
-1.78751595079993e-05
-4.84244562604587e-05
-3.26636113474217e-05
-4.77080977865544e-05
-2.92554885210256e-05
-4.29376955499806e-05
-2.60408871966211e-05
-1.24263925092485e-06
-2.66738025224735e-05
-4.30400046449083e-05
-3.8203645333267e-05
-1.86279729245511e-05
-5.32628220178975e-05
-3.68528242011713e-05
2.4366482181099e-05
-1.3401633556521e-05
-3.03786011528483e-05
-3.90883034181295e-05
-1.75920684710141e-05
-2.40461675044316e-05
-6.08415573519674e-05
-3.45274787945063e-05
-2.92665279778031e-05
-1.67024455549023e-05
-1.54936391184e-05
-2.67737195862258e-05
-1.71827781159301e-05
-1.63548444593627e-05
-5.64253337662232e-05
-2.10856343224772e-05
-3.49055750750426e-05
-2.44049108195151e-05
1.199047347013e-05
-3.84698748188916e-05
-2.39155147503769e-05
-3.16091927737391e-05
-1.72183733625838e-05
-1.67485549068456e-05
-9.95108388369912e-06
-1.95648475966475e-05
-1.73524615305565e-05
-6.02483153535766e-05
-2.27035787415369e-05
-4.98556395942984e-05
-2.35422411320255e-05
-2.2347860339297e-05
-3.28279708447273e-05
-3.40868694088546e-05
-3.38176205096371e-05
-4.84209774729146e-05
-1.53916404615921e-05
-1.982348970607e-05
-3.23867216095682e-05
-4.5614878198111e-05
-3.8556859894491e-05
-5.44584605089517e-05
-3.78376863249012e-05
-6.92273461995213e-05
4.73518714044395e-06
-4.30610533737282e-05
-1.34128941139482e-05
-6.20741497220722e-06
-3.83785296537673e-05
-3.16463608349469e-05
-1.7988899914805e-05
-3.3366352353543e-05
-2.10072927565875e-05
8.73787053021021e-06
-2.77966687519455e-05
-2.44429331110404e-05
-2.70963189633335e-05
-3.8401128576476e-05
-3.81951859297376e-05
-3.87793158300759e-05
-2.41411799520268e-05
-4.72269586707053e-05
-4.20676191936972e-05
-4.46871451753084e-05
-1.40033136313341e-05
-3.45860395514638e-05
-1.97008290364773e-05
-4.58132395862965e-05
-3.15652186567817e-05
-2.89882632224232e-05
-6.56276103174101e-05
-1.67489744518821e-05
-3.75626646294715e-05
-2.87621563353602e-05
-4.23408676658686e-05
-3.27054304668841e-05
-3.97555863793236e-05
-4.22752672874205e-05
-4.92481707146233e-05
-2.10145569142835e-05
-4.13360107673851e-05
-1.42138910355929e-05
-4.0942184342726e-05
-1.59890799996873e-05
-2.16578155653818e-05
-5.47945685356506e-05
-2.33365570265626e-05
-2.92306742925502e-05
-3.64794096794152e-05
-2.72146951553923e-05
-4.40299393556512e-05
-3.50504159454351e-05
-1.91953936343943e-05
-1.68846789050368e-05
3.23527781778694e-06
-1.10832493674908e-05
-2.09311636312178e-05
-2.97458538705955e-05
-2.99482548151797e-05
-5.33608880519874e-05
-2.63979905605738e-05
-3.10344467650703e-05
-2.52501785975744e-05
-3.30739203786453e-05
-2.00208590448968e-05
-4.0024222145494e-05
-3.63829971427752e-05
-7.09231894427936e-06
-2.62226420972672e-05
-5.81261009920037e-06
-4.73893551809001e-05
-1.79590225171609e-05
-3.03767172614687e-05
-1.48579989676157e-05
-6.85579119300141e-05
1.62101771502473e-05
-2.52658079752979e-06
-7.20851267168066e-05
-6.40312311687011e-06
-2.75606920272939e-05
-2.90851453001402e-05
-1.98519028283446e-05
-4.93185223844257e-05
-6.06133760014924e-05
-3.38278824151002e-05
-2.20770262570735e-05
-2.49835290214826e-05
-4.62292262874887e-05
-4.09892889027409e-05
3.61680912428772e-06
-3.59351529972811e-05
-1.84324146171945e-05
-3.27460305118181e-05
-4.03934832278249e-05
-5.44359499683146e-05
4.71987770394869e-06
3.91072907087053e-06
-3.00132278465786e-05
-5.10831004106767e-05
-3.63818606154547e-05
-2.54629005365866e-05
-1.73415818512344e-05
-2.93079767425655e-06
-1.61087181238075e-05
-3.50909982945504e-05
-1.23261059342259e-05
-4.15354014011461e-05
-2.50971744602984e-05
-3.58363942827212e-05
-1.2885439466937e-05
-3.75743243611444e-05
-5.59707861541063e-05
-2.84625751862109e-05
-2.46092370711861e-05
-1.25534179316217e-05
-6.92685526871151e-06
-6.3484162425583e-05
-2.45738174132488e-05
-2.72026996311932e-05
-3.98922360539592e-05
-3.10710193756977e-05
-1.5424522655215e-05
-5.03843057337707e-05
-1.12088697476078e-05
-1.42145102183899e-05
-3.16818021703373e-06
-7.95415993814333e-06
-1.89034190962499e-05
-1.64804544873384e-05
-1.39867040645187e-05
-2.08125532125288e-05
-2.01193342779503e-05
-1.72926246167368e-06
-4.26642064814573e-05
-3.74529560649826e-05
-5.23071412337506e-05
-3.23158019500737e-05
-3.21764594715239e-05
-2.04941612886194e-05
-1.91388081795726e-05
-2.88505714854882e-05
-3.01281778442396e-05
-1.56513913576479e-05
-2.80766833637653e-05
-3.78321240556778e-05
-4.62061166519471e-05
-4.17807907651763e-05
-4.95745363972885e-06
-2.42268758360101e-05
-1.77971759484289e-05
-4.47207206795667e-05
-2.92492311982232e-05
1.61205757126241e-05
-2.61306925026404e-05
-2.5036393105377e-05
-1.91061822300343e-05
-2.64716961599994e-05
-5.42715927365514e-05
-2.54345456194618e-05
-1.57296552410881e-05
-9.30572860150787e-06
-3.05197389790882e-05
-4.5282333726509e-05
-4.04794560571499e-05
-2.76587769457162e-05
-3.20077369176026e-05
-2.18032135269086e-05
-5.7730996660982e-05
-2.27771574161238e-05
-3.7537890129778e-05
-5.76162260141604e-05
-2.92870687368523e-05
-4.68408993281928e-05
-2.40134661560193e-05
-4.32544979766348e-05
5.44581687043294e-07
-6.65887743072418e-05
-1.84523926073523e-05
-2.49772246107055e-05
-2.74453096338796e-05
-4.2604416442828e-05
-6.13274537516872e-05
-1.76331314863598e-05
-4.1884328219018e-05
-2.32043182248382e-05
-3.77222593459678e-05
-2.9581373671879e-05
-3.97067499953334e-05
-1.19097379547701e-05
-3.36295018635945e-06
-3.74340167592643e-05
-2.99744028674334e-05
-3.0999676929985e-05
-3.83804541378979e-05
-1.8606908116924e-05
-2.02475059573715e-05
-3.24562247838068e-05
-4.0429117762528e-05
-5.02616412556483e-05
-5.64195905546882e-05
-1.9265853912592e-05
-3.06722404288609e-05
-3.91255701289943e-05
-4.91471588926118e-05
-3.04186825163912e-05
-6.40770027358765e-06
-2.2400867163706e-05
-1.14576570896423e-05
-2.78650010277972e-05
-1.67004359878901e-05
-4.34196711829696e-05
-5.16953439004449e-05
-3.13839422937815e-05
-2.3491639882373e-05
-2.00053856341694e-05
-2.88911406198222e-05
-2.84518496431399e-05
-3.45079323746419e-05
-3.05827800573246e-05
4.90198551710335e-06
-2.45033788257612e-05
-1.19303671674385e-05
-7.95896184924226e-06
-7.00561520198528e-05
-1.86976881669362e-05
-2.24770804329739e-05
-1.13662953330092e-05
-3.57401499764453e-05
-4.75938505019048e-05
-1.4362495011138e-05
-4.22329518329399e-05
-2.69200029466494e-05
-4.0832448939532e-06
-4.91957415638616e-05
-3.99086249695084e-05
-4.92789343236311e-05
-4.75970913140364e-05
-2.69063200062465e-05
-2.41885645312523e-05
-2.8284790075868e-05
-6.4119932909767e-06
-1.64476666643133e-05
-3.97187734152065e-05
-4.13057254009315e-05
-6.01926616468901e-05
-5.9168698878289e-05
2.18395910026717e-06
-1.26735424473566e-05
-3.23727587975946e-05
-4.76919474184162e-05
-3.65545955391105e-05
-4.00950273276198e-05
-4.85144546916412e-05
-2.70928646513516e-05
-2.67445946887524e-05
-2.27793680587203e-05
-1.36244119296432e-05
-6.85597155516154e-05
-4.75989405288222e-05
-4.7326027318252e-05
-5.75191800930198e-05
-2.99800335590091e-05
-2.70023667255755e-06
1.6501702344325e-06
-1.17069145893317e-05
-2.6348987208369e-05
-6.74709909922399e-05
-4.92975237864484e-05
-6.31102694449289e-05
-3.13218593843259e-05
-6.79042065220708e-05
-1.92910223351088e-05
-1.45859292615434e-05
-1.45873824032157e-05
-3.04149473840782e-05
-1.25690162441886e-05
-4.35075039444627e-05
-2.92292187575797e-05
-4.32458726659637e-05
-2.30228311737274e-05
-2.51190245069074e-05
-7.91150299650496e-06
-2.25297113126401e-05
-5.58192226761553e-05
-1.51340291962922e-05
-1.49679665759649e-05
-1.9350865310273e-05
-1.67294711358063e-05
-9.22654300205881e-06
3.99835290729602e-06
-3.70622198755526e-05
-1.09716903694191e-05
-3.16642985109802e-05
-3.75265884167299e-05
-2.26187004683497e-05
2.51553730525899e-06
-2.51393401381616e-05
-3.12272592487722e-05
-9.35974409363468e-06
-1.88309185605272e-05
-1.97742296218031e-05
-3.71239146915581e-05
-1.8849910410959e-05
-3.89888528225491e-05
-3.9513407955645e-05
-4.72024546786319e-05
-3.13491454592933e-05
-3.90362064364342e-05
-3.28825634681758e-05
-4.63987076237594e-05
-3.78003706462904e-05
-3.55633665140879e-05
-9.15240286313418e-06
-2.00907937768258e-05
-5.03163802984085e-05
3.1002298311615e-06
-2.31199370689981e-05
-1.59136640324457e-05
-9.72128606851317e-06
-3.67686988775455e-05
-3.37447352669509e-05
-1.27841052271727e-05
-2.96164460173581e-05
-2.00519958239062e-05
-5.30270648839498e-05
-2.54904739221771e-05
-2.98397814997892e-05
-2.80588285358304e-05
-4.04710549515866e-05
-7.65698508660403e-06
7.17569132703947e-07
-4.06403709969798e-05
-9.22938021403282e-06
-5.17806209404384e-05
-2.26002075710147e-05
7.48685483966119e-07
-2.34426954849441e-05
-1.783504115613e-05
-1.49817099745331e-05
-2.5247367391098e-05
-4.77336127316671e-05
-2.8053955735528e-05
-1.9092412092375e-05
-1.21374337386079e-05
-4.59890046036411e-05
-9.5189941355342e-06
-3.99323884639405e-05
-1.59645741923057e-05
-2.3453534257551e-05
-4.58468573324115e-05
-5.13642767696837e-05
-1.84084918242207e-05
-3.59155042351637e-05
-2.62111183520275e-05
-5.74808022612901e-06
-1.43350592026869e-05
-2.18642038521003e-05
-3.23160454164795e-05
-3.69423341381816e-05
-2.29594806211188e-05
-2.23333666153739e-05
-5.6460187861688e-05
-2.45226507198957e-05
-1.93487597635328e-05
-1.90394717130441e-05
-3.20048717596973e-05
-1.82499742664622e-07
-1.28952454992104e-05
-9.06391573663798e-06
-4.23012469210986e-05
-3.63822849302022e-05
-4.6203090479966e-05
-3.88498634771513e-05
-1.24861938456818e-06
-6.76073195045703e-05
-2.56437570754015e-05
-3.84285373688174e-05
-2.29851498519715e-05
-2.26566866308187e-05
-2.46796844887372e-05
-7.47441812822395e-05
-4.23173299287672e-05
-5.25225885966141e-05
-6.12298201015301e-05
-4.38402127912794e-05
-6.9572584567365e-05
-1.48510068972414e-05
-4.31815739728278e-05
-5.23220174411294e-05
-1.64532335869557e-05
-3.83687943273824e-05
-3.95441280196085e-05
-3.57259989186795e-05
-3.48930507749439e-05
-1.94933110248565e-05
-5.02085203736427e-05
-4.56225988927834e-05
-1.20066003995297e-05
-3.37552958176968e-05
-1.9698074460056e-05
-1.29355354727922e-05
-3.29536961479714e-05
-1.21769970488642e-05
-4.18268801807363e-05
6.27984693264254e-07
-4.14381126559247e-05
-4.00387486927752e-05
-1.88351100791845e-05
-2.56659656337721e-05
-3.72002448604154e-05
-2.83629964372558e-05
-1.78675776360653e-05
-2.52169705125292e-05
-6.45961418569835e-05
-2.5146166903518e-05
-2.49012623246866e-05
-2.38076830700021e-05
-5.3961207452695e-05
-2.26978700211143e-05
-3.46307396431755e-05
-2.44968880242156e-05
-1.61449784786281e-05
-1.92096149978211e-05
-5.00968920902403e-05
-1.4208298772147e-05
-3.92723598573028e-05
-3.15160459852832e-05
-3.52904757737024e-05
-1.70542818335903e-05
-2.56422829520825e-06
-3.7826813612111e-05
-3.6732689778161e-05
-3.02982647987113e-05
-3.53269869233705e-05
-5.24480275420069e-05
-3.54014797499236e-05
-3.48429305515182e-05
-4.12542690817934e-05
-9.91755723425109e-06
-4.57417538756242e-05
-1.47529043923256e-05
-4.25225602137884e-05
-2.64507453985725e-05
-4.14692499790501e-05
-4.87449794001573e-05
-1.49596931695954e-05
-3.725268249083e-05
-8.32072892750055e-06
-3.73088248132759e-05
-2.96054277909043e-05
-3.41252252984896e-05
-2.25203848963142e-05
-1.04385168430226e-06
-2.92886393558591e-05
-2.7081455332432e-05
-1.07552426765206e-05
-4.5980291751805e-05
-3.31484133581686e-05
-1.05276080579596e-05
-5.40494344278051e-05
-4.0692444669621e-05
-2.97879441173681e-06
-1.34936008399942e-05
-1.63975702349371e-05
-3.62258853374074e-05
-3.06545969066935e-05
7.30499677260329e-06
-1.83239719055223e-05
-1.87308690219781e-05
1.18688024385026e-06
-4.95312187698594e-05
-4.19547160836747e-05
-5.02863409013559e-06
8.20979935993314e-06
-3.41796181775977e-05
-3.78053624195116e-05
-3.07762212669924e-05
-4.28419810702937e-05
-3.69461847127279e-06
-7.2531026486171e-05
-5.46907210687059e-05
-3.16728362526169e-05
-5.9856747894158e-05
-1.90262757554271e-05
-2.0070168135444e-05
-3.45136372927474e-05
-3.10706780743084e-06
-3.85866526670293e-05
-1.01623201773281e-05
-4.53417024799962e-05
-4.79259091646219e-05
-5.57986880810689e-05
-4.00672237082391e-05
-2.49968076985384e-05
-7.20201522580075e-06
-4.85539341681423e-05
-2.18731088087285e-05
-1.88859415593045e-05
-3.09872625551531e-05
-4.52320067046006e-05
-3.42442082999598e-05
-1.81768739553011e-05
-2.51031489016083e-05
-1.11801246597765e-05
-3.37698464816161e-05
-4.6000660688664e-05
-2.8065043987057e-05
-1.30461966042913e-05
-1.8046040327581e-05
-4.44642668080464e-05
-4.00894361246496e-05
-4.68443639091164e-05
-1.962317909221e-05
-4.28801690363764e-05
-2.04839397345493e-05
-2.83696956718491e-05
-4.13929250500119e-05
-1.34946615474524e-05
-1.07935528528507e-05
-2.12610456336288e-05
-1.84571582955962e-05
-2.6475927880147e-05
-3.94083122614683e-05
-2.65869950379285e-05
-3.79371656608161e-05
-2.94896940801475e-05
-9.79072469029321e-06
-4.16925646264581e-05
-3.13908567958481e-05
-8.39693358311855e-06
-9.70467952946829e-06
8.516039322093e-06
-5.70898703685915e-05
-4.03495691043371e-05
-4.75275201149794e-05
-5.57358959293334e-05
-3.90126581808244e-05
-3.90379782597023e-05
-3.41286028290318e-05
-1.926239977552e-05
-1.07998311871853e-05
-2.73549223689447e-05
-5.27201663733282e-05
-4.86362573023926e-05
-3.97149271451536e-05
-2.99753928346243e-05
-6.94987439078795e-05
-2.60934036236579e-05
-2.84955997488438e-05
-1.74121150903151e-05
-3.99191245216568e-05
-4.05005919210455e-05
-1.4551503764807e-05
-2.93871692499956e-05
-1.67041613049345e-05
-3.4594185822164e-05
-5.62678883623876e-06
-3.28404892624665e-05
-2.40631966129831e-05
-2.05135877779573e-05
-1.9762742350474e-05
-3.80072957847721e-05
-3.33803599623763e-05
-1.5673011758228e-05
-2.49546156949789e-05
-5.4161275548269e-05
-4.25493534601966e-05
-4.69160950897424e-05
-4.67961805390134e-05
-3.63482285612802e-05
-1.51986327005897e-05
-3.85948834810598e-05
-1.24943162061016e-05
-2.86441198014457e-05
-4.30803543148861e-05
-3.95579015586028e-05
-1.78544486224341e-05
-4.09712708808769e-05
-1.2940273309432e-05
-2.97213204356328e-05
-4.54920517682026e-05
-5.46322580924067e-05
1.2668707365422e-06
-1.61854261787349e-05
-3.02899873185216e-05
3.12711503013414e-07
-1.74824708824389e-05
-5.25966336553155e-05
-1.94592742927776e-05
-3.14995700797504e-05
-2.87533849592622e-05
-1.74397808734128e-05
-1.59498974943564e-05
-1.87774842254841e-05
-4.30120557612573e-05
-4.91490970976488e-05
-9.23647944008642e-06
-3.52599897788163e-05
-5.02175741171612e-05
-4.1881640783938e-06
-4.25084576969587e-05
-6.33281526860606e-06
-6.29374343583571e-05
-5.12630461037012e-05
-3.34234102341659e-05
-5.97461422883267e-05
-6.01083813885814e-06
-3.5544766329214e-05
-2.27883036711454e-05
-5.17482743454951e-05
-2.57188691048303e-05
-6.97652405963752e-05
-6.8189274187234e-06
-1.29248652826943e-05
-6.26031013332533e-06
-2.90146191214138e-05
6.50567327114513e-06
-2.02267320433858e-05
-2.59874732618484e-05
-3.70534184467111e-05
-2.39132176842047e-05
-2.12046394049876e-05
-2.12877994455132e-05
-5.34054343908381e-05
-2.14034641667155e-05
-1.30509049583197e-05
1.33950838721638e-05
-2.70567315379229e-05
-2.75569643563083e-05
-2.71591061866047e-05
-4.55246858598439e-05
-4.36217488274999e-05
-4.39527210812738e-06
-3.84214237110903e-05
-4.21737121409048e-05
-3.95830204680956e-05
-4.45152568524386e-05
-1.12759034489663e-05
-3.887613981268e-05
-6.69921989412713e-05
-2.65825730911686e-05
-5.49152667606009e-05
-1.65961409758762e-05
-2.65730382356715e-05
-2.9633348211093e-05
-1.31942032647226e-05
-4.946000079848e-05
-2.04604286184066e-05
-3.15833863681811e-05
2.66627669025101e-05
-2.65514241495889e-05
-1.10399125034264e-05
-4.03273515021459e-05
-2.69376883811739e-05
-5.34786360565098e-05
-3.58826228404499e-05
-1.17175247026844e-05
-3.81146808060087e-05
-3.77980738386503e-05
-2.30156477266403e-05
-2.19940105160306e-05
-4.07592856760723e-06
-4.89058397423952e-05
-4.85518491893315e-06
-1.33898068082839e-05
-4.94935344699614e-05
-4.45727695696551e-05
-6.62374790535788e-05
-1.11214235776422e-05
-1.20837168953254e-05
-3.33665202569841e-05
-3.00791144478446e-05
-3.45555417439043e-05
-3.05172376321009e-05
-3.45268832202135e-05
-2.5682969256107e-05
-5.66289791321065e-05
-1.80264858186637e-05
-3.74801387340073e-05
-1.11302131580668e-05
-5.43758425912611e-05
-1.77728264895319e-05
-8.49710296456908e-06
8.37831483591397e-06
-4.22606789705247e-05
-8.2843862822435e-06
-4.31622725266572e-05
-2.8744092564588e-05
-2.3344499128226e-05
-2.01314342180336e-05
-2.14573037633276e-05
-3.95438059621356e-05
-2.8408685707107e-05
-9.43557483216824e-06
-2.25193643572757e-05
-2.76384619147113e-05
-3.2023151379333e-05
-5.12842827384642e-05
-3.95989765798088e-05
-2.92074589703928e-05
-1.97329488334064e-05
-3.6265737153237e-05
-2.42326067786372e-05
-2.76519071824241e-05
-5.1522125875373e-05
-3.85405322987129e-05
-1.75713762476911e-05
-1.45562666449927e-06
-2.92615770230559e-05
-4.39025701624317e-05
2.45235692498979e-05
-3.39624112444516e-05
-1.35871561456959e-05
-1.72611127734599e-05
-1.19000098460289e-05
-1.71636778610785e-05
-1.99957989952727e-05
-1.25229205096753e-05
-3.16088389457317e-05
-3.39240826175607e-05
-2.87932015866991e-05
-2.50054323584229e-05
-4.7977108027587e-05
-2.83799351616366e-05
-1.28750086564742e-05
-1.99062041326343e-05
-9.91020286895933e-07
-6.39316860409289e-05
-3.36452553279542e-05
-2.00723956442916e-05
-5.51824855859179e-05
-1.11326493263323e-05
-2.5259248487243e-05
-2.34922183033484e-05
-1.22669640567216e-05
-2.58593437521175e-05
-5.77428315357451e-05
-2.77117076758881e-05
-1.97419083449616e-05
-2.01314016270925e-05
-3.94084174798071e-05
-3.59927148328802e-05
-3.90654785858728e-05
-5.16512500050088e-05
-2.18042191106357e-05
-7.72863952049616e-05
-4.46889989400561e-05
-4.53767927758855e-05
-5.26708939884196e-06
-1.77265036531065e-05
-2.9009404040227e-05
-2.23795058101078e-05
1.48755421727273e-06
-3.64106611181705e-05
-1.21769802397772e-05
-3.3931309639959e-05
-3.10923614498072e-05
8.90007132175282e-07
-4.56561305245357e-05
-5.3323480666536e-05
-1.55476695784399e-05
-1.26738050100543e-05
-3.7865108839796e-05
-2.98857840063697e-05
-1.86360962436667e-05
-1.0028295378575e-05
-1.37680545985009e-05
-9.06177462740972e-06
-3.76477777563818e-05
-2.81093819564632e-05
-1.56249500896359e-05
-2.50911067102432e-05
-2.39477476130062e-05
-3.28367767689669e-05
-2.8495584479704e-05
-3.36787862621126e-05
-6.70918759780457e-05
-4.82332700228223e-05
8.18342418082369e-06
-2.90311465748262e-05
-1.38201542979205e-05
-2.95337004280978e-05
-5.30385580314752e-05
-3.03073087906556e-05
-3.23874499301565e-05
-4.21442935256262e-05
-1.45759968333016e-05
2.0496299822712e-06
-2.71423429357475e-05
-4.37112586381359e-06
-1.82900895878852e-05
-3.91568644534417e-05
-3.36713013327291e-05
-9.10752086445463e-06
-1.86107392954448e-05
-3.03167733812278e-05
-2.24144623300106e-05
-3.11951478616664e-05
-1.19589948755949e-05
-1.56775974882911e-05
-4.00954117510832e-05
-3.21192226295833e-05
-3.82734122500439e-05
-4.03078054758417e-05
-3.71549338533831e-05
1.19246237512396e-05
-1.36496625644186e-05
-9.41310001469455e-06
-9.07404158849794e-06
-1.67274382255543e-05
-3.33184893656738e-05
-3.1441882023432e-05
-1.89640036236692e-05
1.17756602760922e-06
-2.65734535117475e-05
-1.31104236480191e-05
-4.12258165170491e-05
-5.74528551179709e-06
-2.31309402328779e-05
-4.94652206305868e-05
-4.63252165279762e-05
-2.28459610927544e-05
-3.7336195876814e-05
-1.45549043126615e-05
-3.42998967939159e-05
-4.48480568399496e-05
-1.7429350068525e-05
-2.09104159519285e-05
-1.98989771220396e-06
-3.21830858181232e-05
-1.99188929416417e-05
-2.35891623492566e-05
-1.56782840624471e-05
-4.48235945656279e-05
-4.18133574556924e-05
-1.47355298834428e-05
-5.63672236424787e-05
-1.83074068652865e-05
-1.67972622290921e-05
-4.53639380227479e-05
-2.99889137711575e-05
-2.92383421664287e-05
-2.26027272349684e-05
-3.79628543175757e-05
-2.86096765194515e-05
-2.10037236619153e-05
-1.66578518689094e-05
9.1516010664923e-06
-2.32419592929125e-06
-2.60429003159308e-05
-3.71176048706884e-05
-3.73909803599955e-05
-3.83996685310035e-05
-3.89104026841931e-05
-2.61152909841948e-05
-2.64439862974666e-05
-2.65925942053172e-05
-4.08126242967791e-05
-5.75160288330495e-05
-1.0336402379359e-05
-1.27768269876998e-05
-7.00656364315281e-06
-1.88798043162074e-05
-4.40449665716967e-05
-4.73401782943555e-05
-4.87266241465349e-05
-3.07462026464364e-05
-1.29633369621857e-05
-6.48124886540579e-05
-5.2769218621373e-05
-4.22345698166011e-05
-1.42228469550229e-05
-2.62039299305177e-05
-1.93253406329117e-05
-4.9433031086873e-05
-4.21006343267765e-05
-2.7500058131131e-05
-7.10555915977306e-06
-3.63050993076993e-05
-8.45114934859759e-06
-5.81535062662096e-05
-3.52103198710207e-05
-4.51562315759437e-05
-9.32854948301984e-06
-3.94288710775753e-05
-2.07590290581406e-05
-3.71219006954834e-05
-1.52635045927374e-05
-6.17416069400937e-06
-6.72889734915209e-06
-3.57983502207502e-05
-1.74772367862844e-05
-2.09784147678551e-05
-5.32319536964502e-05
-6.51518695002183e-05
-4.89177029413489e-05
-4.1150827763026e-05
-7.92676576710926e-06
-2.52111500637981e-05
-2.02369360076433e-05
-2.05818108381062e-05
-3.52213311493779e-05
-1.8195398217654e-05
-4.81755050601574e-05
-4.08584704686942e-05
-3.97870950444854e-05
8.61146497245805e-06
-5.33268451934475e-05
-5.48014783049019e-05
2.11805503414639e-06
-2.21087584667925e-06
-4.55866413702047e-06
-1.58714260033959e-05
-2.56918626197317e-05
-4.7591309695296e-06
-5.53088951690482e-05
-4.28032720867411e-05
-5.64798714711347e-05
-2.34297329609248e-05
-2.22514301256128e-05
-2.37447404824254e-05
-5.52940684203036e-05
-3.83388784176157e-05
-1.84811452419849e-05
-5.9232107392908e-06
-1.28468826709349e-05
-3.45939620755208e-05
-1.98528599637969e-05
-2.39703811872408e-05
-3.6386241295149e-06
-2.59911866616479e-05
-2.44807665962338e-05
-3.77647912548175e-05
1.64467077282184e-06
8.00826225039323e-06
-1.34828115687324e-05
-1.43794259488528e-05
-1.2783919272216e-05
-5.99734297474473e-05
-3.87537453106073e-05
-3.60903420185114e-05
-2.87253615737634e-05
-4.89898185885571e-05
-3.99415270221586e-05
-5.3654499279369e-05
-3.38259129344155e-05
-5.07581625054719e-06
-2.9552272659564e-05
-3.86940546839173e-06
-1.46118801912441e-05
-3.65612944507717e-05
-1.91839911127342e-05
-4.08676784695438e-05
-5.48220563068695e-06
-4.91951416655087e-06
-2.51992678035234e-05
-4.49141487401883e-05
-4.38144855874112e-05
-4.7102681990285e-05
-3.91943427760689e-05
-3.32058931499707e-05
-3.44277264127689e-05
-1.53968078368716e-05
-2.86760462184381e-05
-3.22801127753864e-05
-1.25464310738578e-05
-2.20660198133291e-05
-1.10799965611008e-05
-2.92454696842839e-05
-3.26528862914826e-05
-2.0132186385305e-05
4.8183035297139e-06
-2.73732877001805e-05
2.27095831218143e-05
-3.14677461305314e-05
-2.07458405969515e-05
-2.5354226615091e-05
-2.75362672179901e-05
-4.33889779899862e-05
-4.95418514110872e-05
-3.82260311499166e-05
-2.2709918960115e-06
-1.700987474948e-05
-2.10665506076747e-06
-2.34196120271548e-05
-2.32628245080228e-05
-2.93000912224924e-06
-4.25948366211057e-05
-5.30544573869221e-05
-3.42392977732763e-05
-1.46822658674469e-05
-2.49157273559172e-05
4.88119335031764e-06
-4.01766298175626e-05
-3.88352656394859e-05
-4.3660502745528e-05
-4.9812767843503e-05
-3.36931082600072e-05
-2.24209772424458e-05
-3.13881270239597e-05
-2.24287743411044e-05
-2.12686445521025e-05
-3.95856648521396e-05
-6.57964615287454e-06
-1.13259730023933e-05
-5.8911808906387e-05
-3.56517986577791e-05
-4.30202741556876e-05
-2.55085714568375e-05
-3.90364628814858e-05
-3.10856892450047e-05
1.77675401027014e-06
6.09244030540317e-06
-4.56955679884924e-05
-3.95793324803025e-05
-4.97056645896473e-05
-9.9921433378058e-06
-1.62141325038112e-05
-3.73735391602327e-05
-1.2967242874041e-05
-4.59329593542043e-05
-1.21484328025524e-05
-2.018580220652e-05
-4.02723751702892e-05
-4.92142923644068e-05
-3.93300077564358e-05
-1.07842988669272e-05
-2.39968136708511e-05
-4.50873610893252e-05
-2.06200490451886e-05
-3.99481155050933e-05
-6.40003203795799e-05
-2.80764858214307e-05
-3.44383208934334e-07
-4.15117122979799e-05
-3.02114238290647e-05
-2.93549307631672e-05
-1.92932687444171e-05
-1.69668515066834e-05
-3.45297380131866e-05
-4.28201988964962e-05
-3.03409764625286e-05
-3.31917391490029e-05
-1.92851288151258e-05
-1.94677120823372e-05
-1.40891926115444e-05
-4.29178744786336e-05
-2.41339847787345e-05
-5.48681120461791e-05
-2.86099928193767e-05
-4.45642726974284e-05
-3.03727924626386e-05
-3.723630263775e-05
-3.05427708395626e-05
-4.28546995539941e-05
-5.78328867182098e-06
-1.5758406657346e-05
-4.90205462545533e-05
-5.29131039368676e-05
-2.2862695766652e-05
-4.13591043662205e-05
-5.19585252191392e-05
-3.87133452473695e-05
-3.1085489992018e-05
-2.55651732644361e-05
-4.04952784556853e-05
-1.09455562592345e-05
-3.5404472131465e-05
-8.59639273000391e-06
-3.43431940642637e-05
-1.73538241374127e-05
-3.10380603993342e-05
-4.30207500824803e-05
-2.09261566071591e-05
-2.72716141762283e-05
-3.44590500299489e-05
-1.88399159973016e-05
-1.0459295469211e-05
-4.17616993838553e-05
-3.75061136304468e-05
-3.26208838082437e-05
-2.81751875975462e-05
-2.39793718597988e-05
-2.41634930631947e-05
-3.47250468998846e-05
-2.44374807598587e-06
-2.43090903034562e-05
-4.94852459731208e-05
-3.28400231974923e-05
-4.41397194263282e-05
-2.76734991099411e-05
-2.5586351557487e-05
-1.21973209689425e-05
-4.57023115685245e-05
-5.87715164508027e-05
-2.80107839892401e-05
-1.64967115143744e-05
-1.16700989569789e-05
-4.2375858628022e-05
-1.40009105966549e-05
-2.50653675059461e-05
-1.73874830744672e-05
-3.35508759749854e-05
-4.05647685212534e-05
-2.47245474451496e-05
-3.94385014760469e-05
-2.47736079700823e-05
-2.79238555357784e-05
4.44057562336533e-06
-5.18242819003993e-05
-2.49439458780049e-05
-5.34075958084734e-06
-3.08200531643749e-05
-3.41146089677782e-05
-2.4176093290379e-05
-5.47255050706729e-05
-4.78550467459787e-05
2.627493246847e-06
-2.60849730817832e-05
-3.01589869618047e-05
-3.56499995505646e-05
5.89815674709707e-06
-2.5130098608578e-05
-1.38769067388325e-05
-2.71345340059017e-05
-3.99892030002213e-05
-1.58363846818664e-05
-3.96054599897897e-05
-3.39640311292759e-05
-2.29878443146817e-05
-4.16770953629604e-05
1.14664236736483e-05
-3.6234730464215e-05
-2.44641106798403e-05
-3.15814986904415e-05
-4.06791230013335e-05
-3.0121805279099e-05
-1.08078424224357e-05
-5.79715044519582e-05
-2.75648060715211e-05
-1.82126015706293e-05
-3.62901158971542e-05
-3.53928568187853e-05
-1.84692750846104e-05
-4.15159290149169e-05
-5.05967539118433e-06
-1.28637011497499e-05
-6.14901552120119e-05
-2.19901344679937e-05
-3.37773527424279e-05
-1.23075750242935e-05
-4.81666434278679e-05
-3.34287917912363e-05
-3.69153619934163e-05
-1.57537746943312e-05
-3.29121386009555e-05
-4.52472790238129e-05
-3.40784108967929e-05
-4.35431926463002e-05
-8.61763716768398e-06
-2.47848439453451e-05
-3.66864007506334e-05
-2.78912933658073e-05
-4.71134933567723e-05
-2.86492565470329e-05
-1.14296390494106e-05
-5.15742429834467e-05
-1.01067439643722e-05
-1.24268776548559e-05
-4.37958224976613e-05
-5.17973110747618e-05
-1.90184747264781e-05
-3.98897453697445e-05
1.25893452736766e-05
-8.0422620882533e-06
1.08633284837499e-05
-1.95748254017351e-05
-3.80174765128854e-05
-3.2493507553982e-05
-6.04172254278517e-05
-3.22636393856315e-05
-4.15047543393725e-05
2.67804086953174e-06
-3.41359110841052e-05
-8.59240804678719e-06
-4.56842234617342e-05
-6.24363339099377e-05
-4.16589955872162e-05
-3.38703578084098e-05
-4.05006695868263e-05
-1.31429422959826e-05
-3.52878268367265e-05
-6.49036845791418e-05
-5.16957135338167e-05
-3.31169268465994e-05
-5.46622424880666e-05
-2.07501696755499e-06
1.81845064610267e-06
-2.0874458209419e-05
-1.06147126325215e-05
-1.46379952916852e-05
-2.80185419521424e-05
-2.25795602764662e-05
-4.52457732020867e-06
-3.45084709816823e-05
-3.74604835517718e-05
-5.54038142057883e-05
-4.89589107085629e-05
-3.4153292806444e-05
-5.65550763039978e-05
-1.40605887863054e-05
-2.86768240787084e-05
-4.82435055448992e-05
-6.15528375489068e-06
-3.0235511897765e-05
-3.14959039261903e-05
-3.26212204654434e-05
-4.40189266745083e-05
-3.53701252732479e-05
-3.00042119738683e-05
-2.21844523110035e-05
-4.05909229773661e-05
-2.24752078450828e-05
-4.63599514316908e-05
-1.17162524711609e-05
-3.40880091857555e-05
-3.68639566888242e-05
-4.5171597760016e-06
-2.09988450071034e-05
-2.29311575949436e-05
-2.85631522256133e-05
-4.36391401664023e-05
-4.93554391180938e-05
-2.20088689611963e-05
-3.6064408985602e-05
-1.32118840753971e-05
-1.17740254914263e-05
-5.74928248329278e-06
-4.10990444118704e-05
-4.45204098552855e-05
-2.56911394130867e-05
-4.1931394611183e-05
-2.05670932719003e-05
-1.91446080103729e-05
-3.89515618744072e-05
-4.22439749144657e-05
-5.03063613130199e-05
-3.59518689783603e-05
-1.07330486351626e-05
-1.74930706758875e-05
-3.11583498083591e-05
-4.49276009540856e-05
-2.24817822495325e-05
-2.03351578041355e-05
-2.94709541088386e-05
3.56694928367211e-05
-3.67904968387588e-05
-3.9835876553804e-05
-4.4525774980386e-05
-3.66556610930327e-05
-4.36423707794624e-05
-3.07022723553012e-05
-3.10304593421852e-06
1.33672955805571e-05
-1.37920908913649e-05
-1.46473355345338e-05
-5.31986222285251e-05
-2.28555256317268e-05
-2.76884442465378e-05
-1.45871346305314e-05
7.79450333180652e-06
-2.16417572176759e-05
-1.15085106689115e-05
-3.89130813334733e-05
-4.51901880918212e-05
-1.71393168378183e-05
-2.65167702627617e-05
-3.47808525664096e-05
-2.59809521695883e-05
-9.60104072974915e-06
1.15605945615658e-05
-3.9499510703851e-05
-5.91633903891097e-05
-1.5797477603639e-05
-2.40584974387803e-05
-1.4960105844473e-05
-1.5376921031543e-05
-4.34849104376115e-05
-2.07584672471524e-05
-1.40767711763071e-05
-4.40423107591387e-05
-4.66727938953992e-05
-3.0337437673029e-05
-1.71945854167562e-05
-1.67467747507443e-06
-2.34007248111421e-05
-2.17123515465633e-05
-4.60167562514537e-05
-4.47654361162998e-05
-4.42017265970472e-05
-5.22799341011248e-05
-2.7884028208429e-05
-3.99261367786847e-05
-5.32981041916367e-05
-2.68277506805355e-05
-6.16054125493612e-06
-3.27440517049823e-05
-3.7127186230189e-05
7.63298727861898e-07
-2.03121590716934e-05
-6.18180596734475e-05
-2.1717848183559e-05
-3.41146194428122e-05
-4.18509233114446e-05
-2.07660601851093e-05
-1.96130926981578e-05
-3.19344543695232e-05
-4.88972760199831e-05
-1.16362046822867e-05
-2.70593432940222e-06
-5.53586595943623e-05
-2.67045848321411e-05
-5.21078486396678e-05
-3.46817864981698e-05
-5.3138637795597e-05
-4.5223383342234e-05
-2.66606568084568e-05
-1.02793326539859e-05
-3.61420359037282e-05
-4.01464031529261e-05
-2.81700360844837e-05
-2.96651144160245e-05
-3.53446497170568e-05
-4.62955507957152e-05
-4.08555484108972e-05
-2.10821856264759e-05
-1.07252684593869e-05
-9.1125432877867e-06
-3.07559992132989e-05
-4.13228195561138e-05
-4.05934372987913e-05
-3.98337026286772e-05
-1.96962990063496e-05
-2.00158196930633e-05
-4.16563349928812e-05
-4.20273668922701e-05
-4.75023669292174e-05
-1.38695409818211e-05
-1.64391859171795e-05
-4.9475061986123e-05
-3.08428128723599e-05
3.06408142919377e-07
-4.31052553601981e-05
-8.97086922138774e-06
-5.59839520869562e-05
-2.21362006312917e-05
-2.59456959210603e-05
-1.16029574235607e-05
-3.84309324630935e-05
-3.6086309219906e-05
-1.70613414702558e-05
-1.08882391240098e-05
-1.27092623162128e-05
-4.36954575377281e-05
-5.30384599085185e-05
-1.67575133088105e-05
-8.82356934932899e-06
-3.54218542536128e-05
-2.50946848139249e-05
-6.44313408565887e-06
-4.28478910585013e-05
-7.72556488719251e-06
-4.584667624862e-05
-4.16215310650363e-05
-2.55045500422252e-05
-8.76194073511877e-06
-1.55232988260913e-05
-2.63745857222454e-05
-4.11405841870075e-05
-1.21738385190134e-05
-2.72500493398569e-05
-2.73320536851332e-05
-4.55097316342172e-05
-4.47619451258326e-05
-3.5821116603491e-05
-2.13475120310684e-05
-3.52164577970427e-05
-4.10130125282292e-05
-4.57203023254983e-05
-3.10456677567027e-05
-4.47770568532608e-05
-3.30075940086143e-05
-2.7176449094262e-05
-2.74332982272865e-05
-5.4055357881657e-05
-5.45261037463546e-06
-4.23554423415022e-05
-4.26626650216738e-05
-2.839294219102e-05
-1.2537502543501e-06
-1.90577863191192e-05
-5.97378351881036e-06
5.74734175062965e-06
-2.92814402623093e-05
-6.49208519205629e-05
-3.56536760606667e-05
-3.8056222281098e-05
-2.63583777549897e-05
-1.59229979970784e-05
-4.42264448037687e-05
-3.3665921441934e-05
-1.48169066413194e-05
-1.84182266942339e-05
-3.60744000038254e-05
-2.75106248684837e-05
-1.82265986888859e-05
-1.62743857779753e-05
-5.65299593614755e-05
-4.70737181818443e-05
-2.83520355845099e-05
-2.63415625698443e-05
-2.31339790698876e-05
-4.03036721622983e-05
-3.98738358119303e-05
-2.03993623636269e-05
-3.94315019902083e-05
-4.1035249534521e-05
-2.01757880291623e-05
-1.58538264644158e-05
-1.46488048616475e-05
-2.95775307293367e-05
2.0316809943966e-05
-4.07001115682346e-05
-4.07466162309023e-05
-4.4609295463621e-06
-1.7670067963498e-05
-3.82343555452123e-05
-2.37341585580224e-06
-7.24474694887788e-05
-5.97027123578395e-05
-6.24647465916222e-05
-1.05921376281569e-06
-1.83868323178441e-05
-2.03216946635909e-05
-3.34284189299193e-05
-4.66462043967235e-05
-3.93843141933237e-05
-5.30864272410042e-05
-4.52838017818704e-05
-1.50211720119354e-05
-2.1296125836676e-05
-3.90764524754264e-05
-4.14596776561009e-05
-3.352605079973e-05
-2.94217383625757e-05
-1.61465708915782e-05
-2.57942036627874e-05
-2.88642890075069e-05
-2.40501139560123e-05
-4.99384361953936e-05
-1.62083238522072e-05
-1.11799725590601e-05
-1.7356618411634e-05
-4.42843332453027e-05
-2.87413889190767e-05
-1.62088270472357e-05
-2.34129985436536e-06
-3.97690575242251e-05
-5.00459413750568e-05
-4.18781249889112e-05
-2.89559243975349e-05
-3.72112797659976e-05
-3.35331790082391e-05
-4.17584182117879e-05
-2.29683985940121e-05
-1.81929353922324e-05
-2.05116073316289e-05
-3.36449940446683e-06
-4.68752973333101e-05
-6.41411391669487e-05
-6.05184428606017e-05
-2.38094864370051e-05
-4.24114532729873e-05
-1.58532477973595e-05
-4.18160722628244e-05
-1.72570437789612e-05
3.67063784678449e-06
-2.66573488692959e-06
-2.93713955364596e-05
-2.73693100394073e-05
-3.60533665054351e-05
-3.54196118472391e-05
-4.78192198293235e-05
-6.42494325103088e-06
-1.7603872864431e-05
-3.13231247781117e-05
-1.20510355323143e-05
-3.02545362863434e-05
-3.29239543904531e-05
4.46659551427398e-07
-3.66208840206105e-05
-2.97397872100716e-05
-8.42147607102019e-06
-4.18550409105549e-05
-4.15019576936854e-05
1.66824087425501e-06
-2.08283716743127e-05
-3.59369968893877e-05
-2.33200754216912e-05
-2.37230948355537e-05
-2.65385570744247e-05
-2.69088222394853e-05
-2.20699378128774e-05
2.3400352316307e-05
-5.68756766429489e-05
-2.78886877083153e-05
-1.7851501949279e-05
-1.24790589022556e-05
-2.30194486557283e-05
-1.29002517878589e-05
-3.14577760064641e-05
-2.91842098678243e-05
-3.95527661936736e-05
-2.59429351843631e-05
-4.58488961664288e-05
-3.4178141673293e-05
-1.18675760051015e-05
-3.12028755921867e-05
-7.52474249234365e-07
-2.01288950183589e-05
-6.62053205860165e-06
-2.53514581948746e-05
-3.28390766283678e-05
-2.24246518439921e-05
-2.53055627942809e-05
-2.29986146864021e-05
-4.23600022961468e-05
-3.77273590284768e-05
-1.43970275194143e-05
-2.85691733733972e-05
-5.44549271472844e-05
-4.03688682706431e-05
-2.38751696047991e-05
-4.62914783046901e-05
-3.47845638652003e-05
-4.08503068496722e-05
-7.55200293628165e-05
-3.5631746545138e-05
-2.36303886923919e-05
-1.77485254182311e-05
-5.49935535164582e-05
-1.1777363910559e-05
1.53963023318803e-05
-8.22156685428544e-06
-7.03226137970812e-06
-3.169764260934e-05
-2.7307790774957e-05
-2.49645562815641e-05
-2.31156292173616e-05
-1.39595472100281e-05
-2.06296820595565e-05
-2.40477693355087e-05
-4.75390400659217e-06
4.94524442282264e-06
-1.16864371088374e-05
-3.8405519006689e-05
-3.99576019474769e-05
-5.52446429597704e-05
-1.43651867355745e-05
-1.95434447264803e-05
-2.82225417363797e-06
-3.28969335087673e-05
-1.78179983488417e-05
-1.29194280128096e-05
-5.81886094152003e-05
-3.44758525612456e-05
-2.16440683281744e-05
-6.65779038327581e-05
-2.38197974391023e-05
-3.39304784284358e-05
-9.20808202486426e-06
-5.23868900363372e-05
-4.85442630694355e-05
-5.15356743395663e-05
-3.06551277267795e-05
-5.88415940140842e-05
-3.6586122116482e-05
-5.1179859638575e-05
-5.75487769478088e-05
-5.05897933100895e-05
-2.73294696121732e-05
-7.4047696583529e-06
-1.80644860896416e-05
-1.88799028655308e-05
-3.10412999710445e-05
-3.20696581253273e-05
-1.79545485675722e-05
-4.20654897688628e-05
-2.32304292014372e-06
-1.56106079659924e-05
-4.45415797253892e-06
-5.75631849333992e-06
-5.15519034072223e-05
2.20067337495938e-06
-3.02703617793445e-05
-1.57090402291322e-05
-1.26144107780256e-05
-1.74429123799403e-06
-2.4779571518854e-05
-4.40115714020017e-05
-2.52016045384083e-05
-2.98052621940573e-05
-2.49479208599279e-05
-1.71302267802569e-05
-3.42495487789476e-05
-1.68132601441935e-05
-3.18058139863271e-05
-3.39823226344511e-05
-2.05379138933161e-05
1.37447226534463e-05
1.05592964851519e-06
-2.92164675916821e-05
-1.82688112527859e-05
-3.80339945449063e-05
-4.45349903136765e-05
2.07120998554838e-06
-4.80904650024996e-05
-5.16104394607443e-05
-5.22030675066181e-05
-6.20642670522607e-05
-4.68513339976953e-05
-5.54330785866486e-05
-3.78225693006924e-05
-3.544646586169e-05
-2.87479304285765e-05
-4.35213735307544e-05
-3.34039565233366e-05
-5.17898132771358e-05
-3.48038865505253e-05
-4.80389464222465e-05
-2.06367938954563e-05
-3.31020640857097e-05
-2.44596780033407e-05
-4.17272208144768e-05
-7.45973783260907e-05
1.13882405047809e-06
-3.5173373999753e-05
-3.08783832388625e-05
-4.2679608956682e-05
-3.90862063146636e-05
-4.20478234463644e-05
-3.34411360055727e-05
-9.65824933110602e-06
-1.30961553974533e-05
-3.88237263335653e-05
-8.64800662738768e-06
-2.16699048185828e-05
-5.64812391580563e-05
-1.90556536095568e-05
-4.50220081939416e-05
-1.18303783744165e-05
-1.63207765525281e-05
-3.61765118928173e-05
-1.76327917236401e-05
-2.18306359261641e-05
-6.30149490165423e-05
-3.07055933889618e-05
-2.30671256926117e-05
-2.42270389640077e-05
-2.30500045241285e-05
-1.82763188966085e-05
-4.15793907425214e-05
-1.64408313092824e-05
-1.5690363773513e-05
-3.59837521280467e-05
-2.45403745572743e-05
-1.54769066863173e-05
-2.80896466608453e-05
-1.03934431960969e-05
-3.275893925163e-05
-3.00861601094459e-05
-2.54251052384483e-05
-2.69017188655648e-05
6.35049580868279e-06
-4.14534719920068e-05
-4.33460040769232e-05
-1.83232270206351e-05
-3.53914584943831e-05
-2.51890396191175e-05
-2.28000077985558e-06
-3.21841956686582e-05
-6.35586216288228e-05
-4.53958635329478e-05
-1.6451328764801e-05
-4.92482303236552e-05
-1.18531618458331e-05
-3.66363688247734e-05
-2.69315247093992e-05
-3.13753546942815e-05
-1.10739606506712e-05
-4.3768100540356e-05
-1.22055468310827e-05
-3.08165989348447e-05
-2.67905854954312e-05
-2.41975340290821e-05
-2.86603794791721e-05
-3.70816139930336e-05
-2.10463045570791e-05
-4.71458197145028e-06
-4.77651993159512e-05
-2.15574240914047e-05
-5.40526273258959e-05
-4.89332755092811e-05
-2.5584252018215e-05
-4.50446671957122e-05
-5.40060509694988e-05
-2.36771692738102e-05
-5.07851093102504e-05
-3.39958026802751e-05
-2.70495922031199e-05
-2.18264092496534e-05
-3.93611475707641e-05
-3.79343935400241e-05
-4.5641477731945e-05
-6.32083261918419e-05
3.0066588912164e-06
-3.20950044377587e-05
-3.35387250503654e-05
-1.93678852732805e-05
-4.3205004851909e-05
-3.09903197628796e-05
-1.99024555359556e-05
-3.86015657163092e-05
-4.22727456978755e-05
-4.81435048903386e-05
-2.31646474106738e-05
-1.1422913479004e-05
-9.76560563642974e-06
-1.6721709360393e-05
-5.82246442147972e-05
-2.74861215282485e-05
-5.88406043146605e-05
-4.78174717355397e-05
-1.50985974161981e-05
-3.09044541843336e-05
-3.97032035090178e-05
-2.77332444438668e-05
-3.55233129937461e-05
-6.01124713813516e-06
-2.63323720639728e-05
-3.3418028293256e-05
-2.35428756919446e-05
-1.94219285775337e-05
-2.99577364755477e-05
-2.6144791153807e-05
-6.09578725188041e-06
-1.84236882879165e-05
-3.27089288089076e-05
7.61480485212552e-06
-4.60178644299741e-05
-2.00385262857273e-05
-3.32416562902311e-05
-4.09943057925286e-05
-5.45760462221838e-05
-2.47740768982354e-05
-5.51888690234567e-05
-2.68292434333105e-05
-6.95165312582707e-06
-2.32831944746285e-05
-4.74295042130476e-05
-4.21834709027353e-05
-1.63087364945744e-05
-2.14736941685353e-05
-6.0246163008913e-06
-4.06491131534307e-05
-3.98113851745417e-05
-4.64764178851549e-05
-2.57941863318935e-05
-1.15776276625025e-05
-3.02053670655149e-05
1.12380449018483e-05
-4.04897231259176e-05
-6.50795050803046e-06
-4.1869884670665e-05
-3.32068069758817e-05
-3.20196724696845e-05
-3.72139157161999e-05
-1.41412137903373e-05
-5.5909716050845e-05
-4.2482711708456e-05
-3.34475552900637e-05
-5.29807632525705e-05
-3.65771867769699e-05
-3.67455807179253e-05
-4.23863685462597e-06
-4.57127901639082e-05
-3.79935419325733e-05
-1.93792816116067e-05
-2.66971103744963e-05
-5.88170253957269e-05
-3.00036042230034e-05
-4.06885160672126e-05
-1.86593874364019e-05
-2.67076195614239e-05
-9.94319350061856e-06
-1.99748673591515e-05
-3.7589729202904e-05
-4.47810692162853e-05
-4.25879249322679e-05
-2.2266261939459e-05
1.62766769146814e-05
-3.2154506727097e-05
-1.71252231728814e-06
-5.52430106417698e-05
-4.1889228507489e-05
-3.84024260316559e-06
-1.85565606606736e-05
-1.82887283041574e-05
-3.41474182406522e-05
-4.31498236164169e-05
-2.8779646875378e-05
-3.60360788174767e-05
-3.9017125445052e-05
-6.42730123741957e-06
-6.11244498672636e-05
-3.27911996062362e-05
-3.35523315780877e-05
-4.19474555555439e-05
-3.59582153716257e-05
-6.55905696462839e-05
-5.59219533249084e-05
-4.69319444391545e-05
-5.05056251415156e-05
-1.09858789171572e-05
-4.18559122931193e-05
-4.83247743005425e-05
-3.810704018139e-05
-2.78020595739808e-05
-4.34810915607434e-05
-3.83248497343159e-05
-1.0412937583162e-05
-2.19001274698523e-05
-2.71044238839291e-05
-3.03554526871188e-05
-7.70750949548968e-06
-3.98686498151695e-05
-1.16126802022596e-05
-3.81516379588935e-05
-3.27729125550191e-05
2.12426541832673e-05
-4.59868713481445e-05
-4.1944304905142e-05
-1.68529717929019e-05
-2.39862120060296e-05
-2.95809631750139e-05
-4.14220732927559e-05
-1.36472368189905e-05
-7.40458504049509e-06
-7.46782172361797e-06
-5.91079043786352e-05
6.66137339994496e-06
-1.12731981056211e-05
-2.76102408544577e-05
-3.68562944138261e-05
-2.6822891763824e-05
-2.46617449661538e-05
-3.87563646466628e-05
-4.74688991951637e-05
-5.19894481413075e-05
-3.21960556294811e-05
-2.88312160039177e-05
-4.59467518656527e-05
-2.82718792003466e-05
-1.59183249233302e-05
-4.11084593841994e-05
-3.50704614542262e-05
-2.24008226091126e-05
-4.24207249156989e-05
-3.16720382269273e-05
-2.95050165037205e-05
-4.28949230970602e-05
-1.38137748412402e-05
-2.70082920151702e-05
-4.27751906439506e-05
-2.47903143000861e-05
-3.41794656484127e-05
-4.01040331539393e-05
-1.32350288197042e-05
-1.9730783798893e-05
-4.02074985632858e-05
-2.29784600046222e-05
-3.50577638688956e-05
-1.34253563564872e-05
-4.28565077732823e-05
-3.16611899654692e-05
-2.74672170931134e-05
-5.85261336428067e-05
-1.81269077686882e-05
-3.59150037427018e-05
-2.09050078583504e-05
-4.63296833405396e-05
-2.34061740732102e-05
-3.07682558971541e-05
-2.05253357242072e-05
-2.01560290199029e-05
2.11385925920936e-06
-6.41485525048414e-06
-2.43832722126058e-05
-3.49095137126802e-05
-3.14630073576141e-05
-1.99752000765213e-05
-3.28108002951259e-05
-2.05802542230051e-05
-2.8068596501031e-05
-4.01736134458132e-05
-5.82046010988608e-06
-2.51796940997168e-05
-1.39176579850153e-05
-2.44935406132145e-05
-4.96381586556952e-05
-3.42306208099413e-05
-2.18960130114379e-05
-2.8203254768543e-05
-3.5663219265519e-05
-4.1141935761608e-05
5.05737400038684e-06
-4.26663754649273e-05
-9.10521994616413e-06
-1.77282928982537e-05
-6.88346566270016e-06
-4.59000511558162e-05
-2.00432866707674e-05
-3.44182406067339e-05
-1.34568314639633e-05
-3.75787768306061e-05
-2.95958920085392e-05
-2.9965825931452e-05
-3.62144638205026e-05
-2.34436200834451e-05
-1.83666483069169e-05
-3.42797516132636e-05
-3.4859512073058e-05
-5.84717279487338e-05
-2.67410033381518e-05
-4.79679730287445e-05
-2.92924875069741e-05
-1.7682125110071e-05
-3.55781246400785e-05
-5.25800714702156e-07
-2.91017712427676e-05
-2.54580984788096e-05
-2.64496620721011e-05
-5.26203911617982e-05
-3.95546222421944e-05
-1.91800993951445e-05
-1.08740063871579e-05
-3.88290073122868e-05
-4.41226195510044e-05
-2.11999943269379e-05
-1.11113317412677e-05
-1.36386643565442e-05
-5.06587638514269e-05
-4.64532542639531e-05
-4.89463592384733e-05
-3.01996728960135e-06
-1.59848758679271e-05
-3.42518032686395e-05
-4.34323025728625e-05
-4.43998017841232e-05
-5.99632056560816e-05
-4.37449164502558e-05
-2.51974371023507e-05
-2.48252412740971e-05
-7.21897666109491e-05
-3.00353276454019e-05
-6.61044347304201e-06
-2.57062393693612e-05
-3.55109261937697e-05
-4.12555063855261e-05
-4.48665363189995e-05
3.10189409961099e-06
-1.35518033367544e-05
-1.85960448067685e-05
-2.31339469406289e-05
-3.47895818997254e-05
-1.60985463144078e-05
-3.8970440190209e-05
-1.30921722153288e-05
-6.63895366474178e-05
-2.97812609712036e-05
-1.76603949317359e-05
-3.97860927016147e-05
-3.42645960743434e-05
-4.35923581581949e-05
-4.07401816504449e-05
-8.5907846783921e-06
-5.59107907929558e-06
-1.6819554775153e-05
-3.30045962770841e-05
-1.42742110715781e-05
-2.98619355768538e-05
-3.46284833879343e-05
-1.75157865296217e-05
-3.80152865578755e-05
-1.19229219649707e-05
-9.26125956351429e-06
-1.20633064086397e-05
-2.02041588345656e-05
-2.86860740146759e-05
-2.28884174910035e-05
-4.06772974568781e-05
-3.90037822490275e-05
-2.34221307459795e-05
9.0906754051303e-06
-2.52807928720883e-05
-3.01446349007701e-05
-2.700668554176e-05
-3.08083107974674e-05
-2.80792693380503e-05
-1.00889559409482e-06
-2.63396107980864e-05
-3.7031890393228e-05
-4.21039431518609e-05
-4.74450723519988e-05
-1.03651494691946e-05
-3.85977311440423e-05
-1.91746465219195e-06
-5.52039240058073e-05
-3.31156793563059e-05
-4.05126702885246e-06
-3.42425889135212e-05
-1.85436127714703e-05
8.33918641135053e-06
-6.45573806337641e-06
-1.61161669635042e-05
-1.83133542376908e-05
-5.46225107010383e-05
-2.46982363556264e-05
-1.83114991196866e-05
-3.22419805290796e-05
-4.38046146017189e-05
-2.89886155082247e-05
-1.4130849395687e-05
-3.05850724866004e-05
-2.55444867383279e-05
-3.85678880313521e-05
-2.00059146374611e-05
-3.14458960819658e-05
-3.10108913185655e-05
-6.6114473682011e-07
-1.77848717851316e-05
-1.57482152534943e-05
-2.89712956428657e-05
-3.31109628519268e-05
-3.50538249256386e-05
-3.34716992297621e-05
-1.69230282105834e-05
-5.34515159994286e-05
-2.98964697227039e-05
-6.05649332836583e-05
-7.4053762177453e-06
-4.40786570712999e-05
-4.44467664568911e-05
-4.22366863243601e-05
-2.49054967805675e-05
-6.28015799706872e-05
1.7358073433081e-06
-2.15047228367693e-05
-1.40463485269957e-05
-2.14205307013722e-05
-2.2020234046187e-05
-1.23446999467023e-05
-2.50200600602678e-05
-2.10674599567952e-05
-2.63567943072796e-05
-3.64623127723716e-05
-1.66857033891544e-05
-2.11259251742083e-05
-2.62045460809474e-05
-5.36957976125523e-06
-2.18542886725099e-05
-2.16260243530413e-05
-4.38508857754912e-05
-2.24189596032076e-05
-5.94797516182758e-05
-4.65145296098586e-05
-4.49533790982948e-05
-1.82986056680074e-05
-2.18534848621952e-05
-2.13298907482588e-05
-2.3997624704753e-05
1.32688369237737e-06
-6.53615759487232e-05
-6.54196469250633e-05
-2.9449793781214e-05
-2.30551013387496e-05
-2.23655059212193e-05
-2.63341039394457e-05
3.04218556266091e-06
7.93765714222056e-06
-1.856135764084e-05
-3.72868527483688e-05
-4.51905285252636e-05
-6.09776248696718e-05
-5.17916687550894e-05
-4.45793977186854e-05
-1.58113024331176e-05
-4.05969168890218e-05
-4.75818158813378e-05
-5.05666865910895e-05
-7.99784202507604e-06
-2.2284123733749e-05
-3.32477796742369e-05
-4.60321898086766e-05
-1.4404373023377e-05
-1.20334235954406e-05
-3.09240962691941e-05
-2.89213727148385e-05
-1.22640127531027e-05
-1.86350054198876e-05
-2.9546472891404e-05
-6.20915993411733e-05
-4.96182225394896e-06
-3.68585996159344e-05
-1.85861861851221e-05
7.81472160691241e-06
7.01702690065398e-06
-1.69071572038685e-05
-5.11319254510385e-05
-1.70705540077597e-05
-1.33755683913858e-05
-6.06221170492142e-06
-5.30387654299127e-05
-1.4055096477626e-05
-5.97620211916605e-05
-5.64638807188044e-05
-1.98054101342545e-05
-1.96564657067172e-05
8.56011697002256e-06
-1.34268207866234e-05
-5.39619284877972e-06
-2.75883332518708e-05
-2.56031712657258e-05
-3.72577284165333e-06
-1.89818513714517e-05
-4.28268894062668e-05
-5.43094870656971e-05
1.15705352975348e-05
-1.44222976654414e-05
-1.8568874435665e-05
-5.59034890853848e-05
-2.733902212832e-05
-3.49245820905911e-05
-6.70984538929393e-05
-3.25968995273676e-05
-1.82275696245625e-05
-2.29749760039853e-05
-1.3551005405568e-05
-9.20498535749009e-06
-4.71612542307687e-06
-8.11981357546047e-06
-3.40837929637352e-05
-3.47710372334046e-05
1.13798902609837e-05
-2.39601326044538e-05
2.67057422140185e-06
-4.74087592091222e-06
-2.22500843576066e-05
-3.40103844877623e-05
-4.17532965130637e-05
-6.43860601694711e-05
-2.10635203569004e-05
-3.00955579185634e-05
-4.69358228423676e-05
-2.48376383448578e-05
-5.12638780463939e-05
-3.02709592407473e-05
-9.04426023901735e-06
-4.04585915680967e-05
-1.33276369369156e-05
-1.79007546171759e-05
-6.71756590619169e-05
-4.60682950215405e-05
-3.40768627296061e-05
-1.56251257144467e-05
-2.31112842403373e-05
-5.55240746267903e-07
-2.41043719783572e-05
-5.12302755956083e-07
-3.57442903654827e-05
-1.6557601342229e-05
-5.24231583744824e-05
-3.71258670326436e-05
-1.45711524180603e-05
-6.21912831327543e-06
-3.16939382232018e-05
-5.21661077573812e-05
-5.21681025951736e-05
-1.87290906041576e-05
-3.73823317060951e-05
-2.2081386605096e-05
-4.92466211440243e-05
-4.74307584742548e-05
-2.32985258749936e-05
-5.51185189528351e-06
-3.35231298577793e-05
-3.08824914273218e-05
-3.03984344188547e-05
-2.29756531959127e-05
-5.04323702843473e-05
-7.78972130816951e-05
-1.42135501447916e-05
-1.96331345539648e-05
-2.80044974191703e-05
-1.44956167888246e-05
-4.08626259795271e-05
-3.69635026486118e-05
-2.47378785187716e-05
-3.67570704016235e-05
-7.49266408389728e-06
-1.65053374005159e-05
-1.5418098946138e-05
-3.43064384177007e-05
-3.71623148121784e-05
-2.00273482157154e-05
-4.25285199589047e-06
-1.63009792185897e-05
-3.53961203985387e-05
-1.96121349316563e-05
-3.84902652970762e-05
-1.98046011208974e-05
-1.42836434633754e-05
-3.22963691448184e-05
-2.39711641266233e-05
-6.07583607673962e-06
-3.77791187842803e-05
-5.25250899461713e-05
-2.49702573045942e-05
-3.66205002802101e-05
-4.46905811598609e-05
-4.47212496299928e-05
-1.39704742455321e-05
-1.23097970489885e-05
-2.4283289449244e-05
-7.13328931510602e-06
-4.4141886088194e-05
-8.73381093834788e-06
-4.72735889400727e-05
1.05147937088388e-05
-1.24905805557804e-05
-2.20987248061416e-05
-1.51967566034031e-05
-3.67396669160201e-05
-2.6436897671528e-05
-2.6740673191507e-05
-1.30441671734469e-05
-4.04915418170341e-05
-5.26277159064248e-05
-3.76808715903201e-05
-5.19383003578184e-05
-1.56640018014428e-05
-1.36863404417021e-05
-4.09507559227759e-06
-3.15498651715736e-05
-2.64601670052731e-05
-6.4908321464573e-05
-4.42387816946944e-05
-1.85299708309915e-05
-3.37764472807441e-05
-4.36412406501882e-05
-3.20516717526218e-05
-3.00405015601396e-05
-2.79982147565713e-05
-3.34914832132458e-05
-3.94459156133796e-05
-2.76485369760247e-05
-3.9947915511414e-05
-3.40051799531687e-05
5.35483059090689e-06
9.65565125230086e-06
-1.1656911696512e-05
-3.18294523005141e-05
-2.15931266149597e-05
-1.79907302951931e-05
-1.0350753961416e-06
-4.58112148625638e-05
-2.30775217654722e-05
-1.6853773146351e-05
-3.14604347948537e-05
-3.63508241534523e-05
-2.71123586530423e-05
-1.84513425022674e-05
-3.06700905739525e-05
-3.55809306029941e-05
-6.53659651719248e-05
-2.95329521591661e-05
-1.98012152739973e-05
-2.50122345233174e-05
-1.30956324070054e-05
-3.30862104215518e-05
-2.98489449898592e-05
-2.57482087503504e-05
-4.2777705016811e-05
-5.53509563542057e-07
-1.04895192172169e-05
-4.19584689903206e-05
-1.97935722774854e-05
-3.15294389323766e-05
-5.98488156815185e-05
-2.55178502187079e-05
-4.48001243979513e-05
-1.72867556697158e-05
-1.45343748030752e-05
-3.05755172231622e-05
-2.95872921077981e-05
-4.15300010243274e-05
-2.23684561895246e-05
-1.47888942353601e-06
-3.67055776355207e-05
-1.75351373086699e-05
-4.46668999717842e-05
-3.89900711549193e-05
-2.58009444048651e-06
-3.95129119207685e-05
-2.12679660983742e-05
-2.33080703331636e-05
-2.21101103543549e-05
-9.50753263011404e-06
-3.97339281818235e-05
-2.33300613722723e-05
-3.1292473672624e-05
-3.03875466672672e-05
-2.84164412616768e-05
-4.58644220589561e-05
-3.19705599344214e-05
-2.84441925210695e-05
-3.15932542410784e-05
-3.27392975544322e-05
-3.8944151873561e-05
-1.79446960611431e-05
-3.31733572199501e-05
-4.55819965948922e-05
-1.80282554279899e-05
5.93668235357734e-06
-2.84525831585701e-05
-4.39708898367871e-07
-3.84088244312382e-05
-7.58352505890156e-06
-2.55679767937906e-05
-2.83619646165344e-05
-5.46533505572087e-05
-7.21878874472398e-05
-2.05615875582799e-05
-2.48524046789926e-05
-2.46465845950453e-05
-3.43388407203861e-05
-1.54590422663099e-05
-2.52977413388522e-05
-2.26839591220548e-05
-2.94302193537008e-05
-3.07693691808354e-05
-4.1515969717615e-05
-8.23939728486326e-06
-2.70359032215014e-05
-3.6414318880031e-05
-2.44839804437266e-05
-1.73848841563429e-05
1.50323012407601e-05
-1.87496772019878e-05
-1.12717063345574e-05
-4.57174286214866e-05
-1.71069251506949e-05
-4.34845651969505e-05
-4.44502336288162e-05
-4.34154101069676e-05
-4.47388748750666e-05
-2.37785745128095e-05
-8.07844279363485e-06
-3.93121661625004e-05
-6.03543347711527e-06
-1.90857498093285e-05
-2.0540864254955e-05
-3.19587330599734e-05
-3.19327092811554e-05
-1.29402806133605e-05
-4.38901221392925e-05
-3.6041628856637e-05
-1.97018159940843e-05
-1.44604575955157e-05
-6.23389186012534e-05
-3.03425918776537e-05
-1.32866692522581e-05
-4.24421576787704e-05
-3.3842630879934e-05
-5.00637433547139e-05
-1.21374100927857e-05
-1.51785934985239e-05
7.95753204319345e-06
-3.28663848628814e-05
-2.71748526492273e-05
1.00144881801394e-06
-1.87227695790051e-05
-7.44802861533258e-06
-2.85682662352571e-05
-3.1280248479269e-05
-5.05823474807272e-05
-3.32982046849088e-05
-3.89636413514836e-05
-6.3210478472262e-05
-6.65361609546185e-06
-4.66573935176939e-05
-3.08091863030268e-05
-5.38701958475562e-05
-4.37648045690276e-05
-4.58075192953972e-05
-4.03578204466706e-05
-3.38545623553437e-05
-4.6281065154992e-05
-5.22096181100186e-05
-4.83146787742447e-05
-4.405806231582e-05
-2.53593678730561e-05
-2.52527997625473e-05
-3.54678701099503e-05
-9.96716579585672e-06
-2.95444417397205e-05
-3.95441331493464e-05
-3.14623487723684e-05
-2.51047937727241e-05
-2.77847945375658e-05
-2.9160525002593e-05
-3.58662424148654e-05
-2.55423547211233e-05
-2.33491879517175e-05
-4.4969320671846e-05
-4.11714565166036e-05
-1.87155671545754e-05
-2.30900621187263e-05
-1.77050359950519e-05
-2.175233797514e-05
-3.21430073171903e-05
-3.35855142870119e-05
-2.6539207150013e-05
-4.80903351577795e-05
-4.36350204899728e-05
-3.099873216954e-05
-5.76914437804015e-05
-2.87951997627131e-05
-3.83668818631712e-05
-2.19139434026302e-05
-3.73654483455275e-05
-2.89726590338108e-05
-1.33645065094673e-05
-5.31211276939878e-05
-4.11566402354163e-05
-3.08834337457577e-05
-2.61661849348619e-05
-3.36732347987043e-05
-2.99283093930009e-05
-2.10678452851017e-05
-8.49725727799203e-06
-6.25935319611665e-05
-4.06808393369076e-05
-2.43088868676502e-05
-5.08792116593726e-05
-2.61269726381306e-05
-1.45801155699062e-05
-3.48205373366107e-05
-3.20939862956964e-05
-2.94328756795051e-05
-4.48548953062412e-05
-4.0430091504536e-05
-4.06097527956996e-05
-5.22822709329511e-05
-2.37882204465112e-05
-7.04430029990634e-05
-1.68741122824938e-05
-2.31514895050637e-05
-3.13993904920852e-05
-4.18360804075813e-06
-3.53861240471209e-05
-1.8909498965574e-05
-1.11776204990081e-05
-6.02052684216787e-05
-1.35293796614792e-05
1.14282119608582e-05
-4.37570978128688e-05
-1.5119382679988e-05
-4.88013346914259e-05
-2.19286684125083e-05
-6.34534295566817e-05
-3.89198288971421e-05
-2.98085814059938e-05
-1.88432239088774e-05
-2.48839272035413e-05
-4.50668514976905e-05
-1.89204600245993e-05
-3.02335208141968e-05
-4.70476768743848e-05
-1.05625840797705e-05
-1.16880940363029e-05
-1.75461990515906e-05
-8.2791242734954e-06
-1.25315041773564e-05
-1.80591738227056e-05
-2.58574911995796e-06
-1.91737833093409e-05
-4.77639212144539e-05
-2.11094576436482e-05
-5.2860257632595e-06
2.03362453468089e-08
-2.92588197458332e-05
-3.90026709437762e-05
-2.77505490667687e-05
-1.20460852884361e-05
-3.0523027104349e-05
-2.36108631076209e-05
-2.14532088592464e-05
-9.87677731284621e-06
-3.27045389705172e-05
-2.52419117635395e-05
-1.16515331347132e-05
-3.02610302060475e-05
-9.8436899207043e-06
-4.00740658253534e-05
-1.12932408330969e-05
-4.74594970736889e-06
-3.41997902708651e-05
-3.40922730866214e-05
-2.36822457349506e-05
2.66503969843663e-06
-2.82145265742508e-05
-5.27628284905667e-05
-2.91404957661677e-05
-2.85059245714981e-05
-1.40488007264351e-05
-4.08632057054918e-05
-1.95709940428671e-05
-6.33042681696122e-06
-3.4814823046299e-05
-1.37696765029295e-05
-1.29984885439948e-05
-4.65735801803176e-05
-1.61713895649439e-05
-3.49091141442678e-05
-1.45486798441932e-05
-6.01795506906343e-05
-1.37419100077171e-05
-4.14559030167747e-05
-3.27631924286756e-05
-3.66201069197308e-05
-4.31369955641254e-05
-2.15566195805126e-05
-5.24894991714595e-05
-4.41501321652612e-05
-3.5434873257634e-05
-4.87201233973627e-05
-2.27118979036686e-05
-2.6596204990899e-05
-2.5915841030752e-05
-2.26438022877492e-05
-4.35545818096753e-05
-6.00963522360446e-06
-1.84640922857749e-05
-3.01396964145988e-05
-3.73055424538353e-05
-2.16654474859653e-05
-1.90320047957536e-05
-1.77199267480396e-05
-1.83122284644999e-05
-2.88438454384253e-05
-2.22916831070479e-05
-3.11631423033968e-05
-4.98105894863463e-06
9.76731157029385e-06
-4.0642111381155e-05
-6.20806921121768e-05
-4.57039681840771e-06
-2.89964497412439e-05
-2.29182695726751e-05
-4.26814131832816e-05
-4.3214800298376e-05
-4.25504408449219e-05
-2.17076361794949e-05
-2.29696582167633e-06
-1.52140474717538e-05
-2.84250813866452e-05
-2.704948204878e-05
-6.07633328228212e-06
-9.39306159708528e-06
-2.3950350859474e-05
-2.60017199974336e-05
-5.00923003297767e-06
-2.99886903357858e-05
-2.35098545445939e-05
2.20101286693993e-06
-1.39035398501885e-05
-3.91713634325285e-06
-2.78537914311365e-05
-1.44663026197155e-05
-3.47774071218219e-05
-3.80318505383498e-05
-3.90732245808298e-05
-2.20179202998804e-05
-3.2113376812944e-05
-3.35354366771075e-05
-4.88453946852237e-06
-2.77867653337156e-05
-2.30567072922753e-05
-1.96910576602545e-05
-2.02918151112668e-05
-2.09375598687295e-05
-4.26767406186263e-05
5.44689776090765e-08
-2.65982897823089e-05
-3.2035440803877e-05
-2.61789477452839e-05
-3.41231189561772e-05
-1.08677371206794e-05
-3.81402685047566e-05
-4.15516675541881e-05
-2.75211999632572e-05
-2.78356715456343e-05
-4.49726087853988e-05
-2.43238993987982e-05
-1.12127645024277e-05
-2.21636359320227e-05
-2.92025204970968e-05
-2.25984973998539e-05
-2.83301262922922e-05
-3.39912484884725e-05
-2.20478334576775e-05
-6.08534530408841e-05
-2.90385684604876e-05
1.68335358012897e-06
-2.65796329623941e-05
-3.98770948062871e-05
-1.58626042377511e-05
-4.06814691441196e-05
-2.50754666500676e-06
-3.73237692636103e-05
-1.94636872323267e-05
-4.13208541138615e-05
-3.81914301677841e-05
-4.16986309554251e-05
3.69032172127257e-06
2.04793807647779e-05
-1.62384506720838e-05
-4.74069453783318e-05
-2.88203264253093e-05
5.18820088795766e-06
-2.34515019147667e-05
-1.92540013476687e-05
-9.09254107536537e-06
-4.88350433428423e-05
-3.7176130570887e-05
-5.0138708120748e-05
-2.28017916327897e-05
-3.44353568032427e-05
-2.61346903606894e-05
-5.71217277290436e-05
-3.71324370092442e-05
1.48846031362559e-05
-8.85961063659677e-06
-3.49655478828308e-05
-2.6430536289882e-05
-2.98023305371432e-05
-3.66867163833703e-05
-4.45362129529741e-05
-3.75173410205446e-05
-3.07682491947399e-05
-3.45828358173506e-05
-1.12730279853804e-05
-1.85616837530837e-05
-2.48642380527906e-05
8.20228784955229e-06
-2.11293519750304e-05
-2.4687793040969e-05
-2.91699290009896e-05
1.53834750834298e-05
-7.73951429006333e-06
-2.83724689991985e-05
-2.57430266345779e-05
-4.24307685472218e-05
-3.94390400125556e-05
-2.43067361701923e-05
-2.92383487071579e-05
-5.19449940697976e-05
-4.70015802452742e-05
-1.93323425871378e-05
-2.67916738979531e-05
-2.04592344015309e-05
5.8826258745894e-06
-4.51509089586017e-05
6.64087768000062e-06
-6.58392178119721e-05
-2.89096105296923e-05
-3.17304126480341e-05
-3.41912738371652e-05
-9.07982460435761e-06
-2.87997492499608e-05
-3.83987136143366e-05
-5.97376523003926e-05
8.78016290939341e-06
-6.20056911692337e-05
-7.67884476666901e-06
-5.45776668289586e-05
-1.37623376303069e-05
-1.37294377294951e-05
-1.63285891643324e-05
-4.20068843826757e-05
-2.10443534371628e-05
-4.11529024789224e-06
-4.60128131831529e-05
-3.79154130733909e-05
-1.29228359730139e-05
-3.8399353496973e-05
-2.9927524131348e-05
-1.65017763141418e-05
-4.7201594739325e-05
-1.13551907776642e-05
-2.26770275990349e-05
-2.30903127849534e-05
-2.85794953050325e-05
-1.27264965416621e-06
-1.84446907257996e-05
-6.70308757961744e-05
-2.41623778745199e-05
-4.08187923420032e-05
-1.49858286460058e-05
-3.44984242666384e-05
-6.50250571742442e-06
-7.93210003508516e-06
-4.56960714311679e-05
-2.61010342354067e-05
-1.24555245552841e-05
-1.76037142477945e-05
-5.84036238296764e-06
-2.84988947307349e-05
-2.4473505065708e-05
-2.27930637581374e-05
-4.92262402219609e-05
-4.21420699681236e-05
-1.85472009437678e-05
-9.54161179462198e-06
-6.20391897208232e-05
-2.36157400560781e-05
-5.55515736073435e-05
-2.51515337663891e-05
-3.17401357631657e-05
-1.56593508111131e-05
-1.70274533551741e-05
5.82580017246644e-06
-3.39005050841751e-05
-2.80434511216463e-05
-3.33127040423855e-05
-3.55087939239898e-05
-2.682494631136e-05
-3.15687461952821e-05
-2.63306725812902e-06
-1.80079073345028e-05
5.87675253867634e-06
-3.45800883733107e-05
1.37308579252887e-05
-4.55108829694273e-05
-4.29417207919451e-05
-3.60419714379845e-05
-7.33909918413222e-05
2.15761261969465e-06
-3.66646052352486e-05
-3.69996908524334e-05
-3.53503176092322e-05
1.31246222347896e-06
-1.52157464906853e-05
2.28286538209375e-05
-3.4972143764665e-05
-4.81728993544487e-05
-2.09350983787975e-05
-4.19512787721292e-05
-3.67852859183142e-05
-2.40823746056201e-05
-3.92632359462647e-05
-4.28047112083433e-05
-2.56639097672119e-05
-4.46525119078493e-05
-1.14131344429955e-05
-2.92083482413225e-05
-2.77279239530521e-05
-4.80387472061888e-05
-5.39578561381357e-05
-2.59166992270681e-05
-3.59171658056434e-05
-5.52824334909327e-06
-3.30939644382857e-05
-1.16868521109889e-05
-1.66956679434865e-05
1.35071225106112e-05
-5.33242949864075e-05
-4.10003898635575e-05
-4.98138597379013e-05
-8.35468573373098e-06
-3.82518574713815e-05
-8.88236190625617e-06
-3.83930933646261e-05
-3.6512493723184e-05
-4.94645055995607e-05
1.19381126280952e-05
-2.96487303612059e-05
-4.01400042333171e-05
-4.46578503892378e-05
-4.81703691662508e-05
-1.98634748300553e-05
-3.18300428406294e-05
-4.23934004261676e-05
-5.18426453574084e-05
-2.52444608287853e-05
-2.31205318132383e-05
-2.96855576370537e-05
-9.89143363677025e-06
-2.48941205381934e-05
-8.37228766403361e-06
-2.85674035544811e-05
-3.53098312970429e-05
-2.82116526252786e-05
-2.33286472001269e-05
5.40138398960378e-07
-2.48309403172175e-05
-2.43830263660626e-05
-4.0135078855303e-05
-3.3558163333647e-05
-3.30995776406565e-05
-2.18609189786396e-05
-2.93673060534996e-05
-3.75658914477746e-05
-3.29505534531563e-05
-2.02630034624759e-05
-4.23523612986393e-05
-4.24384694388628e-05
-1.93528008445531e-05
-5.13751477263177e-05
-3.17561679625796e-05
1.47437415599767e-05
-1.51990738555144e-05
-1.76503538821106e-05
-5.70213907522322e-05
-2.02954071462027e-05
-2.98502704241927e-05
-1.82294506448155e-05
-1.88123224343038e-05
-4.43355349179595e-06
6.11406516801601e-06
-7.44870891713246e-07
-3.14418079535026e-05
6.297692341652e-06
-3.26178727365335e-05
-4.50750627733762e-05
-1.03425433004317e-05
-3.33913162440174e-05
-2.8495016183972e-05
-2.42347753245204e-05
-4.11760450208098e-05
-2.3861312287523e-05
-2.28484725981485e-05
-3.30765966405156e-05
-4.32036720652467e-05
-4.08138137990122e-07
-4.33279449856734e-05
-2.72977292120112e-05
-2.73758789543937e-05
-3.06435821828284e-05
-1.39869172961662e-05
-1.37084942421051e-05
-2.37316284458827e-05
-3.57335421249234e-05
-3.35754236277419e-05
-2.85011821703966e-05
-5.99691285783883e-05
-3.33777009182562e-05
-3.41765612936999e-05
-1.56118245995927e-05
-3.86008253294043e-05
-4.35294367405601e-05
-2.92183755151154e-05
-3.13375030603134e-05
-2.07194236127239e-05
-2.74792947646602e-05
-4.51322807681324e-05
2.6549942211496e-06
-2.22820601479722e-06
-2.66504734246166e-05
-1.39202846259432e-05
-9.48644567695349e-07
-2.35322301790545e-05
-1.96608659469445e-05
-6.98591921486303e-05
-1.59063031750647e-05
-6.21108272234194e-05
-5.70498080454633e-05
-3.75294108781201e-05
-1.51899599898636e-05
-1.58638890245404e-05
-3.48203206076437e-05
-1.53840642435755e-05
-1.59002023868623e-05
-1.36133798404688e-05
-4.16415501476686e-05
-3.04871096918604e-05
-3.82111047269345e-05
-3.62909661690467e-06
-3.83424095898585e-05
-1.24427394119274e-05
-1.05769379290933e-05
-6.13460478119665e-05
-5.22782697897521e-05
-5.28157422021935e-05
-1.12974794810029e-05
-2.87512996992126e-05
-6.71914042792913e-05
-1.76531167470001e-05
-1.25409757568328e-05
6.0790512611699e-06
-1.20024180632651e-05
-2.72945056655559e-05
-1.99992365905083e-05
-2.24105907422284e-05
-2.2412760341834e-05
-3.6762485936158e-05
-2.73152627480894e-05
-1.83759490531377e-05
-2.2989100976789e-05
-2.49624162364618e-05
-1.1720643919255e-05
-3.21362183759524e-05
-4.10854309078467e-05
-3.41087790141032e-05
-4.79709234123273e-05
-3.29198265796904e-07
-2.18759170779168e-05
-5.32845865991027e-05
-5.78693018915814e-05
-2.52702044069139e-05
-1.98232838632235e-05
-5.39282710948178e-05
-3.9741648086797e-05
-3.4968471432615e-05
-2.75537419345934e-05
-2.63018140598174e-05
-4.99076503673826e-05
-2.21449016106016e-05
-2.80779941872622e-05
-2.9056190917085e-06
-1.01970796792636e-05
-3.39264104082922e-05
-5.88976385249224e-05
-2.90761685604622e-05
-1.94033350070036e-05
-4.40302150845347e-05
-5.24858807969487e-05
-3.73663115892979e-05
-2.45881372278875e-05
-5.56379970677805e-05
-3.75808214726562e-05
-2.36366363616331e-05
-2.11517614891291e-05
-3.66870439715536e-05
-4.93432962900339e-05
-3.20243074411718e-05
-3.36497249951443e-05
-4.65827560085033e-05
-5.47312073246799e-05
-1.9054233733735e-05
-1.12154991284694e-06
-2.42123814462207e-05
-5.10489158520985e-06
-1.81884863559473e-05
-3.17477710811909e-05
-1.33422159830668e-05
-1.60328530735132e-05
-3.18688477486068e-05
-4.29956634823334e-05
-1.29062840612314e-05
-2.90445356696295e-05
-3.75571206036906e-05
-6.04217951518127e-05
-1.35611053317708e-05
-1.35568998157354e-05
-1.07045318105031e-05
-5.83825542209545e-05
-2.83888305856019e-05
-1.48210375776997e-05
-3.11048923180198e-05
-2.1727418004944e-05
-4.41348386463793e-05
-3.82517155036978e-05
2.06255830947431e-07
-2.44673599457655e-05
-4.2046013549635e-05
-1.25056613741222e-05
-4.89930793296444e-05
-3.69353588710197e-05
-5.57149107061475e-06
-9.25446855622458e-06
-6.3328849270327e-05
-4.39435158226724e-06
-2.42500468010077e-05
-1.5308247662744e-05
-1.83028450583135e-05
-6.46092439762414e-06
-2.46027893441502e-05
-6.74207470403503e-05
-1.60337439708774e-05
-3.06535187709381e-05
-4.00745856792748e-05
-4.29156833399029e-05
-2.58385404530375e-06
-3.67580593394031e-05
-3.01315071917696e-05
-3.04296046461223e-05
6.07940325664261e-06
-6.26817013669771e-05
-1.39972694497463e-05
-3.01672244227578e-05
-5.20121368500294e-05
-2.479490154117e-05
-3.20956466217669e-05
-3.8499222735861e-05
-3.50779471563561e-05
-2.34311047639298e-05
-5.0384443540117e-05
-2.15109192789729e-05
-1.84159551875265e-05
-4.009026200388e-05
8.16275736806358e-06
-4.912969619955e-05
-6.15764194829609e-05
-4.22541579452325e-05
-2.88338214450775e-05
-3.36243466680522e-05
-2.82640852082967e-05
-3.69317497532609e-05
-5.83551464525904e-05
-6.52674523691017e-06
-3.59249978950107e-05
-4.35272077061402e-05
-2.57606611486402e-05
-4.28737324032784e-05
-1.45868723985206e-05
-3.44971493768314e-05
-2.15794523788131e-05
-1.82924976021913e-05
-1.75176535847111e-05
-2.77832345673045e-05
-1.95629855440828e-05
-3.46390783310545e-05
-3.72831417686184e-05
-1.52645308882466e-05
-2.1445176585409e-05
-2.63579826764296e-05
-4.83226273430131e-05
-1.08643142904974e-05
-3.84241296662546e-05
-5.04075385342503e-06
-3.94411349701217e-05
-8.79921605164212e-06
-2.34676389009673e-05
-5.50030559584738e-05
-1.744991120563e-05
2.51806916557976e-05
-3.10374415929724e-05
-1.39837072497896e-05
-4.94343010519318e-05
-5.08183237617398e-05
-8.05000362003522e-06
-3.09720470745738e-05
-2.67333259244063e-05
-2.95946403418116e-05
-5.64215396280149e-05
-1.90414477685969e-05
-7.58963389608167e-06
-3.72858132088597e-05
-5.81062588830259e-05
-4.61133128731426e-05
-2.87641008839925e-05
-3.66025394462935e-05
-3.72283543521865e-05
-2.18945158256287e-05
-4.15350983035186e-05
-5.19735537802936e-05
-3.35254227045678e-05
-5.47090693332682e-05
-6.14794939876403e-05
-4.98644734007919e-05
-3.50680022842504e-05
-2.26993393565094e-05
-8.32205935487535e-06
-3.44868957066901e-05
-4.19726780202635e-05
-2.55408284315694e-05
-9.07449200880689e-06
-4.63762899092921e-05
-8.8782179772618e-06
-2.09018751369352e-05
-9.12941824261115e-05
-2.78369043487473e-05
-3.40071845845751e-05
-9.70926216106489e-06
-2.600074269473e-05
-4.63033744417425e-05
-2.50222917031039e-05
-3.96693846532162e-05
-4.1236387880738e-05
-4.80535581723702e-05
-4.1743055079694e-05
-3.25004301721456e-05
-1.65217384056749e-05
-1.56888000327422e-05
-1.64215779449586e-06
-1.38803386368205e-05
-2.65141109082797e-05
-8.75452450397426e-06
-2.97939649173966e-05
-3.28809491952189e-05
-4.31185861074966e-05
-5.44007271846054e-05
-2.9747434408568e-05
-7.44925849173729e-06
-3.66505035084581e-05
-1.20562269775757e-05
-3.34884560516455e-05
-3.02111715952725e-05
2.75125528855361e-06
-4.18407448440702e-05
-2.25948522903683e-05
-3.02263153097802e-05
-3.77950389159526e-05
-4.35660120408196e-05
-5.5240759590797e-05
-2.98387353059093e-05
-2.87104028716442e-06
-3.05328565616033e-05
-1.7413800670776e-05
-4.03327845818818e-05
-2.7671296510462e-05
4.66275410045702e-06
-3.45287932207762e-05
-2.64295556938251e-05
-9.97719449967205e-06
-5.37179678699036e-05
-1.66749126522838e-05
-1.2591832701807e-05
-8.03671218496321e-06
-1.7603534158202e-05
-5.14735145827578e-05
-4.84349179783414e-05
-6.15635057402317e-05
-6.81535982876401e-06
-2.22443628760195e-05
-3.74373339953006e-05
-4.31576627370052e-05
-1.84900219089736e-05
-3.42233161655612e-05
-3.7644175536015e-05
-4.75028080971503e-05
-2.09103247871951e-05
-3.73975564579992e-05
-6.74669426347726e-05
-4.20476043906715e-05
-2.68002643633751e-05
-3.71548520450912e-05
