# Supplementary material for: Research on computational propagation and identification of mine microseismic signals based on deep learning
Source: PLoS One. 2025 Oct 22;20(10):e0334641. doi: 10.1371/journal.pone.0334641 (PMC12543183; doi:10.1371/journal.pone.0334641)
Supplement: S8 Data — (ZIP) [file pone.0334641.s008.zip › 000100900002698.xlsx_0.txt_24.txt.txt]

-1.89160246998633e-05
-3.40973650541498e-06
-4.92758521244904e-05
-3.63205362431105e-05
-4.05951275428576e-05
-5.23964495688024e-05
-6.40633089527264e-05
-2.4458975318128e-05
-2.05306739633567e-05
-3.82543031815022e-05
-2.99025056050402e-05
-5.65611820776535e-06
-4.09390675073268e-05
-2.03680953271316e-05
-1.51088320908099e-05
-2.94550332603591e-05
-4.03940955259147e-05
-1.22013340357742e-05
-7.07018155802507e-06
-2.22466377563467e-05
7.94916611044792e-06
-2.86065898732361e-05
-2.11632673713557e-05
-3.83586580372207e-05
-3.16380786542476e-05
-4.41950887859737e-05
-3.59429332428547e-05
-4.22664333074034e-05
-5.67874695767273e-05
-4.24001910347704e-05
-2.68966073947543e-06
-3.49106865455806e-05
-3.08985207361076e-06
-3.94650245842344e-05
-6.9570841687278e-06
-2.39144853053214e-05
-1.30373778920697e-05
-2.09102734593343e-06
-6.83527063415415e-06
-2.15666927641191e-05
-3.35588607708196e-05
4.30903799314697e-07
-5.76863436144778e-05
-3.9436653640416e-05
-1.49308088923332e-05
-1.44577275865234e-05
-2.36670724627717e-05
-5.28643239442571e-06
-3.09725455285157e-05
-6.05262028953895e-05
-1.16440653992596e-05
-2.14590034777583e-05
-5.27570758495629e-05
-4.0003366196598e-05
-3.15870132650347e-05
-4.72773206299652e-05
-2.87543432758553e-05
-3.31921111613848e-05
-1.94860012989773e-05
-5.07959238779851e-05
-5.34569644858064e-05
-3.25246816394148e-05
-1.67380843714906e-05
-4.34107934104817e-05
-2.67893982595278e-05
-2.43027326650781e-05
-5.44848196552311e-05
-4.58755856626607e-05
-4.17804526114632e-05
-2.18604675637649e-05
-3.19968261284624e-05
-2.97928078566278e-05
-1.27852424663164e-05
-4.1662310394191e-05
-1.9016030091482e-05
-4.34732339800999e-05
-3.13071662393151e-05
-6.9128514070171e-06
-3.43759523812281e-05
-3.2208405516907e-05
-6.95708081317157e-05
9.365829998124e-07
-1.25768855693643e-05
-4.65898189580133e-06
-3.25248888760834e-05
-2.91482446534154e-05
-2.97001333321923e-05
-1.13867476628138e-05
-4.15598193000723e-05
-2.33525538958217e-05
-6.55630852193687e-05
-5.65388706911761e-05
-3.69686290051307e-05
-6.21499322642229e-05
-2.8234358411072e-05
-4.83451613618249e-05
-3.40831776972015e-05
-1.06403097781651e-05
-1.91102587019981e-05
1.33262029699522e-06
-5.43144570805131e-05
-2.30294595719037e-05
-4.07555865756479e-05
-1.5268245870815e-05
-4.81055283994478e-05
-3.04895543964944e-05
-2.1209361451186e-05
-3.54132224100202e-05
-1.27639516275357e-05
-2.95176472983415e-05
-4.24781537737891e-05
-4.01757209091956e-05
-5.37748258430362e-05
-3.79755640887328e-05
-2.03803194170996e-05
-2.93291357242058e-05
-3.95509331990986e-05
2.27139673461395e-06
-4.39009389471916e-05
-9.08288759957513e-07
-4.03736720527708e-05
-5.0227026533816e-05
-1.87293193462589e-05
2.79759926098314e-07
-1.94394452489228e-05
-9.67941856585182e-06
-1.77901311748434e-06
-5.02106497721924e-05
-7.85608005312775e-06
-1.31944873414557e-05
-3.41426372921973e-05
-3.96145093074948e-05
-2.98795222742503e-05
-3.18333760786783e-05
-2.82948472661776e-05
-4.81224981976908e-05
-3.81543037058078e-05
-8.76368604507009e-06
-4.07712428887339e-05
-2.39083411684307e-05
-4.63197156764083e-05
-3.448900514421e-05
-2.56756825368669e-05
5.1962271488608e-06
-1.30174369775465e-05
-5.05339970197204e-05
-3.00633644536051e-05
-1.73245683480029e-05
-1.45963403729092e-05
-2.2123961874757e-05
-2.26807526788109e-06
-2.14052487965514e-05
-3.68128894727375e-05
-2.30252822800534e-05
-1.91853163334056e-05
-3.47587662899672e-05
-2.05491230761947e-05
-2.03158401965501e-05
-4.21683311731609e-05
-2.66589460800437e-05
-2.66131803668336e-05
-4.14310052609561e-05
-6.15787601478223e-05
-3.1211033467322e-05
2.60366987273274e-06
-3.24627626539996e-05
-3.52807520164137e-05
-2.1053580889036e-05
-2.87992934108499e-05
-3.50524004340142e-05
-3.05150750791031e-05
-3.67235415158949e-05
-4.86268627295977e-05
-1.76028206830899e-05
-3.90706467090898e-05
-2.72721822558352e-05
-1.74936258089704e-05
-5.83024144540351e-06
5.43737125399718e-06
-4.13290509920262e-05
-3.44222428918446e-06
-2.94375640788035e-05
-1.83810296519627e-05
-2.20903427536533e-05
-3.62567735049581e-05
-3.06798114389768e-05
-3.7354651209754e-05
-3.62992347919607e-06
-1.5545177634842e-05
-5.34288981245403e-05
-4.06114214055755e-05
-5.98015951565523e-05
-1.44102784710873e-05
-2.39436683023916e-05
-2.41486694079466e-05
-3.30849819727226e-05
-2.66128210777347e-05
-6.63815931804916e-06
-3.15854336978755e-05
-1.44884037556717e-05
-2.81675715808946e-05
-1.47725792203902e-05
-3.62272458623602e-05
-4.26567699981334e-05
-3.43638321600566e-05
-3.0166943358403e-05
2.24552753315605e-06
-1.63496642794242e-05
-4.72498184183298e-05
-1.96290834339755e-05
-1.18434469424678e-05
-3.53989794155772e-06
-3.41896483587235e-05
-2.58737887305724e-05
-2.84336866037904e-05
-4.24512548791772e-05
-1.08123836497063e-05
-3.16948444916944e-05
-5.04343920305776e-05
-4.94186827542104e-05
-5.4575275557694e-05
-2.63535938319071e-05
-3.6999963761927e-05
-2.21468348687311e-05
-2.8747367313585e-05
-5.38154507750861e-05
-3.57710494875853e-05
-3.98998298697107e-05
-3.98399089245441e-05
-1.46691097667857e-05
7.15627447420175e-06
-2.6982381502452e-05
-2.64687367000881e-05
-1.89317816970535e-05
-4.11114615523395e-05
5.9041085951156e-06
-2.19411849525677e-05
-7.58416062584178e-05
-9.66872239096447e-06
-2.73027988808397e-05
-3.70698657513997e-05
9.02859592742547e-06
-2.08040892849877e-05
-3.27079372629384e-06
1.80589869521028e-07
-3.12398760547713e-05
-7.40549339120546e-05
-4.89475141754913e-05
-4.01765242304084e-05
-1.82871833194842e-05
-1.97135494696804e-05
-3.56342580223093e-05
-2.71224500275689e-05
-3.67223207423441e-05
-2.74476011999754e-05
-1.31945003204603e-05
-1.77952394718999e-07
-4.37190149221873e-05
-4.05642378841317e-05
-2.99353992366261e-05
-6.49159673279966e-06
-3.26215390550367e-05
-2.7601677478944e-05
-2.84548843231102e-05
-6.4932715096463e-05
-4.89680408117625e-05
-3.38580938162293e-05
-9.61583566991648e-06
-1.8660393499148e-05
-2.34341082448063e-05
-2.8505493750456e-05
1.12248701369801e-05
-2.88905356087418e-05
-5.65098294278868e-05
1.77485529444736e-06
-2.62384494863153e-05
-2.68431691758631e-05
-2.62595379206554e-05
-4.49678785154133e-05
-4.36370716802511e-05
-3.86604880049026e-05
-2.55247300510882e-05
-4.66822177455971e-06
-2.9321317096446e-05
-1.79938754878369e-05
-3.06768664498851e-05
-1.76817986654709e-05
-4.55645794171273e-05
-5.9206147928072e-05
-1.13261450368745e-05
-1.36862127579645e-05
-2.44524083965296e-05
-3.37343213398864e-05
-3.3110897801655e-05
-2.05499238337779e-05
-2.83719510600876e-05
-6.30981581409464e-05
-3.77517886413485e-05
-3.03005806028048e-05
-3.87828056527734e-05
-3.49999739429589e-05
-1.78102144884627e-05
-2.4811276426674e-05
-3.33625346161906e-05
-3.35639999156718e-05
-1.14209044449657e-05
-2.47320651902168e-05
-1.50796524693093e-05
-3.50222929050563e-05
-5.19118965564188e-05
-4.92061117785773e-05
-2.81453077644681e-05
2.31997078557653e-06
-3.82935397786247e-05
-2.59315025100659e-05
-3.61926631632511e-05
-5.14575621185414e-05
-4.39361272213709e-05
-2.14873008243857e-05
-5.36283944441217e-05
-2.39601312503489e-05
-4.11055306841459e-05
-3.17902229734368e-05
-9.21978903214758e-06
-2.48932807579315e-05
5.85929943609145e-06
-3.64137162438286e-05
-7.29414340631198e-06
-4.58697299978478e-05
-2.88759464344338e-05
-2.13162852281337e-05
-2.14470791437206e-05
-4.48056644912278e-06
1.92904380240723e-05
-5.79724326722584e-05
-7.94378051990465e-06
-1.11347818689703e-05
-7.39126136192749e-06
-1.00342388568111e-05
-6.86762176332066e-05
-4.71197602112958e-05
-5.16217223499188e-05
-3.16279571069866e-05
-3.69788577635415e-05
-2.28990950640633e-05
-3.60941155878981e-05
-1.48470601343762e-05
-2.70321389314731e-05
-4.51267091590254e-05
-9.74128097359402e-06
-3.06059691664989e-05
-2.96919230916072e-05
-3.58924416810467e-05
-3.35860111782724e-05
-2.64596283382267e-05
-2.52482000586412e-05
-1.87491598030448e-05
-3.7943216313518e-05
-6.29017013633417e-05
-5.40708297785292e-05
-8.93861336276929e-06
-5.0076569506574e-05
-3.37390528802777e-05
-2.48974414633322e-05
-1.33811985759829e-05
-4.09854429622602e-06
4.48003890427061e-06
-4.0693938833283e-05
-2.60537652526228e-05
-2.80301075031631e-05
-2.12601717791209e-05
-4.06265573542514e-05
-4.18951463564882e-05
-3.27391008863069e-05
-2.91095134363654e-05
-2.7660786797392e-05
-4.22765850634942e-05
-3.12168086742613e-05
-5.06591600766037e-05
-2.77033272765506e-05
-1.38032083486595e-05
-3.70229668946751e-05
-4.8211727209001e-05
-2.54107513338907e-05
-1.15907960931606e-05
-3.96651778609727e-06
-5.21627625266702e-05
-3.81566674768982e-05
-2.08238352586862e-05
-3.20362777784158e-05
-2.57839468670039e-05
-9.4599694949881e-06
-4.18779237482709e-05
-2.70896755330868e-05
-1.46186537040138e-05
-1.22355900843058e-05
7.08120985756532e-06
-3.26813066202061e-05
-2.42807785400687e-05
-4.96659668531369e-05
-2.72542394382341e-05
-4.98922015451172e-05
-3.27474887780172e-05
-1.90519299064745e-05
-5.54637776799451e-05
-1.09430706524464e-07
-4.12980147793472e-05
-4.16261144125849e-05
-3.11237595826235e-05
-2.20965759409518e-05
-4.63717699176818e-06
5.99714617048627e-08
-4.00236185513966e-05
-1.67090794694496e-05
-3.6657847914877e-05
-1.62995465225843e-05
-6.14134723631998e-05
-3.32114097175038e-05
-2.30240396850297e-05
-4.83969508800911e-05
-2.85682731498828e-05
-3.28985990270619e-05
-1.67718354521007e-05
-2.01555496139563e-05
-1.51008388191219e-05
-3.45971243481393e-05
-1.88373883781483e-05
-5.68601216359502e-05
-3.28381515539343e-05
-5.40273029655679e-05
-1.29822088168737e-05
-4.08478471844873e-06
-4.13320468138446e-05
-8.01998818801577e-06
-1.81059186935911e-05
-3.96379991573402e-05
-1.25389292574595e-05
-2.88583264260547e-05
-4.08626340583581e-05
-5.97816385937168e-05
-5.19390938138243e-05
-1.99302143767469e-05
-3.62972334313261e-05
-2.81032390917728e-05
-1.58070727008203e-05
-5.5347102169193e-05
-1.50888712389348e-05
-2.68254081288823e-05
-3.98597573009821e-05
-3.14544775932231e-05
-2.88429161908463e-05
-6.94631030694752e-06
-2.95277466122071e-05
-4.59264813832264e-05
-1.38137383830741e-05
-3.14864128629106e-05
1.02670802912417e-05
2.31503903687618e-05
-3.03619005314025e-05
-4.2542872243456e-05
-1.29305883866742e-05
-2.07857407978893e-05
-8.31521685426985e-06
-6.05589488743715e-06
-3.23756728359415e-05
-3.58039820669026e-05
-1.79899113395262e-05
-2.57662525651694e-05
-1.17215818584822e-05
-2.7873737583167e-05
-1.39946342955875e-05
-1.25267363813186e-05
-2.59856375235757e-05
-6.66028677050268e-05
-2.34283398276013e-05
-2.04860902422934e-05
-1.7394862868222e-05
-2.81218726412705e-05
-2.50613397748544e-05
-1.1130014861757e-05
-4.12126697658185e-05
-4.61590103094927e-05
-4.55166866258309e-05
-2.79383274727823e-05
2.73156569317408e-06
-4.17297115152169e-05
4.98602355298786e-06
-3.29500665363418e-05
-2.61106646727479e-05
-5.13897542372153e-05
-6.09313276370677e-06
-1.2351068920634e-05
-2.47656438239356e-05
-6.61217089561866e-05
-3.37389765808011e-05
-9.41921331380128e-06
-5.04378470794095e-05
-2.39163495620228e-05
-4.15251490588476e-05
-6.19287543057737e-05
8.99515828220237e-06
-1.95304667820038e-05
-5.0159383991913e-05
-3.44305062205806e-06
-3.35460729206846e-05
-5.54181970573952e-05
-2.2840964571127e-05
-2.29096526676821e-05
-4.10944796528929e-05
-8.23346902963569e-06
-3.25084712112674e-05
-3.75563691846602e-05
-3.35274193352652e-05
-2.59214063856594e-05
1.21190188634604e-05
-2.44065577250738e-05
-4.19236175544339e-05
-5.41628049067135e-05
-2.34770626369452e-05
-3.61531577263298e-05
-3.02741441083138e-05
-1.21438089899747e-05
-4.48068004220609e-05
-2.91921096574975e-05
-2.55358342316575e-05
1.29319173569879e-06
-2.49216729161514e-05
-7.72000700305888e-06
-2.93459265019092e-05
-4.96315680337857e-05
-4.0477671065617e-05
-5.09095807680062e-05
-2.35515408239684e-05
-2.64142735181344e-06
-4.15641562792314e-05
-2.50501667714666e-05
-2.45836305536917e-05
-2.30476223464046e-05
-3.95405676165967e-05
-1.99392641309154e-05
-7.05633285207098e-06
-4.49801742500874e-05
-7.0454505936638e-05
-5.42272558801796e-05
-1.90511254150069e-05
-1.92466951469798e-05
-1.99277086034125e-05
-3.21150041870203e-05
-5.99163041002742e-05
-3.07973737796115e-05
-4.9429792340488e-05
-2.56152167718743e-05
-2.05370288296832e-05
-1.75177871745466e-05
-4.53916209357811e-05
-1.95891906205512e-05
-3.32337448255069e-05
-3.97417671825421e-05
-1.73171397397266e-05
-1.96140441359463e-05
-2.77438928597555e-05
-1.70210378141106e-05
-3.98900382074184e-05
-4.62420151306129e-05
-7.03836391625185e-07
-3.2242526068031e-05
-4.09566372002935e-05
-3.81113442751705e-05
-5.49902473642599e-05
-5.19914310316297e-05
-2.6478458311894e-05
-1.21179926821346e-05
-1.81801914652614e-05
-4.6762098409058e-05
-1.8790713522182e-05
-1.60690876676585e-05
-4.4620764460702e-05
-4.27594465655262e-05
-3.02654478667146e-05
-3.77659088670446e-05
-2.66651301741087e-05
-8.26586901974479e-06
-5.36981169725233e-05
-2.35659857885949e-05
-4.92001431306099e-05
-4.75181742983078e-05
3.21463496367414e-06
-4.3445373069782e-05
-5.2851727890242e-05
-3.31027592425069e-05
-3.62086467470778e-05
8.10355680895636e-06
-4.97223260683013e-05
-5.79839281195369e-05
-2.268134712152e-05
-6.16138198821628e-05
-5.63994216168061e-05
-4.03548861030174e-05
-3.94737905275803e-05
-1.47411958168541e-05
-3.76648868274928e-05
-3.71784182827794e-05
-4.06916707481925e-05
-4.97079211854159e-05
-4.33928011245083e-05
-1.48667662598431e-05
-3.469351172525e-05
-3.8789449919996e-05
-3.77862256300119e-06
-2.82203615962236e-05
-1.83399251880531e-05
5.70225874103312e-07
-6.13656214339889e-05
-5.02764885552976e-05
-8.90485869134294e-06
6.12290559040261e-06
-6.09241463717845e-06
-3.4112455968471e-05
-3.40639782728661e-05
-2.67683832877408e-05
-2.53871502380252e-05
-5.80606563919726e-05
-2.27132950507063e-05
-1.13813515823142e-05
-3.14092865801132e-05
1.15507988763651e-05
-6.86023971371678e-05
-4.52321419551906e-05
-2.26866513376141e-05
-3.64169442896738e-05
-2.2009187119606e-06
-1.96127025937102e-05
-1.6536109366665e-05
-3.90598389051547e-05
-4.69140759717228e-05
-2.33571604239017e-05
-2.07780354341379e-05
-2.36383553179267e-05
-2.85652409942311e-05
-2.67666903606445e-05
-9.41449605293621e-06
-4.27137112679807e-05
-2.56577641262266e-05
-3.43011067827154e-05
-1.7876851039135e-05
-2.46627027688124e-05
-2.59634748872533e-05
-1.61173278839608e-05
-4.72233664790616e-05
-4.2436180439483e-05
-4.98247160196797e-05
-3.03185945941256e-05
-2.80225830927731e-05
-1.81216028634595e-05
-3.31297213937317e-05
-1.09453881217293e-05
-1.5138062679665e-05
-4.10755912689987e-05
-3.01620868133409e-05
-3.92915597413334e-05
-5.36860887873409e-05
-2.28574042152002e-05
-2.16698164126324e-05
-2.47472811630304e-05
-6.06683637834473e-05
-4.43748707830242e-05
-1.39205668211146e-05
-2.12868989482889e-05
-1.57559890916448e-05
-3.05167378328584e-05
-1.81557119137144e-05
-2.59491577217966e-05
-4.41745657993842e-05
-1.48437520416469e-05
-2.78643809495355e-05
-3.48363878986088e-05
-4.48546138556868e-05
-3.99994864466228e-05
-3.56787604864174e-05
-2.15579066995782e-05
-3.44326823725958e-05
-3.1421834667539e-05
-2.91768844172354e-05
-2.69305742924156e-05
-1.90179298521885e-05
-5.02567746524166e-05
-2.93680119186362e-05
-7.43106251463176e-06
5.5710062792948e-07
-5.31298818069144e-05
-3.8929171164246e-05
-2.27596598471012e-05
-6.80446379316684e-05
-5.46360503908553e-05
-3.79814254262638e-05
-3.3873728022821e-05
-3.33225581762068e-05
-3.65985800649723e-05
-1.59443428001994e-05
-3.38205173941063e-05
-4.45438656324988e-05
-4.81384466338205e-05
-5.46188203698568e-05
-1.60051317624129e-05
-5.14736119993202e-05
-3.80145134019866e-05
-5.71216519939892e-05
-2.81694342479747e-05
-3.91833567518728e-05
-3.35022248395691e-05
-5.7848847120944e-05
-2.40797485309764e-05
-1.48252632170071e-05
-2.84244221249213e-05
-4.25133520375694e-05
-1.17227123288509e-05
-2.40253276099548e-05
-2.37589256393354e-05
-2.67379566779159e-05
-2.35026767738947e-05
-2.61565115046415e-05
-3.32611486156339e-06
-4.53666279244595e-05
-1.72691041184543e-05
-1.71202871218668e-05
-3.51916074630647e-05
-1.77451542671083e-05
-1.99979733157877e-05
-3.27332801627114e-05
-3.102377809345e-05
-2.6602609998995e-05
-6.07916431422008e-05
9.466626755826e-06
-2.88430238749788e-05
-1.2808184668823e-05
-2.94382801052148e-05
-1.90534986993333e-05
-2.63648029338249e-05
-5.30750213494758e-05
-3.54559353772199e-05
-9.31742225826246e-07
-4.55969959111507e-05
-9.2678278091326e-06
-2.45958932283345e-05
-5.06992774772442e-05
-5.68929266627216e-05
-4.11738138532131e-05
-2.16500845704623e-05
-1.93011499527063e-05
-6.36296505025852e-05
-3.28118950559222e-05
-3.5529344749418e-05
-8.59785301095676e-06
-5.50812057747233e-05
-3.951108557957e-05
-4.24125975886947e-05
-4.82191991060807e-05
-1.19777784410112e-05
-2.33757997185224e-06
-3.91062821687648e-05
-4.17605222660572e-06
-6.10831660671175e-05
-4.46621736406699e-05
-1.77039179572959e-05
-3.22704600063323e-05
-2.23507875113569e-05
-3.62486062924011e-05
-5.3793179076528e-05
-2.07418930185878e-05
-4.22683227519706e-05
-2.05134046006653e-05
-1.53021718269799e-05
-4.75103953099273e-05
-3.94689466335049e-05
-1.42338945397264e-05
-1.08543568213576e-05
-3.56022561446171e-05
-2.44810654304273e-05
-4.0185356148577e-05
-1.9604273528312e-05
-3.60358237406907e-05
-1.54093568950582e-05
-5.65834552622562e-05
-3.76890407206529e-05
-4.6915350677426e-05
-4.09361258365064e-05
-2.53238302658587e-05
-1.11526846702404e-05
-3.86051070315473e-05
-2.05207474249825e-05
-2.65947801391992e-05
-3.20297818084107e-05
-6.34577956535269e-05
1.33645397572845e-05
-1.14828459057037e-05
-1.81659614078848e-05
-2.33708943793178e-05
-3.0323037430264e-05
-2.16846158409818e-05
-4.64680744125427e-05
-1.48702005092163e-05
-1.99123777723017e-05
9.39774861197727e-06
-7.07806977220434e-05
-4.09284042745278e-05
-2.02759381002119e-05
-1.97341947714941e-05
-3.12575438189644e-05
-4.41073012676402e-05
-5.68412734707718e-05
-2.00037602821177e-05
-2.67756722603355e-05
-3.36071185402187e-05
-4.45147012082016e-05
-3.02415554247542e-05
-1.865978741209e-05
-4.05849336417882e-05
-3.17728072818794e-05
-1.70325478723092e-05
-1.49524839665096e-05
-2.10509572932315e-05
-1.4550252891783e-05
-3.65767439768005e-05
-2.93782605807629e-05
-1.34006756173545e-05
-2.98761360527819e-05
-3.94056491963663e-05
-2.09076966374838e-05
-3.01072545841125e-05
-1.14306954631792e-05
-4.93378776670471e-05
-4.44094923598823e-05
-1.85768095633689e-05
-2.68213316883534e-05
-3.88153855022967e-05
-1.37955959235481e-05
-2.20203824416294e-05
-3.53425110128958e-05
-6.05010318538114e-05
-2.73440340395295e-05
-2.5238818255145e-05
-2.18168995194513e-05
-3.23946977480992e-05
-6.42225675505927e-05
-3.32232996506884e-05
-4.14808564534307e-05
-1.90109397716468e-05
-4.59476553498244e-05
-2.95587625324477e-05
-4.6429682977167e-05
-3.00799052486083e-05
-6.26805218482829e-06
-4.03016156074677e-05
-3.26021588852262e-05
-2.46773502843431e-05
-4.67530020041667e-05
-2.52758179493908e-05
-2.51534469365383e-05
-2.82640299300064e-05
-2.42888479559974e-05
-4.16935040579424e-05
-3.75227295487872e-05
-5.12503929260724e-05
7.68954212948306e-06
-1.49052938063967e-05
-2.54048224685613e-05
-4.27749855522241e-05
-4.9332887649115e-05
-3.84790284781471e-05
-3.46740493472132e-05
-3.90224308383071e-05
-2.96416814696558e-05
-4.2488813722276e-05
-3.234564421321e-05
-2.67806741751871e-05
-1.84373772329786e-05
-1.59270216913353e-05
-3.22799057914209e-05
-5.71553744745978e-05
-3.56057072477139e-05
-4.5148171569963e-05
-1.96952638373707e-05
-3.14111802518445e-05
-3.21485470214414e-05
-3.44591628990104e-05
-1.83827349323107e-05
-1.98751530609248e-05
-4.89840350829181e-05
-5.35080066733703e-05
-3.88767905540785e-05
-1.14970356103558e-05
-3.1818443774091e-05
-2.4495481899589e-05
-3.74403621493648e-05
-3.59458948972345e-05
-3.68031668384843e-05
-1.57289727247187e-05
-4.53453541701276e-05
-2.47658770320833e-05
-3.06565623057464e-05
-5.4037468396793e-05
-3.2941981979099e-05
1.78595964511095e-06
-3.30996558292692e-05
-2.70797202278168e-05
-3.07279381907555e-05
6.28281676501312e-06
-2.68243908340233e-05
-3.35037123881079e-05
-1.60235841275761e-05
-3.14069129765557e-05
-3.73745275387973e-05
-3.19732410924287e-05
-2.43051593262862e-05
-4.77692310799822e-05
-5.05552300054307e-05
-3.21326164644713e-05
-1.32001509599392e-05
-3.370462076329e-06
-1.37535866392856e-05
-2.99252160456968e-05
-5.41223950853473e-05
-2.06262456546844e-05
-1.01307820476855e-05
-2.22751448788817e-05
-1.54199218655022e-05
-5.06587428308919e-06
-2.86682625788382e-05
-2.61330428538575e-05
-2.49848494314746e-05
-3.26305198940556e-05
-3.93754469824558e-05
-5.30211714931625e-05
-8.4929355022914e-06
-3.63713631836319e-05
-3.10608124044132e-05
-1.05185644361001e-05
-2.49785533469272e-05
-4.92323845490008e-05
-6.70475910406839e-06
-1.73730759901078e-05
-5.88187073563069e-06
1.35764739672698e-05
-2.91314939884526e-05
-4.27851554451784e-05
-2.22236713154109e-05
-3.17778378468965e-05
-4.19084503713384e-05
-1.83228965940884e-05
-1.72720314523527e-05
-2.11274899012317e-05
-7.63027011383877e-06
-4.3006195753098e-05
-2.09626974049728e-05
-7.29481870074713e-05
-6.87981977803267e-06
-3.15844438024742e-05
-3.31176659792404e-05
-2.09992098253839e-05
1.39725682129417e-05
-1.78703622690564e-05
5.11485872599705e-06
-1.18755003829274e-05
-4.73175241028035e-05
-1.84036696604637e-05
-2.01766356375944e-05
-2.77263994186491e-05
-2.23903390036524e-05
-2.48647272005261e-05
-3.34646885414759e-05
-5.10519374522584e-05
1.35028716346162e-05
-7.22418239017663e-05
-1.43618342222983e-05
-5.69238017619315e-05
-1.96716046617057e-05
-2.1720694589176e-05
-1.41028085939946e-05
-4.46882391054218e-05
-1.9757922266458e-05
-3.85467745305306e-05
-1.56844707893463e-05
-3.76726981864634e-05
-5.15238560275747e-05
-5.10354753173337e-05
-3.88595838243108e-05
-2.26052864844574e-05
-2.70787339221252e-05
-2.06877657527211e-05
-1.43924423446724e-05
-5.19438829988523e-06
-3.00207607722497e-05
-1.17271121856516e-05
-5.36231254805105e-05
-4.49018244952921e-05
-5.63589498228171e-05
-2.904136513919e-05
-4.72305205800379e-05
-1.32312432289198e-05
-4.45102925744443e-05
-3.78563693602358e-05
-1.62917603733057e-05
-1.39801363006441e-05
-1.41936744405189e-05
-4.13964164488094e-05
-2.99909636168937e-05
-3.08607694875722e-06
2.2800394688853e-06
-4.11322242344861e-05
-4.10586030256324e-05
-2.88736351452357e-05
-2.46479581873494e-05
-4.55572246061146e-05
-2.61877531394991e-05
-2.05253499932894e-05
-1.61752605065197e-05
-6.71149045299368e-06
-3.28706276395177e-05
-2.77510706723635e-05
-2.69082157633723e-05
-4.08247245130128e-05
-4.10147506797211e-05
-3.26931996787538e-05
-1.88995381035862e-06
1.62278719320451e-06
-2.4093905462978e-05
-4.11503632545562e-05
-1.66711756801324e-05
-2.17420404163026e-05
-1.67136891317321e-05
-2.23370133174484e-05
-3.00219000319456e-05
-2.469618755345e-05
-8.56451135085602e-06
-2.59474211072597e-05
-2.00187443820874e-05
-6.6402587612071e-06
-1.29173316435458e-05
-5.69655574586976e-05
-4.42865718033908e-05
-2.94240548234927e-05
-3.02614211542782e-05
-4.90224238637998e-06
-4.52472303661254e-05
-5.30324995786616e-05
-4.44126204106221e-05
-2.94198688046477e-05
-9.270093017356e-06
-2.97553637731472e-05
-3.44100772927465e-05
-3.29242786007367e-05
-3.47294318815339e-05
-2.1544730246102e-05
1.53596990683378e-06
-3.04558813977372e-05
-2.03637195377034e-05
-2.10231042464103e-05
-2.46809123486348e-05
-2.64526839735122e-05
-4.3599685574303e-05
-4.69338567036496e-05
-2.48517123086251e-05
-3.37839852793304e-05
-2.23861395907067e-05
-2.79620081549806e-05
-1.53498954628132e-05
-2.14943651552204e-05
-1.63553824989873e-05
-5.50344088540377e-05
-1.72948477652683e-05
-3.00122346774431e-05
-4.09430573084434e-05
-5.66604130240903e-05
-1.6188293652084e-05
-1.6430645983166e-05
-3.76666939755648e-05
-3.98240470438934e-05
-3.23577563697441e-05
-4.68499024780708e-05
-2.55878660051193e-05
-1.92163153328315e-05
-3.79924300615067e-05
-2.40771987853108e-05
-4.52064462463221e-05
-3.63239231971656e-05
9.01992131257666e-07
-9.77097869625003e-06
-3.08087621680523e-05
-2.33830368040083e-05
-4.05487710054498e-05
-2.02197636212715e-05
4.35899222440187e-06
-3.13257551081041e-06
-2.57021376176316e-05
-1.52593649215306e-05
-2.9240350009757e-05
-2.46143872944879e-05
-3.59069773718565e-05
-2.92141703327283e-05
-4.994232162094e-06
-4.55265487978984e-05
-6.47981550273506e-05
-3.06092418096817e-05
-1.40944744264234e-05
-2.99534225579236e-05
-4.01645539852418e-05
-2.96549379644858e-05
-5.22585768029658e-06
-1.96037279865087e-05
-4.28295207526767e-05
-4.42856121014996e-05
-2.39947943579923e-05
-3.4554793557721e-05
-3.48678773581588e-05
-1.86356178028063e-05
-2.75206134631527e-05
-3.40841916974067e-05
-1.42201507847742e-05
-2.70508890831437e-05
-2.40076689482027e-05
-1.16757015016873e-05
-1.05476949765821e-05
-2.60064578601354e-05
-1.64218521785488e-05
-4.73835416327798e-05
-3.33829766894203e-05
-4.27273130324246e-05
-1.96026610921399e-05
-7.61347402696649e-06
-1.71793152050189e-05
2.3039036568887e-06
-1.90842641480921e-05
-1.71367472328717e-05
-1.19179536121854e-05
-1.07131473839879e-05
-4.51721633553574e-05
-3.09744793742149e-05
-2.18618758859096e-05
-6.41424440921876e-05
-1.75023154597334e-05
-1.57867695501182e-05
-2.69180070258678e-05
-1.80823252769452e-05
-4.56252126300536e-05
-1.91722877434175e-05
-3.01890627912741e-05
-7.83643165538429e-07
-5.25733207032795e-05
-4.16886728947566e-05
-2.84689702179502e-05
-3.35644162581147e-05
-2.57480149260641e-05
-2.08506102920714e-05
-3.37959175297473e-05
-1.56832166160444e-05
-9.17133005615181e-06
-2.92085206507246e-05
1.29499470820589e-05
-5.54029477778559e-06
-4.03235321538765e-05
-3.33471974530579e-05
-1.85404169247883e-05
-3.24538233923989e-05
-1.39441345529672e-05
-1.46225878800368e-05
-3.71737536056436e-05
-3.06843454961935e-05
-2.982125720313e-05
4.57819202878518e-06
-2.56405476380053e-05
-2.89014435542328e-05
5.00447126357396e-06
-3.38079464673744e-05
-3.3061209095007e-05
-3.71379439591714e-06
-1.90209202269793e-05
-1.20349719541319e-05
-5.0224553696157e-05
-5.70330429992054e-05
-3.08682632216676e-05
-3.87875751311552e-05
-4.19303043587876e-05
-2.27721985964421e-05
-1.2895228395609e-05
-2.00189900391252e-05
-2.15095356724317e-05
-1.93083273141314e-05
-5.90044559547409e-05
-2.26604248259211e-05
-3.40456226670221e-05
-3.04185780510077e-05
-1.60742059797822e-05
-2.62446493447938e-05
-1.84602176448447e-05
-1.78855831079224e-05
-3.14317155428511e-05
-2.09096829136152e-05
-3.05014219272028e-05
-6.18001299659389e-05
-2.83897353207963e-05
-9.81633616421935e-06
-1.24653023256586e-05
-3.12279536595713e-05
-1.28918439265026e-05
-1.73690404236267e-05
-1.90645069726667e-05
-2.26404701571943e-05
-3.06540523927392e-05
-2.69663729113234e-05
-4.59743830859873e-05
-1.83160200135411e-05
-3.54713604722898e-05
-5.24336863077679e-05
-2.6167409556463e-05
-3.30427379431904e-05
-3.45033134893948e-05
-2.82818899966995e-05
-9.26636514366952e-06
2.59280001743806e-06
-2.53839028041321e-05
-3.32138902856774e-05
-4.31630518010727e-05
-7.67749133514839e-06
-3.91595857691335e-05
-4.43792067021192e-05
-1.55943776319623e-05
-4.96320973319182e-05
-5.49976683827303e-06
-3.28529900167056e-05
-1.29533838265879e-05
-2.17263790448534e-05
-4.62352107090285e-05
-1.22305716282742e-05
-9.5541877279706e-06
-3.49606694634272e-05
-4.38470944619538e-05
-2.33331583005367e-05
-2.85695302132967e-05
1.35603416108701e-05
-3.91471428201983e-05
-3.20890869024298e-05
-5.25175765613357e-05
-1.75179585401567e-05
-4.21679992702992e-05
-3.20316604647113e-05
-2.09550212855372e-05
-1.99500334965482e-05
-4.10284526508876e-05
-4.21629881380375e-05
-3.22828639006841e-05
-2.75351892329197e-05
-1.74335666069288e-05
-2.46688628945142e-05
2.33262070522859e-06
-1.59162134994766e-05
-3.69690937618472e-05
-3.40290704163614e-05
-2.19827445196925e-05
-4.04135848333151e-05
2.27216050903203e-06
-2.7227483255661e-05
1.25613879112797e-06
-1.61864648515025e-05
-1.82057303130766e-05
-1.5033146098325e-05
-5.26281188416875e-05
-3.48724197828198e-05
-2.04193178508058e-05
-1.21586251150419e-05
-3.65916023279849e-06
-4.65173292558147e-05
-5.62189252073406e-05
-3.66325787115975e-05
-2.71008315099675e-05
-2.31202094031322e-05
-2.78842212404752e-05
-3.41226299531074e-05
-2.44423127709584e-05
-1.96537536407539e-05
-3.35578667593384e-05
-3.82585678601652e-05
-2.96888994258545e-05
-4.54863600336967e-05
-2.59506603166758e-05
-2.79411507795045e-05
-1.81808649310769e-05
-3.67809548015436e-05
-4.89360140352414e-05
-6.18144943167348e-06
-3.19566764261435e-05
-4.92235285831479e-05
-8.06820126550156e-06
-4.58524335963685e-05
1.22259078266669e-05
-4.07304640218504e-05
-5.58004528286081e-05
-7.56339424115029e-06
-3.16388860840824e-05
-7.80739569396234e-06
-2.545233362363e-05
-1.61404738731106e-05
-1.01478140750891e-05
-7.01916526962211e-05
4.26033114552297e-06
-3.57375110955258e-05
-1.66490444657702e-05
-3.256125077091e-05
-4.49654359365928e-05
-2.37547877856839e-05
-1.59183582495618e-05
-4.57671097165558e-05
-1.38110172351576e-05
-1.64335446999272e-05
-1.7417210057526e-05
-8.64280692625835e-06
-3.44301833036267e-05
-3.32683479439713e-05
-2.98701139067529e-05
-2.89021528400282e-05
-2.70483507091761e-05
-4.22984733949929e-06
-1.69103869311581e-05
-6.78813966473309e-05
-6.13413325242411e-06
-1.19161859323825e-05
-1.72346696022478e-05
-2.77991281849083e-05
-2.14861010855522e-05
-3.79986696882795e-05
-3.23998071373644e-05
-2.95595508270426e-05
-4.03580998930364e-05
-1.34764099744385e-05
-3.66083625582097e-05
-2.82505542702163e-05
-2.21127078369608e-05
-1.44654638136051e-05
-1.64608626080565e-05
-1.39639695378738e-05
-3.7924272734173e-05
-2.5005157636636e-05
-4.2431454414839e-05
-9.02342638304064e-06
-2.59197033236463e-05
-2.8970178208321e-05
-3.34719685472797e-05
-3.22384555732127e-05
-4.61162008606802e-05
-3.47666991573585e-05
-2.95588737244476e-05
-1.34875374798399e-05
-2.53230378413311e-05
-4.57181555616899e-05
-3.35612457999721e-05
-1.09197415223263e-05
-3.26940340355629e-05
-2.15958901796207e-05
-1.48538125197995e-05
-1.87815096733125e-05
-5.56760455176205e-07
-2.84308638692594e-05
-1.22342796947836e-05
-2.37811754961363e-05
-2.78863630977431e-05
-1.60157685666481e-05
1.68350325728941e-06
-1.63811860312781e-05
-3.33871039605523e-05
-2.65857824760236e-05
-2.37041569443792e-05
-1.91912300329562e-05
-3.45197962047805e-05
-6.64358998140605e-05
-8.02742037923e-07
-3.2371887859131e-05
-3.85998080828818e-05
-8.60106828520303e-06
-3.63708825264503e-05
-2.27433002561017e-05
-2.52793662987026e-05
-3.84675397028691e-05
-4.07056127736757e-05
-1.35136873715135e-05
-5.46980663111771e-05
-2.575096828693e-05
-2.86720793026187e-05
-1.61958014429522e-06
-2.58094895608613e-05
-3.01728399321659e-05
-3.72809141557183e-05
-2.35803124895621e-05
1.38123614589934e-05
-3.16607127862254e-05
-2.09424073476112e-05
-4.95897937186942e-05
-1.11333054067528e-05
-1.8554658216481e-05
-1.01130346861964e-05
-3.07207656830039e-05
-3.36506879793294e-05
-6.21789323999647e-06
-6.69312518175945e-05
-4.66699399054389e-05
-5.37703283547154e-05
-1.5364449171294e-05
-2.90826362425356e-05
-6.95685910509417e-06
-2.85763982822928e-05
-9.77690498319973e-06
-2.68229399314539e-05
-3.73939837838629e-05
-2.318892920161e-05
-2.01989180260097e-05
-3.68415357870357e-05
-2.01082134404701e-05
-2.72006796241744e-05
-2.40497463933867e-05
-4.81151634929944e-05
-8.34674127871738e-05
-3.02053495676161e-05
-3.14018192310153e-05
-2.03402582006435e-05
-6.46436642582661e-05
-1.55082910982362e-05
-3.39729651435737e-05
-2.95322684706392e-05
-3.68467880075996e-05
-2.55954946240289e-05
-2.15394043072539e-05
-3.40674666713598e-05
-4.54904216613407e-05
-6.31816915146053e-05
-6.27848016231387e-05
-9.31504397865085e-06
-1.38988977435024e-05
-6.99050874892704e-05
-1.78657908061156e-05
-4.04801956490619e-05
-6.06801445384877e-05
-5.78777208474112e-05
-4.92181421371574e-05
-3.65618306017501e-05
-3.72283986795648e-05
-3.73849424515537e-05
-4.14473226619171e-05
-1.31005826056608e-05
-2.15811830825599e-05
-1.44172984856496e-05
-1.01295943533118e-05
-3.0899813868356e-05
-1.48637075207836e-05
2.56584242817322e-06
-3.61978050371982e-05
-7.94655882686735e-06
-1.88601762309375e-05
-1.78979264994342e-05
-1.96607047188771e-05
-1.31102256664485e-05
-1.50307695020443e-05
-3.31393347672165e-05
-1.40074043470892e-05
-1.20598767473544e-05
-2.87645840785078e-05
-4.15324164144007e-05
-2.98811755241298e-05
-3.92876741557374e-05
-1.97152767783223e-05
-5.3564773816386e-05
-1.78063890915604e-05
-3.07036773840849e-05
-2.39098363051835e-05
-1.53769967041027e-05
-1.74462384920435e-05
-2.33980745375041e-05
-1.59230808152901e-05
-2.46225674219201e-05
-7.16319028718648e-05
-3.59173123766685e-05
-2.80794853014702e-05
-3.06204471960295e-05
-1.42721112603665e-05
-1.32818562659631e-05
-2.77816186766038e-05
-4.5598116082394e-05
-4.09643835885141e-05
-8.47412725499485e-06
-3.34473401212587e-05
-4.77453246384503e-05
-2.56892734290225e-05
-1.40038521693887e-05
-4.05229724208757e-05
-1.55550488059657e-05
-2.16456982890215e-05
-5.94946579175878e-05
-2.09956611119618e-05
-2.45410725882218e-05
-3.69165044726046e-05
-2.66021599407789e-05
-1.77913179632738e-05
-4.65190981082561e-05
-1.32598537459368e-05
-3.39731757717218e-05
-1.51956466732047e-05
-2.43753858937895e-05
-3.15595841019644e-05
-3.16226455325289e-05
-4.57334429973524e-05
-1.48008436172499e-05
-5.15415008431365e-05
-4.16834575812336e-05
-3.33447942386153e-05
-2.52317509969917e-05
-2.94817533080921e-05
-7.53147100275022e-05
-5.7902075435816e-05
-5.25157959426762e-05
-2.57933269535574e-05
-2.06837708394711e-05
-5.01944243864385e-06
-4.87331223351086e-05
-4.59508156975929e-06
-3.14888511367132e-05
-9.97289993376531e-06
-2.33006908216771e-05
-2.87418737059671e-05
-4.35654438537022e-05
-3.36695803129863e-05
-3.24878022442874e-05
-3.8356599720835e-05
-6.51657592473773e-05
-2.54262193101663e-05
-2.39974151068365e-05
-1.34022066705502e-05
-3.58610388257794e-05
-2.725630506999e-05
-2.17612102509944e-05
-5.98895398332325e-05
-2.29371932047335e-05
-6.10906533223171e-05
-5.31430948884804e-06
-5.07802843202157e-06
-9.40358403051441e-06
-3.35507309716366e-05
-2.54204451265916e-05
-3.77642440641975e-05
-5.43056190273325e-05
-1.39090166074544e-05
-4.68972385742424e-05
-2.72784947822079e-06
3.00064468551902e-06
-5.26876544476513e-05
-1.62246026050445e-05
-6.456629943653e-05
-2.77575236073315e-05
-2.5004689920814e-05
-3.30043486176079e-05
-2.11542719568264e-05
-7.71760161221555e-06
-3.64639979313e-05
-3.0571700010697e-05
-5.3971698151149e-06
-3.54851717884464e-05
-5.65430249768865e-05
-3.32237564569355e-05
-3.73973185170526e-05
-3.20261073091279e-05
-4.93930104401097e-05
-5.57990660294136e-05
-2.75502306217582e-05
-3.71823140290173e-05
-8.87791165690513e-06
-2.18494255538705e-05
-3.68644937107564e-05
-4.69423292179801e-05
-3.59418392218424e-05
-2.55604921725884e-05
-3.06612025868521e-05
-3.04043355852587e-05
-3.78147739955953e-05
-1.47161850638529e-05
-1.44235999492421e-05
-1.72320278238808e-05
-7.13435425048125e-06
-2.18350171758983e-05
1.57843646306558e-05
-3.71731423034183e-05
-2.96950347884747e-05
-1.502998512639e-05
-1.35227815125177e-05
-2.94569910474239e-05
-3.34574997441519e-05
-4.99199069297833e-05
1.65419476655828e-06
-2.95707564872009e-05
-4.18729915036851e-05
-4.92234057739056e-05
-2.25617773858228e-05
-3.08854522293275e-05
-5.10240043418007e-05
-2.87615755574052e-05
-4.12782979231274e-05
-5.97840607389851e-05
-4.40100008297243e-05
-4.28638149792777e-05
-3.86390356398216e-05
-3.18530553807254e-05
-3.06791690539645e-05
-3.32959093763187e-05
-4.15010004681985e-05
-3.21968442019074e-05
3.50655763996271e-06
-4.19224799461187e-05
-3.92927734754943e-05
2.12098422707613e-06
-1.81630902417431e-05
-4.13306292154055e-06
2.33395048034481e-06
-4.50734402796875e-05
-2.21858022050653e-05
-2.79974700054515e-05
-9.39758131818115e-06
-6.12809350131732e-05
-1.69332387445995e-05
-4.14413070500612e-05
-1.27392842684573e-05
-3.81558624057061e-05
-4.22209512686564e-05
-2.25329198349536e-05
-4.21621907659908e-05
-4.27898143788799e-05
-3.26612464991537e-05
-4.29359885126236e-05
-2.50546671726333e-05
-2.57027079713675e-05
-2.29029343069181e-05
-4.83502130244877e-05
-3.84066726787589e-05
-2.00674307263747e-05
-1.45653281436811e-05
-1.85984056774142e-05
-4.67165875495038e-05
-1.81007217910376e-05
-2.52777221971128e-05
-3.39571906399104e-05
-2.50914399277067e-05
-3.74536650587262e-05
-1.51778831116565e-05
-4.20900397164568e-05
-2.34590200295086e-05
-5.81992301542423e-05
-4.89853187973531e-05
-3.04662779215627e-05
-3.88475791879249e-05
-4.61816334626505e-05
-4.24611928232759e-05
-1.32247814676108e-05
-2.892416492584e-05
-1.40517444000258e-05
-3.74352103518102e-05
-2.92283405272402e-05
-3.83527846744268e-05
-4.8479376302386e-05
-4.28620021865435e-05
-4.88878092286881e-05
-5.31670597723478e-05
-5.16036443521659e-05
-1.76849733891171e-05
-1.22320889902099e-05
-6.33510948687243e-05
-4.43006965246316e-06
-2.88114119733065e-05
-2.38240991951055e-05
-2.56751459086112e-05
-3.4710473047743e-05
-9.56214894670343e-06
-4.65454790889293e-05
-5.36380831947949e-05
-3.54269983654135e-05
-3.33639751408358e-05
-3.35383005698003e-05
-3.16259700384241e-05
-4.00645463874953e-05
-2.32716682044837e-05
-2.77940127727261e-05
-2.09226645097286e-05
-1.81555184931511e-05
2.08992172130699e-06
-5.60379950975565e-05
-3.20279598743834e-05
6.60823471473906e-06
-2.33293888351429e-05
-3.66473779109662e-05
-3.84652409672947e-05
-7.3038526044396e-06
-2.8226288111105e-05
-6.4895890120891e-06
-2.57614175999386e-05
-2.50643676589897e-05
-3.44160327641458e-05
-4.36101328349075e-05
-2.37942157263956e-06
-8.5789807533223e-06
-1.62471445721033e-05
-3.84479892653221e-05
-5.83935706800468e-06
-4.78060161286624e-05
-2.54128970346036e-05
-5.31443474550948e-05
-2.94152295483926e-05
-2.59941295357006e-05
-4.66999670939305e-05
-3.67492725447667e-05
-3.59014725750599e-05
-3.07640227602392e-05
-4.02657122484791e-05
-5.4579272349439e-05
-4.38299976869271e-05
-2.83338127832186e-05
-1.5735888943015e-05
-4.85106621522563e-06
-3.41665062565609e-05
-4.8906793972565e-06
-5.61946266961914e-05
-2.43519759220038e-05
-4.10951266530032e-05
-2.36826641251872e-05
-2.08488349439394e-05
-2.79980077955458e-05
-4.64764982584098e-05
-2.33996220351642e-05
-3.45199633406408e-05
-3.43148185185431e-05
-2.58589738295276e-05
-2.3181945390185e-05
-6.3606382836456e-05
-1.68330364494365e-05
-3.14630213536105e-05
-6.05461362917618e-05
-5.07966293150793e-05
-3.13665885741456e-05
-1.513040946767e-05
6.61009245349221e-06
-1.83808495176194e-05
-4.5775444022666e-06
-2.82745283290494e-05
1.36442453516135e-05
-5.5990414992087e-05
-9.93665502877734e-06
-1.48698488479146e-05
-5.57594861284973e-05
-3.59823590389767e-05
2.12157660709113e-05
-3.90671511350611e-05
-3.82448516097314e-05
-2.80865630097792e-05
-1.28076559195488e-05
-2.54947540205355e-05
-4.53061604369622e-05
-1.42812426650971e-05
-1.29897246845711e-05
-4.30488454593845e-05
-1.8483940158451e-05
-4.6841104295331e-05
-2.98954874676721e-05
-4.1309695558202e-05
-1.25838159652862e-05
-1.22347714370715e-05
-5.2900819670004e-05
-3.90578844052382e-05
-4.4625181149666e-05
-2.95277317951565e-05
-1.43671836526378e-05
-4.68974978049387e-05
-3.26781877878281e-05
-1.20276688160201e-05
-2.46428540396225e-05
-4.48171487905481e-05
-4.10688499026883e-05
-3.70241415066149e-05
-4.87107881203032e-05
-2.75712738973547e-05
-2.8589442614009e-05
-3.70678906743167e-05
-1.3217800646256e-05
-5.58830840632111e-05
-2.64846829052253e-05
-1.62277581776891e-05
-2.2451577587289e-05
-4.39744508272845e-05
-2.99950537387847e-05
-3.33190789023991e-05
-1.83936500336484e-05
-5.595826762004e-05
-4.34344384344081e-05
-1.22239510936807e-05
-2.19930312693055e-05
-4.06993047575896e-06
-5.62142802882295e-05
-4.17738612017406e-05
-3.18269263876426e-05
-3.81378005260328e-05
-3.89698272626087e-05
-4.43645448244324e-05
-4.57377360537497e-05
-4.5941644439436e-05
-5.68125638644753e-05
-4.35164340329498e-05
-4.85677767736228e-07
-1.33806414477053e-05
-1.02191872398704e-05
-1.04882242469292e-05
-3.26524673179924e-05
-3.61078916964807e-05
5.84445789515604e-06
-7.24836530117493e-05
-3.44537013659767e-05
-1.59738345701459e-05
-8.79559329773652e-06
-3.29063058191006e-05
-3.34104404349678e-05
-2.71449510306301e-05
-2.1837436117583e-05
-3.32436455128865e-05
-2.69860269475233e-05
-4.63829253938602e-05
-3.52773210044186e-05
-2.91909856064649e-05
-1.54202132291573e-05
-2.18275835787741e-06
-1.34803920970499e-05
5.10246688775806e-06
-3.05818903387742e-05
-5.63027775716964e-05
-1.63703815251074e-05
-2.94946411075858e-05
-4.43984116684562e-05
-3.02468549872436e-05
-4.46561105221001e-05
-3.55461460807097e-05
-2.22929137108976e-05
-1.17445020098716e-05
-2.0426721893504e-05
-4.08460594562587e-05
-2.18135521580988e-05
-3.3776380635472e-05
-5.60557001114705e-05
-3.3174055160075e-05
6.28657358045986e-06
-5.11805766441673e-05
-4.58211678920398e-05
-5.40209122663488e-05
-3.59450248876258e-05
-6.27502136816812e-05
-1.56897860562242e-05
-1.28884471679111e-06
-3.95462231554218e-05
-2.82968801680893e-05
8.79392558272604e-06
-2.23445710739482e-05
-3.43177034359288e-05
-3.79971922798711e-05
-5.50733901931925e-05
-4.06081356164521e-05
-2.69222644654881e-05
-2.96338127564357e-05
-3.95200043941142e-05
-3.80411440488355e-05
7.32283219254714e-06
2.24670022086395e-06
-2.9766789932768e-05
-7.62140286507369e-05
-4.99878740950961e-05
-4.66566147160006e-05
-4.27431511006448e-05
-2.92641613980274e-05
-1.28145554116477e-05
-1.31952999362762e-05
-2.57908103887715e-05
-3.06530287293168e-05
-3.03273868561225e-05
-2.99044778446875e-05
-2.27238016533903e-05
-4.39434370369354e-05
-1.73133282758789e-05
-2.68424424608991e-05
-7.56578825925094e-06
-1.18765804637211e-05
-2.29094214903886e-05
-1.01770816475284e-06
-3.40791539967035e-05
-6.53223296127431e-05
-5.23606220365754e-05
-4.13663473128311e-05
-2.3497900226935e-05
-9.81913891516603e-06
4.56861153697291e-06
-4.41381439404769e-05
-1.47408969870891e-05
-3.28825507532635e-05
-4.98717426301369e-05
4.56918075920153e-06
-3.67708115393613e-05
-3.35724096634094e-05
-1.25122166367139e-05
-2.47579290211812e-05
-1.92668630544105e-05
-1.7228267823143e-05
-1.19609949837209e-06
-6.04554723699348e-06
-1.75247693439999e-05
-1.54299308485831e-05
-3.44319241685359e-05
-1.79746427207454e-05
-3.38469068990808e-05
-3.52501339303909e-05
-3.38746103883459e-05
2.41602100490303e-06
-2.31622115081017e-05
-4.06263108144577e-05
-3.48016578099532e-05
-2.66170532307771e-05
-2.0013496219959e-05
-2.0125379229384e-05
-5.37731036447036e-05
-4.4035638387111e-07
-4.87812821386207e-05
-2.17473807481405e-05
-4.86380202825733e-06
-2.79530906700655e-05
-3.45534435581407e-05
-4.04084941000716e-05
-3.3554530610138e-05
-3.64071747010596e-05
-3.65237018071946e-05
-3.05375253146339e-05
-1.92915929764228e-05
-2.6155923148157e-05
-2.53756762382378e-05
-5.18372197059676e-05
-1.82673799774986e-05
-1.00594911360219e-05
-3.43017034718772e-05
-2.40018168115409e-05
-2.17792267091149e-05
-3.33134683772101e-05
8.74224614998769e-07
-1.7660532480681e-05
-9.65924935285693e-06
8.49855492548761e-06
-8.43445097507829e-06
-3.14668961061811e-05
-3.73398466014016e-05
-8.43310935298165e-06
-1.09730536841508e-05
-1.79178113428638e-05
-4.65490484468636e-05
-5.38621124953923e-05
-3.61979987962854e-05
-2.90535842566788e-05
-3.26436700945389e-05
-4.10665752090848e-05
-8.67339257202177e-06
-4.04537243882356e-05
-3.43643431428985e-05
-3.60641206849761e-05
-3.186343132812e-05
-1.95570179804196e-05
-1.81675584265031e-05
-4.37704821848762e-05
-3.22769983181947e-05
-7.30356094409992e-05
-1.07002884994976e-05
-3.38734142160387e-05
-2.00554247404072e-05
-1.83121026737355e-05
-3.52066413702755e-05
-3.87481602694479e-05
-1.32121089642923e-05
-3.50058183673663e-05
-4.27763383125569e-05
-7.7286144363775e-05
-2.25065878874094e-05
-3.52803626041336e-05
-1.25108159424311e-05
-2.90193284309174e-05
-3.63923530966287e-05
1.79223457157729e-06
-3.23388528685835e-05
-2.97434788156767e-05
-5.15034549821073e-05
-5.58361327571836e-05
-5.78192050552178e-05
-6.68793629679214e-06
-2.24307392937893e-05
-6.02210388967741e-06
-4.48167669921866e-05
-1.57133019109107e-05
-1.55221685258427e-05
-2.83673480761187e-05
-1.7084187523758e-05
-1.68043233307058e-05
-4.45539818298473e-05
-1.80811904689262e-05
-8.15573537503482e-06
-1.61770193089201e-05
-1.39920617321843e-05
-5.44659835228477e-06
-2.31940995716446e-05
-2.35047567278418e-05
-5.53211472156298e-05
-1.5091618700024e-05
-2.69595713079554e-05
-6.07582140995316e-05
-3.25375481459622e-05
-9.82479374576762e-06
-2.11739388123925e-05
-4.46404536231198e-05
-5.25437939769304e-05
-5.99011075256279e-05
-5.61899919049782e-05
-2.19913919751022e-05
-4.44353489484859e-06
-2.16301572137905e-05
-6.65284588485168e-06
-2.52551344423799e-05
-4.89064467458122e-05
-2.39605204273967e-05
-4.25344680331723e-05
-2.90537477235464e-05
-2.75453696127375e-05
-3.8891388568407e-05
-2.74529508421544e-05
-2.44008940065644e-05
-6.80645979898748e-06
-3.87100744824018e-05
-2.21391197778939e-05
-2.56489480952859e-05
-4.47779071067442e-05
-5.02184150468926e-05
-6.38300945410822e-06
-3.22332980968813e-05
-2.71999531242116e-05
-3.01728385036229e-05
-3.22441663716171e-05
-4.27271395263081e-05
-4.53223601081884e-05
-2.65887824293051e-05
-4.55519770381861e-05
-1.98379539898287e-05
-2.3933586184926e-05
-3.95692572447563e-05
-3.12018069779451e-05
-3.49937304013628e-05
-4.5502247088591e-05
-3.3313273846553e-05
-3.97224108067827e-05
-2.29670253894143e-05
-2.09773542768466e-05
-1.88888722311117e-05
-4.60616118859489e-05
-5.48436949048653e-05
-4.05412435938982e-05
-4.24306087702071e-05
-3.53377845880277e-05
9.15890761949039e-06
-2.38696628083309e-05
-1.58379292591095e-05
-2.53937580923881e-05
-4.31456716119163e-05
-4.41112193780243e-05
-4.87826202239304e-05
-3.89893389987546e-05
-1.86896259316954e-05
-2.68664075048002e-05
-1.33513594465934e-05
-5.13887440383493e-05
-3.27244776196647e-05
5.0695066380484e-06
-2.07120309036725e-05
-2.45894881474541e-05
-2.81126073820923e-05
-2.101478035863e-05
-1.04318256417463e-05
-1.33968722957644e-05
-9.1602976081065e-06
-4.08934329630159e-05
-1.87614558709364e-05
-4.58500060825748e-05
-5.9290324848682e-05
-4.15545123772778e-05
-3.34049298876257e-05
-2.5797720161296e-05
-1.68963902834281e-05
-5.33947276749919e-05
-3.79629867849703e-05
-3.88511383017942e-05
-2.3451972283225e-05
-2.51890067910584e-05
-2.39283821327851e-05
-2.95162070424663e-05
-3.51069393561525e-05
-3.80061219997786e-05
-1.12935012983689e-05
-2.24168577720956e-05
-5.20775803768401e-06
-3.32464809774622e-05
-3.30152750806661e-05
-4.94557066714298e-05
-3.82231372223934e-05
-3.37926921068628e-05
-4.00683918796821e-05
-3.69115064766582e-05
-4.08671666466201e-05
-6.46347722437337e-05
-4.27270001220192e-05
-1.59197662592993e-05
6.02521656422882e-06
-2.86455105979288e-05
-1.45055741869072e-05
-2.92200446571401e-05
-2.96181082472242e-05
-2.844000173541e-05
-3.12491450992682e-05
-9.6460443597556e-06
-3.83236442429046e-05
-4.33123885562715e-06
5.67787023761689e-06
-3.36562865913069e-05
-3.18519388605341e-05
7.82494044813382e-06
-3.60983023951911e-05
-8.64722513495194e-05
-1.32101687310987e-05
-2.84359128976973e-05
-3.0738744550091e-05
-9.51258279404081e-07
-5.46882001523902e-05
-3.75473061708583e-05
-4.14282963134274e-05
-1.80922525658371e-05
-3.36111474066913e-05
-3.03398285366177e-05
-2.17412916853907e-05
-3.4460686663698e-05
-4.47898337386654e-05
-2.27750161450729e-05
7.97054284268646e-06
-3.12699097180637e-05
-1.88520660279108e-05
-2.96097125668207e-05
-5.64790475883169e-05
-2.56734363388048e-05
-2.7956526818981e-05
-5.55060981407891e-05
-2.67991366778234e-05
-3.32473111744974e-05
-2.894731802837e-05
-1.01481891992356e-06
-1.45125578234559e-05
-2.62091535707094e-05
-4.46725267455171e-05
-4.88991513027903e-05
-2.98704302226686e-05
-1.30244818587077e-05
-6.3942548760719e-05
-1.27104746913973e-05
-4.16243095534949e-05
-9.51887348956169e-06
-2.64244423854224e-05
-3.16635888406664e-05
-3.90973991674955e-05
-4.42963229202993e-05
1.86711600061154e-06
-1.7442374261953e-05
-1.02401242709709e-05
-2.95167763744832e-05
-3.89340791010211e-05
-2.19750385054575e-05
-4.46854295419976e-05
-2.2117546707359e-05
-3.41777924394893e-05
-4.06719577064543e-05
-2.16439764517095e-05
-4.10852150286881e-05
-4.29731899210694e-05
-3.99363303984309e-05
-3.63629884372271e-05
-9.92091096670472e-06
-2.94637844550085e-05
-3.95072795650122e-05
-1.54124883675076e-05
-3.91557508234269e-05
-2.3991821106061e-05
-3.6092038444105e-05
-2.74115565563968e-05
-4.69311137759769e-06
-2.08660706860722e-05
-1.32488557313076e-05
-1.52236370907588e-05
-5.18755278903187e-05
-8.8964976467875e-06
-4.1127650432492e-05
3.35062098258173e-06
-4.77336118738721e-06
-1.24567127606786e-05
-2.03225652408647e-05
-4.79576862296441e-05
-2.77852652725078e-05
-5.28242069877079e-05
-2.8044414500667e-05
-2.34181796703157e-05
-4.19544427258883e-05
-4.79393401379712e-05
-3.28305959966426e-05
-2.60695135523696e-05
-3.02603930475759e-05
-3.32838575825005e-05
-2.37245295328007e-05
-2.10566773650245e-05
-3.23710501713561e-06
2.5459055190364e-05
-1.28377289385698e-05
-3.35930565750908e-05
6.59757754045157e-06
1.90175662451457e-05
-5.1921139499681e-05
-2.69285563341033e-05
-2.16785246505122e-05
-2.31873320308848e-05
-2.14836936077971e-05
-1.84785452034745e-05
-4.83792177021766e-05
-3.07036760502883e-05
-4.3321663904461e-05
-4.9282754750543e-05
-3.62550537309706e-05
-1.05726915873868e-05
-2.49086782921914e-05
-2.53843351137788e-05
-2.99555635974942e-05
-5.92781332758782e-05
-1.67410496192737e-05
-3.33717686021826e-05
-3.02081193118608e-05
-2.13155782737538e-05
-2.358574407097e-05
-5.04703141646416e-05
-4.55785476921679e-05
-4.21635733679471e-05
-3.22195467760872e-05
-3.07172106901189e-05
-7.95677602481337e-06
-2.99533118903297e-05
-2.61573972834015e-05
-5.20321714133912e-05
-6.36219895792127e-06
-9.57548522078616e-06
1.98021011987423e-05
-3.06954168003009e-05
-2.85471463174833e-05
-1.31499864280785e-05
-1.29535155847968e-06
-4.45404351785093e-05
-3.0747373450646e-05
-2.45058464192009e-05
-3.3584123788213e-05
-2.01684524927225e-05
-7.12769969137706e-05
-1.60037992645054e-05
-3.82263589003881e-05
-4.561153764243e-05
1.18647356898695e-05
-2.96604757609513e-05
-1.06499883591744e-05
-4.48633346621336e-05
-3.08012436544809e-05
-3.59993179668317e-05
-5.75628995990467e-05
-4.51241744414926e-05
-2.13782101399121e-06
-1.12423625975799e-05
-6.13667050664793e-05
-2.79934543693865e-05
-1.77828882383051e-05
-1.10622008134696e-05
-3.29614506403786e-05
-7.24273898048965e-06
-2.67093555152548e-05
-4.55256135980698e-05
-1.3008727585802e-05
-4.17570117254167e-05
-5.08215422097042e-06
-1.75650210988367e-05
-2.02462734755378e-05
-1.17391574595314e-05
-3.45819718349169e-05
-2.37713053752335e-05
-3.22598332175273e-05
-4.40948397127278e-05
-8.43112230894752e-06
-3.65320271850783e-05
1.03740866935299e-05
-2.2632416154837e-05
-3.15276731335601e-05
-1.57519990961703e-05
-3.09903968222166e-06
-1.82599476070592e-05
-6.21528687438997e-05
-5.80642641657453e-05
-5.64462243397602e-05
-3.11808635545373e-05
-1.96404415209532e-05
-1.61789723109526e-05
-3.26839735258847e-05
-4.2072348502426e-05
-4.22779997117415e-05
-2.6684120218108e-05
-4.16343985250361e-05
-1.72156899620748e-05
-9.71168940259779e-06
-3.30796249698022e-05
-2.18175484398027e-05
-3.05162388680404e-05
-3.99368874469868e-05
-1.44491374406076e-05
-3.47761139929869e-06
-1.81163203494929e-05
-6.11045181137311e-05
-2.5180362420077e-05
-3.37529159411075e-05
-3.26260770946574e-05
-2.4933518465677e-05
-3.59011290924633e-05
-1.34453239465577e-05
-4.03448707229514e-05
2.45059710421849e-05
-2.82728981647712e-05
-2.0563356003902e-05
-4.23387413349765e-05
-5.5519782067326e-06
-8.73126494502312e-06
-3.6963203963751e-05
-5.84105727061786e-05
-4.25249143569808e-05
-1.2831237858311e-06
2.87177146205038e-05
-2.21231358958033e-05
-4.16404515397862e-05
-3.50240820636398e-05
-5.11995940488625e-05
-5.14878176358424e-05
-6.25303196578061e-06
-2.75314289677043e-05
-4.0410584142933e-06
-4.63726685207883e-06
-1.21993274482542e-07
-6.27935654401424e-06
-4.41499385388728e-05
-3.12922488143385e-05
-3.38195577737193e-05
-1.43913529204952e-05
-1.58001414325469e-05
-2.29637447657061e-05
-3.07630039785324e-05
-4.51196595900149e-05
-1.79660898569708e-05
-2.70548909370739e-05
-2.40549850535843e-05
-3.09244073025996e-05
-3.56613379134291e-05
-2.65670677431004e-05
-2.23519724881004e-05
-1.0066133258646e-05
-3.4742036572706e-05
4.06631377870519e-06
-1.8762187204255e-05
-2.66242430362909e-05
-5.86594503255605e-05
-7.57058794204111e-06
-2.46878047683429e-05
-5.65208332309262e-05
-1.74633667244672e-05
-1.37439345647915e-05
-3.70698562878754e-05
-2.08451169267844e-05
-1.55373025378084e-05
-5.16063656555419e-05
-3.73043533636446e-05
-2.97441102447783e-05
-5.4717681705506e-06
-5.10780058608419e-05
-2.22402463086376e-05
-2.49697942255053e-05
-4.09967626207225e-05
-3.257315091153e-05
-2.31671911623666e-05
-4.50215512408122e-05
-1.03688732979941e-05
-4.84835426873757e-05
-4.27969642915975e-05
-6.51743232963638e-05
-5.13131859687453e-05
-1.7609122916879e-05
-6.29503929179439e-05
-2.8871598997001e-05
1.1450532196628e-05
-4.07440969137884e-05
-2.1672462446431e-05
-1.40776783242684e-05
-1.29901643475326e-05
-2.99404223724125e-05
-2.52470081467717e-05
-1.70348997023217e-05
-1.97381263453867e-05
-3.75477585874823e-05
-1.86683984438347e-05
-3.57655864045455e-05
-6.47667101459698e-06
-1.86944667293092e-05
-3.51964519557059e-05
-4.94077922213507e-05
-2.60499125369177e-05
-5.72666859310914e-05
-4.5225834943354e-06
-5.66701683080736e-05
-1.58861972182741e-05
-1.58965630564744e-05
-1.24234024099752e-05
-3.88703027602331e-05
-6.20019650912183e-05
-2.75697578882444e-05
-3.45581508724973e-05
-3.51205265650621e-05
-1.5159630033676e-05
-3.4928470256986e-05
-4.22842590006144e-05
-2.28470620276359e-05
-5.43283403213523e-06
-3.22401451443507e-05
-3.08555432487893e-05
-3.26146428505274e-05
-2.86740018436181e-05
-1.21003295726663e-05
-3.13020526740853e-05
-1.80216327513886e-05
-3.3713047930686e-05
-5.00574314686226e-05
-4.41650736778726e-05
-3.84388346487569e-05
-4.42369195233075e-05
-2.81565329842762e-05
-9.42913835236201e-06
-2.4742347138186e-06
-4.91623172863856e-05
-1.13703801108046e-06
5.68412648322577e-06
-1.88535413545265e-05
8.96936044356445e-06
-1.69086325335552e-05
-2.03954141520487e-05
-1.90077601468332e-05
-3.48218351075656e-05
-1.51257988874384e-05
-2.51173938666732e-05
-1.18878508514247e-05
1.70036013477324e-05
-4.38681877361773e-05
-3.74301881729614e-05
-1.13418335931481e-05
-3.6763369372882e-06
-1.40912584439474e-05
-4.27242009550332e-05
-2.50989567415477e-05
-2.37031425333556e-05
-4.31375546424131e-05
-1.88412539143033e-05
-6.82805580559325e-05
-3.42993198477645e-05
-4.6548447399765e-05
-5.1493203625403e-05
3.47140674168349e-06
-3.89910422018122e-05
-1.07146457012427e-05
-4.27241624840137e-05
-5.30081850629469e-05
-1.27103787094908e-05
-1.91554724835709e-05
-2.5986325488482e-05
-4.63967152812553e-05
2.55647393267046e-05
-3.2817180998737e-05
-8.4157304975084e-06
-1.77292962773852e-05
-5.02609449819399e-05
-4.45216755604359e-05
-3.47396360613955e-05
-3.24383560258684e-05
-4.35315239840973e-05
-2.35508028805552e-05
-9.15711270990915e-06
-2.23580679169218e-05
-6.22166749201325e-05
-2.13962451179247e-05
-2.21937667183611e-05
-6.35097466221438e-05
-1.6182981414509e-05
-3.46628827571546e-05
-2.72120262045519e-05
-2.7594801561233e-05
-5.03826968740624e-05
3.00453429940164e-06
-5.07486637694554e-05
-3.63632538895784e-05
-1.11674633612017e-05
-4.46983991498811e-05
2.19754555737701e-05
-4.52768564327104e-05
-5.54562390759791e-06
-5.62461441713039e-05
-5.5703728597064e-05
-4.51507127052843e-05
-3.94065020956403e-05
-5.43484710982407e-05
-4.75115834257018e-06
-3.91441450620847e-05
-3.6824404133258e-05
-3.7639887259848e-05
-4.77507265014632e-05
-3.94746856194092e-05
-2.19706224024179e-05
-1.67494150367299e-05
-4.93469225280628e-05
-1.84754255627554e-05
-2.88126330873691e-05
-3.18686351536792e-05
-2.68248212776241e-05
-3.95706688115428e-06
-3.53416233282265e-05
-1.28909134675061e-05
-2.7777470147378e-05
-2.06817769232697e-05
-2.82199088544025e-05
-2.00616907627504e-05
-3.13345339806549e-05
-2.35457853602534e-05
-2.24577644430145e-05
-4.26962492565459e-05
-2.70190973007619e-05
-3.9020273558882e-05
-4.87520749940129e-05
-4.88840739920508e-05
-2.52046142657803e-05
-3.81348222381411e-05
-2.41612154929002e-05
-3.57640953746566e-05
-3.71958338357148e-05
-4.48894608720382e-05
-1.65517999848132e-05
-1.98928583896256e-05
-2.43732075653825e-05
-6.02768891126771e-05
-2.3442785486596e-05
-3.07944235615966e-05
-5.01558566176805e-05
-2.91032579975827e-05
-2.74045611478707e-05
-3.44172175236406e-05
-1.79065841420884e-05
-1.10596025550198e-05
-3.91340947667596e-05
-2.26372815811922e-05
-3.18927403715641e-05
-1.55242287564554e-05
-1.24089727076533e-05
-3.53277275532384e-05
-3.83397009941363e-05
-4.81752532878136e-05
-1.27682501374869e-05
-5.28110052431184e-05
-3.36578741690171e-05
-4.97625326100254e-05
-3.14199624689056e-05
-3.86172234082587e-05
-3.06435335941365e-05
-2.98037115313427e-05
-5.03823369289074e-05
-1.9361133778143e-05
-3.0192229666712e-05
-4.11336130212777e-05
6.79531308872727e-06
-1.6235457904446e-05
-2.12770423815478e-05
-2.10361653431066e-05
-1.47875919946321e-05
-4.10032490342435e-05
-1.7125312246062e-05
-3.73642793373028e-05
-3.48422338282065e-05
-5.77641592300652e-05
-3.12243598115581e-05
-2.04219678322854e-05
-2.1472400031769e-05
-1.01057664424251e-05
-1.53284619243637e-05
-1.65630559478395e-05
-4.59199423848895e-05
-2.60107509510681e-05
-1.71362145899217e-05
-3.88611404796197e-05
-3.6880364736677e-05
-4.31493558623362e-05
-3.31236019580379e-05
-3.86375276837064e-05
-3.89971741468515e-05
-5.78332449074276e-05
-1.88291921877682e-05
-2.79069591076359e-05
-1.38114834846358e-05
1.10499448963428e-05
-2.91761045498808e-05
-3.26042479498405e-06
-3.32151212362037e-05
-5.67762333584789e-05
3.66231565367317e-06
-1.01756596869224e-05
-1.39550374983247e-05
-2.03355776111588e-05
-2.74982614963182e-05
-3.34462273658901e-05
-3.12937078932685e-05
-2.73235168312401e-05
-5.21004092797538e-05
-3.05570295421631e-05
-4.61532050418518e-06
-1.81270940426011e-05
-4.17438707398605e-05
-6.79981513635747e-06
-1.62372984691669e-05
-1.69743497174548e-05
-2.5319502642104e-05
-1.18790754419997e-05
1.31723896750551e-05
5.52600942074506e-06
-4.96566274254296e-05
-4.68665182473705e-05
-1.33712964825837e-05
-2.50753353900346e-05
-4.66770767685348e-05
-1.40948769510116e-05
-2.40444418628503e-05
-3.22408411633657e-05
-2.61857918749808e-05
-3.25958860696589e-05
-2.28742163573483e-05
-3.38446771446334e-05
-6.66290366242871e-05
-2.14384190162708e-05
-3.04252725384669e-05
-4.27554862879902e-05
-2.93008155939978e-05
-2.25700900440877e-05
-2.52137050560856e-05
-1.44244359822738e-05
-3.02612206114353e-05
-1.42411964056994e-05
-4.59258835707795e-05
-7.17117372916569e-05
-6.06473176726293e-05
-2.05272195568609e-05
-4.23096887887215e-05
-4.15393749835684e-05
-4.3377649476583e-05
-5.01509914334703e-05
-4.8588915556188e-05
-4.2761604158115e-05
-3.55380232743724e-05
1.9252160267118e-06
-5.50833065221003e-05
-4.90909208962407e-05
-4.48017917713823e-05
-5.35109946121146e-05
-2.64900304445056e-06
-2.44673101408245e-05
-2.39187108939039e-05
-5.35368050291015e-05
-1.45008903774096e-05
-1.30392833217352e-05
-5.43181495282257e-05
-5.58083214966761e-05
-4.41591393666344e-05
-1.27155028665635e-05
-1.65648788860108e-05
-2.2865872288453e-05
-2.39716253608107e-05
-1.02920128941433e-05
-2.25477352608786e-05
-2.71062790115092e-05
-4.66579110397024e-05
-5.92624857698589e-05
-2.68123600562402e-05
-4.06843100356978e-05
-1.82743978527002e-05
-3.02672983919081e-05
-1.41703695740489e-05
-1.44522662938689e-05
-2.82933112250903e-05
-2.27770597729991e-05
-3.01016043012703e-06
-8.64705159195023e-06
-4.15187557791459e-05
-4.41794864483661e-05
-3.44766173702829e-05
-3.28270815903728e-05
-2.20214720747864e-05
-3.20369198086969e-05
-3.56585115936797e-05
-1.17892709990596e-05
-6.38527381482897e-05
-4.357977042113e-05
-2.55047015708243e-05
-2.50743238375824e-05
-4.00301149227062e-05
-4.19003207679663e-05
-2.02662070351451e-05
-1.99717589127599e-05
-5.24760695025629e-05
-5.23409919256973e-05
-2.51511887657329e-05
-5.54291275857058e-05
-5.25545162855063e-06
-3.64966727563641e-05
-1.52099558470185e-05
-3.09084068629128e-05
-1.50364897064787e-05
-2.73080091055207e-05
-1.54301376026699e-05
-1.43594810229103e-05
-1.68013513005324e-05
-4.06279249070024e-05
-2.15084339218135e-05
-3.84608109678482e-05
-2.82746348164691e-05
7.95564094764767e-07
-2.06158370729985e-05
-2.72467817049951e-05
-4.60656985203832e-05
-2.38349075076613e-05
-3.9053287098367e-05
-7.85946573967715e-06
-3.77491525574365e-05
-1.37965706533743e-05
-2.00386763669587e-05
-3.88512008652815e-05
-2.31299138359208e-05
-4.61568458570874e-05
-2.75241611221586e-05
-3.07643292098229e-05
-1.07942314373255e-05
-3.727972456407e-05
-3.96896974219786e-05
-4.33669819744325e-05
-4.63344764311153e-05
1.78664014509585e-05
-8.41973508713215e-06
-2.96763862430638e-05
-3.89719406884307e-05
-3.23098585261535e-05
-1.18834738112089e-05
-4.76092188219713e-05
-1.36077496141217e-05
-2.49921537406178e-05
-1.1522438315539e-05
-3.92106881681717e-05
-3.17890273253756e-05
-2.46836418130572e-05
-2.20939274801889e-05
-2.9032965129693e-05
-1.10071212499689e-05
-3.15502514639685e-05
-5.44390555151153e-05
-3.72244273843228e-05
-1.89532613968078e-05
-5.10117697569909e-05
-3.33574404042097e-05
-1.40158241785163e-05
-3.43862696434573e-05
-2.5342035364581e-05
-2.81698810566401e-05
-1.65630930996877e-05
-7.83837880429278e-06
-2.77514733096933e-05
-5.18164024049475e-05
-3.61066511648205e-05
-2.1543256213881e-05
-3.79181781099601e-05
-5.07926261034449e-05
-8.96211146616148e-06
-1.59284119373381e-05
-5.05313792158821e-05
-2.73330772003804e-05
-1.93160848132106e-05
-3.47579270932083e-05
-4.27224222228332e-05
-3.04467819963529e-05
-3.29745688968334e-05
-4.82708577092746e-05
-2.65018320427113e-05
-2.24245373082828e-05
-3.39968249725135e-05
-1.38592127347312e-05
-9.29818950667375e-06
-2.25909707119448e-05
-6.87190916987376e-06
-4.04678426095652e-05
-4.27492329987596e-05
-4.51462070484461e-05
3.53088213872108e-07
-1.63975532260319e-05
-4.03253502964977e-05
-1.19008367275442e-05
-4.39616379099916e-05
-4.92304626635345e-05
-2.78886737457296e-05
-1.79935343464539e-05
-2.88759929482079e-05
-2.08235240818476e-05
-2.41595271536227e-05
-4.94078249132012e-05
-3.00314691309647e-05
-6.23776264899342e-06
-2.78858963374716e-05
-3.3941324750185e-05
-1.48155598303557e-05
-2.71997743530824e-05
-8.47389522457053e-06
-6.41170972365307e-05
-3.22253490471842e-05
-6.00432819593824e-05
-5.68472426762342e-05
-4.54357340913889e-05
-3.51327323885154e-05
-2.33870561196896e-05
-6.85878641633405e-05
-4.32684939439953e-05
1.29088060313981e-05
-3.19447820839994e-05
-2.98757674241441e-05
-2.21270273691019e-05
-3.22605191410131e-05
-4.04236253136165e-05
-2.46512324299683e-05
-2.19688742512306e-05
-3.14467013243174e-05
-1.185537807553e-05
-5.58981346104178e-05
-3.17888387658436e-05
-3.00902497547215e-05
-3.56773889851932e-05
-8.97416286294376e-06
-1.95832080624384e-05
-3.16939024725676e-05
-5.02577372276985e-05
-1.75331199406884e-05
-1.34025470083025e-05
-4.44682047879646e-05
-4.6665622168112e-05
-3.88073316314722e-05
-6.33052358698181e-06
1.74496668243915e-05
-5.71250878904437e-06
-2.83572075056535e-05
-2.58937655871046e-05
-2.60268064517253e-05
-2.99377679206047e-05
-1.29329803788524e-05
-4.48149437074922e-05
-1.24301751716381e-05
-2.95887717778273e-05
-2.49088752371691e-05
-5.81461922865581e-05
-2.78625182589594e-05
-8.51791054558195e-06
-5.20340414128069e-05
-3.58785551833575e-05
-3.66411631841958e-05
-2.76935881439438e-05
-2.8203322957128e-05
-2.72922348783043e-05
-4.48264508787781e-05
-4.06503981598217e-05
-3.43380820038835e-05
-1.89537713907383e-05
-2.14666567981312e-05
-3.21911322931143e-05
-3.41098664307235e-05
-3.98756297052314e-05
-4.86634833661692e-05
-3.66237699157197e-05
1.0259392123361e-05
-2.88098051007361e-05
-1.83978051132593e-05
-2.25925373729308e-05
-3.20345195029674e-05
-2.6005325569752e-05
-4.10519974359771e-05
-1.49351215211371e-05
-2.50655934762717e-05
-3.75493730859959e-05
-4.21267755105347e-05
-3.4627728758066e-05
-2.82881830090862e-05
1.80432319090541e-05
-2.27167757831537e-05
-2.68994787020736e-05
-1.8876372706467e-05
-5.64524501794611e-05
-5.44189020938324e-05
-1.29339242528553e-05
4.10335153665578e-06
-3.21828048160747e-05
-3.25399291972854e-05
-3.21311906660026e-05
-7.41889775841498e-05
-4.25248048262656e-05
-4.71083900408529e-05
-5.31936352400398e-05
-1.36843478243908e-05
-4.07278566742718e-05
-1.86448566825197e-05
-1.8365435227083e-05
-2.7658230381021e-05
-6.76258582197398e-06
-2.53790967757579e-05
-3.92485719915181e-05
2.57968705204564e-06
-4.07464832976821e-05
-4.07245188792398e-05
-2.59798006048236e-05
-3.34787954360002e-05
-4.79671709329328e-05
-4.42060662946208e-05
-8.6489222261718e-06
-1.72804905003823e-05
-1.68275330414857e-05
-1.7911095991654e-05
-1.44935816061203e-05
-5.48770628762844e-05
-3.79697883499255e-05
-8.76311745473997e-06
-2.92063352174988e-06
-1.71358327060021e-05
-3.23571375549356e-05
-2.8738577305049e-05
-1.93620294057348e-05
-3.42060337340422e-05
-4.21189598880145e-05
-4.44553209179374e-05
6.78793688954831e-06
-1.14827841423795e-05
-6.73826771529404e-06
-4.98268419358035e-05
-4.48154895434752e-05
-6.34473779688095e-05
-1.33519276743276e-05
-4.66305138690925e-05
-3.31186603900556e-05
-9.89428386234519e-06
-5.39298916154024e-05
-9.33352686767288e-06
-2.56640325618927e-05
-1.79639160186329e-05
-3.74635745977307e-05
-3.31875367494853e-05
-3.74488182581744e-05
-3.50150914344752e-05
-2.62286331155244e-05
-4.34762399891627e-05
-2.46208830840452e-05
-3.22146345155703e-05
-3.15428522113923e-05
-4.98678820050049e-05
-2.92327850413088e-05
-1.84910018662398e-05
-7.45380257586132e-06
-4.42321469499109e-05
-2.44747046689927e-05
-1.06879116386824e-05
-5.76809891403511e-05
-8.05691930729043e-06
-3.75602982049671e-05
-3.66472457638115e-05
-2.27019433292693e-05
9.57714999193727e-07
-3.36075832399e-05
-4.07650432681922e-05
-6.56754198242686e-05
-1.37668324734244e-05
-2.14499205743082e-05
-3.72648183467805e-05
-1.73507027417239e-05
-1.54929346655545e-05
-4.46255799830646e-06
-2.10189011724172e-05
-1.67943336245936e-05
-2.07087350234497e-05
-3.12965051603798e-05
-1.23572580336149e-05
-4.63155289307155e-05
-2.53164410027617e-05
-3.71951673989497e-05
-4.36659844519523e-05
-3.21897250572864e-05
-3.57489880346013e-05
-2.08174698704413e-05
-3.38708782531107e-05
-2.63773535282421e-05
-3.65853470183094e-05
-2.13886762450175e-05
-4.52377937641268e-05
9.42665547447522e-07
-2.14112219318256e-05
-6.48159473600986e-06
-4.90009979702637e-05
-4.1116026849784e-05
-4.13637214083272e-05
-9.80656845134883e-06
-7.00697665738023e-05
-3.5326124570782e-05
-2.48298817918035e-05
-4.02133027048774e-06
-1.82057079566669e-05
-3.9381554637356e-05
-2.20360690579988e-05
-2.77352056472089e-05
-3.0565074549623e-05
2.202154400519e-06
-2.77814276096141e-05
-2.34610084380923e-05
-1.84767179095702e-05
-2.51914253057036e-05
-1.50288461527533e-05
-2.67759537386045e-05
-4.37244534664176e-05
-1.29368167445215e-05
-2.51191473219882e-05
-2.67149673300803e-05
-4.14359132824827e-05
-2.26765287007074e-05
-4.34831949622333e-06
-1.21863139786201e-05
-1.58232182433241e-05
-3.53364464379483e-05
-5.16631026256495e-05
-3.12690404170461e-06
1.05247764064581e-05
-2.23182126931672e-05
9.73389911773928e-07
-8.07663557354174e-06
-5.19407210787772e-05
-5.59009988111662e-05
-1.26230783979831e-05
-3.98244433646208e-05
-2.97169568627146e-05
-4.43852071398103e-05
-3.01471455492289e-05
-1.97054842565687e-05
-6.64588103744788e-05
-8.10434850632705e-06
-3.8790562001169e-06
-5.88059466608224e-05
-5.06972564716721e-05
-4.00330880369112e-05
-2.49571931621974e-05
-3.67050006873103e-05
-3.63239912950758e-05
-1.02162920540681e-05
-3.40239013389072e-05
-2.6520562429954e-05
-5.2588602046429e-05
-1.77716966575345e-05
-4.53602309258956e-05
-1.49066365773586e-05
-3.9545232864612e-05
-1.7970389142096e-05
-3.30979491096039e-05
-2.391712954197e-05
-2.37348508775584e-05
-3.54646851980368e-05
-6.88533793902736e-05
-4.12190428019002e-05
-3.94342020181386e-05
-6.40280065780131e-06
-4.96478052373634e-05
-2.67021996893862e-05
-2.31963840336264e-05
-1.96166908930172e-05
-3.74131027653554e-05
-2.06277390538798e-05
-1.29286199805503e-05
1.71119642398301e-05
-6.77481526320365e-05
-1.03727494141999e-05
-4.79493883326098e-05
-3.59392016169306e-05
8.39598788641575e-07
-2.64340086753684e-05
-4.88852338519855e-05
-4.90063632028469e-06
-3.3967482005933e-05
-4.40280463538668e-05
-6.7906429185651e-06
-3.08245576281974e-05
-4.0233366525285e-05
-3.78388560973638e-05
-3.56896324188443e-05
-4.58682759016082e-05
-3.93076154202051e-05
-3.17652522815363e-05
-3.5307639247036e-05
-5.24183782212805e-05
-4.17522613800942e-05
1.08203819417918e-06
-2.95485812267415e-05
-3.54881973281404e-05
-4.8883967806452e-05
-4.9799529482965e-06
-1.69890669015279e-05
-1.92173833725285e-05
-2.24751981555487e-05
-4.41741953384758e-05
-3.89404163367006e-05
-1.16701043437469e-05
-5.05842584814136e-05
-6.93380987449738e-05
-2.1600574543323e-05
-2.11150677451447e-05
-2.0022986881526e-06
-1.9866196189547e-05
-1.68149706663742e-05
-3.9657641621336e-05
-1.70709813049558e-05
-1.93450866221215e-06
5.62611040454759e-06
-1.83377378215528e-05
-1.6283935141584e-05
-5.72352957125058e-05
-8.0985967678121e-06
-1.62094520132535e-05
-2.05698041788184e-05
-2.16974418694153e-05
-3.82120473820537e-05
-2.71749524222181e-05
-4.5956203412033e-05
-1.72308117144001e-05
-4.32181873155081e-05
-4.84303119304959e-05
-5.9505687875579e-06
-3.99487114447605e-05
-3.94552111807481e-05
-1.09900810333353e-05
-3.38750012397174e-05
-7.63421187426559e-06
-3.6384369772684e-05
-1.57763856212739e-05
-4.41927391763076e-05
-4.9076362106922e-05
-1.00744596695595e-05
-4.07487412561477e-05
-3.79164494089669e-06
-2.42115849370151e-05
-2.43155675077039e-05
-4.4931504513009e-05
-1.16976037566037e-05
-1.79767739445208e-05
-3.5303401516061e-05
-3.66184429320676e-06
-2.29350492125261e-05
-6.40818220474573e-06
-3.03717857801961e-05
-3.99265837065564e-05
-4.77857546926994e-05
-5.59019219276553e-06
-3.7122928971845e-05
-2.36533429185151e-05
-3.84086846648751e-05
-5.15457793996092e-05
-4.20003309778172e-05
-1.91908458840114e-05
-8.19351410823308e-06
-1.75177573108174e-05
-4.88800456948424e-06
-4.64950708446624e-05
-5.71595387512003e-05
-2.45112996339351e-05
-8.80124637330457e-06
-3.08944353829452e-05
-2.83081565650604e-06
-4.24618641371252e-05
-4.91282251167495e-06
-3.68489633321886e-05
-2.48699101026185e-05
-1.58377585328946e-05
-3.27169980182111e-05
-2.77993810923164e-05
-1.28246792667818e-05
-4.53018889474986e-05
-4.59591056325969e-05
-2.96092628343581e-05
-3.30766525594923e-05
-3.45597371684262e-05
-6.37529541032544e-05
-6.49740957530193e-06
-3.96131390408458e-05
-4.25238713175504e-05
-4.18638749634035e-05
-2.18664657650164e-05
-3.05816738832356e-05
-1.08254918518093e-05
-2.44659921579432e-05
-4.62473890024889e-05
-3.1673425375738e-05
-1.10191809852275e-05
-2.66800699305737e-05
-2.91182871062907e-05
2.82111514358485e-05
-2.45782541055235e-05
-2.70551310101457e-05
-3.02493326786186e-05
-1.33520383390594e-05
-4.4105729349833e-05
-2.93830098058573e-05
-3.2344911677426e-05
-9.56244673769816e-06
-4.84371792184681e-05
-2.23890561579444e-05
-2.56909015698079e-05
-2.77601116766421e-05
-1.17583328675315e-05
-1.30242506745082e-05
-3.17693630504761e-05
-2.96539162052449e-05
-2.61244269938037e-05
-3.0700531916212e-05
-6.38330453160378e-05
-2.38336533712233e-05
-5.91038009738241e-05
-4.40152615482085e-05
-2.51563635018238e-05
-1.42071214672434e-05
-3.58429183225817e-05
-2.07949404237085e-05
-4.35918010658738e-05
-1.52683176312314e-05
-3.81106250870705e-05
-2.31439334234681e-05
-3.08917748857183e-05
-1.73725025570459e-05
-1.33839756496747e-05
-1.47919731867111e-05
-2.48467248465528e-05
-4.98863866904752e-05
-4.45073916179034e-05
-7.39124940802303e-06
6.37842589746243e-07
-2.60478268673345e-05
-1.81919597081544e-05
-5.51136340846902e-05
-5.6058837005508e-05
-2.00186895085386e-05
-1.87284434927922e-05
-1.72074569078678e-05
-3.78171048202002e-05
-2.92203354423242e-05
-2.39072356769837e-05
-1.11154012559426e-05
-3.0625780594805e-05
-1.75308713159366e-05
-2.41104421873215e-05
-5.43867392836298e-05
-3.07150213542475e-05
-4.38560134058395e-05
-3.90272860181868e-05
-3.66585013913778e-05
3.53580566761431e-06
-2.70901240927891e-05
-3.13774376989182e-05
-2.16050909637571e-05
-5.27754590939254e-05
-1.02601000480421e-05
-5.94222837780916e-05
-4.46258890729567e-05
-2.31917767751984e-05
-3.19882153433247e-05
-2.49968643805718e-05
-3.34468396385827e-05
3.93306342294591e-06
-1.1885603864986e-05
-4.3392268588652e-05
-5.14602093106869e-06
-2.46440449254234e-05
-1.55865384319458e-06
-1.31930059592985e-05
-1.88046870259183e-05
-5.57278321802314e-06
-2.25358970536061e-05
-2.6306568614155e-05
-3.13368354226239e-05
-4.9830956925954e-06
-2.85438369170017e-05
-2.68330001929004e-05
-5.66401887342981e-05
-2.03634545206157e-05
-2.23706568221709e-05
-3.71915410646332e-05
-3.70469297003793e-05
-1.38538985797655e-05
-5.24107374998419e-05
-4.16848463491119e-05
-3.57671928475403e-05
-3.68315205190692e-05
-3.66141453947799e-05
-1.72304706355599e-05
-4.33811786006077e-05
-1.87126214771082e-05
-4.0101676918143e-05
-2.26147292441936e-05
-7.13561340804433e-06
-5.8887054954577e-06
-1.72252058844181e-05
-1.5596062570398e-05
-2.76820376925236e-05
-2.84914588220318e-05
-5.4771585157537e-05
-1.80870667515101e-05
-3.00739893038075e-05
-4.48428339826364e-05
-1.6895269055213e-05
-4.87136732042687e-05
-2.41574240687518e-05
-3.17967976708315e-05
1.47162826753153e-07
-4.13213409448363e-05
-1.65833558361879e-05
-4.57117335796109e-05
-2.87277995550757e-05
9.28131426480965e-06
-4.32010131145003e-05
-2.78789646450304e-05
-9.28306721686204e-06
-7.14604159825478e-05
-3.29004057527049e-05
-2.45181576752e-05
-2.48249524212516e-05
-2.43666171928522e-05
-2.33654717288923e-05
-6.74814820246486e-05
-2.88076280200568e-05
-3.26137606558194e-05
-5.81816184376298e-05
2.53440763948541e-06
-1.50917504213177e-05
-2.84235336710839e-05
-2.73344152716507e-05
-4.52519219351874e-05
-3.02338678970127e-05
-9.20964653999303e-06
-3.86425557781411e-05
-3.59545351722951e-05
-1.09422973117313e-05
-4.66487322706991e-05
-1.44583402839829e-05
-3.73054559962247e-05
-4.64484936552092e-05
-3.46252286245038e-05
-4.97023518283193e-06
-3.66697509166631e-05
-3.93771233190801e-06
-1.03607295814587e-05
-6.41196303593611e-05
-3.29264371135991e-05
-7.85657761395341e-06
-2.00500316406315e-05
-3.59702489021598e-05
1.96408376112881e-05
-1.97242388498046e-05
-3.50705828339204e-05
-4.8187818156971e-05
-2.63530719595283e-05
-1.17321199569609e-05
-6.40724092269092e-05
-4.86158646007958e-05
-2.64722962695989e-05
-1.1796030793125e-05
-2.22882808490037e-05
-2.67475949551971e-05
-3.81018541248187e-05
1.33274569207309e-05
-2.91115512489759e-05
-2.80124461488094e-05
-3.68315251704421e-05
-4.5304898324418e-05
-2.22354623030932e-05
-3.26918018724041e-05
-5.25568673551867e-05
-2.07964549655188e-05
-1.7998240085081e-05
-4.63711971677805e-05
-2.6157469289736e-05
-1.8085326695455e-05
-1.71101222165579e-05
-4.24717617115109e-05
-3.71544861093175e-05
-3.33491414327907e-05
-1.97954087851344e-05
-1.53403957865144e-05
-4.91123537732205e-05
-4.90337566245614e-05
-2.41147156222947e-05
-2.11222609836316e-05
-2.57831498632764e-05
-4.95568868042841e-05
-3.84198858330807e-05
-3.26540340895827e-05
-2.89669519751404e-05
-3.51981170992375e-05
-7.97746248256397e-06
-3.15174415340074e-05
-4.69348158055328e-05
-5.09432596968466e-05
-4.51755616285234e-05
-2.21344958192422e-05
-3.16176273386219e-05
-4.97120940984604e-05
-6.56619239996173e-05
-3.90819787139304e-05
-4.73634652071008e-05
-2.69445140508836e-05
-2.77753374472749e-05
-2.77663856519561e-05
-3.09163894309459e-05
-3.86078677346859e-05
-1.32002201511552e-05
-3.20487418419167e-05
-6.01989391008331e-06
-2.46918406129033e-05
-6.29409836366776e-06
-3.79588696748536e-05
-1.77779929664722e-05
-6.47651089950353e-05
-2.41548167825546e-05
-4.25584691389137e-05
-3.2946570580166e-05
-2.18051577116373e-05
-2.87319328420329e-05
-1.00166590594513e-05
2.3258742670393e-06
-2.966351214402e-05
-2.18274362747942e-05
-3.76326292904559e-05
-2.38172907362798e-05
8.81487448738821e-06
3.27439296813562e-06
-4.57318986092014e-05
-3.64470119331472e-05
-1.56768828071118e-05
-4.96392710200628e-05
-4.12358243431218e-05
-3.69820082678205e-05
-3.59026916018524e-05
-6.2928715074809e-05
-3.00179725009592e-05
-4.17776578885487e-05
3.80319774297073e-06
-4.81465142489336e-05
-1.83958739608399e-05
7.76230860445514e-07
-5.3107836647904e-05
-1.23357452195815e-05
-1.82670881884223e-05
-3.38370189417283e-05
-1.33170183357988e-05
-3.45455895591331e-05
-4.34255783455317e-05
-2.2310964512731e-05
-4.29063242624853e-05
-1.52023880808581e-05
-4.67745470787498e-05
-2.67789344976519e-05
-2.32418112402171e-05
-4.01835715363634e-05
3.28722277759878e-06
-1.17261607869037e-05
-1.99957360722523e-05
-3.17401046220495e-05
-2.92758102765878e-05
-2.94547890486603e-05
-5.1851663578554e-05
-1.17375639865884e-05
-3.67903959364734e-05
-6.63423327419581e-05
-4.65698159886694e-05
-3.12369645651903e-05
-3.95928701109944e-05
-3.71016245479756e-05
-2.65024765216824e-05
-4.29813068260019e-06
-5.6861872176925e-05
-1.67845860745973e-05
-2.03824294647984e-05
-2.85400048163557e-05
4.45302299884125e-06
-8.36120564634931e-06
-2.32817116354275e-05
1.44185374032517e-05
-4.404900824857e-05
-4.38738212346333e-05
-6.83122661776e-05
-5.13387119515677e-05
-3.2791919398628e-05
-2.29751346195029e-05
-3.82947507115562e-05
-2.65501566175308e-05
-3.48454106533175e-05
-3.67674575519291e-05
-3.17134281560787e-05
-3.0746491408401e-05
-4.10105191624862e-05
-5.35686424398059e-05
-2.95831799444251e-05
-3.38465516125247e-05
-5.86182043947768e-05
-3.10116382010359e-05
-5.61829800340786e-05
-2.29330326860403e-06
-1.52543620320954e-05
-2.09229692997424e-05
-3.32076956141949e-05
-2.60129155932532e-05
-1.54132476744334e-05
-3.38853388255233e-05
-2.76526702456959e-05
-3.79762991918531e-05
-5.63761305693571e-06
-4.42973688697949e-05
-4.25367020239652e-05
-2.35799915650919e-05
-2.70501388456048e-05
-3.61890202656919e-05
-2.33624338463386e-05
-4.13155987254015e-05
-5.47617407166022e-05
-1.75518416077514e-05
-3.69523771407345e-05
-5.90931400382346e-05
-2.74587914882558e-05
3.00420055182919e-06
-1.82009900954257e-05
-4.90234668035782e-05
-3.0238412786163e-05
-2.86907765029219e-05
-4.78609844629769e-05
-1.40861402314148e-05
-3.59814323128042e-05
-4.71218306264147e-05
-3.84065075941576e-06
-3.20883663125712e-05
-4.38987340963262e-05
-2.65882095835149e-05
-3.14135493349585e-05
-5.6756670590172e-06
-3.66864636543283e-05
-5.59890944450936e-05
-2.37018666466518e-05
-4.39581881727637e-05
-1.63649595501153e-05
-4.33604386084739e-05
-3.35173833425429e-05
-5.52923257806969e-05
-3.16082946877052e-05
-1.52121051550273e-05
-2.64867702406055e-05
-1.11483486000581e-06
-3.57705559133728e-05
-1.682372864682e-05
-4.57697183702949e-05
-4.60504173420776e-05
-2.69853520023898e-05
-6.29602964243566e-06
-3.86779357830653e-06
-1.26812793663645e-05
-3.13522588175882e-05
-8.09210860347251e-06
-2.37839267973229e-05
-2.81358034053495e-05
-3.55395839531426e-05
-3.80283344261794e-05
-2.61612503216896e-05
-4.73293489953058e-05
4.59030662449932e-06
-2.94581401123079e-05
-1.88349779462137e-05
-7.64696619109171e-06
-2.29841111998279e-05
-1.29642009915653e-05
3.25477310363969e-06
-2.85324482397055e-05
-7.66171841007425e-05
-4.88631558465643e-05
-2.39327462636094e-05
-1.92035594846717e-05
-5.35839057933045e-07
1.0588077583312e-06
-4.12446285299267e-06
-2.38845164473243e-05
-7.31658712694045e-06
-1.07802343818099e-06
-2.71849947013544e-05
-2.66352811166778e-05
-4.21721868135877e-05
-2.52591915247466e-05
-2.89299634257888e-05
-2.6384120211015e-05
-3.42630251964027e-05
-2.2648722850191e-05
-2.21836118000021e-06
-3.18288174621777e-05
-2.32951675125399e-05
-6.3757787161562e-05
-2.56357192230242e-05
-5.01378158162867e-05
-4.21768931041631e-05
-2.57052243688651e-05
-2.58242279008473e-05
-2.59973999629727e-05
-3.3951928331312e-05
1.19024440517421e-05
-1.43456318826567e-05
-3.09441759930834e-05
-1.53559986194003e-05
-4.04360808896678e-05
-3.83918983916613e-05
-4.16338037683194e-05
-6.66130679458695e-05
-5.48409091795508e-05
-1.75857039578511e-05
-8.29543579644686e-06
-4.26033499073646e-05
9.88029354394728e-06
-2.12895251435039e-05
-3.01865855951191e-05
-3.15505434413732e-05
-4.05676321838042e-05
-6.01673074176144e-05
-4.00480353945989e-05
-4.11687383784088e-05
-2.96276589429772e-05
-1.91217450903202e-05
-3.53132567051803e-05
3.65575797603586e-06
-2.60403251025419e-05
-6.62380398961113e-06
-2.02074951708988e-05
-3.59478664532821e-05
-5.86578866027638e-05
-3.76052322341206e-05
-3.56301124886588e-05
-1.73422859498641e-05
-2.14812759587827e-05
-4.77149675685603e-05
-5.37706704791262e-05
-6.59468339223835e-05
-5.0158447063251e-05
-3.4843002613009e-05
-2.00462279928274e-05
-3.14833480320484e-05
-3.40433744241972e-05
-3.76222241196602e-05
-5.36585892852527e-05
-3.648684957462e-05
-3.07194525530302e-05
-1.29155896701138e-05
-2.36094366054863e-05
-1.73090187969807e-05
-2.88001623681512e-05
-2.5012287889756e-05
-3.65510695868974e-05
-1.86257103737739e-05
-1.71914240814499e-05
-4.48806198159591e-05
-3.64071873497355e-05
-2.62229426204627e-05
-3.78484038020142e-05
-3.99241630563499e-05
-3.91504561220421e-05
-5.37975595948081e-05
-3.60610982954513e-05
-4.00848356365983e-05
-3.40659074768672e-05
-3.08223055702899e-05
-2.87909622005389e-05
-1.08003607489692e-05
-4.07171827081766e-05
-1.09096883708265e-05
-3.78491869826009e-05
-5.55471001676274e-05
-2.94780245276318e-05
-1.96627113721889e-05
-2.6162779592875e-05
-3.42421977377734e-05
-3.83541112074027e-05
-4.89068187668047e-05
1.35515341715784e-06
-3.2106313556544e-05
-8.38118375143655e-06
-1.74387327612312e-05
-2.23087341364304e-05
-3.4402475004085e-05
-2.27060629046872e-05
-4.50145774225071e-05
-6.0060492002998e-05
-3.58391889612928e-05
-2.31352501231462e-05
-4.16695096344508e-05
-2.43710653345626e-05
-4.01566906360543e-05
-6.46680282416915e-06
-7.01527785791454e-05
-3.68883605066846e-05
-1.28194216011255e-05
-1.6166843485603e-05
-4.04902782294298e-05
-3.61647389812415e-05
-2.41332388170574e-05
-3.28804175060108e-05
-5.70597684332575e-05
-1.33953277491395e-05
-1.44542045841536e-05
-1.34989628009495e-05
-4.95624343418502e-05
-2.0317928355144e-05
-1.86038931295023e-05
-3.77503574827479e-05
-2.97851537217647e-05
-3.53715154056507e-05
-3.49146507802496e-05
-1.41219022391231e-05
-4.05245773438827e-05
-4.80234681682777e-05
-3.09489825536939e-05
-7.54778505123342e-05
-5.76611371079799e-05
-4.95778496301189e-05
-5.34672144002114e-05
-2.56448809852754e-05
-1.04542054376259e-05
-8.76674795483432e-06
-5.74818812764225e-05
4.70592338467663e-06
-3.39971439260931e-06
-5.31800028328603e-05
-1.34800385142421e-05
-5.10621219491942e-05
-3.28019305781233e-05
-5.1185149416091e-05
-2.45829378061536e-05
-1.44483754648575e-05
4.29109642564716e-06
-4.62893321044452e-05
-1.26150622444359e-05
4.94560069265641e-06
-2.65445156617261e-05
-6.56221651112402e-06
-6.0081575636967e-05
-3.33910629943628e-05
-4.07485174568318e-05
-2.30451154556428e-05
8.99536835457684e-06
-4.17191037834826e-05
-3.05389578086099e-05
-3.72045717305514e-05
-1.42762985027384e-06
-5.23302961876315e-05
-4.70383160530945e-05
-1.9585411432333e-05
-1.61331353118146e-05
-2.28884247892488e-05
-3.27346986711106e-05
-1.58842600551444e-05
-3.9722075316274e-05
-3.12710354197312e-05
3.54390183385919e-06
-5.28139510155861e-05
-1.72719195307838e-05
-2.73481935776126e-05
-2.54137155695466e-05
-3.49616271224501e-05
-6.8760907249839e-06
-3.66792294545987e-05
-4.86364260460067e-05
-4.96334102840045e-05
-2.89074685743737e-05
-3.2002423554743e-05
-1.2697634022883e-05
-1.72015703796527e-05
-4.13136445976383e-05
-6.18400028959385e-05
3.05391275434407e-06
-2.440310900194e-05
-2.18763954208483e-05
-1.51048830031297e-05
-2.35562077316354e-05
-4.6606032915407e-05
-2.60844796286785e-05
-2.87646408373557e-05
-2.1845703040696e-05
-2.46339760166305e-05
-1.46091521721924e-05
-3.6644734261723e-05
-3.51001995870676e-05
-1.37421944701972e-05
-2.79566046411209e-07
-7.96242352361473e-06
-4.04909172885915e-05
-7.76500529795495e-06
-1.78711486202236e-05
-3.91463695858051e-05
-3.38163174015789e-05
-3.56853694484497e-05
-3.67437140109528e-05
-3.83430464440031e-05
-4.3554957867222e-05
-3.57450661184199e-05
-3.54725972812265e-05
-4.39519860177354e-05
-1.65151107089066e-05
-2.95320319095377e-05
-2.04007884053545e-05
-1.63133408061935e-05
-2.45988029067134e-05
-3.0132532326006e-05
-1.64091883693522e-05
-3.22748663823658e-05
-5.22275561023416e-05
-2.54914280181955e-05
-3.36807836509664e-05
-1.15201579679136e-05
-3.34227900473177e-05
-9.06684738552599e-06
-2.64437766167202e-06
-1.30668222626888e-05
-1.89828131286835e-05
-1.77809824780119e-05
-1.50647980041526e-05
-3.82598777445426e-05
-1.80801936124578e-05
-4.30964962952555e-05
-1.24373471336281e-05
-1.79229061466829e-05
-4.03332864079691e-05
-2.86718995770804e-05
-8.35245145691928e-06
-3.83590436516449e-05
-2.95662658156043e-05
-3.36424248986129e-05
-3.88566576989978e-05
-2.68240596434247e-05
-1.82120357072447e-05
-2.46444905978215e-05
-2.57354430057687e-05
-6.21576601260259e-05
-3.22245594144991e-05
-3.53386343523094e-05
-2.48381689594583e-05
-5.05841087945314e-06
-2.94525357911032e-05
-3.02168060854681e-05
-3.12461064633256e-05
-4.35889755904623e-05
-2.13891566831688e-05
-4.21795475192062e-05
-5.65626179708613e-05
-8.27631842967258e-06
-3.55911135171461e-05
-2.94994816425614e-05
-2.33925652750479e-05
-3.34828388475192e-05
4.36886575662751e-06
-1.57151558391233e-05
-1.8905212941202e-06
-4.29728885438931e-05
-3.61021220180469e-05
-1.9627426609204e-05
-2.70492552425708e-05
-1.63209175106697e-05
-3.2188251673835e-05
-3.67456006867627e-05
-2.47164331067271e-06
-2.50443243675715e-05
-3.48529326827359e-05
-4.45248427516828e-05
-3.40151390183843e-05
-4.77225026167515e-05
-6.68178301701229e-06
-3.39843243082766e-05
-2.27401457657385e-05
-1.52694075535828e-05
-3.75955137666999e-05
-3.13413724872908e-05
-1.77944339974738e-05
-6.01509015339569e-05
-1.6495618371928e-05
-2.73095220522682e-05
-4.91587124631343e-05
-1.8997131924914e-05
-4.76463705253688e-05
-4.65782839655075e-05
-2.77588167632476e-05
-4.08527435937274e-05
-2.37904214671102e-05
-4.64855747897612e-05
-4.67825826872511e-05
-3.19495634136361e-05
-2.31091126976385e-05
-4.35420964999284e-05
-2.60220128264765e-05
-2.54071366186516e-05
-3.99560190497416e-05
-2.84733051188239e-05
-1.89579874381794e-05
7.47116730743578e-06
-4.56480415482991e-05
-2.51220690353535e-05
-3.4487698293595e-05
-2.02937196608767e-05
-5.28986685065412e-05
-3.76635317750388e-06
-8.52577734170855e-06
-2.32198480541738e-05
-1.43368600693501e-06
-2.51555637837385e-05
4.7991720086569e-06
-1.66988906472337e-05
-2.93624668840125e-05
-2.23249359250854e-05
-2.26428044556587e-05
-5.15357716875384e-05
-1.71337194530932e-05
-1.15051558278255e-05
-3.34735123232313e-05
-4.02533574573336e-07
-3.73522791071371e-06
-1.15655620636554e-05
-6.66895414766525e-06
-3.55718916757224e-05
-2.48239954250215e-05
-1.98694709504911e-05
-9.34659813373639e-06
4.49777912875541e-06
-2.06004265258073e-05
-3.70904531737662e-05
-2.12389172246332e-05
-2.51015533590558e-05
-2.27596055649623e-05
-5.34304318625141e-05
-2.43971195651675e-05
-1.06240192071353e-05
-2.61681657614308e-05
-2.47330582572621e-05
-4.0967617255351e-05
-2.79596192389865e-05
9.43617668643077e-07
-4.27139549317796e-05
-2.15808997990609e-05
-4.4820446654909e-05
-3.89201961703458e-05
2.79008883275553e-07
-2.41321084529284e-05
-3.42916230220472e-06
-5.57533375713093e-05
-3.09341066424008e-05
-5.39613002321925e-05
-2.13456666719663e-05
-1.38144736349969e-05
-1.87180681789339e-05
4.84923220130233e-06
-1.24484760009038e-06
-3.06085185704777e-05
-3.59820467302907e-05
-3.83690374595815e-05
-5.09531350443279e-05
-2.84783992938883e-05
-4.85926962747325e-05
-2.79830697398803e-06
-1.02120551996765e-05
-3.20654479391359e-05
-2.733915585958e-05
-3.02059413544519e-05
-3.60284114887618e-05
-3.51080284495475e-05
-1.91776156361073e-05
-1.85118081870404e-05
-1.2968463320483e-06
-3.85580958893841e-05
-5.1310440159443e-05
-1.51499554922914e-05
-4.79611271953344e-05
-2.45766959505998e-05
-1.13386490991302e-05
-1.26355747188648e-05
-3.86650894083393e-05
-1.54426820775563e-05
1.3452774697384e-07
-2.75785760335514e-05
-3.13887275604714e-05
-2.45782943318133e-05
-2.81797948962173e-05
-3.59549409099698e-05
-3.09490902257415e-05
-3.24829706607995e-05
-2.965573167274e-05
-3.25204130821715e-05
-2.57692643700776e-05
-2.68905050293772e-05
-1.79465159777989e-05
-5.68337980957995e-05
-3.08754465762607e-05
-2.81536474853767e-05
-2.76372831919788e-05
-3.62414885275559e-05
-5.87718984477831e-05
-2.05975012749042e-05
-2.37665801084219e-05
-1.66245167657837e-05
-5.53257617849977e-05
-4.45636913412346e-05
-3.45878118171678e-05
-2.37705734750358e-05
-2.0386485698206e-05
-8.58808455084059e-06
-1.79266190604528e-05
-2.22417624693881e-05
-4.92561164347628e-05
-2.25310969793287e-05
-2.3364660153331e-05
-4.24632585519924e-05
-3.23696685834492e-05
-3.0404303876457e-05
-2.77384126266849e-05
-3.63832703281088e-05
-3.83950880107227e-05
-2.7819878076295e-05
-3.05390318664016e-05
5.7263849021834e-06
1.85205371958068e-05
-2.8590768561768e-05
2.86629436608125e-06
-5.09283679782264e-05
-2.9018595460175e-05
-5.98963485536058e-05
-5.83026699809997e-05
-3.62509426331036e-05
-2.16362030287685e-05
-1.8432621051226e-05
-8.39886399892518e-06
-2.2139953081932e-05
-6.43065024638205e-05
-5.66235555848755e-05
-2.66135875569236e-05
-3.49762978967234e-05
-3.85859641996582e-06
-2.84378642450433e-05
-7.48567839056466e-06
-1.86491153239424e-05
-1.97439370845917e-05
-4.50203408052624e-05
7.29331732525503e-06
-1.77777425090939e-05
-3.15116462649198e-05
-3.22454443242883e-05
-1.07078863338954e-05
-5.6807401329901e-05
-2.79089206499551e-05
-2.4933727452653e-05
-3.29067908500233e-05
-2.73402582950377e-05
-9.51513782157059e-06
-3.55272732771518e-05
-1.48245768219217e-05
-2.2401914335146e-05
-1.87848839520572e-05
-2.84074110795164e-05
-1.24186112067118e-05
3.32582921897929e-07
-5.19092311572011e-05
2.4839080138836e-06
-6.00070818655631e-05
-4.01037298060822e-05
-3.77396603206759e-05
-3.73275347217555e-05
2.43444442569525e-06
-7.00029823746418e-05
-5.15207479247606e-05
-4.39159382059837e-05
-3.46925454987208e-05
-3.09142023867888e-05
-1.62644102463912e-05
-3.75298588150821e-05
-3.67917245532167e-05
-4.59581972842153e-05
-5.2336810235343e-05
-8.06076262605519e-06
-3.32503266927423e-05
-3.62041005195218e-06
-9.87515376115916e-06
-2.38261457272129e-05
-4.07038648605894e-05
-4.42557003244139e-05
-3.08434599535196e-05
-3.85397028942306e-05
-3.0804683919185e-05
-1.52030907387982e-06
-5.07903490204349e-05
-2.67662983224959e-05
-3.66832076944405e-05
-4.6586040529089e-05
-1.91410331588893e-05
-2.83416348479647e-05
-2.78276609409727e-05
-3.09634330963556e-05
-3.35141857832561e-05
-3.73196580891201e-05
-1.83382871363657e-05
-4.48393734379417e-05
-4.38296424226021e-05
-7.33752070464585e-05
-3.38905034605386e-05
-6.30528575115246e-05
-3.85018432008185e-05
-2.33233172778228e-05
-4.37807154179827e-05
-3.0387930111958e-05
-2.51069526958483e-05
1.13768615318413e-05
-1.9883606221256e-05
-4.49111307326256e-05
-4.97218535873326e-05
-4.23709448638601e-05
-5.00737207496951e-05
-2.94714572744153e-05
-1.34365726965533e-05
-2.3637127762153e-05
2.70567559344815e-06
-4.13895436506165e-05
-2.02672887443349e-05
-2.08568521434629e-05
-1.61347809185382e-05
-2.31081583160708e-05
-3.48867759693005e-05
-5.53253343664371e-05
-3.70691983062655e-05
-3.70890009610231e-05
-1.74173490311173e-05
-4.94518940352136e-05
-3.624538754885e-05
-2.30634572161804e-05
-3.76436086761653e-05
-2.56698701864111e-05
-1.62753378276014e-05
-4.89323350084374e-05
-2.4468301627042e-05
-2.91259178657989e-05
-2.28855649706388e-06
-3.21658832998272e-05
-5.60225098842654e-05
-5.70046214926398e-05
-3.60773546330057e-05
-3.3234788492998e-05
-2.70464696520345e-05
-5.17868549654591e-05
-3.10169153336827e-05
-2.58078668935879e-05
-4.07286592494006e-05
1.37570423084311e-06
4.26666462121357e-06
-3.13198126714201e-05
-3.15619236780854e-05
-1.72229908834401e-06
-8.02102113447299e-06
-1.76582993199318e-05
-4.59747762147664e-05
-4.61227707923329e-05
-6.13117558679224e-05
-1.96561748238643e-05
-8.41385482031772e-06
-2.46365628379529e-05
6.46442226913504e-06
-1.84735519352684e-05
-2.67842288752362e-05
-3.90069063776077e-05
-2.23512008523436e-05
-1.4053994205904e-05
-3.00771562914373e-05
-3.57991817473527e-05
-1.77828044101027e-05
-2.5907396152921e-05
-3.99072112773274e-05
-3.81217922502986e-05
-2.76231242488463e-05
-3.75024001163955e-05
-2.68744150410912e-05
-3.80542497891843e-05
-4.91649465382744e-05
-3.43982540138416e-05
-4.40960395648431e-05
-3.90487337284068e-05
-3.23167303300477e-05
-2.23193589586411e-05
-1.25921238585547e-05
-2.73033423196687e-05
-1.3967348978474e-05
-2.89863185760857e-05
-5.0884803187248e-05
-2.28071497514631e-05
-2.32624480928138e-05
-3.57712752026431e-05
-2.05525086089172e-05
-3.13100972223632e-05
-5.03301786472436e-05
7.53134372215491e-06
1.12547969014828e-06
-3.38048166246058e-05
5.60362984139972e-06
-6.62836525149914e-06
-5.52389977418548e-05
-4.45172519634124e-05
-4.66909879329895e-05
-2.59769862728175e-05
-3.26061090437047e-05
-1.21925163351757e-05
-2.07614336392549e-05
-8.10499817590008e-06
-1.70490022152717e-05
-2.11913055495846e-05
-3.03242583928505e-05
-1.75486953861846e-05
-4.08163119602927e-05
-3.01429461179631e-05
-2.99748126590286e-05
-3.9890719924095e-05
-2.70366891024304e-06
-4.22303740766825e-05
-1.98982070678719e-05
-4.46221096855656e-05
-3.48200124391861e-05
-4.79635997322608e-05
-3.81193135642774e-05
-1.28591721831785e-05
-4.78634903666734e-05
-1.87675272597614e-05
-2.44016239771499e-05
-2.93747052533255e-05
-3.42330735647456e-05
-9.77521074500888e-06
-3.77968261115162e-05
-2.69270958100493e-05
-3.3640288704672e-05
-3.8930069127283e-05
-3.03066652029181e-05
-2.36096911715366e-05
-2.5459000623424e-05
-2.04628343552235e-05
-2.95466276108696e-05
-3.04397409174318e-05
-2.5176716730849e-05
-5.86745382964562e-05
6.9140820165661e-07
-3.86255479824364e-05
-1.00695509669782e-05
-3.95444586312841e-05
-3.13985402242189e-05
-1.45534783077402e-05
-2.24602993569935e-05
-5.39984651075951e-05
-2.42724768316928e-05
-8.67078169571512e-06
-3.76408150969535e-05
-2.77630202507863e-05
-1.23596062026341e-05
-1.19853627370745e-05
-4.37146934875439e-05
-8.7561302138941e-06
-6.13049254425502e-05
-4.37268033195415e-05
-4.41435932655019e-05
-3.08991173219969e-05
-2.4833444802825e-05
-2.48976020975575e-06
-9.61625925133478e-06
-1.43430100930911e-05
-1.39782556782116e-05
-4.99177656462901e-05
-1.82729463316724e-05
-1.98764248249564e-05
-2.62057221112836e-05
-3.07621377651687e-05
-1.75378840077782e-05
3.17047553180977e-06
-5.31224499998841e-06
-5.36908902913197e-05
-2.83181515539957e-05
-3.19410240778292e-05
-2.17822880871784e-05
-3.70469383715994e-05
-3.42951612459584e-05
-1.11009385964804e-05
1.4789734363828e-05
-2.40746683360239e-05
-4.98152051507385e-06
-4.80216309648777e-05
-1.5770977670958e-05
-2.97724478009329e-05
-1.54927548767884e-05
-3.03936897617924e-05
1.99433064730029e-06
-2.83799699443753e-05
-1.38823094059556e-05
-3.41496227121324e-05
-2.61368700201059e-05
-2.63649531818157e-05
-2.21192086237516e-05
-9.11969086996432e-06
6.5817814939301e-06
-2.46554628987209e-05
-7.85848645944251e-06
-4.9456297879262e-05
-5.9642701560969e-06
-1.7780892504176e-05
-1.75449566099308e-05
-1.35389205990233e-05
-2.23264886324493e-05
-8.44448528454222e-06
-4.67158642367877e-05
-4.86510801109647e-05
-2.53909844224886e-05
-1.55222844896945e-05
-1.96223569254418e-05
-3.01706089911545e-05
-2.64728594790579e-05
-9.88900954799012e-06
-4.00674816283043e-05
-1.88589927407501e-05
-1.36951446848456e-06
-4.48263685015393e-05
-1.02083864804458e-05
-3.38331354768785e-05
-6.08826071192063e-05
-1.45012732831774e-06
-2.25237293734993e-05
-1.85929769987627e-05
-5.73005158663532e-05
-2.9098122786252e-05
-3.01562926520325e-05
-1.99618636354589e-05
-2.50860000538992e-05
-9.60379094836851e-06
-2.26377002939584e-05
-3.30986103228316e-05
-1.82418455277e-05
-1.67198377401199e-05
9.53879940964128e-06
-3.29818286608907e-05
-1.11490735931714e-05
-4.62676880030227e-05
-1.25850878729211e-05
-1.69151650507347e-05
-4.04095384067539e-05
-1.85048810987979e-05
-5.05698725273377e-05
-3.68040138372898e-05
-3.92942407651702e-05
-4.34313660865075e-05
-8.50530656663833e-06
-2.93217705176546e-05
-1.94461559993525e-05
-4.86644713905492e-05
-4.00984452916056e-05
-5.40099130331151e-05
-6.15340872476187e-05
-2.5351707094433e-05
-3.20173812483288e-05
-3.21660118105946e-05
-4.40916691079342e-05
-2.41734433386101e-05
-3.38224105945427e-05
-1.08005387974383e-05
-4.31498221793665e-05
-3.54319350749754e-05
-5.74839279221151e-05
-3.09013798343125e-05
-3.43754915189218e-05
-4.57117772085511e-05
-2.34517914730483e-05
-6.89852174905424e-05
-2.46618827709345e-05
-4.34225646436689e-05
1.0458647311488e-05
-2.66748071544707e-05
-2.42558608101638e-05
-4.85539536129767e-05
-4.64076602345442e-05
1.11227164138984e-05
1.04206388986735e-05
-1.38466150636502e-05
-2.01428492465215e-06
-2.99368726345253e-05
-3.75112290858991e-05
-2.33442242128819e-05
-4.06864643326171e-05
-2.23199717764294e-05
-1.80151903553413e-05
-3.11054801824638e-05
-4.41056136108396e-05
-2.0443480135686e-05
-1.69286805465906e-05
-1.98093667991655e-05
5.41520003779331e-06
-2.52271593961564e-05
-1.76444355862214e-05
-3.61973504309067e-05
-1.68533574644588e-05
-2.90432826313522e-05
-1.36694700943212e-05
-3.58994555396822e-05
-6.68725964239041e-05
-5.25766996955034e-05
-2.7823554948551e-05
-4.14086953877963e-05
-4.41819318200176e-05
-2.55015590097237e-05
-4.99228696222971e-05
-5.24576947996659e-05
-3.46193629613137e-05
-6.11600001110021e-05
-3.5904465347712e-05
-1.31874672603587e-05
-3.49028493828943e-05
-2.15232855227421e-05
-4.61808874234417e-05
-2.44078860823962e-05
-1.00775673892817e-05
-1.47578955398122e-05
-2.16765755825651e-07
-3.58422311473844e-05
-3.43137690581083e-05
-5.30196309876338e-05
-6.91567746287424e-05
-4.86144688112707e-05
1.72077309903737e-06
-2.98431677175296e-05
-2.23319519957044e-05
-3.95793618740123e-05
-2.50434846512979e-05
-5.57687437008715e-05
-3.35121648972932e-06
-1.2069658108131e-05
-5.78058803192979e-05
-5.79304171953161e-05
-3.91012057013275e-05
-8.06129791054752e-05
-1.95346425424787e-05
-2.88769022416263e-05
-2.48202331858284e-05
7.54414993845099e-06
1.49121927515175e-06
-3.78179069303656e-05
-2.29663368896655e-06
-3.63674627354736e-05
-1.72557547320353e-05
-1.66675614218144e-05
-9.07284757620733e-06
-2.88014061900784e-05
-1.86790321012291e-05
-2.90120715176855e-05
-4.96879694341735e-05
-3.14639478425629e-05
-4.13928275349933e-05
-2.04303981182708e-05
-4.8679931850146e-05
-4.09305275281851e-05
-1.09669844294683e-05
-2.46774167052034e-05
-3.5504865086322e-05
-4.3021234086229e-05
-1.17206584699077e-05
-3.08773408249919e-05
-5.18098806771975e-05
-8.10866937756139e-06
-5.47868635274769e-05
-2.83387379151871e-05
-2.48369233343393e-05
-5.53480991816258e-05
-2.03148700292019e-05
-2.21235587781911e-06
-5.92651065542599e-05
-3.06116837887877e-05
-2.71624497673437e-05
-5.41172827769917e-05
-1.07541124309177e-05
-3.0326459854851e-05
-2.32412976298653e-05
-6.9676286397484e-05
-3.51486334518085e-05
-3.94580154888913e-05
-3.43433282276575e-05
-3.86019642308316e-05
2.22308736185726e-06
-2.48591912587061e-05
-3.30075406260211e-05
-2.80741994293923e-06
-1.55331391450458e-05
-3.9215686162143e-06
-2.58253853590589e-05
-1.37438229291323e-05
-2.77386621966603e-05
-2.2993797559257e-05
-3.41608811638078e-05
-4.55966372556529e-05
-7.80082358657198e-05
-5.17996980745056e-05
-4.11721960665602e-05
-2.24241314224836e-05
-3.55030651356323e-05
-3.39815190170595e-05
-5.15503625398227e-05
-6.12822296120288e-07
-3.45102638787727e-05
-2.31663971032139e-05
-3.95965658764769e-05
-2.83410832782743e-05
-1.0173611012111e-05
-3.60649676402855e-05
-1.67582759954381e-05
-3.8265451797596e-05
-3.2310420840888e-05
-8.02126301542698e-06
-1.94536384079682e-05
-3.02562155613401e-05
-7.49384100560371e-05
-1.00497588140197e-05
-1.38909681713547e-05
-2.33396538975855e-05
-1.33372594374336e-05
-2.51856190780769e-05
-3.71003040674277e-05
-1.34084065525833e-05
-4.77572900857511e-05
-4.01560240163464e-05
-3.19514150177295e-05
-2.02074260007754e-05
-1.42919711448332e-05
-3.62594705819613e-05
-5.22500036102907e-05
-3.38498333076926e-05
-4.91414263512723e-05
-6.80721792166778e-06
-1.3452053710414e-05
-2.49811665657613e-05
-2.24043127201832e-05
-5.13558281901771e-05
-2.53229687116149e-05
-3.18504690108751e-05
-6.41247872255562e-05
7.32700500568224e-06
-2.35830577522477e-05
1.7334926974273e-05
-2.87049244861355e-05
-3.55029440583156e-05
-6.38340126076093e-05
3.84844211433363e-07
-2.9997358961452e-05
-1.74750244482808e-05
-2.60571059522327e-05
2.9448215868305e-05
-3.78351618384146e-05
-4.67762355996821e-05
-1.02491789776114e-05
-4.64220260996983e-05
-1.40493191816598e-05
-1.41828319123593e-05
-5.55580399473434e-05
-2.93819028352736e-05
-1.13241019912687e-05
-6.33886041161796e-05
-1.35456885181521e-05
-2.51207794615429e-05
6.09770537868001e-06
-4.0732863493714e-05
-2.15511150080606e-05
-2.62263176895819e-05
-5.1911693550089e-05
-2.40271420527081e-05
-3.29476098440857e-05
-2.15601661751622e-05
-4.67012772899605e-05
-5.67162128913532e-05
-1.58933590142234e-05
-4.32404908463652e-05
-4.58107150661476e-05
-1.25202385439586e-05
-2.67642196584355e-05
-2.26366154627948e-05
-2.64659638538433e-05
-1.93466222454332e-05
-4.93404478257846e-05
1.03778661237348e-05
-4.10807559432397e-05
-2.32915567360128e-05
1.52168011258957e-06
-4.4667185905473e-05
-3.04118415152977e-05
-1.71275858117897e-05
-2.97385820022029e-05
-1.3301613039122e-05
-3.55691060216216e-05
-5.35023766581243e-06
-5.39610892290463e-05
-2.69892972616793e-05
-1.69348014907362e-05
-4.1417362274558e-05
-4.38118623481367e-05
-4.59102188736538e-05
-7.92879533273671e-06
-3.79775038739441e-05
-3.04554406960973e-05
-3.80827464601183e-05
-2.98334544729688e-05
-1.38418873307934e-05
-6.25556562049486e-05
-2.22895519796377e-05
-2.76905029795101e-05
-3.47941844468908e-05
-6.92538260692619e-05
-3.29830073776971e-05
-1.14284663776038e-05
-4.34564364530619e-05
-2.42501442362708e-05
-3.98494101426728e-05
-1.10683629759698e-05
-2.69396758669611e-05
-3.53408018431371e-05
-4.96058058180793e-05
-3.73734417085121e-05
-2.27309800779837e-05
-8.16516081437631e-06
-3.30197876491402e-05
7.46559306996712e-07
-2.69564128282025e-06
-4.55030374445342e-05
-3.92810278863793e-06
-2.49598907709564e-05
-3.0565670734702e-05
-2.99392716349736e-05
-3.16228644752326e-05
-5.81333652406578e-06
-2.75697335424783e-05
-5.34159345688119e-05
-1.85734784899127e-05
-3.46472995330158e-05
-5.16108288054947e-05
-1.87487262808953e-05
-3.78147171598047e-05
-3.86096755948845e-05
-2.92049484720357e-05
-3.49235281583384e-05
-5.17435649241542e-05
-1.57872217860347e-05
-2.578459216285e-05
-3.49137283863128e-05
-2.29631858427921e-05
-5.8024561380826e-05
-4.32475836732539e-05
-1.80353376001855e-05
-6.60178313144363e-05
-4.4608913527063e-05
-8.14299421422836e-06
1.75183067296177e-06
-4.47131738838637e-06
-4.60852760960012e-05
-3.98920677626004e-05
-4.14137845582338e-05
-1.66743933002908e-05
-2.22040765091065e-05
-4.33357280699439e-05
-1.34374965299908e-05
-3.23873412508375e-05
-2.26796641901857e-05
-3.94850439784101e-05
-3.45732335616972e-05
1.57527921643707e-05
-4.36037080840076e-05
-3.32147400950556e-05
-4.54397702122462e-05
-5.52449686128902e-05
-5.33732916002451e-05
-3.62160003393567e-05
-3.37817836415586e-05
-7.64418374602802e-06
4.75122239507673e-06
-1.80032963968373e-05
-1.25601289919991e-05
-2.04263146657871e-05
-1.80794189494021e-05
-6.72858388756733e-05
-1.2293858061577e-05
-6.68021998208816e-05
-1.78499719924747e-05
-9.67018378477796e-06
-3.33866133970947e-05
-6.34275156593516e-05
-2.26123607112485e-05
-5.83966772226891e-05
-3.31177744793713e-05
-1.92563530338864e-05
-2.80789744770722e-05
-3.46774159639693e-05
-8.5484367149701e-06
-4.99816710559142e-05
-1.94432855002866e-05
-5.04985141178239e-05
-3.77249809611794e-06
-2.85019727951514e-05
-1.14738680525929e-05
-2.67975402228262e-05
-3.10053189178484e-05
-3.85983661974262e-05
-5.62728281695784e-05
-2.5330994687153e-05
-2.92998450745917e-05
-3.69476715774974e-05
-2.359031601515e-05
-3.34067876321575e-05
-4.52841885166459e-05
-5.22628722959325e-05
-3.73703927140507e-05
-6.17533526094493e-06
-3.12717885101746e-05
-3.60768119907023e-05
-4.07553063092289e-05
-1.29864696021903e-05
-3.37614850217615e-05
-4.80716136757124e-05
-2.16935290014898e-05
-1.4789403546235e-05
-2.44302240568093e-05
-3.94378051654429e-05
-2.96364757811369e-05
-8.63881364286874e-06
-4.02717062711609e-05
-3.60399610562084e-05
-3.75518882515318e-05
-1.76181193028614e-05
-7.23307551327604e-05
-2.87998674705916e-05
-4.74255606909684e-05
-6.15327762334842e-05
-2.89799150934604e-05
-3.85479460404507e-05
-4.2230902604325e-05
-2.58572188268092e-05
-4.42093452501708e-05
4.74487971822659e-06
-2.42329786346526e-05
-3.65507669088683e-05
-2.43476419976694e-05
-4.62717459239028e-05
-3.13904286520791e-05
-2.21246930071836e-05
-2.42002555292734e-05
-5.2451704738264e-06
-2.78906624630534e-05
-2.15381110814869e-05
-3.49283768883865e-05
-5.20318752745628e-05
-2.03347236516836e-05
-3.40308193579427e-05
-1.01225538868487e-05
-3.50070178047545e-05
-5.30210781642795e-05
-1.32399707302757e-05
-3.45290911146033e-05
-2.14692633812466e-05
-2.43988919212066e-05
-5.06070237312468e-05
-2.75613296194443e-05
-4.20146016929151e-05
-4.93777662294987e-05
-3.91023176573181e-06
-2.07979073114455e-05
-1.19379837731884e-05
4.39828167114185e-06
-3.10381623041497e-06
-3.46557735669739e-05
-2.67082695425598e-05
-4.81499812714395e-05
-5.02490135150939e-05
1.18838735419539e-05
-2.26873072083871e-05
-1.2214130225048e-05
-3.17578601150732e-05
-3.05830933726842e-05
-4.58096904018565e-05
-6.6043125876288e-05
-3.31063538781299e-05
-3.4171973520995e-05
-2.91857232681078e-05
-5.5486139600014e-05
-1.68659676374091e-05
-2.53736316642402e-05
-2.86070072122472e-05
-1.13021357249464e-05
-4.66299667074637e-06
1.20065637893778e-05
1.67124579905933e-05
-4.51398660453853e-05
-3.12466444042254e-05
2.692943638419e-06
-1.48775994972075e-05
-1.4921375503745e-05
-4.37801169030165e-05
-8.82142640583351e-06
-4.43536676058117e-05
-2.47540705366926e-05
-4.65132657089985e-05
-3.11700332842488e-05
-5.00986629127079e-05
-2.67916146104977e-05
-8.55567590372277e-06
-4.23073575588995e-05
-6.51828233850016e-05
-3.42590252137439e-05
-4.70511080746298e-05
-3.52987533999108e-05
-1.48613792247499e-05
-5.11086718148047e-05
4.2860395286642e-06
-2.80012766592749e-05
-3.10655095996439e-05
-6.1176169809571e-05
-2.88509262436475e-05
-1.72250370465612e-05
-2.92985317209611e-05
-3.20695619364874e-05
-2.23353115488461e-05
-9.0870122503336e-06
-3.5509104940047e-05
-1.59770394540734e-05
-3.54768261689143e-06
-7.42742170153158e-05
-1.253057991079e-05
-4.62206585774221e-05
-7.82896591757955e-06
-4.97557717093228e-05
-2.05667611450242e-05
-3.26554853531601e-05
-4.23255487455194e-05
-4.11259257046647e-05
-1.97014247937381e-05
-1.56620164378023e-05
-2.04089966923849e-05
-6.19664549908245e-05
-9.09210602795467e-06
-3.94268525696797e-05
-2.87032045707844e-05
-3.83960165566357e-05
-6.1415606588062e-06
-1.36148745332196e-05
-3.54353077006747e-05
-5.27775535271251e-05
-3.16594632440011e-05
-3.53801605558529e-05
-3.87215969545544e-05
-6.74024850005218e-05
-1.69962709142012e-05
-4.2040298162617e-05
-2.96815037727336e-05
-3.18804308927578e-05
-2.39758010297135e-05
-4.1808907694665e-05
-5.36396658304243e-05
-3.45934131342056e-06
-3.71279414262246e-05
-4.97282911031019e-05
-9.57848153310328e-06
-4.99135484469914e-05
-1.50531538102225e-05
-2.16514787971159e-05
2.44760185595665e-07
-1.43823368878123e-05
-1.12817555094557e-05
-2.94786077217948e-05
-1.83436418355471e-05
-3.18384275749342e-05
-5.22420853126427e-05
-3.62190149273697e-05
-2.19205155488894e-05
-3.38817619156471e-05
-3.18835458292292e-05
-5.14954150077621e-05
-2.2168456292053e-05
-2.90261079552315e-05
-3.40517233133508e-05
-3.13539259346226e-05
-5.19349697532227e-05
-4.41119003576688e-05
-7.72831096918538e-06
-1.93698560961713e-05
4.89589288647264e-06
-2.95452217440134e-05
-4.8250020254707e-05
-2.00029257335806e-05
-2.24506223285391e-05
-2.13510887765745e-05
-4.33720353624978e-05
-4.79322825479142e-05
-2.01482503148448e-05
-1.64992880249045e-05
-1.29496850951285e-05
-9.74094840114455e-06
-1.90782230840495e-05
-2.45238724656594e-05
4.94531647786568e-06
-3.85464665211318e-05
-9.58404921029785e-06
-1.25431370275768e-05
-3.06375062339141e-05
-3.10948575810468e-05
-4.72010605832541e-05
-3.51427671860863e-05
-3.50344212049685e-05
-3.07564566160677e-05
-6.85203925453199e-06
1.14897413842855e-05
-4.20871418715739e-05
-4.33535674398796e-05
-1.42907567777078e-06
-4.59202088907745e-05
-2.07784940662963e-05
-2.33681527588578e-05
-2.97028689462778e-06
-2.09522077345688e-05
-5.40997633277244e-06
-1.78301267082194e-05
-5.58221075489202e-05
-1.41091090674304e-05
-1.80867994842315e-05
-4.68798472655186e-05
-2.68011592808206e-05
-4.3111577408398e-05
-1.7201034056366e-05
3.32660821006413e-06
-6.42977134721667e-05
-2.8821874472532e-05
-2.05046239993916e-05
-1.20958348644356e-05
-5.58242969596005e-05
-2.71832215630827e-05
-3.62490061103333e-05
-4.52629819951373e-05
-6.59766583494324e-05
-1.15468334892455e-05
-2.61933094891168e-05
-1.06827991450059e-05
9.53053640948248e-06
-3.20376429137523e-05
-6.76565391661639e-06
-2.96870965330971e-05
-2.29028769703999e-05
1.23894878572945e-05
-2.69116343678845e-05
-2.05643390163043e-05
-1.28342370908944e-05
-3.06707640934116e-05
-1.62115127553321e-05
-3.20304173656948e-05
-4.56927679133626e-05
-4.65060935975204e-05
-3.78504843414049e-05
-2.38170751920349e-05
-4.58328623364312e-05
-2.97595027916939e-05
-2.00014336108556e-05
-3.40173373200259e-05
-5.0408924537375e-05
-3.95706250215585e-05
5.71696127394834e-06
-3.21476909713272e-05
-3.74948541160325e-05
-2.85329146142579e-05
-2.74702277607749e-05
-3.97698042129954e-05
