# Supplementary material for: Research on computational propagation and identification of mine microseismic signals based on deep learning
Source: PLoS One. 2025 Oct 22;20(10):e0334641. doi: 10.1371/journal.pone.0334641 (PMC12543183; doi:10.1371/journal.pone.0334641)
Supplement: S8 Data — (ZIP) [file pone.0334641.s008.zip › 000100900002699.xlsx_0.txt_24.txt.txt]

-7.33802612382147e-05
-2.90888070089417e-05
-4.77201495255598e-05
-4.67627210869371e-05
-9.54192292265603e-06
-1.8550861564905e-05
9.16223569709467e-06
-5.28823994512671e-06
1.19309470395791e-05
-4.30322250141401e-05
-3.94063121175384e-05
-4.35166948338289e-05
-2.85959061926541e-05
-1.25429827267869e-05
-6.52604923173354e-05
-1.53351311001631e-06
-5.89309489121285e-05
-4.37202707381251e-05
-1.79258108676882e-05
-5.44417902641205e-05
-1.70181066603755e-05
-2.44012014717216e-05
-5.73920244424186e-05
-1.36222318978277e-05
6.27830328543694e-06
-4.77101173793171e-05
-3.49840221032245e-05
-2.70897440973785e-05
-5.68511789127878e-05
-1.09744112544556e-05
-4.06537403837598e-05
-1.56976975275113e-05
-3.41095368769981e-06
-2.34677050632212e-05
7.64296901916367e-06
-1.84045508099511e-05
-6.63274514399107e-05
-3.07129559015654e-05
-3.31181701086189e-05
-4.77584165960705e-05
-3.07675596540913e-05
2.37127259190811e-06
-1.96285165093837e-05
-1.35743402739426e-05
-3.03305523308757e-05
-2.91535453485917e-06
-2.16904104229134e-05
-6.29785707898104e-05
-2.81038399308114e-05
-2.9622555850478e-05
-4.33503321037133e-05
-1.66535335245876e-05
-2.97528125706746e-06
-5.70782633591647e-05
-4.18849023394719e-05
-2.76364237531215e-05
-1.12491185742831e-05
-3.09447334179665e-05
-2.05182661765017e-05
-1.57632345137416e-05
-1.80564567561468e-05
-1.33563252515134e-05
-1.26697741818158e-05
-2.06215201985345e-05
-3.11981989171111e-05
-4.8002313196027e-05
2.00065995869861e-05
-2.24081901096944e-05
-3.97546010314859e-05
-2.42360224158331e-05
-4.16858010517078e-05
-2.87795246064203e-05
-2.52442436735979e-05
-2.98834343635461e-05
-1.5469978400464e-05
-3.18357811110115e-05
-1.11804235937294e-05
-4.33710206579715e-05
-2.64256834457978e-05
-2.912761105543e-05
-1.50646183521314e-05
-1.25307047084181e-05
-1.94620546005879e-06
-4.45134217112738e-05
-3.01852987987131e-05
-5.25270570115034e-06
-3.33207933420968e-08
-1.88459558984105e-05
-5.34419112999031e-05
-4.05490893287022e-05
-3.86625765338286e-05
-2.13391033124141e-05
4.42442539264531e-06
-1.67149954005623e-05
-3.79283011870613e-05
-4.47943831841335e-05
-3.13245237581511e-06
-2.43069432932991e-05
-2.3173727157543e-05
-4.97390991091647e-05
-3.16991535674889e-05
-1.00156316678906e-05
-2.5273500670971e-05
-3.33731163422075e-05
-3.00064160742468e-05
-5.39513986167607e-05
1.52327821581327e-06
-1.50485116479239e-05
-2.88148042381411e-05
-1.14186963313833e-05
-3.46243925581195e-05
-3.38568761741924e-05
3.1419519998145e-06
-6.273575248174e-05
-2.59338753186538e-05
-4.82585735915529e-05
-3.40237358076448e-05
-3.74256552285254e-05
-1.79901089614302e-05
-3.21566998341955e-06
-2.0977919658384e-05
-5.0521707411945e-06
-2.49498149450966e-05
-3.93361023598411e-05
-2.84497942456205e-05
-4.19196145106571e-05
-2.1929890488549e-05
-4.27033266051701e-05
-3.72855325973823e-05
-2.48665822203745e-05
-6.14119040172238e-05
-1.75132024886564e-05
-2.1013822757935e-05
-1.16389639278092e-05
-2.27697161960873e-05
-3.77209059145627e-05
-1.5027986047309e-05
-3.31434941982517e-06
-1.89019936654914e-05
-2.21016331567368e-05
-4.91448427410759e-05
1.28410116513241e-05
-5.32973656019644e-05
-3.86428477555998e-06
-6.87090903415476e-06
-1.96017525817558e-05
-2.50741387534127e-05
-1.73524850959416e-05
-3.15685769279615e-05
-5.99244709970336e-05
-6.47730955984288e-05
-4.14950351542349e-05
-3.87070838964996e-06
-1.9555683210174e-05
-5.42680499962303e-06
-2.27658845478448e-05
-4.63917634428143e-05
-6.17836618658145e-05
-2.02674848599328e-05
-3.86394157427394e-05
-5.26168327657284e-05
-1.84388937461326e-05
-2.93093111308597e-05
-2.57105425475593e-05
-4.18264383777422e-05
-2.35814915437781e-05
-2.60720914270797e-05
-3.28244139648339e-05
-3.33135999489272e-05
-2.14496911785944e-05
-2.33496804552365e-05
-2.05610787471183e-05
-1.24148039311917e-05
-4.60736062155071e-05
-2.97701940257775e-05
-1.67489748982348e-05
-3.1212591767539e-05
-1.43388455341708e-05
-3.59368435680325e-05
-1.0828231942104e-05
-6.03721042414643e-05
-5.06907427628635e-05
-8.60872592019612e-06
-5.71540544114731e-06
-5.00033244767462e-05
-1.2651030597677e-05
-3.27942246836284e-05
-5.37130024338356e-05
-1.09818179391832e-05
-2.22947983992624e-05
-4.80516429428957e-05
-1.18197776287848e-05
-2.25294480437725e-06
3.40567377019969e-06
-3.4916558257447e-05
-6.58724687549205e-05
-3.67455753787174e-05
-4.33522113913746e-05
-2.16491142374427e-05
8.75612311106179e-06
-2.76364594098805e-05
-2.9731573133322e-05
4.00338330935323e-07
-3.82167589810023e-05
-3.13510756515361e-05
-4.24650010343659e-05
-2.70195413718241e-05
-1.66733945767461e-05
-3.38034917161324e-05
-9.70952139789432e-06
-3.51333911823982e-05
-2.9813402307007e-07
-1.95929283886879e-05
-3.26878142173625e-05
-2.17288837186949e-05
-3.2170672036189e-05
-2.98375016266256e-05
-3.18562067514496e-05
-5.5580713221805e-05
-3.55604452180537e-05
-1.43807046198072e-05
-5.33316454302801e-05
-3.10250657763513e-05
-1.22419272222216e-05
-1.71288589875548e-05
-3.03773720348471e-05
-2.60576908108235e-05
-1.08072488170461e-05
1.41584530762143e-07
-5.04350268604362e-05
-9.58599854145413e-06
-1.30196404147535e-05
-7.36463129169967e-06
-2.36105225105707e-05
-5.23845632005069e-05
-3.15577069548883e-05
-2.80006286183681e-05
-3.86706791800177e-05
-2.81718220281685e-05
-2.13138581005145e-05
-1.58599180467289e-05
-4.90174641769466e-05
-1.20989316794313e-05
-2.69777318311754e-05
-2.58890732002371e-05
-2.59004947842611e-05
-2.78215657827904e-05
-5.17635089766361e-05
-1.76519673590749e-05
-4.81635890421645e-05
-3.47642495811123e-05
-4.4875632654909e-05
-4.53571969121679e-05
-2.26492344536159e-05
-3.4084971039306e-05
-1.73705807517995e-05
-2.21103785208333e-05
-4.17631094367104e-05
-3.5054172096169e-05
-3.34728721451254e-05
3.40311272169728e-06
-7.97724740137321e-06
-4.58897175331475e-05
-3.38599234384069e-05
-2.16559684811018e-05
-4.16722045902529e-05
2.64938587986385e-06
-2.80235566325364e-05
-4.7151645526863e-05
-6.58278826787472e-05
-1.05463056883329e-05
-2.7256024903282e-05
-5.72653896794689e-05
-4.70903643941284e-05
-3.73429740333729e-05
-2.37824043845761e-05
-2.16235836713699e-05
-2.73105068777382e-05
-3.32748029109304e-05
-3.13105351934411e-05
-1.35039645899668e-05
-1.54215046219839e-05
-3.90539826348556e-05
-4.16115128213202e-05
-1.80265485938702e-05
-3.44267961025706e-05
-2.02384988154287e-05
-4.20659251324758e-05
-4.69140371990651e-05
-6.12818701810956e-05
-4.99668565904828e-05
-2.33785575653506e-05
1.03476502935586e-06
-4.74039986183188e-05
-3.15896895568528e-05
-8.48467160301635e-06
-2.03458306904433e-05
-2.98198149592181e-05
-3.30687652836365e-05
-6.96694234064251e-06
-2.51538479176011e-05
-5.13014161938246e-05
-4.72295186511442e-06
-9.74279777253906e-06
-2.13374405609399e-05
-2.83101568522513e-05
-5.55894344190746e-05
-2.61894418340706e-05
-3.46511938366245e-05
-1.29949856367192e-05
-3.61991601032723e-05
-4.30382942776049e-05
-6.17078836089808e-05
-3.22236802977657e-05
-5.17539332865739e-05
-8.40524304965119e-06
-1.88863809537831e-06
1.12804830905041e-06
-4.14771706844051e-05
-3.14354022193446e-05
-1.5213779446817e-05
-1.17480186862264e-05
-5.17149879276642e-05
-4.28369243319478e-05
-6.43386472633828e-06
1.67119537431409e-05
-4.03134887165649e-05
-1.05338578642219e-05
-1.75434179960682e-05
-3.16939462844439e-05
-3.61923031264626e-05
-1.58039246849103e-05
-3.8599516210144e-06
-4.28729172849145e-05
-3.01226818871837e-05
-4.25914506063037e-05
-4.17601898807641e-05
-2.8195211066763e-05
-3.61467828472121e-05
-7.30461831257825e-06
-3.30665598008278e-05
-1.98784022122293e-06
-3.13792156148452e-05
3.03546895459846e-05
-2.88826714030415e-05
-3.64699864859164e-05
-1.58771077218779e-05
-4.32404712225112e-05
7.44862024940448e-07
-2.2782149106953e-05
-2.02817587064078e-05
1.60888078941099e-05
-5.27784611333645e-05
-2.93973355400738e-05
-4.20273761233075e-05
-5.57148993253749e-05
-2.36779526250117e-05
-2.0151208231038e-05
-2.29209248552994e-05
-3.05161208587876e-05
-3.98676447024427e-05
-9.58739701817658e-06
-3.10893264524041e-05
-3.64779012675115e-05
-5.46484679885121e-05
-3.30218592223628e-05
-2.55307943234548e-05
-3.21290530868866e-05
-1.40986167517159e-05
-4.73401832831935e-05
-2.22150453984397e-05
-6.06767226861802e-06
-4.40928663935142e-05
-1.26710408012248e-05
-3.19519010424473e-05
-2.29295620521205e-05
-2.72480934314743e-05
-9.48624207448433e-06
-1.96327869350474e-05
-1.78797439480853e-05
-3.34730073474293e-05
-2.12182881168424e-05
-2.07881937893215e-05
-1.17690664942118e-05
-1.81179309727849e-06
-1.77770817370469e-05
-3.62503248139727e-05
-1.81679226545127e-05
-2.38385814655058e-05
-5.64674512015379e-05
4.27267101785737e-06
-2.75383001301257e-05
-1.81548099060798e-05
-2.98520472756041e-05
-1.45656592589109e-05
-3.56297531355793e-05
-4.49811322436384e-05
-2.4586469081181e-05
-2.98800549099126e-05
-5.66135327359135e-05
-3.75214655077514e-05
-4.11733853139038e-06
-3.15639318948363e-05
-1.80998291596831e-05
-7.58831970819482e-06
-2.92643118972319e-05
-6.92449489613503e-05
-1.23651037020767e-05
-3.63431854132259e-05
-5.09024274446322e-05
-2.75251149478935e-05
-4.07066627458372e-06
-3.81793139662848e-05
-4.30706681630781e-05
-4.26482319017077e-05
-7.41200341822581e-06
-2.71538614636463e-05
-3.3465636966135e-05
7.07204220504353e-07
-2.6390338302599e-05
-2.75624017129513e-05
-1.13147612460329e-05
-2.62632531889532e-05
-2.11827100167347e-05
-1.21055992409361e-05
-3.85938359819534e-05
-3.63418803090405e-05
-4.174162159363e-05
-3.45799354531144e-05
-9.94168892173549e-06
-5.98562933200776e-05
-5.46114317396173e-05
-3.68703973542657e-05
-3.7566344029315e-05
-1.05418649588698e-05
-2.40501110648788e-05
-1.75811069409351e-05
-2.07698603905267e-05
-3.48847999593613e-05
-2.66349700528743e-05
-4.91201211340798e-05
-4.58640354263405e-05
-1.28366044314235e-05
-5.09507922477029e-05
-2.27314867750372e-05
-3.73567395920583e-05
-4.2456082573768e-05
-2.84104608803537e-05
-3.85016329728187e-05
-7.37402897592826e-06
-3.57794501803996e-05
-3.61153732735802e-05
-1.13625698388368e-05
-2.36562828212768e-05
-9.54689558229984e-06
-3.92612008708598e-05
1.82108116085433e-06
-2.47230103523956e-05
-4.07800629105999e-05
-3.58005360164915e-05
-4.41416300846122e-05
-3.93576059248401e-05
-9.93021924182757e-06
-2.89454071348507e-05
-4.09772456078825e-05
-3.1061819041629e-05
-3.837728407809e-05
-3.33682062751196e-05
-1.92486423154882e-05
-2.44901887780821e-05
-3.48099733627539e-05
-2.83337993994407e-05
-2.21024104750334e-05
-4.80351032747621e-05
-1.73210081822904e-05
-3.84469626253496e-05
-6.23748354922499e-05
-4.61333451317972e-05
-5.66589885491171e-06
-4.04922604789128e-05
-2.3620176540639e-07
-2.56729324157027e-05
-4.52857816298886e-05
-4.1181436486738e-05
-3.92623900471711e-05
-3.88159001210275e-05
-4.05876327230513e-05
-3.85965267563275e-05
-2.61528947563225e-05
-6.43406268114571e-05
-4.17358543858102e-05
-3.61052873241231e-05
-1.87941872231424e-05
-4.91685930904912e-05
-2.69651811287853e-05
-2.10803451943114e-05
-4.05514745527677e-05
1.63875552842319e-05
-3.98445390111621e-05
-2.07551695022021e-06
-2.31999296013662e-05
-1.1177749964189e-05
-5.16535623096503e-05
-2.93306827455045e-05
-1.28780745775796e-05
-4.51886384861182e-05
-3.82240730099886e-05
-3.99288655135151e-05
-4.08775472133736e-05
-2.96629077922397e-05
-2.79962816426116e-05
-3.9794467233605e-05
-3.75026599199901e-05
-3.48843541171845e-05
-2.25294209102488e-05
-3.04160895727412e-05
-4.59416434051216e-05
-1.49993364993678e-05
1.00247634293235e-06
-1.16407615195332e-05
1.5419345786244e-07
-3.86613979050532e-05
-2.51061700107323e-05
-3.05937559054024e-05
-2.90668584438246e-05
-1.8148337201364e-05
-2.26289629213928e-05
-2.66833312728621e-05
-3.00471816120279e-05
-3.61931594913351e-05
-3.19047398831154e-05
-1.30696280174109e-05
-5.37042931214096e-05
-3.16685240697651e-05
-1.74640777896541e-05
-3.74030916159468e-05
-1.8616331242043e-06
-3.90883376721732e-05
-2.54802297424046e-05
-7.39967344378989e-06
-5.44733394877966e-05
-3.62054373860818e-05
-5.56789472774623e-05
-4.05675293452684e-05
-1.50184460235945e-06
-1.31704563843051e-05
-9.01671976833393e-07
3.1386877778513e-06
-1.98194182219988e-05
-1.992901536273e-05
-3.59750619038379e-05
-1.33853680246279e-05
-2.3913822750118e-05
-3.50128781543104e-05
-4.98339954367611e-05
-3.03614958976204e-05
-1.18093335536009e-05
-5.02726803518573e-05
-4.62188393502425e-05
-1.56453236071482e-05
-6.00328421708251e-05
-8.53093201379987e-06
-1.78549618895789e-05
4.67452446475973e-07
-3.96837347616565e-05
1.38167796403494e-05
-3.33370833495202e-05
-5.48368173941726e-05
-2.27523350666365e-05
-4.23148576664073e-05
-2.88746738019468e-05
-6.56892779384645e-05
-3.52575509688098e-05
-2.3636897125302e-05
-5.31783801820556e-06
-5.02938989187413e-05
-3.45784505949317e-05
-2.19522705688014e-05
-2.35356422549277e-05
-3.08356584994087e-05
-1.84626973213294e-05
-1.28745097956378e-05
-2.28491084311523e-05
-4.19845243207891e-05
-5.27051171097941e-07
-7.65486675096543e-06
-4.41999788899264e-05
-5.18624132704446e-05
-3.32165025632884e-05
-2.36190536099309e-05
-5.40644765364681e-05
-3.73677765912975e-05
-2.99263359720054e-05
-3.71377945797159e-05
-1.03169609257957e-05
-3.89469232687176e-05
1.5107737663372e-06
-3.11060877705521e-05
-4.10530036173004e-05
-5.90007114929411e-05
-2.17702449519612e-05
-2.39364462836359e-05
-4.44517167259819e-05
-5.3309443325348e-05
-1.0959850143759e-05
-2.45738908075344e-05
-3.21635040430793e-05
-2.50023309715018e-05
-2.46676718212202e-05
-3.63293791820736e-05
-4.478327608119e-05
-4.80809083355698e-05
-2.68096403796768e-05
-2.69224662793339e-05
-1.49417746136584e-05
-3.79948390672415e-05
-2.87277076205466e-05
-3.22211389019969e-05
-1.32377927192539e-05
-2.9721039335254e-06
-5.16322588893942e-05
-2.2058659653055e-05
-9.66157741455477e-06
-2.52690936376152e-05
-3.38915135553866e-05
-4.07530803331564e-05
-3.87663988988465e-05
-1.44547581720465e-05
-1.09782848663885e-05
-4.20771946487005e-05
-2.11914549180696e-05
-3.54989572500384e-05
-3.20046494304097e-05
-2.48538983258123e-05
-4.31739921511304e-05
-2.0191525237596e-05
-2.00713650350694e-05
-2.30755608645974e-05
1.70321971816807e-05
-3.49335950438991e-05
-8.3417744857216e-06
-3.29843782688872e-05
-2.01235121082512e-05
-2.937808714366e-05
-1.04801506185548e-05
-2.40169673882928e-05
-5.36356136545397e-05
-2.13130649040851e-05
-1.60650626228219e-05
-3.73538635338646e-05
-4.08002246149656e-05
-1.3536838914276e-05
-2.51350708862381e-05
-4.03699941369831e-05
-1.7180879134547e-05
-2.68899434230357e-05
-4.37549908893766e-05
-2.0683316119419e-05
-3.42503098864421e-05
-2.87757983861256e-05
-3.96289023438155e-05
-3.34178880327799e-05
-1.51936010504893e-05
-6.00343393287384e-05
-2.49824494725499e-05
-3.9897119404978e-05
-2.98705148853606e-05
-8.06509995519568e-06
-4.29950316387408e-05
-3.1929910028945e-05
-2.71670267472681e-05
-1.90230961961392e-05
-2.87553199404106e-05
-2.46407304743054e-05
-1.78773595114553e-05
-6.81103875300842e-05
-3.0343087547906e-05
-9.88724690263645e-06
3.29879760988541e-06
-9.87980297256193e-06
-2.53897514850584e-05
-3.72654032663754e-05
-4.84608353532149e-05
-1.37457471540381e-05
-2.93988358133277e-05
-2.18972101276576e-05
-1.82853420364095e-05
-3.50391320198668e-05
-2.00287307027806e-05
-8.87930520874409e-06
-1.49156282617415e-05
-2.72043945443422e-05
1.5930613682368e-06
-2.32264446954914e-05
-5.5271512641127e-05
-4.41788119390097e-05
-2.50914054571656e-05
-1.72284119957617e-05
-1.94901894367512e-05
-5.03485713867643e-05
-2.82409756483241e-05
-2.92417415052708e-05
-1.89617915503025e-05
-3.85407684682687e-06
-4.44458476604727e-05
-2.26487246132514e-05
-4.91222997468965e-05
-1.50806656558536e-05
-9.58190668413292e-06
-1.90674103969717e-05
-4.11615132345241e-05
1.58052808944384e-05
-3.07532760370037e-05
-4.41801793408046e-05
-2.37399075192914e-05
-1.29496321219556e-05
-4.848507986591e-05
-2.95597506207598e-05
6.7030655062695e-06
-9.68181779636153e-06
-2.0801285060598e-05
-3.30120424304312e-05
-2.06082002940564e-05
-1.99474797659742e-05
9.14170159579683e-07
-3.9911328865708e-06
2.36826130845728e-06
-4.48437843676119e-05
-3.71130917155876e-05
-4.45716643991563e-05
-2.98470824160639e-05
-1.28167325015734e-05
-3.93530638780264e-05
-3.93985858617878e-05
-2.10135928476438e-05
-9.7784393283787e-06
-4.7954796957082e-05
-3.50638703582762e-05
-1.99508676144801e-05
-2.62299358313907e-05
-2.87333360588813e-05
-1.88635535601698e-05
-3.0008298074009e-05
-9.05875088719536e-06
-7.84245246062942e-06
-2.11995969885371e-05
-2.86636024330422e-05
-2.69628973060405e-05
-3.40989441438981e-05
2.20414981441828e-05
-2.16443171605258e-05
-3.58672008007544e-05
-5.85239933204912e-06
-1.8453798595212e-05
-4.56276996202154e-05
-4.39947565044612e-05
-3.30702635142935e-05
-2.17555589118468e-05
-4.29007689500074e-05
-4.05789701847315e-05
-6.82374531724834e-05
-5.73727047371492e-06
-4.06293948900733e-05
-3.62463166011896e-05
-2.27256205172634e-05
-1.54261022044115e-05
-4.39486691993499e-05
-4.11435315002099e-05
-2.18217799142484e-05
-1.26788256333894e-05
-2.5262398440187e-05
-3.12213019018426e-05
-5.15007008487446e-05
-3.76783987470103e-05
-2.97604148840938e-05
-2.41617821872749e-05
-3.78673062552844e-05
-3.12116704311979e-05
-4.99099296079095e-06
-6.16183369848005e-05
4.58886337764682e-06
-2.82258548321679e-05
-3.62992806915634e-05
-2.38626985432077e-05
-8.11320300839549e-06
-3.03390272666461e-05
-5.02252580532237e-05
-2.13914257667819e-05
-2.43435030856839e-05
-2.26086927173294e-05
-2.36462467491989e-05
-3.65624006248032e-05
-5.86178538810339e-05
-1.64537067107479e-05
-3.33962695499622e-05
-8.91787603240271e-06
-3.6623604555187e-05
-2.00121741986846e-06
-2.96699209971995e-05
-4.19128598554349e-05
-4.61649997379848e-05
-4.94806763096125e-05
-1.86149450862541e-05
-6.11127547589857e-05
-5.40165443214506e-06
-4.77365857522661e-05
-1.97951066886387e-05
-2.68120798037638e-05
-2.9621137500813e-05
-1.99137767171316e-05
-1.43191150883172e-05
-6.32335050800515e-06
-4.03078699473518e-05
-1.6237793321212e-05
-9.84087843499389e-06
-7.23727769698128e-06
-4.51976397596519e-05
-4.64371910304039e-05
-1.99442479600438e-05
-3.59039544685532e-05
-2.94630723732931e-05
-2.87661375366008e-05
-5.33802483350918e-05
-2.97295503945445e-05
-1.73127049001534e-05
-3.34537653572694e-05
-4.15371218559671e-05
-5.66448111013413e-05
-1.80481172529196e-05
-3.60840137286793e-05
-2.1732061750881e-05
-3.97079702488344e-05
-1.34045762304287e-06
-3.41426020265092e-05
-1.75891589089674e-05
-4.38801918128912e-05
-4.63814692945693e-05
-9.54318777923384e-06
-5.22895876487698e-05
-4.75926549623527e-05
-1.1997874577822e-05
-4.05900939189116e-05
-1.09993934677487e-05
-3.21946992514883e-05
-2.93118952019039e-05
-3.51624907743589e-06
-5.20865653386348e-05
-3.79198004570426e-05
-5.66308426881286e-05
-2.4189075988232e-05
-1.95569056611124e-05
-3.03878888878859e-05
-4.95962454644697e-05
-1.27730513100789e-05
-2.91815164279622e-05
-1.41610147704086e-05
-2.01971176192539e-05
-4.04588024375357e-05
7.06458292098829e-06
-2.39107319205017e-05
-5.18319291772594e-05
-3.30896227232912e-05
-2.69370046950337e-05
-3.12900225157861e-05
-3.54812203787451e-05
-3.32259472015601e-05
-1.48633140703097e-05
-2.39037781835166e-05
1.10220985515503e-06
8.52776426050762e-06
-2.55860028607222e-05
-2.90122188932686e-05
-3.39047134941541e-05
-3.51687400279991e-05
-2.82452832192037e-05
-4.45834241917627e-05
-4.30813016456526e-05
-8.83447673647115e-06
-2.63831101836228e-05
-2.97081153619375e-05
-3.25750990725359e-05
-2.88265730189227e-05
-1.58179425539474e-05
5.14112357407935e-06
-2.54974301125484e-05
-2.21296005867078e-05
-4.50947783435949e-05
-3.27104018370695e-05
-1.66847215442518e-05
-1.5097843395483e-05
-3.09827329272703e-05
-4.29522990515591e-05
-4.65352292355714e-05
-4.11746066338473e-05
-5.35272057545107e-05
-4.76194593989149e-05
-2.81708028042146e-05
-3.35419160998937e-05
-4.99544125346813e-05
6.0750041735516e-07
2.75704877539639e-06
4.58784572409542e-06
-4.26574776779958e-05
-4.36789900094147e-05
-4.85833634946373e-05
-5.00827687531507e-05
-2.39113703334598e-05
-3.83238224305225e-05
-1.64400160215111e-05
-1.66844258946019e-05
-1.24422653481947e-05
-4.47544013574588e-05
-2.31393528413052e-05
-2.96956442546767e-05
-1.88626182736389e-05
-1.23946231044839e-05
-2.0472941779232e-05
-3.19858400974875e-05
-3.39318569981646e-06
-3.92812571693802e-05
-3.33716728500261e-05
-5.17917906049355e-06
-2.31670867446601e-05
1.04129967858128e-05
-2.40624127360824e-05
-2.31760321900336e-05
-2.58371562828983e-05
-3.16612165056511e-05
3.93253869934951e-06
-5.70825515628885e-05
-1.56646535127317e-05
-4.49523024271821e-06
-2.8299559278942e-05
-7.76740309829471e-06
-1.52684260065724e-05
-1.9482308990306e-05
-2.91242273364451e-05
-1.17535352259821e-05
-1.73318846027727e-05
-4.4515688636773e-05
-8.41436772008688e-07
-1.13167821790597e-05
-4.53040382101014e-05
-1.91887398495732e-05
-1.84625443522293e-05
-2.46515670847559e-05
-4.15489933585652e-05
-1.53996742144501e-05
-4.47679422183136e-05
-4.88820505359227e-05
-4.53247225148864e-05
-1.63823325253816e-06
-2.49513796864578e-05
-5.07495655301475e-06
-2.81076206702994e-05
-4.96697852604487e-05
-3.41739786536839e-05
-1.37050445505569e-05
-3.10191999766686e-05
-3.04744381667446e-05
-8.26281533044808e-06
-3.51305850134632e-05
-4.67173290784251e-05
-3.3587183203504e-05
-1.0723631645891e-05
-5.37405725362468e-05
3.11581298190207e-07
-1.28408160992118e-06
-1.15576215770455e-05
-3.43158540070514e-05
-3.12448008229218e-05
-3.6392237954839e-05
-1.07004500739444e-05
-1.06400290320495e-05
-7.67278984779132e-06
-4.74087022941385e-05
-3.54806241605365e-05
-8.88353278855296e-06
-1.8074380983861e-05
-1.99657755964711e-05
-2.33024659482061e-05
-4.53818400046037e-05
-2.83221140342548e-05
-5.11597327125324e-05
-4.43658062938386e-05
-2.74685434592964e-06
-4.23337604507076e-05
-6.20204202710911e-05
-3.33453522007158e-05
-3.2395458088099e-05
-3.36310543296399e-05
-2.97237073928914e-05
-4.0421382383832e-05
7.28986258774824e-07
-1.69377568569833e-05
-1.87684147659781e-05
-4.60426518014243e-05
-2.04011699248607e-05
1.12135962142918e-05
-3.87594280203526e-05
-3.3981758088825e-05
8.09651263953962e-07
-2.18340836478052e-05
-1.36418335846649e-05
-4.47648512890729e-05
-4.71159999959866e-05
-1.31498489881111e-05
-2.72283971251327e-05
-3.69153691688272e-05
-7.69768271259278e-06
-3.03512633330425e-05
-2.59634309039673e-05
-3.12707509259172e-05
3.30056295939971e-06
-2.26384296189618e-05
-5.19589189364033e-05
-3.20217802574383e-05
-1.42466815037909e-05
-4.67739619201127e-05
-4.16863998784142e-05
-4.95242940139315e-05
-1.67206870369016e-05
-9.13348141177006e-06
-1.07519387618775e-05
-2.48459497306536e-05
7.01420875162738e-06
-5.97726317499795e-05
-5.18291344700136e-06
-4.28295669054554e-05
2.68992004070228e-06
-6.01080008168506e-05
-2.32247028155814e-05
-1.46428007791946e-05
-5.2403853262711e-05
-2.21224307102628e-05
-4.33970519198679e-05
-1.48926412397739e-05
-5.37321915990615e-05
-3.66252347460661e-05
-1.31780874668917e-05
-1.61238274147877e-05
-2.91465054039267e-05
-1.59698402107556e-05
-6.94881907205765e-05
-1.43498827898545e-05
-6.01097095487819e-05
-2.78554400214533e-05
-6.40638695319072e-05
-2.45582497288247e-05
-5.41912945303932e-06
-1.04243349089398e-05
-5.54006693873597e-05
-5.09129728326329e-05
-1.08519043727104e-05
-2.24680594418303e-05
-3.10749399517161e-05
-2.78296097686831e-05
-5.99073517665043e-06
-4.52392210672645e-05
-5.00388273637137e-05
-3.20206977181848e-05
-2.04610989659513e-05
-3.16510447492072e-05
-4.1937212205824e-05
-3.5092169834756e-05
-2.81611608601845e-05
-3.38845921847751e-05
-8.8133110517049e-06
-3.15924368090969e-05
-1.07874647105252e-05
6.23019843540791e-06
-3.38132692572076e-05
4.11081869151385e-07
-3.26891650616529e-05
-2.91361079702013e-05
-2.6179191056262e-05
-5.28869755891208e-06
-2.39284117491571e-05
1.03168155029579e-06
-2.22487334914609e-05
-7.50693639166915e-07
-5.2635073421965e-05
-3.62814489710099e-05
-2.93547089433121e-05
-3.84089860610455e-05
-1.6950636534941e-05
-5.81553902413305e-05
-3.10906837216958e-05
-3.34356352479146e-05
-3.67742074812619e-05
-2.86023271265318e-06
-2.01894415292208e-05
1.90730074060972e-05
-2.60934903247106e-05
-4.04908772932381e-05
-4.60991898642448e-05
-3.31935682212249e-05
-2.86793682175943e-05
-3.39673878377231e-05
-2.32515971362249e-05
-3.44442677119925e-05
-1.24430012560975e-05
-3.9109671228645e-05
-5.0570908281018e-05
-2.51004219269886e-05
-5.68904791311163e-05
-3.64603394055923e-05
-6.72083701048726e-05
-5.21287625229144e-05
-3.10819005196069e-05
-1.63138759271252e-05
-4.41243909469095e-05
-2.33161500736416e-05
-2.47374059748922e-05
-4.67332051408605e-05
-3.82266685908033e-05
-2.10707835036624e-05
-2.82337847205165e-05
-6.10186983111281e-05
-2.55942643078612e-05
-2.57278179134816e-05
-3.61101431737975e-05
-3.46709926721331e-06
-2.84370135869129e-05
-6.23181064404683e-05
-1.90504951303505e-05
-3.87307268643739e-05
-5.35897388093147e-06
-4.06708555681205e-05
-3.27477932691957e-05
-1.24812781818408e-05
-1.9670339766038e-05
-8.60027664337275e-06
-2.1767957310399e-05
-2.41830887585983e-05
-5.16778754211321e-05
-4.38164822394739e-05
-2.60558743883022e-05
-1.66139042522446e-05
-2.76625248040279e-05
-1.59574243074519e-05
-5.94930120788081e-05
-3.67025942058035e-05
-2.44083097881433e-05
-4.368063034975e-05
-3.66604365294286e-05
-1.93450738345169e-05
-3.67129865881542e-05
-1.28754566538837e-05
-7.04208129240833e-06
-1.53140959414417e-05
-6.34129892850551e-05
-1.98464427207309e-05
-3.06458091512954e-05
-2.83882183221361e-05
-4.10668637891764e-05
-3.35444738713339e-05
-3.22751938331453e-05
-3.3817205870103e-05
-2.89132815868412e-05
-4.55950779587238e-06
-3.73339899711181e-05
-3.17565177807351e-06
-1.89444257151046e-05
-2.16230351720565e-05
-2.10792939416064e-05
-5.4127052268509e-05
2.5482718373358e-06
-2.29163460118723e-05
-3.3931995467688e-05
-2.29874684178547e-05
-4.22970875235347e-05
-2.15028184941433e-05
-4.49498142268455e-05
-2.38017571968622e-05
-1.0106631675517e-05
-5.42757216312302e-05
-5.85943915284427e-06
-2.3457239522601e-05
-1.65485121568304e-05
-5.66133539521029e-05
-1.88731720900173e-05
-2.80957302498345e-05
-1.81059957749375e-05
-2.96874033311218e-05
-1.82167216588699e-05
-7.92431421449478e-06
-7.13991026022532e-07
-2.96964912036585e-05
-3.49504984555566e-05
-3.33841481244262e-05
-9.25172487899621e-06
-3.21852057515538e-06
-1.05915015974295e-05
8.28919472291868e-06
-8.79506152355809e-05
-1.24391694876596e-05
-4.25687635942679e-05
-1.25745062554865e-05
-2.37497028663386e-05
-4.87355898859184e-05
-6.80774705541341e-05
-4.35983244068753e-05
-6.52437476437126e-05
-3.41873192013397e-05
-1.06637348379116e-05
-3.11270414264065e-05
-8.3320413325607e-06
-8.78591498369464e-06
-2.94504034594367e-05
-5.01636310762917e-05
-1.65280264362587e-05
-1.66132608353247e-05
-4.90820783943951e-05
-5.0520790644629e-05
-4.99547869706278e-05
-5.98807104635128e-06
-3.18269546176639e-05
-1.50958461219616e-05
-1.83838683072054e-05
-5.01871435003124e-05
-9.00373686244684e-06
-3.31507233546567e-05
-2.53136092439562e-06
-3.97624326208411e-05
-2.65187931109079e-05
-1.22078457881032e-05
-3.96484869967956e-05
-6.64823909652519e-05
-3.71765637067303e-05
-2.22256788767473e-05
-5.83595764479056e-06
-5.70362273824264e-05
-3.59161479154911e-05
-1.56659048521698e-05
-4.06094291536337e-05
-5.11659725936763e-05
-4.24146104264044e-05
-5.12902033404055e-05
-3.17682375226239e-05
-6.61677434748618e-06
-2.51820410757821e-05
2.93972435832103e-06
-2.81647670024797e-05
-2.94775097643388e-05
-1.95800596885996e-05
-1.78654009222905e-05
-1.34034946219585e-05
-2.32013462799968e-05
-2.63662296183527e-05
-1.90613938146646e-05
-3.35844889413401e-05
-4.075445126715e-05
-4.91844636049492e-05
-1.67638260734156e-05
-4.37593095969308e-05
-3.83499780614498e-05
-2.02780410796609e-05
-3.68579019212998e-05
-2.97936382275368e-05
-2.66360027020497e-05
-2.98719546753461e-05
-3.57592278002057e-05
-2.29397320425592e-05
-2.6742635137918e-05
-3.53406391109814e-05
-3.51210330185237e-06
-1.74193435081232e-05
-2.24078474489757e-05
-1.48044188913763e-05
-1.29900628040311e-06
-1.85184284253416e-05
-1.28532728878602e-05
-2.87626411163337e-05
-3.85650561801301e-05
-2.02397809438633e-05
-8.66898035451227e-06
-5.19514524290699e-05
-1.5064833005251e-05
-4.2088146158699e-05
-6.07676603486085e-05
-2.45047771410863e-05
5.52388815678962e-06
-4.62434591575237e-05
-7.9673937007426e-06
-3.92206492824438e-05
2.25374276762202e-05
-3.50959306122629e-05
-3.53251803871117e-05
-1.24713510900876e-05
-2.91227361150559e-05
-1.53723676410499e-05
-2.86699487290967e-05
-6.19547466764747e-05
-1.25727440713341e-05
-1.9424516173767e-07
-4.8645609364132e-05
-5.23465457709442e-05
-3.22991661413208e-05
-9.95307103710819e-06
-2.07968794125622e-05
-7.88260223737259e-06
-6.20486931005232e-06
-2.80963452329855e-06
-1.7099072967592e-05
-3.80363603974828e-05
-2.882369484431e-05
-1.44351746374117e-05
-1.93787896501332e-05
-4.08448370825033e-05
1.12989021349157e-05
-3.0942934341601e-05
-1.61010863148518e-05
-4.11146174037016e-05
-1.46326661131268e-05
-4.69314632048332e-05
-4.62638898029358e-05
-3.75506324218351e-05
-2.90121558655567e-05
-6.4473256614187e-05
-2.30561873795636e-05
-3.95819440344463e-05
-2.38418800647411e-05
-2.00949975303561e-05
-1.44562918892505e-05
-1.19497377750705e-05
-4.82575416374812e-05
-2.47113871412848e-05
-1.25787369723557e-05
-1.27301878754124e-05
-2.00083940089064e-05
-5.83239738310334e-05
-3.02484900829367e-05
-2.34174901381991e-05
-2.5329298629108e-05
-2.05370850112361e-05
-1.73332876274113e-05
-3.79206502195626e-05
-1.03680177893219e-05
-2.72656262047965e-05
-5.15408033414343e-05
-2.2891382599536e-05
-6.37039916616518e-06
-6.16715687707071e-05
-1.85290634681711e-05
-1.39965903534155e-05
-3.62017249641243e-05
-3.05461443206232e-05
1.25535022743661e-06
-2.30889922269238e-05
1.00102777611376e-05
-4.41595471570858e-05
-6.84140307205825e-06
-3.06876322097996e-05
-1.62978016522759e-05
-2.59735003787276e-05
-2.19832862393613e-05
-3.12821850154124e-05
-5.08156701147738e-05
-5.6863057715528e-05
-4.07994094545719e-05
-1.3960409109567e-05
1.34041004508271e-05
-5.24407634268298e-05
-3.98901407282944e-05
-3.27236050934365e-05
-2.30438640422763e-05
-1.71715213457684e-06
-1.66746343370638e-05
-4.15612608877503e-05
-4.52641548061842e-05
-4.27239100128337e-06
-4.68377352104648e-05
-4.63035610345934e-05
-4.2510652431801e-05
-2.77468632795324e-05
-3.54147250069926e-05
-4.64573208717699e-05
-2.27767146495559e-05
-2.11954036477238e-05
-2.743753021364e-05
-6.01403792661453e-06
-9.3640069828285e-06
-1.7227566459802e-05
-1.77894626598622e-05
-2.90916780838936e-05
-3.93277201845588e-05
-4.43795240750378e-05
-4.102953703037e-05
-1.53418349393204e-05
-2.4431676773196e-05
-1.45226342532961e-05
-3.954079340617e-05
-8.16205817164307e-06
-2.02927930846384e-05
-5.89856021244348e-05
-1.54493434106716e-05
-1.25116349393471e-05
-1.63593195581139e-05
-9.21452854875088e-06
-2.37801978490665e-05
-2.65977374444842e-05
-3.78725684471798e-05
-2.54187210206044e-05
-5.71029882729137e-05
-1.04636496167888e-05
-2.95714907557513e-05
-3.15128336898303e-05
-6.06526571041694e-05
6.00204333902853e-06
-8.76043461397486e-06
-1.07285760394378e-06
-3.05348289023674e-05
-2.75484199947547e-05
-2.77718955478928e-05
-1.91955611902456e-05
-3.2439911087526e-05
-4.28498636637557e-05
-3.35173477525777e-05
-2.94738664192879e-05
-2.67714096370467e-05
-4.63705329670936e-05
-3.27655912418375e-05
2.34877042978375e-06
-1.94678206334325e-05
-1.17986791483535e-05
-2.04315077248185e-05
-9.60872652430704e-06
-5.94179732264688e-06
-3.42048396960403e-05
-2.17363901907298e-05
-1.28916275720061e-05
-2.42441483791754e-05
-1.79859091771897e-05
-1.8433460963333e-05
-2.96365513003253e-05
-3.46894318403094e-05
-3.19535885022148e-05
-4.24531340019884e-05
-2.17192123159384e-05
-1.11114569658865e-05
-3.52990922656673e-05
-4.98019693310782e-05
-4.75365970849871e-05
-3.11891779152181e-05
-2.01330619030439e-05
-1.87369055065568e-05
-3.16575655216876e-05
-2.96135957440925e-05
-1.98624404676472e-05
-4.18242539512017e-05
-3.39774576231237e-05
-3.49543780743456e-05
-2.58122675661598e-05
-2.36722477048221e-05
-1.6318660754021e-05
-4.80181974160531e-05
-3.20727265819775e-05
-4.35664330059414e-05
-4.48410160559797e-05
-3.4653673688856e-05
-2.51781024560763e-05
-2.30862625833951e-05
-4.79486832007321e-05
-2.95113069997765e-05
-5.28360467734394e-06
-3.29186591341999e-05
-2.70931344281425e-05
-2.58767847041301e-05
1.56999453501958e-05
-5.17544437867781e-05
-1.38924514216128e-05
-2.69476812427418e-05
-6.48855825549235e-05
-4.31561214272532e-05
-3.98417225318131e-05
-1.60049472505082e-05
-4.8148968098646e-05
-4.71990234007043e-05
1.92618444293842e-05
-2.85833453647808e-05
-1.14925425291648e-05
-2.65171073036495e-05
-1.80928428295475e-05
-4.51799538162717e-05
-5.211682492087e-05
-3.65905773428301e-05
-3.37219600345441e-05
-3.58363993293719e-05
-1.2396090777769e-05
-2.47454102674852e-05
-4.21898888119741e-05
-4.88197635709701e-05
-2.35510760235042e-05
-3.45304278530846e-05
-4.0907593945052e-05
-2.81925767761703e-05
-3.50757681065857e-05
-3.42999213064891e-05
-1.08417078964102e-05
-1.25363964857208e-05
-2.67426142253685e-05
-2.81924280192158e-05
-4.79274390338045e-05
-2.38328783207929e-05
-2.36835518222483e-05
-4.12244990135637e-05
3.52505683306059e-06
-3.74926867750193e-05
-2.62973557695733e-05
-4.34895014536213e-05
-2.80696651494867e-05
-1.62435446416043e-05
-2.38694384036267e-05
-1.76086704728163e-05
-4.20777937072126e-05
-2.02258388425537e-05
-2.42138904815595e-05
-4.29052223486117e-05
-2.6149757263737e-05
-2.89684177581949e-05
-2.4875662711795e-05
-3.63801957898581e-05
-3.30781936564414e-05
-4.15774032430861e-05
-3.29039904933884e-05
1.01516436984198e-05
-2.76076193167047e-05
-3.48335477665629e-05
-3.97697926955456e-05
-2.79548720882255e-05
-4.74178472732355e-05
-3.10702796075845e-05
-1.68827027516273e-05
-1.1816284749082e-05
-4.11552093174622e-05
-3.68888041092966e-05
-5.46978430073309e-05
-4.45836256998059e-05
-1.99199100763731e-05
-2.5503907747454e-05
-4.02752550557509e-05
-2.07061555986555e-05
-5.17675846736193e-05
-1.58268545252426e-05
-2.03803735836524e-05
-1.12427793279815e-06
-1.55278328206762e-05
-5.65033569752968e-05
-2.93815407318299e-05
-2.81319023133378e-06
-3.71256672234841e-05
-3.92287769468761e-05
-2.47451794258538e-05
-3.08474042413761e-05
-2.45253124299727e-05
-2.66826879712004e-05
-6.76602412627561e-06
-5.36308215302197e-05
-6.23021284779584e-05
-2.3234636423861e-05
-4.86110659305558e-05
-3.64705211783416e-05
-3.79936207376692e-05
-3.5795155916801e-05
-4.65316625150413e-05
-2.44175986798115e-05
-2.68070671333065e-05
-5.39633919138329e-05
-3.9135569156613e-05
4.97736171345175e-06
-3.46906644889088e-05
-2.95678502243098e-05
-1.5005148477316e-05
-2.93284597064705e-05
-4.12170701508939e-05
-3.87509131073717e-05
-5.12906418144588e-05
-2.70663216994548e-05
1.49689362236366e-05
-4.15466153668124e-05
-2.61413013310744e-05
-4.53573526122955e-05
-3.3467957549766e-05
-2.25898097792794e-05
-1.47584768032575e-05
-5.10045232860866e-05
3.73062155551925e-06
-5.9034362800357e-05
-2.33198062893788e-05
-5.03580246766156e-05
-2.74442086411492e-05
-5.20396285570801e-05
-4.41621589035018e-05
-5.05781692567633e-06
7.68315568967776e-06
-6.00763640865053e-05
-6.63502224486777e-05
-3.08560318593893e-05
-5.66344151310478e-05
-1.04845019117967e-05
-1.91991767087103e-06
-4.3883310065499e-05
-1.83993919087925e-05
-2.47486193090521e-05
-1.29484464276697e-06
-2.15691609467535e-05
2.18242327174937e-06
-1.80458529423699e-05
-3.43990270360773e-05
-2.23980630894959e-05
-2.52317556056087e-05
-2.406214681412e-05
-4.9108689161447e-05
-3.40093032102789e-05
-2.06183228342609e-05
-6.13487341435404e-06
-4.17691081592392e-05
-3.60542456169132e-05
-3.3012972158945e-05
-2.74236163488978e-05
-4.1328625753979e-05
-3.63670602154462e-05
-3.1578755228252e-05
-2.98193294783216e-05
-4.22479191231027e-05
-6.00720144075596e-05
-9.21786758339749e-06
-2.29845398394115e-05
-3.00388158142082e-05
-1.49025224172596e-05
-4.97914856549677e-05
-4.22463303741132e-05
-2.84929394870926e-05
-1.87951876387705e-05
-1.49628687056844e-05
-3.99239855611371e-05
-2.49363368652339e-05
-1.90419507277484e-05
-4.14007049454634e-08
-3.37087626857382e-05
-3.97318940382409e-05
-3.24486854092501e-05
-4.80708748997756e-05
-2.2215660821331e-05
-3.0260059215374e-05
1.3211970629396e-06
-1.46291829711449e-05
-2.28022032551913e-05
-2.92700464127133e-05
-4.37210391150777e-05
-1.48049961506169e-05
-1.61880834388059e-05
-1.58780886835728e-05
-1.95344156211339e-05
-3.06579170344307e-05
-3.35049143959687e-05
-3.24994017999253e-05
-8.63058276210342e-06
-1.47240794633906e-05
-2.25955907922139e-05
-1.24195234799051e-05
-1.45071612653563e-05
3.20714389142845e-06
-2.42356942749655e-05
5.44416206471483e-06
-2.87461487488515e-05
-2.21597455152842e-06
-3.87894095406192e-05
-4.12620809549013e-05
-1.72915864201625e-05
-5.71391796768864e-05
7.89118842300929e-06
-7.20979157310189e-06
-5.19219188934885e-05
-4.48582787391033e-05
-3.46609378286653e-05
-3.62547513707692e-05
-1.9635934736709e-05
-4.18799228793229e-05
-3.83179396818434e-05
-3.82549025715417e-05
-1.3046430200917e-05
-3.35671530136236e-06
-1.3220085762613e-05
-1.09667415867782e-05
1.39688041943906e-05
-3.662586701803e-05
-2.64793234569722e-05
-9.43881649594824e-06
6.99529532179579e-06
-3.43985347598158e-05
-3.27415674083059e-05
-2.05967170757087e-05
-2.88947052694958e-05
-2.81940105083249e-05
-6.05278023847096e-05
-4.40000123874818e-05
-2.3616802852503e-05
-2.58562688309991e-05
-4.1401127714344e-05
-3.24739415411503e-05
-2.59521042897174e-05
-3.2132196598443e-05
-1.74107484365156e-05
-1.94294791283179e-05
-1.07556485702142e-05
-2.68378401832097e-05
-3.49774069604998e-05
-4.15303994820787e-05
-3.79331880556629e-05
-1.64583579340989e-05
-1.08803087703356e-05
-4.10241025689912e-05
-2.60879090157869e-05
-1.68421236486828e-05
-2.27739086915698e-05
-2.71733134574673e-05
-1.5121489453504e-05
-3.26983502866812e-05
-6.59048830248063e-06
-2.76765764132538e-05
-1.51061784528463e-05
-1.24131197822023e-06
-4.16877337773922e-05
-3.94663382109854e-05
-4.38860671156759e-05
-1.27875512180908e-05
-4.34205923167317e-05
-1.55710656621804e-06
-1.7790367410594e-05
-3.28314543248067e-05
-2.99456037723714e-05
-4.10309462268712e-05
-2.64734882435965e-05
-5.30829214688085e-05
-2.16997067048701e-05
-2.73934693700584e-05
-3.00754323573394e-05
-3.06662053970303e-05
-2.75020579237302e-05
-5.07247064991644e-05
-4.73029654419959e-05
-2.53466931974873e-05
2.22676061216319e-06
-2.39383634622291e-05
-3.86579738560332e-05
1.19281579823498e-06
-5.71547049755096e-05
-2.1852631095548e-05
-4.08545761779911e-06
-4.02817867979876e-05
-1.58318353919859e-05
-1.79670124123455e-05
-3.66681682455383e-06
-1.908974698725e-05
1.07605133394856e-05
-2.6738195972858e-05
-2.14258061857002e-05
-2.0608553142951e-05
-2.46272632793493e-05
-1.18085451587974e-05
-3.78174969080274e-05
-3.2961643695745e-05
-2.29158409550694e-05
-1.54748709235617e-05
-1.73044122569941e-05
-1.65145222670089e-05
-8.6273948520534e-06
-3.2456901038092e-05
-3.02978312195748e-05
-2.77227986651489e-05
-3.41097585145085e-06
-4.55119732180575e-05
-3.50700360920775e-05
-3.20745120537537e-05
-3.5506334309009e-05
-2.45472942742446e-05
-5.65861062184526e-05
-3.11189698323808e-05
-4.5193109610597e-05
-2.84878327946433e-05
-5.07657018294426e-05
-4.67597080958968e-05
-3.16845159458415e-05
-4.17871513876891e-05
-4.07546132001103e-05
-1.66885788860358e-05
-3.51334457188434e-05
-5.70147643339369e-05
-1.04780132882494e-05
-3.30244319757549e-05
-2.76400443368566e-05
-4.65974659784413e-05
-2.77443420995404e-05
-4.35706942271784e-05
-2.75988967846289e-05
-5.26045700493494e-05
-3.604059744636e-05
-3.82994914013339e-05
-5.10211173787411e-05
-4.69131483349269e-05
-1.28032897463859e-06
-6.15610654348872e-06
-1.68351955169776e-05
-4.91895450030393e-05
-4.64309422378102e-05
-1.06881807878502e-05
-6.24634828581677e-05
-3.10278140046849e-05
-4.94444620598793e-05
-3.79891109284428e-05
-1.67372663355926e-05
-3.63116453277778e-05
-8.31024908320482e-06
1.05395806027908e-05
1.37205815494654e-05
-2.5033603733937e-05
-6.72864716244477e-05
-1.97440401259492e-05
-3.48289728591068e-05
-2.53660772875708e-05
-2.40426351609278e-05
-4.81542332331274e-05
-3.09150210608858e-05
-3.57266911403829e-05
-3.46086699789909e-05
-4.94375785322622e-05
-1.22621413067557e-06
1.34084499625829e-05
-3.90532906269662e-05
-1.82633317861871e-05
-2.66952289885923e-05
-1.27218120560097e-05
-3.28356729034847e-05
-1.67572642521783e-05
-1.62059598709853e-05
-2.66654702901929e-05
-2.18572714804099e-07
-5.35380210541678e-05
-1.91161446358705e-05
-2.68689087744334e-05
-3.90478840642239e-05
-3.67528008944174e-05
-2.45220650396369e-05
-2.68898625011735e-06
-6.61460855124687e-05
-2.9938844496782e-05
3.33654352003605e-06
-4.15693560053358e-05
-6.60514091321639e-05
-2.17777884828573e-05
-2.08551050965133e-05
-1.45282281739113e-05
-2.92000292915893e-05
-3.72573632640964e-05
-2.83728274528992e-05
-2.77135409439595e-05
-3.75374463510389e-05
-1.77764220919204e-05
-1.81518882546521e-05
-1.42727809329429e-05
-2.8499327489039e-05
-1.21610877947512e-05
-3.85060570083331e-05
-2.51768860806266e-05
-3.63191341507262e-05
4.48578619017714e-06
1.07869556608363e-05
-3.64044961457587e-05
-4.03794453075609e-05
-1.40079957008836e-05
-5.60486801159636e-06
-5.3974719286056e-05
-4.32310151185625e-05
-4.16204725921082e-05
-3.53389595748087e-05
-9.10023742387507e-06
-2.76024815013229e-05
-2.39594970302272e-05
-2.5266966535425e-05
-5.05262121428316e-05
-2.31148317280068e-05
-2.57518632141284e-05
-2.54985666903325e-05
-6.72706700026562e-05
-3.01078577030471e-05
-5.42150793805273e-05
-1.50655795246341e-05
-1.26873736408936e-05
-4.13729126802759e-05
-4.19059239518008e-05
-2.03598584164306e-05
-2.47114487203664e-05
-2.7322424261759e-05
-2.90809651300021e-05
-5.14974648692288e-05
-3.84520059909948e-05
-1.81127964030775e-05
-4.16303301845813e-05
-1.62260601238167e-05
-2.37861564008356e-05
-5.02326842049846e-05
-5.29036817092898e-06
-3.39512347830014e-05
-1.74263894089161e-05
-2.96400305744298e-05
-3.06677738056467e-05
-1.13775796719722e-05
-3.50877161904066e-05
-2.22977678191977e-05
-2.35851355460467e-05
-4.52311727978999e-05
-5.39959324323364e-05
-1.84585675159057e-05
-2.33904969846472e-05
-3.49031294943146e-05
-2.3518494332742e-05
-4.49101326166017e-05
-3.18495739678632e-05
-2.00023661532863e-05
-1.52804592856694e-05
-5.03808307876022e-05
-1.41844194125336e-05
-2.1671800932859e-05
-3.33179682426693e-05
-4.01442395402442e-05
-4.72537939611514e-05
-1.49952497883706e-05
-3.62994463928264e-06
-4.49593897683687e-05
-3.98503999159812e-05
-4.48412937263399e-05
-1.19282717746035e-05
-2.30677263324125e-05
-6.07036321734839e-05
-4.98252201997029e-05
-5.77848976666124e-05
-5.42157740315023e-05
-2.72890066573989e-05
-1.8888936142613e-05
-3.67782785842729e-05
-2.87110195639194e-05
-2.80436717800099e-05
-4.50068801880206e-05
-4.41695326352745e-05
-1.50407773206535e-06
-3.72693801734666e-05
-1.59657012703306e-05
-1.72073231638251e-05
-2.22581243581503e-05
-2.77873444774618e-05
-3.2005536416449e-05
-8.38654671365212e-06
-1.38090500235111e-05
-3.60139776695282e-05
-2.29417280422054e-05
-4.76091266488063e-05
-3.21099523405819e-05
-3.40625803625779e-05
-2.13475055043058e-05
-1.78872849436143e-05
-2.57253524460078e-05
1.12727620107551e-05
-5.36194922383057e-05
-2.58855656068526e-05
-3.15660989586249e-06
-1.41570210364345e-05
-2.23353971344783e-05
-1.79175770406733e-05
-5.06702188836859e-05
-4.73667110328816e-05
-1.10631031331447e-05
-3.67464885263021e-05
-8.61712904673153e-06
-5.80376582803163e-05
-4.09329382097299e-05
-4.32674591755734e-05
-2.17187205003927e-05
-4.22844360735613e-05
-4.68433582110668e-05
-2.4487568330769e-05
-1.61005594424236e-05
-3.65838650057397e-05
-4.05328453105994e-05
-2.52341837192968e-05
-3.04060287954408e-05
-4.11366133423569e-05
-5.25476646943713e-05
-3.81734466631447e-05
-3.43352338755408e-05
-2.95247625864207e-05
-6.19582958345413e-05
-4.14464006200272e-05
-5.22850442340922e-05
-1.18174467240101e-05
-2.67597458681276e-05
-3.19731277750878e-06
-4.42990836944338e-05
-3.00536771700257e-05
-3.71981907167561e-05
-4.69940351070338e-05
-1.67470738591749e-05
-3.2175094043976e-05
-3.32797861809819e-05
-3.45489121789357e-05
-2.71008835471077e-05
-3.7196949268701e-05
-1.84267415564974e-05
-4.61420011821706e-05
-3.70286365535376e-05
-2.86390934668548e-05
-4.05616489792289e-05
-3.03475967890201e-05
-3.51325264752813e-05
-1.36220559254279e-05
-5.19305847739439e-05
-2.44711582507964e-05
-2.24073175405714e-05
-5.17683555119773e-05
-1.93040965679597e-05
-1.33444119196816e-05
-3.42838517139314e-05
-4.42822512955457e-05
-3.8140681453004e-05
-3.11760360835715e-05
-3.47556549817848e-05
-4.35915426137568e-05
-5.48579957871006e-05
-2.55810309831397e-05
-3.17295686655252e-05
-4.3067200520264e-05
-5.56964248338411e-05
-1.64562756662291e-05
-5.27107251680761e-05
-1.73253272227863e-05
-4.22709982839717e-05
-2.4766958305292e-06
-4.26582080054212e-05
-3.27738796724132e-05
-3.96107897017081e-05
-1.95016397295706e-05
-3.57586534468843e-05
-4.47172593215824e-05
-5.71736715844005e-05
-3.26212696290727e-05
-1.41782282038535e-05
-3.77851491936437e-05
-2.2910017608163e-05
-2.76330928510741e-05
-3.6683915488487e-05
-5.16580621423627e-06
-5.42674551393684e-05
-4.67708344457061e-05
-4.46679551104076e-05
-2.21576976159665e-05
-1.49289514496141e-06
-1.81948524628227e-05
-4.09661421202756e-05
-4.76905101037171e-05
-2.70099338221249e-05
-1.95225689583676e-05
-5.78651367006772e-05
-8.85345081149808e-08
-1.85970769727458e-05
-2.54152754270088e-05
-4.84741577431347e-05
-2.62349849929672e-05
-2.30081624255912e-05
-2.87124819782626e-05
-2.96794282748699e-05
-1.36540374174938e-05
-4.35216956454865e-05
-2.3308473309912e-05
-4.13043319499846e-05
-4.48014664784849e-05
-3.47551213672655e-05
-7.48428206509335e-05
-3.77012402337019e-05
-3.75373439002748e-05
-3.32632443922744e-05
-6.46150652449621e-06
-1.23770955224203e-05
-3.68655474214947e-05
-4.45823327007425e-05
-4.15548411922993e-05
-6.84223614344399e-05
-2.61629997252178e-05
-2.08072614648397e-05
-1.66883907166851e-05
-2.57108177338017e-05
-1.19506827171868e-05
-3.59074354134018e-05
-9.53616837799781e-06
-7.6895377617432e-06
-2.01696027931595e-05
-4.14739621092049e-05
-2.7346401283343e-05
-1.9798327105059e-05
7.33423435656699e-06
-3.51274065556346e-05
-2.43041411868925e-05
-3.5289656649435e-05
-2.59722700980559e-05
-3.63417404066137e-05
-4.03016612788362e-05
-3.02860561348733e-05
-2.9828292960203e-05
-5.24524870035629e-06
-1.33869041146157e-05
-9.33542763796687e-06
-1.48976826153519e-05
-2.67522534810969e-05
-5.68847012992166e-08
-3.71982065402864e-05
-2.88302604145493e-05
-5.45547239670288e-05
-2.01134995164309e-05
-2.20375917699394e-05
-6.65354787461714e-06
3.52191453280144e-06
-2.17282130121543e-05
-1.83418953660516e-05
-3.52628456829419e-05
-5.50264376083554e-05
-8.29234989232606e-06
-5.1159319229468e-05
-1.06439079914393e-05
-4.55916885939551e-05
-4.33481906106775e-05
-3.50197013198507e-05
1.02887677163166e-05
-2.01654978187427e-05
-2.74997030266694e-05
-2.55055793828418e-05
-2.33706697448194e-05
-4.67974669297024e-06
-2.84412375088572e-05
-1.07490542035143e-05
-2.16346764239644e-05
5.31301361990491e-06
-1.39393766844363e-05
-1.39785885260752e-05
-2.93221880762682e-05
-2.09486620954475e-06
-1.0831945341223e-05
-1.73134741207711e-05
-6.45549356669391e-05
-3.16657143261729e-05
-2.87409141046551e-05
-1.2187434474148e-05
-6.27137318646454e-06
-1.1346269822715e-05
-3.74643426150073e-05
-5.73500417234019e-06
-1.27138798553782e-05
-3.30383211582321e-05
-1.53605707073398e-05
-1.61867986328884e-05
-2.86470129159112e-05
-2.88813064270433e-05
-3.28704966329735e-05
-4.24721462762919e-05
-6.51618880728056e-06
-3.60375420337186e-05
-1.88839015491785e-05
-2.6628653238445e-05
-3.67271946770845e-05
6.93608098861328e-06
-3.77713212834721e-05
-9.54281850046094e-07
-2.13266506445561e-05
-4.31600533064e-05
-3.46353866368619e-05
-3.56176742067575e-05
-5.24426452221216e-05
-6.43889752757567e-06
-1.79040582194724e-06
-2.78454728109547e-05
-5.51637493461043e-05
-3.74493691380325e-05
-7.86334319336935e-06
-5.34697111632208e-05
-5.26082991755408e-05
-3.93027053979739e-05
-2.58551005067427e-05
-3.61392232152018e-05
-2.09942379573882e-05
-1.21657942151332e-05
-1.52160819167725e-05
-2.16592285624959e-05
-4.72429356089735e-05
-3.47708918547206e-05
-1.97120131541652e-05
-2.48463817804768e-05
-1.68307927437381e-05
-2.02077812542069e-05
-1.5879073443822e-05
2.16698363140206e-06
-1.85158685711974e-05
-2.16517389891462e-05
-5.46024454946539e-05
-3.41267276463695e-05
-2.08645929157902e-05
-1.78443309728145e-05
-2.43537394404259e-05
-4.59700581380648e-05
-3.79464128617205e-05
-1.58086214311722e-05
-1.65141797032083e-05
-3.61800764936938e-05
-5.40949049701119e-06
2.87200799606174e-06
-2.64627083242855e-05
-3.95651727008558e-05
-7.26467762072283e-06
-3.69140285033569e-05
-3.02339156171616e-05
-3.24584207552239e-05
-1.44674880631469e-05
-3.35026177461833e-05
-1.74929467875759e-05
-1.66000958169746e-05
-4.4370126079621e-05
-2.68494357887782e-05
-4.30723286133775e-05
-6.69722953586647e-05
-5.53654646326268e-05
-1.53147655316809e-05
-2.02021640857231e-05
-3.38918994653105e-05
-1.66096538663183e-05
-1.01871974313202e-05
-1.76665343388601e-05
-3.19650239097991e-05
-1.51663421385769e-05
-1.1238487233039e-05
-2.80971615210371e-05
-4.1180067516683e-05
-3.92560062766069e-05
-4.43694057587896e-05
-3.70413875518251e-05
-2.48886741794463e-05
-6.26643579177874e-05
-3.10034581221667e-05
-2.7228239242531e-05
-3.38542668557135e-05
-2.37646506150266e-05
-1.48928765452906e-05
-3.72609231487194e-05
-5.90382392908002e-05
-4.02908320917577e-05
-7.10880877279881e-06
-4.99156413714504e-05
-6.03445369003383e-06
-1.42931770155081e-05
-1.40080270634488e-05
-3.08498714526856e-05
-2.24228768952671e-06
-1.25387513323957e-05
-3.48011914325135e-05
-2.15987093806525e-05
-5.59335632161185e-05
-9.70521669584688e-06
-3.45855195677256e-05
-2.29631957130123e-06
-5.62551012454592e-05
-5.5116676891057e-05
-1.76842260664994e-05
-1.65855503759104e-05
-5.01349389670872e-05
-8.21837091035947e-05
-2.22876649566587e-05
-2.39607153244108e-05
-2.36751244235528e-05
-1.63626261181933e-05
-2.42556189525047e-05
-2.58058067786926e-05
-3.68001877307133e-05
-3.6964099400297e-05
-3.06566402140088e-05
-5.32590002453678e-05
-3.75132006731109e-05
-3.31376530912192e-05
-1.70625503402528e-05
-4.68331498427968e-05
-5.01608631680429e-05
-5.84150009793142e-06
-1.44530057977315e-05
-5.29955943181254e-05
-3.52709309917536e-05
-3.60396547610005e-05
-2.90237617621322e-05
-4.5275452470239e-05
-3.77491561007445e-05
-1.96980324423637e-05
-3.56703623833511e-05
-6.42708489965468e-05
-1.99199339160775e-05
-2.03422021712995e-05
-1.11386073021563e-05
-4.10790257589453e-05
-1.26558222125975e-05
-2.83959141685178e-05
1.30244242562663e-05
-4.23573225985152e-05
-2.1121065047325e-05
-1.41789547315166e-05
-1.50594324083246e-05
-5.55766717838733e-05
-3.99495574939609e-05
-2.48259681540282e-05
1.84405115742154e-05
-3.88904177518001e-05
-5.17807681445971e-05
-1.88032403264905e-05
-3.87962563349334e-05
-2.47955437022323e-05
-2.66615503557074e-05
-3.08023956556782e-05
-2.87283917262937e-05
-1.53594560809245e-05
-3.15598918212464e-05
-1.98829312187223e-05
4.31974314630305e-06
-2.56982649606886e-05
-8.53984814701346e-06
-4.83359531792849e-05
-5.5245079104094e-05
-3.71773279394781e-05
-4.05433428024132e-05
-2.96307534463231e-05
-4.92794328340574e-05
-2.97589643246956e-05
-9.27953222195043e-06
-1.05140679652371e-05
-4.27508900522074e-05
-6.30520304517973e-06
-1.26665335748027e-05
-1.67348259318921e-05
-2.23456972034029e-05
-4.40921585681963e-05
-3.04306580918916e-05
-4.61005472892229e-05
-4.20353340636721e-05
-2.90295944097578e-05
-8.7578308805003e-06
-4.25525107571674e-05
-4.6449522196147e-05
-5.195115284403e-05
-2.40530930375985e-05
-4.13099997992973e-05
-2.66675837899658e-05
-2.17536149729787e-05
-4.74515001911666e-05
-2.63258958680907e-05
2.73485772808153e-06
-2.78012496840019e-05
9.73142909592111e-07
-4.1751904078192e-05
-4.9974630221708e-05
-3.56590417764296e-05
-2.81273132307134e-05
-3.8976941602299e-05
-6.28502950012524e-05
-1.77878012981048e-05
-2.97654367707766e-05
-6.16588340583894e-05
-2.07411777574453e-05
-1.30778347121873e-05
-3.02353410558042e-05
-2.67547974911093e-05
-2.27336585076345e-05
6.03589399601126e-06
-9.33417225460205e-06
-2.35007675295732e-05
-2.7837996198388e-05
-5.03988990203448e-05
-4.32414083559459e-05
-3.29715448646268e-05
-1.72855592021434e-05
-1.70654498569949e-05
-4.81822353759654e-05
-2.41582789926675e-05
6.01217571603025e-06
-1.23285345705604e-05
-2.21429019914326e-05
-1.01818329755262e-05
-3.12460657548974e-05
-2.91331399011504e-06
-2.77789864936959e-05
-2.97803169814317e-05
-3.98834858584171e-05
-4.19939812947434e-05
4.63026307892002e-06
-4.53431179700187e-05
-1.00202239598735e-05
-3.68218358453775e-05
-3.08631644912883e-05
-3.47082447967376e-05
-4.03870223433644e-05
-1.79262696106807e-05
-5.64584401755922e-06
-4.49039109927189e-05
-2.33957455322904e-05
-3.0583317188621e-06
-1.87241934168587e-05
-4.03655046661469e-05
-1.76205165680515e-05
-6.39833079440409e-06
-2.59370888883672e-05
-9.74834350962328e-06
-1.61156020677574e-05
-1.43511563194979e-05
6.69239796396506e-06
-2.29880765730635e-05
-2.9295135567728e-05
-4.56436539824465e-05
-4.09893849999659e-05
-1.65455468139246e-05
-3.80596037893464e-05
-1.05287866809194e-05
-1.62444306194493e-05
-3.44888395914122e-05
1.22708144648717e-05
-2.43918861059648e-05
-9.15794898261558e-06
-1.466364512837e-05
-3.76693843084992e-05
-2.97833579452066e-05
-2.28888395727187e-05
-4.0551035572084e-05
-3.21992285238179e-05
-2.16509329661901e-05
-1.29601083659311e-05
-2.41497891213431e-05
-2.99648835247674e-05
-2.30859268412238e-05
-1.9271251571913e-05
-3.40522757454083e-05
-2.50640565186563e-05
-2.9907240288953e-05
-2.67869664024321e-05
-2.16998419184188e-05
-4.29540340391342e-05
-3.51672314916346e-05
-1.9398493294916e-05
-1.32498368582649e-05
-2.87927235443957e-05
-3.5317738671095e-05
-5.18735915021166e-05
-1.45038849031379e-05
-4.0262566607911e-05
-2.35339802206132e-05
-2.79589771844394e-05
-2.43762862833022e-05
-3.36438092192882e-05
-2.55385942009913e-05
-3.43451609274396e-05
-9.96474036374575e-07
-2.95625112190474e-05
-1.85683259852542e-05
-1.09763772644518e-05
-1.99575459017179e-05
-3.46731136103783e-05
-2.6318555443299e-05
-2.02029942986535e-05
-1.28575865438421e-05
-3.76357871923652e-05
-2.62447877108401e-05
-5.68173156899291e-06
-4.85834067621775e-05
-2.63076011841176e-05
-2.56138837932541e-05
-3.9889032034779e-05
-4.32598825650868e-05
-4.35191317694824e-05
-2.94185844675671e-05
-4.67237535304154e-05
-2.51460107500833e-05
-4.83058514220322e-05
-2.08599683029361e-05
-5.11178830280632e-05
-2.30539841411745e-05
-1.04994232910107e-05
-4.1157278437861e-05
-1.2664538628619e-05
-3.82754141260479e-05
-3.66152795947284e-05
-2.69919240291587e-05
-3.33061025860717e-05
-3.0948309771117e-05
-5.42364479507291e-05
-2.12456619492538e-05
-3.79538637157753e-05
-1.59147194816699e-05
-2.14836354417767e-05
-9.35756485784614e-06
-4.02290174154785e-05
-1.83267526602934e-05
-7.17346841974066e-05
-9.9150018758323e-06
7.42576874227709e-08
6.80595537163814e-06
-4.01981847862351e-05
-2.37195034104761e-05
-1.40769285089149e-05
-1.53992727442303e-05
-3.60022915427692e-05
-3.98502271715534e-05
-2.13507242680458e-05
-3.33036740076149e-05
-1.94310486319587e-06
-6.46776209386551e-05
-1.05842173094614e-05
-1.36843132983753e-05
-2.43839525487965e-05
-2.76856231335944e-05
-2.37686974749071e-05
-3.30463879699553e-05
-1.9660634181285e-05
-2.19863329511525e-05
-8.93614202679826e-06
-2.56885870023705e-05
-2.70601438574747e-05
-1.38591874034512e-05
-3.93144675879623e-05
-2.92257711057577e-05
-3.13720016685092e-05
-4.07451672023445e-05
-3.73141155077232e-05
-1.56687962826008e-05
-4.29553107776811e-05
-5.52433077885714e-05
-8.15659141418871e-05
-2.71035212315447e-05
-1.80554197724931e-05
-9.62411801174572e-06
-2.82083474416428e-05
-1.44373290742082e-05
-1.79689370452879e-05
-5.05842667799718e-05
-1.49593954463613e-05
-6.16933943073371e-05
-4.13306280119926e-05
-3.60616553723703e-05
-8.06185596696249e-06
-1.29586175295078e-05
-4.30353506867497e-05
-1.74900877742731e-05
-1.31259756561105e-05
-3.56682010522461e-05
-9.74276123818075e-06
-3.7604969974165e-05
-2.3442707031735e-05
-1.29937362692447e-05
-2.34053126445408e-05
-3.56867927405867e-05
-4.47859076308163e-05
-3.28081715306918e-05
-1.89334656880372e-05
-4.86375844238533e-05
-4.15766137946026e-05
-4.28129661634948e-05
-4.80074370297065e-05
-2.86976179795085e-05
-1.73791937169063e-05
-2.4315503106022e-05
-2.68855927031402e-05
-7.34406792328986e-06
-3.33658719452523e-05
-3.90594639995229e-05
-4.95517070009943e-05
-3.02753140000758e-05
-4.67607125964679e-05
-9.65913555098139e-06
-4.20121449876107e-05
-2.6264692259767e-05
-3.39113824178055e-05
-2.06841291143354e-05
-2.46228828716694e-05
-2.15740005687363e-05
-2.65443245671035e-05
4.04694564862266e-06
-2.61482701275769e-05
-4.27679203226185e-05
-3.65527436579546e-05
-3.22173592193748e-05
-3.38565546110267e-05
-3.38295741695176e-05
-3.57293510064082e-05
-4.14942266627766e-05
3.48045237036253e-06
-4.49079957951231e-05
-6.09277319990677e-05
-4.88503506897292e-05
-4.86258087537482e-05
-1.00029902160669e-05
-4.73201967712722e-05
-3.41685088164164e-05
-2.82394054382265e-05
-5.01349621531404e-05
-3.8273936447674e-05
-1.67124852224359e-05
-1.93934221826337e-05
-3.75799737890783e-05
-2.9361503742497e-05
-3.02405748121084e-06
-5.35123509191163e-05
-1.86188323872809e-05
-3.64849421755136e-05
-3.88919917967886e-05
-2.35192223488528e-05
-2.42676893911113e-05
2.44202423612811e-06
-4.10717349616365e-05
-2.37217905551513e-05
-4.34117018394003e-05
-2.75714856161381e-05
-3.90730109312497e-05
-3.1298783216107e-05
-3.2114413142753e-05
-1.96816888911182e-05
-1.48530841492485e-05
-1.32136330075052e-05
-3.8352499307214e-05
-7.85194186401094e-06
-1.16101141149235e-05
-2.82623146151036e-05
-4.16787459525026e-05
-4.78809637448784e-05
-2.85117749864262e-05
-3.0964708058372e-05
-4.56009238255088e-05
-4.29411209885569e-05
-3.27166334135697e-05
-3.88563478478943e-05
-4.94136876212996e-05
-3.5693678432805e-05
-7.9124577450309e-06
-1.76423314145521e-05
-4.05363089927006e-05
-4.58370041715058e-05
-5.07531428536204e-05
-2.91152813481672e-05
-3.04860155984543e-05
-1.92644607947526e-05
-2.01358650718743e-05
-1.12861957299308e-05
-4.27290849330045e-05
-3.37933221133728e-05
-3.20261404047023e-05
-5.50865487153603e-05
-2.48973402213676e-05
-1.15248541827705e-05
-4.30664121134683e-06
-3.18912619872869e-05
-3.28946533822028e-05
-2.79860686317586e-05
-2.65510972384842e-05
-5.39864414519173e-05
-6.70160564827415e-05
-4.01266705184453e-05
-2.98852187624269e-05
-4.13522788813809e-05
-3.33385727343876e-05
-2.85681589303566e-05
3.77082482889212e-07
-4.12414573840236e-05
-1.3526087097842e-05
1.33379565197099e-05
-3.21359967123044e-05
-4.55294293420331e-05
-1.7476810292885e-05
-4.01998996737615e-05
-5.24776517975258e-05
-4.81659134917408e-05
-1.39818184906944e-05
-6.7016648654083e-05
-3.0059674820419e-05
-2.78250993662648e-05
2.1111407655323e-06
-2.61968318865531e-05
4.89203276645515e-06
-1.41988095880543e-05
-2.65823543368358e-05
-2.01976451808209e-05
-4.17774890763133e-05
-2.88671793441272e-05
-2.65407004612547e-05
-3.71219681995506e-05
-3.77425769353121e-05
-2.58981153801992e-05
-2.95666612693959e-05
-4.53259652192379e-05
-2.53039387794095e-05
-6.9602582806761e-05
-3.50172906882416e-05
-3.68111617500885e-05
-6.8616101133411e-05
-1.79731882144317e-05
-2.880931507169e-05
9.81998203319137e-06
-4.0187740636523e-05
-5.4494602312882e-05
-3.38914788322891e-05
-2.55448034280942e-05
-2.27245669638837e-05
-3.86368760824407e-05
-3.57716410052002e-05
-2.47598733742939e-05
-3.59501059174467e-05
-6.95480243424106e-05
-4.06041059856334e-05
-3.03726087622094e-05
-5.39829086205039e-06
-3.9972772482973e-05
-2.98416974851136e-05
1.28957746835534e-06
-3.16750416874894e-05
-3.54291126759023e-05
-1.64680863565692e-05
-3.06422165480732e-05
-4.19889920631895e-05
-2.03310183300155e-05
-4.20373889310468e-05
-2.70921123669895e-05
-3.89738645746615e-05
-4.14072919309169e-05
-1.86053355153028e-05
-2.81458008099472e-05
-1.3659116637935e-05
-3.61345456156047e-05
-1.66920332784856e-05
-3.18751784880557e-05
-3.45742548479092e-05
-2.71582177560943e-05
-1.46357941733133e-05
-5.98705563704613e-05
-3.62344541614142e-05
-2.07743656564717e-05
-1.53183357156053e-05
-4.41651908571544e-05
-5.89128200464123e-05
-2.92709555730019e-05
-3.85742108502078e-05
-4.79199129206883e-06
-2.86126810088071e-05
-2.0052785704703e-05
-3.77809165375742e-05
-2.44770715216337e-05
-4.15509117613386e-05
-2.07775913252367e-06
-3.54829512931977e-06
-5.04065413576238e-05
-3.98651887860589e-06
-2.25484779714242e-05
-1.74137727151007e-05
-5.88382754521008e-05
-4.15809812858529e-05
-3.10872940545655e-06
-5.21387373699697e-05
-1.50787956372155e-05
-3.233669750197e-05
-3.09976196867888e-05
-3.4567088218146e-05
-4.0748448492242e-05
-5.63992735985354e-05
-2.00542071137889e-05
-2.84402924291681e-05
-1.52465666228617e-05
-3.83705435459296e-05
-2.0112578103607e-05
-3.1532699541988e-05
-2.54508697463626e-05
-2.5869413923474e-06
-2.26801958697906e-06
-1.5448528212076e-05
-3.18778046900704e-05
-3.64495060607311e-05
-1.88133559627151e-05
-5.846228511917e-05
-3.17716711297326e-05
-2.89368332269087e-05
-2.92467737315624e-05
-1.70151906105788e-05
-1.98545794146412e-05
-3.0221547221917e-05
-1.42558030796049e-05
-3.79749296201191e-05
-1.25564978446523e-05
-4.04152025230617e-05
-1.69896831500771e-05
-3.82787765383377e-05
-4.00642442354701e-05
-5.15603132210961e-05
-2.3265458104748e-05
2.67790138761296e-05
-2.05672210178607e-05
-2.38317323493712e-05
-2.217601496689e-05
-2.15701806695843e-05
-5.35421723832078e-05
-4.61832335977605e-05
-2.48425422170824e-05
-5.83591987163182e-05
-6.73291673052702e-06
-3.76455191845205e-05
-2.59761727073858e-05
-3.47103689326664e-05
-1.31802693174787e-05
-4.83582323126254e-06
-2.30808427496186e-05
-2.07472666852797e-05
-1.82929933073937e-05
-3.95107246897553e-05
-4.40284224877962e-05
-7.79776091505066e-06
-9.640329088836e-06
-3.31329520131442e-05
-4.76691822719291e-05
-5.90402642706106e-05
-3.74280637311172e-05
-3.89630233851306e-05
-1.77313431763471e-05
-3.63684284205164e-05
-3.65926834176805e-05
-5.49225558531358e-05
-2.48222873524485e-05
-1.36951431512908e-05
-3.04860964105106e-05
-2.75106202777608e-05
-3.91983990988749e-05
-1.96870416603039e-05
-2.60718746905627e-05
-1.39315732902485e-05
-4.46590462069676e-05
-2.43092924616546e-05
-3.33627064428634e-05
-6.09904895523507e-05
-3.2873224893682e-05
-1.70684919697696e-05
-1.20255400668436e-05
-4.46766462000326e-06
-4.93049814749415e-05
-4.6384640055178e-06
-2.9984736074407e-05
4.99328088949387e-07
-2.92075406337102e-05
1.2009462082274e-05
-4.29388656471953e-05
-3.33928872443856e-05
-3.18897220090396e-05
-2.81791650005447e-05
-2.14553332990859e-05
-4.71211993958671e-05
-2.45941091285323e-05
-5.43309650497837e-05
-2.40020304594343e-05
-1.95340844565564e-05
-3.16663338145219e-05
-7.51168176537179e-06
-3.220866354929e-05
-9.36971997998511e-06
-2.70684751424952e-05
-5.12621444954689e-05
2.30192483866796e-06
-4.71160648172538e-05
-4.11930202653523e-05
-2.92059017565918e-05
-2.96443479239959e-05
-3.98158653513887e-05
-1.67442153120255e-06
-4.22605935208475e-05
8.90624632998976e-06
-4.22269194985542e-05
-1.61635916790152e-05
-2.42773058175975e-05
-3.50589940963408e-05
-2.86958071262819e-06
-3.59475118149075e-05
-4.1431936507377e-05
-1.97992518191454e-05
-1.86384404663969e-05
-4.67215718150429e-06
-3.01549011194733e-05
-3.1040754743724e-05
1.46495258823733e-05
-2.40320360108823e-05
-2.81899596507405e-05
9.86160242191025e-06
-5.98598580876557e-05
-3.79174285062141e-05
-2.01836808276628e-05
-4.07943601831652e-06
-3.33629344748832e-05
-1.91066657418832e-05
-3.97988878360514e-05
-2.74619752674798e-05
-6.08257787243978e-05
-2.17031772615196e-05
1.96232539443838e-06
-4.67750182436276e-05
-3.83599844354394e-05
-3.22802217944443e-05
-4.68194337738094e-05
9.25301085843566e-07
-1.23201181980437e-06
-2.63572944303976e-05
-4.82027944391649e-05
-2.4970095323258e-05
-3.54331914233832e-05
-4.88347906678616e-05
-1.43838977332061e-05
-5.42692825342219e-05
-1.53912165532101e-05
-3.37939504978422e-05
-7.67254430824005e-05
-1.16119242791713e-05
-2.83624265649329e-05
-2.53317155299905e-05
-3.70145600604084e-05
-1.75995995669591e-05
-1.2489814378736e-05
-2.50761517226158e-05
-3.88660072347364e-05
-4.33804541330836e-05
-1.24754776485973e-05
-2.31461361456089e-05
-4.21845678266288e-05
-3.51881878197428e-05
-4.67762803792997e-05
-3.62027189249286e-05
-3.67793637772432e-05
1.27566263169258e-05
-1.76909459668947e-05
-2.1124100577677e-06
-3.39891750864156e-05
-8.04276292988978e-06
-4.38776843040652e-05
-4.55319440482814e-05
-3.02352491377272e-05
-4.80063418387544e-05
-3.81890342750575e-05
-3.51827935968106e-05
-2.83133626345844e-05
-5.13936062640397e-05
-5.45627798794712e-05
-2.89268551273697e-05
-2.59974313256383e-05
-4.84763755261197e-05
-4.97131224634064e-05
-2.97476999055673e-05
-3.66641623828311e-05
-8.69440891967545e-06
-1.37089798355354e-05
-4.21959475515952e-05
-5.96469145607702e-05
-1.68469158742848e-05
-4.55933257573181e-05
-3.50705554552858e-05
-2.93769697448017e-05
-3.20974188306929e-05
-2.06802210221982e-05
-2.17256937551844e-05
-2.19077817234725e-05
-3.73662145974311e-05
-1.36692177890593e-05
-2.48680819929327e-05
-3.77354922845057e-05
-3.84979867790905e-05
-1.76324332798448e-05
-4.93232733142254e-05
-4.05322415008293e-05
-4.58386457525279e-05
-4.3875030097012e-05
5.13874246277043e-06
-2.39604735437917e-05
-4.90899609162901e-06
-3.68435390369916e-05
-1.23748033354791e-05
-4.23726930746443e-05
3.02325797967243e-07
-2.09389026543625e-05
-1.61170213774625e-05
-1.53131690334549e-05
-3.62189450698259e-05
-2.7213473983141e-05
-5.61045961667428e-05
-2.25816002233164e-05
-2.7245345601894e-05
-6.27418045910153e-05
-2.29922139340484e-05
-3.16097501682998e-05
-2.86926786291268e-05
-3.23213959341305e-05
9.36045003415039e-06
-1.41499781281106e-05
-3.56702221467681e-05
-4.15861501646673e-05
-3.02074463858053e-05
-6.83805866024887e-06
-3.37778163142271e-05
-3.73231912061614e-05
-6.68436053855851e-06
-1.61659710617794e-05
-4.11568527155644e-05
-4.93167962075597e-05
1.03033324451332e-05
-2.44329080434193e-05
-2.15676525786749e-05
-2.16347524629772e-05
-1.91664992982441e-05
-1.92383127129248e-05
-3.7678540097245e-05
8.32488792737429e-06
-2.50580792229453e-05
-2.53598027732003e-05
-4.07036762456802e-05
-2.14535213840101e-05
-3.75816638156696e-05
-2.80547181380014e-05
-6.68968499964442e-05
-4.68328123615882e-05
-1.26337263004921e-05
-1.99063975974843e-05
-6.24174244575005e-05
-2.55063883765786e-05
-2.26119026273186e-05
-2.19674616331143e-05
-5.09665244529223e-05
-5.2799221113629e-05
-2.97896671482501e-05
9.49729993414946e-06
-7.8975702981953e-06
-2.27882586181571e-05
-4.45813817186159e-05
-3.52500112081544e-05
-3.93667091335804e-05
-5.44112608881638e-06
-1.5622232879127e-06
-9.63516582729091e-06
-1.69218354611892e-05
-3.01814301906364e-05
-3.01002867060341e-05
-3.7217048256953e-05
-1.83756437380553e-05
-5.56458626275519e-05
-8.64336305418857e-05
-3.38668322595735e-05
-2.08205808573466e-05
-2.83059404151742e-05
-3.90303599812274e-05
-4.59463440546301e-05
-6.73271572347379e-05
-3.3937926137253e-05
-4.67183077506185e-05
-1.30205392558784e-05
-3.16516329592416e-05
-2.69224535676863e-05
-3.24882261902353e-05
-2.9652056304811e-05
-2.03543646240273e-05
-4.28633603652404e-05
-2.39797358677768e-05
-5.09160655844073e-05
-1.67543756805004e-05
-4.58572390923239e-05
-4.43246944325519e-05
2.30264572988657e-06
-1.00384248740997e-05
-1.53083036634223e-05
-4.79614951201175e-05
-1.65860120586673e-05
-2.06366352677382e-05
-5.12323936823847e-05
-2.59955215524275e-06
-3.8059096859958e-06
-2.77393419589188e-05
-5.07266182750089e-05
-1.91677449065948e-05
-2.34693095977126e-05
-2.74011149523539e-05
-2.25635686896453e-05
-6.07926894784791e-05
-3.84650277849702e-05
-3.09741050951329e-05
-4.6842018414952e-05
-5.31499464666207e-05
-3.48691940132185e-05
-5.40762511360622e-06
-3.57779752165905e-05
-2.89377601920642e-05
-4.25771073988104e-05
-3.1545315482552e-05
-4.71203268353921e-05
-7.64890623949384e-06
-3.92344896946701e-05
-3.61825991525908e-05
-2.33706924529641e-05
-6.37437769780661e-06
-1.03861508152597e-05
-7.28507577162273e-06
-4.85810485845224e-05
-1.86643262495117e-05
-5.70607033749215e-05
-9.10506351263147e-06
-4.60892266296988e-06
-2.39912312863461e-05
2.67583597503227e-06
-1.3307765633997e-05
-3.80488233890569e-05
-2.95346708902753e-05
-5.1605953359815e-05
8.31277307788045e-06
-3.404579423533e-05
-1.74536218615346e-05
-2.84059758931424e-05
-4.82940036816397e-05
-3.74193075127781e-05
-9.25055099422131e-06
-5.00944558858375e-05
-2.74470858755653e-05
-1.59944364060839e-05
-5.27663828966108e-07
-2.13867171461728e-05
-1.90471119682724e-05
-3.13680045731033e-05
-3.50654156216552e-05
-2.37909695010578e-05
-2.4863512775223e-05
-6.67750478427912e-05
-7.08944737092609e-06
-5.00934298352338e-05
-1.39397844951274e-05
-3.62791745627765e-05
-3.6578198431001e-06
-1.81711789647855e-05
-2.86918432073784e-05
-3.86992383971879e-05
-5.76584243221363e-05
-1.84795219559653e-05
-5.52594550761368e-06
-2.05155736080358e-05
-1.37553839510207e-05
-2.17399900364089e-05
-1.65914840957491e-05
-1.83535464415435e-05
-1.48612560623502e-05
-1.34160098758235e-05
-4.39348617676418e-05
-1.18357792801366e-05
-2.59731825173605e-05
-3.48161392732253e-05
-3.42846004097039e-05
-5.34744742394732e-05
-6.71544104929828e-05
-7.02600148735757e-06
-1.74103043962327e-05
-4.49994124324359e-05
-1.12658121969661e-05
-1.43671968100909e-05
-4.06935074374031e-05
-3.10154278202241e-05
1.18006756531507e-05
-1.1812789596698e-05
-2.73053920977587e-05
-3.71922564548492e-05
-3.05849434667231e-05
-2.48067777128734e-05
-7.27760738871469e-06
-4.58560235276646e-05
-3.70789209282261e-05
-2.67360887275883e-05
-4.30133261953025e-05
-4.3315226722616e-05
-3.64452001927805e-05
-1.47312135504028e-05
-3.12878323853713e-05
1.11775806093949e-05
-2.01179030973857e-05
-2.01346687043505e-05
-2.81441132753172e-05
-3.32229515020082e-05
-4.55793202419822e-05
-9.29845823288475e-07
-2.13748183509143e-05
-2.86175005759618e-05
-5.17638346060677e-05
-1.12703646135768e-05
-4.83196760964019e-05
-2.23382191260266e-05
-5.65843373595887e-06
-2.45154958534109e-05
-4.58031854497001e-05
-2.16386785431145e-05
-2.16756626335307e-05
-5.34136005202937e-05
-1.54160620161225e-05
-2.75076390945228e-05
-2.26740156437986e-05
-4.66575533007849e-05
-3.23188519781963e-05
-1.26252195825019e-05
-3.12592435817417e-05
-4.38158731999432e-05
-6.53042806641483e-05
-3.21451131682919e-05
-5.19098278554393e-05
-1.60564611924581e-05
-6.55301619420715e-06
-1.63546529100564e-05
-1.00668951909551e-05
-5.06321974244413e-05
-3.01621862858904e-05
-1.47855217909536e-05
-4.58064771474157e-05
-4.11219876674727e-05
-4.64345432198057e-05
-6.11187423797027e-05
-2.75279548054216e-05
-2.02174132902251e-05
-1.87595953494907e-05
-1.72589847767069e-05
-2.9827771828745e-05
-1.71001518507289e-05
-6.58617999928482e-05
-2.32639675087363e-05
-5.26986748273211e-05
-1.79547819220561e-05
-4.02750922473846e-05
-5.41443122338072e-05
-2.26121209506898e-05
-4.02522478753648e-05
-9.38745236004706e-06
-5.46483918887817e-05
-3.2898298636282e-05
-2.41967984682265e-05
-3.39564623575813e-05
-4.36645445444872e-06
-2.33436852039354e-05
-2.1154437810993e-05
-3.6891769157125e-05
-4.78484563936544e-06
-1.74176787849877e-05
-6.56533692510324e-06
-3.94292049431074e-05
-1.19970148543669e-05
-3.17475378031194e-05
-3.07318584167269e-05
-2.56061885446591e-05
-3.41868236483005e-06
-2.83676573921447e-05
-1.1255265589834e-05
-2.94701732743663e-05
-1.53220453531984e-05
-3.28696345004889e-05
-2.78300183128722e-05
-2.53148209876831e-05
-2.20506420486232e-05
-2.26237652788608e-05
-6.07039704557339e-05
-1.30456593001432e-05
-3.46871348110398e-05
-4.28683820189886e-05
-2.06286734624397e-05
-3.19380042165037e-05
-1.16594984946449e-05
-3.35000571026584e-05
-6.86199954643421e-05
-2.52226481879824e-05
-5.89775823176974e-06
-4.54639311129387e-05
-1.97491283182461e-05
-2.99069677740631e-05
-4.02203409991145e-05
-3.00924498191189e-05
-2.55882034914069e-05
-3.08532327712893e-05
-5.72751201463575e-05
-2.76478465655745e-05
-4.23065462467503e-05
-4.3488578924134e-05
-2.99069470685537e-05
-2.06842607026817e-05
-5.851688548587e-05
-2.59723809397811e-05
-2.59858493432134e-05
-5.69466441262202e-05
-1.87737998905499e-05
-2.93887279743976e-05
-4.53200632655084e-05
-6.49219903894067e-05
5.98391718994167e-06
-4.12269547335488e-05
-1.9154662371371e-05
-4.51858828109504e-05
-2.71565665156782e-05
-2.10879358057619e-05
-2.26333420030818e-05
-5.24870390722218e-05
-4.70152823523404e-05
-4.91942068910866e-05
-2.48292981068673e-05
-3.87217386886216e-05
-1.61637063889381e-05
-1.46943703025297e-05
-5.43773367677015e-05
-8.33732388238414e-06
-2.46985749463376e-05
-1.84134848066779e-05
-4.48166232130571e-06
-1.98221300116252e-05
-4.29472987441908e-05
-6.49650922751157e-06
-3.29945722869365e-05
-1.76980160404572e-05
-2.6600330570822e-05
-2.11897407048471e-05
-2.78195708410673e-05
-3.96134862808994e-05
-9.45019331504849e-06
-6.26425951085185e-05
-4.5250335705548e-05
-2.39157699128106e-05
-3.14861792419959e-05
-9.80403761471796e-06
-2.26197670792356e-05
-3.01044078548312e-05
-3.30801989689077e-05
-2.44128915183904e-05
-5.68007332154326e-05
-4.34094221554345e-05
-2.56789464436472e-05
-3.46927765504369e-05
-2.13901491528554e-05
-2.03479819578605e-05
-4.66252643171383e-05
-2.09785585598671e-05
-5.91776383121871e-06
-1.4445923486055e-05
-3.51980282113962e-05
-3.23322846304506e-05
-1.76043352387688e-05
-9.55482744576585e-06
-9.72676864396247e-06
-2.81019414302104e-05
-1.50772134420017e-05
3.32767610121039e-06
-4.9611547225999e-06
-4.76790134706652e-05
-4.84612034880174e-05
3.81754424545933e-06
-5.16427552728265e-05
-1.3489106537651e-05
-1.12701223767023e-05
-4.28840790476273e-05
-5.12104254873431e-05
-5.07053406648611e-05
-2.18099237700287e-06
-3.54891190118356e-05
-6.6364688847634e-05
-3.32198356612078e-05
-5.68912366059189e-05
-1.02360369397085e-05
-1.50892922812516e-05
-2.12019730768874e-05
-1.85752540178114e-05
-1.91273768316766e-05
-5.41568428669202e-05
-5.60457182281543e-05
-2.65208792003179e-05
-2.21072305194385e-05
-6.71829766869683e-06
-1.68485742848648e-05
-1.74434179563525e-05
-5.73961902472142e-06
-2.03777307687492e-05
-3.94230822017899e-05
-2.455716342745e-05
-1.97111597233775e-05
-4.74998878162323e-05
-1.99372577030282e-05
-3.82449180638213e-05
-5.47905219902142e-05
-2.85335395803503e-05
-3.38789299782236e-05
-4.88135102659529e-05
-2.16248990461579e-05
-1.63430271548883e-05
-3.78129913732077e-05
-2.27495620702951e-05
-3.38380606828488e-05
-4.11231519536493e-05
-2.41561047309044e-05
-3.46811829436601e-05
-3.66920018135977e-05
-2.73064722022967e-05
-2.19817553432069e-05
-4.93536095366718e-05
-3.22736202013961e-05
-3.25459636713363e-06
-3.09648625324697e-05
-3.47713527491513e-05
-6.10043034255792e-05
-3.74867512281918e-05
-2.8913267511775e-05
-2.5082773799522e-05
-2.16783364261408e-05
-2.80588986516627e-05
-2.45314803591494e-05
-4.23825645364223e-05
-5.66278180959568e-05
-1.8120347985607e-05
-4.99996292053801e-05
-4.71874098564122e-05
-3.74502111657921e-05
-1.8027943336222e-05
-4.88009272432592e-06
-3.42806325125199e-05
-1.22536896628672e-05
-5.79680613001693e-05
-2.96053868252148e-05
-2.87105482228322e-05
-4.11971930743555e-05
-4.42383172477702e-05
-3.65768189849504e-05
-5.02238654869704e-05
-3.10778195143561e-05
-1.67965239505061e-05
-8.5784236585311e-05
-3.56087908347157e-05
-3.72773988792391e-05
-4.53814978102982e-05
-1.85805492737344e-06
-3.25694742151841e-05
-1.52132915397224e-06
-4.35403120082222e-05
-1.02404418663809e-05
4.65375969059165e-06
-4.7900399801088e-05
-4.96759743593786e-05
-1.73225482644087e-05
-2.23384798222093e-05
-5.23886943535029e-05
-3.80137731305918e-05
-5.02117154095593e-05
-1.77724677832237e-05
-3.26821980875272e-05
-5.68353982971349e-05
-2.92941260929598e-06
-1.87595459766407e-05
-5.38404559095022e-05
-1.35101076443526e-05
-6.11817675539837e-05
-3.78405441770542e-05
-4.01455639266247e-06
-2.35855408692505e-05
-4.16667512034223e-05
-3.90798298654517e-05
-2.75500551541593e-05
-5.98903549243408e-05
-6.0553765435974e-06
-7.94863590435332e-06
-8.73094035494273e-06
-1.81890454875255e-05
-1.35843305465099e-07
-2.57844346582193e-05
-4.46945761666553e-05
-1.21117199432956e-05
-6.02286783230263e-05
-4.16280378552839e-05
-4.5264621039347e-06
-4.60255428142931e-05
-3.80686820644291e-05
-9.73066280282992e-08
-3.01585997565492e-05
-3.05685977180452e-05
-7.12875673321293e-05
-1.77437713514267e-05
-3.00759094897686e-05
-3.52970809686283e-05
-9.70158332156338e-06
-1.02242662915658e-05
-5.12226009571359e-05
-1.99622807267494e-05
-3.29377530983031e-05
-1.53464763406224e-05
-3.06149574776092e-05
-3.59402804219242e-05
-2.60484996409588e-05
-2.38662954132373e-05
-3.56527052243996e-05
1.46220979842736e-05
-3.00567121959074e-06
-3.80428795545237e-05
-8.79951727272065e-06
-3.06188233584503e-05
-1.45334100757322e-05
-2.14675734002875e-05
-2.2458105635293e-05
-5.03889677604089e-05
-1.40372115438226e-05
-2.95869773579469e-05
-1.40898975455832e-05
-1.19550576065886e-05
-2.81664073871678e-05
-4.78730481163064e-05
-3.4240136045277e-05
-3.53548110258132e-05
-2.69876658687122e-05
-1.77965188178175e-05
-5.65663304834635e-05
-3.29280729626017e-05
-2.77174859054383e-05
-1.71632163236675e-05
-2.32757989925353e-05
-2.44310270862445e-05
-5.34664782862067e-05
-6.64825624573811e-05
-8.01022817803787e-06
-3.96051906583228e-05
-1.42304552983225e-05
-2.71004582788313e-05
-6.66720611041728e-07
-5.68254192752058e-05
-1.57082095952508e-05
-3.89045363626238e-05
-2.72844855838697e-05
-1.28502540467698e-05
-1.11899373262745e-05
-3.78902147160563e-05
-2.73675096051044e-05
-3.07077399653739e-05
-5.2066054715115e-05
-4.22156854330779e-05
-2.13784030000354e-05
-3.61718219571105e-05
-2.61768634945836e-05
-3.0515169038043e-05
-1.68715876746951e-05
-1.3822328054225e-05
-4.87974158639051e-05
-3.24151525163533e-05
-3.92492630945975e-05
-2.82565506707433e-05
-1.54269557299872e-05
-5.36628186151598e-05
-1.82443351317109e-05
-1.01365665500724e-05
-4.66419879181879e-05
-2.16129617167445e-05
-2.68405730945241e-05
-2.62074861273038e-05
-1.82871430165317e-05
-3.33096961046361e-05
-1.0725902655802e-05
-5.13382353806891e-06
-1.07465609278238e-05
-1.45506311891068e-05
-4.58459251335241e-05
-4.60620081375165e-05
-2.63582399914195e-05
2.56352533837305e-06
-4.92561665578164e-05
-1.56477449409748e-05
-2.94979663030525e-05
-4.15777928762427e-05
-3.71338763790942e-05
-2.88432570363078e-05
-1.57544177282869e-05
-4.09721740305129e-05
-5.34529488185107e-05
-5.69763357181733e-06
-7.94834246607385e-06
-5.54598319157309e-05
-1.24797674061275e-06
-3.00001718833823e-05
-2.61452441235284e-05
-5.95121968404117e-06
-5.92752893079888e-05
-1.72098618303483e-05
-4.43774477989956e-05
-2.9188048444216e-05
-2.34996237112474e-05
-2.55888458255711e-05
-1.7576387692562e-05
-2.10920630697327e-05
-4.46182143427305e-05
-1.44646825253006e-05
-4.71695981029441e-05
-3.22257579056045e-05
-8.11438912777594e-06
-3.92325331619052e-05
-5.16385742650166e-06
-2.90610678802354e-05
-3.31623540378329e-05
-2.5526751449586e-05
-4.32874382919108e-05
-3.48430733684483e-05
-5.85362029222763e-05
-5.75605154977208e-05
-5.09003058826452e-05
-2.38901340120447e-05
-1.00895800894996e-05
-2.15511502297459e-05
-2.13893562214396e-05
-3.25731453250072e-06
-2.02724756853446e-05
-3.99006232295996e-05
-3.88476807218887e-05
-4.2256357386724e-05
-2.71331841711195e-05
4.87897598330546e-06
-5.1165840681972e-05
-1.68469726845832e-05
-1.83308696221093e-05
-3.93446328055201e-05
-2.04931359872962e-05
-1.09576766488724e-05
-6.08601763106599e-05
-1.5675362117404e-05
-3.64877309774679e-05
-1.07022708048914e-05
-4.97958978697283e-05
-4.52633958249728e-05
-1.26514574585059e-05
-1.42389586645759e-05
-2.02045056161662e-05
-1.63563966998677e-05
-4.0945049252329e-05
-4.07065902669813e-05
-1.54858406810517e-05
-4.72288831712371e-05
-2.93222676273084e-05
-3.12322478321071e-05
-2.50965898909404e-05
-2.0176728526966e-05
-2.47035465914502e-05
-6.31100545519818e-06
-3.66154373811669e-05
-5.6958939213915e-05
3.06366404411435e-06
-2.11208213332104e-05
-4.08176200370239e-05
-9.89529253183853e-06
-1.17949453181992e-06
-3.9596516296693e-05
-4.11778809546843e-05
-5.05003095758574e-05
-2.79964526909257e-05
-1.54703474012355e-05
-9.09031683583871e-06
-4.62782045466307e-06
-5.65039730462914e-05
-4.27907053364787e-05
-2.48591431821559e-05
-2.61943553661021e-05
-5.69097231160411e-05
-2.12490980404882e-05
-1.7878293761212e-05
-2.45868472567146e-05
4.56040835862568e-07
-6.59319916283864e-06
-2.13264623916521e-05
-1.96965542515615e-05
-1.93720783539639e-05
-4.78290344334215e-05
-1.95977929174852e-05
-6.96340219248489e-06
-9.5615314921715e-06
-3.16523391591156e-05
-4.99790393508206e-05
-2.68785380007119e-05
-5.44215891584845e-05
-5.91701161156865e-06
-1.21376379185516e-05
-4.08792669147594e-05
-1.66979675883902e-05
-2.95342870050417e-05
-2.5656085778262e-05
-4.79782158986948e-05
-2.92722946699109e-05
-2.7983277026517e-05
-8.42159003616844e-06
-1.24290165257597e-05
-2.25702104683351e-05
6.43801835990248e-06
-5.50814611060811e-06
1.6905324651807e-05
-1.51091490288741e-05
-3.53506806826314e-05
-3.64825882767203e-05
-5.85680775135921e-05
-7.22975648400986e-06
-3.53652981333133e-05
-1.43604119565091e-05
-3.70755223946065e-06
-5.53706532960996e-05
-2.87023111798056e-05
-2.80079640903076e-05
-3.21439098601144e-05
-2.90718925258366e-05
-3.19636936578533e-05
-3.24626585993204e-05
-4.58701702004402e-05
-2.08462400808314e-05
-3.42742365857318e-05
-2.13830464842239e-05
-4.52418248081367e-05
-2.56044911165853e-05
-4.22666134868586e-05
-2.34114793576952e-05
-2.4791515290115e-05
-3.73047442659716e-06
-2.99585110801415e-05
-5.66127815636124e-06
-2.56746132395398e-05
-3.05441932433797e-05
-1.83033285993761e-05
-2.98971712647287e-05
-3.3717319278653e-05
-3.51860654344766e-05
-2.67113594419651e-05
-1.90008096495815e-05
-1.82494477085149e-05
-1.94699209290683e-05
-3.35205142702942e-05
-4.86232037188539e-05
-3.34542271373359e-05
-6.16509121912622e-06
-4.17909675317717e-05
-3.5691249309003e-05
-4.06343559931375e-05
-4.30221413277738e-05
-1.35028229387156e-05
-4.79718527275322e-05
-5.57770973297389e-05
-4.24575248430513e-05
-4.26720310710983e-05
6.31862611438788e-06
-1.62293864967068e-05
-1.55790261605751e-05
-8.21987839109533e-06
-2.71397481604449e-05
-2.69495674959211e-05
-1.30803681955201e-05
-5.46085208204264e-05
-2.3415637951904e-05
-4.15623422423759e-05
-3.93749223007472e-05
-2.74080915372465e-05
-1.88473784666118e-05
-2.78916278744848e-05
-4.48895125301589e-05
-3.54083365009809e-05
-1.96998818503696e-05
-2.09584452995933e-05
-4.97900668896161e-05
-4.80852612691095e-05
-5.43300688630158e-05
-3.93744895756067e-05
-6.36792423484188e-05
-4.6748314195776e-05
-5.67482141234862e-05
-4.25405859441264e-05
-4.79850227332278e-05
-1.31354487061719e-05
-4.66878785340419e-05
-4.08016516823142e-05
-4.4243386002901e-05
-4.65155903298314e-05
-2.09282680871165e-05
-2.77295260409723e-05
-7.01176161601003e-06
-3.33245645458972e-05
-2.65077516785136e-05
-4.0947292806566e-05
-5.05378491737814e-05
-2.34218624664815e-05
-2.24326587149119e-05
-2.52094458390246e-05
-4.60534570118945e-05
-6.18094280292898e-05
-5.76917724923295e-05
-2.92310444140551e-05
-2.59291986823972e-05
-4.00142208025632e-05
-3.68201546377293e-05
-2.63414051963799e-05
-2.38426351827034e-05
-3.86481858213613e-05
-3.80842587332095e-05
-2.46925153683471e-05
-3.53198934113153e-05
-2.81026609718406e-05
-1.9770545511411e-05
3.7337553347842e-06
-5.62340497315554e-05
-1.7596849801638e-05
-2.26128741299411e-05
-4.79633438794141e-05
-3.80339585176466e-05
-3.48367374995328e-05
-4.77119504092273e-05
-4.91782800046784e-05
-8.01333199189676e-07
-5.23491480164423e-05
-3.70779341108172e-05
-3.27625913487537e-05
-2.79593544897796e-05
-3.85978638277887e-05
-2.45393862225981e-05
-1.61762900735499e-05
-1.73332992148238e-05
-4.27837198217728e-05
-2.61115805893895e-05
-3.38651822884927e-05
-2.84162309277326e-05
-2.3166259414153e-05
-2.84438588986653e-05
-1.35026368989011e-05
-2.50086434764586e-05
-3.08579876966922e-05
-3.58001322019613e-05
-2.72526643098378e-06
5.78589246285763e-06
-3.57991787966009e-05
-1.71468914149599e-05
-1.49860577150734e-05
-1.81838401079308e-05
-1.36729584493861e-05
-4.71316915587744e-05
-4.65285430714337e-05
-1.55240940040279e-05
-9.04350489471752e-06
-2.61881651344472e-05
9.89861243125346e-07
-4.05214136013365e-05
-3.5196506847056e-05
9.45124843675173e-06
-2.56625383961398e-05
-4.0860561307899e-05
-3.73998101024963e-05
-4.51870691934381e-05
-3.68866583324853e-05
-1.70883255668694e-05
-1.54108965172827e-05
-3.56863246763259e-05
-2.78421893456804e-05
-3.54321551436214e-05
-3.35054110301223e-05
5.68837223137004e-06
-1.52681972364765e-05
-3.03936750376344e-05
-5.33662242258195e-06
-5.51761685570423e-05
-3.69590284838995e-05
-3.4406401199959e-05
-3.62314837557211e-06
-4.52331630144678e-05
-2.3912736705642e-05
-7.44585417800449e-06
-6.37490691301619e-06
-2.23722067086521e-05
-4.97277530622049e-05
-2.83406769096128e-05
-2.37922340267053e-05
-1.66419728375094e-05
-3.70429689953663e-05
-6.89444963859325e-05
-2.65059855817679e-05
-5.88963414107561e-05
-3.88094608579351e-05
-1.72061865683377e-05
-1.5321615597139e-05
-1.86277085864496e-05
-4.36160924152134e-05
-3.33217307227226e-05
2.4642881401182e-05
-1.11520497984044e-05
-3.24782315381416e-05
-4.87609605984025e-05
-2.23605300596037e-05
-2.43320114694248e-05
-1.74996266144486e-05
-1.64658222041117e-05
-6.00773255674599e-06
-4.50349038238439e-05
2.40879636460694e-07
-2.45322046808846e-05
-3.22626340504898e-05
-3.7684198088069e-05
-3.78484856957336e-05
-5.74976433856806e-05
-5.80305324869776e-06
-5.12128348643971e-05
-2.38930601731379e-05
-2.90669336100952e-05
-3.99216742635729e-05
-3.03472079401707e-05
-2.27538556845054e-05
6.54735236341047e-06
-6.22028682722705e-05
6.96514771584959e-06
-5.60825707234934e-05
-4.00677186105074e-05
-3.76329006731415e-05
-5.39480004634654e-05
-3.50275723545702e-05
-3.78157081467972e-05
5.62353697017643e-06
-3.18720973707771e-05
-4.90040404176501e-06
-5.57831606881965e-06
-4.25197248883881e-05
-1.82430183997375e-05
-3.19737216759258e-05
-2.08655099706562e-05
-2.81107434207936e-05
-1.86110363544462e-05
-5.91280688596079e-05
-4.16128409615706e-05
-6.10967254714145e-05
-3.05368482436613e-05
-3.26385974336876e-05
-3.10931613353621e-05
-3.82588194348631e-05
-1.8156134201617e-05
-2.30005733921827e-05
-4.12093464477323e-05
-3.18344556143489e-05
-3.15188815931817e-05
-3.00792444656794e-05
-4.84583209295681e-05
-2.49663038209094e-05
-5.11149627057146e-05
-3.63678135779658e-05
-6.46146234910812e-05
-2.66545494947306e-05
-1.15826818242765e-05
-1.04110127557572e-05
-4.11868167572759e-05
-3.48983888488136e-05
-1.65504090687195e-05
-2.22622120885778e-05
-1.82616973111065e-05
-3.43192976860887e-05
5.17498852978486e-07
-1.183922296546e-05
-3.13999146907242e-05
-1.00854667404049e-05
-1.46082966058054e-05
-1.5653918093928e-05
-4.74064933982043e-05
-2.66722517498374e-05
-3.05561682752995e-05
-3.10368814439864e-05
-1.43537903395611e-05
-2.95067285652463e-05
-4.25676412270899e-05
-3.84560463537926e-05
-2.38292567116703e-05
-2.0410256850886e-05
-4.38974945324404e-05
-4.08483394216619e-05
-3.71100806283204e-05
-1.36995310170393e-05
-2.09321725695958e-05
-4.34315219061163e-06
-5.01497147750708e-05
-2.62172939658657e-05
-2.2614629338422e-05
6.37366880858996e-06
-3.55180309778805e-05
-3.62653348103631e-05
-1.06114445129637e-05
1.07905415767107e-05
-2.7252275243171e-05
-5.83966897270421e-05
-2.41646491730555e-05
-8.33673450982874e-05
-2.8289668458042e-05
-5.58430526569707e-05
-5.16553886821554e-05
-4.74228926081437e-05
-3.13966552297945e-05
-1.61226770481189e-05
-2.33035925010605e-05
-5.59266493231579e-05
-5.40767877852438e-05
-5.59538944730399e-05
-3.16170751506101e-05
-2.76233327110379e-05
-5.60699021714578e-06
-3.64802065203954e-05
-1.77980393581058e-05
-6.06595992017417e-05
6.10048094476457e-06
-2.04324058351224e-05
-9.52438174241829e-06
-2.48445384126842e-05
-3.36099478046229e-05
-5.11443247733528e-05
-2.42927131421001e-05
-6.73741711491628e-06
-1.88846152586324e-05
-3.82443876052484e-05
7.94609182098275e-06
-5.01391295614359e-05
-3.89326751879537e-05
-7.25885063378459e-06
-5.23508185238414e-05
-3.21345234465978e-05
-1.75181905646064e-05
-2.03190007694979e-05
-1.58230897246756e-06
-4.20282054969731e-05
-3.16398029735137e-05
-3.12009964078147e-05
-2.65862388369768e-05
-2.98143029554912e-05
-1.25751457309583e-05
-5.76023123060172e-06
-4.10117849844147e-05
-2.28538470447605e-05
-1.57994604630524e-05
-7.87157459672014e-06
-3.06178108292298e-05
1.09252406038901e-05
-1.78471892896961e-05
-5.67696149553081e-05
-3.63933960720585e-05
-7.84681121954175e-06
-1.42517600155455e-05
-1.55202786803159e-05
-9.68408440439229e-06
-4.17882734662506e-05
-9.87012806953286e-06
-2.71249276880791e-05
-5.45873266575178e-05
-4.13009599158284e-05
-4.65076743397196e-05
-5.35584497566542e-05
-4.05252490430172e-05
-3.36128422505239e-05
-2.20138911927877e-05
-1.92363129321592e-05
-1.92767268939811e-05
-4.22697234606117e-05
-3.5515703050131e-05
-1.87713154648526e-05
-1.94638176959861e-05
-3.74393837384355e-05
-2.94856185633838e-05
-4.64164100948978e-05
-2.68112546381531e-05
-3.53197334879008e-05
-1.05811470172215e-05
-7.05929277037494e-06
-3.36624345564685e-05
-3.57384338572379e-05
-5.02173961420722e-05
-5.94084567633094e-06
-3.35956382563416e-05
-2.95809196256001e-05
-2.54323038520227e-05
-3.00880899268259e-05
-6.74734622354798e-06
-3.42088662050905e-05
-5.97497518771238e-05
-6.15193977949126e-05
-4.19102799394376e-05
-2.76398483114648e-05
-3.65390655264767e-05
-3.14647366887734e-05
-1.88306451768509e-05
-3.33766797011463e-06
-1.71187618576763e-05
-2.90747608574447e-05
-2.54075553322487e-05
-5.26838590423644e-06
4.80370149046771e-06
-4.14504367107482e-05
-3.62999223271909e-05
-9.87285701366029e-06
-4.84923232244329e-05
-2.14586323987294e-05
-3.38989362458337e-05
-2.54137482132318e-05
-3.13753636254915e-05
-7.61898587082968e-06
-3.80339332201479e-05
-2.26954685790017e-05
-3.20061890228211e-05
-2.18771347428532e-05
-2.35511398066932e-06
-4.77194295325334e-05
1.40395853209258e-06
-1.3941277648937e-05
-1.63101651886311e-05
-1.92229745188652e-05
-2.29940232599595e-05
-2.87797431321699e-05
-6.08090802083862e-06
7.5632032675808e-06
-4.30052613716725e-05
-6.25294687103395e-05
-5.05815438602074e-05
-1.6315653271003e-05
-4.24271525792807e-05
-3.76445756743229e-05
-2.97753870293729e-05
-5.28602883180147e-05
-6.39108774396981e-05
8.28488206177837e-06
-2.35648471008491e-05
-2.53894244520953e-05
-1.65254693969553e-05
-5.29777948177326e-05
-1.82075768994952e-05
-3.20909911389366e-05
-7.51069080476828e-05
-1.61038209069398e-05
-3.02109023171052e-05
-1.54381434700924e-05
-2.73571378223245e-05
-5.5109484169493e-05
-1.80560349761331e-05
8.92597350803054e-06
-8.09051013888406e-05
-3.1480294644084e-05
-5.12188638846017e-07
-1.71031081503231e-05
-4.33434112593636e-05
-5.80387801245448e-05
-4.3548523196994e-05
-2.13216585404748e-05
-2.29802262720251e-05
-2.54444290962703e-05
-3.87680421979697e-05
-3.18571686710248e-05
-2.77038477729631e-05
-3.7558129869145e-05
-3.53764930536768e-05
-6.72441209022434e-05
-6.24302500214731e-05
-1.95800082791184e-05
-2.71729494784925e-05
-1.48844927375312e-05
-5.49554808374728e-05
-5.14949952897263e-05
-5.19835982955445e-05
-1.63260955036876e-05
-3.10943859468937e-05
-1.81273722909005e-05
-3.09956876348142e-05
-3.30169288484897e-05
-3.76778291022518e-05
-2.15731625689788e-05
-3.74353026208462e-05
-4.77933407514168e-05
-9.71521847190074e-06
-2.50424156569092e-05
-3.46137335539145e-05
-3.84401824347729e-05
-2.02815643127973e-05
-4.10148800343291e-05
-4.14913277686495e-05
-6.34570993906424e-05
-1.80295332098622e-05
-4.90547373758412e-05
-3.30721556373044e-05
-5.81705714726974e-06
-2.69034411286035e-05
-3.80005165947406e-05
-3.1113446041736e-05
-2.06319054245572e-05
-3.89640630635446e-05
-1.21554251750715e-05
-1.5622348353641e-05
-1.12200724977673e-05
-1.12997113988281e-05
7.85655682505728e-06
-5.06334822545588e-05
-2.86323132186079e-05
-2.13474427419783e-05
-1.42178519205585e-05
-4.35982185549977e-05
-2.60319629467314e-05
-3.54444526041889e-05
-3.85927731946097e-05
-2.91461778384566e-05
-1.75766847568204e-05
-1.97337385149599e-05
-5.44363425361032e-05
-7.44700391133345e-06
-3.7252238984866e-05
-4.22760924264982e-05
-4.20127319253808e-05
-1.39794899174046e-05
-4.35366997419073e-05
-1.11552528212094e-05
-9.52593422473191e-06
-2.10795944276523e-05
-1.42985069126842e-05
-2.56072132381254e-05
-1.82650586875338e-05
-2.99571363944729e-05
-2.02232728925131e-05
-2.4135478324715e-05
-2.15373730499734e-05
-2.65950214618411e-05
-2.07954068787458e-05
-5.49321451397469e-05
-4.50575074098783e-05
-5.33888911577227e-05
-4.55626519466339e-05
-2.31976527465004e-05
-5.86476431752652e-05
-3.21521542765672e-05
-9.28824895224191e-06
-2.65717239274561e-05
-1.52624227867086e-05
-2.62111219727405e-05
-1.93540451188131e-05
-5.67328729001679e-05
-6.69711171778391e-05
-9.08403134244833e-06
-4.0399153077375e-05
-3.4912913649529e-05
-3.0609334625736e-05
-1.78208832640659e-05
-4.46989431039528e-05
-5.65974541871451e-05
-1.9410207795648e-05
-3.2270841683241e-05
-3.14828660458072e-05
-4.2490980839276e-05
-3.06000209262323e-05
-3.80107368171355e-05
-6.44428640765263e-05
-1.59299384299808e-05
-3.23049689254863e-06
-4.434262917118e-06
-2.94190179661907e-05
-4.9948372878937e-05
-2.89817130651765e-05
-4.49654767986716e-05
-2.8506613209087e-05
-2.62486875012278e-05
-4.16260126456378e-05
-2.08683876558685e-05
-3.728050586377e-05
-5.4601035434989e-05
-1.49564405510555e-05
-4.10173518947685e-05
-1.30297458897171e-05
-3.30422009385644e-05
-3.60258382407546e-05
-1.74574572158785e-05
-4.89160371471191e-05
-1.65206308094651e-05
-3.18707231903711e-05
-6.15852767477655e-06
-1.83042452410387e-05
2.68632257111132e-06
-1.54671096200011e-05
-3.37437396444277e-05
-1.2263492130988e-05
-4.40342134959222e-05
2.22876253588371e-06
-2.27273330879961e-05
-6.72597967482348e-05
-2.38149447339354e-05
-4.21070672325736e-05
-7.25897084536609e-06
-3.75036030226544e-05
-4.56454402127433e-05
-1.7635996467017e-05
-2.27424152215523e-05
-3.09991274147218e-05
-2.86315913966685e-05
-4.08317886564897e-05
-4.41114007772885e-05
-9.13199561544066e-06
-1.47837357969663e-05
-4.296745313634e-05
-1.54621956856985e-05
-4.16734334666408e-05
-3.25955369773392e-05
-7.44938362703936e-06
-3.59087795796054e-05
-2.26222143502848e-05
-1.2562133576008e-05
-4.24539793179233e-05
-1.26443735849877e-05
-2.89822527325516e-05
-1.56160236833122e-05
-3.20595418956487e-05
-1.68757919089047e-05
-3.03416441257339e-05
-3.7387513714401e-05
-2.72304472452064e-05
-6.46868992381343e-05
-4.00596244462326e-05
-4.53430296132693e-05
-2.08101804692129e-05
-2.20289315307832e-05
-3.82843468931762e-05
-3.64060574232342e-05
-2.70121661963323e-05
-8.87448839422126e-06
-8.066896750104e-06
-5.01999649003921e-05
-3.18872431303102e-05
-3.89527240009498e-05
-2.20017569802676e-05
-2.96091899501126e-05
1.03952828171558e-05
-1.52070096041751e-05
-4.85032769032691e-05
-4.61308152839494e-05
-2.77712660569658e-05
-7.39868265382823e-06
-4.79647001731343e-05
-3.39783364457864e-05
-1.00307974723947e-05
-3.43089758301102e-05
-2.88756156233131e-05
-1.52894610452995e-05
-3.322712768623e-05
-1.61866373814892e-05
-4.36794434170964e-05
-9.49727793124575e-06
-5.36560918467588e-06
-2.93690160802321e-05
-2.3141743229442e-05
-1.69165555796106e-05
-5.29984131920785e-05
-1.88780023772774e-05
-1.52697450564706e-05
-1.66333186923896e-05
-1.19165958354807e-05
-4.56289833973848e-05
-2.78033870795863e-05
-3.03227347591684e-05
-4.90400029213054e-05
-3.05550856577096e-05
-5.97987042021344e-05
-4.41553544458868e-05
-3.45232307071327e-05
-5.56076420078407e-05
-3.56913394718348e-05
-1.73416875605282e-05
-1.82529799988072e-05
-4.74556064514685e-05
-1.26274626527197e-05
-2.66856068810442e-05
-1.69568709971777e-05
-3.44951612847043e-05
2.95801888259923e-05
-8.6572966203601e-06
-2.99469140234075e-05
-4.61114541377102e-05
-5.20327947337566e-05
-5.56384193943328e-05
-5.54550661360333e-05
-2.61808107767466e-05
-2.97436844599996e-05
-2.0587468579231e-05
-3.50451312438816e-05
-2.59147775359804e-05
-3.81246419093941e-06
-4.2680823880577e-05
-4.09712068005621e-05
-1.8849674993939e-05
-3.50920248937595e-05
-1.91834962696385e-05
-2.80672662509431e-05
-2.74994457409122e-05
-5.46426139610005e-05
-1.55330470910291e-05
-3.95702622738043e-05
-2.7157185288034e-05
-2.37011335644538e-05
-2.83293046509476e-05
-2.27094773968945e-05
-4.39343801263351e-05
-3.38412514638399e-05
-3.60066981028646e-05
-5.08304864157628e-05
-5.43710591510252e-05
-2.63371864415537e-05
-3.40180958154631e-05
-3.879857053127e-05
-2.70427388277473e-05
-2.34888753374162e-05
-2.19158860303684e-05
-3.88018150462201e-05
-6.28336575695575e-05
-2.75795113309704e-05
-2.50036876050208e-05
-3.64855509469576e-05
-2.14313929344488e-05
-1.56272059729585e-05
-1.89133806322113e-05
-2.68830736222906e-05
-4.01125777636166e-05
-6.04692205147791e-05
-4.03681623380997e-05
-3.37158673576548e-05
-2.68878255316923e-05
-3.71674230885444e-05
-1.27120970744461e-05
1.3030057835019e-05
-1.69489146371585e-05
-4.02901131417404e-05
-3.21661299221036e-05
-7.43887040059328e-05
-5.7432734376269e-05
-3.66352786329717e-05
-5.18078081605839e-05
-1.74572262791471e-05
-2.79659043896829e-06
-3.62769549905737e-05
-1.03408833210784e-05
-6.01927680155858e-05
-1.5625950773745e-05
-2.60666813334649e-05
-5.73528125190029e-05
-4.78710697550714e-05
-3.51160696974705e-05
2.77912077975341e-06
-2.20102548249628e-05
-5.25766421421045e-06
-2.62509222885883e-05
-4.21315590123471e-05
-1.21110911195973e-05
-2.44367557103529e-05
-3.67856779588007e-05
-3.30741378943758e-05
-1.7690751375166e-05
-1.93690071989076e-05
-2.1078472754428e-05
-1.5275647153688e-05
-1.15122881612721e-05
-4.88929246734624e-05
-2.96390151717268e-05
-4.83722645447977e-05
-2.29818557345081e-05
-4.13623608335316e-05
-2.29534155003282e-05
-3.4046191667601e-05
-4.58055962088968e-06
-3.09495386641891e-05
-1.9511320359478e-07
-2.33170438236055e-05
-4.76155047015367e-05
-2.01979157544433e-05
-5.6758036185636e-05
-3.34491240829875e-05
-2.0781874467699e-05
-1.83020030138496e-05
-2.16183248053885e-05
-1.54023202024038e-06
-4.44934778816303e-05
-4.56127345349855e-05
-1.62790596013005e-05
-7.12711495864127e-07
-4.34263845737478e-05
-5.30077899557486e-05
-1.89627529326409e-05
-5.53721613944169e-05
-3.44926240949706e-05
-6.61853108653588e-06
-5.25927338632509e-05
-1.10152154219925e-05
-5.51055009270859e-05
-9.83270439614464e-06
-4.40515760717148e-05
-1.93551538824347e-05
-2.89152830612691e-05
-1.88466506823737e-05
-1.74644775315694e-05
-2.79184887504096e-05
-2.26094826141261e-05
-3.76787423302848e-05
-2.90509538118724e-05
-2.18613019847013e-05
-1.66425771517488e-05
-3.4170118292675e-05
-3.34609465413351e-05
-2.19944817553803e-05
-4.97447522829036e-05
-6.05937744138519e-06
-3.39779109164186e-05
-3.76260362606349e-05
2.61369940436654e-06
-2.45859268347291e-05
-1.87501512460182e-05
-1.2522420049665e-05
-2.83666659696495e-05
-3.16798285750545e-05
-3.67379934876365e-05
-5.74271606253978e-05
-4.94123422560882e-05
-2.0398243871031e-05
-5.08682133515687e-05
-3.97047751069668e-05
-1.38418473544158e-05
5.07089569416961e-07
-3.43367109000202e-05
-1.39024657728024e-05
-3.93790152140744e-05
-1.92866594794038e-05
-1.60613204523445e-05
-2.65561524702896e-05
-3.9177069481611e-05
-3.11367970644721e-05
-1.16072422849269e-05
-2.20723506512098e-05
-1.51308286976732e-05
-5.0834663925856e-05
-3.26227699127303e-05
-1.85997950115423e-05
-4.10093892360999e-05
-4.61255399188496e-05
-5.18007414441637e-05
-3.64476834440331e-05
-5.05510161695649e-05
-4.57116950094256e-05
-3.56563401943369e-05
-2.40150529615474e-05
-3.72801733210651e-05
-3.0985962750614e-05
-3.34476763381563e-05
-1.64358624076808e-05
-5.83808058451217e-05
-4.35881051497979e-05
-4.17965552630843e-05
-7.54321154849211e-06
-2.38386500131182e-05
-2.35475128981412e-05
-3.32734332766979e-05
-4.49001292150801e-05
-3.3339041237313e-05
-2.51303703484832e-05
-4.32887850645295e-05
-3.40705783316297e-05
-4.18362997162055e-05
-4.56647321917722e-05
-1.78605100261616e-05
-3.149989069935e-05
-2.38721104232334e-05
-7.63325061102019e-06
-2.81557793346251e-05
-6.46128150421088e-05
-4.06643894716861e-05
-6.08829253055491e-06
-6.08893885189276e-05
-1.35838062428364e-05
-7.12219426246651e-05
-4.89111584647949e-05
-4.13946684650027e-05
-2.13507355244935e-05
-3.21324589859936e-05
-5.85695569847879e-06
5.88245905157624e-07
-3.28437724619753e-05
-3.26849472377478e-05
-4.2403272574879e-05
-4.04235212197553e-05
-4.19266467736667e-05
-4.13292682790716e-05
-1.74228652192868e-05
-2.72622674450121e-05
-1.00023704525968e-05
-7.12371018774958e-06
-3.42652177416532e-05
-5.98219961396821e-05
-4.84061527100721e-05
-4.19031261667697e-05
-2.9395943543443e-05
-1.3768483672616e-05
-4.60450118856057e-05
2.84003648677998e-06
-3.10915793753699e-05
-1.97349801649086e-05
-6.3775483408507e-05
-2.31415984748001e-05
-3.81056525778298e-05
-4.2762814867027e-05
-3.04792575273583e-06
-5.60442847374355e-05
-2.40252061583893e-05
-3.15450448058837e-05
-4.16451128989182e-05
-4.02017219694735e-05
-5.24821853857671e-05
-2.76138911066426e-05
-1.8943584784055e-05
-2.65242677443965e-05
-4.31383803303642e-05
5.14019609325396e-07
-3.54559111581628e-06
-3.65339973537838e-05
-3.56628889713679e-05
-4.15080493496777e-05
-3.44611693634153e-05
-1.94813494878541e-05
-4.09440481356834e-05
-6.44085380390633e-05
-1.91053167268172e-05
-5.36652336684371e-05
-4.68942405191258e-05
-4.01495664246284e-05
-5.15886969798168e-05
-2.19741769908905e-05
-2.10824549291674e-05
-4.9238242783685e-05
-2.97292557949803e-05
-1.02030439736038e-05
-2.74161629833134e-05
-3.67819935929386e-05
-1.77427425323475e-05
-4.42278972614947e-05
-1.75535102582663e-05
-3.13847800285956e-05
-2.35157209704465e-05
-1.03247293405927e-05
-3.5105401386796e-05
-3.31491454372846e-05
-3.45598050511223e-05
-3.89883032566284e-05
-3.45214086071695e-05
-8.91970927716736e-06
-5.20476336078595e-05
-1.44459505548173e-05
-1.88519436011372e-05
-2.04214283358523e-05
-1.61483780399327e-05
-1.23992304304013e-05
-4.5908272124716e-05
-7.50042166763467e-05
-6.01081378598904e-05
-5.15020540434734e-05
-3.39210743290309e-05
-1.83476860200671e-05
-3.52188534961957e-05
5.76767570320255e-06
-4.15425303149712e-05
-3.09626796797653e-05
-5.92223740057734e-05
-2.53593781231537e-05
-1.31336916454135e-05
-2.33651589886441e-05
-2.63701429100063e-05
-1.35345346359721e-06
-3.36254954105877e-05
-2.24950492675205e-05
7.42664489524095e-06
-4.89728695513634e-05
-3.69556455148615e-05
-6.26046562744901e-05
-1.74474253902594e-05
1.72596516970923e-05
-3.03305708329603e-05
-3.10623817288622e-05
-4.03492372597154e-05
-3.52921367096594e-05
-1.79831877988194e-05
-3.72544185630353e-05
-3.31390346088687e-05
-3.01141193877224e-05
-3.70804861492339e-05
-1.48469743266804e-05
-3.8156415874123e-05
5.29677197325951e-06
-3.21796726981171e-05
-3.18653346182481e-05
-2.38493599347406e-05
-4.85680475481368e-05
-2.21321960006557e-05
-3.31708551457275e-05
-2.04532001167466e-05
-2.68399901080214e-05
-3.83668467483023e-05
-4.09690217590583e-05
-3.55138786531941e-05
-5.20512782776721e-05
-4.91685526797477e-05
-2.61315320538095e-05
-4.74310930891659e-05
-3.01514415455519e-05
-2.82202911146661e-05
-6.50738583715631e-05
-5.20590829037665e-05
-2.60598800200735e-05
-3.34440279895714e-05
-1.71152588394513e-05
-3.93870199152032e-05
-4.04891467948977e-05
-2.52856349836869e-05
-3.29930524290215e-05
-1.48355845470514e-05
-3.55577770645194e-05
-1.21487366175691e-05
7.21982715815694e-07
-3.26805295756029e-05
-4.41228963169831e-05
-5.91113909243456e-05
-1.60784615221042e-05
-2.05266044788932e-05
-4.88686072191382e-05
-4.79180239689423e-05
-4.05999478534142e-05
-5.66652973662605e-05
-3.54315291165306e-05
-4.58301573085872e-05
-5.66299952608249e-06
-4.91870504169738e-05
-1.93585777305522e-05
-2.97613448610331e-05
-3.11529159186183e-05
-2.10940635765075e-05
-4.72440562282312e-05
-1.51749488625832e-05
-4.02749495886835e-05
-6.79582268334975e-05
-2.26667954379825e-05
-4.00497337295161e-05
-6.61354375000743e-05
-2.68483882369317e-05
-2.36233738635065e-05
-4.03324071877737e-05
-3.12877114663496e-05
-3.70278828789038e-05
-4.71630582809267e-06
-5.37532867260712e-06
-4.63725267473856e-05
-2.22241488266157e-05
-2.46921183828286e-05
-3.27876604048361e-05
-3.10440163167463e-06
-4.30446207999543e-05
-2.82042176695836e-05
-1.18649951766119e-06
-1.6495893197076e-05
-1.99982831210765e-05
-3.25971168787042e-05
-4.30955968592128e-05
-2.17414018662122e-05
-3.83961408835676e-05
-4.08242674473144e-05
-4.9700020425776e-05
-1.75897408348029e-05
-2.13625210241181e-05
-2.85071508427132e-05
-1.92757155126018e-05
2.86591925241682e-07
-3.95315434411432e-05
-3.27281525917227e-05
-1.72731159690176e-05
-4.94023679131165e-05
-1.04821260299495e-05
-1.72744343518402e-05
-2.41266032340096e-05
-4.12655779512831e-05
-2.3282113865653e-05
2.99455328473616e-05
-1.09753543694034e-05
-3.01046110539683e-05
-2.74288800443706e-05
-3.92345886412249e-05
-4.11531591420059e-05
-2.5874887193985e-05
-3.40220959792364e-05
-3.830997897891e-05
-2.19838656897209e-05
-7.57226589958574e-05
-4.25817653726365e-05
-1.80754337360988e-06
-2.02075636792499e-05
-4.40858504688369e-05
-6.98391433692475e-05
-4.33454998793686e-05
-3.75250392237159e-05
-3.789248104871e-05
-3.3209977305634e-05
-2.91069717615886e-05
-5.48867327552762e-05
-1.57526074730401e-05
-2.55852666383723e-05
-4.42714679577178e-05
-4.70918847038556e-06
-1.41862270888454e-07
-3.62463591094839e-05
-1.83476298694219e-05
-4.19212380253433e-05
-2.23235213517646e-05
-3.2429902110209e-05
-1.95567700014716e-05
-2.43927526269679e-05
8.97059102444742e-07
-2.46749232804435e-05
-4.64974269298671e-05
-5.41267568090883e-05
-3.51373568095635e-05
-2.59271290422232e-05
-1.51615956591493e-05
-4.21777742824297e-05
-8.82761197717936e-06
-3.75349107365263e-05
-4.01843261314704e-05
-4.13816883919819e-05
1.5721414833824e-05
-3.98814936248983e-05
-4.86785234983703e-05
-5.89964111402639e-06
-3.30080072225284e-05
-7.78712928919473e-06
-2.92529783154354e-05
-3.98742097147325e-05
-3.96820720364654e-05
-4.05808987593826e-05
-3.56670143816815e-05
-2.41670384213972e-05
-5.55394285677385e-05
-9.62704254299336e-06
-4.90308437516852e-05
-1.68181581296451e-05
-4.23827006326149e-05
-3.32158369150914e-05
-2.18442439254122e-05
-3.78571300036793e-05
1.30679025806369e-06
-4.54374145064137e-05
-3.089189065792e-05
-1.61643144924252e-05
-8.4868094194146e-06
-2.51306260604527e-05
-1.43551535982869e-05
-3.11819225868817e-05
-1.57340797458911e-05
-3.23263486932275e-05
-2.08044472822508e-05
-6.80198446546746e-05
-1.29967433169038e-05
-4.14176407332424e-05
-8.29526730850942e-06
-5.76728658303363e-05
-5.26161544011682e-05
-7.3757720443326e-08
-1.37068234834193e-05
-3.58963587357331e-05
-6.26796492337771e-05
-6.83810316780486e-06
-5.9058014941335e-05
-5.70269775158625e-05
-8.20696262788763e-07
-4.26949619693514e-05
-4.47193913001295e-05
-3.22099969382362e-05
-3.712708337663e-05
-3.15000129033689e-06
-5.26100784672041e-05
-2.73232848167064e-05
-2.81174401526102e-05
-5.84194701798278e-05
-2.74862863495625e-05
-5.99422834330031e-05
-2.30178148777151e-05
-5.17240314409402e-06
-3.26147731740129e-05
-1.92673613320076e-05
-3.48506315053919e-05
-1.85987661825551e-05
-3.35110833842218e-05
-2.57723904361749e-05
-2.73008645248287e-05
-3.95032258342309e-05
-3.30302652711082e-05
-3.38578672772085e-05
-2.5686677974908e-05
-5.18112145102144e-06
-5.07601859120515e-05
-2.07578714952797e-05
-1.36501124247682e-05
-3.31504778431776e-05
-9.58635987403122e-07
-5.17593006441187e-05
-4.73661171384506e-05
-1.8322398074135e-05
-1.61887136596533e-05
-4.95373339426994e-05
-7.73879143704713e-06
-1.05893941546612e-05
-1.32330577561333e-05
-4.59988448444205e-05
-3.81049103590391e-05
-9.13431303745624e-06
-3.69069422499096e-05
3.66315125687609e-06
-1.76532628096313e-05
-2.10376594875367e-05
-2.52580138966725e-06
-3.92241928990358e-05
-2.22608023273791e-05
-1.12554754145553e-05
-3.08366635406616e-05
-2.69599207434415e-05
-2.05110073226745e-05
8.33650374234428e-06
-4.20572400197411e-06
-2.44381491373125e-05
-3.68401528952504e-05
-7.29429284257612e-06
-5.14936926599975e-05
-3.79105101961346e-05
-1.79706774719697e-05
9.96596796970128e-06
-2.18297185901702e-05
-2.67016925240302e-05
-4.35506603270406e-05
-2.72210360693675e-05
-5.41817427547927e-05
-3.10231388254243e-05
-3.22374859586961e-05
-6.49067757407808e-06
-3.84710287197608e-05
-3.7290858135801e-05
-4.61622336284327e-05
-2.84185806869348e-05
-5.65603776737636e-05
-1.99042820294148e-05
-2.37470780198097e-05
-5.39013736850833e-05
-2.62230317797896e-05
-2.39435640504527e-05
-2.51314594013248e-05
-5.3200853656328e-05
-1.48547547391239e-05
-3.64221405761995e-05
-4.75025505090973e-05
-4.73034472624586e-05
-3.03074334919674e-05
-1.89632717491259e-05
-1.73196915207558e-05
-1.65876560795113e-05
-2.87189091015499e-05
-2.92565102628694e-05
-4.74573747585574e-05
-1.35455773473505e-05
-2.27803221745621e-05
-3.77760119201913e-05
1.82317670437312e-05
-4.724332471373e-05
-2.59315439323999e-05
-1.27235550065091e-05
-7.96099076803167e-06
-1.45850450845061e-05
-1.99530269356784e-05
-1.08140360968126e-05
-5.28365800494413e-06
-1.43319600092308e-05
-3.136402227877e-05
-3.91430844389666e-05
-5.35415149748407e-05
-1.11614346940186e-05
-3.66630494497057e-05
-3.61578514296881e-05
-2.59826851467645e-05
-3.5871181954031e-05
-6.89125337879121e-05
-2.79002068450144e-06
-2.85006501790976e-05
-4.46096042035322e-05
-6.49121998240518e-05
-4.74177868140027e-05
-1.59004036881345e-05
-3.68302434144888e-05
-9.73848141213718e-06
-3.48395650537953e-06
-3.13749519676925e-05
-2.79577460601057e-05
-4.36793307247555e-05
-4.95256386041877e-05
-3.94668066551962e-05
-5.46973229014557e-05
-1.67248081005568e-05
-2.72054655852286e-05
-3.09007095502378e-05
-4.31444621112568e-05
-5.49812422205027e-05
-1.40679589246033e-05
-5.21815918461546e-05
-1.79458379033692e-05
-2.29425621151983e-05
-2.8020534324044e-05
