# Supplementary material for: Research on computational propagation and identification of mine microseismic signals based on deep learning
Source: PLoS One. 2025 Oct 22;20(10):e0334641. doi: 10.1371/journal.pone.0334641 (PMC12543183; doi:10.1371/journal.pone.0334641)
Supplement: S8 Data — (ZIP) [file pone.0334641.s008.zip › 000100900002700.xlsx_0.txt_24.txt.txt]

-3.32444659715827e-05
-5.10824855455572e-05
-9.60868949708161e-06
-3.75472484196194e-05
-3.30274666355158e-05
-4.55761485794454e-05
-5.39464568245113e-06
-7.47624225278552e-06
-1.10401875478041e-05
-5.35149986889599e-05
-2.54959722277795e-05
-3.69108920978782e-05
-1.85726900709871e-05
-3.97795272910095e-05
-4.93178870149529e-05
-2.75128811394009e-05
-1.35594973477013e-05
-1.90793414224588e-05
-3.90264363874607e-05
-1.28723843932382e-05
-7.58432124233974e-05
-3.64555806830087e-05
-2.96694623477733e-05
-4.61983453779037e-05
-1.88237653824471e-05
2.16669129356085e-05
-5.28757722378122e-05
-1.33483792327044e-05
-7.16209977404921e-06
-2.6311542803311e-05
-2.54547107238844e-05
-3.56479964151648e-05
-4.85890701634582e-05
-1.83080998003198e-05
-3.03529520102466e-05
-6.02797561515105e-05
-5.67781603118574e-06
-2.69349225913585e-05
-2.91035742793837e-05
5.20228486693483e-06
-1.32472876464577e-05
-3.29205814895175e-05
-3.79493770866196e-05
-6.83894213881765e-05
-1.74338343105571e-05
-2.88641961836721e-05
-1.76641269791181e-05
-2.90129569156637e-05
-3.10747663998897e-05
-2.30664205107101e-05
-1.60357459905169e-05
-3.36958839140817e-05
-1.48981764971212e-05
-4.52882363997769e-05
-3.04070650077823e-05
-1.40484442895302e-05
-3.27231417572801e-05
-2.56484462230765e-05
-1.24759810758691e-05
-2.53511073093209e-05
-1.89719274325719e-05
-1.69834073674956e-05
-6.64257451279244e-06
-4.29850783010006e-05
-5.79964701841457e-05
3.70450826411116e-06
-3.07839074667806e-05
-2.52985430558564e-05
-1.91777034802918e-05
-4.51937280605579e-05
-2.40612458200004e-05
-3.38980592568867e-05
-2.59741755676598e-05
-4.27522583949113e-05
-4.02328999334197e-05
-1.23474731456125e-05
-3.26012670623307e-05
-5.322820070749e-06
-2.51433525006857e-05
-6.83743248273704e-05
-1.41228762122976e-05
-1.79232466471447e-05
-4.11623550830689e-06
-1.10194702549502e-05
-2.04884945384345e-05
-1.57444218315537e-05
-2.21562172564806e-05
-4.10756451709436e-06
-3.10982127271827e-05
-1.25055372244992e-05
-3.65440200809414e-05
-3.47390664196854e-05
-5.51403499095027e-05
-4.41945987731846e-05
-2.2431273857929e-05
-1.15193422455887e-05
-1.5276298733809e-05
-1.65985641886919e-05
-9.88381843965396e-06
-1.73485647387057e-05
-3.24815956954181e-05
-3.66308703558641e-05
-2.24797396195404e-05
-1.34772277474823e-05
-4.96392354286965e-05
-5.56291264770674e-06
-2.72008881954563e-05
-9.16084960418522e-07
-2.41485756125169e-05
-3.43496587136966e-05
-4.94740341911082e-05
-4.19339716342619e-05
-4.54043635306754e-05
-2.2873933425981e-05
-3.22965364886569e-05
-3.42725213893758e-05
-3.3051150422821e-05
6.15660863618021e-07
-6.5520675725591e-06
-1.45741380924816e-05
-2.46160020594604e-05
-3.80336462114914e-05
-5.02688731403547e-05
-4.51779191070673e-05
-1.78096494056991e-05
-6.00848460799323e-05
-3.17923875002314e-05
-3.74839545926504e-05
-1.36070090230103e-05
-6.6505834950853e-06
-4.77814362346539e-05
-4.48761303993141e-05
-1.07076966951457e-05
-3.27123719367087e-05
-2.46195482051684e-05
-4.65441088629819e-05
-3.65881258566795e-05
-3.03042579793575e-05
-1.26335145265609e-05
-1.66135726560405e-05
-3.13553651428813e-05
-7.96995854705901e-06
-3.0886816048886e-05
-4.83614190345825e-05
-2.28572164618693e-05
-1.95784375509277e-05
-5.85816295887135e-05
-4.05458469406587e-05
-4.91193524839578e-05
-1.88325526702713e-05
-4.03701282442654e-05
-6.39636462266059e-05
-4.47091045179474e-05
-2.39768957846781e-05
-2.63641404726127e-05
-4.20229756384201e-05
-2.50515158565812e-05
-2.82116055917582e-05
-3.71277705865189e-05
-1.48228949341807e-05
-1.62274816285302e-05
-4.66164340510273e-05
-4.40458514703012e-05
-3.09840734315959e-05
-2.11790579263388e-05
-2.79134058924777e-05
-4.76479909849732e-05
-2.60370086321232e-05
-4.31757027459078e-05
-5.65546233128001e-05
-2.42530872547414e-05
-1.86090000874011e-05
-4.66599010575809e-05
-3.365169277631e-05
-5.91601040108932e-06
-1.08816131298213e-05
-3.38080241934566e-05
-3.94525468453119e-05
-3.81185847753205e-05
-3.4321665666882e-05
-1.06013720085197e-06
-4.01635981211933e-05
-7.70842195279396e-05
-3.78902523519891e-05
-3.11345527269583e-06
-4.178210552059e-05
-3.36270589866254e-05
-2.47677943735682e-05
-2.6995703528822e-05
-4.57309414246087e-05
-1.87254793696666e-05
-5.12158066745987e-05
-3.91969648430095e-05
-2.39912525027247e-05
-1.80399168214271e-05
-5.45972159845117e-05
-2.59154223585278e-05
-6.18631064033048e-06
-3.31994200718542e-05
-3.27593829579291e-05
-3.60796082834903e-05
-4.37303843813188e-05
-1.85997100658216e-05
-4.62541807593807e-05
-1.41579268348256e-05
-1.85041292489807e-05
-3.08141234422138e-05
-3.99229140917379e-05
-5.06567284901514e-05
-3.69973965835637e-05
-5.38484105229002e-05
-2.83876789252403e-05
-5.99341048704281e-06
-5.06418265250677e-05
-2.94944209782449e-05
-2.71970171345823e-05
-2.57225583652715e-05
-2.83150336095781e-05
-1.59678757078746e-05
-1.22326434035032e-05
-1.7686348810337e-05
-5.02553219315787e-05
-1.68147398856714e-06
-3.66650339984869e-05
-1.17481014077845e-05
-2.66226998945455e-05
-4.63284857423587e-05
-2.83448716801905e-05
-4.12627248469668e-05
-3.71749117938888e-05
-2.78341648337353e-05
-3.06848687452482e-05
-2.41399961910347e-05
-2.93154856978155e-05
-4.06637150498604e-05
-3.67381422461898e-05
-4.88460436585913e-05
-3.40877783033175e-05
-6.28628154671167e-05
-3.38196109777094e-05
-4.5454704936511e-05
-2.72143959341482e-05
4.10885697164503e-06
-4.87184521167484e-06
-3.50896966071288e-05
-3.14839121446659e-05
-8.00994844843939e-06
-3.03630155161792e-05
-2.41471307396943e-05
8.29099506794733e-07
-5.45451869675639e-05
-1.80516644229164e-05
-3.01109341348614e-05
-2.81787374839306e-05
-2.48342238639794e-05
-2.24897658901449e-05
-4.49893932830855e-05
-2.03592464526851e-05
4.8513418496922e-06
-2.33164606242923e-05
-3.55333227509735e-05
-1.91998898128253e-05
-2.87604366555381e-05
-2.90405970850667e-05
-3.11829396133044e-05
-3.89153596141357e-05
-2.89934012788731e-05
-6.21846641280464e-05
-3.12851362797471e-05
-2.56751438430822e-05
-6.5014387088851e-05
-4.32343749178141e-05
-3.31846179977942e-05
-3.89483101681523e-05
-2.61074361849687e-05
-2.98525935010956e-05
-3.26076568628701e-05
-2.66130178538973e-05
-1.71050741541656e-05
-3.07261353038104e-05
-1.30054826959701e-05
-4.0279083695022e-05
-8.68111991001138e-06
-3.82000941353697e-05
-4.04982319125762e-05
-4.93381405762181e-05
-3.71037910875073e-06
-2.41658594188139e-05
-4.42020777335518e-05
-2.90088623655232e-05
-3.17304380684934e-05
-2.64088228695103e-05
-4.45559576755101e-05
-2.21305973292114e-05
-8.60020540920107e-06
-2.94603886822232e-05
-1.60072366138967e-05
-5.36368837828192e-05
-2.47618278727886e-05
-2.65433829102844e-05
-3.42159637550457e-06
-2.62815059691542e-05
-4.50455873480267e-05
-2.43072577347656e-05
-1.89985175192849e-05
-6.6117836406506e-05
-8.60687688495994e-07
-4.6197239239968e-05
-3.64059181050335e-05
-2.49675339918652e-05
-4.65853290042561e-05
-6.42990695151265e-05
-4.47606783517388e-05
-3.30542171188319e-05
-2.15384374112664e-05
-4.82769018107692e-05
-3.84544156403383e-05
-1.43917463804932e-06
-3.30892642655953e-05
-2.64081835914836e-05
-2.0767787945172e-05
-1.61632204943168e-05
-4.56531429288665e-05
-2.71694553687387e-05
-2.92376101127908e-05
-2.21890930191878e-05
-2.75714353314048e-05
-5.17085096410769e-05
-2.40304065699625e-05
-2.97453286050034e-05
-4.75827817740186e-05
-4.1728558012494e-05
-4.51770755208585e-05
-3.68017265914124e-05
-2.51437075060788e-05
-9.60400790797505e-06
-3.15634866707501e-05
-5.54869004514221e-05
-3.01311441071427e-05
-7.89198862771464e-06
-2.50804783078165e-05
-4.12956316985159e-05
-3.44098810604466e-05
-2.22056444471383e-05
1.0608279661467e-05
-1.3288914868611e-05
-2.72391609796078e-05
-2.12562839862991e-05
-7.95606891199046e-06
-6.96884190577435e-05
-3.21146765027359e-05
-3.50212806202527e-05
-3.42367866655961e-05
-2.64601613933787e-05
-1.25189646565381e-05
-6.34162390647337e-05
-3.00577968014442e-05
-3.55102088745834e-05
-3.45964078937065e-05
-4.52274029226065e-05
-2.12599274122293e-05
-5.1706007102314e-05
-2.30011480993567e-05
-2.82635152440051e-05
-2.30025004124379e-05
-4.62196502906626e-05
-3.58252253600193e-05
-8.89244313880516e-06
-1.42747352100537e-05
-3.30695418550033e-05
-1.81552572152048e-05
-1.55137141294354e-05
-4.53121182517424e-05
-4.91124988332848e-05
-2.22923607457355e-05
-3.70353204438596e-05
7.18653961001185e-06
-2.54667351150467e-05
-7.17376108921744e-05
-3.55266295896158e-05
-1.83282919402546e-05
-3.89479234792593e-05
-1.49291074414449e-05
-6.14784864912916e-06
-1.68988987674974e-05
-3.18657605975136e-05
-5.26393204502083e-05
-2.46697468598037e-05
-2.456818804254e-05
-3.5447864763662e-05
-3.30222998671369e-05
-1.35805081964119e-05
-1.61957904309724e-05
-3.23784371723047e-05
-3.36866116947999e-05
-6.26639732426564e-05
-4.77196226810747e-05
-2.9072109390425e-05
-3.77761422318907e-05
-4.0109344517962e-05
3.06772723214092e-06
-4.13570042162652e-05
-3.81379415350649e-05
-2.96130078520866e-05
-1.42537391327105e-05
-3.77651537983349e-05
-2.35429829794937e-05
-4.74930347086748e-05
-2.14839151680195e-05
1.00073893599496e-05
-1.95751621222191e-05
-6.18963931351051e-05
-4.00530040067111e-05
-2.66851661229239e-05
1.36456884900266e-05
-9.7580820484021e-06
-9.10233458332289e-06
-2.8575355490331e-05
-5.40689501670191e-06
-1.19169272762145e-05
-1.44916958552285e-05
-1.16557788542786e-05
-2.5331980473916e-05
-1.53195929049943e-05
-1.10054730669338e-05
-2.89925038148099e-05
-3.74812852377333e-06
-5.46391695639293e-05
-4.77329640288353e-05
-2.75239143179775e-05
-4.65773272819607e-05
-2.8494513058659e-05
-1.85233479865815e-05
-1.97231845976664e-05
1.54116508390363e-05
-4.73465242630232e-05
-3.68628406964588e-05
-1.58096127997257e-06
-1.86811232963844e-05
-3.05633143622344e-05
-4.02145114576822e-05
-1.94779049966926e-05
-4.47384511586403e-05
-3.8055189179261e-05
-5.91954186188729e-07
-2.57470780519274e-05
-3.42079136299701e-05
7.92176226472986e-06
-1.83875288451695e-05
-3.28937083468697e-05
-1.88282306856527e-05
-2.14556780366673e-05
-1.69917355501017e-05
-7.59828601339346e-06
-1.20899167879809e-05
-3.20843783547578e-05
-3.68112692382308e-05
-5.39649988338803e-05
-1.43976742601129e-05
-2.89361344065627e-05
-2.74329803840049e-05
-1.50347709781208e-05
4.42436506542231e-06
-5.81082336333377e-05
-4.49193386998995e-05
-2.35332973998745e-05
-4.36486101084023e-05
-7.92150235809473e-06
-2.28919347144771e-05
-2.28332334569808e-05
-3.93245709432087e-05
-1.06341672187672e-05
-6.09147832179985e-05
-1.14458951479603e-05
-2.41365390866295e-06
-2.9454991510363e-05
-4.21808173021357e-05
-5.20841725267054e-06
-5.06517232561209e-05
-4.03153911386968e-05
-3.36777257499073e-05
-3.00971624879041e-05
-2.92765378786836e-05
-4.31694579741261e-05
-3.24984974687987e-05
-4.53412637320887e-05
-1.72076848466797e-05
-4.30877308295567e-05
-1.36900019560518e-05
-7.56784415314416e-05
-3.5602282038058e-05
7.26568139106026e-06
-1.63623812163398e-05
-1.56030907114303e-05
-1.89800378422107e-05
-3.4357992202147e-05
-3.38169974962128e-05
-1.26407695535958e-05
-9.230380836779e-06
-2.26158791342002e-05
-1.16837560210539e-05
-5.1468936506629e-05
1.50320962197324e-05
1.66856924629489e-05
-2.23588001757581e-05
-3.81280525552845e-06
-4.51105376966079e-05
-5.44664115123626e-05
-4.41636905329798e-05
-3.77455425905815e-05
-1.94545077541283e-05
-3.33635428888294e-05
-2.56625488823372e-05
-2.81568308641784e-05
-2.46245809159658e-05
-1.28481932600108e-05
-4.23470603770221e-05
-3.05636568571041e-05
-1.72980343704984e-05
-3.20691228453592e-05
-3.2463357554418e-05
-3.03343355704866e-05
-2.73226659962493e-05
-3.0455166806969e-05
-2.86294294389158e-05
-2.46080187761371e-05
-1.4285462002125e-05
-3.26819510346846e-05
-2.16738260274259e-05
6.03967888588083e-06
-3.02496028127005e-05
-3.71608071429633e-05
-5.52371881806169e-05
-1.757081871089e-05
-4.3832395919551e-05
-2.84026902961093e-05
-1.0212100797664e-05
-3.31501537182995e-05
-1.37044011384704e-05
-2.7300465769894e-05
-2.97736981040312e-05
-3.7105930518814e-05
-9.11685927986705e-06
-3.11627282617302e-05
-4.09618100620326e-05
-2.03152222316089e-05
-3.99454645356654e-05
-6.07558503751983e-05
-2.56294178311415e-05
-2.81955895271065e-05
-3.94477939630554e-05
-3.66749108724741e-05
-4.70679492120897e-05
-5.04464840131315e-05
-2.19333500691656e-05
-2.09658767882418e-05
-2.85995346779229e-05
1.52679577717455e-06
-5.18603297906576e-05
-5.80521543401975e-05
-2.60080768506106e-05
-5.32647550889325e-06
-4.05493252682007e-05
-4.43658593970216e-05
-1.369958130099e-05
-2.52423421431557e-05
-2.55147162606543e-05
-2.86624461573537e-05
-2.59866553168872e-05
-5.55976568324114e-05
-5.2117637749348e-05
-4.00290418804267e-05
-2.92962062898454e-05
-2.77618383016978e-05
-3.90166244139742e-05
-6.51212976057551e-06
-3.76533498126771e-05
-1.36975458301169e-05
-2.45983310595851e-05
-4.87638657708369e-05
-5.07512671895108e-05
-3.54773219234505e-05
-5.23708011111089e-05
-8.75039467803464e-06
-1.54002404552237e-05
-3.74465198190035e-05
-3.9979480642541e-05
-3.64694501628093e-06
-4.18434073159069e-05
2.42806753842041e-06
-2.89832187801188e-05
-3.95285103673089e-05
-2.88194064618711e-05
-2.37692161518618e-05
4.32138434247036e-06
-3.08329166925889e-05
1.66329180062849e-06
-1.92795674196842e-05
4.72828784040114e-06
-1.15260412659674e-05
-3.55003427619277e-05
-1.84809304284661e-05
-2.28233266201082e-05
-3.58142033673946e-05
-2.50246947410764e-05
-2.37641654755744e-05
6.68655595038508e-06
-5.55887620491439e-05
-3.69135529592256e-05
-3.13525533673941e-05
-4.33703182030676e-05
-2.06186852100439e-05
-2.29407108414956e-06
-3.55592951650188e-05
-8.09334550113055e-06
-2.42076368266444e-05
-3.14874011569044e-05
-5.24644311282048e-05
-3.48154690354473e-05
-3.57209840299929e-06
3.48446965881211e-06
-3.173571185098e-05
-4.66797546322593e-05
-3.97006270328316e-05
-4.60369553423245e-05
-2.49317098785724e-05
-2.52632251151927e-05
-2.33118053674537e-05
-1.86842235238209e-05
-1.16264630086568e-05
6.84505865524498e-06
-1.24312145209438e-05
-2.65451977772833e-05
-1.09277975998697e-05
-2.78779632194508e-05
-3.0605447951965e-05
-3.83919263051842e-05
-2.20853207705484e-05
-4.45878631600931e-05
-2.25977718052761e-05
-3.88017403639651e-05
-5.15943617361222e-05
-2.74869024715026e-05
-3.78707993510088e-06
-2.35053287428108e-05
-1.01373281489086e-05
-2.16441663997719e-05
-3.22861580520776e-05
-3.36141632009453e-05
2.63630379129023e-06
-6.17500793076533e-06
-1.19954810757442e-05
8.73539214544289e-06
-6.03511329390384e-05
-3.37858246725932e-05
-2.88914324387687e-05
-1.39222212428603e-05
-4.2433856387517e-05
-2.582690190484e-05
-4.28270712105419e-05
-1.41314944419334e-06
-5.3854430661059e-05
-3.1650671454257e-05
-2.93254362083531e-05
-2.6448454723044e-05
-2.83513898877283e-05
-4.70976906972282e-05
-4.11129578288857e-05
-5.2051251557519e-05
-5.80588537790236e-05
-2.66913107299835e-05
-4.28802103816412e-05
-2.9137682078847e-05
-4.68841069316635e-05
-3.79489452640975e-05
5.5116688826747e-06
-2.19159164689905e-05
-4.89176104718012e-05
-3.0880305962039e-05
-6.63498599613383e-05
-4.24598085160218e-05
-4.57530295634471e-05
-3.66762951006242e-05
-5.82389819938401e-05
-1.22798798864088e-05
-2.05418129134329e-05
-2.26347615930364e-05
-4.32278648871852e-05
-1.70141984424755e-06
-1.51514882509192e-05
-2.63290533327212e-05
-3.08460055279666e-05
-9.365090206777e-06
-1.64762157929202e-05
-5.80320021884221e-06
-2.74460522720022e-05
-1.72859687363509e-05
-4.13504039837638e-06
-3.97164042618512e-05
-4.27996300181426e-05
-2.70741925830646e-05
-4.57604414277409e-06
-1.60105261526217e-05
-1.99929615470216e-05
-1.36385284104995e-05
-3.07384337002002e-05
-2.92817443624069e-05
-8.4587657287395e-06
-3.30454278314584e-05
-1.09319353174602e-05
-4.27169240855018e-05
-6.5403014678532e-06
-1.54078941288969e-05
-2.38560365460773e-05
-4.17704723078019e-05
-1.10880122489442e-05
-3.54093518419212e-05
-2.75754628469315e-05
-2.58665090038909e-05
-8.39160271578816e-06
-4.27234502297124e-05
-3.25047626702628e-05
-6.2098967874436e-05
-4.74936568071193e-05
-3.07170065830004e-05
-4.39445066376473e-05
-5.04286077844219e-05
-2.63099865608433e-05
-4.22706950712541e-05
-5.9088777459545e-05
-2.25640915894538e-05
-2.95869837219434e-05
-2.02307654517896e-05
-4.10195010305754e-05
-1.87923158414296e-05
-3.72787678567064e-05
-3.06200151808531e-05
-4.37456814594222e-05
-2.51740641483895e-05
-3.44403032137577e-05
-3.84859554586518e-05
-4.47821810560287e-05
-4.31967066602184e-05
-5.37138815731641e-05
-2.77305567304536e-05
-4.77296964971404e-06
-3.10996553789087e-05
-3.30924225589211e-05
1.11516554107894e-06
4.23239700832567e-07
-5.87210427585828e-05
-4.36181586540463e-05
-7.08697823174075e-06
-3.61118955417494e-05
-5.16416738216855e-05
-3.61365691338357e-05
-2.22944369106943e-05
-2.6284887880705e-05
-2.57576469152101e-05
-5.76958995695445e-05
-3.41640844327105e-05
-2.25907584078201e-05
-4.2456572624923e-05
-2.0777078757068e-05
-1.49260428201799e-05
-5.7865413938798e-05
-4.92090555243967e-05
-3.6184812798782e-05
-2.94838455261873e-05
-2.92253669705308e-05
-1.9305012708232e-05
-4.61341325823216e-05
-1.11089121439283e-05
-3.7077206198713e-05
-3.13112227579784e-05
8.01242124400823e-06
-2.95447685104736e-05
-2.24898775633237e-05
-1.67001127363421e-05
-5.44658229291872e-05
-2.5863164139048e-05
-2.948512004981e-05
-5.74255275295634e-05
-3.93781696244996e-05
-1.16257398112602e-05
-4.24021680715774e-05
-3.12191173099328e-05
-2.5985736259498e-05
-3.44583475539222e-05
-2.42015646156071e-05
-5.31477470778937e-05
-3.44238948077171e-05
-3.61748655878027e-05
-4.08472695293883e-05
-3.11373347750276e-05
-4.75369241774735e-05
-2.84771283784007e-05
-2.24473107790299e-05
-3.26405407530458e-05
-1.27776535466354e-05
-3.87051944585728e-05
-1.2063611551977e-05
-1.84168073098862e-06
-2.32599109121873e-05
-5.37445605429904e-05
-3.18882590627389e-05
-1.73891918248922e-05
-1.49538761239332e-05
2.86271698706826e-06
-6.22170592433184e-05
-3.84324888008202e-05
-1.80647170885553e-05
-2.74478938928023e-05
-4.01924163564475e-05
-1.27290355133478e-05
-6.75193444997184e-05
-5.12148716115255e-05
-3.46899950772333e-05
-3.90246978182292e-05
-4.27334896925224e-05
-5.3690628650825e-05
-3.93149861910298e-05
-2.47567288276105e-05
-3.96353490531036e-05
-3.19805253156018e-05
-2.57685245755827e-05
-2.86722750372272e-05
-1.89158973844794e-05
-6.28906796640764e-05
6.88131597180652e-06
-3.69066543623216e-05
1.5359499846608e-05
-3.32119464948654e-05
-2.55117547013789e-05
-4.45084375621655e-05
-1.04485274621912e-05
-1.93505316410404e-05
-8.36711619978079e-06
-5.24154921590094e-05
-1.3471430547422e-05
-2.44093700318987e-05
-1.23602365630162e-05
-2.64732934588987e-05
-2.59399193200984e-05
-2.77212544519617e-05
-3.74667347445154e-05
-2.81721135425595e-05
-2.57394645566128e-05
-1.44078054220561e-05
-5.54781000044226e-05
-1.49984482968316e-05
-1.4705871513051e-05
2.74672449122168e-06
-3.25311162954677e-05
-5.75482105654654e-05
-2.18110749830327e-05
-5.11090308103063e-05
-2.52191157158188e-05
-4.94358282263853e-05
-3.02242699854305e-05
-1.47994655741105e-05
-1.14212096532369e-05
-2.99803991917092e-05
-2.13597148156321e-05
-1.02536706077743e-05
-1.04976090894515e-05
-5.38922626334789e-06
-1.71199880074489e-05
-4.87547163692676e-05
-1.5459709380149e-05
-5.26616066517653e-05
-1.40995857712584e-05
-2.14278444059494e-05
-2.43788972748304e-05
-2.00184577630551e-05
-6.07334282707589e-05
8.96733596840992e-06
-5.06995859955663e-05
-5.59858050765019e-06
-2.29141580563189e-05
-3.82863091408888e-05
-2.28070036806575e-05
-6.76461943685243e-05
-5.04137507263458e-05
-2.06389406271815e-05
-1.1477186425761e-05
-4.52313579300677e-05
-3.33729287679455e-05
-5.03611443065072e-05
-1.71079625066662e-05
-3.48220211180244e-05
-7.14529044740338e-06
1.66789004585311e-05
-5.20963923989074e-06
-4.14123779579948e-05
-4.70216225480709e-05
-1.32399656225128e-05
-4.47413404122377e-05
-5.16258133949999e-05
-4.74474658554084e-05
-2.30669161605955e-05
-3.9271975559356e-05
-3.32558878198794e-05
-4.47467406584819e-05
-5.61837019381482e-05
-3.47198290073673e-05
-3.16566816911249e-06
-3.37651012242783e-05
-3.39642349284514e-05
-5.61035006408319e-05
-4.7332655641812e-05
-3.37154924883437e-05
-2.64950352754156e-05
-4.19818823036644e-05
-4.76866131075138e-05
-2.66459480021863e-05
-1.00890959281369e-05
-2.58591015875638e-05
-2.50238529332789e-05
-5.14112988421758e-05
-1.90593262631613e-05
-5.12473932860693e-05
-2.8948966742807e-05
-1.96735489469778e-05
-2.58583884505303e-05
-3.87950048042067e-05
-4.12184881178692e-05
-1.97422576725389e-05
-5.18052893177236e-05
-4.16945972858101e-05
-2.41167352714628e-05
-1.9648882971965e-05
-2.49011860706346e-05
-4.48807279909374e-05
-5.15124655052614e-05
-2.26179058997871e-05
-3.36663142353792e-05
-4.81281518414668e-05
-1.02324434842585e-05
-3.58652860794798e-05
-3.1584620900879e-05
-5.28617674738168e-05
-4.23459289035859e-05
-3.27762966356322e-05
-4.26894408880624e-05
-4.72327566756364e-05
-3.83922048278681e-05
-5.96381556782036e-06
-1.82809613043717e-05
-2.91177361975925e-05
-3.25453652999406e-05
-3.30401174270652e-05
-4.8087099319266e-05
-2.88537022425371e-05
-2.36516993428998e-05
-3.05535940052226e-05
-5.81781984292379e-05
-1.85330687212382e-05
-3.67338548691531e-05
-3.74490271547385e-05
-2.81714855077613e-05
-1.95791492709559e-05
-2.51866477404462e-05
-2.28273101501491e-05
-4.36339558404236e-05
-3.82546842655606e-05
-4.17663416621954e-05
-3.92793931337811e-05
-4.11405392868694e-05
7.44196677150227e-06
-2.32891378370979e-05
-4.77245548918082e-05
-1.91326739215687e-05
6.58339847712007e-06
-3.17924671636025e-05
-5.56229765788227e-05
-2.30905420947419e-05
-3.75225311227324e-05
-3.6085124884453e-05
-4.12383887623277e-05
-3.36933461589989e-05
-3.43391709671003e-05
-2.61673200101033e-05
-3.66282006737989e-05
-4.47758877653959e-05
-1.78298411921753e-05
-1.90990618596644e-05
-3.29912525674641e-05
-1.93502110662679e-05
-1.13142516148759e-06
-6.52225022530209e-06
-5.92236367357828e-05
-9.82904567377998e-06
-1.9143721569643e-05
-2.97472706605463e-05
-2.33472759485119e-06
7.76455762919735e-06
-1.11571809311004e-05
-4.20548473156332e-05
-2.18363432415829e-05
-1.07116841302329e-05
-4.42884351089048e-05
-1.33231139096042e-05
-3.61046582904546e-06
-4.83298635417207e-05
-3.86928566313693e-05
-4.67390875316963e-05
-1.59674371104428e-05
-4.05416779567247e-05
-2.20477920588118e-05
3.55574424060924e-06
-2.96447072117946e-05
-3.82013028362295e-05
-3.47746411046862e-05
-1.50855925679671e-05
-5.8935710477243e-05
1.25279256519549e-05
-2.5783339408467e-05
-2.53469870241543e-05
-6.82023115461555e-05
-2.3571978924097e-05
-1.97658930222771e-05
-4.09499333546082e-05
-2.98777426853944e-05
-3.14056385401479e-05
-5.47009144443381e-06
-3.36733223777533e-05
-4.40629253016795e-05
-1.78412781106439e-05
-6.64307546173513e-05
-6.90333079737632e-05
-2.28155623179365e-05
-3.94253460342685e-05
-2.20119249643042e-05
-3.75202902511553e-05
1.37776821565255e-05
-3.39950198492098e-05
-1.81479623160681e-05
-6.13084909094025e-05
-3.87171030675106e-05
-2.73367738587698e-05
-2.72480485777668e-05
4.07975506089241e-06
-1.24663901078186e-05
-4.14264636521044e-06
-2.88923061593493e-05
-6.95009046861241e-06
-3.95824177417648e-05
-4.38356791811483e-05
-2.60652142465614e-05
-5.18498770112752e-05
-4.86385623719515e-05
-1.08190114839265e-05
-4.09669435139254e-05
-1.13301369780831e-05
-2.50498449387616e-05
-1.16774915678779e-05
-2.23511553641883e-05
-3.78226072931708e-05
-2.3105325720037e-05
-2.05142097874783e-05
-3.91047329108142e-05
-3.02591116795169e-05
-2.22626960268536e-05
-8.28104501333244e-06
-2.88940162157337e-05
-1.49946108969562e-05
-3.0563001983409e-06
-6.0296381675537e-05
-8.51998967038979e-06
-2.46563502164943e-05
-4.33773074209299e-05
-1.13970211967508e-05
-2.9900692801818e-05
-4.96536000011364e-05
-7.95605360681335e-06
-2.51886917759168e-05
-4.7634852380153e-05
-3.20218516500239e-05
-7.15061275206705e-06
-4.08465726386919e-05
-2.81294750978548e-05
-3.43525385403877e-05
-7.8982929420306e-06
-4.48155262815411e-05
-4.58253560688568e-05
-1.69617143164777e-05
-6.19509690941267e-06
-1.8345507412838e-05
-3.36451914018971e-05
-8.36748150438204e-06
-5.82387796536788e-05
-2.77178634096034e-05
-8.73929670882743e-07
-4.69310575318651e-05
-2.86713025483036e-05
-2.13001537491072e-05
-4.40506837546937e-05
-3.816421681157e-05
-4.13255740959834e-05
-2.58440050633462e-05
-4.89320166627356e-05
-6.43177138790628e-06
-3.15907452649995e-05
-3.47244139845893e-05
-5.56495971803502e-05
-2.83847072117241e-05
-2.57722354736524e-05
-2.69341611035683e-05
-9.90164879508982e-06
-3.02296875891905e-05
-2.85290625422248e-05
-6.09012703816111e-05
-1.1692004629211e-05
-2.79272949229769e-06
-2.26303736670936e-05
-7.41793918905878e-06
-2.72355724835581e-05
-4.13636914675794e-05
-5.57259496960986e-05
-4.1951012592566e-05
-3.03315851003364e-05
-1.27353245308399e-05
-4.32279283186287e-05
-3.80572151430173e-05
-3.03335112318644e-05
-5.18268915547152e-05
-5.21490026031753e-05
-4.6753127208506e-05
-3.16694306541029e-06
-2.91274511623629e-05
-4.89491552738739e-05
4.0830232582631e-06
-3.18684719169952e-05
-5.81904837267901e-05
-1.48684656266769e-05
-6.48695576109937e-05
-2.55009563063648e-05
-3.34861301680511e-05
-4.56517046408111e-05
-4.49435113281274e-05
-1.37519558786719e-05
-1.89327921803611e-05
-4.45248901573673e-05
-7.7427699382714e-07
-4.09573229004234e-05
-4.63657379952547e-05
-1.7068054555907e-05
-2.48169118812937e-05
-4.11815596935445e-05
-5.66343662299529e-06
-2.17600677661271e-05
-6.04601726201255e-05
-3.07014553794917e-05
-2.71621191389669e-05
-2.45861463582837e-05
-2.93450376058357e-05
-3.53759253466168e-05
-3.46773907850668e-05
-7.2298788887371e-06
-2.33383590622163e-05
-4.29702982180258e-07
7.67577095561992e-07
-8.9345442720935e-06
1.24156693530715e-06
-4.51174947770018e-05
7.83807150901299e-06
-1.69871103797425e-05
-3.76635663944562e-05
-1.79124680749701e-05
-3.78161182163941e-05
-2.48014755869637e-05
-5.12903071388056e-05
-7.15248833623332e-06
-3.02735287466095e-05
-2.89783800598407e-05
-3.51524022771495e-05
-2.70158688745575e-05
-2.32204370499778e-05
-1.53689924669482e-05
-3.57899293885998e-05
-6.184253578854e-06
-2.75267821242033e-05
-1.30101752216635e-05
-3.81009896476621e-05
-5.30013659099845e-05
-2.87399795261067e-05
-5.23030489253351e-05
-4.43681271287944e-05
4.97668941545312e-06
-5.39369682708206e-05
-2.59298484412087e-05
-6.90745123433374e-05
-2.00647010953186e-05
-2.64885944811591e-05
-1.19659380510054e-05
-4.98127873461382e-05
-6.06843002753636e-05
-1.48316373574201e-05
-2.24998903839481e-05
-2.21200660123051e-05
-3.94057800504702e-05
-1.91516094944383e-05
-2.54929373615126e-05
-4.70457407834942e-05
-1.90524661206713e-05
-5.37190745900372e-05
-1.72993746026086e-05
-2.5303497926786e-05
-2.18772182806382e-05
-2.59166411156729e-05
-1.98503861560894e-06
-8.01519585584008e-06
-3.07241296550854e-05
-1.92374814621328e-05
-4.81807233479256e-05
-6.1807765099581e-05
-2.35049587587499e-05
-8.71273293079416e-06
-4.74623766799288e-05
-3.93310258720934e-06
-2.66203266721858e-05
-6.49293904179101e-05
-1.68393548449526e-05
-2.21919731561873e-05
-3.76132101668869e-05
-1.08080411034149e-06
-1.93950162144963e-05
-8.16572137079429e-06
-2.14421041440922e-05
7.41964547518308e-06
-2.35757746982814e-05
-2.94174623833894e-05
-2.66083789284636e-05
-3.04358336804088e-05
-3.14159594548319e-05
-3.30888607067756e-05
-2.40360963610486e-05
-2.86314789139147e-05
-3.01503917369343e-05
-3.82108872056496e-05
-1.61787264355973e-05
-8.04712693875462e-06
-2.75458794021854e-05
-6.38374289631851e-05
-6.04247516855649e-06
-2.30422195157147e-05
2.35242798167788e-06
-1.79846150367591e-05
-2.71433476100344e-05
-4.43484208775561e-05
-2.27616710715576e-05
-4.92369535399971e-05
-2.84821414442372e-05
-2.07505764860305e-05
-3.84809032412701e-06
-1.28859627596036e-05
-2.2829152575263e-05
-3.61340264711197e-05
-3.12434103823355e-05
-3.72299958174991e-05
-1.53651342948138e-05
-3.46248139983005e-05
-3.14304918131754e-05
-9.2981317843668e-06
-4.81767216237534e-05
-2.06143105869983e-05
-6.48043846505083e-05
-2.51344911806175e-05
-3.5513070329465e-05
-2.16303344344197e-05
1.24255863675316e-05
-7.95476145674204e-07
-2.80961828130509e-05
-4.48549466076151e-05
-3.25682129541987e-05
-2.26931597850165e-05
-9.3288366125503e-06
-4.85395073065806e-05
-3.96319003656947e-05
-1.9862248789694e-05
-1.66822074322351e-05
-2.31012847876349e-05
-2.72448320201294e-05
-3.81741024188983e-05
-3.1454893610904e-05
-5.38833128690366e-05
-2.25103711487471e-05
-4.25259848607866e-06
-2.86437242370536e-05
-3.3928961822676e-05
-6.8221926243881e-07
-4.49876899852671e-05
-9.26908682546969e-06
-2.64741054234228e-05
-5.20909077074224e-05
-1.55751608828156e-05
-2.36919451348768e-05
-5.23233954190089e-05
-2.9170011417605e-06
-9.65298360448458e-06
-3.14768805665119e-05
-4.85855870355073e-05
-6.10762891904418e-05
-3.74713839700093e-05
-6.71977190623494e-05
-4.37914658447576e-05
-8.69744609103325e-06
-1.00559767779021e-05
-5.83668402480024e-06
-1.62980958464145e-05
-2.70269284316964e-05
-2.56858583043208e-05
-2.83691385831024e-05
-3.07883195151694e-05
-3.26313088639836e-05
-1.27812564808093e-05
-1.97374893876427e-05
-2.89656876357014e-05
-1.79278946122255e-06
-3.25723739504475e-05
-2.67941506516965e-05
-2.31992710475877e-05
-2.9853036413737e-05
-3.77593101948738e-05
-4.01074089255527e-05
-2.2341890083385e-05
-1.44315414034133e-05
-3.85098255589861e-05
-3.10544400594851e-05
-6.63701173883942e-05
-2.1005089804754e-05
-1.14060478212894e-05
-1.7291326815655e-05
-3.25362349977837e-05
2.9681314472744e-08
-4.40314008357409e-05
-4.17603725947713e-05
-2.85062436061657e-05
-3.01947757148796e-05
-2.3353465805602e-05
-3.51308081993464e-05
-5.10539479736889e-06
-2.82310788492316e-05
-2.65219065052595e-05
-3.00230108073918e-05
-1.51508576507901e-05
-3.72645715948675e-05
-3.39166169186489e-05
-3.053614884737e-05
-1.48858358763873e-05
-4.15574925741689e-05
-2.64003869489871e-05
-1.60402153381062e-05
-3.75417809629002e-05
-1.13936697686455e-05
-5.68750749383408e-05
-2.94985499222628e-05
-6.45343776071056e-05
-5.16072912397867e-06
3.85805437519439e-06
-4.95744391913639e-05
-2.53728476022048e-05
-1.21480548419315e-05
-3.20956223417367e-05
-3.85227622345071e-05
-3.67999719171735e-05
-2.16821001911037e-05
-5.40859031510806e-05
-1.12620710284676e-05
1.32847485583354e-05
-2.59373713504053e-05
-4.492185275538e-05
-2.42820122934049e-05
-2.11587901304346e-05
-3.10487034608634e-05
-3.63638051001594e-05
-1.69418440012388e-05
-3.02026665903696e-05
-2.16620127607056e-05
-5.38479092874155e-05
-3.59885967867758e-05
-5.65496866811162e-05
-4.62617980929036e-06
-2.36325150503207e-05
-9.17149243430503e-06
-1.21914756875403e-05
-3.92655973710749e-05
-2.21042278784366e-05
-4.49234401948358e-05
-2.47068718110877e-05
-3.55532417209527e-05
-1.15790724538216e-05
-2.46652543205431e-05
-4.23738856588047e-05
-4.77780348053956e-05
-3.42863232066236e-05
-1.22190529282997e-05
-2.62963746763481e-05
-1.14742574717391e-05
-3.46670099281772e-05
-6.3904666504728e-06
-3.24362020104867e-05
-2.56017493694542e-05
-5.66913326212666e-05
-1.06779883020601e-05
-2.06866607945425e-05
-1.65251807999905e-05
-3.52265800361321e-05
-4.31861745463508e-06
-4.94725039980756e-05
-2.76716744165567e-05
-7.11830161453659e-06
-2.24010985490747e-05
-2.66642783599652e-05
-2.43701089208503e-05
-3.69731770392076e-05
-4.48667944354835e-05
-2.60760043021914e-05
-1.67948769655672e-05
9.75637258885381e-07
-7.57868595463964e-06
-2.65121520024243e-05
-2.01213295811723e-05
-2.1668979316056e-05
-7.08921261170267e-05
1.44034789409288e-06
-6.0828154981944e-05
-2.07942239038304e-05
-2.75928781998962e-05
-6.6945064872721e-06
-4.4590622371198e-05
-3.57389638274794e-05
-2.76932614009297e-05
-4.86718354418383e-05
-3.23898300875132e-05
-3.61568044801907e-05
-9.5438526644758e-06
-2.04872950428401e-05
-1.83970077252273e-05
-2.5218826818577e-05
-7.3217788640231e-06
-3.18590357262053e-05
-3.94279521647995e-06
-1.84123753668491e-05
-2.25457509420357e-05
-2.66490490986545e-05
-3.81784334686622e-05
3.08754170656256e-06
-1.71149582544346e-05
-4.09095152493956e-05
-1.41097749339589e-05
-5.13829030467359e-05
-4.63700965727453e-05
-2.53137904806831e-05
-3.33813861799842e-05
-3.52349649276948e-05
-3.48469300087272e-05
-2.80906856188822e-05
1.66956716609236e-05
-9.30153994340745e-06
-1.7146925117595e-05
-1.50534633345958e-05
-3.38424085452796e-05
-1.31948196108046e-05
-1.45800982018477e-05
-3.97396251788154e-05
-5.46577852161299e-05
-3.32507770307353e-05
-2.20109473727266e-05
-1.75898708722344e-05
-4.4691613367603e-05
-4.72508954030256e-06
-5.931959849005e-05
-4.20389070347036e-05
-4.51343962394677e-05
-3.21587608181694e-05
-2.89714495568058e-05
-3.81175314560398e-05
-2.46405604843819e-05
-4.340982969459e-05
-4.76775670515614e-05
-3.10783118969336e-05
-5.77010196122016e-05
1.28929205093143e-06
-2.84670806636927e-05
-3.57141175693975e-05
-1.71783034119309e-05
-1.02767064078435e-05
-3.19942219015544e-05
-4.33682116046584e-05
-1.67236869223647e-05
-2.44880515989248e-05
-1.58103191134338e-05
-2.22027728643882e-05
-1.57987695854878e-05
-5.06864274786193e-05
-1.86704927566188e-05
-3.8316955777374e-06
-1.06358207901776e-05
-3.17656195017304e-05
-2.22804905976949e-05
-1.20658229474005e-05
-4.27562269932567e-05
9.04348495218552e-06
-2.64453066422595e-05
-9.75869063546878e-06
-3.844820410815e-05
-4.42896137091097e-05
-1.15899074969202e-05
-4.00456914696448e-05
-3.12080717877917e-05
-4.38593106950349e-05
-5.86268695386145e-05
-3.15723301722617e-05
-3.84651126800029e-05
1.57410444242225e-06
-4.36819419673907e-05
-1.94064143136746e-05
-4.56821018991475e-05
-5.42717267169774e-05
-2.49369136681199e-05
-2.2704503592948e-05
-4.19446554100879e-05
-1.8815896101828e-05
-4.75034076077765e-05
-4.4915231709197e-05
-2.18821029286718e-05
-1.34343634350525e-05
-6.14026638555162e-05
-3.73935654732955e-05
-4.64612872197882e-05
-1.79434898915808e-05
-9.4827687832683e-08
-1.50500183844263e-05
-5.25488576393934e-05
-1.82614335372711e-05
-1.87089038825428e-05
-4.99310057046944e-05
-3.14848023470106e-05
-3.05633788428702e-05
-2.55123040896761e-05
-2.10140177153886e-05
-3.42006316469124e-05
-4.76043765111664e-05
-1.69083097265036e-05
-1.48787964013726e-05
-1.38490054600681e-05
-8.23729244475022e-06
-1.3418742152105e-05
-2.72531295815995e-05
-3.36749919222628e-05
-4.32105277634502e-06
-1.35420394566006e-05
2.41992648292252e-06
-1.68676788715949e-05
-1.92839059472146e-05
-4.45352867728497e-05
-2.59562769029293e-05
-2.01086047469808e-05
-4.46575799994454e-05
-2.83072782043399e-05
-2.95776929564592e-06
-2.42838399670186e-05
-4.35777882932594e-05
-1.19110724446568e-05
3.15985518473156e-06
-6.71412244289785e-05
-3.2605222232565e-05
-2.7738387265042e-05
-3.74692285237988e-05
-5.66608071092475e-05
-1.83849434943781e-06
-3.23603144370931e-05
-3.13431503269659e-05
-3.36682879496579e-05
-3.49742759453766e-05
-3.47092378006098e-05
-3.83271604215697e-05
-2.54432028515718e-05
-2.08135894250851e-05
-5.72703006233837e-06
2.87443459800465e-06
-2.29312823357244e-05
-3.51026592395805e-05
-1.47071293293538e-05
-5.78892935367738e-05
-4.43368334650021e-05
-2.33157730792018e-05
-5.22255791395374e-05
-5.53088375928854e-05
-2.26816065982821e-05
-5.13814886988476e-05
-4.49972228984249e-05
-4.06791098706715e-05
-2.95848790579716e-05
-5.20429753944533e-05
-4.27330111991094e-05
-6.19457388101131e-05
-2.2180973755209e-06
-3.72786229750048e-05
-3.47214738711112e-05
-3.51374446735229e-05
-2.48527315319239e-05
-6.04392500171358e-05
-1.4134970770114e-05
-2.90742908243462e-05
-4.0229047690481e-05
-3.27875642130866e-05
-4.71550906948971e-05
-3.95328536633249e-05
-4.44673953147314e-05
-5.05292418391494e-05
-2.6421084035354e-05
-1.22144960443478e-05
-1.97284334710897e-05
-5.81962695307898e-05
-3.77727882514516e-05
-1.93494922170888e-05
-5.07530741249784e-07
-2.76645168491423e-05
-3.83190873481818e-05
-5.30178242715507e-05
-2.25116052400634e-05
-3.38205434814067e-05
-3.61597679674197e-05
-4.50466319303198e-05
-2.99680486723985e-05
-6.2316177945139e-05
-4.30787046075254e-06
-4.54346083698319e-05
-4.73842992149044e-05
-1.10027107408714e-05
-2.21412921156533e-05
-1.47251171883561e-05
-3.15522634555822e-05
-1.95887532208019e-05
-1.06005655263765e-05
-4.4694254845397e-06
-5.45034805389171e-07
-3.71316877529368e-05
1.67814084350641e-07
-4.51830373739255e-05
-3.85255062951757e-05
-8.45467697404201e-06
-2.73983045284724e-05
-2.73262134200899e-05
-3.87853108115911e-05
-3.72244437698678e-05
-1.14885304638449e-05
-5.90049705685813e-05
-1.09701162316172e-05
-5.3209168587062e-05
-1.13277205021638e-05
-4.31027544164354e-05
-6.66811341730774e-05
-3.76712874793062e-05
1.6391872190882e-06
-1.56682852635832e-05
-2.11840347466322e-05
-2.87141689483505e-05
-6.73956051577987e-05
-1.75256935923292e-05
-2.61214432127056e-05
-6.1670984911594e-06
-1.96135616283164e-05
-3.28889687208567e-05
-4.5644386031137e-06
-4.91910015782856e-05
-6.39824564943328e-05
-1.72575420924678e-05
-1.08827720132989e-05
-2.94674696526816e-05
-2.30695616019731e-05
2.27065092089673e-06
2.27159359133475e-06
-4.23514425991494e-05
-3.49205901881867e-05
-1.56279717167666e-05
6.74803940237289e-06
-3.49887982196379e-05
-4.24659558683262e-05
-2.51261243430164e-05
-2.2841003598338e-05
1.74814811708997e-05
-3.21245799457582e-05
-1.55942251437645e-05
-1.60462445012465e-05
1.06115289943913e-05
-7.11958472583378e-06
-5.51005017749935e-05
-2.05432667692225e-05
-5.69165048995726e-05
-2.79620192439659e-05
-4.88172816093092e-05
-4.56784807537231e-05
-3.83142160180288e-05
-5.81196817612221e-05
7.88937466162507e-06
-4.43950088612421e-05
-6.51671664539054e-05
-2.3792274572408e-05
-5.64117139106954e-05
-2.10361017448887e-05
-1.83853444173816e-05
-2.08827154822689e-05
-3.06328580509735e-05
-5.06140836309101e-05
-3.14339501141149e-05
-1.20254197756313e-05
-1.32661782745797e-05
-5.01394593255578e-05
-3.85711248693522e-05
-4.18488627351358e-05
-4.14658623284278e-05
1.63398608017512e-05
-2.94439633470942e-05
-3.57590482460196e-05
-2.80411296375233e-05
-3.75769460441478e-05
-2.97281745245075e-05
-2.21591197638784e-05
-2.59395875859508e-05
-1.30501916254023e-05
-2.67512494718439e-05
-4.14929483214086e-05
-2.26469783800695e-05
-3.66527868366603e-05
-2.14788607658574e-05
-1.53398805688298e-05
-2.36918919312231e-05
-1.54419405147225e-05
-6.42538291669489e-06
-5.17823101294727e-05
-4.41080728715451e-05
-3.68136697961159e-05
-2.93626794138077e-05
-4.38310675335613e-05
-1.02573966293283e-05
-5.47339968892809e-06
-5.05712889299535e-05
-1.09597827257979e-05
-2.02466254847445e-05
-3.64644282155404e-05
-4.08094571711784e-05
-4.76186532380051e-05
-3.32306141188798e-05
-3.85243843795005e-05
-3.39737438169306e-05
-4.04112412820293e-05
-3.16706808784643e-05
-3.96222565171517e-05
-3.50469753992726e-05
-1.83350035092137e-05
-4.03265389583077e-06
-2.83768191857489e-05
-9.30279138817076e-06
-4.81429846341802e-05
-1.45985660000906e-05
-5.49174222685704e-05
4.45316137492851e-06
-4.28344326428441e-05
-5.11460918966684e-05
-4.28240681551241e-05
-2.43321523270687e-05
-2.25782814878297e-05
-2.36713979032604e-05
-2.70716408853312e-05
-1.90691513986762e-05
-3.20554850709769e-05
-6.58403042121873e-05
-5.36502002849593e-05
-1.27061745199144e-05
-1.60712979267989e-05
-2.82951653250131e-05
-2.07486704485453e-05
-2.84467521041094e-05
-3.85813444715248e-05
-7.31126605172829e-06
-5.281695925426e-05
-4.04238816875447e-05
-3.72674366393264e-05
-1.20232728289785e-05
-3.38585204948401e-05
-1.8898468179585e-05
-1.81565230243199e-05
1.69739102941668e-06
-2.90157018708211e-05
-6.02790169921404e-05
-4.44649067916318e-05
-6.37833922274571e-06
-6.50509494080901e-05
-2.35657451243138e-05
-2.079290453388e-05
-5.99274466731328e-05
-2.57017579424473e-05
-3.94371539480327e-05
-5.23877764452318e-05
-2.34498461784634e-05
-1.69114569803111e-05
-3.16085035636081e-05
-1.54466184052054e-05
-1.64008349642711e-05
-3.05164120945837e-05
2.25663818108377e-06
-2.11003586781485e-05
-2.83443237251053e-05
-3.76198036684377e-05
-3.88307400632283e-05
-4.55440231768018e-05
-2.87299889933647e-05
-3.24501897746974e-05
-7.22867150225261e-05
-2.4085660388729e-05
-5.20265759485411e-05
-5.34853567107896e-06
-2.87240919063824e-05
-3.33525436963096e-05
-5.14346620478775e-05
-1.48178172910886e-05
-1.05790433387428e-06
-7.09459772862157e-06
-3.04888392869318e-05
-2.03512655977778e-05
-2.49113036259766e-05
-4.96808517740667e-05
-4.00440069244627e-05
-3.20770582021874e-05
-1.70988368190357e-05
-6.42226817224561e-05
-1.81814959218931e-05
-1.91460873306385e-05
-3.96902995740737e-05
-1.76485049116787e-05
-3.2887874361576e-05
-3.7737451077282e-05
-2.38150304150385e-05
-2.53640704776738e-05
-2.34348235566067e-05
-9.63835956801907e-06
-5.03917573706936e-05
-5.51081897776e-05
-1.55539684337886e-05
-2.70642522059797e-05
-2.92798778869669e-05
-1.07481056231031e-05
-3.34524551150096e-05
-2.53891130321635e-05
-3.99951633603568e-05
-4.5912120881406e-07
-3.01635488882642e-05
-2.83131210528798e-05
-5.89842237621696e-05
-2.35187226368473e-05
-1.40820424278061e-05
-3.74584384099682e-05
-4.47918780639488e-05
-2.64071831953996e-05
-4.59366299149778e-05
1.787970292548e-05
-3.61028390430637e-05
-4.12826821821159e-05
-2.06722273926653e-05
-3.40756657417922e-05
-3.15525889356624e-05
-4.52356776780736e-05
-1.21019238747685e-05
-1.69044566554792e-05
-3.53691999217847e-05
-1.72887830399157e-05
-4.37894650110263e-05
-3.60347112271987e-06
-4.88165415686886e-05
-3.82434027418719e-05
-2.81828414147264e-05
-3.17927254675167e-06
-9.81662676662231e-06
-4.57987134410071e-05
-7.33257340517646e-06
-1.79274520887354e-05
-6.6741752794381e-06
-2.46708276888189e-05
-1.05934111504351e-05
-4.44586937088964e-05
-7.4752420088898e-06
-3.86922239679926e-05
-1.16185101343414e-05
-1.59456033949949e-05
8.76207349048402e-06
-4.61698107591775e-05
-1.66555888519484e-05
-4.08027774308277e-05
-3.22139642221394e-05
-1.20773577158589e-05
-4.15812174496553e-05
-1.40361281608724e-05
-6.5355923674243e-06
-1.37415618914265e-05
-1.25230798671164e-05
-1.68791454056952e-05
-4.56050518811687e-05
-6.16699743155775e-05
-4.49854918155245e-05
-2.86102366121718e-05
-4.1438611298854e-05
-3.07464050708633e-05
1.06864690239458e-05
-4.99755633084026e-05
-3.33824248730898e-05
-2.41133714532052e-05
-1.35378203845893e-05
-4.04749160126197e-06
-2.51783167088365e-05
-4.44165957149356e-05
-2.29160474334193e-05
-3.05077421443167e-05
-3.69927752220565e-06
-2.05505607899061e-05
-3.11085591375071e-05
-3.03542488790434e-05
-4.76930393824487e-05
-1.76904822349794e-05
-3.48804627809844e-05
-1.34694596318502e-05
-2.72137134419761e-05
-2.71997909870392e-05
-3.97436036644657e-05
-3.66600923404498e-05
-1.38277945219465e-05
-4.22844687254913e-05
-2.03879623867826e-05
-7.26333305414755e-05
-3.69940910779107e-05
-1.36794504456042e-05
-2.31987496756559e-05
-4.52050113374792e-05
-4.04309125400482e-05
-2.97576139331154e-05
-2.62360370709269e-05
-2.49980807678797e-05
-3.39063401031806e-06
-2.40309264402043e-05
-1.86549466980989e-05
-7.48127711334379e-06
-2.37758087548989e-05
2.83230978316717e-05
7.13482644550067e-06
-3.72492976379576e-05
-2.48530191184518e-05
-4.74525096133108e-05
-4.159420373287e-05
-4.4673450533198e-05
-1.37758752386808e-05
-2.21179258135459e-05
-9.1950673792777e-06
-5.16337783657057e-05
-1.91354860890891e-05
-3.43933491153761e-05
-3.2623181239082e-05
-4.42535677420756e-05
-3.77822994022408e-05
-4.45541868983533e-05
-2.93556506501129e-05
-5.29119948110064e-05
-2.62432517664089e-05
-2.60732632670144e-05
-4.13406713581876e-06
-3.42420763357396e-05
-2.45748673322138e-05
-3.21942987868733e-05
-1.77728559532511e-05
-4.04000635918479e-05
-2.63762008669042e-06
-1.91393319803497e-05
-1.3417013036901e-05
-3.70983866105337e-05
-3.57104868128807e-05
-5.76957040884201e-05
-1.61835797985888e-05
-5.23034166791863e-05
-3.29911286482061e-05
-1.01679656228047e-05
-6.84654380948924e-05
-5.06868079187251e-05
-3.44805456469534e-05
-3.80833198393635e-05
-2.61309864594692e-05
-1.05149038227782e-05
-5.36049127105212e-05
-1.51718904636203e-05
-1.91952707923024e-05
-5.83506043158358e-05
-5.39716539269621e-05
-6.48297848311312e-05
-4.81272223309014e-06
-3.40648974433834e-05
-4.03815788462375e-05
-5.27559758657892e-05
-2.66288060046135e-05
-3.55139911251518e-05
-3.10916262707386e-05
-4.17155561500655e-05
-3.49829223987556e-05
-3.79718085208225e-05
-1.89781803691031e-05
-2.81763746037344e-05
-5.61592838613512e-06
-1.1123530367383e-07
-1.49559269495708e-05
-9.93764753934968e-06
-2.53782669181703e-06
-5.96886692300001e-05
-3.19601251305709e-05
5.06900737023272e-06
-5.23758481621723e-05
-4.20067537301716e-05
-4.87992845073286e-05
-4.02576269589355e-05
-1.95238275077838e-05
-3.34533902376988e-05
-4.8856777983422e-05
-4.18352957342887e-05
-4.14078832960171e-05
-1.51727454858524e-05
-2.03845863770082e-05
-7.00595408129959e-05
-2.93857517680411e-05
-6.0736808637784e-05
-2.58197327024326e-05
-4.69701731081796e-05
-3.91043662745248e-05
-5.84407240615463e-05
-3.73410423810188e-05
-2.27103694975545e-06
-1.39188991779278e-05
-3.86868033662393e-05
-4.44616627088169e-05
-1.05503397763085e-05
-6.83229748297252e-05
-2.50590380496591e-05
-2.48315902399445e-05
-2.96972340610328e-05
-6.37739909120927e-06
-1.58357654690881e-05
-2.46410096586742e-05
-4.64342509215477e-05
-3.12155520574012e-05
-2.53723011181382e-05
-3.3015724379147e-05
-8.69585782070484e-06
-1.10552378727033e-05
-4.70190382113065e-05
-4.5596243243081e-05
-3.31247758161795e-05
-4.52327695415537e-05
-2.65292611309825e-05
-2.94030141570854e-05
-3.01912068961117e-05
-2.42325192014465e-05
-2.03476691726813e-05
-3.79884456543621e-05
-3.14953884224033e-05
-3.62931441910521e-05
-4.25030990431988e-05
-5.97938287511678e-05
3.56975741931186e-06
-1.82900119946398e-05
-5.93436229534121e-05
-3.58829148289475e-05
-5.04104826910063e-05
-2.86981437986356e-05
-3.06613363549837e-05
-3.48508486522478e-05
-2.40488895621774e-05
-1.10192164967519e-05
-5.57874805019181e-05
-8.46715977218552e-06
-6.43972348858482e-05
1.16851971291069e-05
-3.5787967083389e-07
-3.59149635083993e-05
-1.62006074382076e-05
-6.37722361951945e-05
-4.6424726294387e-05
-4.86108607082287e-05
-4.51357381683463e-05
-2.7815533573588e-05
-4.85098658447842e-05
-2.46055790961781e-05
-2.57315112496302e-05
-3.47084166368998e-05
-1.25468924693926e-05
-1.56280587853207e-05
-4.07390044661074e-05
-2.56236716187118e-05
-3.91806869841074e-05
-2.09961122551362e-05
-2.13834844675105e-05
-4.90635246006197e-05
-2.94623314223576e-05
-1.39952156712483e-05
-1.9002623930294e-05
1.46789998200714e-06
-1.98679591453753e-05
-8.3225730911272e-06
-7.04254762226788e-05
-2.9614970833823e-05
-5.25133091079073e-05
-6.59447523609317e-05
-2.48944314473507e-05
-2.57542512793799e-05
-1.309985524555e-06
-3.80509177046766e-05
-4.69230709421638e-05
-3.99575038592206e-06
-2.66075982586409e-05
-3.58041008698986e-05
7.2382416197077e-06
-2.6162247476882e-05
-3.75864326062892e-05
-1.53579613746195e-05
-3.31787223624968e-05
-5.10879829874471e-05
-2.51392209813622e-05
-3.35156999729413e-05
-4.58255278204732e-05
-2.63243183842752e-05
-4.5973405252154e-05
-2.18553501302003e-05
-4.30702355246263e-05
5.06103047140055e-06
-3.26067790258488e-05
-6.20556040670886e-05
-3.97989553922995e-05
-4.63880342557235e-05
-5.20562846393877e-05
-1.06320896316679e-05
-6.08582228059983e-05
-8.00795174025109e-06
7.46661536211606e-06
-4.68289492204795e-06
-7.69533693476567e-06
-3.81529621778694e-06
-3.43534356653256e-05
-1.75077417544064e-05
-4.00518766749242e-05
-7.44078328778105e-05
-1.16614347440579e-05
-3.09681290456192e-05
-9.06535455493876e-06
-2.17689705489434e-05
-1.81279466998274e-05
-1.45135989886761e-05
-1.01591002446002e-05
3.65440359072083e-06
-2.52088073894601e-05
-5.62385582276358e-05
-3.46067725827777e-05
-2.37874990810289e-05
-1.87318744534424e-05
-2.01300419658184e-05
-3.39060955943176e-05
-2.99763808152744e-05
-1.89151128298882e-05
-1.24950629863143e-05
-3.0469593293832e-05
-3.23666347440702e-05
-3.31647004245255e-05
-4.39257125969988e-05
-2.92854538330042e-05
-4.65967376729401e-05
-3.40753985041703e-05
-8.45165113594925e-06
-2.84708928370579e-05
-1.67944313359326e-05
-1.59534565058033e-05
-1.27255338205707e-05
-2.8811145215087e-05
-4.93553432389445e-05
-4.90164696368275e-06
-2.49806122998834e-05
-2.55431121598492e-05
-1.18479815594354e-05
-3.18376598958362e-05
-2.12021031784809e-05
-4.62577690100911e-05
-2.19348704328259e-06
-1.32465815301e-05
-2.0557321076883e-05
-5.41805557452788e-05
-4.5315170317079e-05
-2.38609319516888e-05
-3.09764986273981e-05
-2.42625853318356e-05
-1.83563884037076e-05
-3.53938159807756e-05
-3.85232371449338e-05
-4.31916373782807e-05
-2.61336031761462e-05
-4.49195430181192e-05
6.23461332838808e-06
-1.69989200673105e-05
-1.83036870737928e-05
-4.97962421670472e-06
-4.52441787934413e-05
-5.43738917570135e-05
-2.98588877317791e-05
-2.87994843079775e-05
-2.8577015872509e-05
-2.58772350885565e-05
-4.88381030599419e-05
-1.53657720628916e-05
-3.29432793038662e-05
-3.45924155518015e-05
-2.30531236531426e-05
-1.09574474929744e-05
-2.81072210662281e-05
-3.36590756590212e-05
-1.15226437754954e-05
-4.07809866701516e-05
-2.73006956766994e-05
-1.79832182985566e-05
-4.57098639907044e-05
-5.20888879362259e-05
-5.87341339974447e-06
-2.64180796632384e-05
-4.71243837254406e-05
-7.25182134961786e-05
-2.6945000468598e-05
-3.60380146970916e-05
-4.47701894840339e-05
-1.38858700585194e-05
-1.32784557968241e-06
-4.12093835246894e-05
-2.66457507223506e-05
-3.86547580110658e-05
-4.20614854672503e-06
-9.97101347583223e-06
-2.94614987889476e-05
6.29051618140203e-06
-5.27729790782977e-05
-5.56074811489722e-06
-5.10605828017884e-05
-3.08465609893496e-05
-3.49491297205514e-05
-3.96284777398058e-05
-4.61323517893707e-05
-5.34599034204787e-05
-9.61207899131317e-06
-2.78824089226405e-05
-2.19443042523856e-05
-2.83799259400005e-05
-3.0376074427049e-05
-2.20037593915285e-05
-7.61686972283264e-05
-2.56346024387982e-05
-2.08250956595684e-05
-3.17007246808985e-05
-3.78005035717576e-05
1.0873041488316e-06
4.76918943642026e-06
-4.73160937101778e-05
-3.19589246685965e-05
-3.07720426216935e-05
1.26869926494915e-06
-2.23014789960602e-05
-4.85194235167695e-05
-2.31464868446617e-05
-5.12150187858611e-05
-4.74223553534022e-05
-2.67647249008251e-05
-4.00998310383945e-05
-1.68769937940171e-05
-3.04826951313305e-05
-2.14398246458317e-05
-9.32112290228545e-07
-5.42240246398285e-06
-2.39835515614337e-05
-3.0545001825419e-05
-3.01698529596225e-05
-3.81015415150739e-05
-3.01611765194597e-05
-1.92439431054688e-05
-2.75948341123791e-05
-4.0368921180661e-05
-3.15117461901138e-05
-3.05481193573762e-05
-3.06387344670284e-05
-9.14326329446673e-06
-3.34733696550499e-05
-4.10781896504096e-05
-5.80874788525291e-05
-6.63346440780046e-05
-2.05229500934418e-05
-3.32867495319907e-05
-5.34772619580478e-05
-2.53952291419898e-05
-3.93796587950995e-05
-6.50187849801926e-06
-5.71751961297028e-05
-5.31088842083652e-05
-3.04607153956253e-05
-2.201883692405e-05
-4.77082165475529e-05
-3.57656299279368e-05
-3.3329597297241e-05
-7.35845912249601e-06
-2.80018044685454e-05
-6.15999992806517e-05
-8.06110151466828e-06
-2.61404770691845e-05
-1.08155448887162e-05
-4.1357778801704e-05
-2.39277384138303e-05
-1.2399219601133e-05
-5.89218430188136e-05
-3.37109139444833e-05
-2.5095156344974e-05
-4.85424713189695e-05
-4.68163750405461e-05
-2.15597776915352e-05
-1.93330331051643e-05
-2.89315636126883e-05
-3.58433315729319e-05
-3.0423332038017e-05
1.91858542962056e-05
-3.42288308020534e-05
-2.51201784035417e-05
1.35307887088219e-05
-1.5885165014736e-05
-4.51599354294423e-05
-2.55460335732006e-05
-2.34882048386989e-05
6.23239876468012e-06
-1.49995444608642e-05
-6.62077831133525e-05
-5.33607723312637e-05
-2.17242623691892e-05
-2.78469817065975e-05
-7.0655124229813e-05
-3.85915910448321e-05
-2.41031578876547e-05
-1.65217601532494e-05
-3.3968944038832e-05
-2.8182670291188e-05
1.09391279613688e-05
-4.34517181534752e-05
-3.91349713271362e-05
-1.62389034884602e-05
-4.57075641474496e-05
-4.84347980595101e-05
-3.73976034108005e-05
-2.54688164080073e-05
-3.35209666417886e-05
-2.37040163145907e-05
-2.18625396524604e-05
-5.0524523662206e-05
-3.4874887641245e-05
-5.60308990831959e-05
-4.2955070754293e-05
-3.55093590492775e-05
3.17097835287577e-06
-2.63088929146089e-05
-3.88099959654933e-05
-1.14254446322412e-05
-5.04386086145952e-05
-3.96551061938976e-05
-1.68379525514653e-05
-2.7408542748447e-05
-2.82433711975754e-05
-1.27829723119111e-05
-2.55593035438493e-05
-4.42574681822223e-05
-7.85679951546141e-06
-5.78543393804398e-05
-2.267067746451e-05
-2.46384915700757e-05
-2.19584171883263e-05
-7.24671694423981e-06
-4.93718348693624e-05
-5.04304175666415e-05
-3.94335924477721e-05
-3.66847578229393e-05
-2.64912152753393e-05
-3.51297657682765e-05
-3.99222093455431e-05
-1.90119073851671e-05
-3.70509006504354e-06
-2.59753622229355e-05
-3.96210675949585e-05
-3.75249142391023e-05
-1.60756008491319e-05
-8.54889700479423e-06
-4.78053704240879e-05
-1.3460905006096e-07
-4.86115827408334e-05
-5.16791297614347e-05
-2.19017665799988e-05
-1.98001781663845e-05
-4.16954563696299e-05
-3.71471362590691e-05
-3.35811461329079e-05
-4.70122760184346e-05
-1.97468684683904e-05
-1.09870268049943e-05
-2.0213617407984e-06
-2.95291214715559e-05
-3.05458765146724e-05
-2.24727421876847e-05
-2.72826291981226e-05
-5.76261713956454e-05
-4.86631771120283e-05
-2.69452650341026e-05
-4.26540052508731e-05
-3.24504680785981e-05
-4.41838781225618e-05
-3.17531481090567e-05
-2.15254672061755e-06
-3.67994535608888e-05
-3.76130702297864e-05
-3.32266042501596e-05
-3.78481866000312e-06
-4.63355543691936e-05
-4.87662850498785e-05
-6.14344365377388e-06
-8.09539122472343e-06
-3.0964739234271e-05
-2.29234044258326e-05
-3.17883791431611e-05
-5.85094554961215e-05
-3.75342742871217e-05
-4.2839662592975e-05
-4.03673769739373e-05
-4.68968607143288e-05
-4.22744580182853e-05
-3.01800647622893e-05
-1.42913691331749e-05
-3.66774498284916e-05
-3.98811810505408e-05
5.1914443689076e-06
-4.33201927761562e-05
-3.46698018885831e-05
-3.6610533200947e-05
-4.0856043045853e-05
-4.99791874408942e-05
-1.4072003975504e-05
-1.96923101206713e-05
-2.84700379212432e-05
-3.65352282621558e-05
-2.90763235391009e-05
-1.04230230094692e-05
-5.0033681715422e-05
-6.18145191318135e-06
-6.15749980026028e-05
-1.90192136856169e-05
1.31793652793861e-05
-3.7340486091995e-05
-1.08705724389723e-05
-1.75881773330573e-05
6.38420228206299e-06
-4.29786594693974e-05
-4.67659418898316e-05
-5.4990593280177e-05
-5.96325192368691e-05
-2.98897450479231e-05
-5.56114360149977e-07
-6.61497429366633e-06
-1.95317997761872e-05
-1.8219718759186e-05
-6.44507950235715e-05
-3.00392338452002e-05
-4.79780843402209e-05
-3.33736769048855e-05
-3.8436654846625e-05
-1.20057324699371e-05
-1.46993199158054e-05
-8.48197585704232e-05
-3.21169831637121e-05
-9.80158595052381e-06
-4.1885319772147e-05
-2.14503122290674e-05
-5.70825068427555e-05
-3.09431545611291e-05
-3.83134013345665e-05
-3.58024011960969e-05
-2.99753877279535e-05
-4.78996558955398e-05
-4.70398343562842e-05
-3.89667710462791e-05
-3.30280287484976e-05
-2.7241915152984e-05
-4.67921484241777e-05
-1.90834392026085e-05
-5.12215993249361e-05
-2.97129091656387e-05
-2.88038599790089e-05
-5.24564873181518e-06
-1.14907238090731e-05
-2.75219714464617e-05
-3.00629805186758e-05
-2.66487121304935e-05
-3.11943402593509e-05
-3.34670690705631e-05
-5.16867247857533e-05
-1.61313656189214e-05
-4.96677052025299e-05
2.48341198141855e-05
-4.01858358800886e-05
-9.35318774017609e-06
-2.21145894132002e-05
-2.54933527722934e-05
-3.74870305637045e-05
-4.15079766696534e-05
-2.26828263298285e-05
-8.68130754359511e-06
-3.45612142306808e-05
-4.09042195824629e-05
1.56598003770388e-06
-3.05468311551703e-05
-1.53971298492357e-05
-2.26492895814617e-05
-5.70483365176678e-05
-6.38750409429194e-06
-1.00028913056601e-05
-4.57100084303103e-05
-1.94826067147619e-05
-2.46236892582845e-05
-4.08295085936442e-05
-1.91497187133731e-05
-5.81024175245813e-05
-3.21620708711326e-05
-5.01230364083283e-05
-1.3341718831425e-05
-3.29181946912131e-05
-3.27401396328159e-05
-4.41009035466563e-05
-2.655770727808e-05
-3.80219950794135e-06
-2.2871301716817e-05
-3.55601408755197e-05
-9.87004983917974e-06
-2.71650708582574e-05
-4.44388064798066e-05
-3.54751072404347e-05
-1.9700312596766e-05
-5.27397504268277e-06
-6.91840970806416e-06
-4.83454976640932e-05
-2.49095612942042e-05
-4.69910762777651e-05
-3.59389127596454e-05
-1.63691607354295e-05
-3.68150635306263e-05
-2.53137862274834e-05
2.2996443513568e-05
-1.84391391631435e-05
-4.1081528207189e-05
-3.93726230393674e-05
-4.26602538142292e-05
-2.85424939324825e-05
-3.48772473001904e-05
-3.33408693979351e-05
-1.58711403469609e-05
-1.60444106952121e-06
-3.11733311572752e-05
-1.06880865785481e-05
-3.37373368186044e-05
-4.36981143408572e-05
-4.3188343629085e-05
-4.14120177924187e-05
-3.0908850531931e-05
-5.02647055868088e-05
-2.55491828499808e-05
-2.38306253402786e-05
-3.21060891944165e-05
-1.03502016514342e-05
-2.88093012362844e-05
-1.96833346611054e-05
-1.14208966021477e-05
-3.70416208504041e-05
-2.8996009818404e-05
-3.13227493475344e-05
-1.31515328310757e-05
-1.10970237233621e-05
-4.9287431372732e-05
-5.86287193337645e-05
-1.31693301589078e-05
-3.58491482805953e-05
-1.52227944096578e-05
-3.21188732322383e-05
-3.31045959386702e-05
-9.38933497817893e-06
-8.01717930390423e-05
-4.31438347330854e-06
-2.07623570198109e-05
-2.41188716662604e-05
-4.36531865969255e-05
-1.40596948825626e-05
-3.54394146349536e-05
-9.99235133034828e-06
-2.30140161151276e-05
-4.42905084012413e-05
-2.78282355125917e-05
-8.30319931752533e-06
-2.16706559416369e-05
-5.55544834116357e-05
-1.5658421806379e-05
-1.22206401257527e-05
-1.50652375020533e-05
-3.95104692082165e-05
-5.08237715446815e-05
-5.4200957065953e-05
-3.45995764444904e-05
-4.02644566461923e-05
-6.00763851833675e-05
-4.0590805195095e-06
-5.41640018146514e-05
-3.65958861145496e-05
-9.61751253579369e-06
-9.37662487433854e-06
-5.34954900982125e-05
-1.09007045901098e-06
-5.15264797134022e-05
-2.57383122201817e-05
3.70241506140189e-06
-3.64242812407728e-06
-1.26736062491702e-05
-2.23934494200283e-05
-2.92234513082081e-05
-2.0103459973662e-05
-1.39674132393568e-05
-3.33410023302947e-05
-2.75501439782249e-05
-6.0628531220085e-06
-4.62258603321725e-05
-2.75671035557387e-05
5.54531709486541e-06
-3.68920408218321e-05
-2.96136177606907e-05
-4.79059059469977e-05
-3.23867206960041e-05
-3.24876614141892e-05
-2.35235225434566e-05
-3.25675709235714e-05
-5.5766134642338e-05
-2.00318595561043e-05
-3.26150339100304e-05
-1.77912186987966e-05
-2.6815211299561e-05
-2.41244906369915e-05
-9.02776178274462e-06
-3.68866452427115e-05
-3.64770970658004e-05
-5.7555672177685e-05
-3.54240107417995e-05
-2.49759762683398e-05
-4.59843216818638e-05
-3.14349013736509e-05
-4.24970690252123e-05
-5.22643507812993e-05
-3.65144323802804e-05
-2.58542622923667e-05
-4.36849858824852e-05
-5.54965633434366e-05
-3.16459987918562e-05
-2.03429067854678e-05
-3.78749996151751e-05
-2.98147140079358e-05
-3.36078308267869e-05
-3.37639854138465e-05
-6.59161517884985e-06
-3.82426790278199e-05
-3.77267527746574e-05
-3.59705142306625e-05
-3.61605847123719e-05
-5.10540211298914e-05
-5.60695694340515e-05
-1.89954227964825e-05
-2.14396879870452e-05
-6.36264048362202e-05
-1.80053128999098e-05
-1.03117454394215e-05
-2.91974483690086e-05
-5.71112761637033e-06
-6.16498749552375e-05
-1.43273658585253e-05
-3.14370281541755e-06
-2.56272666445433e-05
-2.76111927339208e-05
-3.16595407417337e-05
-4.21929878393457e-05
-2.16718692441487e-05
-8.38122543843521e-06
-4.64295187086899e-05
-4.83000893267295e-05
-1.01298369173315e-05
-1.01339055398643e-05
-4.33213769325873e-05
-2.44020153015284e-05
-4.88278963495143e-05
-2.22189782897986e-05
-5.14195785239739e-05
-2.34467425774941e-05
-5.97453941453942e-05
-2.81475217734074e-05
-3.47249730052492e-06
-1.56007259890944e-05
-8.28582216045602e-06
-7.70824427756211e-05
-1.96367253479226e-05
-2.82798411708878e-05
-1.72079721179234e-05
-1.31571561168793e-05
-6.00743677587702e-06
-2.44867741350915e-05
-2.45222262693767e-05
-2.02369631563482e-05
-2.50692213100013e-05
-1.40009552279261e-05
-3.94150214782739e-05
2.71216508177049e-05
-7.64975470028829e-06
-3.49095899264287e-05
-1.72056992449751e-05
-3.24083864246473e-05
-2.78050435211004e-05
-3.23593619246663e-05
-2.62834187854255e-05
-2.77911139403814e-05
-4.27876476273384e-05
-2.56477248988834e-05
-4.3236252896906e-05
-5.71618905222691e-05
-3.84068742317089e-05
-4.10923091793645e-05
-1.87620466416401e-05
-2.60508672406888e-05
-2.68882268243593e-05
-1.88976598817922e-05
-6.23745496431973e-05
-4.93241055413608e-05
-4.19439041660943e-05
-3.60435684650495e-05
-3.16548613507346e-05
-2.34499696936257e-05
-4.26035895328075e-05
-5.4394764836345e-05
-7.72160853344004e-06
-2.85379517138134e-06
-7.36322856133604e-06
-2.65497490745984e-05
-4.13459815880559e-05
-4.84573915901793e-05
-4.45933462464741e-05
-2.51242332451634e-05
-3.14469761622859e-05
-2.43723407646904e-05
-2.48220829499403e-05
-2.3439621900227e-05
-2.92838833089716e-05
-4.1426407309509e-05
-8.82688301423698e-06
-4.73326568841437e-05
-3.78959120640322e-05
-1.10523660382998e-05
-5.03096102883126e-05
-1.58307086312383e-05
-3.68110401462046e-05
-9.47090568691523e-07
-2.01353061237466e-05
-3.52328760475686e-05
-3.66196122744887e-05
-5.38817153484667e-05
-4.64159351542987e-05
-1.24868774664379e-05
-3.35939026846464e-05
-3.41783707637647e-05
-3.48232213247574e-05
-1.37897420836358e-05
-4.20924169887907e-05
-2.74731043088026e-05
-3.25666926504371e-05
-3.88360680233195e-05
-2.04665012528567e-05
-3.00389274673463e-05
-8.1933401316111e-06
-5.72902078444757e-05
-4.06214987707209e-05
-3.7420690687865e-05
-1.77209569456446e-05
-1.95269948919413e-05
-4.24936960805527e-05
-3.31750023093855e-05
-4.298102219987e-05
-2.31129085063898e-05
-2.21679406123949e-05
-3.34688187739326e-05
-6.00533460468508e-05
-3.03598922534372e-05
-3.927351723786e-05
-2.19272966898076e-05
-1.17472065437623e-05
-1.00069218822926e-05
-3.06989230524682e-05
-6.6790183806516e-05
-8.91415618500178e-06
-3.00874113726809e-05
-4.86166136373252e-05
-3.32917850568054e-05
-1.0087293806577e-05
-2.21354647903074e-05
-3.9512012009795e-05
-1.24670662345125e-05
-3.48558056796867e-05
-3.31720304365118e-05
-2.30089109946979e-05
-3.10978787655232e-05
-2.23841324015192e-05
-4.04149004821653e-05
-3.71819835212918e-05
-2.48004257704207e-05
-2.04226698041696e-05
-2.66151586120755e-05
-1.62723726661425e-05
-1.75848999791771e-05
-2.50532198631723e-05
-2.40632967325288e-05
-2.81962557302127e-05
-3.76614160148794e-05
-6.03233376562582e-05
-1.76312781138056e-05
-2.13676777121289e-05
-3.06047189339286e-05
-5.17460054449109e-05
-4.46606721962375e-05
-2.86034383876934e-05
-1.31354136626737e-05
-7.01686477098478e-05
-5.44431681074055e-05
-2.14045132735552e-05
-4.09663561885548e-05
-4.23022329394778e-05
-3.89288524761569e-05
-2.5241332799886e-05
-2.40242635476574e-05
-2.10506390738563e-05
-1.90622834692905e-05
8.64419611663381e-06
-1.39658869804114e-06
-4.08102691458804e-05
-2.21048896537474e-05
-1.3368765867428e-05
-5.37391252623208e-05
-1.81347346563e-05
-2.45441348439033e-05
-2.71069296182356e-05
1.73445312367628e-07
-1.85446293331063e-05
-5.10726963121634e-05
-1.77632622879395e-05
-4.60276595809345e-05
1.82589213464315e-06
-1.67183411966599e-05
-5.41134145218171e-05
-2.50749488713697e-05
-3.58399398669989e-05
-3.8321129187839e-05
-7.24719311552433e-06
-4.31147047262059e-05
-1.00781116217712e-05
-4.66226524055256e-05
-3.47190763555038e-05
-3.41562069523098e-05
-1.86523471761263e-05
-4.97295382063665e-05
-4.18931750555877e-05
-5.18745763841249e-05
-3.09126988547505e-05
-3.72389338160989e-05
-3.54504767034359e-05
-1.13253924235136e-05
-3.35919065226036e-05
-4.73232117594454e-05
-4.2108906512056e-05
-6.35564609490028e-05
-1.03483692793896e-05
-3.75095234708643e-05
-4.1541439307951e-05
-7.20249493703058e-05
-4.43289602464156e-05
-4.57585011775744e-05
-3.07677564572759e-05
-3.73880696689225e-05
-3.66035466471059e-05
-3.42160382323997e-05
-1.39459852363644e-05
-3.47909925448658e-05
-2.29969655073276e-05
-2.6801248039028e-05
-2.61912810906933e-05
-2.56060505325155e-05
-4.0638313319286e-05
-5.28579558883066e-05
-3.89053798946204e-05
-5.33402925467957e-05
-3.8871868423742e-05
-3.21071069549767e-05
-4.82131573334537e-05
-2.03782584479063e-05
-4.66663657480094e-05
-6.0780568543641e-06
-2.52741396671153e-05
-5.61798144127113e-05
-2.79778995191929e-05
-1.09672193031467e-06
-2.70374969618157e-05
-3.51471251726874e-05
-2.64830037980319e-05
-3.3597836542818e-05
-2.26631850148976e-05
-1.00910732079395e-05
-1.42851764154015e-05
-2.25598947049586e-05
-4.74630213797776e-05
-3.24193435769404e-05
-2.98265862254187e-05
-4.58002386946543e-05
-5.37392271113128e-05
-3.18729523387414e-05
-2.31628080172744e-05
-3.27836380942841e-05
-4.21515802589719e-05
-1.81937746505533e-05
-4.00243747382359e-05
-3.09916128077715e-05
-2.54842093758175e-05
-2.5169523616458e-05
-3.13653597606979e-05
-9.20331630501829e-06
-3.44829988288969e-05
-9.64450427979224e-06
-4.35889771157651e-05
-1.34291545109057e-05
-1.99197369109097e-05
-3.01982346801495e-05
-4.80359392813642e-05
-1.35985027922022e-05
-5.92378847446026e-05
-2.25337898684459e-05
-8.79687848571267e-06
-1.27589016414065e-05
-7.02066035858637e-05
-1.93614599199714e-05
-3.51633509846612e-05
-3.63398836063073e-05
-3.21725288091415e-05
-2.72696100781619e-05
-2.37054098405878e-06
-8.13244233041964e-06
-1.93004236021881e-05
-8.58572466039931e-05
-4.06612036699591e-06
-3.40245654022251e-05
-4.13250598673672e-05
-3.31983814312901e-05
-2.31133538730817e-05
-3.07283334781293e-05
-4.65877049700077e-05
-5.38042317275192e-05
-2.11320624902218e-05
-2.33601624346719e-05
-4.26156291374969e-05
1.04750984037749e-06
-3.22800507303328e-05
-1.37709381923253e-05
-4.84161906053674e-05
-5.10614645183507e-05
-2.14270192044671e-05
-1.06760390516317e-05
-4.23465157716279e-05
-1.57025942304107e-05
-3.51518873180359e-05
-1.76256995385712e-05
-3.78116739052822e-05
-1.12718644023687e-05
-2.61021748578205e-05
-1.51048887048013e-05
-1.49418838796186e-05
-1.11320805527364e-05
-3.07867000812018e-06
-2.80866652044732e-05
-2.96040981254812e-05
-7.44495850218213e-06
-4.15884651778123e-05
-1.8479216934703e-05
-5.45742250829416e-05
-1.33337958747466e-05
-2.28244124328608e-05
-2.31133889401218e-05
-2.97855975214622e-05
-1.69957748289123e-05
-4.3396327295253e-05
-3.83823150593143e-05
-8.67994808336287e-06
-9.85354343501874e-06
-4.72910263257647e-05
-1.57936331890822e-06
-2.69863279977664e-05
-1.31460814890288e-05
-2.83538983511665e-05
5.26595680541648e-06
-3.64376294790531e-05
-4.34024424795138e-06
-1.56881782824346e-05
-3.94984431198731e-05
-2.20198966960006e-06
-1.7784300493458e-05
-6.09399445431447e-07
-3.9704456341533e-05
3.76544585358981e-06
-1.63588348917911e-05
-4.96601124135162e-05
-1.17175226767631e-05
-4.91317997210596e-05
-3.93726387284375e-05
-5.47210556481541e-06
-1.33371726559221e-05
-8.37575245896608e-06
-3.16863704664784e-05
-2.51515186340672e-06
-4.67282310419758e-05
-9.72746525237998e-06
-2.46141105783349e-05
-3.64321134863399e-05
-3.97427790700347e-05
-2.28878784171184e-05
-1.8626346080766e-05
-2.64099479222463e-05
-5.58005836391451e-05
-2.89771089147153e-05
-1.53082635171957e-05
-2.7105410157949e-05
-1.9505105742896e-05
-9.43050391815705e-06
-1.91769231156544e-05
-2.20742964703905e-05
-2.645785735684e-05
-1.55261910609912e-05
-1.7270942251273e-05
-2.37165261722362e-05
-3.77935399750456e-05
-1.32836459244553e-05
-2.6197148425397e-05
-3.16539977185872e-05
-4.53611825925496e-05
-7.51045270745413e-06
-3.36962245432446e-05
4.21543123923254e-06
-3.69706799189921e-05
-2.52229361794589e-05
-6.20518734347583e-06
-3.80032124046306e-05
-6.47992810455725e-05
-4.45758124198601e-05
-3.29901595762956e-05
-3.67088787521075e-05
-7.12795526152488e-06
-3.30745482370848e-05
-4.96650751155574e-05
-4.58740864316834e-06
5.62368366450957e-06
-5.97523335613938e-05
-3.32430505069348e-05
-2.7998012519168e-05
-2.28234684908319e-05
-3.25336553687083e-05
1.48416419194899e-05
-3.97509694495007e-05
-4.08780823981724e-05
-5.9480716169676e-05
-4.92866883116017e-05
-3.28835840315214e-05
-4.20990501168612e-05
-2.63201441774391e-05
-3.30202361343804e-05
-3.50457980027702e-05
-3.38783515482438e-05
-1.19508767505708e-05
-1.73477067431144e-05
-3.71534954004481e-05
-2.21336896113594e-05
8.34416116044162e-06
-1.72543711713823e-05
-5.62242087177092e-05
-2.61345434190441e-05
-1.50165323086533e-05
-1.41886243275103e-05
-4.49843908604446e-05
-3.3223384130106e-05
-1.3435331872883e-05
-3.37202544972994e-05
-3.59808510024409e-05
-2.33892611895735e-05
-2.19614198522601e-05
-2.34496047059015e-05
-1.09714860974726e-05
-2.33336252510019e-05
-1.98295190763602e-05
-4.64813611895203e-05
-2.45506892240195e-05
-1.62970156353045e-05
-1.22993073289637e-05
-3.15958468766824e-05
-4.10521799883145e-05
-2.6797177048858e-05
-2.4229431084438e-05
-1.75032461460771e-05
-4.81117116365752e-05
-2.67946194819466e-05
-2.4412247987112e-05
-5.02159004167309e-06
-3.86859648061996e-05
8.72718266909215e-08
-1.56289798289665e-05
-1.32185587024624e-05
-6.87316574831751e-05
-1.94475436592682e-05
-2.79840934635577e-05
-1.69341504416299e-05
-3.02890406587441e-05
-5.1657544748126e-05
-1.99286195365007e-05
-4.80025303524705e-05
-1.69347888218182e-05
-3.06879880547271e-05
-2.96303317173153e-05
-1.21148719293579e-05
1.13118883160894e-05
-2.92509553024406e-05
-5.11105379761253e-05
-4.75909588558976e-05
-1.74584049248389e-05
-3.49478564354614e-05
-4.17150437560635e-05
-2.74900182709123e-05
-2.05451926424481e-05
-4.71911023444641e-05
-4.45616606607659e-05
-7.54678153965561e-06
-3.08124325392924e-05
-2.27538941422807e-05
-5.33692763484387e-06
-5.83767311829408e-05
-2.36405524275866e-05
-1.84322182350498e-05
-3.03937240560519e-05
-4.6596920650215e-05
-8.81491561386553e-06
-5.82358928337357e-05
-2.18253769300018e-05
-2.9005239858107e-05
-5.35760173262642e-05
-3.20030379096534e-05
-1.19103580510584e-05
-2.55641363754819e-05
-5.00207794714622e-05
-6.65525356539138e-05
-1.41971727658645e-05
-3.77720272586858e-05
-2.16959733583759e-05
-3.34287596859003e-05
1.75207444382887e-05
-4.04515843450642e-05
-3.68886315377161e-05
-2.90130701594165e-05
-3.28556847329055e-05
-2.58026988487976e-05
-4.19330954240085e-06
-5.03346241995977e-05
-3.91366899000021e-05
-2.34254452717881e-05
-3.44964914474805e-05
-2.22914784875216e-05
-5.29393899617301e-05
-6.37417809187626e-06
-4.07617326818967e-05
-4.57791190425626e-05
1.94300504801388e-05
-4.57487665825143e-05
-2.143312728633e-05
-2.35333009052466e-05
-3.49578689708841e-05
-2.15860451366782e-05
-2.90469709631422e-05
-2.61018710243338e-05
3.02693305030735e-06
-4.98766870857803e-05
-3.92813586338973e-05
-4.34873138303097e-05
-2.32955968704499e-05
-2.90057536321152e-05
-3.5490416098988e-05
2.51387383466519e-06
-2.02458664128643e-05
-3.88847426922587e-05
-3.78782542945797e-05
-6.79112383207525e-06
-4.04233978101261e-05
-9.50513828794557e-06
9.90828730382264e-07
-3.98323218971871e-05
-9.5038206290262e-06
-1.24112969211832e-05
-3.51088754849545e-05
-3.60921361461214e-05
-1.30332272093023e-05
-2.33370044561215e-05
-5.4218828912346e-05
-4.40445583630122e-05
-1.67849331675762e-05
-1.59471976091034e-06
-4.26353802476089e-05
1.98636554854156e-06
-4.22742264602992e-05
-3.69333725712516e-05
-1.55620248126995e-05
-5.3963056024775e-05
-3.35768908209715e-05
-5.0315722288676e-05
-2.54684275576276e-05
-3.26408206001836e-05
-1.13795208251567e-05
-2.5758702080777e-05
-4.94736635352281e-05
1.33578049921705e-06
-3.23551616827665e-05
-5.25763228719106e-05
-4.39112305641562e-05
-2.43236676235476e-05
-2.16331871940867e-05
-5.20426993351602e-05
-2.52766392344995e-05
-3.87062194905509e-05
-1.2807903317182e-05
-1.0624714067541e-05
-3.72200468963043e-05
-3.38127119990397e-05
-4.27529436236187e-05
-3.15236857875811e-05
-2.83229170858753e-05
-2.0148138918113e-05
-3.96602236397246e-05
-3.97316701359378e-05
-4.51844245826353e-05
-1.47808699353806e-05
-3.57001408919387e-05
2.21360337502314e-05
-5.73075206633687e-05
8.26087651754163e-06
-4.99613789857535e-05
-1.52594616638685e-05
-2.22955804926671e-05
-1.63661849582351e-05
-5.06855203531758e-05
-2.62312282058077e-05
-3.39370001947972e-05
-3.84768624440735e-05
-1.65854364957481e-05
-5.00340320411323e-05
-3.15118749946055e-05
-2.62685580066855e-05
-1.48922239765683e-05
-2.40563447951157e-05
-4.03888724219462e-05
-3.98023494898319e-05
-2.84690666705636e-05
-5.48973387757587e-06
-1.07468507752419e-05
-2.15093935926514e-05
-4.25661505405665e-05
-4.45704089862536e-05
-1.12108274849023e-05
-2.65392463339246e-05
-3.86957882127705e-05
-2.90753596242874e-05
-8.28672546369675e-05
-1.54672912616556e-05
-1.44444286447899e-05
-1.13446799349074e-05
-9.68571893944985e-06
-3.93251608269057e-05
-4.02292616039538e-05
-1.39194703047611e-05
-1.29010503254942e-05
-5.47580466294896e-05
-1.33546986416002e-05
-5.06256001657001e-05
-9.00762710826021e-06
1.87607100141437e-05
-1.82984188695852e-05
-4.71772192808225e-05
-5.29246771818519e-05
-5.03558135389233e-05
-1.76976207742425e-05
-1.99719957993585e-05
-3.59853859801533e-05
-4.08892169987726e-05
-8.83349028019913e-06
-7.2997988219877e-06
-3.2989848939082e-05
-3.10491765935969e-05
-2.87049060544537e-05
-3.91332313113962e-05
-3.50593808774632e-05
-4.5887832118251e-05
-1.61692000280583e-05
-2.62837436801041e-05
-4.55314540902097e-05
-3.45574374020142e-05
-1.48115760615448e-05
-1.45803764126765e-05
-3.74302536296235e-05
-3.2232411781295e-05
-1.92403934670104e-05
-4.64406013812906e-05
-4.42749065905983e-07
-3.32830338885588e-05
-1.36880543045351e-05
-1.85675975240844e-05
-2.49224768553591e-05
-3.59151699173712e-06
-6.45662055662821e-05
1.13713976241535e-06
-2.58582321828556e-05
-2.77787786290015e-05
-5.13163504167647e-05
-1.36338132394471e-05
-2.66068122684058e-05
-1.88635970584587e-07
-1.14298389090137e-05
-1.63963191024624e-05
-4.07621055244802e-05
-3.59486669047725e-05
-6.39624813913316e-05
-3.77718169610061e-05
-4.0883282960157e-05
-2.63617359691921e-05
-2.39075440088292e-05
-2.09517326723301e-05
-4.63267989722858e-05
-2.31104106420387e-05
-2.88254318619098e-05
-8.43590912288019e-06
-1.77952042255104e-05
-2.89661574594374e-05
-4.13036749669565e-05
-2.48270713084098e-05
-2.07273088273533e-05
-2.94420941428051e-05
-2.30806077534385e-05
-3.63225354331708e-05
-2.81250146902533e-05
-4.27910546419531e-05
-6.57362824411277e-06
-4.88519243334681e-06
-1.3874177747922e-05
-5.92722811836959e-06
-4.43867654915798e-05
-2.1276362464541e-05
-3.6797982841591e-05
1.83197580053423e-06
3.48294733361084e-06
-1.88934070370274e-05
-2.84755587993901e-05
-2.33421708834281e-05
-1.97822499866002e-05
-1.13144979453092e-05
-2.69633921392847e-05
-5.67751694607554e-05
-3.57307705193095e-05
-3.13722834873962e-07
-2.13442477535974e-05
-1.91945732889166e-05
-7.24607427999108e-05
-3.41424470924507e-05
-4.26746972716846e-05
-4.52502488457858e-05
-2.40262296738683e-05
-3.09478655870641e-05
-6.03181144833397e-05
-1.48278330353787e-05
8.46288880882052e-06
-5.1786759553036e-05
-6.33575669212003e-05
-2.8918196682407e-05
-1.17924151208565e-05
7.66064345712376e-06
-2.6454282769718e-05
-4.30818028393635e-05
-3.88117545323367e-05
-4.5019210025282e-05
-3.46894015673587e-05
-2.19951471136421e-05
-2.03079397031452e-05
-3.83427930019198e-05
-2.8484074090381e-05
-4.34118707196934e-05
-5.42111640257237e-05
-1.73895014074727e-05
-7.29981537971771e-05
-1.09740694901102e-05
-3.18615607961155e-05
5.39682009375898e-08
-2.38887206370426e-05
-8.02144807367588e-06
-7.74050279689914e-06
-1.07895704705526e-05
-4.12176383089752e-05
-3.07772735427772e-05
-4.8633611984023e-05
-5.55056293897882e-06
-4.25009322995534e-05
-2.20808208919402e-05
-1.01523469076958e-05
-1.34280323834431e-05
-1.14286752844622e-05
-2.69522565960599e-05
-5.56760913137828e-05
-2.16438763659399e-05
-2.71189531600197e-05
8.25477188005666e-07
-3.49479901603654e-05
-3.40599417689742e-05
-3.73647200564543e-05
-2.82728696193691e-05
-3.18398537939916e-05
5.84195046674734e-06
-2.03904590255445e-05
-2.00849058009729e-05
-2.3564822407291e-05
-3.58493464479888e-05
-8.24423611138881e-06
-8.41496488654803e-07
-2.71601410034819e-05
-2.13934243763499e-05
-3.12506789028183e-05
-3.26560902516962e-05
-4.58587889738642e-05
-3.16162688650239e-05
-1.1623419121734e-05
-6.93473638813179e-06
-2.83977902116574e-05
1.82574943199158e-05
-3.01708224222449e-05
-6.75153343953471e-05
-2.61056086074917e-05
-5.66343207682315e-05
-3.44662468339553e-05
-2.04313456040942e-05
-4.20974420029075e-05
-5.699126827006e-05
-5.91431260864911e-05
-2.7884699454293e-05
-2.17442495904551e-05
-1.34891081217128e-05
-2.0136211855363e-05
-4.30325111407713e-05
-4.67821453533174e-05
-3.23880199275894e-05
-4.69238040559479e-05
-2.25970415319363e-05
-1.83105572056405e-05
3.86565090907321e-06
-3.20994136084147e-05
-4.61686506959419e-05
-2.73160919149291e-06
-4.35227024654861e-05
-4.94913287053369e-05
-1.84330306693791e-05
-3.04391745217484e-05
-4.43468194655993e-05
-2.06729739812994e-05
-1.79294910149683e-05
-6.10915669170258e-05
-3.49446485547997e-05
-3.58651910073845e-05
-5.40911755587896e-05
-5.99707680760052e-05
-5.52856014354007e-05
-5.81854330306477e-05
-8.36004150626783e-06
-5.27195925325748e-05
-3.41931163776397e-05
-2.49518572427504e-05
-3.19311760202278e-05
-3.00257174226093e-05
-2.06001033983576e-05
-2.47940311783226e-05
-2.68985671212424e-05
-2.17685495250379e-05
-5.91903657088953e-05
-3.56866018294265e-05
-2.37941239713703e-05
-5.11273562988084e-05
-1.72481393953531e-05
-2.30909200735587e-05
-1.30605966147182e-05
-2.15959985778852e-05
-1.96797308899459e-05
-2.37075893062901e-05
-3.26108127311332e-05
-2.75866028431455e-05
-7.67590418443596e-05
-1.91161322797226e-05
-2.37927590684132e-05
-1.82337827551377e-05
-3.11742432908121e-05
-6.04488688381777e-05
-9.51714303096511e-06
-3.36235535722874e-05
-5.41772236906814e-05
-1.60559267908027e-05
-3.82819715928513e-05
-5.46309922285431e-05
-4.18075663798446e-05
-5.08241670077756e-05
-1.32583854656473e-05
-4.62920991750796e-05
-3.10229069894763e-05
-1.56515548560848e-05
-2.36772759489654e-05
-3.109280939272e-05
-8.75263986253669e-06
-2.16152314763612e-06
-1.4610521401076e-05
-3.95233685267295e-05
-8.64720647539879e-06
-3.25477473753938e-05
-2.54560857995757e-05
-8.66720987100341e-06
-2.85496239835344e-05
-1.81842885066562e-05
-3.03533084873752e-05
-6.1172816529735e-05
-7.94558037310605e-05
-7.77703713962581e-06
-3.51464787794523e-05
-4.79163290644324e-05
-2.67065922854786e-05
-1.85742443797146e-05
-2.67602498527666e-05
-1.8187221629831e-05
-2.81170566547316e-05
-2.42294720174222e-05
-2.85367853657417e-05
-1.98903483631566e-05
-3.74207186799818e-05
-4.80057771352112e-05
-6.86725374653981e-05
-2.85264385708115e-05
-1.29256543677931e-05
-4.75887166290261e-05
-4.88360454831535e-05
-4.84350613354267e-05
-2.73331249546576e-05
-1.6384811506149e-06
-3.80347332767842e-05
-2.85813717835503e-05
-2.70741668548103e-05
-2.67850274677374e-05
-2.97102475530332e-05
6.97136027208626e-06
-2.10819428622538e-05
-2.67268480831478e-05
-3.00883063786573e-05
-4.05220472526985e-05
-5.03425115043067e-05
-1.7336940231492e-05
-2.67971846143392e-05
-1.32864552087615e-05
-3.83676124285556e-05
1.28423647695956e-05
-1.41227335214728e-05
-3.07468105153307e-05
-3.4372238325517e-05
-3.58242018716061e-05
-4.61661328951811e-05
-4.79081852325852e-05
-1.23181970851859e-05
-3.04191571064953e-05
-9.72566785211294e-06
-2.63319442023055e-05
-3.49241330802304e-05
-1.18657997925466e-05
-4.42759353499533e-05
-3.06784483051111e-05
-4.85746210381938e-05
-1.6701846065101e-05
-5.27817462554289e-05
-1.53575401388571e-05
-2.91769082467175e-05
-1.00094348466807e-05
-2.00401006066529e-05
-2.34265439123449e-05
-3.96819936211653e-05
-4.2966194926468e-05
-2.99103419978983e-05
-4.11772782470934e-05
-4.45123285885186e-05
-3.1865370161084e-05
-2.48142609043358e-05
-4.33422368108736e-05
-2.09425520097777e-05
-2.19733189983264e-05
-5.34029769792626e-05
-1.72196820658208e-05
-2.34306010166609e-05
-4.51547501043589e-05
-2.00285940516702e-05
-2.3473342500032e-05
-2.33788481631151e-05
-2.85366497529824e-05
-1.83677929727749e-05
-2.45847903684425e-05
-1.96760738165968e-05
-3.69978624706407e-05
8.81346240120418e-06
-3.41284815909459e-05
-3.01886636037202e-05
-5.42598596818173e-05
-1.34928543019762e-05
-4.23029261247698e-05
-9.16610715524986e-06
-4.44192096350902e-06
-5.48467638730948e-05
-2.11517946653735e-05
-4.17986280699292e-05
-1.48011689152074e-05
-4.18626052994199e-05
-3.48086138887802e-05
-1.41397259550891e-05
-2.59923059946728e-05
-2.60096717499876e-05
-4.98658195882565e-05
-5.00625526606445e-05
-2.60390909227839e-05
-2.91707155898991e-05
-2.0199353965138e-05
-2.88095865208601e-06
-4.7439555644011e-05
-4.43550180340644e-05
-4.21403865616665e-05
-2.74369295830847e-05
-4.52976433870938e-05
-2.32891904751237e-05
-1.50704616813187e-05
-3.43810446277845e-05
-2.86338334007418e-05
-3.46345994406024e-05
1.1775918560511e-05
-1.69320946789861e-05
-2.52907094178822e-05
-3.21631296693862e-05
-1.37571650258026e-05
-4.64206056102633e-05
-2.89574692824735e-05
-3.8252780882864e-05
-7.20579876722506e-06
-1.0883995082952e-05
-1.47329322584824e-05
-3.29030045069684e-05
-2.00985150946028e-05
-9.06988848792327e-06
-3.4455775760991e-05
-3.84960065519974e-05
-4.03677065222884e-05
-3.73446606948627e-05
-3.90426534226211e-05
-2.28043319717025e-05
-2.95933575803564e-05
-1.91514379407745e-05
-5.21865631765423e-05
-3.35945067051517e-05
-1.75797343773174e-05
-2.6896428279012e-05
-2.01195579478801e-05
-3.13375265335163e-05
-2.03218545325126e-05
-2.95584963398024e-05
-1.26560035271339e-05
-2.92491282166944e-05
-4.92583592142062e-05
-4.26947031703757e-05
-2.82964669799619e-05
-2.65753915747289e-05
-3.28497963225926e-05
-3.95778257291544e-05
-3.96543492989408e-05
-1.93208010049597e-05
-4.53406684962213e-05
-3.63162413542704e-05
-3.4233356527365e-05
-1.34300385530259e-05
-8.97888396702788e-06
-3.19453213403675e-05
-6.21318297068696e-05
-2.64129326363589e-05
-3.84458103959229e-05
1.08272094922949e-05
-1.46753765680547e-05
-4.47959088886649e-05
-2.25057367003237e-05
-5.75032861146462e-05
-2.37528583508235e-05
-1.03505755526233e-05
-2.79262072895145e-06
-2.93175960393995e-05
-4.68680764566628e-05
-3.82845033177007e-05
-4.73243284808807e-05
-2.62730692310564e-05
-6.28056638186513e-05
-4.23184520485255e-05
-2.90788140786914e-05
-2.11561163877921e-05
-1.94744142103473e-05
-2.63504576909444e-05
-6.55946551426969e-05
-5.58666035355683e-05
-2.85065974138179e-05
-2.13204725656907e-05
-1.70852999378869e-05
-2.07729742910424e-05
-5.73337655152163e-06
-1.48451241533743e-05
-4.32157389392402e-05
-4.09878875896779e-05
-3.80432283956532e-05
-3.40813013146887e-05
-5.30351804221451e-05
3.91618042516284e-07
-2.83228571383323e-05
-1.59772607641925e-05
-4.26680880112715e-05
-3.20400799427774e-05
-9.51354766914349e-06
-1.37079449163188e-05
-4.53138871302826e-05
-2.91545554394982e-05
-2.17199895149207e-05
-4.66011360759795e-05
-4.77548520272338e-05
-2.35414484951692e-05
-1.35470319352851e-05
6.36719786062816e-06
-4.0899509933386e-05
-2.71932826046246e-05
-2.8371879537087e-05
-6.23683230910123e-05
-2.3778223220449e-05
-4.54744520962319e-05
-4.81792921690433e-05
-2.46047411878818e-05
-8.90705957246047e-06
-2.632881287408e-05
-4.04555203702987e-05
-2.65353681265066e-05
-4.52071514905105e-05
-3.72266165078252e-05
-2.39978226722469e-05
-3.37250534278174e-05
-2.90099598782159e-05
-4.93469247530774e-05
-2.19545606868848e-05
-2.96203562536478e-05
-9.26706684799275e-06
-3.92158036123946e-05
-2.59638366014349e-05
-4.18107664171382e-05
-2.03650411936024e-05
-2.82817756732221e-05
-3.06468029360861e-05
-3.24074126282299e-05
-3.47884576016231e-05
-3.75836083318487e-05
-4.34403295451086e-06
-3.42582776025188e-05
-2.10491225422129e-05
-3.86390934586347e-05
-1.8702994471202e-05
-3.60014341247969e-05
-1.62889436991755e-05
-2.07760059192715e-05
-1.34066565744336e-05
-4.70477062013138e-05
-3.61288723111369e-05
-1.36233860762933e-05
-1.54223452186645e-05
-4.13160007100342e-05
-7.51861016901191e-06
-5.25835554666541e-05
-1.62475182989102e-05
-1.59238229434126e-05
-8.16728614511544e-06
-1.33776216610195e-05
-1.8419456026658e-05
-3.04140153867242e-05
-4.63664980936954e-05
-5.04753904837661e-05
-4.96843033565548e-05
-3.84661697835974e-05
-4.5916877170866e-06
-1.26433420612077e-05
-5.41722281115693e-05
-4.00690415180741e-05
-4.05619831213752e-05
-3.41199695259882e-05
-3.86697476755885e-05
-3.42640409172566e-05
-2.65312840145233e-05
-3.77013087238648e-05
-3.09494961122182e-05
-2.15388186692989e-05
-1.93309963540464e-05
-9.79441650048309e-06
-3.94713982406414e-05
-2.70558044447425e-05
-2.99225555024008e-05
-8.74482833897873e-06
-4.90920000622412e-05
-5.75885394848569e-06
-4.28102111999552e-06
-1.72009910141175e-05
-3.34120513913684e-05
-1.26337719053028e-05
-4.51016507374989e-05
-2.37094870997288e-05
-5.27370956162542e-05
-5.26006338829397e-05
-1.45560593821707e-06
-3.84093790318985e-05
-2.51866956940765e-05
2.24317455499738e-05
-3.38235268160494e-05
-4.63334265538464e-05
-4.26715827567671e-05
-5.69534963458213e-06
-4.26748896950174e-05
-3.44624969855453e-05
1.06504652385362e-05
-1.07395205150053e-05
-1.76022072328608e-05
-8.72510395458544e-06
-2.98556281568409e-05
-4.65621152942039e-05
-1.7964993282156e-05
-5.64774495317306e-05
-6.28302835888389e-05
-5.3802343586369e-05
-3.43703264382428e-05
-2.2259895637317e-05
-7.44518371420584e-06
-3.99921946891397e-05
-1.05237133946735e-05
-1.62357051132528e-05
-1.8770743136092e-05
-3.28618057096725e-05
-5.03659690390339e-05
-1.94808143200471e-05
-4.50125172393889e-05
-3.34603998750765e-05
-3.05807863045261e-05
-1.35541496971037e-05
-1.8028802842481e-05
-4.21998752198895e-06
-3.09217441846885e-05
-3.72223182065416e-05
-1.83142035416643e-05
2.18365291389425e-06
-2.28495771936142e-05
-2.22404795353296e-05
-2.79507272577644e-05
-4.56846857730506e-05
-1.38951696176462e-05
-3.20562749650798e-05
-2.03750267261019e-05
-1.06251884816439e-05
-3.65561428773971e-05
-4.96149035913385e-05
-2.16092418033136e-05
-3.47983027946976e-05
-9.90783048896529e-06
-6.53728375300523e-05
-1.61544565635238e-05
-1.20330181940059e-05
-4.06155005938633e-05
-2.50759721540656e-05
-4.80252643303579e-05
-4.38128403062554e-05
-3.4537261723101e-05
-4.6935581975122e-05
-4.51749941065398e-05
-3.65938703538781e-05
-2.96929762104609e-05
-4.05503147670719e-05
-1.37757580974664e-05
-3.46735183550415e-05
1.21454227863457e-05
-1.30716917085255e-05
-2.4937888609329e-05
-3.87428327298206e-05
-3.08606751588869e-05
-2.28289439376723e-05
-4.77285674512413e-06
-4.80146075291942e-05
-2.0782266111476e-06
-4.14199132635133e-05
-1.23212911751793e-05
-1.56882604641804e-05
-2.84326634730573e-05
-2.66920763123443e-05
-1.15680900514021e-05
-4.41849311346871e-05
-3.83893957297972e-05
-3.5734192345975e-05
-3.35893375328512e-05
-6.27402819917437e-05
-1.82039293431433e-05
-4.04133794293109e-05
-4.41516940940469e-05
-4.38171845028316e-05
-3.80501387260794e-05
-6.22571523700376e-06
-1.47644027585582e-05
-9.20744713914874e-06
-3.23218390007708e-05
-4.31361101818878e-05
-2.54982251648304e-05
-2.40910728918031e-05
-4.96122646145821e-05
-4.50904516023007e-05
1.22387484434842e-05
-3.19694750964059e-05
-9.00157494909886e-06
-2.66947108601843e-06
-1.91789351320286e-05
-4.73355088401176e-05
-3.84601354874793e-05
-4.22537188494278e-05
-2.02817273677794e-05
-5.61811366505586e-05
-1.63202907521252e-05
-4.26743356428759e-05
-1.8302172109515e-05
-2.71168804843356e-05
-5.44556683216072e-05
-4.57149802440187e-05
-7.82035298986886e-06
-4.01773388733479e-05
-3.62991169101666e-05
-2.60221758992597e-05
-2.3476873576939e-05
-1.57283966175149e-05
-1.94981493621214e-05
-6.53868325290991e-05
-1.01299104712521e-05
-2.31463098994762e-05
-3.3487049055387e-05
-2.36942933906339e-05
-2.36837332952041e-05
-2.61425815133307e-05
-3.64052542119764e-05
-1.55403328896276e-05
-1.51387135463204e-05
-3.69882614395095e-05
-5.18955795886549e-05
-4.16783732191636e-05
-2.96918121385511e-05
-5.22240320953374e-05
-9.8175463512095e-06
-2.42844534942099e-05
-4.05900220591248e-05
-2.39541952378167e-05
-3.90333477837502e-05
-4.21895044137627e-05
-1.94291349881855e-05
-2.46010666858894e-05
-1.35418124540834e-05
1.33564718472842e-05
-1.46565842643919e-05
-4.77919927727278e-05
-3.39520201579965e-05
-1.57546008644266e-05
-6.75698406495364e-05
-2.61490548343399e-05
-2.81953210336902e-05
1.86598589963326e-06
-3.55993744498602e-05
-4.60184224000803e-05
-4.09537022866063e-05
-9.85151512825644e-06
-4.70780278526948e-05
-5.49433911911153e-05
-6.94268567723581e-05
-2.94332264023998e-05
-6.17908514219855e-06
-4.1047905603984e-05
-1.95410406131777e-05
-2.84143518546259e-05
-5.4765040466132e-05
-3.19067772972796e-05
-3.28548786411981e-05
-3.18774863920819e-05
-4.16300819172766e-05
-3.43733138499676e-05
-3.31531571880574e-05
-2.93105911284028e-05
-5.59542088962087e-05
-3.17000302094209e-05
-1.63129475947715e-05
-2.23122645759093e-05
-5.35791314075546e-05
-3.6162358211645e-06
-2.99294516301382e-05
-1.70968689011222e-05
-1.36747863010404e-06
2.69723081104588e-05
-2.97886587196275e-05
-3.34435091056778e-05
-1.4625670381019e-05
-3.63968275859895e-05
-2.66078593856465e-05
-2.76277970634415e-05
-1.0993416914763e-05
-7.39025342517014e-06
-4.25628966792724e-05
-1.87966568249443e-05
-3.9315466063659e-05
-7.61783924745798e-07
-4.14608237189762e-05
-2.54859181173157e-05
-2.4722389188434e-05
-5.18342956903641e-05
-5.00846795767178e-05
-5.47146560425439e-05
-8.36837937233711e-06
-5.11685526657437e-05
-4.70979965376825e-05
-3.49166793311302e-05
-2.6755129829824e-05
-6.17141698824245e-05
-2.0148483779464e-05
-2.7287811104657e-05
-3.07366585715388e-05
-2.6565257533283e-05
-2.81424513510583e-05
-3.05603922024035e-05
-3.38533979971815e-05
-4.01586541353681e-05
-5.59913287627936e-06
-3.49637559217168e-06
-2.75176069523091e-05
-2.31918035853494e-05
-2.722575554191e-05
-3.13408489771416e-05
-4.77819629760813e-05
-1.02167819594444e-05
-3.61845832695798e-05
-3.10478322133484e-05
-1.81101146446079e-05
-1.74408409299428e-05
-3.46368589882597e-05
-6.00513684956603e-06
-4.4303551377202e-05
-2.13462086415225e-05
-4.98987824760834e-05
-2.56656126034541e-05
-5.0130374309883e-05
-3.25448304911806e-05
-4.85142175660642e-05
-1.63671025480487e-05
-7.55858062909749e-06
-2.72737964461731e-05
-2.1383910207905e-05
-3.86630144016649e-05
-2.96404710954855e-05
-2.60171765131282e-05
-6.21691805507925e-06
-2.88786601333243e-05
-4.81155202074977e-05
-7.75622463440269e-06
-3.46212144925772e-05
-1.23594661007437e-05
-3.99719939651887e-06
-4.30372603952047e-05
-1.59723176290292e-05
-2.2289284211737e-05
-4.14071532130613e-06
-6.46961017334656e-05
-9.64299925200443e-06
-2.74660090587487e-05
-1.26555022995106e-05
-7.6224578297933e-06
-2.89949103552211e-05
-1.90894253136313e-05
-2.91362501152048e-05
-5.61310358805355e-06
-4.1217408512592e-05
-1.15997474005236e-05
-7.26970404191831e-05
-2.15148796032306e-05
-4.40211768222921e-05
-2.28684344771441e-05
-2.95714161867015e-05
-3.67239848096443e-07
-4.94997532550267e-05
-7.5576013036823e-06
-1.98802869154863e-05
-2.02134937325505e-05
-3.03583981008779e-05
-3.98555811295372e-05
-3.86041098397801e-05
-4.22345537949103e-05
-2.41299532783481e-05
-4.52947163753599e-05
-4.96433884203836e-05
-2.97594175005879e-05
-2.08877241829429e-05
-3.30502314170766e-05
1.55976120869177e-05
-2.48861353924822e-05
-1.39561801569085e-05
-2.75967914836103e-05
-4.23022240508343e-05
-1.42125967936963e-05
-3.95155240317593e-05
9.49765297526776e-06
-2.91446791843005e-05
-2.40878692265079e-05
-3.65903838736593e-05
-4.50008683167552e-05
-3.48570653166441e-05
-3.35981586518387e-05
-3.66465435268116e-05
-3.38381641961068e-05
-7.23911059641332e-06
-5.29906863108502e-05
-2.54749765950484e-05
-6.89087450625622e-06
-5.2899500056871e-06
-1.63617851368478e-05
-1.02072514425976e-05
-4.58989090813331e-05
-2.70765291605581e-06
-4.40109658393588e-05
-1.7791353578005e-05
-2.61004391135185e-05
-5.16730459965823e-05
-3.15245788128651e-05
-4.52609084791219e-05
-2.38209184735295e-05
-2.03020397007965e-05
-1.98740823157225e-05
-4.31290103763637e-06
-2.50096915850459e-05
-8.62969411416984e-06
-5.40150931794772e-05
-5.33123843514115e-05
-3.87163747477178e-05
-1.76429746059529e-06
-3.94265481020866e-05
-3.42454062739718e-05
-3.44333714138843e-05
-2.90826311719851e-05
-5.8386299390773e-05
-3.68950359025643e-05
-1.98597118812351e-05
-5.81873043352419e-05
-1.26565015007439e-05
-3.26201169562778e-05
-3.08336270173076e-05
-3.58115241565403e-05
-5.45062951513968e-05
-5.16738834256801e-05
-2.25407160494096e-06
-4.09488811837826e-05
-8.32049470622037e-06
-1.88997340189335e-05
-2.93455938312495e-06
-5.76572563183858e-05
-3.78026642320716e-05
-4.23067275892369e-05
-2.11815485463439e-05
-5.57788888150781e-05
-7.59327752105871e-05
-4.45869588323499e-05
-4.06852859669442e-05
-2.60915067255664e-05
-2.72936382104511e-05
-3.45714926552375e-05
-2.94742321136611e-05
-2.21838675281665e-05
-4.64557955815677e-05
-3.89975757107062e-05
-3.87496252241253e-05
-4.44813919795933e-05
-1.30924756384185e-05
-1.55429647853384e-05
-4.89801269196876e-05
-4.33222727376899e-05
-5.14514141395894e-05
6.01179119863215e-06
-4.35721716729506e-05
-4.59265013077643e-05
-2.50601462438598e-05
-6.8469412725126e-05
-2.39173862868806e-05
-2.81368412689914e-05
-3.38343609588333e-05
-4.00549159266146e-05
-1.10753259622472e-05
-3.56993576447333e-05
-2.36196265292638e-05
-4.27624450394715e-05
-3.95726484246139e-05
-9.6415789647936e-06
-4.57652344242037e-05
-4.01908563951052e-07
-1.32546284222604e-05
-4.28857286991325e-05
-7.54021916172063e-06
-1.91877408472799e-05
-3.08990537844956e-05
-3.78408451617256e-05
-2.91763183224937e-05
6.82103023668858e-06
-2.96326364766109e-05
-4.82348288768172e-05
-2.9132304561022e-05
-1.72903538451008e-05
-2.7489180338952e-05
-4.03812159272722e-05
-2.05304901998148e-05
-5.93419248850724e-06
-7.31225379822338e-06
-4.31404366063157e-05
-3.68686237061816e-05
-3.74155360098249e-05
-3.54815996563439e-05
-1.72218877304634e-05
-2.11333354934172e-05
-3.45831046675591e-05
-3.64378514421545e-05
-4.1876581369901e-05
-2.79522334559246e-05
-2.44531905511715e-05
-3.03092883850281e-05
9.15989459254429e-06
-5.22373982161765e-05
-9.15793646679289e-06
-2.23373687968012e-05
1.98592563670911e-06
-1.15465525349836e-05
-1.6438750848416e-05
-3.81255655128601e-05
-3.89375242799977e-05
-3.11168978288872e-05
-2.8174199132048e-05
-4.7119286173702e-05
-3.17835982399095e-05
-1.9697984632802e-05
-1.68390034791807e-05
-1.23262248227258e-06
-1.73519546518074e-05
-2.72230674641701e-05
-4.71882431520492e-05
-4.18905478362257e-05
-3.21984793413968e-05
-1.63779210432778e-05
-9.32862142506456e-06
-4.61578721372686e-05
-1.78964151928051e-05
-4.19950172487099e-05
-2.19861717107591e-05
-5.17980667440225e-05
-4.46404599381223e-05
-3.01280986240392e-05
1.43501617974454e-05
-3.06854098875797e-05
-4.72891107475824e-05
-2.84961378995197e-05
-2.84300236069013e-05
-2.38365371465868e-05
-3.7200583162302e-05
-1.66602511682547e-05
-2.7622441515077e-05
-4.1285096184577e-05
-3.38843929046247e-05
-4.07369748703911e-05
6.89625871821522e-06
-5.45922445053243e-05
-2.5408245640168e-05
-1.85360096303633e-05
-3.96569913197079e-05
-5.33451196054478e-05
-1.99101162018125e-05
-4.24738051392982e-05
-4.56629488001578e-05
-4.21912287543627e-05
-2.08659892942045e-05
-5.51181838439497e-05
-2.79357346369474e-05
-4.35180341796352e-05
-2.61950052178429e-05
-2.81816179205866e-05
-1.74236040095806e-05
-5.06829194761121e-05
-1.5769945109745e-05
-5.24869555916028e-05
-4.76806475148901e-05
-3.73649529892019e-05
-2.09921697975788e-05
-4.32450509952053e-05
-3.24226399902291e-05
-1.18952203347444e-05
-4.97532453387536e-05
-1.9246279160244e-05
-3.83690505394081e-05
-4.65312651047209e-05
-4.29921641749064e-05
-2.20387685412979e-05
-1.32947505384334e-05
-2.92058187072927e-05
-2.76597666971252e-06
-2.08388407833382e-05
-4.29077983974989e-05
-5.49409201177392e-05
-2.05842993537575e-05
-7.38107858352803e-06
-5.3594590218027e-05
-3.18605576812804e-05
-2.64957252253377e-05
-2.81733617854622e-05
-1.29606998122983e-05
-6.32217785207494e-05
-3.73192852885527e-05
-2.51152390280914e-05
-2.32358444904913e-05
-3.55088628635072e-05
-1.73653595346754e-05
-2.83490630516003e-05
-2.10319783701194e-05
-2.99948406786076e-05
-6.25055648910163e-05
-2.29733924157946e-05
-6.95054464904758e-05
-5.94947557981741e-05
-5.21589497200302e-05
-4.93867814384472e-05
-1.26553292318473e-05
-3.65565018357426e-05
-2.59937673118585e-05
-3.634918295361e-05
-1.87675452109818e-05
-3.58378392076195e-05
-2.42797497418538e-05
-2.57928444369846e-05
-5.14838855055001e-05
-3.88011269136822e-05
-1.60037817393374e-05
-2.37337069681981e-05
-6.3123803252924e-06
-2.81674120409124e-05
-3.19347732100441e-05
-2.31437312268544e-05
-3.41151239798896e-05
-2.73458884743724e-05
-5.33702501718323e-05
-4.51198451607469e-05
-4.21363263375321e-05
-2.89247020545255e-05
-3.12336754535094e-05
-2.83081240373871e-05
-1.1921455480315e-05
-2.84066920693623e-05
-5.73957085012442e-05
-3.74520808053907e-05
-4.50885593455714e-05
-3.8082486466718e-05
-4.64264499215462e-05
-3.95242177644284e-05
-4.05494598465245e-05
-3.9407592332509e-05
-9.39172052342644e-06
-1.75265247571307e-05
-2.68839921436981e-05
-1.92595051857194e-05
-3.00547775915997e-05
-3.21989814975631e-05
-2.631897717159e-05
-2.27378272292665e-05
-3.14082167639022e-05
-7.02702864641726e-05
-4.3463163740407e-05
-4.45493922724482e-05
-3.46479221016422e-05
-3.27562289657892e-05
-2.6506761503885e-05
-6.52273469523648e-05
-4.20775400362043e-05
-1.0731738673081e-05
-9.82487527187571e-06
1.06805141544701e-06
-2.40685002050867e-05
-3.17951932227643e-05
-3.89709305140732e-05
-4.07667224483667e-05
-1.98586865709277e-05
-2.0427234114647e-05
-2.92131215850308e-05
-1.36989428894008e-05
-4.56055737635339e-05
-1.1225218118164e-05
-3.78759254233123e-05
-3.60918317269418e-05
1.81244345235489e-07
-2.91899486731044e-05
-2.82259710513362e-05
-2.5130312963861e-05
-6.16118441251898e-05
-1.46857059731586e-06
-6.31133151922889e-05
-2.96378955920521e-05
1.61759367503768e-06
-2.25034276367963e-05
-1.3827555724325e-05
-3.04368462796613e-05
-3.58238942332112e-05
-3.08135785012738e-05
-1.37953418572818e-05
-2.5647751672215e-05
-1.31986450984213e-05
5.9179940525246e-06
-1.04043785303682e-05
-3.40599996291117e-05
-2.24938984505226e-05
-1.69470290574035e-05
-5.0057822019172e-05
1.1381949396692e-05
-3.55617470275558e-05
-1.91124430048792e-05
-6.98549755857222e-06
5.52455137625833e-06
-2.85043939314868e-05
-1.52176693100042e-05
-5.79019835537368e-06
-2.42025979168093e-05
4.1625656193479e-06
-3.84682614848445e-05
-5.04122312440616e-05
-3.19921367772963e-06
-2.9893738353345e-05
3.59905519928882e-06
-4.70442617132406e-05
-3.5322480580189e-05
-2.14904915931076e-05
1.32248007918863e-06
-1.75907879317728e-05
-3.854098434295e-05
-2.69992842041911e-05
-3.79909114745213e-05
-1.74461358803308e-05
-4.14392464910949e-05
-1.2326468784399e-05
-1.73721619525212e-05
-2.3937714248304e-05
-2.15106284772608e-05
-1.98289313741863e-05
-3.68731985049877e-05
-8.19994165755894e-07
-4.07024483913718e-05
-2.03015448660608e-05
-3.8042024039733e-05
-1.26426948000077e-05
4.34539274530334e-06
-5.93991876826671e-05
-1.59174397869325e-05
-2.13073276503732e-05
-4.62318900626267e-05
-1.42654625448388e-05
-4.80700115193039e-05
-3.6202208003528e-05
-4.00623162240176e-05
-1.79489508284691e-05
-1.93597798796958e-06
-6.83052859210501e-05
-3.02475103361767e-05
-1.19246911188591e-05
-3.72898717709117e-05
-4.46211402729353e-05
-1.82113587999537e-05
-1.39796413159696e-05
-2.29293470445137e-05
-3.32017056326607e-05
-1.36663396218619e-05
-4.35197294892721e-05
-3.72801664671342e-05
-1.0161036058853e-05
-3.47105364231612e-05
-2.93848668508904e-05
-2.34978572835117e-05
-2.54854099122661e-05
-1.60917971791419e-05
-2.57256487854879e-05
-3.50859233355242e-05
-8.31219350907692e-06
-1.20620506483247e-05
4.46384143862183e-06
-3.98895323498109e-05
-3.13839850538061e-05
-3.1791319574748e-05
-4.57097486686575e-05
-2.49067996882844e-05
-6.0877374617637e-05
-2.76572263543488e-05
-4.31833943334678e-05
-1.02368453327306e-05
-3.60645150387028e-05
-3.73450464799006e-05
-3.74310272078812e-05
-5.51822717029469e-05
-4.63423978363051e-05
-1.65405387957028e-05
-1.98107234522061e-05
-1.05230094199355e-05
-2.85757256496678e-05
-2.63882343967483e-05
-3.4112282220888e-05
-3.97465346697975e-05
-2.79773749043295e-05
-3.9920505321528e-05
-4.07666421896262e-05
-1.86233102528998e-06
-2.63737832746899e-05
-1.78187859575352e-05
-5.65105678354929e-05
-3.51252840938859e-05
-3.83449483175999e-05
-3.12510459046624e-05
6.8525657351664e-06
-5.11918690482424e-05
-2.35851637211731e-05
-5.09016813957354e-05
-2.32487397266101e-05
-2.8415487134989e-05
-1.65168570306096e-05
-7.65524918745119e-05
6.4507368598192e-06
-2.94226749854784e-05
-1.24408957572138e-05
-2.32884970213724e-05
-4.22110893062258e-05
-3.47440034201956e-05
-4.07245334168202e-05
-5.21368160300953e-05
4.41304517344369e-06
-3.55363830303995e-05
-4.40787809955553e-05
-3.1278166857534e-05
-3.37547974259813e-05
-2.48777910148885e-05
-3.89118002123367e-05
-1.79985093028506e-05
-5.18348909370388e-05
-6.55347692900301e-05
-5.23705615445311e-05
-7.15931913174274e-05
-3.87704722236814e-05
-2.69458810831345e-05
-2.96989207845984e-05
-2.25878217550045e-05
-3.9357213163858e-06
-3.94670214665897e-05
-4.31594129973022e-05
2.15996976122386e-05
-6.34207592758951e-06
-2.46454470306113e-05
-1.01874964076925e-05
-3.9271055147517e-05
-3.69611868454837e-05
9.82271992745169e-06
-4.26225008599766e-05
-4.53801915041411e-05
-4.23246794714669e-05
-1.26011702388356e-05
-2.84448569552966e-05
-3.95742132392337e-05
-2.69485392899404e-05
1.99515731249048e-05
-1.87146664863205e-05
-5.74952695328707e-05
-2.55005647150227e-05
-5.63064735759882e-05
-3.65579974509945e-05
-2.90177541849208e-05
-4.17454451824892e-05
-4.0819537206688e-05
-4.9789322565552e-05
-4.52058703198887e-05
-2.12992720826641e-05
-9.88792522401661e-06
-2.75051704324458e-05
-5.14251483489263e-05
-1.47153362778965e-05
-3.48028016829615e-05
-4.83398388850018e-06
-5.54700622087031e-05
-2.60730562790255e-05
-1.85287494632995e-05
-2.00003918276404e-05
-4.84859545787535e-05
-1.56795319256105e-05
-5.29756068308063e-05
-2.22451183165557e-05
3.64443038083612e-06
-2.78289855354823e-05
-2.2273910587787e-05
-3.56703134232845e-05
-3.22611292685231e-05
-6.07541080308567e-05
-5.3937897966467e-05
-3.274586336019e-05
-6.12408956384726e-05
-4.48395403796459e-05
-3.66906121613836e-05
-7.63769607980537e-06
-5.14380231392642e-05
-1.65639125035769e-05
-6.37342704933173e-05
-1.64425696720271e-05
-4.16895648839039e-05
-3.99630995715024e-05
-2.67774144686267e-05
-3.33070301953725e-05
-3.08298945312858e-05
-4.34384479772604e-05
-1.73784893303891e-05
-3.6468256731491e-05
-3.12271737684894e-05
-3.99597809160919e-05
-4.29018478267529e-05
-1.44859621473985e-05
-3.81721567785994e-05
-3.01129811207022e-05
-3.18590497739331e-05
-9.8269862982225e-06
-1.41501622448042e-05
-1.72292531808048e-05
-2.51960713578603e-05
-8.04956788492436e-06
-2.0259803430676e-05
-4.69165130148842e-05
-4.81537547455072e-05
-6.81951941887878e-05
-4.8614519066015e-05
-1.69733020747855e-05
-2.91382018698571e-05
-3.66154663257064e-05
-4.16943944082761e-05
-2.76537784892365e-05
1.81660695456351e-05
-2.69644070953774e-05
-1.80490102077051e-05
-2.5331710785646e-05
-1.36439832724972e-06
-1.52164889171739e-05
-5.91571676196509e-06
-1.60451104568562e-05
-6.30614709166164e-08
-3.17665549179778e-05
-4.84992908581228e-05
-2.03269088526079e-05
-2.72538186239886e-05
-4.46701627777423e-05
-2.89106408203363e-05
-7.64336153976547e-06
-1.0292894464159e-06
-4.76036993738722e-05
-3.33433972908019e-05
-5.69909388800719e-05
-3.07868718494442e-05
-7.75995403612236e-06
-1.28169800316453e-06
-4.3665926225397e-05
-3.64300668845536e-07
-1.65924254638891e-05
-3.11076342231608e-05
-4.29241331760567e-05
-1.85320526814827e-05
-2.04026625967607e-05
-2.91936353920945e-05
-2.37088003348921e-05
-1.92514537436343e-05
-2.45909152986871e-05
-2.95162966291004e-05
-1.4618870566739e-05
-3.65658864252954e-05
-4.67175346056427e-05
-3.3740162169574e-05
-3.89650283153809e-05
-4.11479845805114e-05
-2.68561942790142e-05
-3.08984325447158e-05
-2.66504505444558e-05
-1.40612111573572e-05
-1.27005959125302e-05
-5.33736603144121e-05
-3.00039766507149e-05
-1.21590385478881e-05
-4.29795076818238e-05
-2.67445730147928e-05
-1.73291910219532e-05
-2.25219933879664e-05
-3.99387590336191e-05
-6.75602789542257e-05
-3.22437358978825e-05
-6.10583039568597e-05
-4.92925303403729e-05
-4.72933777557208e-05
-3.10259541713576e-05
-3.66810705825446e-05
-2.67041038492387e-05
-3.30784097116982e-05
-2.29667524909431e-05
-4.17263105603323e-05
-2.84955065284938e-05
-3.7668151081052e-05
-3.64175041992213e-05
-1.82054633653819e-05
-2.12839740782309e-05
-2.93532379016442e-05
-2.59967268603162e-05
-2.84942780914691e-05
-1.25132345336528e-05
-2.50426138907925e-05
-1.7436385453405e-05
-2.19859824077688e-05
-5.04976681495484e-05
-1.51944677505337e-05
-2.47631611420293e-05
-3.03935902046986e-05
-4.20276169122662e-05
1.70484163666545e-05
-2.77067971924179e-05
-4.30435092850145e-05
-2.13880592075312e-05
-3.90411579850299e-05
-5.05130226732793e-05
-1.84012727855527e-05
-3.25047852586479e-05
-2.94344633331958e-05
-2.10103274694944e-05
-3.42391978592012e-05
-5.68259261373979e-05
-1.43319232017553e-05
-5.31045638929477e-05
-2.64981041225736e-05
-1.89430390249803e-05
-3.30530424670408e-05
1.42201520216015e-06
-4.85340261771054e-05
-2.97164292551234e-05
-4.93207077873142e-05
-4.9796607739418e-05
-3.80199888269906e-05
-2.0704722575961e-05
-2.59688742186997e-05
-9.50578572230186e-06
-3.12725724807576e-05
-4.21849969095867e-05
-1.67958805666673e-05
-3.43984636146951e-05
-9.98499972573379e-06
-4.07617665190153e-05
-3.81722703762017e-06
-2.61303708885239e-05
-1.59537529731689e-05
-5.97079824846006e-06
-6.79601347414839e-05
-1.4123348347537e-05
-2.21689831677554e-05
-3.22392148159568e-05
-3.81566969325734e-05
-1.00606761286479e-05
-5.82506060231902e-05
-7.79090702646119e-06
-3.31671296085038e-05
-2.85056466896366e-05
-1.0190367655587e-05
-4.43367197655606e-05
-4.34073324707028e-05
-2.13701021376077e-05
-3.77087559846347e-05
-3.6801386796006e-05
-2.09008995728677e-05
4.58284167613277e-06
-3.03700883713113e-05
-6.26825095032761e-06
7.82429755192475e-06
-2.15197727990369e-05
-3.85808712850077e-05
-2.59923767906604e-05
-3.90719414742291e-05
-5.19682783118647e-05
-3.65246808741747e-05
-3.29269282512644e-05
-6.63138173444261e-05
-5.51335661070349e-05
-3.32751285161998e-05
-6.44326584398106e-06
-3.61050162467651e-05
-4.88838106534781e-05
-3.29116131223375e-05
-5.48060755652169e-05
-4.47040274716521e-05
-5.8188873495974e-05
-1.79939781293054e-05
-4.71430434668086e-05
-1.68483602908696e-05
-5.56375677495938e-05
-2.83087659092307e-05
-4.09347059493292e-05
-2.2151585001429e-05
-2.48511745951927e-05
-1.85477595845965e-05
-4.17511436131479e-05
-5.42333934051347e-05
-5.06430944796243e-05
-4.16370090715432e-05
-4.03212884842303e-05
-2.41138116647159e-05
-2.6181380126769e-05
-2.07783512397614e-05
-3.8801618114424e-05
-3.13786275492656e-05
4.39997281273251e-06
-3.75437113114907e-05
-3.2192674925055e-05
-4.05148314855215e-05
-4.32809492902215e-05
-1.86545857202761e-05
-1.02637338383465e-05
-3.18091116303264e-05
-2.19123784756335e-05
-3.41668575628105e-05
-2.31909582432824e-05
-6.51841136917892e-05
-4.1819062484776e-05
-2.01751433948415e-05
-1.95207523088679e-05
-2.98677151113742e-05
6.50153638515654e-06
-3.18573477414364e-05
-4.05635578091432e-05
-5.37298862137235e-05
-9.13366285831831e-06
-1.49305071782831e-05
-2.12009521224574e-05
-2.12681380684587e-05
-5.85796806847415e-05
-1.06340408403796e-05
-2.71306502699002e-05
-2.23592722819563e-05
-9.03415363507192e-06
-8.26198828956479e-06
-4.34376876812495e-05
-4.2146290504803e-05
-3.10554078209639e-05
-5.25287530786031e-06
-9.46078671261989e-06
-4.5757760264384e-05
-3.81756420682437e-05
-2.19687429960285e-05
-2.50499376481742e-05
-2.41726499419624e-05
-5.26101211469653e-05
-2.16038048385443e-05
1.22806916356436e-07
-5.70909255612427e-05
-2.14258871818197e-05
-5.25179329725166e-05
-3.52137591808448e-05
-3.46901225176232e-05
-4.59193771170908e-05
-4.57233618616727e-05
-5.83745731227783e-05
-4.88922128686017e-05
-8.80111238405007e-06
-1.11276902857383e-05
-3.957352084902e-05
1.32482200674537e-05
-1.6476335374235e-05
-8.81179025299865e-06
-1.02860327791285e-05
-3.53497031037608e-05
-4.66264524526669e-05
-3.14392962704954e-05
-2.78688137765136e-05
-1.22054285988881e-05
-1.58074379682335e-05
-2.47585125662894e-05
-3.54621785575546e-05
-2.14675240808456e-06
-4.28835150045995e-05
-2.22871649250879e-05
-3.05313791856142e-05
-5.07493384063923e-05
-5.77034317493813e-05
-1.64006491389573e-05
-4.70478325313124e-05
-7.83745125888559e-06
-4.40166073946897e-05
-2.09286858959701e-05
-9.71704783825241e-06
-2.95314527124016e-05
-4.38550813000807e-05
-2.06671166459518e-05
-6.05232978590463e-05
-4.5892225943452e-05
-6.47542498243873e-05
-3.56226952459849e-05
-1.4473417394732e-05
-2.1188941934999e-05
-4.16252662539992e-05
-1.85062003037283e-05
-4.60236518168566e-05
1.49994713360737e-05
-1.06234218930848e-05
-3.21426696189375e-05
-2.10945926209088e-05
-9.98588339880261e-06
-4.13671269671002e-05
-3.56954537042133e-05
-4.31996048671521e-05
-1.85236756743265e-05
1.86862821970666e-06
3.42740102946548e-06
-1.95581360860672e-05
-2.83949853955159e-06
-4.53513511127818e-05
-2.6923904930239e-05
-4.46471705538912e-05
-2.24618711506912e-05
-1.09072283981769e-06
-3.89610049398233e-05
-3.07261502406125e-05
-5.4236794642335e-05
-5.02040453182337e-05
-3.85643463361265e-05
-2.7578694048523e-05
-1.82775123728526e-06
3.99497012494199e-06
-2.13775595516884e-05
-1.28409593771347e-05
-4.42324094356662e-05
-2.36306376381453e-05
-2.7033637211243e-05
-2.28650372974776e-05
-2.65257459133006e-05
1.50358586377299e-05
-6.99143083195363e-05
4.14663597309668e-06
-1.34039133468731e-05
7.07938421182026e-06
-3.70605902830201e-05
-2.31638660661199e-05
-2.33367260594612e-05
-2.33355762772304e-05
-3.32592956125318e-05
-9.85447312694574e-06
-2.34704287442279e-05
-3.39418685082143e-05
-2.42959546923582e-05
-2.10358618105208e-05
-7.76696355944701e-05
-2.85884888461666e-05
-1.96359220289852e-05
-3.55216335246988e-05
-2.77846482977613e-05
-4.79364119571833e-05
-2.75236758311376e-05
-2.20069433072168e-05
-1.97298633778983e-05
-5.78590288939705e-05
-4.30714403686256e-05
-3.75485899725263e-06
-1.43555052911075e-05
-2.59641204207907e-05
-1.57636144607767e-05
1.11141835834402e-06
