# Supplementary material for: Research on computational propagation and identification of mine microseismic signals based on deep learning
Source: PLoS One. 2025 Oct 22;20(10):e0334641. doi: 10.1371/journal.pone.0334641 (PMC12543183; doi:10.1371/journal.pone.0334641)
Supplement: S8 Data — (ZIP) [file pone.0334641.s008.zip › 000100900002701.xlsx_0.txt_24.txt.txt]

-1.51008302567001e-05
-2.884343371121e-05
-3.1770402779182e-05
-2.49989430223273e-05
-2.72372239350123e-05
-3.80311832776792e-05
-2.09576702092852e-05
-2.53602722720569e-05
-3.28695090528301e-05
-2.87512563744492e-05
-2.4904389075068e-05
-3.80582621335107e-05
-2.43361156370052e-05
-4.50388839071692e-05
-2.35213656684852e-05
-1.06732313726787e-05
-3.55170181973768e-05
-2.06550050696785e-05
-3.41709482530327e-05
-4.68752827991775e-05
-2.20720013692392e-05
-4.02128174933979e-05
-6.26085476133831e-05
-3.68823869366649e-05
-3.43569375644728e-05
2.60618629330158e-05
-4.0763290173715e-05
-1.71134654361203e-05
-1.32917983304704e-05
-2.27530497225196e-05
-2.83810928466561e-05
-4.07068836218362e-05
-2.27067050526305e-05
-2.85449286280443e-05
-3.22799997668842e-05
-6.75501002714946e-05
-1.36534997052874e-05
-4.73899302426025e-05
-1.78617703361268e-05
-3.4593896008636e-05
-9.30332752298649e-06
-1.57300773985917e-05
-1.34321709318368e-05
-2.19037235929116e-05
-2.73222302220375e-05
-4.55704567422756e-05
-1.91637414199113e-05
3.9130037980402e-06
-1.18736230730413e-05
-4.53722935082165e-05
-3.93227190142054e-05
-2.93205086090242e-05
-4.25208695466829e-05
-4.66590242736767e-05
-3.41145189386069e-05
-3.20178914245516e-05
-2.31098382027225e-05
-2.56943744929934e-05
-4.04721729645775e-05
-5.21736319628751e-05
-2.66612519419221e-05
-6.00276070327715e-05
-2.56000121607927e-06
-1.42039102186566e-05
-2.96513252413866e-05
-3.07483480509249e-05
-1.05095070799752e-05
-1.04743795761374e-05
-5.03323093574465e-05
-3.8167734086127e-05
-3.47940916991719e-05
-3.33723832678857e-05
-3.19164731544253e-05
-2.3207024600006e-05
-2.31261042246365e-05
-3.0833064514994e-05
-3.47875650759292e-05
-4.37222295107227e-05
-1.91837510163169e-05
-3.96814251364257e-05
-1.01521800709608e-05
-2.58971801250097e-05
-2.21028862346768e-05
-3.92058668698054e-05
-3.8374902048539e-05
-2.47863419791193e-05
-1.92430192647317e-05
-2.95066668804942e-05
-2.87970996544366e-05
-1.6274032108925e-05
6.49677787348025e-06
-3.76483866317007e-05
-2.54480207306395e-05
-3.56232164049732e-05
-4.56637859280514e-05
-2.69371466843495e-05
-1.1777369575899e-05
5.63511730362264e-06
-2.91922014607514e-05
-6.16050045549442e-05
-6.98206840868067e-06
-4.81003496943125e-05
-3.98011153605822e-05
-4.81995752834345e-05
-1.46847459557126e-05
-5.0530121443485e-05
-2.39930366798644e-05
-6.92330902981891e-05
-4.12385773663022e-05
-4.46767905158702e-05
-2.53354668487369e-05
-3.53073275846712e-05
-2.02545168664178e-06
-1.36657852341547e-05
-1.21026157146536e-05
-2.60886648513762e-05
-2.78351180498466e-05
-1.50924413764863e-05
-2.41234924595697e-05
-4.25457865498914e-05
-1.51542695220503e-05
-2.46073043270778e-05
-2.73537090139529e-05
-3.36953536464255e-05
-4.73610631373743e-05
-5.64695883397929e-05
-4.57240653231516e-05
-9.15766783622953e-06
-3.10573185650057e-05
-2.64357746533496e-05
-1.37071189821038e-05
-1.66640665879985e-05
-4.29859771614631e-05
-3.89825535047398e-06
-2.61267540057391e-05
1.747709292391e-06
-3.96468114159448e-05
-3.41535065379164e-05
-3.49119920740373e-05
-2.73985341106191e-05
-2.76451926510322e-05
-2.10012253348261e-05
-1.35256115156362e-05
-3.71796130595822e-05
-3.65934938053779e-05
-3.27472019713064e-05
-4.66770891374302e-05
-1.26153965817784e-05
-6.71157952016727e-05
-2.69481672197076e-05
-2.24012733929293e-05
-4.51268466861329e-05
-3.27170716474604e-05
-7.14042092603043e-06
-3.5223790902026e-05
-7.68202485738599e-05
-1.86823826716268e-05
-2.00997138655457e-05
-3.76166039933454e-05
-4.75305283562682e-05
-1.25552935388821e-05
-3.53736889257392e-05
-2.21534287471023e-05
-1.20720111442988e-05
-4.62894045857141e-05
-1.51306009027558e-05
-1.19214912673263e-05
-1.05329619655399e-07
-8.42331823225277e-06
-6.90030403740021e-05
-1.29995306940033e-05
-2.99577917351521e-05
-1.75756614254472e-05
-2.99799404114357e-05
-4.93018286497145e-05
-9.02778884143625e-06
-1.82200387967633e-05
-6.32628747020104e-05
-6.89407600052383e-05
-3.84652010815214e-05
-4.58419058642367e-05
-1.80840838423629e-05
-8.9918951936298e-06
-5.22479554873943e-05
-2.54583404929072e-05
-5.99850333300243e-05
-2.97256706094916e-05
-2.21055395899853e-05
-1.02874645531108e-06
-2.1579624417457e-05
-4.47268101320012e-05
-1.80475049447975e-05
-3.34881459457401e-05
-5.05671514568327e-05
-3.58736497254132e-05
-2.87275963043095e-05
-4.26371898145049e-05
-2.08349568549153e-05
-4.14360782807038e-05
-2.33687370115919e-05
-3.6626936392151e-05
-2.1080332158275e-05
-5.43738097445566e-05
-4.38873541625697e-05
-4.183365589969e-05
-5.17886225223856e-05
-2.17926744725947e-05
-4.88987443672786e-05
-2.10558514749191e-05
-1.964726648962e-05
-3.22584048216637e-05
-4.13685295542271e-05
-1.20529580512262e-06
-2.63683582009639e-05
-1.78629053564732e-05
-2.31013290757669e-05
-3.00213123803857e-05
-5.67341824036839e-05
5.63283974448686e-06
-1.35195618377552e-05
-4.3288184677544e-05
-1.11044337699526e-05
6.41390279985517e-07
-2.33151912453501e-05
-2.16085949624319e-05
-3.25321415958351e-05
-4.05820228755928e-05
1.75080847943375e-05
-1.30323334035866e-05
-3.28450126486108e-05
-3.91360076077913e-05
-6.51409203648785e-05
-9.86874238930854e-06
1.43823010584408e-05
-3.59666973140581e-05
-3.68462373990763e-05
-2.38038892415624e-05
-3.187377334867e-05
-2.63477789373697e-05
-1.73665716108457e-05
3.07511231698241e-06
-3.84473299053159e-05
-1.52958540859102e-05
-1.7766644424166e-05
-3.70161065683879e-05
-4.61683805971284e-05
-4.97811757211977e-05
-4.15385233195758e-05
-3.05534855468257e-05
-3.07072170344844e-05
-2.04374940820607e-05
-3.33471882020421e-05
-2.47991338241257e-05
-4.86222027801994e-05
-4.61199813559517e-05
-5.29200950285223e-05
-2.94847898242559e-05
-6.28674782104715e-05
-3.5605626266316e-07
-5.02618747036126e-05
-4.24091788249236e-05
-9.05643809769427e-06
-9.93099684228441e-06
-2.66271156050227e-05
-2.93892035461426e-05
2.37771910748168e-06
-2.41396907497221e-05
-1.44103333312945e-05
-5.52156741889493e-05
-3.71508671679143e-05
-3.41087640491127e-05
-3.48065500593101e-05
-5.56110603441615e-05
-7.9634637853806e-06
-4.19292545738366e-05
-3.39927899158798e-05
-4.15454070390919e-05
-4.40778200545685e-05
-1.28529699835163e-05
-5.21668678367781e-05
-1.99168816467109e-05
-5.12019799195192e-05
-2.57384281264359e-05
-1.40756098399771e-05
-3.3023965949668e-05
-2.30185118538496e-05
-3.12932280189339e-05
-1.27584842867255e-05
-4.06868015130455e-05
-4.99749532981894e-06
-2.95172798327763e-05
-2.70838672246073e-05
-5.32997050850077e-05
-2.66180430335886e-05
-7.13731614664664e-05
-4.06517133697146e-05
-2.11843730846679e-05
-5.47609795235859e-05
-4.83568309627761e-05
-8.84141794399139e-06
-1.8602780653568e-05
-5.9778326793914e-05
-2.58070318033842e-05
-2.14463147103707e-05
-3.54990770503012e-05
-3.6720597773072e-05
-2.17324790068742e-05
2.76780668361831e-06
-2.49821349301894e-05
-3.20200431339757e-05
-3.97595594541294e-05
-2.28564890940933e-05
1.36194683112206e-05
-3.78642065178615e-05
-3.11112191751053e-05
-3.57508113690061e-06
-4.05524606796659e-05
-4.05105533121204e-05
-3.61472392010151e-05
-2.99418182048913e-05
-1.59105173004014e-05
-4.98384372502901e-05
-4.76944822524902e-05
-3.75195923527252e-05
-3.27174365170344e-05
-3.20417810400541e-05
-3.409059890868e-05
-2.52906017281103e-05
-1.73717361640992e-05
-3.63590333958513e-05
-2.07253764555517e-05
-2.23114394668936e-05
-3.81120873035111e-05
-3.41069506351461e-05
-1.37814325833035e-05
-2.16960456267879e-05
-2.77234159592724e-05
-3.13132338386039e-05
-5.66997751726026e-05
-4.54303566403072e-05
-7.2935711503061e-05
-1.10229223941069e-05
-2.36086032707456e-05
1.0155942485565e-05
-3.19858678841996e-05
-4.62532895864119e-05
-4.23925983048872e-05
-4.40608194843407e-05
-3.16185651080731e-05
-7.87380755654481e-06
-3.57409677984766e-05
-3.23990881907564e-05
-5.56000224340318e-06
-5.42003065657988e-06
-3.01477273872237e-05
-7.07270934091949e-06
-2.00604161584514e-05
-2.95868190437406e-05
-1.78931419799842e-05
-1.27741519778835e-05
-8.94156773855327e-06
-5.5099479878651e-05
-4.09317380471526e-06
-4.77432608795855e-05
1.08008980940558e-05
-3.54643443313842e-05
-3.93277826199795e-05
-5.77395887082797e-05
-4.30972438359869e-06
-3.39562566606665e-05
-2.70590990927403e-05
-3.11050504441248e-06
-3.1733522994063e-05
-3.43058979850925e-05
-4.15242531849187e-05
-2.42179660647384e-05
-4.17058250746932e-05
-3.3688574293869e-05
-4.60375578456677e-05
-3.2763634759821e-05
5.72318124395232e-06
-2.52919989622058e-05
-1.91921379142857e-05
-4.93996541580578e-05
-1.20513062276021e-05
7.55158002415706e-06
-2.97867665810103e-05
-1.91775965182288e-05
-2.71788503840788e-05
-4.29785599672746e-05
-6.90765457317436e-06
-2.25279282209395e-05
-1.76918720946582e-05
-4.65061308577299e-06
-1.0914816699451e-05
-2.82811734978963e-05
-3.93206673788929e-05
-2.44204508639896e-05
-2.9258017060518e-05
-2.1587727907766e-05
-3.33749383062407e-05
-2.54430464336221e-05
-1.81574192924291e-05
-1.44003340867962e-05
-4.35541984022617e-05
-4.3631294067657e-05
-1.85197780684709e-05
-5.49082846115371e-05
-2.88607168064119e-05
-3.35454949975867e-05
-2.13357740990913e-05
-2.34702236594057e-05
-9.82515393643385e-06
-2.90858802233901e-05
-7.08030395162789e-06
-2.88854699929254e-05
-5.87319503209404e-05
4.46132882039752e-08
-4.01064605153263e-05
-2.14818703321972e-05
-2.93050253199319e-05
-2.34621630291094e-07
-2.43055295791618e-05
-2.01635861170295e-05
-3.94781224409938e-05
-1.21017184084696e-05
-1.88505845618501e-05
-4.18773551011251e-05
-6.9137211669451e-06
-1.0054552153746e-05
-5.68666128917322e-05
-2.63993440087543e-05
-8.46391752543497e-06
-4.41237692427283e-05
-3.87700180120402e-06
-2.65159081888342e-05
-2.62582469880285e-05
-2.53997033875192e-05
-3.47752091668254e-05
-8.09006553879211e-05
-4.95928475014834e-05
-2.24059305082438e-05
-3.02646097375661e-06
-1.6995818241702e-05
-5.6454987058408e-05
-2.82960510173983e-05
-4.34666439033877e-06
-3.61348824953197e-05
-3.57262463052975e-05
-1.76478311281021e-05
-1.09277279662597e-05
-7.85122530555062e-06
-1.89058223719188e-05
-4.14379123890309e-05
-3.34680826558947e-05
-1.51709809465793e-05
1.99867749700033e-05
-5.02578457304554e-05
-5.71606292224881e-05
-2.16714588237222e-05
-1.15810425584556e-05
-3.61997957261312e-05
-1.48275178799218e-05
-5.2720678854665e-05
-2.74833992149142e-05
-3.88772855426452e-05
-3.27976639779591e-05
-4.19102542824274e-05
-2.42114246012903e-05
-3.15376814686212e-05
-5.65726319029961e-05
-2.67649353701342e-05
-3.18547519964202e-05
-1.38694724059217e-05
-3.1886312292776e-05
-1.40001048920439e-05
-3.36977402010998e-05
-1.95478907111203e-05
-3.63763977409649e-05
-5.95758803694754e-05
-1.89227117168822e-05
-4.55699661971634e-05
-1.70070388695132e-05
-1.52887018316605e-05
-2.21550914927487e-05
-2.23481630607533e-05
-6.93811802113651e-05
-2.09247855178765e-05
-1.79425147803525e-05
-1.98139302490675e-05
-6.41925298521739e-05
-6.22806102249777e-05
-1.78641066325557e-05
-9.20797664141691e-06
-4.22398812278996e-05
-2.1655826851649e-05
-3.36955760149368e-05
-5.03009144321384e-05
-2.1610018195544e-05
-5.14630619069724e-06
-1.07918921982956e-05
-2.8878934325205e-05
-1.24376776947955e-05
-1.08580699805686e-05
-2.28168455679179e-05
-5.39278700784586e-05
-6.15721237836022e-07
-3.76788938498831e-05
-5.36963157964007e-05
-4.30173653260816e-05
-2.72404086033684e-05
-1.49645256668192e-05
-1.20488773486847e-05
-2.638645693046e-05
1.11497421845727e-06
-3.1327837314872e-05
-4.02619451584899e-05
-1.52146392134377e-05
-3.25034918446277e-05
-2.5008861606143e-05
-2.94296782765905e-05
-3.91467699057103e-05
-2.20943817910133e-05
-9.46796553143088e-06
-3.94091323454747e-05
-2.92340457908164e-05
-2.2330888473516e-05
-4.79102340793049e-05
-3.16068742513067e-05
-2.56855748168092e-05
-1.1252851050665e-05
-2.89330060690101e-05
-4.12363514356178e-05
-4.47006229062967e-05
-1.97176326581313e-05
-3.88081883752605e-05
-5.36350232503583e-05
-3.17558469730043e-05
-3.09937804419369e-05
-2.15201205509332e-05
-1.58473905193811e-06
-3.90177832992797e-05
-1.87629326241491e-05
-3.04848715873786e-05
-3.99259082151908e-05
-5.3897106202341e-05
-4.36630620457223e-05
-6.10398559727319e-06
-3.12046669919906e-06
-3.31995553465568e-05
-1.73090267772151e-05
6.92496138417459e-06
-5.95672285683127e-05
-3.83458723955268e-05
-7.05107330117487e-05
-1.07570131175019e-05
-4.32652136222153e-05
-3.33679090159525e-06
-2.79856007832503e-05
-2.26476814873524e-05
-5.11265001815949e-05
-1.55416206250684e-05
-4.33288592039134e-05
-2.9155832538409e-05
-1.23448725869544e-05
-3.03326948593743e-05
-2.04947983758348e-05
-6.38152032732196e-05
-3.63144668672275e-05
-1.4323120371079e-05
-2.18042536277133e-05
-4.28873388676367e-05
-4.62989189345416e-05
-4.23958913223644e-05
-2.59124372592268e-05
-3.67507565563178e-05
-6.94998436440334e-05
-3.83570956715388e-05
-3.18222579583465e-05
-3.28453330169593e-05
-2.66325477368619e-05
-3.5232397759172e-05
1.23102718920748e-05
-2.61152417451426e-05
-4.04178974278407e-05
-4.74496404891706e-05
-4.58527457599272e-05
-1.64716739024232e-05
-6.78734616144376e-06
-1.31242120883553e-05
-2.56757844715813e-05
3.71291389284273e-06
-1.35613672945619e-05
-1.03371292030782e-05
-3.57353017824716e-05
-2.61125663167362e-05
-4.96500979376988e-05
-2.92224487874977e-05
-4.18022934909668e-05
-1.52979068641397e-05
-3.54744973078886e-05
-5.89035221323063e-05
-3.0198284197669e-05
-2.035148689199e-05
-2.16234120199897e-05
-2.03639758047898e-05
-2.70155697682216e-05
-2.06838829757872e-05
5.46877797403791e-06
-1.31133392491191e-05
-2.35662632190449e-05
-3.63502244219193e-05
-6.26282741392412e-05
-3.9681567483561e-05
-2.6599132901815e-05
-1.91448261072387e-05
-2.32626422936261e-05
-2.04540731725614e-05
-5.66591699436755e-05
-3.48845092396535e-05
-5.84621586472708e-06
-3.09712402804086e-05
-1.92811012101792e-05
1.69655748731082e-06
-5.15427162289568e-05
-3.0735159312908e-06
-5.06727769251516e-05
-4.25518206603039e-05
-3.12373019094886e-05
-3.04433611569371e-05
-6.50444313634613e-05
-4.05552667264887e-05
-2.92510184924612e-05
-2.7218404265637e-05
-3.64503323743373e-05
-2.78341508226042e-05
-2.20861455914953e-05
-4.56120421322354e-05
-6.77593489638478e-05
-2.75443931035954e-05
-5.06709412679877e-05
-1.13102326665622e-05
-2.8988175648929e-05
-1.5748963261408e-05
1.47286716255872e-05
-2.58602801600232e-05
-7.10302733988493e-05
-2.71773771048377e-05
-4.43593423418568e-05
-3.72254522435777e-05
-2.09691688912755e-05
-3.22778849630491e-05
-3.79983220073036e-05
-9.03240413914071e-06
-3.92496799278723e-05
1.9841746640613e-05
-3.14482996070213e-05
-3.52912605148159e-05
-3.34048601235431e-05
-9.28285396755534e-06
-1.16611362680142e-05
-9.04030738583951e-06
-3.553204927539e-05
1.04373648965636e-05
1.37057419632133e-06
-3.02508307404198e-05
-3.91603687475779e-05
-4.29910493365088e-05
-3.73338767185352e-05
6.16210769377511e-06
-3.67392769051545e-05
-2.53970121542077e-05
-3.05424509152877e-05
-1.97306525908013e-05
-3.42688110752774e-05
1.00374168281143e-06
-2.68664204501756e-05
-2.64709473593969e-05
-1.73272910575919e-05
-3.68181575345193e-05
-3.04418320835236e-05
-4.50714336275449e-05
-2.8009847137743e-05
-2.65232909527846e-05
-3.86243093616769e-05
-5.81403450610445e-05
-8.38308382181353e-06
-3.43541222120493e-05
-2.98904735798876e-05
-1.96817277531356e-05
-1.70232744660119e-05
-4.09808443936934e-05
-2.72764902318756e-05
-3.25275398410366e-05
-2.39194431353563e-05
-5.04209474684876e-05
-3.96705075640262e-05
-2.19366049237566e-05
-3.83176522399328e-05
-2.32082961427695e-05
-3.53771445625507e-05
-4.92137785600265e-05
-3.49059193447422e-05
-3.27503752833707e-05
-3.96499648555578e-05
-2.28394132176054e-05
-5.02460888398895e-05
-5.35060907491724e-06
-4.5685640384633e-05
-3.54821209791405e-05
-5.93755319961796e-05
-2.87357937845105e-05
-2.81491831334452e-05
-2.29922112637478e-05
-1.04715003300906e-05
-3.77161479322048e-05
-4.45697526630451e-05
-2.86435816014988e-05
-3.55164905334529e-05
-2.41954235799374e-05
-2.49989003867092e-05
-2.3409755248703e-05
-2.00944772392184e-05
-2.46844235468174e-05
-2.26908820474164e-05
-3.86478338563995e-05
-1.27923583737387e-05
-2.48482175559289e-05
-2.52476031484964e-05
-5.06431986245737e-05
-4.52879559360115e-05
-2.59463335743195e-05
-6.28738751663588e-05
-2.40212119176623e-05
-4.96979849148146e-05
-4.11868501645316e-05
-4.6988966057784e-05
-3.9050551084061e-05
-5.35941776336398e-05
-5.79171160434155e-06
-4.81912050463213e-05
-5.02708556296808e-05
-9.20160890211638e-06
-1.86309559043321e-05
-6.15588520951673e-05
-4.92973681168393e-05
-4.22300804861467e-05
-2.444536281405e-05
-6.12874072171723e-05
-1.33678215499463e-05
-3.54995708192005e-05
-4.50870173447532e-05
-2.92774220977719e-05
-3.04360476521663e-05
-3.75031282267751e-05
-2.76213608097886e-05
-2.79233609209857e-05
-1.30801602525437e-05
-2.03931631582319e-05
-1.71137884245737e-05
-4.85737336147021e-05
-2.41480971089348e-05
-5.84760974760409e-05
-1.92561473316551e-05
-2.49144389878648e-05
-5.49438955856298e-05
-2.64851530528299e-05
-2.82942855233073e-05
7.18678747333114e-06
-4.04062211876453e-05
-4.51326193042935e-05
-3.83881156453289e-05
-4.62337212100049e-05
-2.9226570306287e-05
-3.83085010400788e-05
-2.5741003629846e-05
-3.68307111483054e-05
-1.86271101011334e-05
-1.69100912612972e-05
-1.14521140433728e-05
-6.87249837360279e-05
-8.34035092771693e-05
-2.37138649302918e-05
-2.99480502983046e-05
-3.24053832578296e-05
-5.54894412479833e-05
-2.93890585537457e-05
-4.97173184829228e-05
1.04015877786496e-06
-1.81432608377339e-05
-3.55930201367201e-05
-5.51989831841977e-05
-1.1604836743069e-05
-3.29460566068533e-05
-1.56738208951345e-05
-1.83430940463564e-05
-3.04967182591549e-06
-4.78754915097025e-05
-2.83216724391877e-05
-3.77354294996864e-05
-3.63520742036565e-05
-3.71458069057326e-05
-1.6664128062323e-05
-7.00418976919409e-06
-2.31900728100537e-05
-2.00038329461517e-05
-1.57487689535277e-05
-4.63431140909426e-05
-1.09505225876295e-05
-1.39011522212804e-05
-3.11780021776524e-05
-4.29473585071846e-05
-5.62589092121251e-06
-2.679047672413e-05
-6.6201530797043e-05
-4.32067566542189e-05
-3.28465640542773e-05
-2.53956022697149e-05
-1.32710916318348e-05
-2.41315111784179e-06
-1.54227748449344e-05
-2.0549579145457e-05
-7.48505534456698e-05
-2.55181248320929e-05
-5.83310187229281e-05
-3.85950374073268e-05
-4.96254359048122e-05
-3.84315050367192e-05
-4.82073245354482e-05
-1.55410675890722e-05
-3.46467417299107e-05
-1.37029237534391e-05
-4.99359284771541e-05
-2.55720925057507e-05
-6.69278237025945e-05
-3.2433513809373e-05
-3.3728143699271e-05
-3.63975985267544e-05
-2.26290145680442e-05
-3.79426034268439e-05
-3.79933127967089e-05
-4.36124028474739e-05
-4.54608570343752e-05
-4.68748280213257e-05
-4.13262185566923e-05
-1.07024054694671e-05
-3.68955591152224e-05
-4.36505585375239e-05
-2.34592366112655e-05
-3.02543863763452e-05
-2.45062978341063e-05
-7.45734380828045e-06
-1.68401398508245e-05
-3.24984001342703e-05
-3.50334531402607e-05
-4.60346397673285e-05
-6.26355544941414e-05
-1.54901136679093e-05
-4.30506026030143e-05
-5.07085576093349e-05
-4.20486075776085e-05
-5.17519667292377e-05
-1.71983541370641e-05
-2.95638806643613e-05
-3.80783007430499e-05
-3.47855010965497e-05
-8.37180695048142e-06
-3.14960472504048e-05
-1.94308234347323e-05
-2.26147155928108e-05
-2.86366775568967e-05
-2.30105829861882e-05
-1.11496307418863e-05
-2.51989688792313e-05
-5.01664937327641e-05
-4.76468825588272e-05
-3.03530365001043e-05
-4.57854431245262e-05
-3.19949620010344e-05
-4.01769634070239e-05
-5.35925000218419e-05
-5.20616089502091e-05
-2.34108396033147e-05
-4.84264852277387e-05
-4.53463027928621e-05
-3.61747259578558e-05
-2.45541513437578e-05
-2.52995997949539e-05
-2.02682957778907e-05
-2.74061764965633e-05
-3.49103179932312e-05
-1.49361056296123e-05
-3.97603775122952e-05
-5.35453660752046e-05
-4.48623921603777e-05
-3.10473506676421e-05
-2.27758387186307e-05
-1.86481693673295e-05
-8.55673623455671e-06
-6.10812048251158e-05
-4.72182822451838e-05
-3.77482621872027e-05
-2.46213725325767e-05
1.2755007902895e-05
-4.16734011451417e-05
-4.68934219345423e-05
-2.23640046104174e-05
-1.47831695196801e-05
-2.78080741834618e-05
-2.65307481723711e-05
-4.30223586368901e-05
-2.66544822340261e-05
-3.76551359585991e-05
-3.38628389985423e-05
-2.6864530172249e-05
-1.53151924272005e-05
-3.92937061981455e-05
-5.11975028780826e-05
-4.1315203296239e-05
-1.70705386775864e-05
-1.78176533315616e-05
-5.18381255280537e-05
-3.70818998666806e-05
-2.09077309633803e-05
-3.22552191241494e-05
-1.60921049646582e-05
-6.53928342697163e-06
-4.55538386843806e-05
-2.72878061233827e-05
-3.89730254486173e-05
-5.62906181591521e-05
-1.80461031618267e-05
-3.1715805612159e-05
-2.9273964968129e-05
-2.18596766902684e-05
-1.29621378186455e-05
-2.2638764818692e-05
-1.60053619352819e-05
-1.54941874831129e-05
-1.16288685577423e-05
-2.16909366274906e-05
-2.76880667084006e-05
-5.18728818631531e-05
-4.4308150711055e-05
-6.41960825743389e-05
-1.06050081148277e-05
-1.86074440537768e-05
-2.6863408449816e-05
-1.73562840267798e-05
-1.98279278749274e-05
-4.89413212711426e-05
-5.48603263449147e-05
-1.81599691946324e-05
-2.04488758577744e-05
-2.57118689015088e-05
-3.40175213617302e-05
-4.35571177239682e-05
-2.37359494341452e-05
-3.45919697539347e-05
-2.39929595057197e-05
-2.42366245229846e-05
-2.64167208273262e-05
-2.07359816086136e-05
-3.82699771428914e-05
-5.25372027187998e-05
-3.1976151149676e-05
-4.48893271871138e-05
-1.7186238985525e-05
-2.11856053545369e-06
-5.66403339643301e-05
-3.57587171955213e-05
-1.09490106415044e-05
-4.81002193659911e-05
-4.31635443548784e-05
-2.5200323652034e-05
-3.43647175182752e-05
3.13045632963691e-06
-4.3842923058074e-05
-6.98773882267781e-06
-1.77645522780841e-05
-1.56179137815172e-05
-2.71654322469215e-05
-6.14171350720043e-05
-2.74530956429262e-05
-3.65220491680751e-05
-4.67261915114054e-05
-6.71322161682912e-06
-2.51453858184414e-05
-3.20222453665994e-05
-2.01999390619199e-05
4.56363231690708e-06
-1.57125362374103e-05
-5.07261198082055e-05
-3.32576256674903e-05
-1.71456223991949e-05
-5.27823457426926e-05
-3.32395024784252e-05
-6.92759766748634e-06
-1.34659130765999e-05
-3.21549043684201e-05
-4.13959486130379e-05
-2.87230203941993e-05
-3.73456816722584e-05
-2.30483581317167e-05
-3.38999417903791e-05
-2.13236039326091e-05
-4.76558338915498e-05
-5.34904636745682e-05
-6.11951073884657e-05
-4.32110268892374e-06
-3.88449145309731e-05
-5.89316472024402e-05
-2.98443196662322e-05
-2.10988681324687e-05
-5.85321721026458e-05
-4.10850634466777e-05
-2.55018719487497e-05
-3.83239761028549e-05
-3.91192693850091e-05
-2.05754675454693e-06
-1.8420544467395e-05
-1.20157714123078e-05
-5.38258480256564e-06
-5.08247284616532e-05
-8.59399831373386e-06
-3.05093411249769e-05
-3.21760609613922e-05
-1.60541638831356e-05
-3.25819267860612e-05
-6.31813038662891e-05
-2.83640183523695e-05
-5.4738739143422e-05
-2.24474939443566e-05
1.08327984680577e-05
-2.95086247203556e-05
-1.34271904967571e-05
-2.14639988693575e-05
-3.0507274903041e-05
-5.12450773395176e-05
-3.27294115944809e-05
9.33053688892443e-07
-4.46021931154606e-05
-3.51683506117479e-05
-3.39998153818361e-05
-2.30733083458225e-05
-2.79866393801249e-05
-2.75618373879519e-05
-3.51888089750272e-05
-1.56347085518289e-05
-3.74939625004696e-05
-3.3038382563344e-05
-1.84740619654078e-05
-4.87038042959812e-06
-2.2521885353803e-05
-7.64300765030012e-06
-4.45046851927178e-05
-3.11122849045442e-05
-2.07936722443476e-05
-3.13326749969776e-05
-5.07697652597371e-05
-3.07243305779767e-05
-2.53253933866782e-05
6.33020981919569e-06
-6.02818314854669e-06
4.91726081047519e-07
-1.34536948737391e-06
-5.50776427900405e-05
5.20214360040805e-06
-4.17209149425066e-05
-5.37987212684226e-05
-3.53708009273061e-05
-4.15258566224136e-05
-1.17650813424565e-05
-1.91753968945907e-05
-8.92730514644213e-06
-2.36286526875379e-05
-4.30405865192081e-05
-4.05735799098475e-05
-7.15560743154552e-05
-2.49075474606286e-05
-5.56952712490171e-05
-4.87259191578728e-05
4.41986597999076e-06
-3.6818402598063e-05
-2.66532109728242e-05
-1.89208261178243e-05
-2.94762947232355e-05
-2.53477719415785e-05
-2.10520454704576e-05
-2.91725651616773e-05
-3.03088745641846e-05
-5.98175864384112e-05
-2.01246284969576e-05
-3.12398904834546e-05
-1.76942955171246e-05
-5.27424920161809e-05
-2.63017022549349e-05
-4.83888284639628e-05
-4.3801326009353e-05
-6.31603559829699e-05
-3.29240125726868e-05
-4.66794646901628e-05
-5.48153344100475e-05
-2.73613280450415e-05
-1.95289175064579e-05
-5.95332324771298e-06
-4.98681635957354e-05
-1.64133462528344e-05
-3.38086555537163e-05
-3.6882417571854e-05
-2.36920026125201e-05
-3.77840381517059e-05
-3.16013668518676e-05
-1.49510560944466e-05
-2.6862151213162e-05
-4.58886692730829e-05
-2.16384545034319e-05
-1.07938103690023e-05
-2.11122684515177e-05
-1.61137013526351e-05
-3.33040147006832e-05
-2.66286509089389e-05
-4.77924522402896e-05
-5.07074167836365e-05
-3.45263035517692e-06
-2.96730269307965e-05
-6.1918089092752e-05
-2.54081249439745e-05
-3.68641327666267e-05
-4.11267927347702e-05
-2.23525805655938e-05
-5.25125828153851e-05
-1.93234880789096e-06
-2.98281987361991e-05
-3.38408812314061e-05
-2.03570423428043e-05
-1.89955527539422e-05
-2.89345175752899e-05
-4.85697741475847e-05
-3.00254456047524e-05
-3.79737038008777e-05
-1.40737139210192e-05
-1.7097833873e-05
-3.34297276176186e-05
-3.70522875146346e-05
-2.21182125422817e-05
-3.35843080685356e-05
-2.76221305396075e-05
-1.33079936622233e-05
-3.45451343410773e-05
-6.10615225597677e-05
-2.58495610970131e-05
-2.30291331344128e-05
-4.96527302723041e-05
-5.50186887856395e-05
-5.07261836680583e-06
-3.75783172830799e-05
-4.85822416015869e-05
-1.49710256176829e-06
3.36464119363057e-06
-2.78885620272621e-05
-2.66963512039267e-05
1.29027549011691e-05
-3.93317046230005e-05
-4.0293452556678e-05
-1.4200818008409e-05
-4.518648764883e-05
-4.64599603194429e-05
-5.78827825597212e-05
-8.04943382309448e-06
3.66225538375504e-06
-4.09304822020601e-05
-4.80868754143835e-05
-2.47819521627928e-06
-1.93900384376788e-06
-1.82787943403796e-05
1.07148539795053e-05
-4.6476152374961e-05
-2.65046511802687e-05
-3.89947196342029e-05
-4.13649056649257e-05
-4.19135345363291e-05
-5.32627371227031e-05
-1.18126157905054e-05
-5.10660018685211e-05
-8.51819667874055e-06
-3.03613171674453e-05
-2.01479008259864e-05
-3.23747879546923e-05
-4.65408251737331e-05
-2.39558945624837e-05
-3.83057769168396e-05
-3.06391553787189e-05
-5.44769003312681e-05
-4.09355079061743e-05
-5.94966137655873e-05
-2.52947585252997e-05
-2.95120607752127e-05
-4.53665273469356e-05
-4.14241721114583e-05
-4.12379806542575e-05
-1.75628941418797e-05
-7.3035055665014e-05
-3.88180893870058e-05
-8.59046959647472e-06
-1.92114803489525e-05
-3.79992127105748e-05
-8.50394166262319e-06
-1.06421103581739e-05
-1.68538967670521e-05
-3.28801641954886e-05
-6.50172113754634e-05
-3.42639199163377e-05
-2.0803160878482e-05
-2.1874952811893e-05
-6.17261953255503e-05
-2.58712775984769e-05
-4.80810503735906e-05
-3.06806250197235e-05
-1.12421740310932e-05
-4.37584444316308e-05
-1.87628428148558e-05
-1.82254936370588e-05
-4.62883538279701e-05
-2.67823422488374e-05
-4.76801357328713e-05
-2.21343626936682e-05
-4.66092370833508e-05
-3.99046522477857e-06
-2.84230504742534e-05
-1.18648835276774e-05
-2.04500794193002e-05
-3.14534227121392e-05
-3.95255212256057e-05
9.69183588886072e-06
-1.52736225696789e-05
-2.33139616056997e-05
-1.28876132032954e-05
-4.50604615357822e-05
-3.73174134009911e-05
2.36087794176309e-06
-4.26411335455491e-05
1.08252277945244e-06
-4.47115651559793e-05
-3.5186953389466e-05
-2.72480028744652e-05
-4.577654024884e-05
-9.67197957888351e-06
-2.27705392594035e-05
-5.5140325920731e-05
-1.10555236097643e-05
-3.87721310479826e-05
-4.49433659228768e-05
-5.47331870705974e-05
-3.64150273935261e-05
-4.34324115157183e-05
7.76242327973266e-06
-1.70121788868455e-05
-6.664988741303e-06
-1.44795813770508e-05
-1.68732015948349e-05
-2.67765471057509e-05
-2.5726913288292e-05
-6.00672896082101e-05
-2.70479163416304e-05
-9.75110776680188e-06
-2.80673828045729e-05
-3.40299621231275e-05
-4.37954282621749e-05
-1.87399254141387e-05
-2.95762657458989e-05
-3.22830225570319e-05
-3.07755697245972e-05
-5.27414427560558e-05
-5.48742510005069e-06
-3.00620019374636e-05
-3.42587078398146e-05
1.75481265510728e-06
-2.7379121430538e-05
-2.41571324348905e-05
-2.55299459281716e-05
-2.58877830561757e-05
-1.96955961468086e-05
-1.28698431943725e-05
-7.51952717228007e-06
-2.2533880228863e-05
-1.49314985358229e-05
-2.68938924282577e-05
-3.3452521786232e-05
-4.92127171720403e-06
-8.49942263354895e-06
-7.22179120589247e-06
-2.95700310031538e-05
-4.29903700506653e-05
-3.14574200071493e-05
-3.13386479560896e-05
-4.17059115019052e-05
-3.66142470408241e-05
-5.11606023787604e-05
-4.760319865426e-05
-4.69053584279086e-05
-1.47181305984012e-05
-1.8235053972551e-05
-4.29583362038518e-05
-4.3838917751798e-05
-1.75426495400124e-05
-1.84596653202266e-05
-5.24067584862954e-05
-1.93031641960379e-05
-2.58567069989918e-05
-4.8645260238496e-05
-3.74011686189738e-05
-2.06347403524938e-05
-5.0997491846093e-05
-3.30538657368964e-05
-2.91086948732812e-05
-4.97648942989413e-05
-4.76899563679935e-05
-2.36427506569419e-05
-5.51569354388305e-05
-2.86221611379645e-05
-1.02443108852151e-05
-3.68480789986953e-05
-5.32010004526343e-05
-3.41269657612406e-05
-3.74333145120914e-05
-3.46732616112492e-05
-4.55979156927353e-05
-3.16028577117533e-05
-1.30490572547414e-05
-3.20939384223772e-05
-3.74518145715137e-05
-4.72969899642377e-05
-1.37449702529847e-05
-2.08540558598515e-05
-6.40919443024784e-05
-3.66553882941299e-05
-2.92381889979689e-05
-5.72937708920561e-05
-6.08728688076758e-05
-4.97134286952325e-05
-4.12899628699647e-05
-3.36161079724522e-05
-3.9051593225066e-05
-3.93747204329197e-05
-2.78225329998542e-05
-5.13028237410293e-05
7.92456345421179e-06
-5.0916764167884e-05
-3.17823848569608e-05
-4.18501356396053e-05
-2.13473195379705e-05
-2.18456026323574e-05
-4.41032524232508e-05
-7.3913848331014e-06
-1.92931977440451e-05
-2.66099914903334e-05
-3.00036588431115e-05
-5.24583234846139e-05
-4.55498164206593e-05
-3.14398719638784e-05
-6.25306590262758e-06
-3.93184717553547e-05
-3.48728489018532e-05
-4.74622764516985e-06
-3.85458185087157e-05
-4.88923737425278e-05
-3.93909682325863e-05
-2.9918907369592e-05
-1.70061379175076e-05
-2.20454993288669e-05
-4.28627432069108e-06
-9.94610642620218e-06
-3.77834846921594e-05
-5.14683028755899e-05
-4.3595748513325e-05
-1.0844522032089e-05
-2.32530678622744e-05
-4.25625918787741e-05
-5.750983294504e-05
-2.98864978559309e-05
-3.22170047202455e-05
-2.6081626112829e-06
-1.19305285546271e-05
-6.87269274219302e-06
-4.81102389336889e-05
-2.91487243995173e-05
-3.28290290460574e-05
-9.3978895607129e-06
-4.22708575815171e-05
-1.0757046862719e-05
-3.07747401011136e-05
-8.24022946630302e-06
-6.2535119476505e-06
-1.82912982135496e-05
-2.29825085897868e-05
-1.39587746230874e-05
-5.40291292220867e-05
-1.798320584438e-05
-6.33401264404531e-06
2.67666017881104e-07
-4.1420382709117e-05
-3.53974346844119e-05
-2.67500834907886e-05
-6.46584780695904e-05
-1.85942827566872e-05
-4.43268682495738e-05
-3.18784233221252e-05
-3.27406338142533e-05
-4.40642588738188e-05
-3.45980907330519e-05
-3.51174591354601e-05
-6.61450987859417e-06
-4.76893159644979e-05
-1.80883035106213e-05
-1.54934300162513e-05
-4.99524708850575e-05
-2.11757249098082e-05
-4.95992145710234e-05
-3.01743097249974e-05
-3.78216328714604e-05
-4.164386325421e-05
-1.96620633918541e-05
-4.1468320444392e-05
-4.00390520711693e-05
-3.35677093492202e-05
-3.80373870859449e-05
-1.66539546102141e-05
-2.41285867061685e-05
-3.67137315041349e-05
-1.32091348288164e-05
-1.21849989284581e-05
-1.99620447035708e-05
-1.23679657081611e-05
-2.73265976422968e-05
-4.43169604569032e-05
-3.67501665588501e-05
-1.62279063470466e-05
-3.53384056577615e-05
-2.58795129462914e-05
-5.45540178589482e-05
-2.00989751178471e-05
-4.12314208280301e-05
-1.84189124447248e-05
-4.83437869883625e-05
-4.44161645537518e-05
-4.04386279007631e-06
-2.58522850468536e-05
-4.25986422658741e-05
-3.77126446139814e-05
-5.08117558644998e-06
-4.27223740930159e-06
-3.13717856451425e-05
-3.89375110257249e-05
-3.60829958251236e-05
-3.73880720291611e-05
-6.53340845754964e-06
-1.38420599100834e-05
-3.56953277213979e-05
-2.97472064124503e-05
-5.63147023831965e-05
-3.74081356134738e-05
-5.12540499908961e-05
-3.14384142371138e-05
-2.20730987596344e-05
-1.74304837059015e-05
-1.86228841776142e-05
-2.73013645670532e-05
-3.91173586477385e-05
-4.10102911733733e-05
-3.95154928293954e-05
1.20994385087563e-07
-2.76881157212811e-05
-7.68244439156499e-05
-3.12815354963979e-05
-4.81063085625119e-06
-3.35557050279243e-05
-3.93798509022118e-05
-1.34795589927259e-05
-7.01209904871401e-05
-5.98281997871788e-06
-3.63212689682809e-05
-3.02224873792447e-05
-3.28146742739084e-05
-2.19191259744792e-05
-4.15865963769529e-05
-3.30730879145386e-05
-2.63377973882276e-05
-5.02051265662337e-05
-5.16122205859308e-05
-2.23965658663201e-05
-3.48429990034136e-05
-1.19984731077455e-05
-3.49062217437498e-05
-4.45079408338518e-05
-1.56025253181652e-05
-3.12851036042165e-05
-1.60897442017654e-05
-5.1981906396314e-06
-2.12055673208638e-05
-1.98401075051712e-05
-2.88273473433441e-05
-2.59629167752721e-05
-4.2291526809425e-05
-1.08209850009711e-05
-3.22449147771581e-05
-6.80795053193168e-06
-1.50155282399114e-05
-1.87544095861013e-05
-4.01924427056015e-05
-4.41640069387926e-05
-1.560085743354e-05
-3.37629807969585e-05
-8.24247320454111e-06
-7.11144880929227e-05
-4.39757411458974e-05
-1.20488885975317e-05
-1.33778579917166e-05
-2.2173711280193e-06
3.57120896911284e-06
-2.27244814811337e-05
-2.14598687976541e-05
-3.95211432542726e-05
-2.08468222303742e-05
-1.35939201195211e-05
-9.39850281662702e-06
-2.6043331491199e-05
-2.64354641941166e-05
-2.06237834833743e-05
-4.58941794092233e-05
-1.30794188838911e-05
-8.63093020229165e-06
-5.37886693998699e-05
-9.25919156648182e-06
-1.22138713859318e-05
-5.61826322513481e-05
-5.06823861686373e-05
-3.56336292763029e-06
-3.94050376086578e-05
-8.66530378765902e-06
-3.04485450637194e-05
-2.49003117008076e-05
-3.72575884862219e-05
-7.47490191702886e-06
-2.13330317671168e-05
-1.69922036458961e-05
-4.50427194903987e-05
-2.50066126300095e-05
3.09254434920005e-06
-2.80741095372942e-05
-3.42146210622445e-05
-3.26316754889144e-05
-3.91169573888474e-05
-4.46682943330824e-05
-1.25431804737002e-05
-3.86374989181316e-05
-7.9239662620479e-05
-5.5563210088533e-05
-1.32494731703658e-05
-6.03914310901726e-05
-9.18706569998177e-06
-7.83985643139783e-06
-4.73307260963561e-05
-4.31840341103419e-05
-2.216508542902e-05
-3.35402426045971e-05
-2.16939400736063e-05
-1.90501306644099e-05
-1.34761451288976e-05
-2.17614664085849e-05
-1.86237371100524e-05
-1.35195570535705e-05
-2.21112980247338e-05
-2.30432238057811e-05
-2.20852548879248e-05
-4.06040822470192e-05
-3.4669346163119e-05
-3.15155011703851e-05
-2.39265115300602e-05
-3.17800370530698e-05
-3.05945215420311e-05
4.44431740169306e-06
-2.005685101404e-05
-1.54188623028578e-05
-3.17579755490322e-05
-4.98104330877212e-05
-1.79409105676421e-05
-3.31161705205792e-05
-4.59864454923519e-05
-4.40569280633679e-05
-4.47408771875954e-05
-2.39899791120389e-05
-9.64387000365441e-06
-2.94893687207067e-05
-5.18600134852477e-05
-5.49614196196461e-05
-6.54387357965952e-05
-3.49820921504068e-05
-1.70268422862174e-05
-2.97647378761623e-05
-2.86147610346042e-05
-1.05487898246524e-05
-1.45597333907302e-05
-2.19756529219272e-05
-2.3460215878416e-05
-3.76485799667277e-05
-5.76208507802605e-06
-2.4242334667296e-05
-3.11120218746915e-05
-2.96644895021552e-05
4.0633691129936e-06
-3.03016137539147e-05
-4.98749918149968e-05
-5.92782548328514e-05
-5.14327340996933e-05
-2.79355713758944e-05
-3.0870553111369e-05
-4.16085951428089e-06
-4.84388504637987e-05
-4.68482853152328e-05
-3.33872816560141e-05
-1.48782048539237e-05
-3.54281198621597e-05
-1.71681104349888e-05
-2.58901966945199e-05
-1.22304317825537e-05
-2.6468898229639e-05
-2.17414259448132e-05
-3.4712979470468e-05
-2.90527859024788e-05
-5.32883717304981e-05
-3.26659584287783e-05
-4.75309178218269e-05
-7.43980670689415e-06
-2.0882668152449e-05
1.21484836635345e-05
-3.9630875936404e-05
-2.86527050836343e-05
-1.35888226871735e-05
-3.65522929795179e-05
-5.30491944586957e-05
-3.33445899288826e-05
-1.82542566319467e-05
-2.11491960644522e-05
-5.42708595153779e-05
-2.97332869968789e-05
-3.47772892436572e-05
-2.94085310645158e-05
-2.1321300443352e-05
-5.67157822475758e-06
-4.68530618155546e-05
-3.90913057613425e-05
3.45962182068884e-06
-1.93288197108019e-05
-3.91978393493485e-05
-1.58243301559751e-05
-2.17910871083681e-05
-2.34584230361371e-05
-4.31578310494589e-05
-4.38328406112083e-05
-8.09473060958088e-06
-3.47674431998514e-05
-1.03738718999884e-05
-4.69919928929824e-05
-4.71169707157673e-05
-2.62542374046309e-05
-1.24015543359288e-05
-4.23793249687553e-05
-7.37809070579986e-06
-1.74607396198147e-05
-2.33184972784282e-05
-1.58931868597365e-05
-5.49038572176019e-05
-5.17731259233239e-05
-3.02606566023596e-05
-4.92333964689537e-05
-2.72079280881724e-05
-2.36464478887997e-05
-1.60126682643957e-05
-4.10044247914275e-05
-1.95268536128481e-05
-1.13547347485257e-05
-2.93831698621785e-05
-6.57103847449894e-05
-2.44438110225055e-05
-6.12929334516831e-05
-5.77494313100956e-05
-2.59155634695487e-05
-6.99406868421813e-06
-5.03134770488355e-05
-4.60365382151398e-05
-2.6420408294131e-05
-2.69673981586988e-05
-2.90461990864318e-05
-4.58788302012382e-05
-2.83557491684085e-05
-3.29106108099075e-05
-1.88758819102372e-05
-5.34529612916156e-05
-1.3361708444275e-05
7.31182229206307e-06
-4.49022263310958e-05
-2.48940245868988e-05
-2.14916617581454e-05
-3.28655295809752e-05
-2.79562222370327e-05
-2.69469558807501e-05
-2.59059066769982e-05
-3.83805467441634e-05
-1.91604426492157e-05
-1.91691308767976e-05
-3.28904255551473e-05
-2.19852852567473e-05
-7.19127142615963e-05
-3.84101899183527e-05
-1.62092521554252e-05
-2.04664952503624e-05
-3.59803346163868e-05
-2.65210579542559e-05
-2.18166360315167e-05
-3.58164445318618e-05
-5.00723711482824e-05
-2.746039779938e-05
-2.6850969292509e-05
-5.93344504904711e-05
-4.22290209718659e-05
-2.66712287602615e-05
-5.04849884656963e-05
-3.68118201218582e-05
-2.66702253910023e-05
-2.86748004510787e-05
-3.63160491444142e-06
-3.70775903990811e-05
-1.84316959715298e-05
-1.44455099780076e-05
-5.01440918195637e-05
-6.85608198614084e-06
-2.81738795055215e-05
-3.17131997995609e-05
-4.0272661898671e-05
-2.44252603172148e-05
-4.7254224541717e-05
-3.71708543425216e-05
-5.15643603357832e-06
-4.31102671101124e-05
-1.24178176082809e-05
-3.57915577993304e-05
-2.22582150464173e-05
-2.49807544885985e-05
-2.65569515988578e-05
-6.89046541453527e-05
-1.0398800057878e-06
-3.30955431755377e-05
-4.37007914440672e-06
-7.95213012560643e-06
-3.7814469666474e-05
-3.93517025182053e-05
-3.49976853210895e-05
-3.06216787207592e-05
-2.30780699428881e-05
-4.72654163715656e-05
-4.89378193969136e-05
-3.4113355267803e-05
-1.65279253092284e-05
-1.68305867621284e-05
-4.07283184345312e-05
-3.32034579466226e-05
-1.09251950687171e-05
-1.02499925761603e-05
-4.0996671424682e-05
-6.19817478536037e-05
-2.32858976019546e-05
-1.7665308586286e-05
-1.18169692194718e-05
-2.82370794161398e-05
-1.28783351445301e-05
-3.17205090674752e-05
-3.40558455691572e-05
-2.57118016680307e-05
-5.659437973247e-05
-6.76523110216123e-05
-2.12833755110753e-05
-4.20397735473315e-05
-1.36388960671432e-05
-3.14783117780214e-05
-1.46447649140314e-05
-3.94783532974709e-05
-5.39941774663932e-05
-3.07935564704475e-05
-4.158973833194e-06
1.29444331015925e-05
-3.18832744615046e-05
-1.44051744492485e-05
-5.52192282221808e-05
-3.08056769635708e-05
-5.37048698272815e-05
-1.5033548621041e-05
-2.85368007914351e-05
-2.77374167106075e-05
-2.14087981754696e-05
7.23502132273968e-06
-4.62711034012165e-05
-2.70879343210965e-05
-1.97196380987499e-05
-8.86963495087405e-06
-4.99916371250675e-05
-4.44670606217235e-05
-2.94694691467593e-05
-8.75766815122781e-06
-2.74541710406186e-05
-1.75366606899013e-05
-5.85117361627185e-05
2.75692001753352e-06
-3.3266605630244e-05
-2.65053168751844e-05
-3.34979427246484e-05
-4.93203076972414e-05
-2.00494280279075e-05
-3.29664396131875e-05
-3.44790182871413e-05
-1.5147388303272e-06
-2.1410058873353e-05
-3.46014066616043e-05
-3.10610023249069e-05
-3.20506198446878e-05
-7.01401639992178e-05
-6.5929182144869e-05
-3.34111465913412e-05
-2.57076747777467e-05
-3.11139201912573e-05
-4.20727310516704e-05
-1.57087311051863e-05
-1.71701543218751e-05
-2.54588512801797e-05
-3.06551509457662e-05
-2.41905729823343e-05
-4.4385737563046e-05
-3.03291854038576e-05
-3.64351576091309e-05
-1.82315407941982e-05
-6.85061660547278e-07
-5.37252951768036e-05
-1.21884392674018e-05
-6.28952488709435e-05
-9.77854838329755e-06
-3.65653013995231e-05
-4.29116604557432e-05
-1.90947048332314e-05
-2.09839671998258e-05
-6.93231077973325e-05
-3.72476042641528e-05
-3.36515844008417e-05
-3.05166131606036e-05
-1.6974201121773e-05
-3.21727358624195e-05
-4.67432480322989e-05
-1.66740286810843e-05
-2.68630616557255e-05
-4.59248714949893e-05
-8.5940698985817e-06
-2.2301974510973e-05
2.78945562489645e-06
-2.52463247168294e-05
-3.44456988635665e-05
-1.79819015833925e-05
-4.21115490041006e-05
-3.18588816236829e-05
-8.74660793820276e-06
-3.23514817743453e-05
-2.8112418965945e-05
-4.44690407920484e-06
-4.00942680724915e-05
-1.99045983287016e-05
-4.61397757122787e-05
-2.27208761497977e-05
-4.17007354586085e-05
-4.41413262207518e-05
-4.815580609837e-05
-4.26303748289594e-05
-3.54435520094065e-05
-3.15660152527742e-05
3.1327574454514e-10
-2.38917048305819e-05
-4.74623670117382e-05
-2.35452454985232e-05
-5.83790578191289e-07
-1.02026730682898e-05
-4.21803554917871e-05
-6.09289841657474e-07
-4.43032366666785e-05
-3.5792589912628e-05
-5.44346166679149e-06
-3.72282729618792e-05
-3.92017813378612e-05
-2.36477221834301e-05
-3.96888481342211e-05
-2.30987554134581e-05
-1.81114212022163e-05
-2.54830459496353e-05
-4.25014025979469e-05
-5.4178434624227e-05
-4.99817490369713e-05
-4.27385107993473e-05
-2.83086913697461e-05
-3.68809422854893e-05
-4.15049066321414e-05
-4.23727833458657e-05
-3.8757392453395e-05
-1.3310928258431e-05
-5.32082544294739e-05
-2.14821106074324e-05
-1.2969798649464e-05
-3.4534478393067e-05
1.00671710017774e-05
-2.13174729068564e-05
-3.077117990417e-05
-2.20863527757887e-05
-4.9401425855571e-05
-4.32137203090786e-05
-4.95093726574177e-05
-2.02082345401097e-05
-2.92433453346442e-05
-1.4615581220741e-05
-4.72229730670611e-05
-4.68362908284029e-05
-2.62454262794141e-05
-3.36623075955162e-05
-3.17325277920874e-05
-3.151162105789e-05
-9.12015113749165e-06
-3.14041518848108e-05
-2.99823290204181e-05
-3.19314001179959e-05
-1.75943062081615e-05
-2.95402900328992e-05
-2.54633702108946e-05
-4.19679318535743e-05
-5.4288097019234e-05
-3.09721763799011e-05
-1.66510934378645e-05
-3.52906433091636e-05
-3.1969810056636e-05
-3.60732242143658e-05
-2.64071407980484e-05
-2.22277612989906e-05
-1.89868030960241e-05
-5.12151194208016e-05
-3.78867281744431e-05
-2.61467982831261e-05
-6.09167362439625e-05
-2.94611997170816e-05
-2.31022374620176e-05
-3.39591235580369e-05
-1.19793762837021e-05
-4.95711145137039e-05
-5.48248888221029e-05
-2.39998789211422e-05
-2.10394204523309e-05
-5.00436535575526e-06
8.68221359855698e-06
-1.89201470196089e-05
-4.14667907033985e-05
-5.94483133036529e-05
-3.46161188862802e-05
-2.28777327689803e-05
-3.38722104627522e-05
-4.402230244534e-05
1.03106561394477e-06
-2.58721060631667e-05
-3.30043725441256e-05
-1.78673297893642e-05
-3.7459641134608e-05
-2.1871285960939e-05
-2.31117434326289e-05
-5.12057337957182e-05
-2.87530077222873e-05
-5.59374493502124e-05
-3.47584396603817e-05
-4.09487996158052e-05
-2.16332158294767e-05
-2.56373226133651e-05
-2.97157909887871e-05
-4.04255497417652e-05
-4.74586657385372e-05
2.74600315778381e-06
-4.17315169511212e-05
-3.65628705213418e-05
-3.32692487374216e-05
-1.42288914813537e-05
-3.03957821908563e-05
-3.16868635195522e-06
-9.16747649133255e-06
-9.98731025680768e-06
-1.12009642956984e-05
-5.66316379980847e-05
9.71486438828943e-06
-3.67469581002693e-05
-2.9366661245796e-05
-3.18844642183717e-05
-4.39125940328942e-05
-2.498670820669e-05
-1.83458018326252e-05
-4.52837634316486e-05
-4.6493285836074e-05
-3.98251414087675e-05
-2.06917132554063e-05
-2.11759303695472e-05
-3.37145709808642e-05
-4.49233430503617e-06
-3.30489422410465e-05
-3.67429113427496e-05
-1.28903143418202e-06
-1.69734937784356e-05
-2.77617257405679e-05
-4.44390055640673e-05
-3.18363392399275e-05
-1.47601002761941e-05
-2.63444367464192e-05
-3.3720425329031e-05
-3.40500496076434e-05
-2.77209011298196e-05
-2.98659620538303e-05
-2.95093520582211e-05
-1.30722436641934e-05
-3.70486993779497e-05
-2.75713103136636e-05
6.24130821273749e-06
-2.55776790316489e-05
-3.54949079577165e-05
-3.23707867560112e-05
-1.35689083487239e-05
-2.54830568994703e-05
-1.61799337744595e-05
-4.40774715929151e-05
-1.60140394529408e-05
-1.2421508375113e-07
-4.61804469632719e-05
-2.10946760830632e-05
-5.36204226101607e-05
-4.22294933748963e-05
-1.2813722216403e-05
-3.16855237012827e-05
-3.37222914356713e-05
-1.84044333578308e-05
-2.66484385289969e-06
-2.17770131491598e-05
-3.12963247763955e-05
-1.25687813253468e-05
-1.4457801504124e-06
-6.33738081315784e-06
-3.77295486391859e-05
5.11890831556836e-07
-5.14124884740217e-05
-3.4957787067069e-05
6.7015801566239e-06
-2.45120767686225e-05
-3.23835693270928e-05
-2.69736709551917e-05
-1.98837146974523e-05
-4.97959738220682e-05
-6.80096114037401e-05
-2.26336535821132e-05
-1.58614066030662e-05
-3.50893102004105e-05
-3.31857687142801e-06
-5.7737269579949e-06
-4.36405748221161e-05
-1.51361955993996e-05
-2.47052330393678e-05
-4.2503135363234e-05
-3.27204801513809e-05
-3.1131909550434e-05
-2.78795330574865e-05
-5.22302415650915e-05
-1.29481867025481e-05
-2.2671708694022e-05
-5.55847405894198e-06
-5.16338893080129e-05
-1.39198497787931e-05
-4.30918550101237e-05
-5.38734321089807e-05
-2.88668788791737e-06
-1.68704680527501e-05
-2.13139193108154e-05
-2.20915908949727e-05
-1.87839249827652e-05
-4.07656696672158e-05
-3.43870255969421e-05
3.35226545993288e-06
-5.53773967614182e-05
-4.18060660031725e-05
-3.58613415970477e-05
-1.06232513541632e-05
-1.46967520161046e-05
-6.03276858815062e-05
-2.3518541465172e-05
-2.31967671116898e-05
-2.41522848936854e-05
-4.65972886071177e-05
-9.02731157289197e-06
-3.34112836424889e-05
-4.41483757368754e-05
-4.45685787026557e-05
-3.9609177378542e-05
-7.30556323257108e-05
-4.49569291983027e-05
-4.31184104572674e-05
-4.15245187530182e-05
-3.54216123874111e-05
-4.75907010778763e-05
-2.45897631651522e-05
-3.00817761182928e-05
1.10054679110513e-06
-6.01192448458617e-05
-2.73456363703847e-05
-4.17151852773199e-05
-5.74177396060258e-06
-2.07529569561002e-05
-4.95239340993464e-05
-3.18353724153674e-05
-1.37652343981139e-05
-1.61036991568569e-05
-2.48079494915227e-05
-3.72086521687514e-05
-2.21784766901333e-05
-2.20923996253365e-05
-6.22463761406115e-05
-3.02468177714795e-05
-2.97747313848521e-05
-1.24452061721857e-05
-4.40103002603006e-05
-4.39590366464933e-05
-2.66636064477631e-05
-4.1038901435562e-05
-3.99055882038181e-05
-5.33595917910395e-05
-3.17774438355547e-05
-2.36983005017259e-05
-2.74726910865592e-05
-3.0754163741704e-05
-2.96742328918112e-05
1.83074078554523e-06
-3.43832906490442e-05
-4.55716332013313e-05
-2.90841178605207e-05
-2.72056265489905e-05
-3.36931295379884e-05
-3.48398552884753e-05
-2.43760811548019e-05
-1.25003984688088e-05
-2.65050634274556e-05
-2.23166109582537e-05
-1.43092431068616e-05
-4.92512072306321e-05
-1.58499605865168e-05
-3.43906892152232e-05
-5.82517286162723e-05
-2.31417851172808e-05
-4.44488296369935e-05
-3.56899164569156e-05
-1.02746762803867e-05
-2.72026159126155e-05
-4.21258800071438e-05
-3.95819151441199e-05
-2.9324222013514e-05
-3.48798543190191e-05
-4.81840616331236e-05
-3.62461198895785e-05
-2.5810578889364e-05
-7.02805125364159e-06
-2.53610709515777e-05
-1.90959952996505e-05
-1.51620004271227e-05
1.10550062365579e-05
-1.43653409470388e-05
-1.72256616361948e-05
-5.67739865381877e-05
1.07027774221029e-05
-4.91942253078213e-05
-9.39975149414554e-06
-5.10824468864847e-05
-5.82591808600157e-05
-1.90233343971855e-05
3.62743324616815e-06
-1.98838990192596e-05
-2.59553890053114e-05
-4.82930399413573e-05
-2.89245721236544e-05
-5.09028916820964e-06
-3.45838631442484e-05
-3.84982615799647e-06
-1.76113347392266e-05
-3.38418372279237e-06
-2.51287987185312e-05
-3.52918293848799e-05
-2.61691673772255e-05
-2.7901809974854e-05
-3.17256958172385e-05
-1.95300604361379e-05
-5.52230185159171e-05
-4.0251144985132e-05
-2.10067677471384e-05
3.36759315052801e-05
-1.11610495605113e-05
-3.15384391216886e-05
7.01055433026405e-06
9.05786305412495e-06
-6.56386480278858e-06
-2.15097294181421e-05
-6.89462002613187e-06
-1.57490446193569e-05
-4.84829051369569e-05
-2.01191922226885e-05
7.08319013116976e-07
-4.67651425668755e-05
-4.0675396664923e-05
-5.60084800528083e-05
-4.12249284817624e-05
-3.81771725645831e-05
-2.31158374462839e-05
-4.75531701993657e-05
-4.56405983898298e-05
-3.01564661620439e-05
-4.39311823451651e-05
-5.14855697660981e-05
-4.19497516708574e-05
-4.30683664539095e-06
-2.97218451456034e-05
-2.93511215231895e-05
-4.17300298323546e-05
-1.86441353081885e-05
-3.38174211282819e-05
4.77235492769757e-07
-1.93749826136535e-05
-4.00436084426787e-05
-3.36246205203854e-05
-3.75023885542228e-05
-2.72566823982757e-05
-4.64356272313582e-05
-4.4812693945918e-05
-2.14272888623074e-05
-5.11509694650942e-05
-5.43303675454527e-05
-3.24405795688257e-05
8.2316401370368e-06
-4.31681629433396e-05
-2.82927998159558e-05
-3.27955948019735e-05
-5.88869695211927e-05
-1.80679496095515e-05
1.61150223199103e-06
-5.30037547434503e-05
-5.01467411335246e-05
-2.68327191038717e-05
-2.43269202600626e-05
-2.64333560803917e-05
-2.18686548202598e-05
-3.32422048284743e-05
-4.39818580995582e-06
-1.7067922460147e-05
-1.69834239023551e-06
-3.31851317310247e-05
-9.92847899055797e-07
-1.78767569315475e-05
-1.558779831236e-05
-2.31096280861055e-05
-2.80835121765826e-05
-2.34677209264793e-05
-3.34906968606034e-05
-3.33111540514598e-06
-2.33907228374144e-05
-3.78743158096293e-06
-1.3272579638627e-05
-8.39449348278373e-06
-2.33395057959631e-05
-3.88336086783974e-05
-4.69347631382496e-06
-2.02292858858661e-05
-1.77144638054179e-05
-2.89131820761626e-05
-1.99983599473565e-05
-3.22676316029795e-05
2.35154843270766e-06
-2.97210155018323e-05
8.92614807832088e-06
-5.60767178556817e-05
-3.08301174903672e-05
-4.92195483704803e-05
-6.59073779041096e-06
-2.72564605846385e-05
-4.70917095059594e-05
-3.30195758165806e-05
-2.68490766160635e-05
-6.61156013157601e-06
-2.92794931009628e-05
-3.20755386113761e-05
-2.89169263900642e-05
-2.23751733242893e-05
-3.99630911637155e-05
-1.44471108689951e-05
-2.9528525961732e-05
-3.97390694072974e-05
-2.59021351356104e-05
-3.02229975754812e-05
-5.69023361391824e-05
-2.16968706766303e-05
-4.19103222685521e-05
-1.8671119428472e-06
-3.84722172863407e-06
-4.6853600593491e-05
-2.270177562793e-05
-4.2143800556169e-05
-5.52432484800764e-05
-6.52258223752054e-05
-6.50327857578739e-05
-8.97849138080424e-06
-5.60393384157098e-05
-3.54350946871042e-05
-2.53578038809712e-05
-1.31786759679749e-05
-4.74480797452804e-05
-1.62316019202856e-05
-6.46591792523621e-06
-1.54023736265355e-05
-2.83254993833507e-05
-4.08341692069684e-06
-2.03573935711313e-05
-4.35192901855375e-05
-1.43451387128206e-05
-2.35270336445302e-05
-3.46384561945396e-05
2.45564567581228e-06
-3.42239437154116e-05
-1.28902328470319e-05
2.42441083800964e-06
-2.85973087534532e-05
-3.07407603945912e-05
-3.8417323635396e-05
-1.72002577227851e-05
-6.54644665725388e-06
-4.68981666738106e-05
-2.97142691307468e-05
-2.75074491133406e-05
-2.23292146517422e-05
-1.74006455532924e-05
-3.32870385521567e-05
-1.53629668349118e-05
-3.09723640074603e-05
-4.28167660140769e-05
-2.0109539832091e-05
-2.27862582781072e-05
-2.97266514591335e-05
-2.03693486356821e-05
-5.38203794548817e-05
-3.92575779019513e-05
-2.28015271329787e-05
-1.98677301172148e-05
-3.94381416915955e-05
-1.27391775437109e-05
-2.27311720061025e-05
-4.21891830488506e-05
-5.07347301626562e-05
-4.98223505278511e-06
-3.08500366183292e-05
-4.36904526906069e-05
-3.86638280218226e-05
-5.26010389615148e-05
-3.94976961190399e-05
-3.17243999236681e-05
-1.42093945413867e-05
-3.40883018865771e-05
-3.72234936922309e-05
-3.44259024328793e-05
-2.66136993384739e-05
3.88032238617405e-06
-3.93358888882938e-05
-6.41086463685631e-05
-7.2616960063259e-06
-2.74372200925511e-05
-4.94762384604343e-05
-3.3042025876365e-05
-4.75212994578273e-05
-2.32560131472271e-05
1.31927078424282e-05
-2.09897940320128e-05
-5.67112596227633e-05
-4.81755601877744e-05
-2.16253995848821e-05
-3.12238447220464e-05
-3.85283323425813e-05
-1.2008909428782e-05
-5.3761717081977e-06
6.62551214668203e-06
-9.76531281547333e-06
-3.82975082609344e-05
-3.81636410460104e-05
-1.87120473458649e-05
-1.85852857158107e-05
-4.24488211525469e-05
-2.88490997125583e-05
-2.63384196754978e-05
-1.29919408868997e-05
-4.74055348527661e-05
-2.08247984002763e-05
-3.62581714873632e-05
-5.68329368954014e-05
-2.98149683208495e-05
-4.12856728221886e-05
-1.14443660120051e-05
-4.64162182452813e-05
-2.57894843233952e-05
-2.88214596306043e-05
-5.38902936269751e-05
-4.60992578093384e-05
-3.95445116029996e-06
-2.65018043854166e-05
-1.2310631330878e-05
-2.10038732001974e-05
-7.54181967275113e-06
-3.38512676330076e-05
-3.0939434233301e-05
-5.55668529253978e-05
-2.56103976438654e-05
-3.27132779490495e-05
-2.10612201700031e-05
-1.1094698330856e-05
-4.48824942752599e-05
-3.61765222586194e-05
-2.74812346922753e-05
-1.06145605844907e-05
-4.50025143270848e-05
-4.57842663694596e-05
1.37638693341618e-06
-4.70186941996612e-05
-3.06041102049437e-05
-4.69331624762349e-05
-3.17508862628533e-05
-1.42190017661425e-05
-4.92375837276725e-05
-4.89302021699813e-05
-5.02764840721726e-05
-3.35621149859035e-05
-1.2980983874781e-05
-4.58652219480875e-05
-4.73938319536012e-05
-9.38955037644779e-07
-2.07059461190014e-05
-2.87637745828178e-05
-3.34258631586551e-05
-3.98170058446763e-05
-3.7005291736366e-05
-3.32207796732865e-05
-1.02893770768163e-05
-3.65505169152549e-05
-6.32968462102304e-05
-6.14606163881247e-05
-2.53523891485056e-05
-2.37942661281734e-05
-1.21688703547259e-05
-2.88203229369883e-05
-4.73176027094753e-06
-1.35813299511134e-06
-4.65789797586721e-06
-3.13590570717486e-05
-2.20560920681768e-05
-2.13406606933838e-05
-4.41329009322071e-05
-1.74590521834414e-05
-5.3873481991366e-05
-2.31311885757502e-05
-2.7039526237021e-05
-4.06148175021364e-05
-3.17972160955668e-05
-3.16609045644907e-05
-4.61915181544303e-05
-3.24670084371221e-05
-2.62581883366538e-05
-2.84535412530812e-05
-3.83836866634045e-05
-2.69299952988522e-05
3.04724597982534e-06
-3.64799798619757e-05
-3.6837269018626e-05
-4.77884834140876e-05
-2.15261947914496e-05
-4.21704538470149e-05
-5.06516481758829e-05
-1.66233385654538e-05
-2.29921125015677e-05
-3.08699216080795e-05
-9.74704710154936e-06
-3.51656347142426e-05
-2.86880721156395e-05
-2.18321622192597e-05
-2.72648117448855e-05
-2.69440392427679e-05
-1.54599208574431e-05
-3.17521294839245e-05
-6.72856218067163e-06
-1.26230979923609e-05
1.17660853630374e-06
-3.6145472562804e-05
-2.10402993552592e-05
-2.09130752715304e-05
-1.86413575671908e-05
-4.36000693322692e-05
-5.35491385717802e-05
-3.75746260842038e-05
-3.53277350660987e-05
-3.34914476782655e-05
-5.57770848244123e-06
-4.1207030480527e-05
-3.55004990150724e-05
-2.43699402561863e-05
-9.77764261212061e-06
1.39890068296629e-05
-3.01171539330036e-05
-2.39653412831534e-05
-4.31247710772893e-05
-4.74884451321978e-05
-3.64217119148016e-05
-3.97313924450502e-05
-6.19226017453671e-05
2.00776870931423e-06
-2.80066656231672e-05
-1.95143674054741e-05
-3.49257636841581e-06
-3.63416770733431e-05
-2.99863133595932e-05
-5.352209401993e-05
1.1688774758554e-05
-4.39746066864144e-05
-2.49976371435505e-05
-4.44603999754685e-05
-3.15835929844725e-05
-3.87245679863121e-05
-2.24903976188584e-05
-5.04522974937916e-05
-2.59129934495642e-05
-2.41737200745033e-05
-5.16969711517839e-05
-3.04338136385411e-05
-5.11360784175111e-05
-5.1938764388328e-05
-6.14379513342768e-05
-5.97032615453519e-06
-2.55133957862563e-05
-4.05470583912385e-05
-3.99747188556806e-05
-3.5482369319932e-05
-1.83892846437516e-06
-2.53270675351461e-05
-3.0959305961627e-05
-3.01294934525851e-05
-3.90192183454511e-05
-2.22460572573925e-05
3.77483086196189e-06
-3.63119998528222e-05
-3.48387161296873e-05
-3.24658512485914e-05
-3.33066721957036e-05
-3.89239633008934e-05
-2.0873868763534e-05
-3.79986526231285e-05
-1.99558406727378e-05
-1.72407503662966e-05
-3.20642043784996e-05
-3.64864013076858e-05
-2.30866889391939e-05
-3.11607298766271e-05
-4.281416207188e-05
-1.46223598472782e-05
-5.18385183004487e-05
-4.69689608520202e-05
-5.191542836563e-05
-4.89606600884105e-06
-4.35230346954598e-05
-5.8333451853197e-05
-2.63522257184738e-05
-1.66978150745206e-05
-2.85558107225523e-07
-3.41551417347813e-05
-2.41376557963207e-05
-1.71878748333789e-05
-5.9164783024856e-05
-5.25549822622434e-05
-3.44847506363439e-05
-3.54050268794644e-05
-4.42048686057561e-05
-4.06802639482674e-05
-2.91410221083272e-05
-4.44125683713832e-05
-2.22076323649527e-05
-3.41824579256174e-05
3.48858340731652e-06
-2.02832040638621e-05
-5.37845864299228e-06
7.59296326784136e-06
-4.37046130254978e-05
-2.05379512987343e-06
-3.14432195905811e-05
-3.74743888422996e-06
-5.6804318109501e-05
-2.80467945380929e-05
-3.6226669613927e-05
-4.64115522751895e-05
-3.39309369315067e-05
2.02802608849267e-06
-3.27234130971043e-05
-6.46084115925992e-05
5.19140026333606e-07
-2.37440459709366e-05
-4.14730685624981e-05
-3.26589664607493e-05
-3.36006604589456e-05
-1.84292585535533e-06
-2.40031667298316e-05
-1.20018460338178e-05
-1.9506233050057e-05
-4.85207486669482e-05
-2.05134057174292e-05
-2.50126352583596e-05
-2.84301908219152e-05
-4.62323609706585e-05
-6.44821728469136e-05
-1.57288864130579e-05
-2.13548566522618e-05
-3.07718329222322e-05
-3.22178790822148e-05
-4.06056578484529e-05
-3.14156883859368e-05
-4.87038574289327e-05
-3.79726176441753e-05
-1.37810718281263e-05
-1.35285821091756e-05
-6.14720518506964e-05
-4.67288075538457e-05
-1.64774561077784e-05
-4.2492090657124e-05
-1.10096854971184e-05
-5.51387405764208e-05
-5.68683538705063e-05
-2.69841031349887e-05
-4.27878426744605e-05
-2.93890884022061e-05
-2.23457029852844e-06
-2.02839099480571e-05
-3.77319749691223e-05
-1.68043413003663e-05
-2.32381021560232e-05
-3.31961722186637e-05
-3.31040879238021e-05
1.98271240975886e-06
-2.67052792716786e-05
-4.41583989511411e-05
-4.8158419251872e-05
-2.69691152476866e-05
-5.28475433908897e-05
-1.80886809614707e-05
1.54211189212347e-05
-2.69687651483372e-05
-3.2145576002055e-05
-2.13105335005789e-05
-4.45187301554474e-05
-1.60529362368761e-05
-1.88089222944303e-05
-2.86843634654163e-05
-1.41707305315152e-05
-2.58393212036518e-05
-4.18054036699979e-05
-4.03198822304387e-05
-2.33367269048093e-05
-4.70248767704451e-05
-1.55363084015568e-05
-4.55559599554429e-05
-2.86537234580761e-05
-5.5373982261637e-05
-8.64921383606359e-06
-2.0886105183695e-05
-2.71721197953517e-05
-2.86683749960853e-05
-1.7230338200062e-05
-2.35396912596849e-05
-1.48275400522053e-05
6.58419671834417e-06
-1.37210067843548e-05
-3.68843223843554e-05
-2.2361493928607e-05
-3.34255617089527e-05
-2.26872534341523e-05
-3.66283698348646e-05
-5.27783241791679e-06
-1.65576153225755e-05
7.04686795724429e-06
-3.16403393004047e-05
-3.32215658033151e-05
-3.03616452655658e-05
-2.36650251062948e-05
-3.66980684123434e-05
-3.61414414575921e-05
-9.14312585512835e-05
-2.75948295897738e-05
-2.4545716266609e-05
-3.68471622238813e-05
-2.96759129392628e-05
-1.08375414180681e-05
-6.19285726887239e-05
-3.85485280019362e-05
-4.29677630939925e-05
-2.09817159537819e-05
-4.50152796745914e-05
-3.95735596780883e-05
-2.82492200426007e-05
-1.74574727870957e-05
-2.68977423353803e-05
-5.51487974299481e-05
-3.14429270460352e-05
-3.18720740441197e-05
-3.32285058924548e-05
-3.24239604607865e-05
-3.24437987752903e-05
-2.07903526780114e-05
-4.26626942224932e-05
-2.15984089069634e-05
-2.15355452434137e-05
-4.94262343474972e-05
-2.07573722448299e-05
-3.26499728193678e-05
-2.40912382599605e-05
-2.42472996615587e-05
-3.84116740740778e-05
-2.52465516113361e-05
2.08918022690003e-06
-3.46981059014447e-05
-6.6535732671098e-05
5.7873980627622e-06
-3.29260742083909e-05
-4.7736264641969e-05
-1.48898651823994e-05
-1.10484733942733e-05
-1.74237647112731e-05
-3.35038511578021e-05
-3.39335476180125e-05
-3.22358672159641e-05
-4.18056648820638e-05
-3.11362096634392e-05
-1.02256457412574e-05
-1.5632289768142e-05
-2.13080507349497e-05
-2.99973817296675e-05
-5.83302817552284e-05
-2.60752821310352e-05
-9.95573991395611e-06
-6.28229235764069e-05
-4.55881973854213e-05
-3.11942891087299e-05
-5.46460689642155e-05
-1.90932953520236e-05
7.12715207205879e-06
-1.87734859844557e-05
-4.01013785330762e-06
-4.08590429353499e-05
-4.00288388699149e-05
-5.26570895704208e-05
-2.25852618894865e-05
-3.89575069372687e-05
-4.56936018266899e-06
-3.21314484368121e-05
-2.30060633439519e-05
-2.63198504970653e-05
2.40039392581808e-06
-4.74558390673913e-05
-4.67678470221359e-05
-4.25893919662131e-05
-3.56988818991974e-05
-3.78624000112308e-05
-3.42116103329358e-05
-2.30570514721683e-05
-1.83805773868227e-05
-4.88374219656155e-05
-3.86205520758583e-05
1.76255747982801e-05
-5.87232096209428e-06
-3.36288260802444e-05
-1.93526625608544e-05
1.44146860961377e-06
-2.00054717621625e-05
-3.29007307652133e-05
-1.73457665843928e-05
-4.01107249796488e-05
-2.24928314802495e-05
-4.09416126899698e-05
-5.18008530873501e-05
-3.33260085143655e-05
-2.08060253105942e-05
-4.87037094505849e-05
-2.68001036154795e-05
-2.17781847888167e-05
-1.66824479429141e-05
-2.7579193406539e-05
-5.70035892782937e-06
-3.29174474440491e-05
-3.18552465504822e-05
-3.8440845341725e-05
-4.90553472021413e-05
-3.65157649070021e-05
-2.72958573309497e-05
-4.41651988764304e-05
-4.783872269357e-05
-8.9197388870873e-06
-5.96761640911422e-05
-3.09956236342032e-05
-1.63656502800282e-05
-6.74245265191431e-05
-4.55799392766513e-05
-3.36843201858531e-05
-1.90141811438757e-05
-3.25400095723814e-05
-3.70209277888065e-05
-2.04517158108385e-05
-6.44868701380484e-05
-4.49777607025737e-05
-5.07676550234501e-06
-3.32155074637471e-05
-4.87267151082516e-06
-2.86696933949048e-05
-4.59698492007707e-05
-3.79844464558518e-05
-3.70766974531088e-05
-5.13484274428687e-05
-3.4087559000126e-05
-1.82014239654136e-05
-4.5982759499468e-05
-9.66292906114182e-07
-5.80994781496288e-05
-1.78004088795866e-05
-3.05559713359104e-05
-3.01724983372388e-05
-4.57837794001156e-05
-6.24286570345283e-05
-2.98474018157302e-05
-2.94339358590129e-06
-3.99727078722247e-05
-7.28147058854309e-05
-4.49808389519861e-05
-2.97073571860843e-05
-4.47713927479759e-05
-2.20973121582131e-05
-2.86329320555119e-05
-4.09697159528589e-05
-1.54980594477885e-05
-3.14671641166024e-05
-2.33096540785001e-05
-3.04184450851362e-05
-4.53552997049086e-05
-4.47506717879143e-05
-1.2535205794895e-05
-1.96421751690384e-05
-2.03561579217472e-05
-4.67401237370048e-05
-9.57508977347395e-06
-4.87036674942401e-05
-2.7772356375733e-05
-2.52117356794653e-05
-5.31142669614831e-06
-1.22446791931229e-05
3.40785732194352e-06
-1.74963198408702e-05
1.86757619477745e-07
1.68243901567364e-05
-2.36721071808946e-05
-3.43935685338924e-05
-3.41992522943589e-06
-3.59295110227447e-05
-6.83790057489183e-05
-3.67881605577618e-07
-3.61186412908702e-05
-2.75925639951188e-05
-2.86858559036189e-05
-5.13772512139814e-05
-1.14019734878588e-05
-4.29328370844014e-05
-3.83518184243183e-05
-3.27440993506695e-05
-6.69982311617725e-05
-2.39572628987198e-05
-2.52516239615175e-05
-5.14735096633374e-05
-8.63905735662723e-06
-3.26171536360741e-05
-4.96594022312008e-05
-4.10082001924908e-05
-4.12028511465781e-05
-3.37224610544421e-05
-4.36084145165356e-05
-3.36187695698176e-05
-4.72345674291907e-05
-1.49390791005536e-05
-4.16963003862871e-05
-1.82590640691528e-06
-2.92070013522917e-06
-1.10426733912298e-05
-4.933227639989e-05
-3.15150351319976e-05
-2.37806496268165e-05
-4.79394130529014e-05
-3.29972784819392e-05
-4.26098151589655e-06
-3.25430155313139e-05
-4.0837007082716e-05
-4.05544499939237e-05
-4.86378834632404e-05
-4.98330281661388e-05
-3.99010375663e-05
-2.90718988986557e-05
-3.7841452678784e-07
-1.1575018745476e-05
-3.45102904282249e-05
-2.73207149790303e-05
-3.21148770011977e-05
-4.18164122201374e-05
-3.1735135513093e-07
-2.46242214110471e-05
-1.86515284174765e-05
-1.96189381002538e-05
-5.29035482681669e-05
-1.64995331999339e-05
-3.83583567399263e-05
-3.53972756991526e-05
-4.5332345292723e-05
-3.7231965321774e-05
-2.73725318329174e-05
-6.81500908517458e-05
-3.17512203021992e-05
-1.76453936907614e-05
-7.37118481419424e-06
-2.27430741362838e-05
-4.34257290907512e-05
-1.31727559001353e-05
-1.3701316136046e-05
-2.80303563588294e-05
-1.78425523607811e-06
-5.09477651744725e-05
-1.40775590510496e-05
-3.3699370226777e-05
-2.20974921170583e-05
-1.11830868548993e-05
-2.40318581979058e-05
-2.01608571701691e-05
-4.37124974137084e-05
-2.16473386516404e-05
-3.55320538007759e-05
-2.06973755730432e-05
-8.53745556534234e-07
-4.15715983062583e-05
-5.98433090146729e-05
-6.81036714065015e-05
-2.71879252882774e-05
-2.70519572631553e-05
-5.42588395037586e-05
-5.18677306577981e-05
-1.08097147941232e-05
-2.08663599707187e-05
-4.28233270243239e-06
-4.03550964648696e-05
-4.58809981204684e-05
-3.6692377111598e-05
-4.06673810365803e-05
-2.8859644364031e-05
-2.47774438610517e-05
-2.75454382340139e-05
-3.26230741295011e-05
-6.81532720614547e-06
-5.19396710517936e-05
-2.82889553470062e-05
-4.01196998349976e-05
-3.60727309996179e-05
-3.21545086686366e-05
-2.02188098966857e-05
-3.22316656343901e-05
-2.54694818117338e-05
-2.49581447691403e-05
-1.87137451953947e-05
-1.17262482205226e-05
-2.75408553680756e-05
-2.39320441597385e-05
-1.1383571381666e-05
-3.94333494036407e-05
-2.92590959223072e-05
-5.31359441667451e-06
-3.77334361891417e-05
-4.56196500126627e-05
-2.93713658618756e-05
-4.11822212789377e-05
-4.3662938508773e-05
-1.1980726021337e-05
-4.64779121463588e-05
-3.59583625621076e-05
-3.64796757255793e-05
-3.45804431592017e-05
-6.16526419480018e-06
-3.18579652634319e-05
-2.20167311115717e-05
-3.5262817333869e-05
-3.18520938856974e-05
-1.13960687546288e-05
-3.05851867629085e-05
-7.69799081192513e-06
-1.40647124661441e-05
-1.59038069847753e-05
-3.03702815833657e-05
-6.59247902388597e-06
-1.98978048696358e-05
-1.76365768573888e-06
-2.87443320379034e-05
-2.3159366866878e-05
-2.24486699008424e-05
-3.14217212647954e-05
-2.29062028731364e-05
-1.88442409653309e-05
-3.12373760198157e-05
-2.25425060948906e-05
-2.64971052330893e-05
-8.57824876483518e-06
-1.88436482098831e-05
-2.09011861600354e-05
-2.27428692027693e-05
-6.09767338382707e-05
-2.65653682240684e-05
-2.56583254729977e-05
-4.18587564817767e-05
-1.85539353225101e-05
-3.82912413320053e-05
-4.45591529236692e-05
-1.3026385270805e-05
-1.82546872715702e-05
-2.05537628938222e-05
-2.52573637835284e-05
-9.69824162525555e-06
-1.45064057204077e-05
-3.70282326644923e-05
-5.25000907241269e-05
-1.73676485869211e-05
-1.53790186930776e-05
-5.29904353057391e-05
-7.88422267891376e-06
-2.04845530656968e-05
-2.94195601673031e-06
-2.56590066015409e-05
-3.6645736610978e-05
-5.33933435156378e-06
-3.1589773788999e-05
-2.03797291649264e-05
-3.16576789181627e-05
-2.10331050825148e-05
-2.35684371087832e-05
-2.94134912949491e-05
-2.3098545419378e-05
-4.59224048813146e-05
-4.63279149264186e-05
-3.51618958003048e-05
-1.73618445355123e-05
-3.77048910538877e-05
-2.36064884753771e-05
-3.14088049185147e-05
-4.09721076634406e-05
-6.11228273691806e-05
-4.63521908531663e-07
-1.6232094418886e-05
-1.29370233079378e-05
-2.17328508582634e-06
-1.69737663117734e-05
-1.95424078421972e-05
-2.07470926946871e-05
-1.81286255246276e-05
-2.70725057341867e-05
-3.90798833492542e-05
-1.10287426602629e-05
-2.35103459412069e-05
-2.09030048073486e-05
-4.89617910649263e-05
-4.72136762792615e-05
-3.97124645615997e-05
3.19349195690416e-06
4.92714520542034e-06
-1.93391421962343e-05
-4.13316392670956e-05
-4.73493817522014e-05
-4.44804575173469e-05
-5.87984766957392e-05
-3.83202624229959e-05
-2.66002547101976e-05
-2.81461745415655e-05
-3.14878844688538e-05
-6.58503599387905e-05
-1.96411356726351e-05
-4.2911256933178e-05
3.47514572789624e-06
-4.49237817286634e-05
-4.43280386903861e-05
-1.49520593840761e-05
-3.18475421900443e-05
-1.95493469444098e-05
-4.35187914010526e-05
-4.29468551014642e-05
-1.21231653022533e-05
-2.90513307968061e-05
-2.73330694630394e-05
-6.34289336064718e-05
-1.52015031581917e-05
-2.40496968035735e-05
-1.96807713763235e-05
-1.70707045272437e-05
-2.44119038405732e-05
-3.40282165201426e-05
4.89861468653523e-06
-5.30049664482935e-05
-2.95108578273983e-05
-3.22143393146905e-05
-2.39027228519975e-07
-1.48241200949724e-05
-5.58011345697533e-05
-3.71392337805185e-05
-5.40971658839621e-05
-1.78983162161874e-05
-4.7332420990169e-05
-1.84736808171404e-05
-1.10755511063175e-05
-3.8979740943164e-05
-3.34362853647372e-05
-1.85198875812891e-05
-2.80544805477751e-05
-3.3092443904036e-05
-1.72903616644183e-05
-4.18360985133568e-05
-2.39294220133417e-05
-9.19979018074795e-06
-2.48233766272096e-05
-5.5469449587447e-05
-2.0072478570764e-05
-3.31079844533215e-05
-2.48625408841313e-05
-5.29110463486122e-05
-2.15204244614921e-05
6.65728913337305e-06
-3.81582831191019e-05
-9.82693660301987e-07
-5.55590168313458e-05
-4.15063361256929e-05
-2.27701745061346e-05
-2.15218368316672e-05
-4.56777387221383e-05
-1.42407942601925e-05
-5.12936293473495e-05
-3.850471429212e-05
-4.02037734329482e-05
-2.77033939670015e-05
-8.31928445983753e-07
-4.83051651565851e-05
-1.74327899275895e-05
-3.50507446344696e-05
-6.45897341955597e-05
-3.80538304942322e-05
-2.61758604931313e-05
-2.00607953850619e-05
-1.74972005598365e-05
-2.1313251465326e-05
-2.81282915685106e-05
-4.61625694073103e-05
-4.76579096673884e-06
-2.33672887472266e-08
-3.24060847320352e-05
-4.80710448341495e-05
5.11881895576913e-06
-5.14736713111344e-05
1.80892777275708e-06
-3.25218644488646e-05
-3.2927748100224e-05
-1.67785100584007e-05
-3.27704977615518e-05
-3.50672113961154e-05
-3.24690420339011e-05
-4.87539834662426e-05
-5.5998705548302e-06
-4.68145399384617e-05
-3.07974759942034e-05
-4.871993344014e-05
-3.68026748861252e-05
-5.27982433652142e-05
-1.85862740091425e-05
-7.35532128139595e-05
-3.29135476002131e-05
-2.3823017200414e-05
-2.99428994397315e-05
-2.05376960521052e-05
-3.89168680812017e-05
-2.98584932561435e-05
-2.57827694096704e-06
-4.43088113856971e-05
-5.38332774705475e-05
-4.93280943964852e-05
-2.25189359601802e-05
-3.42317360767997e-05
-1.06788986664829e-05
-1.17037590199485e-05
-1.5493878598613e-05
-3.40819411504036e-05
-4.96482890154461e-06
2.05372530943888e-05
-1.46870649885083e-05
-2.63739333982205e-06
-4.19847003158979e-05
-4.07743747764321e-05
-4.48618457332613e-05
6.99534254122086e-06
-3.04508761273121e-05
-2.46163153738955e-05
-4.07113149253362e-05
-4.84895073983406e-05
-2.30782059437922e-05
-4.42849004797012e-05
-8.08435128790254e-06
-6.03969069713062e-06
-3.54275466047563e-05
-2.9679959814089e-05
-1.88098951935e-05
-4.24859074440351e-05
-2.6068697959327e-05
-9.37354520967708e-06
-4.35069590367457e-05
-3.36520346796906e-05
-5.69446942021161e-05
-2.70713701900831e-05
-5.42753309211401e-06
-2.81214714395076e-05
-2.47042847141583e-05
-2.46793525166231e-05
-4.95771417282958e-05
-2.76762482013908e-05
-1.28049506328233e-05
-3.75913947239357e-05
-2.83761597730715e-05
-1.09161643855505e-05
-2.40963846951636e-05
-2.65523988497746e-05
-4.90836229380367e-05
-3.54684593608522e-05
-3.84858607124881e-05
-2.31667071652147e-05
-4.76614126790178e-05
-2.45951325530987e-05
-4.5539165991848e-05
3.03540644289474e-06
-4.09706622920975e-05
-3.87647847431077e-05
-4.38844320661029e-05
-3.92041659650142e-05
-2.60732052316354e-05
-6.41316063669496e-05
-5.05484856143133e-06
-5.55762082685329e-05
-5.14722540653089e-05
-1.24945448123043e-05
-2.45991528030045e-05
-3.27902595917862e-05
4.33326015029346e-06
-5.6153274910497e-05
-4.87264476924741e-05
-3.1343712997054e-05
-5.15585611680755e-06
-2.06209510409168e-05
-4.15126566874642e-05
-2.08522741897217e-05
-4.90968415682616e-05
-7.81890617744081e-06
-5.00479121158502e-05
-2.31206376857852e-05
-4.05094204719454e-05
-3.98674204586557e-05
-5.07667376690145e-05
-3.48021815261549e-05
-3.69778522098462e-05
-3.21897621084035e-05
-3.90938251909794e-05
1.00564212855702e-05
-3.40455659454819e-05
-3.19387076332391e-06
-5.08571465381212e-05
3.59146736193604e-06
-3.71544127676215e-06
-1.3402358024011e-05
-3.03582873008448e-05
-4.04372647707182e-05
-2.90771872695874e-05
-3.60376725561835e-05
-1.15847336857173e-05
-1.0679676832693e-05
-3.32740503725948e-05
-1.50116038939483e-05
-5.10463181400016e-05
-3.85187951424877e-05
-1.37628594746452e-05
-8.11464584914297e-06
-5.73802286008453e-05
-2.39429934851652e-05
-1.35119969926809e-05
1.57942568536665e-06
-1.65506264909415e-07
-4.10101454467281e-05
-4.28127390269038e-05
-3.85981013612742e-05
-1.81120599484033e-05
-2.3986541729866e-05
4.2667345680438e-06
1.92816502475806e-06
-2.45951368122447e-05
-9.71136305901286e-06
-3.46832759564316e-05
-1.91445334742106e-05
-3.26044615452269e-05
-4.53565332289252e-05
-3.01144462367709e-05
-4.75313017607598e-05
-2.80445342605587e-06
-1.31739409756874e-05
-4.06562957032271e-06
-4.4894776335682e-05
-2.78657657577841e-05
-3.61061548362941e-05
-1.22286917004629e-05
-2.37442037397732e-05
-2.78463064363876e-05
-3.2156625163442e-05
-2.69262768343292e-05
-7.31111032713668e-06
-1.40171867413174e-05
-5.00014063925169e-05
-5.6025277745994e-05
-2.31281381306197e-05
-1.51503116654248e-05
-1.31671906892499e-05
-2.33386504399926e-05
-2.01948886883843e-05
-3.48440863885897e-05
-3.08408502374527e-06
-1.09140746774723e-05
-1.70297403779315e-05
-5.44686824159669e-06
-3.05205354038307e-05
-2.66868807918539e-05
-3.11781916892347e-05
-4.39362638753247e-06
-1.72027315070168e-05
-4.97005598302639e-05
-8.26951580721258e-06
-3.80989645833764e-05
-4.1952447495352e-05
-3.55185470170295e-05
-5.9659007217439e-05
-5.49078688401643e-06
-4.05543151698227e-05
-2.45723159996249e-05
-1.2106699363954e-05
-2.57299414605546e-05
-1.2186360963539e-05
-2.40827170286464e-05
-1.84868262838929e-05
-1.71223991192355e-05
-4.18329154074865e-05
-2.1135846210293e-06
-6.38858496951988e-05
-5.50703432616066e-05
-3.44299128741272e-05
-2.0005855652464e-05
-3.62232182997822e-05
-2.36194765841547e-05
-4.76163536777275e-05
-2.67689019189801e-05
-4.95371179171998e-05
-2.65835079834695e-05
-1.32607064801706e-06
-2.20351472996108e-05
1.90116365538566e-06
-2.0367795798793e-05
-4.5012407053377e-06
3.7230930786344e-06
-3.43981782209602e-05
-2.93733130157183e-05
-1.29992488801591e-05
-1.94882778465832e-05
-4.64529371432335e-05
-2.24288993592814e-05
-3.88891082922407e-05
-3.40812844029548e-05
-3.02732590483417e-05
-2.90083594981661e-05
-2.91708631669323e-05
-2.54860162334811e-05
-2.50996409205669e-05
-3.13094473114793e-05
-1.8377505732715e-05
-1.25767037526071e-05
-3.7071808034789e-05
-1.04944303020609e-05
-1.99423616631156e-05
-3.16392995540072e-05
-3.20325365801414e-05
-2.58049759691854e-05
-2.46712098531436e-05
-2.65536495778613e-05
-1.5093013234153e-05
-2.00187269580181e-05
-6.67718580694508e-05
-4.30895874897378e-05
-8.2879926596571e-05
-4.00898893788868e-05
-3.71391748097319e-05
-3.36039942357237e-05
-3.85051997631945e-05
-3.17601981944448e-05
-5.77399343084419e-05
-3.55687291862425e-05
-3.16053570384306e-05
9.47435266547206e-06
-3.01286306092706e-05
-3.41328830846176e-05
-2.65416263851825e-05
-4.65419805123836e-05
-3.58215492651707e-05
-2.16071873149311e-05
-3.63491879871538e-05
-2.94218025842006e-05
-4.14884697125678e-06
-7.28071357036582e-06
-2.54536182550778e-05
-2.18781991343089e-05
5.02795568377878e-06
-3.74653767499251e-05
-3.02619450343024e-05
-2.80023653389333e-05
-3.74419603789098e-05
-3.61478006079399e-05
-3.91912658676371e-05
-2.99390618222931e-05
-9.74274540284269e-07
-4.39780506152534e-05
-2.79137269532491e-05
-4.27065968503509e-05
-2.17840198920271e-05
-4.07776105669336e-05
-3.38451513593689e-05
-2.03882203692161e-05
-3.35195215444261e-05
2.89463353181706e-06
-2.12631169504362e-05
-4.3043073712769e-05
-8.56996426958678e-07
-9.72676310587837e-06
-3.54197914839842e-05
-4.12207888382672e-05
-1.2121163295032e-06
-2.25699928148538e-05
3.0247689144131e-05
-3.15883476886382e-05
-1.77595559091129e-05
-2.52019372956571e-05
-3.29687445619217e-05
-2.00125281602509e-05
-2.98454751710539e-05
-5.44813809637678e-05
-2.91380930213663e-05
-2.38908778091809e-06
-7.52609932026565e-06
-1.27361120740487e-05
-3.38737585380534e-05
-2.31907580774701e-05
-1.47086651665774e-05
-2.78820737137263e-05
-1.22287746266943e-06
-3.50209129657589e-05
-2.71692939560844e-05
-1.68868035365149e-05
-3.54585153990366e-05
-4.32570573338093e-05
-8.9176270400962e-06
-2.15467557904287e-05
-2.37971272464909e-05
2.70563770068738e-06
2.64970889832423e-06
-1.40587878026875e-05
-1.37424354495219e-05
-2.01076646879187e-05
-2.36089188534342e-05
-1.84899043874391e-05
-2.2351964437252e-05
-4.25585473013256e-05
-6.59694224985177e-05
-4.28962378166348e-06
-1.39189175932068e-05
6.35502233773724e-07
-6.41284607638881e-06
4.18571381707592e-06
-5.27341143121269e-06
-3.06459452385435e-05
9.40475691154416e-08
-3.84247675360201e-05
-1.23243766345945e-05
-5.04311046686335e-05
-1.36854145601477e-05
-3.27022045077831e-05
-3.1235268601225e-05
-3.32591491304692e-05
-1.41108677754223e-05
-6.36943333240631e-06
-4.69231100179961e-05
-1.04029090530079e-05
-1.64340066912336e-05
-3.26761817142493e-05
-3.0307303207218e-05
-3.25990186684516e-05
-2.78242407408313e-05
6.48681579980652e-06
-2.76544366882867e-05
-4.69369741943198e-05
-2.96840021337104e-05
-3.50791342492058e-05
-3.3239393199273e-05
-4.74323290251862e-05
-4.58486494154597e-05
-2.19681996625692e-05
-4.25546838196128e-05
-2.78623303146101e-05
-2.84598649882625e-05
-6.81455706585373e-06
9.56051752572191e-06
-2.34991712167334e-05
-2.32668680265205e-05
-1.53061553879446e-05
-1.69838981650516e-05
-3.80329758682375e-05
-2.54290967687948e-05
-4.4384769473925e-05
-3.99404825949691e-05
-2.77454198229196e-05
-3.89629234003806e-05
-3.00933674139369e-05
-2.78098221904734e-05
-4.76424519571477e-05
-3.30735976479548e-05
-5.45212926203365e-05
-4.16021595831992e-05
-6.89569379680605e-06
-2.08996618336576e-05
-5.42797695752508e-05
1.26837637007365e-05
-1.7599108255783e-05
-6.33196819575421e-05
-4.3674980495867e-05
-4.14437657260178e-05
-6.14508246773683e-05
-2.08410481818446e-05
-4.02695463910092e-05
-5.10798852122059e-05
-5.62110137944282e-05
-2.61092233048993e-05
-2.97477841834631e-05
-4.6715697605907e-06
-3.10800693084652e-05
-2.11626349505025e-05
-2.79904715819707e-05
-4.5616325489242e-05
-1.34206375957536e-05
4.00504395020702e-06
-4.9702693691389e-05
-4.89547952115049e-05
-3.08534529228639e-05
-6.43275979181342e-06
-2.68753880963099e-05
-3.02492182460226e-05
-2.82197697947979e-05
-1.57638966454551e-05
-3.56492739296091e-05
-2.83744418907413e-05
-2.67715669251738e-05
-5.4545414089956e-05
-7.05152671679587e-05
-4.22197701646952e-05
-1.71502876691763e-05
-3.50483843628538e-05
-3.102513169195e-06
-2.80357058724652e-05
-2.42050284683212e-05
-2.10321625399153e-05
-4.11701012794857e-05
-2.00689915951486e-05
-3.3662886167748e-05
-2.10368406470905e-05
-3.68256982496756e-05
-1.35908244592546e-05
-5.1498427236338e-05
-4.66890627088757e-05
-5.80372968580844e-06
-2.01886998848148e-05
-2.51082044662139e-05
-2.71858911386826e-05
-2.67535729441366e-05
-7.74325510087388e-06
-3.20717514965169e-05
-8.81076438631057e-06
-3.29666268398083e-05
-3.00268367213963e-05
-3.68915229527715e-05
-4.71180670672328e-05
-3.69509817732955e-05
-2.93777717409354e-06
-4.56470653370586e-05
-2.10016882580075e-05
-3.98488393065718e-05
-2.02754682311222e-05
-2.59630449289281e-05
-3.84572317202104e-05
-2.26109363958171e-05
-5.34966291231004e-05
-2.12018921896333e-05
-3.4153610396626e-05
-4.94639453214359e-05
-5.99889530876338e-05
-4.94653447481809e-05
-2.87093126629163e-05
-2.63845985086341e-05
-8.82781182052621e-06
-4.8452415384421e-05
-4.3453676484886e-05
-1.80330743012537e-05
-2.32147084522447e-05
-3.2152409425428e-05
-2.48327155595994e-05
6.98807283602007e-06
-5.22749316402983e-05
-1.69610682140701e-05
-1.02181632796273e-05
-3.17830532187324e-05
-9.26678636399498e-06
-3.6840431544966e-06
-4.40202773294365e-05
-2.3326069907292e-05
-1.49698463926346e-05
-2.97037059746653e-05
-1.10227623614091e-05
-2.51826193103224e-05
-2.8598483079305e-05
-6.4805925054933e-05
-5.16374233624294e-05
-2.435173418215e-05
-2.13540622028895e-05
-1.47176476765734e-05
-3.46110450132593e-05
-5.96168930785458e-05
-3.59818385066073e-05
-1.65982061228918e-05
-2.19303703462576e-05
-4.64667996158856e-05
-3.35752527100978e-05
-8.93682049475031e-06
-3.71225088587486e-05
-7.03918294749965e-05
-1.6162060115405e-05
-4.06442407705083e-05
-4.41342838870255e-05
-4.25057266125663e-05
-1.51359559352982e-05
-2.44051133423747e-05
-1.60323694982215e-05
-4.244916920461e-05
-2.34328437934439e-05
-3.41689729707723e-05
-1.09680672559967e-05
-2.6077841266623e-05
-5.80624786089452e-05
-1.52063765137386e-05
-1.19809062590145e-05
-1.03008689882398e-05
-2.26410367930333e-05
-1.91255423762911e-05
-1.24910149896849e-05
-3.71528773828741e-05
-2.30167212162821e-05
1.12255937081426e-05
-2.37690005561363e-05
-1.26127529454741e-05
-1.62800125917208e-05
-3.4584549115296e-05
-2.7912043763419e-05
-4.98983289308848e-05
-1.97648958302395e-05
-2.90063219037564e-05
-7.10948295638698e-06
-3.47314190611837e-05
-2.63476492288421e-05
-1.49963417576474e-05
-4.7976518749637e-06
-3.53346286841969e-05
-5.06530145741742e-05
-3.69678990298209e-05
-3.92860894966395e-05
-3.13323258007553e-05
-5.9707289710043e-05
-1.68182130957804e-05
2.23600185055087e-05
-5.78282070353689e-06
-3.84637348159758e-05
-1.02668417605709e-05
-2.43874401230485e-05
-2.97411225555185e-05
-4.23097069009946e-05
-3.93831176252808e-05
-1.73648682032633e-05
-3.57316567607985e-05
-1.91875647045275e-05
5.41142754687357e-06
-2.86510810263125e-05
-1.75132816341126e-05
-2.86076213501066e-05
-4.62665342879347e-05
-4.0025665530605e-05
-5.24531845778982e-05
-3.35514427255562e-05
-7.8745047534675e-06
-1.91462100271115e-05
-1.88475257019694e-05
-3.41870696040321e-05
-9.98250132528327e-06
-2.70396394425967e-05
-1.41854508459672e-05
-6.84308029162554e-05
-3.45479456390054e-05
-4.25163243622333e-05
-4.89336207234651e-05
5.64490174056225e-06
3.77801305107689e-07
-3.50149901563517e-05
-1.32825084794827e-05
-8.30440237130841e-06
-2.71943430446466e-05
-2.50398205328901e-05
-3.85059635099905e-05
-2.70725089149025e-05
-3.41421368013129e-05
-2.35247887667317e-05
-9.83615627961208e-06
-9.65093703592213e-06
-1.88137199370533e-05
-4.48507255543214e-05
-2.85321402206743e-05
-4.64905821446425e-05
-1.90994665499154e-05
-3.22333449269461e-05
-3.92682137344155e-05
-3.17033572024224e-05
-2.81743364242768e-05
-2.0506219195303e-05
-4.00422188906102e-05
-2.55966218440595e-05
-3.3514052259577e-05
-8.52034720663312e-06
-2.97946884172485e-05
-3.3717330778713e-05
-3.50402810314538e-05
-4.42439693383538e-05
-5.30345436350575e-06
-3.38121264325438e-05
-3.15057209103505e-05
-5.08264700749619e-05
-9.3985691665831e-06
-1.40986270008262e-05
-1.93503001963433e-05
-2.51925183039031e-05
-2.41716150608771e-05
-4.82569003586705e-05
-1.47457587711665e-05
-2.85440117599923e-05
-8.54548644267844e-06
-5.88373441731678e-05
-5.80196458513535e-07
-5.13046847412382e-05
-2.04684558990629e-05
-3.77836328054705e-05
-3.28826633241894e-05
-5.8563205736971e-05
-3.00124152998375e-05
-2.45178282222047e-05
-5.83233934150013e-07
-1.89780357926315e-05
-1.89168417206506e-05
4.37759372712185e-06
-2.85330516510499e-05
2.25450131580793e-05
-3.09988363124943e-05
-3.6111371766899e-05
-2.4113050016925e-05
-6.58574150376773e-05
-2.31131840044783e-05
-1.92251872268654e-05
-1.16718806308845e-05
-2.60387553725556e-05
-5.0058730945727e-05
-3.6290268394345e-05
-4.66900989557478e-05
-1.27704415317052e-05
-3.58708906431677e-05
2.07700732039234e-05
-2.05752492397166e-05
-4.29439239496882e-05
-2.5722692186897e-05
-8.43604350237087e-06
-2.6146106490591e-05
-4.42790414359607e-05
-3.25930608087699e-05
-7.22612880273486e-05
-4.91403312166487e-05
-4.47071257999174e-05
-4.21954364093414e-05
-2.27914472333369e-05
-5.58310964042483e-05
-2.54658218533555e-05
-4.44052726831846e-05
-3.14563512502295e-05
-4.75730729523188e-05
-2.4613838292817e-05
-2.33838740700446e-05
-4.19409106080563e-05
-5.37716827125987e-05
-1.8206591773263e-05
-3.966355797429e-05
-2.11693171321951e-05
-3.47582955354361e-05
-5.59512403296187e-05
-4.19344949017581e-05
-4.83949807278454e-05
-3.84470346280627e-05
-5.26088726830686e-05
-2.05536128211363e-05
1.42405784322033e-05
-3.53122286819478e-05
-4.89826353514894e-05
-3.26800304803337e-06
-2.56386652916158e-05
7.94456185004639e-06
-1.45377036301163e-05
-4.37979876264058e-05
-4.29966351550506e-05
-2.54984390818403e-05
-1.85149871401901e-05
-3.62740295033181e-05
-1.38917926355427e-05
-1.67157482153111e-05
-4.56869066597238e-05
-4.0968073557268e-05
-3.29351876213237e-05
-7.67012012208946e-05
-1.40508647089125e-05
-3.82630564910787e-05
4.7637144188745e-06
-4.77562118406407e-05
-4.83682646675178e-05
-1.37975413064783e-05
-5.23774676327542e-06
-3.63847752109112e-05
-1.80420897602985e-05
-3.9358727890005e-05
-1.68360505798028e-05
-1.29319804580074e-05
-2.45289298956923e-05
-2.60334557495439e-05
-2.69251249318952e-05
-3.13273761855994e-05
-8.16629037990655e-05
-1.793866518556e-05
-1.0878030234842e-05
-6.01425965044207e-05
-8.86076133301314e-06
-3.32792552808618e-05
-1.67895689384569e-05
-1.58467739113381e-05
-5.46348827764705e-05
-6.69410044606674e-05
-7.54109083678662e-06
-2.43364702492383e-05
-1.36797140945747e-05
-3.10708851081755e-05
-7.4079759307952e-06
-2.56850255757287e-05
-5.60489350065743e-06
-2.389457168329e-05
-4.13339389534584e-05
-2.01358967215648e-05
-5.61626563708602e-05
-6.32790658985018e-05
-4.92572634996561e-05
-2.42161790289805e-05
-2.02132663045399e-05
-1.87852009573237e-05
-5.49099921622002e-06
-1.80592757553881e-05
-4.20382664129796e-05
-3.358195590124e-05
-3.87980446139496e-05
-3.5005042996366e-05
-3.67000955054265e-05
-3.0172036994306e-05
-1.09262130221504e-05
-2.3020064869051e-05
-4.75161978640543e-05
-2.26675741577557e-05
-3.09996772968845e-05
-2.63451970386943e-05
5.05094263518948e-06
-2.59571375272113e-05
-2.8140775078457e-05
-4.26122628968613e-05
-3.60295302517685e-05
-2.14317015558421e-05
-4.9504865783907e-05
-2.96093418231318e-05
-6.71769144532605e-06
-5.64776314284882e-06
-5.40495708125442e-06
-3.3039321647124e-05
-2.22408698357887e-05
-1.53869654173533e-05
-1.63437185886698e-05
-1.75559224247699e-05
-4.30970351843007e-05
-3.57444305364684e-05
-1.62084075446734e-05
-9.70027128374649e-06
1.1343113779485e-06
-3.26668777878851e-05
-4.60893189398684e-05
-2.44505502615331e-05
-1.07405171116246e-05
-4.57146479585069e-05
-3.30732723548275e-05
-3.47505999740608e-05
-1.73339190702616e-05
-2.98622505527332e-05
-3.14920235342769e-05
-2.8794634709821e-05
-2.70803223949542e-05
-3.51955679322062e-05
-3.66003708760872e-05
-3.43444674660654e-05
-4.34086968530624e-05
-5.07011286244171e-05
-2.54077492753207e-05
-2.38874310482825e-05
-3.19442401705461e-05
-5.82773488664067e-05
-1.62928102599918e-05
-2.57140666015847e-05
-2.66145266820614e-05
-1.62156934856266e-05
-4.21348342610679e-05
-4.8588365866597e-05
2.10618027300917e-06
-4.60406563702173e-05
-4.25096865308878e-05
1.36350491462281e-06
-4.48849083540798e-05
-6.57918543440135e-06
-1.72536111498115e-05
-5.227933649189e-05
-4.41427608416312e-05
-2.16016373378826e-05
-5.17224926941165e-05
-3.62166483139526e-05
-2.10866558925021e-05
-2.13354871145148e-05
-6.99732134862648e-06
-4.15714456688026e-05
-3.42374270426092e-05
-1.60971057492635e-05
-1.05853789719977e-05
-2.77452047718869e-05
-1.594307884047e-05
-2.33434646327469e-05
-1.41310413342798e-05
-4.30639573649608e-06
-7.22018498504169e-05
-1.9085802638393e-05
-4.74623467632147e-05
-4.83372214035485e-05
-3.1817234861747e-05
-1.76515198482007e-05
-4.00005856558845e-05
-3.24802249553635e-05
-4.52676173856579e-05
-1.44664362633971e-05
-2.16816929302419e-05
-4.73996015163749e-05
-3.55792877773795e-05
-1.36292947944042e-05
-4.99943549030071e-05
-3.66932702354883e-05
8.38634902741337e-06
-2.13300270116201e-05
-3.31325500406303e-05
-1.69403812393573e-06
1.6405408182483e-06
-1.47382723092701e-05
1.02098261011505e-05
-4.41668513473036e-05
-1.96388512336055e-05
-3.47921143738779e-05
-3.93579276516705e-05
-3.54857242463531e-05
-2.43610909596221e-05
-3.54756072149486e-05
-3.61392204894486e-05
-3.2244011722124e-05
-2.65453587938216e-05
-1.17087716187545e-05
-3.48191374400247e-05
-3.37389481963564e-05
-2.46056347814287e-05
-4.23189315077181e-05
-2.41622562631851e-05
-2.81248307913874e-05
-4.50126199492815e-05
-4.94607358107204e-05
-1.74416214858621e-05
-2.85201396807383e-05
-1.5636345986948e-05
-1.56218391598881e-05
-2.74550303131149e-05
-2.00647053038397e-05
-1.44240424588886e-05
-3.97516477077584e-05
-3.62681655970113e-05
-2.94960991387741e-05
-3.4426640991285e-05
-3.04923552184805e-05
-4.63078876509525e-05
-9.47772516617769e-07
-3.1184928916275e-05
-2.98506101470805e-05
-3.47781133530893e-05
-5.22926854465567e-05
-4.51720639988252e-05
-2.00696375055273e-05
-3.07807571717238e-05
-1.57922927697768e-06
-9.5819469335935e-06
-1.54462177641904e-05
-4.09202935661762e-05
9.43700116219961e-06
-2.87943688552551e-05
-2.44358546321992e-05
-5.70531947904446e-05
-4.98297035998522e-05
-1.28430103967187e-05
-4.7895919578551e-05
-5.43711376606342e-06
-4.02406225313028e-05
-2.86168567786017e-05
-1.6536020251476e-05
-2.49404957580809e-05
-4.76484010267147e-05
-4.5562442775467e-05
-2.55179232661723e-05
-3.05389629262094e-05
-4.54275749681439e-05
-1.50728855192992e-05
-2.54410436699129e-05
-4.20160548721848e-05
-5.20282876112002e-05
-1.42004134896756e-05
-1.40103420237587e-05
-1.64998317949576e-05
-1.89240719107413e-05
-9.61548220581621e-06
-5.01439396762578e-05
-1.21831591927881e-05
-4.20162224282824e-05
-3.00993460455382e-05
-2.16085513400209e-05
-5.26524078327452e-05
-7.1172124551194e-06
-1.51743110192218e-05
-3.09781542182854e-05
-3.28257143684304e-05
-2.35350693756198e-05
-5.29634863235293e-05
9.29316378216367e-07
-4.15831694550744e-05
-2.46441909840768e-05
2.17966817439659e-06
-3.14823423150974e-05
-1.63742705769596e-05
-3.38194473492821e-05
-6.32260817566306e-05
2.52463272499211e-05
-2.8325800831893e-05
-7.14153670076598e-05
-1.80154545651943e-05
-4.4071607697021e-05
-4.36375755479288e-05
-2.53523382443187e-06
-2.1145691837288e-05
-2.80359447805774e-05
-5.23717185760998e-05
-4.69894625493188e-05
-2.04496707573409e-05
-4.52203893759952e-05
-3.92676119452912e-05
-3.16572967718226e-05
-2.07893065530952e-05
-2.41029252605405e-05
-4.45271211864766e-05
-6.19824895751466e-06
-1.95437178088072e-05
-4.43915153435987e-05
-2.02892670415065e-05
-3.94223249519159e-05
-3.26345793336008e-05
-3.43671056427041e-05
1.83459378742771e-05
-4.03857112806068e-05
-4.23081779477148e-05
-3.62381854573848e-05
-4.87230094863634e-05
-1.59931493428921e-06
-5.36898079207006e-05
-5.05352177409402e-06
-4.17354772214311e-05
-3.1091224562427e-05
5.31176737571503e-07
-1.24147042343636e-05
4.86348558828729e-06
-3.80333140144801e-05
-3.29906085145939e-05
-3.64000749876598e-05
-7.00394376753762e-05
-1.02692399796228e-05
-6.21334270891422e-05
-2.77846094303065e-05
-4.13168847573364e-05
-9.74965836005275e-06
-4.31534184571211e-05
-2.60884216207867e-05
-4.57778655304881e-05
-8.08170732887628e-06
-2.36019004735816e-05
-3.09057051306302e-05
-5.77289301952003e-05
-2.50645900969744e-05
-7.04167244733519e-06
-4.3873755509928e-05
-1.97444197778987e-05
-5.52185394917747e-06
-3.8627796620585e-05
-2.85248534501998e-05
-4.31741050930421e-05
-1.82826957900342e-05
-4.05516125843354e-05
-3.05750404794963e-05
-3.1172009318664e-05
-2.10104251885359e-05
-5.16205865159677e-06
-3.7781013740496e-05
-3.14742939624138e-05
-9.35764955075525e-06
-1.99771799947415e-05
-5.24782302201805e-05
-4.89014130225371e-05
-1.05690843801306e-05
-5.91971598168623e-05
-4.05184411462985e-05
-1.78217390485237e-05
-3.29089626927266e-05
-2.32709712278291e-05
-3.84573616140854e-05
-5.30586146516795e-05
-4.39717757828588e-05
-5.9048415071905e-05
-3.15313224645702e-05
-4.90693597537401e-06
-5.97864573628861e-05
-4.68082133299004e-05
-2.96131139980444e-05
-2.81024452957523e-05
-2.60855894917382e-05
5.51282904852328e-06
-1.11738952314572e-05
-1.3297545277541e-05
-4.39850385312727e-05
-2.81776980645654e-05
-7.02292442286736e-06
-2.37673976957024e-05
-1.84360357581515e-05
-3.06667586286844e-05
-7.23727267590536e-05
-3.13732604101486e-05
-1.8755842327407e-05
1.14657115059821e-05
-1.25542556959054e-05
-2.77725333862463e-05
7.19401765065408e-07
-1.4023531427198e-05
-5.24032269081679e-05
-4.98506770065545e-05
-6.73122199943665e-05
-3.90678538857897e-06
-5.85232451823142e-05
-2.95908811865856e-05
-5.52057157623961e-05
-2.41786993073141e-05
-2.48411793785862e-05
-1.75283919401537e-05
-2.23281195509201e-05
-7.00844961364707e-06
-4.07232900186553e-05
-4.25140864119618e-05
-4.97694829132569e-05
-4.41812182792771e-05
-1.35731491463711e-05
-5.74023751723454e-05
-1.45093522830102e-05
-3.30545549371155e-05
-3.91618122318131e-05
-7.80189034337717e-06
-1.4235606253185e-05
-4.21319067585747e-05
-1.58155914192332e-05
-2.25383680754111e-05
-2.47025384162563e-05
-2.28546486686679e-05
-2.34131021557132e-05
-2.91940326321419e-05
-2.24523984041459e-05
-4.73794309496338e-05
-2.19674343329107e-05
-3.23055240349821e-05
-1.95002611884617e-05
-4.05066142337516e-05
-2.31237000476706e-05
-3.2391354674861e-05
-2.62042718403285e-05
-5.12017473552444e-06
-2.21650844383386e-05
-2.85526837621807e-05
-2.94380000357988e-05
-2.91931973834556e-05
-4.16639254559627e-05
-7.97543586794734e-06
-4.42083183849893e-05
-1.94485811277043e-05
-8.46935876565783e-06
2.19399716672699e-05
-3.66462258968106e-05
-3.88162555424363e-05
-2.35177381421506e-05
-2.67708237270236e-05
-3.6522976436682e-05
-3.0048951753688e-05
6.32258351794585e-06
-2.18184708354472e-05
-1.2587517337258e-05
-1.84775561232459e-05
-1.73224563134756e-05
-2.19697015144595e-05
-1.33510712730265e-05
-1.89181866626655e-05
-2.2175352720686e-05
-8.08735778379446e-05
-1.17673110598333e-05
-1.02356520588607e-05
-3.32755613985939e-05
-5.05006588935726e-05
-3.13429979184213e-05
-4.38622038223877e-05
-5.22809086234738e-05
-5.52496367030637e-06
-1.56068645078182e-05
-1.70770975316781e-05
-1.85227033707062e-05
-2.30209243920122e-05
-2.18892440132064e-05
-3.54404574611601e-05
-1.59207077911986e-05
-9.18397697675202e-06
-4.68024463990442e-05
-4.60583713954644e-05
-3.48382262848341e-05
-2.68670716849256e-05
-4.4623219120161e-05
-3.29836546426853e-05
-4.12514372463814e-05
-2.73049416488581e-05
-1.02346435767999e-05
-4.20333911814823e-05
-2.52257345428995e-05
-9.59645798824108e-06
-1.84791316015206e-05
-1.2641134104403e-05
-3.38128984676864e-05
-2.4658307039411e-05
-3.71710046455491e-05
-2.24476858713797e-05
-5.89489049189221e-06
-2.9521272252165e-05
-1.2263670350366e-05
-5.10338991032307e-05
-5.12951968005573e-05
-7.74005116131887e-06
-2.600761527366e-05
-1.91878943584566e-05
-6.17121729661127e-05
-2.32102501373686e-05
-1.00489476153843e-05
-3.40858147526798e-05
-5.70738964403812e-05
-4.40417849279855e-05
-8.26951129512651e-06
-3.9421997769882e-05
-3.24797133595117e-05
-1.26462883655727e-05
-6.52054596212657e-05
-3.81604254001282e-05
-4.40627617632017e-05
-1.23918936851788e-05
-5.13215053264025e-05
-1.07543475331786e-05
4.67979798977186e-06
-3.77612096604022e-05
-4.30311372880093e-05
-1.52020233362713e-05
-4.5134673932581e-05
-3.5069886839832e-05
-4.76698210100403e-05
-4.10389274861692e-05
-4.12878495679239e-05
-2.61136228098856e-05
-3.14674887479712e-05
-3.6832873059649e-05
-1.57587614047378e-05
-8.24509229418662e-06
-1.74154667986046e-05
-4.58403173494192e-05
-2.04160139237097e-05
-2.17787688324734e-05
-6.42064588073548e-05
-5.77970145724641e-07
-3.71176556598546e-05
-4.56930143762233e-05
-1.48857615008302e-05
-2.96263630427859e-05
-4.95822726220183e-05
-1.30919609116604e-06
-2.82563094033263e-05
-3.06542898765095e-05
-2.66241978236054e-05
-5.1520659738387e-05
-2.81783400957574e-05
-4.61988537444987e-05
-4.50487592502519e-05
-3.74526422705837e-05
-2.19392534267051e-05
-2.64954405339552e-05
-2.13898370510417e-05
-2.90563257908356e-05
-2.18780800954193e-05
-3.51372661884193e-06
-3.16628577542146e-05
-2.37772154559186e-05
4.53334139412974e-06
-1.80599012377426e-05
-1.13171473458655e-05
-4.75657468677681e-06
-2.60570394097795e-05
-2.01246670093665e-05
-2.25362211376508e-05
-2.04205406428792e-05
1.92500971868374e-05
-4.15773397696961e-05
-2.0601871667881e-05
1.12492377534668e-06
-5.89156135019156e-05
-1.24928572833384e-05
-4.18255762895669e-05
-2.36122261389788e-05
-1.61972650638759e-05
-6.29516385581538e-06
-5.99953242007699e-05
-8.33207231888527e-07
-4.04872635435227e-05
-3.74382412204087e-05
-3.96574894942566e-05
-3.2399739880536e-05
-1.46581517168258e-05
-4.35245443309305e-06
-5.05982447917603e-05
-2.86724515815731e-05
-2.71834904183599e-05
-3.70545654962815e-05
-3.86934011785449e-05
-5.03678196377213e-05
-2.72237674800968e-05
-5.53635709709562e-06
-2.50102946455612e-05
-1.94750846575402e-05
-2.15053810947346e-05
-3.60754174448194e-05
-1.03665699656773e-05
-2.09583967876704e-05
2.19187599252588e-06
-2.6557884155653e-05
-2.2179465047487e-05
-3.15473957372906e-05
-1.20367629931384e-05
-4.00611277333752e-05
-4.68425590488544e-05
2.11412035940166e-07
-2.9853622921115e-05
-4.91972471163782e-05
-2.57758680133584e-05
-2.59404466493778e-05
-1.77141605424661e-05
-2.00702613453384e-05
4.8667239917104e-06
-3.20801552487618e-05
-3.19178359402097e-05
-6.10824448351849e-05
-5.78938859927596e-05
-5.52089871548931e-05
-1.77287540230865e-05
-5.40666281718984e-05
1.6593261683173e-06
-3.68909110752012e-05
-4.49732713766204e-05
-2.17549558057268e-05
-5.624789057057e-05
-1.94910188872931e-05
-6.69287599497202e-06
-2.03444077411548e-05
-1.46778650414632e-05
-3.45197305105734e-05
-2.76246719278332e-05
-4.36621867533201e-05
-4.92765065546292e-05
-5.19721401116068e-05
-2.64372779751045e-05
-2.98381916770086e-05
-4.60184616617792e-05
-3.61928298850159e-05
-4.38654937241712e-05
-4.1872922641154e-05
1.78621986970783e-05
-4.19551579944625e-06
-1.57536139894649e-06
-3.0148763246353e-05
-2.10617963507989e-05
-3.14194755953033e-05
-3.82448491052968e-05
-3.972455041682e-05
-1.77822422968768e-05
-2.23908592939145e-05
-4.94759650003854e-05
-2.66632576879039e-05
-3.43270562954964e-05
-4.18339692230728e-05
-5.41691058235621e-05
-4.90342297190346e-05
-3.95872462870115e-05
-8.46654066515181e-06
-3.8435585257879e-05
-4.05765221831414e-05
-1.74189861673812e-05
-5.1789359752418e-05
-3.03692090774267e-05
-7.45271960282949e-05
-5.22783991439856e-05
-3.13209571381811e-05
-6.47319456353971e-05
-1.45598773029721e-05
-4.34736697620147e-05
-3.01878761434753e-05
-2.58919524592265e-05
-2.62118606104464e-05
-1.47543547052031e-05
-1.93326111338507e-05
-4.71242516313606e-06
-4.07580887597951e-05
-3.65878425528953e-05
-4.18709850145938e-05
-2.03332834882699e-05
9.48410559678498e-06
-2.99429185907579e-05
-2.30454896692465e-05
-3.57750437879349e-05
-2.29595372207301e-05
-4.20125429952352e-05
-3.41263511401425e-05
-5.05038440059876e-05
-2.59480096371138e-06
-2.77439982472746e-05
-4.93314428360413e-05
-9.86727750787439e-06
-1.63352256035966e-05
-4.54612313954591e-05
-4.79174144281087e-05
-2.68613471198147e-05
-2.71032042560201e-05
-4.78501083985158e-05
-1.97674011172409e-05
-1.21385129477914e-05
-3.28394923824472e-05
-2.63449005707782e-05
-5.2715912875621e-06
-3.78008610337264e-05
-5.0657772249732e-05
-1.48744202869954e-05
-3.14751672161342e-05
-1.43238614681865e-05
-2.52528038549989e-05
-3.46215455049068e-05
-3.15362822524538e-05
-2.08556501614714e-05
-1.30349836033484e-05
-2.55798773243145e-05
-2.14824349045052e-05
-4.48977344528295e-05
-2.55316106468161e-05
-8.07790957347707e-06
-2.27125193881908e-05
-1.24887312306364e-05
-2.9162773159881e-05
-2.09549651983129e-05
-4.07956163305609e-05
-4.48390892145766e-05
-3.38620576748846e-05
-3.07588878139452e-05
-1.99598955021644e-05
-1.99367495787572e-05
-4.45358589478873e-05
-2.92103053113628e-05
-1.13067691249816e-05
-4.12748201738388e-05
-5.59605696283876e-05
-2.27488523318646e-05
-5.69192588986509e-05
-3.13480963318409e-05
-3.30207826729246e-05
-4.52944644472487e-05
-1.77333438908235e-05
-2.36404746271903e-05
-3.53953506698295e-05
-3.3794917725673e-05
-2.95334616088055e-05
-2.0912924906131e-05
-2.58299509033569e-05
-3.83710857112261e-05
-3.75531287538304e-05
-2.1886955087693e-05
-3.87957214195561e-05
-3.43700182544438e-05
-3.74421195347799e-06
-2.10642473415395e-05
-3.76694217783341e-05
-4.78683234565172e-05
-1.53146352963996e-05
-4.04230683828999e-05
-2.60057897222185e-05
-2.33100418411866e-05
-1.9978430521047e-05
-5.81338642492642e-05
-2.53645834289254e-05
-3.95856400657483e-05
-3.59341901032413e-05
-6.19527232786999e-07
-6.10958799834635e-05
-3.35756294017684e-05
-3.99540775059638e-05
-4.89129145915486e-05
-4.96830421671596e-05
-4.47555394714083e-05
-3.10395184190652e-05
-3.21222040416553e-05
-3.81673362627324e-05
1.15804094697742e-05
-2.61424878492231e-05
-6.03717464498063e-05
-1.70970872715786e-05
-1.05658477584069e-06
-1.10885373400569e-05
-5.96236052968464e-05
-1.80376078992701e-06
-1.76364652034842e-05
-2.26691138628272e-05
-2.27688844088128e-05
-5.08396433630762e-05
-4.99865949922966e-05
-1.47419735500935e-05
-6.23003007890805e-05
-4.4544862345587e-05
-5.81390377880567e-05
-1.2378072915157e-05
-5.0593519697864e-05
-9.78849261247152e-06
-3.01185911655872e-05
-2.44143713742962e-05
1.81657099465553e-05
-2.56571667066787e-05
-2.88086175663735e-05
-1.73365753887824e-05
-2.81734204424323e-05
-4.09365960474805e-05
-1.53514850539582e-05
-3.6281562803122e-05
-1.61586273664144e-05
1.78849052863254e-06
-2.21706391102565e-05
-6.35152360804158e-06
-2.34238004017583e-06
-7.47413531709479e-05
-1.622402671969e-05
-1.75557978581366e-05
-7.70923948485571e-06
-1.82274827873988e-05
-4.81779160714036e-05
-4.74094657605589e-06
-2.5267784085249e-05
-1.44680682661926e-05
-2.53594827266172e-05
-4.46762227323802e-05
-2.76480454570019e-05
-5.05506863042871e-05
-4.18655225922353e-05
-2.39424970753536e-05
-4.72404651176927e-05
-4.1777306802634e-05
-4.80524837709291e-05
-1.99771932471617e-05
-2.65593866467451e-05
1.22474480049813e-05
-1.6377552659907e-05
-3.37368774049092e-05
-3.65422639291106e-05
4.42986234719033e-06
-1.11225039633127e-05
7.73561579262778e-06
-4.60717338314137e-05
-2.16970781757227e-05
-3.78771065079996e-05
-4.63749624522975e-05
-3.22424971771188e-05
-2.9401689034219e-05
-1.86569148299216e-05
-1.14632645634765e-05
-3.01662705520841e-05
-2.04346743062914e-05
-2.22776721128515e-05
-1.0709841948966e-05
-2.7330885806582e-05
-4.12233105361122e-05
-5.29515619684531e-05
-3.31687377847647e-05
-3.04299487256783e-05
-4.8941707169307e-05
-3.39367745057221e-05
-1.5380853475678e-05
-2.89860566804407e-05
-4.21321541809247e-05
-2.59637275934899e-07
-2.12332760909134e-05
-3.48329225677105e-05
-1.38244396024028e-05
-5.00121902176945e-05
-7.55421023844849e-06
-5.54801081013519e-05
-1.59242207070466e-05
-3.66889668862169e-05
-9.85789272297172e-07
4.37692061025436e-06
-3.55109861851537e-05
-1.65713881404204e-05
-1.18793966229628e-05
-3.26660134078323e-05
-3.93954270045227e-05
-1.15583774045867e-05
-3.23155130524944e-05
-8.69471414171227e-06
-1.67843127387248e-05
-9.86801393946904e-06
-1.6932821405938e-05
-3.49439296351122e-05
-8.09640726316174e-06
5.75302403073738e-06
-4.23596094514708e-05
-3.89419076750145e-05
-2.65031546621254e-05
-3.09394059234574e-05
-2.75981040016538e-05
-5.68232518940624e-05
-2.60860030702306e-05
-2.52771813670738e-05
-2.02171921077333e-05
-2.77995551390072e-05
-2.90542026886229e-05
-2.75385217719981e-05
-1.53117760503667e-05
-1.04581397839193e-05
-7.61387671783018e-06
-4.8100575984167e-06
-4.57473483426373e-05
-4.12963825952885e-05
-2.54310827887408e-05
8.34151608615233e-06
-5.16114765668302e-07
-3.74250349198668e-05
-3.53874748476348e-05
9.13086411164695e-07
2.39520185745405e-05
-1.80489238627998e-05
-2.39487414435107e-05
-1.3687233498871e-05
-2.22720965770968e-05
-4.44551602220577e-05
-4.16717554198902e-05
-2.57995151003839e-05
-2.48528337163527e-05
-1.26859220506938e-05
-2.54903163549515e-05
-2.9040073679909e-05
-3.45963393555119e-05
-2.19023371157558e-06
-5.02020024325309e-05
-2.68423207648715e-05
-7.06439339401142e-06
-3.23227152981025e-05
-2.29449471352887e-05
-3.88735915888685e-05
-1.36771780317555e-05
-2.34834983820046e-05
-1.16452059256029e-05
-3.86426120890959e-05
-1.54534105890386e-05
-3.47275507789654e-05
-2.15420710329968e-05
-1.71268146005211e-05
-4.18092527620726e-05
-1.90685779030096e-05
-3.55695754138313e-05
-1.08900944082395e-05
-3.14002175223463e-05
-1.02389606259367e-05
-2.96074543546389e-05
-5.29243821041403e-05
-2.48032896354814e-05
-2.78666423326096e-05
-8.59037411525706e-06
-1.95921988028102e-05
-1.56213299274729e-05
6.67057140736418e-06
-2.49035823254237e-05
-2.92215531109179e-05
-6.20866706269186e-06
-2.18088686836644e-05
-1.76070816372103e-05
-1.48459618423107e-05
-5.35657335894677e-05
-2.37458208901218e-05
-2.49483938744027e-05
-1.41225926200713e-05
-1.75260117556315e-05
1.2598533708277e-05
-1.92969687536947e-05
-2.27215056658833e-05
-4.04057124745262e-05
-1.89845733102126e-05
-2.39332238928493e-05
-5.13446746328851e-05
-2.4809012002651e-05
-4.03396952352694e-05
-2.90334602963291e-05
-3.29781195069978e-05
-9.22337850895656e-06
-6.67686366484572e-06
-2.36939606499939e-05
-2.41366835558032e-05
-2.71622065305941e-05
-3.95010735372444e-05
9.25684094780877e-06
-4.30308505965042e-05
-9.42784880188005e-06
-4.17320951098739e-07
-3.958410921542e-05
-1.29713369986571e-05
-2.39725528362891e-05
-1.38417054518631e-05
-2.78645642756147e-05
-3.54862792367679e-05
-2.93228702838327e-05
-3.19123493072788e-05
-2.31141228324097e-05
-2.35583673127459e-05
-2.20199125029848e-05
7.29475626707671e-06
-6.47710094622758e-05
-2.44498398046172e-05
-9.48153994057349e-06
-3.30665770296824e-06
-4.01530652606435e-05
-6.32094466319955e-05
-2.20014028571435e-05
-3.22056319504922e-05
-1.35123955305158e-05
-4.30834981677594e-05
-5.02893583525675e-05
-2.32716473661213e-05
-1.99853261509239e-05
-3.50820304599462e-05
-1.86221429572568e-06
-3.8621803555652e-05
-4.30646561500622e-05
-5.88735317591861e-05
-3.39152553396569e-07
-3.71797186904532e-05
-4.44804674717146e-05
-4.78562404284617e-05
-2.60601073051858e-05
-4.63634746106977e-05
-4.22194945967119e-05
-1.60671373297455e-05
-1.84051253897557e-05
-4.53090401752632e-05
-5.87710648537835e-05
-1.36840230339608e-05
-3.94318289387588e-05
-3.75933927696027e-05
-5.92310130519004e-05
-3.44092473002502e-05
-4.08107866010688e-05
-9.48274462120181e-06
6.28085605708538e-07
-1.41436948783864e-05
-1.69192713313452e-05
-2.98210538128029e-05
-1.39787992100085e-05
-1.12448237257655e-05
-2.92673904985616e-05
-3.26096829179615e-05
-6.24495433707104e-05
2.619302412155e-05
-2.44285635239187e-05
-1.35923012603971e-05
-8.69327674819305e-06
-5.30039191691125e-05
-2.61318373831651e-05
-3.05835661880744e-05
-2.44394832581312e-06
-3.03727944747233e-05
-1.05276293505261e-05
-3.23468863666247e-05
-2.85624061335923e-05
-2.15432638471418e-05
-3.02633808896425e-05
-4.06790839743746e-06
-1.84883104413659e-05
-5.2045282350336e-05
-2.30974830330739e-05
-7.48490483428747e-05
-2.68341689892471e-05
-3.06694343284228e-05
-6.52350251018983e-05
-3.65909755717926e-05
-6.11665374238781e-05
-1.65872481339995e-05
1.19507067339291e-05
-5.61693970666094e-05
-3.94971347856287e-05
-6.03282807551238e-05
-1.18622708963156e-05
-5.08467738443066e-05
-3.42446975856281e-05
-2.33688254289558e-05
-3.92427185028207e-05
-1.84353445604694e-05
-4.92232102107267e-05
-1.80682092591783e-05
-4.13199809008809e-06
-3.98318252150307e-05
-3.87279741225629e-05
-3.04062541160946e-05
-4.55568960619255e-05
9.20695594537447e-06
-4.5233482106184e-05
-4.24976299344477e-05
-4.72054173772379e-05
-1.72927250051913e-05
-2.28063434956971e-05
-1.21375763899218e-05
-3.23708389190232e-05
-6.31697106274054e-05
-3.63288397769884e-05
-3.75417640769238e-05
-5.11709250111367e-06
-3.49861680263712e-05
-4.29214497971094e-05
-1.80210872025213e-05
-3.0053016986642e-05
-2.70512832901325e-05
-1.39707655870459e-05
-9.35035935296565e-06
-7.57811241747566e-05
-4.54492474221044e-05
-3.00074374193018e-05
-4.63837257289917e-05
-3.63470331940958e-05
-1.1042683717577e-06
-5.04217194495705e-05
-9.45784911933735e-06
-1.769332611631e-05
-3.51174064252049e-05
-1.77332280061453e-05
-6.78694474730046e-05
-3.8168606556825e-05
-2.65982645677602e-06
-4.75172020665363e-05
-3.30003267287713e-05
-3.5489219767382e-05
-2.7639908402574e-05
-3.59310174952257e-05
-1.85354862808887e-05
-2.29244533778325e-06
-3.45692271714794e-05
-3.02673008367577e-05
-1.59249912673611e-05
-1.97082232280299e-05
-2.86744498824171e-05
-2.46709277152396e-05
-2.21775040842036e-05
-4.00442056865821e-05
-5.0668081767533e-05
-2.76652552974243e-05
-5.21551908561193e-05
-2.92966203089679e-05
-5.22987539007582e-05
-3.76687388155295e-05
-6.27154063424309e-05
-3.6116257883062e-05
-2.62385707512697e-05
-1.58735386044939e-05
-3.59631392133328e-05
-7.38834256849749e-05
-2.4616132511542e-06
-3.61176214080397e-05
-1.83142448732621e-05
-2.62004003986036e-05
-6.5091810483585e-06
-6.45965835653273e-05
-8.41060913382853e-06
-4.09283290141369e-05
-8.73173710312165e-06
-9.14590534081172e-06
-4.13288726372677e-05
-2.1684284120804e-05
-4.01850119599289e-05
-2.17194548198124e-05
-6.34056204463776e-06
-1.84444776893599e-05
-5.2846581992792e-06
-1.76005219117623e-05
-2.15685184737995e-05
-2.14110945457611e-05
-2.01292675963274e-05
-2.0690243671845e-05
-5.40781745369981e-05
4.58384275240597e-06
-2.92563159124459e-05
-3.92045615607989e-06
-2.52864255214894e-05
-3.91059020817926e-06
-2.93693959444173e-05
-5.66715482842598e-05
-2.37785908245601e-05
-3.03533287262907e-05
-2.21931027015747e-05
-1.30164593248702e-05
-1.13392741655306e-05
-2.75509058366378e-05
-6.71586503302294e-05
-2.58275974148066e-05
-1.92004372683508e-05
-3.81194132412514e-05
-3.17866891197796e-05
-4.8364919714499e-06
-1.13557868715857e-05
-1.36709155726431e-05
-1.60670592336389e-05
