# Supplementary material for: Research on computational propagation and identification of mine microseismic signals based on deep learning
Source: PLoS One. 2025 Oct 22;20(10):e0334641. doi: 10.1371/journal.pone.0334641 (PMC12543183; doi:10.1371/journal.pone.0334641)
Supplement: S8 Data — (ZIP) [file pone.0334641.s008.zip › 000100900002702.xlsx_0.txt_24.txt.txt]

-3.69050592899638e-05
-2.09248294949947e-05
-4.19505062008598e-05
-5.42669073441511e-05
-2.18903409792253e-05
-4.10187356672668e-05
-4.05552630059075e-05
-2.45680536048913e-05
-8.47412530453145e-06
-3.7837024467502e-05
-5.18887535417292e-05
-4.11209021945549e-05
-4.23735189797901e-06
-3.66812001973685e-05
-1.94280734896175e-05
-3.63540410601393e-06
-4.65068547132688e-05
-1.32493649463323e-05
-3.06916971748443e-05
-4.35877127926429e-05
-4.0866669811999e-05
-1.60353593940707e-05
-1.71936340585734e-05
-1.8831225600398e-05
-4.79849466336139e-05
-2.60370955192128e-05
-3.18839438677545e-05
-9.07253274404706e-06
9.75793659577462e-06
-2.03040720107637e-05
-2.92473745088934e-05
-1.80679043764459e-05
-3.60332817212133e-05
-5.66243542764485e-05
-4.18816728106717e-05
-1.60925931503898e-05
-4.17367471538587e-05
-3.66184519869705e-05
-3.28648807784438e-05
-1.04398691128431e-05
-1.51416710481491e-05
-1.72984683814555e-05
2.88829627577207e-06
-3.38656068850812e-05
-1.8573052471727e-05
-2.42587625213989e-05
-1.50922373025095e-05
-4.22307544061892e-05
-3.01593950558418e-05
-4.38005607408693e-05
-1.39164655570005e-05
-4.965023368222e-05
-7.95456123946218e-06
-5.30471427686685e-05
-2.87690182031245e-05
-4.13496711323593e-05
-3.46163923646653e-05
-2.3723866020064e-05
-3.08110051288728e-05
-3.01914245766171e-05
-6.61533014894292e-06
-2.70408202228959e-05
-3.86727754786838e-05
-3.14320300614463e-05
-1.249885622334e-05
-2.12770498762149e-05
-1.24103571293747e-05
3.10735985746043e-06
-8.71148722997574e-06
-1.78064979173521e-05
-4.20865412462396e-05
-3.42515974367607e-05
-5.64503476008827e-05
-5.9463399801382e-06
-2.44611603787791e-05
-2.10371719162702e-05
-3.90175083051098e-05
-1.54864871939298e-05
-4.25213931928742e-05
-6.3723378290586e-06
-4.09986587856834e-05
-1.42062455420191e-05
-1.90668697825214e-05
-5.17294812266445e-05
-2.3557923478037e-05
-1.49344022368224e-05
6.25936508829174e-06
-1.2911894369995e-05
-2.07311406844844e-05
-8.95872804246831e-06
-9.80971432858765e-06
-2.19189525991132e-05
-3.48779879939108e-07
-3.33933430178825e-05
-2.3002675679147e-05
-6.04706518933985e-05
-4.05742841320736e-05
-4.51703268633918e-05
-4.381138679441e-05
-8.17431847025077e-06
-2.99849758400272e-05
-2.0450801356131e-05
-2.18332622804132e-05
-5.21115201756105e-05
-2.15058697483144e-05
-9.80617124226571e-06
-4.13796488647675e-05
-3.08095584619989e-05
-3.49575962830464e-05
-4.05756849879017e-05
-3.33786773882881e-05
-3.15909297255324e-05
-3.48745627638291e-05
-1.66991274011907e-05
-4.92416845035016e-05
-1.38841554748679e-05
-5.04590614742071e-05
-1.33413130478249e-05
-3.33822069545642e-05
-1.47732866811575e-05
-6.54061589626232e-05
-1.01100209920256e-05
-3.88590498264184e-05
9.75217822530142e-06
-3.49038720753919e-05
-4.390976374747e-05
-4.01614719993408e-06
2.59958941698565e-06
-1.80214870602487e-05
-1.96842381713281e-05
-4.45455879073541e-05
-9.19009887385782e-06
-1.19186036120989e-05
-1.69539495404617e-05
-2.30838688853173e-05
-3.81717585232222e-05
-4.33127671628644e-05
-2.27571100760815e-05
-3.27174051012183e-05
-2.83233941995511e-05
-2.84549208946325e-05
-4.86555120400863e-05
-4.69887269365322e-06
-1.83034063523232e-05
-4.29654224583932e-05
-5.00830282480319e-05
-6.20383546765509e-05
-3.88327598174911e-05
-2.91571855358725e-05
-3.30258428839913e-05
-2.23018169269889e-05
-2.98880434739653e-05
-3.12762588695776e-05
-2.41146648760649e-05
-5.37059812935907e-05
-2.33662001404902e-05
-5.23096881020906e-05
-2.77646300856109e-05
-7.49881018393301e-06
-1.17561732860328e-05
-6.11102013722127e-05
1.14312367637455e-06
-2.98974071266981e-06
-3.39683206787539e-05
-3.13925402768828e-05
-3.81848942122866e-06
-3.30060953473499e-05
-1.05394644513194e-05
-6.64074154271439e-06
-1.17381519694316e-05
-3.15178405047355e-05
-1.28864364257605e-06
-3.11357769829256e-06
-2.80282035118346e-05
-5.00446225000239e-05
-4.26516787348706e-05
-2.84368919309208e-05
-2.13409167250337e-05
-3.69997720129154e-05
-5.42642492103729e-05
-4.97358727300454e-05
-3.28331534342628e-05
-1.7673006570863e-06
-3.04104130365812e-05
-2.16114069028221e-05
-2.50050317885574e-05
-2.85654147039057e-05
-2.30470624573004e-05
-4.6315620432717e-05
-2.08269021671878e-05
-3.53261890967849e-05
-2.00520978333678e-05
-9.32445032922829e-06
-1.19702603646818e-05
-2.19548166224054e-05
-1.3654994515408e-05
-2.28317684913828e-05
-4.01700099418656e-05
-3.50913830546354e-05
-5.89040162208068e-05
-3.9259428889909e-05
-1.66570367290993e-05
-3.22926356144031e-05
-4.54196986663733e-05
-2.36763611192172e-05
2.19069160032949e-05
-2.17703518220691e-05
-3.46686654739538e-05
-1.37571812625386e-05
-5.67854669083899e-05
-6.12920123484199e-06
-3.24884591149719e-05
-3.2537208485952e-05
-1.21238030776016e-05
-5.4665386614252e-06
-4.96982991830896e-05
-5.19199216467013e-05
-4.87019923744592e-06
-1.55538553210495e-05
-3.21431584662679e-05
-1.93991862094659e-05
-5.10562653709389e-05
-1.61226209454968e-05
-4.73510469153224e-05
-2.40426512750953e-05
-3.62133259805483e-05
-3.02430225150277e-05
-3.43848640011483e-05
-3.59616379342963e-05
-2.61629377149945e-05
-3.69284279628617e-05
-3.5656433126892e-05
7.40736486908006e-06
-3.49568081564286e-05
-3.28309308303755e-05
-2.492117521541e-05
-3.07493660095095e-05
-3.11064681536673e-05
-1.92755042705458e-05
-1.42709798097234e-05
-2.63368176465144e-05
-2.04580703754768e-05
-2.74441505668637e-05
-3.83631508427343e-05
-2.69451042088714e-05
-6.2235768133647e-05
-5.41583858695063e-05
-2.00906294158179e-05
-2.66733834351497e-05
-4.46040002062756e-05
-1.60878935297879e-05
-4.67590389818245e-05
-1.25908461887331e-05
-2.48411751219671e-05
-2.01004097072863e-05
-5.36717956749344e-06
-2.44139440932891e-05
-2.91429231794701e-05
-5.77984934149487e-05
-3.07975849474484e-05
-1.78726198416402e-05
-5.04121614222763e-05
-4.15043594162715e-05
-2.89737823765576e-05
-3.0232428732555e-05
-7.29356418636302e-06
-1.26756456533127e-05
-4.51867303033053e-05
-3.2816485348155e-05
-4.07891334823981e-05
-1.18495771162798e-05
-4.57129066989773e-05
1.31471498661023e-05
9.56281325493727e-06
-2.9632525539742e-05
3.75037561835788e-06
-3.38245608472726e-05
-7.49215857590648e-06
6.01278939297392e-06
4.96469581658759e-06
-3.61878476170286e-05
-1.46694227760447e-05
-2.91161209825308e-05
-4.70030960392877e-05
-8.68402371913687e-06
-2.9443672328558e-05
-5.15708648447231e-05
-1.97182997321587e-05
-5.18084366782235e-05
-1.94458763661304e-05
-1.57890147472332e-05
-3.68556114993031e-05
-9.3678328680354e-06
-2.33258980070456e-05
-2.98909701800688e-05
-4.75360740531704e-05
-3.75002841587718e-05
-3.93068907662083e-05
-1.92864745322688e-05
-2.6838985460484e-05
1.82793030569109e-05
-4.90691763948552e-05
-2.42115986417631e-05
-3.7871229056742e-05
-3.2069089346572e-05
-3.59448501874025e-05
-5.02649040467387e-05
-4.46233996751682e-05
-4.21592223384082e-05
-2.22071101615082e-05
9.58739399756517e-07
-2.37081080654887e-05
-2.45961083462696e-05
-1.48830841708974e-05
-4.41753225797709e-05
-7.11128565225696e-05
-1.87235063411225e-05
-2.6482371275275e-05
-4.25540286984104e-05
-4.0279142918362e-05
-3.92358990761544e-05
-1.1675659667031e-05
-1.23694170534886e-05
-2.91915133544763e-05
-1.12204345433382e-05
-3.88868542367497e-05
-4.64770814268875e-05
-1.80350847595243e-05
-4.3267108016288e-05
-2.3889366664933e-05
-4.01083679090864e-05
-1.80263145031833e-05
-3.05957156306018e-05
-5.40899623023183e-05
-1.54268465792952e-05
-2.86391764440989e-05
-3.42782022795706e-05
-4.04000249346404e-05
7.17436183726059e-06
-1.91748957958944e-05
-2.09246514943876e-05
-1.5783202091529e-05
3.95219065404775e-06
-4.17343366656623e-05
-4.47730842810066e-05
-4.37103695457717e-05
-4.04285186729955e-05
-1.43291786613576e-05
-3.50491686812256e-05
-4.79443314761751e-05
-3.40864512517073e-05
-3.36676767992141e-05
-5.07079929479951e-05
-1.39416525317884e-05
-1.83385844342936e-05
-5.27118815108147e-05
-3.8847826948085e-05
-5.13786301166562e-05
-4.10211130890079e-05
-3.5659337550093e-05
-5.05973712074164e-05
-3.10173201090356e-05
-4.13759003920568e-05
-1.42036573983271e-05
-7.54846287828927e-06
-8.52692250228229e-06
-4.12733488911869e-05
-1.24376554989075e-05
-1.11064679121e-05
-3.71588609556538e-05
-9.95049888300365e-06
-4.84610707800261e-05
-7.2143887496422e-06
-2.51817806234437e-05
-3.04133297884107e-05
-5.79106397986569e-05
-1.67674327033584e-05
-1.72958370732323e-05
-3.81846635536673e-05
-9.79597245842265e-06
-3.43055555523249e-05
-2.55036751969986e-05
-3.68034101619475e-05
-2.18899067861382e-05
-2.80175184121039e-05
-2.55467631094747e-05
4.95961268327316e-06
-5.92602075044463e-05
-5.02152755059946e-05
-2.67385362456871e-05
-3.39599659959944e-05
-1.74581294096784e-05
-4.11522019728841e-05
-2.12165019932502e-05
-2.98688415849298e-05
-1.00008742854343e-05
-2.7292433087435e-05
-2.00972743759199e-05
-4.23645091939311e-05
-4.02756019740926e-05
-5.92126195429513e-05
-5.80356491371042e-06
-4.07429372832559e-05
-2.82563012020885e-05
-2.46065542069203e-05
-1.55620297335151e-05
-2.68283476951807e-05
-1.48990875688166e-05
-4.42350401302549e-05
-4.43946493258152e-05
-7.07992883624016e-06
-3.14755038971497e-05
-1.00462650979772e-05
-4.22006564933614e-05
-2.66153290038008e-05
-4.8565652096946e-05
-4.76018605682026e-05
-3.66143695661317e-05
-4.62419751137085e-05
-1.17509784315832e-05
-2.25469133645778e-05
-1.62848176138331e-05
-4.79843412877436e-05
-2.00469966632239e-05
-1.98030408483874e-05
-2.32040871590381e-05
-3.68359131361416e-05
-2.24521472091013e-05
-1.77195016496521e-05
-3.27733210940147e-05
-1.5606211989096e-05
-2.52927142327529e-05
-2.62328992950018e-05
-5.97335383866164e-05
-2.65130173677492e-05
-1.70002855241365e-05
-1.16347593294821e-05
-1.02209959784333e-05
-2.76164786275451e-05
-4.55644275554342e-05
-3.83844062902151e-05
-4.23075688054087e-05
-1.60557650751903e-05
-8.04316764216129e-05
-1.59069233774208e-05
-4.91050529823566e-05
-3.815008017519e-05
-3.32053481356519e-05
-4.84783736403469e-05
-8.87373354161619e-06
-3.10726446256481e-05
-2.04575711580959e-05
5.74145447783378e-06
-3.19970403470427e-05
-1.62509362141493e-05
-5.61707742136119e-05
-1.93593093368783e-05
-1.81889965455042e-05
-3.26171198511585e-05
-2.78270055711347e-05
-5.33142004460643e-07
-2.64320452374709e-05
-3.35740314597141e-05
-3.33771002729746e-05
-2.7036707969589e-05
-5.08956484343417e-05
-3.20359343834732e-05
-8.42913119147225e-06
-2.21259395628193e-05
-1.30511979895606e-05
-3.24146428247031e-05
-3.21402566169088e-05
-5.04075676165111e-05
-4.84904831406466e-05
-6.33090778858632e-06
-2.75475983293881e-05
-2.19501653616477e-05
-3.12074863524283e-05
5.91488066473807e-08
-2.27186949256163e-05
-2.89373809693026e-05
-2.51907896993158e-05
1.56161201237539e-05
-1.57621645331249e-05
-3.70619969621115e-05
-6.56057191970879e-05
-3.08205884004981e-05
-6.85468417252252e-05
-2.18018920518889e-05
-4.68762249244055e-05
-9.447937232495e-07
-4.55364507979742e-05
-2.42392683808694e-05
-2.84558065387606e-05
-3.1302466696472e-05
-3.90547045580149e-05
-3.42499301978527e-05
-2.7380509150226e-05
-2.01693289292743e-05
-2.79557890940746e-05
-2.29988816507214e-05
-3.81964887451568e-05
-8.21770933344739e-06
-7.35396599000224e-06
-4.65321626111144e-05
-2.91233943598823e-05
-1.26898315174816e-05
-5.45400199855711e-06
-2.14362634702219e-05
-1.18053130722483e-05
-2.21437426507979e-05
-3.44609381675813e-05
-3.44506156050646e-05
-1.73769299284215e-05
-1.46661918319578e-05
-3.2247750131087e-05
-2.1102279462862e-05
-2.23501939005659e-05
-3.00373909059654e-05
-1.9936521071024e-05
-2.99790217602013e-05
-6.16360829291404e-05
-9.1802903312685e-06
-3.38770602704654e-05
-1.95212127584366e-05
-2.41442950587981e-05
-3.40827186705261e-05
-2.42359972800316e-05
-3.15850516262203e-05
-2.12898607040012e-05
-1.82090031207502e-05
-2.40588157735943e-05
-1.92090563105818e-05
-7.46572150917018e-06
-2.63714786464111e-05
-7.42292995366218e-06
-4.8709935037665e-05
-2.98643300808086e-05
-2.88960114061699e-05
-5.52357995372572e-05
-2.29562259733012e-05
-3.12205442133939e-05
-2.73694050230163e-05
-4.21156737156207e-05
-1.61355397009827e-05
-2.13500407302383e-05
-3.24778587244324e-05
-3.46008966979111e-05
-3.66838846108248e-05
-5.75646824016318e-05
-1.15041191359421e-05
-3.50012524773807e-05
-5.08401553000163e-05
-1.78960008988087e-05
-2.79930555452674e-05
-3.30326438206151e-05
-1.59278124515436e-05
-3.65995247609889e-05
-2.8727176420931e-05
-2.28621640313266e-05
-2.34814299203208e-05
-4.14462251279267e-05
-1.49200814815434e-05
-6.30441541525617e-05
-2.82293030052906e-05
-2.86775300496063e-05
-2.93419994132517e-05
-2.92545099309724e-05
-1.01723020011073e-06
-3.24624081422194e-05
-3.50739974823622e-05
-4.16738701464631e-05
-1.76707549425637e-05
-5.47963731882395e-05
-5.03796661403265e-05
-2.82783817479986e-05
-5.0425902537084e-05
-2.65228434314335e-05
-5.08166913451719e-05
-1.75963774874115e-05
-2.85386192181518e-05
-1.90736934428408e-05
-3.55635952323408e-05
-4.47137299491977e-05
-2.28035056163187e-05
-2.31937037909756e-05
-5.47767172682127e-05
-3.30008471494676e-05
-1.53611181060823e-05
-2.58774654237736e-05
-4.03184393960467e-05
-3.45717419378699e-05
-1.12361982156093e-05
-5.02984062313637e-05
-8.73346862295207e-06
-5.93948208548244e-05
-2.74264461456347e-05
-2.73466393768442e-05
-1.86713637199489e-05
-3.50478883383922e-05
-4.98175837049138e-05
-5.98395506840868e-05
-4.78519457578483e-05
-2.16146353433349e-05
-2.88054016648151e-05
-3.97674679253584e-05
2.12945525890735e-05
-1.2990525629269e-06
-4.22563940892492e-05
-6.90609406957331e-05
-3.03993836660633e-05
-1.53451660090825e-05
-6.03811714750245e-05
-4.23036803389815e-05
-3.75582701850652e-05
-3.57407795440632e-05
-6.84082030294177e-06
5.86831312520731e-07
-3.83244107443645e-05
-4.04456644249384e-05
-3.50357976130847e-05
-2.31517509955024e-05
-3.97826256184564e-06
-1.80337994944136e-05
-2.58945113125463e-05
-5.5268334887824e-05
-5.0389408428793e-05
-3.27503041086386e-05
-3.87442021402714e-05
-8.67663076526857e-06
-1.10398526222615e-06
-3.17704479799163e-05
-5.58618330925676e-05
-2.55674489656914e-05
-9.02474171387353e-06
-1.77463198384774e-05
-9.75163730239734e-06
-1.09904509687221e-05
-2.74525161337241e-05
-1.62545887938185e-05
-3.03887957985463e-05
-3.32191412034402e-05
-4.27961346018631e-05
-3.29188053783564e-05
-3.30261474409529e-06
-2.15170193373539e-05
-2.05768354519521e-05
-2.99520781681232e-05
-3.18873428496605e-05
-4.92759736419949e-05
-9.88275161948371e-06
-2.40979640525718e-06
-2.95885506314006e-05
-3.43293688556258e-05
-3.38761076439915e-05
-3.34644649264378e-05
-3.5436400670184e-05
-3.22400726239136e-05
-3.03365794677874e-05
-2.71683059740302e-05
-3.09747684439603e-05
-4.05500466657771e-05
8.97050980703595e-08
-6.39347746863338e-06
-5.89413238942545e-05
-3.13294776661168e-05
-5.80597220299559e-05
-3.57713835105555e-05
-8.14723976522744e-05
-3.78760052255228e-05
-2.80965841271808e-05
-3.08094503528648e-05
-3.29947329779514e-05
-2.22131941582402e-05
-3.00107282972501e-05
-1.60347975099895e-05
-4.78978327723817e-05
-3.50651181916751e-05
-3.35288592619047e-06
-5.15679383546785e-05
-2.71094840313193e-05
-3.25204240681468e-05
-3.17825079271087e-05
-2.52975559725259e-05
-1.63400784703064e-05
-1.98369724447976e-05
-2.14183511402597e-05
-2.873468771494e-05
-5.78394012742818e-05
-1.01853163441622e-06
-2.1608590600549e-05
-3.51072073117535e-05
-3.09336962766393e-05
-1.80535954933211e-05
-3.14970097093194e-05
-3.38287947932429e-05
-4.59132827248951e-05
-2.45733392381246e-05
-2.69542351778981e-05
-9.47790751097911e-06
-1.66179440992921e-05
-3.95596265163144e-05
-1.3093764220611e-05
-2.21194387819756e-05
-9.20517605629371e-06
-2.99967029679835e-05
-2.95162473096474e-05
-4.66193016341179e-05
-2.85683128597939e-05
-4.65378384686725e-05
-4.77134038241674e-05
1.07229250719598e-07
-2.91994375974959e-05
-3.12267123565161e-05
-1.61011667797808e-05
-2.63197707325798e-05
-7.68551970091385e-05
-1.09810462956787e-06
-4.50023995280214e-05
-7.58861767183101e-05
-2.57889249779298e-05
-1.41545571728173e-05
-5.84899264548591e-05
-5.22394042692498e-05
-2.60115563831706e-05
-6.76208455918234e-05
-2.87163869619685e-05
-5.07817724038189e-05
-4.39722719661413e-05
-2.8553605401439e-06
-3.07340459435576e-05
3.48728695960599e-06
-2.46922398792578e-05
-4.93578824483786e-05
-2.91844166069886e-05
6.68804977764983e-06
-8.91248175152701e-06
-5.06367247808506e-05
-2.74497463474206e-05
-4.92702936768394e-05
-2.06770735695996e-05
-2.92886967611348e-05
-5.43364463651747e-05
-3.77541394333916e-05
-2.70034985791772e-05
-2.58661882915326e-05
-3.43829828046806e-05
-6.11786834816176e-05
-3.25717045813855e-05
-2.03777280403718e-05
-4.93115638994084e-05
5.78643327883401e-06
-5.05810558928736e-05
-2.53258663401421e-05
-3.11901023044471e-05
-4.16070448391427e-05
-3.34364174445487e-06
-5.55127066673105e-05
-3.01822145428055e-05
-3.30397190805451e-05
-9.01650414627593e-06
-3.32713795837001e-05
-1.06666155469156e-05
-1.7881720907998e-05
-1.88670667128474e-05
-1.735259147484e-06
-2.50752518437745e-05
-5.31363260707384e-06
-5.46727742197139e-05
-3.89416023994003e-05
-2.00081717761106e-05
-2.9062777870844e-05
-3.8540594035053e-05
-2.63198394798509e-05
-1.76403063276346e-05
-1.66197847260156e-05
-1.94184328081417e-05
-5.17650282429314e-05
-3.04902278535438e-05
-2.02841172314676e-05
-2.02209845450343e-05
-4.47326208177946e-05
-1.00112332214661e-05
-3.52725144236245e-05
-1.1748400206815e-05
-3.03133152010495e-05
-1.38553417122203e-05
-1.23122463803965e-05
-4.89492791259341e-05
-1.20424062441893e-05
-2.57772459102752e-05
-4.68689457729289e-05
-4.47250313060975e-05
-5.99541004035876e-05
-5.4802193949126e-05
-6.57404886432592e-06
4.9850847031235e-06
-4.6676882542488e-05
-3.91212859811314e-05
-3.88407083469034e-05
-1.35110075509961e-05
-3.77011104786007e-05
-1.86197319187423e-05
-2.72061345106941e-05
-1.38806035986227e-05
-2.76795812830899e-05
-1.52950698596073e-05
-1.18098355788509e-05
-4.06677707313367e-05
-3.34435524629528e-05
-2.10747466488703e-05
-4.22797172241155e-05
-9.41058870388136e-06
-4.75039607518964e-05
-1.95888582692644e-05
-2.95336939803778e-05
-3.41176262153708e-05
-3.12703458513152e-05
-3.55617560050523e-05
-6.211505503585e-06
-1.1381436854097e-07
-3.51478497753076e-05
-4.44584306449475e-05
-1.01296596161333e-05
-5.33599808967979e-05
-3.98948795527876e-05
-5.04602448471618e-05
-3.03531948594946e-05
-2.01300328884822e-05
-2.25690724055808e-05
-3.09970570421822e-05
-2.13302899844851e-05
-1.98322696607918e-05
-3.19554023799074e-05
-2.30093409443459e-05
-4.18689940539275e-06
-5.17636054943558e-05
-3.7531886533147e-05
-2.66927398497784e-05
-5.52922488873666e-06
-1.1168635861325e-05
-1.29794161269191e-05
-7.21284174378119e-05
-4.10704744636957e-05
-2.59334926077248e-05
-1.65388595988699e-05
-1.91691704698412e-05
-3.52472270480532e-05
-2.62306605297886e-05
-2.71122615946437e-05
-3.29759925374211e-05
-4.36142210171872e-05
-1.47321249109383e-05
-5.53467046116432e-05
-2.47518373937994e-05
-3.98998009682399e-05
-4.672071944982e-05
-1.83187823735313e-05
-5.02443497027088e-05
-4.11884823207662e-06
-1.74821615874341e-05
8.41469637528575e-06
-5.87113666994398e-06
8.05081677162558e-06
-3.58320626612553e-05
-2.74150316500571e-05
-3.53156490865818e-05
-1.88412686056967e-05
-1.59203598319621e-05
-3.21427937298123e-05
-9.83040893287868e-06
-3.94074347457784e-05
-4.99978715840943e-05
-3.2649639291254e-05
-1.49351936359587e-05
-4.3131979749e-05
-9.52611817227389e-06
-2.99501815971569e-05
-4.01033949220045e-05
-4.25534150065365e-05
-3.37387066702178e-05
5.57577809611323e-06
-1.28530165769171e-05
-5.38772991797894e-05
-1.40559774897459e-05
-1.15341943761261e-05
-1.63199210445488e-05
-2.46416960012496e-05
-2.76887382370414e-05
-3.04094380265395e-05
-3.27184774164302e-05
-3.00185341955232e-05
-5.3583594727272e-05
-1.72986684888764e-05
-1.64650617182681e-07
-4.97270818143898e-05
-3.80104113043331e-05
-4.70657303186825e-05
-4.23697877519757e-05
2.43514516006018e-06
-2.20506432911188e-05
-4.98680214193301e-05
-2.8557571327062e-05
-5.93288322722201e-06
-9.6302798395377e-06
-3.41448499748934e-05
2.5872939785026e-06
-3.02739415738624e-05
-8.10230901160126e-06
-4.86183568051332e-06
-6.45586061054442e-06
1.81595023013983e-05
-3.62389544673032e-05
-3.76297163700036e-05
-1.19866524790999e-05
-4.76551845335805e-05
-4.78501241989103e-05
-5.62407794743978e-05
-4.01284817643458e-05
6.64125093997237e-06
-1.6847866605667e-05
-2.82578405214539e-05
-4.58459635320668e-05
-4.7157280371436e-05
-6.15067808218901e-06
2.4333356828232e-06
-3.9676830414949e-05
-1.99664822596512e-05
-4.34970534433438e-05
-3.01862732160533e-05
-6.55372618734295e-05
-1.53546814930805e-05
-6.09501690440295e-06
-4.20408666728259e-05
-8.31204400667799e-06
-4.53914361561998e-05
-7.14588162571688e-05
-3.0741206958662e-05
-6.17892855226296e-06
-2.23171090804627e-05
-4.46120592437866e-05
-2.21419635773714e-05
-1.87980357265257e-05
6.45479624444976e-06
-1.22441576552228e-05
-2.54167189725645e-05
-3.9714242599337e-05
-2.31690671546623e-05
-2.93193700798401e-05
-2.20724802700996e-06
-1.37923704863244e-05
-2.6863575719541e-05
-4.44249070061339e-05
-1.37198533307815e-05
-2.16415794808129e-05
3.3278851193363e-06
1.01525379133058e-05
-1.09869205713572e-05
6.704254399571e-06
-2.90806072373382e-05
-3.31437041270526e-05
-6.10651033123919e-06
-2.4396094251836e-05
-2.66577350304975e-05
-2.08455007448408e-05
-2.03245592502927e-05
-3.60612042202011e-05
-4.23238584748738e-05
-2.28802448560163e-05
5.16022986418244e-06
-1.73559948414844e-05
-6.40156362527173e-06
-5.28351015894497e-05
-2.07087698103147e-05
-4.0881463209907e-05
-4.57243293353217e-05
-3.47365183695736e-05
-4.42455828992696e-05
-1.44431143445566e-05
-4.5363805481463e-05
-2.70293048421015e-05
-3.75837277263469e-05
-1.89277437718063e-06
-3.17110945150757e-05
-4.16199623062895e-05
-2.3397010531298e-05
-3.32173081097679e-05
-1.20917729634305e-06
-3.78400109794385e-05
4.15719195747866e-06
-2.4896764298638e-05
-2.22858304922015e-05
-3.52005097277304e-05
-1.67739590214781e-05
-3.39535296068627e-05
-5.16325504728088e-06
-1.22848862636089e-05
-4.30978836995867e-05
-1.60345761353455e-05
-4.67231013984243e-06
-3.61251546253639e-05
-9.26061222160787e-06
-3.33967765663346e-05
-8.28359530366948e-06
-3.94930741303747e-05
-3.65235404215942e-05
-5.68626126208232e-05
-4.13529074606037e-05
-3.34720432925878e-05
-2.33562310228979e-05
-2.13343281028599e-05
-2.76051586494856e-05
-4.78401360452954e-05
-3.8461508561302e-05
-2.83024330221409e-05
-3.18659464702391e-05
-1.13127140488171e-05
-2.46893810254437e-05
-6.07974471662861e-06
-2.2468656411679e-05
-1.90813823859467e-05
-3.16720895036255e-05
-5.69410020098813e-06
-4.48633573833987e-05
-4.43308963874062e-05
-5.39202995191084e-07
-1.99234798473736e-05
-2.5482727061911e-05
-4.63561245209846e-05
-7.81305746112237e-07
-3.27797977468045e-05
-2.37360827027123e-05
-2.17788424977259e-05
-2.25968074458394e-05
-1.13562335691967e-05
-2.92442284673182e-05
-5.02577750661836e-05
-1.51349572510783e-05
-4.90646744478049e-05
-2.77067453380772e-05
-1.81651737515542e-05
-1.87061776408265e-05
-6.5772369576575e-06
-2.2505634552358e-05
-5.62483617098408e-06
-3.46367592376392e-07
-4.94370916532188e-05
-3.30696526315014e-05
-2.86116540513556e-05
-4.30243277057385e-05
-3.01828814007038e-05
-6.73980785736413e-06
-3.28431027020301e-05
-5.3216752402246e-05
-2.54053150434833e-05
-2.63834127317621e-05
-2.86148874633985e-05
-3.10197773878136e-05
-8.04868778517142e-06
-2.73505760808451e-05
-2.88175593446161e-05
-5.81323854952316e-05
9.24969842393426e-06
-3.60293887820733e-05
-2.60897954665913e-05
-4.78398933052673e-05
-6.61718443759733e-05
-4.23185895376501e-05
1.30511360208981e-06
-2.71846232433328e-05
-3.98786889023542e-05
-2.09519324431888e-05
-2.09472595730363e-05
-3.39087446578727e-05
-2.20562942678964e-05
-3.00750689121396e-05
-1.58302669167311e-05
-2.48295086268439e-05
-3.04415863766585e-05
-3.28000618330199e-05
-4.29624415406715e-05
-5.43427611566061e-05
-3.49904049182657e-05
-1.5510686256859e-05
-2.7383876435938e-05
-2.37035937645581e-05
-2.42009798663997e-05
-7.44368788915865e-05
-4.93234303781089e-05
-1.07148894999162e-05
-3.72960333650541e-05
-2.5305238617763e-05
-3.58288284085785e-05
-1.92142750251792e-05
-2.75938371688298e-05
-2.96302817848073e-05
-2.37474173960714e-05
-3.46312401996927e-05
-2.8499407888139e-05
-2.75452643901215e-06
-1.0601495185593e-05
-2.34215254798597e-05
-2.92027524112857e-05
-1.48449471349697e-05
-1.07300070510542e-05
-2.87630599949695e-05
-1.41364376372802e-05
-1.45118531635756e-05
-1.21664802122503e-05
9.31917095386436e-06
-1.5745336769115e-05
-2.76892432652423e-05
-4.55815811701554e-05
-2.3459091755595e-05
-4.15057778336103e-05
-1.72684288707973e-05
-4.53565052332313e-05
-2.41063068388165e-05
-2.35947912265686e-07
-3.69896811698581e-06
-9.67307303123138e-06
-2.9163745545451e-05
-2.7521680083038e-05
-4.4285510917078e-05
-5.52693895840297e-05
-3.99828574207806e-05
-2.61631168293281e-05
-3.13608244029418e-05
-4.05057138208178e-05
-4.59163756513886e-05
-3.34422341025126e-05
-3.87567042260728e-05
-1.14776491742529e-05
-9.62341884745523e-06
-2.6360599923056e-05
-2.9986306009527e-05
-3.30981210793044e-05
-2.8889620204629e-05
1.00609984732275e-05
-3.45999346018061e-05
-2.2068337222815e-05
-2.73660502040487e-05
-2.85905339288945e-05
-8.1324829117413e-06
-3.57083126747245e-05
-1.52574375274763e-05
-1.44657426618072e-05
-2.99949738598768e-05
-2.3786531694173e-05
-6.59208110085149e-05
-1.19828631986284e-05
-3.21522075957956e-05
-4.39632836286872e-05
-3.22287878230993e-05
-3.40876995738217e-05
-2.50568395365498e-05
-2.09615356033266e-06
-2.42173736888733e-05
-2.12498439622825e-05
-1.29341872619607e-05
-2.33954383389182e-05
-6.53951716967107e-06
-4.3164059861553e-05
-1.48930992368091e-05
-3.02318063448154e-05
-3.80435551788423e-05
-4.31226236381542e-05
-5.83585472714149e-06
-2.97271033399422e-05
-1.01348347753866e-05
-4.17942225582351e-05
-3.45148887540437e-05
-3.5979241921547e-05
-6.84504142688084e-05
-4.60683050615594e-05
-4.93881315446737e-05
-7.65877229908853e-06
-2.93065153069397e-05
-4.41533596937358e-05
-2.94442083198478e-05
-4.05102858038183e-05
-4.85858028679262e-06
-3.67162909146986e-05
4.26204316146723e-06
-3.66292477972983e-05
-5.26452591675424e-05
-3.01265765950688e-05
-9.70845878953713e-07
-4.94371561108129e-05
-4.6109912705052e-05
-2.59008818717775e-05
-3.53439072816413e-05
-8.82292848231357e-06
-2.18438122933085e-05
-3.42331378058651e-05
-1.74465777527972e-05
-3.17535274507954e-05
-5.19119332729083e-05
-4.53451011475256e-05
-3.88870904947493e-05
-1.01103074403068e-05
-3.49516764568512e-05
-4.89833978272313e-05
-1.05744232332708e-05
-7.67724023948311e-06
-2.20969246287386e-05
-2.06897871158179e-05
-7.10031182652675e-06
-3.88466909336275e-05
-2.94242864649327e-05
-2.1532548846096e-05
-8.30020665059604e-06
-4.34804324731438e-05
-1.44368878028672e-05
-2.37229440804976e-05
-2.71897097845155e-05
-3.74786578042543e-05
-1.19517081353347e-05
-4.55671779423062e-05
-2.95191430840139e-05
-2.12804048175599e-05
-3.89632804384658e-05
-2.45133876270998e-05
-2.59203382624403e-05
-2.8971039691291e-05
-4.93116968454274e-05
-2.94725255211667e-05
-3.69200422570075e-05
-2.48572723458888e-05
-3.97536048554101e-05
-2.32188153234242e-05
-3.93950288558256e-05
-1.89953922306577e-05
-2.31517387147503e-05
-4.92032124161888e-05
-1.8832450922928e-05
-5.07549771884054e-05
-3.596336606645e-05
-3.43249084451611e-05
-2.6385059918991e-05
-4.38186004758291e-05
-9.74333285979064e-07
8.22807663707321e-06
-3.05509954460284e-05
-5.18959090071238e-05
-5.06927682534894e-06
-3.12895959503388e-05
-4.84607019933763e-05
-3.46333260741145e-05
-1.96102164343273e-05
-2.30686689842995e-05
-2.40348502289944e-05
-3.21897664986033e-05
-3.92256889288706e-05
-2.11953496321632e-05
-2.36359216702347e-05
-3.98843368375313e-05
-1.91796642304718e-05
-2.97567420674787e-05
-6.84759148993902e-06
-3.40504476784943e-05
-5.27021388855259e-05
-3.15895497687552e-05
-3.25223212809539e-05
-2.16375363432694e-05
-1.45543605131331e-05
-2.92318193452348e-05
-1.27296803861723e-05
-2.14811410984818e-07
-2.12106387302686e-05
-3.11072310903057e-05
-2.32238198325073e-05
-1.05406519001807e-05
-3.06321486902867e-05
-6.23798068697491e-06
-2.77163424497867e-05
-1.68109994415471e-05
-3.13246192461563e-05
-5.22134585320035e-05
-3.84014844071924e-05
-3.32163293646995e-05
-3.67539093279353e-05
-2.25971850060723e-05
-1.74182252283729e-05
-2.88026573870681e-05
-5.38345236631804e-05
-1.52725265165006e-05
-3.72791704285266e-05
-5.95493729071598e-05
2.27771930216904e-05
-2.30845983357391e-05
-4.22448532443779e-05
-1.49057736984926e-05
-1.87813758995018e-05
-3.89985177786015e-05
-2.90389658023952e-05
-2.88059598163141e-05
-3.18245938126347e-05
-2.79402358590544e-05
-2.65461347154966e-05
-5.33854685867545e-05
-2.3490087541818e-05
2.02185201578729e-07
-3.36435126080526e-05
-5.14722972684303e-05
-6.09856420701215e-05
-1.37506157647041e-05
-1.95057301774625e-05
-5.08685032566733e-05
-5.3997650658213e-05
-4.67126040811818e-05
-3.16268888465316e-05
-2.7195006743418e-05
-2.78723202696712e-05
-3.62978092545927e-05
-4.90207159825678e-05
-1.30267961840531e-05
-4.02868587108812e-05
-2.42608958850518e-05
-3.47756067462377e-05
-3.67295401439852e-05
-3.79877024537839e-05
-1.89608210322799e-05
-4.45282495565339e-05
-3.08226386817461e-05
-3.44418537703991e-05
-4.64248879144743e-05
-1.0029515112942e-05
-2.76474865252775e-05
-2.28676145006528e-05
-3.55436266172252e-05
-1.12776043950314e-05
-2.14341597133715e-05
-2.95039378979202e-05
-4.40382885554695e-05
-1.81752369298157e-05
-3.31218566852572e-05
-6.08499686534732e-05
-2.18938167198679e-05
-2.56184332504894e-05
-5.26133658298432e-05
-4.82666024378944e-05
-1.49146950497944e-05
-9.78175090860464e-06
-4.38097257086229e-05
-6.52828061279998e-06
-3.07485656879709e-05
-4.4240789063193e-06
-3.50503360545678e-05
-3.35737245323104e-05
-2.68224143552916e-05
-1.10901215824438e-05
-6.2452846211032e-06
-4.61068205165294e-05
-3.89573280267037e-05
-3.9873371433333e-05
-4.41476107229382e-05
-4.22225479110628e-05
-1.68179668882124e-05
-4.70731092226884e-05
-1.44932995534576e-05
-4.57304318516337e-05
-1.28434398825389e-05
-2.01337454320183e-05
-3.12798791375954e-05
-2.26691471653346e-05
-4.87754440881628e-05
-4.47543387456452e-05
-9.72420679505226e-06
-9.50580422067532e-06
-1.89894390949838e-05
-4.64272718301299e-05
-3.05764198705425e-05
-1.66273762379363e-05
-1.69578803366236e-05
-3.53444483161126e-05
-2.52304131386441e-06
-3.62287066252288e-05
-4.58411246471244e-05
-4.02200565931255e-05
-4.62807309285712e-05
-2.63847934659397e-05
-3.52940003645527e-05
-2.03126498181849e-05
-2.79877612520975e-05
-2.76797660799371e-05
-4.0556474215995e-05
-1.02669427785698e-05
-1.09763110996306e-05
-3.06799981734659e-05
-3.46539702673273e-05
-3.51869809887512e-05
-3.72145084741455e-05
-1.83348729787387e-05
-4.20159530265257e-05
-1.30677765674951e-05
-1.5796165002228e-05
-2.97716950734077e-05
-6.59069978483472e-06
-1.51816450558682e-05
-8.65287112450773e-06
-3.59202887914811e-05
-4.06720716212493e-05
-6.01427017760284e-05
-1.01721188907995e-05
-1.31405661645221e-05
-1.81765486713892e-05
-1.49348019660025e-05
2.33452626603037e-06
-3.42273564807953e-05
-4.44813872892821e-05
-4.14609278238946e-05
-7.54447551950556e-05
-3.31999953562878e-05
-2.86189086360657e-05
-2.10562262140279e-05
-5.39873742786229e-05
-3.16199658179311e-05
-2.54325522406192e-05
-6.13246327327139e-05
-4.67117489871346e-05
-2.39309821894894e-06
-5.09276860260442e-05
-3.56523874594172e-05
-1.69838774016994e-05
-4.4025026454412e-05
1.27678404578661e-05
-3.55497085108052e-05
-2.56117235999405e-05
-2.94854483791905e-05
-4.69464079529582e-05
-4.16911780517338e-05
-2.2791819841426e-05
-3.04519229579105e-05
-4.1718401618022e-05
-2.56587827976132e-05
-5.56070822837533e-05
-1.89807447031257e-05
-4.00605459717793e-05
-5.08208327124019e-05
-6.43292895537175e-05
-3.28841327899296e-05
-2.64058024390833e-06
-3.18720784291647e-05
-5.87006494646105e-05
-3.20615117858739e-05
-4.03995524284428e-05
-3.55526429511209e-05
-1.79319659138219e-05
-5.71277046995785e-05
-4.9956462327755e-05
-2.75727609527591e-05
-3.74847060021214e-05
-6.15230359788174e-05
-3.44041094763033e-05
-2.8758147568224e-05
-2.51052288421264e-05
-2.77624265629932e-05
-1.75057417659281e-05
-2.17008585794824e-05
-3.260760716459e-05
-2.94541256703791e-05
-2.80801643021288e-05
-3.47673751811891e-05
-3.66904082772061e-05
-3.99170272229923e-05
-3.27817146453458e-05
-4.20445154465951e-05
-1.15832274280055e-05
-2.70833260877177e-05
-2.9344591860172e-05
-3.01279591914158e-05
-4.99697838800124e-05
-2.06391693966936e-05
-3.26187625630923e-05
-6.72407621712965e-05
-3.745639570531e-06
-2.27443912941488e-05
-8.58241909285471e-06
-5.21663955843666e-05
-3.22368411040106e-05
-2.14985430018472e-05
-3.63307433484511e-05
-1.72698192290736e-05
-5.20640642302803e-05
-2.49289781153102e-05
-4.25185558931303e-05
-4.8136822196834e-05
-4.48195627281312e-05
-7.86152153095122e-07
-2.52750806543748e-05
-2.97648116129808e-05
-2.92224225870618e-05
-2.63733981137544e-05
-3.90915533850495e-05
-3.66719420361031e-05
-2.01556801354716e-05
-2.73605749674647e-05
-1.64456663646705e-05
-3.90439355267384e-05
-4.08570646771719e-05
-3.60383933295019e-05
-3.93443698603101e-05
-1.54312046634976e-05
-3.59479952338272e-05
-4.22150979963143e-05
-3.67034994627916e-05
-4.25880493891086e-05
-4.62842035006105e-05
-2.7729597791589e-05
1.47039383387822e-05
-3.85445035134065e-05
-5.39241771090822e-05
-3.84099911871357e-05
-3.4510048476274e-05
-4.23194042226605e-05
-1.16233702130551e-05
-5.08688454289232e-05
-2.5078352704885e-05
-2.82306875097504e-05
-2.25678951421852e-05
-5.32268524384409e-05
-3.92750649810429e-05
-1.39372246999359e-05
-3.01423214472712e-05
-7.41818341579594e-06
-3.8474355342347e-05
-5.04082522431545e-05
-3.33999298614739e-06
1.72787409134785e-05
-3.2346876164197e-05
-1.17692063271961e-05
-4.2194599498542e-05
-1.880669656636e-05
-3.57480137815814e-05
-2.06462554279318e-07
-1.11264955713083e-05
-2.92987316925684e-05
-3.69128606234797e-05
-1.81709291918374e-05
-3.64568411513964e-05
-5.51477048275063e-06
-2.54681499843904e-05
-8.2959166694253e-06
-6.01263777461105e-05
-5.28127850044605e-05
-2.21362273858543e-05
-5.09607781114261e-05
-2.23845302563153e-05
-1.70393021316909e-06
-3.41482873861835e-05
-1.40287213895865e-05
-3.53639451692639e-05
-2.43438914773095e-05
-1.53362813909188e-05
-2.01855791966021e-05
-3.77861785021769e-05
-4.86029256704669e-05
-3.93103313075884e-05
-1.12506925495222e-05
-3.3625024221245e-05
-1.21495141229684e-06
-2.12350640021794e-05
-5.07351050365361e-05
-2.50219742462261e-05
-6.33568098980085e-05
-2.52391728490642e-05
-2.55134810412954e-05
-4.36751475002698e-05
-1.3841461991304e-05
-2.823015856795e-05
-1.9486176080486e-05
-3.68808153334582e-05
-3.22634709794521e-05
-3.09949422825283e-05
-4.24254442743566e-05
-2.19738345083338e-05
-3.30624344428133e-05
-2.32969718701372e-05
-2.65823894037922e-05
-2.40358675141342e-05
-3.20665041043402e-05
-3.86761528719491e-05
-3.61407903178732e-05
-3.85341727240787e-05
-4.50276777214496e-05
-2.79333164370663e-05
-3.37762392753465e-05
-1.4505577399143e-05
-2.9529580045651e-05
-2.80206805652601e-05
-2.91415072410547e-05
-4.35134975285485e-05
-2.08770979183183e-05
-3.27868057169618e-06
-1.15676122707719e-05
-1.78936055680413e-05
-1.33891078229696e-05
-4.2525016365923e-05
-1.35738851231985e-05
-4.3704320160215e-06
-2.0416968316819e-05
-3.30079777488607e-05
-2.14638847286797e-05
-3.23175234108986e-05
-3.44274465272676e-05
-2.88709899815163e-05
-2.62948147583967e-05
-2.35800911901835e-05
-1.32900171299655e-05
-6.98894937788622e-05
-1.87704580238481e-05
1.63302118702898e-05
-2.22797578243782e-05
-8.75765322262787e-05
-3.48293246993558e-05
-6.47472263514978e-06
-4.110030808589e-05
-4.48121968607618e-05
-1.10285434302451e-05
-4.03692676886403e-06
-1.34535296483817e-05
-3.05071359127324e-05
-2.33072342208353e-05
-2.41970722583617e-06
-3.22400043056678e-05
-2.70937990380799e-05
-6.29873915993193e-06
-2.90115612969281e-05
-2.43731581984886e-05
-3.50991345086004e-05
-2.93130522655164e-05
-1.23445977764167e-05
-3.93240133521615e-05
-2.582872158366e-05
-3.31035646277833e-05
-3.82668311555535e-05
-5.70375113844047e-06
-2.12919630890435e-05
-1.08534205125569e-05
-2.57364125794667e-05
-9.31349787093188e-06
-2.9228400685813e-05
-2.17908561725292e-05
-3.54555587464448e-05
-3.64680803418012e-05
-2.42687548799431e-05
2.35025715306812e-06
-3.57282665966004e-05
-2.42607993644853e-05
-2.66008573110051e-05
-3.32362150548156e-05
-2.16619279983023e-05
-7.56078189455002e-05
-3.35400405472178e-05
-3.30454700421037e-06
-5.78955479643594e-05
-1.56569435481427e-05
-5.15002173568471e-05
-3.95844864224059e-05
-3.0407542240991e-05
-2.03108045954031e-05
-1.58809717972967e-05
-2.73915455907011e-05
-4.70321906744321e-05
-1.79154881664758e-05
-1.83248823342987e-05
-4.39615181912094e-05
-4.2750809031028e-05
-7.7487448867646e-05
1.20623511783989e-05
-4.24075195624176e-05
-4.96108914395342e-05
-2.49286253354801e-05
-5.74843465597044e-05
-3.32072796272528e-05
-1.79249294926277e-05
-1.07982405748757e-05
-1.91770734685113e-05
-1.67086094095959e-05
-3.41915563010192e-05
-1.41199125300208e-05
-2.42801981788666e-05
-3.73702697685691e-05
-2.9735776620767e-05
-4.95073294936237e-05
-1.19632115633308e-05
-2.66899088409122e-05
-3.72971133588218e-05
-8.02151122593253e-07
-1.22117547050399e-05
-2.91946842757792e-05
-4.15842478000027e-05
-2.94282754667364e-05
-2.77369593171903e-05
-2.45124826985234e-05
-2.90966294365541e-05
-4.22593608197225e-05
-3.65410502109172e-05
-2.77586552775527e-05
-2.8271343841344e-05
-3.15028531382102e-05
-2.72521023259109e-05
3.39465764979885e-06
-3.58875912326271e-05
-4.82665325415064e-05
-1.66138595678541e-05
-1.70095225424035e-05
-7.38325581624345e-06
4.96593160532763e-07
-4.06673879201575e-05
-6.00238682908683e-05
-3.62456742620184e-05
-2.55246244327795e-05
-2.40306838092694e-05
-2.35638184320947e-05
-1.49820670405947e-05
-5.65716157068202e-05
-6.86453885436454e-05
-7.39982780146852e-05
-2.82624717824184e-05
-1.4968763180501e-05
-2.45984177890877e-05
-1.73147215373841e-05
-5.30491251651926e-05
-2.52074455704527e-05
-3.17696684968487e-05
1.68964312442644e-05
-1.45426865009806e-05
-1.77231657518524e-05
-3.67512343220529e-05
-7.03624844162401e-05
-3.66784653753735e-05
-1.52954299887928e-05
-2.77443232229677e-05
-3.75908910524812e-06
-3.96804244610586e-05
-2.66909987201052e-05
-1.50431810177776e-05
-4.46892464062616e-05
-4.2054097285891e-05
-3.8509468925919e-05
-2.59921068314751e-05
-4.25866579275142e-05
-4.83263528823743e-05
-2.67448923976361e-05
-1.55884280101085e-05
-3.31435294477069e-05
-4.83135668736658e-05
-3.73463394201551e-05
-2.01185578203485e-05
-2.03206987606287e-05
-2.23737117388407e-05
-1.48931871501773e-05
-2.14831443582621e-05
-1.58710085764043e-05
-3.45521060848927e-05
-2.05489175222046e-05
-1.50686515035947e-05
-2.17447179456476e-05
-2.67940015742822e-05
-4.30116534220733e-05
-9.64995404891902e-06
-2.55004400132045e-05
-3.06132404970063e-05
-7.44552632766812e-06
-2.12696683878924e-05
-4.63706007437657e-05
-1.40512476625383e-05
-2.74180201247217e-05
-2.33447706406643e-05
5.39471200098656e-06
-3.87137540541725e-05
7.62395408477952e-06
-1.97558254040503e-05
-2.24406347227569e-05
-1.70172192858395e-06
-9.70397507672707e-06
-3.11602098976207e-05
-1.73839292435547e-05
-3.92697767761989e-05
-1.79792989080571e-05
-1.67303388947448e-05
-5.01972625205569e-05
-3.00851757843298e-05
-1.93379419695972e-05
-7.17367364184068e-06
-7.42261055232212e-05
-1.8689393790902e-05
-4.92907916323602e-05
-4.26579993897275e-05
-5.85220380046694e-06
-4.07898105188704e-05
-4.21540816070083e-05
-3.21121581246738e-05
-2.10513672990411e-05
-2.56054934969166e-05
-3.05357166134366e-05
-5.08702681956069e-05
-2.58989462719851e-05
-3.61111528086433e-06
-2.85984523865454e-05
-2.30599597381529e-05
-9.07187862057649e-06
-4.51036044010673e-05
-1.44703796626599e-05
-1.70646865016147e-05
-2.37083937718682e-05
-3.25166372912769e-05
-3.91063355317697e-05
-3.42509412903834e-05
-1.92895499227859e-05
-1.97848781884749e-05
-1.23257908206396e-05
-2.13187049122392e-05
-1.24522937695543e-05
-1.99175570835823e-05
-4.78580253510184e-05
-2.34873639809534e-05
-5.04684605557671e-05
-2.86603810390499e-05
-4.64670914006938e-06
-2.43965103109738e-05
-2.87931163575681e-05
-2.98963753244491e-05
-4.18845265204221e-05
-2.88151972069615e-05
-1.27008494820706e-05
-3.85930731529709e-05
-1.0337157374017e-05
-2.96910377726887e-05
-1.73799569331819e-05
-1.39137704059017e-05
-2.98507169960557e-05
-3.41589361491194e-05
-3.25483450086073e-05
-2.45006263031387e-05
-1.12906809226097e-05
-2.97538907480741e-05
-1.08668611104955e-05
-4.42891216545945e-05
1.20944909657663e-05
-1.65934167114371e-05
-3.9195562898919e-05
-1.1787049554928e-05
-4.32665200518856e-05
-4.79265707606114e-06
-4.03347788578458e-05
-4.32098400016267e-05
-3.32782826525481e-05
-1.19079826208987e-05
-4.24804760532724e-05
-3.69754171185573e-05
-1.09111147173915e-05
-5.33040126422083e-05
-3.30114517887621e-05
-2.60486501464761e-05
-2.80542796624494e-05
-2.82391951660139e-05
-3.45516429422038e-05
-4.51887725391626e-06
-3.4248965729602e-05
-1.94553154170549e-05
-2.04772791296083e-05
-1.58898387670695e-05
-2.74259579098167e-05
-4.48403894521062e-05
-1.35759969043846e-05
-3.83208218864985e-05
-5.5142365287213e-05
-2.65649792632664e-05
-4.47721061710711e-05
6.77099673240861e-06
-4.00913573508864e-05
-3.035684685305e-05
-3.46663722629049e-05
-4.19879612286149e-05
-4.29953255848594e-05
-1.53806865321926e-05
-2.00616953820793e-05
3.42369438340611e-07
-6.61545018990915e-05
-2.98514048917156e-05
-3.01614507421759e-05
-5.55604246496371e-05
-7.54660078014362e-05
-7.87702349135817e-06
-4.5554897916474e-05
-2.73687241985397e-05
-3.75748099818214e-05
-2.09918760116827e-05
-3.45959867993804e-05
-6.09350494823152e-05
-2.5029297823301e-05
-5.13973653702767e-05
-1.32432621830461e-05
-2.1228316505736e-05
-5.20863142701776e-05
-4.11943663568118e-05
-2.48506345263031e-05
-2.02228197352315e-05
-2.78915726345552e-05
-2.54241917544931e-05
-3.65514081362968e-05
-1.99549848433406e-05
-4.54508840451982e-05
-2.64529035082747e-05
-3.69991423222131e-05
-3.6988161989267e-05
-2.81618153074322e-05
-3.47687722381268e-05
-2.35254269366191e-05
-1.71137580181518e-05
-6.56290078186452e-06
-7.99562190841957e-06
-1.47853854894966e-05
-3.0873362629658e-05
-5.58272427631577e-06
-3.61781127119881e-05
-4.60559126347006e-05
-2.6981837308292e-05
-3.5147173012746e-05
-1.10246257609959e-05
-3.04801057343677e-05
-2.35683708154059e-05
-3.91128926241059e-05
-9.93484740517902e-06
-3.11527737326145e-05
-3.23260938973998e-05
-4.99170980794742e-05
-2.86947031448454e-05
-5.94016095721637e-05
-2.58989948601163e-05
-2.06300285679974e-05
-3.42511435092172e-05
-4.11158753991795e-05
-2.70097626070351e-05
-3.17592649494042e-05
-6.51347964192281e-06
3.32968337935491e-06
-2.00166408749481e-05
-2.0471064518823e-05
-1.41857030659345e-05
-2.8041541683232e-06
-3.85066833286758e-05
-6.5998054440722e-05
-3.96335678974074e-05
-1.98347997824979e-05
-2.67332095441103e-05
-4.16770322551845e-05
-3.80280526258769e-05
-3.12687027562798e-05
-4.55922939228666e-05
-3.09315717422266e-05
-3.74504647767021e-05
-1.32140398746456e-05
3.45544461899964e-06
-5.17382296709423e-06
-1.7350525864977e-05
-3.83861165478629e-05
-5.91229069364875e-05
-3.05691420466865e-05
-5.72669829014419e-05
-3.16587955293223e-05
-9.30514668172998e-06
-3.59859795554185e-06
-7.49972656912542e-06
-2.97556962834673e-05
-3.45317523582267e-05
-3.65501719102774e-05
-1.44262976292683e-05
-2.7748761388365e-05
1.60466124912285e-06
-1.23728385302784e-05
-3.54426448949047e-05
-4.74336335592412e-05
-6.00046709121845e-05
-4.29530202192616e-05
-4.72806151786483e-05
-4.39704746708301e-06
-5.20278314901241e-05
-1.25230185870387e-05
-2.07737965556107e-05
-2.77015200207869e-05
1.43669189120598e-05
-3.08357457149068e-05
-1.09534750955768e-05
1.24605782058941e-05
-2.64795957714732e-05
-5.96959149029184e-05
-1.85968701978876e-05
-1.60828203941487e-05
-2.34819878054565e-05
-3.73585945377715e-05
-7.60179391444769e-06
-9.30461560282449e-07
-4.32233853547582e-05
-4.25446485299744e-05
-1.75708362734013e-05
-2.43594534015255e-05
-2.28410073214375e-05
-3.25012180430798e-05
-4.65341100756101e-05
-3.7873946038447e-05
-3.6362832866934e-05
-3.99003048700299e-05
-2.58161311617052e-05
-3.93311993406568e-05
-2.72577330454053e-05
-2.27253863217276e-05
-2.77018033408763e-05
-1.00788755356928e-05
-2.88704086955861e-05
-3.63583401718281e-05
-2.97723183156131e-05
-6.24220179382261e-06
-4.31489917562258e-05
-2.60094602385142e-05
-3.51676917380111e-05
-8.40419861385052e-06
-1.22902302088231e-05
-2.63785145026271e-05
-6.32793403717986e-06
-3.11400297513983e-05
-2.23211827059104e-05
-3.56184078977431e-05
-2.9780219785112e-05
1.82312429880454e-05
1.13149845538971e-05
-2.19680482219557e-05
-4.4610730664831e-05
-1.83009357535099e-05
-3.82412959837849e-05
-1.83275301959755e-05
-4.22424140369921e-05
-2.87924784264669e-05
-1.86303130723396e-05
-4.95634572377171e-05
-2.92933242250842e-05
-3.67759922099146e-05
-2.7736608051788e-05
3.86052366308298e-06
-2.2586814889332e-05
-1.01261876042338e-05
-2.65672101597739e-05
-2.25637692929427e-05
6.47841376799967e-06
-3.89344721319674e-05
-4.8654852314263e-05
-6.4828433737486e-05
-1.52619706925781e-05
-2.17020007526652e-05
-4.01387286926248e-05
-5.49430251062837e-05
-2.05849415635932e-05
-2.35395520447063e-05
-4.48456793119206e-05
-3.18390176372116e-05
-4.02624629362699e-05
-1.13449669592942e-05
-4.18109294968412e-05
-3.74018300760705e-05
-2.13201463966676e-05
-4.71534722159965e-05
4.13022317732234e-06
-6.64007947608228e-05
-4.97479630844028e-05
-2.5826455052756e-05
-4.76533854707502e-06
-1.1823153073596e-05
-2.60508727744318e-05
-3.54308662076846e-05
-5.1238494935658e-05
-4.12834573629548e-06
-3.38118897212248e-05
-2.74857912316532e-05
-2.37348879499681e-05
-1.13827411785349e-05
-3.52873620751862e-05
-5.09280370769921e-05
-2.30068058887698e-05
-1.3989927595793e-05
-3.61426636325368e-05
-4.54853109910943e-05
-2.19528543507528e-05
-3.45875107870612e-06
-1.94680215836012e-05
-5.22845788812351e-05
-3.18601009829704e-05
-3.22356999207073e-05
-4.54602956838251e-05
-7.40576340896248e-06
-2.72798535284879e-05
-6.9065803472325e-06
-4.06948011532667e-05
-4.23704115656615e-06
-4.28110946042858e-05
-3.26862668754459e-05
-4.34430286471411e-05
-3.52396430618615e-05
-5.07620108823538e-05
-1.46695519932531e-05
6.70773888810094e-06
-2.82807344216873e-05
-1.9110910161955e-05
-3.72098187024974e-05
-2.93628687236638e-07
6.47142307810775e-06
-2.07600722377718e-05
-1.30475384204757e-05
-3.9627537495396e-05
-4.33765688355991e-05
-3.23469698084053e-05
-1.75976373917137e-05
-9.88618402361888e-06
-1.59914716890944e-05
-4.873143955272e-05
-4.99028706488091e-05
-1.20556807400342e-05
-4.91672008609316e-05
-1.52672374818697e-05
-5.07752235427317e-05
-3.3609996301501e-05
-2.34774344220993e-05
-4.74664303121692e-05
-5.13584629499083e-05
-4.58675736972271e-05
-1.65686439511784e-05
-3.20244719216022e-05
4.50533684763477e-07
-1.84373983745223e-05
-5.18066171832471e-05
-1.02056742200608e-05
-5.42143371481429e-05
-2.36057889542211e-05
-3.32943388869762e-05
-1.63525599314917e-05
-2.17758778458329e-05
-4.45592925776713e-05
-1.84235286833977e-05
-2.68008841402571e-05
-4.26664014059297e-05
-9.17038783855532e-06
3.40482472651741e-06
-8.76009317050803e-06
-5.76690234407336e-05
-1.80469366736978e-05
-5.29063696555253e-06
-2.65335133133394e-05
-1.60929779875954e-05
-5.71001682693736e-05
-1.06077390064505e-05
-1.14770208535808e-05
-2.10382107468648e-05
-2.6203948445191e-05
-2.06850183462091e-05
-6.38554529872199e-05
-4.0024606884845e-05
-1.59472961440613e-05
-4.23331757738578e-06
-4.20569919823298e-05
-5.91543248702683e-05
-1.13238312207779e-05
-1.78845405754281e-05
-3.07177163926884e-05
-4.65339530375937e-05
-1.20460339996997e-05
-2.2167295680744e-05
-1.31499763176269e-05
-5.17433741205986e-06
-9.71072345646181e-06
-1.5894838309756e-05
-3.00951599374652e-05
-4.04073400690807e-05
-3.80098500454934e-05
-3.58970324008956e-05
-5.79500076075539e-05
-2.28613579414737e-05
-2.91551097859762e-05
-4.3847854719287e-05
-3.08774708085195e-05
-2.18544170433955e-05
-2.98225862072657e-05
4.68031405586665e-06
-2.78825366959864e-05
-4.16418342449476e-05
-3.02124930798461e-05
-2.94615119056472e-05
-8.42776180218362e-06
-5.25987436113145e-05
-2.82105240894682e-05
-4.06702767950207e-05
-3.3097705155296e-05
-3.27192712472856e-05
-2.7876599574364e-05
-3.22631231055861e-05
-3.69739092388326e-05
-2.63197888353398e-05
-3.18960682469145e-05
-3.79372341563903e-05
-6.03334713075109e-06
-4.77092340393265e-05
2.71551751272545e-06
-3.45244120003399e-06
-5.12994650160572e-05
-4.11630010978469e-06
-3.79179154473019e-05
-3.25726314688887e-05
-4.62970835280944e-05
-6.15787475124304e-06
-2.90394539802449e-05
-2.54500021734182e-05
-4.23119254394617e-05
-2.03154275998267e-05
-3.36274032165971e-05
-3.17615189699697e-05
-3.08608181642071e-05
-5.07410704629015e-05
-1.89182981038187e-05
-2.23719078594609e-05
-3.87081252313051e-05
-2.02540442965245e-05
-1.93932234770131e-05
-2.16908520107619e-05
-5.98736304742281e-05
-1.25538433230854e-05
-5.01246684696112e-05
-5.20535500009756e-05
-9.70847231071149e-06
-4.63467202337228e-05
-2.64979031634475e-05
-3.66482228206965e-05
-3.16268113049836e-05
-5.93826852796219e-05
-4.59425142970514e-05
-3.30367598148134e-05
9.14167896461526e-07
-2.58769370438293e-05
-4.97021178689179e-05
-3.79174811131887e-05
-2.29428715969604e-05
-4.28886948352356e-05
-2.56395872944419e-05
-5.89034757048046e-06
-3.80229266591388e-05
-3.90474444586674e-05
-3.16133697931118e-05
-1.07810289336023e-05
-3.20700671524375e-05
-1.32939721068317e-05
-3.21104156820882e-05
-1.63750040168742e-05
-5.92544059355881e-05
-4.14907672240492e-05
-4.33177992380794e-05
-2.18307239553282e-05
-2.74297835931429e-05
1.73153665532946e-06
2.0808837306132e-06
-2.57165089400621e-05
-3.76509368541901e-05
-3.11559367491277e-05
-3.5419595910668e-05
-2.39378939990016e-05
-2.85607305536368e-05
-2.78511189824716e-05
-7.68963345924673e-06
-1.31744331325816e-05
-2.01440763891528e-05
-2.82891376381931e-05
-1.95248163560282e-05
-2.27727113658426e-05
-5.35391291793475e-05
-1.02900851477796e-05
-1.67741259414188e-05
-3.07035434646385e-05
-3.06134985976874e-05
-4.17574806551322e-05
-4.47956903584331e-06
-1.20257801360293e-05
-8.15145917678311e-06
-1.04818311137686e-05
-2.32435515947448e-05
-3.7309032643024e-05
-9.40600484539954e-06
-2.60543496420647e-05
-1.10403761901495e-05
-1.15552656262614e-05
-2.77249441613385e-05
-2.03504979539454e-05
-2.07157525878416e-05
-6.05705389211978e-05
-3.22480650364395e-05
-1.56443732598646e-05
-4.28441791676077e-05
-3.40596731703259e-06
-2.1973212498185e-05
-4.21334122387187e-05
-4.28950976231769e-05
-3.1382851590678e-05
-1.34958348085714e-05
-2.28360798880694e-05
5.3061062209189e-06
-1.98785837740762e-05
-3.03137110268962e-05
-4.38998226265872e-05
-3.57035293104372e-05
-3.13652758933891e-05
-4.25065422125394e-05
-3.83476868343816e-05
-3.84709963621735e-05
2.69890581772173e-06
-4.65685375451804e-05
-3.80763909501951e-05
-1.62031731737265e-05
-1.6322102252671e-05
-4.57289285706769e-05
-2.00716929481231e-05
-3.72286978892045e-05
-3.25822096297793e-05
-2.37099038948807e-05
-4.23348356728734e-05
-6.34122188273595e-06
-2.6094682956218e-05
-5.42818249253911e-05
-2.8999367581921e-05
-4.40330054630325e-05
-3.5055041477793e-05
-2.09667098465705e-06
-2.17630847708856e-05
-2.1253602747182e-05
-4.9062705308911e-05
-4.66754545420525e-05
-3.30576241465366e-05
-4.00831937988595e-05
-3.08547201508062e-05
-3.91073337373304e-05
-2.11254683582944e-05
-1.62731754215885e-05
-4.19527474853823e-05
-1.03784321976531e-05
-3.81767975985695e-05
-9.63931075695324e-06
-1.68305319484045e-05
-5.08832022522769e-05
-4.01270633075919e-05
-2.71611975705221e-05
-4.23625895814287e-05
-2.89218637973969e-05
-4.70845788109964e-05
-3.22778937748583e-05
-7.938356492116e-06
-6.39749209791343e-06
-8.55324573222914e-06
-1.88490538858913e-05
-3.74067445574552e-05
-2.06377090868532e-05
-4.67250444205087e-05
-2.37077173744027e-05
-1.33207980501287e-05
-2.87117186815338e-05
-2.03644345503665e-05
-2.18741812752971e-05
3.39005235573879e-06
-3.83237954689091e-06
-2.25838993920797e-05
-1.39641059050401e-05
-5.25796203601285e-06
-1.17747316485943e-05
-2.6171709091337e-05
-4.22161889248646e-05
-9.63620963999188e-06
-2.33242029168458e-05
-2.28389702059553e-05
-5.67686424457021e-06
-1.90000794476326e-05
-4.77230813578039e-05
-3.9449228682377e-05
-4.10110508184967e-05
-2.13811947870656e-05
-3.66036159672775e-05
-5.42124899113176e-05
-4.51321048531704e-05
-5.29242199032794e-05
-1.79157227171587e-05
-3.70763566952656e-05
-2.13208206896013e-05
-1.22530319772661e-05
-9.40611873825278e-06
-3.86742326048439e-05
-4.13010766319528e-05
-3.39341490690291e-05
-2.65885594977848e-05
-4.31035260220845e-05
-3.75408897707542e-05
-1.77089424588074e-05
-3.23544904454481e-05
-1.89129241554581e-05
-3.95030791919475e-05
-6.53119858857759e-05
-5.88892316924956e-06
-2.56703382302057e-05
-1.56634428762788e-05
-7.15699519107634e-05
-3.51855236598769e-05
-2.53770104660738e-05
-3.945074860947e-05
-4.29741325897929e-05
-1.76627662650903e-05
-5.59130932171323e-05
-3.77702058313937e-05
-2.54005846889205e-05
-3.86692747346596e-05
-3.45795530214519e-05
-4.08994071428853e-05
-3.43361184879982e-05
-3.7482742525451e-05
-1.10290637842941e-05
-2.55297688373821e-05
-2.45010698664538e-05
-3.64456043584905e-05
-4.32871895071608e-06
-8.73405758296155e-06
-1.77068184948624e-05
-3.5451895836464e-05
-3.23346200570029e-05
-6.54076677321293e-05
-8.88814486672576e-06
-5.17794666508433e-05
-5.93718296947163e-05
-1.58104492781154e-05
-8.45171806859976e-06
-3.53115746032144e-05
-1.23738000526455e-05
-1.9593031786362e-05
-3.48781762888683e-05
-3.49292279604692e-05
-3.50678829443969e-05
-2.21707997623569e-05
-3.1683274434048e-05
-8.39389856265302e-07
-1.49694227850778e-05
-4.10016438572366e-05
-1.51407399996753e-05
-1.74474097782331e-05
-5.31035250083075e-05
-3.2653664414261e-05
-4.09805668654555e-05
-2.79440504749752e-05
-2.70186395003158e-05
-5.45135317009087e-05
-3.43627510452192e-05
-2.03256950508768e-05
-4.17496457839817e-05
-2.89916174539279e-05
-1.6916860360826e-05
-4.64717589873895e-05
-2.50729572516096e-05
-1.66344344600539e-05
-4.30974934460712e-05
-2.20048171616576e-05
-6.63462044787655e-05
-3.90714537964604e-05
-4.0072084150559e-05
-1.78832095764205e-05
-4.76252719418236e-05
-1.73446036666517e-05
-3.9003131405957e-05
-5.09981482134587e-05
-4.21779726891506e-05
-3.3578115898764e-05
-3.19526593072247e-05
-4.88983593365053e-05
-3.6774285908505e-05
-2.14233396640058e-05
-7.61638791932402e-06
-1.49019181192506e-05
-2.09114435571007e-05
-2.27014512204784e-05
-2.74902486682924e-05
-1.51860039131741e-05
-1.98260621656555e-05
-3.59164221701003e-05
-5.47779807072831e-05
-3.42044021659645e-05
-2.11918742298457e-05
-4.47723912303893e-05
-4.09563280950928e-05
-2.54094267885969e-05
-4.77769953755144e-05
-1.44598987120741e-05
-3.7474232935675e-05
-4.09751068610924e-05
1.12113760372697e-05
-2.48356620861025e-05
-5.14881703845487e-05
6.82534071325496e-06
-1.45981277677374e-06
-1.78222462520478e-05
-3.73424911752012e-05
-1.74979470292216e-05
-3.3488293246989e-05
-2.54859307829238e-05
-1.32630254171194e-05
-6.20189662839605e-05
-5.72742795326098e-05
-4.9422765509401e-05
-6.8865237779525e-06
-2.78521779606838e-05
-3.37503505631037e-05
-2.9974384637277e-05
-5.77384623871065e-05
-3.69257285186504e-05
-2.21082421913365e-05
-5.34132715856832e-05
-3.68491143052268e-05
-3.21319227708697e-05
-2.0380590089902e-05
7.66933556185328e-07
-1.93024829090695e-05
-3.78717990616182e-05
-6.65840910152682e-05
-4.54876972376699e-05
-2.30507246231571e-05
-4.67503910573267e-05
-5.01388073734202e-05
-1.71348336859814e-05
-2.83994023317178e-05
-1.77087832289329e-05
-9.19376626022462e-06
-4.63276422223472e-05
-9.68101179196334e-06
-1.59343076949782e-05
-2.93637925746405e-05
-4.85679384417721e-06
-1.61570170758736e-05
-1.91601564458906e-05
-1.39162585126404e-05
-2.34358074576596e-05
-4.39888330342417e-05
-3.84521191588965e-05
-3.04347965536158e-05
6.39456050970088e-06
-4.69443457440241e-05
-4.82552480637982e-05
-2.05733544300483e-05
-2.95470558261477e-05
-6.99121175369634e-06
-5.16543832923143e-05
-9.38114721162828e-06
-3.00936840298346e-05
-2.30895101223541e-05
-9.97159717012773e-06
-8.31878780717533e-06
-1.90989371928982e-05
-7.66431164665921e-06
-2.91186844752231e-05
-7.9229187378186e-06
-1.76128386720689e-05
-2.05158144492437e-05
-5.14439184528407e-05
-2.52835178070905e-05
-5.33350635807839e-06
-2.87939564062972e-05
-4.27926122047699e-05
-4.14235678842232e-06
-9.8296226404044e-06
-5.08850316977939e-06
-4.52254877770272e-05
-1.33305317970325e-05
-3.03536015525663e-05
-2.28819486914652e-05
-1.77303357903422e-05
-3.53394113739821e-05
-2.5149846642338e-05
-5.59184895972661e-05
-2.49441661184724e-05
-9.54063569054831e-06
-5.18457826322265e-05
-4.84165783481911e-05
-3.80219725228595e-05
-7.90579843332062e-06
-1.54682536224679e-05
-1.6690215741802e-05
-6.17914885697362e-06
-2.91347846469179e-05
-2.49712898770034e-05
-5.00634761432993e-05
-3.50852343152237e-05
-2.56890688626379e-05
-5.62606659816471e-05
-4.10711196075146e-05
-1.86016209594918e-05
-2.69677859127438e-05
-1.61163981627211e-05
-2.22077346024026e-05
-2.77379620160336e-05
-1.86795463011511e-05
-4.73843724067098e-05
-2.47795243015711e-05
2.18834160958198e-06
-4.81800206177799e-05
-6.97433456367689e-07
-4.96662634222576e-05
-2.39022360106854e-05
-8.06877565307902e-06
-3.0787929449605e-05
1.3261043581236e-06
-2.03514398034733e-05
-2.46988030379322e-05
-2.55375246844412e-05
-4.2551511845959e-05
-5.57417813751697e-05
-8.37766629618323e-05
-2.10438591276974e-05
-1.01089578192962e-05
-4.48864538645345e-05
-5.25842327622995e-05
-5.66340825840426e-05
-3.94169555707285e-05
-2.8280246464077e-05
-2.42524854294584e-05
-1.03270544970491e-05
-2.44114763492051e-05
-6.07395307418042e-05
-4.01167104834849e-05
5.85337841023048e-06
-4.18983060882539e-05
-4.95126247609512e-05
-2.85438467027376e-05
-2.4112257459469e-05
1.02212285996098e-05
-1.39987624104949e-05
-1.76277800529039e-05
-1.55154844505551e-05
-7.06384046383761e-05
-1.14687562975118e-05
-1.60713945892783e-05
-5.21324893270701e-05
-3.76205736733261e-05
-1.73950351305258e-05
-1.44695959044976e-05
-5.96921706569114e-05
-3.22163773115292e-05
-2.47074293579952e-05
-4.20602732768512e-05
-3.34495629039697e-06
-5.49036880608548e-05
-2.72676262900863e-05
-1.60254907044127e-05
-4.26460328996262e-05
-1.27720900717825e-05
8.86845968685291e-06
-2.64664114773587e-05
-3.42678021791141e-05
-4.49762352509447e-05
-3.4080125044124e-05
-4.13727713775285e-05
-1.63978546369858e-05
-6.77699202125938e-05
-2.23223301418883e-05
-3.46175558862601e-05
-1.11335981614156e-05
-1.60913182554335e-05
-1.61757732575588e-05
-4.23884912643548e-05
1.17059540396e-05
-4.55989225192316e-05
6.02416453927028e-06
-1.75310988865834e-05
-3.54161937354129e-05
-1.40411028973413e-05
-6.01897708813808e-05
-1.55083670040911e-06
-1.12765213722251e-05
-7.73967210015564e-06
-2.77999980984866e-05
-5.64681868912218e-05
-3.44575895126031e-05
-2.57685887989638e-05
-7.09821210097261e-05
-3.96995848025622e-05
-2.51100246775556e-05
-2.9097945448136e-05
-1.77177546919675e-05
-7.91886096737908e-05
-5.58802175071234e-05
-3.36073645959672e-05
6.03120596254221e-06
-1.68558946832043e-05
-2.91353751474212e-05
-1.66294209813382e-05
-1.45006432567378e-05
-2.48427036406779e-05
1.39332775787306e-05
-1.23250027641723e-05
-1.86778371883542e-05
-1.76905252288572e-05
-2.59406295665255e-05
-1.37477820979512e-05
-1.5784674283343e-05
-1.04392368680916e-05
-2.25738216458894e-05
-5.08972483047089e-05
-2.73083441337538e-05
-2.44956694873464e-05
-3.27891986101764e-05
-2.89370161638121e-05
-3.34818576026453e-05
-2.49820895016473e-05
-4.24096691504446e-05
-3.03281252361177e-05
-3.17880946254587e-05
-2.46107294016178e-05
-5.98240316628983e-05
-3.74771802028898e-05
-1.94642005046171e-05
-1.97267106271968e-05
-2.35012854884859e-05
-3.3783089635314e-05
-1.7302085670546e-05
-2.30193085058193e-06
-8.67361528787458e-06
-1.55158457525575e-05
-3.80181269218322e-05
-1.73744500505888e-05
-1.43469752050397e-05
6.61008066400424e-06
-3.43517278673796e-05
-7.6175688943264e-06
-3.77701331445714e-05
-2.63136079890533e-05
-4.27492121168538e-05
-4.26902591764761e-05
-3.77232520542854e-05
-8.55216847713986e-05
-4.06649478187372e-05
-4.45685312211384e-05
-3.92918359371102e-05
-3.46210660271357e-05
-3.2879589233272e-05
-3.58132859066461e-05
-4.91401470121379e-05
-4.31465393544942e-05
-4.20653519138998e-05
-3.09822578248834e-05
-3.15510185817505e-05
-2.06904212252945e-05
-2.0279111208894e-05
-2.12282803372866e-05
-2.4259648163944e-05
-7.81659019581176e-06
-3.98954831510885e-05
-2.75408488132898e-05
-1.9360554959722e-05
-2.99931149433995e-05
-3.79739089907037e-05
-2.01767185398965e-05
-2.22771592483389e-05
-5.90188947373335e-05
-3.68731901337172e-05
-3.30725945404914e-06
-4.27516721532771e-06
2.43936199744947e-06
-5.53988150326453e-06
-1.70505814816498e-05
-1.752317920897e-05
-3.97077353084268e-05
-2.83408582055356e-05
-2.81755947081162e-05
-4.37465630879611e-05
-1.62823905296069e-05
-2.21635225215657e-05
-3.73809354475636e-05
-6.92661598584907e-05
1.06423669713949e-05
-5.34061469011885e-05
-3.4961365951058e-05
-1.6073609804958e-05
-2.42919745098471e-05
-5.45041004984068e-05
-6.08186742142193e-05
-2.4854251459655e-05
-8.89694650897572e-06
-1.26403576314408e-05
-1.01346022815067e-05
-2.37319414003202e-05
-2.36700726976071e-05
-1.80758497195139e-05
-2.17340434730028e-05
-2.42030176147768e-05
-1.57746280257506e-05
-4.25965782060682e-05
-2.58032247062222e-05
-2.19036901362158e-05
-3.4058244450761e-05
-1.56524680957595e-05
-5.18048400539535e-05
-1.57536013387913e-05
-4.26232593162785e-05
-4.72713628653321e-05
-3.144285046576e-05
-1.25845796997259e-06
-1.9407675488207e-05
-5.70620255520172e-05
-4.18710246999396e-05
-4.81875980719771e-05
-7.88459363823685e-06
-1.55383637789561e-05
-2.38372187065483e-05
-4.2105048830895e-05
4.73962672508413e-06
-4.78512487804166e-05
-3.78082174867207e-05
-6.26783065552427e-05
-1.60577231549382e-05
-2.05279423928057e-05
-5.55314656805118e-05
-6.08292195685728e-05
-1.59274546036127e-05
-4.62827898038854e-05
-3.55612808970574e-05
-2.50870260567852e-05
-2.36026563976438e-05
4.86181325668636e-06
-7.42983919014979e-07
-1.18907342891461e-05
-8.73799544189381e-06
-2.95028866195039e-05
-2.08922861974535e-05
-7.57350227927007e-06
-1.95576914450359e-05
-3.75129657589817e-05
-4.55001900167352e-05
-5.3124651149363e-05
-3.20435991406299e-05
-2.86855688128047e-05
-3.27177084591719e-05
-2.43172387069845e-05
-2.61634487097956e-05
-4.33169173158441e-05
-4.70616353101219e-05
-1.59110749692641e-05
-6.3283514332135e-05
-4.19053918486425e-05
-4.65448880494742e-05
-2.84678713329179e-05
-1.36463185040178e-05
-1.07545758547878e-05
-2.07384839726593e-05
-3.91808092615493e-05
-2.97968029515734e-05
-3.18579608118348e-05
-3.36638113720382e-05
-1.92608023551988e-05
-3.14674103362343e-05
-1.96915892224425e-05
-2.70534100564637e-05
-5.17619394815792e-05
-4.7345402700444e-05
-2.5725037256873e-05
-3.87431169513993e-05
-3.62017555871809e-05
-3.86334028293837e-05
1.49865329331906e-05
-2.84537136780573e-05
-5.30217930851387e-05
-9.26113655000006e-06
-5.59420602278489e-05
-2.94334635691165e-05
-2.56312935111607e-05
-3.14204092705082e-05
-2.33407285764047e-05
-5.26151236326184e-05
-4.96842686066575e-05
-2.7957989344739e-05
-4.77975533714359e-05
-2.73674597682193e-05
-1.79007342180651e-05
-1.93690246326653e-05
-2.85788044891546e-05
-1.99915393507026e-05
-1.91862968948672e-05
-1.79506104495908e-05
1.78710687067199e-05
-3.29705830239249e-05
-2.57381833797966e-05
-1.57784221411799e-05
-4.10926355089213e-05
6.73133165034475e-07
-2.30521175735577e-05
-2.49833198013653e-05
-3.7705767788548e-05
-3.64589812392447e-05
-3.83753049879925e-05
-5.96290962626161e-05
7.01448240017511e-06
-3.63948399416069e-05
-3.82654850100973e-05
-2.78464727591703e-05
-4.99756908424935e-05
-3.5306711759813e-05
-2.65810278424422e-05
-2.52783183417042e-05
-4.21000807702795e-05
-3.46543067452895e-05
-3.94905785586645e-05
-1.40555179035996e-05
-1.64598027805823e-05
-1.45073992955536e-05
-2.43701374153904e-05
-4.64403679487045e-05
-6.0687701471393e-05
-2.57950022143445e-05
-6.83052930593065e-05
-2.20777065801312e-05
-3.59377074250674e-05
-2.85961052249999e-05
-3.08641322516614e-05
-2.8010168936513e-05
-1.49327406677483e-05
-2.06474391659028e-05
-6.51553849105574e-06
-3.81547495977976e-05
-3.28598754208749e-05
-6.13793989324622e-05
-4.65830277090433e-05
-4.12656985867777e-05
-1.46324051339215e-05
-2.25109846367275e-05
3.42225795433267e-06
-1.99837662238672e-05
-7.47179454845777e-06
-2.65259254637561e-05
-4.28564488664685e-05
-3.34393311395282e-05
-3.69795724993413e-05
-3.41262133405452e-05
-1.3091358414102e-05
-3.88211435668941e-05
-3.50902866005548e-05
-3.21727212149205e-05
-3.37855517530205e-05
-1.76061028578894e-05
-2.93792017741024e-05
-2.96851842291468e-05
-3.36957583267891e-05
-4.32638228749049e-05
-4.12470059086579e-05
-4.12969832879761e-05
-2.54773716813668e-05
-4.98897119241242e-05
-4.83044922228557e-05
-2.83365270340736e-05
-2.01109378370835e-05
-3.68913988459281e-05
2.18794906949117e-06
-3.12351395961316e-05
-9.53929049767917e-06
-5.71662102144772e-05
-3.63967476578694e-06
-2.3026295264111e-05
-5.65801955992603e-05
-4.63960052788653e-05
-1.87595063931279e-05
-3.79862293563979e-06
-2.29794911529523e-05
-2.2399992464297e-05
-4.19302103940526e-05
-3.38193098616479e-05
-4.72234724747685e-05
-1.85124632496786e-05
-1.75674045979333e-05
-4.34998774522036e-05
-3.89993258669433e-05
-2.93509835790118e-05
-2.92556507325509e-05
-5.32245841832654e-05
-3.21342561870007e-05
-6.65688493912371e-05
-4.36808346217001e-05
-2.11585920995034e-05
-3.82606936787917e-05
-3.14932595325601e-05
-1.27416073807883e-05
-6.1792416533548e-05
-4.73503094983913e-05
-1.16865827984915e-05
-9.7998146053584e-06
-3.13039600369846e-05
-2.14336509071263e-05
-2.11045709006388e-05
-9.16271065852197e-06
-3.26883590865885e-05
-3.43763798323049e-05
-1.42264809016294e-05
6.91945538842682e-07
-1.26761248469546e-05
-4.42608488361778e-05
-2.80326012630684e-05
-1.19009854735918e-05
-5.59164500488663e-05
-3.55915813331839e-05
-2.16782326313627e-05
-6.05471420446486e-05
5.5785562639415e-06
-1.71121773828113e-05
-3.52320600475555e-05
-1.7915955644132e-05
-2.74468500205857e-05
-3.91274186396236e-05
-3.8349456911021e-05
-2.1265835910276e-05
-4.6705828914489e-05
-1.98000841363983e-05
-2.2996957600575e-05
-5.05710556314148e-05
-2.91744632346235e-05
-1.94548385466797e-05
-2.56732493612211e-05
-3.71659762893241e-05
-2.31231679506847e-05
-4.77266045359414e-05
-8.48814183405359e-06
-1.94033568686278e-05
-4.81111902626411e-05
-2.50284169028812e-05
-3.9155931367724e-05
-3.6635441481942e-05
-4.40837938805381e-05
-2.63137688252292e-05
-3.95933565501391e-05
-3.1841884678863e-05
-2.47951616393686e-05
-2.69687304398719e-05
-1.4722516114358e-05
-1.76453422957364e-05
3.08948963298072e-06
-5.17711111151473e-05
-4.15398984764524e-05
-3.69969949736263e-05
-2.27546051087147e-05
-3.76790381489169e-05
-5.27382450672578e-05
-2.55779854794134e-05
-1.59362030291971e-05
-4.49666853391845e-05
-3.48405010762005e-05
-7.25069225896463e-06
-2.75273463474783e-05
-2.10010137965564e-05
-1.56556184641417e-05
-3.65722930544066e-05
-5.54129097973962e-05
2.27877823987133e-06
-2.44288072754699e-05
-4.45027373348559e-05
-5.13438325477787e-05
-3.28444397174527e-05
-1.44669241323241e-05
-4.60377614629093e-05
-1.81994980524683e-05
-2.59484900185378e-05
-3.09077399390597e-05
-3.00015966943313e-05
-3.93325977076835e-05
-2.74210595848525e-05
-3.31022418924364e-05
-2.43511840210219e-05
-4.48430890233354e-05
-4.52379481411507e-05
-3.94530349557326e-05
-5.26452667101829e-05
-3.9902423046597e-05
7.02234940146948e-08
-2.56608266226572e-05
-5.45123595683787e-05
-8.44414298368812e-06
-2.41935029271667e-05
-9.52746382342974e-06
-6.82864409024189e-06
-1.94712403012769e-05
-5.04332582703185e-06
-1.30917614923874e-05
-2.79169020189846e-05
-3.1878776926575e-05
-3.32085963016106e-05
-3.50841467059281e-05
-2.31282490092066e-05
-3.17788658607131e-05
-4.05907739205519e-05
-5.39871454330487e-05
4.85193032169843e-06
-1.66430137281712e-05
-1.34175111958654e-05
-1.3701457011948e-05
-2.81464789467378e-05
-9.29336121573432e-06
-3.90883152376759e-05
-4.54827141003374e-05
-1.86706181805979e-05
-6.26199523345042e-06
6.95079715567046e-06
-1.08740025149909e-05
-5.71759096042136e-05
-2.36219096200153e-05
-5.01516525046048e-05
-1.42036904645603e-05
-5.19257908527839e-05
-1.28156477806625e-05
-6.2876269120311e-06
-4.97965178976102e-05
-2.8433908059226e-05
-4.75223315032514e-05
-4.80962636352726e-05
-2.99366658801302e-05
-2.05877003831634e-05
-4.37233665543316e-05
-1.38017974461385e-05
-4.46835239216147e-05
-4.1562490885281e-05
-3.41259147361036e-05
-3.6350142812674e-05
4.11922776433038e-06
-1.19394851414629e-05
-5.90515886527363e-06
-4.9205541730139e-05
-2.04850449373868e-05
-4.47443879749147e-05
2.96078244872694e-06
-5.03423122436427e-05
-9.76755243689078e-06
-3.18316381890747e-05
-4.29713335926369e-05
-3.80264938955684e-05
-2.71652209262604e-05
-5.52241058610664e-06
-3.14738292373121e-05
-2.41629846617923e-05
-1.14613327949656e-05
-4.81515084630098e-06
-9.65938041169363e-06
-3.48703763599672e-05
-4.52859725263098e-05
-3.51672732048693e-05
-2.39681691033713e-05
-4.54356925857601e-05
-4.04341995145503e-05
-5.49012145728847e-05
-3.02047241015164e-05
-3.34780683695556e-05
-2.9431534940188e-05
2.33650469790297e-06
-1.51637076849934e-05
-2.50044329443518e-06
-1.97031571332562e-05
-2.466498179391e-05
-1.19442243405167e-05
-1.75466990259653e-05
-1.08359437841005e-05
-2.32750961283487e-05
-1.87891862583033e-05
-4.96888162635917e-06
-2.4962126152852e-05
-1.82082950079089e-05
-2.35173633916025e-05
-2.42347619788758e-05
-4.73639920701418e-05
-2.5252327386133e-05
-1.44999729779707e-05
-3.57059702163639e-05
-3.8651937325418e-05
-3.78442802394042e-05
-1.31601614239444e-05
-2.36236820978334e-05
-2.22877168441825e-05
-1.97410756418767e-05
-2.15527626573389e-05
-2.24693978005356e-05
-1.24824887562864e-05
-3.42651662093865e-05
-3.31934549257386e-05
-2.60171421246548e-05
-2.34364471249824e-05
-4.94180994302006e-05
-3.30207846085623e-05
-4.17543280806821e-05
-2.22795799639657e-05
-5.94212887585818e-06
-1.05746617744597e-05
-1.6400267511141e-05
-5.47404338108247e-05
-4.09182387229919e-05
-4.41439487715874e-05
-6.04882127477017e-05
-2.51966048963752e-05
-3.58561249218193e-05
-4.22886039248457e-05
3.98235029530967e-06
4.7607046033882e-06
-2.06166699344813e-05
-3.11557536904113e-05
-3.66958872114002e-05
3.86968801702729e-06
-2.99809346253535e-05
-2.61177241467023e-05
-1.48606015803341e-05
-3.10808278200159e-05
-3.13848267144379e-05
-2.04185026838981e-05
-1.57085647728809e-05
-2.96324135638716e-05
-4.34850872174249e-05
-1.87644509462029e-07
-4.32984746418456e-05
-3.48264640399786e-05
2.43963849808722e-06
-4.89527824361594e-05
-3.65093565973328e-05
-6.72939955028412e-05
-4.14665633158487e-05
-1.64222075369874e-05
-2.46297196422172e-05
-2.05200151482207e-05
-1.91447673072294e-05
6.67719545149146e-06
-3.24689416191053e-05
-3.87186215990891e-05
-2.58633945846708e-05
-2.45121882137049e-05
-7.12660750864996e-05
-3.73607501605488e-05
-2.42685436301313e-05
-3.26038755388767e-05
-2.79101434558575e-05
-1.39338325506521e-05
-5.85160683077096e-06
-3.41201452066007e-06
-2.9850782716393e-05
-2.26898273355978e-05
-2.90540633904169e-05
-3.48120383805035e-05
-2.55054804749275e-05
-6.37408405870555e-05
-1.46059307254324e-05
-3.87872830849832e-05
-1.8088039382443e-05
-6.16883876952327e-05
-3.31871403022606e-05
-3.06871255086841e-06
-5.5503788363387e-05
-1.54492949337636e-05
-2.82959524272992e-05
-5.23951836458937e-05
-1.64654870871871e-05
-2.67739992147195e-05
-2.96423253063783e-05
9.70626003488868e-06
-3.01754473656185e-05
-2.97941785495038e-05
-5.15852399939157e-05
-4.30535924168545e-05
-1.54459706749851e-05
-3.15050634073834e-05
-4.61873575485147e-06
-1.92153441343907e-05
-2.32679870017347e-05
-2.40072917528705e-05
-2.48828794612115e-05
-3.02742100105703e-05
-2.05145085370458e-05
-5.50041660295606e-06
-2.36569945306695e-05
-3.95665288596959e-05
-2.08288368907463e-05
-1.43921881674193e-05
-2.65470427411902e-05
-1.17547716387407e-05
-3.83303013259603e-05
-5.40396873278231e-05
-1.4007703023485e-05
-3.8898289410784e-05
-2.43750098523462e-05
-3.06904674769772e-05
-1.82306345384889e-05
-4.60960349919583e-05
-1.68431171931332e-05
2.135523890279e-05
-2.08154806422272e-05
-2.1567992267448e-05
-3.89803927896034e-05
-1.57958427040415e-05
-4.31002268423568e-05
-2.40757496510386e-05
-3.71704707451799e-06
-2.49704498040335e-05
-2.65770331716447e-05
-5.72530611415716e-05
-3.53132909000062e-05
-1.11613158527899e-05
-7.49044469775104e-06
-2.3935761336728e-05
-1.24098336825753e-05
-4.57276049616389e-05
-3.09901413739683e-05
-1.79615352667022e-05
-3.05427350516507e-05
-1.61302196253454e-05
-6.12414271350212e-05
-1.36061084576421e-05
-5.80949344030887e-05
-3.80088508196152e-05
-1.81061411861935e-05
-2.08864259408558e-05
-2.59865478825934e-05
-3.14275804922704e-05
-5.67316892199448e-05
-1.62768650955716e-05
-7.11335918019223e-05
-3.60990371195027e-05
-2.72797912325672e-05
-4.50394507433424e-05
-4.67321552749844e-05
-3.87836215751605e-05
-4.17214688596612e-05
-3.92103974845853e-05
-3.292739496391e-05
-3.29563079004669e-05
-2.9007678833838e-05
-3.63389436340433e-05
-3.74468478205165e-05
-3.83802762616025e-05
-3.34225926604327e-05
-2.5197675008785e-05
-1.63644575836817e-05
-2.85525989630042e-05
-6.46954757909964e-05
-3.38622665890369e-05
-1.21793844039888e-05
-1.08918705834815e-05
-1.77812012818803e-05
-3.61780562635369e-05
-4.50879756065313e-05
-1.10378413310141e-05
-2.27728471546694e-05
-5.72478543009339e-05
-1.93550417659751e-05
9.34720513906949e-06
-3.41546868661993e-05
-3.58019326001407e-05
-2.65623689067216e-05
-2.27371668344157e-05
-1.88740351774222e-05
-4.67141693729222e-05
-1.0263771801037e-05
-8.64649637990054e-06
-2.699781369574e-05
-9.75804761175512e-07
-4.17998535656544e-05
-2.35917183895315e-05
2.20561757402001e-05
-2.34447169706899e-05
-1.74959871662666e-05
-2.49354659107643e-05
-3.00843568676927e-05
-1.55404790278183e-05
-4.8549848695753e-05
-2.40277746440283e-05
-2.0519986015007e-05
-2.40417373423513e-05
-1.21429725067096e-05
-3.21602300775204e-05
-8.62764545906036e-07
-2.27950622033869e-05
6.3930242704741e-06
-4.54874370038503e-05
-4.13591887181688e-05
-2.81388961439112e-06
-6.5642143077028e-05
-2.0170706945265e-05
-2.33925529144413e-05
-3.23277788751051e-05
-4.13724324358286e-05
-2.01782600162306e-05
-5.13717644991731e-06
-4.83203996132989e-05
-4.3755484767216e-05
-1.03737129265855e-05
-2.9415747158598e-05
-1.80532650412169e-05
-3.09375560318507e-05
-4.03775020334521e-05
-1.4108613145948e-05
-2.29846023310985e-05
-3.88005553496046e-05
-4.46989975162787e-05
-2.50452395363541e-05
-2.76611503102543e-05
-2.15739534121618e-05
-2.31607394064465e-05
-1.26052628509176e-05
-5.74228016497562e-05
-4.1868101272472e-05
-2.46445579286905e-05
-4.86846072342378e-05
-3.52230616186218e-05
-3.28991168706669e-05
-1.77587415406246e-05
-1.6961896118508e-05
-4.14215841748103e-05
-2.92442158708435e-05
-3.25838466139333e-05
-1.79929649412896e-05
-3.0020627702861e-05
-2.64903053976757e-05
-2.89557849377696e-05
-3.55351544653815e-05
-3.85884845810347e-05
-4.48715528103376e-05
-8.63714132704488e-06
-3.66818180153446e-05
-9.77996946268322e-06
-3.08168079802213e-05
-3.78682809355442e-05
-2.78364296759453e-05
-1.31206361389316e-05
-7.96597740497207e-06
-3.39187648756702e-05
-3.5383469933167e-05
-3.55281085933333e-05
-6.03582141697339e-05
-1.62891388283394e-05
-5.86168391250927e-05
-8.35977113159356e-06
-1.25442633992459e-05
-3.46686859215131e-05
-9.89832942578274e-06
-3.54011351378934e-05
-8.48159195640299e-06
-3.96979399369806e-05
-3.32829228123028e-05
9.84151386654764e-07
-3.66588106519428e-05
-2.69024117690536e-05
-6.43435669912682e-05
-1.03567766427502e-05
-4.80709774518071e-05
-5.16236351045734e-06
-8.36965672340329e-06
-2.66917423048686e-05
-3.54788255696333e-05
-4.17714423320024e-05
-9.0181414036337e-06
-5.12325853654167e-05
-3.9449649782802e-05
-1.76544410905654e-05
-6.55060601843279e-06
-3.76832089178488e-05
-6.50141408358941e-05
-2.23373352414823e-05
-3.65590659183024e-05
-3.30965035396815e-05
-2.83644051636402e-05
-2.95860454901828e-05
-5.04955751871198e-05
-3.15931544751394e-05
-4.26686656450247e-05
-3.12761939729515e-05
-2.82765900219548e-05
-2.95701945703274e-05
-2.96587975006657e-05
-1.66918629836581e-05
6.70906887491733e-06
-4.44082695843816e-05
-4.40482941625653e-05
-2.29348441412897e-06
-3.06293597546274e-05
-1.83225891128766e-05
-5.88521235656994e-05
-3.73442260937764e-05
-4.92605318798737e-05
-3.79556991780888e-05
-2.05584207237775e-05
-3.47624620642876e-05
-4.20929940140986e-05
-3.32911249979008e-05
-2.79679008232486e-05
-7.0645654390058e-05
-3.47526752955254e-05
-3.42707482992379e-05
-2.80246401321866e-05
-1.53205539906363e-05
-1.94748163296134e-05
-1.37609309613253e-05
-2.51364952673924e-05
-3.66868003320581e-05
-3.35960136206011e-05
-4.02241497089658e-05
-3.21082206028013e-05
-4.52679496834326e-05
-4.65158500201195e-05
-5.21217995576594e-05
-5.64911991602798e-05
-6.51616221640462e-05
-2.6598333862579e-05
-4.4082263173514e-05
-3.51857363214304e-05
-1.75657888638897e-05
1.1027931112536e-05
-4.42309730454226e-05
-1.22352167939371e-05
-2.81803788836474e-05
-1.34387507840219e-05
-6.51758191307729e-05
-3.00833856280729e-05
-2.35553188577925e-05
-1.51032678575123e-05
-3.03601584326993e-05
-9.52013446057425e-06
-4.66576775780567e-05
-4.22269886565909e-05
-4.16675477977573e-05
-6.51795787458238e-05
-1.90914720788624e-05
-1.01484735422016e-05
-4.3200123655956e-05
-8.059558222327e-06
-2.31720631156714e-05
-3.83729309433294e-05
-2.35899066883335e-05
-5.78822012730353e-05
-3.24403707930773e-05
-2.64807875221529e-05
-3.00827325270828e-05
-4.41343038651994e-05
-2.62551357284148e-06
-1.47687521233031e-05
-5.27756129947133e-05
-3.88093339675659e-05
-2.49909214404846e-05
-7.55578858807364e-05
-4.85443910760829e-05
-1.98195209083609e-05
3.53359834659155e-06
-5.04263753115711e-05
-9.66590130902695e-06
-6.28146284998941e-05
-4.27075761147338e-05
-1.31499382267091e-05
-3.14536904178654e-05
-1.49521608688416e-05
-3.36251493308771e-05
-3.96787621857711e-05
-1.51782767009494e-05
-4.53245668134545e-05
-3.39096014738947e-05
-3.28210988413179e-05
-4.03306717721239e-05
-4.5130433404024e-05
-3.27525788891333e-05
-2.29979558833791e-05
-2.58489485205031e-05
-3.44830952706011e-05
-2.936886470148e-05
-4.65371001459126e-05
-2.21260825353736e-05
-3.46099066881435e-05
-1.21939108817576e-05
-2.42521122015699e-05
-4.57225439310294e-05
-2.37746126948973e-05
-1.42724281254085e-05
-2.36445355797489e-05
-2.57057683724786e-05
-1.34294079445438e-05
-2.02742663469816e-05
-2.18815358887702e-05
1.19397649716464e-05
-3.79580045882676e-05
-3.26668913714904e-05
-2.05506186711331e-05
-2.50952664688116e-05
-3.65502859552701e-05
3.20766485601516e-06
-4.78368865243441e-05
-3.50179051403243e-05
-5.26746843154811e-05
-3.3995527225939e-05
-1.85645414439768e-06
-3.41457492119183e-05
-2.40544815385066e-05
-5.67652041166625e-06
-1.41870863207975e-05
-2.52454790868051e-05
-1.16901498056293e-05
-3.5495214952738e-05
-4.5585654919054e-05
2.17586305297217e-06
-2.66475341924898e-05
-3.48927801313684e-05
-2.45361001334212e-05
-1.85569110932055e-05
-1.89540087627551e-05
2.79353787317912e-06
-2.57972804073018e-05
-3.20755834646785e-05
-1.78272772494769e-05
-1.59179036012038e-05
-2.66586958587021e-05
6.12606155605224e-06
-1.4666511351125e-05
-6.89319105423123e-06
-4.4329350858897e-05
-2.99596786409792e-05
-4.83165345382905e-05
-3.20552533027479e-05
-4.34719256358843e-05
-6.92939459777995e-06
-5.41260349026496e-05
-3.42007733474318e-05
-4.5822524042272e-05
-1.036953611317e-05
-1.72202101974278e-05
-2.30730480283118e-05
-4.00786404102197e-05
-1.7673069817207e-05
-3.6815248307831e-05
-7.39691085075377e-07
-3.30662210676141e-05
-2.42579623100757e-05
-1.41756112082742e-05
-2.53021347983933e-05
-5.34179437349196e-05
-7.87121403732582e-06
-3.82587341400357e-05
-2.44328037906929e-05
-3.70607364929902e-05
-3.97883266264052e-05
-4.31615714000764e-05
-1.50533286858743e-05
-3.3464121223069e-05
-2.36759890261849e-05
-3.441682340536e-05
-2.32596874416376e-05
-3.90961937432347e-05
-1.43876258347191e-05
-1.60082938580525e-05
-4.93958753475804e-05
-4.88350582477907e-05
-2.02349082277735e-05
-5.30678005897567e-05
-3.05996746059584e-05
-3.89554505028348e-05
-8.09364917794118e-06
-6.19505926311935e-06
-6.3654855578852e-05
-3.41158126876026e-05
-2.09445475160932e-05
-4.81290486105148e-05
-5.32633683975722e-05
-2.24425743627842e-05
-2.55559045672325e-05
-2.02063178726901e-05
-5.64850949339712e-06
-5.92025680243779e-05
-3.63357861059926e-05
-2.98986504302251e-05
-4.15149920396733e-05
-5.16917036954622e-05
-3.18327087800755e-05
-2.11456360329068e-05
-3.95237424580231e-05
-4.30267865699092e-05
-1.34521744515613e-05
-4.18689192605857e-05
-4.56801219454085e-05
-3.72302287535785e-05
-7.26675157163293e-07
-4.16739564394277e-05
-2.0395072806817e-05
-2.22261044662118e-06
-2.83020835616293e-05
-1.55476198405631e-05
-3.25296745711035e-05
-1.48171993649443e-05
-4.18326371940554e-05
-4.43345232687273e-05
-2.91036658361598e-05
-4.66737035265669e-05
-4.1023528176233e-05
-2.35547166368046e-05
2.11439824874313e-05
-4.16716047370285e-05
-1.54106992645347e-05
-6.59711598611868e-06
-5.56821583643807e-05
-5.69240737151514e-06
-3.6819088461639e-05
-1.5894169003947e-05
-4.43082911658872e-05
-2.70678296937228e-05
-3.57204096107841e-05
-2.7921973626991e-05
-1.50134670640718e-05
-5.16640659513494e-05
-4.13262244640737e-05
-4.29557260130464e-05
-1.96504924297462e-05
-2.81168445856481e-05
-1.76915942849715e-05
1.39588372682191e-06
-2.03226742385565e-05
-3.77836648155443e-05
-1.47158408794249e-06
-3.5493150132046e-06
-2.05499893507302e-05
-3.01135131852702e-05
-3.74363524164994e-06
-2.31409292706826e-05
-8.58525733460066e-06
-5.21546810305697e-05
-5.07828236444793e-05
-4.19561565938815e-05
-2.92737697882556e-05
-5.7810726323628e-05
-1.51508391219252e-05
-4.85291590177476e-05
-2.30451042959279e-05
-2.84736501047856e-05
-2.13058409839075e-05
-2.81210778768652e-05
-3.84663809249066e-05
-2.45349636235762e-05
-7.25831506760056e-06
-1.20654183749004e-05
-4.43010576764455e-05
-2.87780489828626e-05
-2.20513571890444e-05
-3.60213281668258e-05
-6.60383514867167e-05
-3.49881708838e-05
-5.91214394048815e-05
-3.85562513525474e-05
-9.85480065314546e-06
-5.68899934177768e-05
-5.20036644714756e-05
-4.0349451142126e-05
-5.25473491187669e-05
-4.5017011693587e-05
-1.28785410030067e-05
-5.52245362222299e-05
-3.83277180521614e-05
-3.23233357779529e-05
-5.49073058002805e-05
-1.59210727280722e-05
-2.70460837402937e-05
-2.33457618973339e-05
-3.2231884338978e-05
-1.70422871664033e-05
-4.62416478650997e-06
-2.161748334213e-05
-4.12947599910904e-05
-3.62215239292517e-05
-2.70011308043442e-05
-9.25574664944426e-06
-4.31103476071393e-05
-5.75899250121295e-05
-5.31528458843584e-05
-3.62604122926095e-05
-2.51457379435709e-05
-4.93616402872123e-05
-1.90938923528927e-05
-2.30136319731837e-05
9.31101235741041e-07
-3.40966432845731e-05
-2.81563870958311e-05
1.33131417085085e-05
-3.50300893889699e-05
-3.91091245769543e-05
-6.27077634073839e-06
-9.60667610420153e-06
-1.67049085688267e-05
-2.82883440788694e-05
-1.63283919039478e-05
-3.55709113882979e-05
-3.35484017866747e-05
-2.32237758536926e-05
-3.87050057478796e-05
-5.59443341068485e-05
-4.35443400040394e-05
1.39281031642623e-05
-3.9384248239307e-05
-8.71709849416717e-06
-4.7375683391297e-05
-1.66679109992419e-05
-2.2899430397093e-05
-4.61974251345129e-05
-5.9329758016293e-06
-2.52027431333173e-05
-4.63058297460302e-05
-4.27319580045785e-05
-2.23832897125202e-05
-3.28756218966613e-05
-3.84150178016674e-05
-2.42723454661404e-05
-5.09721247301024e-06
-1.26869067096505e-05
-2.73282873953003e-05
-3.46182257882715e-05
-1.87601632706128e-05
-2.42541188761715e-05
8.38058800164832e-07
-1.76656500099326e-05
-1.34728833580802e-05
-6.66408502516004e-06
-1.9589604731586e-05
-6.99223259749967e-05
-4.11944449008919e-05
-2.88541657472846e-05
-1.8035020432383e-05
-2.89957409283968e-05
-1.70004325823193e-05
-3.38605206189636e-05
-1.54599325761162e-05
1.39451277252474e-05
-2.86208803233512e-05
-4.12398986120644e-05
-1.82655136743288e-05
-1.48303434340004e-05
-2.88616223197043e-05
-4.98758088658451e-05
-4.10957384397444e-05
-2.11243953617082e-05
-4.15871703500635e-05
-1.97464307653023e-05
-5.25439200484157e-05
-2.42678567531411e-05
-4.22284292743331e-05
-1.7397873699029e-05
-1.34910103340621e-05
-3.37667868131809e-05
-5.63744381509172e-05
4.88338626469762e-06
-7.08019570950155e-06
-1.84622824161458e-05
-2.10218390188853e-05
-1.27844147902059e-05
-2.89880615168471e-05
-4.06980354472374e-05
-2.12988402676573e-05
-2.43423497426631e-05
-7.54075998459376e-05
-9.11890741151074e-06
-1.67581024593155e-05
-3.03132938273136e-05
-5.32012522308803e-05
-3.31431357713804e-05
-5.59315714129464e-05
-5.81079139495848e-06
-6.2414607933071e-06
-6.50771360458554e-06
-1.74024781317206e-05
-7.10323800050856e-05
9.61538176481837e-07
-1.60610278171668e-05
-5.74238531978316e-05
8.15684310388308e-06
-4.41474116825486e-05
-3.46796719201739e-05
-4.28763908238912e-05
-1.91572923374835e-05
-4.08277583477177e-07
-7.75488194946643e-06
-2.28712823198824e-05
-3.54283703876167e-05
-8.0085908615622e-06
-4.19505825065428e-05
-4.60497601943678e-05
-4.57367631501632e-05
-6.5726457056487e-06
-2.76776507518777e-05
-4.43902285169891e-05
-2.25603421909329e-05
-1.88739233645087e-05
-5.78029119211844e-06
-2.16218536464231e-05
-3.41936083246548e-05
-2.64996988220881e-05
-8.32411349462863e-06
-3.90733770493159e-05
-1.8267198323703e-05
-4.06565420813922e-05
-5.7230839428868e-05
-3.7603357594657e-05
-3.91660705385831e-05
-4.94400490786806e-05
-4.9088882847178e-05
-7.79607232275177e-05
-1.39234408376338e-05
-6.15810020837062e-05
-4.37507783055492e-05
-4.440505432316e-05
-3.63723899601926e-05
-3.51304570587535e-05
-3.76580782993438e-05
-4.39891166309423e-06
-2.57567446688088e-05
-2.24766571130362e-05
-2.30775716500087e-05
-4.12727619717409e-05
-3.28646378055231e-06
-4.37585828105272e-05
-1.03567011361763e-05
-5.93904570701995e-05
-2.91277082586679e-05
-6.98984762675194e-06
-1.25547621941729e-05
-1.51798186503978e-05
-3.50122673474325e-05
-3.08991330745536e-05
-1.66105708501694e-05
-1.95255349651708e-05
-2.56471228777518e-05
-1.06857967159406e-05
8.75057835595889e-06
-3.36510768907352e-05
-3.28003352486856e-05
-2.00195621396469e-05
-1.82080790624788e-05
-3.15125450991368e-05
-3.15908967735728e-05
-9.38729038636639e-06
-5.4009705067728e-05
-2.23533137656965e-05
-4.86389692534454e-05
-1.93725095428804e-05
-3.83840219469046e-05
-3.18268660823949e-05
-5.71860643600143e-05
-2.78025772124276e-05
-3.7002973469658e-05
-1.7777139718714e-05
-2.2234739263806e-05
-2.06938048464482e-05
-2.27493141422104e-05
-1.18228617837451e-05
-2.22802501204815e-05
-3.59581763757051e-05
5.33314368616939e-06
-1.10984845614049e-05
-4.58619835020873e-05
-2.51579692214928e-05
3.20480388519278e-06
-6.11384389659853e-05
-1.61696504803083e-05
-1.20444541918162e-05
-3.55665329971429e-05
-8.61824743305388e-06
-3.4162055625974e-05
-3.19704218457239e-05
-5.14960402384175e-05
-4.88936237185135e-05
-5.02020264801182e-05
-4.44259720795522e-05
-4.34246578507913e-05
-1.69441963589951e-05
-6.67994774641543e-06
-4.78562327557493e-05
-4.56134772878903e-07
-2.00649322745979e-05
-2.93098485101786e-05
-2.95188863155903e-05
-1.47777516474493e-05
-1.62683313733462e-05
-1.19486645443156e-05
-1.60846723302604e-05
-1.86003774328707e-05
-3.56957361804426e-05
-3.1441246557006e-05
-4.36647183985237e-05
-3.81407104985262e-05
-1.95264407843384e-05
-1.56938377508709e-05
-4.22869633122218e-05
-1.62134141561171e-05
-1.32122378105906e-05
-4.17185438776866e-05
-5.74947460764028e-05
-4.62743786881604e-05
-2.1177664328141e-05
-3.86725246750082e-05
3.65885684763453e-06
-2.02703004108679e-05
1.23145278447509e-06
-3.89981907218748e-05
-1.98231574980044e-05
-1.69820701190234e-05
-3.08400601424095e-05
-1.32164234310722e-05
5.96055033205308e-06
-2.05453695048443e-05
-6.37816207572022e-05
-3.34985649359162e-05
-3.36945809886299e-05
-2.86107133413498e-05
-2.25160796931721e-05
-4.41601132732538e-05
-2.02677328084923e-05
-2.37212809807333e-05
-1.27274622874143e-05
-3.46856748417178e-05
-3.10603000678253e-05
-2.22949822488268e-05
-2.83594373808064e-05
-2.04113783482913e-05
-1.37121018772557e-05
-3.06149429086347e-05
-6.03040616157033e-05
-5.25232248468887e-05
-4.16270754105868e-05
-2.07429139272808e-05
-2.0625899077288e-05
-2.89794432366675e-05
-2.95378809816729e-05
-2.17283830866977e-05
-5.99270833928418e-05
-1.65083480618054e-05
-3.67748650094268e-05
-2.76787384988227e-05
-3.5779651846473e-05
-3.27876834443599e-05
-3.184597600201e-05
-2.70620302409174e-05
-1.89435046877458e-05
-2.15579474239336e-05
-3.32713382805429e-05
-3.48540691780287e-05
-6.79700347405193e-06
-4.74654533899848e-05
-1.44571875677642e-05
-3.39620834073215e-05
-9.39461315690373e-06
1.85872816486968e-07
-8.4292835719129e-06
-5.84560936941389e-05
-2.71294649040365e-05
-2.18764329671536e-05
-3.96935922022087e-05
-4.02200432954295e-05
-3.3344161978432e-05
-2.95736851265955e-05
-2.6152703311152e-05
-4.54829683138325e-05
-3.59794700968435e-05
-4.87913604559123e-05
-1.98340975959227e-05
-3.26578882239536e-05
-3.14232744663364e-05
-3.17427864982805e-05
-6.24973962783236e-05
-3.55242507327984e-05
-4.33449653690331e-05
-2.44982644740926e-05
-4.29702446182552e-05
-2.50828852966354e-05
-1.85706584277966e-05
-2.48578927330093e-05
-3.06206685887157e-05
-2.44953579226875e-05
-2.43559691963734e-05
-1.6336859881919e-05
-3.64939288125254e-05
-1.97953544066151e-05
-1.03174645621332e-05
1.98094283014997e-06
-1.70890010822552e-05
-4.48424441795929e-05
-2.09780393947836e-05
-3.0221692229532e-05
-3.4326965781502e-05
-3.16136106295597e-05
-2.18171784829008e-05
-1.67245913946012e-05
-2.88611703242866e-05
-5.83069618239717e-05
-5.92061729437475e-05
-3.82065173794236e-05
-4.76780048656301e-05
-3.71382487973154e-05
-5.46461176275093e-05
-1.39701156918829e-05
-1.75892790612221e-05
-2.05744300803861e-05
-6.60587028769001e-06
-2.45234884699862e-05
-2.57655247265003e-05
-8.22847912021524e-05
-4.49171779442635e-06
-4.56872195351958e-05
1.40915491279284e-05
-3.62328176417818e-05
-3.73298986822437e-05
-3.11871009010482e-05
-4.76005776416854e-05
1.40896275048269e-05
-1.49639294714598e-05
-4.97579406430197e-05
-5.42817103498043e-05
-2.47528966134521e-05
1.14768174338283e-05
-5.38840292126963e-05
-2.90419203094963e-05
-1.85390546767218e-05
-3.01981116482521e-05
-2.34992250030001e-05
-3.37680348885825e-05
1.79841704482223e-06
-1.83107980796486e-05
-2.07539263890341e-05
-3.12083686465944e-05
-1.76497172545735e-05
-3.0870677579273e-05
-1.95265488416665e-05
-1.52014420073399e-05
-1.2776582234821e-05
-3.21086769470557e-05
-2.76401805790351e-05
-2.99780138798457e-05
-2.1233535920565e-05
-3.51830680301928e-05
-3.8091113873796e-05
-2.53831009027747e-05
-1.71485291080068e-05
-2.8042508731551e-05
-2.51870421886614e-05
-3.92348294118545e-05
-1.99788175975877e-05
4.42861964472371e-06
-4.32246587877729e-05
-1.576091364083e-05
-3.64785679135992e-05
-1.80647867927897e-05
-3.56466581823362e-05
-2.49655912906608e-05
-2.35687955550811e-05
-2.32638786469209e-05
-5.50473385277581e-05
-2.42409802929248e-05
-3.77708085182398e-05
-4.31124362906773e-05
-6.00929680606192e-06
-4.70862200082972e-05
-2.72925006862752e-05
-2.14854373329151e-05
-1.58186442363699e-05
-2.50177494147576e-05
-4.97247003528087e-05
-4.90085532395658e-05
-3.532085668831e-05
-2.3720049423374e-05
-1.80547704274015e-05
-3.49631415337561e-05
-3.07169048539857e-05
-2.78914142105982e-05
-2.10642947258236e-05
-5.15855518466708e-05
-5.48233347308966e-05
-5.35617538260165e-05
-3.31290018882969e-05
-8.11265485064701e-06
-2.5315287078142e-05
-3.19385977168619e-05
-1.60983039154995e-05
-4.01139778386981e-05
-1.39203445722687e-05
-4.01420061245659e-05
-3.71864283380525e-05
-2.32985357730477e-05
-2.9852011674446e-05
-2.72999123908316e-05
-1.56644073955437e-05
-5.63043243665126e-05
-2.53040027302648e-05
-1.55733732571608e-05
-2.14202530972095e-05
-6.70321242112039e-06
-2.6465611909502e-05
-8.18498376676243e-06
-5.40410184666091e-05
7.28780464545934e-07
-1.7079499309102e-05
2.30922133213021e-05
-3.05228603587491e-05
-6.05250180536603e-05
-4.79873433410269e-05
-3.72973994981182e-05
-6.27278134756584e-05
-3.73620313065684e-05
-2.87580777216747e-05
-2.89832674844604e-05
8.42081365116716e-06
-1.40808277526048e-05
6.63368928833701e-06
-4.59660906609607e-05
-2.08497710388991e-05
-1.29695312494959e-05
-1.8516149626255e-05
2.53307833067852e-06
-3.73475401110037e-05
-1.50233870051265e-05
-1.75149912739156e-05
-2.24076340583759e-05
-4.09030305278085e-05
-8.77897764865245e-07
-5.62474229967111e-05
-1.83296987702651e-05
-3.82992581435817e-05
-4.78273008786614e-05
-5.69396393113332e-06
-1.36119875336458e-05
-1.78186720680859e-05
-2.20570687777308e-05
-3.34770349425739e-05
-1.60823281872699e-05
-2.71794747489187e-05
-1.89101134217738e-05
5.28031393507267e-06
-4.56601543772632e-05
-6.27999263416653e-05
-5.84945872442626e-05
-1.82117430873644e-05
-7.61977821430397e-06
-1.97001548144433e-05
-6.69596109689955e-05
-3.43697679166887e-05
-3.73442146020921e-05
-1.93719991882422e-05
-4.99624210117834e-05
-3.86808523642174e-05
-1.95871326933541e-05
-4.8837867238354e-05
-2.21247743738325e-05
-1.52028780658139e-05
-4.33061720546763e-05
-4.2812352374032e-05
-2.1298637124169e-05
-3.26553676725317e-05
-1.37440504402405e-05
-4.67826219946444e-05
-5.53726174382273e-05
-3.55643506877933e-05
-6.53440327373444e-05
-1.81471626850673e-05
-3.78613172463148e-05
-5.13735060882617e-05
-2.71691311434987e-05
-3.90066121766281e-05
-2.81192146318876e-05
-2.31781672207008e-06
-2.26221908223332e-05
-4.89035434995897e-05
-4.2716648429039e-05
-3.11678758912926e-05
-1.92790261689767e-05
-4.10881076550789e-05
-3.4509884154992e-05
-1.42012638145667e-05
-3.03434698077803e-05
2.08368980064617e-08
-3.22754794151287e-05
-2.72262432835884e-05
-3.60195467185262e-05
-3.65618716579903e-05
-1.03982398237594e-05
-4.00456118634006e-05
-4.2494168976752e-05
-4.04975550302811e-05
-5.37539958704817e-05
1.45301442799704e-05
-2.82031288153083e-05
-3.9267654982955e-05
1.21796655317033e-05
-1.92049882287553e-05
-3.30941364392269e-05
-1.84042080824037e-05
-3.55531880918478e-05
-1.56108278264106e-06
-3.29837179366733e-05
-4.45675988589918e-05
-4.52920377169548e-05
-2.81584253589855e-05
-2.73818235457713e-05
-3.24041375724783e-05
-1.7925461902749e-05
-1.68095207196989e-05
-2.29521334649395e-05
-1.61394137559588e-05
-1.69319742169344e-05
-5.0230033765669e-05
-1.74841946352787e-05
-5.11435687925909e-05
-1.09777619427478e-06
-3.23749839271945e-05
-1.06120347742758e-06
-4.26231273376795e-05
-3.54724979118909e-05
-1.75532611278897e-05
-3.2586659138125e-05
-2.8544679871845e-05
-7.11055075020413e-06
-3.60045994209118e-05
2.48599748021369e-07
-1.73649925885994e-05
-2.87278677060895e-05
-4.25501576865808e-05
-2.13059541967005e-05
-7.07090858767979e-06
-1.31711433406989e-05
-2.90605792260715e-05
-2.2403068220548e-06
-8.62742311416975e-07
-3.79672279195877e-05
7.48021477162243e-06
-3.68649086316644e-05
-1.36004976932274e-05
-6.56120037765859e-05
-1.4963465407624e-05
-1.02520187631794e-05
-4.5672724791664e-05
-3.57140492748698e-05
-1.21059216103745e-05
-1.97040412243519e-05
-3.60067414034727e-05
-3.90979297931498e-05
-3.30630049790611e-05
-5.67446408877339e-05
-1.01987446968233e-06
-2.64228230476464e-05
-5.96713025997554e-05
-3.57768311284731e-05
-4.51466907726916e-05
-4.16098052538245e-05
-3.07966723187625e-05
-2.92606340996188e-05
-2.71821977191269e-05
-2.58206761890822e-05
-7.36078552577435e-05
-7.06753632838004e-05
-4.38272881484043e-05
-6.55437211280702e-05
-4.99989996676824e-05
-5.00532722141991e-05
-2.40772660230713e-05
-1.41904173176621e-05
-6.55855037078834e-05
-2.15506510393542e-05
-4.95174492771908e-05
-5.49810503298981e-05
-2.21134112132708e-05
-2.49128653975409e-05
-2.25020044219316e-05
-4.38027681777371e-05
-8.7280602321887e-06
-2.66978828640614e-05
-4.09654971904841e-05
-1.4978719421371e-05
-1.05985803355523e-05
-2.17992381268115e-05
-4.05083125160832e-05
-2.18048653659478e-05
-4.3900043969035e-05
-5.35808747195057e-05
-4.31338062587163e-06
4.93845303533452e-08
-3.80683745946626e-05
-1.95409222384774e-05
-2.5830816985641e-05
-2.35546859837145e-05
-3.28646203828367e-05
-3.72784155315795e-05
-1.6769208936744e-05
-1.87717897098021e-05
-6.2955899690877e-05
-3.07962802258168e-05
-3.08612670322765e-05
-2.55555317353009e-05
-4.55232748610975e-05
-4.73284219802023e-05
-1.61413603689346e-05
-3.91113838724277e-05
-5.91012244321841e-05
-3.2663360137834e-05
-2.60091359892955e-05
-2.56672858543085e-05
-3.67303828333509e-05
-4.31176995000402e-05
-2.37631028231335e-05
-4.29505464392804e-05
-1.39168790358607e-05
-3.14276467207298e-05
-3.48329566560114e-05
-2.93098116807649e-05
-1.43908670917167e-05
-1.52572947041265e-05
-3.35840760491151e-05
-1.84340877465637e-05
-3.24469714481132e-05
-4.18109213796467e-05
-2.05163594366343e-05
-3.89372363058251e-05
-2.53563272937438e-05
-1.79973248580502e-05
-4.48003555844675e-05
-1.91172791632759e-05
-3.83644740262098e-05
-1.05294709734023e-05
-1.35069128143982e-05
-5.05752771352626e-05
-2.35331399376468e-05
-9.14724474210323e-06
-5.12235691942526e-05
-1.112420551415e-05
-1.54549046032154e-05
-1.71546831351627e-05
-2.92998798475497e-05
-8.50776013333919e-06
-1.85413413050719e-05
-4.13049470398954e-05
-2.0312587461053e-05
-7.33573162189067e-06
-2.11540537222163e-05
-3.74122160427021e-05
-4.62051724941375e-05
-2.26835368007814e-05
-5.62351323926461e-05
-3.38940214387487e-05
-1.2633388522051e-05
-2.58615991851589e-05
-8.0226883277915e-06
-3.44931706275724e-05
-2.08082904162908e-05
-1.97455893692191e-05
-3.61927469221746e-05
-2.48443135798857e-05
-5.51986668150488e-05
-4.39337580982926e-05
-1.76090113695884e-05
-2.97374856110901e-05
-2.62488954460275e-05
-1.62802536150933e-05
-1.72196806031935e-05
-2.65583713075747e-06
-4.87888567055623e-05
-2.81413084034458e-05
-4.92179018226402e-05
-3.98693956679521e-05
-4.05089147602919e-05
-1.2112724416112e-05
-6.57729592488941e-06
-3.0182574326693e-05
-3.59112458775269e-05
-4.15617984758747e-05
-3.34314225073792e-05
-5.88795543306103e-06
-1.84411996021951e-05
-4.60432102006847e-05
-1.93008679063618e-06
-4.36189948557447e-06
4.7943858199144e-06
-1.65494535344711e-05
-2.93996238144492e-05
-1.33376434655527e-05
-8.47728376392586e-06
-1.84128738994348e-05
-3.03335970101042e-05
-3.52182942102679e-05
-3.45619261339656e-05
-4.77135288235851e-05
-6.99681952147683e-05
-1.72235657121609e-05
-2.37366135509664e-05
-4.59148092074912e-05
-1.55214337812943e-05
-3.34701443044732e-05
-3.80482544852857e-05
6.65903810685409e-06
-1.72514215995777e-05
-4.64157118345618e-05
-2.54017395777664e-05
-1.60984938970484e-05
-4.26331626207066e-05
-3.29559968691572e-05
1.1476961464947e-05
-3.07868076760335e-05
-2.15830633139099e-05
-4.24762001867126e-05
-1.58427946925561e-07
-2.60895121403257e-05
-2.15430243486866e-05
-3.67875144669228e-05
-3.52269581022304e-05
-1.71856125282985e-05
-1.75624039335117e-05
-2.73835305896738e-05
-6.00091147916481e-05
-6.01104293930432e-05
-1.84784114981781e-06
-2.31012430778698e-05
-2.18159554094311e-05
-2.27682143490781e-05
-3.03969387364229e-05
-4.63891900053846e-06
-3.28410613440428e-05
-3.29954266090588e-05
-4.7148189900573e-05
-3.70798302428755e-05
-1.88573396998174e-05
-4.00073392668998e-06
-3.30529794549624e-05
-8.51213966450691e-05
-9.87774622390909e-06
-4.01219252375041e-05
-2.45035259741368e-05
1.42959970834357e-05
-4.02107788394133e-05
-8.20375275883783e-06
-1.53423810984847e-05
-5.89284419920304e-05
-8.63983080603101e-06
-1.82629503813757e-05
-4.74752000604677e-05
-1.73561759887992e-05
-5.20338096243858e-05
-5.23033426756179e-06
-4.11063209242034e-05
-3.41444646424662e-05
-8.75304383584824e-06
-1.00626602836021e-05
-4.21923952514464e-05
-3.80319495144795e-05
-2.49008026509507e-05
-4.17033405705571e-06
-3.37313802503423e-05
-4.38582454932071e-05
-3.15818304887531e-05
-1.44286053953896e-05
-3.47432024093204e-05
9.31656774988679e-06
4.57201325451625e-06
-4.71904352764692e-05
-3.66175943704464e-05
-2.62394669242626e-05
-1.53905413860074e-05
-1.47441153968182e-05
-3.02565277249639e-05
-3.22179299232089e-05
-6.72028956975803e-06
-5.9232980323016e-05
-2.09815225510298e-05
-3.9438747799075e-05
-3.14857981080636e-05
-1.69997708233272e-05
-3.12951434648669e-05
-5.16652031627843e-05
1.16249959836901e-05
-2.48807327753882e-05
-2.50938258199391e-05
2.10705381130259e-06
-1.48199986615865e-05
-1.65183997230088e-05
-2.56152506389947e-05
-5.95053823344442e-05
-2.47833999322157e-05
-2.25627620997505e-05
-3.94328684874811e-05
-2.13708240212038e-05
-3.82645587468675e-05
-2.9839413630966e-06
-6.2072450966387e-06
-5.9914696927486e-05
-3.3487946493673e-05
-3.11940844781807e-05
-1.82212491474707e-05
-2.70317011658574e-05
-3.08606372978841e-05
-5.61479817221304e-05
-2.99182660093765e-05
-2.66199414574974e-05
-4.29750778217616e-05
-4.43876599280242e-05
-1.3039470401914e-05
-1.41639754116374e-05
-3.14821512286909e-05
-2.54158777637812e-05
-1.23303040784578e-05
-1.75546863590239e-05
-4.28042759148425e-05
-2.84069995088231e-05
-4.44873791076616e-05
-3.43147406331554e-05
-5.01219407593686e-05
-2.49292729085562e-05
2.78941880733292e-06
-3.05459056305769e-05
-1.54217084456557e-05
-2.32695345528639e-05
-1.75378501180443e-05
-3.17078557555417e-05
-1.05440017800102e-05
-1.68350739003129e-05
-1.77404009248927e-05
-4.09399421308306e-05
-2.94190787784208e-05
-2.93211823804974e-05
-9.65028822307266e-06
-1.54278107208877e-05
-3.76241523597425e-05
-3.62337572295619e-05
-3.77981193723402e-05
-2.93550739009407e-05
1.40688355652874e-06
1.95479257661968e-06
-3.67325205978082e-05
-1.88122102699083e-05
-2.00533193622619e-05
-4.48406245526231e-05
4.80519849817966e-08
-4.5796918872483e-06
-3.0235758800889e-05
-5.26649485266067e-05
-2.99400694644035e-05
-2.15802262107529e-05
-1.05909238324788e-05
-1.02963216670567e-05
-2.88412957889075e-05
-2.38866999223261e-05
-5.80531615663575e-05
-1.89389497098609e-05
-2.94954910169337e-05
-2.18577612328443e-05
-1.99398697050954e-05
-2.13023830384411e-05
4.30299821450664e-06
-1.88204546327805e-05
-2.54553777546658e-05
-2.7990384745358e-05
1.80137495069688e-06
-2.6390458294113e-05
-2.90290872277414e-05
-2.83442535176667e-05
-3.94996400131045e-05
-4.16028142441177e-05
-2.75499896056621e-05
-3.25594914208918e-05
-1.57672323147628e-05
1.14322559857398e-05
-3.10975653899066e-05
-2.65212841350506e-05
-4.74152240358912e-05
-5.13092205864463e-05
-1.23332608984157e-05
-4.37135681412748e-05
-2.43770787138025e-05
-7.0681576056136e-05
-4.445675228813e-05
-1.49430607349145e-05
-2.10899208675608e-05
-4.63087532211111e-05
-2.98509567709075e-05
-2.40513063710811e-05
-2.91210886881057e-05
-3.19475431780087e-05
-1.81782920668328e-05
-3.37556035403403e-05
-2.03172177135636e-05
-5.29686873967045e-05
-2.8209419133262e-05
-3.94288035044061e-05
-2.76631127200163e-05
-4.8505684191388e-05
-1.3206251309717e-05
-1.90030226028356e-05
-5.60383729155277e-05
-2.65799172437146e-05
-1.68882187733259e-05
-3.79693636731102e-05
-3.1187548392934e-05
-3.56883558747611e-05
-4.78982451970175e-05
-5.5377173991846e-05
-2.25261813130444e-05
-1.10518311979782e-05
-1.49659415436405e-05
-2.27290757637924e-06
-2.63616401958503e-05
-6.66227767428609e-05
-4.58207644550184e-05
-2.5235292237624e-05
-9.33503288678003e-06
-5.70841873847119e-05
-4.8661550093197e-05
-9.23831794110864e-06
-3.07399341754544e-05
-6.18267853222816e-06
-2.29964434817853e-05
-1.09677821613954e-05
-3.00792685632692e-05
-3.48873445833903e-05
-3.42472703263382e-05
-1.1803830400093e-05
-6.22807441367123e-06
-1.46397244588881e-05
-7.09718516508418e-06
-4.23524646118871e-05
-4.34012216588417e-05
3.41633454108195e-06
-4.7198158331561e-05
-5.4133209873707e-06
-1.79037470398719e-05
-5.07871805378456e-05
-4.68816044316927e-05
1.10707308948719e-06
-2.76852698765085e-05
-8.46720366742485e-06
-1.40585412980266e-05
-7.38604806221296e-06
-3.02438818542056e-05
-5.69514029089994e-05
-1.86573955650035e-05
-8.33541525891243e-06
-5.21214417835878e-06
-2.16548426963038e-05
-4.86309988407418e-05
-2.77645667956689e-05
-2.7033721354087e-05
-3.08095106144849e-05
-1.5179868331655e-05
-3.97356525593636e-05
-3.1174988318561e-05
-5.12010958816883e-05
-4.45778821934104e-05
-2.28629172670062e-05
-4.68464865075366e-05
-4.94786804898503e-05
-6.7328535640247e-05
-1.56015159376287e-05
-1.49704869553634e-05
-3.9193963634758e-05
-1.68159175381718e-05
-3.21300185368541e-05
-4.32447893066596e-05
-2.04287446686521e-05
-1.92552921699959e-06
-2.88024985873652e-05
-4.34952733241346e-05
-3.88791354494518e-05
-5.08814740811099e-05
-4.26234562095984e-05
-8.26994616928584e-06
-3.05305074999451e-05
-1.19856716823503e-05
-5.11480126958606e-05
-2.32836401759484e-05
-5.64868366344627e-07
-5.13644837617037e-05
-2.55271537528334e-05
-3.2945008783108e-05
-1.20918907206962e-05
-3.50263312702212e-05
-2.63202441493458e-05
-3.20594617430523e-05
-2.12789189531387e-05
-2.43616809994025e-05
-3.20625761604083e-05
-2.96136521257665e-05
-2.22033164091514e-05
-3.6024693795263e-05
-1.91732777497086e-05
-8.73290424530215e-06
-2.91999896012078e-06
-8.3823771352992e-05
-6.02925080851969e-05
-4.99681725723198e-05
-3.75800026361376e-05
-3.44543289665567e-05
-3.60929445722374e-05
-2.08561934351883e-05
-6.05801012062211e-05
-6.11109168818478e-05
-5.84979684641768e-05
-1.73350262095729e-05
-3.04931724254429e-05
-5.04169442940838e-05
-4.98544886053059e-05
-4.15266652201807e-05
-5.02098932731982e-06
-2.66744951967776e-05
-3.45880240177916e-05
-1.08205615802268e-05
4.26103516806689e-06
-2.8287430727728e-05
-2.99685877899758e-05
-1.48291916207816e-05
-1.56337916676663e-05
-1.1126181489568e-05
-3.63288308329618e-05
-8.34196751157693e-06
-3.78504576345274e-05
-6.25747658372648e-05
-2.93545444261025e-05
-3.33348254097998e-05
-3.62469410839816e-05
-2.15457994169633e-05
-2.38878497387228e-05
-3.00573428506593e-05
-2.39897792409437e-05
-2.44471594913089e-05
-3.09368765830038e-05
-2.72122513741378e-05
-7.32571096684591e-06
-4.2592302804316e-05
-5.17380461682145e-06
-1.14087799366643e-06
-7.02145004474518e-06
-1.68292514046956e-05
-1.65296811831632e-05
-9.14599083964892e-07
-2.12226275916616e-05
-7.00682949278492e-06
-2.94882285468216e-05
-5.48719040801863e-06
-3.91797147060833e-05
-1.97653483437874e-05
1.73783985073933e-05
-5.52273652936862e-05
-7.00964274719706e-05
-3.55420622575714e-05
-4.21527754155336e-05
-4.6693153851144e-05
-4.97532036919771e-05
4.67271060584509e-06
-3.89954937508401e-05
-6.57450133405975e-05
-5.62447589698348e-06
-4.6591525186631e-05
-3.82362564806733e-05
-4.74174975889145e-05
-2.12804693533715e-05
-3.97220151339733e-05
-4.80379102673146e-05
-3.84791569398694e-05
-4.66519894392384e-05
-2.11337302136938e-05
-1.81223032106807e-05
-4.88046027371156e-05
-2.70803227936742e-05
-4.25317585760888e-05
-3.21566799066068e-05
-1.2693936820064e-05
-3.33362030189582e-05
-3.15748876333752e-05
-5.18936592234923e-05
-2.693407306881e-05
-9.69747875397117e-07
-1.64507380251236e-05
-9.88946968617809e-06
-3.22888048502265e-05
-2.58055970229075e-05
-2.56384839238887e-05
-2.83730798529139e-05
-4.73160606993038e-05
-2.82178834671568e-05
-3.41217317067416e-05
4.61528925765786e-06
-2.52864398861689e-05
-4.70142068817806e-05
-3.14199576074579e-05
-2.87526073566825e-05
-1.74938469369496e-05
-3.34556738795897e-05
-4.14979697476449e-05
-2.41602605735815e-05
-3.33323630315211e-05
-3.04692939207646e-05
-2.41308059599614e-05
-3.97567514049509e-05
-1.24638488738809e-05
-1.93610206241598e-05
-3.2502460971886e-05
-8.23542582774736e-06
-3.83800248816401e-05
-4.15321547560227e-05
-4.14546535474148e-05
-4.55613475123728e-05
-4.08829610922898e-05
-1.44437870857301e-05
-9.37097818417826e-06
-2.74424624773698e-05
-3.41780484372927e-05
-3.34480461403939e-05
-2.41144229382078e-06
-3.6460546212906e-05
-6.42719658209611e-05
-2.51599355615829e-05
-5.46861604016459e-05
-5.95273006179146e-05
-3.79255671822503e-05
-2.48088654087578e-05
-1.94447023823564e-05
-2.0032131009406e-05
-3.45341770336576e-05
-5.45138030546983e-05
-4.12700723667919e-05
-3.26135870179738e-05
-6.0371563379261e-05
-6.92723759696149e-05
-1.5658195712456e-05
-2.60090200512558e-05
-2.2067213265883e-05
-5.34751117494051e-05
-2.78051189779285e-05
-4.97213595003035e-05
-6.92973378193834e-05
-5.11134485657657e-05
-4.56179922358892e-05
-7.93616068055595e-06
-5.22847199316717e-05
-6.90363151413758e-07
1.80182883995758e-05
-3.77195894487011e-05
-3.04695903891059e-05
-2.54754541502829e-05
-1.56721448861338e-05
-2.32467314344607e-05
-2.27852997808251e-05
-5.77292499094429e-05
-5.15280591075746e-05
-3.71932708000524e-05
-2.61979594633228e-05
-4.16552337207312e-05
-2.82668312529191e-05
-4.20692530219373e-05
-1.48800669329856e-05
-4.01768247738443e-05
-5.37820808312681e-05
-7.20970178389527e-05
-3.61273117796899e-05
-2.70820938130496e-05
1.75713325545035e-05
-3.29718933286138e-05
-2.71785004367064e-05
-2.56079243770929e-05
-5.97775525112817e-05
-2.90670147430709e-05
-2.17793546969384e-05
-2.97840363108506e-05
-7.21650458094122e-06
-3.28406677958884e-05
-1.79739411417402e-05
2.18389876635144e-05
-2.44973102887536e-05
-4.16127979987903e-05
-2.03946740548486e-05
-5.58178766153166e-05
-3.43831454270775e-05
-5.93106046923453e-06
-1.22646372836472e-05
-2.63094150409541e-05
-3.63114244878358e-05
-3.75406276413558e-05
-4.33794320275026e-06
-1.59923762121883e-05
-1.45161530485223e-05
-4.78928919890035e-05
-1.60774494924409e-05
-1.93538683756909e-05
-2.52928275372635e-05
-5.77638817600315e-05
-1.76629393916639e-05
-3.75270180196389e-05
-4.19910023821744e-05
-4.0595890997446e-05
-3.92110698186809e-05
-3.5641286360985e-05
-1.09025517351498e-05
-2.44903425146763e-05
-1.67406699774902e-05
-2.49155781876079e-05
-3.95293072549403e-05
-4.4195477984611e-05
-4.79057838130532e-05
-1.23559128646445e-05
-3.44973484476317e-05
-4.10454178689356e-05
-4.90598705164277e-05
-2.1906234926091e-05
-1.35072869393632e-05
-1.96166182325854e-05
-2.82814458325292e-05
-4.09899285186422e-05
