# Supplementary material for: Research on computational propagation and identification of mine microseismic signals based on deep learning
Source: PLoS One. 2025 Oct 22;20(10):e0334641. doi: 10.1371/journal.pone.0334641 (PMC12543183; doi:10.1371/journal.pone.0334641)
Supplement: S8 Data — (ZIP) [file pone.0334641.s008.zip › 000100900002703.xlsx_0.txt_24.txt.txt]

-2.94989730537973e-05
-3.79861517532952e-05
-1.79046181724675e-05
-1.9075573988603e-05
-1.93385078734063e-05
-1.56801159829289e-05
-3.78188776661142e-05
-5.29793034804532e-05
-1.73395849923394e-05
-4.65269917343872e-05
-6.18416340348153e-05
-3.77701386151753e-05
-3.78349866465288e-05
-4.83732785530476e-05
-1.08266611475681e-05
-1.21596747399002e-05
-2.72645293600595e-05
9.77503846293116e-06
-2.01445957674041e-05
1.62913682992274e-06
1.50168853720641e-07
-3.57981326334054e-05
-4.63508720461034e-05
-2.24384049583533e-05
-1.57450954544163e-05
-5.87145849154367e-05
-5.56475070267157e-05
-2.99272195552236e-05
-4.90509339831741e-05
-5.06389348930834e-05
-1.75723136301245e-05
-1.12736838808734e-05
-4.15166298635559e-05
-2.46986260276758e-05
-3.97518263991892e-05
-2.97164178983302e-05
-1.39510763924263e-05
-7.68515535956923e-05
-2.23985747461832e-05
-1.95429193831514e-05
-4.64606209556788e-05
-3.22606399875243e-05
-2.73322992602811e-05
-1.09576278348788e-05
-2.65273466569894e-05
-5.60589070216621e-05
-3.5614578453695e-05
-1.19687600435097e-05
-3.91502686963787e-05
-2.20917873976156e-05
-2.90127274821847e-05
-2.99322449892742e-05
-2.23126686854284e-05
-2.37584057383465e-05
-2.52438558311953e-05
-2.36246288238131e-05
-5.24726578030634e-05
-2.75684340075028e-05
-3.38307655325743e-05
-3.81310259911125e-05
-1.58949943465564e-05
-1.34880352405387e-05
-2.44121172207074e-05
-2.53736124980735e-05
-4.66493090492269e-05
-2.50530557951082e-05
-1.26062052799941e-05
-3.72395384895741e-05
-3.59467823005017e-05
-6.15833431671472e-05
-3.16831821616514e-05
-9.82643810016915e-06
-1.07104391384921e-05
-3.32281937961929e-05
-3.83176263626609e-05
-4.01090719009689e-05
-3.9840635281265e-05
-6.59944032034922e-05
-2.3258495023166e-05
-2.67688917201722e-05
-2.06300337120871e-05
-4.39418366753878e-05
-3.87190727212371e-05
-8.95679595250369e-06
-3.26561945702318e-05
-3.90826747160509e-05
-2.9058005198694e-05
-4.65847638144986e-05
-4.1888053096917e-05
-5.00950009207072e-05
-3.78187655954013e-05
-5.14210026313062e-05
-4.09939549879602e-06
-2.09286470541354e-05
-4.40646613736535e-05
-5.94950377865749e-05
-3.57232894161559e-05
-2.31121136757521e-05
-1.24705636182179e-05
-1.93922004907518e-05
-4.50284217403716e-05
4.45778180694178e-06
-1.92239445627413e-05
-1.67605775000703e-05
-3.74648047800527e-05
-1.25598339287531e-05
-2.59293098582954e-05
-3.19473724230564e-05
-3.0186440100219e-05
-4.70054557517748e-05
-1.8912610196164e-05
-2.55463077558028e-05
-4.09931391832559e-05
-1.7554341781405e-05
-1.1357056216094e-05
-1.84037857201322e-05
-3.54763485840084e-05
-3.01725613147467e-05
-4.7841187931195e-05
-3.25053290366151e-05
-5.79430454070978e-05
-2.87676600507654e-05
-2.52382810592337e-05
-2.54883317454091e-05
-3.54102196086266e-05
-2.35877377083208e-05
-2.60071217187863e-05
-4.11459787189469e-05
-1.6522444933378e-05
-1.76368872964434e-05
-4.29889855825416e-05
-5.98039915057186e-05
-6.66147906015133e-05
-4.628945863889e-05
-2.80529184080139e-06
-1.85005550789447e-06
-3.74255291566571e-05
-4.22926727394663e-05
-4.14012524177275e-05
-4.60838304585098e-06
-1.81273864645756e-05
-3.01568240307506e-05
-1.47637922769598e-05
-5.83700245898406e-05
-2.2160294109641e-05
-5.14667508287938e-05
-4.01631890218681e-05
-8.37509497820299e-06
-4.30869027077362e-05
-3.50034056642981e-05
-2.76677901036542e-06
-4.80369759790886e-05
-1.32621736063442e-05
-4.34870689042115e-05
-1.21565414409352e-05
-1.90326159386571e-05
-4.49250002471394e-05
-6.82963687831304e-06
-1.5906210732258e-05
-3.76425647035404e-05
-1.88728013347076e-05
-4.06056226389951e-06
-3.33228191795323e-06
-1.92930931228867e-05
-6.00064801909542e-05
-4.18947127298152e-05
-4.44528889955605e-08
-8.83948818833863e-06
-1.16197614077298e-05
-1.77688400219263e-05
-1.02911269716362e-05
-4.76736648944523e-05
-3.97677426941396e-05
-2.06033453210407e-05
-1.6234840521945e-05
8.10836929146358e-07
-4.72944699894881e-05
-4.29859646098656e-05
-1.09289314639104e-05
-3.11692489546275e-05
-5.07183687569194e-05
-5.18983235199643e-07
-4.41940435833073e-05
-1.08969410292513e-05
-4.01986605641476e-05
-6.03976502831157e-05
-3.53668037016175e-05
-2.57799007086523e-05
-1.04414327175289e-05
-7.72997332090477e-05
-9.04325427502504e-06
-6.67896534733438e-05
3.78957160336021e-06
-1.34901984518423e-05
-3.44712661801507e-05
-8.57838721378585e-06
-3.6314897027643e-05
-6.22344957045534e-05
-1.9844073315412e-05
-2.59163150242387e-05
-2.25563849876196e-05
-2.05899382708478e-05
-3.4273460886879e-05
-4.01359282904112e-05
-2.89175272714263e-05
-4.01860878586781e-05
-2.75743757844962e-05
1.33370192829655e-06
-5.8034629314889e-05
-2.44621818905017e-05
-2.90569660525719e-05
-2.60939309885367e-05
-1.55814487036571e-05
-5.26117729450101e-06
-3.25470473517165e-05
-4.46939059063356e-05
-4.05498365241422e-05
-3.75313100087447e-05
-3.02683452260513e-05
-2.37569411630375e-05
-2.46835030009026e-05
-2.74560665776178e-05
-4.89939665986989e-05
-4.06948861803491e-05
-8.04509639827002e-06
-5.26877795122618e-06
-2.23616622617543e-05
-5.19984417570687e-05
-1.90149266752553e-05
-2.18918625218061e-05
-1.94484226414975e-05
-4.7315079859009e-05
-4.40241590814128e-05
-3.29119112575422e-05
-3.97225719930271e-05
-1.79887292836127e-05
-1.70312199185039e-05
-4.02676786684847e-05
-5.30086466484586e-05
-3.19077123133815e-05
-2.75425262993479e-05
-3.83442659988516e-05
-3.60889211508294e-05
-3.32495250256194e-05
-5.31730853894488e-06
-4.90379377121482e-05
-3.3684656552568e-05
-2.60878572245728e-05
-2.8614040955699e-05
-1.39262242971992e-05
-4.74335839076103e-05
-2.07038893703206e-05
-3.19282964593658e-05
-2.21686836912225e-05
-1.80175729854104e-05
-3.20893462427244e-05
-1.61099721985111e-05
-3.1148148647106e-06
-3.42226818786018e-05
-1.5011623195558e-05
-3.39814323060842e-05
-5.459384114243e-05
-3.4956090977411e-05
-2.59452428333943e-06
-1.99368248137953e-05
-4.12209991308405e-05
9.37691688564377e-06
-1.54129870434194e-05
-3.44479340299076e-05
-4.87110157875868e-06
-5.72990065480849e-05
-1.54960187609139e-05
-2.10752369761985e-05
-1.92018190583649e-05
-2.26470944612168e-05
-2.00451978870545e-05
-7.98032267577121e-05
-2.33839405736541e-05
9.49495941401743e-06
-8.26431313527295e-06
-2.60350140230506e-05
-3.02082103282721e-05
-5.62340722787517e-06
-3.94597710741189e-05
-5.59239246952566e-06
-4.59453471330956e-05
-1.56550228463922e-05
-2.80063456968405e-05
-4.16792080557909e-05
1.16213234329947e-05
-3.21089626202091e-05
-3.98756593684654e-05
-3.43209273126869e-05
-3.13207230939705e-05
-3.46513680903036e-05
-4.361071959851e-05
-2.51500637408273e-05
-3.83679717548664e-05
-2.48699414492302e-05
-1.63019599161851e-05
-2.07052023541327e-05
-5.83686831886931e-05
-3.86312606176785e-05
-2.87265362636792e-05
-2.62889973635742e-05
-4.56677755883482e-05
-1.74122196499251e-05
-5.60762702099816e-05
-2.7649962190721e-05
-4.57636083165165e-05
-2.56426086246804e-05
-2.89761204057887e-05
-4.42166783697366e-05
-9.28888171672186e-06
-4.78789492782297e-05
-7.65260028933766e-06
-8.60436326987584e-06
-2.28864857017884e-05
-4.74688716083662e-05
-1.10324720926976e-05
-3.37684402234976e-05
-3.43310631305173e-05
-4.94260186926014e-05
7.02618675247508e-07
-3.9860298107498e-05
-2.12716867031351e-05
-1.40330420993034e-05
-2.90460400303188e-05
-9.56666483394703e-06
-1.7361166338061e-05
-2.65956056791121e-05
-4.46189119643292e-05
-4.06668391286766e-05
-1.62501834753831e-05
-2.78812553818063e-05
-2.71284592210912e-05
-4.34087212233184e-05
-1.08296763546125e-05
-4.79065478280675e-05
-1.13686990829227e-05
-4.55397336462739e-05
-2.08455275411466e-05
-2.24020520895459e-05
-3.78599086358654e-05
-1.56094102768253e-05
-1.56386477389697e-05
-3.30638111867723e-05
-2.12772648275484e-05
-7.59880954546405e-06
-2.91060122668818e-05
-3.04762472160809e-05
-3.31036316146634e-05
-2.22719807673668e-05
-3.4315715685396e-05
-3.16276987074085e-05
-2.3005734365889e-05
-5.69362159714422e-05
-4.00935927759763e-05
-1.99788139968029e-05
-2.31247096972882e-05
-2.74484702698626e-05
-2.65994524029131e-05
-5.2453342823015e-05
5.02240431840674e-06
-4.89177728873139e-05
-2.53189904036187e-05
-2.75399266259346e-05
-1.8749319508831e-05
-2.85581685270061e-05
-4.97268928624318e-05
-2.70386851224923e-05
-2.71043531935199e-05
-1.06026332787475e-05
-2.40633839555063e-05
-4.44883697485505e-06
-1.92814898058315e-05
-3.42475266524844e-05
-4.85709482129555e-05
-4.83725007034593e-05
-2.46694526344331e-05
-7.77143160529646e-05
-4.6604539153716e-05
-3.87083769514682e-05
-6.8652379637389e-05
-5.61390457428177e-06
-1.39842880468338e-05
-1.62962595467102e-05
-1.66341341399412e-05
-3.41898785270653e-05
-3.1507643380042e-05
-3.44678759980871e-05
-1.4467807090635e-05
-1.83707323334674e-05
-1.46435659167666e-06
-3.64370881778895e-05
-6.68256441978923e-05
-1.7988897604865e-05
-2.76421744762207e-05
-8.57884763933772e-06
-4.25034481468263e-05
-1.28314802193296e-05
-3.19938892018888e-05
-3.5310355783348e-05
-1.60312266484627e-05
-3.24586063313827e-05
-2.33262241432051e-06
-2.63140748301731e-05
-3.52967128207652e-05
-3.91430777293946e-05
-5.27722166766595e-05
-2.24545931963837e-05
-2.30596782479961e-05
-4.9693146992023e-05
-3.46302994145423e-05
-4.64943153309369e-05
-3.20706921923434e-05
-3.03144089840191e-05
3.27552753327925e-06
-2.04329157910058e-05
-5.31867789515828e-05
-1.58245884953517e-05
-3.51814567773187e-05
-4.21431261234952e-05
-1.75560521408198e-05
-1.96131016228977e-05
-1.49720162445719e-05
-1.43659530652832e-05
-1.50178622394621e-05
-1.92034445246159e-05
-3.34986854093799e-05
9.80899057069217e-07
-3.98180257344695e-06
-4.36034408255937e-05
-1.69355417540343e-05
-2.48673918473068e-05
-2.98661283035536e-05
-2.60874649842964e-05
-1.87271805112689e-05
-2.37395404712419e-05
-2.66265831834967e-05
-3.56658034346009e-05
-3.39600733821283e-05
-3.49802126832365e-05
-1.29383841822787e-05
-2.71239945406175e-05
-1.93061729746854e-05
-4.51828881649864e-05
-4.47449392235729e-05
-6.62003928675938e-05
-3.1959908712386e-05
-4.20800767164231e-05
-5.49073021371077e-06
-2.55573192278439e-05
-2.63058350399125e-05
-3.41232885723523e-05
-3.83500396359192e-05
-1.9199966399596e-05
-2.87909157189107e-05
-2.96548074156204e-05
-2.88085373882479e-05
6.85155702958811e-08
-4.26737219750077e-05
-3.23794081242099e-05
-8.12678408006862e-06
-2.4361782913407e-05
-2.69039499246442e-05
-1.81639062909336e-05
-5.66125015274136e-06
-6.81880810450629e-05
-4.63147976101419e-05
-9.51406192609567e-06
-1.36930248892314e-05
-3.55136757487604e-05
-1.73332619989452e-05
-7.20927325390318e-05
-2.48993859119162e-05
-4.96670931359865e-05
-5.44046913611087e-05
-1.26949709833157e-05
-2.22779941456627e-05
-3.20395866256844e-05
-3.61142739007301e-05
-1.4618932180188e-05
-4.06424077169372e-05
-4.71051042103026e-05
-1.77734298850125e-05
-4.25041396090498e-05
-2.97019728405201e-05
-3.89738247691047e-05
-4.09815192261209e-05
-8.20359874553564e-06
-2.17146959201562e-05
-2.0675737337317e-05
-3.19103596342687e-05
-2.63051308584507e-05
-3.15977616552632e-05
-2.09862529980367e-05
-2.90906657000622e-05
-1.2480792836471e-05
-3.51572135434108e-05
-4.43230424049464e-05
-4.04779004107905e-05
-4.00351465115485e-05
1.21843258726291e-06
2.27731556215328e-06
-1.1791368678145e-05
-3.37624275239405e-05
-2.52278315082439e-05
-2.61887242337349e-05
4.98872478943146e-06
-3.03571585299598e-05
-4.72698131650773e-05
-1.56868682522071e-05
-1.70710499629292e-05
-3.15010498374918e-05
-1.32558477963083e-05
-1.67643039696862e-05
-5.63748936175973e-05
-4.16827675536333e-05
-4.0878326850458e-05
-6.44186460195604e-05
-2.20350182105749e-05
-3.08380970274875e-05
-2.43952164127955e-05
-1.75294782852459e-05
-4.10535569547886e-05
-2.30849554905826e-05
-5.93701842547248e-06
-2.34620250907244e-05
-6.2244210318363e-05
-2.69797942886101e-05
-2.48583807931555e-05
-8.21765404185447e-06
-4.27027253479649e-05
-2.17242872413693e-05
-1.96188896834314e-05
-1.43991973199484e-05
-1.59908206414331e-05
-3.8812666267767e-05
-6.67109950544962e-05
-2.05839434700202e-05
-1.12341925469466e-05
4.95518424944982e-06
-3.0242879015398e-05
-4.09483031547209e-05
-6.04547028232618e-05
-3.33896904300059e-05
-3.14598190149319e-05
-1.76940761136533e-05
1.46239239270711e-05
3.16637891425443e-06
-2.63592996215686e-05
-3.14440880440698e-05
-3.96993978919699e-05
-1.95365999225361e-06
-2.47116664326749e-05
-8.29840055839042e-06
-5.4106305745903e-05
-1.51764073986481e-05
-2.94719765310591e-05
-1.85172969439294e-05
-2.35459364915509e-05
2.72928943184569e-06
-3.82273445192662e-05
8.93837914689621e-06
-2.76222921425953e-05
-4.88944400907223e-05
-3.79615186672673e-05
-2.46398412361074e-05
-3.72729911452114e-05
-3.38816737578987e-05
-2.20778502569676e-05
-3.50096827963311e-05
4.85320453306385e-06
-3.50010902447464e-05
-3.50567919060903e-05
-1.41918342674541e-05
4.44061797421513e-06
1.21911188783591e-05
-7.18494974134374e-05
-1.12237031712869e-05
-2.73467489893759e-05
-9.876063440198e-06
-1.96119296663356e-05
-3.54523781157957e-05
-2.90566687718775e-05
-4.14815225727139e-05
-1.65887577660736e-05
-2.19693390251419e-05
-2.30812465117329e-05
-1.2597781038336e-05
-3.42982852703596e-05
-2.34317829187761e-05
-4.46261642754154e-05
-6.34573470352897e-05
-4.97230801308881e-05
5.36574661586488e-07
-5.602814425797e-05
-9.02548758550582e-06
-1.02782356014414e-06
-1.33201366622823e-05
-4.93589936745916e-05
7.42803687589279e-06
-1.4841194355493e-05
-4.3142780533221e-05
9.25627631195139e-06
-3.08780824046956e-05
-3.30767221536314e-05
-3.35053946139689e-05
-5.95226250256577e-08
-4.85848527131953e-05
-3.11393208747349e-05
-4.47751865590588e-05
-4.43070982148834e-05
-4.56236632703757e-05
-4.78435439437466e-05
8.19867563161212e-06
-5.81158298086445e-05
-2.02836174781099e-05
-3.80844265707023e-05
-2.12733545199696e-05
-6.40993811972595e-06
-2.2967289446598e-05
-3.1512057723505e-05
-3.99794603829632e-05
-1.93779180506482e-05
-2.08446168894446e-05
-2.10621385872827e-05
-2.65149934815764e-05
-2.60386440147506e-05
-3.89995610609623e-05
-4.27577282340231e-05
-2.98147660790358e-05
-1.39143579118846e-05
-8.69004113584579e-07
-3.24150519561826e-05
-2.41060763731029e-05
-6.9993971498585e-05
-3.64512031874275e-06
-3.57716510587301e-05
4.82618954124792e-06
-3.17305172078665e-05
-3.1231582373667e-05
-3.32194271359422e-05
-3.43708359218594e-05
1.62385722172691e-06
-4.38862637983755e-05
-2.69952518152381e-05
-2.45001237837364e-05
-4.78173132769804e-05
-3.08540792880759e-05
-7.1872687936741e-06
-3.75175787479214e-05
-6.821241506122e-05
-4.41517606890513e-05
-1.26456980559463e-05
-5.57836086195449e-05
-1.97953664649456e-05
-2.04745604061822e-05
-4.28381039437826e-05
-1.97487092840152e-05
-1.28325598505085e-05
-2.38088657681704e-05
-2.42774065400536e-05
-1.21611432625121e-05
-2.7337402881104e-05
-1.14867227328247e-06
-5.15987446576447e-05
-3.73546080741824e-05
-1.69606366701697e-05
-2.7789985741812e-05
6.89801595419706e-06
-1.28309642853929e-05
5.83964069243189e-06
-4.40547924196444e-05
-6.52548113919021e-05
-2.7463988807315e-05
-2.99255751838592e-05
-3.48700216269446e-06
-3.22847574878876e-05
-4.9307010586925e-05
-1.78701073553133e-05
-4.45305429215118e-05
-6.87921966733247e-06
-4.03256657158108e-05
-1.64735476841631e-05
-3.55376345366798e-05
-5.48552072908268e-05
-3.03847620601522e-05
-3.02060536501797e-05
-7.55081300979253e-07
-2.36075165880744e-05
-3.23635173144703e-05
-3.92905501633225e-05
-3.85158900828214e-05
-1.27098955309473e-05
-3.31724577942153e-05
-1.83431896136341e-05
-4.84765891402106e-05
-3.9067437816033e-05
-5.43816456214057e-05
-5.65806782177352e-05
-5.13512389223464e-05
-4.94328956343e-05
-2.56885947372443e-05
-4.90699220075997e-05
-1.84512956816743e-05
-3.2501650405126e-05
-2.24127428108534e-05
-2.78189451846362e-05
3.69990519568246e-06
-2.29813663962581e-05
-2.08212292137051e-05
-4.96375622239538e-05
-1.99113387690915e-05
-5.3915037294306e-05
-3.60951572435676e-05
-6.07520366818468e-06
-8.1478110116503e-06
-9.50865805876821e-06
5.24236969552816e-06
-2.8956545949286e-05
-2.79068804186789e-05
-4.26784770750607e-05
1.72955051041082e-06
-2.34952161030795e-05
-1.46421433248369e-05
-1.82738900375428e-05
-5.90219873535734e-05
-2.76418529871399e-05
-1.70786633873972e-05
5.50640533820152e-06
-4.77265632500142e-05
-2.78529311676304e-05
1.81399346760735e-06
-2.684943276627e-05
-2.26901845537657e-05
-1.80270233127224e-05
-2.83664474731487e-05
-3.24365027442116e-05
-3.87876524007531e-05
-2.3825701463701e-05
-1.0730666977999e-05
-1.35613332684983e-05
1.34279189545139e-07
-1.62208383093778e-05
-4.53045107482369e-05
-9.70479579936914e-06
-2.34123504983473e-05
-2.7297217708602e-05
-1.66542112237801e-05
-3.36964451015932e-05
-2.30709155368958e-05
-4.17150859954114e-05
-3.98785200985065e-05
-2.95701529449236e-05
-2.77095897143653e-05
-5.25954325129919e-05
-1.47654746267183e-05
-1.98387657971543e-07
2.09544198090893e-05
-3.95624932053765e-05
-2.42477630179512e-05
-1.72700482706183e-05
-2.83702142011202e-05
-4.77010965428351e-05
-9.47512311881413e-06
-4.54028705269587e-05
-3.1455371947572e-05
-3.08382032193975e-06
-2.59472323936816e-05
-1.8218805866628e-05
-2.48114478925642e-06
-4.51283809599746e-05
-4.92257924747977e-05
-3.97550487717362e-05
-3.61704700355298e-05
-1.98175029413339e-05
-4.17268056006704e-05
-3.63303517127553e-05
-2.20907220172441e-05
-4.56584493158054e-05
-4.31415095773754e-05
-3.72079202401856e-05
-2.79047806485665e-05
-2.39725704339632e-05
-3.8340591162809e-05
-4.11350831797645e-05
-4.81015819017059e-05
-2.83722119027843e-05
-1.60217446609119e-05
-4.57817220086121e-05
-3.21016157548855e-05
-5.84969456984943e-06
-1.87968622550082e-05
5.25248948408325e-07
-1.35276233851503e-05
-8.8944499219265e-06
-6.3498988110561e-05
-2.76579924876899e-05
-3.60713600989995e-05
-4.87590564248299e-05
-3.62122704297248e-05
-3.02312761563115e-05
-2.20214245693626e-05
-3.40990850906757e-05
-3.71748862094923e-05
-4.12445801508953e-05
-4.88124227127185e-05
-3.15619816404958e-05
1.49832831674729e-05
-4.12717606964639e-05
2.8271154327439e-06
-5.07110568774889e-05
-3.07102043106601e-05
-2.55239115965734e-05
-1.83330058653306e-05
-5.08531568003911e-05
-3.52681330746543e-05
-3.23924267286845e-05
-3.56753667890194e-05
-5.28512318435089e-05
-1.24055275882295e-05
-3.34144127432832e-05
-1.88099513607198e-05
-2.42117571340437e-05
-4.37023819764368e-05
-2.27462952225742e-05
-4.66276799318635e-05
-3.91603829938848e-05
-1.98291728744729e-05
-7.55546411860653e-06
-2.9314121681828e-05
-4.30480604781576e-05
-2.720037058617e-05
-2.23141676669555e-05
-4.77390568415364e-05
-7.41321763379974e-05
-5.55301078139592e-05
-7.15714918664572e-06
-3.86963952377389e-05
-1.99072841898016e-05
-3.8287791775369e-05
-3.59688407735569e-05
-1.84574589303489e-05
-9.37211360512722e-06
-2.6744244992431e-05
-2.53811275014964e-05
-4.38168024585613e-05
-2.59658614118895e-05
-3.19096444104677e-05
-1.70674453460201e-05
-2.00316514575136e-06
-5.69470710288795e-07
-3.67290914205948e-05
-4.52263053322925e-05
-2.28224338306139e-05
-3.3015140649023e-05
-3.2317446399831e-05
-2.29416167445582e-05
-3.72300794999369e-05
-1.32251593176316e-05
-5.40620684933855e-05
-3.02627736789069e-05
-2.60280109660266e-05
-2.36977910570925e-05
-1.9016437674971e-05
-3.97664123785626e-05
-3.25711713536048e-05
-3.14865601396147e-05
-2.30401613794338e-05
-5.01342898935494e-05
-5.20908605296308e-05
-3.27798448254676e-05
-2.42136931697287e-05
-6.69752842007668e-05
-3.93207620107353e-05
-4.1639578408641e-05
-4.4825045774821e-05
-1.43383633644116e-05
-4.60387792882919e-05
-1.81350905626714e-05
-2.65882449217205e-05
-3.2124974964675e-05
-5.60791665955944e-06
-6.84943069946438e-06
-1.79720466351861e-05
-1.09046240451083e-06
-5.05468631219419e-05
-2.6957813088238e-05
3.36799147541835e-06
-3.65243176689063e-05
-2.4775996472335e-06
-1.74032966451224e-05
-3.37085891719123e-05
-2.53133050902914e-05
-7.03287755780817e-06
-4.2733586833833e-05
-3.61165760683214e-05
-2.88291738666963e-05
-4.24024003099189e-05
-3.79201973027439e-06
-1.75569746869676e-05
-2.25815315357811e-05
-2.22650850652995e-05
-5.04114112706569e-05
-2.76181071835177e-05
-1.13347455928022e-05
-2.35986696755388e-06
-2.23955581463876e-05
-4.22406639144834e-05
-4.95570772201955e-05
-7.03910569759324e-06
-1.25125968269767e-05
-5.16374502743633e-05
-2.70172812695218e-06
-3.53856418280266e-05
-1.87813634885475e-05
-1.96643397420876e-05
-5.66845926523834e-05
-2.22377651657576e-05
-1.00659596554628e-05
-3.61259808632993e-05
-1.95825787708741e-05
-1.99906084270549e-05
-4.62720945374217e-05
-5.29640222932301e-05
-2.53482029340071e-05
-2.33768512754504e-05
-3.80059091317411e-05
-2.6534573589432e-05
-5.00267325521781e-05
-4.48344896651082e-05
-1.2658987183065e-05
-7.39625696263567e-07
-4.02054217256732e-05
-3.03253028473282e-05
-1.3427626275978e-05
-2.83350052529509e-05
-3.4028396129759e-05
-3.66138381608446e-05
-3.49625353713729e-05
-2.45064522722016e-05
-4.8857865285996e-06
-5.16693050855393e-05
-1.96023902980366e-05
3.04012500103035e-06
-3.54522975528736e-05
-9.15461511448942e-06
-1.32089431444299e-05
-4.80205645694292e-06
-1.9310738877973e-05
-5.21836820743122e-05
-2.22326094700896e-05
-2.73584985220274e-05
-5.1352380189081e-05
-1.07902291213327e-05
-2.0494766196917e-05
-4.32172875355543e-05
4.01876385493187e-06
-3.33455889825881e-05
1.76252567672443e-05
-1.9544078174045e-05
-1.96972253886436e-05
6.32977166032361e-06
-6.45761361661827e-06
-5.2877846895923e-05
-2.83227049743814e-05
8.84808732165893e-06
-3.005665014039e-05
1.66088861362572e-07
-1.67616008034819e-05
-1.9979788730579e-05
-3.00915594457623e-05
-3.24737150154797e-05
5.4119556331775e-06
-1.21223392080791e-05
-2.56865627646004e-06
-3.88515488308096e-05
-2.39570785661846e-05
-1.82635041456344e-05
4.41473767973136e-06
-4.80231830080962e-05
-3.79699623413665e-05
-4.63618468714251e-05
-5.30622132287978e-05
-4.02184236211403e-05
-1.80541211488282e-05
-2.44285348044266e-05
-3.68055791211836e-05
-2.96759286696298e-05
-2.92684411989836e-05
-1.229250911452e-05
-3.6906190111266e-05
1.01698661017644e-05
-2.14809410275796e-05
-1.41866137372805e-05
-2.25619918669571e-05
-3.07521196669898e-06
-2.87937169312731e-05
-1.27112529871259e-06
-3.1515444718227e-05
-5.1216909687569e-05
-2.75013066660148e-05
-2.405592765995e-05
-4.30621435074896e-05
-2.60721952077605e-05
-3.30352415270474e-05
-3.94510673746381e-05
-5.21646075862194e-05
-5.74932429696557e-05
-1.55989855732216e-05
-2.03066911256971e-05
-5.57395931513252e-05
-6.6101796148419e-06
-4.02634414877549e-05
-3.39314323371875e-05
-5.09758842441082e-05
-3.81230543978127e-05
-5.50556309220206e-06
-2.76665420032382e-05
-1.75575088678612e-05
-2.84333264564017e-05
-1.78928060457605e-05
-2.86149403975552e-05
-2.31470998901714e-05
-1.43297028285171e-05
-2.93661396929698e-05
-2.61205697826186e-05
-1.55854497242802e-05
-1.99964126677321e-05
-3.87376749239913e-05
-3.97491077446546e-05
-1.27766413285603e-05
-1.65406644349188e-05
-3.93843482432804e-05
-2.42779062146659e-05
-5.00654399096298e-05
3.45907316937779e-06
-1.34903477857478e-05
-3.00923504863429e-05
-4.03739615100451e-05
-2.9537834207871e-05
-3.44036352076249e-05
-2.2479681467225e-05
-3.99029906274587e-05
-2.10164976402573e-05
-2.58703405230497e-05
-5.39882150031135e-06
-2.8655582606377e-05
-4.23727977796006e-05
-1.05981535014619e-05
-2.36086939657603e-05
-3.32396884615308e-06
-5.73729513770431e-06
-4.15152699112499e-06
-3.24882588667798e-05
4.80683208412473e-06
-2.92989528110965e-05
-1.41388549718494e-05
-1.68296160953203e-05
-1.77945256252433e-05
-2.25264871485728e-05
-3.62588495343298e-05
-2.95604629857093e-05
-4.91169979466183e-05
-1.70675964723616e-06
-4.05020419773211e-05
-1.40477631208359e-05
-4.57586616529723e-05
-3.66024920723194e-05
-2.57735242489622e-05
6.13282643835991e-07
-1.31167692505333e-05
-1.70484646544536e-05
-1.77073465176339e-05
-1.2079614995205e-05
-4.78339049743541e-05
-2.14451142006788e-05
-2.7974028039691e-05
-2.66711231423588e-05
-3.54463348803063e-05
-2.14968324341866e-05
-1.53090086722875e-05
-4.61938593697265e-05
-1.18273603638136e-05
-1.62229950613673e-05
-2.66189126493912e-05
-1.86754462838766e-05
-2.95868065708416e-05
-2.7294350925577e-05
-4.52543222640246e-05
-1.67193111214884e-05
-5.14737699081593e-05
3.3353741737745e-05
-2.30019592920019e-07
-3.86946565748221e-05
-9.71745826688018e-06
-4.27438239191997e-06
-2.6465370624327e-05
-2.30309610327708e-05
-3.60851373190729e-05
-3.61215864537259e-05
-2.92950371211932e-05
-7.1583413356588e-06
-3.96680221139812e-05
-5.29588220703147e-06
-4.04305678399508e-05
-2.43252577375697e-05
-1.1722924032149e-05
-2.31570386437235e-05
-3.27041191941113e-05
-3.81798997336109e-05
-3.15352731016409e-05
-1.95059749681834e-05
-2.84944373382574e-05
-1.21080604312029e-05
-3.55357180379632e-05
-3.97393053802137e-05
-3.22271012707063e-05
-4.24873600438243e-05
-4.56028224222143e-05
2.73773353682838e-06
-1.76215135494166e-05
-2.8807246386106e-05
-4.69540200299873e-05
-4.93090880169197e-05
-1.0206049846222e-05
-2.07509061066808e-05
-2.71842520631427e-05
-4.61075718265585e-05
-1.13814249786827e-05
-3.69849702890732e-05
-3.50834390820528e-05
-3.84952117970447e-05
-1.53491500639346e-05
-1.34002620679416e-05
-1.17588874734223e-05
-1.22944818315422e-05
-3.2196569761536e-05
-1.68170983064322e-05
-4.64740315657497e-05
-3.55074222565322e-05
-4.2814674556877e-05
-1.75795686302082e-05
-4.58139094017134e-05
-4.39948820829891e-05
-2.90995671834504e-05
-2.16649653462525e-05
-4.60370079228694e-05
-1.45344891758906e-05
-1.79331064666562e-05
-1.19643666600725e-05
-3.35369031890405e-05
-3.89368976543565e-05
-2.6964398161055e-05
-1.65619280214173e-05
-1.64235217542302e-05
-3.77464626759528e-05
-2.27343177469375e-05
-3.62954861137454e-05
-4.00329652021272e-05
-3.08307598975032e-05
-2.6658205205241e-05
-1.35744675408822e-05
-3.20168395024186e-05
-4.41231318856756e-05
-6.46641928640527e-05
2.74942720309333e-06
-3.30276828701693e-05
-2.46385742735997e-05
-5.32028918866376e-06
-2.57544104748941e-05
-4.33546424025445e-05
6.13685216561065e-06
-3.82759950106452e-05
-3.43309860594178e-05
-3.29603764645863e-05
-2.01564194941562e-05
-1.97343946632622e-05
-2.4811643351062e-05
-2.33939300299811e-05
-2.41690194613602e-05
-1.83334700293111e-05
-3.6796067588139e-05
-2.08998372328571e-05
-1.94366020449337e-05
-2.03733070345857e-05
-5.26324795861931e-05
-2.14749729936233e-05
-2.05548600015808e-05
-1.53728213992584e-05
-4.54670337718864e-05
-6.15737060900944e-06
-5.52793060145187e-05
-4.63771673696827e-05
-2.58813202197353e-05
-2.68808660483463e-05
-6.30013981221273e-05
-4.93919749325769e-05
-2.85014654917344e-05
-3.60201630960065e-05
1.39342463898756e-06
-3.8551686113203e-06
-6.22373516627727e-05
-4.33181916646275e-05
-3.26579536813423e-05
-9.96811239013573e-06
-1.45694899678034e-05
-3.05559183309146e-05
-2.68395199037778e-05
-2.37166540463692e-05
-4.35237247135928e-05
-2.5096993565934e-05
-5.07395181587199e-05
-3.79998694727937e-05
-2.7578622906643e-05
-4.82918666097984e-05
-2.0235812373777e-05
-4.28690738954665e-05
-4.30755956904415e-05
-6.42400833625023e-06
5.92981014641368e-06
-2.32340854388507e-05
-2.68363988158451e-05
-4.52087883518471e-05
-4.30838523062859e-05
-1.70348585418017e-05
-2.03497536216764e-05
1.75268855553653e-05
-3.44706415536441e-06
-2.25047556300236e-05
-2.85070551731001e-05
-1.70380606958076e-05
-1.34446388435079e-05
-1.73046142220466e-05
6.545891911664e-07
-6.14339424030748e-05
-4.02610556760656e-05
-3.68231839945976e-05
-7.71639599752662e-05
6.06214629279536e-06
-2.75001942271664e-05
-3.04908079738336e-05
-2.58781864063506e-05
-3.12867203686622e-05
-2.87874529632181e-05
-1.38634295062394e-05
-8.37928117046702e-06
-4.75092288335102e-05
-3.32523048798709e-05
-2.86308738635422e-05
-2.38652665420218e-05
-3.44607392318413e-05
-1.42690635588197e-05
-3.59410248592665e-05
9.84290625837568e-06
-3.25495798666055e-05
-4.26475814248996e-05
-1.54176219898367e-05
-4.64605874900885e-05
-2.30722807443308e-05
-3.14072772116769e-05
-1.1593323590859e-05
-1.9185475342143e-05
-2.88723771332326e-05
-2.31439237250752e-05
-2.51146483579194e-05
-4.03148003817832e-05
-2.53409721666227e-05
-2.22986530633139e-05
-4.05358612230267e-05
-4.72167240675781e-05
-2.48251372959977e-05
-1.37260832317088e-05
-3.17908292331007e-05
1.24355889286263e-06
-3.39169290740281e-06
-3.05725519444623e-05
-1.93013481831172e-05
-4.25699301497991e-05
-4.33001020030018e-05
-3.65787903387735e-06
-2.95687286495671e-06
9.0411015000007e-06
1.56153919329101e-06
-4.66817130827605e-05
-4.49688093512409e-05
-2.80045319743433e-05
-3.22990124038364e-05
-5.66787914390244e-05
-1.71617967211224e-05
-4.08594372390525e-05
-4.25829853750051e-05
-4.76014657511373e-05
-2.50298671752618e-05
-3.79136286040772e-05
-3.93022692225716e-05
-2.78293123834345e-05
-1.82936937605966e-05
-1.06970803721732e-05
-5.15138265092753e-05
-3.46177757391433e-05
-3.90380382296735e-05
-3.00571930636413e-05
-5.67721533495967e-05
-3.26626764713175e-05
-6.25397456732978e-05
-2.71118835790186e-05
-8.39230504609016e-06
-3.90086522520835e-05
-4.52933471361096e-05
-2.76090563906439e-05
-3.20771474556654e-05
-3.52493387075358e-05
-1.76520942290237e-05
-2.79822101510639e-05
-5.12900752649763e-05
-3.26390247099429e-05
-3.96831860543193e-05
-4.24244484311859e-05
-5.44211744947644e-05
-1.56109493817505e-05
-3.08360322852751e-05
-1.20500461505121e-05
-4.74975685598178e-05
-3.27782579892358e-05
-4.48738705959739e-05
-4.63568494456828e-05
-3.20119969318693e-05
-5.02720161402665e-05
-9.34958126570338e-06
-4.64083323371798e-05
-3.58091591631078e-05
1.3610702466873e-05
-1.08526522464667e-05
-4.23473221715663e-05
-2.43952834754095e-05
-3.52814320666035e-05
-4.25891778874593e-05
-4.24398350657592e-05
-3.3411843390571e-05
-3.30542933588385e-05
-3.01820644518936e-05
1.02385851875059e-05
-8.53500472009952e-06
-4.65138646327421e-05
-3.06239291794444e-05
-3.39167492868934e-05
-4.72232641857774e-05
-1.95667047024867e-05
-3.81288478205689e-05
-4.73872965931732e-05
-6.17307435658288e-05
-5.40477052658764e-05
-3.20260211726511e-05
-1.4579178222339e-05
-3.86227367930951e-05
-1.1098246823809e-05
-2.56426633633838e-05
-4.3336604112938e-05
-3.31790728915062e-05
-1.862601042388e-05
-5.31440548345303e-05
-2.49051460995862e-05
-4.76563758017209e-05
7.9842587702057e-06
-3.11203439892343e-05
-3.09834650065378e-05
-3.51335451076193e-05
-6.45671992930721e-06
-2.11665453643147e-05
-5.63430796957721e-06
-2.3348256851707e-05
-5.66203768583181e-05
-2.26302890164037e-05
-1.54560140689511e-05
-2.54639758574603e-05
-3.73113830512986e-05
-3.21658063860387e-05
-3.45472561896079e-05
9.27115473304292e-06
-1.70579860768343e-05
-5.28872725737923e-05
-2.03394116272718e-05
-3.69034947081386e-05
-4.75878398559696e-05
-3.05748450284031e-05
-1.03860825273093e-05
-9.71313670104893e-06
-2.80484215809277e-05
-2.63227677134638e-05
-3.00519968330742e-05
-1.34248807527416e-06
-3.22672015936785e-05
-5.48804145320761e-05
-3.20459148991405e-05
-3.80190490567597e-05
-3.20873430396173e-05
-5.50588424269402e-05
-6.20701293667868e-05
-8.25690153626201e-06
-6.11967889406959e-05
-3.08739429421379e-05
-1.55007240155972e-05
-4.25900605823831e-05
-4.52546582550618e-05
-1.25482995623321e-05
-3.68643769307507e-05
-1.93127637494841e-05
-3.88472906942215e-05
-1.92784043819505e-05
4.32809424588443e-06
-1.95907024613065e-05
-2.81355495271649e-05
-1.41361606018604e-05
-2.25562512076301e-05
-2.29745763252839e-05
-3.96934468377899e-06
-2.21274831334952e-05
-4.48974519921857e-05
-1.05666855429352e-05
6.66025749786054e-06
-5.57483670049238e-05
-2.30491918706035e-05
-1.68128544719996e-05
-3.71245022198268e-05
-1.32698164294332e-05
-2.45060402486823e-05
-5.7332172699467e-05
-3.45362955402495e-05
2.79003331015367e-06
-3.50166440667017e-05
-2.65507702089906e-05
-1.94254079162727e-06
-4.42215042172416e-05
-3.52705952486512e-05
-2.49062334001601e-05
-2.52176616429059e-05
-7.81613397654339e-06
-1.7836734316008e-05
-1.02985378305074e-05
-4.53509838313747e-05
-2.66645562421977e-05
-2.16171040139386e-05
-2.92650929475395e-05
-1.62035743837001e-05
-3.1825711705439e-05
-5.55105195769627e-05
-5.41679790755873e-05
-3.59880572376112e-05
-1.31937858388898e-05
-1.67620807116932e-05
-1.58166940160421e-05
-3.15308064331568e-05
-1.64134957560564e-05
-1.86443715300544e-05
-3.62203183867495e-05
-1.17203610281071e-05
-4.44116870352097e-05
-2.45391395959364e-05
-5.92216137496434e-05
-1.79194287976924e-06
-3.55285705749423e-05
-3.64466184775312e-05
-8.41925297547567e-06
-3.02166983656674e-05
-3.09878425092537e-05
-2.57955900569713e-05
-2.1319703789832e-05
-3.55085721104742e-05
-3.13161213894873e-05
-3.90345115740887e-05
-6.07903946964349e-07
-2.09622978682052e-05
-5.14630735499127e-05
-1.4438320620009e-05
-2.45958222784874e-05
-9.39192064554132e-06
-2.48788600110598e-05
-3.90555738592254e-05
-4.2295962621415e-05
-7.19670436745079e-06
-4.33249128197751e-05
-3.94992465429303e-05
-8.23023416453323e-06
-1.61646276245109e-05
-3.13214776574295e-05
-3.20775244235125e-05
-2.15442128931985e-05
-2.42934268050993e-05
-5.58108692998697e-05
-2.64844327338715e-05
-1.33931202960299e-05
-5.01635679461009e-05
-3.99099889739444e-05
-9.3361261119455e-06
-1.93127218445398e-05
-4.9848812477919e-05
-2.92926065948537e-05
-2.88464110104822e-05
-3.38987262502714e-05
-2.49782536740117e-05
-2.81330100889531e-05
-4.75201628280831e-05
-3.61860745913336e-05
-5.20333249293473e-05
-1.39947886959197e-05
1.57104785854773e-05
-4.42092259565065e-05
-1.84364609806341e-05
-2.96274037467135e-05
-5.10370346055073e-06
-2.17119681065052e-05
-1.04573172255917e-05
-8.99290874152821e-06
-2.69187638641403e-05
-5.62743788748305e-06
-3.61826782275108e-05
-2.38958802908697e-05
-3.05727351755877e-05
-1.34754907270533e-05
-5.95356541250794e-05
-2.49997899684663e-05
-3.56084525312928e-05
-1.84887406316638e-05
2.80098370174191e-06
-1.90262712519215e-05
-3.03246266604302e-05
-3.93458673591089e-05
-4.85266943076585e-05
-2.0934767395427e-05
-2.96666947716147e-05
-3.09396307305552e-05
-3.73123404719175e-05
-3.26749128759991e-05
-1.98797832435405e-05
-4.06514550433789e-05
-3.77438364374663e-05
-3.37910012345516e-05
-4.15871473375138e-05
-5.05282725845394e-05
-2.68097507962727e-05
-3.65228277931005e-05
-2.73525855713001e-05
-1.09908336465328e-05
-9.40017848224204e-06
-1.85338935998972e-05
-2.18597684393397e-05
-3.3939963366409e-05
-4.51130136828724e-05
-3.47535467510969e-05
-2.25986826348916e-05
-3.45798299546705e-05
-6.24691475876685e-05
-3.22670157959435e-05
-6.50248891103854e-05
-4.48345461822152e-05
-4.62367504916451e-06
-4.68880978371058e-05
-5.31276682603285e-05
-4.20252692425607e-05
-5.06461978861628e-05
-2.25054660876123e-05
-3.04433459263283e-05
-2.43558564376984e-05
-2.72393996906611e-05
-3.41779576177753e-05
-1.71388419105636e-05
-3.23585196544973e-05
-4.91470243978747e-05
-1.91255306629101e-05
-2.36504564535903e-05
-3.82940899845502e-05
-2.67063547045007e-05
-5.46399574722004e-05
-3.52146516061972e-05
-3.27422332127035e-05
-2.83151173837814e-05
-4.98567902626122e-05
-1.27826418120738e-05
-2.83956708463856e-05
-2.81533684703057e-06
-2.3065926183115e-05
-9.81256967739154e-06
-1.42303395307353e-05
-3.8505022189802e-06
-4.40325195498067e-05
-5.6597816507558e-05
-8.2281539670878e-06
-1.50186569346122e-05
-3.00684113812219e-05
-6.41820315140838e-05
-2.31591372464056e-05
-1.93955950571959e-05
-2.23483834989401e-05
-1.74205676753154e-05
-1.1302044179472e-05
-2.495735037707e-05
-2.59658582540344e-05
-3.19249720218222e-05
-3.81496213019257e-05
-2.69735121536059e-05
-3.70682612538947e-05
-3.30525432663684e-05
-3.49544503960849e-05
-1.17170376991773e-05
-3.27791729755199e-05
-3.75268789487327e-05
-3.69378480735893e-05
-5.97669766090989e-05
-3.78274168924284e-06
-4.01167936318256e-05
-1.09634913251148e-05
-3.61476123069482e-05
-2.73789461614727e-05
-1.8249941750792e-05
-2.13947467844932e-05
-1.89690154198296e-05
-5.08110342018616e-05
-3.0938499216829e-05
-2.69246954388606e-05
-4.49754993406018e-05
-4.05268574009955e-06
-3.92952507125424e-05
-4.80647380840662e-05
-2.79116146800041e-05
-3.88068505412812e-05
-2.04806713071771e-05
-2.86812734986309e-05
-3.04606790161357e-05
-2.23397375407518e-05
-4.95613797186649e-05
-4.5884679680289e-06
-2.13198387423806e-05
-3.13604354343545e-05
-4.07791484410391e-05
-2.75238249145556e-05
-4.19248498033411e-05
-3.91560851698101e-05
-1.42804354339484e-05
-3.50687148902615e-05
-3.74764253546216e-05
-2.79443360280785e-05
-3.75678237254273e-05
-3.15585841081634e-05
-4.493878969942e-05
-3.0697855999464e-05
-1.53931614551735e-05
-1.11559335251212e-05
-1.56249173431276e-05
-5.27709430377112e-05
-2.92371073985715e-05
-2.98579239777693e-05
-5.14912196853815e-05
6.96456928831287e-09
-1.95726451445642e-05
-1.74700383741053e-05
-9.47619617020484e-06
-4.26504326250299e-05
-4.44570227958413e-05
-2.34429227229057e-05
-1.48762713987016e-05
-3.76640330457242e-05
-2.37670540301719e-05
-4.35665848714712e-05
-2.28986495781837e-05
-4.13297616214431e-05
-9.58081460235717e-06
-2.24776908899454e-05
-3.90130108211066e-05
-4.92700313964798e-05
-3.51537057545038e-05
-3.67484204755755e-05
-6.23019478935679e-05
-2.96362681354289e-05
-2.92638684336294e-05
-3.93677490900706e-05
-1.57079934407379e-05
-3.66036233486336e-05
-4.90174347484577e-05
-1.66117592060577e-05
-7.44224549699526e-06
-3.03889577191484e-05
-7.16403190426355e-05
-2.75355395028506e-05
-1.29385294670681e-05
-3.45898403080603e-05
-2.74314351820083e-06
-5.14090513525361e-05
-5.43929278000094e-05
-3.39616782013805e-05
-2.97058450178561e-05
-2.2810524942272e-05
-6.75259929362936e-06
-3.58676858193157e-05
-6.90048653917851e-05
-1.23348333574557e-05
-2.07738344579171e-05
-2.98084686076507e-05
-2.16416009321828e-06
-2.49265741586077e-05
-3.82364461583142e-05
-3.04769655346319e-05
-2.7722569765726e-05
-7.57866812861481e-06
-4.53045706145031e-05
-6.0525418369599e-05
-1.74615592588299e-05
1.12449627008097e-06
-4.71156223009335e-05
7.30651607848748e-06
-6.72110169505644e-05
-1.3106947717315e-05
-5.53016080127562e-06
-5.73408161452926e-05
-1.02229943639516e-05
-1.93100552324716e-05
-2.36403893691108e-05
-1.24645442735219e-05
-3.67666551488137e-05
-2.80837472316258e-05
-1.79048142884513e-05
-4.03272016407116e-05
1.75370124568067e-06
-1.72911058027149e-05
-6.71932497140215e-06
-4.59180816035229e-05
-1.99482889386266e-05
-3.78387791215658e-05
-1.14177268963901e-05
-3.66232094571153e-05
-5.15451493944713e-05
-5.54800530552826e-08
-4.61530502216132e-05
-2.68021154390082e-05
-5.07834174469461e-05
-3.19131933243488e-05
-2.81631947367626e-05
-3.10884544189108e-05
-5.28213894667807e-05
-2.61268936322485e-05
-2.17569724068392e-05
-3.95250958656936e-05
-8.60680625582263e-06
-1.25378258860044e-05
-1.04398852691311e-05
-2.38263823310579e-05
-4.06150506927499e-05
-5.77453305940341e-05
1.17287548997038e-06
-2.13424721856057e-05
-1.16551512245121e-05
-1.32681587935775e-05
-3.83766188294187e-06
-1.19833173028569e-05
-5.61848981107608e-05
-7.36986717721271e-05
-2.65694818983235e-05
-4.7981355876747e-05
-5.36070965252479e-05
-1.64332413651804e-05
-6.47695697158199e-06
-2.33078989447578e-05
-5.36668571415623e-05
-3.73744949521193e-05
-5.49772287576468e-05
-3.88146001732071e-05
-3.20231176231061e-05
-5.26924121087688e-05
-2.80109447437433e-05
-1.78239675780182e-05
-3.02374426594034e-05
8.01040131084547e-06
-2.32610643373297e-05
-3.09405002906502e-05
-5.43794734342435e-05
4.04431922634025e-06
-1.1988355355033e-05
-4.09047248507983e-05
-3.24950649237588e-05
-1.32398153687202e-05
-3.55758721661334e-05
-1.37065789050677e-05
-2.59836513134007e-05
-4.45720030066807e-05
-3.03823507375826e-05
-3.52305100470783e-05
-3.08759776454764e-05
-2.91566807256572e-05
-2.35223960746295e-05
-6.00452865547593e-06
-9.46730923684532e-06
-6.27513865949115e-05
-2.26808032782349e-05
-3.25895478858081e-05
-4.29537968024544e-05
-1.28457457065341e-05
-4.06831273810944e-05
4.53045890121937e-07
-4.80897875724448e-06
-3.73731653446228e-05
-1.93659177922231e-05
-3.92080583873817e-05
-3.28766063410596e-05
-3.88739945320227e-05
-5.46330620821835e-09
-4.61224579173264e-05
-1.97071229160365e-05
-5.04603170454444e-05
-1.00320439249518e-05
-2.26044767155569e-05
-3.53922320966482e-05
-3.90748926622424e-05
-2.3226059871298e-05
-4.72324161142788e-05
-3.84570183473549e-05
-5.56517668066471e-05
-3.50064988712141e-05
-2.80086950388642e-05
-3.93562952824172e-05
-3.18468353339172e-05
-4.69020553860685e-05
-1.22194611167551e-05
-1.33508509185651e-05
-6.64864656511237e-06
-4.26401857830555e-05
-3.38629026890366e-05
-3.01913422448774e-05
-1.60830579668362e-05
-3.33114538020859e-05
-2.04804198895806e-05
-4.27643821938945e-05
-2.96321958284228e-05
-2.76607823558472e-05
-3.03669992963713e-05
-2.36283276274695e-05
-6.14388084753595e-05
-3.51525603069444e-05
-5.44857719844173e-05
-5.77041420111696e-06
-1.03271104802587e-05
-3.47071602030896e-05
-7.91683167378782e-06
-3.59366444697374e-05
-3.38682100626452e-05
-1.4262030299068e-05
-1.32477398890522e-05
1.11797216287276e-06
-4.35945118308085e-05
-2.03487902209113e-05
-2.78967930868529e-05
-2.40761457958554e-05
-1.30234835143405e-05
-4.16372264598952e-05
-2.00386209028616e-05
-3.56653255624147e-05
-1.20994557703849e-05
-1.705678466014e-05
-3.92394095387121e-05
-1.10465565197197e-05
-1.97916904831569e-05
-2.4316985791545e-05
-4.41054244940443e-05
-1.67612967647269e-05
-3.63495151332658e-05
-1.94071982321968e-05
-9.42732201058327e-06
1.42182150295106e-05
-3.08128264150342e-05
-2.02565436212142e-05
-3.36542656505309e-05
-4.67891261079473e-05
-1.83415363701843e-05
-1.50952441682362e-05
-1.66881969143792e-05
-5.20898127824808e-05
-2.86547142326496e-05
-1.44799270346141e-06
-4.15286116371904e-05
-2.23339417756925e-05
-2.10837273515853e-05
-1.37852288060008e-05
-3.11004225173988e-05
-1.78311345646593e-05
-4.15117126830369e-05
-6.05270600859382e-05
-3.67257967477129e-05
-2.92748799572038e-05
-1.72685510597834e-05
-1.61580758286465e-05
-3.13213640443748e-05
-4.55080879131626e-06
-3.43229654724526e-05
-6.00766115726593e-06
-2.71896250392218e-05
-1.78693238622276e-05
-3.28337602167621e-05
-4.19301212606415e-05
-2.85075172374702e-05
-2.50758721185777e-05
-1.39061686975824e-05
-4.18624194399419e-05
-2.17462375154497e-05
-5.17099695866522e-05
-1.78522750391365e-05
-3.68036548483954e-05
-4.07271772649387e-05
-1.55368728863447e-05
-2.25651498392989e-05
-2.14448402812359e-05
-2.90130890843548e-05
-3.11391859652387e-05
-5.07639881911987e-06
7.87941754320343e-06
-2.71414768233416e-05
-5.15580899656777e-05
-1.11260747925874e-05
-2.61471622005239e-05
-9.0516696652033e-06
-2.16852634179966e-05
-1.05291107219514e-05
-2.75977542410929e-05
-1.87744445143797e-05
-2.93582111082326e-06
-3.83724488758849e-05
-5.93644717943954e-05
-6.28467262964423e-06
-5.52735363895583e-05
-5.87880332295043e-05
-4.11383597571006e-05
-4.42587366833903e-05
-3.3424656386506e-05
-1.12378144393591e-05
4.05692265344187e-06
-2.2269028966677e-05
-2.71646680512537e-05
-1.79819160241335e-05
-4.45057896200478e-05
-1.80007275826376e-05
-1.85669847791065e-05
-3.68167662522459e-05
-4.11735349599179e-05
-2.30915593864294e-05
-1.48539102708508e-05
-2.01685404878976e-05
-5.92528761829886e-05
-3.19953385761113e-05
-3.25862202163777e-05
1.51814735287413e-06
-5.0231830539842e-07
-3.79839819200982e-05
1.06721512059525e-05
-4.84379047785745e-05
-2.66013016893948e-05
-2.21785544637482e-05
7.6219755285978e-07
-7.08948946457464e-06
-4.68818974685978e-05
-3.75229313019999e-05
5.46552089572348e-06
-1.81819203218673e-05
-7.46739539144144e-06
-1.59969287477186e-05
-1.40299567730501e-05
-1.39174197304973e-05
-4.68286788727067e-05
-2.74990090582788e-05
-4.41484388217009e-05
-2.14773458476445e-05
6.34935988446035e-07
-4.67190509308426e-05
-4.4195549798041e-05
-2.94095715744177e-05
-2.9821268620945e-05
-1.72921858179029e-05
-1.70747246229307e-05
-5.15775235211493e-06
-2.32805982905809e-05
-4.64006204312972e-05
6.40781426318384e-07
1.92418025057518e-06
-3.18597036248355e-05
-2.27774352514636e-05
-2.62009625869984e-05
-3.34767730722605e-05
-3.4777728355798e-05
-2.85077328788377e-05
-2.32574471484974e-05
-5.96149787448339e-05
-4.4350963496067e-05
-4.96044580194854e-05
-2.9055237466699e-05
-4.94991018054778e-05
-3.88575586625095e-05
-4.02863553596327e-05
-3.47857218689225e-05
-1.4212047688342e-05
-5.11619892574231e-05
-2.35514828730275e-05
-6.05311397321831e-06
-2.11711027646453e-05
-1.87133285916497e-05
-4.36178132020546e-05
-4.61184915864121e-05
-5.82792091045682e-05
-2.99799966581026e-05
-5.1068028142576e-05
-3.56671458582536e-05
-5.0470954844977e-05
-2.77181151899297e-05
-3.49487315338383e-05
-2.89434651452913e-05
-4.42794359357813e-05
-2.59090326956504e-05
-4.29939618893653e-05
-4.56723665104353e-05
-2.06784023198091e-05
-4.114198449736e-05
-6.17336262259444e-05
-2.96722928102513e-05
-5.6538934096008e-05
-5.12238656132701e-05
-5.26075225889067e-05
-1.5995456471194e-05
-2.16482633971462e-05
-6.73070391333836e-06
-3.32614741318712e-05
-2.41633978797109e-05
-2.48759364624319e-05
-3.48918297094309e-05
-3.64931414437109e-05
-2.45336225469669e-05
-6.84932382781695e-06
-3.85930257018389e-05
-3.34072829514504e-05
-3.2104910819828e-05
-3.60307510274621e-05
-4.58417836699243e-06
-4.38612486272303e-05
-2.79727281182405e-05
1.83132665388126e-05
-3.11127271267769e-05
-5.01454934764277e-05
-7.45186112568469e-06
-2.62167748014603e-05
-3.5040497071856e-05
-1.32380220009941e-05
-5.115634229271e-05
-4.51202564178314e-05
-7.35158258343915e-06
-4.24998155584132e-05
-2.01738208478229e-05
-1.10482971155283e-05
-1.37552947764407e-05
-4.01842122001252e-05
-1.16910348773633e-05
-2.24594543532266e-05
-4.3873786144976e-05
-4.39709558868817e-05
-1.39218119897588e-05
-5.26005650220358e-05
-3.21840969568319e-05
-1.55786052567162e-05
-4.73144123032268e-05
-2.19303684649598e-05
-1.50425538680192e-05
-2.8893016215877e-05
-3.75132206913488e-05
-1.42222937883753e-05
-4.38699733066932e-05
-4.33535955279369e-05
-5.56967751989917e-05
-3.84210526021296e-05
-3.82483274011149e-05
-2.59023836080607e-05
-3.066558698714e-05
-2.59253144577296e-05
-3.61560510513664e-05
-2.45400548468108e-05
-2.81644023044195e-05
-1.32916269658991e-05
-7.04344708992839e-06
-3.9205503879353e-05
-1.61140569603281e-05
-3.5544506551773e-05
-4.8615596372326e-05
-4.09507963757235e-05
-3.20435071330029e-06
-4.41641608169627e-05
-2.66705116058034e-05
-3.91290145108271e-05
-5.07735242578657e-05
-3.68203137312958e-05
-4.60737253426315e-05
-1.70002675158916e-05
-3.45469833344154e-05
-3.55033679726043e-05
-2.37459230468807e-05
-7.62193845549989e-06
-3.18071077958273e-05
-4.63070535813615e-05
-5.44080434696091e-05
-2.06469072567219e-05
-4.09205874410899e-05
-2.67506076815971e-05
-1.93757284631605e-05
-3.39690558646246e-05
-2.35364796608272e-06
-3.85863542451282e-05
-1.41329584760675e-05
-3.01221387729103e-05
-5.61229322414831e-05
-2.58050537829074e-05
-2.92870552712567e-05
-3.15688987312716e-05
-2.66858196090039e-06
-1.83799558145481e-05
-2.78284731319648e-05
-1.99886108248672e-05
1.36415981357284e-07
-2.94524852140347e-05
-4.34169619873172e-05
-2.59619707354341e-05
-5.88230933159014e-06
-4.05617619006769e-05
-1.75684647533008e-05
-4.848466617892e-05
-2.60838139831259e-05
-1.85286591032137e-05
-2.74806841177449e-05
-1.67576149096996e-05
-1.96857949385584e-05
-6.22570050775837e-05
-2.31262786256143e-05
-6.25432848153724e-05
-2.61657710826373e-05
-2.77877798091983e-05
-2.74628738004446e-05
-1.97133962246311e-05
-2.17995951147502e-05
-4.39904827794702e-05
1.03714436095635e-05
-2.00346470356435e-05
-3.76707954527625e-05
-1.4736649213304e-05
-4.1508563994396e-05
-5.46127760633581e-05
-3.23107425649801e-05
-1.5206606294172e-05
-4.78506192235492e-05
-2.42456613596075e-05
-3.21705153693086e-05
-3.00616620158099e-05
-1.76160675058679e-05
-1.76781677383995e-06
-3.40496421506321e-05
-2.98466112795582e-05
-3.88084610423784e-05
-2.33204508616344e-05
-3.71771590521665e-05
-1.7837813643226e-05
-4.98855548307326e-05
-7.24823658063921e-05
-2.64143763802796e-05
-3.11314412937738e-05
-3.25275133962056e-05
-2.36869363667753e-05
-3.93543649922454e-05
-2.70081365695008e-05
-3.81752656259934e-05
-2.39048263131854e-05
-6.82042135021824e-06
-5.76347149932406e-05
-2.62225139442667e-05
-4.08572515473604e-05
-3.73993980558413e-05
-3.30682027541226e-05
-3.44075724328289e-05
-2.11368132294703e-05
-9.25821482195957e-06
-3.0777446759126e-05
-1.57947457064798e-05
-2.15594395715858e-05
-2.47835359486544e-05
-3.63897699267799e-05
-5.03096721480025e-05
-4.17457987000243e-05
-1.18762336653507e-06
-4.79727278708998e-05
-2.74902005777831e-05
-4.83496890955637e-05
-1.0569032840749e-05
-3.09839338287366e-05
-2.66914520569766e-05
-5.27833729508003e-05
-2.2293167699365e-05
-3.08861451875049e-05
-2.73281461150261e-05
-2.91619382821265e-05
-3.90105593504532e-05
-2.95394418394097e-05
-3.86049002408764e-05
8.34823438417037e-06
-2.98178286152799e-05
-1.54386952971486e-05
-3.76430326454195e-05
-3.83331190355106e-05
-2.65345487934919e-05
-2.34555560147845e-05
-2.85712420096925e-05
-3.84208715374912e-05
-4.05935520311429e-05
-2.23755647653277e-05
-1.59198961664057e-05
-1.90060842747649e-05
-2.77654595790995e-05
-3.59772355455306e-05
-4.79602244801417e-05
-2.15774169093307e-05
-3.03338827659936e-05
-4.56625019071548e-05
-2.62919363980518e-05
-2.66997620762828e-05
-3.84306178751686e-05
-4.88954123602201e-06
-2.13915576053655e-05
-2.30668574335041e-05
-1.91090295518181e-05
-2.54687297774718e-05
-2.31390891947465e-05
-5.42669582344572e-05
-6.16644396220565e-06
-5.48803155127117e-05
-3.75454455607937e-05
1.56631720222538e-05
-1.88259103807049e-05
-3.13281528025865e-05
-5.50293698876058e-05
-6.6359160830442e-06
-1.81360448502617e-05
1.5573439692536e-06
-1.05525545449607e-05
-3.77051007485636e-05
-3.89166163756851e-05
-5.6369624199692e-05
-4.65576705195777e-05
-3.79663822350601e-05
-3.14831251655294e-05
-4.08278426957397e-05
-2.19743281818678e-05
8.70120625280996e-06
-5.8425020889508e-06
-4.46391770162675e-05
-4.16669461020852e-05
-1.81285017895695e-05
-1.29649919901851e-05
-5.70871558752042e-05
-4.5030020343506e-05
-1.29474834739581e-05
-2.48576576174611e-05
-1.26386500413694e-05
-5.88144304754521e-05
-2.93268349234682e-05
-3.94242067591015e-05
-1.80737444486498e-05
-3.99814323667236e-05
-1.46661310776348e-05
-3.59679973546693e-05
-3.95821831388847e-05
-3.24711645219054e-05
-4.07624317020232e-05
-2.8981313903936e-05
-6.66489106337304e-06
-4.64031715072526e-05
-3.7612591550358e-05
7.28882199617709e-06
-4.18783344730176e-05
-3.24126629394347e-05
-4.20911007435141e-05
-2.56628461816454e-05
-4.35629475129413e-05
-3.14764986683995e-05
-2.68643515524772e-05
-4.4685276331453e-05
-2.29037198056402e-05
-9.88006998192422e-07
-2.05788078557638e-05
-4.69026018712354e-05
-1.6840661305016e-05
-7.58917216394687e-06
-6.73821370145163e-05
1.41679226217832e-06
-2.982696091305e-05
-5.62967368989327e-06
-2.94624707712037e-05
-4.01694648803644e-05
-1.65026169685607e-05
-2.89097063397631e-06
-6.84431171332773e-06
-4.90935657609044e-05
-1.95457377323601e-05
-2.72903152529902e-05
-1.10602686626596e-05
-3.00921029604992e-05
-1.66844851901454e-06
-5.34113521326389e-05
-4.24318019972329e-05
-1.3459226296409e-05
-1.92752605815884e-05
-2.92051242083679e-05
-2.93431183374496e-05
-3.29009908122424e-05
-5.24779991156307e-05
-1.6971352514069e-05
-2.61562319093337e-05
-3.68322789747946e-05
-1.24772582046536e-05
-2.88549195947951e-05
-2.31697140492113e-05
-3.93121235167499e-05
-2.84512498285796e-05
-4.21586097402206e-05
-2.63060799777124e-05
-3.63311714020037e-05
-1.88861182605117e-06
-2.1147459936976e-05
-4.57358745018348e-05
-3.78465650509e-05
-4.1985657705055e-05
-4.18527585079795e-05
-2.47776693081811e-05
-2.07288254404762e-05
-1.17464829700884e-05
-3.2522017555503e-05
-4.3906490133859e-05
-4.17248146835857e-05
-4.63639961792675e-05
-4.90367867767431e-05
-2.50773798570564e-05
-1.92279247729262e-05
-4.05934044733105e-05
-6.81377851949757e-05
-1.48095365294573e-05
-6.05623579971727e-05
-1.96030557476234e-05
-1.36259493990806e-05
-2.74678739012405e-05
-2.89834717602231e-05
-4.71048671397635e-05
-7.34136457916626e-05
-4.72069447120535e-05
-3.74092672614856e-05
-1.28235169446281e-05
-3.93350400929666e-05
-2.34900603170731e-05
-1.85825877075434e-05
-1.18113599417622e-05
-1.68791789655526e-05
-8.72997619103662e-06
-1.46510745373872e-05
-3.47621364390528e-06
-2.30318928862201e-05
-4.32368221442764e-05
-2.14938149663453e-05
-1.79191310889462e-05
-2.0561957787806e-05
-1.86678393627128e-05
-1.87541356917425e-05
-3.34815981144547e-05
-4.37824329135238e-06
-6.32198291290678e-07
-4.38894380751166e-05
-8.01567878990242e-05
-3.11785617645396e-05
-1.19473361909402e-05
-3.80356223212652e-05
-4.3144425727509e-05
-4.00787460102679e-05
8.17896197813157e-06
-5.95003103396668e-05
-3.84022870456788e-05
-1.94793152630668e-05
-3.54253587986521e-05
-2.89444424488752e-05
-2.65191216835553e-05
-2.79342884803611e-05
-2.30542740850181e-05
-3.73787480001686e-05
-3.74946339339115e-05
-1.98854618989212e-05
-2.6867698920289e-05
-3.86460171213027e-05
-2.61096593161247e-05
-1.58363262519002e-05
-2.2817921652813e-05
-1.99262507091683e-05
-4.9154960193673e-05
-1.28051200782255e-05
-2.18646986455325e-05
-2.50776892052295e-05
-1.7830535499142e-05
-7.77035867746242e-06
-2.01776962844647e-05
-3.6125534161989e-06
-3.03864750095247e-05
-2.17826023079705e-05
-3.47606867593273e-06
-1.36471599185318e-05
-1.30296189040169e-05
-1.49673171248404e-05
-3.52038574908441e-05
-4.91236146015229e-05
-4.38217459467606e-05
-3.66738264403072e-05
-3.42006853853978e-05
-3.96076390198067e-05
-3.62256360122381e-05
-1.85226708247272e-05
-3.9857009733327e-05
-3.62490731110458e-05
-5.8480146355084e-05
-6.22490342909639e-06
-2.39071902862901e-05
-3.22754633359169e-05
-5.41665698750243e-05
-3.92366259432559e-06
-3.34986366915438e-05
-4.43640930156114e-05
-2.07991434445167e-05
-3.03659265831108e-05
4.24924158094895e-06
-2.21408408005592e-05
-3.80202090254673e-05
-2.21249075487106e-05
-1.22281651304471e-05
-2.8590095053845e-05
-1.41809287368431e-05
-1.72023581506949e-05
-3.89791045175901e-05
-6.34700667206345e-05
-3.17521257725762e-05
-5.0178677066594e-05
-3.09308265133024e-05
-3.2054559183468e-06
-6.77173366853876e-06
-1.16329027247736e-05
-3.06260554044549e-05
-2.17606786910473e-05
-3.3943786943131e-05
-1.63150064469289e-05
-1.08489369075715e-05
-5.77856082156955e-05
-1.72380913097272e-05
8.3099295895402e-06
-2.54163558747366e-05
-1.30271721506806e-05
-3.07609006930199e-05
-3.32854696614362e-05
1.04159318490534e-06
-2.25490309406178e-05
-3.73382445796465e-05
1.10690144385237e-05
-2.44221384376458e-05
-4.97370377512452e-05
-2.87310296685114e-05
-3.22227906438515e-05
-2.89937093039328e-05
-2.96922202804778e-05
-5.54009993596015e-05
-7.62040299049487e-06
-4.99335652381065e-07
-2.02047726727245e-05
-2.83744409194284e-05
-2.49790813988065e-05
-3.15737823725781e-05
-2.19936324417537e-05
-2.58637192491662e-05
-2.16123479842452e-05
-3.18654304131222e-05
-4.62477527956396e-05
-5.76497047927251e-06
1.3735083031951e-06
-3.78900836583773e-05
-3.97720796231683e-05
-1.62502580148382e-05
-3.82054288380245e-05
-2.59147305800909e-05
-2.11636457871804e-05
-1.52456886518122e-05
-3.84028140426896e-05
-2.22051256857275e-05
-4.52544768737004e-05
-4.31374110240499e-05
-3.20351901636803e-05
-1.91266200998032e-05
-2.43152991004885e-05
-3.36989746168732e-06
-1.0622009202786e-05
-1.86483051121034e-05
-2.32563803759159e-05
-5.87381950339212e-06
6.45226667569453e-06
-1.16529016260554e-05
-4.7350050370144e-05
-4.31737529918429e-05
-3.065684373973e-05
-2.52426970382867e-05
-2.44435652525012e-05
-1.45144294015592e-05
-3.43993813596202e-05
-1.2141375302189e-05
-2.17888808908169e-05
-2.72649521909309e-05
-3.24676887057381e-05
-2.37770241001897e-06
-2.39002868245106e-05
-5.98386980156426e-06
-2.98972469883583e-05
-4.69161576040513e-05
-3.69403647456523e-05
-1.36031416403041e-05
-3.36252894014529e-05
-3.17015919764776e-05
-5.22001577893111e-05
-4.34298264389218e-05
-2.04392891823978e-05
-3.17063829258343e-05
-4.67520489119628e-05
-2.34055856137105e-05
-2.39592985879706e-06
-1.29963696451075e-05
-1.20564389546459e-05
-3.56302884313538e-05
-3.35443843790822e-05
-5.02717921331789e-05
-1.78359695215952e-05
-3.38033928721548e-05
-3.25300292284003e-05
-2.40561477210499e-05
-1.17797536276337e-05
-3.75138063046847e-05
-7.20337230029045e-06
-1.79525611348742e-05
-1.87195062891486e-05
-4.6005936623232e-05
-9.50170135389221e-06
-2.75935826257972e-05
-6.89619130552045e-05
-7.87058928942535e-05
-4.41656426185525e-05
-1.6463662510154e-05
-4.65392122792692e-05
-5.51452112520762e-06
-5.98395047343291e-06
-3.16683280005654e-05
-4.298217667259e-05
-2.48808308302958e-05
-2.17247172510524e-05
-3.43900676161802e-05
-3.5026682422383e-05
-1.44777356621672e-05
-3.17141266467034e-05
-3.1382021730974e-05
-5.24400274687251e-05
-7.02644166024836e-05
-5.94784861546341e-05
-4.52792584157142e-05
-3.30531196166905e-05
-1.45442753861014e-05
-3.54404476937791e-05
-2.38655483939278e-05
-4.74574175005353e-05
-1.69148106219622e-05
-4.61735772701078e-05
-6.23166013180951e-05
-2.96529766192305e-05
-5.34944829818491e-05
-1.11687510068782e-05
-4.36591091880036e-05
-1.12640679465179e-05
-9.77837761922602e-06
6.88660270986135e-06
-3.80794246027084e-05
-2.6037843269632e-05
-1.02595034559712e-05
-1.2235610107851e-05
-1.89074849912046e-05
-4.8448480519192e-05
-2.80954641894045e-05
-1.82364735890731e-05
-1.5810429795874e-05
-7.27342973433588e-06
-1.22979737002492e-05
-6.44133710301798e-05
-5.15788349835064e-05
-1.39750413153828e-05
4.38409699291442e-07
-4.12557528626031e-06
-5.85582251654816e-05
-3.71200672464636e-05
-2.60925124892432e-05
-1.86374927811297e-05
-4.35751053463113e-05
-6.93129298707677e-05
-3.25253210563182e-05
-1.55267126876121e-06
-3.90622425041264e-05
-1.98432583564055e-05
-3.10807958153829e-05
-4.15152639099361e-05
-6.56530334362712e-05
-1.82579769814565e-05
-4.58575918670719e-05
-2.01077034935591e-05
-3.73741456570642e-05
-1.3554743221606e-05
-2.58407751637403e-05
-5.60721932649813e-05
-1.39288929994298e-05
-4.20798624365072e-05
-1.64746582379388e-05
-1.23829557913232e-05
-1.88108933034629e-05
-3.48704492539311e-05
-2.02474412730653e-05
-3.2104384405093e-05
-7.15344624456007e-05
-8.97859729638954e-06
-1.47208353118199e-05
-3.79976279267561e-05
-3.51413789649807e-05
-4.13680912757145e-05
-4.13136247653054e-05
-2.88419227794255e-05
-3.02553858954171e-06
-4.6742287564326e-05
-5.55140201035167e-05
-3.92704895025577e-05
-8.31983586623004e-06
3.67764203561845e-06
-2.55658380195685e-06
-1.70766087383842e-05
-2.18250698482044e-05
-1.37554074613969e-05
-4.46931676898453e-05
-2.60930298272206e-05
-4.78041189899985e-05
-1.87417907714995e-05
-4.5729903403509e-05
-3.0595058358515e-05
-3.31172536396445e-05
-3.30961592466551e-05
-6.24529024088998e-05
-3.71578506649119e-05
-4.75936245057378e-05
-1.24897158227936e-05
-1.79793713333295e-05
-3.34767244601013e-05
-3.0532099649927e-05
-1.67761088408963e-05
-1.51397971923741e-05
-2.10694979020376e-05
-2.67720235862998e-05
-3.79963423558044e-05
-3.07379675403443e-05
-1.50138068755459e-05
-2.2363986785145e-05
-4.5833445833532e-05
-6.06899992821458e-05
-3.18252302986576e-05
-3.49508258159638e-05
-2.39822974837498e-05
-1.74338051527516e-05
-8.08426354371685e-06
-1.11485047892837e-05
-3.90445542635762e-05
-2.5223993316998e-05
-3.04652524722097e-05
-3.03998448193366e-05
-2.22515407713169e-05
-5.9660811975734e-05
-4.41762059974452e-05
-1.13652866670209e-05
-4.00604018522171e-05
-3.78088454526267e-05
-2.76516284420839e-05
-8.54992282001001e-08
-2.5563251782149e-05
-3.00766984835522e-05
-1.85375467734548e-05
-2.46047387923414e-05
-2.64057199302116e-05
-5.06912259535086e-05
-1.133786025693e-05
-1.96355717769304e-05
-2.14862650924487e-05
-3.3578488301453e-05
-3.60769677009812e-05
4.04577799045523e-06
-1.43111367199438e-05
-1.82698785319897e-05
-1.82738502242918e-05
-3.66185056164869e-05
2.48257159506307e-06
-3.94821165773424e-05
-1.49657680767445e-05
-3.6095854960327e-05
-2.67973885856488e-05
-1.40558563627973e-05
-3.41268856886421e-05
-4.29935457135948e-05
-1.4444007987443e-05
-3.27321658398202e-05
-5.59275594923307e-05
-5.04054242765515e-05
-5.43712757032543e-05
-4.568540586824e-05
-3.72858082700345e-05
-2.51738234258511e-05
-2.0710970385649e-05
-3.29611236049491e-05
-9.89445299277509e-06
-3.14400774741486e-05
-1.55436680272945e-05
-2.9910175977464e-06
-1.98919604152302e-07
-2.75542300712563e-05
-1.45016773655321e-05
-1.53839698169555e-05
-4.30573114833127e-05
-1.57226663498087e-05
-4.31229579411089e-05
-2.83392403201518e-05
-3.00320504329089e-05
-3.47071544366083e-05
-2.63453399548668e-05
-3.65464780099243e-05
-2.53144678549779e-05
-2.82398092395838e-05
4.11895612225526e-06
-1.91126701133449e-05
-4.92391069777268e-05
-1.31541789178029e-05
-4.83130340214501e-06
-3.55678122868371e-05
-5.08792811633342e-05
-5.49131742192222e-05
-5.80692356215933e-05
2.27809511745732e-05
-3.26762793869507e-05
-3.23429018801626e-05
-2.49610699728164e-05
-4.64335006345199e-05
-2.80697947118192e-05
-9.90163442294098e-06
-2.05653569178828e-05
-3.8149113748069e-05
-2.70453909252666e-05
-6.0211767016835e-06
-5.16928244977652e-06
-2.08361751461394e-05
-1.90521800377322e-05
-2.23600808588233e-05
-2.0658937004435e-05
-4.27910925684858e-05
-3.87979792127862e-05
-4.54766206867119e-05
-3.57575904737531e-05
-3.35622337715253e-05
-4.4455245986699e-05
-1.46343379647758e-05
-2.10382230959976e-05
-2.14772641037039e-05
-2.89826545388622e-05
-3.55801579286263e-05
-4.56290836489908e-05
-2.65848861270738e-05
-4.10825172496181e-05
-3.79655629110293e-05
-4.09749636355972e-05
-6.47781950711593e-05
-3.72789961714303e-05
-5.15166186325003e-05
-2.09808777334691e-05
-3.96096808704712e-05
5.3422736954528e-06
-2.48307785353311e-05
-1.77340386205933e-05
-3.47405635300151e-05
-3.37033498004304e-05
-7.55246698270144e-06
-2.14844723662967e-05
-2.39606657649647e-05
-1.73389387240053e-05
-1.87147794344392e-05
-2.40996317335892e-05
-2.00152012182414e-05
-2.6460997002125e-05
5.91972140423325e-06
-4.3953428625434e-05
-3.23635862238687e-05
-2.70944186053216e-05
-1.56348529726314e-05
-2.47955757780196e-05
-3.42914119479319e-05
-2.17964574656938e-05
-1.33264094784678e-05
-3.48377268915174e-05
-3.02286572706113e-05
-3.03117059455566e-05
-3.27604534655819e-05
-3.61362337613151e-05
-1.89803259376874e-05
-2.32601332339464e-05
-2.40086420888746e-05
-2.9384266981938e-05
-4.56069705886332e-05
-3.50990656809698e-05
-9.47925689779567e-06
-2.40897840692063e-05
-3.46821679459266e-05
-4.35140299610429e-05
-4.62841337198707e-05
-3.38604873091686e-05
-3.88234489833087e-05
-4.06872573384214e-05
-4.74841159263882e-05
-1.2592829968945e-05
-5.91943487416775e-06
-9.8865733757238e-06
-1.38037710729052e-05
-9.69414484843129e-06
-2.33388240659377e-05
-5.35593987633401e-05
-3.44182241806585e-05
-2.0679178505897e-05
-2.61150117448125e-05
-3.55258112268242e-05
-9.19100632814719e-07
-3.80953282934596e-05
-4.1709681469512e-05
-2.59305905190683e-05
-2.30979237404169e-05
-2.17270455192776e-05
-2.86763727204601e-05
-1.32433528014476e-05
-1.02427023147284e-05
-3.9502162209042e-05
-3.83142748229172e-05
-3.56797335049988e-06
-3.15649549704382e-05
-3.91736415135403e-05
-7.14351495658247e-05
-3.26800031975755e-05
-2.18058654513096e-05
2.08585104948465e-05
-2.74190742103146e-05
9.99490255464299e-07
-5.45947629263945e-05
-2.78473910609138e-05
-3.90582040707901e-05
-1.92112747353715e-05
7.02366129997464e-06
-2.18855606146904e-05
1.95018809421627e-06
-1.51122556871981e-05
-3.41980971151969e-05
-4.69822100912791e-05
-2.67649191555122e-05
-4.5164894062754e-05
-1.79516602701123e-05
-2.05976529604709e-05
-4.41616979697462e-05
-3.02123216115543e-05
-4.42180168644681e-05
-3.71055065308919e-05
-2.6703066967903e-05
-4.4281580797424e-05
-6.07526894465059e-05
-3.9598098500734e-06
-2.67225176000135e-05
-2.51459410201947e-05
3.58319106629832e-06
-3.81711609008929e-05
-4.74055797080454e-05
-2.67314462849866e-05
-2.48630891369537e-05
-1.84501341882536e-05
-1.46878069953613e-05
-2.53903209899479e-05
2.33984637586235e-06
-6.49952379597435e-05
-2.92745875673164e-05
-4.87877426792749e-05
-5.65706975453513e-05
-3.17272844003392e-05
-4.55566269593195e-05
-1.91451496870749e-05
-1.55344455041929e-05
-2.27525358858927e-05
-3.51245329281549e-05
3.41203773524328e-06
-3.9269563941126e-05
-1.19597527613117e-05
-4.88112047927947e-05
-1.1476182750965e-05
-2.30340671879224e-05
-4.88820835409366e-06
-3.26711305108646e-05
-1.56206582384095e-05
-2.97678650852609e-05
-5.34930815028402e-05
-3.11949368390507e-05
-6.74911968401041e-05
-2.66876738067358e-05
-3.74219280535702e-05
-4.28859248288991e-05
-2.32003666264686e-05
-2.01439002801961e-05
-4.33536772268992e-05
6.87247089924593e-07
-3.26287844413274e-05
-3.06120327302196e-05
-3.92431239041733e-05
-5.63183166888428e-05
-4.5680271990923e-05
-2.47907544096439e-05
-2.75291838295011e-05
-4.17621277363188e-05
-2.62519607431175e-05
-3.36107828826283e-05
-5.38509635039544e-05
1.12371673662256e-06
-1.55143797125135e-05
-4.3383434976331e-05
-1.41132973575782e-05
-3.78163747012777e-05
-6.01080192205568e-05
-3.05364118012726e-05
-2.0361904071901e-05
1.50051080618624e-05
-2.8833883862124e-05
-5.781992786135e-05
-1.47342083735031e-05
-8.39748403344926e-06
-5.1458172512775e-05
-3.16919868617752e-05
-3.76414557877053e-05
-2.36237028459644e-05
-2.38181478680119e-05
-4.11741180848294e-05
-5.30352435295845e-05
-3.38678172614074e-05
-3.98794882888358e-05
-3.56540074074983e-05
-3.00953621348362e-05
-3.79861883293104e-05
-1.12581318398652e-05
-1.96809117937656e-05
-2.71635391009195e-05
-1.80258988389726e-05
-4.85669574044934e-05
-3.43774496259667e-05
-2.74620127175193e-05
-2.9334646655431e-05
-2.5392732470317e-06
-2.00804016541879e-05
-2.38010141871472e-05
-1.68730535416926e-05
-3.27606927109185e-05
-4.25475916324449e-05
-2.00723871888139e-05
-1.01235539801192e-05
-1.96660591811501e-05
-7.23030757563274e-05
-6.02837085079342e-05
-7.31646652654593e-05
-3.10673809507803e-05
-4.85221828153704e-05
-1.25734320051238e-05
-3.23938253501095e-05
-2.95368255054247e-05
-2.95406749942612e-05
-5.52794559072924e-05
-1.97615130795816e-05
-5.27325849384568e-05
-1.97293421172622e-05
-3.69327585893215e-05
-2.28949116123698e-05
-3.55929660555187e-05
-3.31209719713925e-05
-2.57147329696102e-05
-1.06224644081161e-05
-3.47555118154879e-05
-1.93598076009556e-05
-2.68276171208312e-05
-4.52678232602588e-05
-2.73575868838893e-05
4.56278177381337e-06
-5.02219104266745e-05
-2.09267658447004e-05
-2.12720701569583e-05
-1.71616509528694e-05
-3.86216735048069e-05
-3.49856496955584e-05
-1.08227625766812e-05
-2.51234568523381e-05
-1.06364940933566e-05
6.47098504761248e-06
-1.51709941932295e-05
-7.53318822503076e-06
-3.83370771558594e-05
-2.80398087067682e-05
-3.88348916473978e-05
-3.33689877595552e-05
-1.32734120346962e-05
-5.5651275286032e-05
-2.95875677689154e-05
-4.58641698507093e-05
-3.07030909594278e-05
-4.88950443495008e-05
-2.32275755832011e-05
-2.59794686350652e-05
-4.93682230456594e-05
-1.64314871498976e-05
-3.94250270539415e-05
-2.96495764804465e-05
-3.0614450977105e-05
-3.43936898065214e-05
-1.06797227433829e-05
-1.59029187366461e-05
-7.64748086550006e-05
-2.77218941123929e-05
-3.63626721494971e-05
-6.47203103657864e-05
-3.41817674985741e-05
-2.04125536387489e-05
-4.07307626642984e-05
-4.29161294834631e-05
-5.63166266134294e-05
-4.00170148106982e-05
-4.16320120987632e-05
-3.9447989825763e-05
-3.97220366606064e-05
-2.271987007821e-05
-1.43020854023283e-05
-1.7970713878596e-05
-2.21982963560208e-05
-5.49642329235098e-05
-1.14474620037127e-05
-3.72309506164311e-05
-9.12327823348314e-06
-3.62112384173134e-05
-4.16784230175725e-05
-2.06105893231813e-05
-3.12447173178224e-06
-1.71458842288718e-05
-4.62320298479311e-05
-2.29376778022986e-05
-1.10106962221003e-05
-1.22926866704823e-05
-3.59266633938558e-05
-4.12998147407277e-06
-3.98193624317078e-05
-6.00226934239982e-05
-1.26231300985112e-05
-3.00402060448745e-05
-4.88084547724034e-05
-3.53845038224156e-05
-3.26301956392433e-05
-4.14421863061337e-05
-4.37246741638389e-05
-2.84963906362307e-05
-4.49882875368347e-05
-2.21596757289199e-05
-4.96265844186381e-05
-8.51334196623859e-06
-1.02027977953095e-05
-1.7110745899045e-05
-3.17291975278063e-05
-4.19464686285006e-05
-5.12516882996578e-05
-9.69984151717778e-06
-2.5945252311385e-05
-3.01377102582942e-05
-3.77315888362583e-05
-3.68774904967746e-05
-1.74091826099088e-05
-8.18159252977642e-06
-3.78573228453837e-05
-5.75440093369942e-05
-3.76679634709001e-05
-2.51878661489056e-05
-4.03239280302809e-05
-2.762671922907e-05
-3.56477043833113e-05
-3.62856325172264e-05
-4.89586419923077e-05
-3.33056619625492e-05
-4.70208809692864e-05
-2.15851729015877e-05
-3.02021628481386e-05
-2.06929050018913e-05
-5.80726312843487e-05
-2.04004235048248e-05
-3.49815766643578e-05
-3.82974434266272e-05
-4.05264449758643e-05
-1.68697413120353e-05
-1.9539518254607e-05
-3.43199773822964e-05
-4.52525225296505e-05
-5.55658563509357e-05
-4.90180434895559e-05
-2.92133724640676e-05
-5.4689854587766e-05
-2.39549928259111e-05
-3.52749452526144e-05
-1.76108244652135e-05
-3.66249369197392e-05
-8.70213103082349e-06
1.91793952315859e-06
-3.20653812745352e-05
-1.2368910797242e-05
-3.16762975697916e-05
-1.80077850634833e-05
-1.33817846726423e-05
-2.26144641743833e-05
5.52890485833628e-07
-3.81719090534749e-05
-4.74458485717576e-05
-4.07577139277283e-05
-4.58542671423947e-05
-4.95817130835431e-05
-3.73644295905201e-05
-3.76255393596612e-05
-2.09853386121459e-05
-2.45607765517429e-05
-2.58285834946793e-05
-4.12508183454827e-05
-3.15475249607574e-05
-1.5695633125466e-05
-3.59921182255322e-05
-9.79243868479556e-06
-2.34852583177008e-05
-2.85271624117525e-05
-2.74467020021101e-05
-9.65496934692865e-06
-3.84982152785768e-05
-4.35795753389793e-05
-2.43327084512966e-05
-5.92368613245367e-05
-3.91097369289403e-05
-3.44432307522419e-05
-5.66363608589483e-05
-1.64479906604717e-05
-1.7956307358906e-05
-6.41219024203581e-06
-1.39559945273118e-05
-3.40785083147016e-05
-8.5739790780505e-06
-3.88712822726135e-05
-1.62082271741152e-05
-2.78404390342972e-05
-2.65550380746261e-05
-7.12184460778587e-06
-5.42245545371038e-05
-2.26336845454334e-05
-3.06539506188105e-05
6.91852748952154e-06
-2.11321998628858e-05
-2.43882511051817e-05
-3.92197337487071e-05
-2.96403584025241e-05
-5.287647100536e-05
-2.0275292127039e-05
-4.0235122636322e-05
-1.22722695107663e-05
-2.85363094139398e-05
-3.19937003950727e-05
-2.91288687903582e-05
-3.51401575512382e-05
-4.81346924500555e-05
-4.48633275983193e-05
-6.10025396399188e-05
-2.98949607095536e-05
-1.73008482399811e-05
-2.62381497927827e-05
-2.70380863842687e-06
-2.47630837445557e-05
-4.50040904130973e-05
-4.34138425578935e-05
-1.93452271192527e-05
-1.08076483394676e-05
-2.05005432133597e-05
-1.14203302745378e-05
-1.98363763593522e-05
-4.97907931646378e-05
-2.92928968954586e-05
-2.83115383554109e-05
-5.11693326431902e-06
-5.14457765539205e-05
-1.55709037570574e-05
-3.66702247789385e-05
-4.55525980413343e-05
-1.01638706299044e-05
-3.48072017687462e-05
-3.56995402553649e-05
-2.88712281202587e-05
-3.19197516861346e-05
-1.82861330497786e-05
-4.94810000502704e-05
-3.3654142589394e-05
5.64047165853869e-06
-1.56299545587414e-05
-1.987821028825e-05
-4.77104063916805e-05
2.56840721759198e-05
-3.67480832419967e-05
-1.31084298149993e-05
-2.12966790395495e-05
-9.36101320643078e-05
3.02302200822322e-06
3.03582509244929e-06
-4.00968589936403e-05
-3.6101617772139e-05
-1.9297958841981e-05
-8.10641589269251e-06
-4.30208301965053e-05
-1.46326482045572e-06
-4.2810078449581e-05
-7.58580048663985e-05
-1.54276682824272e-05
-3.14190037876986e-05
-3.09900762450742e-06
-3.15279754200427e-05
-2.58576813316449e-05
-1.78605849784626e-05
-3.01470164706761e-05
-3.02177522180761e-06
-3.09000271493158e-05
-6.74079221916605e-05
-4.67096891059642e-05
-3.74002151938909e-05
-5.29658955579773e-05
-6.1257259920409e-06
-2.45084398883571e-05
-1.0313858376726e-05
-3.33746193498557e-05
-3.58747186862655e-05
-6.91698385088539e-05
8.60598948227307e-06
-8.07875758566142e-06
-3.76208224494434e-05
-6.61282647309309e-05
-2.12457573406821e-05
-5.71076613200539e-05
-2.99377383742397e-05
-4.89367366527394e-05
-5.06529723961263e-05
-3.61168928751677e-05
6.28972531628642e-06
-2.83131356644046e-05
-3.35119987684122e-05
-3.15651397405849e-05
-9.44455145926119e-06
-1.00912166308298e-05
-9.10201138744718e-06
-1.24663235137189e-05
-5.13058698293743e-05
-4.53046150953553e-05
-3.55096519438431e-05
-5.2963897008389e-05
-2.59650950319144e-05
-3.56797812497857e-05
-9.73702411325185e-06
-1.77482729257311e-05
-5.17683965318424e-05
9.15924493868687e-06
-3.85964682455449e-05
-2.65179527555128e-05
-5.77145752403665e-05
-3.95934523515409e-05
-2.90730670442882e-05
-3.33931569624867e-06
-2.84821172097468e-05
-7.24263733632819e-06
-1.30983771539301e-05
-5.20020828065362e-05
-3.13177677693622e-05
-3.21161629860062e-05
-1.82401468355537e-05
-1.66850861763335e-05
-3.60035638234994e-05
-2.78843905579564e-05
-6.07635844480343e-05
-2.53112604279625e-05
-1.10353388729902e-05
-2.05095218718966e-05
-4.50780578620825e-06
-5.61577978508233e-05
-4.85610284319247e-06
-1.15324062084611e-05
-1.74097834355783e-05
-4.84694548518283e-05
-3.90288411358623e-05
-2.91397468772357e-05
-4.03620816941497e-05
-2.0039112745593e-05
-3.30571807994996e-05
-2.75212948000578e-05
-3.24772240420563e-06
-3.88731453950846e-05
-2.65808027053003e-05
-2.23297394076017e-05
-2.87945391128191e-05
-2.11245053602826e-05
-4.99992997317333e-05
-2.14777891739749e-05
-3.12707675005434e-06
-2.8448640378183e-05
-2.30183459282089e-05
-1.40317728050453e-05
-1.20313087176705e-05
-4.8309353357225e-05
-5.53053833949506e-05
-1.58335478443322e-05
-1.19322748366113e-05
-1.734099414807e-05
-4.73983446543534e-05
-7.33978657218758e-06
-1.59344041024226e-05
-2.75714287033208e-05
-4.18277380416786e-05
-2.80994103267397e-05
-5.44247502681738e-06
-4.19260974430377e-05
-1.05394900176181e-05
-3.94675870731591e-05
-3.53987114534434e-05
-1.5780977421755e-05
-5.18972801185616e-05
-3.84631151692216e-05
-3.67280365240415e-05
-1.03983272226943e-05
-2.49948666608578e-05
-1.7960659596948e-05
-3.4427126816574e-05
-1.72540668400047e-05
-5.24152541718393e-05
7.46878365687408e-06
-2.73151642184216e-05
-2.81349852734431e-05
-4.12738289136034e-05
-1.10745172750167e-05
-2.77434438772577e-05
-2.95691678180631e-06
-3.27919362586699e-05
7.95411580146394e-06
-2.50954607251169e-05
-9.17652538450554e-06
-2.49842445223799e-05
-5.39317023274064e-05
-5.77653974090481e-05
-3.85536814110526e-05
-3.64593311922696e-05
-1.12358359030509e-05
-4.45449864342015e-05
-2.54432713996906e-05
-1.63364076921305e-05
-2.45628357789237e-05
-5.24167416866724e-05
-1.81392965105556e-05
-1.36753329410939e-05
-5.3138510168214e-05
-2.79823200736142e-05
-2.43307657824316e-05
-4.03527812297331e-05
-5.48939187610186e-05
-1.78583900713402e-06
-3.3871711522282e-05
-2.29504715148475e-05
-2.17665772532528e-05
-2.7169459781363e-05
-8.91230945826461e-06
-2.00844829889054e-05
1.61277329847916e-05
-2.84905172743235e-05
1.59168941213252e-05
-3.43898826747073e-05
-2.54850252904391e-05
-4.67216237311497e-05
-4.22523310990894e-05
-2.11421001207803e-05
-3.30116847198274e-05
-2.55870566453461e-05
-3.84964570046525e-07
-4.31179436103338e-05
-6.25105581153145e-06
-4.56174368841013e-05
-6.36499345768925e-05
-2.5417893057768e-05
1.17610517320322e-05
-1.97475276694309e-05
-1.86896915693408e-05
-5.98754064343292e-06
-4.63146945903283e-05
-5.57518814150513e-05
-1.92581843522555e-05
-2.86669401958894e-05
3.44339039945552e-06
-2.19666588225205e-05
-6.19623769694369e-06
-4.89499175193138e-05
-1.52838188646855e-05
-9.43019695531169e-06
8.52306638781398e-07
9.64004890236424e-06
-2.43885870433911e-05
-6.09320402847847e-06
-3.71099885357732e-05
-3.89270166370485e-06
-4.18967639549776e-05
-3.68139304197543e-05
-2.89430383725025e-05
-3.34692165907522e-05
-3.64803494150583e-05
1.43500484439159e-06
-2.61027820912421e-05
-2.81480658733154e-05
-1.96989232044138e-05
3.26675619479669e-06
-1.33504103246446e-05
-1.69037579056847e-05
-3.72074907312236e-05
-2.88719036402373e-05
-2.5911803241612e-05
-4.34327889304294e-05
-2.06960989533809e-05
5.17283515320907e-06
-1.61093461717898e-05
7.09828721060796e-07
-2.31749815619506e-05
8.77211931231656e-06
-4.24673984738525e-05
-2.44789649183757e-05
-4.35833095522647e-05
-4.26634575941057e-05
-1.26414514334949e-05
-3.08269601236788e-06
-4.64683706750401e-05
-9.96524330956515e-06
-2.36043894912957e-05
-3.20436751721234e-05
-1.64132658883689e-05
-2.76869436378646e-05
-3.18589750128031e-05
-3.23339017333582e-05
-3.02264454074724e-05
-1.60476872690666e-05
-2.73150895459426e-05
-1.7524054023645e-05
-4.53669372899814e-05
-3.75368578402915e-05
-2.39722029637367e-05
-2.0370627644877e-05
-5.93599749420567e-05
-2.54044566972006e-05
-2.28602144012281e-05
-2.59047960151236e-05
-2.87940392213375e-05
-2.46509315512798e-05
-3.40132511791421e-05
-3.8730264546158e-05
-3.6852360922867e-05
-1.41767592124088e-05
-3.48435692464227e-05
-3.27002289680543e-05
-2.72388536454418e-05
-2.78552713175221e-05
-3.56322725124277e-05
-1.10666658931405e-05
-3.16076507342708e-05
-2.6919514531469e-05
-4.10013388958493e-05
-4.87835407505631e-05
-4.93004201861742e-05
-3.8087156164305e-05
-2.66923046230738e-05
-4.57680171717953e-06
-3.58044138785531e-05
-1.84244168119697e-05
-3.27872840235117e-05
-5.43239605506016e-06
-8.52983706325423e-06
-7.31448836197579e-06
-2.2248163539918e-05
-3.85362746202633e-05
-3.61265503970107e-05
-3.9654734028461e-05
-3.20286083350131e-05
-1.16581632420752e-05
-2.40091181404586e-05
-5.68273082090703e-05
-4.4142205293332e-05
-2.07817530719439e-05
-3.47239799542113e-05
-3.37766824096109e-05
-4.49919937082149e-06
-1.56647467656985e-06
-6.36357876822293e-05
-3.80891048799015e-05
-2.8221976445544e-05
-2.35722403919801e-05
1.84728479445327e-05
3.7059852070292e-06
-2.49409034444822e-05
-4.65155469534663e-06
7.04122470163454e-06
-2.98277081651417e-05
-1.20842868009616e-05
-1.80348988717275e-05
-3.17313222800277e-05
-1.53738602345788e-05
-1.42038644707831e-05
-1.4692601460404e-05
-6.88154368137239e-06
-1.77634875765175e-05
-7.65042790940793e-05
-1.7657107190946e-05
-6.34081797529732e-06
-4.28136453602561e-05
-3.51797200559021e-05
-4.19170833654868e-05
-4.68507741520703e-05
-3.93930060450276e-05
-5.51513305056521e-05
-2.41643026480704e-05
-6.91247178142235e-06
-4.04161080524772e-05
-3.31424498702776e-05
-2.6096241753357e-05
-5.52047775722795e-05
-5.37518408097367e-05
-1.22221632827466e-05
-3.84310211500587e-05
-2.27140267310688e-05
-1.30666602475736e-05
-5.13765883832856e-05
-2.1901374401604e-05
-2.77680035978567e-05
-1.85707904042484e-05
-5.22822936988905e-05
-1.84049615117569e-05
-5.1051711012915e-05
-1.43091989439238e-05
1.19532870624897e-05
-2.3948996180033e-05
-3.56183467744249e-05
-7.27359140040081e-05
-3.5720346795076e-05
-5.35085043849824e-05
-3.43702523024578e-05
-4.15537271088959e-05
-1.81240048184377e-05
-4.36435444913498e-05
-4.67598941967034e-05
-4.16141809427027e-05
-1.75700963115559e-05
-4.01492907417455e-05
-3.06448328527153e-05
-3.3622031337295e-05
-2.74853205302511e-05
-3.12815180639669e-05
-1.2152729038287e-05
-5.86073028547798e-05
-2.15759083340219e-05
-3.42768308359972e-05
-4.04127038505782e-05
-2.19733690995854e-05
-1.77843400872495e-05
-2.53959420195796e-05
-3.2515184774005e-05
-4.30634124261129e-05
-3.73972396340426e-05
-3.49316940713221e-05
-6.69996782795096e-06
9.2550158010444e-06
-2.82016642749889e-05
-3.19279713464116e-05
-4.67966013722778e-05
-4.13887256111594e-05
-5.95929987632761e-05
-2.61395947068481e-05
-3.36118543820421e-05
-2.83255729144925e-05
-1.76220205271674e-05
-1.37854976029488e-05
-3.08398503766768e-05
-2.60004900056889e-05
-3.9557982450413e-05
-4.65687443379931e-05
-2.30376296470734e-05
-1.90354180372791e-06
-2.71998525575057e-05
-3.55195820467024e-05
-2.95925967300437e-05
-2.97023639832091e-05
-4.43951476029661e-05
-3.5818493335907e-05
2.9509084380741e-06
-2.14947134511045e-05
-6.17462328351377e-05
-2.45847634909234e-05
-4.66579509704523e-05
-5.51032505458335e-05
-4.76102524771885e-05
-1.34144506133562e-05
-1.55210201841777e-05
-3.4120782926118e-05
-3.80439915415132e-05
-8.75535571064754e-06
-2.30865922867549e-05
-3.58979817345243e-05
-5.39944441420464e-06
-2.62101771470067e-05
-1.74619897149694e-05
-3.16220524699306e-05
-3.40703885038299e-05
-2.08037835160977e-05
-2.11443967093004e-05
-2.91478367617954e-05
-4.26373569213232e-05
-4.24186185657008e-05
-3.7896203206866e-05
-4.58857151025993e-05
-1.95508188982911e-05
-3.39967985336317e-05
-1.09206503481767e-05
-3.11733139172095e-05
-6.86196886898709e-05
-2.62372492343982e-05
-1.1746574330012e-05
-5.27338884720046e-05
-4.1114277669519e-05
-2.26376174962776e-05
-3.94008951376972e-05
-2.58002911308882e-05
-3.12036190814489e-05
-5.11561682282514e-05
-3.66954728834034e-05
-5.07859363137641e-05
-4.92637925698106e-05
-4.57870766151558e-05
-1.37784367014189e-05
-4.87955940677827e-05
-2.51525115710558e-05
-3.37548659153137e-05
-5.26248648130986e-05
-3.29276268596786e-05
-4.05264198018496e-05
-4.46017165483518e-05
-5.57730980514915e-06
-5.64324173965522e-05
-4.44989144694874e-05
-4.75291406891072e-06
1.52606970059456e-05
-1.07328914961955e-05
-2.51930108406128e-05
-3.31508936562029e-05
-2.48559800906636e-05
-5.97496693255722e-05
-1.78690631876364e-05
-2.37794747341231e-05
-2.88014166466948e-05
-3.18716398891607e-06
-3.24760783751624e-05
-1.12319699167549e-05
-3.82021512523691e-05
-4.4061814472253e-05
-4.84509222627722e-05
-4.73222956049765e-05
-2.76726260680499e-05
-2.24528838064021e-05
-1.89746437083448e-05
-3.30460812705633e-05
-5.16596175504093e-05
-2.64032147682623e-05
-1.65012244385982e-05
1.00275018590164e-05
-1.55354394537173e-05
-4.64818289875054e-06
-5.83171093368769e-05
-4.83342343031763e-05
-5.97533082345029e-05
-2.50619157129633e-05
-1.93810063682043e-05
-1.90130421057086e-05
-3.98880236632996e-05
-3.88163470484295e-05
-3.46646379985948e-05
-2.99106476052746e-05
9.43702181408865e-07
-1.28768275294131e-05
-2.62779481721799e-05
-3.91578568424965e-05
7.78127266282666e-06
-2.60078434852586e-05
-3.23029522786699e-06
-2.40835521132449e-05
-6.35171617188537e-05
2.19232157252566e-05
-2.88469466406169e-05
-2.04628641524701e-05
-9.17045631941988e-06
-3.4926938069948e-05
-2.9937617467776e-05
-3.99484674699402e-05
-4.54019233777755e-05
-4.31847421655965e-05
-2.44265797162441e-05
-1.04750043708613e-05
9.47622377405981e-06
-4.40258397187076e-05
-2.6796081312917e-05
-1.20436206806177e-05
-5.60547427936094e-05
-2.2825204345463e-05
-5.92592823509027e-05
-2.21276286873992e-05
-3.99775425752652e-05
-2.60583278528094e-05
-3.98148539057571e-05
-3.15937239595284e-05
-2.47312668913437e-05
-5.86705241482442e-05
-6.46328864646681e-05
-2.70246548521179e-05
-4.17734316345327e-05
-3.39087290192964e-05
-4.26305413314784e-05
-3.34644524097602e-05
-5.89020736343461e-05
-9.39714245175985e-06
-4.60186357560893e-05
-4.55108566450116e-05
-9.41309797653584e-06
-1.70974822964821e-05
-2.14151285390562e-05
-2.65607766358172e-05
-6.24909381727173e-06
-1.67357659927779e-05
-2.47409306268592e-05
-1.816940956226e-05
-2.96415449179053e-05
-2.83624082373851e-05
-3.71970339740628e-06
-4.72314505185589e-05
-1.84042131326274e-05
-1.78338779535309e-05
-2.953199712672e-05
-3.61314890298648e-05
-2.49921816448943e-05
-3.32272048066067e-05
-7.00827663395716e-06
-3.42677123055096e-05
-5.07850025545003e-06
-1.8453923122199e-05
-3.47622068233954e-05
-2.71318995227309e-05
-3.69404043637468e-05
-3.63046015732601e-05
-1.92060401500347e-05
-4.29729250259734e-06
-4.18043833500129e-05
-1.54082080254381e-05
-2.01578720115763e-05
-2.21030284254608e-05
-5.54079833058615e-05
-3.13437993475744e-05
-3.04712889552912e-05
-4.32582267669085e-05
-3.00652503471912e-05
-2.44568539675226e-05
-1.32275985310158e-05
-4.34509268418409e-05
-2.86048841519769e-05
-1.84725754761199e-05
-4.30180116891128e-05
-5.97461794742343e-05
-4.78262741886044e-05
-3.4159976290856e-05
3.28332090206625e-06
-2.14853420997219e-05
-2.80309834144879e-05
-3.55383511181206e-05
-5.29921025336872e-05
-2.34628904297535e-05
-2.00676748760853e-05
-4.57291130936077e-05
-4.48566938833952e-05
-3.98256047640247e-05
-1.51369559602839e-05
-2.02598817556586e-05
-5.05597372283673e-05
-2.30744552264604e-05
-1.05956579089726e-05
-1.30565408484419e-05
-1.98804657142033e-05
-4.30317420529143e-05
-4.38342347847e-05
5.86552745180994e-06
-3.61124588979023e-05
-4.08050424616118e-05
-4.97803192378391e-06
-6.58027693965469e-05
4.01520791470552e-06
-2.92106222615844e-05
-4.48569513616328e-05
-2.47783889971737e-05
-2.59812674310311e-05
-1.95051475599329e-05
-2.95202094428728e-05
-3.29339448797122e-05
-6.69503335826196e-06
-1.40060466371727e-05
-3.0536880608403e-05
-2.59715335089931e-05
-2.01557551023221e-05
-3.13130224163089e-05
3.52514992644587e-06
-8.71488949208967e-07
-3.34909311235619e-05
-9.63682507352358e-06
-2.79394833235061e-05
-3.98836339067909e-05
-1.0608436366605e-05
-2.37036627182912e-05
-1.15851870836934e-07
-5.16007283429593e-05
2.08763974778512e-07
-1.78880461385683e-05
-2.93920674928192e-05
-1.54646623755189e-05
-3.23615516318302e-05
-3.54411421169476e-05
-5.38281082378377e-05
-4.91752674264921e-05
-1.74112033332442e-05
-3.53427576348312e-05
-3.06511969995593e-05
-2.59702194371118e-05
-2.61616653652747e-05
9.02215204325117e-08
-3.60152216555331e-05
-3.97760355581152e-05
-3.76732262372204e-05
-2.74015699060745e-05
-2.69960324071464e-05
-2.69124484711288e-05
-2.28441501349728e-05
-1.16489804561566e-05
-2.16065095785139e-05
-2.35739573899955e-05
-1.01167622794561e-05
-2.05427515526417e-05
-3.31854197519896e-05
-3.02869041434918e-06
-1.10639503336614e-05
-3.76570747638974e-05
-3.89430766551428e-05
-3.18835649767073e-05
-4.82214618698446e-05
-3.76658101385701e-05
-4.09999674219485e-05
-2.87644216977428e-05
-3.51778413539511e-05
-4.75881464980804e-05
-4.70639441283243e-05
-3.49546797851309e-05
-1.51009069002413e-05
1.09971800749212e-05
-1.26992304865248e-05
-3.52359188180389e-05
-4.72171708402425e-05
-1.93736479296242e-05
-6.03068805141638e-06
4.47697902299682e-06
-5.17098269990717e-05
-1.7903025733683e-05
-1.45764975259684e-05
-2.58948741856044e-05
-3.23748486885416e-05
-3.28790352877055e-05
-3.59349480271656e-05
-4.01335400189717e-05
-3.97683152569715e-05
-4.4733179639034e-05
-4.32516073284997e-05
-4.2587348689528e-05
-2.17215422953376e-05
-4.97099452132057e-05
-2.41654774004867e-05
-4.27857778263242e-05
-1.31765809592797e-05
-3.07508321207751e-05
-4.03746945041327e-05
-3.07613367817105e-05
-3.00967472323416e-05
-5.61786893443205e-05
-4.01743514616833e-05
-1.86408648034922e-05
-2.0710170122424e-05
-4.17504241212382e-05
-4.03952898693369e-05
-3.56018251319105e-05
-5.02851906586014e-05
-3.90427651971777e-05
-4.03098639303269e-05
1.79851774253217e-05
-3.60941719908064e-05
-1.84706889358916e-05
-4.02476401439652e-05
-3.59780818442527e-05
-4.18412253618878e-05
5.55542753684116e-07
2.42282441155513e-06
-1.17470822352667e-05
-6.66156042862115e-05
-5.77345010950264e-05
-3.49553790515076e-05
-9.18970563448705e-06
-4.90247818111906e-05
-4.49206483597277e-05
-3.28909502192918e-05
-1.48933466555532e-05
-4.5336775750025e-05
-3.91199296043067e-05
-6.49823584720102e-06
-3.70849355860094e-05
-5.47765052646588e-05
-2.06533580990581e-05
-2.95171064230424e-05
-2.56982005347475e-05
-1.67924930827802e-05
-1.7857076170286e-05
-3.52034575816743e-06
-4.63317303106347e-05
-3.9964558274745e-05
-5.2583827172495e-05
-4.3266337107973e-05
-5.05832103891735e-05
-4.11418797550103e-05
-4.96746189224632e-06
-3.81097140805641e-05
-1.14534633032278e-05
-4.11459372007131e-05
-2.59371487653275e-05
-3.44627025938683e-05
-1.93903577275657e-05
-3.35172453467901e-05
-3.93536557158775e-05
-2.71381997570743e-05
-2.85615180176153e-05
-3.19580413096984e-05
6.67925889689171e-06
-2.28713258674301e-05
-1.55669828341259e-06
-4.4164162938478e-05
-2.92621310282795e-05
-3.15064110683751e-05
-3.12839746570121e-05
-2.83273078858646e-05
-2.2307187241728e-05
-3.69219302713934e-05
-9.95546271927773e-06
-2.55565120180254e-05
-4.25332333491375e-05
-3.19133840805556e-05
-4.20289604824365e-05
-4.03103417017384e-05
-2.85959582441834e-05
-5.94547746796234e-05
-5.16514837245406e-05
-4.01840281698845e-05
-1.3462716520094e-05
-2.64303732245596e-05
-8.01987601198497e-05
-1.39813251466571e-05
-3.47197624820203e-05
-5.24821873170249e-05
-6.16470824978456e-05
-3.17030650808031e-05
-9.24641272271586e-06
-3.07781614878504e-05
-4.20975486399316e-05
-6.857732967009e-05
-3.78572799360342e-05
-6.06592139572042e-06
-5.2637702470134e-05
-2.12582914975915e-05
-4.86342064721945e-05
-4.12425608558725e-05
-1.90027109634491e-05
-4.89475679798011e-05
-2.58296833334276e-05
-1.93776586238275e-05
-2.07428628746144e-05
-3.22472010039681e-05
-2.31582032064103e-05
-5.6397774233883e-05
-3.23617689509358e-05
-3.43885950772898e-05
-1.6124669754641e-05
-9.59708290043441e-06
-1.40429531765902e-06
-2.56724839792357e-05
-4.5567930126317e-05
-3.72408245524185e-05
-1.28949763363584e-05
-3.30564986453834e-05
-3.09178436065858e-05
-1.90397018595009e-05
-5.73744051249035e-05
-1.06475479765699e-05
-6.63476786897391e-05
-3.31683897677185e-05
-3.99996398466665e-05
-1.42095646519584e-05
-9.81556673031617e-06
-2.37028544933304e-05
6.78971626626456e-06
-4.81736643185386e-07
-3.86599424461419e-05
-2.43143657122356e-05
6.03838508427345e-06
-2.22118742710864e-05
-4.44665599154949e-05
-4.68991798654493e-05
-4.63173426646657e-05
-5.82439103858411e-06
-2.71241396739386e-05
-4.30661064188468e-05
-2.25405213243942e-05
-2.99014473512859e-05
-1.0325396059214e-05
-1.74790973608777e-05
-1.43356329236543e-05
-1.56720231011283e-05
-3.4982443120805e-05
-2.9897531332592e-05
-2.90509138910094e-05
-3.84718731080123e-05
-3.91246542861352e-05
-3.12440691678742e-05
-3.59853096863981e-05
-4.72129586960225e-05
-1.59218223187816e-05
-1.89700804919791e-05
-2.29450723505302e-05
-2.36829875625326e-05
-8.87763515675957e-06
-3.73657368188872e-05
-2.03658723121e-05
-2.27017035999675e-05
-5.52639541087854e-05
-1.07791953974542e-05
-4.29017550905256e-05
-3.67289209355914e-05
-5.70541255268258e-06
3.79115354428488e-07
-2.84624563331696e-05
-2.34766885697049e-05
-3.91802861754144e-05
-3.80142482743458e-05
-4.4919665456038e-05
-3.963230071066e-05
-3.69579992631627e-05
-3.02527344739456e-05
-8.34616836071319e-06
-4.79765932736076e-05
-3.09998593142715e-05
-4.20572649128e-05
-3.87529642207726e-05
-7.94442125512617e-06
-4.0891396544833e-05
-2.72354463295232e-05
-3.67529840384634e-05
-4.91274394782428e-05
-1.22386078318807e-06
-3.38280222896765e-05
-1.22330735733646e-05
-5.72534565920357e-05
-2.8329846571424e-05
-4.25042424918063e-06
-2.37788235257259e-05
-2.65615389563695e-05
-7.25819511421772e-06
-1.58011043860102e-05
-4.59765180819309e-05
-1.92746706746372e-05
-5.87591418887475e-05
-4.60226443960577e-05
-1.81653244300594e-05
-3.22226947631631e-05
-3.8665375747017e-05
-1.14021660657944e-05
-2.97675839172139e-05
-9.24376764220465e-06
-4.38912333696417e-05
-2.2869763680819e-05
-2.68555704875685e-05
-4.47402640548847e-05
-1.1101411897122e-05
1.95534566622502e-06
-5.17253079936978e-05
-1.8691156461631e-05
-4.35410516342085e-05
-3.53759744700476e-05
-3.3950858510409e-05
-5.17138549071736e-05
-4.89929950800768e-05
-2.27861149419397e-05
-5.18494357989258e-05
-1.04275205729049e-05
-3.24109905487273e-05
-3.10288971331887e-05
-3.82084777314211e-05
-1.42946604973137e-05
-2.24199551585494e-05
-2.50914087582503e-05
1.49033037975089e-05
-3.03659028879146e-05
-3.94366220661616e-05
-2.46928077119566e-05
-3.07616399010503e-05
-2.56596837909437e-05
-3.68308357623088e-05
-2.30329883386863e-05
-1.74800562486513e-05
-3.80282590985016e-05
-2.42455118545004e-05
-2.13763356514525e-05
-6.46452383116844e-05
-4.06465665929709e-05
-1.42486035115599e-05
-1.83811372783092e-05
-3.85387892796177e-05
-4.26255216334173e-05
-2.26380819901514e-05
-2.33695645993045e-05
-2.93632114181662e-05
-2.97340858833168e-05
-2.72457732888927e-05
-2.05073129913348e-05
-2.22055324579708e-05
-5.12461249471216e-06
-4.49943995124663e-05
-2.30647383823531e-05
-4.69381321527459e-05
-2.28483208652845e-05
-2.38383735421697e-05
-2.85762542806799e-05
-9.66829105811571e-07
-3.14758261224766e-05
-2.44507720668398e-05
-4.61806939378732e-05
-3.2677798175885e-05
-3.53249784699026e-05
-2.87848960603462e-05
-6.50699344080225e-05
-5.54379037096286e-05
-2.69384499331417e-05
-3.27837966998251e-05
-1.10271208784783e-05
-4.87710255964265e-05
-4.40847028273968e-05
-5.37539621294266e-05
-4.56157959345609e-05
-1.76222664920719e-05
-1.5370491736972e-05
-1.94279760504005e-05
-2.38150194073334e-05
-1.19158473007152e-05
-1.71479707490124e-05
-3.50959484467847e-05
-3.43824576775773e-05
-4.3081278111756e-05
-4.56374349833719e-05
-2.72582381325062e-05
-3.22371111521087e-05
-2.41748043632786e-05
-1.54606171333053e-05
-2.56553189227401e-05
-8.59384230803996e-06
-7.02955673597515e-06
-3.98516824647979e-05
-3.29527516798438e-05
-3.9059137853763e-05
-4.58441789825349e-05
-4.55086145577555e-05
2.60333372911258e-06
-1.26410213856235e-05
-6.32614806984055e-06
-3.22768426065901e-05
-8.17295786635687e-06
-5.16530470274197e-05
-2.1819634036522e-05
1.72301900277386e-05
-2.7012761831734e-05
-5.71314396108066e-06
-2.53398819133348e-05
-1.49223818083805e-05
-2.18328777205142e-05
-2.35192068119995e-05
-3.86719744262867e-05
-1.25605623743809e-05
-7.03151143873683e-05
-2.28960909336482e-05
-1.53141124173039e-05
-8.52127161519935e-06
-2.27680551083881e-05
-2.76615954526392e-05
-2.4762775175195e-05
-3.80440398115978e-06
-3.06368460264966e-05
-6.17493056580887e-05
-6.1090028982782e-05
-2.11761085580205e-05
-4.83165468594194e-05
-2.68620311874214e-05
-2.40849743601248e-05
-5.3708858266604e-05
-4.54890516790611e-05
-9.52212504658682e-06
-4.2569480817435e-05
-7.81105258570849e-06
-3.728015489388e-06
-8.73904481197972e-06
-2.87804120817272e-05
-8.41669514559805e-06
-3.35609129998474e-05
-4.61057400553106e-05
-1.46961843385556e-05
-4.53136822445205e-05
-5.85103075801265e-05
-1.10046026301159e-05
-2.35107447238184e-05
-4.99662198240621e-05
-2.16461979655261e-05
-2.14893549573606e-05
-2.77416811816909e-05
-2.4764057796548e-05
-3.44518219159853e-05
-1.95432483712978e-06
-4.09256921973552e-05
-1.9485743235452e-05
-4.77294289864042e-05
-4.80761105851509e-06
-4.22056079325669e-05
-4.27531916857092e-05
-3.25527655322963e-05
-4.16188142544599e-05
-1.4087488253995e-05
-5.73206938308941e-05
-3.15489323632754e-05
-6.24138761368578e-05
-7.87635107148731e-06
8.66788539224356e-08
-3.09425237589368e-05
-2.4557115076694e-05
-3.3673498335933e-05
-2.06435101865474e-05
-1.56721821006189e-05
-3.30813436503654e-05
-2.74522501483161e-05
-4.89576863566685e-05
4.82888594268508e-06
-3.56849757554784e-05
-2.13688201073021e-05
-2.92991738770538e-05
-2.72112568080343e-05
-4.45035355882267e-05
-2.78088537789729e-05
-3.10116825300506e-05
-6.6972665657141e-05
-3.30008376597312e-05
-4.1165433421537e-05
5.85032399439401e-06
-4.43334865031157e-05
-3.95111474574844e-05
-4.80799891339378e-05
-3.43822536636809e-05
-1.42098119773579e-05
-3.00216745686749e-05
-2.26008667983122e-05
-1.90691641464781e-05
-3.21401832845504e-05
4.73094194243056e-06
-2.67349559705256e-05
-2.89445799885211e-05
-1.83833970634001e-05
-2.67861636543554e-05
-2.30660571429222e-05
-4.37460598919148e-05
-3.35929914552844e-05
-4.01281971162817e-05
-5.77605660980223e-05
-4.74418388195542e-05
-6.32413455999588e-05
-2.31873967070409e-05
-3.93286707476552e-05
-4.80334183578618e-05
-8.1018470708376e-05
-1.55866525120595e-05
-3.63964276661753e-06
-3.19910849688073e-05
-2.33559176992492e-05
-2.08553802938593e-05
-1.21039968119827e-05
-2.00319681398312e-05
-6.29707381537188e-05
-2.32138095803982e-05
-2.09494349928058e-05
-3.21320713163462e-05
-8.97132167146147e-06
-2.78647665469157e-05
-3.36260961837616e-05
-5.47639912266161e-07
-1.56860026158652e-05
-1.47769637047246e-05
1.14566438362924e-05
-9.47387687659144e-06
-2.93172695608651e-05
-3.25563872516481e-05
-4.83665799076864e-05
-4.36753031716654e-05
-3.09051832409821e-05
-4.20456880113731e-05
-4.41975168323283e-05
-2.32833162611933e-05
-1.03472665035416e-05
-5.41192307192129e-05
-1.35107462134226e-05
-2.92113059872029e-05
-4.51923342632324e-05
-5.36803293135413e-05
-3.92758581440557e-05
-1.02111480716399e-05
-3.40432306193985e-05
-3.24543312724817e-05
-1.6266536674637e-05
-1.46531634259902e-05
-2.32347177726973e-05
-4.02214459726447e-05
-3.41123987303012e-05
-3.38480567607839e-05
-3.81777687352337e-06
-1.9065696712593e-05
-4.54326887847343e-05
-1.11055790354141e-05
-3.49122187066692e-05
-3.88146383845601e-05
-2.84671655601727e-05
-2.34394867682352e-05
-3.46410518488631e-05
-3.20383342346938e-05
-5.25617811963154e-05
-2.0207900204093e-05
-8.61372021855123e-06
-3.18336709935846e-05
-3.84778965005264e-05
-2.98736139060527e-05
-6.91387955974399e-06
-3.36775311378162e-05
-5.84059785153334e-05
-2.31804038205543e-05
-2.05945209318804e-05
-3.84696490662499e-05
-3.50154285495729e-05
-1.93448760962037e-05
-3.41301492846291e-05
-6.72659511442082e-06
-2.2714303861401e-05
-1.27021284602174e-05
-3.2155627329276e-05
-2.89749736230218e-05
-2.2463963256108e-05
-3.78897651094849e-05
-3.48986875845522e-05
-5.14539240446549e-05
-2.63974845420261e-05
-1.17954888420115e-05
-1.62622464214152e-05
-1.94576402549331e-05
1.53929625847551e-05
-2.0026592610419e-05
-3.84565846640843e-05
-1.4199676995748e-05
-5.6839879695149e-05
-2.45478990904893e-05
-1.90669158346831e-05
-1.0028033375388e-05
-3.09214003500099e-05
-1.06720940658394e-05
-4.89443964244041e-05
-3.52180053841469e-05
7.06435086851924e-06
-2.1127011524454e-05
-5.63277622654345e-05
-3.60833797153156e-05
-6.35480821028578e-08
-1.19892402387074e-05
-1.75730530421805e-05
-1.76375822692503e-05
-4.08887986756834e-05
-1.60165369789049e-05
-4.42033495267912e-05
-3.25248049489615e-05
-2.34831355295187e-05
-2.92670970453058e-05
-5.68294891500781e-06
-3.37251450681124e-05
-3.46691925208281e-05
-2.7155826268865e-05
-2.68255452540049e-05
-3.29289395983957e-05
-2.37219737117376e-05
-4.45172800444538e-06
-1.71486694058741e-05
-4.55187061244205e-05
-2.48993998899436e-05
-3.25447148250146e-05
-1.56195741449955e-05
-1.70599100009629e-05
-2.6422304014553e-05
-1.01284762707013e-05
-2.81946645235825e-05
-4.53952511414201e-05
-4.90582551625398e-05
-2.69195052384462e-05
-6.29614463556644e-05
-4.60939419037339e-05
-3.12513408749936e-05
-1.60005313691987e-05
-5.87978456867509e-05
-5.39995642609312e-05
-2.0825851168161e-05
-3.47000120918094e-05
-6.14953787789531e-05
2.0146482957541e-05
-3.05603421469922e-05
-2.74702026518861e-05
-3.52735398841482e-05
-3.15233207819852e-05
1.01254669337617e-05
-3.787993318327e-05
-1.45908616682343e-05
-2.0206351861953e-05
-2.8598135759455e-05
-1.99146757211865e-05
-2.42455566031935e-05
-5.02651797901173e-05
-3.13230889630336e-05
-4.26508604372397e-05
-2.14759414209822e-05
-5.44908471738454e-05
-3.79848918035521e-05
-9.28287334773107e-06
-1.38871174421664e-05
-3.05595003910523e-05
-2.22688244024033e-07
-1.00020191645184e-05
-5.82826077987423e-05
-2.35363326215657e-05
-2.94885207450821e-05
-3.65259029129788e-05
-1.80269744884952e-05
-3.08521273548333e-05
-2.09630342540217e-05
-1.90557347348466e-05
3.00092244999022e-06
-2.69663938130769e-05
-1.82612714549636e-05
-1.15965108716802e-06
-2.22783180178184e-05
-3.99205083644023e-05
7.75414641253169e-06
-4.64461329896462e-05
-2.71207107543939e-05
-1.65749023874723e-05
-3.0396855640294e-05
-1.27611470304727e-05
-1.46863296101258e-05
-2.05545083533592e-05
-5.04428824724037e-05
-4.85831269176752e-06
-2.72154317770418e-05
-2.74200777972503e-05
-2.10842453122484e-05
-1.61902905512922e-05
-1.97076545503346e-05
-4.82284293184357e-05
-3.01549207587697e-05
-2.22728721757443e-05
8.60406639138551e-06
-3.42818407397138e-05
-1.28453319150616e-05
-2.51513355021573e-05
-2.07276768665446e-05
-5.97918324141156e-05
-8.81250358975293e-06
-2.44588290600607e-05
-3.89625666668708e-05
-3.48961882680505e-05
-5.10685945223073e-05
-2.48597425987548e-05
-4.1508898866149e-06
-2.28743659542777e-05
-5.2296108318498e-05
-5.17548799582652e-05
-3.46163428177458e-05
-1.52010863154804e-05
-1.47691260912534e-05
-4.00861623359067e-05
-1.45819714530642e-05
-5.42007552768648e-05
-5.23130524149953e-05
-3.8286533519555e-05
-2.24193772190251e-05
-4.43798295537267e-06
-3.06424444123874e-05
-3.82142997977799e-05
-6.31316733321223e-05
-4.48124329241886e-05
-2.45382432578099e-05
-1.87973152449655e-05
-5.76715617883137e-05
-3.65168508458858e-05
-2.06350400891457e-05
-4.99222163543773e-05
-3.57022473115527e-05
-3.26326922692151e-05
-5.44658026017395e-05
-2.6738005447281e-05
-4.1661889751966e-05
-1.74687155057967e-05
-1.44695454513455e-05
-3.70665324544969e-05
-1.98137566547868e-05
-4.46410172552721e-05
-3.47749639714929e-05
-3.1730515615984e-05
-2.38628299314269e-06
-2.88260835175799e-05
-2.56141397820812e-05
-9.34966371473327e-06
-3.45012164295688e-05
-2.27354133978267e-05
-4.42366998164054e-05
-6.9648261598996e-05
-3.23786239373785e-05
-3.50519136631248e-06
-1.3889027381713e-05
-2.85820648977045e-05
6.94681082496562e-06
-4.2359834564341e-05
-3.69982019622351e-05
-3.62801987368344e-05
-1.42410253267311e-05
-2.11034006871564e-05
-2.00889971194783e-05
-4.60091053244695e-05
-4.27408524922586e-05
-2.14977019636207e-05
-5.16784456083899e-05
-4.11177211595506e-05
-4.33822955548615e-05
-5.46939888315762e-05
-3.73365920577424e-05
-2.02862069816055e-05
-2.88190202922246e-06
-2.95212539518508e-05
-3.18554709327316e-05
-2.94820596355999e-05
-2.54672302368872e-05
-4.93361569248282e-05
-2.26394526926845e-05
-1.37748602851959e-05
-2.98039497173553e-05
-7.11739270104284e-05
-6.08983823569241e-05
-2.86086525220129e-05
-2.63885731425468e-05
-1.80130288530726e-05
-4.14382467346178e-05
-2.59242619781727e-05
-1.07905253400276e-05
-1.05797258037422e-05
-3.13194431896392e-05
-2.87242588862609e-05
-1.93319443381312e-05
-9.56136279979317e-06
-3.28936134247578e-05
-1.58959311806476e-05
-3.8311202077736e-05
-2.37352715252697e-05
-3.58890360300159e-05
-2.02120230690803e-05
-5.1218370345472e-05
-3.12399536158276e-05
-3.85696227714527e-05
-5.61260667558446e-05
-5.38489856149185e-05
-4.73264356072788e-05
-1.71761012007998e-05
-2.59099514336177e-05
-2.82803233945431e-05
-2.91583815108888e-05
-4.24859104176818e-05
-2.79762916886002e-05
-3.1445955373759e-05
-7.21582184207388e-05
-1.61858061556461e-05
-1.51376027273475e-05
-4.01136100581588e-05
-4.52961939107071e-06
-2.36144651920961e-05
-4.73239018891324e-05
-1.91649489735423e-05
-6.73831898259584e-06
-3.64398651328652e-05
-2.11669443722867e-05
-7.75488192975336e-06
-1.36732212702406e-05
-6.36011013347419e-05
-1.30162842808135e-05
3.65626698447377e-06
2.11973831665724e-05
-8.44085363104912e-06
-3.67471949597818e-05
-4.13887526519243e-05
-3.04671219779452e-05
-2.77220999371666e-05
-3.76108178667536e-05
-1.16090093392259e-05
-6.59355435891898e-05
-3.67662828682585e-05
-1.84971084602843e-05
-3.24896277726141e-05
-6.8189265567457e-05
-1.26498523920233e-05
-3.08017434555651e-05
-2.69498903564787e-05
2.541943470512e-07
-4.59859463726794e-05
-2.34780877784496e-05
-2.79838272178638e-05
-2.68016913881154e-05
-1.20473374502467e-05
-2.51721743313496e-05
-3.68315428008175e-05
-2.35491030327503e-05
-4.06532958962321e-05
-4.09480915527444e-05
-1.95620719328877e-05
-5.17281702828244e-05
-3.07769985743852e-05
-2.11733269521269e-05
-3.29436039489805e-05
-2.46288619873751e-05
-1.71441557901255e-05
-2.51605087917637e-05
-3.76716261665889e-05
-5.01749261847969e-05
-2.65444989173082e-05
6.41394417541524e-07
-1.31721389607803e-05
-8.06875312530647e-06
-2.20722774535403e-05
-4.57757372922784e-05
-3.34924926320826e-05
-2.41208241225834e-05
-1.1916327335797e-05
-1.15910870986814e-05
-5.8595301679713e-05
-3.86337400093626e-05
-4.30161899559816e-05
-3.46307282179667e-05
-4.52384766195143e-06
-5.58487886951885e-05
-2.84265977709767e-05
-1.09622761711942e-05
-3.39773440137101e-05
1.31041811199918e-07
-2.68994554277414e-05
-1.95917389565628e-05
-2.52217548238218e-05
-4.37717953810289e-05
-3.6793276609449e-05
-3.96111603665814e-05
-6.37195149552507e-05
-2.24553560210895e-05
-1.72044035974739e-05
-2.83321779577352e-05
-1.93347732039877e-05
-5.37054263982118e-06
-2.61194731859874e-05
-3.36568611471627e-05
-3.40480724836604e-06
-2.13632959320825e-05
-3.57411016604081e-05
-4.8009426517502e-05
-5.52394900150944e-05
3.53643376981397e-06
-6.15383340095604e-05
-2.62888459969714e-05
-7.54709161194274e-05
-4.3039748928103e-05
-2.66033567000073e-05
-1.18340105270984e-05
-1.45291542467542e-05
-5.49135149559503e-05
-2.31918929663908e-05
-2.34646803441784e-05
-2.66018712389375e-05
-3.47718620121214e-05
-2.03137858696081e-05
-3.50742099320572e-06
-3.14843904911802e-05
-3.34033561352779e-05
-3.65471964011668e-05
-2.9781707783304e-05
-3.87597076008874e-05
-3.97324502630395e-05
-4.71975782407399e-05
-3.08419260189058e-05
-2.70106011370626e-05
-6.59596703769974e-06
-3.07225012211771e-05
-2.34248265840573e-05
-3.35030082246604e-05
-5.74563159220275e-06
-3.67395067176896e-06
-2.27116587763448e-05
-2.44667828018361e-05
-1.60612617861272e-05
-3.92559963086497e-05
-3.68970303854992e-05
-2.22765267845273e-05
-2.09982163081766e-05
-3.77358942208212e-05
-3.99774740104916e-05
-1.74042837527715e-05
1.45739311962662e-05
-3.24934253227366e-05
-2.67078091638069e-05
-1.22439089709195e-05
-2.54059814634577e-05
-1.26532322219372e-06
-8.55693496322898e-06
-2.81763522193298e-05
-6.71909413334186e-05
-1.58867748132588e-05
-7.18675253672942e-05
-1.17213665637039e-05
-4.35413740908441e-05
-1.76190908649299e-05
-2.59894173620287e-05
-4.15849610336659e-05
-4.24912471271625e-05
2.34628882422914e-05
-2.39465721685466e-05
-2.07323171137086e-05
-5.8409030419532e-05
-1.11865678991524e-05
1.34404049151753e-06
-4.14113954111781e-05
-4.7739317097522e-05
-3.04767825220065e-06
-4.02153095605502e-05
-1.96839716096934e-05
-1.29246310542141e-05
-4.71651015921983e-06
-2.75730590027706e-05
-4.15212641992121e-05
-5.32950422392507e-05
-4.58051347928684e-05
-1.08851163768314e-05
-3.78767920359806e-05
-3.68675521629013e-05
-3.57446671207587e-05
-4.89181784402661e-06
-2.13122824259768e-05
-2.50944724591317e-05
-1.8989466884693e-05
1.23661162264228e-06
-8.01289402850766e-06
-3.63791826126355e-05
-3.02500321760806e-05
-1.43155731908107e-05
-4.86899883101425e-05
-2.30465050945618e-05
-4.13743537221716e-05
-1.56277504601823e-05
-1.17033473129624e-06
-1.94207013055797e-05
-4.66471802409852e-05
-1.94311849553511e-05
-1.79323056564394e-05
-1.786275670709e-05
-4.87351149997111e-05
-2.33383329861896e-05
-2.67446712548811e-05
-1.82313276428654e-05
-2.37998316199486e-05
-1.94674327530018e-05
-1.92948577737288e-05
-2.11979320201404e-05
-5.05072777762475e-05
-4.76382448815222e-05
-5.59113370651181e-05
-9.78611931695985e-06
-3.21947735497348e-05
-3.88696278991813e-05
-8.27747657854889e-06
-2.10426040521818e-05
-4.18928403143462e-05
-4.83104161205393e-06
-3.15645578693736e-05
-3.01235083884548e-05
-2.06414606073678e-05
-3.81168068244681e-05
-2.26443617885012e-05
-3.69698119943241e-05
-1.59501939179803e-05
-3.12113950091263e-05
-2.31093900262381e-05
-6.55695659736105e-05
-2.7414701639098e-05
-1.91308007896685e-05
-6.63088675370481e-06
-1.26099546915821e-05
-1.54053448367232e-05
1.20097737008655e-05
-5.43704211721515e-05
-2.23587121788055e-05
-2.13898368905727e-05
-3.39477504650151e-05
5.4839230118788e-06
-1.99034871425089e-05
-5.2954462766532e-05
-4.70039949561003e-05
-2.31927017738724e-05
-4.67499216167185e-06
-2.97378975795324e-06
-3.47255166355475e-05
-3.31552016414918e-05
-1.39903343545592e-05
-1.95778898334343e-05
-3.40759953049567e-05
-1.71652332631207e-05
-5.29140281511481e-05
-2.60793243958783e-05
-1.35849145628399e-05
-3.28312553384013e-05
-1.53967989943493e-05
-3.05169052935018e-05
-1.3522956124716e-05
-4.03631225277059e-05
-2.4547880277178e-05
-3.95439859527144e-05
-2.7369361208548e-05
-3.23548077490941e-05
-4.37148865755242e-05
-2.92513683608169e-05
-2.66409361785202e-05
-7.4936598791133e-06
-2.03954242006601e-05
-4.33949983523409e-05
-1.65424571501345e-05
-3.83040105739529e-05
-4.05466030487547e-05
-3.53265628568526e-05
-7.11797949171758e-05
-2.17567696875292e-05
-6.37883080533159e-05
-1.50876474489456e-05
-4.73035769384754e-05
-2.12729285558867e-05
-1.79772544428072e-05
-4.95878906697462e-05
-3.52732458453167e-05
-1.09085330158332e-05
-4.81672462411038e-05
-3.39829131019356e-05
-3.13207743384346e-05
-3.07053783049377e-05
-4.05922924762531e-05
-5.94171232572039e-05
-2.09765731700168e-05
-5.13981045560562e-05
-4.70320063903544e-05
-4.94833833706344e-05
-4.14693757978559e-05
-4.27207071562729e-05
-2.79548978348052e-05
-1.32154528284505e-05
-3.26426964130135e-05
-5.2441784179924e-05
7.67541064172367e-06
-4.03064501533856e-05
-4.41844658251743e-05
-1.50176933874804e-05
-5.31110165557784e-05
-4.7972887272762e-05
-2.47582164307412e-05
6.77905114035899e-07
-9.74496670123933e-06
-1.8551818747647e-05
-2.94869850398784e-05
-1.61747248958976e-05
-1.67446967781551e-05
-3.30748167503901e-05
-1.91452184855634e-05
-2.278354348785e-05
-3.38120180310673e-05
-3.90472844835644e-05
-1.64342039674658e-05
-4.84449736785321e-05
-5.01705678476435e-05
-2.35854464812519e-05
-5.21579407672444e-05
-3.07482175964218e-05
7.66135183983933e-06
-2.89739856497931e-05
-1.01777626300929e-06
-3.43751044265297e-05
-3.89505156892142e-05
-2.05148918943979e-05
-1.41016262327121e-06
-4.75583192776258e-05
-3.03049361898113e-05
-3.98029986341083e-05
-1.27589376364765e-05
-1.53233315479367e-05
-1.85581849923341e-05
-3.25369840422372e-05
-1.64263858366869e-05
-3.14430961022004e-05
-2.92561507954473e-05
-4.99957708146455e-05
-8.57500793752835e-06
-3.48679130666356e-05
-5.11286469695134e-05
8.24094085036103e-06
-1.10293943033249e-05
-2.27571660817049e-05
-2.12125324800371e-05
-5.09169887375332e-05
-1.38367030118407e-05
-3.45543461263825e-05
-3.4085522295193e-05
-3.95004456817351e-05
-6.51478295636984e-06
-2.65359164421453e-05
-4.56179082422733e-05
-2.94235295824491e-05
-4.02870725743224e-05
-3.46856549977372e-05
-1.15910727551666e-05
-1.6234238253658e-05
-4.49155383741632e-05
-3.28018383651902e-05
-4.20991470403452e-05
7.41299127925038e-06
-2.97299744422681e-05
-2.46371976683292e-05
-1.81670730755347e-05
-4.86705644184834e-05
-4.56410953806856e-05
-3.724424269985e-05
-3.34683377218605e-05
-1.17158899314727e-05
-1.98700002665664e-05
-1.47364861271758e-05
-7.64255254894564e-05
-3.5601140321981e-05
-1.23481940996425e-05
-3.43164714034185e-05
-1.04145776085332e-05
-1.10961441350172e-05
-7.6651441473054e-05
-5.86865760888175e-05
-3.9191388259228e-05
-4.05848967526507e-05
-8.54935521553202e-06
-4.14221350952657e-05
-2.7966139017724e-05
