# Supplementary material for: Research on computational propagation and identification of mine microseismic signals based on deep learning
Source: PLoS One. 2025 Oct 22;20(10):e0334641. doi: 10.1371/journal.pone.0334641 (PMC12543183; doi:10.1371/journal.pone.0334641)
Supplement: S8 Data — (ZIP) [file pone.0334641.s008.zip › 000100900002704.xlsx_0.txt_24.txt.txt]

-6.88071369294416e-05
-5.12544483260349e-05
-3.99469017667476e-05
3.31582965268937e-06
-1.90130389223914e-05
-4.62851982211523e-05
-5.21258165238519e-05
-2.51957197496655e-05
-3.82742859414461e-05
-5.55321432975825e-05
-3.98531381104126e-05
-1.58377620498193e-05
-7.60505520672983e-06
-4.34442091911755e-05
-7.63215725930964e-06
-1.7696266286886e-05
-5.83958417096314e-05
-6.31175115658089e-05
-1.33266236163757e-05
-4.07484098829488e-05
-5.05777904811023e-05
-6.40300025413373e-06
-3.56758668409189e-05
-2.08955087169918e-05
-4.23753301905731e-05
-2.26568232914896e-05
-7.58187487560299e-06
-2.8891265567618e-05
-3.24911722631016e-05
-3.61926894112339e-05
-2.82892091107963e-07
-2.03822061305361e-05
-3.59473058444067e-05
-2.00226495996357e-05
-4.62663542183892e-05
-3.67683936758974e-05
-3.2166787512429e-05
-1.55013226284301e-05
-3.04916784995934e-05
-1.94216022391269e-05
-2.28303214571243e-05
-2.1641184168169e-05
-4.08569578214154e-05
-2.6625867939557e-05
-6.03420793974807e-05
-3.12195391359732e-05
-1.82946141220673e-05
-1.01836341889686e-05
-9.63558791456926e-06
-1.9635021179583e-05
-1.19859077563696e-05
-4.27528563607759e-05
-1.54864736870646e-05
-1.1288111383391e-05
-2.9323415297119e-05
-2.76978941906345e-05
-5.07415620657702e-05
-9.57094461075614e-07
-1.66133012706163e-05
-2.51309472794743e-05
-5.22360346223981e-05
-2.86289983610252e-05
-1.76270608762471e-05
-3.2162452604414e-05
-2.57288091848871e-05
-4.75070067588848e-05
-3.73745291719589e-05
-1.67393252490751e-05
-1.86439996813232e-05
-2.26471216730531e-05
-3.97542804729535e-05
-3.06688944358489e-05
-5.49205109958826e-05
-1.31827667734255e-05
9.02178134864793e-06
-2.05253230026019e-05
-1.99346938797345e-05
-1.2995956834832e-05
-2.25823994699291e-05
-4.60849406970641e-05
-5.75096281505237e-05
-3.04111342586986e-05
-6.15332805494192e-05
-4.70026823993638e-05
-4.50353506540635e-05
-4.05517046371765e-05
-2.14587522086913e-05
-5.91492905649843e-05
-1.69475977691455e-05
-1.15663720957709e-05
-1.33394664489489e-05
-4.22714765123088e-05
-1.93013446248763e-05
-3.1835597478203e-05
-3.8036457455539e-05
-2.9846721571528e-05
-5.58512080756291e-05
-3.12935458690273e-05
-3.14804044728421e-05
-1.71016751077583e-05
-1.18725953978835e-05
1.40713866618125e-05
-3.90810055972671e-05
-4.11327551629509e-05
-2.25900593249858e-05
-2.16178252987138e-05
-3.6489491281711e-05
-4.5734529272528e-05
-4.26754356691113e-05
-2.92089149261022e-05
-2.92537584095115e-05
-1.42844693837935e-05
-2.56102104151295e-05
-2.78647785891272e-05
-4.54385766949358e-05
1.28051581565343e-05
-1.73810489450629e-05
-4.54072727660258e-09
-3.31568932818158e-05
-6.48409052690593e-05
-2.76960933882924e-05
-3.04559147995116e-05
-2.00343804696608e-05
-6.10390234628995e-05
-3.26291866317393e-05
-2.24302625489676e-05
-2.07350067086246e-05
-3.29649049242473e-05
-4.11290435932647e-05
-4.00543751043139e-05
-2.78934452712829e-05
-5.68357093790936e-05
-2.55447380033842e-05
-2.97598928708725e-05
-2.83446625655621e-05
-1.02940506290732e-05
-2.26917495237185e-05
-2.34061885960154e-05
-3.96685442321725e-05
-4.65577988985233e-05
-1.9841183154425e-05
-2.19639771623998e-05
-7.78003534222127e-06
-3.86039562952046e-05
-2.78710531703424e-05
-4.04247036392882e-05
-1.36670886530367e-05
-2.90457949982044e-05
-5.69717736201954e-05
-4.08976886655569e-05
-4.06171347755104e-05
-2.84590113847649e-05
-3.1124212385163e-05
-5.72783527162764e-05
-2.85426300747096e-05
-4.64743203839074e-05
-4.19511092512295e-05
-2.24090104575811e-05
-2.07371719210878e-05
-2.85379116253307e-05
-8.98150006214672e-06
-4.9209686712856e-05
-5.84307012248051e-05
-1.48088880558298e-05
-2.83310795129362e-05
-1.24606350356282e-05
-2.17013364324264e-05
-1.13352197709991e-05
-2.76413206113447e-05
-3.07763373026946e-05
-1.48515884898842e-05
-4.79794800791134e-05
-3.19261175203715e-05
-2.65417174157144e-05
-2.08826447730984e-05
-3.47931498734202e-05
-6.52399509494837e-05
-5.02937444592702e-05
-3.72441655988963e-05
-3.16086872027504e-05
-2.83318856906081e-05
-5.52953216344442e-05
8.91868540123597e-06
-3.27696414109177e-05
-3.7366431060573e-05
-3.45946828979432e-05
-3.43559856198237e-05
-1.80521095450478e-05
-3.11918691951814e-05
-1.29533003294383e-05
-1.67139801662893e-05
-5.08282060450158e-05
7.49968096313668e-06
-2.87433978218885e-05
-2.1178895985978e-05
-6.12397277075182e-05
-2.33785648601383e-05
-1.68862295910212e-05
-2.26295794116705e-05
-3.41324120952906e-05
-3.56752305544826e-05
-3.04752585142125e-05
-5.31616420626427e-05
-4.71872387337102e-05
-3.3306586071222e-05
-2.54552268095513e-05
-1.89235876357187e-05
-5.34866473280692e-05
-2.48931466203878e-05
-1.92902905813484e-05
-5.2536770109646e-06
-2.61841178426998e-05
-2.18687428196438e-05
-6.47098550313282e-05
-2.31253638891454e-05
-2.32224660698023e-05
1.92183435760087e-06
-1.45592546583192e-05
-6.0776932361097e-05
-6.81772540106476e-06
-2.58167555615414e-05
-1.87767697876252e-05
-3.64683803366495e-05
-4.15091098177052e-05
-1.62585938165047e-05
-6.79690205867162e-06
2.17842085043558e-06
-3.90909319465188e-05
-2.44347418367108e-05
-3.1222570586448e-05
-3.80612582766099e-05
-2.28538299355498e-05
-3.34364723273624e-05
-2.93723301517154e-05
-1.45403132912658e-05
-3.40534896517461e-06
-5.27746859520416e-05
-5.29946094120168e-05
-2.84974604979315e-05
-1.72163516289072e-05
-4.88685620388418e-05
6.29207247795006e-06
-1.29654169135998e-05
-3.18437165907054e-05
-4.69554826024461e-05
-3.49719002047447e-05
-1.98135430512685e-05
-3.88444006287423e-05
-1.3212501135461e-05
-3.2754806170165e-05
-6.70641609238005e-05
-1.30556829899824e-05
-1.67389425816121e-05
3.93174737251654e-07
3.69002243017918e-07
6.3412874010417e-07
-1.34649959688394e-05
-1.52641214174346e-05
3.6744730149156e-08
-2.40837407104439e-05
-2.94791862350653e-05
-5.10183518996931e-05
-3.82923096545375e-05
-1.69114098588234e-05
-3.32005590340886e-05
-2.01186775831313e-05
-2.20269635524877e-06
-2.14828619612585e-05
-3.14616233914591e-05
-1.71137348647162e-05
-2.77087498180802e-05
-2.57874073613743e-05
-5.41880840977802e-05
-5.79362963060773e-05
-5.16620934599931e-05
-2.52871077855337e-05
-4.066221935782e-05
-3.92622631479434e-05
-3.12838838436194e-05
-4.09617805606784e-05
-4.73703908626295e-05
-1.79824234043043e-05
-4.3663579494688e-05
-3.6087393700233e-05
-2.58824770471048e-05
-4.44048781279115e-05
-3.60516865918531e-05
-4.43888825798611e-05
-3.98493885195407e-05
-3.19040184353333e-05
-1.25944856788929e-05
-2.24307429449213e-05
-2.54154536628889e-05
-4.79191454055222e-05
9.22967042017072e-06
-5.19983121660972e-05
-3.34349244469094e-05
-4.69327780890304e-05
-3.10806776281106e-05
-1.76870449620304e-05
-3.15594158898104e-05
1.04931589163122e-05
-6.0351376301507e-05
-3.08102105781851e-05
-4.46498015412677e-05
-1.18389950158819e-05
-2.58919993866546e-05
-2.22859308799008e-05
-2.88813456727411e-05
-2.58512145636952e-05
-4.24460800981062e-05
-4.15130069269424e-05
-3.03291355803832e-05
-4.22483559580605e-05
-1.18915782332701e-05
-4.86529154834847e-05
-3.29525142389195e-05
-5.10901612185337e-05
-1.6210215889345e-05
-2.35796511224601e-05
-3.33752714047814e-05
-4.27810550248714e-05
-2.60624197655142e-05
-3.64525199990971e-05
-2.68627482829735e-05
2.20453997827738e-05
6.40673095689326e-06
-3.12097654986683e-05
-5.76731001633815e-05
-3.1478294661828e-05
-4.57111298107502e-05
-1.50483564773587e-05
-1.85403115048704e-05
-1.2232544297427e-05
-1.66943334368161e-05
-2.32733083100699e-05
-6.41002463320349e-05
-1.58121578013938e-05
-6.00765964861388e-05
-4.13713723018764e-05
-2.13653100553879e-05
-6.24726746025984e-06
-2.59255322640199e-05
-6.3468857949956e-06
-5.23756980328486e-05
-4.20995896305139e-05
-4.20832579887745e-05
-2.12471312614863e-05
-2.68264710005976e-05
-8.39243310779159e-05
-8.6323545744824e-06
-1.04866533955643e-05
4.87874807604253e-06
-3.91592152212928e-05
-1.09754125669578e-05
-1.4030781008818e-05
-1.90378780300625e-05
-3.0232658150667e-05
-1.42289500803342e-05
-2.80397850685385e-05
-2.00809014915089e-05
-3.44007354038821e-05
-1.9779607665697e-05
-4.00038962428785e-05
-3.20788866868933e-05
-2.07498661068811e-05
-4.22480452487422e-06
-5.18416807991412e-05
-2.56143306372151e-05
-1.76848811051198e-05
-4.248594194678e-06
-5.76590208861616e-05
-3.40013469154821e-05
-2.11103656142623e-05
3.61391685826465e-06
-1.95143869668552e-05
-2.11314281473284e-05
-2.0236025265811e-05
-6.96385717158948e-06
-2.46809614563011e-05
-3.38913948689955e-05
-1.39451648612191e-05
-3.31686576850622e-05
-1.16606496528258e-05
-6.82738022890845e-06
-2.04363047133082e-05
-3.67040987586453e-05
-4.26668552201909e-05
-1.90777878961326e-05
-2.83377132277656e-05
1.4402284398143e-06
-3.39049668644547e-05
-3.32735566565422e-05
-7.36112289883376e-07
-5.92308029566006e-05
2.24669842540352e-08
-2.00563586574498e-05
-4.01781576085188e-05
-2.78306438775535e-05
-3.4556084012932e-05
-5.82746169525726e-05
-2.06072847022276e-05
-2.12858485978436e-05
-3.86761345075408e-05
-1.4071256982102e-05
-4.30625178003015e-05
-1.69037055380932e-05
-4.19681377083666e-05
-2.68774315375279e-05
-1.71684373041031e-05
-1.71552715381477e-05
-3.27111384197031e-05
-2.78712187842272e-05
-2.44697847407885e-05
-3.7411683763384e-05
-2.97976767943311e-05
1.3740308866584e-05
-1.97294173464436e-05
-2.60162668447558e-05
-1.30044893021012e-05
-3.67614519390737e-05
-3.34724914245005e-05
-3.67266739106218e-05
3.98905983141436e-06
-5.65133876135585e-05
-3.23477268219587e-05
-2.40918832818147e-06
-2.69579512438148e-05
-2.02739976070315e-05
-2.21019695919985e-05
-1.45791707167408e-05
-2.28370400432877e-05
-4.67806563116974e-05
-1.66706678939461e-05
-3.87079615145549e-05
-4.86687526071193e-05
-3.00762447434736e-05
-6.16145772714868e-05
-4.49337274002372e-05
-5.28794409063342e-05
-5.93443734780874e-05
-3.32543972068812e-05
-7.1193015682169e-06
-2.77779597825549e-05
-4.86543202058109e-05
-2.44987027928359e-05
-5.39724702975583e-06
-2.36784612784377e-05
-2.11494625912386e-05
-2.3794593311284e-05
-1.5202801571259e-05
-2.07045486287066e-05
-2.8333002547904e-05
-2.93936959934642e-05
-2.12023710835501e-05
-1.82180104800279e-05
-1.26176217908629e-05
-5.40628152910313e-05
2.63366545062339e-07
-4.66077712762048e-05
-4.8264071106745e-05
-4.33793497730858e-05
-2.50750438902508e-05
-2.8010820069262e-05
-1.89021867242587e-05
-3.6030411057466e-05
-3.62248271273174e-05
-3.79235884677357e-05
-4.2981559107288e-05
-2.76183245266238e-05
-4.2406923283834e-05
-9.12142033524772e-06
-2.53851998248694e-05
-1.20533828356227e-05
-2.57341161398636e-05
-1.26272372243811e-05
-9.63219637693234e-06
-1.8671482901761e-05
-3.25347218748271e-05
-3.78291770687131e-05
-1.73837165243429e-05
-3.70343702968828e-05
-2.36707283309045e-05
-2.26403119919382e-05
-2.19277082143879e-05
-5.59695227549186e-06
-2.31322313402434e-05
-5.76090319739375e-08
-3.33097898288511e-05
2.17598423401495e-06
-2.48785290113705e-05
-2.40012260664616e-05
-5.8025111118827e-05
-1.52559876897802e-05
-2.94157625269229e-05
-1.43209445588808e-05
-6.11969653382237e-05
-5.16499972468006e-05
-3.31832202886859e-05
-2.57672935759837e-05
-4.09372909626928e-05
-5.14955302361607e-05
-5.61997637293348e-05
-3.59656914569703e-05
-2.8589374846417e-05
-2.35588627130024e-05
-3.45460768758437e-05
-4.07174370028183e-05
-4.46922417169347e-05
-4.54095600756025e-05
-6.38491014461095e-05
-3.40798545469562e-05
-2.55179715189083e-05
-5.67064572649204e-05
-2.18356875983692e-05
-3.92617986395959e-05
-1.64994946173176e-05
-2.2453830594907e-05
-5.98191139249912e-05
-1.57480935244473e-05
-3.32113521968274e-05
-4.3501612453517e-05
-4.42475719482368e-06
-4.1216978460297e-05
-4.90938104356798e-05
-1.85409953497091e-05
-4.39016149499915e-05
-2.29828597068941e-05
-5.80302324835428e-06
-4.49698831899235e-05
-5.00624327068552e-05
-4.83065866297225e-05
-3.22456681840373e-05
-2.85542850322759e-05
-3.68479815182688e-05
9.30671622388273e-06
-1.79396574023799e-05
-2.30294368163181e-05
-6.4374672340107e-05
-1.46619983527936e-05
-1.29609560950027e-05
-4.92471626983142e-05
-3.29549514907714e-05
-3.64766244838249e-05
-9.66289167156285e-06
-9.8003255544792e-06
-1.99160854094655e-05
-2.06963221338771e-05
-6.40779669050852e-05
-1.48531878093568e-05
-3.38875310071291e-05
-1.99920201147027e-05
-4.12806445759137e-05
-1.79996323916402e-05
-4.17825814296141e-05
-3.89363691524089e-05
-3.93006212844372e-05
-3.26359704327054e-05
-2.32250122447988e-05
-1.26071281076965e-05
-3.5667360031674e-05
-2.12398923775533e-05
-2.12848463919503e-05
-1.6487563461938e-05
-3.17851268885483e-05
-4.5940557315936e-05
-2.22360228352964e-05
-5.15983209699341e-05
-2.03224471111734e-05
-3.78060755993608e-05
-5.1394944854584e-05
-3.11786936958305e-06
-4.54120098612863e-05
-1.60243718786383e-05
-3.84855412718884e-05
-4.57423827169284e-05
-1.25981049017809e-05
-4.00613437703909e-05
-2.02962242379434e-05
-2.00606294113397e-05
-4.48416925605988e-05
-4.67467535814818e-06
-1.90931390707636e-05
-4.22574708521591e-05
-1.97143116964918e-05
-5.06443532663102e-05
-4.51626340546225e-05
-1.72325781572241e-05
-2.57557619075217e-05
-1.59617018225389e-05
-4.03478827502628e-05
-2.94298615707825e-05
-5.90161460480707e-05
-1.3840358306824e-05
-3.08373508377457e-05
-3.51885191812481e-05
-3.99574651036655e-05
-1.13294314317283e-05
-1.48811911482756e-05
-2.38620200500955e-05
-1.15431117366306e-05
-5.25260529628142e-05
-3.49171624627823e-05
-2.62300825419692e-05
-4.06921520116096e-05
-1.34049299186999e-05
-2.99835419558521e-05
-1.3292774519655e-05
-4.43660758073513e-05
-2.16117825409252e-05
-1.77951131265891e-05
-2.60746684216492e-05
-3.8037729862571e-05
2.74901713521411e-06
-4.50095046210587e-05
-4.83309764631658e-07
-4.13212962481154e-05
9.19934615958301e-07
-2.33690551776133e-05
-3.63712962238992e-05
-2.38541388139733e-05
-4.87319398034193e-05
-3.30602980659223e-05
-5.60293438418613e-06
-1.7030777512158e-05
-4.06553210588447e-05
-3.24197165384124e-06
-1.20852293675026e-05
-4.35038852082864e-05
-2.55976071969478e-05
-3.18269806990996e-05
-1.47795862738814e-05
-4.08208592831951e-05
-4.98646031108178e-05
-2.38755861533624e-05
-5.1571175978727e-05
4.97430459381491e-06
6.93438213696824e-07
-2.87757129592885e-05
-3.34700188357427e-05
-3.62307787618637e-05
-1.10763328499297e-05
-3.95930270791665e-05
-2.6342201887453e-05
-2.59324266923691e-05
-4.43732035665064e-05
-1.70105528855682e-05
-2.33337635215225e-05
-5.09685018680299e-05
5.6365322286343e-06
-2.43807064585889e-05
-3.3820558132165e-05
-3.29239768285294e-05
-3.50398077714993e-05
1.3012047737024e-06
-4.44588358709209e-05
-4.33106322931237e-05
-2.8935038050701e-06
-4.37279218736049e-05
8.19066403609853e-06
-2.4507377440222e-05
-3.79282667958202e-05
-1.03633161230923e-05
-1.50753402302461e-05
-4.48407241059073e-05
-3.78940297701736e-05
-3.87121113364978e-05
-3.52419490724202e-05
-1.48134295696416e-05
-2.65857481758111e-05
-1.9146554330557e-05
-5.97247885431459e-05
-2.66470468823023e-05
-3.407850448565e-05
-3.17368787521192e-05
-2.93269390165712e-05
1.57410950403669e-05
-2.26368401313735e-07
-4.31420957494439e-05
-1.11553815501229e-05
2.64832349506796e-06
-4.76275941838535e-05
-2.30513779554293e-05
-1.98699311949465e-05
-2.88761990452533e-05
-5.18243927575045e-05
-3.88462703127514e-05
-1.24336317369973e-05
-2.6632013995091e-05
-3.75564819876158e-05
-4.20154003083152e-05
-5.46364920378226e-05
-1.6679878972769e-05
-2.9532275741695e-05
-4.29282630328818e-05
-3.52337450326754e-05
-9.66916482052374e-06
-1.02470817225978e-05
-2.82950515238626e-05
-2.6428880248972e-05
-3.74981271342434e-05
-8.87215154374555e-06
-5.66110621598216e-05
-4.85333518947574e-05
-5.04930458308683e-05
-3.7065046095487e-05
-1.56595033446349e-05
-3.3897435755337e-05
-4.4139500689249e-05
-4.34804948956133e-06
-4.1326051852094e-05
-2.71218771269305e-06
-3.85216157833851e-05
-3.13035510189577e-05
-1.2507174842203e-05
-2.93572020057349e-05
-1.9658203787145e-05
-1.92164357996416e-05
-2.69129672149523e-05
-2.64964030737555e-05
-4.3582774042764e-05
-1.61833318017101e-05
-4.53099551355013e-05
-6.01972740171648e-05
-3.66438617724815e-05
-3.22085494767407e-05
-2.98046725479988e-05
6.00960692163483e-06
-5.80640048908654e-05
-6.21408730283266e-06
-3.88283408579184e-05
-3.65859500796973e-05
-2.85946046872934e-05
-2.66309402466886e-05
-1.90941593273229e-05
-2.91691918785105e-05
-4.94144347591728e-05
-1.96471239694452e-05
-3.00324261993427e-05
-3.05171570521945e-05
-3.36444900669395e-05
-1.37528295046336e-05
-2.98459949097274e-05
-5.59535785180809e-05
-1.75973253066436e-05
-4.44862351632634e-05
-3.8439830625429e-05
-2.2309652449596e-05
-3.14441169857917e-05
-8.8618879884628e-06
-2.44129595378259e-05
-2.06540110708546e-05
-2.40567836265972e-05
-5.15574111482832e-05
-4.05121474730564e-05
-1.77547968756665e-05
-2.533768844083e-05
-4.92758227641122e-05
-1.37074156942011e-05
-1.90111317250507e-05
-3.25421404382884e-05
-2.75432008262654e-05
-7.37860296380271e-05
-2.79716124643012e-05
-4.63188413294592e-05
-3.51879390763175e-05
-1.67273548268007e-05
-1.9860437738795e-05
-4.02564361655976e-05
-3.93212017992379e-06
-4.85343596776047e-05
-2.76786951372611e-05
-4.84086057765608e-05
-2.58683664305733e-06
-3.70002621775828e-05
-4.38994498186482e-05
-5.81934502307101e-06
-1.96016782900505e-05
-2.32869601220187e-05
-3.14147770427555e-05
-2.4775455896185e-05
-2.43114319404025e-05
-1.90547033816005e-05
-2.37321980065884e-05
6.7406844026285e-06
-3.97532110860244e-05
-1.21959616394087e-05
-2.05919338779045e-05
-2.57278958286147e-05
-3.70224968064585e-05
-3.09387351891585e-06
-3.22171385466089e-05
-3.20635995038635e-05
-5.94160567753925e-05
3.52605317745801e-06
-3.30593557348829e-05
-1.33354281490064e-05
-4.04811978127835e-05
-6.70252073033347e-05
1.17637157763714e-05
-5.10662528763453e-05
-3.17199087781044e-05
-3.86267352233994e-05
-8.36573886731372e-06
-2.72823037345851e-05
-5.12260066513089e-05
2.97804561712248e-06
-2.91756381309158e-05
-5.735479232751e-05
-3.18649109741653e-05
-4.56836154856345e-05
-2.89964146093312e-05
-4.07476713741722e-05
1.09168959650989e-06
-5.81400621173739e-05
-3.45139051457936e-05
3.09316077121374e-06
-2.94689281957481e-05
-4.12513814609726e-05
-3.14695782853259e-05
-3.18306756557698e-05
-6.78052998899363e-06
-5.54636553844053e-05
-2.40255597893248e-05
-4.87687014155712e-05
-2.89490447627393e-05
-8.35006589619249e-06
-3.29473673927242e-05
1.94696531765025e-05
-2.59502235718465e-05
-2.90332567265912e-05
-2.09619516553553e-05
-2.10203282169768e-05
-9.23065399888808e-06
-2.96821550427871e-05
-3.11075733360218e-05
-2.31253302663284e-05
-3.47101100617023e-05
-3.88582994048399e-05
-4.21727468870704e-05
-1.25620957291915e-06
-3.29133348438932e-05
-2.0541730215027e-05
-4.54078775813768e-05
-1.30980520171277e-05
-3.35098183495789e-05
-1.66958419752229e-05
-2.28669053263775e-05
-1.04523868084222e-05
-3.33444461933305e-05
-3.72027486016377e-05
-1.15923747901601e-05
-4.24704546691252e-05
-4.19696141774511e-05
-1.15772239551161e-05
-3.79867266297021e-05
-1.60898083493081e-05
-4.39577698889484e-05
-2.33045605357645e-05
-3.0020571787505e-05
-2.66311701611784e-05
-7.84278531418953e-05
6.3774217236162e-07
-2.8129233100619e-05
-1.35091100145578e-05
-3.46783745839862e-05
-7.34060768408325e-06
-5.16781125725113e-06
-2.17506946651762e-05
8.53337557395613e-06
-4.64767120358533e-05
-1.08733294839786e-05
-6.12064773827002e-05
-4.85021341260988e-05
-3.9137414783882e-05
-4.79368848857341e-05
-2.9670786636954e-05
-2.23578779887439e-05
-4.17483080239098e-05
-1.94558557210904e-05
-1.12480645375746e-05
-3.10716813331969e-05
-2.20971076135363e-05
-3.43693687175153e-05
5.54078370377132e-09
-2.68301232184487e-06
-1.58544109591219e-06
-2.8944570599954e-05
-3.63706310306932e-05
-3.28494390170797e-05
-1.5848961265441e-05
-3.76879526712274e-05
-4.2944836823404e-05
-4.35984330971053e-05
-3.45397314720736e-05
-9.00401302625095e-06
-1.37927286522313e-05
-4.93296665317648e-05
-3.02689642719982e-05
-4.82756767558511e-05
-5.05209621351522e-06
-2.74343469226269e-05
-4.33204951142978e-05
-5.28845950870945e-05
-3.84681236775283e-05
-4.74325944412564e-05
-2.73029327489884e-05
-1.9602675587893e-05
-3.17709460648648e-05
-3.77014143887263e-05
-5.10248421148446e-05
-3.36470385461125e-05
-1.29270349351156e-06
-3.77381662475085e-05
-3.38040022724299e-05
-3.4446449075126e-05
-1.96121385719443e-05
-4.11003385451224e-05
-4.60517633466091e-05
-6.99507689674338e-06
-2.52287806820197e-05
-3.18709180302876e-05
-1.29924786939536e-05
6.38932639880443e-06
-2.69572226084969e-05
-2.88107804566811e-05
-2.09409863373634e-05
-2.10725847945881e-05
-1.7460214358151e-05
-3.49430380847818e-05
-3.78949171653667e-05
2.08856652029974e-06
-2.519776978272e-05
-3.6808538902743e-05
-5.64252493858412e-05
-2.20364267205047e-05
-1.98580387427085e-05
-4.60293081084458e-05
-4.86748897164577e-05
-3.67629296167164e-05
-3.84486217358496e-05
6.14988555950275e-06
-7.07103083603239e-05
-2.71308760580489e-05
1.4266624340146e-05
-2.80258539681727e-05
-3.25897842274223e-05
-1.4048240562519e-05
-2.36829811724665e-05
-2.24420538962558e-05
-1.87282464719695e-05
-1.7907227023804e-05
-2.37318726513474e-05
-3.09844839862906e-05
-3.46913909036638e-05
-2.90705585505258e-05
-4.90441179459612e-05
-4.31967032217494e-05
5.71325867758772e-06
-4.5324118645699e-05
-2.18367449708842e-05
-3.75685284023007e-05
-2.51564388713042e-05
-1.06342190465996e-05
-6.77119850967563e-05
-1.75865064697577e-05
-1.81236674237648e-05
-3.81615145378645e-05
1.27094045528278e-05
-2.94602911558921e-05
-5.15543935899224e-05
-1.69054660022761e-05
-1.87937954804792e-05
-4.95663461185443e-05
-2.88540358862357e-05
-2.19851407244523e-05
-3.12925319910738e-05
-1.90769380206445e-05
-3.32514550057359e-05
-3.40403057875147e-05
-3.8262952667194e-05
-4.88343367395479e-05
-9.73773754585579e-06
-1.75734295670585e-05
-6.43639999377581e-06
-2.5084272497775e-05
-6.55770097483166e-05
-4.21094113852902e-05
-3.43746938887793e-05
-9.98873803057888e-06
-4.76311344109766e-05
-3.89877208735481e-05
-4.73051390570762e-05
-2.95505942771067e-05
-1.21042531244478e-05
-3.48636968080529e-05
-7.77581800111587e-06
-3.94757173124296e-05
-3.37591947451361e-05
-4.50625872632058e-05
-9.4056775480323e-06
-2.84347344487922e-05
-1.77428038149988e-05
-1.86145170902048e-05
-2.0099848789401e-05
-1.15227677418498e-05
-2.15894641219097e-05
-3.39442283844893e-05
-1.94172734450457e-05
-5.01291439334486e-05
-2.90568378167913e-05
-4.62755821466101e-05
-5.19617639723675e-05
-4.0144425642979e-05
-4.09009682894112e-05
-4.19260431739715e-05
-3.06910037198822e-05
-4.02847263342559e-05
-1.47125122412368e-05
-3.58983696217669e-05
-2.27770359353175e-05
-1.78435959755075e-05
6.23294426885763e-06
-3.9502367559578e-05
-2.25806632011853e-05
-4.942053916923e-05
-1.84103968473949e-05
-2.70166933670283e-05
-1.04921652310761e-05
-1.92933201596521e-05
-3.27907827169634e-06
-1.26952075946129e-05
-3.86521253255739e-05
-1.73016002916396e-05
-1.93925105015633e-05
-2.71569084220887e-05
-3.88146355542945e-05
-3.70372407767219e-05
-1.57960763392079e-05
-2.54506968267897e-05
-8.53771343947273e-06
-2.7090848566092e-05
-3.4771619124868e-05
-1.35582882364857e-05
-2.67019864580921e-05
-3.414180797446e-05
-2.27853361079728e-05
-4.81142650885478e-05
-5.64505634438989e-05
-3.51872806961917e-05
-3.37326096782215e-05
-2.38039856070188e-05
-4.39922438989582e-05
-1.67454837611333e-05
-3.76121367781858e-05
-2.22287856707105e-05
-2.83189535932307e-05
-4.39228440620793e-05
-7.31752707839909e-06
-4.85615432428146e-05
-2.07649507479187e-05
-2.66827084064882e-05
-2.89102323087375e-05
-3.92520692456608e-05
-3.16447927273503e-05
-3.84397436372471e-05
-5.44902347118933e-05
1.12733637436212e-05
-4.93749749751211e-05
-2.92006788872459e-05
-6.20947052273811e-05
-2.84782960568914e-05
-3.92199145755763e-05
-3.16136840348723e-05
1.09010461846117e-05
-3.22823999132006e-05
-2.86116253634665e-05
-3.03863121455901e-05
-4.27355602942775e-05
-4.17963926222239e-05
-3.02446127868323e-05
1.17503505871715e-06
-1.06595566192354e-05
-3.50330221262337e-05
-6.16127537534925e-06
-5.17723118158687e-05
-6.04979576146281e-06
-2.56406432155611e-05
-2.72048952033036e-05
-2.64491491860217e-05
-2.08997825172272e-05
-4.39380877720806e-05
-4.08336265437308e-05
-4.65455875586172e-05
-1.72508823655131e-05
-3.14368700196602e-05
-5.50312215806036e-05
-5.15215328545638e-05
-2.26727619628837e-05
-2.46057375838269e-05
-3.43102372359872e-05
-2.78270004711184e-05
-3.32936607018805e-06
-2.79059573030291e-05
-3.98325793258432e-05
-3.76509962690906e-05
-5.53736443219387e-05
-3.06115943835929e-05
-3.62518880924603e-05
-3.56262757259664e-05
-3.14269905026198e-05
-3.40376491990635e-05
-6.64427757079544e-05
-2.77354023187822e-05
3.67383170111784e-06
-1.43428951083045e-05
-1.97552215062595e-05
-4.00180957496091e-05
-3.18172541993051e-05
-3.62483800820687e-05
-5.13384805027904e-05
-1.5190178902188e-05
-4.11338857021907e-05
-1.46589243739924e-05
-3.82072075348815e-05
-7.25881143489596e-06
-1.23017958721992e-05
-1.10858831591891e-05
-3.92132607798039e-05
-3.61694234125655e-05
-3.00153337022653e-05
-3.68392508019503e-05
-1.10459353163944e-05
1.69735171957678e-05
-2.52993349333425e-05
-3.47808127894245e-05
-1.57102928344679e-06
-3.61699650496896e-05
-1.35894913611473e-05
-6.36391399527968e-06
-1.89978381613429e-05
3.8788117542944e-06
-4.05903000655881e-05
-3.14732370444292e-05
-3.12535927239192e-05
-6.22587816227764e-05
-3.4339612061163e-05
-2.36525512310702e-06
-9.79106561327276e-06
-3.38152320178033e-05
-3.18268986009506e-05
-2.67763832465841e-05
3.5929612139686e-06
-1.68021561304957e-05
-4.60582037653852e-05
-1.10925514550542e-05
-3.38271613567433e-05
-4.6484559730735e-05
-1.98178598716576e-05
-2.41179184510506e-05
-3.31253508881785e-05
-3.09284528296999e-05
-2.6420987553546e-05
-4.49155223571957e-05
-1.47360313550455e-05
-1.97237723287706e-05
-2.03664254191823e-05
-4.13125154333383e-05
-5.1299162572612e-05
-5.01174982384692e-05
-5.35996084540473e-05
-3.17474588183228e-05
-4.10350998564963e-05
-3.40934039155718e-05
-5.64067372756176e-06
-1.2929813593642e-05
-4.39577589150344e-05
-3.49223015111506e-05
-1.64132481454752e-05
-5.96338633117226e-05
-1.8681520436337e-05
-1.05487699109748e-05
-2.59116874712198e-05
-3.45675543345579e-05
-3.20730985762479e-06
-2.99562613285393e-05
-1.73825319866445e-05
-2.83841173681326e-05
-2.3441073784113e-05
-1.93813777198411e-05
1.21803435128811e-05
-1.67480652826471e-05
-4.03686629846393e-05
-4.30768536080847e-05
-2.45707421487338e-05
-1.93373707844765e-05
1.82279082915173e-07
-2.27768631448971e-05
-2.58947753868965e-05
-2.95192616044732e-05
-3.49304624205617e-05
-1.60282952766714e-05
-2.50846235207652e-05
-2.41829227436145e-05
-3.78517748530395e-05
-4.72135489799987e-05
-1.51507226944656e-05
-3.58248567425609e-05
7.04648978113407e-06
-3.73699951180964e-06
-9.9816901721921e-06
-4.01201917363202e-05
-5.99636315597384e-05
-1.00856029044852e-05
3.14630047930529e-06
-5.06984646307272e-05
-2.20688830714282e-05
-2.34476156299775e-05
-3.16443493921302e-05
-4.45701324608769e-06
-2.3436315192848e-05
-1.78846229466855e-05
-3.03407265564306e-05
-3.56194768617625e-05
-2.59274719011475e-05
-7.46691043556967e-06
-1.60869506912317e-06
-3.12933467573113e-05
-4.4170050825361e-05
-2.16437260929088e-05
-1.94085096160117e-05
-1.47538414133389e-05
-5.08723891278965e-05
-5.49667937019081e-05
-3.07267379087755e-05
-4.76122401121859e-05
-4.1154828721886e-06
-6.62024501626532e-05
-4.40798662859991e-05
-3.19036919490282e-05
-4.9332401890509e-05
-2.21155550415522e-05
-5.62997753080225e-05
-1.80239079313537e-05
-1.77547342671954e-05
-3.61096254858669e-05
-1.97815300438415e-05
-2.07258449436556e-05
-3.42254597395928e-05
-5.97014074112083e-05
-3.88108110775909e-05
-7.08759771247865e-06
-1.18033565861225e-05
2.6337735980557e-06
-3.28002965022457e-05
-3.77757047562849e-05
4.91936964117898e-06
1.62158728802862e-05
-9.6873289387004e-06
-1.8020838686179e-05
-2.86558498136338e-05
-1.48912614627786e-05
-3.51077336747038e-05
-4.64684623945677e-05
-4.12253098360712e-05
-4.13294319622424e-05
-4.28122470214721e-05
-3.17670970167066e-05
-2.44206650221819e-05
-3.53799789816003e-05
-3.74707553435788e-06
-3.5796600906194e-05
-1.70199539060131e-05
3.00556634879977e-06
-2.4749391048301e-05
-2.77948242606372e-05
-3.39567853271898e-05
-1.82649886389663e-05
-3.72724808154669e-05
-3.26731468305623e-05
-3.26504451913435e-05
-5.77808351208994e-05
-4.37615686015199e-05
-4.31644418179101e-05
-3.75242141687609e-05
-8.46009899021999e-06
-3.66561148154633e-05
6.34213055877086e-06
2.22347186061027e-06
-5.2383371821802e-06
5.91555669133813e-06
-1.52199943626935e-05
-3.74539310336455e-05
-8.06059137983215e-06
-9.2909686178832e-06
-1.3688560180289e-05
-3.67417173597614e-05
-1.91960218166539e-05
-3.39507343938267e-05
-2.1200262808601e-05
-2.9844318859106e-05
1.56318194487356e-05
-1.26829764396094e-05
-4.45487541667479e-05
-2.97468967813412e-05
-3.32925943462418e-05
-3.4027592884209e-05
-4.13915937466284e-05
-6.06771061170823e-05
-4.48591436783546e-05
-1.44805963621635e-05
-2.17910157148949e-05
-1.27701995200001e-05
-1.47447838276403e-05
-3.39986411568705e-05
-1.92700021934065e-05
-1.95833135391381e-05
-3.30678643920038e-05
-4.29662654523022e-05
-1.6388310499292e-05
-3.28362849780631e-05
-1.95324570855312e-05
-2.57308726635768e-05
-2.01021398866395e-05
-3.02308424020195e-05
-1.43498777659598e-05
-3.17360178379288e-06
-3.20167425878315e-05
-4.53901267960858e-05
-4.03762578196397e-05
-4.47321046149147e-05
-7.58273557295152e-06
-1.00423400193629e-05
-2.58013882983603e-05
-2.26313400679039e-05
-3.36465554412473e-05
-3.58987844681914e-05
-3.4719244284395e-05
-2.80266936452534e-05
-4.48054869847897e-05
-3.18887375048051e-05
-2.89919294696249e-05
-5.4811566547516e-05
-8.84120703178658e-06
-4.07866231036758e-05
-3.21003273922715e-05
-2.87648811974849e-05
-3.06461042609262e-05
-5.44611362261941e-05
-1.31111366791557e-05
-3.0022226452052e-05
-3.81561345269259e-05
-2.67005611736362e-05
-5.35440545991086e-05
-9.95890516583808e-06
-3.24887433797709e-05
-1.68465076994782e-05
-3.03113491559888e-05
-8.05681544337475e-05
-2.90786879444029e-05
-3.13410146044695e-05
-5.43635937692413e-05
-3.70265122825769e-05
1.95322585412783e-05
-3.06432985240952e-05
-5.01980834637195e-05
-2.69823416282154e-05
-3.42610794126832e-05
-2.55497167441224e-05
-2.70689071837352e-05
-9.13202429922716e-06
1.62897186913879e-05
-4.49401210362389e-05
-6.07148088033435e-05
-5.4504248296948e-05
-9.83512678111201e-07
-2.85676431543922e-05
-1.64023004227744e-05
-1.97316453360681e-05
-5.03090150307709e-05
-6.04507172203465e-06
-7.18183763760068e-05
-2.25612425772178e-05
-2.97004085576409e-05
-3.64166272657709e-05
-3.79579358813921e-05
-7.41399989613883e-06
-4.67449611290254e-05
-3.19205427697937e-05
-1.79073856581667e-05
-2.72037582016688e-05
-1.2083578942279e-05
-2.63059484839743e-05
-5.20108787504403e-05
-9.2967094924489e-06
-5.10429941059924e-05
-1.08844795036769e-06
-2.09568727881633e-05
-6.07948062286082e-05
-3.97087199525072e-05
-4.7229749896548e-05
-2.42146498469584e-05
-2.93918441537134e-05
-3.03568659628816e-05
-2.39093478320299e-05
-4.32481113321517e-05
-2.91978799167311e-05
-2.94120408413972e-05
-1.2977473285068e-05
-2.87618745635866e-05
-5.04120704163999e-06
-3.30200936757149e-05
-4.61598287720697e-05
-3.31101264086612e-05
8.52176723595557e-07
-1.24270237974688e-05
-1.88924927292164e-05
-5.22708430772281e-05
-3.57122628629836e-05
-2.74565378109491e-05
-3.46327843884029e-05
-2.78600903203835e-05
-3.18841361383123e-05
-2.10057648480887e-05
-1.23023345193822e-05
-2.5608456346281e-05
-6.20506079752915e-05
-4.83356994422616e-05
-5.45085072947569e-05
-4.96216422738303e-05
-2.35907783330062e-05
-2.59031520777255e-05
-4.92407596633916e-05
-3.0164119907174e-05
1.8441294782282e-05
-5.25348303105598e-05
-2.74389526364715e-05
-3.8400959596202e-05
-3.53665242780095e-05
-2.27662602427997e-05
-3.40880053423998e-05
-1.69176906964836e-05
-4.48579257115942e-05
-2.91092726929024e-05
-3.30237204511294e-05
-2.1123946941407e-05
-3.09729434250957e-05
-6.74435791023363e-06
-2.0820421020672e-05
-2.29894715341e-05
-9.23430706786405e-06
-3.39983768168384e-05
1.78968918830179e-05
-3.27877665863321e-05
-3.78012429705091e-05
-2.40873199071948e-05
-4.1928916352498e-05
-4.41571984828026e-06
-2.8937857822669e-05
-4.68682519504636e-05
-7.37253962282927e-05
-1.89260708081008e-05
-1.19613764112843e-05
-2.5877538659597e-05
-1.33338383557518e-05
-7.63316613815618e-06
-2.06775254674583e-05
-1.38117770844089e-05
-1.22905610025357e-06
-3.19723728291487e-05
-7.77922976380836e-06
-3.89829097247716e-05
-4.12208332902196e-05
-1.72196115164067e-06
-2.19647560381477e-05
-3.5606273791138e-05
-1.19274721315138e-05
-2.95405176819412e-05
1.0929547553426e-05
-3.3222527919798e-05
-1.07218589848464e-05
-3.35835557219292e-05
-2.31685999227582e-05
-3.47198306927607e-05
-2.67388122628164e-05
-3.40590347343687e-05
-4.97049129329253e-05
-8.47245425608782e-06
-1.05324532845191e-05
-4.40289857114253e-05
-1.72759403478897e-05
-4.62630034603752e-06
-1.6788423354219e-06
-3.33129508493971e-05
-3.93861604010446e-05
-1.49226070324581e-05
-2.66453759936948e-05
1.43043147047968e-05
-1.40732998057032e-05
-1.62511234236684e-05
-7.30237946913913e-06
-2.51818001828718e-05
-2.4079243008953e-05
8.12957647447519e-06
-3.43201243888604e-06
-2.17598816693528e-05
-5.26210653358513e-05
-4.14036441683005e-05
-2.33223712471632e-05
-2.3306367015751e-05
-4.37618111517339e-05
-4.78932739214241e-05
-1.56524729985641e-05
-3.44069677422304e-05
-5.24901977818251e-06
-1.42917876656824e-05
-2.82559848677981e-05
-3.47147004818347e-05
-2.23927132143117e-05
-4.63964504150682e-05
-1.87131396621098e-05
-2.78706058802805e-05
-4.44080401601853e-05
-4.38111343487872e-05
-2.66987052760429e-05
-9.38845394526683e-06
-8.40865310296047e-06
-3.63040500294726e-05
1.92978430936906e-05
-1.71713976850694e-05
6.53394082887019e-07
-2.57047961284327e-05
-5.64795808380747e-06
1.98782436394189e-05
2.70344440852863e-05
-2.61382048628908e-05
-2.90817623458407e-05
-2.92438364038141e-05
-3.10099398228968e-05
-6.28807443453563e-05
-5.52859809960159e-05
-4.03039632764874e-05
-2.89357734275509e-05
-3.53932578175546e-05
-1.64910165373375e-05
-6.37254092758236e-05
-2.37149923335117e-05
-3.02044801328651e-05
-4.82899549458016e-05
-8.7252395594458e-06
-1.48562611793277e-05
-1.41519238347581e-05
-3.38831006309726e-05
-2.78238035096484e-05
-1.60352083948379e-05
-1.63768409810277e-05
-3.61929311725969e-05
-3.40721710290726e-05
-5.12914056330258e-05
-1.72351935812005e-05
-5.65875610623332e-05
-2.85852215555066e-05
-1.39340370545113e-05
-2.55604257528325e-05
-5.70840037218008e-05
-4.23822013789488e-05
-3.45127892972028e-05
-1.14038110274555e-05
-3.10803335946597e-05
-3.5888292556776e-06
-3.82186626881339e-05
-6.86381615102767e-05
-3.99120145118605e-05
-1.830081381073e-05
-4.2628090127363e-05
-4.62669246356786e-05
-4.06087320716294e-05
-1.51583589655987e-05
-3.55920906140206e-05
2.49248550152124e-05
-3.62556174433358e-05
-4.05533967840472e-05
-2.21604170489974e-05
-9.79060832455726e-06
-4.19474588519177e-05
-4.85280181227433e-05
-2.05615447348506e-05
-3.06137527218503e-05
-4.50549546563406e-05
-3.57119868916453e-05
-2.29100304333002e-05
-2.02172498215744e-05
-4.22685446694096e-05
-3.89445944962254e-05
-4.61613194853567e-05
-3.62314105335925e-05
-2.08738045996598e-05
-2.88108398276131e-05
-3.71409043064082e-05
-2.95968970738396e-05
1.14816919818218e-05
-5.15674933204527e-05
-4.9903407678704e-05
-3.39886604906207e-05
-4.16531032695817e-05
-3.34114163190517e-05
-1.99663851863572e-05
-3.30613300382767e-05
-4.02169903833898e-05
-2.41942353875953e-05
-4.79274792495601e-06
1.2510277275754e-05
-3.66065949301332e-05
-4.57186151797713e-05
-5.57066885368984e-05
-3.64792185981223e-05
-3.59632798872386e-05
-3.03359447398237e-05
-1.49039617331599e-05
-4.60955024684042e-07
-3.80501981306972e-05
-3.59484179105824e-05
-2.0384518169988e-05
4.35307342135237e-07
-2.91286515333813e-05
-3.76156735422926e-05
-1.37544514328224e-05
-5.02811605529073e-05
-2.49625234422021e-06
-5.96543542114502e-06
-4.10162382118392e-05
-4.30794536915604e-05
-3.59686951156836e-05
-1.51134052675931e-05
-6.25147562885732e-05
-5.77339155382826e-05
-2.62238657670692e-05
-4.52532075932782e-05
-1.89368002560985e-05
-1.90931724546081e-05
-1.0689862011018e-05
-4.1590229593468e-05
-3.88985774943427e-05
-2.3316275297328e-05
-9.6848995420081e-06
-2.42242821821489e-05
-2.15740966427304e-05
-2.51570598286258e-05
-2.67022467281072e-05
-3.00889608855697e-05
-2.86782181156802e-05
-3.14464201474444e-05
-3.20371970604245e-05
-4.53470911949041e-05
-2.10557349649161e-05
-1.12074324618138e-05
-3.74709941623352e-05
-5.42216213022614e-05
-2.63081339671673e-05
-1.93013109368224e-05
-5.37205275243382e-05
-1.70808148096444e-05
-3.48855141095302e-05
-2.54812145137845e-05
-8.20807753029149e-06
-2.43191055436051e-05
-4.94562466102198e-05
-4.3708965416352e-05
-3.34578006835419e-05
-3.32671476798752e-05
-4.95790918632316e-05
-6.03052889189197e-05
-2.84860082937522e-05
-2.19361433909963e-05
-4.75994512918263e-05
-2.47173149110822e-05
-3.49138915062366e-05
-4.60588042932645e-05
-3.0809373526151e-05
-7.26234141079234e-06
-1.02761656241264e-05
-2.56152141291262e-05
-4.0033177913711e-05
-7.78948515388422e-06
-2.99317306200014e-05
-2.20206127353688e-05
-5.25797922559651e-05
-4.26314786001598e-05
-2.4469178236376e-05
-2.87208351018999e-05
-2.49592195992102e-05
-2.06392381908594e-05
-2.27799747475891e-05
4.52730028547928e-06
-4.86945691245262e-05
-2.16417111120768e-06
-1.46934831689919e-05
-4.50215032583202e-06
-2.51397772617077e-05
-5.6313896418868e-06
-2.36196449023288e-05
-3.80866125767137e-05
-3.54199356732026e-05
-2.020906031301e-05
-2.84966139322957e-05
-3.46513177873783e-05
-2.87449843980184e-05
-1.98254601903386e-05
-1.75055496082209e-05
-2.7433284717548e-05
-1.13396425829493e-05
-1.80714783897143e-05
-2.31523042937251e-05
-3.34510652023159e-05
6.24913355299986e-06
-2.34860437486861e-05
-3.0356723559682e-05
-2.32710120169206e-05
-3.57393183369543e-05
-2.9770183900633e-05
-2.97959606669605e-05
-4.52921805706621e-05
-1.49209261946422e-05
-4.72943509013927e-05
-2.09647910556566e-05
-1.60158104085212e-05
-4.36303680060143e-05
-1.3166208349322e-05
-2.76738660698264e-05
-3.93295480379116e-05
-3.61043604838645e-05
-1.75870076067395e-05
-1.75653330307877e-05
-4.89227048092933e-06
-3.39628692977507e-05
-4.38759326057472e-05
-4.92698191572664e-05
-3.92268784742695e-06
-3.00330088950664e-05
-4.43827832040661e-05
-4.12034282445718e-05
-1.50245838105963e-05
-2.59735671776495e-05
-2.69495368835365e-05
-2.91118889467246e-05
-4.42541090763959e-05
-6.38737450532604e-05
-1.20791832728969e-05
-1.94919552252132e-05
-2.37400864052955e-05
-2.51263205317904e-05
-6.29023094157091e-05
-3.74018183220867e-05
-3.34591270518137e-05
-1.70050402545732e-05
-2.73758861885597e-05
-3.35065236440526e-05
-3.29001673951646e-05
-3.16969207158227e-05
-3.06428506763245e-05
-1.5879525737636e-05
-2.14704154818501e-05
-4.21884017289717e-05
-3.50793608205901e-05
-4.52226619142785e-05
-2.89505923537087e-05
-2.10390805305976e-05
-3.21506223153579e-05
-5.07758527408809e-05
-1.92954020603523e-05
-3.39842666366414e-05
-9.48522606213441e-06
-8.84713227792149e-06
-4.6423227526193e-05
-2.77262360100556e-05
-2.85676416609966e-05
6.69179274274221e-07
-2.48769414210665e-05
-1.24010088073029e-05
-4.13517952428277e-05
-2.73272234077057e-05
-2.20280636324646e-05
-2.79326713794682e-05
-3.07864133536734e-05
-8.57078332295358e-06
-2.89066176773624e-05
-1.0290821923573e-05
-3.46411172699566e-06
-2.25229430728787e-05
-1.91827401079481e-05
-1.23635381998826e-05
-3.43119540330847e-05
-6.48628450269302e-05
-3.50922996084804e-05
-5.54728173535512e-07
-3.22280667772816e-05
-4.27398207763918e-05
-3.22830013217491e-05
-2.50945775631789e-05
-2.35524776063653e-06
-2.12714686493763e-05
-4.57284244914211e-05
-2.98368363653435e-05
-8.01809484809408e-06
-2.331056513198e-05
-3.01439007608071e-05
-3.48912756355711e-05
-5.12274503108353e-05
-2.54092982745118e-05
-1.98170903097785e-05
-1.92785662444737e-05
-2.35350546808839e-05
-4.49497121325028e-05
-4.24873603200218e-05
-3.80666349609679e-05
-5.36795287946319e-05
-3.08217053863227e-05
-9.16382115689351e-06
-1.79849116484201e-05
-1.79157747461513e-05
-2.14069558430578e-05
-2.47793821806452e-05
-2.80206264293817e-05
1.2398970134714e-05
-2.80982705375508e-05
-3.59161493917974e-05
-3.80687002264353e-05
-2.49350979975613e-05
-4.51897169620749e-05
-1.69335249792731e-05
-1.83201149922949e-05
-3.28626306003934e-05
-1.00346554547034e-05
-4.20282685586268e-05
-4.61948884047059e-05
1.32324647428256e-06
-4.26003857339386e-05
-2.56709659611028e-05
-3.9254045936299e-05
-2.92216598388801e-05
-7.85591378540547e-06
-2.78921151260423e-05
-9.86787598468491e-06
-1.7491306892347e-05
-4.5946015316598e-05
-1.39589828351339e-05
-2.3783366477633e-06
-1.62153751003502e-05
-3.05775068887605e-05
-1.86929873370949e-05
-4.95417223606035e-05
-4.14104767569525e-05
-3.73674273476077e-05
-2.94673885162461e-05
-1.18327805291486e-05
-1.58840405383231e-05
-1.69275309070049e-05
-3.73459086110439e-05
-2.07456095777111e-05
-2.46254237748368e-05
-7.63750712912149e-06
-4.67246070512577e-05
-4.07259683304631e-05
-1.31131739619009e-05
-4.13041538461935e-05
-1.85063545369323e-05
-3.26138583936583e-05
-2.18047408312217e-05
-2.20379271330967e-05
-2.86623942214396e-05
-5.52966020650435e-05
-6.16110467734068e-05
-4.98519992218655e-05
-5.1882872064197e-05
-1.83132099230194e-05
-4.0691448454779e-05
-8.63966571319524e-06
-2.31113121115327e-05
-1.5466378712408e-05
-1.68239918078886e-05
-5.00592240865488e-05
-1.06808864397482e-05
-1.10910077111533e-05
-3.55621921796488e-05
-3.3532364329586e-05
-2.24860853456049e-05
-5.3336939359015e-05
-6.26848271089465e-05
-1.14616696966586e-06
-5.40528008491746e-05
-3.26449425747625e-05
-3.95788681323449e-05
-3.79660630235018e-05
-1.34579217898184e-05
-2.02565051147774e-06
-3.71873381574517e-05
-1.14223608968322e-05
-4.89643263862878e-05
-3.68052888758001e-05
-6.35600867314859e-05
-2.6800351640166e-05
-3.43090878025064e-05
-4.00157250815423e-05
-3.45873197469051e-05
-4.71683479153929e-05
-3.8555041286805e-05
-2.02415726778976e-05
-4.91000301043479e-05
-2.18480825711713e-05
-1.19392196766766e-05
-1.68446485267136e-05
-1.42155702314149e-05
-2.40296916920323e-05
-2.7300889827319e-05
-1.78338140836329e-05
-4.44262127988879e-05
-3.96355001916274e-05
-2.63896946983308e-05
-3.72062573181963e-05
-4.33236447100246e-05
-4.93695605915889e-05
-2.4204829272193e-05
-3.986538571754e-05
-4.674957614742e-05
-4.83631275226468e-05
-3.41840393104539e-05
-4.81721265120261e-05
-3.48832953288366e-05
-5.26403070408154e-06
-1.12980553460113e-05
-2.52021112011085e-05
-6.57432855138713e-05
-2.79459856042152e-05
-3.15886345689336e-05
-5.35340744540394e-05
-1.31082330114937e-05
-5.82319158582935e-05
-3.92731873049911e-05
2.45264533791016e-05
-2.65764800046729e-05
-3.36990420739516e-05
-3.81844597538739e-05
-2.28759957716038e-05
-3.8944411866649e-05
-4.02843379149979e-05
-3.98358619872032e-05
-2.08429805363996e-05
-1.40792212428977e-05
-3.54879690953604e-05
-2.31645455732451e-05
-1.99154189317324e-05
-3.07098148453262e-05
-2.09997292781951e-05
-4.17966493155635e-05
-4.21795314798634e-05
-2.73432897934545e-05
-8.00666714915439e-06
-9.66552566906231e-06
-3.3442491168885e-05
2.52510624195648e-06
1.54138402664196e-07
-2.54105444091482e-05
-2.64162305724949e-05
-1.53713491083882e-05
-4.22593813759752e-05
-8.65934676738237e-06
-1.2692486462267e-05
-3.40192043397864e-05
-4.18374446989536e-05
-2.95999699703367e-05
-5.04873924339977e-05
-3.12503836277457e-05
-4.09991535639794e-05
-3.12737637365251e-05
-4.5385965777993e-05
-3.55414737695114e-05
-6.23278322975316e-05
-7.34850630542362e-06
-5.43750214993874e-05
-1.77953333630485e-05
-2.55246170462431e-05
-5.24527249278577e-05
-5.11546200940575e-05
-3.32627314937993e-05
-4.34872283411614e-05
-3.36817976944899e-05
-1.21326285080453e-05
-5.99703238021835e-05
-4.62485841647597e-05
-5.78958635911564e-05
-7.26881879213375e-06
-4.29520237743118e-05
-2.18821188358131e-05
-3.88857189655824e-05
-5.63420217351691e-05
-3.16127043244418e-05
-5.31243259547534e-05
-2.424036147763e-05
-3.02061279309485e-05
-2.2002561342842e-05
-3.69444110159037e-05
-2.26361201060711e-05
-4.57840575682444e-05
-2.9048020253631e-05
-1.39684033800001e-05
-1.12254567618622e-05
-3.33548609186031e-05
-6.15408232859572e-05
-3.53994604874988e-05
-2.12706252195233e-05
-4.43022959898382e-05
-5.03512992444498e-05
-1.16793527940257e-05
-4.53550648312185e-05
-2.55875946044313e-05
-8.78721181809856e-06
-3.69521781020652e-05
-3.33578058638517e-05
-3.61464184418572e-05
-4.05179319297227e-06
-1.81454473035462e-05
-1.91694659448978e-05
-3.49515154732938e-05
-2.77407860333467e-05
-3.09034741092166e-05
-1.81793168976253e-05
-5.39531141936907e-05
-3.27868515669164e-05
-3.38178533471414e-05
-2.3456079252827e-05
-2.23705371643538e-05
-2.51816335389217e-05
-3.39112943374936e-05
-3.69816202764595e-05
-2.2132523097131e-05
-4.82756195231362e-05
-4.23761021544069e-05
-5.55762397256054e-05
-2.4298931080573e-05
-5.291625317735e-05
-4.00837233887029e-05
-2.19244976853847e-05
-2.80214814331965e-05
-1.78056571882582e-05
-3.03246186879668e-05
-7.1146169788016e-05
-3.18958110268047e-05
-2.49562737702318e-05
-2.0794065142368e-05
-3.61902440640888e-05
-2.33218930464098e-05
-2.47553783199882e-05
-5.36032029262354e-05
-1.62772230105132e-05
-1.4753329918252e-05
-3.50412938183998e-05
-4.32255906621186e-05
-4.94572204555688e-05
3.335325596776e-06
-1.45457570055685e-05
-3.11557248714814e-05
-1.78527343343908e-05
-3.96821619247792e-05
-3.02161877142292e-05
-2.48194280003526e-05
-1.6807479582179e-05
-1.16652648032243e-05
-4.72908694659543e-06
-8.9978317463768e-06
-1.70759430971851e-05
-4.04503191640838e-05
-1.23887221627005e-05
-4.21317247473501e-05
-3.00974554520194e-05
-2.85186447522588e-05
-4.38264101502691e-05
-2.47515143440929e-05
-2.62227906826433e-05
-2.52261479221941e-05
-1.60003493896806e-05
-3.07744430758574e-05
-4.26576560178202e-06
-8.05276572349354e-06
-2.73514093101045e-05
-1.15478212432011e-05
-3.9657228092518e-05
-4.00492032682195e-05
-2.05040127212291e-05
-2.37402251558731e-05
-8.97268651866438e-06
-4.40210747262972e-06
-2.93481045049368e-05
-2.9808172238463e-05
-1.09706651300722e-05
-3.14062892116624e-05
-6.01347194887137e-05
-2.44388110825713e-05
-4.66845025011795e-05
-3.00135869470955e-05
-3.49671385068535e-05
-1.65820576609138e-05
-1.70389281356662e-05
-3.12514142225273e-05
-5.16316361767323e-05
-2.87683213794809e-05
-2.7211230721126e-05
-4.4458219299724e-05
-3.46220332765163e-05
-6.66914134943024e-05
-3.71923402540828e-05
-3.68065956858752e-05
-6.91494865015412e-05
-1.59618480269532e-05
-1.36054213240877e-05
-2.69761276137447e-05
-2.87303058401071e-05
-3.10234086582111e-05
-4.64299307682981e-05
-4.28169428349814e-05
3.17686844930812e-06
-2.39660548831407e-05
-3.96190926087568e-05
-3.71114319799404e-05
-3.18867524146519e-05
-1.87360021901056e-05
-3.01710902933085e-05
-5.73667976043737e-06
-4.61487818789081e-05
-2.72791851470392e-05
-1.57823507088586e-05
-3.85530304911311e-05
-2.35478012391957e-05
5.93012912464996e-06
-2.6464019624133e-05
-2.07866970245333e-05
-6.07972409297632e-05
-3.21106588062361e-05
-4.16927225784114e-05
-3.87182120511154e-05
-2.298725622282e-05
-1.9469670364605e-05
-1.37807775867045e-05
-2.96428859103338e-05
-8.30187258718815e-06
-1.71472950731849e-05
-3.21153529332173e-05
-3.72431777787592e-05
-4.10334289148747e-05
-2.02443561816365e-05
-2.43012993116112e-05
-5.08744112290292e-06
-2.38041157398598e-05
-1.90122203554184e-05
-2.52387786274792e-05
-4.78420105899575e-05
-3.78896205036314e-05
-3.03352084043012e-05
-2.66234779953763e-06
-4.31780365415703e-05
2.31895694641807e-06
-2.93897579285638e-05
-2.35819553695909e-05
-1.20935851234964e-05
-2.59043477985416e-05
-4.85538832073992e-05
-1.38340273329574e-05
-2.36546717025929e-05
-2.38967787646098e-05
-4.49349061787024e-05
-1.574230436428e-06
-2.73021744534737e-08
-4.49122077911246e-05
-3.39387749765295e-05
-2.45360444212091e-05
-1.17843536856663e-05
-5.36734269936929e-05
-1.15175205803005e-05
-3.75018176296681e-05
-5.19797137688975e-05
-2.67898188793347e-05
-2.93300057606727e-05
-8.31405716363323e-06
-5.17221694443463e-05
-8.81450664362691e-06
-3.757197720453e-05
-4.8301819709547e-05
-5.4876139975272e-05
-2.12833225692701e-05
-1.95236912967391e-05
-3.44488567451075e-05
-3.56325923187457e-05
-2.40957582003296e-05
-2.70672083541845e-05
-3.56901105270889e-05
-4.80622329820969e-05
-3.44450773072196e-05
-2.62647246195615e-05
-3.13358284875916e-05
-2.18896643673441e-05
-4.18432692456352e-05
-2.99462791656582e-05
-3.14328215781787e-05
-2.43417551063939e-05
5.66529091840242e-06
-5.14863487499864e-06
-3.56407860404825e-05
-1.18935270518616e-05
-6.37666604805145e-05
-4.71040953930601e-06
-2.75014235121318e-05
-1.60059767073099e-05
-2.49889477110789e-05
-5.18810743276845e-05
-3.11628258074508e-05
-4.04860617043261e-05
-1.84851157017916e-05
-1.95869132778251e-05
-6.35897461832737e-06
-3.5191272315532e-05
-3.4063640830846e-05
-1.27309228398734e-05
4.72606118192774e-06
-1.05772870790017e-05
6.48779377797627e-06
-2.8233505204341e-05
-4.73917015620197e-06
-3.62472759686213e-05
-3.74356318077858e-05
-1.80257291035154e-05
-2.13728539624913e-05
-5.68489039139574e-05
-3.19574197250452e-05
-1.97580631973266e-05
-1.31133848489046e-05
-3.51986064962906e-05
1.77270272090655e-05
-4.02203235689875e-05
-1.7398808122551e-05
-9.21654971305914e-06
-4.22472156746916e-05
-2.91605314380302e-05
-2.04988236752733e-05
-1.5302065796024e-05
-4.90224834699839e-05
-2.33780257548559e-05
-4.18639873371054e-05
-5.5039974661729e-05
-2.18294285173077e-05
2.15992716278628e-06
-2.58282788414327e-05
-2.58942598376675e-05
-3.41471630226653e-05
-4.86856872635567e-05
2.43000192593646e-06
-1.44522439877625e-07
-2.33272150035196e-05
-4.90654613216767e-05
-3.60164940125081e-05
-1.66676872435487e-05
-5.7269596429001e-05
-3.4691163225102e-05
-1.66111924274879e-05
-2.42175442772856e-05
-4.0547028799565e-05
-2.35542026374145e-05
-2.89612544038499e-05
-2.39870494202644e-05
-3.15043023399849e-05
-2.38412190370862e-05
-2.80293116305241e-05
-1.17976329067985e-05
-1.86001203859929e-05
-2.82185832638609e-05
-2.48810261589556e-05
-3.77012169057737e-06
-2.06566307894906e-05
-2.86485751448229e-05
-3.99300832973498e-05
-2.74237939632116e-05
-1.36142029140907e-05
-3.49250494729043e-05
-1.57491823829159e-05
-4.26792519824153e-05
-1.98377993306401e-05
4.91684615335057e-06
-2.51116946434646e-05
-4.96263819293986e-05
-3.60119414194754e-05
1.33550505502435e-06
-2.48333574389787e-05
-4.3693290853511e-05
-1.36953120647692e-05
-2.58957301308999e-05
-5.51749559482141e-05
-3.32356343081453e-05
-1.19838724078875e-05
-4.56921310379246e-05
-8.5317566660547e-06
-4.26203121163191e-05
-2.11365019560864e-05
-3.75534613279701e-05
-1.76283392131088e-05
-3.00806860751303e-05
-1.12676272948571e-05
-2.42282240916842e-05
-3.60896293381793e-05
-1.11142076991179e-05
-4.47381287962282e-05
-3.63749234278865e-05
-2.86317424895562e-05
-4.12681758674839e-05
-1.85014561305892e-05
-2.4726246628366e-05
-2.97425999677654e-05
-1.5705187718326e-05
-6.55066318114973e-05
-3.20349278199063e-05
-3.74221580403073e-05
-4.92826129346542e-05
-3.71366062188964e-06
-8.24219695056529e-06
-5.58324267204764e-05
-3.76528907378152e-05
-3.51786100616166e-05
-2.45355226832869e-05
-3.09359355515973e-05
-3.1348940460889e-05
-8.00750037371728e-06
-3.2579451841362e-05
-3.62390439174329e-05
-2.20027782599148e-05
-6.60507413577969e-06
-3.24300533997335e-05
-3.54191574522544e-05
-3.99468597127869e-05
-2.10896921027002e-05
-5.8562996521942e-05
-4.17112697060083e-05
-3.61153178901026e-05
-2.94199787386532e-05
-2.52281187961037e-05
-4.8820801980463e-05
-4.70442219336213e-05
-3.53967152609081e-05
-1.88295118208736e-05
-4.03256570069868e-05
-2.28115757204229e-05
-8.69438143222612e-06
-5.06252002488969e-05
-1.86073532109904e-05
-3.72066317176568e-05
-3.86891303214763e-05
-3.02985611286697e-05
-3.26134033400552e-05
-6.91158753987081e-06
-2.65919760713858e-05
-2.39843756509688e-05
-9.19313772466438e-06
-2.08546671701818e-05
-3.20650258972214e-05
-1.10463752076816e-05
-3.47470494791138e-05
-1.50073998735632e-05
-3.45500681800138e-05
-4.86020327355458e-05
-5.41596189958319e-05
-4.77253578009734e-05
-4.36118695459779e-05
2.89542133804907e-06
-1.73416145666856e-05
-1.75816025763246e-05
-5.82622137568135e-05
-1.60419346666719e-05
4.5786635439445e-07
-1.79566147418308e-05
-3.83190609638901e-05
-4.00668011104519e-05
-5.4786104774846e-05
-1.90292897507943e-05
5.2778458775885e-06
-4.10092545515801e-05
-4.54197790162008e-07
-4.06299689299062e-05
-3.89215346425075e-05
-3.43424474023601e-05
-3.93714593578155e-05
-1.98476225552131e-05
-3.94210385683149e-05
-3.35950478496437e-05
-3.206439273211e-05
-2.42167438456239e-05
-1.63006264765728e-05
-3.1921177583954e-05
-3.23543437877854e-05
-6.35643924219065e-06
6.47726170931111e-06
-1.05246746002884e-05
-2.51605367537996e-05
-2.08219745758277e-05
-4.21172338606857e-05
-2.18892868770404e-05
-1.00293253844743e-05
-4.88075555013285e-05
-2.14678339566168e-05
-1.09708821072481e-05
-2.59482158460343e-05
-1.33186876014907e-05
-4.16351869453926e-05
-4.91046488059728e-05
-2.50798924676027e-05
-3.46680029916706e-05
-4.43436799196397e-05
-3.75837703671781e-05
-4.33177335627249e-05
-2.86911619664345e-05
-4.31769096308609e-05
-2.93585827757591e-05
-3.40169450262273e-05
-2.8836230525106e-05
-3.67955168166748e-05
-9.4176936951353e-06
2.77334410275652e-07
-5.00734540514985e-05
-5.95564016538381e-05
-1.17511995312715e-05
2.51459530372144e-06
-2.54331165557557e-05
-2.14288797295057e-05
-1.76394967314406e-05
-5.79979188113603e-05
-1.56180393883235e-05
-2.50932924989639e-05
-1.71545293787724e-05
-1.84965138877428e-07
-2.6832003654061e-05
-1.74287507765991e-05
-4.64042970787207e-05
-3.78965830264566e-05
-2.44143124431601e-05
-1.29857733453415e-05
-2.92040502218451e-05
2.88896361716368e-06
-5.56695213814345e-05
-3.29510395463014e-05
-1.99202950812399e-05
-3.87068809938673e-05
-3.1718696918549e-05
-2.56121574501357e-07
-3.46708372460379e-05
1.06034403608287e-05
-2.35842019929419e-05
-3.06894188774769e-05
-2.36123673406932e-05
-1.13550987278718e-06
-1.70819235418909e-05
-2.67974401108918e-05
-3.29283022159741e-05
-1.22142672852043e-05
-3.46872246178603e-05
-2.87127707594126e-05
-3.20413986924239e-05
8.20220200657762e-07
-2.07124098688031e-05
-1.97915557357637e-05
-3.21555621941257e-05
-3.90384815388771e-05
-2.45817135085907e-05
-5.37572311682156e-05
-1.43992319233103e-05
-2.35771975903824e-05
-9.57595808371522e-06
-3.51824336290338e-05
-1.25672677021809e-05
2.06475703295252e-05
-8.48524119216456e-06
-2.88180604910155e-05
-1.042091476875e-05
-2.32636073003137e-05
-3.03504081131012e-05
-1.49275242334466e-05
-2.64985196830865e-05
-9.86307436271367e-06
-5.2481234563254e-05
-3.7022200311255e-05
-2.36582842800808e-05
-6.27288495236855e-05
-1.63509595994561e-05
-2.29905568216434e-05
-3.66380477109646e-05
-4.61060534388313e-05
-2.43609216467973e-05
-1.24862388676856e-05
-3.69042411534769e-05
-2.46777578279191e-05
-7.43559499504094e-05
-1.73617951521023e-05
2.19606725462895e-05
-4.5088122601817e-05
-3.28315009692448e-05
-3.31429276255597e-05
-1.71599930817727e-05
-4.67312577908352e-05
-4.11651943979229e-05
-1.06905899240514e-05
-3.27066040118739e-05
-1.0037313583863e-05
-2.04597970260373e-05
-1.58800764403823e-05
-3.78933803013328e-05
-2.12477591332612e-05
-2.46541730774955e-05
-4.38905969808531e-06
-2.56492748374459e-05
-3.72094037154908e-05
-2.02721071455934e-05
-4.52821195152211e-05
-1.75177990171671e-05
-2.55323539122243e-05
-2.17194423041846e-05
-1.43251885376248e-05
-4.44665414969456e-05
-4.96574103377172e-05
4.00403431879195e-07
1.32864194283429e-06
-2.08192047494249e-05
-4.84935695413196e-05
-2.29839091523152e-05
-3.55872709172018e-05
1.14623909780857e-05
-1.98876981934813e-05
-6.1359038105295e-05
-6.2300356811101e-05
-3.00547391609388e-06
-2.52416858627081e-05
-1.76538535659542e-05
-3.32729968338055e-05
-2.65314621411857e-05
-2.91143159206463e-05
-2.44077342234418e-05
-1.81876657650557e-06
-8.71617146195744e-06
-2.40596548377235e-05
-1.53564193394615e-05
-1.50587931085079e-05
-1.78723196537771e-05
-1.68224826967225e-05
-6.37958917391095e-05
-1.9112485325258e-05
-3.24153079047974e-05
-1.72172896375864e-05
-1.81926670702308e-05
-2.12060624527894e-05
-4.58216246072915e-05
-3.06299394295852e-05
-1.15101347948499e-05
-2.87093085776708e-05
-5.73149928394623e-05
-2.904504583172e-05
-3.51837442730425e-05
-2.51529013035713e-05
-3.73346812684322e-05
-2.99219903564487e-05
-5.40401212882515e-05
-4.4586702353303e-05
-3.09312768435015e-05
-5.38413033574924e-05
-3.31794933491378e-05
-2.97653722772932e-05
-2.19322494768609e-05
-5.63845238715524e-05
-5.85557501098029e-06
-2.99070937673265e-05
-2.96822141860381e-05
-1.58325746871284e-05
-4.60420073572102e-05
-6.87363397328259e-06
-1.79050898215439e-05
-2.22886300903671e-05
-3.94813747974639e-05
-2.93462436891796e-05
-3.40041131652756e-06
-2.90620811129407e-05
-3.49491695422007e-05
-2.87419951569275e-05
-2.56282650679962e-05
-2.80539428269093e-05
-3.27105326567578e-05
-4.32961071995683e-05
-5.23144251636357e-05
-5.02303300142656e-05
-6.17578634288278e-06
-3.67298002427378e-05
-4.6031893396706e-06
-1.95439052094592e-05
-1.42362890907917e-05
-1.93383186927795e-05
-2.43805762462847e-05
-3.48215934707278e-05
-4.27961513007902e-05
-6.08031397177871e-05
-3.47203967089185e-05
-1.88197391310318e-05
-1.94524823303633e-05
-5.15396366587975e-05
2.93704843029455e-05
-4.05177770484273e-05
-4.42071072600516e-06
-2.34112097022707e-05
3.27255925558038e-06
-4.1402046241941e-05
-5.48521242037104e-05
-1.83546522559131e-05
-2.41032795112943e-05
-3.06502049671736e-05
-3.43001467433755e-05
-1.32201472839206e-05
-3.19756961249813e-05
-3.1727239404373e-05
-7.78585961861635e-07
-5.51177507811427e-05
-4.48442059904595e-05
-9.71706655444477e-06
-4.48610962604323e-05
-2.00549510434103e-05
-1.81571172429836e-05
-3.9503638119861e-06
1.73626212233691e-05
-1.14484357938592e-05
-4.50800766656609e-05
-1.81471190379715e-05
-1.933134036124e-05
-2.61215183489738e-05
-2.83122565330012e-05
-2.32919950466437e-05
1.23523249930561e-05
-3.01555460223236e-05
-1.93624676530449e-05
-6.07699229838884e-05
-3.21908370527495e-05
-4.73440487347816e-05
-5.16879244539033e-05
-2.71747117286662e-05
-1.43235644821477e-05
-3.13259203824759e-05
-2.55471742858904e-05
-2.57490802675942e-05
-1.24745682456003e-05
-5.12877625433862e-05
-2.02996910119664e-05
-3.02159502748502e-05
-3.700023199581e-05
1.81778792314221e-06
-3.57199795631512e-05
-2.42160186403185e-05
-3.23074102106961e-05
-1.41825371877831e-05
-2.41228524405195e-05
-5.27490230845688e-05
-3.74415188558099e-05
-5.66090064351726e-05
-1.94456825046919e-05
-2.47026358824706e-05
-4.94425845322793e-05
-1.74265808907294e-05
1.27144213345072e-05
-3.20925389980045e-05
-6.0170174261203e-05
-4.352544985909e-05
-7.34408943566292e-05
-3.91501667982518e-05
-2.46800471591693e-05
-5.17718053530347e-05
-3.97580312026607e-05
-3.21257521342005e-06
5.0870654927374e-06
-5.49635389868882e-05
-4.51937306425497e-05
5.27418993327961e-06
-3.15134128196394e-05
-3.24619196735163e-05
-5.10460372018204e-05
-4.64332344983336e-05
-6.3061263594005e-06
-2.99809214935461e-05
-4.35162771207701e-05
-1.98903874026911e-05
-4.29661632970957e-05
-3.7246404239708e-05
6.45185426513446e-06
-4.53818335816944e-05
-4.62725600491132e-05
-3.86749139554087e-05
-3.54170620838421e-05
-1.35906250198659e-05
-1.2620198675474e-05
-2.77359006727537e-05
-1.78070897382872e-05
-1.5769636148865e-05
-4.03129860230769e-05
-2.64795535504286e-05
-1.40708407446924e-05
-2.7894236550959e-05
-3.62058329835031e-05
-5.86672403221514e-05
-4.05398589094897e-05
-5.93980197674291e-05
-3.6267970910023e-05
1.41274596617956e-05
3.09147838934764e-06
-3.05483550725262e-05
-3.13118624580602e-05
-2.43684352738045e-05
-1.64246351114672e-05
-3.31421203821911e-06
-5.42271464966316e-05
-2.54478296337549e-05
-2.49755309608008e-05
-3.74830882134245e-05
-4.6343652257094e-05
-7.64967069575706e-07
-2.73886900333811e-05
-3.29646622653155e-05
-3.64513717818344e-05
-2.27803821380297e-05
-6.14467868476686e-05
-3.6804100156953e-06
-4.99787909991448e-05
-7.19126117834862e-06
-1.7481993686555e-06
-2.05997672483156e-05
-5.53784305792441e-05
-1.00620870448106e-05
-1.97746454774659e-05
-2.38638006494209e-05
-3.00554390296671e-05
-3.10555187383881e-05
-2.66138060033778e-05
-3.16448150914839e-05
-2.28391981408515e-05
-2.07749378993019e-05
-3.48782836336499e-05
-5.22257186833562e-05
-1.6793469114829e-05
-2.23998852866397e-05
-1.20354591551081e-05
-3.11539957910085e-05
-5.90239730077166e-06
-2.30513015469686e-05
-3.70838753782661e-05
-3.2403846214208e-05
-3.52446015838565e-05
-4.45447621297824e-05
-5.04316047563161e-05
-4.20127737339575e-05
-6.90371261775188e-05
-3.76557994276108e-06
-1.4637155931188e-05
-2.67862630598686e-05
-3.60987975051162e-05
-1.69319497369131e-05
-4.48667113682249e-05
-2.79791510480757e-06
-2.64164321182303e-05
-2.08687312105348e-05
-1.02022673705311e-06
-3.37712806060464e-05
-2.06709438825622e-05
-9.61131214615509e-06
-2.23418672330205e-05
-4.51551703952163e-05
-1.80455207644062e-05
-4.0448236512511e-05
-1.5304146175035e-05
-7.78182395843112e-06
-5.5254924661632e-05
-6.56825238992928e-06
-1.07621279066271e-05
2.25098498143227e-06
-1.14522356981829e-05
5.91970586184566e-06
-5.24670399017392e-06
-4.50897682901024e-05
-4.61694129931548e-05
-3.99974030966904e-05
-1.95543537761558e-05
-4.32973378195775e-05
-3.691662583607e-05
-1.46227681210733e-05
-3.34509712998877e-05
-2.66909251648469e-05
-2.37206266095335e-05
-4.47120768399895e-05
-1.58423256933576e-05
-1.23800964898018e-05
-4.05262117442952e-05
-4.71714361314815e-05
-1.31753139337951e-05
-1.445579632372e-05
-1.85797317498039e-05
-6.72166299317254e-05
-2.22329897439406e-05
1.46150811659587e-05
-4.28463599558174e-05
-3.61680255666875e-05
-4.83275450111961e-05
-1.36965804097624e-05
-7.25532890299811e-06
-3.49000283534262e-05
-3.6742072771956e-05
-4.86286691150785e-05
-1.95813964829291e-05
-4.06353442847083e-05
-2.06545648175184e-05
-4.12914828567183e-05
-3.81062898357612e-05
-5.4754731261322e-05
-4.0251997346147e-05
-5.05528848002928e-05
-4.00698509859734e-05
-6.0752843941128e-05
-2.96234648409146e-05
-2.16698830746587e-05
-3.05215036249634e-05
-4.95070336380493e-05
-3.58436509876975e-05
-1.57700775081421e-05
-2.7253593589106e-05
-2.24507157112931e-05
-1.00868684520411e-05
-4.09869369580604e-05
-3.32613158164525e-05
-1.56593897303078e-05
3.54222808435903e-06
2.81089406520732e-06
-1.94686232480581e-05
-4.07467984276079e-05
-1.38498837207505e-05
-4.54875814600342e-05
-3.91677411286917e-05
-3.0361241276367e-05
-1.41582635970741e-05
-3.66793667041378e-05
-4.54943392924366e-05
-1.7076760337571e-05
-2.84635329868307e-06
-4.83879192205068e-05
-3.55753481583452e-05
-2.97679422243388e-05
-1.03879965223384e-05
-1.75315901005736e-05
-4.7746208522561e-05
-3.78043434837896e-05
-3.12102990935425e-05
-2.22019595526077e-05
-3.33640477510431e-05
-5.20451932415552e-05
-4.94210684411096e-05
-3.5904225788317e-05
-1.8123992863738e-05
-7.27341772667718e-05
-2.39820947311132e-05
-2.09640999592819e-05
-1.56215837871024e-05
-3.54515217838751e-05
-3.8051465873473e-05
-1.84989911043238e-05
4.07576886340804e-06
-5.04024269185325e-05
-6.1459184679225e-05
-1.6084359306619e-05
-7.35264257508216e-05
-5.26590232250135e-05
-2.86663404501029e-05
-3.65381059557595e-05
-5.23589967035401e-05
-1.78066637462045e-05
-3.63681602764116e-05
-6.89073340927228e-06
-2.4829807900629e-05
-3.24122668822994e-05
-1.87867619738854e-05
-3.29021551981888e-05
-4.74716085055302e-05
2.80616759222031e-06
-2.96426526105177e-05
-3.76378903553705e-05
4.63706428859858e-06
-3.32799550456478e-05
-3.3948514133847e-05
-1.47817372300213e-05
-1.16030713237709e-06
-1.242893485439e-05
-4.29994143441972e-05
-2.28649818300223e-05
-5.37418426807616e-06
-5.3057323713066e-05
-1.57077898280059e-05
-5.30401852898916e-05
-2.14529076454995e-05
-1.73316565121604e-05
-2.02805095363602e-05
-2.98788184845274e-06
-3.31132407232931e-05
-5.53161083319692e-06
-4.39326542243943e-05
-5.75275424135639e-06
-3.30493132090789e-05
-1.51441374825301e-05
-2.62414406472902e-05
-6.07669866569894e-05
-1.73021297085184e-05
-3.14677741155896e-05
-1.54463779753718e-05
-3.16776143619239e-05
-4.13544499601159e-05
-2.06790407999743e-05
-3.12257131890369e-05
-1.44345398459446e-05
-6.82067821660756e-06
-4.69629276878918e-05
-3.43234916131659e-05
-3.43118601283311e-05
-3.97160793431794e-05
-1.46781766858197e-05
-3.0148928052307e-05
-4.56370714954888e-05
-8.06447304177432e-06
-2.72748494780678e-05
-2.06138718744687e-05
-6.79439816855146e-06
-7.88040675259586e-06
-4.63140466732608e-05
-4.3075360171753e-05
-3.76996858494154e-05
-6.48092273362472e-05
-3.47734508816898e-05
-5.00560856269488e-05
-6.74827468504008e-06
-2.1542298431864e-05
-2.43188541775492e-05
-2.35317063218847e-05
-3.6498985474514e-05
-1.48072242758586e-05
-2.68022734635871e-05
-1.35327707461688e-05
-1.60851070458824e-05
-2.77046991828851e-05
-3.27027671840249e-05
-4.81960552977003e-05
1.27588109282158e-06
-4.03376398642e-05
-3.9137909453806e-05
-3.04199913335004e-05
-1.56523139514954e-05
-2.44682442196855e-05
-1.4445247472228e-05
-6.29960956136392e-05
-5.79400081234391e-05
-3.4743417620873e-05
-6.3523146559483e-06
-4.78063020417682e-05
3.47099400285547e-06
1.62110476991647e-05
1.00348070441409e-05
-4.89953968005427e-05
-4.24464249453197e-05
-2.26677479547808e-05
-5.51946610921596e-05
-2.21192843636103e-05
-4.92712703378601e-05
-3.00420635712038e-05
-2.2515787499551e-05
-2.21735866716374e-05
-3.95114442779644e-05
-1.63340677381298e-05
-2.03963873408442e-05
-2.67604080679544e-05
-3.95137414332031e-05
-4.98385289874702e-05
-4.49233820949561e-05
-2.28984298368051e-05
-4.14005570878489e-05
-5.77086181937287e-05
-2.63819063908013e-05
-3.06459762586609e-05
-2.61243068708829e-05
-5.58178930746837e-06
-1.53889624567685e-05
-1.02532620760687e-05
-2.79511616455345e-05
-5.34618349385552e-05
-3.78087188991451e-05
-4.72885217627926e-05
-2.17974531387963e-05
-3.12862586835475e-05
-1.56818789927722e-05
-2.91420509555507e-05
-5.07781289938417e-05
-3.68480123277087e-05
-3.11240145116313e-05
-3.69670674518028e-05
-1.78261040910799e-05
-3.83028324290244e-05
-2.29158996711981e-05
-1.59575377491775e-05
-3.53823737448691e-05
1.16328611699186e-05
-3.9316158789972e-05
-2.6286331371538e-05
-3.65301412719593e-05
-3.30406253474456e-05
-3.28689570276612e-05
-4.18258327809038e-05
-3.4561454270702e-05
-2.03658353511324e-05
-4.75315047061539e-05
-9.40943205634917e-06
-3.77644212596674e-05
-1.48692385264753e-05
-5.16597009100525e-05
-1.88990026849062e-05
-2.67659650822554e-05
-1.25132764910216e-05
-5.09856237985955e-05
-1.07111054102216e-05
-2.63123082486503e-05
-2.595165707781e-05
-3.20643760365292e-06
-2.39576031955108e-05
-2.23399162263142e-05
-3.36799148519238e-05
-4.07363498603686e-05
-1.13615417304045e-05
-4.25221666504317e-05
-1.74789609117958e-05
-4.2267315928595e-05
-5.57499206753418e-05
-3.74761296897584e-05
-1.40148766354865e-05
-5.94066695971329e-05
-3.48059861302773e-05
-1.7349759671532e-05
-2.47326219330915e-05
-7.01465880480561e-05
-3.2317428997022e-05
-3.02851457218828e-05
-4.30460804797123e-05
-2.49067257393032e-05
-1.84973782523898e-05
-2.48669113106431e-06
-4.59014687830166e-05
-1.08252570725884e-05
-9.48094802767798e-06
-7.87235394646728e-07
-2.13928173769187e-05
-1.80993485504257e-05
-1.3763188164665e-05
-2.45755734184685e-05
-3.18262349049558e-05
-4.45612109751889e-05
-5.94232752656202e-05
-2.00533795578761e-05
-8.17021587766308e-06
-3.48887827565202e-05
-5.71129512963153e-05
-8.76456828372746e-06
-2.82944824828664e-05
-4.46900726780362e-05
-3.36582778162444e-05
-2.28570843524793e-05
-2.10042471397361e-05
-3.76836733011495e-05
-4.16403045735406e-05
-3.35935200980621e-05
1.42832708572905e-05
-4.02552980676599e-05
-3.95286459645651e-05
-4.66157403872592e-05
-3.60944967252204e-05
-3.02587458207678e-06
-4.60872991505472e-05
-3.21321636425961e-05
-1.53074261076483e-05
-3.37581822091583e-05
-1.30822833705341e-05
-2.79809047402319e-05
-3.76615858878277e-05
-4.60887601000249e-05
-3.986863884174e-05
-3.52901128845867e-05
-4.72272469943599e-05
-4.55706826310066e-05
-1.45281112084013e-05
-1.33150711799255e-05
-2.04442598471035e-05
-5.78214051532732e-05
-1.44267206910312e-05
-9.135632757377e-06
-1.9384019637333e-05
-2.1439440219808e-05
-3.51325319816148e-05
-1.37204229673277e-05
-2.43504150799458e-05
-2.65033562566524e-05
-2.04060791065523e-05
-4.94678252410942e-05
-4.19674656569137e-05
-3.05844006353228e-06
-2.78220872704558e-05
-5.40845819210843e-05
-4.16145711268065e-05
-5.15965744680112e-05
-1.07377335553908e-05
-1.28885696250865e-05
-5.4601894069206e-05
-2.45144011044896e-05
-3.40765193541603e-05
-2.38519153733234e-06
-3.80279697109213e-05
-3.47163790879006e-05
-2.78115923422404e-05
-3.38645979224049e-05
-3.33120514612628e-05
-2.86849918799723e-05
-2.61254293302896e-05
-1.31379901130193e-05
-3.34096821862784e-05
-1.25930851518282e-05
-2.48917823559412e-05
-4.095558959251e-05
-6.78840570492567e-06
-2.283466876751e-05
-2.76163704544389e-05
-3.29599710014333e-05
-3.06886213799752e-05
-2.33155397393888e-05
-2.31191537439664e-05
-1.4095353605377e-05
-3.37152004927491e-05
-3.69920285890163e-05
-3.67785950808631e-05
-1.53013011847637e-05
-3.37267146828928e-05
-3.07523898244267e-05
-3.40351241318354e-05
-5.21073044995142e-06
-2.49119331903084e-05
-2.542996679416e-05
-4.58447917625591e-05
-4.30811300004327e-05
-5.98600744838367e-05
-2.8658084124871e-05
-2.11565175526639e-05
-4.09809182644829e-05
1.10751974946382e-05
-3.04865384283989e-05
8.20766552470115e-06
-3.90995906165227e-05
-5.5221477824443e-05
-7.64944902151746e-06
-2.83391952030969e-05
-5.41257272022251e-05
-1.79027844637445e-05
-4.40272145028105e-05
-3.43811640574126e-05
-1.98316564190342e-05
-5.24275921357212e-05
-1.10132254353321e-05
-3.14982194734402e-05
-4.16170029134529e-05
-3.41269792925876e-05
5.2370917035797e-06
-2.8448069234445e-05
-2.86637627039736e-05
-3.58820952601031e-05
-4.4468833903323e-05
-1.01664370495294e-05
-9.83302799333096e-06
-4.55381199276782e-05
-4.9872937409923e-05
-5.07031896471285e-05
-4.44191847632218e-05
-1.83921556688012e-05
-3.49913756891897e-05
-6.50600049707535e-06
-2.58117109605095e-05
-3.3982971252063e-05
-3.88733722443299e-05
-3.93570150860696e-05
-4.50145747009739e-05
-2.03131965404743e-06
-1.54969223096476e-05
-1.16213684323605e-05
-2.46125374283848e-05
-1.78866655389011e-05
-7.80453618417266e-06
-4.51699381740294e-05
-3.73964104071603e-05
-3.78464881163005e-05
-3.60370709815799e-05
-3.06919391275128e-05
-4.66278747823029e-05
-2.35130305926044e-06
-1.96775547215614e-05
-4.53003763248517e-05
-3.55098534105757e-05
-3.33974197144528e-05
-4.9172652465043e-05
-1.61064918251442e-05
-1.0661698576445e-05
-1.80601236328306e-05
-4.12343383855666e-05
-2.00215906631588e-05
-3.0440456905404e-05
-2.26701191671345e-05
-3.98860565899018e-05
-2.55443202646523e-05
-2.63397909102465e-05
-1.6862510808184e-05
-2.10720965860871e-05
-1.26295681454206e-05
-3.14280902948776e-05
-5.58452496505209e-05
-2.34530277414018e-05
-1.49037331880244e-05
-2.28183785424739e-05
-1.96547620904545e-05
-1.16207172669434e-05
-1.25294984263635e-05
-2.23436639320839e-05
-2.25438978054635e-05
-2.98169911939094e-05
-3.89396555208553e-05
-7.95022955755415e-06
-4.30909999894435e-05
9.00828949242848e-06
-2.31054468492781e-05
-1.90657423822663e-05
-1.84105641734312e-05
-5.5478399668486e-05
-5.09450937215875e-05
-3.33270404944344e-05
-2.95184775803398e-05
-4.99881026119101e-05
-4.89050400299815e-05
-4.23984117065476e-05
-6.4579242570625e-06
-7.35610144245424e-06
-9.4642877132615e-06
-5.69517189776731e-05
-3.14983181641565e-05
-4.27794620803071e-05
-2.10263495097972e-05
-2.08560449781685e-05
-3.51722506227465e-05
-2.64145718861504e-05
-4.66128490425865e-05
-3.95956475734668e-05
-2.22080870786376e-05
-1.39631829517187e-05
-1.32354028306659e-05
-2.37054331010511e-05
-2.08869989051565e-05
-3.0938564435791e-05
-1.18905099936928e-05
-7.46298208226774e-06
-4.56656234419254e-05
-3.90332811743607e-05
-4.17735432538933e-05
-2.03133959153256e-05
-4.31271109856872e-05
-4.84285537880074e-05
-5.32887021331156e-05
-1.0929172777786e-05
8.84955273570506e-06
-2.27525090288202e-06
-1.61204065842335e-05
-4.12250792929262e-05
-2.18378040718086e-05
-6.13046502257406e-05
-1.22982055904263e-05
-7.20872388318316e-06
-1.02522646697659e-05
-3.36412190080015e-05
-7.78716191064521e-06
-1.04840846242734e-05
-1.50844358326301e-05
-7.04551477795494e-05
-2.64145058071757e-05
-4.71255244387702e-05
-6.88556665026833e-05
-1.10311614730997e-05
-1.47056628926815e-05
-5.26239518665834e-05
-3.47367716657893e-05
-1.61694500748044e-05
-3.58281732469233e-05
-5.67952376889807e-06
-5.16935222970573e-05
-3.81298634408544e-05
-1.71213514221014e-05
-1.74393967121912e-05
-3.52375202869438e-05
-2.74094574922495e-05
-2.63078285515434e-05
1.00881967900771e-06
-5.9907784332731e-05
-2.81534079625772e-05
-2.8283372202121e-05
-3.49231246333169e-05
-1.7130166766605e-05
-2.30724509826781e-05
-7.07688300822599e-06
-3.25910174687622e-05
-1.68409121890055e-05
-3.48641284347386e-05
-2.18335653443703e-05
-2.71370938427504e-05
-1.03233505520341e-05
-2.31133989346012e-05
-3.98524890743955e-05
-2.34699572886278e-05
-1.04677098428997e-05
-2.55084521633051e-05
3.75767811696485e-06
-4.13307300627179e-05
-2.27231529400399e-05
-5.56715211902586e-05
-1.21639560973223e-05
-2.55531052402651e-05
-2.04742456630469e-05
-1.76529784247126e-06
-1.80169382206194e-05
-4.45438139414011e-05
-1.23874950576293e-05
-1.98625313690328e-05
-5.59770723226174e-05
-2.4002311522323e-05
-2.80585683373201e-05
-3.87269923046632e-06
-2.48648605692245e-05
-5.2014882274661e-05
-6.54766739823806e-05
-3.79692810707083e-05
-1.64439236195673e-05
-1.63934751464136e-05
-2.12101192924678e-05
-2.87670757526592e-05
-3.7218310337201e-05
-2.71284528234444e-05
-3.70218454661624e-05
-3.2834614781404e-05
-4.74866338305761e-05
-8.89849312940554e-05
-3.74545925404855e-05
-4.46908786701263e-05
-3.91677439552714e-05
-2.50037977668781e-05
-4.0015577874982e-07
-1.00087866349945e-05
-2.85131423862336e-05
-1.43199947305283e-05
-3.52440782114668e-05
-5.88870959498422e-05
-1.71315917055605e-05
-9.25837216126028e-06
-2.91082572183772e-06
-3.92642071964403e-05
-1.42149973511393e-05
-2.13005614488078e-05
-5.12855325464771e-05
-1.505792140458e-05
-3.75437924337242e-05
-1.4609686340798e-05
1.19542406716875e-05
-3.8500620289126e-05
-2.72639559866868e-05
-2.02133236919402e-05
-4.6482821167197e-05
-2.13567251588964e-05
-1.5263869501111e-05
-2.19121177830341e-05
-2.75687029245154e-05
-3.69950409589072e-05
-4.00495145458999e-05
-3.19260401047444e-05
-1.36011840505346e-05
-2.99617182608294e-05
-4.56120424983889e-05
-4.27331202153798e-05
-2.25822644190355e-05
-1.68272123955657e-05
-4.06075537571538e-05
-4.78790996186883e-05
-2.09659608587303e-05
-5.59694266858744e-06
-3.52214447201957e-05
-2.58960856047661e-05
-1.85171385011091e-05
-3.25460849661141e-05
-4.8611096852015e-05
-2.99782535797479e-05
-3.91838907074507e-05
-4.24542919506495e-05
-5.02893863926584e-06
-8.168052744688e-06
-2.58452118865775e-05
-2.09572665499612e-05
-5.63289263084741e-05
-1.64575951315979e-05
-6.02510567296115e-06
-3.46935608076288e-05
-1.41864956096126e-05
-5.45989597038527e-05
-3.50870760726373e-05
5.83111941914723e-06
-3.3488017851314e-05
-1.05730416736431e-05
-4.55919152170515e-05
-3.461394325151e-05
-1.38105648553589e-05
-1.47256163670628e-05
-2.63746257731888e-05
-4.59411983050032e-06
-8.15438302362425e-06
-7.04341791882142e-05
-2.25608017258611e-05
-3.84335935227192e-05
-2.17795165330475e-05
-2.40615688284542e-05
8.33478976617886e-06
-2.77094047645241e-05
-8.88928084773699e-06
7.86625999666294e-06
-1.33257410471043e-05
-3.04449666557732e-05
-5.95987243213067e-05
-3.6870440425927e-05
-3.3337846146382e-05
-3.74312426551554e-05
-4.16227594492079e-05
-1.87821398066328e-05
-3.41457707289992e-05
-3.46247560628134e-05
-3.08804559195365e-05
-1.21799858625938e-05
-1.05197672245218e-05
-1.69094298973194e-05
-1.31759466436549e-05
-5.17417080693768e-05
-2.36486824614039e-05
-1.3165195720429e-05
-2.52637705095987e-05
-2.38684297211471e-06
-2.66510552809915e-05
-4.28997634405019e-05
-1.64906981424416e-05
-5.86919806116687e-06
2.5452721791495e-07
-4.8704055936324e-05
-4.80211684316425e-05
-1.5244286814604e-05
-3.52044438739857e-05
-7.48649045635791e-06
-5.68153864438612e-05
-1.53348808934026e-05
-2.6324712533061e-05
-5.61805915001286e-05
-3.63067625991691e-05
-3.02539197200551e-05
-1.86381872214995e-05
-2.27321871582146e-05
-3.23139056985747e-05
-1.8033536121534e-05
-2.35993931762679e-05
-2.58094576079367e-05
-2.52621107132444e-05
-3.61968211789361e-05
-1.65883068515467e-05
-1.13210183258307e-05
-1.45719612464282e-05
-5.44898199779194e-05
-2.0671402280551e-05
-1.89562437346644e-05
-4.18789886568659e-05
-2.3988242851246e-05
-4.69004251400368e-05
-2.32818165048817e-05
-8.50612480396851e-06
-3.6472812020479e-05
-6.42629877743165e-05
-2.70345004999189e-05
-3.65714722096274e-05
-2.06814204241191e-05
-1.85793571144309e-05
-4.01037447559567e-05
-7.94926491302988e-06
-4.24648684890763e-05
-3.12328146450457e-05
-2.91650845429206e-05
-3.22384758513107e-05
-1.05723054233579e-05
-6.61051768823118e-06
-4.90242140301169e-05
-4.98923260000546e-05
-1.21464423235591e-05
-3.40701226143515e-05
-5.16309121877757e-05
-3.19366794232682e-05
-1.82667265979094e-05
-4.876752693078e-06
1.70092961881975e-06
-1.1651384156854e-05
-2.67629004126991e-05
-2.08754244637794e-05
-4.09789568597238e-05
-2.9172879466662e-05
-1.24924755250568e-05
-2.97242778611945e-05
-6.16835465961361e-05
-3.59527783564007e-06
-4.73879225041637e-05
-3.10528828993019e-05
-3.7205548015412e-05
-1.65202034662845e-05
-3.94375445760051e-05
-5.28339259327222e-05
-1.50213105989857e-05
-3.43455771676607e-05
-3.77859600423385e-05
-1.48357480310881e-05
-1.13873602251481e-05
-1.67000069748758e-05
-4.00034007605994e-05
-2.91233338953069e-05
-2.85254328085513e-05
-1.54672130584463e-05
-2.8395217088915e-05
-2.31723410329716e-05
-3.08019751201663e-05
1.19594299487289e-05
-3.8852178475924e-05
-3.56717808856094e-05
-3.40945638185936e-05
-5.43201871511172e-05
-1.13316854968627e-05
-3.73331498392537e-05
-7.67477010321728e-06
-2.12519160848643e-05
-2.90639692556041e-05
-1.0066549707295e-05
-3.03037706946235e-05
5.66445294063446e-06
4.10999876714765e-06
-4.10312910127767e-05
1.41888861922951e-06
-3.5358254475828e-05
-3.9412025646856e-05
-1.57335730366547e-05
-4.31734150254976e-05
-3.3407813317243e-06
-5.67643551485322e-05
-3.91367512974013e-05
-3.67124469240278e-05
-9.22627211941533e-06
-2.89140268324875e-05
-2.45123287365783e-05
-1.75123217385423e-05
-4.40270881773e-05
-4.68982684910207e-05
-6.5389268093719e-06
-3.0412982293917e-05
-2.37903796073867e-05
-4.09032018910986e-05
-1.1685412685433e-05
-3.24150668518959e-05
-2.06725174844004e-05
-7.15634393849845e-06
-2.94780958867929e-05
-3.24928422714278e-05
-1.51312067136887e-05
-1.70125122471685e-05
-4.91317852603491e-05
-4.52440205834469e-05
-2.28506734438969e-05
-1.31690244816455e-05
-3.98692561839458e-05
-2.49808542681973e-05
-4.1234343565744e-05
-4.06554004932794e-05
-3.70476524045236e-05
-4.99366508868205e-05
-2.46753877178183e-05
7.73422869795439e-06
-4.95494034355601e-06
-3.73586094302356e-05
1.75435432771857e-06
-3.92524216772868e-05
1.77695752961813e-06
-3.50825292761677e-05
-3.64650964249403e-05
-2.69800314257697e-05
-4.94590151442751e-05
-2.75719082995189e-05
-7.9379445450852e-06
-4.40341464740313e-05
-2.84280965781944e-05
-3.57214731002355e-05
-2.24348399516008e-05
-1.80394549178343e-05
-3.35612694026254e-05
-2.82755230953679e-05
-4.72194900283576e-05
-1.74061968244939e-05
-3.81510257589933e-05
-3.90335654116083e-05
-3.37290610183284e-05
-2.88481941047036e-05
-5.90265479791761e-05
1.63608364912514e-05
-4.99936592137847e-05
-4.80407664035983e-05
-1.252373982282e-05
-1.37444300443777e-05
-8.37319580228241e-06
-3.00471132189923e-05
-3.50313571724583e-05
-3.10935198766856e-05
-8.85829490831858e-06
-2.18125282674864e-05
-1.44869075813517e-05
-5.89436413622328e-05
-4.91131252007599e-05
-2.34372696349561e-05
-5.83685633924639e-05
-6.27004886181461e-06
-2.70688020929782e-05
-4.25495619976524e-06
-3.35508639697448e-05
-1.50724322418153e-05
-2.44189867289186e-05
-6.65497708263921e-05
-3.65052624268927e-05
-5.89911161932983e-05
-3.96067740783925e-05
-1.44266754985482e-05
-1.96864554499233e-05
-3.70954320289795e-05
-2.64519432945661e-05
-2.69319403385206e-05
-1.57069649843606e-05
-1.31485861556859e-05
-3.23161678818876e-05
-5.35575404063264e-05
-4.71656220209427e-05
-2.68583438377213e-05
-2.49228685318752e-05
-3.40333137589729e-05
-2.84568770238256e-05
-4.7624241580266e-05
-3.6951433314679e-05
-2.07104035214268e-05
-1.11369934661061e-05
-2.47984569315397e-05
-3.31394790818893e-05
-3.6703501116092e-05
-3.36046403002877e-05
-5.56447093412484e-05
-3.24548883299357e-05
-1.48764372248454e-05
-2.45131150171113e-05
-4.33612812213128e-05
-1.90282084276995e-05
-5.42890137340088e-05
-3.55489772211044e-05
-4.3466375128531e-05
-3.57943074500658e-05
-3.12182453761045e-05
-1.40746324264708e-05
-3.65755066618822e-05
-2.91950188286144e-05
-2.50150574421418e-05
-4.56580936214706e-05
-3.22672172406921e-05
-2.40512115354309e-05
-2.59894671487016e-05
-6.29745840567266e-05
-1.47731855517603e-05
-2.39774194312388e-05
-1.23650012066806e-05
-1.58323876212369e-05
-4.45513360310217e-05
-1.032126378422e-05
-2.74976794981397e-05
-1.25213872430436e-05
-3.65116876443254e-05
-1.27994437511429e-05
-4.54941910974054e-05
-2.50650815079273e-05
-3.26647400133968e-05
3.30401235963482e-06
-1.54407416611207e-05
-2.84392763704944e-05
-9.8495664104986e-06
-2.12602821694233e-05
-5.2242727130937e-05
-8.21495341813541e-06
-3.21547845272747e-05
-8.05161143580268e-06
-2.32414463127976e-05
-3.57732655221142e-05
-3.46747852795507e-05
1.23658754320675e-06
-9.35922626200868e-06
-3.86042191024261e-05
-2.89012279328511e-05
-4.53946612659842e-05
-8.04800118949169e-05
-2.24021775056426e-05
9.7768920647473e-06
-2.88524007711839e-05
-1.42996199281939e-05
-3.74802408425408e-05
-2.48706374654854e-05
-1.95029537660614e-05
-1.18618152920512e-05
-3.31300880986226e-05
-1.00833352721247e-05
-2.28385808809323e-06
-2.22064535946503e-05
-3.9527698241242e-05
-2.40989882675221e-05
-5.68933452947871e-07
-2.77294750881677e-05
-3.88226856308784e-05
-3.61638849862221e-06
-2.27125025349421e-06
-3.93617756355932e-05
-2.88688341081754e-06
-3.62684066997677e-05
2.74148703405428e-06
-5.34976045876005e-05
-1.64869376727783e-05
-6.00718359728259e-05
-4.80889851476882e-05
-5.64309877299294e-06
-9.35202039446752e-06
-2.64806870002184e-05
-4.04081289933881e-05
-2.16761655994832e-05
-3.94546694945893e-05
-1.31061137479453e-05
-3.06401480180569e-05
-4.72434624114773e-05
-2.57941428090739e-05
-2.63760645437519e-05
-4.66569496901728e-05
-2.87353465838871e-05
-1.54604027157034e-05
-5.2673937199904e-05
-8.66990664789106e-06
-3.98870708103977e-05
-1.05029856302852e-05
-2.28018038931847e-05
-3.30230635525497e-05
-2.12424569029896e-05
-5.97264196563601e-05
-3.55877060528166e-05
-1.60893241780252e-05
-2.14722783947804e-05
-5.1050407563167e-05
-2.08000529736878e-05
-1.93939875894625e-05
-2.47294733449287e-05
-4.13547074894848e-05
-3.00111798448401e-05
-4.54592982099182e-05
-2.50469140494319e-05
3.03601607069684e-05
-2.26784661104671e-05
-2.82168566818432e-05
2.60752410693166e-05
-7.09454999351186e-06
-2.71753153110802e-05
-5.74278020187111e-05
-3.44636773399656e-05
-2.98076279569952e-05
-1.20791884845435e-05
-3.28125827430801e-05
-1.67529903389074e-05
-7.89660771735492e-06
-3.53767624763355e-05
-2.29561818654551e-05
-2.88460184982502e-05
-3.79540601307886e-05
-3.60648416347581e-05
-4.19865539329698e-05
3.59286850828751e-06
-2.36555473664107e-05
-3.75240567295587e-05
-2.178514543664e-05
-3.99093646021007e-05
-3.45771609463147e-05
-3.37828360916382e-05
-3.67796394425298e-05
1.03340545731886e-06
-1.70154636520897e-05
-2.38470703177025e-05
-1.92162096047592e-05
-6.43870389480491e-06
-2.25981680128484e-05
-1.93676983563744e-05
-7.07137854289485e-07
-1.45845939975249e-05
-1.16227626280461e-05
-1.85595178682538e-05
-8.64301860111835e-06
-2.83598039752323e-05
-3.53185206733632e-05
-3.85075130288166e-05
-2.46161526006146e-05
-3.65052433087244e-05
-5.79656970948032e-06
-2.22210985496281e-05
-5.25841869322101e-06
-1.36556221070872e-05
-3.74182459572717e-05
-2.50264544733616e-05
-4.63780994137824e-05
-4.11993955691668e-05
-3.61217715903862e-05
-1.70098331119781e-05
-1.42305883559581e-05
-5.35723670697479e-05
-2.22078829570354e-05
-6.47582728012224e-05
-5.28622437811176e-05
-2.29126311944757e-05
-4.28737783868945e-06
-3.77514541836553e-05
-2.25829529003258e-05
-5.49710601445003e-05
-3.82620862040779e-05
-2.15644135206861e-05
-3.34742113461755e-05
-1.94150889419763e-05
5.78466958524838e-06
-8.72495787636422e-06
6.70917223106302e-06
-5.15013161596876e-05
-6.13889242055572e-05
-3.45369940487721e-05
-4.67084430164365e-05
-8.71484769975863e-06
-2.64884148068571e-05
-2.98567080338709e-05
-2.23381032555035e-05
-2.23352908669503e-05
-1.77522395631767e-05
-3.04562728916831e-05
-3.47978721085187e-05
-2.35998688135322e-05
-3.76027225842273e-05
-1.33370407700932e-05
-3.17144718563583e-05
-2.52369794121659e-05
-2.3815061151372e-05
-2.57128307692736e-05
-1.80242316082698e-05
-2.46956774675116e-05
-2.44574762536333e-05
-2.103833659855e-05
-1.83893130927161e-05
-2.49670256248903e-05
-2.62782056743981e-05
-1.75270279697707e-05
-3.56225344222569e-05
-9.18660255275411e-07
-5.90609567959421e-05
-6.95830935377742e-06
-1.33697477655548e-05
-1.35921601081791e-05
-3.74308134594944e-05
-2.66099442258003e-06
-2.63684125958906e-06
-2.15105950172447e-05
-2.66969590880971e-05
-2.08828837773382e-05
-1.35543574806496e-05
-5.49174969822235e-05
-5.15124489144099e-05
-2.17757745196252e-05
-2.81622567932253e-06
-5.42518678811574e-05
-4.09142715838372e-05
-1.81064619534789e-05
-7.74163935948372e-06
-4.46313836000887e-05
-2.48028314849157e-05
-1.45388066313915e-05
-2.13955792507755e-05
-9.03861711797558e-06
-3.80637730244541e-05
-3.28158514678812e-05
-2.06783215741888e-05
-5.13237706165519e-05
-2.87272690782577e-05
-3.46701492969328e-05
-2.80947480263989e-05
-5.65642682735966e-05
5.57773876650675e-06
1.42569589282483e-05
-2.68265516226025e-05
-2.29959214769506e-05
-3.26562459027427e-05
-5.2538317992662e-05
-6.58272934807999e-05
-2.16527956261538e-05
-9.48163934308579e-06
-1.09038101750947e-05
-8.0117649127246e-06
-4.82843105503669e-05
-3.47571330069149e-05
-4.55696086093451e-05
-3.76816474954369e-05
-5.99756345124251e-05
-4.73596948438895e-05
-3.72793684240352e-06
-6.59145433201422e-06
-2.77100863864887e-05
7.340362702415e-07
-3.16768144186115e-05
-7.38922279486383e-06
-1.29530198925699e-05
-2.20492814463411e-05
-4.48464715894182e-05
-3.36300128066912e-05
-2.3152483075609e-05
-1.83631309656514e-05
-3.72458752040577e-05
-7.73175440369095e-07
-3.24388586566117e-05
-2.02735545098403e-05
-4.01367158909619e-05
-4.78377302004226e-05
-1.63340788706737e-05
-2.85012662575962e-05
-1.80650561617646e-06
-1.03785533948458e-05
-1.31193249794687e-05
-1.60694907456679e-05
1.23335273233703e-06
-2.17117063310487e-05
-4.66291264689175e-05
-5.35328045064491e-05
-3.83299332556189e-05
-1.03131377193249e-05
-9.84322927232239e-06
-8.86400858306769e-06
-4.17131141035429e-05
-4.12255935956055e-05
-2.47620541315464e-05
-2.83491259103797e-05
-5.39672048924881e-05
-2.98756953806496e-05
-5.07197659161512e-05
-3.27463095877915e-05
-3.1900378006869e-05
-1.11472894632285e-05
1.96633097276046e-06
-6.69645901372916e-06
-2.10908629729687e-05
1.09723131179705e-06
-5.00962284148591e-05
-2.36414863431877e-05
-7.38698168416423e-07
-3.33592271747127e-05
-3.57252901267225e-06
-6.83240750538334e-06
-2.74422611714591e-05
1.14540192658652e-05
-3.1397285224375e-05
1.57558809875517e-05
-2.51029936308222e-05
-3.72152952707069e-05
-1.81449428907456e-05
-4.03285459049648e-05
-2.65231066105434e-05
-4.05379747673885e-05
-3.98851412501448e-05
-2.6042936366054e-05
-2.33213952142722e-05
-4.50145192709134e-05
-1.29930817037968e-05
-3.1999892468625e-05
-2.49459189962979e-05
-3.39346591320973e-06
-3.4183303342313e-05
-3.25366948216914e-05
-3.50076814211168e-05
-4.60473210085924e-05
-6.00106222024854e-05
-2.05272185854265e-05
-2.68985223485154e-05
-2.80475161859808e-05
-3.12877171926917e-05
-2.32347167626698e-05
-2.55940982111153e-05
-4.02711673518759e-05
5.98319146990961e-06
-6.0952370732264e-05
-5.373335205114e-05
-3.59896861459377e-05
-8.44908187986755e-06
-3.17573969953458e-05
-4.14469604638276e-06
-9.60373901037308e-06
-4.54377334619614e-05
-4.28238046286333e-05
-2.2401125237378e-05
-4.10961487629535e-05
-4.83620814849907e-06
-2.86438643370056e-05
-3.40277087427885e-05
-3.14120702310491e-05
-3.02437250771401e-05
-2.70595059139122e-05
-1.76905035928933e-05
-2.60808612611174e-05
4.40792825647433e-06
-2.55499854869838e-06
-4.79371495820599e-05
-4.93787997338073e-05
-2.82737439637759e-05
-1.3874684584961e-05
-3.64675672244712e-05
-1.31623254087789e-05
-1.12890191889721e-06
-2.36868914348125e-05
-2.87930752177701e-05
-4.43009108970314e-05
-3.65248066229503e-05
-2.47288472950397e-05
-3.27534573663692e-05
-5.14236298019862e-05
-1.21714553988208e-05
-5.85665048775784e-05
-6.40484307879828e-05
-1.58301097579737e-05
-4.72822143096475e-06
-1.64795128550133e-05
-4.10028055158583e-05
-3.56050575524487e-06
1.05030894207627e-05
-1.83358666117556e-05
-2.09031952317933e-05
-4.74352870626678e-05
-4.7152388092338e-05
3.22676177936148e-06
-2.00391987298907e-05
-1.33365554971049e-05
-1.64540104108769e-05
-1.00231647472648e-05
-3.46887875662986e-07
-3.20323195478695e-05
2.41226111128037e-07
-5.62634236074616e-05
-7.02108105974622e-05
-1.17791468715926e-05
-5.1756794299391e-05
-7.84427067635756e-06
-3.67606047849788e-05
-3.01056718584129e-05
-2.46790672304832e-05
-3.02074087299102e-05
-3.81609403806857e-05
-3.3304368612769e-05
-4.87526031707909e-05
-1.41755166393867e-05
-2.13152682162e-05
-2.75858793715149e-05
-3.64123129873784e-05
-1.67570241062263e-05
-2.83553724323852e-05
-3.09204393604177e-05
-5.88138348802545e-05
-1.3309517488482e-05
-2.97033280065498e-05
-1.07841952301456e-05
-7.19635152979257e-05
-1.37675983290462e-05
-1.57544592356445e-05
-3.37926686509172e-05
-3.49626707575631e-05
-5.23660761618222e-05
-2.56194555088402e-05
-4.077377451378e-05
-7.91749938049587e-06
-3.71911206360397e-05
-3.40886514535168e-05
-2.45038973049396e-05
-3.44451248494798e-05
-2.83955332216785e-05
-3.47926741352929e-05
-1.1445933075595e-05
-3.0818469420259e-05
-3.60019353488464e-05
-2.51807427104075e-05
-4.74018831896049e-05
-6.99817851111869e-05
-1.72038666743327e-05
-5.21948242736475e-05
-2.53198283981613e-05
-3.38842339774983e-05
-2.98389294947162e-05
-4.82235602648069e-05
-3.74044818996407e-05
-3.88634990001801e-05
-4.154993390331e-05
-3.58850839633042e-05
-9.80002508873117e-06
-3.05515848560309e-05
-1.75797004430346e-05
-2.84160231425953e-05
-4.77567706818831e-05
-1.40552183893895e-05
-1.69732017945629e-05
-2.09621111142646e-05
-6.04343842094584e-05
-2.96030503662082e-05
-4.18776536590363e-06
-3.47353673359395e-05
-2.64353954889088e-05
-9.69653879781914e-06
-2.2940563827188e-05
-4.02356013958279e-05
-1.171420397546e-05
-4.2398363131976e-05
-3.36969112729254e-05
-2.08919021957296e-05
-6.36828282926186e-05
-3.40383908742208e-05
-3.88772465317887e-05
-3.65627603258574e-05
-2.06741267939681e-05
-6.48463087757927e-06
-2.3386435247326e-05
-2.18073797432267e-05
-3.4192700186795e-05
-6.74925732619831e-05
-3.39595968560496e-05
-4.9438876988083e-05
-7.15611477181698e-05
-2.59380314047181e-05
-2.70051597428138e-05
-2.95906294629104e-05
-3.06586221783776e-05
-1.87686227239613e-05
-9.3481321512116e-06
-1.2176905057438e-05
-3.63133880210967e-05
-2.73469227399183e-05
-2.2239049509893e-05
-2.2360441547762e-05
-1.34679754240757e-05
-4.84676355373629e-05
-3.28055996824283e-05
-3.58965916094481e-05
-4.00232896019507e-05
-5.48081728041459e-05
-5.10974648022389e-05
-2.3167626638126e-05
-2.45155124076349e-05
-3.47148908621482e-05
-3.71204803574054e-05
-2.41783950313592e-05
-5.11334285048635e-05
-3.87525300703388e-05
-2.18030238480655e-05
-2.76027884717385e-05
-1.79773736570123e-05
-2.38047120633411e-05
-2.70766763056118e-05
-1.55249721415881e-05
-3.83797435846753e-05
-2.42055702717629e-05
-1.13485268079675e-05
-2.68988037942719e-05
-4.30090664467115e-05
-3.41576082039167e-05
-3.86540327583102e-05
-2.11683202887711e-05
-2.71256223524635e-05
-2.46351922318648e-05
-1.8213664263041e-05
-4.37893935323699e-05
-3.84211964548953e-05
-3.46523378040522e-05
-4.28297552689669e-05
-1.13853354419502e-05
-2.13163144595151e-05
-4.66375101875753e-05
-4.77232191306112e-05
-2.476328697698e-05
-2.23175600739114e-05
-3.16041925321705e-05
-4.31719073760599e-05
-3.21308035398855e-05
-8.6108294465882e-06
-4.41358936928169e-05
-6.59149489158696e-05
-8.9892015459547e-06
-4.92564500774586e-05
-3.76767674319187e-05
-3.19118193281093e-05
-1.05738785373669e-05
-2.85454541305675e-05
-2.78236826830765e-05
-7.93075902628645e-06
-4.51515014255474e-05
-2.9613589357861e-05
-1.75726604618767e-05
-2.94465458905711e-05
-4.56092380467274e-06
-2.11828987172041e-05
-2.95764740797578e-05
-3.76223042201554e-05
-3.77859974275665e-05
-3.61242803179634e-05
-3.07979687037073e-05
-3.56856216533366e-05
-4.47380408919291e-05
-1.60702706522553e-05
-1.46406873641979e-05
-5.08011703584434e-05
-2.29254824889931e-05
-4.77333979288552e-05
-2.63627592514762e-05
-2.34670877662122e-05
-1.23561212555124e-05
-4.7115239667189e-05
-3.48868786061272e-06
-6.60660316181361e-06
-2.96927909157484e-05
-4.70031409590985e-05
-2.01779995430195e-05
-4.4112125557425e-05
-3.64966720620991e-05
-5.69820076114939e-06
-5.11521915738788e-05
-5.81701656457103e-05
-1.87143052642127e-05
-4.00156135266716e-05
-3.83480457237117e-05
-4.46965733514234e-05
-2.33709111424797e-05
1.18395584862654e-05
-4.84329513338907e-05
-2.21623093037578e-05
-4.10053364761413e-05
-2.3389318432226e-05
-1.30596125269643e-05
-2.61188301809707e-05
-1.44488110641528e-05
-2.12818534886148e-05
-4.08302480789436e-05
-6.9337868277275e-05
-5.4298156281511e-05
-1.61290949193513e-05
-2.38330827916321e-05
-2.81916476421144e-05
-5.12777533344383e-05
-1.81266842863535e-05
-4.88964903761214e-05
-2.74011887766643e-05
-1.37779988456229e-05
-3.9647704550271e-06
-2.78931200877248e-05
-3.97540741669447e-06
-2.31803095986885e-05
-3.86100572200831e-05
-3.73341068841751e-05
-3.585644368153e-05
-1.05588317448223e-05
-2.02795115491399e-05
-4.50207085992239e-05
-4.78421452042579e-05
-3.36858186545146e-05
-4.2987842042588e-05
-3.70522408882202e-05
-8.55685364204543e-06
-7.3336726683794e-06
-3.06901586698833e-05
-3.75452081504124e-05
-1.76126354104486e-05
-2.69361209997018e-05
-1.45829063799962e-05
-5.70469393919032e-05
-3.49665157042829e-05
-4.20450551990135e-05
-3.00898775375494e-05
-3.42231015174631e-05
-5.7880228283446e-05
-3.99540263235668e-05
-3.43703746521399e-05
-1.0508797149168e-05
-1.42448653240662e-05
-3.56268109036322e-05
-2.84470846326648e-05
-5.01476867155825e-05
-4.70756785050719e-05
-4.79839627817314e-05
-2.51219401620041e-05
-3.18223004355751e-05
-3.45427937474617e-05
-2.4950703938918e-05
-3.68978600354984e-07
-3.81284203362893e-05
-1.82258121969027e-05
-2.06865714195393e-05
-2.73708470015411e-05
-3.27863896853353e-06
-8.10145712214746e-06
-1.23925579053035e-05
-3.90843243342068e-05
-2.61127614190085e-06
-2.99683450224682e-05
1.11060705877305e-06
-4.88162900513442e-05
-4.52672617431676e-05
-2.97821796082222e-05
-4.52658989135612e-05
-3.20574147492281e-05
5.46719920960817e-06
-2.46011843862202e-05
-3.57640513668862e-05
-4.22227112675244e-05
-2.53119760060864e-05
-3.24579677066988e-05
-4.39741866463275e-05
-3.89509835546806e-05
-4.37892585984218e-05
-4.03449944828811e-05
-5.58759481416938e-05
-3.43514221752332e-05
-2.72326459390243e-05
-3.24897470607947e-05
-4.77230244544747e-05
-1.76506385990794e-05
8.70999111602613e-06
-4.04710512177372e-05
-4.84307542010769e-05
-3.43122566887617e-05
-4.55725468343235e-06
-3.66080005139791e-06
-2.95622177339083e-05
-3.90091802166649e-05
-3.07164676725852e-05
-3.28327599149108e-05
-9.92382100800339e-06
-2.09278835362268e-05
-5.19710464323663e-05
-1.72924430250237e-05
-3.79871893142018e-05
-4.89714452499866e-06
-1.80305905918935e-05
-1.155963225493e-05
-1.52477358930756e-05
-3.22543670078812e-05
-2.16741127252124e-05
-4.24332493546042e-05
-2.68542864539891e-05
-1.04526064492209e-05
-2.17827066573545e-05
-3.09118486742133e-05
-4.60655490920496e-05
-2.90388880641271e-05
-3.30887092827289e-05
-9.21312907557422e-06
-1.40559115579692e-05
-3.19848634354407e-05
-3.82539013105095e-05
-3.56845780024816e-05
-2.68920321798816e-05
-2.90748662690771e-05
-1.94280466923867e-05
-1.19992026628878e-05
-2.81182489992696e-05
-5.39928380143073e-05
-1.95327862272332e-05
-5.19497690262845e-05
-3.75537790315566e-05
-2.41046995275767e-05
-2.40697327266731e-05
1.03004686769077e-06
-4.36565704750902e-05
-4.70209731751481e-05
-3.67192150106173e-05
-1.1181990845316e-05
-1.83696444653443e-05
-3.68532576249198e-05
-2.73500081971559e-05
7.13875112531639e-07
-4.72414867455443e-05
-7.63093354880604e-06
-4.55244212054082e-05
-3.59342021289492e-05
-5.41428586136955e-05
-4.62111935528816e-05
-2.56298918105996e-05
-3.53731630456561e-05
-2.73609216177622e-05
-4.15314259205954e-05
-2.4151665562963e-05
1.25802127344702e-05
5.65240167084192e-06
-4.65222825302227e-05
-3.43603478435114e-05
-4.89268734280775e-05
-4.21933723433459e-05
-2.97033856377308e-05
-4.63635759101313e-05
-2.57007533357306e-05
-2.47915212340144e-05
-2.20818739933775e-05
-2.32232025734854e-05
-3.34072874877737e-05
-2.38133611686612e-05
-4.03747980806175e-05
-4.87297312333609e-05
-3.28841628561469e-05
-5.04918373914466e-05
-1.17890600396201e-05
-3.43087467818181e-05
-3.86288544247132e-05
-5.42451942767284e-05
-4.18235403457257e-05
-3.57768398258525e-05
-7.06621923409038e-06
-2.87431954020999e-05
-4.09656376978039e-05
-4.62595053527972e-05
-1.70600549950976e-05
-3.48820443043299e-05
-4.45550157084103e-06
3.67441888479189e-06
-6.17289831974469e-05
-1.6507099537205e-05
-3.71750224700447e-05
-6.74157038275113e-05
-5.96467561561213e-05
1.84251765190491e-06
-2.35033049251635e-05
-4.30540791847974e-05
-4.81954966251356e-05
-1.68104780590408e-05
-3.39471421847768e-05
-3.81802124424981e-05
-3.55494817427586e-05
-4.7364575915441e-05
-3.02549604854644e-05
-4.85537262419043e-06
2.90932492628237e-06
-3.57501076019445e-05
-1.83214584983821e-05
-1.06368167673392e-05
-5.5151075709674e-05
-2.68231553360311e-05
-1.70416703639954e-05
-4.96914092675971e-05
-3.61293626182777e-05
-1.62766197572128e-05
-5.2130538104594e-05
-2.86291527083124e-05
-4.0328184899908e-05
-3.14911519909598e-05
-2.88448683736234e-05
-6.49600327460179e-05
-3.05871844096274e-05
-3.39346875876092e-05
-2.7011444399014e-05
-4.06610736406638e-05
-3.19125189762226e-05
-2.17725307461744e-05
-3.4204417234283e-05
-1.96624668735619e-05
-1.03242769456436e-07
-5.39749745899702e-05
-2.49413485012727e-05
-3.18861582949264e-05
-2.15993363699606e-05
-3.85518930329691e-05
-1.6073618150762e-05
-1.09780465957012e-05
-1.09010845529133e-05
-4.01118019465336e-05
-2.35618980824955e-05
-3.14810983177379e-06
-3.68630277004942e-05
-3.10035554281449e-05
6.90730391774756e-07
-1.83820289005288e-05
-2.04960858838189e-05
1.29067213650973e-05
-1.08824192588723e-05
-2.51964994810146e-05
-6.69022062069549e-05
-3.64219302883794e-05
-4.31791304331468e-05
-3.19963851421701e-05
7.56261748106764e-06
-3.22716371473298e-05
-1.64363119048444e-05
-2.02498625011592e-05
-2.92358290661842e-05
5.3614377628321e-07
-6.26587203103383e-05
-9.73826770702513e-06
1.3119573650341e-05
-3.90021233117894e-05
-5.14780676957718e-05
-4.92728762590332e-05
-2.93722723844092e-05
-2.97476693120794e-05
-3.19929788575491e-05
-3.68998383509895e-05
-3.66028605229541e-05
-5.44931418069642e-05
-1.30640784741838e-05
-4.2918703420208e-05
-4.44332131503739e-05
-2.01440059834778e-05
-1.99553150845411e-05
-3.1770798825964e-05
-3.0426443747724e-05
-1.30095512539832e-05
-3.13168572561134e-05
-4.87813359376152e-05
-2.91020656013361e-05
-2.7944133486999e-05
-1.757009856003e-05
-4.22704482556386e-05
-2.0419589815168e-05
-1.98603162236025e-05
-2.49382017019533e-05
-9.71595025872326e-06
-2.55242679470695e-05
-3.55656403955664e-05
-3.98664442080489e-05
-2.34827880708806e-05
-2.38068648787679e-05
-5.74271640156028e-05
-3.38849517744313e-05
-1.8980361937086e-05
-4.82723042345116e-05
-3.07887603379819e-05
-4.04821848377771e-05
-3.37382784452165e-05
-3.87358151858609e-05
-3.11381966632426e-05
-7.0275241192455e-05
-2.93103080561954e-05
-3.48594449921791e-05
-1.37377640869445e-06
-4.98687643557726e-05
-1.55952120000411e-05
-4.66235524061582e-05
-8.95694876901023e-06
-4.35182636672468e-05
-2.5424233155831e-05
-8.17884712573834e-06
-2.17085249911759e-05
-4.0045570161979e-05
-4.19891471702012e-05
-2.97032268317829e-05
-1.87891226518437e-05
-1.76831967583969e-05
-2.67404414317359e-05
-5.83762271828368e-05
-1.94655141750973e-05
-1.96160295161396e-06
-4.00789909243584e-06
-5.39275042972659e-05
-1.59764695691366e-05
-3.34703069098364e-05
-1.59827589490881e-05
-1.31301254074123e-05
-1.22457903437948e-05
-2.33119078359542e-05
-2.22944822630007e-05
-7.37853316450389e-06
-4.47090662751291e-05
-4.67114687444671e-05
-1.39294616264569e-05
-6.0010728061869e-06
-2.35154407820956e-05
-2.35014566270368e-05
8.82350596723063e-07
-2.75923970959412e-05
-3.28883741108856e-05
-1.33443754548187e-05
-2.02108555006058e-06
-6.42341770919707e-05
-2.96334820480239e-05
-1.88770515996326e-05
-5.14817523426746e-05
-1.62479283231701e-05
5.57715806245059e-07
-1.59114030208687e-05
-5.67971209800936e-07
-8.69282193319637e-07
-3.19006350760379e-05
-2.25172506420993e-05
-6.55501620015274e-06
-2.93503493603168e-05
-4.42901849331342e-05
-3.12936195840216e-05
-4.4873217410805e-05
-3.3543411520274e-05
-4.29597159433438e-05
-4.84267854753715e-05
-4.04381972156038e-05
-2.81894635947233e-05
-3.96921710941868e-05
-5.21671743051082e-05
-1.26717552573671e-05
-3.45199234078996e-05
-4.97236061377403e-05
-2.03664705444313e-06
-3.29648215755097e-05
-1.88846200001642e-05
1.42894261094759e-05
-7.34719900183218e-07
-4.62302833933647e-05
-4.51079588448344e-05
-5.30499521149052e-05
-3.61397576584745e-05
-2.02304266571617e-05
-4.59088373592368e-05
-1.52999918016887e-06
-1.87322147496586e-05
-8.29936793889807e-06
-1.40664058819786e-05
-3.79546188189346e-05
-3.40852914831444e-05
-1.57825366155461e-05
-4.48855144520799e-05
-3.32482048268487e-05
-3.02789465696209e-05
-1.03445695865229e-05
-3.22198858520091e-05
-4.17575864322522e-05
-1.69824659821581e-05
-2.88804442879531e-05
-3.25405675007246e-05
-2.71143755091929e-05
-3.35285492450809e-05
-1.41997446430012e-05
-3.38280985392316e-05
-2.39855281050566e-05
-3.23609649332309e-05
-1.35785389601895e-05
-4.24525104434935e-05
-3.66373397368948e-05
-3.53575093169448e-05
-4.15097226306164e-05
9.93868654326471e-06
-3.82381810063516e-05
-2.50998685561834e-05
-2.49996461128269e-05
-5.32904511296167e-05
-5.56267961174657e-05
-4.56765104591974e-05
-4.1653796402663e-05
-3.40100982619084e-05
-2.83009044051236e-05
-3.4981021373321e-05
-2.86518111336508e-05
-1.94041993342536e-05
-2.09778274434589e-05
-2.93801694792936e-05
-3.67955807109721e-05
-1.10863350003025e-05
-2.97387078331884e-05
-3.1897829796416e-05
-1.56054503911066e-05
-1.31452945150589e-05
-1.21591847893914e-05
-3.97791039415488e-05
-3.28678025759774e-05
-3.67586410523336e-05
-4.43478839657766e-05
-1.34198439554913e-05
-2.39575764946605e-05
-3.78426583564365e-05
-1.83543105133543e-05
-7.33897644391547e-06
-3.97563991097705e-05
-3.81565091846073e-05
-2.41742499432811e-05
-1.47461639965944e-05
-1.14933967386947e-05
-3.93802673514847e-05
-6.04345623853278e-05
-3.75583546217999e-05
-4.40073664683236e-05
-3.19976989892601e-05
-4.75599552364102e-05
-2.43503844161818e-05
-3.90415079764047e-05
-2.51091525837766e-05
-1.6118963714843e-05
-3.18865037585013e-06
-1.6757627115566e-05
-3.94464022890128e-05
-2.70002511099151e-05
1.70783751460448e-06
-2.23912217503524e-05
-6.26109978086811e-06
-5.51057803525174e-05
-3.97155797894548e-05
-7.78086701450595e-06
-4.6130930686038e-05
-3.81808475203536e-05
-4.03990624774322e-05
-5.00274071424874e-05
-2.58030570410177e-05
-3.49385059949906e-05
-2.79287434824375e-05
-4.73095911273669e-05
-3.72723691672047e-05
-2.20344561706999e-05
-3.44765481784618e-05
-3.67878460502473e-05
-4.19492092087511e-05
9.86552018417573e-07
-3.18275454530759e-05
-2.94138500319049e-05
-4.68570545488212e-05
-6.64821725398089e-06
-4.02393216889833e-05
5.24275600850567e-06
-2.35332196793996e-06
-2.68936448448684e-05
-5.40295915844471e-06
-4.57114167882512e-05
1.49296711827501e-06
-2.11209769933497e-05
-2.66926858126721e-05
-9.43444204095682e-06
-3.30081260162716e-05
-1.69463993405491e-05
-3.48913343457238e-05
-7.75792461896246e-06
-3.96533239888175e-05
-3.41608523684563e-05
-2.13696925735827e-05
-3.25458893111513e-05
-3.15902921534181e-05
5.59780137728615e-06
6.72857781912898e-06
-5.37837119635763e-05
-2.38584819125689e-06
-4.74615747168005e-05
-3.30195522061331e-05
-2.68708214694485e-05
-1.44137257338688e-05
-4.25658471544417e-05
-8.60089241859914e-06
-2.64936301419948e-05
-1.32721319831242e-05
-3.41209768547998e-05
-4.64129263525876e-05
-2.6750074769665e-05
-3.12103813941364e-05
-5.39151378328446e-05
-3.19318346142494e-05
-2.46359525574183e-05
-4.80094614866568e-05
-3.25491537216028e-05
-3.70707726620892e-05
-3.25313805679188e-05
-5.39787991265278e-05
-5.44250743221217e-05
-1.83778982158537e-05
-3.33957947256667e-05
-2.17187523689792e-05
-4.29730793405671e-05
-3.27354637193334e-05
-2.99183927590464e-05
-2.06794825731126e-05
-6.1651591462344e-05
-5.88777818382296e-05
-3.41237053758303e-05
-5.16934608279551e-05
-5.72335240629647e-05
-3.17119090538749e-05
-4.45666328989188e-05
-2.82151595731483e-05
-3.72650958898276e-05
-2.62555379215342e-05
-3.51782875531491e-05
-2.8291454837122e-05
-1.82919321544267e-05
-1.61574074381088e-05
-4.53207096407304e-05
-2.86262392867147e-05
-1.97669559679923e-05
-2.66981436255218e-05
-5.87568689045388e-05
-4.01019964210661e-05
-4.05201195165187e-05
-2.19832584547628e-05
-2.04989440790013e-05
-3.21828185010763e-05
-3.6633661285098e-05
-3.76705291423267e-05
-2.61970356910952e-05
-1.47782701022798e-05
-2.81263364975395e-05
-1.31108571576363e-05
-2.96476589172048e-05
-5.0610018741474e-05
-3.8821269998389e-05
-4.29158565716323e-05
-5.40169869657109e-06
-4.8195289936431e-05
-1.22749162813327e-05
-3.95228372530562e-06
-5.30403303752818e-05
-4.96463505878975e-05
-1.76451760042784e-05
-2.42096765676294e-05
-1.45315490955102e-05
-3.35430287796363e-05
-1.66084883686469e-05
-4.20570864197486e-05
-4.09813972075925e-05
-2.91277635622474e-05
-1.53439286224218e-05
-4.61446837793087e-05
-2.47881249242668e-05
-2.82828707747582e-06
-2.77411014581213e-05
-2.71966230407445e-05
-5.15871968637369e-06
-4.76762865775361e-05
-5.50345621282468e-05
-3.27638487259957e-05
-3.65732653554436e-05
-3.39008850709786e-05
-5.25220845410365e-05
-3.63967390311344e-05
-2.83127567028297e-05
-1.7258041092341e-05
-1.44176229508166e-05
-2.8213344057277e-05
-2.14032602748353e-05
-3.63161783740686e-05
-2.36262723908175e-05
-3.89584648840985e-05
-4.53966836182233e-05
-3.30259984710335e-05
-1.96988809221054e-05
-1.03832477939521e-05
-3.12124975511513e-05
-3.55359663267105e-05
-4.27482835227617e-05
-2.09054526422281e-06
-2.09590815643862e-05
-4.03184859600918e-05
-1.93585337664771e-05
-2.05226931989273e-05
-5.44069048333102e-06
-4.24669196962817e-05
-3.24225822616669e-05
-4.77414886211986e-05
-1.54016295388068e-05
-2.06419978916667e-05
-1.88389207350489e-05
-1.77078491552354e-05
-2.9632887024568e-05
-3.03537096108096e-05
-1.09487750691527e-05
-2.18356353472246e-05
3.52543770254723e-06
-4.27426876398453e-05
-3.64463310119403e-05
-6.34677086509779e-06
-2.25467037176322e-05
3.59886376927138e-06
-1.31475129943685e-05
-1.44796734825664e-05
-2.78455922802968e-05
-5.33254755985442e-05
-5.09017481435203e-06
-6.03638456160269e-05
1.23934398242922e-07
-2.55263353470469e-05
-1.3939829601479e-05
-2.63475729432871e-05
-2.96818537381163e-05
-5.0453128316508e-05
-3.44956661329732e-05
-2.21280003110567e-05
-6.04430472696793e-05
-3.38415354210075e-05
-2.08294580399268e-05
-1.52112719557573e-07
-3.5306447493637e-05
-1.84044942283694e-05
-3.85035560250397e-05
-3.18710284220837e-05
-3.31610307052327e-05
-5.94894076860662e-05
-3.34655191523899e-05
-3.31481065700476e-05
-4.25869738672307e-05
-2.86461299351412e-05
-3.33161931096848e-05
-3.25106214823206e-05
1.93573288092451e-06
1.43138219398665e-05
-4.77519503388956e-05
-6.3113923624433e-06
-4.41075109670011e-05
-4.89940854570513e-05
-1.38834472111723e-05
-4.61767370427499e-06
-4.58626283085252e-05
-7.56206124097732e-06
-3.75818255909785e-05
-3.75960223859055e-05
-5.54885707509653e-05
-4.17329564856524e-05
-4.10464034445699e-05
-8.85425545578019e-06
-1.84545597389608e-05
-3.67581489580209e-05
-1.61701744367441e-05
-6.93375623874518e-05
-6.01285921327125e-05
5.24305972059056e-06
4.65980520786848e-07
-2.67214570904517e-05
-2.02236357036084e-05
-3.73813030140607e-05
-2.69348023359227e-05
-5.68220534759086e-05
-4.06787719905844e-05
-1.14059614418449e-05
1.4964145606725e-07
-4.16571827835543e-05
-2.22047822953934e-05
-3.58890350753175e-05
-3.62338287552825e-05
-3.00064059839564e-05
-1.87640107850087e-05
-2.25700039789558e-05
-1.64467639300185e-05
-4.25893001116272e-05
-3.57884651357148e-05
-1.99733535306294e-05
-2.95241128361872e-05
-2.26069348606364e-05
-5.73854987925134e-05
-2.35733772534526e-05
-1.88816540901764e-05
-3.82364413402929e-05
-4.33166113618545e-05
-2.13055652364366e-05
-2.13749420825235e-05
-3.75912878401848e-05
-1.85431080067431e-05
-1.60211118016648e-05
-3.37448591314727e-05
-5.82553822725841e-05
-3.48913731703477e-05
-4.12844628030852e-05
-3.52844643341413e-06
-3.98050985613979e-05
-5.31367506183821e-05
-3.64272332871778e-05
-2.88879126208935e-05
-3.06524482882791e-05
-3.04547619726786e-05
-2.89944070721705e-05
-3.05439401218478e-06
-6.65346986318689e-06
-4.66906844140747e-05
-3.07158242579844e-05
-6.71777995260395e-05
-5.53966868177891e-06
-4.27886470012072e-05
-1.55286574462903e-05
-5.31073286342183e-05
-3.50169336744641e-05
-1.67672467470581e-05
-1.11383564064669e-05
1.28286322320634e-06
