# Supplementary material for: Research on computational propagation and identification of mine microseismic signals based on deep learning
Source: PLoS One. 2025 Oct 22;20(10):e0334641. doi: 10.1371/journal.pone.0334641 (PMC12543183; doi:10.1371/journal.pone.0334641)
Supplement: S8 Data — (ZIP) [file pone.0334641.s008.zip › 000100900002705.xlsx_0.txt_24.txt.txt]

-1.21360207914199e-05
-4.79952429431579e-05
-5.32889926402716e-05
-6.47076794066848e-05
-2.10447833832722e-05
-4.14433504522828e-05
-2.39983980829659e-05
-1.53748711409784e-05
-2.60442003844106e-05
-2.89045049747623e-05
-3.12850124751498e-05
-1.9567714210546e-05
-4.71539766417474e-05
-5.70450399255067e-05
-2.60708137597543e-05
-1.64123684228172e-05
-3.94318315870425e-05
-3.91450974723362e-05
-3.69226700771791e-05
-2.476907742307e-05
-2.0602776628221e-05
-3.36646539588869e-05
-2.42992316981728e-05
-2.77441206225565e-05
-2.52985796868836e-05
-3.45653760890487e-05
-2.49895304942003e-05
-2.06946713755038e-05
-6.47587043897394e-05
-5.2743588945133e-05
-3.84830110403972e-05
-4.88361208542044e-06
-1.90859006341595e-05
-9.73857906445877e-06
-2.2882897388098e-05
1.09370745178174e-06
-4.10345847965427e-05
-1.83912228456468e-05
-1.46393674244185e-05
-1.54764145541078e-05
-1.95158507732633e-05
-2.19775201892276e-05
-4.02096025901958e-05
-6.86071048559128e-06
-4.51207251149678e-05
-2.87406359101538e-05
-2.87654425833814e-05
-4.2345689482516e-05
-2.77866496943742e-05
-2.09982122917083e-05
-1.63702963326511e-05
-2.34800112535759e-05
-1.03096933082398e-05
-2.64965939597125e-05
-1.45185554356254e-05
-8.42392974676816e-05
-3.74653035420946e-05
-3.65754622905756e-05
-1.73301689404906e-05
-1.04533105968089e-05
-5.15694216323634e-05
-4.97021154459273e-05
-6.65971040473169e-06
-1.66857652167554e-05
-4.97760663432138e-05
-2.93439557350954e-05
-3.9833082173793e-05
-5.45895393564825e-05
-2.99259567907588e-05
-4.43093245423986e-05
-2.64778366876882e-05
-3.17133639071977e-05
-4.99350341950236e-05
-3.30261735519124e-05
-3.11017475916754e-05
-4.54512259255309e-05
-3.32792326784595e-05
-1.85989943728013e-05
-3.1971323232762e-05
-3.55953248142223e-05
-1.45604294503027e-05
-1.85592381811874e-05
-2.79113665192627e-05
-2.94778937348973e-05
-1.47389620406124e-05
-4.95638293817045e-06
-3.8426772123285e-05
4.13673902851624e-07
-4.67103458410563e-05
-2.66132040220326e-05
-2.52326712678134e-05
-3.30230063807691e-05
-4.1232373150186e-05
-2.22007272723632e-05
-2.82702164042909e-05
-3.12581479515248e-05
-2.19427454718464e-05
-3.47192419385099e-05
-3.27968158983568e-05
-2.60492916019054e-05
-2.33864830201723e-06
-3.26918922123365e-05
-2.06296228832392e-05
-4.1392423141971e-05
-2.04391500036744e-05
-3.20141374238608e-05
-3.37641047239744e-05
-3.21921515246555e-05
-1.35920557230941e-05
-2.29368013385548e-05
-2.34607977427971e-05
2.50776333590948e-07
-3.53519643591447e-05
-3.14719545257677e-05
-2.45327688059318e-05
-7.50583165771232e-06
-6.1989620516454e-06
-1.37970976798938e-05
-2.67282588105804e-05
-3.20014372669329e-06
-1.38653085245052e-05
-2.95715700624411e-05
-1.47047616211559e-05
-3.05601024220018e-05
-3.66033876622138e-05
-1.47309559246882e-05
-8.32570535776466e-06
-3.63459200310342e-05
-2.82615219809553e-05
-3.04318442953303e-05
-2.77843923406103e-05
-4.47245231854997e-06
-4.07644839585793e-05
-5.73244370694629e-05
-3.05447121143082e-05
-1.03047410846133e-05
4.2236026073178e-06
-4.07469982775682e-05
-2.2980062245412e-05
-9.4688061324366e-06
-3.76795736202402e-05
-2.71312924502194e-05
-1.3885083551335e-05
-3.23198430090744e-05
-1.44003713974945e-05
-1.35003044204385e-05
-4.38498186795072e-05
-3.61281633470951e-05
-6.66138818578203e-06
-1.68502245655682e-06
-5.60138057715873e-05
-2.20285214427456e-05
-3.78678430290512e-05
-1.91901455826312e-05
-9.62721110331285e-06
-2.8893460208816e-05
-4.31443110275297e-05
-2.01355128499102e-05
-5.65655692905197e-05
-1.50659748598527e-05
-2.05323282772051e-05
-3.30916711313423e-05
-3.40794641863734e-05
-2.98086153425842e-05
-2.73406179963497e-06
-2.80589746464057e-05
-2.52341377215019e-05
-2.70446571316129e-05
-6.20033894421226e-05
-3.66697031904064e-05
-1.32041151562894e-05
-3.61818859585003e-05
-5.43235603292076e-05
-2.2213839823729e-05
-3.503233219497e-05
-3.75155806637156e-05
-6.75934977060831e-05
-1.23352663318258e-05
-7.54860327291233e-06
-6.49824852904831e-05
-2.52984295558159e-05
-1.5319848093638e-05
-6.19228867342312e-05
-3.05073117223208e-05
-3.86519378368581e-05
-2.15233685220135e-05
-2.96986785898873e-05
-2.45377868408228e-05
-4.65254326219552e-05
-2.82892144156876e-05
-3.04124303458729e-05
-4.64088355188273e-05
-1.85605136696489e-05
-2.34066378455896e-05
-3.76139330229288e-05
-2.99668279170394e-05
-2.20345008206625e-05
-4.64756538808307e-05
-3.98611430806075e-05
-1.70863443309637e-05
-3.8023034030541e-05
-6.35343171349394e-05
-2.60553602093052e-05
-2.48791090201595e-05
-2.83087962923268e-05
-3.95471643337853e-05
-3.09410309651786e-05
-3.47704086470577e-05
-1.52353923138258e-05
-8.99304580315378e-06
-4.38149039232688e-05
-2.00541568139474e-05
-2.97265780996281e-05
-2.25053582096372e-05
-2.84592649167091e-05
-3.06109842728406e-05
-4.76621978039827e-05
-4.69258393160741e-05
-1.06304305397767e-05
-3.07154166471894e-05
-2.0452803132928e-05
-4.35813012444483e-05
-2.338485490564e-05
-3.003204169047e-05
-3.30018273200896e-05
-2.6809056628441e-05
-2.13495521470894e-05
-2.30158080564779e-05
-3.34512764915996e-05
-1.05179888547572e-05
-5.47048516964902e-05
-2.90800382529551e-05
-2.33773654796601e-05
-1.57721247542464e-05
-1.76488944268161e-05
-1.43257460800668e-05
-1.16324907621254e-05
-3.4623386509511e-05
-3.13269387037983e-05
-4.69846393211367e-05
-3.02149035374091e-05
-1.13886024412613e-05
-1.12370376292234e-05
-1.76827939272973e-05
-4.9911171546966e-05
-3.85485043913822e-05
-3.92379813462465e-05
-4.37645564244317e-05
-2.99597565335402e-05
-1.23354457079163e-05
-2.51664085552025e-05
-3.88698672120143e-05
-3.93737495398304e-05
-4.26664163218201e-05
-3.48135091606151e-05
-5.57078868884469e-05
2.61175436488053e-06
-3.66684504675628e-05
-3.24477485634828e-05
-3.27824756143644e-05
-1.42786001498492e-05
-1.79948479560767e-05
-2.97767105507481e-05
-2.33422471531068e-05
-2.85310754670381e-05
-2.5807271207058e-05
-4.69397279235228e-05
-1.63800970891922e-05
-1.59793476722105e-05
-5.43626161135834e-05
-4.68995793324001e-05
-2.88848302797019e-05
-4.1546874751095e-05
-3.30889359497261e-05
-6.21158454218803e-05
-2.30196842891758e-05
-4.47295880251848e-05
-1.32841742943283e-05
-1.94711520190938e-05
-3.94829875174545e-05
1.55759175508133e-06
-2.30689726531753e-05
-3.74259413317953e-05
-1.08442536004869e-05
-2.79856736930066e-05
-4.77488709218225e-05
-2.78350944027084e-05
-2.18745317320845e-05
-3.05584754673848e-05
-1.12606577636701e-05
-2.40424376381078e-05
-3.61983105478338e-05
-1.88431161681675e-05
-4.59036317110558e-05
-2.53223260665239e-05
-3.49258958097307e-05
-2.84426879456702e-05
-4.17901371561158e-05
-1.70425089397552e-05
-4.28684714911851e-05
-1.95955965885711e-05
4.41661622423143e-06
-1.45051300371732e-05
-1.59442472475631e-05
-4.32795273029833e-06
-4.13385166307537e-05
-4.38200607556638e-05
-1.16154409879765e-05
-4.71818818241606e-05
-1.15693465332818e-05
-3.4471162103871e-05
-4.86726356260818e-05
-2.44280911189265e-05
-5.02416985153452e-05
-9.35482322468086e-06
-1.70618631338834e-05
-1.43871979309655e-05
-2.59444293229065e-05
-4.25326584975668e-05
-3.53568925337539e-05
-1.50526706477684e-05
-1.3530344636521e-05
-2.85137798134043e-05
-3.11413299871911e-05
-1.26428441803567e-05
-3.96654546698133e-05
-6.82659888688258e-05
-3.77013097605513e-05
-4.03273245254471e-05
-1.69713340669394e-05
-1.16097921989256e-05
1.3820669046745e-06
-4.13950871860526e-05
-2.6454515728255e-05
-4.33250394703242e-05
-4.83013375708245e-05
-3.46819736552334e-05
-6.25458611689003e-06
-1.46933027033275e-05
6.43220145445729e-06
6.32483460644186e-07
-4.13867637268275e-05
-2.00707421043302e-05
-2.87616083557135e-05
-2.64451057343358e-05
-3.65034928805721e-05
-3.30752389280567e-05
-6.26562965501129e-05
-2.58751768375938e-05
-1.13683604316841e-05
-3.72588299789608e-05
-1.70673780905843e-05
-3.26523040160411e-05
-1.97682107093181e-05
-3.71543338144674e-05
-5.05805625182315e-05
-5.45963766329473e-06
5.70744275806941e-06
-3.11755957357967e-05
-1.62674735626064e-05
-3.34331998183066e-05
-2.71548125681426e-05
-1.34513079655998e-05
-1.91162847068805e-05
-2.9210083858243e-05
-1.47422832585345e-05
-2.88257735050789e-05
-4.87960725619917e-06
-3.08831447138058e-05
-8.73562546844416e-06
-1.73119166203095e-05
-1.60809340728485e-05
3.33279346615723e-07
-3.72526706616589e-05
-4.31383033474712e-05
6.52085532592723e-06
-4.14882511080295e-05
-2.16713595056874e-05
5.82076384153541e-06
-3.29379473716405e-05
-3.3936922075409e-05
-5.68108066612451e-05
-3.60024912464564e-05
-5.29987178899651e-05
-2.80703525215519e-05
-2.502718220513e-05
-3.1517554226583e-05
-3.014004284519e-05
-5.91434888433712e-05
-2.99337803844967e-05
-2.30111057451981e-05
-1.61748796020946e-05
-4.27227015252185e-05
-3.14687187706982e-05
-3.12806122870248e-05
-2.13808593167323e-05
-3.40988143626337e-05
-4.22500650130857e-05
-2.3218550845657e-05
-4.36183909904889e-05
-1.30828081232975e-05
-2.62634452654811e-05
-2.82474425763339e-05
-1.90812673781858e-05
-4.98543199778352e-06
-4.84798728455445e-05
-3.7859621044227e-06
-2.81172770729848e-05
-3.83009152640115e-05
-4.19634950574778e-05
-4.43535214236007e-05
-1.52012579274893e-05
-4.34009598486726e-05
-2.20537606899917e-05
-2.14432402531284e-05
-2.23648759491834e-05
-6.47485485485582e-05
-1.45822801568827e-05
-2.03603956918642e-05
-1.916578800782e-05
-2.28601498550775e-05
-3.49841919894562e-05
-3.29041319423732e-05
-4.14440815725744e-05
-4.06029271829051e-05
-2.37688574953338e-05
-3.97690132119089e-05
-4.67962266844019e-05
-2.705155247125e-05
-1.47374856625097e-05
-3.07046916977359e-05
-1.64893232065529e-05
-1.36451204378804e-05
-3.0432993705346e-05
-6.99223333510574e-05
-4.16313831332462e-05
-3.15692928900657e-05
-1.37644108392491e-05
-5.93982881448106e-06
-3.86045431144122e-05
-1.69963668758032e-05
-3.64985689098759e-05
-2.15651701595913e-06
-3.37303942519005e-05
-1.82749363829804e-05
-3.29236635760784e-05
8.110817762324e-06
-3.02398974356052e-05
-2.00041051136371e-05
-2.13127622302232e-05
-7.18753391555817e-05
-3.30489036209012e-05
-4.43468958245234e-05
-2.14676883172055e-05
6.70470991530565e-07
-1.81916537470022e-05
-2.8584646102967e-05
-3.89439955299689e-05
-2.50560231061014e-05
-2.50086120692587e-06
-3.28031441877628e-05
-3.60650501849058e-05
-2.24875869161634e-05
-3.06877082853503e-05
-3.84344280239213e-05
-1.79179004218806e-05
-7.4164950708901e-06
-3.79908853973015e-05
-4.97553409609915e-05
-4.06307516584095e-05
-2.5066255098694e-05
-1.1337369802142e-05
-1.2789611010906e-05
-1.04498937587452e-06
-2.96638336529423e-05
-1.15621914125454e-05
-2.01851520500057e-05
-1.79325861228183e-05
-7.59451938356609e-06
-2.80310863797022e-05
-1.3496206108251e-05
-3.51433076817578e-05
-3.61310789638549e-05
-1.23707824811922e-05
-5.25899073175114e-05
-3.65370817540825e-05
-3.49822357525118e-05
-2.70138506215633e-05
-4.32530789777538e-05
-1.73770011884185e-05
-6.24034695986227e-05
-4.16391048856901e-06
-4.11463671672922e-05
-6.18485359907847e-05
-3.2234591659898e-05
-1.31094930333126e-06
-3.05138124258694e-05
-2.00414344541696e-05
-5.96995825859282e-05
-3.83583522539732e-05
-2.47170458119634e-05
-3.04706482231073e-06
-2.62079522783931e-05
-3.6129907493599e-05
-1.5745649549157e-05
-5.69858692516393e-05
-6.05659308239738e-05
1.28616035313529e-05
-2.4432847135471e-05
-2.21979881571169e-05
-1.76650087470902e-05
-9.70373381792263e-06
-4.0340733112548e-05
-2.35377106204663e-05
-3.58961346700061e-05
-1.58615852096214e-05
-2.09958878128773e-05
-4.2329967620199e-05
-1.52344789082641e-06
-2.5419161098474e-05
-1.88058077579239e-05
-1.19804925059956e-05
-2.67073021048451e-05
-7.21201157376055e-06
-2.72590556934664e-05
-2.76307256184597e-05
-3.49631284492874e-05
-2.06539655299469e-05
-3.1445264921466e-05
-3.14082982012553e-05
-1.79945987278419e-05
-6.56989305752844e-05
-2.63826153692462e-05
-2.742349315244e-05
-3.92808187529326e-05
-2.30729755860857e-05
-4.88488377103712e-05
-3.24508559921787e-05
-2.02033910725381e-05
-3.55127976474333e-05
-3.0262814496937e-05
-1.55163624953388e-05
-1.63007263687793e-05
-5.86945083861892e-05
-2.65656363866983e-05
-2.41284311276573e-05
-1.92347020100166e-05
-1.9202471747957e-05
-6.52122234342371e-05
-2.46829190771615e-05
-1.17890598302496e-05
-3.99501031283495e-05
-2.88499291766457e-05
-2.34250805520615e-05
-3.25384976506554e-05
-3.66192402136215e-05
-3.32223754151047e-05
-5.3602558894545e-05
-7.38606702129097e-05
-1.99585005425958e-05
-1.70282818697478e-05
-4.56412464949684e-05
-2.96289686845643e-05
-4.10963689949734e-05
-4.38434104488995e-05
-4.22883321216012e-05
-4.86491704464344e-05
-3.35202891253415e-05
-3.56127803278606e-05
-1.47137411816988e-05
-4.70190784906199e-05
-2.57273957349406e-05
-2.00031781669075e-05
-4.78262154346428e-05
-2.06675333779159e-05
3.92598819146865e-06
-2.9357898642258e-05
-1.44568538583992e-05
-3.29480411472107e-05
-1.46964579600533e-05
-2.05398054167917e-05
-4.51387095110247e-05
-4.11722687215557e-05
-1.65619864685153e-05
-3.03965330095948e-05
-1.90671964051592e-05
-4.90133123295602e-05
-1.15922241918569e-05
-3.82220255387374e-05
-1.5850378336429e-05
-1.78247744689015e-05
-2.83724588686539e-05
-1.31577568870956e-05
-2.19488538177994e-05
-2.36184917320838e-05
-2.76464377361157e-05
-1.51564592313734e-06
-1.42815629102859e-05
-4.34973420610678e-05
-2.30496405858481e-05
-4.5387486765661e-05
-2.54022218864755e-05
-4.32966680703001e-05
-5.37800947103678e-05
-1.28887702419723e-05
-4.09234195278243e-05
-3.8563238309106e-05
-3.18776608273771e-05
-1.62488573348769e-05
-2.09917933069266e-05
-4.70807869791119e-05
-2.22086013598601e-05
-7.0872225141012e-06
-3.37589276329829e-05
-5.88561534322797e-06
-3.12863167161691e-05
-1.76862943241648e-05
-1.31282791994382e-05
-2.8707396770629e-05
8.94625365888955e-06
-3.18126007276018e-05
-2.77549788272289e-05
-5.40429049622288e-05
-2.3659638059234e-05
-1.11216672278092e-05
-4.19759715822784e-05
-2.42392202242911e-05
-1.37048250349106e-05
-2.92213141942931e-05
-1.64177332095242e-05
-1.33580525386067e-05
-4.66393764910848e-05
-2.95240425451572e-05
-5.03311596940196e-05
2.6642892181699e-06
-6.88023167713837e-06
-3.34902081025241e-05
-4.13738683464186e-05
-4.4142806485669e-05
-2.06755253159159e-05
-2.54448329121611e-05
-1.79698537177571e-05
-3.50687405761407e-06
-5.94677350055623e-05
-3.73616391479631e-06
-2.93513125330843e-05
-3.22202624668484e-06
-3.59285087048223e-05
-1.62079870060224e-05
-1.62315420272927e-05
-5.92578658210606e-05
-2.76205560576897e-05
-2.19181734809604e-05
-1.67749470327084e-05
-3.65226266082892e-05
-2.40512741004627e-05
-1.37850249829111e-05
-4.7184413491241e-06
-3.15556180355733e-05
-2.03035257987741e-05
-3.67107051013092e-05
-2.10742667587047e-05
-9.66809316957049e-06
-2.9331163718535e-05
-9.76007385634088e-06
-3.14345873323385e-05
-4.42797959445308e-05
-2.05161272795977e-05
1.17630983695571e-05
-8.66767713742341e-07
-2.74366947060475e-05
-2.6923321465483e-05
-2.06010636184953e-05
-1.58379054711024e-06
-3.58975523775619e-05
-3.27512828572139e-05
-1.25446175628706e-05
-2.07309771181986e-05
-1.82272205067217e-05
-4.35543748273508e-05
-1.07263534044472e-05
-1.79263996453545e-05
-2.75999087157144e-05
-2.71573419515167e-05
-2.15783094878765e-05
-2.98694210273846e-05
-3.84881815371135e-05
-1.56327791462623e-05
-1.61945317138769e-05
-4.59558512462744e-05
-4.7313014462924e-05
-3.08192906216303e-05
-1.17999483059881e-05
-1.93000432176751e-05
-2.17677995333087e-05
-3.29010438216529e-05
-3.41994119662086e-05
-4.57723290841023e-05
-2.07789571983002e-05
-2.58694172681614e-05
-1.17339591435044e-05
9.80081301622957e-06
-3.30172796536192e-05
-2.54669197291018e-05
-4.1705490002964e-05
-3.50636180036643e-05
-2.0499092346469e-05
-1.82974762741644e-05
-2.98297764328909e-05
5.18880905056816e-07
-2.02169117420381e-05
-1.71412792635825e-05
-2.58651478009426e-05
-1.7976757382321e-05
-1.79438285060101e-05
-2.96895469986604e-05
-1.49238222063449e-05
-1.93845829026044e-05
-2.32178289772804e-05
-2.81052175585485e-05
-3.07451304959547e-05
-1.54630468932824e-05
-1.16526824149414e-05
1.12628574433948e-06
-4.45599262041346e-05
-4.12340483237012e-05
-2.68992941357389e-05
-5.38266546057714e-05
-6.70581574845205e-06
-2.93871746809199e-05
-4.96220336027566e-05
-3.71885364586159e-05
-2.81495125194901e-05
-2.23530137674293e-05
-3.46719653428058e-05
-3.2466950154881e-05
-2.05088869329164e-05
-4.94842886417729e-05
-1.9078199440536e-05
-5.64327528179344e-05
-3.10245367854965e-05
-4.19806035308568e-05
-3.99339885069805e-05
-1.39507627153765e-05
-3.21340503198351e-05
-5.68015436368744e-05
-3.37242142573304e-05
-2.61543160847376e-05
-3.47423380504941e-05
-4.9024708685495e-05
-2.44388596796752e-05
-3.1552336633777e-05
-3.68670966702404e-05
-1.95770724207391e-05
-6.54784123623715e-05
-2.65260192778876e-05
-2.26643556858665e-05
-3.51964190974366e-05
-1.34986198899474e-05
-2.35964439803988e-05
-3.67909359704117e-06
-5.61873697445643e-05
-5.29197115676417e-05
-6.65400146217597e-05
-1.7213585090193e-05
-5.16073972331467e-05
-5.70663210017822e-05
-2.44697104666786e-05
-2.6022661989548e-05
-2.51249128296931e-05
-2.92859668064236e-05
-2.94780697661994e-05
-7.7986639334819e-05
-2.08066415346327e-05
-2.33119477369371e-05
-2.58458926322658e-05
5.42594310492868e-06
-2.2291732767388e-05
-5.36213694383023e-05
-2.16435188956957e-05
5.0403844210915e-06
-3.33092382588752e-05
-7.57719899327906e-06
2.07226790035129e-06
-6.13180644663276e-05
-3.70830746552219e-05
1.01082907729125e-05
-3.99742341978707e-05
-1.41124049307155e-05
-5.66739383776227e-05
-2.51742117092815e-05
-1.95458185129975e-05
-4.57201777552625e-05
-6.49467267938774e-06
-1.69871730478411e-05
-2.4269954592121e-05
-4.67861060951525e-05
-1.53569428708486e-06
-3.16603416445275e-05
-4.58880398707528e-05
-4.81113626675583e-05
-4.45875575172232e-05
-3.3369560981413e-05
-2.12763315356139e-05
-3.52180601703806e-05
-1.93467556423822e-05
-1.64548312782311e-05
-3.15788248114379e-05
-1.81747791086842e-06
-3.07521343355684e-05
-1.6985716626375e-06
-1.31371081276999e-05
-2.96300132716507e-05
-1.53437284980117e-05
-4.09656593797569e-05
-1.85822743008389e-05
-1.84799644624467e-05
-2.55175833840379e-05
-2.16253399348215e-05
-1.47684858347317e-05
-1.85141901283811e-05
-2.83541770408047e-05
-2.41276737704153e-05
-7.00999479232789e-06
-1.00244958838053e-05
-2.77999871058008e-05
2.73510950977011e-06
-3.36554298720464e-05
-4.38274745889868e-05
5.25227360091996e-06
-3.47366301211832e-05
-3.69204978097144e-05
-5.6277970412493e-06
-5.67527289646221e-05
-5.30883428964859e-05
-1.04528526474284e-05
-8.31150987797382e-06
-3.14691051201292e-05
-8.24837442543941e-06
2.58532308590815e-06
-3.35035479206389e-05
-2.45291366379654e-05
-2.90779929103473e-05
9.19820258137885e-06
-3.17309222414414e-05
-3.8678002725522e-05
-3.09853800753744e-05
-4.43527538813445e-05
-2.71276755214854e-05
-3.19699713167364e-05
-5.4120933205748e-05
-4.11733647086006e-05
-2.98847461153045e-05
-2.22250368481966e-05
-2.36239674977486e-05
-2.46078755166431e-05
-2.79774106006002e-05
-3.21271175177109e-05
-3.4489620194848e-05
-2.32282416250822e-05
-2.15727411192176e-05
-3.89015959934351e-05
-4.45420326851703e-05
-3.2414855928586e-05
-2.17292820467972e-05
-4.56060567252237e-05
-3.83666800965742e-05
-3.64680506068627e-05
-2.63071192094022e-05
-2.85278681908105e-05
-5.03573223198584e-05
-2.91800985252866e-05
-2.59797253779647e-05
-1.38469006397622e-05
-4.96895536545177e-05
-3.27403422760029e-05
-4.27692917770692e-05
-1.83626149920522e-05
-4.84891557498283e-05
-2.94180517407945e-05
-3.17913341666425e-05
-2.99112300829769e-05
-4.5605445100746e-06
-1.88701323463208e-06
-1.07776946553412e-05
-2.63129129107427e-05
-3.14234807230724e-06
-2.63859029187147e-05
-1.32019214035071e-05
-2.48962181584509e-05
-3.77236776365286e-05
-3.58864262705013e-05
-4.12249039753118e-05
-2.9219643954715e-05
-3.46241175674044e-05
-1.87701397950092e-05
-4.10032758350844e-05
-5.33226797364455e-05
-9.88247756528328e-06
-3.28065226367699e-05
-6.50082930550537e-06
-2.73782583146404e-05
-2.69554575437712e-05
-4.54050666012984e-05
3.83682908038559e-06
-3.35973169943237e-05
-1.82917602189922e-05
-3.41739282203325e-05
-2.00529851233463e-05
-2.93063162496602e-05
-1.98892814137151e-06
-2.85820561414456e-05
-4.91833862008627e-05
-1.9223841641468e-05
-4.9968059650584e-05
-4.63689113816917e-05
-4.89873196504388e-05
-3.2009863378814e-05
-9.76940608426069e-06
-3.56366432998879e-05
-5.2614628923707e-05
-3.30487547955533e-05
-4.39086315526063e-05
-1.86573906456516e-05
-1.67081667373592e-05
-5.42260014523963e-05
-5.17299355642216e-05
-3.90094340747845e-05
-2.04048511703854e-05
-4.15434968433249e-05
-2.53423485600827e-06
-3.07588564015353e-05
-3.87084353181364e-05
-3.89948444791416e-05
-2.25933553813061e-05
-3.94940316269831e-05
-2.28746479313234e-05
-1.43089161337542e-05
-3.68940016132005e-05
-5.03437051017411e-05
-3.14520363671525e-05
-2.79821986985167e-05
-4.76112040138916e-05
-3.63013714120554e-05
-2.08630025139485e-05
-5.5009460685695e-05
-3.02526059426129e-05
-2.17313232650204e-05
-2.38601963364095e-05
-8.67054765075958e-06
-5.22937013076425e-05
-3.179294248651e-05
-5.07039791704316e-05
-3.20338772027741e-05
-2.19907633056622e-05
-3.06131525441199e-05
-4.23393344093486e-06
-2.85977981311452e-05
-3.65013936835564e-05
-3.57995874971917e-05
-4.65796730360487e-05
-3.32685696423763e-05
-2.25124392956503e-05
-2.84226738448307e-05
-2.27315114761282e-05
-2.17171771916402e-05
-5.28555466362385e-05
-5.06286774270822e-05
-1.8119623997579e-05
-3.30101684430968e-05
-4.08057990010571e-05
-3.25230641387992e-05
-2.90739464297953e-05
-2.99601501584537e-05
-1.02386407014089e-05
-3.55995201815035e-05
-2.66534791806303e-05
-1.05659174599256e-05
-4.04585045237525e-05
-3.9568008461118e-05
-3.41581419468671e-05
-2.86825342113485e-05
-2.70380213945911e-05
-2.70319997886657e-05
-2.97489229449718e-05
-5.5241986662019e-05
-4.49115562391123e-05
-2.45740671742557e-05
-2.56941830883989e-05
-2.13132518135406e-05
-1.68172524871222e-05
-2.34682106110645e-05
-2.68431630227954e-05
-2.70512382179648e-05
-3.07918455198368e-05
-1.62568360727693e-05
-2.35861187192404e-05
-4.02203530924265e-05
-3.55550724153519e-06
-4.62987445039774e-05
-4.37954028618698e-05
-6.59397470329151e-05
-1.65737215803419e-05
9.52312376939244e-06
-1.14342377034063e-05
-2.34511650192479e-05
-4.48927867395789e-05
-1.43024538397222e-05
-5.90126947248252e-05
-1.71497916835092e-05
-1.61986469299624e-05
-6.79197039790968e-06
-2.09086120367718e-05
-1.39374125584706e-05
-3.00582039807695e-05
-5.60466836080967e-06
-2.60517671314125e-05
-1.73083539506681e-05
-3.59883582664308e-05
-4.07516611379462e-05
-3.86871255546054e-05
-3.76495402466876e-05
-1.45431881958504e-05
-8.36345843682599e-06
-1.52035142356546e-05
-3.78213773276771e-05
-1.67541771650984e-05
-3.15923356346592e-05
-2.4102508477186e-05
-4.48085596174859e-05
-2.20367186110011e-05
-1.3657953071435e-05
-2.54442869927795e-05
-1.94714008182175e-05
-4.48891000996405e-05
-2.08814149905209e-05
-7.40702831015134e-06
-5.6873541573259e-06
-1.97981744218279e-05
-2.18175698860019e-05
-2.77511240360062e-05
5.79132607819498e-06
-2.14033001080301e-05
-6.0376543952851e-05
-4.98096918281771e-05
-2.43449549474302e-05
-2.48110367902021e-05
-1.72773451904357e-05
-4.01667188032071e-05
-3.97845338445903e-05
-4.2607960083031e-05
-2.99028191260851e-05
-6.83769828072674e-05
-4.25239978320677e-06
-2.56998667272934e-05
-6.36056815214734e-05
-2.49128969961875e-05
-3.09548189656101e-05
-4.44213416792769e-05
-2.7693208032083e-05
-3.17140194285103e-05
-3.10063171056267e-05
-5.76426723488305e-05
-3.60976619601659e-05
-1.89090311756533e-05
-2.36802075026971e-05
-3.88207712508306e-05
-2.25727930700799e-05
-2.84098930035318e-05
-2.98981105814865e-05
-3.08628029039731e-05
-4.06426170157329e-05
-2.29566706567914e-05
-1.36350870792686e-05
-3.94914415969653e-05
-2.96704752461887e-05
-1.3096586761696e-06
-3.80060132553296e-05
-2.76715603469411e-05
-3.08680841702721e-05
-4.2006265264301e-05
-2.5921022264596e-05
-4.31192933010577e-05
-1.95898017104801e-05
-3.28894863171193e-05
-3.44283368573836e-05
-2.05413071293656e-05
-3.47386755634717e-05
-3.09704004382858e-05
-3.90013968581426e-05
-4.94667679804728e-05
-3.31523272112189e-05
-1.55137080199822e-05
-3.46912984046759e-05
-2.69458576843277e-05
-1.34379285670761e-05
-5.01636950710276e-05
-6.26821969017201e-05
-3.82897407543293e-05
-2.70146309754346e-05
-2.85025697803106e-05
-3.72143730053183e-05
-1.84234578165445e-05
-4.6036322127882e-05
9.29904113774403e-06
-2.13914332744184e-05
3.09571119343515e-06
-4.77674909123857e-05
-1.11129840507184e-05
-3.59518987690301e-05
-2.60995595716665e-05
-4.97247189254999e-05
-2.9815888631239e-05
-4.97221510050637e-05
-2.07675837292724e-05
-1.52590184568559e-05
-4.03265812886199e-05
-1.46115223074861e-05
-2.25794194514581e-05
-3.06999962001093e-05
-2.23460008444944e-05
-5.01905882497063e-05
-1.73993156410126e-05
-4.59180864727627e-07
-2.58184848186756e-06
-1.69984769908664e-05
-1.2615114612591e-05
-2.75009678715821e-05
-2.97800682220689e-05
-1.45852404986335e-05
-1.77580021428345e-05
-4.6779600667217e-05
-2.47127730446044e-05
-3.28238334202911e-05
-3.83091892351246e-05
-3.55392422047948e-05
-2.62219935197499e-05
-2.80551438818143e-05
-4.49231174702641e-05
-1.84962695302368e-05
-8.83304735372074e-06
-1.9724727047745e-05
-2.12416334606899e-05
-3.97555528326431e-05
-2.05591049789093e-05
-1.03590968444909e-05
-7.70819940057999e-06
-2.54044144706951e-05
-4.43195600233591e-05
-4.43905483767168e-05
-3.06058878583731e-05
-1.0866248806819e-05
-5.25694023904428e-05
-2.59704306914597e-05
-3.16937503487402e-05
-3.65479986413376e-05
-7.7324683082955e-06
-6.10275746365854e-05
-1.31306401809476e-05
-1.86187825100434e-05
-2.28346199415653e-05
-2.75271744850127e-05
-1.1633063651063e-05
-2.38268349248254e-05
-4.26933106327296e-05
-3.99070874326651e-05
-3.25520804164094e-05
-2.86499087865171e-05
-2.07143623872742e-05
-6.1702349482536e-05
-3.88494451408817e-05
-4.123134973342e-05
-2.87368679794195e-05
-3.48694051277027e-05
-3.70459928579122e-05
-2.93764172213269e-05
-2.98735960841242e-05
-4.68121237375041e-05
-3.68204351227329e-05
-3.37529654360164e-05
-2.39989384847054e-05
-9.13977051292805e-06
-2.20195568520067e-05
-2.26530295894651e-05
-9.69623370135699e-06
-4.09364966381536e-05
-2.78150993618036e-05
1.71270442286069e-05
-1.49232412740352e-05
-3.19872991955159e-05
-4.36277642137815e-05
-1.34261564100837e-05
-1.96374978333182e-05
-1.81745948556299e-05
-1.27059318148827e-05
-1.63145903702778e-05
-2.61576568523089e-05
-3.22551034662557e-05
-2.20403335163722e-05
-2.31925540624679e-05
-3.40346740451933e-05
1.43851689913818e-06
-1.96734345410229e-05
-1.68290690492995e-05
-2.91504515984148e-05
-1.03655302181153e-05
-4.73700923614363e-05
-4.01183099898081e-05
-2.20237149899806e-05
-5.63027933502848e-05
-1.14682944601841e-05
-2.11116300775656e-05
-3.0621650002174e-05
1.37596996248886e-08
-1.28350210363026e-05
-7.02457201572506e-06
1.70547169999033e-05
-7.69363560434538e-06
-3.75986452694809e-05
-2.76818329021889e-05
-3.92933568986486e-05
-2.32769329212069e-05
-2.60345473235444e-05
-2.12220616080841e-05
-3.66453395613605e-05
-5.3460217209213e-05
-3.0221785384893e-05
-1.35946324767612e-05
-4.24656496661947e-05
-2.16346968490408e-05
-2.24210724125019e-05
-2.50111002691186e-05
-5.63943731577649e-05
-2.63225096574826e-05
-2.35814037324975e-05
-2.53926622726661e-05
-2.06046962324389e-05
-3.69248171199398e-05
-4.033909980557e-06
-2.79663210427828e-05
-2.72065583551975e-05
-2.3858778540069e-06
-1.57351874151238e-05
-1.40901169919655e-05
-3.84170829330533e-05
-2.70990986101483e-05
-1.51774843978495e-05
-1.8814059553839e-05
-3.57936996149617e-05
-3.91822642298914e-05
-4.4807298104689e-05
-4.84422859815275e-06
-1.92030805191041e-05
-2.9981064705624e-05
-4.85811005598788e-05
-2.96720175582773e-05
-4.68980191283882e-05
-1.20843402426557e-05
-4.81596764693387e-05
-4.23764203186257e-05
-2.54782038332061e-05
-2.86522927756222e-05
-5.9691739878616e-05
-3.34242358313694e-05
-3.49720392617699e-05
-3.53495313789841e-05
-3.51146260173809e-05
-2.396905507525e-05
-3.62783466761627e-05
-1.5825781016869e-05
-4.32813742108032e-05
-2.20028481692233e-05
-3.33762167201885e-05
-2.77033736168434e-05
-3.50970092663795e-05
-2.59729882862756e-05
-3.99749586999708e-05
-6.75379398449117e-05
-3.39344630506657e-06
-8.79864946423354e-06
-1.20203723097958e-05
-3.70123146094857e-05
-5.03773069346977e-05
-1.52797939414364e-05
-3.30498954564348e-05
-1.60447759156127e-06
-6.5296154699887e-06
-4.93268378470113e-05
-6.29550749580476e-05
-1.12501299776059e-05
-9.66903250418332e-06
-2.71875173698458e-05
-1.94586798897953e-05
-2.54865879798948e-05
-2.83008512522704e-05
-5.97488790070653e-06
-6.53077016329545e-06
-4.27373807887109e-05
-3.59221207790137e-06
-1.21924890193947e-05
-2.34540443934009e-05
-3.72067837772826e-05
-3.93530921039304e-05
1.89238746642836e-05
-1.25436627494911e-05
-2.61303225855923e-05
-1.84779657864234e-05
-3.38055144897682e-05
-3.71698572893299e-05
-3.08443575021554e-05
-1.82309227916224e-05
-3.30372775521295e-05
-2.90650477382119e-05
-2.32146692539683e-05
-2.30020794888214e-05
-1.9279593763148e-05
-5.88990614105551e-05
-1.58180761991927e-05
-7.22808752198618e-07
-5.2601292964068e-05
-3.24494118318512e-05
-4.68517626850886e-05
-3.84358393189762e-05
-2.76249861576751e-05
-3.00327827461154e-05
-8.03084638989151e-05
-1.24879442874447e-05
-3.76250950955799e-05
-3.3631397121593e-05
-2.4725817583251e-05
1.20766760846464e-06
-1.94508178167855e-05
-2.7585258226477e-05
-2.71724620624899e-05
-3.03031363268209e-05
-3.17028798854877e-05
-5.31325614935562e-06
-4.09892708345444e-06
-1.09806044199076e-05
-3.26829691833745e-05
-2.82103178322017e-05
-6.03114913205436e-05
-3.21108811755947e-05
-3.54004421221504e-05
-5.1748877651375e-05
-2.4196375565193e-05
-5.00087065701076e-05
-3.83569560478616e-05
-3.09376025329192e-05
-1.56794201789795e-05
-2.51488615520801e-05
-3.20151073353267e-05
-4.86391282177705e-05
-4.70270641070708e-05
-4.71664763070173e-06
-2.65307717799689e-05
-2.72472333236997e-05
-1.42006296220129e-05
-2.367434726251e-05
-1.50292796791594e-05
-2.28169905932444e-05
-3.02792873174749e-05
-1.95793365372799e-05
1.14355379225484e-07
-1.10443285603289e-05
-4.77723280250631e-05
-4.88163025837561e-05
-5.15783615564934e-05
-1.29030020889083e-05
-3.53012724764512e-05
-2.53688162815229e-05
-2.1484231935218e-05
-3.33959682082225e-05
-1.92962222343732e-05
7.54504163045665e-06
-1.86670285754491e-05
-2.80300523268494e-05
-3.77216867956379e-05
-5.75008586607679e-05
-2.67132902564999e-05
-9.52251504280852e-06
-1.78171131309439e-05
-2.49659153828003e-05
-3.71187063369937e-05
-2.81487722673389e-05
-1.67514726863321e-05
-5.13236539776685e-05
-4.36547743931722e-05
-3.31879599260163e-05
-2.59376222904532e-05
-2.32748045636579e-05
-1.99805152869128e-05
-3.44413843538986e-05
6.85715488987852e-06
-8.24736440048693e-06
-1.09222078331509e-05
-2.21786869041548e-05
-2.10220049500355e-05
-1.61157000776927e-06
-4.15389392705527e-05
-8.03887872010339e-06
-5.3534719027148e-05
-5.22481243962142e-05
-2.97984750461667e-05
-3.20270705450787e-05
-3.43573358776363e-05
-3.10644864288157e-05
-1.30760794171134e-05
-4.00404818903626e-05
-9.03934327550206e-06
-3.33906247240989e-05
-5.28071562559792e-05
-3.47033850520048e-05
-3.98824852652289e-05
-6.92521153604356e-06
-4.11755831219466e-05
-3.59583334747471e-05
-1.37722192567083e-05
-2.75999083882596e-05
-2.75687634599817e-05
-4.18417008335337e-05
-2.17371393034721e-05
-1.69389224762186e-05
-3.20750849024746e-05
-6.3958094627544e-05
-1.13034924811139e-05
-1.41896801226321e-05
-3.21036624422081e-05
-4.08397233224192e-05
-3.16513247637919e-05
-2.63392712290576e-05
-8.83249085324928e-06
-6.85389981729364e-05
-8.52721709812238e-06
-2.13002838318869e-05
-1.41228265704935e-05
-1.05463247773577e-05
-4.90305308893061e-05
-4.02116203742378e-05
-4.33360267661562e-05
-3.46376723585414e-05
-4.37571965343646e-05
-3.7662215234504e-05
-4.96962261861783e-06
-6.61831823293628e-05
-5.315886982841e-05
-2.95281183018299e-05
-3.67667827677873e-05
-2.79378612689018e-05
-9.03213332531803e-06
-2.02300907445221e-05
-5.16781760495351e-05
-2.58334623619696e-05
-2.38215847152822e-05
-3.21324554833596e-05
-2.07197515289062e-05
-5.2111934206227e-05
-2.31591191774357e-05
-4.38168888145906e-05
-2.98003319015561e-06
1.43291003548745e-06
-1.30365044976143e-05
4.2061829267196e-07
-2.91177781407159e-05
-2.27525357036819e-05
-3.3714314548451e-05
-1.60501616310058e-05
-4.04774349239835e-05
-5.10016564781633e-05
-4.14702369304947e-05
-3.28824970505048e-05
-2.56771351001974e-05
-5.42108933194935e-05
1.38333636410484e-05
-6.05215459416409e-06
-4.90645803150186e-05
-2.70274343420375e-05
-1.32839482079059e-05
-4.89049398515002e-05
-9.54636842152302e-06
-1.57735197904909e-05
-3.93818315424856e-05
-2.56051352447394e-05
-5.36656457846449e-05
-1.41815952581314e-05
-3.85178289454562e-05
-2.01828852077621e-05
-4.95809274613498e-05
-2.10220429375208e-05
-3.2204387410528e-05
-3.10297248312877e-05
-3.00845952698879e-05
-1.8106004843007e-05
-2.26411688203575e-05
-4.5268775572541e-05
-3.02556864393441e-05
-1.75522909938052e-05
-1.74873599688507e-05
-3.22850647206352e-05
-4.7606267463523e-05
-3.15982498536278e-05
-3.61361586269545e-05
-1.39779064224001e-06
-4.08877818699611e-05
-1.42800842628557e-05
3.46916518489307e-06
-6.32528687239248e-08
-7.09708398702486e-06
-2.15355700711952e-05
-4.05848147863382e-05
-4.91857379073807e-05
-2.93179741930772e-05
-2.10930745003167e-05
-2.93510873775831e-05
-1.76482192182707e-05
-3.3734677736381e-05
-2.87251234046843e-05
-1.38774056287973e-05
-1.34311859279714e-05
-1.83155807172195e-05
-3.79928872619553e-05
-4.69741458322947e-05
-3.18668121411143e-05
-1.62011437260803e-05
-1.87719803453453e-05
-1.67233408548571e-05
-4.60475287909283e-05
-4.41190806394718e-05
-1.25372798402082e-05
-3.2586427196276e-05
-2.45679408148713e-05
6.44918993550718e-07
-1.97733273286683e-06
-2.34585020676398e-05
-7.85914061310681e-06
-2.90727340755416e-05
-2.09669498510372e-05
-4.05677958411429e-06
-4.040445657081e-05
-3.86713672508644e-05
-2.68977773339359e-06
-3.57461958642893e-06
-8.89293264196336e-06
-1.62100048850743e-05
-3.05060286134208e-05
-3.41946457449069e-05
-3.31477578031428e-05
-3.16182807273909e-05
-2.40260024480469e-05
-2.3163766403359e-05
-2.25219071790541e-05
-3.81056553651638e-05
-2.04378083323874e-05
-4.71458293016033e-05
-4.67028556286474e-05
-2.55139592735542e-05
-4.39551371531199e-05
-1.32243034936552e-05
-3.86228161384798e-05
-1.48652218148616e-05
-3.40764496991239e-05
-3.13492062980265e-05
-2.32837021369887e-05
-9.87456035023552e-06
-3.22042567059594e-05
-7.8880983559121e-06
-3.04104419587418e-06
-4.0260296454572e-05
-5.81338170598158e-05
9.25492667127774e-06
-4.98013409591611e-06
-3.63446745256487e-05
2.14802389848716e-05
-5.56373964369187e-05
4.26119643834002e-06
-4.29463605392246e-05
-4.1967077441281e-05
-6.17818083398172e-05
-4.33713777172724e-05
-3.94806123820065e-05
-2.51630672095363e-05
-3.82912784303137e-05
-5.16518672867657e-05
-2.18530741089714e-05
-3.9802227394402e-05
-3.63802627398404e-05
-4.16038413614898e-05
-3.24306402733523e-05
-3.28130367157642e-05
-3.22297162348137e-05
1.022300208149e-06
-5.42870994544993e-05
-1.69417690467122e-05
-3.10862006964109e-05
-2.8300389699184e-05
-1.18832758628813e-05
-1.29136459513171e-05
-2.93944856768086e-05
-1.62702144458246e-05
-4.30439293004759e-06
-2.30478938471553e-05
7.4430748291235e-07
-4.43647716392497e-05
-4.56713307738311e-05
-2.00649572526038e-05
-3.63595501999668e-05
-1.29689503787242e-05
-2.62374832563398e-05
-2.32055138645039e-05
-3.1379886461749e-05
-4.51033304037748e-05
-1.68346843864695e-05
1.01365601731249e-05
-1.80012655335606e-05
-2.81589202557744e-05
-2.32066310314727e-05
-4.53948412371814e-06
-3.45870557092127e-05
-4.34952690768366e-05
-1.12261653072121e-05
-1.32313786268014e-05
8.02797503090381e-06
-6.66642045812757e-05
-3.59747147320069e-05
-4.67444834395607e-05
-1.29947219884097e-05
-2.82463004664598e-05
-1.20307705489582e-05
-1.95757171664234e-05
-3.65634551568669e-05
-1.85714365414656e-05
-2.30405063484536e-05
-3.35510943792521e-05
-2.04226603591264e-05
-3.58232209166501e-05
-1.995548791798e-05
-4.40588521897865e-05
-2.96982381833767e-05
-4.77720284897488e-05
-1.48897344183415e-05
-2.82477052089806e-05
-2.76229529680875e-05
-2.97355557520384e-05
-1.92332668877715e-05
-3.98949209246338e-05
-3.33797803368756e-05
-3.10256857601662e-05
-1.86533049746968e-05
-5.17092202442251e-05
6.94321906894336e-06
-4.19558413454116e-05
-2.01509212010692e-05
-3.54585763790719e-05
-1.78087792471353e-05
-4.31518958352123e-05
-5.73272396872755e-06
-8.74308849265641e-06
-6.62748940614019e-05
-2.95703291726199e-05
-6.29411992197533e-07
1.38721253789785e-05
-2.43972341151988e-05
-7.35450320382143e-05
-1.92307723781149e-05
-2.84863222419889e-05
-5.62298716901871e-05
-2.3905538150151e-05
-4.52960504324006e-05
-2.90490751194889e-05
-3.37639687747798e-06
-4.42406981394815e-05
-3.27866915210126e-05
-1.66585750322615e-05
-1.85089298722154e-05
-3.19803871733257e-05
-8.10355064771021e-06
-2.00583838625012e-05
-4.09331142919663e-05
-2.44941290361797e-05
-3.07379697519941e-05
-2.54254429580352e-05
-2.43626848345127e-05
-3.61000347974262e-05
-2.67888555787238e-05
-2.55456805832469e-05
-3.79664795754076e-05
9.36742573072047e-06
-4.52768600516152e-06
-4.70613878223445e-05
-4.42777656288921e-05
-4.13498712358109e-05
-3.4970902801345e-05
-2.47821649995315e-05
-3.08965306101943e-05
-4.50159873978467e-05
-7.38188632778092e-06
-2.17110537660405e-05
-3.55556917884191e-05
-3.53415645733441e-05
-4.99719737223186e-05
3.32729937259845e-06
-6.59515076260811e-06
-4.8830350507208e-05
-3.82534040751261e-05
-3.0604557395352e-05
-3.90673314645402e-05
-3.44874660884353e-05
-3.63582774048926e-05
-1.7811463425662e-05
-4.18152091546591e-06
-5.67419237304159e-05
-1.78398534532985e-05
-2.9627193535433e-05
-8.78496267296323e-06
-2.72161323504813e-05
-3.71114246845486e-05
-5.92636743171945e-05
-3.69998729800784e-05
-7.95955631518342e-06
-5.03766759208525e-05
-4.97281529029128e-05
6.78901745509903e-07
-2.76367262419774e-05
-1.30293602347931e-05
-2.74233178508606e-05
-2.84330956025664e-05
-5.14178190072504e-05
-2.78947537268327e-05
-4.04802122814237e-05
-5.00165752921165e-05
-2.90680151434252e-05
-3.62267870396404e-05
5.47148204129088e-06
-1.2167699764961e-05
-1.23915169358154e-05
-4.30357783663206e-05
-4.37171328710883e-05
-5.75842751858238e-05
-2.49370132333783e-05
-1.98941806995276e-05
5.69627671893347e-07
-3.14642638247672e-05
-5.12775413808299e-05
-3.41115066983613e-05
-1.58119805191256e-05
-3.8402368104558e-05
-2.25806922904866e-05
-2.65065524707778e-05
-6.05039720590978e-05
-3.34470800146465e-05
-3.40628291449234e-05
-3.99739877647922e-05
-4.67566500802628e-05
-1.58294921720698e-05
-2.08256458610507e-05
-4.73167468109023e-05
-3.32925252051254e-05
-2.15004095713424e-05
-3.46395419574564e-05
-1.32460151569286e-05
-2.38987259702833e-05
-3.61507609325003e-05
-2.12144623158051e-05
-8.03906131690115e-06
-3.59887426368558e-05
-4.98722777141286e-06
-5.10652303073673e-05
-3.71577269642478e-05
-2.28644886761021e-05
-1.12200116090781e-05
-4.21803725040072e-05
-3.15350683983334e-05
-1.78029070978383e-05
-2.45393039385036e-05
-1.76148009113974e-05
-2.26894604230433e-05
-3.11395347550632e-05
1.88489526327468e-06
-7.98949366122008e-06
-7.33748088522027e-06
-1.86795370769637e-05
-4.31703988812497e-05
2.51637808945543e-06
-1.00214747896369e-05
-2.02255013642533e-05
-1.8730401662344e-05
-4.49064472971569e-05
-1.36636967411806e-05
-2.30332053576091e-05
-2.33325642170015e-05
-1.57081553985301e-05
-1.66626817050585e-05
-4.15673648292694e-05
-5.30241194194622e-05
-3.21249216017557e-05
-3.64653830477754e-05
-3.01693208695918e-05
-3.26836496133625e-05
-3.78208579334206e-05
-3.04866762841282e-05
-1.51110223222166e-05
-3.54864717097416e-05
-3.03255204453461e-05
-2.85513879599098e-05
-4.15983125050027e-05
-4.0901221328064e-05
-2.03087034332024e-05
-1.19732804539899e-05
-2.96936813982408e-05
-2.1528264658831e-05
-3.2300650151159e-05
-2.93083836459285e-05
-3.89404263981311e-05
-2.57712397699393e-05
-1.30287399163979e-05
-2.61318068903853e-05
-1.65977241487752e-05
-2.7976696108309e-05
-1.95035416157508e-05
-3.25631443904353e-05
-1.27562129479621e-05
-5.99987200086779e-05
-2.11408535656859e-06
-2.71011542380667e-05
9.14939665109922e-07
-1.46620041540322e-05
-2.12402035668634e-05
-2.08848037432018e-05
-1.7101753371385e-05
-2.40625155577886e-05
-5.37774823236897e-05
1.72859510919929e-05
-1.83735016787263e-05
-2.0867269759347e-05
-4.18219564613439e-05
-3.14313401325316e-05
-4.23697403940254e-05
-5.45809693150391e-05
-1.53341463128004e-05
-4.51776767624072e-05
-4.28441337428477e-05
-3.46579776486495e-05
-3.60214537074801e-05
-3.42741693465479e-05
-2.4144277636413e-05
-4.69615605630643e-05
-4.7963099200946e-05
-4.03751276160561e-05
-8.51284304478167e-06
-4.9413410196118e-05
-3.75731247875482e-05
-3.77903030109585e-06
-1.22751799389873e-05
-1.73796823211951e-05
-9.6403343604999e-06
-5.81749888589287e-05
-4.12837501945945e-05
-7.90422164750833e-06
-2.53225136227004e-05
-2.17597076750464e-05
-3.06855362727253e-05
-6.91133474126643e-06
-3.99916928026821e-05
-2.96462851555735e-05
-2.53745857868439e-05
-1.55369743844049e-05
-1.51360172780205e-05
-2.73036295046035e-05
-3.10875953723047e-05
-5.86858275387692e-05
-4.26846038319236e-05
-1.47998467231568e-05
-2.78417915266518e-05
-2.03797482836389e-05
-5.83816731782949e-05
-3.91362996074924e-05
-1.43690628085087e-05
-2.244545939005e-05
-4.26493410515204e-05
-7.39043323240899e-06
-1.46399107323688e-05
-9.71474008180642e-06
-9.37047807600819e-06
-4.65996880541837e-05
-2.70110064251712e-05
-2.20940987809689e-05
-2.20672704056989e-05
-2.51090859914958e-05
-1.74850466790128e-05
-7.07694944146501e-05
-2.53019537468974e-05
-5.8681630895384e-05
-3.0423283351316e-05
-3.45585144971985e-05
-2.05754613711709e-05
-3.93407348217645e-05
-4.3415301260097e-05
-6.82270193354207e-06
-3.16199117516155e-05
-2.86620551892058e-05
-3.89235624560465e-05
-1.25174328513053e-05
-1.9316599447862e-06
-4.87686463972413e-05
-4.14605739776174e-05
-4.59732832033362e-05
-4.28268983027869e-05
-1.38986373594767e-05
-3.15395028047205e-05
-5.88419057457115e-06
-2.52715658094916e-05
-5.94722707660146e-06
-4.11316895256174e-05
-3.21387533284584e-05
-2.32053267049419e-05
-1.96716032494748e-05
-5.07275504393004e-05
-4.44107229750653e-05
-1.24485110560687e-05
-1.38651326185016e-05
-1.30784325107308e-05
-7.16191964902762e-05
-3.93119723152112e-05
-1.71947371380887e-05
-1.08910887880594e-05
-2.12883128678718e-05
-2.03120951246261e-05
-7.92715676893887e-06
-4.37798734965611e-05
-1.60178674464813e-05
-3.75866065621174e-05
-2.36972910122696e-05
-3.02049608459541e-05
-4.64082706130419e-05
-9.50676178457697e-06
-1.7425817904019e-05
-2.89316169244379e-05
-1.53907874653283e-05
-1.97271563162238e-05
-2.28978351859101e-05
-2.4353446075925e-05
-5.75877079790112e-05
-2.58885198615875e-05
-5.63449602202954e-06
-2.59144606063236e-05
-1.60174950705789e-05
-1.65041331287804e-05
-5.0494310859542e-05
-3.42545277298946e-05
-3.09969753357518e-05
-1.3018287658964e-05
-5.54272968665948e-05
1.73282288524088e-06
-4.3477148524766e-05
-2.106682891548e-05
-1.80737199916787e-05
-9.13870799520726e-06
-7.87934705240407e-06
-2.10941557699091e-05
-2.69471569602251e-05
-4.02360045128539e-05
-5.152595088656e-05
-2.79088903475021e-05
-2.78782910713283e-05
-1.18167400110975e-05
-6.3188115319876e-05
1.26107762044441e-06
-3.32702319589087e-05
-2.45057974160402e-05
-1.45687396418619e-05
-2.74076107526562e-05
-4.11854079299612e-05
-5.24739895008249e-05
-2.64258071105094e-05
-1.63889423979104e-05
-4.93023511094294e-05
-1.84982704844576e-05
-1.22374532312964e-05
-4.95218063570266e-05
-1.72164937889414e-05
-3.19654541498859e-05
-3.40739246756764e-05
-4.04959174378539e-05
-5.65455412492471e-05
-2.5081145262928e-05
-2.05164815266399e-05
-1.34650121041444e-05
-4.20811103646338e-05
-2.02829297548238e-05
-2.56651026963548e-05
-2.37203453601818e-05
-2.98559986651288e-05
-3.67804726493182e-05
-1.2254035472006e-05
-6.96914496181604e-06
-2.33288825508285e-05
-3.95028535584333e-05
-3.35828230426576e-05
-3.80878957093766e-05
-3.57951145434933e-05
-2.07559297635666e-05
-1.31947474869029e-05
-3.95880316725799e-05
-4.50978739904153e-05
-2.16485976509593e-05
1.0251992177221e-06
-1.62944139598338e-05
-3.36533182804012e-05
-2.41791352869415e-05
-3.7646519031322e-05
-1.61762553515269e-05
-4.29994735237344e-05
-3.8689954130612e-05
7.84807114005285e-06
-5.06361447454012e-06
-2.20831151781157e-05
-4.07538889280766e-05
-2.51014103647039e-05
-3.09822520729109e-05
-2.27946534994509e-05
-2.67226156326365e-05
-1.6007245034278e-05
-4.3687847994956e-05
-1.09571165029924e-05
-3.46367086720041e-05
-3.41274097988112e-05
-5.91411384125299e-05
-2.0053168989421e-05
2.01398872950631e-05
-1.60708102963933e-05
-4.12459208661693e-05
-7.83523362550303e-06
-2.56134230193786e-05
-3.76209780607946e-05
-2.32928198021912e-05
-3.01913681439393e-05
-4.416368945416e-05
-2.68442913509414e-05
-2.00885835419367e-05
-3.72669793964994e-05
-3.51691961914521e-05
-9.10327842591317e-06
-5.55442334375601e-05
-1.61838057978034e-05
-2.07974511970197e-05
-1.47455384473034e-05
-1.69181890423317e-05
-1.87969063125519e-05
-3.40318692839138e-05
-4.2736842894661e-05
-6.55684610309371e-05
-4.24403036291724e-05
-3.28341248228552e-05
-3.5143859643214e-05
-3.49688115091272e-05
-1.79270784462302e-05
-4.5585227604146e-05
-3.92031808860062e-05
-2.19108720587942e-05
-3.61735747984302e-06
-6.28230433089555e-06
-3.53398520474177e-05
-2.57160445897918e-05
-4.57536152899694e-05
-4.86933227669721e-05
-2.00195152555354e-05
-3.2560663334618e-06
-4.8881298126455e-05
-3.56701688549699e-05
-4.45211798579158e-05
-1.9249502290104e-05
-1.3718576223395e-05
-4.50225462104426e-05
-1.55464780517505e-05
-1.0358477328761e-05
-2.88468390784174e-05
4.15058097243195e-06
-4.21946100370437e-05
-5.42634756933608e-05
-2.15231665389675e-05
-3.77695944293575e-05
-3.28498686783563e-05
6.51270419816307e-06
-4.02714519195506e-06
-4.4363937949227e-06
-2.28776155852211e-05
-8.48533922866694e-06
-1.95221066675783e-05
-4.93556338564345e-05
-3.83556861788282e-05
-6.06269168715599e-05
-2.71356281431762e-06
-2.45096917760532e-05
-4.99378497810451e-05
-1.60022781422472e-05
-1.91847194518766e-05
-4.60657904856443e-05
-5.37380901732837e-06
-1.97777404959894e-05
-1.59014988725942e-05
-1.80487528080444e-05
-3.27455071122315e-05
-2.58356271903421e-05
-1.43261295998136e-05
-1.02470042160818e-05
-3.61573376643617e-05
-8.57121921284825e-06
-1.28034264572173e-05
-3.22158055921301e-05
-7.5325474224019e-06
-6.3704387469463e-06
-2.02149692214765e-05
-2.81029938845158e-05
-4.48166623153363e-05
1.6414975076347e-06
-3.74085624728973e-05
-3.29458267574526e-05
-4.53672223572248e-05
-1.30193621471885e-05
-4.06919865808166e-05
3.44925067885079e-06
-1.37376807810235e-05
2.10162452642298e-05
-1.56064673180022e-05
-3.81638325808548e-05
-2.46014906589911e-05
-3.68446970034432e-05
-2.92464853785979e-05
-1.28232707808436e-05
-1.20635063728941e-05
-1.94770445186533e-05
-3.86279998871421e-05
-2.39505081972023e-05
-2.36573673155974e-05
-3.36553952709425e-05
-3.82470515820492e-05
-1.47620390713294e-05
-2.68331638074783e-05
-1.44955058062519e-05
-3.93840631541312e-05
-2.50144574304956e-05
-8.29229559250678e-06
-2.80717716938049e-05
-3.13315488564858e-05
-3.77730415053137e-05
-3.2137826970847e-05
-3.5910563038958e-06
-3.86391098188182e-05
-2.713422002997e-05
-2.57789219308427e-05
-4.20412531666102e-05
-3.2353833624736e-05
-3.38918987402979e-05
-2.47324756372801e-05
-4.06918203562767e-05
-5.69337519107199e-06
-2.27891439635308e-05
-4.77606594587213e-05
-4.31849329998289e-05
-1.9215220530947e-05
-3.57339072191731e-05
-4.19764750524838e-05
-9.03107994068529e-06
-3.65113074433747e-05
-3.73157561610889e-05
-3.17201224174053e-05
-4.75264639028532e-05
-1.13059565669687e-05
1.70450842399254e-06
-1.17987493754718e-05
-3.0306559038429e-05
-5.09046498281198e-05
-1.40145881987873e-05
-1.05811854070142e-05
-4.18387649495091e-05
-1.59993414325294e-05
-9.72300498917203e-06
-3.53637543369816e-05
-5.09268914635829e-05
-3.72434048885722e-05
-4.1569940471452e-05
-2.78511721706315e-05
-2.34493328266205e-05
-8.1812703753049e-06
-2.09389326971718e-05
-1.35196553926421e-05
-2.45727031948524e-05
-4.69102832212717e-05
-2.17087996386939e-05
-4.81928147753169e-05
-4.09717429891507e-05
-4.2971153527329e-05
-3.68428223628882e-05
-2.09172291270171e-05
-1.15821942134636e-05
-3.51145782524388e-05
-3.35848833918847e-05
-1.32352838075128e-05
-3.31771900498095e-05
-4.12994347903301e-05
-5.21977081962745e-05
-2.73505809356401e-05
-6.12232874621004e-05
-2.13642094542306e-05
-4.38130475918188e-05
-3.62403587044752e-05
-6.08719860475238e-05
-1.7598668374893e-05
-2.80509172036671e-07
-5.39196872294372e-06
-2.53689569629371e-05
-2.04445327663783e-05
-3.33964013816162e-05
-4.45631056578002e-05
1.03972234241433e-05
-3.03256362749738e-05
-3.87313898123339e-05
-2.22807482605504e-05
-2.9201005622422e-05
-3.25545256780609e-05
-3.02728003447425e-05
-2.50563655708579e-05
-4.21987931671329e-05
1.23686984335213e-05
-3.20978530277847e-05
-3.68376641603271e-05
-6.23484749078997e-05
-3.11431455077907e-05
3.23188168635609e-06
-3.53264789923204e-05
-3.63339888659152e-05
-1.96820778080771e-05
-4.75753053092481e-05
-3.97206602600661e-05
-2.68157596142891e-05
-3.76268007884017e-05
-5.9756563812447e-05
-1.32726404183977e-05
-4.45860967115944e-05
-2.6356452000065e-05
-4.59855441767519e-05
1.71276769324032e-06
-2.98688771171946e-05
-5.38830470677778e-05
-1.37127185500142e-05
-4.49607029542483e-05
-4.41649203882892e-05
-2.24337342742821e-05
-1.88845596899386e-05
-3.68171019270276e-05
-2.69869622706718e-05
-1.43242169628926e-05
-4.02694458924015e-05
-2.07775488712191e-05
-3.84952273273477e-06
5.18805504194019e-06
-6.57513271414589e-05
-3.54273874278041e-05
-1.32159404009779e-05
-5.45255546279411e-05
-3.95610363874837e-05
-3.11324306773163e-05
1.67596575678979e-05
-3.62581000512264e-05
-2.7212423201491e-05
-2.39751531890043e-05
-1.65716089870533e-05
-1.64632030398602e-05
-5.61730915173507e-05
-2.0307553401948e-05
-4.07755000757568e-05
-2.39504726447172e-05
-4.35100001013555e-05
-2.57419346607089e-05
-4.70551751454801e-05
-4.21404481123208e-05
-1.61430074033082e-05
-2.25788927729365e-05
-5.04077318834363e-05
-2.53655324115195e-05
-4.18667121330285e-05
-3.1230321904594e-05
-1.18322357778394e-05
-4.08169166460949e-05
-1.27728708528404e-05
-3.45258977895373e-05
-4.70484363344082e-05
-5.03451424006962e-05
-1.14942227060422e-05
-3.14958760219353e-05
-2.49743962487216e-05
-1.097848908241e-05
-2.04448420957134e-05
-2.75789179503889e-05
-8.70575437687385e-06
-5.32447696885011e-05
-4.24976961899646e-06
-4.43750423690144e-05
-4.14916988646682e-05
-5.73652840812775e-05
-2.713113806852e-05
-4.89977209103952e-05
-3.57752309219874e-05
-2.6968951240919e-05
-2.42029293013005e-05
-3.73736943382645e-05
-4.03155617631421e-05
-2.87054546830934e-05
-3.05890755895039e-05
-4.86808727458264e-05
-1.50671239799233e-05
-2.16945367570576e-05
-4.18428961428535e-05
-1.51206190681673e-05
-6.04498755305922e-06
1.64122193650289e-06
-2.85757449146505e-05
-4.2172764872771e-05
-5.35856575148907e-05
-2.30093217248069e-05
-2.10848761752217e-05
-3.50468336582998e-05
-2.59651723397587e-05
-9.4594932656153e-06
-5.79438728339562e-05
-1.16110954060838e-05
-2.68820829416953e-05
-5.66327449002967e-05
-2.863032320962e-05
-4.06236268090231e-05
-1.88366451290247e-05
-7.04914539551992e-06
-1.88699125181668e-05
-2.30836857630332e-05
-3.61062356084195e-05
-5.09471414730404e-05
-2.15208509315928e-05
-2.07486127530256e-05
-4.73446632204761e-05
-9.8711376734659e-07
-4.04193225014201e-05
-3.39063703182337e-05
-7.46582351690723e-06
-3.71368798282514e-05
-5.33532049750549e-05
-3.29128378156545e-06
-1.24841380050524e-05
-4.55068848204353e-05
-1.04871514353147e-05
-8.16777047810196e-06
-2.09974226431986e-05
-3.95664634922496e-05
-3.86325482657112e-05
-2.28162336416083e-05
-2.39507915232744e-06
-2.79438019456247e-05
-4.48513534374389e-05
-6.25858072518479e-05
-1.38876762779672e-06
-3.72860861931634e-05
-4.50350058894346e-05
-5.19194202941611e-05
-3.59017870300675e-05
-3.10591003514392e-05
-4.51483392251865e-05
-4.63145314245577e-05
-4.47108758921179e-06
-1.98852878881517e-05
-3.78804265348684e-05
-3.21752445543368e-05
-1.42368642271801e-05
-5.952967384469e-05
-2.30950935325499e-05
-3.44112348903098e-05
8.87913774703544e-06
5.26732045191366e-07
-6.38022240322281e-06
-2.31924863540883e-05
2.66422443922499e-06
-2.00819048027623e-05
-1.49175563865727e-05
-5.02480539605881e-05
-2.77358057061527e-05
-3.12392649156235e-05
-3.09067567813597e-05
-1.93508684602604e-05
-3.55852183079559e-05
-3.03932991706416e-05
-1.27514101522466e-05
-2.41853185808736e-05
-3.23841868848561e-05
-1.45093903470119e-05
-3.14379675204542e-05
-3.55166486917098e-05
-3.80930380814555e-05
-3.08032920277022e-06
-1.76603997165402e-05
-2.88759977475736e-05
-5.00615688033572e-05
-2.61182447320756e-05
-4.4803935942867e-06
-5.47082432286969e-05
-3.05226309380539e-05
-2.2905969673663e-05
-9.79676426826709e-06
-3.56625312508455e-05
-1.49415318102368e-05
-4.91937862617246e-05
5.4380617378775e-06
-1.10958315886767e-05
-3.23372009251898e-05
-3.96932850059759e-05
-3.34151892468997e-05
-2.33332816077833e-05
-2.15230458770498e-05
-5.01453780775527e-05
-5.76994379438325e-05
-3.70202405709226e-05
-3.44621838385862e-05
-3.98641590724135e-05
-4.49489620053102e-05
-3.09802783783802e-05
-1.09065646518745e-05
-3.87044051041348e-05
-4.01846880978684e-05
-3.20545680489447e-05
-8.19161183786744e-06
-1.9421970886859e-05
-4.55068007754374e-05
-4.25007927984672e-05
-2.64591884416156e-05
-1.72332684639319e-05
-1.50338070236685e-05
-1.64691348564328e-05
-1.23867641709857e-05
-1.73973338547629e-05
-3.27574532751822e-05
-4.21645746908238e-05
-2.40043162641674e-05
-1.13121779394156e-05
-3.73727394033283e-05
-2.36108980653601e-05
-4.04687852415609e-05
-4.50114430630022e-05
-1.75024975745008e-05
-3.26528371412209e-05
-1.92158654948191e-05
-4.5251017278799e-06
-5.08987223833967e-05
-2.20220395839315e-05
-2.39863829590195e-05
-2.9865589917335e-05
-3.72467683329129e-05
-5.50279019711723e-05
-2.81195384341013e-05
-1.80107569456744e-05
-3.44616153705596e-05
-2.13421658739139e-05
-2.68081949359869e-05
-3.50994717451046e-05
-4.02751098465388e-05
-3.3752431857884e-05
-3.75504905957613e-05
-1.12003123477401e-05
-3.04105509524661e-05
-5.49840139512775e-05
-3.8570359134372e-05
-1.62150722854292e-05
-3.77960733072086e-05
-4.8378642722319e-05
-1.4811699337042e-05
-3.02128802833341e-05
-3.77303843784163e-05
-3.86040971437549e-05
2.29546140605748e-05
-3.04993515463424e-05
-5.07539549755637e-05
-3.89586888977416e-05
-1.01723418331357e-06
-2.42796170716606e-05
-4.39435935553638e-05
-4.40325399535831e-05
-1.83338132872386e-05
-3.53441894672142e-05
-1.938259834633e-05
-6.78702178453258e-06
-1.46152281770142e-05
-1.61978696217228e-05
-4.93005235024735e-05
-2.08402167164249e-05
-9.60508574681719e-06
-4.79395682647754e-05
-3.26791479951039e-05
8.77314735057095e-06
-3.30343012979432e-05
-4.94010755606886e-05
-3.45861629560911e-05
-2.38450157443787e-05
-2.43736943586044e-05
-1.65883187152777e-05
-5.04137204901008e-05
-4.37767134452598e-05
-3.15548995668788e-05
-3.70912477045005e-05
-1.90347375100554e-05
-5.21953513849349e-06
-1.62798460629255e-05
-3.69359127910445e-05
-1.93950902503003e-05
-1.29254942507127e-05
-2.26223909716654e-05
-2.43806525745279e-05
-2.30453598779543e-06
-5.25282277818474e-05
-4.66468204724783e-05
-4.27548493603999e-05
-4.78324435428388e-05
-1.80466362424659e-05
-5.23700498771607e-05
-2.05479992912467e-05
-5.0572458268208e-05
-4.97746223246568e-05
-1.56224936872202e-05
-2.4569042074989e-05
-1.1903233440892e-05
-3.79298678613775e-06
-4.93756088735028e-05
1.42103259894463e-05
-4.64382319921286e-05
-2.23642834340978e-05
-5.21771963603084e-05
-4.33188257243153e-05
-4.75019364366825e-05
-1.56856833655599e-05
-3.73271912822948e-05
-2.43416508370006e-05
-1.87364415618969e-05
-2.68424703831502e-05
-5.85810606978283e-05
-5.11577545349599e-06
-3.7329563753532e-05
-3.60218949522241e-06
-1.7532215735932e-05
-9.45573348486029e-06
-4.28291134196677e-06
-6.42722080192349e-06
-2.50465958450948e-05
-2.34009877510448e-05
-2.94806610798214e-05
-1.45601145959791e-05
-3.99123373966116e-05
-2.21655508051041e-05
-2.62544610477914e-05
-3.9774771100877e-05
-1.64136322137145e-06
-3.00991809346421e-05
-3.21787539783603e-05
-2.06481655911972e-05
-5.12102073783628e-05
-2.00628250626482e-05
-4.36339119154829e-05
-3.29386712345553e-05
-2.04953188763317e-06
-5.16845848705555e-05
-3.40596592791675e-05
-1.86582368091721e-05
-5.61296565945468e-05
-4.90280716060957e-05
-5.71160137568233e-06
2.99440621052398e-06
-2.8430409714117e-05
-6.97215968475183e-05
-2.97910671572468e-05
-4.88882661283693e-05
-4.05089742313334e-05
-3.81499577830838e-05
-3.36377739698567e-05
-1.40512979654757e-05
-1.10664025680838e-05
-1.60421227205722e-05
-1.03104326314261e-05
-2.01270451950353e-05
-2.54253720775207e-05
-2.1153860751021e-05
-5.17029820966005e-05
-3.50447621553404e-05
-7.69753564872907e-05
-5.93424705542969e-05
-3.39453372888689e-05
-3.42139155379043e-05
-2.40065704452838e-05
-4.1135207791675e-05
-3.40612414393806e-05
-8.23126886675859e-06
-2.07330587995767e-05
-5.00733570019048e-05
-3.33765921923837e-05
-9.28566402006679e-08
-2.10614288990388e-05
-3.31833705858308e-05
-1.22303976984651e-05
-1.75999520310273e-05
-8.27503636647639e-07
-2.15770704511508e-05
-1.05735568682639e-05
-2.89279251105854e-05
-2.41022941765511e-05
-2.19498392378327e-05
-4.18037037377073e-05
-4.43483909296524e-05
-1.1558997869339e-05
-2.43979249984771e-05
-4.7294722399012e-05
-4.36429769301869e-05
-1.32771103931955e-05
-5.15469983767989e-05
-1.0906862949229e-05
-4.11349675156531e-05
-1.32699544008968e-05
-3.05780738015954e-05
-4.18018888919251e-05
-3.04596350552573e-05
-6.92398277700111e-05
-1.43529849216343e-05
-3.88511609845309e-05
-2.94191952585276e-05
-3.95974445698296e-06
-3.05760133431295e-05
-3.12093036165019e-05
-2.35328776390776e-05
-2.76044765756556e-05
-5.58987729714911e-05
-1.24326159985583e-05
-6.6429758969769e-06
-5.62799607938725e-06
-2.95128189744293e-05
-3.71638969898677e-07
-7.06441065197495e-05
-3.74342823473614e-05
-3.85438134904235e-05
-1.90798024075181e-05
-3.82550873975501e-05
-4.19165116529606e-05
-5.18791037012547e-06
-3.02771441176568e-05
-6.45699428371388e-05
-2.57308355564777e-06
-1.99188534799227e-05
-2.17628147822154e-05
-4.58684772704888e-05
-4.46941764813821e-05
-2.97448778023653e-05
-2.93331424102714e-05
-2.14755474454429e-05
-3.54601002119318e-05
-1.48341103014814e-05
-4.00344609536745e-05
-1.07738764705193e-05
-4.2549806146106e-05
-4.37403187802876e-06
-3.11233891310102e-05
-1.77887538411125e-05
-4.44156558215444e-05
-2.84981379730447e-05
-1.11252486265623e-05
-4.47250806899851e-05
-3.74829619941493e-05
-2.44684415734704e-05
-1.91921908332775e-05
-3.72134492642499e-05
-1.12804524022885e-05
-3.83176675646608e-05
-3.80488275557234e-05
-2.48641248068419e-05
-5.61896521861042e-05
-3.56952783169348e-06
-3.18393074270681e-05
-3.84782632910065e-05
-2.00105958665859e-05
-3.13471476164776e-05
-4.72176006278029e-05
-1.43992411526995e-05
-3.04987301183669e-06
-3.66202458800964e-05
-3.50657009266094e-05
-4.19812751855819e-05
-2.39571239089054e-05
-3.82009904297453e-05
-3.13249693986286e-05
-4.72376591863489e-05
-1.77206365028315e-05
-3.84973977751311e-06
-1.24029041994278e-05
-3.04973198058125e-05
-1.11083703979622e-05
-7.8164571930261e-06
-2.42163007761844e-05
-3.96618804992031e-05
-2.12782046075002e-05
-4.36184842609121e-05
-2.55702103652128e-05
-1.84285013889441e-05
-3.70057384869517e-05
-2.34813223141512e-05
-5.39547452286074e-05
-7.4171252786552e-05
-1.28407237336786e-05
-4.07608620343087e-05
-6.28622068991033e-06
-9.48333354809246e-07
-3.10906052431988e-05
-1.65706216940358e-05
-3.7201938492769e-05
3.90596234523788e-06
-3.89173576408753e-05
-4.04853568371238e-05
-3.51363972019219e-05
-4.27757380954047e-05
-2.85067513789282e-05
-1.88134654566955e-05
-2.04044692198077e-05
-3.2710477352928e-05
-2.31567426470167e-05
-3.12794191538792e-05
-4.42443522221249e-05
-9.38055256433903e-06
-5.16818052948362e-06
7.58149530342276e-06
-3.83960322074404e-05
-4.32322755351594e-05
-2.18013619461408e-05
-4.29640488102257e-05
-1.7816740093428e-05
-4.70849293030963e-05
-3.17295318527279e-05
-7.73108715506845e-06
-2.72370722596533e-05
-5.06773016701372e-05
-2.97975438472841e-05
-2.3585220992527e-06
-1.01644672329845e-05
-2.18732669215851e-05
-2.94143043425738e-05
-1.4015695821599e-06
-5.32690298891138e-05
-1.00168617785277e-05
5.27956962176006e-06
-6.8427754088204e-05
-1.55461588515603e-05
-4.35630874361169e-05
-2.138186106785e-05
-6.64926891198273e-06
-4.02536936175708e-05
-3.41873499095058e-05
-4.82967129158457e-05
-4.28518112333151e-05
-1.71662630604805e-05
6.39804049096578e-06
-4.23078291427232e-05
-1.58361951053855e-05
-1.38416939440786e-05
-1.78705741116393e-05
-3.31118982841924e-05
-5.15648254745117e-06
-3.49756678784185e-05
-2.36039773669557e-05
-8.32931159892408e-06
-3.45295769943917e-05
-2.64841820182065e-05
-1.14345861887766e-05
-3.17314958937359e-05
-3.80883162663239e-05
-1.53497457221461e-05
-2.94396686086782e-05
-5.201650058082e-05
-2.80144703056596e-05
-4.29424094493531e-05
-5.86382377684911e-05
-4.85178684781079e-05
-4.79971630915672e-05
-5.09309792267859e-06
-2.52276101840548e-05
-9.0547862732775e-06
-3.39387442320536e-05
-1.60241740239726e-05
-3.23567909626891e-05
-1.15720520751942e-05
-3.33557859623085e-05
-3.51342567491849e-05
-3.26027755151239e-05
-4.66293788769741e-05
-2.6161669390411e-05
-1.59647934258771e-05
-3.78664688241858e-05
-1.95456020402258e-05
-3.7225342759618e-05
-4.46863137581202e-05
-3.54226533573781e-05
-2.16297776580205e-05
-3.86639021213744e-05
1.47819915330143e-06
-2.91982100552212e-05
-4.31186257294262e-05
-3.46356269172089e-06
-1.83460703176661e-05
-1.9165421216119e-05
-1.26443428133e-05
-2.8589887194256e-05
-7.83293556729288e-06
-9.6110759765493e-06
-1.90418508505841e-05
-1.4329483581598e-06
-3.63359826336818e-05
-2.47071184504567e-05
-2.61236051251367e-05
-3.67330607031192e-05
-2.96753357213557e-05
-6.39071358379678e-06
-3.48976058449192e-05
-1.5041291838296e-05
-2.71170063266426e-05
-5.36285283004538e-05
-3.60604205582411e-05
-3.0383748415159e-05
-3.50784492179124e-05
-4.14806330944998e-05
-3.03979459896079e-05
-2.96772828290568e-05
-1.13139920381969e-05
-4.54685820851663e-05
-3.92851093793867e-05
-3.30435554139816e-05
-9.01310281639755e-06
-2.53366841236798e-05
-3.29128896676174e-05
-7.18084700486537e-05
-1.52808477353145e-05
-3.04920396247097e-05
-4.15551390653297e-05
-2.55326713071444e-05
-4.37030611191825e-05
-9.90837528951836e-06
-4.48192319929628e-05
-2.65065248936162e-05
-4.36304255462957e-05
-3.16120068489625e-05
-2.17709688379534e-05
-3.49018076048479e-05
-3.78904668817519e-06
-3.78775989695253e-05
-2.54243080180329e-05
-1.23806238540675e-05
-2.46846440681161e-05
-3.37851044952284e-05
-1.26113523332861e-05
-3.39638110144107e-05
-3.56473378035021e-05
-3.89477700006444e-05
-2.54420815522497e-05
-4.46494059268687e-05
-5.05745939716775e-05
-1.3294793028345e-05
-3.31383487630381e-05
-3.71214374689407e-05
-1.8919269910991e-05
-5.88892456719617e-05
-1.76987362011745e-05
-3.45277171236097e-05
-3.84503069424046e-05
-1.79350667049185e-05
-5.15062447659488e-05
-4.34081581416425e-05
-2.65254042205212e-05
-1.36737190729594e-05
-3.66402967134731e-05
-3.36583434540248e-05
-1.05756438559906e-05
-3.91234254801523e-05
-1.60156212763368e-05
-1.438697967186e-05
-5.49723659816991e-05
-1.09284870735782e-05
-3.18060697698647e-05
-1.51299709405477e-05
-1.42041584738307e-05
-3.10216768286335e-05
-4.29413637599711e-05
-3.46459703944271e-05
-2.55934660621435e-05
-2.76518948784922e-05
-6.96378487883292e-06
-4.11369540978043e-05
-5.64847538396107e-05
9.78314485450993e-06
-3.1857803054666e-05
-4.86160498308574e-05
-3.1363871897184e-05
-2.71593652172873e-05
-2.58733191580064e-05
-6.30425001447413e-05
-3.8212868627313e-05
-5.99267287869455e-06
-6.2259253472448e-05
-1.97412430195784e-05
-2.85383744990184e-05
-3.51639728480514e-05
-2.10305532167875e-05
-2.46113799107427e-05
-3.88214543455998e-05
-1.4458773913167e-05
-4.04350972107464e-05
-4.90476486617064e-05
-3.56888413128472e-05
-1.81821688311221e-05
-4.44030382212848e-05
-5.85186887192837e-07
-3.27198120477125e-05
-2.02283891327884e-05
-1.98202089305312e-05
-6.52387825063747e-05
-3.18385338977535e-05
-4.46283038512645e-05
-2.84893955118364e-05
-4.12565972868933e-05
-5.3524931958808e-05
-4.68841601651048e-05
-3.22084191639534e-05
-5.1980564651745e-05
-3.84960210184204e-05
-3.69933921766337e-05
-4.92548243387978e-05
-4.17939270485821e-05
-4.42451943962822e-05
-4.26700667839706e-05
-5.28617698569885e-05
-2.46797554458768e-05
-3.91041032687774e-05
-5.26571036192906e-05
-4.509679968198e-05
-3.03480040210647e-05
-2.61093176181619e-05
-3.39998450043052e-05
-1.96422454410078e-05
-3.45412999298851e-05
-2.80475559936812e-05
-3.22865698767963e-05
-1.12138777997589e-05
-3.25502999363172e-05
-1.95685058774907e-05
1.22684681930194e-05
-3.17691030080657e-05
-6.0965949581768e-06
-3.10645178293952e-05
-1.0039620731471e-05
-5.88927076807311e-05
-4.42275681141e-05
-6.9056949508485e-05
-5.00288193406661e-05
-4.23025254955145e-05
-4.23215946499395e-05
-3.96841193017731e-05
-3.49493566953372e-05
-1.81963379769265e-05
-4.65177201486771e-05
-7.49342054710001e-06
-5.82528734897464e-06
-4.0080190670771e-05
-1.88843647158946e-05
-2.15000552609499e-05
-4.39652896887967e-05
-2.05267047280164e-05
-4.99858427858659e-05
-2.28244281595567e-05
-4.18306768395455e-05
-3.46782386121476e-05
-4.69892080923702e-05
-5.82482041374997e-05
-1.48633886985108e-05
-1.73006497335564e-05
-2.4440450806332e-05
-4.3787098076154e-06
-5.19063451350488e-05
-2.27287457451479e-05
-3.20087489581026e-05
-2.0240487052599e-05
-4.93085235392447e-05
7.55088396266989e-07
-9.38644695982315e-06
-5.09803377145469e-05
-5.25812999307275e-06
-5.31318137063801e-05
-2.68497022680647e-05
-1.416775414897e-05
-3.46927174154724e-05
-1.65577193928543e-06
-3.37113257415285e-05
-2.51948649281451e-05
-1.75980391069409e-05
-2.52818977797792e-05
-5.50886752314471e-05
-3.24947050221486e-05
-3.68962240290248e-05
-3.20411478031272e-05
-3.13938661641126e-05
-2.58014427279362e-05
-2.68151246753764e-05
-1.16279198691548e-05
-6.08230635161917e-05
-4.32343464922576e-05
-4.44187285595625e-05
-8.22085800182806e-06
-2.83122899993477e-05
-3.63309417390341e-05
-5.41080652439419e-05
-9.7305009179314e-06
-1.52636381657666e-05
-2.19745723336195e-05
-2.4090534778067e-05
-2.03196551405375e-05
-2.43505364205225e-05
-1.35807829591733e-05
-3.41994575913381e-05
-5.35273922440861e-05
-2.48528920304175e-05
-2.29543532359671e-05
-1.37278613954522e-05
-4.43896982886076e-05
-1.89034333979184e-05
-2.80415167458454e-05
-1.93138864697939e-05
-5.23316254175154e-05
-3.01839254230955e-05
-6.57138907559625e-05
-5.4651505967521e-06
-2.63014146907657e-05
-7.77258571052332e-06
-3.07050399028482e-05
-3.46516688415745e-05
-2.99697031686309e-05
-2.59411747133604e-05
-3.99371322394656e-05
-1.29933689668335e-05
-2.8379667064664e-05
-2.13877836720477e-05
-2.60108860451913e-05
-1.40858656259861e-05
-2.72355437768402e-05
2.47331287601121e-06
-3.978680872687e-05
-1.8118549457412e-05
-4.66360826175606e-05
1.62996150949776e-05
-4.51641462173805e-05
-3.4744101733264e-05
-4.00964660137562e-05
-2.43553191920343e-05
-3.32084373371043e-05
-4.07054368386986e-05
-3.30075339806583e-05
-5.93075832962877e-05
-1.03203431765442e-06
-1.66356305141688e-05
-6.0300278441151e-05
-3.12755347964262e-05
-3.0087100995722e-05
-2.34424759645575e-05
-1.71972687904895e-05
-3.1625252820263e-05
-3.32147389351757e-05
-4.58773247773064e-05
-2.31859150933646e-05
-3.0539045453141e-06
-2.09150568798159e-05
-4.32945021455916e-05
2.17669241497864e-06
-1.84947070389245e-05
-5.54365059177784e-05
-3.62620583145184e-05
-4.92369223423149e-05
-3.70660680317771e-05
-4.12823219885347e-05
-1.63107380738396e-05
-1.54110212852333e-06
-2.7886474193338e-05
-4.40048675493038e-05
-5.24747988621016e-05
-2.53630512594183e-05
2.76054642096157e-06
-5.75761917021185e-05
-4.1622885044708e-06
-1.64181343864669e-05
-3.18161541402396e-05
-4.94831287040799e-05
-5.08628257823002e-06
-3.0692528601719e-05
-3.46285998559926e-05
-2.89795387659858e-05
-4.14436378983465e-05
-3.5364477390232e-05
-3.16995868971979e-05
-2.57814935111773e-05
-7.11774246537501e-06
-5.2192806334099e-05
-3.92367111422215e-05
-2.2535642452255e-05
-3.58604039591853e-05
-2.06079153626917e-05
-2.97296287489292e-05
-6.61256437239434e-05
-1.68590183548851e-05
-3.03825049342271e-05
-1.61382199290856e-05
-4.00720690106729e-05
-2.66569281253359e-05
-4.37262796064193e-05
1.1783114844058e-05
-2.0677933349513e-05
-3.71568794822551e-06
-2.61792595170943e-05
-1.96265356774702e-05
-2.04903951085506e-05
-3.92834595876247e-05
-3.72877314325702e-05
-3.89979758880585e-05
-9.93900898316576e-06
-2.62917607387996e-05
-1.08141560949485e-05
-5.09971382950471e-05
-1.92603477290443e-05
-2.3266008587694e-05
-3.41007739400989e-05
-4.04897538757466e-05
-2.35878175236801e-05
-9.77123452334949e-06
-6.67151872445835e-06
-4.36437377948683e-05
-1.63735946382524e-05
-5.01655029206361e-05
-6.4596664848307e-06
-3.79015072269196e-05
-3.84845286645535e-05
-4.37694717594758e-05
-5.28875201704865e-05
-4.44936479939525e-05
-2.81890745156883e-05
-1.92177881970043e-05
-3.79096851115201e-05
-6.09163697508226e-06
-3.42460004972655e-05
-3.51551367665618e-05
-3.68874496058783e-05
-6.76256839089319e-06
-3.93369218517263e-05
-1.94062760649186e-06
-1.91467770450435e-05
-5.69968008310302e-06
-2.09516570628907e-05
-3.83860953019433e-05
-5.51525947307038e-05
-4.0102074943606e-05
-1.75208372059301e-05
8.35372220789702e-06
-3.46064587027523e-05
-2.07585779858251e-05
-1.62881069587957e-05
-1.03299617333423e-05
-3.05714277927039e-05
-3.25443845957683e-05
-4.06846753869232e-05
-3.69946154024377e-05
-3.70027691146021e-05
-4.50880135508655e-06
-5.20033330465581e-05
7.60251713500784e-06
-1.11742658414197e-05
-9.87385002428932e-06
-2.5853677792434e-05
-5.14486735217918e-05
-3.16731272534656e-05
-2.14297143231149e-05
2.18635045505426e-07
-3.78449688015494e-05
-1.9110370321995e-05
-1.54168693035617e-05
-3.92670145064295e-05
-5.07488013871052e-05
-1.431095852034e-05
-2.65365269466199e-05
-3.22103225511481e-05
2.84511053944547e-06
-3.38381245386637e-05
-5.51929729078404e-06
-1.00643816870677e-05
-4.58068880027118e-05
-4.95730374492836e-05
-5.28954385460998e-05
-6.6744650977137e-06
-4.58957634056661e-05
-3.88883691993283e-05
-4.22190237996617e-05
-2.89102511944272e-05
-2.8710915625688e-05
-2.33022162726836e-05
-5.47581704893777e-05
-1.37195165138506e-05
-4.90081546386582e-05
-4.53260652171858e-05
-3.99789271063232e-05
-1.96690218997381e-06
-2.54329984961424e-05
-1.84934717108582e-05
-2.32142798899561e-05
-9.79659267299147e-06
2.83537390814986e-06
-5.03469707585477e-06
-2.43255664495161e-05
-1.58916827632652e-05
-4.68400839309873e-05
-6.75550100191157e-07
-1.70040835259626e-05
-1.84502580863062e-05
8.97319036977773e-06
-2.2197148643389e-05
-2.98046784903451e-05
-1.92957533116059e-05
-4.08780430118008e-05
2.0698926585383e-06
-6.10107984027989e-05
-3.08731079319883e-05
-3.57702421084839e-05
-1.24025740924356e-05
-8.90324198039282e-06
-3.55281848194705e-05
-2.7587896172592e-05
-1.0792841805926e-05
-1.47122209827197e-05
-3.71322368118752e-05
-1.16489865011578e-06
-2.16535760838267e-05
-2.68693343222347e-05
-2.26389586709468e-05
-4.25986282587708e-05
1.01818994863019e-05
1.06671108436411e-05
-4.05479352846263e-05
-2.27703590687032e-05
-2.08716651275641e-05
-3.83124109274527e-05
-2.68048339193036e-05
-3.42819309123697e-05
-2.29716408776802e-05
-4.06544596177289e-06
-6.61575143576014e-06
-1.93815956952639e-05
-2.59571150002876e-05
3.95827752976735e-06
-2.75725434674578e-05
-2.94919062026076e-05
-3.48627597038438e-05
-2.86631940021603e-05
-3.5302776342322e-05
-2.78190862104087e-05
-2.47452325533836e-05
-2.73072955179837e-05
-2.65064322289909e-05
1.93624967429215e-06
-4.63655652308045e-05
-4.89626300708224e-05
-1.17575246174353e-05
-1.69000817942823e-05
-9.16083666697516e-06
4.07908158095247e-06
-4.2634537956716e-05
-5.60105195988493e-05
-1.91843022527506e-05
-2.26148883822566e-05
-1.70554003837051e-05
-2.61936792920945e-05
-4.25546480987858e-05
-3.6941607007817e-05
-3.59131450936541e-05
-1.12285742204226e-05
-4.33200973689208e-05
-1.31843790151049e-05
-3.52252224664709e-05
-2.29573564888768e-05
-1.15122356723109e-05
-4.86180270937605e-06
-2.8573904980544e-05
-3.91181135546113e-05
-4.9300426247505e-05
-7.57050068087644e-06
-2.18960215128533e-05
-4.53888861245771e-05
-3.92700932106026e-05
-1.52970627380577e-05
-3.96865813672091e-05
-9.23933545802304e-06
-1.10140609974095e-05
-2.56125785563988e-05
-2.46383158296013e-05
-1.98015701592454e-05
-8.15404151177035e-06
-2.2171463882751e-05
-2.39991805077386e-06
-1.51163703642803e-05
-2.49953703466103e-05
1.55001290706243e-05
-1.87258606058812e-05
-5.4258132916582e-05
-4.91303982408765e-06
-2.84544272717285e-05
-3.00292687556721e-05
-3.23012250478481e-05
-1.49307931648851e-06
-3.27939600083508e-05
-1.24872958042019e-05
-2.2861877881747e-05
-1.73518997730618e-05
-2.7469813628468e-05
-4.47555611932557e-05
-2.92116150933294e-05
-1.44299164488325e-05
-2.33081448697558e-05
-2.89062896218431e-05
-5.10417193423139e-05
-2.78146078296095e-05
-3.33147288167731e-05
2.12609000537813e-05
-4.13962489895304e-05
-2.39732204789779e-05
2.7907614382918e-06
-2.16592574203788e-05
-6.60145157846743e-06
-2.64389863994812e-05
-4.39641468902329e-05
-4.38909032550617e-05
-1.93908356751069e-05
-1.24678051612328e-05
-5.67999916828812e-05
-4.79064145945411e-05
-3.59097899152812e-05
-3.90120625905708e-05
-2.67585243323212e-05
-2.40508430811453e-05
-2.10894967252549e-05
-1.89024455062234e-05
-2.93069200635893e-05
-2.61723377350224e-05
-9.42417891355422e-06
-3.43093026212666e-06
-2.26259395767809e-05
-3.46403174779564e-05
-3.50965276450033e-05
-3.00327925110313e-05
-3.50116567931366e-05
-2.75401702425317e-05
-2.30701091717424e-05
-1.81005811148781e-05
-1.08707378578598e-05
-1.75891730921774e-05
-3.90180368462685e-05
-2.36031496444191e-05
-7.2032154635427e-06
-3.10081174348744e-05
-2.39284822839831e-06
-1.21686073583662e-05
-5.58583746965957e-05
-2.86383197864617e-05
-3.31340150877632e-05
-2.17272480243092e-05
-2.09019368592741e-05
-1.60966823481658e-05
-1.82352956712571e-05
-3.38271304953431e-05
3.5364450268274e-06
-2.14996652896128e-05
1.01144502772827e-05
-2.1423161121447e-05
-4.45839233202989e-05
-1.59420173353608e-05
-1.2945364251528e-05
-8.27848212048551e-06
4.08589031068566e-06
-3.91298589545079e-05
-3.76336431262676e-05
-1.71361849237236e-05
-1.41728138928027e-05
-1.0045295941581e-05
-4.92540796504935e-05
-2.62667076044105e-05
-5.47109688330635e-05
-2.30257528953183e-05
-3.59652702492725e-06
-3.76809885820922e-05
-6.1448841377607e-05
-2.08755856773925e-05
-2.65003100490962e-05
-2.38248729353646e-05
-3.42288456954406e-05
-2.49316531433948e-05
-4.01864215265763e-05
-2.99275313805303e-05
-1.71756636448347e-05
-3.68721934010905e-05
9.55739518411223e-06
-2.35013062019024e-05
-3.55912557045547e-05
-3.8247660075974e-05
-2.96599424284955e-05
-5.01645825993154e-05
-3.56118197589742e-05
-3.33195703552243e-05
-3.66197337527552e-05
-4.11597136876907e-06
-3.64902099572758e-05
-1.06491502708886e-05
-4.56708707468922e-05
-2.45275708869285e-05
-1.28007615819129e-05
-1.35532287674576e-05
-2.0169506305054e-05
-3.96354844798443e-05
-2.89050300555312e-05
-2.32078579665397e-05
-2.05401419383764e-05
-3.4769551802447e-05
-6.55388628130945e-05
-1.44572305326539e-05
-1.48938438476835e-05
-1.72765295853628e-05
-2.47319020026625e-05
-3.48918889003489e-05
-4.23669411442011e-05
-1.66249311062576e-05
-3.42430080379885e-05
-3.18436824773818e-05
-2.65747634781742e-05
-3.24097544203734e-05
-7.82290774201762e-06
-2.1534209075851e-05
-3.30555838144176e-06
-4.42189128063428e-05
-4.45449295163698e-05
-2.66232780493822e-05
-1.08924310669994e-05
-1.60621551755245e-05
-1.72008566421532e-05
-4.56567397710408e-05
-8.84259252783064e-06
1.70226212875482e-05
-5.37404023902446e-06
-3.78941202819725e-05
5.38157674963911e-06
-2.91305793747354e-05
-2.04141960268902e-05
-1.59883693153754e-05
-1.93716415352262e-05
2.21014983018936e-06
-1.05882376761353e-05
-2.23545082323779e-05
-1.66705466739448e-05
-1.54836541093836e-06
-4.27686846056633e-05
-1.22964520499033e-05
-4.22758736637829e-05
-3.03457274629752e-05
-3.46974818122715e-05
-2.71557102041284e-06
-3.06926258545003e-05
-3.19468379128853e-05
-2.0745929235629e-05
-4.91599221554176e-05
-9.90826116351465e-06
-5.09231580569711e-05
-2.7966570860723e-05
9.18805583135152e-06
-1.92250521134569e-05
-2.84823308295562e-05
-7.49440574344803e-06
-1.12532185115808e-05
-1.71895681726691e-05
-1.68549950894473e-05
-2.67628935441014e-05
-3.18139243008843e-05
-4.14260543894241e-05
-5.83195256398986e-06
-3.19572502598755e-05
-3.37682272296369e-05
-3.42738599714906e-05
-2.72680207866496e-05
-1.96298685171643e-05
-1.50049157807884e-05
-1.89184313437072e-05
-3.29543546619211e-05
-1.41908084499916e-05
-3.68787393027235e-05
-5.30973162958184e-05
-2.4310476659437e-05
-3.09278769649217e-05
-1.547317081966e-05
-2.5307307700538e-05
-2.12557554125896e-05
-2.41591598095234e-05
-4.9935323125836e-06
-2.13709377663696e-05
-4.16954737170013e-05
-3.35865129843013e-05
-3.26489290466757e-05
-3.38726535071699e-05
-2.48994129385781e-05
-1.90692788208891e-05
-3.06460316269691e-05
-4.25812682588288e-05
-2.68361971913887e-05
-2.51073028636623e-05
8.36213921807552e-07
-4.6442549923133e-05
5.17111052171011e-06
-1.36797943531418e-05
-2.08671594314915e-05
-2.04212997664411e-05
-2.37519303934043e-05
-1.55175881456934e-05
-3.86092117573183e-05
-2.37914648201899e-05
-2.69385242076124e-05
-2.38003019758537e-05
-2.60528588570976e-05
-2.41785791079192e-05
-2.01129639398117e-05
-1.88149022000347e-05
-1.7065537851472e-05
-2.76685547763477e-05
-8.75123439827468e-06
-1.81985361958825e-05
-2.52662517734001e-05
-9.9425573119014e-06
-3.09232338823028e-05
-2.95359863068302e-05
-2.70466337721666e-06
-1.747255199048e-05
-2.09590848716803e-05
-3.49210795105166e-05
-1.19856448240348e-05
-4.70756739089411e-05
-2.41658119600472e-05
-2.90864827962832e-05
-4.25795503687043e-05
-3.91582903885644e-05
-2.45786150355978e-05
-2.88936505519345e-05
-1.60347756666894e-05
-4.09429834636775e-05
-1.58023534179452e-05
-3.7179014998809e-05
-5.40112743780165e-05
-2.51956465610575e-05
-3.35230728201478e-05
4.97045113916547e-06
-5.02672401881224e-05
-2.52437245921282e-05
-2.49338435836988e-05
-2.53881142697413e-05
-5.71817833712205e-05
-2.65605890604068e-06
-1.82396683952844e-06
-1.05959920164101e-05
-3.85504497191005e-05
-3.50494660273856e-05
-4.72261634765589e-05
-1.028009184749e-05
-4.21010217790396e-05
-1.10565841808621e-05
-3.05594127310394e-05
-2.38290792224487e-05
-4.13516539238836e-05
-2.54927714584195e-05
-6.37269035751966e-07
-6.50931892202662e-06
-2.27356052808915e-05
-2.96542985306791e-05
-3.90794801522224e-05
-1.16511877864716e-05
-2.9897416615756e-05
-3.4786670908583e-05
-3.07662985238272e-05
-5.16313545398851e-06
-3.6227158942673e-05
-3.41726621609976e-05
-4.91600140854923e-05
-2.22406033298138e-05
-2.28685475310331e-05
-1.08663184440155e-06
-3.76531038141596e-05
-2.46925048162386e-05
-2.44148175105622e-05
-4.01105185455362e-06
-3.48880819675694e-05
-3.42548426865505e-05
-4.45278382829364e-05
-4.64308936681436e-05
-1.74722386778317e-05
-1.43564213569352e-05
-5.17085882356873e-05
-3.95816941254148e-05
-3.21708843508861e-05
-6.6945621049155e-06
-2.92479067999304e-05
-2.6524987538464e-05
-2.67920914872486e-05
-2.41888838102793e-05
-2.55088252461136e-05
-1.90122839273675e-05
-2.72901786452331e-05
8.62092879481492e-06
-5.45848043704413e-05
-8.2539417287818e-06
-4.17273788780495e-05
-4.50116361222819e-05
-2.98202095655507e-05
-1.68768544922057e-05
-2.68856054105107e-05
-2.77677565325549e-05
-2.99976958864195e-06
-1.63802120286258e-05
-2.65699809404517e-05
-9.97297642925108e-06
-3.55040482499233e-05
-2.45986457731364e-05
-2.86158830550887e-05
-3.33569301584751e-05
-5.27807686091386e-05
-5.89772286951201e-06
-4.40353643428528e-05
-2.67509686298071e-05
-1.79358655818436e-07
-4.78623240834404e-05
-4.18015071571994e-06
-2.6597258384008e-05
-3.59013138291701e-05
-3.00271956774548e-05
6.6246193862165e-06
-1.71797862841967e-05
-1.04496717346965e-05
-3.69256054885265e-05
-5.41421572228644e-05
-3.1209861044229e-05
-1.82197296125607e-06
4.14854098703478e-08
-3.77051842894017e-05
-1.84594645009928e-05
-3.36201768328944e-05
-4.52995625185259e-05
-1.09860466799484e-05
-3.76672867581167e-05
-5.26255369648957e-05
2.55635407459818e-06
-1.68676546389903e-05
-9.33548398940675e-06
-2.25133948516827e-05
-1.1133404857627e-05
-5.48786242355001e-05
-1.8242860771414e-05
-2.34758913045791e-05
-5.06860346299658e-05
-2.33535342383786e-05
-8.66165759637274e-06
-3.60699821564364e-05
-3.35899760695765e-05
-3.39668842787975e-05
-1.63392169974423e-05
-1.81100286798888e-05
-4.26569783394153e-05
-1.26253248456765e-05
-1.72431409563808e-05
-4.90233464186674e-05
-2.29846248240006e-05
-3.23319032001765e-05
-2.26960734428788e-05
-3.06421518235656e-05
-3.14430126563466e-05
-2.28370078657738e-05
-3.1426757186513e-05
-1.42526641253127e-05
-1.34395723779128e-05
-5.22198997643796e-05
-1.85579696543915e-05
-4.12126722989368e-05
-3.30957233922835e-05
-1.2022554814889e-05
-2.31340061593253e-06
-1.56470786438403e-05
-3.99530640966439e-05
-2.35524893207797e-05
-1.10138609942744e-05
-2.43918136769622e-05
-3.12931834065292e-05
-5.13469508734577e-05
-4.56884155983111e-07
-1.65260891822356e-05
-4.02855710281772e-05
-1.90345974321057e-05
-2.48560310529808e-05
-2.64684059911823e-05
-3.69966385061874e-05
-3.38936125899437e-05
3.48175158092368e-06
-5.9844386561385e-06
-1.11374652380014e-05
-2.99134571369335e-05
4.68904631012594e-06
-3.48761775546113e-05
-4.96736757087161e-05
-8.01163726395635e-06
-5.66029734546484e-05
-5.4729501608248e-05
-3.96741290019899e-05
-3.22630002901938e-05
-3.47692517663737e-06
1.55299285462378e-06
-4.05210888343054e-05
-4.86811772000109e-06
-9.67594687183386e-06
-2.56402583678919e-05
-1.54623946455178e-05
-3.57224722689067e-05
-4.77745910511543e-05
-1.90012282743369e-05
-4.15095469929075e-05
-1.84597028268483e-05
-1.37888195621644e-05
-5.63622748515228e-05
-1.65162336287725e-05
-9.63884865734127e-06
-3.30988153232272e-05
-5.09899142909393e-06
-4.27044483903731e-05
-6.12150025828248e-05
-2.9216600606831e-05
-4.18929548696919e-05
-3.85196060339483e-05
5.6255520693049e-06
-4.48876296210394e-05
-1.80084000162975e-05
-3.63406101636332e-05
-1.41875056174033e-05
-2.63888448337178e-05
-1.67007866262828e-05
4.05756093103307e-06
-3.83089488490427e-05
-2.85832925390849e-05
-2.29430210076386e-05
-4.35205580903163e-05
-2.00885697461674e-05
-5.74784615542451e-05
-2.21747593626534e-05
-2.72563030841217e-05
-8.11548523143323e-06
-2.53745680905339e-05
-9.34946325266461e-06
-1.72191867169278e-05
-3.55625882202287e-05
-9.57196017723893e-06
-3.25135679773959e-05
-1.20467259812722e-05
-2.77235544061176e-05
-2.19059531065175e-05
-1.87582038549146e-05
-6.28799095135042e-05
-4.08126727765324e-05
-3.38763748161232e-05
-1.73896541397249e-05
-1.88928065819798e-05
-1.97209787341604e-05
-2.87403372248247e-05
-6.23047849557635e-06
-2.34087435144384e-05
-1.05680525692714e-05
-1.62507710583711e-05
3.57678856708276e-06
-1.6848877395812e-05
-5.26644728902959e-05
-1.45936859357987e-05
-2.04271191457621e-05
-2.45428062061582e-05
-3.97146786417141e-06
-9.98464430117394e-06
-2.32994512089537e-05
-3.03221789964991e-05
-2.41222762594364e-05
-3.86967108218193e-05
-3.32406852561927e-05
-5.97888036897621e-05
-3.07806782479521e-05
-1.92534539129529e-05
-3.12041056919003e-05
-3.21731171738305e-05
-2.74046236589441e-05
-3.28898029870352e-05
-3.29663383892904e-05
5.06048910562752e-08
-1.98629423402184e-05
-1.36435933013651e-05
-4.40389994805014e-05
-1.3064295082113e-05
-1.87363767423881e-05
-1.1251717036552e-05
-1.60053133448437e-05
-3.26094887759662e-05
-1.16362477665852e-06
-3.09047145952226e-05
1.36301267889299e-05
-3.45169291092372e-05
-7.16835451422774e-05
-3.47586456648886e-06
-5.19880987237808e-06
-8.24143529760966e-06
-2.03020171890549e-05
-4.46343651500971e-05
-4.41523629311843e-05
-2.60684699033021e-05
-3.5372273507649e-05
-1.85460467327114e-05
-1.62133358477011e-05
-3.63382242714668e-05
-3.01415173109842e-05
-3.03298270997295e-05
-3.14604859190138e-05
-5.11648338589463e-05
-4.05503158158669e-05
2.45617023194752e-06
-4.23915049278288e-05
3.09988484759945e-06
-2.65280134852511e-05
-5.70826031313603e-05
-2.3917284715979e-05
-3.04454194143001e-05
-8.26861480917819e-06
-4.01503360421963e-05
-1.8154834173593e-05
-3.27381599832624e-05
-7.14171393768317e-06
-3.13050513197959e-05
-1.28748292282979e-05
-3.03613809171736e-05
-2.2237522889563e-05
2.35907300345545e-06
-6.3315894329744e-05
-4.4293015316103e-05
7.72185866397403e-06
-1.572071191239e-05
-3.22088236648013e-05
-2.40703569424377e-05
-1.90415871122885e-05
-2.77109851490009e-06
-4.02088668875849e-05
-4.24786140859186e-05
-2.08830607423777e-05
-7.69293454731579e-06
-8.69644766764647e-06
-6.0234605204799e-06
-3.31777428241499e-05
-3.67827683175692e-05
-2.24198820777629e-05
-3.87010446221485e-05
-1.00076073642007e-05
1.06502505659294e-06
-4.03964081812981e-07
-3.349312097145e-06
-1.47767850739916e-05
-1.54488948719148e-05
-3.75564124916132e-05
-2.92625957934868e-05
-4.94019433046136e-05
-2.07449220703999e-05
-4.42771082084662e-05
-1.08469754481075e-05
-2.8684445065142e-05
-3.37193675435121e-05
-1.60076198132103e-05
1.90830125582888e-05
-3.62907645873593e-05
-5.07726524524107e-05
-1.9357814762865e-05
-3.03334070648977e-05
-2.07773819880656e-05
-4.83070961179371e-05
-3.91384335657067e-05
-3.24960167282289e-05
-3.61551316323483e-05
-3.50202890028612e-05
-6.23172298681589e-06
-3.5750126524713e-05
-4.14968245305744e-05
-1.04589531454543e-05
-1.28911829465452e-05
-2.1316212070204e-05
-1.53354605774359e-05
-8.7116922452674e-06
-5.54125815006349e-05
-3.35759889520578e-05
-1.33706394730079e-05
-2.52557142066531e-05
-2.29739034965882e-05
-2.13576491742624e-06
-1.97825284021916e-05
-1.76372890582144e-05
-7.74561834622863e-06
-2.23464311090414e-05
-2.97811976860665e-05
-4.9689620043283e-05
-2.19920399714623e-05
-1.67696056951426e-05
-1.99661504864295e-05
-2.16039193201548e-05
-4.99298365091146e-05
-1.33857477601059e-05
-3.6829789022623e-05
-7.52461546764508e-06
-3.27372502697541e-05
-2.48006912925e-05
-2.34236376805219e-05
-1.74522869808994e-05
-4.57600547810602e-05
-2.46617639689526e-05
-2.74202735901495e-05
-2.34078941816614e-05
-1.12815727868082e-05
-4.28842952038387e-05
-2.53231704012659e-05
-3.10585996526175e-05
-3.41118345377372e-05
-4.08379490550432e-05
-4.47634524541793e-05
-3.3397891808632e-05
-4.3201945470876e-05
-3.31666374395215e-05
-2.66954088751902e-05
-5.53035547673532e-05
-3.87625484032798e-05
-3.22659964925689e-05
-3.60873498980344e-05
-4.19882401654402e-05
-2.14753319739378e-05
-8.84575789555107e-06
-5.33421856454702e-05
-5.41324819953569e-05
-9.57468112801568e-06
-3.53657301978256e-05
-3.16514110881046e-05
1.43241880816108e-05
-2.72474069018719e-05
-2.96710881330607e-05
-4.00534266501723e-05
-2.49988672544547e-06
-1.9246688980032e-05
-2.671506498622e-05
-6.39847645211737e-06
-1.02804574653622e-05
-4.64078552722201e-05
-8.16959703873034e-06
-1.32818401524423e-05
-2.0520883257462e-05
-1.79569185722166e-05
-1.35074014796782e-05
-1.69979940639295e-05
-3.04023453021308e-05
-1.05108311088182e-05
-7.26498610637159e-05
-4.97078159673422e-05
-2.19432299685514e-05
-6.08378249045247e-05
-4.52126999906543e-05
-1.7375690055513e-05
-1.78086267303964e-05
-2.493770820207e-05
-1.2907551201788e-06
-4.06888491847638e-06
-2.329103130829e-05
-2.23812379890288e-05
-1.87239428024061e-05
-2.4063484758468e-05
-2.06407533712376e-05
-4.43970450656403e-05
-1.40678966461705e-05
-1.41486417041113e-05
-3.34411937768927e-05
8.64540497994351e-06
-6.41974556838738e-06
-1.08612304710903e-06
-2.26849106255792e-05
-3.02208971607497e-05
-3.57936745288031e-05
-1.81473445618476e-05
-2.36271164273458e-05
-4.56828539488204e-05
-5.33026126579478e-06
-3.02958445631089e-06
-2.54056660932751e-05
-3.1574806759361e-05
-2.93726887997555e-05
-4.05699609746455e-05
-3.56874665226428e-05
-2.76493464150197e-05
-5.95434384615329e-05
-1.25356172774574e-05
-3.38281688383318e-05
-4.92776773700837e-07
-1.6593907950076e-05
-8.78185030294977e-06
-3.01884470442914e-05
-1.14925753295235e-06
-3.09069577378704e-05
-1.10795123558493e-05
8.94030348326848e-06
-2.526054025851e-05
-1.40834697020364e-05
-1.3415977791422e-06
-2.13549996297644e-05
-1.97517084889225e-05
-2.15207344648016e-05
-3.1509552797785e-05
7.59672275968097e-06
-3.24532561470438e-05
-1.80943179854891e-05
-4.82405317965154e-05
-4.11843720838321e-05
-5.61787135504609e-06
-1.51918516039632e-05
-2.69037406346826e-05
-1.9596805057392e-05
-2.04657338464467e-05
-2.58061305479473e-05
-3.87167783875438e-05
-2.86928697275849e-05
-2.57002926862887e-05
-1.51446772788959e-05
-4.50441344027573e-05
-6.50341206498321e-06
-4.9980738589911e-06
-1.79629139476189e-05
-4.53789593743469e-05
-2.37415466070871e-05
-1.26328706540243e-05
-2.41514764334967e-05
-2.34826257091831e-05
-1.42014479082426e-05
-1.71717476050356e-05
-6.18667657561625e-06
-1.64052185904576e-05
-3.13242467025682e-05
-4.00656414060995e-05
-9.99113949662385e-06
-2.5865206786279e-05
-4.63924177086456e-06
-8.5278000654841e-06
-1.95458819150366e-05
-2.99970528993695e-05
-1.93951058111344e-05
-3.31677672426616e-05
-1.74794885699195e-05
-1.95343720558577e-05
-1.16463337006206e-05
-1.55725719655162e-05
-6.41467751983647e-06
-3.50195436286801e-05
-2.81589163349211e-05
-1.43992904423872e-05
-2.63427402754959e-05
-3.20391306314985e-05
-3.13042197995656e-05
8.42608697634689e-06
-2.1896523627511e-05
-4.1134708380896e-05
-3.1650017644956e-05
-1.95733788372763e-05
5.13388997528454e-06
-3.07848090170938e-05
2.03098742130014e-06
-3.79567265340801e-05
-3.0533866744463e-05
-2.32432316123449e-05
-5.20796607370517e-06
-4.10535128406421e-05
-4.69960349103705e-06
-3.95545142276904e-05
-8.46135985656795e-06
-3.33083643334687e-05
-5.6600259970789e-06
-3.7918002665738e-05
-5.73801094311191e-05
-2.4385124913456e-05
-3.55975264739823e-05
-2.02133800804735e-05
-1.9945102045577e-05
-2.57986643813097e-05
-3.8120571891225e-05
-6.34286924393338e-05
-3.19612155968721e-05
-4.03515851744831e-05
-5.07241165068278e-05
-6.23501921171566e-05
-1.67728099247742e-05
-2.85949688192908e-05
-3.22363393301885e-05
-3.09490385865755e-05
-1.52129560745992e-05
-1.13856657066755e-05
5.31307567902953e-06
1.55489112777831e-06
-4.17800537226822e-05
-3.12015012628347e-05
-2.19891204650203e-05
-2.82710551118951e-05
-2.5589768180343e-05
-4.99645451686581e-05
-1.67740660705563e-05
-5.04750267740437e-05
-2.06042039790347e-05
-1.77817455072302e-05
-2.57441913987852e-05
-1.00685799715147e-05
-3.38294489352862e-05
-5.10602750855212e-06
-1.00046840873734e-05
-3.32291559547839e-05
-2.4789838676221e-05
-4.89115554400335e-05
-1.4407554019102e-05
-3.42765704960126e-05
-2.03583525657884e-05
-1.37841273779397e-05
-1.78491408412776e-05
-7.63625130585873e-06
-4.83758668193874e-05
-3.52048512148833e-05
-6.45459042487354e-05
-4.09728178417261e-05
-1.38152727188404e-06
-2.81025219775172e-05
-1.89906433991721e-05
5.16595448772757e-06
-2.3557835387522e-05
-3.34895962822191e-05
-2.6842105704352e-05
-3.39950495738045e-05
-2.77075103003365e-05
-2.94332900752972e-05
-2.82890717939693e-05
-2.2713518311872e-05
-3.19682811397651e-05
-1.52074141128347e-05
-2.30170615266795e-05
-4.91242245313882e-05
-4.24024070709511e-06
-1.57461554549103e-05
-4.75036256971648e-05
-3.24544303666122e-05
-3.72098782033098e-05
-6.01416325112173e-06
-2.35214774279964e-05
-2.55190093187579e-05
-1.22002559596321e-05
-4.11802941960675e-05
1.81457549134062e-06
-6.78996025601833e-06
-8.28273110167735e-06
-2.06388994193368e-05
-4.75860889362779e-05
-2.59636644114991e-05
-1.08530977939486e-05
-1.45414997174432e-05
-3.65016233537896e-05
-4.24954325358622e-05
-3.114798753836e-05
-2.40258514296877e-05
-3.65471539655568e-05
-3.21975442193525e-05
-3.25839833324398e-05
-1.44075103790534e-05
-2.39462462776082e-05
-2.62441557193881e-05
1.39464378629176e-05
5.02537679399244e-05
-4.14366203225722e-05
-2.14251249633844e-05
-3.72699451435573e-05
-2.7669895930453e-05
-1.86502694241252e-05
-2.13003654366421e-05
-4.16475132382637e-05
-4.89084062773132e-05
-2.35337420867102e-05
-2.00332480316093e-05
-4.05539435969631e-05
-3.0820595493666e-05
-3.0597354658795e-05
-3.05306139064625e-05
-3.69367625280103e-05
-2.21393706255802e-05
-5.61663031850396e-05
4.40337869278977e-06
-8.77327818377447e-06
-2.29690884849645e-05
-3.00635167774159e-05
-8.02122525809617e-06
-7.41788926329891e-06
-3.9611424295642e-05
-2.97747216053976e-05
-1.7804383179499e-05
-2.51733864387151e-05
-2.63363225583557e-05
-2.9423490032102e-05
-6.57200829431919e-06
9.96946401231658e-06
-3.06493434445178e-05
-3.64804595129807e-05
-3.04521423742751e-05
-8.86874748199222e-06
-2.32272123315257e-05
-2.19751242860264e-05
-2.19735811721625e-05
-1.1655425779615e-05
-1.80334941876245e-05
-2.53858670025618e-05
-1.84890903459194e-05
-2.01361857929458e-05
-1.77998070770237e-05
-2.74304703583446e-05
-1.88185659551591e-05
-4.01438539617591e-05
-5.05001602720955e-05
-3.03823871959559e-05
-2.53517563313225e-05
-2.8394320926911e-05
-1.84006360744733e-05
-1.23190544255021e-05
-5.34886473751652e-05
-1.67307431222564e-05
-3.1724504521509e-05
-4.25996116924701e-05
-4.69963009714292e-05
-4.93232614819367e-05
-5.6101217168975e-05
-2.70792463913988e-05
-2.79930665962062e-05
-1.97418104306335e-05
-2.08175810593599e-05
-4.277970178391e-05
-3.87262115674355e-05
-1.59242305446577e-05
-2.12792977663111e-05
-2.80560487675671e-05
-7.50668044610493e-07
-3.70657358513129e-05
-2.52494703641156e-05
-4.98135698785309e-05
-1.65183661464039e-05
-3.16417034060805e-05
-3.1619920260265e-05
-3.42758285628571e-05
-1.20698426513977e-05
-4.00398519544699e-05
-2.41654466188537e-05
-2.77987569080681e-05
-2.04926513624643e-05
-3.300625076944e-05
-5.80912940732976e-05
-2.71531371869928e-05
-2.03090892937869e-05
-4.98539173486943e-05
-1.92640907098728e-05
-3.50597137948633e-05
-2.97730373704078e-05
-2.49882915744955e-05
-7.8580816407309e-06
-2.8793164302819e-05
-3.82454354226784e-05
-4.67086815030696e-05
-2.71678532784579e-05
-3.44512675847007e-05
-2.65822301548406e-05
-2.29867497035564e-05
-2.52343438880741e-05
-1.30841087097993e-05
-1.04440054121576e-05
-1.22429745731616e-05
-4.49676591645129e-05
-2.2562067061196e-05
1.87143424487441e-06
2.06865439280386e-06
-3.92634165933879e-05
-5.14188743537363e-06
-2.41909715827425e-05
-5.69469033812073e-05
-2.24268151549306e-05
-3.90454356042241e-05
-3.20502942181522e-05
-3.09822244242917e-05
-2.60852529777662e-05
1.44242193543879e-05
-2.2270520324428e-05
-1.92362592673159e-05
-4.70125923588682e-06
-1.41548376537748e-05
-4.7536700488155e-05
-2.63556048803555e-05
-1.53335513957585e-05
-4.29248221490808e-06
-2.73245464179404e-05
-3.69699998733208e-05
1.68040988190515e-06
-4.72740449295892e-05
-3.03990791838778e-05
-5.68438914202711e-05
-5.73761189704255e-05
-2.58284546808818e-05
-2.26267731917132e-05
-2.04645260036799e-05
-4.66012665619979e-05
-2.25724737419128e-05
-8.12388357082764e-06
-2.46309709716205e-05
-1.51067709453813e-05
-3.52941263929896e-05
-4.40520420451678e-05
-3.73329718656928e-05
4.66609702600337e-06
-2.95731183126237e-05
-5.2118878793788e-06
-1.92186709994234e-05
-1.4822114684736e-05
-4.42314831666492e-05
-2.67724665943793e-05
-2.30157343865835e-05
-1.54989992692974e-05
-2.8133118800335e-06
-1.27883559852186e-05
-3.98404263967637e-05
-2.62825857738342e-05
-3.02270115506271e-05
-6.53588514999106e-06
-4.11185070441701e-05
-3.22979228463439e-05
-2.68861871526763e-05
-9.57457836824421e-06
-1.42482452919884e-06
-4.15819638078257e-05
-5.28310350925289e-05
-4.69280167558201e-05
-1.23413745719816e-05
-3.52121949989271e-05
-1.98350188064897e-05
-4.71631551119431e-05
-2.40550386355958e-05
-8.89649462764107e-06
-8.68189772189776e-06
-7.35906651961031e-06
-1.54064868527482e-05
-2.78835688052469e-05
-2.49604802923738e-05
-3.31618536011095e-05
1.70795693419582e-06
-6.28227773139238e-05
-1.68025349383564e-05
-3.67114459497667e-06
-1.00099963935083e-05
-3.06672302468248e-05
-1.98041258810521e-05
-4.19075001254573e-05
-1.79402542628982e-05
-2.82034050670976e-05
-2.53934420507424e-05
-6.33707905268319e-06
4.69569375101336e-07
-2.68003255858293e-05
-2.60780596588076e-05
-4.10908617179222e-05
-1.59917767828721e-05
-2.77691357937322e-05
-5.94115271722128e-05
-3.6714082562068e-05
-2.96888576564295e-05
-1.39150544224927e-05
-1.16756068304292e-05
-1.39311481354105e-05
-5.76747399955873e-05
-2.54969654458865e-05
-3.33246533456105e-05
-1.07101635537927e-05
-3.42414756098582e-05
-2.25273571829653e-05
-3.64692474351461e-05
-9.4980794386273e-06
-1.84547528840144e-05
-4.17152584419551e-05
-6.29928763251239e-06
-2.45731911112644e-05
-3.96415440891084e-06
-7.40885501009984e-06
-2.35802767136939e-05
-1.21687103808094e-05
-5.26793402506178e-05
-3.98155004465859e-05
-3.0174822598691e-05
-3.97557111138969e-05
-1.14815682984929e-05
-4.33959670176029e-05
-1.27191622203756e-05
-6.73687475352187e-06
-4.4268612214725e-05
-4.28630248076835e-05
-1.95973139647343e-05
-1.47858249747376e-05
-7.77364179037093e-06
-2.56009603710928e-05
-3.02694249458335e-05
-2.02268706768544e-05
-3.17901308699778e-05
-3.28824118046631e-05
-2.0114008534739e-05
-1.57457215289401e-05
-8.30895830856348e-06
-3.41114730081025e-05
-4.73668236785722e-05
-2.90161324678581e-05
-2.73034352412737e-05
-3.21564813333225e-05
-5.13664744717495e-05
-1.96878661963376e-05
-4.75236853663948e-05
-2.32538402408472e-05
-1.05674863692064e-05
-2.88423129555093e-05
-5.78495623206435e-05
-2.8377620506667e-05
-2.62598773563828e-05
-3.83928181194706e-05
-3.18954337162538e-05
-1.87956847727425e-05
-5.44017670139991e-05
-2.03510545754916e-05
-2.49462230372228e-05
-5.19267528595631e-06
-4.25146989765461e-05
-2.51916065038291e-05
-2.01315415259107e-05
-1.91464651111463e-05
-3.20534389204408e-05
-2.39590541834317e-05
-3.03684637647277e-05
-4.14502913365109e-06
-2.69680398858877e-05
-2.2893777299224e-05
-2.20710175751887e-05
-3.43751435836684e-05
-1.80622085480256e-05
-4.11870629195572e-05
-2.60266793383032e-05
9.35540806386085e-06
-2.63220308276765e-05
3.53593696607661e-06
-3.37104807583951e-05
-5.38152010075151e-05
-2.23973051895289e-05
-1.36692536961455e-06
-1.09617375608511e-05
-2.8758668319765e-05
-3.48037194426281e-05
-4.7718771305204e-05
-3.72020824113538e-05
-3.57141259907403e-05
-2.92723273332824e-05
-9.16890493406352e-06
-3.27940579813321e-05
8.41758278173694e-06
-2.12692005249725e-05
-2.40053810047129e-05
-1.92057273469561e-05
-3.65639426951835e-05
5.95727637406818e-06
-1.72571391197955e-05
2.10733617336411e-06
-5.63388051538929e-05
-2.55976022340585e-05
-3.71563449793841e-05
-3.21869615682397e-05
1.50753355600807e-05
-3.05678550586068e-05
-5.77454068971406e-05
-1.80686785188133e-05
2.63500597812821e-06
-3.05238070603472e-05
-3.54744486668034e-05
-2.17824220381148e-05
-2.2304418876921e-05
-1.35865025091334e-05
-8.90115857432794e-06
-2.36173578968793e-05
1.94650188383175e-06
-3.25873419017889e-05
-1.75939518320925e-05
-6.80490766029304e-06
1.62677616081371e-06
-2.7693784327184e-05
-2.61256378655924e-05
-2.27051286440527e-05
-2.79106019039824e-05
-3.64292352146994e-05
-1.62405231683868e-05
-1.0673194169266e-05
-1.52695174717474e-05
-2.98839214570917e-06
-1.15467538469148e-06
-2.86436642508771e-05
-2.23997207836564e-05
-1.42512940973573e-05
-6.73975630682572e-05
-4.46986253208802e-05
-1.5565861361892e-05
-3.66280779246944e-05
-3.57232527738881e-05
-3.96842669264589e-05
-4.18063417248492e-05
-4.63709877609694e-05
-2.00239428993419e-05
-2.67129249956906e-05
-5.10309848233173e-05
-3.70419127785852e-05
-4.62310583661387e-05
-2.89859950148274e-05
-2.62209073864726e-05
-2.58850219566836e-05
-3.21548316810339e-05
-1.71228972984749e-05
1.49553044407197e-05
-4.2333137769614e-05
-3.49767111551852e-05
-2.38675191139616e-05
-3.47679840096005e-05
-1.41007588619867e-05
-3.86557626754072e-05
-1.0524584345749e-05
-1.09429989744213e-06
-6.75982618575513e-05
3.86132506342499e-06
-4.33825465351034e-05
-5.15357491241807e-05
-2.58179419967947e-05
-2.07154066961413e-05
-3.83548139155615e-05
-1.97338405827789e-05
-3.15935286379475e-05
-2.5206322148372e-05
-1.90809177129339e-05
-1.0395418078557e-05
-1.98355554193715e-05
-8.73966574740884e-06
-2.87392977744833e-05
-3.15268364023291e-05
-8.581620722174e-06
-2.92477600505114e-06
-1.12205769800192e-05
-7.1947702865183e-06
-6.64657259730382e-06
-1.55179329401151e-05
-4.64929416310663e-05
-8.04854759521281e-06
-2.14160509034722e-05
-3.96554711276832e-05
-1.79328676798774e-05
-2.12924558363052e-05
-4.3729556420027e-05
-5.96191990695077e-06
-2.0047282443323e-05
-5.25281244615657e-05
-3.37709030793926e-05
-9.98500446905497e-06
-1.7043299793874e-05
-2.39206465414395e-05
4.39747667755231e-06
-4.73289673779614e-05
4.37230141175567e-06
-3.63191760071735e-05
-2.26387775512928e-05
-4.16515738332805e-05
-3.03991581263783e-05
-2.45815296280905e-05
-3.14849356558084e-05
-4.09342361802307e-05
-3.37152699819555e-05
-2.03030042035761e-05
-2.77469121412304e-05
-4.11498211043057e-06
-5.29726086642972e-06
8.13034571259445e-06
8.78220848011164e-07
-1.08459466409188e-05
-3.27667842429472e-05
-3.19672589303068e-05
-3.05692910076783e-05
-2.46874000308827e-05
-4.03451443122676e-05
-1.9192084577669e-05
-1.56414933373169e-05
-1.39570509598063e-05
-1.02470179168917e-05
-4.99722642187946e-06
-5.51716562422099e-05
-7.52134331915212e-05
-4.62965138477852e-05
-2.41506755460209e-05
-3.98047310669861e-05
-3.25129149943637e-05
3.4599676347619e-06
-3.76949572438084e-05
-3.93353636130184e-05
-1.73688639135612e-05
-1.00523123684025e-05
-2.37886665657895e-05
-2.57432366349931e-05
-1.94617863410642e-05
-4.92501327202598e-05
-2.97715111011975e-05
-3.11493284761719e-05
-5.31388824264096e-05
-3.66194928508508e-06
-4.49340271128327e-05
-2.2373927640298e-05
-3.26910536343864e-05
-3.98001683331671e-05
-1.62915214694939e-05
-3.5463858250765e-05
-9.90011276426863e-06
-2.47563772148279e-05
-3.5343003038326e-05
-3.28804628045168e-05
-4.25819432011999e-05
-1.70819824101758e-05
3.84245960139298e-06
-2.59544416068302e-05
-2.08460265685157e-05
-9.56325951933059e-06
-1.97300992337811e-05
-6.10227128420545e-05
-2.79639375483514e-05
-2.20009337827222e-06
-2.64691553357098e-05
-9.65036662367067e-06
-9.2911104668839e-06
1.02508447465947e-06
-3.39705361038084e-05
-1.25373918977791e-05
2.61377949564199e-05
-3.61711463430874e-06
-4.8534823185104e-05
-3.5547906541921e-05
-2.89776111787134e-05
-2.82917988093042e-05
-2.65146537604303e-05
-4.55665066107057e-05
-4.77298956499622e-05
-4.03944716800376e-05
-2.47957222007378e-05
-1.52651787442405e-05
-2.28901259003726e-05
-1.46330999559223e-05
-3.24501773188294e-05
-2.6782037529245e-05
-5.99414784247792e-06
-1.65427966463049e-05
5.6992470887062e-07
-4.25833945450849e-05
-4.7174720607359e-05
-3.97281653146213e-05
-2.91734377572818e-05
-2.50591407445143e-05
-4.20797118405716e-05
-2.91065483041464e-05
-9.17279540709519e-06
-3.52932458633714e-05
-1.85848315121418e-05
-1.44507006446682e-05
1.41289487281147e-05
-9.06600839552026e-06
-3.45756636571667e-05
-2.130405627402e-05
-5.39075781759355e-05
-1.71565367744597e-05
-3.65384090711391e-05
-1.42683644836543e-05
-2.22838196458854e-05
-6.70741344693124e-06
-1.22219303206814e-05
-2.87685957797081e-05
-1.11566986477272e-05
7.03249454111493e-06
-2.45456595898283e-05
-4.80341245517929e-05
-4.25115030234417e-05
-6.98901912057111e-06
-3.76613030402897e-05
-7.52546499610865e-06
5.37788813945988e-06
-3.01091119963098e-05
-1.38491722507337e-05
-2.96471884763104e-05
-2.29972640419008e-05
-2.48126015602661e-05
-1.53241502552206e-05
-2.00258300172166e-05
-1.88494440366092e-05
-2.89672418205951e-05
-1.80848720241604e-06
-3.29128653817501e-05
-3.70478496883475e-05
-2.71646656668481e-05
-2.66170562818645e-05
-1.65009040277974e-05
-3.64147779808021e-05
-1.54170731638668e-05
-2.51182723978841e-05
-2.80595416019482e-05
-3.61624562376466e-05
-2.4605536987255e-05
-3.75819771053843e-05
-5.16696720897398e-05
-5.89417705497659e-05
-1.70402202092915e-05
-2.50961269095741e-05
-2.92337520671235e-05
-1.71528323430909e-05
-2.47133437131272e-05
-1.80466298450823e-05
-3.60814137337766e-05
-3.36499668949331e-05
-2.03950499308153e-05
-1.95309331629908e-05
-1.83647420837869e-05
-1.95571608739384e-05
-3.97927496447381e-05
-3.52451271900775e-05
-5.69179512593957e-06
-4.20021838814486e-05
-2.96919627799443e-05
-3.55734061015777e-05
4.3309024627247e-06
-2.12133801441377e-05
-5.17225388302926e-05
-4.23047830777616e-05
-3.14714253522903e-05
-4.25101775334092e-05
-6.82534424727699e-07
-4.82808258139729e-06
-9.29748262344504e-06
-3.58990957028956e-05
-2.82655351106767e-05
-3.47794931902974e-05
-2.28081717621405e-05
-2.45064047153715e-05
-2.48488137650831e-05
-1.71831543314646e-05
-5.0408475990944e-05
-2.77144201133771e-05
-5.28648286478855e-06
-2.37716614097137e-05
-1.62082431887551e-05
-3.38744693206655e-05
-8.05112347358083e-06
-2.17757487206832e-05
-2.88212716392777e-05
-2.92824408782732e-05
-1.98442889849424e-05
-1.88543062070275e-05
-3.94291450742532e-06
-2.68806042315105e-05
-1.25214753918828e-05
-2.82692264265874e-05
7.84993516741555e-06
-2.87103448200248e-05
-4.2496805656745e-05
-1.41442104734006e-05
-3.12434448974997e-06
-6.03737409271222e-05
-1.32522766427887e-05
-1.70683673853069e-05
-3.86157704034603e-05
-2.74239764270272e-05
-2.45826824997505e-05
-4.6442082930931e-05
-2.21649758446555e-05
-5.01521630116975e-05
-2.79423124703779e-05
-2.52977410525931e-05
-5.13535588070959e-06
-1.85520734517687e-05
-4.88779686684138e-05
-4.65558884198704e-05
-3.41170937714807e-05
-1.43726532096637e-05
-2.784362355975e-05
-2.51937925215566e-05
-1.82360518973177e-05
-4.22598266239522e-05
-8.30377656264501e-06
-2.25440496885836e-05
-2.83019283712499e-05
-1.65098731707537e-05
-2.09866941925866e-05
-8.38059656492624e-06
-1.72999975071863e-05
-2.24175460292228e-05
-3.56529372836828e-05
-2.69844504325729e-05
-3.79328661711946e-05
-3.58654017115756e-05
-2.07360640739472e-05
-3.47584729730628e-05
-1.71289398934416e-05
-2.3854233041509e-05
-6.88126287445409e-05
-3.30621824829605e-05
-1.21357032727456e-05
-3.20601779544847e-05
-4.47720742145213e-05
-1.92380242933254e-05
-3.40259370264958e-06
-1.62560539728971e-06
-9.64833327750074e-06
-1.79590686590575e-05
4.96893279056532e-07
-2.4533402772778e-05
-9.97107303751227e-06
-2.23496641099951e-05
-1.13163753364252e-05
-1.41724608461922e-05
-2.93594711942802e-05
-2.78172314995067e-05
-1.49261498714558e-05
-9.77422227859883e-06
-4.71832344215211e-05
-2.81226958671763e-05
-8.99771258330209e-06
-5.20290173896764e-05
-2.7254261493502e-05
-3.92280905061276e-05
-1.28952338415252e-05
-2.06333253676903e-05
-3.15936088928932e-05
-5.61580190194913e-05
-4.00744511359713e-05
-2.74076680154348e-05
-5.22297524738277e-05
-1.94110602577759e-06
2.77923327698013e-06
-3.77296294882604e-05
-1.45368650804053e-05
-2.19935644796014e-05
-3.02567086093006e-05
-1.24060603139989e-05
-4.29605641722103e-06
-2.27210290606078e-05
-1.53478210206791e-06
-4.13753776892486e-05
-4.79173778453851e-06
-1.11520893614458e-05
-3.20080993979577e-05
-3.89126078429735e-05
-1.66536045204296e-06
-1.85018173777816e-05
-1.08180091806643e-05
-1.9110520082246e-05
-4.38342487766155e-05
-1.53958404732292e-05
-2.80182206267507e-05
-2.80704444201373e-05
-3.19686563907934e-05
-1.52332524332767e-05
-4.64670383465182e-05
-2.85364574629734e-05
-3.25367284300733e-05
-3.52631665714659e-05
-1.86421882937408e-05
-3.38973411581723e-05
-1.51795237891611e-05
-3.26938425071968e-05
-3.58840313691168e-05
-1.75618523551867e-05
-9.84053151491641e-06
-2.24298350810833e-05
-2.48192907268075e-05
-1.47824832512387e-05
1.33370900774267e-05
-4.66524419115677e-05
-3.26308108818553e-05
-1.11444271362968e-05
-2.82854090342942e-05
-3.69851827108915e-05
1.77102758698518e-06
-3.2620181112831e-05
-5.59388558745553e-06
-1.74907820349314e-05
-1.11549762021339e-05
-2.74566207593817e-05
-2.25815995805901e-05
-1.84754036402188e-05
-3.08522503556063e-05
-2.24233220895713e-05
-3.67161444336196e-05
-2.28359557235013e-05
-2.90034777879625e-05
-3.53887461364424e-05
-2.71543348228044e-05
-2.28123805205283e-05
6.06385106667296e-06
1.41618416421949e-05
-2.30172237517972e-05
-2.72230540192802e-05
-1.10747768358204e-05
-2.35321782093235e-05
-1.07805344518341e-05
-7.24371005575863e-06
-5.91153891857456e-06
-4.93869606423777e-05
-5.15177707380379e-05
-1.57304805337264e-05
-6.33090523406253e-05
-3.41033291610165e-05
-3.88244080266494e-05
-1.30393839765285e-05
-4.11661525314366e-05
-1.41972742885735e-05
-1.04592969806141e-05
-3.63281468307924e-05
-7.92286364161294e-06
-4.45336477923151e-05
-5.01065842060567e-05
-4.71709851255945e-06
-2.84898582606155e-05
-2.23447446170598e-05
-5.84081753118632e-06
-2.80774992710927e-05
-2.54151783079716e-05
-1.47769915627846e-05
-2.50852676514103e-06
-4.05769686703864e-05
-1.95289628617067e-05
-3.67587866481936e-05
-3.24387843343439e-05
-2.54147272301069e-05
-4.45401203765551e-05
-2.80712356966196e-05
-4.61333890835281e-05
-3.951925293997e-05
-1.10588789857357e-05
-4.61610834956018e-05
6.23850510559963e-06
-3.23047215476958e-05
-4.60052419172427e-06
-4.24229351252206e-05
-5.98783264312345e-06
-3.41732606717449e-05
-1.76266827281557e-05
-4.26180481551791e-06
-3.75078402702743e-05
-2.8335379999612e-05
-1.00828211790694e-05
-2.0485656401239e-05
-1.58073230402141e-05
-1.86543192687915e-05
-5.50353632189162e-05
-1.69723767377694e-05
-1.06599284369781e-05
-1.72104890546681e-05
-2.31047537975419e-05
-1.86856836108409e-05
-4.87662431822393e-05
-4.19380479326578e-05
-8.10315236804193e-06
-9.30807357960443e-06
-2.87928243703495e-05
-1.22010026993544e-05
-3.47097611380909e-05
-2.28591925945772e-05
-5.03784624437122e-05
-3.70588721004056e-05
-2.72733060795358e-05
-5.02795945552629e-06
-2.31767500169469e-05
1.30554195653356e-05
-8.31556997617929e-06
1.01417433282207e-05
-3.62027860085551e-05
-2.76811234317418e-05
-1.73261234769244e-05
-2.42221145743665e-05
-3.27898128657946e-05
-1.74058496179604e-05
-2.67280039006936e-05
