# Supplementary material for: Research on computational propagation and identification of mine microseismic signals based on deep learning
Source: PLoS One. 2025 Oct 22;20(10):e0334641. doi: 10.1371/journal.pone.0334641 (PMC12543183; doi:10.1371/journal.pone.0334641)
Supplement: S8 Data — (ZIP) [file pone.0334641.s008.zip › 000100900002706.xlsx_0.txt_24.txt.txt]

6.43484594582646e-06
-2.26278356838644e-05
-2.14169736656661e-05
-4.14343419625025e-05
7.15073071718668e-08
-2.79753284428567e-05
-2.26296179425374e-05
-2.27451103425765e-05
-2.41732759647133e-05
-1.12892657528782e-06
-2.01069226506951e-05
-1.7931674695678e-05
-2.89308692799803e-05
2.47189502177029e-06
-2.27923062500386e-05
-2.36617118708083e-05
-2.1373493158964e-05
-3.73372550253916e-05
-1.28319262110184e-05
-7.15460663218819e-06
-3.02028277277805e-05
-1.72909387923612e-05
-1.15735810655813e-05
-4.52024496818339e-05
-9.7768937359775e-06
1.63093617815342e-06
-2.8476512477912e-05
-2.87923826330665e-05
-2.75995677359714e-05
-1.26220531300839e-05
-1.17511084815569e-05
-4.01398655144861e-05
-1.94469485982992e-05
-2.10977510176944e-05
-5.13434549038093e-05
-1.58281250598365e-05
-2.61708211119778e-05
-3.37145107224883e-05
-2.28643280591148e-05
-2.76206361584595e-05
-3.11455668122198e-05
-1.77301173143814e-05
-2.83591012517036e-05
-1.92864940004715e-05
-1.0887698326052e-05
-3.94380825202201e-05
-2.89133557744066e-06
-1.26249470163513e-05
5.53711103107133e-06
-9.63747253608012e-06
-2.11649857849617e-05
-5.25693251559307e-07
-4.2284961431e-05
-4.99829730413756e-05
-1.6391160098273e-05
-2.31228487358499e-05
-3.15849853799809e-05
-4.7807030604008e-05
-3.21476906713314e-05
-4.78364454925092e-05
-2.05912548672818e-05
-1.48347234898887e-05
-4.20475701123657e-05
-1.67373338203097e-05
-4.5703901433976e-05
-4.57827889929429e-05
-4.84574600967345e-05
-3.35605611543536e-05
-3.60364489338014e-05
-3.40696865681595e-05
-3.1936723382467e-05
-1.44647843223582e-05
-2.07288900708061e-05
-9.02957264213853e-06
-4.4368466292205e-05
-2.73148099399173e-05
-3.5934281297629e-05
-3.07944021206288e-05
-3.09395107155492e-05
-1.98913744253795e-05
-5.07256711107761e-05
-3.08164063796199e-05
-1.91673756386135e-05
-3.08012517682349e-05
-1.54961605866729e-05
-1.04156500987462e-05
-2.24515167946677e-05
-1.30231954783116e-05
-3.3677640532482e-05
-3.57019633682514e-05
-2.69877095217801e-05
-4.45709553181625e-06
-3.70236014309942e-05
-2.35257485960372e-05
-1.95003328956755e-05
-3.72027670423558e-05
-3.20766442051118e-05
-1.11399682401948e-05
-1.45712166597937e-05
-4.17223976492255e-05
-8.01652621351259e-06
-1.06391274965678e-05
-2.65954211125874e-05
-2.92820643448233e-05
-3.96296584151559e-05
-3.06380513402501e-05
-2.99330495014314e-05
-4.20789412755546e-05
-3.51461519117301e-05
-3.99306048375685e-05
-3.24981554424124e-05
-2.89060686078415e-05
-2.71401479681038e-05
-4.02011439433876e-05
6.40194773839096e-06
-3.40444133193955e-05
-2.1441192991913e-05
-1.76743181371745e-05
2.42144167189763e-06
-1.41448488150099e-05
-3.36042698582474e-05
6.14259970124862e-07
-2.94439403855386e-05
-1.81686590487475e-05
-2.75603031036696e-05
-2.55316205384852e-05
-5.61078427667638e-06
-1.34599941246339e-05
-2.72347341993127e-05
-1.67645964857154e-05
-1.24222648254876e-05
-2.60227791677389e-05
-6.06731356048655e-06
-3.4632905939104e-05
-2.96761609051233e-05
-5.07714153294293e-05
-1.67917475278703e-05
-4.89916061944523e-05
-1.74142666632092e-05
-1.80867664939213e-05
-4.06294478422927e-05
-4.05077407680255e-05
-3.30258357349657e-05
-6.11258981952382e-05
-3.29352995598506e-05
-2.96962181301157e-05
-1.29380815853011e-05
-3.73517821466849e-05
-2.89982155032359e-06
-3.45133685793668e-05
-1.04647713398906e-05
1.57842964409145e-05
-3.33476693694732e-05
-4.58828681339099e-05
-1.27926743221617e-05
-2.81028290508229e-05
-2.686319441279e-05
-7.39131195100953e-06
-1.5887510048675e-05
-3.13406162294212e-05
-1.35004623461721e-05
3.43351373118272e-06
-4.41185602930285e-05
-3.38295289879499e-05
-1.13059390870844e-05
-2.28105262555394e-05
-1.95570807917837e-05
-1.68844447712412e-05
-6.03697865416363e-06
-3.68845783725895e-05
-5.42946595439184e-05
-4.96767651707359e-05
-2.45295015173835e-05
-1.74415111881216e-05
-1.37825762847357e-05
-3.69438645505074e-05
-1.33171099267273e-05
1.85052297530506e-06
-1.5565856651006e-05
-1.71082573301918e-05
-2.25085520467439e-05
-9.30297998019269e-06
-3.43828603259885e-05
-1.17354526878483e-05
-4.69635550445014e-06
-2.12361101630659e-05
-2.34387256450929e-05
-2.95757971031484e-05
-8.48267379475573e-06
-3.15353179743509e-05
-4.05276337690793e-05
-1.2668641919211e-05
-1.88734301590521e-05
-6.75489999708506e-05
-2.06910557393291e-05
-1.08991099371828e-05
-3.19099230810381e-05
-1.29850549949325e-05
-1.84701994727197e-05
-2.73845150422315e-05
-3.14295820169654e-05
-1.3510941500648e-05
-2.97138157084092e-05
-4.11205481295886e-05
-3.83461027783293e-05
-3.21164843140524e-05
-2.60998570782316e-05
-4.99832037219297e-05
-1.26482647855901e-05
-6.12071855880069e-05
-3.98697271761296e-05
-2.92749092213367e-05
-1.21607309497819e-05
-3.7496878519953e-05
-2.86491780196284e-05
1.47214265445812e-05
-2.04220332451105e-06
-3.47286709897466e-05
-5.97608779880014e-05
-3.95355566102908e-05
-3.5948995827763e-05
-3.88857296432535e-05
-5.1266060680512e-06
-9.10696050278604e-06
-2.2929763014528e-06
-4.49761742518136e-05
-2.69285702978624e-05
-9.33429001989223e-06
-2.74333957373396e-05
-1.03546490321833e-05
-1.6992450493951e-05
-1.52258783168236e-05
-2.01124353208984e-05
-6.54142977458366e-06
-1.52025093174754e-05
-2.70199916595483e-05
-1.14513899777537e-05
-1.56603855782073e-05
-5.00116868477987e-05
-3.09846963947111e-05
-6.84676530330375e-06
-3.71296077564785e-05
-2.71520324592679e-05
-2.62758339267403e-05
-2.04954699344297e-05
-4.95573917709541e-05
-1.86251226514403e-05
-7.88677210964452e-06
-1.8363896422155e-05
-1.8551254773102e-05
1.60255207478104e-06
-1.9767127321851e-05
-4.857169622985e-05
-3.71696775672469e-05
-3.30155130311116e-05
-5.49270888663746e-05
-2.0281506598836e-05
-9.53941451487616e-06
-2.19050467492849e-05
-2.03467410791374e-05
-1.08283625405504e-05
-1.46560127144547e-05
-2.20500610213308e-05
-4.66687980881426e-05
-2.49170310858252e-05
-1.2260372566324e-05
-3.02623233060838e-05
-1.78067033679908e-05
-2.77018500507089e-05
-2.1946329132142e-05
-2.53037966682114e-05
-3.32011082229769e-05
-1.66492694042926e-05
8.97592754197955e-06
-2.20871153185742e-05
-3.94898934996676e-05
-1.85966197516771e-05
-4.44943868415694e-05
-3.80848770336514e-05
-1.12029329689944e-05
-2.29899475686307e-05
-1.82463968747693e-05
-4.52040054708712e-05
-3.1336932479068e-05
-2.86669721241199e-05
-7.63150419045051e-06
-5.20423766674794e-05
-2.06280158990736e-05
-5.74052966223558e-06
-3.95241133970774e-05
-1.63713094680295e-05
-3.43579334529508e-05
-1.61758366385801e-05
-5.44340050881192e-06
-3.36712018544322e-05
-1.59682418139621e-05
-4.39520067386753e-05
-3.96082287088667e-05
-1.16506889323445e-05
-3.05277815371985e-05
-3.36776611966129e-05
-2.70292256541584e-05
-1.9520693139915e-05
-3.31420148480437e-05
-4.28017998766836e-05
-2.32770652476363e-05
-3.62143560681811e-05
-4.07328122064736e-05
-3.15620619333608e-05
-1.29492215359451e-06
-2.95369688147807e-05
-3.45852253278911e-05
-1.59077789341479e-05
-7.96157926511194e-06
-4.01541296797356e-05
-1.489098006039e-05
-1.56860939375599e-05
-1.1438512378794e-05
-2.01880683991972e-05
-2.18201712592713e-05
-1.48738834970189e-05
-1.0364830983198e-05
-2.17673943638036e-05
-2.16900712798381e-05
-4.04857262789351e-05
-2.4678151899454e-05
-3.72103279904952e-05
-5.31990525612875e-05
-2.39469158511014e-05
-1.92685649678817e-05
-2.40572218447531e-05
-1.58693192761173e-05
-2.85102598595053e-05
-6.08825896903821e-05
-6.21276610660836e-05
-1.74105789301386e-05
-1.58655642503625e-05
-2.31931766102676e-05
-1.87131886393744e-05
-3.12683913935272e-05
-5.89681453282233e-05
-3.70942874346289e-05
-1.50566236300457e-05
-3.40212034059786e-05
-2.92842929136004e-05
-3.21316597448548e-05
-5.16825797732966e-06
-1.5715570577967e-05
-3.61181942795058e-05
-2.73682128228206e-05
-7.16599412839061e-06
-1.37712291696869e-05
-1.32158240727776e-05
1.01430542983155e-06
-1.36744815574947e-05
1.82932011280949e-06
-1.86617610781722e-05
-4.7719139593926e-05
-1.0584476170604e-05
-1.76984869848297e-05
-4.24924293773225e-05
-3.5723644286032e-05
-3.24766187117371e-05
-1.66109757996929e-05
-1.08128370077434e-05
-3.88414054192189e-05
-3.72191498386275e-05
-8.64386545583824e-06
-2.8164081356544e-05
-6.40025842695245e-05
-2.38260563180574e-05
-2.80021732739667e-05
-1.90475920223283e-05
-1.46491803038033e-06
-4.23056967212837e-05
-2.36026896404271e-05
-2.6334181911036e-05
-4.24183759242419e-05
-2.62797667547746e-05
-2.39763388776891e-05
-3.62864350385367e-05
4.59096847031892e-06
-4.17892032523335e-05
-1.29295721923082e-05
-2.03316539495016e-05
-1.2094657465542e-05
-1.43913555689318e-05
-1.46135320049141e-05
-2.85301459581902e-05
-2.23004389637788e-05
-1.05550482332381e-05
-9.53950451359532e-06
-3.11084724624685e-05
-1.86579944013667e-05
-3.17916243424052e-05
-4.58983706633099e-05
-4.05998250911349e-05
-2.47637685078154e-05
-3.41378158253491e-05
-3.52858247277473e-05
-3.33366906900878e-05
-2.51285757449491e-05
-1.05810095338608e-05
-5.12255169761289e-05
-1.9702561080667e-05
-1.65954923049603e-05
-3.43309010483869e-05
-3.43671288549642e-05
-4.00971633419616e-05
-1.77959436704278e-05
-4.06153544534867e-05
-4.12474127262816e-05
-1.99750717977735e-05
-2.86054314127521e-05
-1.7904274929911e-05
-2.52676239438602e-05
-4.23532255737293e-06
1.1854514127453e-05
-2.1765949267162e-06
-3.50294163715671e-05
-3.44033528299421e-06
-2.85010748732986e-05
-2.29040438756976e-05
-2.37113528962004e-05
-2.6420251945645e-05
-2.84082801751362e-05
-1.48178102091643e-05
-1.47872823504476e-05
-2.15488833610295e-05
-3.81589566972741e-05
-4.54183297259481e-05
-3.10242295826109e-05
-1.17030737092416e-05
-3.35326114156078e-05
-3.42289016141977e-05
-2.63970305221684e-05
-3.76138506634757e-05
-2.47473326975456e-05
-3.1578889580197e-05
-2.69917274640945e-05
-1.27221145269348e-05
-2.12988485069285e-05
-2.027834366947e-05
-3.66310785339696e-05
-1.16561441033472e-05
-4.51418257335563e-06
-9.69476370013476e-06
-4.69962585178985e-05
-4.77904997936492e-05
-1.56465063612093e-05
-1.88181615488707e-05
-2.91868673533039e-05
-2.22226811098309e-05
-2.70222155475874e-05
-2.00046556962064e-05
-1.43521917734541e-05
-1.98692743250332e-05
4.37376072814741e-06
-4.63520048884928e-05
-4.56723163017389e-05
-1.49484943744831e-05
-5.07743506503201e-05
-1.37867991271218e-06
-1.14544906137735e-05
-7.93576268797583e-06
-8.72765974418367e-06
-2.06973860372172e-05
-3.4174345512734e-05
-3.07300147818496e-05
-1.60613099303575e-05
-9.16611281883181e-06
-6.26065143513056e-05
-4.44113022532644e-06
-3.46935222047962e-05
-5.15832983631214e-06
-3.72767857067891e-05
-3.00840096285124e-05
-2.12286179496119e-05
-1.15292861177793e-05
-1.5499309182008e-05
5.28469680145379e-06
-1.21918791790589e-05
-2.54892882822646e-05
-1.720992650169e-05
-2.03855798028872e-05
-3.52703677823104e-05
-2.44475986505066e-05
-4.59304390632223e-05
-2.24484201468713e-05
-1.39330939931321e-05
-3.7211378329984e-05
-2.17532539810785e-05
5.80994706018716e-07
-3.96875117749935e-05
6.1856422304775e-06
-3.28625237741898e-05
-1.71509942774342e-05
-1.72202797184774e-05
-1.13046690129047e-05
-2.4230515276286e-05
-2.37251429521172e-05
-1.83970541936436e-05
-3.51446143579306e-05
-3.44567923575304e-05
-3.99697767438725e-05
-2.9109594365158e-05
-3.4040365038295e-05
-1.62593626299025e-05
-3.64032136142095e-05
-1.04807008052369e-05
-3.77303124382873e-05
4.18504809059883e-06
-1.20601587377162e-05
-3.99726457656862e-05
1.57896697472836e-05
-4.19717552382843e-05
-1.98082627588733e-05
-9.00993722636436e-06
-5.12946064597156e-06
-4.85262281461438e-06
-3.47947796595901e-05
-2.68581219432041e-05
-3.10142241091901e-05
-1.35772054333982e-05
-2.07974169432931e-05
-3.11959942260588e-05
-1.68656621612978e-05
-2.82396783908665e-05
-2.8344328467178e-05
-3.5021284793327e-05
-2.86601419562933e-05
-1.8255983233216e-05
-3.58351878867893e-05
1.29776079985826e-05
-4.01813100695736e-05
-4.08406709163143e-05
-1.56169573115887e-05
-2.69040221356401e-05
-1.007481619364e-05
-2.87110408080249e-06
-7.42675565616682e-06
-1.89735570944591e-05
-9.07935126969054e-06
-2.3411118385369e-05
-2.59731528709174e-05
-1.39184119271796e-05
-7.91967524049774e-06
-3.22536589658898e-05
-1.38203657436632e-05
-4.80665669088653e-05
-3.82428065989642e-05
-3.01145711783965e-05
-1.84765025722112e-05
-8.33184467107023e-06
-3.56160511648528e-05
-1.73991032765709e-05
-1.15968429941506e-07
-4.45109446641853e-05
-2.05312990524113e-05
-2.38301532155276e-05
-1.06710380425207e-05
-3.80132852811126e-05
-2.35497747304565e-05
-1.90110264720871e-06
-1.55020313789107e-05
-2.53314711438973e-05
-4.86852719232316e-06
-4.23834982904065e-05
-1.22732599426655e-05
-1.91571657408964e-05
-2.61311972943048e-05
-1.30855285306379e-05
-1.54248642707395e-05
-1.74944386652068e-05
-3.8647662313903e-05
-1.05494649308029e-05
-2.74741266735209e-05
-2.15436316415218e-06
-1.80257215584138e-05
-2.48853117263886e-05
-2.82420898934653e-05
-2.69209791151376e-05
-7.39524172483861e-07
4.78917987341077e-06
-1.05732455299874e-06
-1.60752805377678e-05
-5.05408138878717e-05
-9.2804087221898e-06
-3.94998606726258e-05
-2.55165404039946e-05
-1.87960179809072e-05
-2.33807146333784e-05
-4.45385233764149e-05
-4.86603065996552e-05
-5.20636783147878e-05
-2.28291940174359e-05
-1.48256857197911e-05
-1.87145381888461e-05
-2.02537572857506e-05
-1.55147114230788e-05
-3.21859904208735e-05
-1.2933686475386e-05
-7.35064347249729e-06
-2.67331577834838e-05
-2.78208398892027e-05
-4.96583118865748e-05
-2.28380346030284e-05
-4.3505012405447e-05
-3.21872639645992e-05
-1.00096421162258e-05
-2.86715802513467e-05
-1.76825888208131e-05
-2.1122286939522e-05
-2.64845745040891e-05
-1.65883079773261e-05
-3.74186842225162e-05
-1.72966539998609e-05
-2.06084173120801e-05
-1.60344987116453e-05
-6.02431465981765e-05
-3.76358631950608e-05
-3.53664470706837e-05
-1.92873813709571e-05
-2.49632416658721e-05
-1.30504621897438e-05
-3.54847491845797e-05
-4.04854246623436e-05
-2.78456992768174e-05
-2.16929551298451e-05
-2.53140985039472e-05
-4.66621367517794e-05
-5.53724392550681e-05
-1.34267981811809e-05
-3.23804983350681e-05
-2.0920756529319e-05
-2.30841842542047e-05
-3.39558086258237e-05
-2.15371611253216e-05
-2.44266496098698e-05
-2.84242599827062e-06
-3.51834089595546e-05
-1.20130338592422e-05
-3.53462978633293e-05
-2.9983716961804e-05
-5.97127412926127e-06
-3.38270558291725e-05
-4.55045415536201e-05
-3.2031365754179e-05
-1.17361913162376e-05
-3.83994763923102e-06
-2.59116793844736e-05
-2.05499574465162e-05
-8.45396439740438e-06
-2.99108629121463e-05
-2.15012414627051e-05
-3.5008779565187e-06
-3.89580611432993e-05
-4.51501570433617e-05
-8.71733678923142e-06
-2.68659545552113e-05
-3.23496477633256e-05
-3.18958790796603e-05
-2.82348084883558e-05
2.26302914045397e-07
-2.17505329880668e-05
-3.33694911366394e-05
-2.49955151054294e-05
-5.161931415568e-05
-5.17901193242624e-05
-4.86975203629158e-05
-3.25378782216271e-05
-3.82339213187818e-05
-2.94842103212215e-05
-3.3905026797518e-05
-1.56391573588873e-05
2.63925492869579e-05
-2.19083744295492e-05
-2.75971197802306e-05
-1.95384243323965e-05
-2.03181259452717e-05
-1.18770254560203e-05
-3.85585910425732e-05
-4.81060719936745e-05
-1.69601878149718e-05
-4.08596895931942e-05
-5.3879214090608e-05
-2.35419698072773e-05
-3.86272161444804e-05
-2.69434098746705e-05
-2.4617717100792e-05
-2.65659851185492e-05
-3.53555330277551e-05
-4.72177026934817e-05
-2.95187974997379e-06
-1.80969770893193e-05
-2.39755836566962e-05
-3.95556525977249e-05
-1.39879288692333e-05
-8.17018224900217e-06
-2.28701578295305e-05
-2.58211749718057e-05
-1.51410212147187e-05
-2.66747484667383e-05
-4.83800440868339e-05
-2.5577448791354e-06
-2.95749794348234e-05
-2.60689100283589e-05
-3.73289137113098e-05
-2.72722414985437e-05
-2.05083950732393e-05
-1.37624650520624e-05
-7.89577493355197e-06
-1.7173259043132e-05
-1.05927130858065e-05
-4.46015949895635e-05
-3.52465517582555e-05
-3.03533273981408e-05
-4.58994242068181e-05
-3.08244638293932e-05
-3.01542083119217e-05
-3.04373709038859e-05
-2.45874466767512e-05
-1.28126242464871e-05
-2.33436343577737e-05
-1.00731507453734e-05
-3.23258378014979e-05
-1.55907935102471e-05
-2.51893083148236e-05
-9.33149616243735e-06
-3.28866161188608e-05
-2.88967687322003e-05
-2.01463853679844e-05
1.46672572919028e-07
-1.83413184902289e-05
-2.46561967613438e-05
-3.88269025492541e-05
-2.55296127858866e-05
-3.64875050809409e-05
-5.55908604552796e-05
1.10315395093558e-06
-7.87481103984392e-06
-6.55424112632333e-06
-1.18374187711771e-05
-1.52401750353236e-05
-5.94471416839015e-05
-1.89184287413285e-05
-5.6580465373466e-07
-3.45368392454381e-05
-1.7765423792612e-05
-3.21538524707879e-05
-1.30689336806079e-05
-1.27144243178078e-05
-1.78293400893674e-05
-3.28745730159354e-06
-2.33572417785704e-05
4.75679983493436e-06
-2.84231901413356e-05
-3.33087241319248e-05
-9.58601136283016e-06
-3.2882219760167e-05
-1.93718769609969e-05
-2.26921110903927e-05
-3.18753007864824e-05
-3.4317062105827e-05
-1.54275742274272e-05
-1.8923467717548e-05
-2.3000635577046e-05
-3.57002504140063e-06
-1.29798015187072e-05
-1.48836627438767e-05
-4.03463202491888e-05
-2.57401122261891e-05
-1.33151167622708e-05
-7.90922381943154e-06
-9.86871164412558e-06
-3.66127721997093e-05
-1.39347926998129e-05
-3.99172361390748e-05
-3.25479641269961e-05
-1.38359116778387e-05
-2.41224028923127e-05
-1.65790568745521e-05
1.66185762549779e-05
-2.68860045036601e-05
-2.31567352839597e-05
-3.13462665073753e-05
-1.14960112412397e-05
-2.50904763506899e-05
-6.47350846659104e-05
-3.23502377505597e-05
-2.92329853524163e-05
-1.92882860423205e-05
-1.53823773448052e-06
-2.18759755342657e-05
-2.10005106447583e-05
-3.48714247644054e-05
-1.81836499325019e-05
-1.89255527814631e-05
-1.18438691879849e-05
-3.44430498333845e-05
-2.12540525135336e-05
-1.07796229634335e-05
-1.49984799800028e-05
-6.35869998215385e-05
-7.25341593657438e-06
-3.07399797593681e-05
8.45141398641745e-06
-2.60255811437726e-05
-1.25697372090022e-05
-2.01476587751999e-05
-5.86938810711203e-05
-3.73082864544373e-05
-2.95833143809797e-05
-2.202867275628e-05
-4.572869223822e-05
-3.11847228452875e-05
-7.509149974723e-06
-2.70974445498236e-05
-2.96452481230005e-05
-3.34476903658545e-05
-2.87619928525823e-06
-5.46581059830278e-06
-2.39174959086935e-05
-4.06499703728156e-06
-5.15031962443941e-05
-4.77876524284002e-05
-2.00292512293289e-05
-2.15717966803903e-05
-3.39320327375376e-05
-3.972794303801e-05
-1.42534159426844e-05
-3.96882479179742e-05
-5.13258703063455e-05
-2.82389513287859e-06
-8.59886795170309e-06
-2.85434473635717e-05
-1.49060570163963e-05
-3.4728937629016e-06
-1.30227740660793e-05
-1.00602642562973e-05
-1.95834197947846e-05
-2.67419938569353e-05
2.85062372725455e-06
-2.71364660855176e-05
-2.57838832062886e-05
-2.23721337957931e-05
-1.43804297954713e-05
-1.05520187625927e-05
-2.99625865586611e-05
-2.1790517697828e-05
-2.69641260451795e-06
-3.13804833376034e-05
-5.15921280940633e-05
-2.09512636522889e-05
-5.34023885281567e-05
-3.28647412185306e-05
-4.29368360429573e-06
-7.72102944271328e-06
-3.85455814449023e-05
-1.73479083505974e-05
-1.90437451247518e-05
-4.14288380873148e-05
-1.23537278069668e-05
-4.14397566338448e-05
-3.29688882682767e-05
-2.00146687986305e-05
-6.13975319282229e-06
-3.98541487333958e-05
-1.68638570224244e-05
-4.62922200653522e-05
-1.53639014289148e-06
-3.50956849149415e-05
-1.2307846277304e-05
-3.75428089824088e-05
-1.78466161126068e-05
1.24930988280366e-05
-3.42156365834876e-05
-3.48813544833859e-05
-1.25215853700965e-05
-1.82784807727517e-05
-3.70817659299353e-05
-1.66713916179957e-05
-3.66629921207047e-05
-7.13900323417921e-06
-1.29917775930936e-05
-1.47358993203947e-05
-3.00041755463085e-05
-3.57435837794428e-05
-4.76893394661854e-06
-3.22852494059686e-05
-4.84682849212176e-05
-2.60868148163075e-05
4.21927200981526e-06
-2.01590441639121e-05
-3.18455769460048e-05
-2.35072314997981e-05
-3.75164652511682e-05
-3.68216039915316e-05
-1.03455874120976e-05
-3.71561647096715e-05
-4.35177070024868e-05
-1.5451042989032e-05
-1.03587120002789e-05
-3.40264388419362e-05
-2.88350503134952e-05
-2.04933106802423e-05
-3.18532346177174e-05
-1.51525782599449e-05
-4.23773589719507e-05
-1.4052369033213e-05
-1.54975710200217e-05
-2.92933697040256e-05
-3.75090513572459e-05
2.40681848137641e-06
-2.74191663995386e-05
-3.88320479690473e-05
1.17790470661174e-05
-2.86216694793438e-05
-2.09194238097653e-05
-1.79227297660427e-05
-2.09585823298468e-06
-5.61923945968429e-06
-3.98112598820939e-05
-3.02210072817025e-05
-1.3244522836317e-05
-3.38505204832221e-05
1.4527332639035e-06
-4.82507253312519e-05
-4.26793741145766e-05
-5.27604994764743e-05
-4.58646073149781e-05
-8.77087835577107e-06
-2.79019278422175e-05
-3.76340631021249e-05
-3.61662290662977e-05
-3.19560067610181e-05
-1.34844148434817e-05
-1.8859697514483e-05
-2.18811543936381e-05
-9.51023377287089e-06
-1.81979985071295e-05
-3.29232081288434e-05
-1.84858711907076e-05
-1.8550451873139e-05
-7.10165450426537e-06
-3.11642736370697e-05
3.85839276425461e-06
-2.4763962444505e-05
-2.45690980295457e-05
-4.79662726969701e-05
-1.82110671096639e-05
-5.12646355350472e-05
-2.53551858448898e-05
-1.75475783708405e-05
-2.26949146928398e-05
-3.74020965082561e-05
-1.90273110270609e-05
-3.02566366380498e-05
-3.05375664190162e-05
-2.50878308483078e-05
-2.97727236296603e-05
-3.57909312464666e-06
-3.39028597260447e-05
-1.08303689153602e-05
-1.85191633313417e-05
-2.92144216706965e-05
-4.8114020351869e-05
-2.0851347212879e-05
-4.1288050690938e-05
-1.91642768893318e-05
-2.59575995245762e-05
-1.63498790359775e-05
-4.09779621841331e-05
-1.6305847901501e-05
-7.96287319281521e-06
-2.14431619987441e-05
-4.72095116986075e-05
-5.55692161246087e-06
-1.36647271817327e-05
-1.26253655637804e-05
-1.74603213685113e-05
-3.9290149805857e-05
-3.07627606104791e-05
-2.040102557751e-05
-1.14294905104732e-05
-4.3727575171793e-05
-4.2990549093862e-05
-1.104162388386e-05
-2.09786129348785e-05
-3.49671727774319e-05
-2.66743956997746e-05
-9.89544555849622e-06
-1.56001920650364e-05
-1.63905774197087e-05
-4.39188784904291e-05
-4.62293743780918e-05
-4.14645717733516e-06
-3.98680377833583e-05
-1.91788406652557e-05
-1.58122375022482e-05
-3.07153057434289e-05
3.98208775794891e-06
-1.55139032944678e-05
-2.01305485719151e-05
-2.71768653469899e-05
-1.30144326735715e-05
-2.29777884780972e-05
-2.41855019405022e-05
-3.24788296886751e-05
-3.54702951389971e-05
-4.16520599139323e-05
-3.03699739007891e-05
-4.98001751176804e-05
-3.31805410257067e-05
-2.4283907314319e-05
3.03656122245781e-06
-2.57489153894351e-05
-4.07601072828255e-06
-9.75908109572621e-06
1.94566158127519e-06
-4.80166511573289e-05
-9.49016467458e-06
-5.95196963849107e-05
-3.65838059640068e-05
-1.83224964455079e-05
-7.88893893399456e-07
-1.56801313681807e-05
-2.71436197469076e-05
-1.95953840669568e-05
-3.21862414444308e-05
-3.35994508560458e-05
-2.43435387462464e-05
-4.20161986930347e-05
-3.32258588862635e-05
-8.06716615863827e-06
-2.68712643461127e-05
-5.55425407288791e-05
-1.8346563395663e-05
-1.27513794342224e-05
-1.79428542485401e-05
-1.91774645944976e-05
-2.94942704999411e-05
-1.15888174979697e-05
-2.89814230031791e-05
-2.56154154595651e-05
-4.93686171438546e-05
1.13313921642624e-06
-2.08685387356039e-05
-4.3938633368618e-05
-2.79332197057135e-05
-2.4840591402484e-05
-1.2164381676397e-05
-2.53938505621702e-05
-3.17327973087877e-05
-3.67118537122699e-05
-9.88655491778606e-06
-4.71735423985328e-06
-1.54869275307843e-05
-4.52853375445538e-06
-4.52356527369288e-05
-2.25633712667026e-05
-3.56279155125842e-05
-2.8194222387498e-05
-9.03093335313843e-06
-5.81808219417348e-05
-5.40740359369783e-06
-2.44516288913031e-05
-3.85543778270102e-06
-1.97478041165624e-05
-4.3967094761544e-05
-3.96927055259921e-06
-3.05570231135261e-05
-2.52345047206589e-05
-3.80524707084955e-05
-1.6352911085615e-05
-1.13999928649489e-05
-2.5940269381408e-05
-1.18149061019736e-05
-1.6444494434685e-05
-3.25695351565877e-05
-2.12037972131172e-05
-2.59770009635461e-05
-2.68116720977772e-05
7.28069505129362e-06
-1.97406653310759e-05
-1.33915928559262e-05
-1.55169823598052e-05
-1.94224440596118e-05
-2.93761198704841e-05
-9.52039195917664e-06
-1.9561725419293e-05
-4.28753798049573e-06
-1.39222068008046e-05
1.682888716174e-05
-3.71617653105445e-05
-2.22368098871828e-05
-4.57840604738294e-05
-3.56304152912249e-05
-3.49904939236229e-05
-2.15578597036325e-06
-4.37119932023946e-05
-5.17426359124785e-05
-3.84352319397418e-05
-3.45721337770675e-05
-1.7654295488306e-05
-3.4643414619965e-05
-3.52780683223511e-05
-3.31084797974273e-05
-2.02869243459632e-05
-2.79770164666545e-05
-5.50915104668628e-06
-2.75265328576026e-05
-3.47166277760269e-05
-2.7176169920984e-05
-3.50634161679761e-05
-2.28964363579906e-05
-3.38097886111393e-05
-1.08866291851661e-05
-2.07655060969828e-05
-4.02783245671857e-05
-3.57903494428732e-05
-2.21538203182767e-05
-2.20476186446924e-05
6.09658938247101e-06
-8.35866609901004e-06
-3.33401457414286e-05
-2.94544499253902e-05
-4.54950982579232e-05
-2.2662004668752e-05
-3.97389193369235e-05
-2.40531174646193e-05
-2.22808192323142e-05
-1.66843428974626e-05
-5.13148945219188e-05
-1.12523206472062e-05
-3.38807284367025e-05
-8.78187321338795e-06
-9.53193938507424e-06
-3.6874880962886e-05
-3.45597408763845e-05
-3.58134308447406e-05
-1.84198983163107e-05
-3.66396498506797e-05
-1.67224664618809e-05
-2.23443113283128e-05
-2.95251217817173e-05
-3.11762323689262e-05
-3.07751603938896e-05
-3.1297950339974e-05
-2.00526635165816e-05
-5.48004901523933e-05
-3.17906627396517e-05
1.10172944959425e-05
-1.85682874240417e-05
-4.76694990389088e-05
-3.76961804376773e-05
-3.76678358637873e-05
-5.68489699533004e-06
-1.70175700187592e-05
-2.02642371709196e-05
-2.97419233494311e-05
-7.48897341718502e-06
-3.71105654478756e-05
-3.58053172375147e-05
-7.79193082131609e-06
-2.17931841894152e-05
-2.27210338000642e-05
-1.56853465295411e-05
-3.9610890653049e-05
-1.41046294695282e-05
-3.42162747804487e-05
-2.66124868471793e-05
-3.18343100339903e-05
-1.99297018392449e-05
-2.52963267698332e-05
-2.83579207654615e-05
-2.78114285787807e-05
-3.98653388239375e-05
-1.5925154044288e-05
-6.20076453691939e-06
-1.94037367442006e-05
-3.8959050496019e-05
-2.11266764923384e-05
-2.04045768784011e-05
-2.79675355672998e-05
-4.3034923098738e-05
-4.22975855054418e-05
-2.71074915656058e-05
-3.30231179656334e-05
-9.40851057683389e-06
-3.32749206187845e-05
-2.70010467745905e-06
-2.42714687608768e-05
-2.55854109382983e-05
-2.75676413598426e-05
-3.16380166329783e-05
-3.64458731497043e-05
-2.94807025716353e-05
-3.77488712194452e-05
-1.20394715286992e-05
-1.34534291181857e-05
-2.88790689982823e-05
-2.69872708614013e-05
-1.38714414298035e-05
-3.84581205899366e-06
-1.23976235435449e-05
-3.98552808661089e-05
-1.94021152179644e-05
-2.6216974374713e-05
-2.99229253688679e-06
-2.49529660592245e-05
-3.42791272869903e-05
-2.5304447966385e-05
6.31487548635841e-06
-3.62108796520621e-05
-4.33135174584322e-05
-2.81758956065293e-05
-1.10344474688158e-05
-2.18620985708319e-05
-5.30077441734706e-05
-2.10915439745922e-05
-6.97433496875115e-06
-4.35482469269112e-05
-1.32670637176316e-05
-3.48458597170215e-06
-1.73990206763453e-05
-2.84827431131703e-05
-3.35164166664302e-05
-2.33272763027319e-05
-3.3380520283232e-05
-3.16638177602042e-05
-7.14265614528578e-05
-3.4670834252933e-05
-2.7417517387864e-05
-5.14127343682788e-07
-1.0693133378661e-05
-5.00861403988478e-05
-1.56800041142417e-05
-1.47146949814192e-07
-2.70037144027557e-05
-3.56297929437277e-05
-1.21920488763024e-05
-6.78696078422883e-06
-1.30103410208895e-05
1.67626554406313e-07
-3.00830285036651e-05
-5.42859879610392e-06
-4.53169888710775e-05
-2.78896013290252e-05
-1.0182764396825e-05
-2.89022146871899e-05
-5.77768644700174e-05
-4.62520945657953e-06
-8.54133653237131e-06
-2.23613848983336e-05
-3.80343432466498e-05
-5.03977388843659e-05
-2.4560428306769e-05
-3.73678448688014e-05
-5.98710511528385e-06
-4.8275977028161e-05
-6.34301249111709e-05
-2.33826423296498e-05
-3.1021782749779e-05
-2.90698383472648e-05
-4.34263682721791e-06
-2.77144838862056e-05
-4.26037485871388e-05
-5.33522792995877e-05
-4.1022111868965e-05
-3.45596270447994e-05
-5.14447182520226e-05
-1.73828033303925e-05
-7.89061737514982e-06
-1.89354767895459e-05
-2.38748311239289e-05
3.28368503517773e-06
-3.82607986403415e-05
-2.02529947045927e-05
-1.4529541633765e-05
-7.97850951429698e-06
-3.9924528665979e-05
-1.68026477518439e-05
1.03247054889546e-06
-2.64838702934925e-05
-5.69027855311075e-05
-4.38017825417369e-05
-2.13048024889276e-05
-3.93325902653654e-05
-8.34398015445511e-06
-3.29381490510297e-05
-4.11680214605928e-05
-2.54130361295798e-05
-8.31811404920813e-06
-3.1677740370666e-05
-1.57349790673928e-05
6.60658187466558e-06
-3.23390171227893e-05
-2.8866549157398e-05
-2.30115251096835e-05
-3.31845953753424e-06
-3.29524181629606e-05
-3.05590785446817e-05
-1.98544354319395e-05
-2.2018441452874e-05
-1.46834586210302e-05
-2.6238480889309e-06
-8.11681616241293e-06
-3.76343227045367e-05
-3.08962637510664e-06
-1.31123535681817e-05
-1.88406056078895e-05
-8.53068052637894e-06
-3.38773285653595e-05
-2.12939545099229e-06
-2.19690103637124e-05
-3.69650081759111e-05
-1.14487902095927e-05
-2.18013423694772e-05
-3.53129636664094e-05
-4.80457423679543e-05
-6.68047638209813e-06
-5.73721345265163e-05
-1.78307703395042e-05
-1.70130357712037e-05
-3.12743231210818e-07
-1.28174972930428e-05
-1.77047727716413e-05
-4.00207305916568e-05
-1.60977375601419e-05
-5.00935931949008e-05
-1.27406336098398e-05
-7.91025606723491e-06
-3.80097441185339e-05
-3.72882952711117e-05
-4.69885103917267e-05
-1.75063601136917e-05
-2.92342196114722e-05
-4.23845862722632e-05
4.08038811282636e-06
-3.44553236952825e-05
-2.16970335289458e-05
-1.80588733414107e-05
-3.3315431554349e-06
-3.30821691516639e-05
-2.91081251113749e-05
-9.53798225098063e-06
-9.2315010614439e-06
-2.18965683752325e-05
-5.32620074706088e-05
-1.69740209754272e-05
-2.90462985988408e-05
-2.26106152514261e-05
-6.46909643780927e-07
-1.37187857797677e-05
-2.62377787209835e-05
-3.19480409512872e-05
4.05367911878018e-06
-2.08116752939224e-05
-2.02609791196588e-05
-4.14748342966094e-05
-5.45187100494456e-05
-3.43364301649302e-05
-2.68596085133186e-05
-2.45509881060678e-05
-4.37041761355272e-05
-4.8584154183331e-05
-4.06880467653653e-05
-1.59560192783933e-05
-4.67523610217089e-07
-9.08272828491171e-06
-1.54615252947616e-05
-2.28931695220392e-05
-3.8464199188984e-05
-1.73109022096605e-05
-3.75927618277514e-05
-4.84322843828389e-05
-4.05577386626869e-05
-1.63727984940581e-05
-2.50798619991678e-05
-1.28773381601122e-05
-2.58413966734746e-05
-4.01970245038016e-05
-3.2621315228127e-05
-3.52640920563733e-05
-2.63784055078833e-05
-2.94525267089089e-05
-1.99590230013608e-05
-1.32906720436798e-05
-2.45018484159495e-06
-2.9420720691749e-05
-4.26303881093562e-05
-1.42520644876783e-05
-4.30007411775232e-05
-8.25364473890289e-06
3.08360982179152e-06
-3.18139046372013e-05
-3.64075281782991e-05
-3.51116791865926e-05
-1.29416286133361e-05
-3.57599271534474e-05
-1.95859545818464e-05
-1.43705926192577e-05
-3.13819429893056e-05
-3.36530559493616e-05
-4.24749078241462e-05
-2.25612221134555e-05
-1.01470617287925e-05
-5.04712666344085e-05
-4.44043029651006e-05
-3.13683506878964e-05
-2.76438514262643e-05
-3.16422168421455e-05
-2.96795798043981e-05
-3.22000970334414e-05
-3.55887857080071e-05
-2.62503380010024e-05
-1.62325835949145e-05
-1.24553606293396e-05
-1.46207064264653e-05
-3.53860415783037e-05
-3.73953961166786e-05
-4.11778042558938e-05
-2.9180289911532e-05
-4.73152890296211e-05
4.53464176903627e-06
-1.19379521924551e-05
-4.39886033634198e-05
-2.12469701921605e-05
-1.70585790152868e-05
-4.53647420053273e-05
4.73662540288392e-06
-2.70968670159809e-05
-4.05403202899263e-05
-2.03288697630988e-05
-3.43746084067359e-05
-6.68508900594492e-06
-4.38442878870772e-05
-2.85330838406318e-05
-1.30204752661802e-05
-2.47968675508621e-05
-3.51420081709915e-05
-9.30251866324279e-06
-2.06414605745234e-05
-1.80479890743293e-05
-1.59605737645527e-05
-3.4590364231858e-05
-3.8434290731331e-05
-2.32658873277839e-05
-3.48689167896337e-05
-4.28674101448526e-05
-3.10341064342457e-05
-2.72736812605933e-05
-1.52791938259406e-05
-1.59893954626263e-05
-2.98905583916072e-05
-2.45152284283106e-05
-7.50191877425751e-06
-1.0177140850775e-05
-2.6633972317113e-05
-6.24798883036153e-05
-4.78185122836184e-05
-4.26040882939601e-05
-1.69421248679282e-05
-2.51426773064503e-05
-4.10885558304583e-05
-9.53527198774397e-06
7.5624081779844e-06
-3.18133294136115e-05
-3.2088417411873e-07
-4.12407457985881e-05
-1.01742985127069e-05
-1.90468417824299e-05
-1.00216255498931e-05
-1.54630905821955e-05
-3.87758919996662e-05
-2.79182803061644e-05
-6.99476034347487e-06
-2.57897403498823e-05
-3.67510080676894e-05
-3.24374290021949e-05
-5.91139450336246e-05
-3.31808997009949e-05
-2.61190165485848e-05
8.95686344732227e-06
-1.16277687146463e-05
-2.62105459073909e-05
-2.60147700606888e-05
-1.20099589646379e-05
-2.70303527288407e-05
-2.21343159334555e-05
-3.14882818096484e-05
-1.75404497612246e-05
-2.92674362543487e-05
-4.03600699766685e-05
-4.22523269933876e-05
-2.48643066661879e-05
-4.4855215911909e-05
-3.23803328318839e-05
-1.6880369245985e-05
-4.13583809097251e-06
-2.19827283843857e-05
-5.05671648874782e-05
-2.79659479952373e-05
-4.06708303550091e-05
-3.5600736088899e-05
1.24332685287945e-06
-9.67034698472343e-06
-1.50304242115492e-05
-5.12803020527077e-05
-2.16349055138093e-05
-2.33034539123714e-05
-2.75245814992269e-05
-2.86553676684289e-05
-1.69994965920859e-05
-1.25431580959768e-05
-1.10234745763148e-05
-2.57051107864714e-05
-2.32072165144194e-05
-4.68095964105365e-05
2.35442468883666e-07
-1.95869350523759e-06
-2.18752997777034e-05
-1.79860842767201e-05
-2.43070449999726e-05
-6.60031276438633e-05
-3.8842034035182e-05
-1.86175971065317e-05
-3.75876960965278e-05
-3.7154991227126e-05
7.1228231310255e-06
-8.58412343443216e-06
-1.26695159343011e-05
-6.00130221263487e-06
-3.50381685332203e-05
-1.62373162749631e-05
-1.70195727604574e-05
-3.20331137563483e-05
-1.53318010394292e-05
-3.18970161782169e-05
-8.890745763563e-06
-6.27641069072768e-07
-8.24106377757505e-06
-5.77907496029861e-05
-1.9717394869642e-05
-2.53923049828021e-05
-2.3626107169526e-05
1.97334326057994e-06
6.96525964215041e-06
-2.71336593064102e-05
-2.32842043167757e-05
-2.72538549440284e-05
-2.6174505132291e-05
-2.61537891425605e-05
-4.54119888278146e-05
-3.84984142802585e-05
-3.18561233208029e-05
-4.60592217330562e-05
-3.15117089267223e-05
2.9215417011097e-06
-2.18989314340861e-05
-3.87025789023736e-05
-2.80637052749522e-05
-2.84039261956182e-05
-2.81968193515331e-05
-6.5003793599863e-05
-8.74872978408092e-06
-2.85253648203024e-05
-2.33312345704544e-05
-3.24234993083797e-05
-6.46204277836353e-06
-2.97351790447381e-05
-1.56782638804745e-05
-1.29510637510018e-06
-1.79297028334212e-05
-5.65153495037665e-05
-1.86913856377045e-05
-1.7134393120925e-05
-1.81598097414172e-05
-3.86413543497797e-05
-3.04914784888321e-05
-3.2823726744036e-05
-6.45491702177686e-05
-6.36141236920418e-06
-1.58834873749784e-05
-6.11591876311162e-05
-3.28952635799891e-05
9.52119477543094e-07
-2.80667008697307e-05
-2.20441542384457e-05
-2.57754281749955e-05
-2.23601734098181e-05
-2.09864977539219e-05
-2.94485137764469e-05
-3.31361776509115e-05
-2.19755116104556e-05
-3.24639638837601e-05
-4.9489398581737e-06
-1.51126297749758e-05
-1.79161016567191e-05
-2.45387212984103e-05
-4.30536898122299e-05
-3.90747426423367e-08
-3.35914617493126e-05
-3.68547646253015e-05
9.96494881659835e-06
-7.82424868906319e-06
-3.43349804926326e-05
-3.24536004851971e-05
5.59016041289392e-06
-2.70748241999077e-05
-1.72352076731479e-05
-1.01011530619086e-05
-3.78589043523674e-05
-4.21304172931918e-05
-5.10159255084456e-05
-1.51744986631297e-05
-3.56767373925349e-05
-2.20333747805886e-05
-3.08303623339501e-05
-3.64193934232994e-05
-4.71947944175782e-05
-3.09026515874349e-05
-9.8226024638169e-06
-3.07610249350815e-05
-4.0371674914384e-05
-3.48030452852997e-05
1.41701221399571e-05
-2.93754477728161e-06
-2.76387067761337e-05
-3.10170155808637e-05
-5.01952723361586e-05
-2.35150984052841e-05
-3.61972832311132e-05
-4.084750982072e-05
-3.11224270296461e-05
-2.28477600157292e-05
-2.55596897560133e-05
-1.93789976666243e-05
-2.34800684333589e-05
-3.7878351304794e-06
-4.25039950425371e-05
-2.72150410002825e-05
-2.99409438684524e-05
9.18799484068588e-07
-4.41596042030297e-05
-1.59126706491984e-05
-2.31765608013351e-05
-2.70944329239332e-05
-4.05761841841521e-06
4.95663939871402e-06
-2.64694400755084e-05
-2.44597833807127e-05
-4.07915205239989e-05
-8.79804414365841e-06
-3.4341528318539e-05
-2.96345432358859e-05
-2.20186956945933e-05
-3.60028542990992e-05
-3.10421478949921e-05
-2.06596073189102e-05
-2.1959057950352e-05
2.26675896137882e-05
-2.60312878840679e-05
-3.9712769327719e-05
1.16133148072448e-05
-1.59207210280427e-05
-3.35723982303563e-05
-1.93292915329852e-05
-6.8097022605683e-06
-2.61840912212885e-05
-3.85667853695819e-06
-8.47891594416047e-06
-3.06337257753813e-05
-1.2346866283571e-05
-2.98104546498588e-05
-2.31466421229118e-05
-1.76780222834073e-05
-3.75654394838855e-05
-2.29664515975266e-05
-3.34451225389281e-05
-4.7191316085214e-05
-4.10430530367539e-05
-2.15279995703284e-05
-3.40399294350872e-05
-3.57553089286027e-05
-2.66430763025645e-05
-2.5770523363662e-05
-1.47713284761777e-05
-2.15776747200314e-05
-4.57615480749517e-05
-2.93581724751343e-05
-2.17466766261129e-05
-2.41014577140597e-06
-4.97832844118654e-05
-1.04289412499294e-05
-3.4810566729087e-05
-4.45155752402982e-05
-5.22181752127918e-05
-3.35115586197912e-05
-1.19902362763803e-05
-2.05421232638399e-05
-2.16112923424033e-05
-2.29772461348875e-05
-2.28376885797357e-05
-2.05598446028335e-05
-2.10403800912477e-05
2.68370771208134e-07
-1.24935520133331e-05
-8.0305494361616e-06
-5.92367660544585e-05
-3.27339781963909e-05
-1.05945619856332e-05
-4.45934894693606e-05
-3.49081918398752e-05
5.79151085826138e-06
-5.75241510826413e-05
-3.28192473255242e-05
-2.03836968784042e-05
1.63373783191938e-05
-6.92862816053489e-06
9.41048784897996e-06
-3.88373686580244e-05
-4.99251658686681e-05
-2.60095854413062e-05
-2.5776979427224e-05
-3.07529422636184e-05
-1.16923347342282e-05
-2.66890317193245e-05
-4.46933174255854e-05
-2.15790992610663e-05
-1.21155571791441e-05
-6.4749356869053e-05
-4.64282250209348e-05
-1.92354721973545e-05
-5.2485691784562e-06
-3.20823159117891e-05
-4.61813973105759e-05
-2.12167699276913e-06
-1.17481829273672e-05
-1.28484090758181e-05
-1.93808001018189e-05
-3.1500961403959e-05
-3.08823560059236e-05
-3.97531279006475e-05
-5.13278646240136e-05
-3.86960825271972e-05
-4.03699431564199e-05
-2.89583169395266e-05
-3.92884206943647e-06
-3.83480302855228e-05
-2.53085971973323e-05
-3.11578776619069e-05
-1.77676098898652e-05
-1.73376338093616e-05
-3.18602078438711e-05
-1.84302234232971e-05
-2.13289213443254e-05
-3.26251557476158e-05
-1.61804923246278e-05
-3.7727488381591e-05
-5.47209313127943e-05
-4.46727998442953e-06
-2.63954932216257e-05
-2.47984901735868e-05
-3.69108757360105e-05
-2.41614236794829e-05
-2.78447283137705e-05
-1.60321876314469e-05
-1.64605284862383e-05
-2.58677863556263e-05
-3.94792951533276e-05
-2.33604024050832e-05
-2.38297851879149e-05
-3.70068494014948e-05
-2.17480962460518e-05
-2.1137402298432e-06
-3.55032703016024e-05
1.61811586042406e-05
-2.83034462606157e-05
-1.88070853194701e-05
-2.00871663833209e-05
-2.31424671066192e-05
-3.75378807747032e-05
-6.61335688615704e-06
-3.76025135645282e-05
-7.68134505647761e-06
-1.01961704480405e-05
-2.24310353374092e-05
-5.58234055960604e-05
-1.22139575572099e-05
-2.39522998660767e-05
-2.9653230113632e-05
-5.43707217787987e-05
-3.92747291869485e-05
-1.40700574079761e-05
-1.81501630957481e-05
-2.96992786282915e-06
-2.49042121253696e-05
-3.50182423393412e-05
-5.80456761421682e-05
-3.80249538024645e-05
4.94334980262317e-06
7.45416259884223e-06
-2.49817840654117e-05
-2.35204891983901e-05
-3.76841949910461e-05
-1.89753628015327e-05
-2.56620510865289e-05
-6.06017976812615e-06
-2.18828808269899e-05
-1.33316539724532e-05
-5.20649506429256e-05
-2.00458178928521e-05
-4.77522776489971e-05
-4.92220823047339e-05
1.24429875481468e-05
-2.06685636451445e-05
-1.18215759338344e-05
-1.22999303079969e-05
-2.87022685246565e-05
-2.64373809432039e-05
-5.67957097926019e-06
-2.65465226416119e-05
-4.90541046050218e-06
-6.33986428899111e-05
-2.04837227855194e-05
1.66929444343112e-06
-2.69289449585808e-05
1.22210667047427e-06
-1.56198731640096e-05
-2.1753416473554e-05
-2.96750402512973e-05
-3.53829769034815e-05
-2.17087345405777e-05
-1.90550536064032e-05
-4.56301406790954e-05
-1.84550979417543e-05
-2.05804180380591e-05
-4.46803767103955e-05
-3.35901951803211e-05
-1.49036591181033e-05
-2.17505752752025e-05
-1.69855473688819e-05
-2.92622892189828e-05
-3.03465037121347e-05
-5.86619709840852e-06
-1.06981049826444e-05
-3.46695571758305e-06
6.57459959863734e-06
-4.32998682617202e-05
4.35851648774181e-06
-2.72179686534227e-05
-3.96676808944101e-05
-3.10856894038448e-05
-2.51146105383111e-05
-3.86295024581001e-05
-4.81780423221755e-05
-2.71972002099299e-05
-6.05616402664263e-06
-2.14731012184632e-05
-2.54563725521475e-05
-3.68795154957748e-05
-3.05896590342898e-06
-1.34900572546634e-05
-6.49949863611729e-05
-1.90483401436752e-05
-4.38204299963241e-05
-3.84405976847638e-05
-1.94028274803656e-05
-2.1476370138778e-05
-1.05089812703871e-05
-2.36709276650876e-05
-2.55364619574158e-05
-1.73660443570011e-05
-3.23832560120662e-05
-3.18450298443067e-05
-9.17189319420719e-06
-2.1148552744741e-05
-5.8986962320618e-05
-2.22652179337945e-05
-1.96744026084521e-05
-4.01396882039131e-05
-2.33099627062307e-05
-2.31877328539687e-05
-1.22789338593595e-05
-3.62675200051833e-05
-3.82334663089322e-05
-1.70038551087052e-05
-1.85239174347982e-05
-2.35574618917562e-05
-2.50375949172712e-05
-1.56901672660674e-05
-2.77304269842568e-06
-3.69665047699686e-05
2.17806870022071e-06
-1.66976729207659e-05
-6.05896266951199e-06
-2.01295411796965e-06
1.31182252944815e-05
-1.71804570994471e-05
-1.70808684308075e-05
-3.23824061755899e-06
-2.8151218895156e-05
-2.4342206332571e-05
-3.13652593288734e-05
-2.06042990777373e-06
-6.30747235846008e-05
-5.08135327132839e-05
-2.58631877626971e-05
-2.39884479414006e-05
-2.10915458442865e-05
-3.93949658235547e-06
-2.12753334752118e-05
-2.81273658306924e-05
-3.25587929569052e-05
-1.94112896171947e-05
-2.17863440079587e-05
-3.40870858366098e-05
-1.92854284321757e-05
-6.91138345642877e-06
-2.78702004304733e-05
-8.13373573736486e-06
-3.64590570846333e-05
-4.59983125402785e-06
-4.87240377048081e-07
-3.02253122045107e-05
-3.66342358935935e-05
6.17015977846764e-06
-3.7784960438214e-05
-3.13327753209817e-05
-3.01099130919957e-05
-8.10902726842655e-06
-4.38714213683768e-05
-5.08556553263101e-05
-3.92724646500015e-05
-4.33732387563966e-05
-2.69841376078428e-05
-4.79191738111142e-05
-2.8298070302623e-05
-2.56219727671641e-05
-2.67517989029102e-05
-1.78806944699846e-05
-1.4153484728946e-05
-2.35127320662461e-05
-3.47581661117763e-05
-2.6853416958946e-05
-3.23741776910215e-06
-1.79886493612328e-05
-1.25981601822658e-05
-3.32688176807269e-05
-1.3667490698062e-05
-2.66860671399693e-05
-2.75835874457547e-05
-4.61858542600469e-05
-3.31389028537491e-06
-2.63927647809554e-05
-4.05442450380282e-05
-3.27745473376625e-05
-1.39891515932745e-05
-2.87438803343847e-05
-4.8433611758293e-05
-4.27859803045621e-05
-1.00164212889529e-05
-3.72134984891331e-05
-1.86369343693171e-05
-1.65579917478891e-05
-3.71428843736603e-05
-2.47217539160386e-05
-2.46295543173488e-05
-7.17712352992932e-06
-5.26048486847613e-05
-1.19910727989722e-05
-1.21430176271408e-05
-3.71236481304404e-05
-4.92589549967633e-05
-1.34750853735598e-05
-2.37480326690657e-05
-1.80285789318473e-05
-3.93435900119196e-05
-1.85478210083197e-05
-4.374885147003e-05
-3.73224857500893e-05
-1.98501672813441e-05
-9.39569836673367e-06
-1.60740388983748e-05
-4.84838433997886e-05
-4.07293075429711e-05
-3.92618748476268e-05
2.39553474917319e-06
-1.39184589553887e-05
-2.25687493171108e-05
-1.75627712904175e-05
-8.92793625031077e-06
-5.27529392490825e-06
-9.61816120702731e-06
-3.66114388650602e-05
-5.19451223135626e-05
-3.14467085746334e-05
-1.60480928680438e-05
-4.64093729274458e-05
-2.14083231307616e-05
-1.59391503220194e-05
-1.8855308549127e-05
-1.98943139093087e-05
-2.89275031878539e-05
-2.85841207160275e-05
-2.64369757977999e-06
-4.24817419794176e-05
-5.69079529848138e-07
-8.24190194215999e-06
-4.50465676600461e-05
-3.50933279092461e-05
-3.55704072088917e-05
-4.14691965408069e-05
-2.21196351537327e-05
-9.95986073268113e-06
-1.52887517225482e-05
-4.83500047368254e-05
-7.06886276342325e-06
-1.81549568153992e-06
-6.09017632547096e-06
-3.43208850013927e-05
-4.1966330762601e-05
-1.05970533172483e-06
-3.09564904275542e-05
-1.07228363247582e-05
9.91517579461417e-06
-2.75769271530964e-06
-2.24320100913025e-05
-4.03989207832295e-05
-2.70672613912842e-05
-1.06183198424855e-05
-1.90181140996355e-05
-2.63095840377637e-05
-1.94534084075977e-05
-2.78709896751912e-05
4.52891289458154e-08
-2.97485932426214e-05
-2.96949627112304e-05
-1.98548040437542e-05
-1.86291154230713e-05
-6.54212772585728e-06
4.5477298444097e-06
-2.61382699921687e-05
-2.19742451183989e-05
-1.69665573242391e-05
-2.21194673001676e-05
-2.71763332195398e-06
-2.22194361764467e-06
-2.1913086874416e-05
-3.13964028931873e-05
-4.99314688757611e-05
-3.82857944791496e-05
-3.28041842212441e-05
-1.8923835020149e-05
-1.24243040944664e-05
-7.53779380932274e-08
-2.11458983266008e-05
-2.06739113278798e-05
-4.22798164065247e-05
-3.39581516302749e-05
-2.78264113985428e-05
2.12648175232101e-06
-3.28446761597221e-05
-3.0568436083442e-05
-3.20815520487211e-05
-2.97041944792143e-05
-2.84011523577253e-05
-3.13379088443137e-05
-8.99542647720898e-06
1.30270932882769e-06
-2.12995887923388e-05
-2.06990789395804e-05
-4.55263988758456e-05
-2.80489935215002e-05
-1.50753565872757e-05
-3.13070643750072e-05
-5.14044956064353e-06
-1.00369337563454e-05
-2.1161272797915e-05
-1.91312516244372e-05
-9.97492279625481e-06
-2.64153926995849e-05
-2.6943932461988e-05
-2.0779810774209e-05
-8.87452498455373e-06
-4.56796060401429e-05
-3.77954800440095e-05
-2.88375932528449e-05
-8.00526888300024e-06
-3.07846216770643e-05
-1.46455948059127e-05
-2.9802843037912e-05
-3.40383074125048e-05
-1.18275231479622e-05
-1.66645969640153e-05
-1.08096643777833e-05
-2.72497321973737e-05
-3.05125789809051e-05
-4.19269899792659e-05
-4.1798475074399e-05
-4.15366466438705e-05
-2.54227006769476e-05
-2.9240200806567e-05
-8.64171338713972e-06
-1.10416281975805e-05
-3.25272014186585e-05
-2.42505403444045e-05
-9.88515371656507e-06
-3.26631829291218e-05
-4.82565284085551e-05
-9.8852199628191e-06
-5.33870717376988e-05
-3.9887237168596e-05
-3.24231980878193e-05
-2.72203688824538e-05
-4.03464506049755e-06
-1.64313157489207e-05
-1.50229839544049e-05
-3.52289726365115e-05
-3.98247925180366e-05
-4.7228996156006e-05
-4.9023159868207e-05
-4.15392123004584e-05
-1.88799000033517e-05
-2.60834957886393e-05
-3.00351972919984e-05
-5.38929776146629e-05
-4.54220430352549e-05
-2.72814847948306e-05
-6.26648757721273e-05
-5.07014839991971e-05
-3.85290480359983e-06
-3.32271761268216e-05
-6.2364386443516e-06
-3.10150262103122e-05
-5.48872605993912e-05
-1.95126959260673e-05
-2.35960088723222e-05
-2.66380530730185e-05
3.67151943567052e-06
-1.67586834253223e-05
-4.22668213216114e-05
-3.56613731903506e-06
-3.04912698609973e-05
-2.10061050094413e-05
-1.33896554737808e-05
-1.83097844461436e-05
-2.45390413930026e-05
-1.86605079371804e-05
-1.93979968052694e-05
-5.3939893505819e-05
-1.60753646205809e-05
-1.13051856311675e-05
-4.36129510236752e-05
-2.68231723031802e-05
-4.34722127538112e-05
-4.92364357203571e-05
-1.8053132120599e-05
-6.96734671155203e-06
-6.00170192766801e-05
9.95168675097653e-06
-5.32004601145177e-05
-3.48051286977739e-05
-1.57587158226445e-05
-4.30284117211585e-05
-1.61173178881203e-05
4.9981033199154e-06
-3.5190734360606e-05
-4.06097184690949e-05
-3.22532073314818e-05
-1.75994166152949e-05
-2.06570580167424e-05
-7.26804439694839e-07
-3.55640282424745e-05
-2.1243976527679e-05
-3.2080375914106e-05
-4.41266122304887e-05
-3.08524863482745e-05
-2.58153667587227e-05
-2.59457217434836e-06
-2.18593806219375e-05
-2.61824430369464e-05
-3.16107574417979e-05
-3.02755830298927e-05
-1.85277041445203e-05
-5.30478408216918e-05
-3.60209130244825e-05
-6.14054268525013e-06
-2.44676485168047e-05
-9.22392350400512e-06
-1.88823720579075e-05
5.00410813861494e-07
-5.79278274662217e-06
-6.5116555135866e-06
-2.7382772540663e-05
-3.9761333257288e-05
-4.06612872572354e-05
-3.03577189812679e-05
-2.83853376499884e-05
-3.13592901166107e-05
-1.83377468734209e-05
-1.8089560958948e-05
2.69905057358185e-06
-9.05729575067513e-06
-2.95688408349154e-05
6.60855919756261e-07
-1.13757590800907e-05
-2.21566043100097e-05
-2.30780401326965e-05
-2.60458495570732e-05
-2.35457618342562e-05
-3.66796068184262e-05
-1.03366909868721e-05
-2.42286284483212e-05
-6.23412656359395e-06
-2.17409977285511e-05
-2.66756312802914e-05
-1.48612945616759e-06
-2.92085083114214e-05
-1.26669051014757e-05
-1.82744184157848e-05
1.01961300622137e-05
-3.17646831703418e-05
-3.61091181673262e-05
-4.76459285295071e-05
-2.58668542014295e-05
-2.43243314588058e-05
-3.94783019193687e-05
-1.41717031778419e-05
-2.71464811716864e-05
-1.97685001326893e-05
-3.5997492941421e-05
-4.05975536354507e-05
-4.83757240529026e-06
-4.09300887041277e-05
1.91402810723421e-05
-2.41603017867741e-05
-3.34496280806813e-05
-1.25453084394185e-05
-6.67665679480227e-05
-5.20509920224668e-05
-3.13622878617207e-05
-1.77540255553391e-05
-1.95675644191379e-06
-1.06916084121532e-05
-8.52676606346943e-06
-2.8491797022718e-05
-2.24014298680131e-05
-4.36778596863863e-05
-3.26258887154691e-05
-3.05444560126645e-05
-5.79221596884284e-06
-4.81886804380874e-05
-3.95807765656602e-05
-2.01360148064647e-05
-2.06599524193322e-05
-1.92052057847121e-05
-7.13118919737899e-06
-2.54615302835592e-05
-5.17318363444474e-06
-2.9196688262994e-05
-1.80557338249824e-06
-3.24329937530648e-05
-5.30825069298078e-05
-6.92181707149746e-06
-6.1291901271287e-05
-4.52445656065733e-05
6.14095369569625e-06
-3.67238339152751e-06
-2.40331234712756e-05
-1.09918269505869e-05
-8.46553440371194e-06
-2.30930394948383e-05
-4.58483554731101e-05
-4.02731131987431e-05
-3.71760514212485e-05
-2.47949470788364e-05
-3.29424655102914e-05
-3.31428127091209e-05
-1.56467311534311e-05
-4.03133059885381e-05
-1.03019330122892e-05
-1.8934810586068e-05
-2.9031131929373e-05
-2.72683548372469e-05
-2.75987310730444e-05
-2.73062092646831e-05
-4.412105795917e-05
-5.16694798771029e-05
-1.11058375797034e-05
-3.29524346308867e-05
-2.08977235337681e-05
-2.94273993665938e-05
-4.18412167627938e-05
-1.55448140671631e-05
-2.66589083331382e-05
-1.30088870876584e-05
-1.66695734033444e-05
-3.06543407834469e-05
-4.24814099970116e-05
-2.75067770485597e-05
-3.31655905033408e-05
-3.91898765232611e-05
-3.78946614294811e-05
1.01441093749609e-05
-1.38118376370969e-05
-1.72158402267149e-05
-2.06556385342669e-05
-2.26647957745683e-05
-3.35618170761438e-05
-1.98671350511203e-05
-3.39517641817214e-05
-3.01012854146205e-05
-3.43937042395193e-05
-2.45526230897457e-05
-2.72929913941177e-05
-4.96059159069952e-05
-3.61331658502045e-06
-3.51288568515521e-06
2.09720476880221e-06
-6.60281959394674e-05
1.40541092958279e-05
-2.16107387133806e-05
-5.65861778004461e-05
-2.25459260912782e-05
3.32409105905604e-06
-1.89791504693746e-05
-2.8083057049178e-05
-1.97060872140404e-05
-2.02265670569007e-05
-2.49944800588776e-05
-2.345019341409e-05
-3.38642847698775e-05
-1.96774169561117e-05
-4.99922418331698e-05
-3.23641866014358e-05
-4.22110539210996e-05
-1.98414764072484e-05
-2.96325937573287e-05
-2.04411737690881e-05
-1.97242980897317e-05
-1.49488926133343e-05
-2.85643162367279e-05
-7.87474948076133e-06
-3.75651360564018e-05
9.58555823241672e-06
-1.87944528853717e-05
-2.77945700209901e-05
-4.43731080170719e-05
-1.25745145744581e-05
-2.14186979274532e-05
-2.04723418731681e-05
-2.1230153035523e-05
-2.67987415201228e-05
-6.21038510795018e-06
-2.55332777573818e-05
1.00634123401317e-05
-1.64589663269926e-05
-3.9969188383905e-05
-1.89673737017581e-05
-6.84238329017055e-06
1.66187418692638e-06
-3.61303223963743e-05
-6.40242347903423e-05
-8.38985820157799e-06
-1.97477516715186e-05
-2.81989835740252e-05
6.1381051364745e-06
-6.78707720643404e-06
-1.21398331616301e-05
-2.81786374642963e-05
-8.13364493214121e-06
-2.96990772448671e-05
-9.18949804118288e-06
-4.1605514034145e-05
-3.15771768665239e-05
-8.0621273718663e-06
-1.84039079644845e-05
-1.83227960843691e-05
-1.82063373792962e-05
-4.55794155573261e-05
-2.21838997505708e-05
-1.51124442669089e-05
-4.55586559824338e-05
-2.1542600836467e-05
-4.27903074931296e-05
-2.31665344361955e-05
-1.50966552171893e-05
-3.82686006451212e-05
-3.21411014868517e-05
-2.36987464155771e-05
-3.9918128073882e-06
-4.73467056025361e-05
-1.46983512185122e-05
-3.89440922122284e-05
-2.70104816126125e-05
-8.15789686354465e-06
-2.60124195832492e-05
-5.09775635213617e-05
-3.91224137177051e-05
-1.06821271535355e-05
-4.29306591144158e-05
-2.70188556852118e-05
-1.16753716343838e-05
-3.56927902645713e-05
-2.18284444414831e-05
-1.6841541668817e-05
-2.04381683722846e-05
-1.84836970904905e-05
-4.12635246727746e-05
-3.04291531960458e-05
-2.99513095350736e-05
-1.81989171425473e-05
-4.02899590389052e-05
-1.7208177716958e-05
-4.60109113133095e-05
-6.25916023376208e-05
-1.78406513138571e-05
-1.55517904339628e-05
-2.87430859360561e-05
-1.75381387808296e-05
-2.39173938446421e-05
-2.10250403477493e-05
-2.97616259108496e-05
-8.97405407562494e-06
-9.09432513377977e-06
3.82005145559392e-06
-4.70974733902205e-05
-3.62501188400813e-07
-2.71762487096666e-05
-9.5982370941918e-06
-1.51105111751099e-05
-2.0676379156901e-05
-2.73523684488028e-05
-1.37673878794089e-05
-2.08601796520861e-05
-1.92233953676724e-06
-4.3941025059263e-06
-1.21782425840134e-06
-3.22293976859709e-05
-3.1505509909426e-05
-2.89677042309509e-05
-2.05101470954476e-05
-3.56654653194389e-05
-3.38707247629667e-05
-2.40763925478543e-05
-8.49062487113449e-06
-2.37727634984582e-05
-3.42863858393957e-05
-2.41580165015887e-05
-1.44109907515035e-05
-3.3543304772698e-05
-3.5818783756935e-05
-1.48858919204556e-05
2.64708016803101e-06
-6.55051922363516e-06
-2.90715166667375e-05
-1.98868005169301e-05
-1.80419566777516e-05
-1.96979069781898e-05
-1.18948043240765e-05
-5.11865145493746e-06
-4.63401157304584e-05
9.28018050918559e-06
-4.25062800067193e-05
-1.83783148863399e-05
-1.54946473778216e-05
6.6886833837131e-06
-3.46825597246564e-05
4.9361402078051e-07
-1.53509223199777e-05
-2.55331819745398e-05
-2.09366732209208e-05
-2.15233232731511e-05
8.96284500188031e-06
-1.26168777370102e-05
-3.86372163353205e-05
-3.43215671573621e-05
-3.17183099497299e-05
-1.55359166853529e-05
-4.07928324986067e-05
-2.11916164452989e-05
-2.51685934718974e-05
-5.60242688123602e-06
-1.60122315760581e-05
-1.68567794988257e-05
-1.38345971720553e-05
-1.96963240786362e-05
-2.43009285899144e-05
-3.94296164366982e-05
-4.08043080347091e-05
-2.44614597280872e-05
-1.29763433520824e-05
-2.1063913038258e-05
-3.1162316799289e-05
-1.32284464636627e-05
-1.3572967868353e-05
-1.67091129014812e-05
2.69450167057944e-06
-3.62812576625845e-05
-1.422253095489e-05
-1.5162640167211e-05
-3.2286238915246e-05
-2.88971477244984e-05
-2.2191311949169e-05
-4.74573841563828e-05
-2.59926367690013e-05
-4.84716859900579e-05
-3.25623872656814e-05
-2.42070608843548e-05
-7.69627548989704e-06
-3.13997591062386e-05
-9.69315874979209e-06
-2.65299275658112e-05
-1.80850719442247e-05
-4.50708776454753e-05
-2.49521967226477e-05
-4.57204333090072e-05
-3.16448429849649e-05
-1.67891409798195e-05
-1.54811025355052e-05
-1.83360829286446e-05
-4.16477329856352e-05
-4.65843830710195e-05
5.17023921764408e-06
-3.28681649392711e-05
-1.75948684865741e-05
-1.88859645037468e-05
-1.98145761792528e-05
-4.23602830617731e-05
-2.0538472870094e-05
-2.34541976372364e-05
-6.13666283139765e-06
-1.9802270076792e-05
-1.26545969533909e-05
-1.88193443484045e-05
3.95381435374125e-06
-1.30783417884447e-05
-3.3570735993382e-05
-2.44128152892176e-06
-3.00898560703042e-05
-3.09814367923561e-05
-4.39854055504062e-05
-3.111726503932e-05
-3.0858127424669e-05
-8.11599727528794e-05
-5.10259097481164e-05
-4.1820107830794e-05
-3.76359899715501e-05
8.53095502881767e-06
-3.05309106563034e-05
-2.00891169247915e-06
-1.26698342145996e-05
-4.2765075173304e-05
-2.6027176622374e-05
1.55400997068507e-06
-2.04873490091185e-05
8.70234274158118e-07
-9.61100211038114e-06
-4.15168403884021e-05
-3.92818698437304e-05
-2.70190044922774e-05
-1.27717643030733e-05
-3.87376227038481e-05
-1.73974131279282e-05
-1.9204616492547e-05
-3.59182383806612e-05
-1.33379525224951e-05
-1.87430768394649e-05
-1.36475126497573e-05
-6.04171742235258e-05
-2.89963911133129e-05
-1.9342648163402e-05
-2.67939423440534e-05
-8.18572871938177e-06
-3.95725256424218e-05
-2.25863513682897e-06
-4.23589835043789e-05
-7.25774818017174e-06
-3.43731324096482e-05
3.34976408261079e-07
-2.38716041136417e-05
-2.76300801056746e-05
-1.20001960109594e-05
-1.35068956502602e-05
-1.99645371413807e-05
-2.11950876876821e-05
-8.42609220720571e-06
-3.82783498955775e-08
9.73675551873048e-06
-4.03348378697006e-05
-2.61809981679917e-05
-1.40324474251083e-05
-1.81091453072704e-05
-1.67503471747755e-05
-3.58781444180965e-05
-4.16727565880112e-05
-1.48209991479249e-05
-3.10326273487241e-05
-2.99759693106057e-05
-4.86435593206629e-05
-3.27551770309926e-05
-3.42026568506301e-05
-4.02587862315866e-05
-3.98145848504408e-05
-2.52731571876283e-05
3.25315571365628e-06
-2.49274659153167e-05
-2.86532381323375e-05
2.31596850832068e-06
-1.30107953000639e-05
-3.80513630438669e-05
-2.49685099554952e-05
-1.28400162383642e-05
-3.26084721995735e-05
-4.81083082932964e-05
-3.72508423859348e-05
-2.48655097980718e-05
-2.64793978305176e-05
-7.94586375393762e-06
-2.30337613212087e-05
-2.5257395654937e-05
3.75679742846959e-06
-2.13743441665289e-05
-1.31004812620076e-05
-2.99414428741695e-05
-8.45454546608169e-06
-2.95277410620691e-05
-2.71233293300343e-05
-7.72329989096742e-06
-3.54065570235408e-05
-6.31695814938573e-05
-1.75447832715889e-05
-3.83489465910419e-05
-6.66465321602199e-06
-2.90774564882117e-05
-1.70802696786669e-05
2.56390684946416e-06
-2.05469008486412e-05
-3.19130232652738e-05
-3.31089716603907e-05
-1.61154970998082e-05
-3.63757058997325e-05
1.01117073568877e-05
-6.17491916647342e-05
-1.33247484988567e-05
-1.29134137518402e-05
-4.18282452643608e-05
-9.81531348549726e-06
-2.9268002808062e-05
-5.51107789025323e-05
-1.17818947485404e-05
-2.25892512571807e-05
-3.24445715065339e-05
-3.81001547032776e-05
-3.20476951177565e-05
-8.38146920157054e-06
-3.87278934764397e-05
-6.1981108481341e-05
-2.07131830932618e-07
-5.72779595212679e-06
-5.72026266838879e-06
-4.6188876102157e-05
-2.59922538826088e-05
-1.15313753936793e-05
-1.21893192106332e-05
-2.7993659199765e-05
-1.98051233440262e-05
-8.98670791201507e-06
-4.74460102204906e-05
-4.49365035987769e-05
-5.06140821346483e-05
-2.10538724226345e-05
-6.99991499692188e-06
-1.95445743475149e-05
-3.99857301213469e-05
-1.37548892979387e-05
-2.41784455894555e-05
-3.70245860782675e-05
-2.99673860027415e-05
-1.55648181761051e-05
-3.53117987681458e-05
-2.79887091613025e-05
-1.02682858229827e-05
-2.48284521796654e-05
-3.98205358647887e-05
-1.58186298857954e-05
-1.21014857039829e-05
-1.00685507322238e-05
-2.11517368547895e-05
-1.81135074949131e-05
-4.95025899313614e-05
-1.15061491741065e-05
-4.47214094463599e-05
-2.51814427659443e-05
-1.49714385356218e-05
-2.30145390597331e-05
-2.12353142688223e-05
-3.18329346797325e-05
-3.13448913345384e-05
-2.38913672959468e-05
-4.39782810511651e-06
-1.60005090741661e-05
-4.81089887717393e-05
-2.12464556725992e-05
-8.076066750205e-06
-2.18003796155239e-05
-1.35747456725134e-05
-3.35380564518649e-05
-7.36006881920896e-06
-5.18326036792815e-05
-1.0604343161902e-05
-5.76316649906592e-05
-2.56562612920088e-05
-1.68832740262538e-05
-2.9869177109394e-05
-1.33722043295287e-05
-2.16968434978369e-05
-4.07415372626022e-05
-2.00384855818757e-05
-4.74053607799852e-05
-2.63621009127924e-05
-2.92805272367959e-05
-1.08531228325031e-05
-3.3203548241064e-05
-4.16654577544536e-05
-2.64781984550366e-05
-3.43599279574086e-05
-1.15739782630672e-05
-2.86645771710257e-05
-4.15518133997514e-05
-1.28957297417053e-05
-2.25493606273505e-05
-1.51426048457627e-05
-1.71831620731166e-05
-2.3935261041677e-05
-3.91512332143927e-05
-1.72305739532348e-05
-5.58990244805029e-05
-4.52993354930698e-05
-3.70378445077013e-05
-1.25287988904107e-05
-5.25708194164867e-05
-1.63660175441288e-05
-4.55737428425537e-05
-2.27282677935377e-05
-2.88011331810945e-05
-1.48500720018463e-05
-2.67820323756359e-05
-2.20918910699242e-05
-3.17905464819309e-05
-1.98578665889381e-05
-2.23297777018953e-05
-8.45718075326057e-06
-3.18721016471428e-05
-2.59882480051878e-05
-1.48050059734757e-05
-2.43709220822797e-05
-2.75560104710686e-05
-2.29585161132598e-05
-1.23778923676227e-05
-2.38626384169453e-05
-3.5357994093883e-05
-4.749651480992e-05
-1.66225664116585e-05
-1.41959182249284e-05
-4.55636325701139e-05
-1.17997323203568e-05
-3.53333338344172e-05
-2.25636727689824e-05
-9.27681133857918e-06
-2.32832648203027e-05
-3.24409667587969e-05
-1.35097802920493e-05
-2.93706270159076e-05
-5.01245294944004e-05
-1.76954278285549e-05
-5.29488747516331e-05
-1.47554725396202e-05
-1.11746537436296e-05
-3.82061448823624e-05
-9.47646608428102e-06
-2.23322575859258e-05
-4.42779126824575e-05
6.55774394008845e-07
-6.44993489191782e-06
-1.60105772274098e-05
-2.48116444074183e-05
-2.5013226757898e-05
-6.0143976038299e-06
-2.22277460225661e-05
-3.86387739214083e-05
-3.03222402123585e-05
-2.94937262872155e-05
-1.83221089520548e-05
-4.91127298869924e-05
-1.02157817708189e-05
-2.12339361658461e-05
-1.51835717474977e-05
-2.8488910415027e-05
-3.39140631735658e-05
-4.93761284585547e-05
-2.57047905873755e-05
-2.17360233605722e-05
-3.28649950308465e-05
-5.40615674063273e-05
-5.3031702839215e-05
-2.73666687273687e-05
-3.87372507216758e-05
-2.17691188336889e-05
-3.30627671799699e-05
-1.08967472056527e-05
-1.62344490836517e-05
-3.33780835828205e-05
-3.81820605631081e-05
-2.34989617080472e-05
-6.06283330153513e-05
-1.8359081435374e-05
-4.74243933191167e-05
-4.52674863055188e-05
-5.36267487110989e-05
-1.98044629004118e-05
-5.57710736501496e-05
-2.86807081511092e-05
-2.67379967753451e-05
-4.05885233745564e-05
-3.58755377441504e-05
-4.3481623504555e-05
-4.30317929536588e-05
-5.23390202557673e-05
-4.09797443140509e-05
-4.01270176858972e-05
-3.29467164531794e-05
-2.9009544626763e-05
-3.01211468943342e-05
-1.0010932880277e-05
-2.50648898743156e-05
-2.17315515889253e-05
-5.22414477000861e-05
-4.1748272806495e-05
-4.31786411668488e-05
-2.30914482344836e-05
-8.86571041831773e-06
-3.83583711964028e-05
-4.10279374643239e-05
-3.06120405628309e-05
-2.10378072663565e-05
-2.91601473685217e-05
-2.92061530061768e-05
-2.53731647239939e-05
1.84798697615954e-05
-3.37745200311103e-05
-2.53130438514537e-05
-2.66331731629905e-05
-4.07783678198502e-05
-3.55583082448189e-09
-2.28991684173255e-05
-2.21414743982249e-05
-6.26762356348043e-05
-4.47745770890863e-05
-2.03917841015663e-05
-1.29142337702211e-05
-6.49656036602676e-06
-4.57953800113226e-05
-1.40449311087835e-05
-1.25036484031096e-05
-1.59539459284818e-05
1.24921441736287e-06
-3.1522383785665e-05
-3.48079062792728e-05
-3.74287809410914e-05
-3.49776619887622e-05
-2.15318817098854e-05
-2.1684279750151e-05
-2.83544627084566e-05
-4.15903357807473e-05
-2.17442746866962e-05
-2.03547611412486e-05
-2.31783535548784e-05
-9.25334316677592e-06
-4.45038901782661e-06
4.9368739208366e-06
-1.00798209973128e-05
-3.87037508259581e-05
-3.31396408057577e-05
3.56407766517687e-06
-2.38439266030548e-05
-4.70569235880863e-05
-2.68598240366446e-05
-3.16185533563016e-05
-2.23879156083775e-05
-2.97021633979558e-05
-1.15591295001236e-05
-1.40466220435543e-05
4.33457406439126e-06
-2.69277718971698e-05
-2.45539464390145e-05
-2.43594072007783e-05
-1.27105648077e-05
-3.72219045501527e-05
-4.53525243823838e-05
-3.03825498315599e-05
-2.24144934202146e-05
-4.18836496242245e-05
-3.20772571610015e-05
-3.68610403047811e-05
1.62231683606913e-08
-1.78299079336173e-05
-1.98322102973796e-05
-2.261283081002e-05
-3.22798450244578e-05
7.95316271095596e-06
-3.54130778440185e-05
-1.09644335066425e-05
-8.31330668633609e-06
-2.70440718905897e-05
-4.01677979618058e-05
-3.57254940830569e-05
-1.50870996387874e-05
-4.25978261119504e-05
-3.15692863594289e-05
-4.45323202858612e-05
-2.97935624476856e-05
-9.54265101365351e-06
-1.46041134465972e-05
-2.12060040667711e-05
-2.60185059600123e-05
-3.27325496372098e-05
-3.3073963965957e-05
-8.3996099538282e-06
-2.76524587899852e-05
-2.67707536038317e-05
-6.03661930913141e-05
-2.94030650237023e-05
-3.25982823726461e-05
-5.52680737175122e-06
-1.39802874692888e-05
-2.30312058396718e-05
-6.47341859804551e-05
-3.09992624794684e-05
-9.80409357082717e-06
-5.06332885322034e-06
-2.33651572703496e-05
-3.98294877394454e-05
2.38732552838113e-05
-1.78992226551602e-05
-1.88157350647581e-05
-4.3419662742342e-05
-3.2415565779522e-05
-3.36475436939517e-05
-3.20337785388177e-05
-4.23216455803851e-05
-8.59217021138681e-06
5.97539508879764e-06
-5.13856531488428e-05
-4.69442944788913e-05
-1.74536996813296e-05
-3.11928557749428e-05
-7.96386008079769e-07
-1.60051992701628e-05
-3.83821149846357e-05
-3.05668893831639e-05
-2.65899439037066e-05
-1.61603067077078e-05
4.59126121161198e-06
-2.72109229433639e-05
-1.63610038733978e-06
-2.41295033642922e-05
-1.64160358059444e-05
-1.25458608449129e-05
-1.76041657647816e-05
-4.01220206093647e-05
-6.5049356421803e-06
-7.04264377030765e-06
-1.21418827432823e-05
-2.55656897386085e-05
-2.74230549682746e-05
-2.63081702088057e-05
-5.54830350742989e-05
-2.51855571368337e-05
-1.28009957752152e-05
-3.62649194243515e-05
-2.49458852786539e-05
-4.27670773078478e-05
-2.47906498809656e-05
-1.1167192162968e-05
-2.71735263093119e-05
-7.90004604831757e-06
-3.18539216764819e-05
-2.3708295958758e-05
-1.60558533357439e-05
-1.49480790623817e-05
6.04333202123102e-07
-1.89648869897709e-05
-2.8309554664638e-05
-1.87820021439251e-05
-1.90817747918622e-05
-4.23466196674372e-05
-1.34334329214892e-05
-3.29946098585614e-05
-4.15824684688015e-05
-3.89465313025042e-05
-1.98809052204248e-06
-3.82788509250981e-06
-1.47118895022545e-05
-2.59376602376947e-05
-5.73435331099637e-05
-2.16054407967928e-05
-3.38308116666541e-05
-1.40228286160134e-05
-2.99477812217625e-05
-3.53747214814854e-05
-4.1594261960483e-05
-2.30536180091759e-05
-3.65225187350308e-05
-2.40097496028231e-05
-1.99175712472333e-05
-8.84000185204307e-06
-3.58349493708193e-05
-4.06927420739178e-05
-2.66920489843405e-05
-6.98917273967305e-07
-2.95098770056978e-05
-4.94027184626565e-05
-1.39304344967842e-05
-1.2316628459396e-05
-3.16999238573543e-05
-3.06846735447508e-05
-2.11551339944194e-05
-2.62050263804989e-05
-1.85043920644977e-05
-6.75238393875462e-06
-5.18882305600663e-05
-1.45578807925588e-05
-4.13105700710118e-05
-8.77657345000074e-06
-3.03858273809347e-05
1.51611811673469e-05
-2.01018483823155e-05
-3.88227969309321e-05
-6.45626993186477e-06
-8.52837552934781e-06
-2.37739746435148e-05
-1.49851929722586e-05
-5.17555301502341e-06
-4.04174568094465e-06
5.33829467226348e-06
-2.26019833844366e-05
-2.31780771765958e-05
-5.22449947685003e-05
-1.92567730244799e-05
-2.24402803606342e-05
-6.81392803453656e-06
-2.07459229589143e-05
-4.88260034770702e-05
-1.57528028873117e-05
-2.7067989833698e-05
-1.4607673447577e-05
-3.15731353696261e-05
-2.32240201872565e-05
-3.80903368666028e-05
-3.53788091908696e-05
-2.38515201368998e-05
-2.38471195337597e-05
-2.79742771059657e-05
-1.74577671525125e-05
1.47030646185321e-05
-2.77175184507448e-05
-2.28281415536135e-05
-2.61716829812967e-05
-2.57803202067689e-05
-2.37861960308314e-05
-7.29107621241183e-06
-7.40043937151052e-05
-4.06483322560868e-05
-8.92610837702654e-06
-2.9802079590992e-05
-3.292016196843e-05
-1.08704951701708e-05
-5.32707544713996e-05
-4.05437957876563e-05
-2.05209445541562e-05
1.39862634834057e-06
-5.87248906817907e-06
-6.84628304403195e-06
-3.22763117351345e-05
-2.31834719397336e-05
-3.44830416890423e-05
-2.13087645822318e-05
-6.61356071103856e-06
-1.42727211672357e-05
-3.75129493696147e-05
-3.35842149103679e-05
-1.76219306488648e-05
-1.13201540160246e-05
-2.91804530302563e-05
-5.25677965668131e-06
-2.88712726470216e-05
-3.40070953953117e-05
-2.4866547543126e-05
-1.18295338757492e-05
7.80508622948462e-07
-1.12410651625885e-05
-1.16016035979523e-05
-3.64457071439836e-05
-1.61996963935046e-05
-1.53409264862899e-05
-2.34843285266097e-05
-2.75577803575469e-05
-1.79289134645451e-05
-5.33977477036877e-05
-2.32996892704964e-05
-4.71931293018315e-05
-2.99959472303361e-05
-2.62678934769104e-05
-2.95343588010063e-05
-2.73684089880323e-05
-3.51269538724913e-05
-3.22881954366741e-05
-7.27623831090367e-05
-2.32912647899312e-05
-1.71184268273077e-05
-1.8527404674846e-05
-4.42872757429772e-05
-3.02908924533459e-05
-4.02178156111261e-05
-2.32428094639843e-05
1.8803289607313e-05
-2.54488911968021e-05
-2.81969838940972e-05
-2.56936710460178e-05
-5.05881645428193e-05
-2.97298200674673e-05
-5.4932637692111e-05
-2.42008675466632e-05
-1.5994956273191e-05
-4.39414087249664e-05
-1.28491851745926e-05
-2.5440527168356e-06
-4.31937256842058e-05
-2.15964036342106e-05
-3.37373345978113e-05
-4.52656393974475e-05
-2.8002562627501e-05
-3.65796560855565e-05
-3.04470305726408e-05
-2.66366159526713e-05
-4.08426346851487e-05
-2.84521862810928e-05
-3.8719680707594e-05
-1.2907626528905e-05
-1.5741554864696e-05
-2.00914536070444e-05
-1.66735821536335e-05
-1.25977241200818e-05
-1.80057167382998e-05
1.64909211321218e-05
-4.08178022025986e-05
-2.70981017057182e-05
-9.24217336588808e-06
7.51437204522948e-07
-2.28560609384723e-05
-2.60162459262494e-05
3.45298973972217e-06
-3.5661523149742e-05
-2.32584953453688e-05
4.08676013775421e-06
-6.0478335077221e-06
-2.43642559193449e-05
-2.26109430324431e-05
1.04527419474398e-05
-1.86851255946044e-06
1.44333594555444e-06
-3.80700338788782e-05
-1.72349678766414e-05
-4.08992854332525e-05
-3.33111014954555e-05
-3.78401670122012e-05
-2.08818337271367e-05
-3.36610316304972e-06
-3.78887947205234e-05
-2.63492548544802e-05
-4.81299076613954e-05
-1.28925425784886e-06
-1.94102912256786e-05
-4.30306863219665e-06
-3.24088019092652e-05
-2.1263325020897e-05
-1.42739508569152e-05
-1.02294533288366e-05
-3.78484544842471e-05
-2.84696080224216e-05
-3.67759339679161e-05
-2.82114648415081e-05
-5.17456140995315e-06
-2.51134900668249e-05
-2.31586054182089e-05
-2.3386319638604e-05
-3.19543524903136e-05
-5.32650026577448e-05
-3.07871263025689e-05
-2.79743001221162e-05
-2.18690583684124e-05
-1.90715331577227e-05
5.94171171019994e-06
-2.81184557026259e-05
-9.10789546310381e-06
-3.12227284263618e-05
-4.94542150006872e-05
-1.15815461751333e-05
-9.32581942043127e-06
9.04388085609737e-06
-4.29109863009334e-06
-2.4128443615039e-05
-5.41258763940751e-05
-1.98725899009484e-05
-2.74767719057624e-05
-2.797294465615e-05
-3.90304435028034e-05
7.86209899205475e-07
-3.06942600815025e-05
-2.41665095217294e-05
-1.54649075459071e-05
-2.23588430441547e-05
-2.04133551697276e-05
-3.34332823314013e-05
-2.48549718257926e-05
-1.07602736053327e-05
-3.48507174838736e-05
-3.50673935556166e-05
-1.74183020420423e-05
-2.11158070863855e-05
-4.15467220300978e-05
-4.72754654302276e-05
-7.73858398218589e-06
-3.94540538272501e-05
-4.11224347010046e-05
5.55015614830068e-06
-2.79550385879763e-05
-2.57336051375763e-05
-3.17872039584987e-05
-2.08473613320771e-05
-1.37969211238571e-05
-2.99123145282561e-05
-3.00026778157685e-06
-3.00863467046284e-05
-5.22851430242138e-05
-2.80524901863457e-05
-2.64715504065957e-05
-3.78379675013533e-05
-1.73367359742581e-05
-2.5785195230655e-05
-1.8335996867407e-05
-3.55925155706189e-05
1.20831521307554e-05
-3.83529288777813e-05
-3.68508607069702e-05
-5.68354714956445e-05
-4.8652124596772e-05
-1.89691158333772e-05
-2.205609214865e-05
-2.92950410652252e-06
-2.44409620080108e-05
-1.46655541624741e-05
-3.57890216738397e-06
-9.1764865016761e-06
-1.81428497028797e-05
-5.23493763014929e-05
-2.56012995753375e-05
-2.26774268035776e-05
-3.58888329120876e-05
-2.96033855392071e-05
-1.24974653784899e-05
-1.14451315939766e-05
-2.86939443820986e-05
-1.06769065062997e-05
1.56949235294097e-05
-3.1129755340532e-05
-1.82365617076898e-05
-3.14550250809359e-05
-2.67465038635269e-05
-6.40252877999964e-06
-9.20164562369941e-07
-4.5704894975518e-05
-2.50787717365606e-05
6.70340271668408e-07
-1.36646510004104e-05
-3.03695495280968e-05
-5.29440228226526e-05
-8.28895561681965e-06
-1.30438040804519e-05
-2.2632703888264e-05
-2.83869825059754e-06
-2.42415109236539e-05
7.58561301238931e-06
-1.86117959655404e-05
-4.39011138310775e-05
-1.17589971874839e-05
-4.4651411011412e-05
-2.23860547979257e-05
-3.14331134229258e-06
-2.15396401018215e-05
-2.72560545669337e-05
-2.0747314375452e-05
-1.24740435855346e-05
-1.08392678367812e-05
-1.78286385094732e-05
-1.6383549663256e-05
-3.27420920739708e-05
-1.41157790080259e-05
-3.24117189667368e-05
-1.91313023881836e-05
-1.4299271069198e-05
-1.79182554992649e-05
-1.56794009928439e-05
-2.53548121307845e-05
-2.33028294482802e-05
4.59948677209946e-06
-2.35852161273472e-05
-2.09077028552139e-05
-2.58926682751277e-05
-3.03791606269392e-05
-2.3177923742172e-05
-7.45678044458385e-06
4.6585931854938e-06
-9.1382306691869e-06
-2.4353797158525e-05
6.80275881822631e-06
-3.53220089015921e-05
-3.54461789738201e-05
-2.73596259157708e-05
-3.49197264295188e-05
-6.58277759226182e-06
-2.56651630703613e-05
-6.55092391435539e-06
-1.99356554398237e-05
-4.41898240291299e-05
-2.27195263745597e-05
8.23498990829251e-06
-1.87971072585834e-05
-1.90466921391238e-05
-2.22975558871897e-05
-2.26259849986168e-05
-1.48795324932775e-05
-2.37663406320613e-05
-1.42688043144764e-05
-4.77645192413567e-06
-1.94435539562113e-05
-2.41968091397719e-06
-1.83184014648528e-05
-1.86980639309762e-05
-2.25614809800253e-05
-3.74799011915949e-05
-2.71154289590252e-05
-2.93929997507241e-05
1.13333252423898e-05
-1.75982682593883e-05
-5.69148878196201e-06
-2.17978589422022e-05
-9.34909680290266e-06
-4.24431601330525e-05
-2.01653959100134e-05
-2.82331728309075e-05
-1.0937546900952e-05
-2.12597629033465e-05
-1.51991287330304e-05
-1.02727769382539e-05
-4.124021606818e-05
-4.58324771277184e-05
-2.34462801338453e-05
-6.21166495908733e-05
-1.92360962584409e-05
9.59854769548564e-06
6.20166039804009e-06
-4.20070918488237e-05
-2.96412110950177e-05
-3.13926544364108e-05
-1.59820250907131e-05
-6.41933605390607e-06
-4.09024486292344e-05
-8.86400144172505e-06
-4.00229898607959e-05
-1.78251392712157e-05
-4.4640145025792e-06
-2.74362180097084e-05
-2.11571469272109e-05
-1.62594635379653e-05
-9.41083014040144e-07
-3.21656734361286e-05
-3.40139821854502e-05
-3.99302134163094e-05
-1.60791863877978e-05
-3.81761048647127e-05
-1.23854932405586e-05
-2.18954798795214e-05
-2.35132401002441e-05
-2.46852302848388e-05
-3.78292893156681e-05
-7.30432373792777e-06
-2.73939029781998e-05
-3.47977045764604e-05
-9.35457712654244e-06
-8.86185610462517e-06
-3.55041533420427e-05
-1.26434455538483e-05
-3.56838091157067e-05
-5.32897988590135e-05
-3.98697523439782e-05
-2.86083823176323e-05
-3.28367004184167e-05
-2.97569172658891e-05
-3.48566466862643e-05
2.43560350324789e-05
-7.10552268312405e-06
-1.9734943396008e-05
-3.97957145594142e-06
-2.45691195140806e-05
-2.49673348122495e-05
-5.85571284326346e-05
-2.63312443326142e-05
-2.33769496402939e-05
-3.986408494436e-05
-2.98575098538288e-05
-1.21307671238737e-05
-2.83358999263411e-05
-2.34544998443559e-05
-3.29227182351196e-05
-2.73033385069351e-05
-1.97153521618759e-05
-2.13501482531188e-05
-9.72019177506797e-06
-2.38475144359518e-05
-3.16635781081043e-05
-4.76022472003019e-05
-3.15471840100689e-05
-4.47018825474759e-05
-1.51578129697976e-05
1.47825086105244e-05
-2.13294798458678e-05
-5.04395531017186e-05
-2.64560970547671e-05
-4.31020653939711e-05
-4.21506505733836e-06
-2.1452221335304e-05
-8.90009278389638e-07
-3.27221713692413e-05
-1.75136332941428e-05
4.28581883550441e-06
-1.40814407275022e-05
-3.62571647711632e-05
-5.73419652532916e-05
-2.47832793031718e-05
-9.37698101919311e-06
-4.85046055524346e-06
1.52530296641348e-07
-1.72840954061583e-05
-2.53167218793716e-05
-1.95134135155488e-05
-6.05091452333217e-05
-3.68557397944285e-05
-2.32689644816193e-06
-3.94830042431627e-05
-2.3375209112479e-05
-1.78919408061785e-05
-2.0485697189912e-05
-1.93507368850167e-05
-2.58333043295264e-05
-6.96156972622605e-06
-5.38150021677253e-06
-2.60260655883036e-05
-1.77850946914162e-05
-2.23641574408636e-05
-4.59784459573258e-05
-2.51364698444224e-05
3.26814041921351e-06
-3.7303975874722e-05
-3.37656190568492e-05
-2.56075552032426e-05
-2.5121737325133e-05
-2.15811874816559e-05
-3.93963174174381e-05
-4.03020399409073e-05
-3.70406667505836e-05
9.5305706424224e-06
-2.86943008593034e-05
-3.62509046744737e-05
-2.56790062644235e-05
-4.76396734568728e-05
-2.48249724752003e-05
-3.22528306870466e-06
-2.02638499921489e-05
-3.76624775183626e-05
-4.20245322105331e-05
-9.67782069373848e-06
-2.33199728474548e-05
-1.98588708479499e-05
-4.34497664420654e-05
-3.16835496807059e-05
-6.99406005917873e-06
-3.21071738917783e-05
-6.24717408676343e-06
-1.9846367597331e-05
-3.06256779800273e-05
-3.67074745880044e-05
-4.43080749535209e-05
-3.26322660633039e-05
-2.1948356157669e-05
-2.82723758517543e-05
-1.02678097075059e-05
-3.02724443787428e-05
-2.27640913936732e-05
-1.11322726445183e-05
-2.59496507786319e-05
-1.67710683059972e-05
-1.95629392053833e-05
-5.12404390922911e-05
-1.98830927706459e-05
-1.69261604409553e-05
-2.78175978684216e-05
-2.47282976726115e-05
-4.20179816751608e-05
-3.30523796730629e-05
-8.67729538065827e-06
-5.69890251955422e-05
-3.66997908061061e-05
-2.13276433096838e-05
-2.33904859775991e-05
-1.13500411632461e-05
-3.70861708498454e-05
-3.42951164112356e-05
-3.9687300819225e-05
-2.31358986646144e-05
9.05171571750082e-06
-2.50529569162729e-05
-1.69887268329346e-05
-1.42320235289677e-05
-3.42586134212094e-05
-6.28342601795266e-05
-3.27833952246305e-05
-1.50054274308068e-05
-1.68654345620205e-05
-2.20727555069225e-05
-3.66863964834196e-05
-2.33681445156939e-05
-3.63596947208677e-05
-3.65776815730115e-05
-3.5610944138248e-05
-1.23646675343991e-05
-3.31348704787763e-05
-3.34122909502877e-05
-1.83719467284098e-05
-1.97329444981529e-05
-2.28532609695864e-05
-1.66564568594443e-05
-2.0263283380699e-05
-1.58781090144696e-05
-1.68232620181709e-05
-3.82154162347218e-05
-2.4651297491056e-05
-3.7067510828078e-05
-1.44842543839821e-05
4.76921727966023e-07
-1.88496375921126e-05
-3.4935233800247e-05
-3.84974001069895e-05
-8.25014595400279e-06
-2.09568516100971e-05
-4.17594878353588e-05
-1.76907784851955e-05
-2.42451515489279e-05
-1.77722397299401e-05
-2.75503517024377e-05
-1.27398435521117e-05
-2.26998927169356e-05
-1.77524152505216e-05
-4.54837889653044e-05
-4.48197784424728e-05
-4.21926224297769e-05
-2.77873365199813e-05
2.46997820593817e-06
-4.37088197449507e-05
-2.93305799915034e-05
-5.36534306778436e-05
-3.85950199241862e-05
-1.70455246399369e-05
-6.35958463030962e-06
-1.06974439833652e-05
-4.68614124578251e-05
-2.01106992011531e-05
-2.71152476046013e-05
-2.80409410774168e-05
-2.87354393479421e-05
-1.22402516679628e-05
-2.80309807060502e-05
-1.22735388603829e-07
-3.23057177029455e-05
-3.39861321028062e-05
-3.25836680103638e-05
-3.86186647300938e-05
3.97006921692848e-06
-1.26643714964244e-05
-2.98703864301288e-05
-3.10725294793039e-05
-4.38457584160579e-05
-5.81324333898712e-06
5.01593479695293e-06
-2.0707516208306e-05
-4.62256700615533e-05
-1.50359010272724e-05
-2.78294337780394e-05
-3.0126201388673e-05
-4.79673368813939e-05
-7.27500096977605e-06
-2.20275001934049e-05
-3.00183777934882e-05
-3.11391514508648e-05
-5.29410127004496e-05
-3.85615301173499e-05
-1.87436399482832e-05
-2.52308918305085e-05
7.36051763914815e-06
-3.55573493380774e-05
-1.55365468103528e-05
-3.5424773050209e-05
-1.32615640746568e-05
-9.90248944860759e-06
-9.97584233256626e-06
-4.98775614161741e-05
-2.75932810855075e-05
-2.21316083766526e-05
-2.35381415539425e-05
-1.15561303468449e-05
-3.0193680317216e-05
-1.05615209047552e-05
-3.37870402632175e-05
-2.32914903009916e-05
-2.6858289137663e-05
-3.54976505700666e-06
-2.74428127052801e-05
-1.48295363547978e-05
-1.21418010634715e-05
-4.38118320254473e-05
-5.60862560203077e-05
-4.40432261115892e-05
-1.55314864752499e-05
1.74711885007662e-05
-3.78143963137993e-07
-3.02382575127578e-05
-3.47411582921092e-05
-2.9939060733933e-05
-2.92180967650581e-05
-1.79348826515859e-05
-2.94108962577691e-05
-1.02133710931677e-05
-1.23159094107867e-05
-3.57763231846897e-05
-3.89576228793197e-05
-1.73396435054226e-05
-3.32370754183307e-05
-2.64670576811851e-05
-2.26241987040961e-05
-4.01011243326923e-05
-2.16857862222955e-05
-3.57814852435418e-05
-2.35652538275504e-05
-2.06635264832311e-05
-2.176648916695e-05
-3.69417371601109e-05
-2.7798990704787e-05
-2.46302567861899e-05
-3.66001052919251e-05
-5.53401383724022e-05
-3.68851021033169e-05
-3.98823204010263e-05
-2.19271154114264e-05
-1.56044411262847e-05
-2.11493468369835e-05
-1.77214956141732e-05
-1.44679128183086e-05
-3.12886312770365e-05
-1.81739464427393e-05
-4.00265620098616e-06
-4.09046164960777e-05
-3.54365885241577e-05
-4.57357976752142e-05
-2.60004886191203e-05
-2.47890165691688e-05
-3.25722624418026e-06
-1.33128181822257e-05
-3.86602134569344e-05
-2.04673894687088e-05
-4.14472947581387e-05
-2.39146782445013e-05
-4.74654130440294e-05
-3.57880247731862e-05
-4.20981845086902e-05
-5.45810032255663e-05
-1.45705483028387e-05
-2.43385158078173e-05
-4.73559226918633e-05
-3.33120016985024e-05
-1.70404877424184e-05
-1.96953460750285e-06
-3.44179117964599e-05
-4.70137874768831e-05
-5.81725761821869e-05
-4.30491388155769e-05
-2.97409190516195e-05
-5.22806820619543e-05
-2.37128640644397e-05
-2.42834224166393e-05
1.83620669613203e-07
-2.95067168206721e-05
-4.3642386651187e-05
-2.56932545949385e-05
-1.53146535734331e-05
-2.24588185674024e-05
-4.20315128126117e-05
-1.74382141118105e-05
-1.77459494284058e-05
-1.60793539232006e-05
-5.90721380367104e-06
-1.12188797108425e-05
-1.8819161361503e-06
-2.45120475331566e-05
-9.29080592463873e-07
-4.59765225423078e-05
-3.02315051323884e-05
8.49940891761457e-07
-1.22717972411519e-05
-4.98101597218281e-05
-1.09176379077667e-05
-1.20035137461053e-05
-1.16865941276519e-05
-4.21500639805371e-06
-2.62022756646634e-05
-4.12543528845672e-05
-3.35321160829198e-05
-4.82034870803475e-05
-2.11828698924658e-05
-6.16125017393972e-05
-1.52380078173926e-05
-5.84407757772152e-06
-4.45780977541264e-05
-4.35995474446889e-05
-2.6176837797477e-05
-3.12212607881914e-05
-4.62876988966201e-05
-9.35198007262998e-06
-1.04629488458974e-05
-5.04291088738158e-06
-6.17051310767788e-06
-3.03732579847463e-05
-2.35334562767329e-05
-3.21551220573772e-05
-6.59052156411323e-06
-3.21803705458005e-05
5.02768308249925e-06
-3.32144602778774e-05
-2.77889785718826e-05
-3.95885230356207e-05
-2.55015098885355e-05
-1.42813460033234e-05
-3.86633921877215e-05
-2.96857625833351e-05
-2.29504938726218e-05
-4.25459933815152e-05
-1.92575801689934e-05
-1.28724215787218e-05
1.04854926345591e-05
-3.83793883251394e-05
-1.40658467472654e-06
-1.7792922093271e-05
-3.30951162135007e-05
-4.90929618736882e-05
5.51437931724328e-06
-1.66891176199243e-05
-1.15184141478259e-05
-9.00164188062208e-06
-8.39959208143854e-06
-1.90849485882805e-05
-1.3714589801988e-05
-2.70205177402412e-05
-2.09791340697752e-05
7.5493255122112e-07
-1.72796544085104e-05
-3.64181229879404e-05
-3.25245971373369e-05
-2.76230563554827e-05
-1.41441102875379e-05
-1.32912173341785e-05
-2.7064225947549e-05
-2.5962721650035e-05
-8.1905386427129e-06
-2.66153700168381e-05
-2.24558498437741e-05
-1.28891878621635e-05
-9.55129161256573e-06
-3.66834452662224e-05
-2.37068394517864e-05
-4.41257547130597e-05
-1.10569504947837e-05
6.07450856349258e-06
-4.79698928717068e-05
-3.64999632672065e-05
-1.42302763232013e-05
-9.64112985170582e-06
-1.6856391421813e-05
-5.30384818593055e-06
-2.73496736155763e-05
-2.3555112415773e-05
-4.19306428407299e-06
-2.12974143763842e-05
-1.59096633780899e-05
-4.87480245774351e-05
-2.11818192080599e-05
-2.09392506529607e-05
-3.48798106978325e-05
-2.35654269459851e-05
-3.8354259551461e-05
-5.00142233787734e-05
-2.38988202782301e-05
-1.85962448943325e-05
-5.23050408056717e-05
-1.42638884189787e-05
-4.76273518629381e-05
-3.41175209083102e-05
-2.78431811008721e-05
-3.60041098245461e-05
-8.38545421126888e-06
-2.32333781576035e-05
-1.54423852537259e-05
-2.86375625280399e-05
-2.73068565609714e-05
-3.29237541544844e-05
-4.32115555981973e-05
-3.56603578853922e-05
6.57328356355471e-06
-2.94354263773556e-05
-2.49768297305987e-05
9.75309980098864e-07
-5.13625733132822e-05
-1.47590101979218e-05
-2.45428289656348e-05
-2.88435708609789e-05
-3.73260194418176e-05
-6.24436562482171e-05
-1.74511388307248e-05
-2.20671763602176e-05
-2.94899675448955e-05
-4.24650350720384e-05
-1.67139875746117e-05
-3.38163725275683e-05
-1.68501829136494e-05
-4.65289216571966e-05
-5.77240299013348e-05
-2.79522908674933e-05
-3.30323398705247e-05
-2.98799535771165e-05
-2.25434139161576e-05
-1.57281811287834e-05
-4.60928701717878e-05
-2.16041824334271e-05
-1.85077923416023e-05
-1.5822113002359e-05
-6.80367575466012e-05
-4.13761002529446e-05
-2.18613711490735e-05
-2.1505541674806e-05
-1.66505345244645e-05
-2.09260722723769e-05
-3.12626275501452e-05
-3.51101586881754e-05
-2.77552232148967e-05
-3.77573064662341e-05
-4.2696134747837e-06
-3.90244919097475e-05
-4.29678502319351e-05
-4.2436521497236e-05
-5.439013180613e-05
-4.45317387090251e-05
-2.70557966141775e-05
-9.77252586848097e-06
-4.30254897206197e-05
-2.26903673558235e-05
-1.51114118314689e-05
-2.15311592922245e-05
-4.52051059064935e-05
-4.11450597022515e-05
-3.54718803272139e-06
-8.11476274948687e-06
-6.10202330461785e-07
-4.40179387729863e-05
-2.92769068021212e-05
-3.77352195161788e-05
-3.27884819801375e-05
-1.6095147584412e-05
-2.6533334002087e-05
-3.57219570079847e-05
-6.07693423728522e-05
-5.88356746082457e-05
-1.92066864904504e-05
-1.94691665451013e-05
-3.14870064404842e-06
-4.55866869694332e-05
-2.53686588250642e-05
2.40773924479862e-06
-4.69471945124834e-05
-3.84734820420365e-05
-6.52586980011199e-05
-2.52766173093261e-05
-3.03373997037871e-05
-2.46628155953546e-05
-3.54219761100115e-05
-1.36766128773772e-05
-3.48315267693367e-05
-2.07265816061099e-05
-3.69159442408166e-05
-1.64411362950303e-05
-2.50060298493802e-05
-2.85218998267425e-05
-2.09952976519791e-05
-1.72761153500097e-05
-1.66295385934039e-05
-2.39479360082468e-05
-3.35125169428485e-05
5.16907280445965e-06
-2.03225291053461e-05
-4.2582734004192e-06
-2.84140869336805e-05
-2.23334063337202e-05
-2.52005668639067e-05
-2.22627257976782e-05
-4.54773447281952e-05
-2.98568469787338e-05
-2.80015411621126e-05
-3.52673567861323e-05
-4.39580733498519e-05
-4.05684149594413e-05
3.2126800622231e-06
-2.12496132547483e-05
-2.00449452570939e-05
-5.60396935078525e-05
-3.87875942565372e-05
-1.577428367851e-05
-9.94814365827778e-06
-4.65900050334342e-05
-3.10098034140129e-06
-7.78720781677364e-06
-3.98961456598531e-05
-3.16633696320625e-05
-7.05461704536003e-06
-2.64748850864827e-05
-3.18037167673938e-05
-2.49201242984823e-05
-3.89933192980736e-05
-1.78912675401382e-06
-2.42547679030017e-05
-4.744121116647e-05
-1.06536233587745e-05
-2.33087439015717e-05
-3.5579016460323e-05
-5.28700836048582e-06
-2.25078236238851e-05
-4.7540463309538e-05
-6.08596676202576e-05
-2.21619359248696e-05
-1.98649344360925e-05
-3.10590441081007e-05
-5.55525050075046e-05
-3.68391460851577e-05
-1.76389874449703e-05
-2.74515027625301e-05
-1.23686613150281e-05
5.47634131475304e-06
-2.55839083480881e-05
-3.47023097951329e-05
-4.10832352249532e-05
-1.47726053791806e-05
-3.3566237238116e-05
-3.40356547604271e-05
-2.76114944679106e-05
-2.20051665409545e-05
-1.94191629279146e-05
-5.84104456904999e-05
-5.24901394379543e-05
-7.13191788367443e-07
-1.65295182817611e-05
-2.77779970174082e-05
-2.94766835570355e-05
-3.65014062142795e-06
-2.67320396775164e-05
-3.55832198014279e-05
-1.40408054949702e-05
-2.85817500050828e-05
-1.77986312137809e-05
-5.56583412994804e-05
-1.57751651866149e-05
-4.06901874306998e-05
-4.77209152173504e-06
-3.21775610875126e-05
8.68548660995354e-06
-5.3445004710206e-05
-3.67291022074725e-05
-2.50967211188294e-05
-2.46555151636985e-05
-1.05682518818814e-05
-2.12714220034043e-05
-3.11593492020545e-05
-3.2617781007415e-05
-2.84193240179593e-05
-3.60481714381461e-05
-1.22823942918178e-05
-1.86564747816341e-05
-3.8424086371238e-05
-2.45302731480964e-05
-2.65262274164735e-05
-1.30286772161246e-05
-3.45317438482034e-05
-3.81646158268376e-05
-2.63488790164293e-05
-1.03608623597965e-05
-4.61162195579158e-05
-4.84207062666564e-05
-3.04588634333888e-05
-1.9290652425371e-05
-4.33257198051041e-05
-1.75326610003742e-05
-8.47116075601603e-06
-3.67288143491967e-05
8.19291281222543e-06
-2.213580422636e-05
-1.62632779392278e-05
-3.18664941573209e-05
-8.17293205313319e-06
-2.45283285165204e-05
-1.46077197516932e-05
-1.24696056322501e-05
-3.08739679688536e-05
-3.39594460405192e-05
-1.36450749334337e-05
-5.44157627988366e-06
-7.166933235552e-06
-4.62156974783588e-05
-3.20998423494981e-05
-7.08273001464857e-06
2.52613830074635e-05
-2.91496339654067e-05
-8.06910994067157e-06
-3.03677322602536e-05
-4.14547869265743e-05
-2.57495085142002e-05
6.37653055224186e-06
-3.09530262408927e-05
-1.79175338443995e-05
-2.92956656263923e-05
-2.30729670015346e-05
-1.85896162118605e-05
-5.11166150945558e-05
-2.13394320212933e-05
-1.8452924041504e-05
-1.27009320298975e-05
-5.69424339396178e-06
-3.55350889363886e-05
-3.19783377434319e-05
-5.30009298528197e-06
-2.74021165290363e-05
-2.18109800382651e-05
-2.36469729361129e-05
-1.31377798664941e-05
-1.49620886056784e-05
-2.24249838978408e-05
-6.20344497337084e-06
-4.2864292196555e-05
-2.15711140908854e-05
-4.56413676691163e-05
-4.27633703444095e-05
-4.26366564549953e-05
-3.69413773959717e-05
-4.21940722425667e-05
-1.7277436113386e-05
-2.50902343021234e-05
-3.07210882291727e-05
-2.94065134471831e-05
-3.65545287490036e-05
-2.75083873432947e-05
-3.94120817845351e-05
-2.88852687323e-05
-1.20800415356074e-05
-3.406135280924e-05
-3.68659777590511e-05
-2.28692768047188e-06
-2.93886420052542e-05
-8.87094232603564e-06
-4.59746185150394e-05
-3.26962065448959e-05
-2.27149912693388e-05
-7.563099306629e-06
-1.98763211374862e-05
-3.14101647383703e-05
-2.92903119481571e-05
-4.61325326011168e-05
-1.61574487595541e-06
-4.8099515644877e-05
-2.89583670942016e-05
-4.47081040167149e-05
-1.16112921051212e-05
-2.97511008911298e-05
-3.07414406230306e-05
-2.08273504616013e-05
-1.82944874142313e-05
-1.20771142745029e-05
-2.80650802366465e-05
-3.80726152047754e-05
-9.29223386508243e-06
-2.45505035849875e-05
-5.16894680124296e-05
-4.14558663570363e-05
-4.31954208414602e-05
-1.48388887047027e-05
-3.54674141260656e-05
-2.39753104764354e-05
-2.75631404235151e-05
-9.00911500448058e-06
-2.76100681641201e-05
-4.33865627280411e-05
-2.27775409376595e-05
-5.54874293961032e-05
-3.35315712901943e-05
-3.44484000207884e-05
-4.72620956196648e-05
-3.33345276950452e-05
-4.38946488799851e-05
-1.68022413475352e-05
-4.02542816751588e-05
-1.34102096310418e-05
1.29239949139084e-06
-1.23469214124442e-05
-6.88734731715929e-06
-3.23766406090292e-05
-1.88805427367095e-05
-1.57568780961049e-05
-4.73083226968046e-05
-3.35214757196332e-05
-1.10804512192175e-05
-1.66230748250146e-05
-1.6293345353505e-05
-1.3100865347274e-05
-4.27018750254212e-05
-2.70940085354073e-05
-1.74718147155076e-06
-5.3369540651855e-06
-2.22387238294866e-05
-7.63392583503652e-07
-3.68726072267762e-05
-3.10407975409631e-05
-4.23443966171734e-05
-2.93846437782541e-05
-5.06323067701333e-05
-3.72044870274908e-06
-4.19144349514824e-05
-2.85748365997852e-05
-4.08753372058172e-05
-1.89241974748718e-05
-7.22980149372086e-06
-1.65151805512839e-05
-2.67521952507117e-05
-3.97760091156366e-05
-3.53099749149931e-05
-1.45570493221975e-05
-5.05209328808937e-05
-1.76638309866257e-05
-4.60299134095324e-05
-2.11628873865405e-05
-2.35418459712782e-05
-3.51473777954225e-05
-1.39402816817705e-06
-2.56179195207508e-05
-4.02866484878849e-05
-3.09167308449111e-05
-3.3791304657647e-05
-5.42264707741078e-05
-4.4388619335209e-05
-2.64769451548058e-05
-2.17554047869701e-05
-4.33139894166198e-05
-3.7911864773672e-05
-2.01668523903246e-05
-4.82084007191679e-05
-2.59356719296406e-05
-3.21757302851376e-05
-5.06470048705105e-05
-4.81215346829526e-05
-5.04212208223889e-05
-3.44202580750276e-05
-1.30097925912082e-05
-1.949916584336e-05
-3.15151456994632e-05
-2.70857330702517e-05
-7.47294368678485e-06
-2.93770096562247e-06
-4.8090337951153e-05
-1.70099363840704e-05
-3.70709926118171e-05
-4.21198185190571e-05
-2.08608016657857e-05
-3.23261397963044e-05
-2.63472822049764e-05
-5.02239612114892e-05
-1.84460056849141e-05
-3.44409521914003e-05
-3.9310802543215e-05
-3.26344437618985e-05
-6.28856052141858e-06
-3.19086853954404e-05
-3.63102333118714e-05
-1.82456191345094e-05
-4.14466218039928e-05
-2.41561509797184e-05
-3.68826980763864e-05
-3.49234430981045e-06
-2.6501697590996e-05
-2.48558495310431e-05
-4.80629632261324e-05
-3.83918831306445e-05
-5.00584857390364e-05
-1.29613535628382e-05
-2.24020681080847e-05
-1.49255527909101e-05
-2.53034722357502e-05
-2.471137717072e-05
-5.45965474892618e-05
-1.47018581189166e-05
-3.13492390056072e-05
-4.52343380138657e-05
-2.89426212563361e-05
-4.02301996503686e-05
-2.11901960088415e-05
-3.74235503929727e-05
-4.44240201420659e-05
-4.85478739560908e-05
-1.41702228880637e-05
-3.92232887902176e-05
-5.49618144891251e-05
-1.86836828999843e-05
-4.40784576969928e-05
-1.9485666217323e-05
-4.82612795644308e-05
-6.74486774104928e-06
-4.27664504980413e-05
-5.83793807597482e-05
-2.73098897861019e-05
-3.53079845483725e-05
-4.44034751972816e-05
-1.7006282480327e-05
-5.79745198344153e-05
-1.27819758506086e-06
-1.78593132815443e-05
-3.42350946007056e-05
-1.58893311790021e-05
-2.99446945899337e-05
-4.51756161158381e-05
-1.99793967936836e-05
-5.115751887248e-05
-3.11539805798594e-05
-3.10816309646105e-05
-3.55421402113858e-05
-5.0572989463641e-05
-2.88299521368882e-05
-3.55774570003117e-05
-3.94900619252455e-05
-3.53778999245474e-05
-3.90294250515242e-05
-2.80931636185459e-05
-1.93443529683738e-05
-4.06893814650662e-05
-1.42614233194052e-05
-9.07490105408261e-06
-2.02898388622637e-05
-1.89046455323757e-06
-4.24660435599257e-05
-3.62452868598243e-05
-4.09748038629192e-05
-1.98138567052172e-05
-2.89751890638738e-05
-3.43633856037957e-05
-3.79755358379795e-05
-2.95329813489573e-05
-2.45435559167691e-05
-9.93068730215543e-06
-1.40627391387629e-05
-2.11958416687605e-05
-2.16223173708245e-05
-1.01169533547335e-05
-2.59162872282928e-05
-3.56223748630391e-05
-1.74456737163778e-05
-3.30083816339068e-05
-3.2292659661097e-05
-3.28870175073005e-05
-3.63951348887206e-05
-4.09970728684957e-05
-3.5749042467459e-05
-3.27046899138498e-05
-1.84327550210957e-05
-4.4519508148204e-05
-2.75906514470644e-05
-2.5520788711457e-06
-1.63903337423424e-05
-6.12756615839503e-06
-2.85696726561455e-05
-4.4334321008879e-05
-3.25964736829145e-05
-1.98856605834263e-05
-3.0227649757833e-05
-3.20717305982417e-05
-3.94240648063261e-05
-2.07015021702742e-05
-2.82712421717378e-05
-2.84887893027204e-05
-2.37033088617133e-05
-4.04418939896339e-05
-4.68617995111464e-05
-5.03663796772276e-05
-2.96047987752763e-05
-2.5678068983608e-05
-2.67533722538548e-05
-1.77190810806419e-05
-4.02749608384667e-05
-5.82199829246332e-05
-2.884500398577e-05
-4.56224375874966e-05
-3.6137581923911e-05
-2.32340225375001e-05
-3.34108771228874e-05
-2.53451101646872e-05
-2.57836259508549e-05
-3.839721858774e-05
-4.15410776248573e-05
-4.02013548633667e-05
-3.8049292018227e-05
-4.55171783828571e-05
-2.52786407768858e-05
-1.28150824543729e-05
-2.82356936936714e-05
-2.99908117870224e-05
-4.05705050030734e-05
-5.41383827270694e-05
-1.02853608565901e-05
-2.61550695499656e-05
-3.87692456756145e-05
-3.32136777784345e-05
-4.19586704605863e-05
-2.54900746535787e-05
-4.63949742596159e-05
-4.74027383953523e-05
-1.55351187649711e-05
-1.34764609811909e-05
-3.39679455774968e-05
-5.38634162871592e-05
-4.96907474944933e-05
-1.11264275931912e-05
-3.41218136369195e-05
-2.21063020993565e-05
-1.15205478468413e-05
-1.34298699759379e-05
-1.39257206406403e-05
-4.19579080258356e-05
-6.44568308699609e-05
-4.6216068840603e-05
-1.03299418199823e-05
-2.72091113729249e-05
-3.11034945775141e-05
-5.27172458729014e-05
-2.03027523642121e-05
-2.50155301518929e-05
-2.45370628936657e-05
-4.21204046866998e-05
-2.56968345060261e-05
-2.59051199049438e-05
-1.97567465819698e-05
-2.12586752335634e-05
-3.67632115822019e-05
-5.46478879943543e-05
-4.03411756276906e-05
-2.17544021114375e-05
-4.53560356135023e-05
-4.80159372813013e-05
-4.13049740753455e-05
-4.88046610436906e-05
-4.24718610947682e-05
-3.02929091537916e-05
-1.06044374500602e-05
-3.14052691721477e-05
-1.96747240238416e-05
-5.21346016001237e-05
-2.25185476023168e-05
-3.08930160042263e-05
-1.90842089897657e-05
-4.54801168142225e-05
-3.37206959047129e-05
-1.04254582497977e-05
-3.553716346436e-05
-1.02923009250543e-05
-4.82479821341361e-05
-3.58555114620907e-05
-1.18595903573811e-05
-2.77801108346353e-05
-3.31238905979774e-05
-3.22650924579549e-05
-2.0409263706702e-05
-3.9054232564841e-05
-3.95351533738314e-05
-3.95239972564087e-05
-4.53720221648024e-05
-3.63193455636817e-05
-1.7816268776348e-05
-2.07235551290768e-05
-6.05665989046621e-05
-7.33526402543309e-05
-3.24445404831672e-05
-2.36867793925725e-05
-8.8439169008329e-06
-3.08457713241496e-05
-2.93617761033289e-05
-1.58113417086086e-05
-5.32249994067404e-05
-2.8937182454436e-05
-4.89769976229667e-05
-1.93700119259594e-05
-4.85965471837986e-05
-3.69204184103851e-05
-3.09216655777873e-05
-2.78839581488076e-05
-3.21241658395849e-05
-3.56049893148249e-05
-4.49856642243962e-06
-1.85188877074378e-05
-4.0277333413426e-05
-1.03406005528699e-05
-2.98301153617078e-05
-1.84943060035656e-05
-1.99016905512571e-05
-1.80196329799799e-05
-2.5728690810369e-05
-8.01404161909641e-06
-4.6984215618105e-05
-2.62876473727823e-05
-4.73792033013683e-05
-1.10912158476954e-05
-3.39553947169629e-05
-3.11213628387076e-05
-1.11352579242801e-05
-3.1779852560984e-05
-1.9756107813213e-05
-3.0666655479536e-05
-4.58474693628289e-05
-2.78763500199079e-05
-2.67785629319495e-05
-4.53063594761794e-05
-3.2470174477533e-05
-3.69602761293273e-05
-4.3849605127662e-05
-3.83256066868724e-05
-4.65287286847576e-05
-2.80117069397255e-05
-1.56871179017324e-05
-5.33534896346416e-05
-3.51009208540294e-05
-2.71904854916417e-05
-8.53768039812107e-06
-6.327855743193e-05
-4.94904510887118e-05
-3.39411848560795e-05
-2.01748795577403e-05
-2.13859784540554e-05
-4.9127164165564e-05
-6.5153158677201e-05
-2.94931926166981e-05
-2.3313734041974e-05
-3.0136590220105e-05
-2.43449347244391e-05
-7.30032205606342e-06
-2.16830477037924e-05
-4.59980704266359e-05
-9.0838312815062e-06
-3.98456495365563e-05
-5.71341994463642e-06
-1.36371634609183e-05
-1.00537809426587e-05
-3.81158825813044e-05
-4.88832129108607e-05
-3.49746134589957e-05
-3.50662474873931e-05
-2.26916441643905e-05
-1.19637858315755e-06
-5.18541954679086e-05
-1.25255258758786e-05
-3.35589181647422e-05
-3.84844455924554e-05
-3.83658358544545e-05
-4.38392518112848e-05
-1.47080131384074e-05
-2.81864614729012e-05
-2.60638186414227e-05
-3.86473943287049e-05
-5.32325143044495e-05
-2.92661833748866e-05
-3.37028578060105e-05
-3.41557570846517e-05
-1.34831684937348e-05
-3.78878896534871e-05
-1.83496204294116e-05
4.40003465841e-06
-3.02711415771061e-05
-2.06897905994875e-05
-6.00766861871788e-05
-3.75287831426273e-05
-1.52082265688079e-05
-2.69569889007172e-06
-1.25946697260623e-05
-6.88383304883397e-05
-2.29104451352909e-05
1.45288301971319e-07
-4.4799866823784e-05
-1.15136237437249e-05
-4.2090079084565e-05
-1.55555621824888e-05
-6.18951324071153e-05
-2.13846445349786e-05
-2.53087509665239e-05
-2.55673553288999e-05
-1.85434816879679e-05
-1.99602481556773e-05
-1.81457299787822e-05
-1.23864682780614e-05
-5.29475339897096e-05
-5.17209764212447e-05
-2.49126075016768e-05
-2.37082393549917e-05
-2.23807007505558e-05
-3.57828678175932e-05
-2.47233982478284e-05
-3.66415212566704e-05
-5.11066075023226e-05
-2.3213070554284e-05
-2.84018355732363e-05
-1.40789467533959e-05
-1.73676666567709e-05
-3.63872749433219e-05
-2.1847523339508e-05
-1.11507035154845e-05
-4.70516671652308e-05
-1.51947105125704e-05
-3.95612785208813e-05
-1.92041118181241e-05
-5.29533870925157e-05
-3.24879266534855e-05
-4.08036261451595e-05
-1.30907484295811e-05
-3.98788054962097e-05
-3.98074320000329e-05
-2.94922296649751e-05
-2.79088581454504e-07
-1.86988874917551e-05
-3.99718950731808e-05
-1.52369175405704e-05
-9.42342000306682e-06
-2.37299308474934e-05
-1.64330472111993e-06
-2.03998037594007e-06
-1.7823757320057e-05
-5.17941915393247e-05
-2.89136530775472e-05
-2.41268163105585e-05
-3.48935200571603e-05
-5.22607420683238e-05
-3.69856376635884e-05
-2.6014484910029e-05
-3.32748919073186e-05
-1.30084174780693e-05
-2.25569699172341e-05
-2.53593448644675e-05
-2.17373736047318e-05
-5.16021173360819e-05
-3.351097049814e-05
-1.44263404083908e-05
-2.15317232947845e-05
-1.24788544572553e-05
-3.04164723981622e-05
-5.42722323933257e-05
-1.66581034211837e-05
-4.02260933158302e-05
-3.45797325721824e-05
-1.41772743921267e-05
-9.37704272735453e-06
-2.46356332946018e-05
-1.46424795814487e-05
-2.33351366774959e-05
-3.76045811550711e-05
-3.89552955101844e-05
-3.03680688930554e-05
-2.24246237913194e-05
-3.70124738133306e-05
-2.86061571528386e-05
-3.47454570432879e-05
-2.75034816812665e-05
-2.62655837436272e-05
-1.95535651563486e-05
-2.75405019168459e-05
-2.9932643231533e-05
-2.76042542068121e-05
-5.18018980461147e-05
-3.03183998942521e-05
-8.46664479144795e-07
-1.37268620096138e-05
-3.03900794054277e-05
-2.42627033681332e-05
-3.23269616307604e-05
-1.73786248100831e-06
-5.28899192197884e-05
-4.67571138635778e-05
-3.40338617127427e-05
1.73374045862688e-05
-6.8614541308793e-06
-2.79461507953874e-05
-1.73948937983994e-05
-2.74135321027745e-05
-5.05109998284305e-05
-3.5020387469508e-05
-1.51391740395234e-05
-1.35787871984093e-05
-4.20581631096642e-05
-4.1986328329809e-05
-2.99800077770882e-05
-3.67509637343901e-05
-2.19490093356138e-05
-2.00773972392847e-05
-3.9260418550967e-05
-4.78103034239733e-06
-1.68551100667418e-05
3.68407115208242e-06
-2.94986772234103e-05
-2.84297076309988e-05
-1.16984682636259e-05
-3.4154557740759e-05
-4.85352741750911e-05
-2.91384289090881e-06
-2.80487741742102e-05
-5.3918662387723e-07
-3.76223891746204e-05
-4.53185538954989e-05
-2.21409846092968e-05
-2.26574742455282e-05
-4.20883612743767e-05
-3.83327507341525e-05
-2.75431255618445e-05
-3.33709722131195e-05
-3.4235604013226e-05
-2.99721911458546e-05
-3.31022660433019e-05
-2.94421880273185e-05
-1.9265320007882e-05
-2.56958630157291e-05
-1.69370553331551e-05
-3.72990739502686e-05
-3.81170049379275e-05
-1.9010539236782e-05
-2.51723160997685e-05
-4.95847919119515e-05
-4.33045626429023e-05
-3.19549187998565e-05
3.78973700122643e-06
5.85696930403155e-06
-1.8287423088904e-05
-5.28465535951905e-05
-6.95072133733051e-06
-4.98734453465511e-05
-3.73443336828296e-05
7.02461081476561e-06
-1.23492299608491e-05
-3.33638669820875e-05
-3.98269953665551e-05
-4.51577022014088e-06
-3.15922404130576e-05
-2.25995524434821e-05
-2.49186278888503e-05
-4.17195503619094e-05
-4.77228820486589e-05
-3.41998998892209e-05
-3.49160302750268e-05
-5.78441608171669e-05
-1.3563320587802e-05
-4.41145096501575e-05
-3.47999942075607e-05
-5.37026395109539e-08
-3.43380658315414e-05
-2.62155049570416e-05
-2.85286655006118e-05
-2.00605337508988e-05
-1.62438200471337e-05
-4.31067706741961e-05
-2.6826891268261e-05
-2.50641547622548e-05
-2.55545187909091e-05
-2.78398390344656e-05
-4.30142591673146e-05
5.51506489030007e-06
-1.64686283120552e-05
-6.01909327499552e-05
-3.80825676902268e-05
-1.34691326044895e-05
-3.15013052657285e-05
-2.04945111254485e-05
-2.25831476707077e-05
-3.06965151011734e-05
-4.8067907805058e-05
-1.50088736902387e-05
-3.51883462316619e-05
-1.55696440334073e-05
-4.89453751914169e-05
-3.55352015196141e-05
-3.31147150568543e-05
-3.27359768655295e-05
-4.03667233702609e-05
-2.6289885132696e-05
-1.20761593728591e-05
-2.30703157595357e-05
-2.82294444566886e-05
-2.71412921294101e-05
-3.51878900563196e-05
-2.64859303146417e-05
-4.49770838971141e-05
-3.44397139839177e-05
-2.28078874400895e-05
-3.3447361376193e-05
-4.69512729492234e-05
1.05692773696414e-05
-2.56515579375445e-05
-3.06536624870339e-05
-4.30747392355931e-05
-9.654867823117e-07
-5.70291756539835e-05
-1.3174409493841e-05
-3.83352081942085e-05
-2.79219832177587e-05
-5.04561330238353e-05
-2.47446744786029e-05
-1.3733094750335e-05
-1.82051573739682e-05
-4.00082947356108e-05
-3.19980431097733e-05
-2.48065176854168e-05
-2.73063532529161e-05
-1.43972376573548e-05
-4.17467045894616e-05
-1.2717580634221e-05
-2.95795758826646e-05
-1.24733714875236e-05
-3.50588453960342e-05
-2.20057718467256e-05
-2.26435353595163e-05
-2.79716805482412e-05
-1.65703015961624e-05
-2.71038178806878e-05
-1.58965453349871e-05
1.08683843428135e-06
-4.69881686837329e-05
-1.1950990078929e-05
-3.12715739031194e-05
-5.31151638956355e-06
-2.81386968251742e-05
-2.65227855021586e-05
-4.82603934207876e-05
-2.80048322048908e-05
-3.95321827019755e-05
-4.09826197544913e-05
-4.39274322075006e-05
-8.81651450402012e-06
-5.41121636561369e-05
-1.62458515960065e-05
-3.88354928905243e-07
-5.46957223681926e-05
-4.9638079660727e-05
-1.45562519350432e-05
-2.43178563396039e-05
-2.57304992295253e-05
-3.12152869035557e-05
-1.70941196809968e-05
-3.53725771234957e-05
-1.43014292314004e-05
-3.80552632140801e-05
-4.46732379126397e-05
-8.47671423750325e-07
-3.90426493808552e-05
-3.1882897330478e-05
-2.03017537714769e-05
-3.67456347220916e-05
-3.75912672998399e-05
-4.3950133717146e-05
-4.18855916674743e-05
-3.0610557703312e-05
-1.31251059490286e-05
-4.54483529598825e-05
-2.96523485051384e-05
-5.39517704992009e-05
-3.45046199749757e-05
-4.54218052739604e-05
-6.35793491737345e-05
-1.39814467359337e-05
-3.19691222204756e-05
-2.26836226583862e-05
-4.26445670359554e-05
-2.81927732878679e-05
-4.53910667660829e-05
-2.04602434839541e-05
-2.68812066712688e-05
-7.8095274748907e-06
-2.28497170181348e-05
-4.61921316924308e-05
-9.38793555506524e-07
-3.39063213708732e-05
-3.77921006258921e-05
-4.27671987806326e-05
-2.6239067038211e-05
-4.58641686261864e-05
-1.62616737172403e-05
-3.98996221339273e-05
-2.75599076162809e-05
-4.10107994104108e-05
-1.32140193956628e-05
-2.92959305417783e-06
-3.64194788518217e-05
-4.24443775487343e-05
-4.43062293772441e-05
-3.2323644855281e-05
-4.4118212922337e-05
-1.06890782666998e-05
-2.17189985007429e-05
-2.64357353306096e-05
-6.3393177503891e-06
-5.49747962279675e-05
-2.93958630385252e-05
-5.08815106593051e-07
-1.4598200903731e-05
-1.71700283315468e-05
-2.58315566574123e-05
-3.35078556554001e-05
-5.67465232766944e-05
-7.08215407692088e-05
-3.70202581497484e-05
-2.06255015981412e-05
-4.05020263632469e-05
-1.35664709710837e-05
-2.69148808503899e-05
-3.49544910216716e-05
-4.49264265630859e-05
-2.59312913334218e-05
-1.26796083369748e-05
-2.76654590333758e-05
-2.91471518772683e-05
-1.07061841392901e-05
-2.65328931482023e-06
-3.95088405532012e-05
-4.69886303928539e-05
-2.37411192658124e-05
-4.64402370646333e-05
-6.40712991500181e-06
-2.87018114286947e-05
-4.97037820453029e-05
-1.88249888394422e-05
-4.42834216858764e-05
-3.93262675200768e-05
-3.40427293323599e-05
-1.94364255186925e-05
-2.75101750640658e-05
-1.71095867476584e-05
-2.59711439967509e-05
-2.78989541702735e-05
-1.90948121361865e-05
-3.07982764267587e-05
-3.65173913974694e-05
-2.73438869957796e-05
-3.40809556613995e-05
-2.81666031383703e-05
-3.03671685074523e-05
-2.23283990384471e-05
-1.17429759421907e-05
-1.34058353197328e-05
-4.66684903159398e-05
-2.59899855994665e-05
-2.01351857740017e-05
-2.25727805941881e-05
-2.43016220464861e-05
-3.41556391608493e-05
9.87972825897491e-08
-3.0589056274567e-05
-3.74503703715088e-05
-4.31669568049612e-05
-5.52036483411312e-05
-3.44135166247601e-05
-2.97036917897801e-05
-2.61324708597827e-05
-3.2145376862264e-05
-3.42666099726759e-05
-1.92011717939034e-05
-4.553827501795e-05
-3.09628549205316e-05
-1.75401345482723e-05
-3.36705864880874e-05
-1.84956766380566e-05
-5.06137935421802e-05
-3.45968243892308e-05
-3.23022395304483e-05
-3.50845761603083e-05
-2.26488203345741e-05
-1.22041560117794e-05
-3.89680358154305e-05
-3.3973692651761e-05
-3.0279189967841e-05
-1.35343663607592e-05
6.17850904596269e-06
-5.19023792627921e-05
-4.38219085208491e-05
-6.5833549377736e-06
-2.47952592391146e-05
-4.19356488521052e-05
-4.00078877750289e-05
-2.50362435756207e-05
-3.29039899104773e-05
-1.80202969528645e-05
-2.43731477343797e-05
-3.94228790871207e-05
-3.87874997280571e-05
-2.82791386167568e-05
-2.77986245550384e-05
-1.68399852274732e-05
-3.82361454271991e-05
-1.40122267164527e-05
-1.39090300335334e-05
-3.18392160791081e-05
-1.9327710768931e-06
-2.61144602901747e-05
-4.62316373468371e-05
-4.82117309874791e-05
-1.92294997181668e-05
-3.33987976817777e-05
-2.29533624260461e-05
-3.08062378265152e-05
-3.16702155398737e-05
-4.42446884666837e-05
-3.5656334371594e-05
-2.28521659244423e-05
-5.87213714270206e-05
-3.95300483281462e-05
-4.56138091251327e-05
-3.71856173677179e-05
-1.14300740329368e-05
-2.80346680377956e-05
-4.17512451840943e-05
-4.14940821215679e-05
-3.25719798874748e-05
2.45916705882323e-06
2.81326450567934e-06
-6.04108931395231e-05
-4.60395847143533e-05
-6.55013006587106e-06
-2.03712128974984e-05
-2.74021053581989e-05
-6.45979266439084e-06
-4.3257025953084e-05
-1.59447837100604e-05
-1.98479735099224e-05
-6.9807172426771e-06
-3.79456950924272e-05
-6.37986867866166e-06
-1.59286228044091e-05
-4.81654138381271e-05
-1.76626641261318e-05
-3.19797166114947e-05
-1.03276145976232e-05
-2.56563395498947e-05
-2.69400337099652e-05
-2.8699343351832e-05
-3.93906065258955e-05
-3.11711343562716e-05
-2.9572557613495e-05
-2.99795073354032e-05
2.94709570330642e-06
-1.64533734700729e-05
-4.97254556641637e-05
-2.96228947228702e-05
-2.94738970469491e-05
-1.73160839245854e-05
-3.81635880263864e-05
1.43929813427891e-06
-2.75799997736835e-05
-1.30460557825456e-05
