# Supplementary material for: Research on computational propagation and identification of mine microseismic signals based on deep learning
Source: PLoS One. 2025 Oct 22;20(10):e0334641. doi: 10.1371/journal.pone.0334641 (PMC12543183; doi:10.1371/journal.pone.0334641)
Supplement: S8 Data — (ZIP) [file pone.0334641.s008.zip › 000100900002707.xlsx_0.txt_24.txt.txt]

-4.7615694751027e-05
-6.83165840784491e-06
-2.54862834171717e-06
-7.11298002478505e-05
-2.94153349908673e-05
-2.43912677737708e-05
-3.26655515987042e-05
-2.96450640450041e-05
-3.70792332014725e-05
-3.95697101522375e-05
-3.71131558057185e-05
-1.60749632743235e-05
-2.14203510161997e-05
-1.92192731315501e-05
-2.79863711375069e-05
-3.17389100859642e-05
-8.28115096156273e-06
-4.59076971515978e-05
-4.41670165162351e-05
-1.83114238059686e-05
-3.97009323972799e-05
-2.45241230741304e-05
-3.54180610066959e-05
-3.16834456338364e-05
-1.10576941384576e-05
1.99762672802377e-08
-3.19083233211243e-05
-2.68501873798265e-05
-5.15142331403603e-05
-5.1824213144604e-05
-1.70076273994683e-05
-3.47204837791189e-06
-2.83358624447828e-05
-1.58911665939535e-05
-3.13627058960655e-05
-4.80421467458858e-05
-1.67560441358879e-05
-4.81434946826746e-06
-2.01400526288696e-05
-3.18027608971484e-07
-2.39822352984398e-05
-2.19085544172585e-05
-3.40594146912255e-05
-1.60097017682109e-05
-1.88303204875474e-05
-2.13924317361375e-05
-3.42385886158544e-05
-2.56322007244904e-05
-3.00974687859346e-05
-2.58116029085186e-05
-1.60770427518142e-05
-3.73624517329748e-05
-2.30131273934742e-05
-4.50745267716378e-05
-7.14454376099622e-05
-1.55930598535847e-05
-2.27344441656353e-05
-1.5690674267717e-05
-3.9019836969553e-05
-9.40036309037839e-06
-1.87324139597528e-05
-2.049043947912e-05
-4.39678708520802e-05
-5.28378279066093e-05
-2.11075811486674e-05
-1.70883705099989e-05
1.15342737056764e-05
-3.56271356031035e-05
-3.49768850733284e-05
-4.20078514419777e-05
-1.00008975046399e-05
-2.56960253484566e-05
-2.05111168369672e-05
-2.70703794303198e-05
-7.36572903495644e-05
-2.67630852386624e-05
-3.44230775096572e-05
-3.59263808486089e-05
-3.84717942422932e-05
-2.67954316643794e-05
4.79842030255312e-07
-5.48283352274377e-06
-4.99565159390971e-05
-3.60345694173673e-05
-1.75563438905748e-05
9.15410898562525e-06
-1.39769774309876e-05
-1.96136230840123e-05
-4.66874307363535e-05
-2.75338373354981e-05
-4.96212747688584e-05
-5.3446522781787e-05
-3.07261647948148e-05
-2.64230755369939e-05
-4.22996834222979e-05
-7.54977213081155e-05
-5.03714014324282e-05
8.12977557867592e-06
-4.69150281190524e-05
-1.73059321074825e-05
-1.75449573251803e-05
-4.29847784580595e-05
-3.59042059443655e-05
-1.58253548457252e-05
-3.03181178638234e-05
-3.14261008843923e-05
-1.83635350773518e-05
-2.21230748460157e-05
-2.68092452208439e-05
-3.75672974581387e-05
-1.93691170550414e-05
-3.97470981095743e-06
-3.49535613804366e-05
-3.6573219328651e-05
-5.75841948041766e-05
-5.7828741215351e-06
-2.5351691431194e-05
-2.09617034633125e-05
-4.74688271705448e-05
-6.14352024145427e-06
-9.97624530188462e-06
-3.07440549801267e-05
-3.14749928562329e-05
-2.15813992574621e-05
-3.57016519210373e-05
-1.07393024549659e-05
-1.41478488102163e-05
-2.60455178643359e-05
-6.85785220778607e-05
-2.83142581572702e-05
-4.7401142611831e-05
-1.86688398853086e-05
-5.41648095292138e-05
-2.42137169367362e-05
-3.33499266737357e-05
-3.46699748260038e-05
-9.06111963892735e-06
-2.39760649796589e-05
-3.93753504019639e-05
-3.72517257324868e-05
-3.56407724003478e-05
-4.08465747391071e-05
-2.61574848138274e-05
-9.16987419918598e-06
-1.28581052760189e-06
-4.47756483012756e-05
-2.50661977748149e-05
-3.85826324501924e-05
-2.82585176134743e-05
-4.02987643856314e-05
-3.30095315989892e-05
-2.84653568638748e-05
2.90385345303236e-06
-6.7988309212243e-05
-4.43735038171644e-05
-1.81817702590869e-05
-5.76062418832863e-05
-2.55670059513075e-05
-2.74491325269057e-05
-3.71673255692064e-06
-2.73301729926017e-05
-1.69158910834097e-05
-5.74554349333418e-05
-3.52581515527675e-05
-3.54453078294805e-05
-1.91621470762475e-05
-3.73859516645966e-05
-4.15260675741246e-05
-7.92752501585426e-06
-1.96775184855004e-05
-9.14472423054399e-06
-1.86924164896104e-05
-1.61691454858846e-05
-2.23533400160763e-05
-3.04958334009744e-05
-1.42104510412992e-05
-2.28753549088881e-05
-7.73738441877605e-06
-1.71965445229516e-05
-2.73823721477322e-05
-3.57137624282794e-05
-4.90095195753539e-05
-1.43639760510056e-05
-3.14182940445721e-05
-3.84566828305918e-05
-3.19030946690917e-05
-4.84352014784491e-05
-2.61749703517936e-05
-3.73736491791201e-05
-2.65066796576203e-05
-3.56303269453518e-05
-3.52061331840247e-05
-1.37875770201446e-05
-2.98921861257524e-05
-2.60750191673605e-05
-3.9121111377446e-05
-2.36484414534339e-05
-1.27678534349081e-05
-4.46326351394281e-05
-1.36612027241932e-05
-3.70021288286703e-05
-1.76582402509095e-05
-5.21359224287255e-05
-2.36568791433245e-05
-4.35659896343517e-05
-1.72719510247188e-05
-9.83846870385624e-06
-2.37836698906492e-05
-1.52703350877468e-05
-4.17187562907646e-05
-1.31047683296031e-05
-2.86190124528915e-05
-4.85437094173832e-05
1.17711389277756e-05
-2.63678876544838e-05
8.8973649279958e-06
-5.29313989147748e-06
-2.10324279077969e-05
-1.63113354672044e-06
-9.15395497182529e-06
-2.99929848327189e-05
-3.46997173486204e-05
-1.89969805081154e-05
-6.56812332885476e-05
-3.69482409878947e-05
-3.39880511729248e-05
-2.941815298356e-05
-1.52507643528902e-05
-3.19669047118734e-05
-3.29142570896831e-05
-1.4423928086531e-05
-7.5414653659892e-06
-3.64781397633021e-05
-4.64726197090144e-05
-2.42555589407247e-05
-2.26066614738985e-05
-5.31321691605844e-05
-1.70925315410892e-05
-4.15142618634321e-05
-3.24153438633935e-05
-1.63374882588856e-05
-4.57231012690052e-05
-4.16716212024355e-05
-1.3540527758832e-05
-4.31695739252619e-05
2.43442518239468e-06
-4.95828636912494e-05
-2.46388206134637e-06
-2.61160688525439e-05
-2.35022236423577e-05
-9.35702538629232e-06
-2.56160742707233e-05
-1.31882919762841e-05
-1.09244909911187e-05
-5.30768420358038e-05
-4.62834692818689e-05
-2.74809361637447e-05
-3.53082895360131e-05
-9.09627323489667e-06
5.23825322648429e-06
-2.94591286966019e-05
-1.74898189092891e-05
-3.33565618729401e-05
-3.2488028296932e-05
-1.4300273786829e-05
-2.63588012728741e-05
-1.38295456632495e-05
-6.5285368888371e-05
-6.31493107672421e-06
-2.07438395352407e-05
-1.38080592725762e-05
-9.21278674110135e-07
-5.05396384932211e-06
1.39410234658552e-05
2.55881433474065e-06
-4.87592287539652e-05
-7.01581957479652e-05
-2.03128095739741e-05
-3.97466225602217e-05
-3.7734949558688e-05
-1.74886054361937e-05
-6.22079053623268e-05
-3.75508620559721e-05
-2.22253269333227e-05
-4.01145642955329e-05
-6.93791407704267e-06
-4.56168756713073e-05
-5.06093018981489e-05
-3.88914062734871e-05
-1.45831998044595e-05
-3.94463166921406e-05
-1.3177110017075e-06
-1.39155809639031e-05
-1.95405652208315e-05
-2.00715002436176e-05
-3.04362227506853e-05
-2.12637929163167e-05
-1.23207158977659e-05
-2.89054727517773e-05
-4.23178786115929e-05
-5.21407552625244e-06
-1.42091126257785e-05
-1.65329433431779e-05
-1.94436251920853e-05
-4.4225953315799e-05
-3.80548822470381e-05
-4.98252895032795e-05
-2.90846720719549e-05
-3.41121063140869e-05
-2.52668367789226e-05
6.47161681210926e-06
-3.73505912412945e-05
-3.28337645524019e-05
-2.35340306189397e-05
-1.0385662516899e-05
-4.03194084421059e-05
-4.13263862019793e-05
-4.21571808289663e-05
-3.31382079139987e-05
-3.02166173576444e-05
-3.23849342947598e-05
-4.63527363588736e-05
-1.6249497832487e-05
-7.71193872895908e-06
-1.9805139136993e-05
-1.92928903799517e-05
-4.04572248755625e-05
-2.08360452351882e-05
-1.61137574593013e-05
-9.80476789073063e-06
-1.08737295890824e-05
-2.82126691771475e-05
6.23162037838822e-06
-4.74583295921725e-05
-1.32310029458798e-05
-4.22288793077107e-05
-3.98070167112653e-05
-5.95433548224703e-05
-4.97659250888627e-05
-4.02837718966671e-05
-2.44647851980311e-05
-4.31082178229042e-05
-3.29963676441514e-05
-1.8280583454841e-05
-3.82876023716424e-05
-3.65603921098412e-05
-1.63437450627229e-05
-2.0685489471803e-05
-3.97524578791913e-05
-1.54396241835831e-05
-4.8138432036731e-05
-2.89626994536608e-05
-1.03118738290932e-05
-3.28873342287152e-05
-5.10329739629629e-05
-2.38050675576554e-05
-1.04930075816575e-05
-2.25982981563639e-05
-3.26051029373717e-05
-1.48610111333837e-05
-4.18126821861571e-05
-4.53261235336961e-05
-2.51678427479026e-05
-4.21411437700111e-05
-2.65880797810091e-05
-2.09664581323945e-05
-3.8849801197508e-05
-3.17970137212779e-05
-2.71234586432992e-05
-2.76053729006437e-05
-6.4324063297371e-05
-1.20309983109135e-05
-2.25618307326215e-05
8.70387306408255e-06
-1.40811934514393e-05
-2.04623977020097e-05
-5.16026404086594e-05
-2.41056412261762e-05
-3.79386273729421e-06
-2.12968044206201e-05
-3.08923802778018e-05
-3.97800073285714e-05
-4.66690110659069e-05
-6.60585946801663e-05
2.47927254896173e-07
-1.19347196083785e-05
-2.67885361173444e-05
-3.8346897125373e-05
-6.25884970909382e-05
-4.86994426935401e-05
-2.29878634112199e-05
-5.37448013302516e-05
-1.68764960123643e-05
-2.45185443788952e-05
-1.63670963896656e-05
-1.1160863422281e-05
-3.96696284816802e-05
-4.08335865293118e-05
-1.40681640007325e-05
-5.18752378393404e-05
-3.72103686426286e-05
-3.64118045238477e-05
-5.35366312923311e-05
-3.72531484790506e-05
-3.7152304083756e-05
-3.47505375689762e-05
-2.23537731910524e-05
-4.53625727628594e-05
-2.68655264772119e-05
-9.50626397140872e-06
-4.85880426365744e-05
-2.69764483871489e-05
-2.94079116696244e-05
-1.99134743325772e-05
-2.78470231931727e-05
-2.67847949436332e-05
-1.89010865131389e-05
-1.69208722299732e-05
-1.52183548257196e-05
-2.62209625481545e-05
-2.28572843057468e-05
-3.79812899313306e-05
-3.08252557565497e-05
-1.79802725890426e-05
-5.97902546161398e-05
-3.59679993018619e-05
-2.98717100042223e-05
-2.5554928021569e-05
1.70308992496673e-05
-2.79703312805381e-06
-2.59343896436323e-05
-3.62237379555371e-05
-2.18677563610102e-05
-1.42441825834019e-05
-3.1041614747351e-05
-1.54502029276987e-06
-5.99840660425399e-06
-3.06206106067915e-05
1.69252106106713e-06
-1.63217025659981e-05
-1.08977825942121e-05
-3.18187992587787e-05
-2.76321124317938e-05
-5.98053846537309e-05
-4.30582993209903e-05
-3.10233965389726e-05
-3.23954509497604e-05
-3.64404927587114e-05
-2.77659837082583e-05
-1.52273075885213e-06
-2.55704441999676e-05
-1.50272390827051e-05
-2.85668240231896e-05
-3.74079155068138e-06
-2.64114715667685e-05
-3.95549814556183e-05
-5.57654743620181e-05
-5.31591679196951e-05
-3.51499863831964e-05
-3.00297883905727e-05
-2.91460637571461e-05
-3.7847788294701e-05
-3.151883002366e-05
-8.48788621695196e-06
-4.06452090556097e-05
-3.02502171489368e-05
-2.99751915281874e-05
-5.77800486596157e-05
-4.00547828179832e-05
-4.07154877985502e-05
-3.60239531064345e-05
-2.44217868903553e-05
-1.30443417342319e-05
-2.54703345473311e-06
-4.60861368777696e-05
-2.69967593903121e-05
7.04729303056321e-06
-2.63390649360212e-05
-1.12549077361084e-05
-2.2702999430184e-05
-2.84301807281987e-05
-3.4541388658632e-05
-3.29032030278656e-05
-3.09986138908917e-05
-1.93062413419152e-05
-2.04455473041054e-05
-4.41388155443583e-05
-4.34620539356297e-05
-4.63412159106172e-06
-3.5548189306457e-05
-5.78150910682129e-05
-2.52147669036003e-05
-2.52359270675727e-05
-4.5055165822092e-05
-4.0326813666984e-05
-1.31503105185228e-10
-4.5948496570119e-05
-1.45915361977995e-05
-1.8866115886196e-05
-3.65644613451682e-05
-4.59729570349756e-05
-1.25569716753567e-05
-1.53674436248505e-05
-4.87148916480116e-05
-1.86718043807491e-05
-3.2845915890288e-05
-1.61935827200186e-05
-2.08964682326369e-05
-7.35465849697543e-05
-3.62982947933353e-05
-2.4338472277327e-05
-3.50095629504581e-05
-4.67990299723201e-05
-2.12641564356077e-05
-2.15289135668021e-05
-1.9456220050391e-05
1.33797367270629e-06
-1.32054934243374e-05
8.5022843594962e-07
-1.52838826963622e-05
-1.84013042680164e-05
-4.01140209332874e-05
-4.22973763060051e-05
-3.30836723464863e-05
-1.31465766459469e-05
-2.19167178790663e-05
-2.3460971186482e-05
-2.34116556472784e-05
-3.46190538740931e-05
1.36334850113486e-06
-3.06971237488334e-05
-4.15783761992713e-05
-3.87204162661251e-05
-3.50530491449543e-05
-3.34292785777076e-05
-1.64308547921324e-05
-2.23228155306409e-05
-1.51792477424902e-05
-2.68643667364201e-05
-2.65309952185847e-05
-6.11301906662576e-05
-9.72255745102371e-06
-6.00766345943375e-05
-3.57899214083066e-05
-2.63432329485538e-05
-2.01980377862246e-05
-2.98065800511803e-05
-3.65577251734598e-05
7.74052629003563e-06
-6.08431981447311e-05
-1.09849442773113e-05
-2.91149277652523e-05
-3.99910305233548e-05
7.40627785198521e-06
-4.04865296044126e-05
-2.53351515940049e-05
-2.74510901891215e-05
-4.49727720680654e-05
-1.85584201549435e-05
-1.37059811637289e-05
-3.62891230774166e-05
-2.06512244922219e-05
-1.38755809377578e-05
-5.36237740907389e-05
-8.73602426579047e-06
-3.34950496934516e-05
-1.91419434283662e-06
-1.46498143062952e-05
-3.07429855225568e-05
1.07392219480161e-06
-2.14546539703563e-05
-3.04629954340566e-05
-9.32760609438133e-06
-1.76072441780343e-05
-4.19149640357896e-05
-2.88479326696775e-05
-3.35161586836592e-05
-5.05045793203658e-05
-4.07286063252677e-05
-5.41347839618736e-06
-1.57608374303934e-05
-3.96724808729877e-05
-4.11690534582131e-06
-2.68710521915404e-05
-4.2673391416742e-05
-1.40430963794878e-05
-5.58983213448002e-05
-3.39886863802364e-05
-2.13515850229398e-06
-7.96799739720721e-05
-3.03564259839455e-05
-4.07419353821132e-05
-1.28009945034247e-05
-1.05490015744683e-05
-2.87316905913232e-05
-3.50647562384538e-05
-4.72219012201475e-05
-7.47596022863461e-06
9.96148948635202e-06
-3.69943658301772e-05
-4.82340681319663e-05
-8.95656299232296e-06
2.04564247717289e-06
-3.94092168691949e-06
-1.50766375031886e-05
-2.04646758144672e-05
-8.9345607422484e-08
-2.34776431705091e-05
-3.12675284917723e-05
-3.31193657283875e-05
-3.09106327490534e-05
-1.08457665497906e-05
4.76338288269946e-06
-6.11695973139622e-06
-7.11546824660694e-07
-1.32965069680547e-05
-3.05028677171683e-06
-9.36837663410689e-06
-3.04700114554233e-05
-5.07148819544888e-05
-2.7839523093766e-05
-3.70712596664997e-05
7.37712548610683e-06
-5.44506243024318e-05
-3.71996266750628e-05
-1.50200530743426e-05
-1.96959327276611e-05
-6.06404916212807e-06
-1.93432899068649e-05
-2.4935049924846e-05
-1.25156580222793e-05
-3.05334264833232e-05
-1.66701446540406e-05
-3.58916750824238e-05
-5.99909201541824e-05
-1.818544639823e-05
-3.4955987014944e-05
-4.85485081490573e-05
-1.73893530344719e-05
-2.58717833603411e-05
-2.32415923960088e-05
-4.83646491633287e-06
-2.33512012504804e-05
-4.67792272779198e-05
-3.05190571365896e-05
-3.96728210438178e-05
-2.31047569865734e-06
-4.388682507862e-05
-1.98517003877218e-05
-2.81112162419332e-05
-4.42150449380349e-05
-1.1681409011431e-05
-4.86303322665059e-05
2.63978932107097e-06
-1.39213060753477e-05
-2.40932054482837e-06
-3.19155501596067e-05
-2.04299590588177e-05
-4.45974935817556e-05
-7.63571798152982e-06
-1.81438385843461e-05
-2.6875693268245e-05
-3.42128051094811e-05
-2.76744671854964e-05
-2.71350588133482e-05
-1.75771784157629e-05
-3.11687897309712e-05
-2.67372993881467e-05
-2.15740819238554e-05
-2.57922100123955e-05
-3.25218246458717e-05
-3.06374572312845e-05
-2.99938300176295e-05
-1.55481534729207e-05
2.63880905945076e-07
-2.30212208442595e-05
-3.0702645169054e-05
-4.34478585507283e-05
-9.31627750410948e-06
-5.39880016381567e-05
-2.32058547249453e-05
-2.93499567018745e-05
-2.46630520708216e-05
-2.51895747625992e-05
1.01875301156518e-05
2.37891494130951e-06
-1.9861382226588e-05
-2.06923802344418e-05
-1.96756319070813e-05
-3.86158297333181e-05
-4.81258770162522e-05
-1.36395245108405e-05
-3.97448832046107e-05
-2.77138458700301e-05
-3.71862593826578e-05
-3.85082456978781e-05
-5.00106821769529e-05
-9.50422335965692e-06
-3.62907113893207e-05
-5.0287613459468e-06
-2.67948811763165e-05
-4.26037447445479e-06
-2.79835068075217e-05
-6.59163996283021e-05
-8.51072834736125e-06
-3.29531480898588e-05
-3.11201898470085e-05
-1.96817819931181e-05
-3.35433047444415e-05
-2.7047280261148e-05
-4.02987090973395e-05
-2.51895980261777e-05
2.38987048993917e-06
-2.11895169252473e-05
-2.03962934449246e-06
-2.02715561198476e-05
-3.20640278671413e-05
-5.19501003767109e-05
-1.90813477357323e-05
-4.80302708960068e-05
-1.84960856177399e-05
-4.69868797298379e-05
-2.41311367684689e-05
-5.11366970814672e-05
-6.67384300603119e-06
-2.14749546614915e-05
-2.89389814993916e-05
-9.57556210505108e-06
-2.063512286596e-05
-1.3829108770032e-05
-4.23988948935966e-05
-4.09454001490983e-06
-4.736143993825e-05
-3.31985911663637e-06
-6.61765924639103e-06
-2.28287623059804e-05
-4.25939864780846e-05
-2.45830766974047e-05
-3.07461309341847e-05
-5.0142414280466e-05
-3.5209701037503e-05
-3.43416960651682e-05
-1.66180599459515e-05
-1.90337669739549e-05
-4.268791880818e-05
-2.06085837358282e-05
-3.82918229187644e-05
-5.09399857706273e-05
-4.60027484427578e-05
-2.48842397743422e-05
-4.03425662427433e-05
-1.7374941679456e-05
9.60370977191294e-06
-1.1575030191384e-05
-1.56012047091803e-05
-3.85817142017702e-05
-1.34910508027548e-05
-1.75450808218891e-06
-4.49536342799995e-05
-1.93109099184909e-05
-5.77462315604707e-05
-4.65221373275113e-05
-4.53254258235212e-05
-3.72092917392853e-05
-4.47395827536243e-05
-3.72096270542793e-05
-5.54549997686833e-05
-3.40127833443193e-05
-4.82712393660769e-05
-1.81635512702262e-05
-2.4707305149278e-05
-1.6140841766878e-05
-7.95007084318853e-06
-2.59909422937129e-05
-1.53499423944282e-05
-3.23641809333033e-05
9.43277296333357e-06
-7.75436320721972e-06
-2.38350139097314e-05
-2.27631268497118e-05
-3.4073431797564e-05
-2.29211815949307e-05
-3.07287707672668e-05
-1.72187407566253e-07
-2.09758662666343e-05
-2.92599377204117e-05
-3.92972659396048e-06
-3.00102285449205e-05
-1.16738492895244e-05
-3.19960285710845e-05
-7.55610352694439e-06
-2.21411381575403e-05
-2.66041887176833e-05
-3.10087835908735e-05
-1.77231188997858e-05
-3.64539529374759e-05
-3.96951340129102e-05
-1.82664350220735e-05
-5.01321988433151e-05
-3.04379260154285e-05
-4.62718008739898e-05
-4.21813922693783e-06
-4.06702670025678e-05
-4.7039624309814e-05
-1.5392054656682e-05
-2.60298769981856e-05
-3.32290832693883e-05
-4.01583779689141e-05
-6.98992602589328e-06
-3.46071767427775e-05
-2.51733064168248e-05
-1.36537741210252e-05
-1.83488191716754e-05
-7.89460522892948e-06
-2.40423814174689e-06
-2.82557999967383e-05
-1.11597389515701e-05
-7.00038369429212e-05
-1.80823576902327e-05
-2.31141098047941e-05
-1.4269719562169e-05
-2.72611000270484e-05
-4.73581169771343e-05
-4.43987382320003e-05
-4.46526857824049e-05
-3.41029958735234e-05
-3.68356720096319e-05
-2.49568385250297e-05
-2.9613067518859e-05
-4.08343442715292e-05
-5.63465001130079e-05
-8.59225145825484e-06
-4.66061122365213e-05
-3.76893624483616e-05
-4.12237031159867e-05
-3.45071340090073e-05
-1.65932920555505e-05
-2.73789951753146e-05
-2.06038436083505e-05
-3.12695577789421e-05
-2.77729651628317e-05
-5.87215449012521e-06
-2.91349391347674e-05
-5.44456126263289e-06
-3.43431002005728e-05
-2.86419832473628e-05
-3.4495356489203e-05
-3.41324336255406e-05
-5.19868342899227e-05
-4.8273457586086e-05
-1.48221176694256e-05
-6.20568284550325e-06
-1.43175115363103e-05
-3.39121999250671e-05
-2.75648618844682e-05
-3.1695303771922e-05
-3.4696730288428e-05
-4.77226580864596e-05
-2.41502655078742e-05
-3.36203204673817e-05
-3.64979073810755e-05
-2.56181781615689e-05
-1.5193877085167e-05
-3.18081254222377e-05
-8.64493599357135e-07
-4.27767866749073e-05
-4.68692838420484e-05
-2.24588866168288e-05
-5.02717143790988e-05
-2.77181990179931e-05
-4.10620882584768e-05
6.65265539729509e-07
-2.9952187981437e-05
-1.6772195000727e-05
-1.45404413211459e-05
-5.79681562847425e-05
-9.27971127204914e-06
-1.69117144342709e-05
-3.31000934446231e-05
-2.92134739391723e-05
-1.8482506426098e-05
-4.03160301526753e-05
-1.49192412068509e-05
-8.04476543063587e-06
-8.71688651506228e-07
-3.79113036841165e-05
-3.25566974237778e-05
-2.42291080184148e-06
-3.59722250407359e-05
3.13662734271229e-06
-8.65270788677401e-06
-2.99714356825365e-05
-3.19857562896765e-05
-2.03041185907346e-05
-3.94508525076568e-06
1.27348057793815e-06
-3.25154214515145e-06
-1.43104673818208e-05
-2.70732261233669e-05
-2.98519997359823e-05
-3.31655041931757e-05
-8.88599863104561e-06
-4.37685734893388e-05
-1.37419846035e-05
-3.27833430862888e-05
-1.26907623617365e-05
-2.24797516423124e-05
-3.8329973661021e-05
-1.49604621273624e-05
-1.84444251288781e-05
-2.69636664961135e-05
-3.73302332623612e-05
1.52604264489762e-05
-1.9319086047203e-05
-4.51933738281004e-05
-2.00117038922008e-05
-1.69598432368791e-05
-3.14689721456257e-05
-1.96056976110088e-05
-4.15651833686822e-05
-3.86708370354459e-05
-6.77814489126465e-06
-1.41373981718864e-05
-2.1708730703606e-05
-2.38846532767032e-05
-1.36539144043887e-05
-2.59132526171733e-05
-1.90760002731988e-05
-4.94735426695174e-05
-2.8144657440482e-05
-5.38156063789005e-05
-4.1391143532825e-05
-4.19933710307357e-05
-4.6793644717596e-05
-3.11590429325422e-05
-4.33461778996911e-05
-2.54577315057701e-05
-3.18371954676621e-05
-4.41615101577017e-05
-4.13379693573032e-05
-2.44676727715041e-05
-1.91638738767597e-05
-5.12325050595484e-05
-4.32981311675937e-05
-2.80921951358913e-05
-2.488847628328e-05
-3.80016465214097e-05
5.71165903738269e-06
-2.78163462178785e-05
-2.91978095407412e-05
-1.16930095881129e-05
-4.70070940426795e-05
-1.51218331492918e-05
-3.88121816197348e-05
-3.33009829553696e-05
-2.90815223316778e-05
-3.23634540330685e-05
-3.15212000944906e-05
2.8684389247513e-05
-3.21657833399653e-05
-2.18436220920814e-05
-2.77604437512871e-05
-2.33145560511037e-05
-2.41924635653388e-05
-5.23161854140591e-05
-2.24308006779109e-05
-7.19340740660532e-06
-2.0256371575773e-05
-2.47348394652128e-05
-3.03921126232393e-05
-1.33800615201664e-05
-2.47953699285859e-05
-1.32465187482942e-05
-1.96487801272778e-05
-1.43568982163974e-05
-2.9932838863657e-05
-4.35358526633188e-05
-3.416093672092e-05
-3.21013088629907e-05
-1.88742858763902e-05
-2.96367967421199e-05
-2.04679608147742e-05
-5.64290781659451e-05
-1.34126508977863e-05
-1.97345124029576e-05
-1.42269814874054e-05
-1.43258685937682e-05
-2.42058363084933e-05
-3.8311877925086e-05
-3.3830412846549e-05
-4.70673194975464e-05
-8.0138992873873e-06
-1.69365266907202e-05
-4.79243954942641e-05
-2.96547737577327e-05
-3.04386337879596e-05
-7.60627307267147e-06
-3.46505429227074e-05
-4.83077015059968e-05
-2.90910057868937e-05
-2.10293409058023e-05
-1.48521236938942e-05
-1.05463238841584e-05
-1.35966626970914e-05
-3.64516282166707e-05
-4.79591003753578e-05
-3.14864892864825e-05
8.42884687911512e-06
-1.82683656657438e-05
-6.42415062574627e-06
-4.92142646333668e-05
-1.29850587051855e-05
-4.33688310504295e-05
-8.09190275701728e-06
-2.24893180198378e-05
-3.58858103830283e-05
-3.7647761609484e-05
-3.37945668359052e-05
-2.69060283804106e-05
-2.51111480666074e-05
-7.20528008758649e-06
-3.3629793572417e-05
-1.61029901000396e-05
-3.93924011726906e-05
-9.99188051797886e-06
-3.79046852441412e-07
-1.85252421669729e-05
-4.68339816699622e-05
7.70271090716064e-06
-2.41510076771078e-06
-2.05898833658635e-05
-1.67387189376611e-05
-3.63815556291918e-05
-1.82314838251529e-05
-4.97948746205956e-05
-2.56126917537575e-05
-4.55122424900977e-05
7.61819694406225e-06
-1.23588263222803e-05
-2.05850285957543e-05
-3.23622835590894e-05
-4.03372601124934e-05
-9.05987525738109e-06
-6.02416164699145e-05
-2.21755982156171e-05
-4.46048305559553e-05
-5.23676275270772e-06
-4.89376470892683e-05
-5.15142204978334e-05
-2.57238303467074e-05
-2.5155088060741e-05
-3.38031839309734e-05
2.76128970725848e-07
-9.75425979134389e-06
-8.75831912566671e-06
-3.32840669902053e-05
-4.29097059600626e-05
-1.41985280730533e-05
-1.04278426632981e-05
1.70798308297591e-05
-3.4339963047002e-05
-3.41624534707304e-05
-9.21247507867784e-06
-3.10037727659861e-05
-2.62407661200373e-05
-4.24156113878166e-05
-3.4625098704876e-05
-2.78239436241083e-05
-1.32637680846105e-05
-4.27716504476602e-05
-3.88371948803759e-05
-3.54707848730838e-05
-3.34355549767302e-05
-1.1325176876078e-05
-3.12012517559195e-05
-2.69844869059102e-05
-3.4734889979751e-05
-4.53936888947236e-05
-2.94037411582821e-05
-1.18551903824475e-05
3.2840780926938e-07
-1.62202605902005e-06
-4.08103629822015e-05
-3.9631987893559e-05
-2.45542570291268e-05
4.34878026174719e-06
-2.00742267333895e-05
1.32058361969662e-06
-4.10713184545132e-05
-4.26919366288573e-06
-2.96795207447057e-05
-2.80079122745414e-05
-7.92441777172826e-06
-3.14203463326428e-05
-4.49644272229151e-05
-3.92277546761187e-05
-5.40460217410092e-05
-2.75302270830184e-05
-2.29181918038878e-05
-2.48876574023972e-05
-3.46897089296209e-05
-2.49698059257357e-05
-3.72849928959528e-05
-1.51123413005348e-05
-2.72932190884556e-05
-6.37999711347484e-05
6.22528890721126e-06
-3.10563858177095e-05
-2.91133448249483e-05
9.64833731016446e-06
-6.34277123298299e-06
-4.58329439847764e-05
-1.06038183305716e-05
-1.56156873362512e-05
1.28865626633271e-05
-4.38453872403177e-05
-1.39377033366195e-05
-4.39609098576544e-05
-7.36234253280649e-06
-1.94653975991799e-05
-3.09177695344503e-06
-1.70505295762552e-05
-1.94642676427249e-05
-1.86472871567032e-05
-3.90468335087591e-05
-3.43106232858159e-05
-3.44487859358528e-05
-4.24329197068588e-05
-2.49872000086784e-05
-4.60655736514271e-05
-3.9553611129646e-05
-9.23405655393682e-06
-5.76129970942894e-05
-3.89398631918504e-05
-4.0596981869989e-05
-3.4409601514759e-05
-2.24915206767339e-05
-3.36320941171284e-05
-2.47516961280555e-05
-4.51954136242531e-05
-3.57771833919491e-05
-1.67962772532579e-05
-3.07285202178516e-05
-4.42390422196237e-05
-4.36599583817279e-05
1.18681581617373e-05
-6.70166064139553e-05
-3.77930680340856e-05
-2.47288892033731e-05
-4.53969138397801e-05
-3.81238261554389e-05
-1.18397871653275e-05
-4.17716005414594e-05
1.2250776947102e-06
-4.3552583461911e-05
-2.79131746089871e-05
-2.84176244364797e-05
-2.49427454713698e-05
-1.13450793547566e-05
-3.53831279071765e-05
2.41207666558841e-05
-4.05137284709709e-05
-2.88055130307551e-05
-3.45544904651189e-05
-4.78845070016e-06
-6.17221321427578e-06
-4.77557646053302e-05
-4.28460242278242e-05
-3.01796560419916e-05
-2.0869171877948e-05
-2.76676863255055e-05
-3.4193910991973e-05
3.62224259961359e-06
-2.91031249670099e-05
-3.54208417369737e-05
-3.57848545736645e-05
-2.44465179136428e-05
-1.00528380367852e-05
-2.91968480087013e-05
-1.92127391422391e-05
-2.64579047901188e-05
-1.75459736606899e-05
-1.97081781233935e-05
-1.8549947392277e-05
-2.32242715531221e-05
-1.39355717838315e-05
-1.26399308503737e-05
-1.464388805532e-05
-2.5146717044874e-05
-1.92760770275567e-05
-4.33495055249176e-05
-1.85679891745163e-05
-3.02853845747526e-05
-2.67231065595207e-05
-1.60593855667698e-05
-2.22880284167801e-05
-5.93381129411538e-05
-2.64418106244619e-05
-1.00309374306605e-05
-1.97814357103004e-05
-6.88839369433128e-07
-2.04175284177466e-05
-1.0779374496446e-05
-4.62485858914912e-05
-4.92118161648834e-05
-3.98817789159403e-05
-2.49541334871065e-05
-8.42113391553027e-06
-1.84314237001146e-05
-1.79199252503065e-05
-2.60980581347867e-05
-1.61290748380304e-05
-6.57588436543926e-05
-6.3434814732858e-06
-5.96295388178078e-06
-1.45429384274106e-05
-2.29066718590143e-05
-2.92015663052925e-05
-2.6860437250425e-05
-1.71774540399318e-05
-3.2943771085451e-05
-6.09477536165548e-05
-2.37527417345475e-05
-3.31889698314449e-05
-2.90160361849852e-05
-1.99205895808037e-05
-3.72832492877583e-05
-3.73887693673257e-05
-1.51776213742145e-05
-1.65904583540578e-05
-3.03320893730163e-05
-3.01043077349559e-05
-7.12798175357456e-06
-3.39215384971705e-05
-3.64535212711938e-05
-1.95253292036299e-05
-2.76003406596413e-05
-6.24186546015648e-05
-1.94743811252184e-05
-3.3754364150608e-05
-3.3821297523851e-05
-1.53387698784817e-05
-3.39646617715495e-05
-2.0472346322367e-05
-1.56633842994052e-06
-2.69445330273194e-05
-3.23357246840521e-05
-5.78548090121361e-07
-5.52737987275889e-05
-2.09262056431443e-05
-3.29875993287599e-05
-4.10332423812353e-05
-1.98908259832952e-05
-1.95282322429827e-05
-2.31644449372109e-05
-4.63333257513653e-05
4.38044237975364e-06
-4.1453816271032e-05
-3.44864807103265e-05
-9.86557490630495e-06
-3.10147752492803e-05
-1.40378858032234e-05
-8.37434539921839e-06
-4.3296666404442e-05
-1.45926928461492e-05
-3.87350594736184e-05
-7.98660679263297e-07
2.50986880913118e-06
1.9018537895479e-05
-2.04189596397907e-05
-1.31483598477247e-05
-1.54636840416951e-05
-1.447411840917e-05
-3.53616711455863e-05
-4.82033991530122e-05
-2.73068496457671e-05
-4.86278058487908e-05
-2.93625096618319e-05
-3.2799154300832e-05
-3.0436959838578e-05
-1.50358164086242e-05
-5.68580799747105e-05
-1.92835230168358e-05
-2.2295890554666e-06
-4.75419643721966e-05
-2.37957198594732e-05
-2.94324384994677e-05
-3.55770119697952e-05
-1.77538674239489e-05
-9.89094324624238e-06
-3.0411916193298e-05
-1.74390455185768e-05
-1.67393692186919e-05
-6.2742928323751e-06
-3.44914001888514e-05
-5.46566658599493e-05
5.64228003013286e-07
-2.95318577923536e-05
-2.57504561925517e-05
-4.65631573857199e-05
-2.27495147531878e-05
-2.89736006105334e-05
8.67546141380185e-06
-1.29585135470717e-05
-3.03663858969323e-05
-4.50033345793408e-05
-5.69042447218849e-05
-3.3675830890188e-05
-1.44512533017473e-05
-4.73963180432971e-05
-5.32273181479758e-05
-4.94193200546113e-06
-1.50936548607208e-05
-2.79327270061588e-05
-8.92690048742264e-06
-4.92644231977309e-05
-2.26710746611857e-05
-2.47846775092155e-05
-9.31837360525751e-06
-8.30696521926826e-06
-5.21559569160625e-05
-3.09500122294864e-05
-2.66422391431202e-05
-2.60977207649568e-05
-3.57613104784207e-05
-3.22929445856615e-05
-6.01435198355944e-05
-3.00076400041026e-05
-3.77612347525142e-05
-2.74861220688817e-05
-2.7615667527197e-05
-4.40467374899383e-05
-1.06510068300734e-05
-1.47783828243098e-05
-2.32734750921281e-06
-4.62341369130736e-05
7.5339006508909e-06
-4.93090287032129e-05
-1.50499836140224e-05
-2.53896681950203e-05
-4.05900512409614e-05
-1.95494318224793e-05
-2.95458339415441e-05
-3.20659267459339e-05
-4.87961424201066e-06
-8.80069915252645e-06
-3.97789503691385e-05
-4.91186328724851e-05
-1.38105079160445e-05
-1.19053488449825e-05
-1.80230893912616e-05
-1.04800329953912e-05
-2.48213221990623e-05
-2.10066257328425e-05
-1.70670820513007e-05
-1.41075355292599e-05
-4.39402330912799e-05
-2.5998122693141e-05
-6.22516515252115e-06
-1.94950061609662e-05
-2.257711735344e-05
-6.03891628097365e-05
7.6199771001193e-07
-1.07963188680726e-05
-8.57192808031302e-06
-1.97494021447153e-05
-1.304244419765e-05
1.00764865541858e-05
-3.1646052545251e-05
-3.07509102337359e-05
-1.33919909838815e-05
-2.41995735152182e-05
-7.33679345361643e-06
-3.03830162537115e-05
-3.53098331845326e-05
-8.67991046636626e-06
7.02987055692582e-06
-2.34184223887368e-05
1.09703458980864e-05
-3.70173809400234e-05
-1.18083514658793e-05
-3.08061871902744e-06
-6.72776733493838e-05
-3.80577662988276e-05
-6.62687823812412e-05
-2.00429994913217e-05
-2.72604789383702e-05
-3.89844087914458e-05
-1.73246271431661e-05
-2.81391819505798e-05
-3.91983379626416e-05
-2.42518746933162e-05
-1.23913962972103e-05
-1.19083546066211e-05
-2.32030155417442e-05
-2.73827594298078e-05
-8.34179497518263e-06
-4.28457442282411e-05
-3.08130121921886e-05
-5.21547430565043e-05
-4.42987602500513e-05
-2.59823361851544e-05
-2.22465572895912e-05
-4.90380323188151e-05
-3.60449355191945e-05
-1.86752873016053e-05
-1.75410638937265e-05
-4.27049856069959e-05
-8.21680274845904e-06
-1.73190479230075e-05
-2.27586784466085e-05
-1.24432907994017e-05
-1.15590077819419e-05
-1.72460556529299e-05
-2.28131885971071e-05
-2.50809599491338e-05
-2.72741033941859e-05
-8.36590999536007e-06
-3.53677522393629e-05
-2.48876331008243e-05
1.01278536431867e-05
-7.62446082669806e-06
-1.69060939111738e-05
-3.73281608783122e-05
-3.29576140558025e-05
-2.09007675871729e-05
1.09784650770165e-06
-2.064382214843e-05
-2.26842065686558e-05
-1.8483940642204e-05
-4.1588067823695e-05
-4.73515912880161e-06
-3.37800255894038e-05
-3.43218579124828e-05
-6.63356809842614e-05
6.34747410409745e-06
-4.88766268437792e-06
-1.71813817727667e-05
-5.2326332993342e-06
8.85061050459503e-06
-5.15960525053764e-05
-9.05124364021139e-06
-1.99966810496636e-05
-1.81238881919612e-05
-1.34946513685817e-05
-1.46105614384335e-05
-3.84404477091498e-05
-8.45679803435623e-06
-2.23937414704506e-05
-3.84900089407244e-06
-3.30693863502937e-05
-4.43474175007848e-05
-2.32642168690929e-05
-2.19655044946096e-05
-1.01427316382706e-05
-3.10724595775097e-05
-3.02799799238286e-05
-1.61370325179181e-05
1.1153183418996e-06
-1.19464864481901e-05
-3.04383658407548e-05
-3.39859880516526e-05
-2.72087667223062e-05
-1.4632498296429e-05
-6.84817537508917e-06
-1.36261581768535e-05
-3.35814837284157e-05
-9.19682533608076e-06
-4.19621987725475e-05
-1.57788397838199e-06
-1.99638107763915e-05
-1.83943624881409e-05
-2.81258530479716e-05
-2.29252498293344e-05
-4.83845467688479e-05
-2.83885653002917e-05
-2.13038191435296e-05
-5.36539595652516e-05
-4.65692359730287e-05
-2.17493316133879e-05
-2.00840742513561e-05
-4.14585514774492e-05
-1.21285318584983e-05
-3.34265624259236e-05
-1.95847556099791e-05
-2.66091838097008e-05
-5.12057058911366e-05
-1.80668534817696e-05
-3.84840420216265e-05
-2.42760279359807e-05
-1.49296845280164e-05
-8.18061088603081e-06
-1.55306817640595e-05
-5.07913170423995e-05
-2.48467013689124e-05
-3.95968711492907e-07
-4.33898699156366e-05
-1.97140872333686e-05
-3.42367272768934e-05
-2.01010336393904e-05
-4.32077989969622e-06
-4.86698781322784e-05
-8.76988158506142e-06
-3.07900250389611e-05
-3.97826748713401e-05
-2.61992744675442e-05
-3.14141276612522e-05
-1.82306388595628e-05
-2.38032050305895e-05
-5.32774201246471e-05
-6.1547317362382e-05
-2.20654907051275e-05
-3.80666391600797e-05
-2.5023134049884e-05
-3.11144146779185e-05
-4.04282786346303e-05
-2.25891674197753e-05
4.72484647966026e-06
3.2374749817763e-06
-2.01433327802861e-05
-1.15891963047255e-05
-3.21104136259908e-05
-4.88921436253133e-05
-2.83930523703208e-05
-3.42131832840342e-05
-1.33917199445444e-05
-2.93477397226431e-05
-3.54081096607807e-05
-3.48415056326856e-05
-3.32309765280837e-05
-2.97524910574136e-05
-1.2617595050844e-05
-6.62900215705658e-05
-3.49656532653832e-05
-2.65772203103381e-05
-2.03603495832729e-05
-5.46627865490839e-05
-3.97071683345169e-05
-2.64070498829953e-05
-2.88976545329064e-05
-4.85287209825291e-06
-3.22205125170726e-05
-4.48406454594873e-05
-1.97883639090649e-05
-4.64689297341853e-05
-5.59531349777324e-05
-4.04735191415035e-05
-2.22314231223167e-05
-2.75434278435412e-05
-3.41353518560004e-05
-2.63453732261798e-05
-2.55034827402285e-05
-2.81016084807463e-05
-1.0559151838548e-05
-3.88892646541026e-05
-1.83833868924966e-05
-2.62904463361357e-05
-2.05434589379149e-05
-3.81935269882235e-05
-3.20057212603489e-05
-5.2181664244848e-05
-3.37826507556331e-05
-4.45237919383323e-05
-2.28335051952704e-05
-3.03125627181985e-06
-3.35097078142565e-05
-2.74897223462594e-05
-5.78265072048648e-05
-6.71833419808591e-06
-4.86077357599075e-05
-8.86058157271567e-06
-2.7817545776027e-06
-4.60252086882514e-05
-3.65107177675464e-05
-2.31884861465633e-05
-1.68737462101576e-05
-1.17056016710988e-05
-2.98494446922004e-05
-1.36825013029706e-05
-2.68646994279358e-05
-3.50987089054119e-05
-3.75239895114667e-05
1.0738900503107e-06
7.80024797679418e-06
-2.20036985705136e-05
-4.20237086769742e-05
-2.68043558930749e-05
-2.1325206740965e-05
-1.31306926008682e-06
-3.71359092608293e-05
-6.73282806450054e-05
-2.98199265738303e-05
-2.84385981578286e-05
-2.67366547118652e-05
-5.42998435833406e-05
-4.33066655570054e-05
-1.58493848581115e-05
-2.98745889335216e-05
-1.46702637327027e-05
-3.04301230920013e-05
-4.33297903108406e-05
-1.26179021791751e-05
-4.64491175229578e-05
-2.36817726391885e-05
-3.56371960971662e-05
-2.03111352781434e-05
-1.52448043016524e-06
-3.42838940933225e-05
-1.98276314167793e-05
-1.46303836835942e-05
-3.31963797071846e-06
-2.60190256869554e-06
-4.84657834794675e-05
-2.10916292982814e-05
-2.88170117135863e-05
-1.48604201576939e-05
-3.63387855952246e-05
-8.65359820805877e-06
-2.72948624561777e-05
-1.79595239788551e-05
-9.67151780769169e-06
-2.5793593084525e-05
-1.84385905222155e-05
-8.64411662012437e-06
-3.04770866306868e-05
-2.74428649018673e-05
-3.33940854903945e-05
-1.48095161177627e-05
-9.73067105804051e-06
-1.92588557575501e-05
-1.09842274260873e-05
-5.74055452084924e-05
-2.44477614026619e-05
-3.93666742321586e-05
-1.35020156012419e-05
-2.92185451826271e-05
-3.19490675309954e-05
-1.20696050011201e-05
-1.41386703456588e-05
-2.55333802161343e-05
-1.54710453711801e-05
-2.33429863179758e-05
-2.03278046973333e-05
-3.6082550558634e-05
-2.26756917905813e-05
-3.36425613064418e-05
-4.04929170133708e-06
-1.9530298139999e-05
-2.05979368160639e-05
-4.31462353526274e-05
-2.26295285920617e-05
-1.92647922453557e-05
-2.91167321780772e-05
-2.75531854301748e-05
-1.95480028289313e-05
-2.54921011271549e-05
-3.48457716545497e-05
-3.13064098498891e-05
-3.20929068219567e-05
-1.98295081220786e-05
-4.82536459769401e-05
-1.83159751351123e-05
-2.98415531213898e-05
-3.1691298885974e-05
-3.64662485966297e-05
-4.34725886352419e-05
-6.34831430088714e-06
-2.67926041143548e-05
-5.01400690298591e-05
-2.79149034572004e-05
-3.61096380340472e-05
-1.64983939973081e-05
-2.35529281638492e-05
-2.92250675743025e-05
3.16412566481244e-06
-3.26795817577946e-05
4.31528235023814e-06
-4.73653677735291e-05
-4.30729297607173e-05
-1.30426281551085e-05
-4.92047380216795e-05
-7.87105735879954e-06
-1.94652632019672e-05
8.25254796366389e-07
-2.21599233441119e-05
-1.12713097014833e-05
-1.35981309797268e-05
-2.77214672686742e-05
-2.11345087171005e-05
-3.30755583001695e-05
-1.31979770377983e-05
-1.42879039250298e-05
-3.98126191870878e-05
-4.43983736422907e-05
-4.3059475276001e-05
-4.42855973471808e-05
-1.90146739046477e-05
-3.37951701515558e-05
-3.16469546053825e-05
-1.3215854027917e-05
-2.68126980642487e-05
-4.59610834685907e-06
-1.46697685545991e-05
-6.28285072257666e-06
-4.95841835112554e-05
-2.22155410678089e-05
-2.26719607219079e-05
-3.28514905429868e-05
-5.97849202439795e-05
5.7801405583417e-06
-2.90536959306481e-05
9.89049850347612e-07
-4.07803861795093e-05
-1.49872688003692e-05
-1.57661332213562e-05
-5.50940748003359e-05
-2.48835933313214e-05
-3.19331279425218e-05
-1.90659095169898e-05
-2.82937107145709e-05
-3.36859777293772e-05
-2.2963357603879e-05
-4.64438653814981e-05
-3.8715294886793e-05
-1.05025619113309e-05
-3.59733130450936e-05
-1.44199328512455e-05
-3.10398183018352e-05
-3.76831602975346e-05
-1.13538451714709e-05
-6.35046213304074e-05
-2.31138129824297e-05
-3.68014477153581e-05
-3.9318907161843e-05
-5.08393666222327e-06
-3.35119272872502e-05
-5.31287561064869e-05
-3.29390502439502e-05
-3.33296333083331e-05
-3.31457810979543e-05
-3.28493780962325e-05
-4.3880647025808e-05
-1.899797539972e-05
-2.81254605215551e-05
-2.87493949272656e-05
-4.44686513418176e-05
-5.32608672327841e-06
-4.5914745261651e-06
-3.63830134275348e-05
-4.47791071934105e-05
-3.9193511046229e-05
-3.1362488656233e-05
-5.41674065366745e-05
-2.29071358199648e-05
-3.31516859900525e-05
-3.97963860460068e-05
-3.67534399787361e-05
-2.04826423951083e-05
-2.73908163509681e-05
-1.2014394463151e-05
-3.42444442450587e-05
-2.65452068794411e-06
-2.52273042395404e-05
-3.56790560457895e-05
-4.5728897730627e-05
-9.20644140206393e-06
-1.48697795332286e-05
-1.99709093928125e-05
-1.58900399847903e-06
-4.31569712220903e-05
-2.78398577545875e-05
-1.30638233595556e-05
-4.16811091251787e-05
-1.32562271723075e-05
-3.93115143102085e-05
-4.53554584361765e-05
-3.08846946401481e-05
-5.32777984731194e-06
-3.44721014659585e-05
-1.60477422540158e-05
3.07467230181564e-06
-5.46854366173128e-05
-2.19394732295251e-05
-1.52134604818969e-05
-1.93683781804764e-05
-2.04883480205315e-05
-1.52160712086039e-05
-2.69385228804175e-05
-1.94236059342377e-05
-4.96760130438183e-05
-4.47121979804867e-05
1.6444736514248e-07
-3.43703513209193e-05
-3.27649654123448e-05
-2.72679576692187e-05
-2.46355311017727e-05
-2.15881438657343e-06
-2.3779535655362e-05
-2.67290718332024e-05
-3.85895426191869e-05
-4.06557789757468e-05
-4.38828280399653e-05
-2.31191204661849e-05
-4.63127000101462e-05
-2.2115948721383e-05
-6.52759478147107e-06
-2.47657495091948e-05
-4.00050628824552e-05
-2.99254029555147e-05
-3.00886319809767e-05
-1.21264551483425e-05
-1.77211257236472e-05
-5.69320566340875e-05
-9.4736019891658e-06
-2.88208071119403e-05
-3.38578434777754e-05
-2.97571093256251e-05
-3.40760246831682e-05
-7.99029717319951e-06
-4.22758040124688e-05
-1.01289991616206e-05
-9.6864877554341e-06
-2.02074723009429e-05
3.69149648706042e-06
-3.02054659890486e-05
-4.81513473976666e-06
-1.97319203878917e-05
-2.3400946765112e-05
-2.11335216320589e-05
-2.34786593572675e-05
-6.49822539653906e-05
-4.21450294317166e-05
-2.01522664892914e-05
-1.2031089789196e-05
-9.13731083043329e-06
-3.7977351066779e-05
-3.94840974316907e-05
-4.1497469234122e-05
-1.86839283395423e-05
-1.5826802566574e-05
-2.17380608856708e-05
-3.90938044846871e-05
-4.48118999746831e-06
-2.45632496091496e-05
-2.7501202123853e-05
4.35942783468726e-06
-2.17393819326743e-05
-1.09534047162765e-05
-3.09310585937402e-05
-3.68788983122668e-05
-4.59493714715539e-05
-3.56780114950193e-05
-2.47284644390176e-05
-3.58969367842839e-05
-3.96714874290202e-05
-6.21129007174485e-05
-2.98975680826322e-05
-1.98315602684252e-05
-4.81514026371439e-06
-2.8563148362732e-05
-2.83772958077135e-05
-3.27086090270829e-05
-2.78030201151271e-05
-3.98501790300776e-05
-1.66323117874066e-05
-1.69158395707076e-05
-7.69544043011057e-06
-2.55257499485685e-05
-3.11380003899963e-05
-5.77926003891546e-06
-3.63559091587973e-05
-3.36676826614686e-05
-2.59848554303187e-05
-1.23551097000509e-05
-2.0555515644518e-05
-5.66284660075587e-05
-2.00146109753494e-05
-1.21261441811209e-05
-5.70930552136493e-05
-6.02235753959269e-06
-3.65569759840159e-06
-2.91707628364204e-05
-2.82944387877232e-05
-5.54044826683002e-05
-3.68710149319063e-05
-6.10542105847236e-06
-4.98224215404324e-05
-1.52319708967537e-05
-5.41395218923506e-05
-2.59786189386473e-05
-5.42472208263564e-05
-1.49042780289541e-05
-1.3077459763506e-05
-4.01843391088557e-05
-2.08754965977593e-05
-2.38770306272928e-05
-3.28515020629812e-06
-2.53465247868982e-05
-3.8519692831186e-05
-4.12071502246181e-05
-2.726251280459e-05
3.60843781066059e-06
-5.24798006977371e-06
-1.42041415811038e-05
-2.62918024946005e-05
-1.60560350527579e-05
-2.8614034133753e-05
-1.21860852328839e-05
-2.66292588358448e-05
1.17168606151189e-07
-4.96299995364795e-05
-5.03112598456639e-05
-4.79826092185605e-05
-2.053001991981e-05
-2.95352123151824e-05
-1.5800482570185e-05
-2.85138699292857e-05
-2.02045212908101e-05
-3.72284518877635e-05
-3.69708065430816e-05
-2.41940746267703e-05
-3.40223139804213e-05
-4.11321159500736e-05
-1.36933358844545e-05
-2.54225876676479e-06
-4.57187350136652e-05
-3.0707110142578e-05
-4.21442548523359e-05
-5.68741377150005e-05
-1.28387013099564e-05
-4.70998395624927e-05
-1.31860127449735e-05
-5.72871595415317e-05
-1.77498572954409e-05
-2.57137439809485e-05
-1.63631984463398e-05
-3.25292044160285e-05
-4.06105718679314e-05
-4.04927541735855e-05
-2.90708872958503e-05
-4.93544635004923e-05
-3.88881849010624e-05
-1.96675012908406e-05
-2.47988068497524e-05
-4.1549709451559e-05
-8.1607531723142e-06
-4.81802498475471e-05
-4.21025281938837e-05
-4.31361559848001e-05
-2.05882545831976e-05
-7.60960458024642e-06
-5.76835447218709e-05
3.44980602176599e-06
-2.54786282727714e-05
-4.40336160475904e-05
-4.11818543967692e-05
-5.62177694382382e-05
-4.86018374179873e-05
-3.98292707480014e-05
-1.47596756012313e-05
-4.41550511929154e-05
-3.31062921033475e-05
-5.16955583907012e-05
-2.07653355197964e-05
2.12062135929928e-05
-3.87844981684188e-05
-1.83924733257909e-05
3.59727115294664e-06
-1.33579834277217e-05
7.46357652450292e-06
-1.27378321212748e-05
-1.32065330570508e-05
-2.9013575616472e-05
-3.14339216448096e-05
-3.03072589528737e-05
-4.77227067612975e-05
-1.01898106516457e-05
-2.89980008306765e-05
-1.59823487092508e-06
-2.85009725147759e-05
-2.54217999677335e-05
-5.40297939314329e-05
-1.45421121753155e-06
-1.72467921041786e-05
-9.42773912257896e-06
-2.80968683548115e-05
-5.14146038900571e-05
-1.43981723053351e-05
-2.96170439270166e-05
-2.90435641206786e-05
-3.78943195741693e-05
-2.59119585917244e-05
-2.93037351652705e-05
-4.44755715513678e-05
-4.74028510092457e-05
-2.27916192555221e-05
-2.05973114147728e-05
-3.11002709183198e-05
-1.48834564355981e-05
-4.66942753843469e-05
-2.94989377035625e-05
-2.89124286891067e-05
-2.85730496766541e-05
-4.07237153775867e-05
-1.88011708695652e-05
-2.46870280720962e-05
-5.31977863216296e-05
-1.48179243455098e-05
2.95392505360932e-05
-2.66714049805062e-05
-6.48370208999048e-06
-2.96231968700722e-05
9.6529494893624e-06
-2.70454150532342e-05
-2.14933571485537e-05
-3.18740206403323e-05
-4.06647495391929e-05
-5.09092957293431e-05
-1.61000103531384e-05
-2.24426559527443e-05
6.35533373895145e-06
-1.84956372317743e-06
-1.37713219871412e-05
-4.98302934561423e-05
-2.08769768802877e-05
-2.42818039191518e-05
-4.46274241097445e-05
-6.92368803888812e-06
-3.84437923475811e-05
-4.56218314479219e-05
-2.79820894905935e-05
-3.60636252712383e-05
-2.44143219901544e-05
-3.14630040992793e-05
-2.46367546871464e-05
-1.68442246456722e-05
-2.52976597842704e-05
-2.77284832732103e-05
-4.55549110607823e-05
-5.26156463854206e-05
-4.53558337570911e-05
-3.47903264170223e-05
-4.79792311755157e-05
-6.60674469881411e-06
-4.13036489941497e-05
-2.11003712399062e-05
4.39210951376862e-06
-5.94924117359587e-06
-2.34660957377916e-06
-2.73609966879407e-05
-4.53859148282361e-05
-3.49173882809538e-05
-5.83607581484623e-06
-2.14937804788389e-05
-3.9716234550644e-05
-4.00376738064331e-05
-3.85792695027165e-05
-4.09889286378782e-05
-2.35670231894646e-05
-3.12594815554212e-05
-3.8135078469401e-05
-2.78467777879041e-05
-3.77027964452793e-05
-2.71514654739257e-05
-3.17355276294057e-05
-5.96758496993561e-05
-3.44378251897501e-05
-2.93602386911762e-05
-1.94118046442062e-05
-3.82992949160839e-05
-2.44377265064555e-05
-5.7763491407826e-05
-3.98325496419182e-05
-1.14181796427591e-05
-5.08872361040882e-05
-3.08371019908557e-05
-2.63798282449051e-05
-1.51547208042312e-05
-3.07350129211177e-05
-2.93220742570754e-05
-1.20620263805139e-05
-4.74273044278316e-06
-3.52579353506363e-05
-2.79842389918324e-05
-6.49394447967774e-06
-3.08782591643668e-05
1.22572126630736e-06
-2.37700849462921e-05
-2.16180476245388e-05
-3.35619079223993e-05
-3.06108718403795e-05
-1.54049808811938e-05
-2.98972110386399e-05
-1.36605017538088e-05
1.14327119029501e-06
-2.64086864712979e-05
-1.80032766425668e-05
-1.39045297579845e-05
-2.31212276184076e-05
-1.28382447349842e-05
-4.97353855863311e-05
-3.60404969886249e-05
-4.30405404377936e-05
-5.24112217077477e-06
-3.56740544816372e-05
-2.36210323922313e-05
-2.23974100726921e-05
-1.05220664390326e-05
-2.29879426693774e-05
1.26283586483384e-05
4.34010093449579e-06
-3.22109477902713e-05
-4.89710451464689e-05
-1.74107108821116e-05
-8.10173602267591e-06
-7.2522782379604e-06
-2.75154426560922e-05
-3.51626905823214e-05
4.55667811154332e-07
-4.53845353124282e-05
-2.50545866798006e-05
-3.43048485138832e-05
-1.66717007202402e-05
-4.53583460073397e-05
-2.34284403698054e-05
-2.46357021479015e-05
-1.12366177404488e-05
-4.82628037461791e-05
-1.0071484920397e-05
-3.2498128742415e-06
-9.21752374865518e-06
-4.69771865818903e-05
-4.11720981159491e-05
-3.57912501319817e-05
-4.00900070413365e-05
-1.15017580648038e-05
-1.98224965775477e-05
-6.9586755610922e-05
-4.55079852483498e-05
-8.562614880199e-06
-1.90227740487574e-05
4.73735656219482e-06
-1.61291290776498e-05
-4.89712014927163e-05
-3.4516818741267e-06
-2.29881466699301e-06
-5.57106405745629e-05
-4.17608544848435e-05
-2.25092109265097e-06
-1.54978918230473e-05
-2.34722133961362e-05
-1.63299924465946e-05
-5.50968890296794e-05
-1.25193899570009e-06
4.61947882851041e-06
-2.39722066068808e-05
-3.19320159716367e-05
-4.20586362658394e-05
-1.77531353579923e-05
-3.00848131469191e-05
-3.58981626218683e-05
-1.55499914448924e-05
-4.28974552516832e-05
-4.05117474244984e-05
-1.80095535955106e-05
-3.14469282065398e-06
-2.34860452883746e-05
-5.52413026757576e-06
-1.13219374155733e-05
-2.24461964911425e-05
-4.16380243320821e-05
4.16502469220234e-06
-3.98411581589942e-05
-3.33779926850683e-05
-4.47683600466105e-05
-1.11228531022978e-05
-1.08137998672115e-05
-3.15855081665512e-05
-1.57551424566926e-05
-2.41175462051122e-05
2.69235840763103e-05
-4.7063313669113e-05
-2.39292440533203e-05
-3.39138383479743e-05
-5.27501463291431e-05
-3.13239825369043e-05
-3.49519930549464e-05
-3.40585310978895e-05
-2.75484301437233e-05
-2.82034983482957e-05
-6.98035718813526e-05
-2.96524570849075e-05
-2.0143078632063e-05
-2.77061047637221e-05
-4.66867848956355e-05
-8.4027961215805e-06
-4.15857349759398e-05
-1.18994956556884e-05
-3.80144557521486e-05
-7.8581684322786e-06
-3.37263768786469e-05
-4.1925339063924e-05
-4.05764240066767e-05
-4.28629918132994e-06
-6.03528709290709e-05
-3.1522633698542e-05
-5.17711227996457e-05
-1.37482523180129e-05
-2.10200847496518e-05
-4.30642445946448e-05
-7.40623750257767e-05
-2.73858251065367e-05
-1.11598917778887e-05
-4.36312795001717e-05
-3.65669341719978e-05
1.07063165385585e-05
-5.14821384104505e-05
-4.79794489782693e-05
-1.63810938582139e-05
-9.60610382569948e-06
-1.6658540398188e-05
-2.33808219307519e-05
-1.53185521541026e-05
-2.09919059730586e-05
-3.01606568378676e-05
-6.55391247654629e-06
-3.88369965027558e-05
-4.65542869871072e-05
-4.24532840704257e-05
-3.48920402176209e-05
-3.26578160104852e-05
-1.83624171394241e-05
-1.28309889887162e-05
-1.61789108881466e-05
-1.8846976108757e-05
-1.56565127094888e-05
-3.09961042817582e-07
2.2893291545397e-06
-1.98724468600473e-05
-6.07604764083656e-07
-2.39201985597356e-05
-1.30067236757899e-05
-3.30351963068705e-05
-3.77726715884986e-05
-1.13450237662015e-05
-2.54735269349404e-05
-2.96476503893494e-05
-1.60567895874453e-05
-1.8694497253515e-05
-1.51623494496905e-05
-4.24910682545549e-05
-4.34691936103517e-05
-4.48964214724441e-05
-4.04909553090134e-05
-9.12790224051435e-06
-4.03554164089965e-05
-4.41973542054474e-05
-2.90867966549923e-05
-2.04354252846779e-05
-2.6140233534939e-05
-3.48806494094108e-05
-2.03998751415902e-05
-2.71652657779956e-05
-9.92781312545955e-06
-2.91788586026483e-05
-4.42752176198631e-06
-4.41332475605712e-05
-4.98500780295679e-05
-3.47454185197987e-05
-3.55336787447179e-05
-4.14334627854696e-05
-1.56874088949477e-05
-2.13090522435622e-05
-3.91166720036691e-05
-3.4932829701938e-05
-3.62063751958383e-05
-1.15297249894857e-05
-3.36889638737196e-05
-5.36747574856538e-06
1.88630622561516e-05
-1.44708455964713e-05
-4.4632197085215e-05
-3.81161901875678e-05
-4.0336288447018e-05
-3.15639110271766e-05
-1.66333471457733e-05
-5.5759590787617e-05
-2.58344449198791e-05
-1.42438419976577e-05
-4.35469279818088e-05
-6.35971818168499e-05
-1.0838553946126e-05
-7.51259802317664e-06
-1.78984809608151e-05
-1.03834320363136e-05
-6.50594512277928e-05
-2.72819890973536e-05
-4.77462148904526e-05
-2.98475041934777e-05
-2.69170167996569e-05
-3.75928305929963e-05
-5.47580653860839e-07
-2.6116117331618e-05
-1.28416805568783e-05
-3.14372402911715e-05
-4.10278649901263e-06
-1.88797143166687e-05
-1.24322954562542e-05
-2.9153906433918e-05
-1.05905044542522e-05
-4.2166167848344e-05
-2.23622587279536e-05
-1.85875273385934e-05
-2.9904219668561e-05
-2.88801332573268e-05
-4.21450118055858e-05
-3.55291587194387e-05
-1.74028206608986e-05
-2.26332733694853e-05
-9.01927245231036e-06
-3.25097466864167e-05
-4.83078343988687e-05
-4.03741526599027e-05
-2.81281012986183e-05
-4.03534503881503e-05
-2.39485241602466e-05
-3.39475091251291e-05
-2.59725156812313e-05
-2.56414133683469e-05
-4.22869361547257e-05
-4.14067179017508e-05
-1.16551745463101e-05
-2.41210070969454e-05
-1.72209056809654e-05
-2.56240274404966e-05
-2.61655476133689e-05
-3.40174945192696e-05
-1.32256493779581e-05
-4.05825077635663e-05
-2.61609794203498e-05
-2.62204812376929e-05
-2.65786854853034e-05
-3.24582312763429e-05
-3.09829900856199e-05
-1.53223394392857e-05
-2.05060939957561e-05
-1.64075566330691e-05
-2.78492214610189e-05
-4.9382091673888e-05
-3.41021876689196e-05
-3.29226859095128e-05
-3.80246986121826e-05
-3.3265962602693e-05
-1.17780296854797e-05
-1.33363505751825e-05
-5.13974024012977e-06
-6.14486138037496e-05
-1.97191934418831e-05
-2.70550347081926e-05
-2.79185364680083e-05
-1.55819770861194e-05
-3.04254294397417e-05
-4.9539431794542e-05
-7.51476705519072e-06
-1.75124149193767e-05
-4.4896166074028e-05
-3.23722188501467e-05
-2.46612063397845e-05
-2.48968892194482e-05
-4.56100001232511e-05
-3.06534767021054e-05
-2.63509365421526e-05
-1.35342052801084e-05
-3.5321559238031e-05
-2.03485709886848e-05
-2.56458239269323e-05
-3.29277939759253e-05
-4.24508020579862e-05
-1.63480406921706e-05
-5.20077854855989e-06
-6.15536745700949e-06
-1.20600585041767e-05
2.19763025099202e-06
-3.45295203576797e-05
-5.11169091525716e-06
-3.61971936045431e-05
-3.3604584072648e-05
-6.31496167236999e-06
-5.21937896862446e-05
-2.03760673818039e-05
-4.31646828565138e-05
6.00338347086087e-06
-3.70148787995262e-05
-5.30869593363954e-06
-3.74466925971193e-05
-1.91545142167275e-05
-4.32390339162437e-05
-4.15230678360536e-05
-7.610071549829e-05
9.41366028552235e-07
-1.08674905477139e-05
-1.66984143165926e-05
-4.16270161526776e-05
-1.45177212185901e-05
-4.50325014388733e-05
-2.15160615442578e-05
-4.76682146494484e-05
-2.19561355645979e-05
-3.32361139208987e-05
-3.75686532506522e-05
-1.56643290365704e-05
-2.93313592976803e-05
-2.89371697640245e-05
-2.0666448219515e-05
-2.74679628510012e-05
-1.57169052841964e-05
-2.11562456607478e-05
-2.6638710708766e-05
1.07267370726243e-05
-3.31045595589181e-05
-3.05050004257254e-05
-3.94223411031941e-05
-1.96234277495537e-05
-2.63631629609718e-05
-2.94443219082573e-05
-2.10255803759206e-05
-2.40148683910104e-05
-3.08120359852233e-05
-4.76812297529807e-05
-3.69395804691769e-05
-3.54450659879157e-05
-2.53542859806768e-05
-1.74043377538772e-05
-2.08761364013907e-05
-1.14441901151229e-05
-1.11641126923464e-05
-2.52315844318558e-05
-3.26994282241328e-05
-2.16135176872036e-05
-2.202258720671e-05
-4.32796256515489e-05
-2.3603388910207e-05
-4.12448137096639e-05
-4.48300850571019e-05
-3.50099284433362e-05
-1.92607076648226e-05
-4.09171046207395e-05
-3.43451803140216e-05
-1.01596941377489e-05
-4.45882374268401e-05
-1.82944038665023e-05
-1.48298945257746e-05
-2.97896125292469e-05
-4.31342772411338e-05
-2.33572052646456e-05
-7.78371112388151e-06
-4.0460582705319e-05
-4.39383521633532e-05
-3.00496119714667e-05
-2.16022040801624e-05
-3.55655772156339e-05
-2.31160763843209e-05
-3.52739108535055e-06
-1.93822572699556e-05
-2.71115419514675e-05
-8.86304152356799e-06
-4.89167941950841e-05
-2.92102679996842e-05
-2.42868970166691e-05
-4.82412840684984e-05
-2.86039940215524e-05
-3.60240969552459e-05
-7.90199003242285e-06
-1.66244417670845e-05
-4.53473730382184e-05
-5.35044371772437e-05
-2.05025928024534e-05
-6.35915720512854e-06
-2.14706890789655e-05
-4.02963977282956e-05
-3.68443490399225e-05
-2.69818909743546e-05
-4.11529498553249e-05
-3.23140177283458e-05
-2.75133266249828e-05
-4.79812675215455e-05
-4.19399118625314e-05
-2.97036935532895e-05
-2.41056382037066e-05
-4.09350089078948e-05
-1.94091136180914e-05
-1.25711689732364e-05
-1.54356387490876e-05
-3.85537212303172e-05
-3.52688364886497e-05
-4.78347906077176e-05
-9.35000400949681e-06
-2.07153282421241e-05
-5.04692470073979e-05
-1.7791825230259e-05
-2.14927951119732e-05
-5.36520381926207e-06
-5.67077767783014e-05
-4.30276292304904e-05
-9.8703079253425e-06
-1.26535085204169e-05
-2.15266656922302e-05
-1.31825556203235e-05
-3.94764966034071e-05
-4.8277092480727e-05
-2.88899336947925e-05
-1.90010476133186e-05
-4.95023907980939e-05
-1.00300375823393e-05
-8.8247227259699e-06
-7.74124401429834e-06
-1.11133795899005e-05
-4.33181402050225e-05
-5.29364078676538e-05
-1.59063227877851e-05
-2.2170011951276e-06
-3.18669748126475e-05
-1.39300999405475e-05
-1.68872489571168e-05
-2.09052059037328e-05
-1.30597047327094e-05
-3.02760328712456e-05
-3.94999970319045e-05
-4.49684555272249e-05
-3.09806789203495e-05
-4.95985080212333e-05
-5.14039498626211e-05
2.97466397079991e-06
-4.05760935193534e-05
-4.63108722417891e-05
-6.4972197896356e-05
-8.78768256592583e-07
-5.04174040141387e-05
-5.96956481537028e-05
-3.44470468433045e-05
-5.1504984793762e-05
-4.80730759983656e-05
-4.57610475159514e-05
-3.25352893654678e-05
-3.5581263444962e-05
-5.35176224301436e-06
-1.57963413585374e-05
-1.84074386926298e-05
-3.52825593084244e-05
-9.50387902745988e-06
-2.82251061599724e-05
-2.6848430197702e-05
-4.06318116087519e-05
-1.72751944964229e-05
-4.74784937597274e-05
-2.02688491017258e-05
5.11209542100371e-06
-7.00992948493577e-05
-4.49097493152213e-05
-3.67374534974541e-05
-3.74415535112436e-05
-3.94397824876424e-05
-1.80188298224424e-05
-4.23535774186891e-05
-2.91205162012853e-05
-2.73979468231288e-05
-3.65493952783646e-05
-3.34741844452531e-05
-1.5649967949563e-05
-1.42287441199231e-05
-4.02270091279753e-05
-3.20431708056866e-05
-2.6447685409761e-05
-9.48262886010417e-06
-1.06311333064107e-05
-7.94036661364005e-06
-5.10738068992679e-05
3.24869770808426e-06
-1.69095551488331e-05
-2.20775046044648e-05
-4.54141763178189e-05
-1.72208082188122e-05
2.86823761108941e-07
-1.35284104484731e-05
-2.372553735665e-05
-2.57037045681309e-05
-3.36806842147783e-05
-2.44060509213047e-05
-4.69647623996681e-05
-1.61610597126081e-05
-2.25992515603865e-05
-1.51588704580943e-05
-1.71787741336831e-05
-2.51323848919253e-05
-4.34205860591521e-05
-3.75951126593769e-05
-3.98605409247444e-05
-3.59743585388849e-05
4.91556588694082e-06
-5.00208915374149e-05
-1.75985087395105e-05
-3.2159932090598e-05
-3.58888009248522e-05
-5.55973266450012e-05
-6.38870423292803e-05
-2.24860039108688e-05
-4.06792880629071e-05
-4.45108179208363e-06
-1.17622293104852e-05
5.82283671036668e-06
-4.59600295721805e-05
-9.62377059382188e-06
-3.13422342986767e-05
-3.05400657963693e-05
-3.23994950197028e-05
-4.01131297326502e-05
-5.22821345998232e-05
-1.15616598427182e-05
-2.49034772234575e-05
-6.18477106549877e-06
-2.44914948248888e-05
-1.36934194347989e-05
-3.31352666474831e-05
-2.63533078027522e-05
-4.2660666670079e-06
-4.47461567341521e-05
-3.221507917907e-05
-4.43641398453465e-05
-4.06869346880728e-05
-4.97180147708776e-05
-1.80494088949402e-05
-1.32833537996726e-05
-4.81246604049851e-06
-2.28656862668443e-05
-3.62912249261022e-05
-2.57901673224067e-05
-4.47101465580473e-05
-2.5679766164888e-05
-1.6410592060359e-05
-3.10775761709408e-05
-7.53773702063409e-06
8.98178988446457e-07
-3.69500571274341e-05
-4.2771118999264e-05
-2.70875343246139e-05
-2.46950293961586e-05
8.30818699864256e-06
-1.82284949594678e-05
-1.82389739747475e-05
-2.13906163983639e-05
-3.65554345083521e-05
-9.98694832209402e-06
-3.86317660085241e-05
-4.00587094509877e-05
-3.22260127686207e-05
-2.37198801727649e-05
-2.24855594435432e-05
-4.72263932693495e-07
-2.86470850787491e-05
-6.72664875498607e-06
-4.26204228165102e-05
-4.58644309584758e-05
-3.75767371489069e-05
-1.31301564326551e-05
-2.63302008742174e-05
-2.05639618821627e-05
-3.55055060706571e-05
-3.00147992838926e-05
-3.49691969904671e-05
-3.69797160858582e-05
-3.89275087330543e-06
-5.91275623937454e-05
-4.34769336605686e-05
-2.24134638716751e-05
-2.19377893901291e-05
-3.22000675350905e-05
-2.58474688189668e-05
-2.95115860114964e-05
-1.69092277234931e-05
-3.50336816016808e-05
-2.29937509923602e-05
-3.66144872702197e-05
-2.22034628911139e-05
-4.44639768755804e-05
-2.10218203406412e-05
-4.54228972247609e-05
-1.124991336077e-05
-3.04221056321066e-05
-3.27888195714192e-05
-2.46774667224368e-05
-3.7537272834262e-05
-4.85791339188529e-05
-2.92939026825949e-05
-3.40706033337817e-05
-1.15152804177545e-05
-3.46377371957808e-05
-2.37224054018568e-05
-3.30087805880693e-05
-3.88843960979276e-05
-5.14287173862395e-05
-2.79517851017646e-05
-3.56447395356441e-05
-4.66411144162494e-05
2.25548058229518e-06
-3.1162911659318e-05
-1.96861083945111e-05
-4.44757858691248e-05
-2.27253647154906e-05
-2.07865059422212e-05
-7.8285024653824e-06
-6.90145095914625e-06
-1.52017198261955e-05
-4.29262442587796e-05
-4.51896107678953e-05
-1.42364495517822e-05
-1.91613476630734e-05
-4.24776101726021e-05
-4.36812791664614e-05
-4.65944223714959e-05
-2.08797562002548e-05
-2.32761195521144e-05
-3.59046016580122e-05
-2.02883237696799e-05
-5.18876146630491e-05
-1.9671616814197e-05
-1.30069988793368e-05
-3.6493134831727e-05
-4.52844453010925e-05
-3.49540186372193e-05
-2.27733887575544e-05
-2.65094886737284e-05
-2.76638295529926e-06
-2.38450401128982e-05
-3.44496797065977e-05
-1.53663657131903e-05
-6.31029262116233e-06
-3.23223653296659e-05
2.57193217694977e-06
-4.03109870787779e-05
-6.19593288407903e-06
-2.00721404183144e-05
-3.58466805319282e-05
-3.077202870755e-05
-2.16486262175463e-05
-4.2876032568635e-05
-1.23426454800127e-05
-3.03273899958699e-05
-2.64152943741779e-05
-1.38712792137124e-05
1.07361877448691e-05
-3.26408187107189e-05
-1.11112938784163e-05
-1.18407094300125e-06
-1.87284834311044e-05
-3.72641706027528e-05
-2.45144060961938e-05
-1.54231416731466e-05
-2.2014784839794e-05
-2.78067310486699e-05
-6.45684479434504e-06
-1.24281268043269e-05
-4.91638702708996e-05
-3.68662097204705e-05
-3.12833207248141e-05
-8.87814842959193e-06
-3.07129420058966e-05
-1.1048307353863e-05
-3.13773119350027e-05
-5.50409626756493e-05
-5.27693914899683e-05
-6.62885272735324e-05
-4.75170469290076e-05
-3.38203474950047e-05
-7.53331986434516e-06
-1.34556765308806e-05
-3.93227762870078e-05
-4.16179143778863e-07
-1.54634586970173e-05
-2.10791465636934e-05
-1.94730065813305e-05
2.9202615606678e-07
-8.89317700644176e-06
-3.98607842362026e-05
-1.89092068150464e-05
5.03176944906369e-06
-1.36291830673425e-05
-5.01041854039594e-05
-3.50105600408853e-05
2.57153577151753e-07
-2.63730874894325e-05
-2.47708129329329e-05
-4.98612231826152e-05
-2.66539577966926e-05
-3.79865841326767e-05
-3.35505845046746e-05
-2.02149441752694e-05
1.12969465051878e-05
-1.26669391300497e-05
-4.23127678340889e-05
-2.25041274073862e-05
-4.04496858926854e-06
-1.6811190278977e-05
-3.41539480884553e-05
-4.51891718597006e-05
-2.16038203148344e-05
-3.0992576196368e-05
-5.5220782558828e-05
-2.87282861142645e-05
-4.49821627704348e-05
-5.4669259111892e-05
-4.67970419100138e-05
-2.93003614620209e-05
-2.5177385908725e-05
-4.87372608419608e-05
-3.69067785114454e-05
-1.57129174068537e-05
-3.8915994400469e-05
-3.49559467458298e-05
-1.41384131307829e-05
-4.39180609446177e-05
-2.07544919231875e-05
-1.55059436337647e-05
-2.78356724865139e-05
-2.74602080013813e-05
-1.31228368121912e-05
-3.82021216553637e-05
2.52445145294113e-05
5.37771116526804e-06
-2.89500066312183e-05
-4.07836033107978e-05
-4.20966672301464e-05
-3.16427961963921e-05
-1.62376866207739e-05
-2.54882806613205e-05
-5.6062202156426e-06
-1.53262694381619e-05
-6.35726503938849e-06
-2.83976479634565e-05
-5.26322759977514e-05
-3.37327529988529e-05
-2.00658666444784e-05
-1.66114661522658e-05
-1.13825447559166e-06
-2.45891571365985e-05
-3.14692459879764e-05
-3.22304758460722e-05
-5.84911624851496e-05
-3.8188647494223e-05
-3.22305418054702e-05
-2.98633437462235e-05
-4.66776500283044e-05
-1.50663950138924e-08
-1.35360545399277e-05
-4.80146923262792e-05
-2.48369852406375e-06
-1.87066572447578e-05
-1.54331559600376e-05
-4.64127975328767e-05
-1.96910261108678e-05
-1.58728358535259e-05
-1.97376613156438e-05
-3.38652386440086e-05
-3.55614711682462e-05
-4.07360835612684e-05
-2.41394775462374e-05
-2.04243427543963e-05
2.53458323637569e-06
-2.81664463455145e-05
1.99378353300228e-06
-3.56476481040635e-05
-3.34365542956151e-05
-9.54399612415372e-06
-2.74281447368389e-05
-4.2719016933434e-05
-7.73359245187151e-06
-4.13703123769666e-05
-5.3558202671024e-05
-2.34849675575207e-05
-2.05558263162052e-05
-2.82120324794457e-05
-2.99358570515156e-05
-1.27362681150646e-05
-4.46116142910904e-05
-2.81407258366923e-05
-3.84255118045012e-05
-1.46874150735874e-05
-2.04872454545632e-05
-4.31065668221135e-05
-2.55224463660532e-05
-2.13479961738502e-05
-2.08398637478726e-05
-5.02202232093935e-08
-1.93947954879289e-05
-3.66486718543298e-05
5.31727375980276e-06
-2.7936598355027e-05
-3.70562075317891e-05
-5.94922014477882e-06
6.58025563154176e-07
-9.24912536216621e-07
-3.43254224465177e-05
-3.9658465977441e-05
-6.05147679376996e-06
-2.73752508393152e-05
-3.36110414245701e-05
-2.91103120835813e-05
-2.07676500842257e-05
-8.38379350690802e-06
-2.33192589041657e-05
-3.55749336624969e-05
-3.81808031682258e-05
-2.76131067912625e-05
-1.55296341010961e-05
-5.40695906877586e-05
-4.35349328603312e-05
-3.43213821386373e-05
-6.55423262405122e-05
-1.18903595901432e-05
-1.13385317932938e-05
-1.44779564647985e-05
-4.20647844574151e-05
-2.35190666136395e-05
-3.87886341003523e-05
-4.96570718885752e-06
3.45489821455461e-07
-1.16301624905095e-05
-4.94669981534315e-05
-1.63774607025862e-05
-4.22287609762826e-05
-2.79870997993184e-05
1.21153697130337e-05
-2.61270166696621e-05
-6.57263782200929e-05
-3.68455313815104e-05
-1.64242078902625e-05
-3.72638273039501e-05
-4.25877563684269e-05
-1.58576765170865e-05
-2.37980058455273e-05
-3.14136623868784e-05
-4.08057898342379e-05
-1.89523605510081e-05
-3.17576331478776e-05
-3.15316445337311e-05
1.32784284108997e-05
-4.12844937045749e-05
-8.03535869434103e-06
-2.05413455435656e-05
-3.51856640989743e-05
-2.83655539879558e-05
-3.26954321049201e-05
-4.92762060453554e-05
-4.21969500925376e-05
-2.80120243892207e-05
-3.56268474916586e-05
-1.79517810015337e-05
-3.77798566938425e-05
-4.90982986414034e-05
-2.49138419075643e-05
-6.79745021797627e-05
-1.78923356991741e-05
-3.35495035382618e-05
-3.76551504673674e-05
-2.78799463514276e-05
-1.25835990537459e-05
-3.45660435000389e-05
-1.63058778906735e-05
-3.74030211295332e-05
-9.1058088484663e-06
-1.60766272289253e-05
-4.24826980194024e-05
-3.01836291679839e-05
-2.96248746426898e-05
-4.75051405552204e-06
-4.91050656640297e-06
-4.92005720237743e-05
-2.07735612653247e-05
-3.69740450456433e-05
-3.81616087293711e-05
-2.40128613715114e-06
-4.09812221767419e-05
-2.85447891107617e-05
-1.68260532145515e-05
-2.80229758820904e-05
-1.82856518321893e-05
-2.88201764298921e-05
-2.49208077653011e-05
-1.45940341669485e-05
-2.4038757929926e-05
4.30168570393817e-07
-3.50812660876195e-05
-5.05472057782138e-05
-4.82041490252685e-05
-3.11587457968188e-05
-2.35773847549227e-05
-2.43263385180555e-05
4.04773885490357e-07
-2.7591513477004e-05
-3.64155751502319e-05
-3.18576054337768e-05
-1.74300727698794e-05
-7.90073493679555e-06
-4.41887460026773e-05
-4.28017662504766e-05
-6.42871722988033e-05
-2.41050105597436e-05
-3.01248293991493e-05
-2.85827519924416e-05
-3.7513302835385e-05
-3.86231926926221e-05
-2.39444694314334e-05
-1.26019768402509e-05
-1.06333406296941e-05
-2.09910944758355e-05
-2.90910887914786e-06
-2.50807546128209e-05
-1.35178728585597e-05
-2.37536676560514e-05
-5.37245996368776e-06
-4.58211552664633e-05
-2.10954917823167e-05
9.34639020889568e-06
-4.28804213745882e-05
-4.09518664535829e-05
1.17391807165314e-05
-2.01251847571647e-05
-2.64768202364505e-05
-2.79081655756317e-05
-1.20282777628182e-05
-2.73635650997886e-05
-4.57103560864052e-05
-2.56825935865251e-05
-4.66347208916778e-05
-1.57643205059874e-05
-7.05780615652323e-06
-1.08444236261703e-05
-1.78806914905333e-05
-4.12230652445821e-05
-2.01024848075444e-05
-2.95371931580383e-05
-2.97652068699637e-05
-5.0109880711715e-05
-2.45071845593033e-05
-3.16943192209825e-05
-2.89609133383783e-05
-3.5160197358008e-05
-4.3589855422952e-05
-2.11384163325407e-05
1.3538009144705e-05
-1.99225137237091e-05
-2.91955667180068e-05
-2.04975244641971e-05
-1.32130193551644e-05
-4.27349551471278e-05
-1.30685796996131e-05
-2.15123608436971e-05
9.04816264365329e-06
-3.04121696160273e-05
-2.75419763255308e-05
-4.40415394504441e-05
-4.86055320929483e-05
-1.65090843181154e-05
-4.815926705575e-05
-4.60151792726267e-05
-3.88245117900968e-05
-2.6355285277355e-05
-1.39375618985948e-05
-1.4405432171191e-05
-4.71275496326561e-05
-1.73418620566804e-05
-2.27068116375376e-05
-2.02242237742051e-06
-4.01382849524635e-05
-3.18914746363313e-05
-1.58738886165691e-05
-2.34491212535299e-05
4.04511008321007e-07
-1.55876026083196e-05
-2.49041847362961e-05
-2.99250414366695e-05
-2.43529174692166e-05
-2.80143156021812e-05
-5.61755901144919e-05
-3.38142196005116e-05
-3.74364005859113e-05
-2.45274484285855e-05
4.5928393014798e-06
-1.67541018889285e-05
3.39256894117798e-06
-3.12925097958719e-05
-1.41900062179181e-05
-3.07491160623044e-05
-2.01791975316799e-05
-3.28873583508315e-05
-4.85843670235142e-05
-4.46182097625922e-05
-1.85369923234702e-05
-4.91323822035513e-05
-3.42728071073476e-05
-3.20353857528794e-05
-3.98123567714548e-05
-2.9437157191551e-05
-2.12824832775882e-05
-8.24602048275596e-06
-3.48084256402915e-05
-1.04479296955839e-05
-2.06868882991211e-05
1.04654777717909e-05
-3.12380887369739e-05
-1.70513131060916e-05
-2.65248446251081e-05
-3.75836385409668e-06
-4.61492338203705e-05
-5.02109928916103e-05
-3.82247192946309e-05
-5.36030182159194e-05
-4.16538303619195e-05
-4.77366411423922e-05
-4.67823742959988e-05
-9.74504452816759e-06
-4.89484840235221e-05
-1.82367616929971e-05
-5.37523800862616e-06
-2.39421223596906e-05
-3.71220343530429e-05
-2.71540549916e-05
-4.2089992377027e-05
-3.33887862488887e-05
-1.1376521077307e-05
-1.29708025306245e-05
-2.73956288097057e-05
-5.08296743621846e-05
-2.78082262381016e-05
-1.65181921745987e-05
-2.28792374615666e-05
-5.18005494036892e-05
-3.4449211281678e-05
-6.19353338472304e-05
-3.99531078136779e-05
1.10106256026307e-05
-1.00030319600376e-05
-4.04194817916691e-05
-4.22454551971838e-05
-2.6948097369537e-05
-3.70918753179047e-05
-5.79777899284328e-05
-3.61630878637635e-05
-3.65061817160601e-05
-1.81528605085037e-05
-6.06919327668519e-06
-3.29240344647718e-05
-2.06418941821055e-05
-2.10999030671935e-05
1.56679615555313e-05
-5.43209292739517e-05
-2.51606793014294e-05
-3.84485241048436e-05
-3.06665666232949e-05
-1.30239255714706e-05
-1.73008204536679e-05
-1.94032538791373e-06
-2.94921396092471e-05
-2.77802925363805e-05
-3.07422570968611e-05
-5.31886214671335e-05
-1.84342127509913e-05
-2.23895400441196e-05
-4.06742291573198e-05
-2.1174575593452e-05
-2.23022277779458e-05
-3.49071207524778e-05
-4.19509162617986e-05
-1.43090312227974e-05
-2.12302133763713e-05
-1.67850295951303e-05
-3.94555953846703e-05
-2.1725268708003e-05
-1.48875479237148e-05
-1.55951093026529e-05
-4.07553028424326e-05
-4.40712764761389e-06
4.76947273718373e-06
-3.96499335209054e-05
-2.18383861822244e-05
-4.515891824611e-05
-7.72907371189162e-06
-4.59169004599228e-05
-3.28116110908627e-05
-1.41131028356768e-05
-3.95459188324191e-05
1.68239269404482e-06
-3.43496848443103e-05
-4.42028188809258e-05
-2.03351544576615e-05
-1.42457679789284e-05
-2.68040976003851e-05
-7.8077017952632e-06
-2.20788483382682e-05
-6.01024164475168e-05
-4.6530866324947e-05
-5.1650589708995e-05
-1.73729743714629e-05
-3.44521881198336e-05
-2.39521880658121e-05
-3.65916833299097e-05
-3.55373244056674e-06
-3.52234146852205e-05
-4.76612940731118e-05
-1.68033537181087e-05
-2.44773571255672e-05
-1.99348220067518e-05
-1.59660099835845e-05
-2.72399580786894e-05
-1.7315023072346e-05
-4.39010870060853e-05
-2.45791456663954e-05
-1.61226983682671e-05
-3.33694138684637e-05
-4.70095039162659e-05
-1.35852087109592e-05
-1.48645635555077e-05
-1.64744332383063e-05
-3.04881726664733e-08
-4.6740964676997e-05
-2.99538784819786e-05
-1.27718806232421e-05
-1.1336244316715e-05
-3.36724373257115e-05
-3.90008811115295e-06
-3.10054684701528e-06
-2.62410628944362e-05
-2.5765085301495e-05
-4.04602409135639e-05
-3.97509723761311e-05
-3.39575694347947e-05
-2.41878482186542e-05
-3.42223393533507e-05
-2.86736966533676e-05
-4.32003361717868e-05
-2.31378022640707e-05
-2.5750238877667e-05
-2.75060363779705e-05
-2.17917706754092e-05
-1.67845080376468e-05
-5.42099049330402e-06
-3.14302317446998e-05
-1.29401148541207e-05
-3.29932122871279e-05
-2.8680325262818e-05
-3.28819551008532e-05
-2.53094262442076e-05
-2.55142701019703e-05
-1.41207855849209e-05
-2.16306923846949e-05
-4.8482562043659e-05
-2.57089454252832e-05
-1.61774364161696e-05
-3.66149070737516e-05
-2.32911108887627e-05
-2.34434060724899e-05
-2.14569786043041e-05
-3.35289252548723e-05
-3.30775509682796e-05
-2.78333155831454e-05
-2.26009495267588e-05
-1.59077952300802e-05
-2.99647415587754e-05
-2.209365302577e-05
-3.50600296042768e-05
-5.61068894818916e-05
-4.40075487624456e-05
-2.48321039493217e-05
-1.36557094987841e-05
-5.75281482346549e-05
-3.24088344763036e-05
-1.72117836903569e-05
-4.59878487461031e-05
-2.53541782596611e-05
-3.08517420222533e-05
-3.05658152608186e-05
-4.0281165973983e-05
-2.58182471982353e-05
-2.26365902475028e-05
-3.5181492090079e-05
-6.78424315030258e-05
-2.81912990111751e-05
-1.27069444456705e-05
-4.20888907478549e-05
-1.67952275427019e-05
-3.09153835032934e-05
-3.56578174005782e-05
-2.30604366212311e-05
-3.44568708808566e-05
-2.29562822951036e-05
-1.47858684679447e-05
-4.55645646221559e-05
-2.95142974169978e-05
-1.5285302550417e-05
-1.49674158481517e-05
-3.51223328645094e-05
-3.25852927438488e-05
-4.61150430749982e-05
-1.67603102530317e-05
-2.72716894597663e-05
-3.19063992782936e-05
-4.04334823700934e-05
-2.89512335053867e-05
-2.80460253658671e-05
-1.21438713660893e-05
-1.53327903886106e-05
-1.68062188875653e-05
-4.42997125970909e-05
-3.19329629163388e-05
-2.77575291621573e-05
-2.78612527204256e-05
-1.91177448570734e-05
4.79903465549634e-06
-1.1741990564477e-06
-6.69445765697007e-06
-1.60508724404707e-05
-3.49360656481133e-05
-2.46975908433758e-05
-5.52129554349756e-05
-6.2518852321589e-05
8.23082817962029e-06
-1.87685609118496e-05
-3.57682325990897e-05
-2.89282763952966e-05
-1.38305630084426e-05
-2.81566128436669e-05
-1.65225172173294e-05
-4.09638049152328e-06
-4.28185935026564e-05
-1.9790845386722e-05
-4.94998252196152e-05
-3.0858649342544e-05
-1.18925027071964e-05
-9.35547581028959e-06
-1.08672874945502e-05
-1.78037504813761e-05
-2.64367969480786e-05
-2.75779977249158e-05
-3.10130329388434e-05
-4.20960842701848e-05
-3.50101852176339e-05
-2.76167947754402e-05
-3.25074259388501e-05
-1.34891022662031e-05
-4.71666630495061e-05
-4.1579516227887e-05
-1.57829822109445e-05
-3.0508687864039e-05
-2.87058804001829e-05
-4.92256640449474e-05
-3.25803922208122e-05
6.395297251563e-06
-3.88984686805887e-05
-4.82535421993128e-05
-2.8644940416262e-05
-1.89849307191852e-05
-2.42806419882471e-05
-2.93517375543214e-05
-4.0546945532144e-05
-4.60402826649012e-05
-2.56214750058292e-05
-4.94882917122845e-05
-1.62387295231568e-05
-5.63861641368192e-05
-2.64989292737976e-05
-4.86783557087049e-05
-4.44854579305417e-05
-3.92732040171073e-05
-1.49623207790509e-05
-6.42085236863382e-05
-3.8334622993336e-05
-1.95683561393961e-05
-1.99107382614889e-05
-1.7388821703801e-05
-1.35721078331306e-06
-4.61202482904804e-05
-2.86798488043551e-05
-1.90241592224533e-05
-4.18730958083335e-05
1.07145739783095e-05
-1.55517546054117e-05
-1.28632811312385e-05
-5.36771140284723e-05
-3.15188629147582e-05
-1.76368765514237e-05
-2.21043218794216e-05
1.96077478798866e-06
-3.86738149733045e-05
-4.38718963388597e-05
-3.92432717919262e-05
-2.80592854401827e-05
-3.01885253005525e-05
-4.71015065144258e-05
-2.35131718356865e-05
-4.09016167038792e-05
-4.00288188993402e-05
-2.49755320065239e-05
7.79653451257521e-06
-4.33978282863694e-05
-2.42035339294733e-05
-1.3845654289796e-05
-3.05096942932792e-05
-1.59390485973346e-06
-4.57149677802682e-05
-3.60307798734866e-05
-3.82811732889618e-05
-4.73010596943569e-05
-3.70553095777554e-05
-2.57718068779027e-05
-4.02661718655443e-05
-2.38157569084116e-05
-3.11157583771477e-05
-2.62362235854606e-05
-2.74756670705135e-05
-3.21573651839535e-05
-2.74287365428801e-05
-3.59076454082963e-05
-3.36211692980564e-05
-6.79606619078828e-05
-2.40890307578157e-05
-3.13834135727952e-05
-2.84805329653527e-05
-3.70239198091656e-05
-4.07417385284183e-05
-3.99676837506489e-05
-3.70679510734833e-05
-2.07058687760812e-05
4.42174579563889e-07
-4.46247400289456e-05
-8.80400585655913e-07
-2.19120083168923e-05
-3.30965062336265e-05
-1.8704573262316e-05
-4.87557060569012e-05
-3.33326518160505e-05
-1.93283458001475e-05
-2.8615546827053e-05
-1.52966086735263e-05
-2.85971308316155e-05
-1.00322509301275e-05
4.87149363559348e-06
-1.19538186608151e-05
1.35511035303658e-05
-2.23551254292078e-05
-1.25952115443628e-05
-5.35572468513258e-05
-3.91903905216318e-05
2.43692534898728e-06
-5.30484016953572e-05
-3.87229470491697e-05
-1.02222855213228e-06
-2.06445849951314e-05
-4.82735057908264e-05
-2.31247149784726e-05
-5.05692207784775e-05
-5.21364111975069e-05
-2.43018303012565e-05
-2.29044690745135e-05
-2.29102213481288e-05
-2.5494459170027e-05
-6.08217819403219e-05
-3.29296113475259e-05
-3.70629430088401e-05
-4.53306739329013e-05
-5.7599245673167e-05
-1.6879198771646e-05
-5.71749850372565e-05
-2.08129589740042e-05
-3.2731149311744e-06
-4.61765695657661e-05
-8.4052389576446e-06
-3.11306439093079e-05
-1.77280616668469e-05
-2.59336217484203e-05
-3.40506558957163e-05
-3.36885039060053e-05
-3.38471712089491e-05
-1.61598241957977e-05
-3.54797961118335e-05
-4.07673920884173e-05
-5.30031180184978e-05
-3.30067671340493e-05
-2.30948636992793e-05
-3.84484535633392e-05
-4.19012622408322e-05
-3.01577824906564e-05
-2.49322165781752e-05
-4.72805164295131e-05
-3.9541890312628e-05
-5.71900013894781e-05
-5.04924883810243e-05
-5.28676978419852e-05
-1.19933701938733e-05
-3.7511712822567e-05
-3.15506019214847e-05
-4.39489261466579e-05
-5.19373092927904e-05
-1.52692292586469e-05
2.18760029351469e-05
-1.90604894316652e-05
-4.84702853105202e-05
-3.46060004918137e-05
-4.94202699550801e-05
-2.29266286451047e-05
-1.05929720331422e-05
-3.1019242353185e-05
-1.86678178792163e-05
-2.1642821858891e-05
-3.56469989735914e-05
-1.32080523711942e-05
-2.15071066727644e-05
-9.47446436808472e-06
-1.07953537938062e-05
-6.93332564280971e-05
-2.90184795417815e-05
-1.42725507055566e-05
-1.24821543015021e-05
-1.0316708014121e-05
-1.5753415152731e-05
-1.76184656652455e-05
-1.49968744276757e-05
-6.96604684604688e-06
-3.87805644079104e-05
-3.68123117311991e-05
-2.20542346862137e-05
-1.51821263766785e-05
-4.51071653613486e-05
-3.67776797600501e-05
-2.67043872602374e-05
-3.67447873850803e-05
-5.9776408662299e-05
-2.13106212967355e-05
-3.91570829442745e-05
-3.70592005041303e-05
3.61707748509019e-07
-4.43313791729676e-05
-2.93321205979763e-05
-3.54331669360278e-05
-3.01869164798887e-05
-2.72957993572791e-05
-2.41077464119964e-05
-3.35397729613802e-05
-4.26621216683909e-05
-2.65689958364571e-05
-4.9237727593692e-05
-4.05854655505148e-05
-3.80614251670425e-05
-2.30559003799637e-05
-2.24405373892548e-05
-4.01847316147471e-05
-2.35391036937929e-05
-2.85156931705753e-05
-2.85064854799114e-05
-1.27931195185293e-05
-2.90139353641705e-05
-3.62585733033904e-05
-1.37678412189243e-05
2.10293430164202e-06
-1.12463910386357e-05
-1.53252851007125e-05
-1.80226845070768e-05
-2.77046856393199e-05
-4.48469932704289e-05
-3.67421526548202e-05
-4.3226993612426e-05
-3.69332632562614e-05
-6.67853481625754e-06
-1.69735839219088e-05
-1.96402731315339e-05
-4.23487565437458e-05
-6.73032382276643e-05
-3.6482323874235e-05
-5.94066892972113e-05
-4.61949682354308e-05
-3.73398563491253e-05
-1.96090844137182e-05
-5.48867284565426e-05
-1.5987515575234e-05
-1.12593129813314e-05
-3.8130015636607e-05
-1.44001031612666e-05
-4.10885431471442e-05
-8.89499981957812e-06
-5.74182814626042e-05
-3.43176879742672e-05
-5.84470012135876e-05
-3.41610586666303e-05
-5.01168135544175e-05
-2.82447296011873e-05
-3.57779453961412e-05
-4.15872784791537e-05
-5.48114415885277e-05
-1.70967274589213e-05
-3.21529896479511e-05
-5.73349126953709e-07
-3.22387745866121e-05
-2.71717296437825e-05
-4.71289329230309e-05
3.85026145642931e-06
-7.05756464052608e-06
-2.66365489564822e-05
-3.43684212327781e-05
7.56525618431466e-06
1.11878954553514e-06
-2.11311302318494e-05
-2.41189593313449e-05
-4.91933883469132e-05
-3.19481528699873e-05
-4.59879549876201e-05
-2.97211091829179e-05
-2.65293125537627e-05
-3.00088285627378e-05
-4.01229499136692e-05
-4.23901458998658e-05
-5.25287359970784e-05
-5.14129708057039e-05
-2.00448218385524e-05
-4.79940315448391e-05
-3.5023212628771e-05
-4.54880588409165e-05
-2.39263409245842e-05
-2.16249908768898e-05
-3.98269906365134e-05
-2.34624816954275e-05
-4.03157331825612e-05
-1.9558031148507e-05
-3.05161368746827e-05
-3.65807979178386e-05
-4.69273432363185e-05
-5.33665987989495e-05
-1.27662956850711e-05
-2.50917274191137e-05
-3.6151857131632e-05
-3.14441785506209e-05
-2.65467101602276e-05
-2.62805982812223e-05
-2.63243328197663e-05
-1.39167486690744e-05
-1.48889260521887e-05
-1.21064008289652e-05
-7.19875832547275e-06
-4.10630835845036e-05
-2.3754567911086e-05
-5.76672174951539e-05
-4.75234495877543e-05
-2.54836172189408e-05
-2.4649408371251e-05
3.74071422500045e-06
-2.05372067371157e-05
3.56833463283853e-06
-5.58777042942151e-06
-4.30008252648284e-05
-4.70874888369885e-05
-5.21600394313067e-05
-2.55584921246548e-05
-4.9414998328604e-05
-3.76387697510371e-05
-2.12423787003866e-05
-2.18130488811609e-05
-2.64579007162196e-05
-1.29883131909416e-05
-1.69755766070952e-05
-3.64250631693628e-05
-2.36778663339232e-05
-3.07954835768812e-05
-3.32554504222631e-05
-4.97438142503963e-05
-1.98155883483538e-05
-4.50061641876127e-05
-2.65144092429591e-05
-3.46224991838093e-05
-3.91818112129376e-05
-5.0313762922518e-05
-1.12639291231683e-06
-3.2066586673511e-05
-3.20725492590828e-05
-2.1676550161211e-05
-2.25639901024082e-05
-2.96064237029698e-05
-2.96956680498599e-05
-6.08998915853794e-05
-1.58441789597149e-05
-1.85956953371314e-05
-2.02468375521305e-05
-2.09737082267062e-05
-1.02646835017928e-05
-3.89100824821619e-05
-2.50258589718742e-05
-3.55395853811517e-05
-1.29415443836122e-05
-4.47066222215251e-05
-2.19149438595541e-05
-1.01122113613874e-05
-3.74950898563533e-05
-2.05677511127378e-06
-9.79100754484028e-06
-1.59735695837233e-05
-6.27278019922161e-06
-4.00284816593111e-05
-3.60402999177468e-05
-4.15264799119381e-05
-1.34367556683984e-05
-4.06491454286661e-06
-3.16767722349956e-05
-3.08458047333515e-05
-2.76867682383858e-05
-4.51904166267724e-05
-3.41370733692347e-05
-3.09481281489476e-05
-4.27500801330026e-05
-2.9964030815982e-05
-5.20234231281697e-05
-1.60073825967865e-05
-1.76254427576969e-05
-3.1969323765557e-05
-5.28890516244752e-05
-1.56528862231164e-05
-1.17844590346177e-05
-2.95656793479188e-05
-1.14423813731898e-05
-4.78726770661707e-05
-3.87809426635839e-05
-3.59389531182681e-05
-1.53899231024191e-05
1.15504269432324e-05
-5.23669674803205e-05
-4.49819678045049e-05
-4.41690648747696e-05
-3.13339137838225e-05
-5.56008279536416e-05
-2.67520260661239e-05
-1.34420450365596e-05
2.49885265622789e-06
-4.76204188135827e-05
-6.3024083775776e-05
-3.25031676909086e-05
-3.12900866210978e-05
-4.1777931861875e-05
-2.46528829430067e-05
-3.42922717786576e-06
-1.51405386487138e-05
-3.46098111062299e-05
-2.48377260455805e-05
-3.87918475710029e-05
-3.762884015773e-05
-4.83851494141923e-05
-3.822540870722e-05
-2.9489083050331e-05
-9.9280060667306e-06
-6.06266876647921e-06
-8.07562987059197e-06
-2.02099595406158e-05
-4.23832348063239e-05
-3.01925959799674e-05
-5.32162963042374e-05
-2.10370706854831e-05
-2.03810765258748e-05
-1.62806152051935e-05
-3.76372842820111e-05
-2.57866391722504e-05
-3.5100536156998e-05
-2.65486682502752e-05
-7.9150022050946e-06
-3.4082147060113e-05
-9.82363218163058e-06
-1.12026518798069e-05
-3.7468559067314e-05
-7.49683158951026e-05
-5.16970074338251e-05
-5.67723729766155e-05
-2.66986048197982e-05
-4.62300719771027e-05
-2.23682709169159e-05
-4.415687738547e-05
-5.49790578437305e-05
-2.94163540384641e-05
-3.92720180602173e-05
-1.4937060073338e-05
-1.82826480767084e-05
-4.33079246429553e-05
-4.18377448086176e-05
-2.99523151307685e-05
-3.86072850484788e-05
-4.06101728471076e-05
-3.14556008102828e-05
-2.13427793389361e-05
-2.41453276684086e-05
-1.75764515529839e-05
-4.41673971784279e-05
-2.6273410706313e-05
-4.59051415072062e-05
-3.08543069725301e-05
-2.32908321089771e-05
-2.25938763540782e-05
-4.42604870666637e-05
-5.04675655980729e-05
-3.39941361954647e-05
-3.0876668845167e-05
-4.10987464013025e-05
-1.14252295645385e-05
-1.9500155217461e-05
-5.22913250406477e-05
-4.80502064689684e-05
-3.45800135055768e-05
-1.20854421701263e-05
-3.19500013535647e-05
-3.10330404497649e-05
-5.20601137603718e-05
-3.37913095235208e-05
-2.88703880388555e-05
-2.69235818792909e-05
-1.92652557807068e-05
-8.02841852845364e-06
-8.08865246011611e-06
-3.49379645686858e-05
-2.98460881012232e-05
-2.90775544317782e-05
-3.59915657513624e-05
7.45875999156764e-06
-4.4666737273032e-05
-1.46323234598488e-05
-5.17550299119997e-05
-3.10293474069365e-05
-4.39916998921006e-05
-4.70001787127234e-05
-3.38297735440276e-05
-2.73919025726751e-05
-2.25907850585991e-05
-2.34314410393023e-05
-3.45036144006543e-05
-1.72439926077256e-05
-1.79453876366411e-05
-2.97555884107598e-05
-1.68969965993036e-07
-2.45310854509725e-05
-2.97577426252104e-05
-2.96090275561355e-05
-9.65132951043476e-06
-2.40322135167502e-05
-1.45958638938686e-05
-1.41346400371228e-05
-2.44033147074901e-05
-2.51945578133551e-05
-1.23284417915634e-05
-3.54279196654691e-05
-3.70766202126265e-05
-2.84807253615268e-05
-4.72177075078585e-05
-3.91641221549916e-05
-1.98046930675559e-05
-1.83469445059554e-05
-1.39608254362518e-05
-2.85847068831468e-05
-3.16050355855333e-05
-1.53694598437353e-05
-4.48943962558485e-05
-1.48712916144196e-05
-2.7427186805078e-05
-2.22830510063659e-05
-5.42500388547176e-05
-1.65734927024917e-05
-1.96471225973627e-05
-4.36624944930579e-05
-2.15482151093656e-05
-3.17613677623009e-05
5.58842073400806e-06
-2.52710604448301e-05
-4.18314044479614e-05
-3.47311229743222e-05
-2.89358676463699e-05
-2.73892623468028e-05
-2.54531757101139e-05
-2.65776244522858e-06
-1.40555053351441e-05
-3.51277133951424e-05
-3.49851916449061e-05
-8.06228188819338e-06
-2.62142759448143e-05
-4.93183618371288e-05
-5.40697589659801e-05
-4.26991136545125e-05
-4.3148519175569e-05
-1.65908211093077e-05
-2.04283738360003e-05
-4.79829445540511e-05
-4.50559545350529e-05
-4.53857160225502e-05
-3.76512677367271e-06
-1.33887174040551e-05
-1.75626789093911e-05
-1.71518208315102e-05
1.12385224396222e-06
-6.955922827388e-06
-4.54410431715031e-05
-2.00027639631918e-05
-2.97271040577221e-05
-2.68824505783244e-05
-3.3978660961083e-05
-3.13284990750892e-05
-5.1434902588001e-05
-3.14439420411307e-05
-3.77654524646647e-05
-1.22165931076268e-05
-3.03126326390865e-05
-8.40053724510415e-06
-4.92153927169533e-05
-6.83826833448983e-06
-4.00301844247999e-05
-2.69360275902247e-05
1.71872705924723e-07
-2.18301966932925e-05
-4.1071056925546e-05
-1.11901111504802e-05
-3.96043822045516e-06
-1.55162080781493e-05
-3.39464562381772e-05
-2.52515358834604e-05
-4.96755998299408e-05
-1.79766728290755e-05
-1.64621076582397e-05
-3.1865274570199e-05
-4.23379091297361e-05
-1.6647658547581e-05
-4.4811033164224e-05
-3.96275011875614e-05
-4.40374872298805e-05
-2.58110692172049e-06
-5.95368552754488e-06
-3.73011368880327e-05
-4.3950403583644e-05
-2.63777711148568e-05
-5.90846937776153e-05
-2.99774105350793e-05
1.22434446800585e-05
-4.14683770628743e-05
-2.6483489384189e-05
-3.33641229197902e-05
-5.60958862928777e-05
-1.72594999183009e-05
-3.81576562825423e-05
-2.55692151313005e-05
-3.10862913780872e-05
-3.1168052699451e-05
-8.73654767315472e-06
-2.42846194173239e-05
-1.47619744534432e-05
-1.97269627901859e-05
5.39793723056659e-06
-1.28891367204055e-05
-2.90500284476033e-05
-9.97527205262729e-06
-4.39208595798328e-05
-2.24046059742167e-05
-3.37803161850364e-05
-1.71588447593096e-05
-3.2136799083558e-05
-2.12703451193219e-05
-5.84201773686132e-05
-2.65203085586537e-05
-4.33689290483199e-05
-3.97561327708081e-05
-1.87506915925714e-05
-1.67743298416302e-05
-2.06056379861883e-05
-2.78594476140202e-05
-1.55255943562073e-05
-4.75389887815309e-06
-3.92849403885939e-05
-2.0260345628297e-05
-1.3250111273144e-05
-4.29657913621239e-05
-1.79707045831181e-05
-2.27914183456113e-05
-3.8230801639438e-05
-4.78287733246296e-05
-3.53213462518215e-05
-2.7341376781171e-05
-2.33421984278103e-05
-1.79011459733621e-06
-3.76777045464744e-06
-4.04429140067105e-05
-4.11252944943806e-06
-3.43484870425299e-05
-2.46832179232191e-05
-4.19983371815976e-05
-5.66163532572392e-05
-3.69899994125604e-05
-1.29902735662675e-05
-3.88414684100993e-05
-4.29948643487301e-05
-4.00327657218938e-05
1.03797001593779e-05
-3.65291667449615e-05
-2.52287906984568e-05
-3.68987140292945e-05
-4.12186958781355e-05
-1.20964079771169e-05
-1.40692598732343e-05
-2.12744788204477e-05
-2.9724111660597e-05
-4.31940299094676e-05
-6.57257424753611e-06
-2.34194608700096e-05
-1.71473767041741e-05
-4.35404602456143e-05
-5.53843085531543e-05
-2.56909159270695e-05
-4.09768283851313e-05
-2.65780982331871e-05
-3.02788639526096e-05
-1.65218656156706e-05
-1.49174310326999e-05
-3.05362431375855e-05
-1.74834120647552e-05
-3.51777285731101e-05
7.12901057012171e-06
-3.54325154969014e-05
-2.6445475414434e-05
-2.65960555445601e-05
-2.54142066701672e-05
-1.61532719717929e-05
-1.33694399189428e-05
-2.63933835915018e-06
-1.58815758562482e-05
-4.42772443645577e-05
-4.38479853106381e-05
-3.84620455246074e-05
-4.7519122408289e-05
-1.45473789583745e-05
-2.20040756961509e-05
-2.42711576345582e-05
3.32318412179901e-06
-2.47246825921869e-05
-3.13423272986519e-05
-3.64639240079265e-05
-4.58305385127326e-05
-8.01501932044189e-06
-2.64789113251264e-05
-4.12908404368849e-05
-3.39131244060554e-05
-2.25414331781304e-05
-2.81425464047012e-05
-2.27012067433869e-05
-5.72998350393703e-05
-4.20808355194503e-05
-2.08770710016463e-05
-3.29230784160058e-06
-1.66857501660457e-05
-2.41137779989985e-05
-5.90623993925132e-05
-3.93022067001909e-06
-1.04532505002566e-05
-3.74877744916156e-05
-1.07930776533819e-05
-2.43277868644426e-05
-5.46458099779673e-05
-1.19848841850312e-05
-1.19906269389021e-05
-2.59284848805147e-05
-3.57138600104971e-05
-3.18207323232909e-05
-2.71971155644802e-05
-2.27891046498672e-05
-2.8171655502383e-05
-5.25919072806748e-05
-2.35745001048269e-05
-3.12919474456249e-05
-2.29005994983026e-05
-2.97107233789601e-05
-2.79028317464636e-05
-2.3776913663117e-05
6.37978821702233e-06
-1.1999034227798e-05
-4.61848985259002e-05
-2.76489760228433e-05
-3.69296785553292e-05
-1.5234365728043e-05
-6.68364922871764e-05
-2.99604553910649e-05
-2.85561013196847e-05
-5.45592058202221e-05
-3.63074793742288e-05
-3.16681203049869e-05
-2.42110430995974e-05
-3.4747633099327e-05
-2.98376381439566e-05
-2.51021323293414e-05
-2.6743204664308e-05
-2.58958592437959e-05
-3.27091936936904e-05
-1.26404023762835e-05
-1.59839498457481e-05
-2.5359859456563e-05
-5.30362100135342e-05
-2.98591191683026e-05
-2.68990272626333e-05
5.36080485986246e-07
-3.51177594155446e-05
-4.53076209462704e-06
-4.62184767396764e-05
-3.54058059253369e-05
-2.19367634400006e-05
-2.81644388437306e-05
-2.97942152308869e-05
-1.55101573360409e-05
-2.52292968810561e-05
-3.5019898150914e-05
-4.44230977081825e-06
-1.22097954175028e-05
-2.82524535153308e-05
-2.47107924806522e-05
-5.37717702286766e-05
-6.54226907510227e-05
-3.74926015735823e-05
-4.13968017260996e-05
-1.49402317938574e-05
-1.6288902888167e-05
-2.82408099399346e-05
-2.68668541706429e-07
-1.22060165779293e-05
2.30299125460423e-06
-2.5037817738391e-05
-5.95723494305543e-05
-2.88749035809414e-05
-3.11636732551578e-05
-4.26039160164227e-05
-4.02060612183106e-05
-2.04165693774736e-05
-4.20489245564286e-05
-1.77185265168508e-05
-3.90767287363026e-05
-9.6060810632947e-06
-3.71185675976046e-05
-2.36828316215562e-05
1.72654341773576e-05
-5.68843884622395e-05
-2.10580363161484e-05
-5.17357471453887e-05
-9.78999968775456e-06
-5.20322716647995e-05
-1.08832175350459e-05
-2.6584350897614e-05
9.84106881184348e-06
-1.82977265290963e-05
-5.14708766337661e-05
-1.52788382552695e-05
-1.17963240599412e-05
-2.74978299808566e-05
-3.42213210366598e-05
-2.35273332095146e-06
-1.73636153268499e-05
-2.90185851720799e-05
-1.3361909800991e-05
-3.3142039312343e-05
-1.8683459658839e-05
-3.22309612726312e-05
-4.08756625247803e-05
-4.21413634926319e-05
-2.01517722073896e-05
-1.5466702013761e-05
-2.00275218744699e-05
-6.31359192188651e-05
-1.9931583322489e-05
-2.47026167165172e-05
-1.97715217432102e-05
-2.03179118008991e-05
2.19048154780109e-06
-1.06852967563169e-05
-4.1442648919419e-05
-3.2787425286684e-05
-2.26898257473751e-05
-3.16090586753231e-05
-1.70669127962325e-05
-4.29393479413609e-05
-2.36314616859949e-05
-2.14704913180977e-05
-3.26981100840988e-06
-2.34777397089558e-05
-1.87350583329916e-05
-4.05114350681409e-05
1.05565228874198e-05
-4.4413140045875e-05
-2.11701156389771e-05
-3.36019378697876e-05
-1.2047841114996e-05
-1.60099885502147e-06
-1.5465765738302e-05
-5.8160856780969e-05
-3.4349897063997e-05
-5.00171024453195e-05
-2.21555470598804e-05
-4.11652487079652e-05
-1.43845772990156e-05
-4.47946061512578e-05
-7.25897871294492e-05
-3.1050315522835e-05
-1.59535851181186e-05
-1.31641845721675e-05
-5.16905871751094e-05
-1.98664787577309e-05
-5.07084698189673e-05
-2.66277578228377e-05
-3.46893321870556e-05
2.86168748414535e-05
-2.9697988314929e-05
-3.58621751613955e-05
-4.01039596783628e-05
-2.39506160721278e-05
-2.83918688500098e-05
-3.18822072491445e-05
-1.04717754865487e-05
5.30338245760376e-06
-2.69228689978057e-05
-4.23534188521881e-05
-4.88015741345878e-05
-5.27650111352437e-05
8.89235405750413e-06
-3.60755068136798e-05
-4.26231070873439e-05
-1.98406022695882e-05
-3.47934738915225e-05
-5.25907331509002e-06
-2.45596313034894e-05
-2.55281726240182e-05
-1.21062652069115e-05
-4.39421984855822e-05
-4.22417941378106e-05
-3.04969639386545e-05
-4.72116553010156e-05
-9.16141504192009e-06
-4.01303024927526e-05
-2.71895376652898e-05
-1.83132756590422e-05
-2.61384455093883e-05
-2.7705449643371e-05
-3.46373234335517e-05
-1.64583818434588e-05
-2.51174276592478e-05
-4.88866441439345e-05
-1.37624909869106e-05
-4.07599031364703e-05
-1.19291414673636e-05
-1.90738094067391e-05
-4.02716201209196e-05
-4.47481998135259e-05
-2.61494879224837e-05
-2.94125786912115e-05
-5.72978353936725e-06
-5.45824574629854e-05
-2.39162449033079e-05
-3.37373817186843e-05
-1.03517127580801e-06
-4.29271941131384e-05
-3.73458059411351e-05
-7.02257737472453e-06
-2.33247379198666e-05
-4.35971378700105e-05
-2.48282869737211e-05
-2.03883434648492e-06
-5.41567936255443e-05
-3.34156529324584e-05
-5.42445526616449e-05
-1.21847413323533e-05
-1.94640428869731e-05
-2.71668530690061e-05
-6.132555024671e-06
-5.80797662025044e-05
-1.97596850921109e-05
-3.83406691368695e-05
-1.00484820781275e-05
-3.16205228191457e-05
-9.24096877016878e-06
-1.66401565483157e-05
-2.13582757673498e-05
-1.93764242251479e-05
-2.63900943367755e-05
-4.74280565023184e-05
-4.22614635325514e-05
-4.43929033552361e-06
-4.08531640643264e-05
-2.20537087662924e-05
-3.66333339507434e-05
-3.67970603365561e-05
-2.9958186221607e-05
-3.77039874280647e-05
-2.49338148795225e-05
-2.05242543993936e-05
-7.32668459690519e-06
-1.10724481987414e-05
-2.80249691652901e-05
-1.81510301566054e-05
-1.060869483918e-05
-2.12780765809107e-05
-3.06706035955154e-07
-1.83763661623359e-05
-1.81471265568428e-05
-4.16927764974928e-05
-4.91010096518397e-05
-3.74406420848891e-05
-4.58911114576676e-07
-4.75585748363005e-05
-4.01183645508263e-05
-3.64412808043926e-05
-1.77801895735178e-05
-2.27758264243194e-05
-2.3558512509949e-05
-1.25126592386856e-05
-5.18388246712759e-05
-9.83123524835804e-06
-2.63638740096089e-05
-4.97786170349628e-05
-3.77535691866276e-05
-6.04714951104854e-05
-2.4036250255095e-05
-3.82767104020836e-05
-6.67572515225391e-05
-5.79010464488617e-05
-4.14754042780234e-06
-1.02356287187977e-05
-5.03523657119448e-05
-3.44850842486433e-05
-1.49217718103372e-05
-8.11247025496465e-06
-3.51709263656e-05
-3.60183658444463e-05
-4.57934199940132e-05
-9.71234819820259e-06
-9.07033904748666e-06
-4.59924747312114e-05
-1.051305674407e-05
1.17156656866592e-06
-2.70714160180961e-05
-4.38061189477563e-05
-2.57515150341982e-05
-2.35134768234834e-05
-2.61005993991755e-05
-2.17380456671603e-05
-2.97286587102348e-05
-4.40555168098234e-05
-2.07363566657194e-05
-9.61233907131156e-06
-3.76846478570548e-05
-3.66902851076443e-05
-6.14879748891538e-06
-2.12890009006088e-05
-3.6066318262451e-05
-2.72438593961984e-05
-3.69792912086754e-05
-5.65600515968035e-05
-3.42997539563329e-05
-2.14687240631068e-05
-7.47349578399794e-06
-1.80027557482785e-05
-2.33655374095361e-05
-1.70948679848606e-05
-6.44078741683767e-05
-6.16581476730751e-06
-2.59061999457101e-05
-3.63646401373629e-05
-8.65388538961109e-06
-3.22001651169528e-05
-1.18291160120259e-05
7.50425805933497e-06
-2.33488711119091e-05
-2.06978616961759e-05
-3.04847726647888e-05
-3.59677524380631e-05
-2.26962336505088e-05
-1.95082583885309e-05
-3.76075140211233e-05
7.74529190810682e-07
-3.34012039294651e-05
-2.04142147408763e-05
-1.95204218109117e-05
-1.97250151258045e-05
-3.24074018998291e-05
-2.8866585565041e-05
-3.80641606368245e-05
-3.14963772319229e-05
-5.40057150980924e-05
8.3515172805381e-06
-3.49466526455721e-05
-4.33745534285976e-05
-1.82371163875319e-05
-2.42965480330354e-05
-1.99984807835195e-05
-2.14386105247064e-05
-3.70395220243982e-05
-2.48542590012145e-05
-3.66781865017043e-05
-5.90272199160401e-06
-1.27515015232025e-05
-1.07249889260512e-05
-2.19520957455965e-05
-2.88253696800766e-05
-3.26002238320295e-05
-2.51685017830019e-05
-1.48780684876718e-05
-4.00816585631967e-05
9.48371677839642e-06
-2.33096172942502e-05
-2.01920690474817e-05
-3.91568703290532e-05
-4.55582310381258e-05
-2.75664030817197e-05
-1.33606715287014e-05
-1.33776697707096e-05
-2.52461204560643e-05
-1.76299703789497e-05
-2.97508209799138e-05
-6.37799885313105e-06
-4.47175330311429e-06
-2.35007139853568e-05
-1.59501347729292e-05
-2.33813388533016e-05
-2.75064021831505e-05
-4.02204397339396e-06
-4.83333135733271e-05
-3.52757351352172e-06
-1.18224873431542e-05
-2.16609712644743e-05
-2.16351233690349e-05
-5.27107452395417e-05
-8.67007481795234e-06
-4.9756199570077e-05
-5.26522184002534e-05
-7.40516079630299e-05
-3.60780822668239e-05
-1.88864029831308e-05
-1.25251286350952e-05
-2.23779130198304e-05
-1.99266122694213e-05
-2.48277110970055e-05
-3.14756438146324e-05
-5.2633033338397e-05
-2.68140798481477e-05
-2.82258656894783e-05
-2.62744488640869e-05
-1.9667833163115e-05
-3.40613716586687e-06
-1.44243374121067e-05
-2.68838939872809e-05
-3.03251553491016e-05
-4.48735439231609e-05
-6.16770907776507e-06
-4.70520672030035e-05
1.77033069115106e-05
-2.18873202672386e-06
-1.41386257104871e-05
-5.58119735551028e-05
-3.64330163423178e-05
-7.92163553851312e-06
-1.81897257502086e-05
-2.48054617916726e-05
-3.90062739296095e-05
-1.44596352134072e-05
-4.81817559440905e-05
-5.36601570937744e-05
-1.97556683386245e-05
-4.33374826446635e-05
-3.09582015410497e-05
-3.68331745297254e-05
-2.62213551920176e-05
-2.99533766455442e-05
-1.14797424966968e-05
-3.54525612183884e-05
-8.51818958914158e-07
-1.94777917086219e-05
-5.12565703641974e-05
-6.40456521280871e-05
-2.89218655376648e-05
-2.50820767830641e-05
-2.12655448228586e-05
-5.87873699835963e-05
-2.31601740630255e-05
-2.9728738650119e-06
-5.54053438681536e-05
-5.90903900918008e-05
8.92633937556909e-07
-2.65137648815962e-05
-3.31579331408548e-05
-3.00429957278925e-05
-1.85429691882808e-05
-3.00485885576316e-05
-2.29266298729774e-05
3.09894332436172e-07
-8.741668530935e-06
-2.86063384613403e-05
-1.01285944687281e-05
-5.56529878598953e-05
-7.89513520881843e-06
-3.01259705337663e-05
-2.39121460541793e-05
-4.30588753340058e-05
-2.04137108202228e-05
-1.57337542849012e-05
-2.31433819872069e-05
-3.41139880883559e-05
-2.0688932562578e-05
-2.53695991884897e-05
-3.76139389382324e-05
-2.17306336552565e-05
-2.82425866356369e-05
-1.96385745315879e-05
-2.22530358192245e-05
-2.69201824438315e-05
-3.99435959867827e-05
-1.93158083216038e-05
-2.67509547336284e-05
-2.47086894393003e-05
-3.31781982223092e-05
-4.17109376438022e-05
-4.68102028897189e-05
-1.63261896363576e-05
-2.92212031004444e-05
1.57116749512986e-06
-4.40910601064833e-05
-3.66129814334328e-05
-4.5664997305025e-05
-4.60856916384339e-05
-3.13743917889156e-05
-2.19199285633523e-05
-2.6217367264254e-05
-9.40526347030023e-06
-2.85541182231227e-05
-4.3927376457933e-05
-4.03126808043841e-05
-4.8123956976168e-06
-4.82985530082096e-05
-3.94530789871519e-05
-6.76641834304856e-07
-2.35605396498454e-05
-1.18639939880351e-05
-1.75715566644037e-05
-4.20969678735446e-05
-6.76867262544067e-05
-4.01126007139967e-05
-2.61665605093131e-05
-2.20021140437127e-05
-4.28051996352093e-05
-3.0280500178742e-05
-1.82182027088262e-05
-4.01713211526584e-05
-2.3203706147223e-05
-3.47347091627207e-05
-1.78518871845453e-05
-2.41096831200073e-05
-3.21476419973433e-05
-2.96116981078466e-05
-3.71271301290708e-05
-4.61755239173149e-05
-4.39367293229691e-05
-3.21619166648898e-05
-7.94126255470713e-06
-1.08976868107293e-05
-1.63275710924243e-05
-2.75346969675618e-05
-9.15857108579411e-06
-3.01831506161356e-05
-1.89075314933686e-05
-5.32860058200468e-05
-9.55151259776791e-06
-3.5055159345898e-05
-2.068563767536e-05
-1.87147584749561e-05
-3.06588754768987e-06
-6.20833703571919e-05
-2.18236314952146e-05
-3.55054058929515e-05
-3.23245273182435e-05
-1.41362951565956e-05
-2.42614836297496e-05
-3.35796467429892e-05
-4.55248627232993e-05
-2.35311802477606e-05
-1.26966157317774e-05
-3.20429849899625e-05
-3.06914570698664e-05
-4.25819050697033e-05
-1.12417981408193e-05
-4.79450984383703e-05
-6.1882192905787e-06
-4.17277199797324e-05
-1.1657676209013e-05
-3.63435463108965e-05
-4.16690402806064e-05
-2.20310457669294e-05
-4.2149519675857e-05
-5.13375769584535e-05
-1.9557368916464e-05
-2.87882523118759e-05
-2.879698236131e-05
-5.07607807266718e-06
-3.52515546630876e-05
-2.53341422491782e-05
-2.92185867778322e-05
-3.615063711506e-05
-1.53732864819852e-05
-3.5904777622517e-06
-2.79729730370016e-05
-1.03423411229917e-05
-3.19817698157081e-05
-4.53564162075707e-05
-2.25603557857404e-05
-2.41336210073249e-05
-2.51394915866489e-05
-2.99645201194306e-05
-3.81107565439473e-05
-6.31415562717011e-05
4.95005474027266e-06
-1.92511363929489e-05
-5.90205729291995e-05
-1.44297814177759e-05
-2.21269098076538e-05
-3.02451806613436e-05
-6.10468174474223e-05
-3.05887455011797e-05
-3.73615260256233e-05
-1.07403295384046e-05
-2.51721597957882e-05
-2.00811790117408e-05
-4.21640217240014e-05
-2.4467556225776e-05
-1.75192801171038e-05
-2.9891528602622e-05
-4.04097657484623e-05
-2.70238476598238e-05
-1.83698675652952e-05
-4.04464667477575e-06
-2.26170077423122e-05
-6.15680442373903e-06
-1.12695688806948e-05
-3.15450567697315e-05
-4.96027302194753e-05
-2.88856406244122e-05
-1.99823271963407e-05
-2.59965497065531e-05
-1.63293463120361e-05
-4.88377034416367e-05
-1.27022291172322e-05
-2.09392158225826e-05
-2.81046739441815e-05
-3.66821535906795e-05
-5.13744556283682e-05
-2.57434936747253e-05
-1.37739928581964e-05
-1.91449200602038e-05
-4.94677734693953e-05
-2.16837937827827e-05
-2.2315630174819e-05
-4.09747045680116e-05
-4.28097437009064e-05
-1.63924036973639e-05
-6.63174680355008e-05
-5.02216917114908e-05
-2.35629208556469e-05
-2.02033418403522e-05
-1.67173463964859e-06
-1.84830109624043e-06
-3.89832677788557e-05
-4.93083853240289e-05
1.51897325371346e-06
-2.90989533240649e-05
-3.3202076122878e-05
-5.59356793908953e-05
-4.45620681100908e-05
1.7828225640574e-06
-2.46763367712324e-05
-4.73013952245776e-05
-3.21254976969485e-05
-2.55352940740123e-05
-2.33251990517707e-05
-2.47141786360722e-05
-3.09339669010669e-05
-3.72651133523192e-05
-4.21466601731656e-05
-1.68723753633895e-05
-5.5948875422256e-05
-3.3291303438616e-05
-1.05441060435859e-05
-3.24281479889177e-05
-3.32565229491966e-05
-2.97665114513202e-05
-2.78473305346156e-05
-8.59876278803199e-06
8.37937053315757e-06
-1.32904376349998e-05
-3.57098936619327e-05
-2.70180825622612e-05
-1.96317437843882e-05
-5.04913578562935e-05
-2.79707046813493e-05
-3.51275036469807e-05
-4.02013277749763e-06
-4.04096783837352e-05
-4.93314871352303e-05
-3.10530382694806e-05
-4.41357920838179e-05
-2.91983388713963e-05
-3.19634970593083e-05
-2.95111848767253e-05
-8.69433361666856e-06
-1.85762139367936e-05
4.10187151996447e-07
-6.56186856653774e-06
-1.04515578591396e-05
-1.79661632690915e-05
-4.11842204062553e-05
-4.27819625681028e-05
-2.72710785494833e-05
-3.77038854802237e-05
-1.43529292826576e-05
-5.1777725749677e-06
-5.46510446693878e-06
-4.21800440574147e-05
-2.94256416158691e-05
-1.70734842923078e-05
-8.14231066000935e-06
-1.58261101258788e-05
-6.93721800511695e-06
-3.49967958509481e-05
-7.0064142421461e-06
-3.20819280668348e-05
-5.84380648176403e-05
-2.1968163700158e-05
-2.35091885248928e-05
-3.64878310229151e-05
-4.79915043366046e-05
-2.99437282581201e-05
-1.42622712862424e-05
-2.55019553563261e-05
-5.2913361265469e-05
-1.47703110939703e-05
-4.34235768078067e-05
-2.49330383268986e-05
-1.09475144994675e-05
-9.45219799580872e-07
-3.09977282056785e-05
1.10841691010384e-06
-3.2526186827083e-05
-5.75843123997722e-07
-2.03238560273837e-05
-7.66232099500891e-06
-6.32882512276025e-06
-1.75173997065581e-05
-3.56837115739017e-05
-3.6079676688283e-05
-2.51474151531545e-05
-4.4541731080183e-05
-2.87886717045377e-05
-2.34226747707977e-05
-3.7398243507871e-05
-1.17529097693348e-05
-6.26023026724965e-05
-2.27358729265374e-05
-1.17692806269425e-05
-2.02058169456932e-05
-2.93653095539642e-05
-2.63085320233977e-05
-2.67763623310985e-05
2.65244964410676e-06
-2.75814375610257e-05
-4.35653386445733e-05
-1.7027792512559e-05
-2.44617098390549e-05
-1.22694094077721e-05
-3.52193643147427e-05
-2.16509025672001e-05
-2.17292808497226e-05
-2.89925205142763e-05
-1.19110283273945e-05
-2.17105371548887e-05
-4.08355457043543e-05
-1.09352408498881e-05
-1.24878240850626e-05
-4.44102480410426e-05
-4.13578934687588e-05
-1.08364348050056e-05
-4.12806141511509e-05
-2.60696831261119e-05
-3.11391058734466e-05
-3.20134154759121e-05
-1.19021653773606e-05
-3.8457906989711e-05
-3.81225068630866e-06
-3.05416567415725e-05
-2.31822461000389e-05
-4.18151146528067e-05
-3.10192883620276e-05
-1.8746571587065e-05
-4.00851026586588e-05
-3.16730902474945e-05
-3.44011367496952e-05
-3.38849074177175e-05
-3.80672819092605e-06
-2.44842585745704e-05
-1.68408048662905e-05
-2.62493049773992e-05
-3.23621168196642e-05
-3.86026207725137e-05
-2.4597554332437e-05
-1.8142679714585e-05
-6.97366330503361e-05
-1.07808945204191e-05
-6.49565878331724e-05
-3.95765635893734e-05
-2.67957701430913e-05
-3.19746291670876e-05
-1.43833416043752e-05
-3.35981343829897e-05
-2.60254464363604e-05
-2.17181934592275e-05
-4.71125685326004e-05
-1.23475386539242e-05
-1.81950047878774e-05
-4.45678740160982e-05
-3.74787932607966e-05
-3.68178673046057e-05
-1.54952034387234e-06
-3.28791114387239e-05
-4.61074201250106e-05
2.78620429891488e-06
-1.81662854979562e-05
-7.68767425851794e-06
-5.03337639209786e-05
-9.13197239963319e-06
-2.2359303368307e-05
-2.59055704205185e-05
-2.72568237409247e-06
-1.35373661436715e-05
-2.43146221076477e-05
4.15225448934182e-06
-2.61032852520582e-05
-1.77472480257087e-05
-4.4651457476045e-05
-1.53016830686592e-05
-3.85377789838782e-05
-5.44970221215298e-05
-3.24819560899612e-06
-2.01362551231063e-05
-3.97547862878713e-05
-3.34989319080502e-05
-2.35661010417426e-05
-3.15631779499558e-05
-1.28466907978633e-05
-5.9458221755044e-05
-1.83464631598052e-05
-1.0668657095122e-05
-3.54611307342239e-05
-1.48300164922189e-05
-1.86976612482081e-05
-3.11911615250899e-05
-3.46561693370649e-05
-1.59906192265906e-05
7.04067099124642e-06
-4.82564504787999e-05
-1.37680610725332e-05
-1.6658728109096e-05
-1.1154106189228e-05
-3.98586044515064e-05
-1.05227977374655e-06
-3.54600670957095e-05
-4.6685765127014e-05
-5.66795040254076e-05
-3.97288292802732e-05
-1.96713949815953e-05
-1.43036536592188e-05
1.14363622894915e-06
2.02818266691704e-06
-2.64791252496041e-05
-2.69938445745006e-05
-2.477183341301e-05
-5.20405446849188e-05
-3.91134738448314e-05
-3.79512574935324e-05
-1.30246300750186e-05
-1.95686292843295e-05
1.19618001155356e-05
-3.25576226010426e-05
-3.54755591112954e-05
-3.46334425394597e-05
-5.022448515661e-05
-4.46190678993787e-05
-2.94465970897328e-05
-1.81481025219129e-05
-2.45861630403207e-05
-3.34366999567918e-05
-2.73628419946817e-05
-1.91077301387183e-05
7.32664402645166e-06
-3.18948487118272e-05
-2.74860970421103e-05
-3.02246788548835e-05
1.0078793926828e-05
-3.35370281477585e-05
-1.4614419951839e-05
-2.73117653355863e-05
-3.20658321185121e-05
-3.28138814000433e-05
-4.53235381028888e-05
-2.89734302140977e-05
-2.09618475109165e-05
-6.25059234950605e-05
-3.90316590466063e-05
-2.60710591041517e-05
-3.9304827298083e-05
-4.0103833217118e-05
-8.43691166748597e-05
-1.26546738704051e-05
-3.97877616037986e-05
-2.2250459383419e-05
-3.67826604936255e-05
-3.2764928992619e-05
-3.43125415273739e-05
-2.62256303510785e-05
-3.89504542676798e-05
-4.31082495037758e-05
-3.20265757574111e-05
-2.31863531372191e-05
-4.49613704558781e-05
-4.17994417645083e-05
-4.08106464617271e-05
-2.83340167535922e-05
-5.4450040881087e-05
-2.2024460849882e-05
-2.5075811614069e-05
-7.63482927729592e-06
-2.67911486126101e-05
5.30221131647879e-06
-3.93191969041394e-05
-5.16135986324e-05
-4.42413289159292e-05
-3.4303133634828e-05
-2.57598132632453e-05
-3.48811043642268e-05
-3.54697389347107e-05
-5.85144770566163e-06
-7.10943582265676e-06
-1.60752627903947e-05
-2.99331603807179e-05
-1.95940605503706e-05
-1.12814532390751e-05
-3.4495242440672e-05
-3.94180716579394e-05
-3.08740916741108e-05
-6.1287586160503e-05
-4.04186264568533e-05
-2.44183753161164e-05
-4.32959032772288e-05
-1.5557582607905e-05
-2.9109113425452e-05
-3.4510938114771e-05
-1.21448373863894e-05
-1.33772210815106e-05
-2.5745063595071e-05
-1.08119816928721e-05
1.9781041579949e-05
-9.85608525095375e-06
-2.93650198234214e-05
-1.53272206881897e-05
-3.08007071100402e-05
-4.23687285521204e-05
-3.91177152759697e-05
-1.78418697912065e-05
9.842547158146e-06
-4.03114955932049e-05
-4.16551529877752e-05
-1.90977037408377e-05
-4.87644583903365e-05
-1.77090761357569e-05
-3.17854707759055e-05
-2.79603382630306e-05
-4.3060989553101e-05
-2.00710594488936e-06
-1.92658063833037e-05
-1.76946840377921e-05
9.47877297352532e-06
-3.35915359896277e-05
-4.66642223223382e-05
-4.47870486048726e-05
-2.80168994052162e-05
-2.57738222568194e-05
-5.19327474358566e-05
-3.28617622813527e-05
-2.6396278763444e-05
-3.92854379925695e-05
-2.85092859101119e-05
-4.74351620404071e-05
-5.42379599346502e-06
-3.41152645784432e-05
-3.08068614287916e-05
-1.75387965754675e-05
-4.58705478658337e-05
-2.27114438259963e-06
-3.11616081590622e-05
-3.29455597101271e-05
