# Supplementary material for: Research on computational propagation and identification of mine microseismic signals based on deep learning
Source: PLoS One. 2025 Oct 22;20(10):e0334641. doi: 10.1371/journal.pone.0334641 (PMC12543183; doi:10.1371/journal.pone.0334641)
Supplement: S8 Data — (ZIP) [file pone.0334641.s008.zip › 000100900002708.xlsx_0.txt_24.txt.txt]

-1.85788803259243e-05
5.03502572343776e-07
-1.46674260441011e-05
-2.05649970165396e-05
-4.85910013973413e-05
-5.6005693991142e-05
-1.02352786560885e-05
-1.97366567457091e-05
-3.6227176756062e-05
-5.89863082125153e-05
-2.74163294343408e-05
-4.13699432462189e-05
-7.0906939272705e-06
-3.17990272481644e-05
-1.0489382288748e-05
9.11602877886496e-06
-3.22405538044404e-05
-4.06772625798908e-05
-1.32957003803305e-05
-3.16579476440034e-05
-3.32659155283048e-05
-4.39875259850944e-05
-2.20538105565486e-05
-3.14155180553277e-05
-2.0526008454234e-05
-3.13903843159427e-05
-1.03941690433066e-05
-1.59006710767798e-05
-2.75305137663475e-05
-4.48817819279715e-05
-4.47297125788644e-05
-2.74349117785906e-05
-4.12775442179471e-05
-4.20766958933961e-05
-2.29699733888333e-05
-1.91918339448367e-05
-2.83457434074082e-05
-2.97915546576241e-05
-3.35962087113945e-05
-3.06567105253587e-05
-2.69797611398584e-05
-3.63503577110863e-05
-3.55761767108358e-05
-3.06498444010494e-05
-3.47000579353124e-05
-8.65674161312469e-06
7.96447161970248e-06
-1.59347798816926e-05
-3.05526935137802e-05
-3.28372107907573e-05
-3.6118331648506e-05
-3.43082627891e-05
-3.35915538788441e-05
-3.84547125958982e-05
-2.76324182330677e-05
4.80699950307703e-06
-5.15780400657537e-05
-2.65329849930365e-05
-1.50538452327536e-05
-3.92162863584198e-05
-4.82627220437567e-05
-2.45713305440028e-05
-2.76517646468638e-05
-8.48726757848131e-06
-4.46832117284813e-05
-3.55807458120228e-05
-1.0697047995814e-05
-1.26962646296196e-05
-2.69485034732103e-05
-2.41385574741905e-05
-1.3941547507963e-05
-3.06193742625582e-05
-1.94013682814621e-05
-1.23180944108656e-05
-1.01070515812182e-05
-5.37930919112795e-05
7.66435673801689e-06
-2.56897267015836e-05
-1.53098011913924e-05
-2.77170119306922e-05
-6.01239969296845e-06
-1.3882831868619e-05
-1.22220489879716e-05
-3.56937552487348e-05
-4.48351935919846e-05
-4.08753679607874e-05
-1.8138783877544e-05
-5.1305640195901e-05
-3.43167029626886e-05
-5.06798362236266e-05
-8.35405755884314e-06
-4.41902498753148e-05
-3.31809487425604e-05
-2.16344107512539e-05
-4.69449742223597e-05
-4.31326050378458e-05
-1.77692499051989e-05
-4.65317594350448e-05
-2.95739128396608e-05
-3.23563574974143e-05
-1.10598119081915e-05
-3.21596077596629e-05
-1.61524911111727e-05
-2.30938181112695e-05
-9.46030761497364e-06
-4.80224524119757e-05
-6.03694719462417e-06
-2.68845706248426e-05
-4.08535389725039e-05
-2.78154796213886e-05
8.54191789627811e-07
-3.59022820994595e-05
-4.72659093408334e-05
-2.78471796678862e-05
-1.16745709884621e-05
-2.07032416795308e-05
-6.13635536440235e-05
-2.7307658364822e-05
-2.95340734816969e-05
-1.84494455167236e-05
-2.76931725230813e-05
-7.94150383214234e-06
-2.47171492875129e-05
-5.94100526664526e-05
-3.96351208305551e-05
-2.59806878802768e-05
-4.31548697421678e-05
-3.09357735263378e-05
-5.08354989595485e-05
-2.42959710445099e-05
-2.03967933004115e-05
-1.96744304102605e-05
-1.51692785730739e-05
-1.83386493069026e-05
-3.43789099895756e-05
-5.73322916535739e-05
-4.1268083936915e-05
-2.24480141988558e-05
-3.30870551342644e-06
-3.51409016741499e-05
-5.34963355888614e-05
-3.29420275467903e-05
-3.52732596265289e-05
-1.85935344909735e-05
-2.89183906492524e-05
-2.46700028529084e-05
-3.86183239542306e-05
-3.66807818826062e-05
-1.32931180909662e-06
-3.5779627062249e-05
-3.97106263370382e-05
-1.83627364286662e-05
-2.78363865518701e-05
-3.57861209515596e-05
-1.57008745029568e-05
-3.01912548741219e-05
-2.83318618950536e-05
-1.48579440035764e-05
-4.83251555681313e-05
-3.04533554770788e-05
-3.00832881149906e-05
-2.53543509817757e-05
-3.93979070829768e-05
-4.44893490353504e-06
-2.02633808392857e-05
-4.34517251326922e-06
-2.04671959424522e-05
-5.37065461565236e-05
-4.15243608125399e-05
-2.34195989697071e-05
-2.4156272013868e-05
-2.20895384539949e-05
-4.07945463892572e-05
-4.24197875342184e-05
-3.26626330330341e-05
-1.39894856325947e-05
-7.07927569583895e-06
-2.82555380427477e-05
-2.36300155609803e-05
-3.65026156280299e-05
-6.44832294786175e-05
-6.01910279949356e-05
-2.71170087477766e-05
-2.93589785213734e-05
-3.78161092706156e-05
-4.1784156326387e-05
-2.74645298819989e-05
-1.33996547337466e-06
-3.84816019501634e-05
-2.86387817395696e-05
-1.26607588598725e-05
-6.01513148741878e-06
-3.7039846551789e-05
-4.01370772876761e-05
-2.96213433284028e-05
-5.86983550424027e-05
-6.06841438339993e-05
-2.54368424927188e-05
-4.61608882524777e-05
-2.87372016442297e-05
-3.18862481453895e-05
-5.86835398594999e-05
-4.8130194665926e-05
-2.32923120163458e-05
-3.09959902015381e-05
-2.62289435190876e-05
-5.15510618415711e-05
-2.85537861987411e-05
-1.85481517372628e-05
-4.88465014103688e-05
-3.61542870367617e-05
-2.27929146751776e-05
-1.73318701002646e-05
-4.07934489323302e-05
-3.38231907280757e-05
-2.11588069413458e-05
-6.9941289796871e-06
-3.49066588611364e-05
-1.19627507065739e-05
-5.87226792883624e-06
-4.14984217848515e-05
-3.16656885838839e-05
-1.93769846213836e-05
-3.72059949302936e-05
-1.42747020438171e-05
-4.53062371986898e-05
-1.68248289864536e-05
-3.01071563417615e-05
-1.12870111668971e-05
-3.35450561518083e-05
-2.49353547063541e-05
-3.17106198117407e-05
-2.47562795988726e-05
-3.16408966397426e-05
-1.91843756159585e-05
-2.72082038003005e-05
-1.65337262369175e-05
-2.88727182237879e-05
-3.94646135239153e-05
-9.04955024720439e-07
-2.79523230654763e-05
-3.86609444437789e-05
-2.58130526322411e-05
-4.83727859225153e-05
-1.22692378938381e-05
-3.92202100954673e-05
-2.29512279371057e-05
-4.35671297738311e-05
-1.29400859715174e-05
-3.87618346096924e-05
-4.3676374489083e-05
-2.47741428922826e-05
-2.80578732695236e-05
-4.5542058748343e-05
-1.16361416282907e-05
-1.83063547411588e-05
-2.72763204616577e-05
-4.47880563517479e-05
-4.38236831901871e-05
4.50226020857407e-06
-3.47659980291122e-05
-2.8924440431868e-05
-1.2510968406107e-05
-1.70668406123461e-05
-2.8641850647556e-05
4.67544063486572e-06
-2.84901296667359e-05
-3.01161978545447e-05
-3.35349138894053e-05
-6.82520360612675e-06
-3.06735350646908e-05
-3.62446658462117e-05
-2.03123354258416e-05
-4.39011850656447e-05
-1.76379519613714e-05
-1.6563596778886e-05
-2.02020234628092e-05
-1.33255156299872e-05
-2.98967789569227e-05
-5.7710251006259e-05
-1.85962352216894e-05
-3.0252071796197e-05
-4.631460672656e-05
1.41039727820669e-05
-2.11784464090945e-05
-6.38412375955957e-07
-1.85731544079209e-05
-6.93564884289861e-05
-3.66588004962227e-05
-4.34213546010925e-05
-3.82544080789531e-05
-3.21032286761124e-05
-3.35106835028502e-05
-4.41685795609104e-05
-2.78368581661865e-05
-2.73330694002379e-05
-1.81900619683256e-05
-2.53417847255181e-05
-4.53517608100217e-05
-3.5543077852764e-05
2.43976569346992e-06
-7.46010474146888e-05
-3.88666008174016e-05
-3.57480636762161e-05
-6.58085264367795e-05
-4.85769462543535e-05
-3.24097462448402e-05
-4.27012051221196e-05
-2.22104126456964e-05
-8.36993583845064e-06
-4.34161589643514e-05
-3.35671441689919e-05
-1.7342853005848e-05
-4.87162397473962e-05
-1.57871621706489e-05
-4.9192711824734e-06
-1.86676037738818e-05
-2.36840093243432e-05
-4.42387408977254e-05
-3.97159634836814e-05
-3.04823348586424e-05
-1.86433680918699e-05
-1.61689281123164e-05
-5.63793443864427e-05
-4.71951723235319e-05
-1.15313210948818e-05
-4.15738643088298e-05
-3.95426890059113e-05
-2.15436290920845e-05
-2.20871721779759e-05
-5.13107348994792e-06
-3.61237853589936e-05
-2.30058093340824e-05
2.14378347635558e-06
-3.24986419093307e-05
-7.37275285605576e-05
-2.2676666093142e-05
-2.25871897986884e-05
-4.01631828403918e-05
-1.8695886782385e-05
-2.26280503637914e-05
-3.95993417452845e-05
-1.26668067722684e-05
-3.07060199739934e-05
-2.7700202420489e-05
-2.16138196312675e-05
-3.56468105365227e-05
-5.21061386418534e-05
4.84909426384893e-06
-1.26135820498984e-05
-2.5787842695215e-05
-2.29985492445735e-05
-2.65322788676446e-05
-1.1823744948078e-05
-1.85179185359946e-05
-1.33605784418184e-05
-6.43058676929584e-05
-3.82693309245323e-05
-2.79267052326133e-05
-4.27507823000072e-05
-3.26891043719483e-05
-2.80927975492082e-05
-3.66269385483406e-05
-2.36583820888381e-05
-5.3143483927917e-05
-4.21988288201645e-05
-1.07794402332469e-05
-3.90219424582604e-05
-2.01182373650265e-05
-3.02125954590998e-05
-2.70258036317923e-05
-4.66248141935319e-05
-2.4858080283412e-05
-3.6198795382725e-05
-8.97575359681211e-06
-1.80890714249524e-05
-4.17989040253068e-05
-2.52631945910138e-05
-2.54777232289296e-05
-5.67360195924687e-05
-2.9378414386446e-05
4.37244388929361e-06
-2.20077060794738e-05
-3.59595401630352e-05
-2.9279451400976e-05
-3.00785012450383e-05
-3.09380473265713e-05
-2.44955898914648e-05
-1.69301400725851e-05
-4.0925453764331e-05
-2.55327949119164e-05
-4.11618001071224e-05
-1.83175558180298e-05
-5.08117458967803e-05
-2.17158019541709e-06
-2.7011130497617e-06
9.01310312689959e-06
-3.63560424671423e-05
-3.24676094693021e-05
-4.69990902602624e-05
-1.14764059673904e-05
-2.98785025362783e-05
-3.98065693659838e-05
-1.69887066998528e-05
-4.21917409748112e-05
2.11606949344134e-06
-3.29172425714305e-05
-9.55737080344098e-06
-5.03846286442839e-05
6.24617247188521e-06
-4.33359720904642e-05
-3.28600462794717e-05
-8.86710845132873e-05
-4.28152003607724e-05
-2.0968131572205e-05
-1.33478661402697e-05
-4.99466302239931e-05
-3.64178110114056e-05
-1.35551752366586e-06
-3.1785402733386e-05
-7.88191010103011e-06
-1.42259541245278e-05
-1.96758452752163e-05
-3.97815002102746e-06
-8.09277061720909e-06
-2.7117727120041e-05
-1.99477927717659e-05
-2.98964219049278e-05
-2.99010697700456e-05
-3.65772443707353e-05
-3.32506473648179e-05
-2.43699945354293e-05
-1.22080964291107e-05
-2.12844592197361e-05
-2.12059721071219e-05
-1.50212778729959e-05
-3.06104663437624e-05
-3.91038274835637e-05
-1.22246942392663e-05
-1.54509173012986e-05
5.57075470940855e-06
-3.21310588767389e-05
-2.96816978752702e-05
-5.72846185597638e-06
-2.17279389985923e-05
-2.75786035104819e-05
-3.03750492294682e-05
-4.35193815234814e-05
-6.03495999942391e-05
-2.92353664720118e-05
-2.08145680004404e-05
-3.99812525572483e-05
-4.62778830086624e-05
-1.11946903027661e-05
-4.80122286082933e-06
-4.80175784831886e-05
-4.38156316964363e-05
-3.19345982488214e-05
-4.80930992025508e-05
-2.88007577055396e-05
-3.47582834886154e-05
-1.42166868337291e-05
-4.62098236997738e-05
-1.85708852194411e-05
-5.78003050902314e-05
-3.46478739255777e-05
-3.32867247578327e-05
-3.78371343127695e-05
-6.22608872156908e-05
-5.33816203090223e-05
-3.0806909702869e-05
-2.482818248153e-05
-3.83437925537771e-05
-4.26962734446592e-06
5.62918562867214e-06
-3.24032612079487e-05
-5.01549034041404e-05
-3.47181587915948e-05
-1.68114641373185e-05
-2.17351533822081e-05
-7.94942487223861e-07
-3.34790335166894e-05
-4.26698835765266e-05
-1.93730835519308e-05
-4.31158899247974e-05
-3.47283820619912e-05
-4.79287929048456e-05
-1.5545306735391e-05
-6.34141314885683e-06
-1.10938587083897e-05
-3.71703456994654e-05
-1.4643623010874e-05
-2.4149840387621e-05
-3.36881500692503e-05
-2.05448077422359e-05
-4.47800166324991e-05
-4.46098163933098e-05
-2.60029194112117e-05
-3.85716612095859e-05
-4.83746775562257e-05
-1.59827788418374e-05
-2.46432677345264e-05
-3.37544309075445e-05
-4.69452411983581e-05
-9.19079248953283e-06
-1.88584449733782e-05
-3.70319014235508e-05
-3.46956290423451e-05
-3.11632059890701e-05
-4.46598873891495e-05
-2.70941700848751e-05
-3.49278376952467e-05
-1.70425742692585e-05
-2.53372130710509e-05
-3.86533891197308e-05
-4.2400839742605e-05
-1.48634600913613e-05
-5.10240834630024e-06
-3.49460056165606e-05
-6.0224161076175e-06
-3.39851451818071e-05
-2.87983589709056e-05
-2.65273240071763e-05
-3.74927693084065e-06
-2.56189088566744e-05
-1.04155345519799e-05
-1.72511508068327e-05
-2.05875890055283e-05
-1.26749851882973e-05
-3.05680987352645e-05
-4.55359433313904e-05
-8.14604082216185e-06
-1.26249933596563e-05
-5.60402408958291e-05
-3.43197783411279e-05
-1.08524767904731e-05
-3.7521297937869e-05
-4.67819536745151e-05
-3.3272608763645e-05
-6.04925453240814e-06
-9.06637086125621e-06
1.07724336182215e-05
-4.67206832704089e-05
-3.11586928876477e-05
-3.74530490198107e-05
-3.48154579066803e-05
-4.03430958375828e-05
-3.04913216003552e-05
-1.81150584406059e-05
-4.96529071414255e-05
-2.1333153254026e-05
-2.56687685367877e-05
-5.37111834306307e-05
-4.21626057114159e-05
-3.2682980616458e-05
2.40993307374515e-06
-6.80171561375009e-06
-1.50030800593867e-06
-1.72617656062166e-05
-6.46592458583787e-06
-3.94380648462375e-05
-5.3877101786916e-05
-1.84760840517566e-06
-9.72245773353117e-06
-3.94068300262965e-05
-2.63056208827439e-05
-4.64561192581108e-05
-3.90217086596001e-05
-1.65979943202308e-05
-4.2463884501514e-05
-5.18158022974489e-05
-3.27347452180224e-05
-4.37577856825823e-05
-6.92017397237309e-05
-1.45726902908296e-05
-3.63385676620226e-05
-1.56594686650766e-05
-2.62856256236728e-05
-1.93590161634546e-05
-2.34109739936727e-05
-3.5544905592358e-05
-5.1016023445637e-05
-4.00222348256866e-05
-2.13559337204244e-05
-1.42524475657715e-05
-3.39640013087265e-05
-3.57579404798182e-05
-2.97131378059607e-05
-2.3774254747988e-05
-5.00367144281036e-05
-4.27992365701861e-05
-1.26907004654746e-05
-2.85117595580595e-05
-8.35736991073967e-06
-1.89356481306711e-05
-3.35575785614032e-05
-2.32044313517874e-05
-6.11077627508796e-05
-3.26942178178091e-05
-1.88840392694284e-05
-2.11002695354948e-05
-1.80577403358995e-05
-3.93231049140661e-05
-2.68608350715348e-05
-2.93645157694361e-05
-1.88581019080627e-05
-3.21724497334816e-05
-4.180165279725e-05
-4.18045140169405e-05
1.44336270296668e-05
-3.28717411775065e-05
-4.31056581391893e-05
-4.31535979217501e-05
-1.78405392130348e-06
-3.59183685721755e-05
-9.99392302529238e-06
-2.08138821152278e-05
-3.0302071285802e-05
-1.40636525859574e-05
-3.12968849233148e-05
-3.23389096373252e-05
-4.18727641780191e-05
-2.00796827632511e-05
-2.2658821544429e-05
-2.54318192406866e-05
-1.11738034313714e-05
-3.27100926167889e-05
-5.3952199623467e-06
-3.46607586297573e-05
-2.25053984714988e-05
-1.66532115658781e-05
4.76357393363038e-06
-3.56265315721705e-05
-5.10555101921167e-05
-1.3787780788742e-05
-1.7690048523272e-05
-9.79706620167693e-06
-3.5140140446452e-05
-1.67779294080801e-05
-4.15058347844592e-05
-2.07058536166446e-05
-2.22752673878865e-05
-2.41388171082337e-05
-1.25418915488115e-05
-3.87825276108252e-05
-1.88537530298006e-05
-2.23839784209904e-05
-3.43736610262916e-05
-2.96521119061132e-05
-3.78193676431745e-05
-3.91233275805747e-05
4.64667212827625e-06
-1.46101356910993e-05
-2.39716369925683e-05
1.89432258639025e-06
-2.19893548255343e-05
-3.51426257400669e-05
-8.02477745798898e-06
-3.92897511272046e-05
-1.4216571346497e-05
-2.97765058930562e-07
-2.22836664478179e-05
-2.27812478343588e-05
-3.89645065318663e-05
-3.83552094318561e-05
-2.72809982534975e-05
-3.77336238576603e-05
-6.25991854506151e-05
-4.07764001697789e-05
-2.54075468870953e-05
-4.18732335641036e-05
-1.22573993878795e-05
-2.17346068329382e-05
-4.08276370919538e-05
-3.37631649476377e-05
-4.27095009205896e-06
-2.41704053760841e-05
-4.81594389607614e-06
-2.38391037216596e-05
-1.73627468924649e-05
-3.59140722265846e-05
-1.15307735892305e-05
-3.06382645725708e-06
-5.00298289999561e-05
-5.39072439725459e-05
-5.43951336139578e-05
-1.86638005739454e-05
-2.59172621643811e-05
-3.84352773980105e-05
-2.49556397795548e-05
-2.44977862974623e-05
-3.63508793710468e-05
-1.72481490896193e-05
-9.17204602391607e-06
-5.57606335490734e-05
-5.07447484491225e-05
-1.74827466611922e-05
2.66296639494672e-06
-2.46724091750673e-05
-1.9486243586394e-05
-4.6360896964459e-05
-4.89481735755056e-05
-2.44134039026665e-05
5.33388460624113e-06
-1.02624970670748e-05
-3.69793346670041e-05
-2.25345347575813e-05
-3.8232022492672e-05
-2.12477639867752e-05
-7.07371271377887e-05
-3.68100007484187e-05
-2.29803745939042e-05
-2.63210374354049e-05
-5.63108776837894e-05
-3.80150040737182e-05
-6.33678025995538e-06
-1.41192907587294e-05
1.26167152404508e-06
-2.60713003892824e-06
-3.94815662711316e-05
-3.55968957302104e-05
-3.92123590200581e-05
-2.68566932016762e-05
-2.67445695911593e-05
-2.60308722306858e-05
-4.67251986883649e-05
-4.37729331692685e-05
-2.90205255399195e-05
-3.0787799829216e-05
-3.91675396028417e-05
-2.36150758984171e-05
-2.74072061195624e-05
-3.12935892624483e-05
-1.16270215164953e-05
-3.57359735464568e-05
-5.72743467427706e-05
-4.64160286522762e-05
-8.51807969824026e-06
-4.49573555448828e-05
-2.42538429550575e-05
-4.60782590552371e-05
-1.89417814463694e-05
-2.85003482993008e-05
-4.41100021047094e-05
-2.03526570883868e-05
-3.08687120276449e-05
-1.92697123733371e-05
-1.39430381736894e-05
-2.6078161577393e-05
-4.49090201981028e-05
-2.44433682527442e-05
-4.1744890325832e-05
-1.58818883858586e-05
-4.46298433920296e-05
-2.4698168774388e-05
-2.79859144194185e-05
-2.2051620628596e-05
-1.83033108620087e-05
6.10287641448383e-06
-2.63238159050191e-05
-3.82292337155317e-05
-2.23105058710793e-05
-4.22663044835417e-05
-3.22749318684704e-05
-4.48689619405674e-05
-4.72341259053542e-05
-8.43273085330384e-06
-4.3801979451446e-05
-2.1725516725223e-05
-2.69220782530423e-05
-2.7142429641726e-05
-5.39861085233149e-05
-4.19240137872774e-05
-3.21108639837137e-05
-1.32127992332948e-05
-2.58236693585823e-05
-4.28507707683547e-05
-4.07783537688938e-05
-4.776047422221e-05
3.85998994467887e-06
-2.77507103151448e-05
-5.1398764476031e-05
-3.02949962024564e-05
-8.72279687744308e-06
-1.37035108667061e-05
-3.40877453566174e-05
2.13123633775248e-05
-2.55237797073612e-05
-5.17650795129165e-05
-2.48875387401875e-05
-3.12135913521579e-05
-5.34399223414728e-05
-1.63795238559533e-05
-1.65503586203879e-05
1.71341942027053e-05
-2.64804713807797e-05
-1.76640787126693e-05
-1.68228698867075e-05
-1.2076657735134e-05
-3.23409976898423e-05
-1.85489849996009e-05
-3.96704155774492e-05
-4.34223485560789e-05
-3.11964233179578e-05
-4.51696861554976e-05
-3.24493613902113e-05
-8.28858337543312e-06
-7.09624660816615e-05
-2.87039712293715e-05
-4.52141202135624e-05
1.35360199986342e-06
-2.62325510138389e-05
-4.65582785153865e-05
-7.30501496330748e-07
-2.62330484592622e-05
-7.27097279505558e-06
-5.60998908903654e-06
-3.80604283361682e-05
-1.81472802102629e-05
-7.55251058157504e-06
-2.00768139088304e-05
-2.20268987319452e-05
-1.92414093951804e-05
-6.46997754283666e-05
-3.05942458432993e-07
-3.6520794454006e-05
-9.91665541019205e-06
-2.49244034368609e-05
-2.65653853934065e-05
-2.94436497924485e-05
-1.16706087346799e-05
-1.65923850930357e-05
-2.20195717072678e-05
-8.66189811465534e-06
-7.17741544026607e-06
-3.68313745141106e-05
-1.46048559408387e-05
-4.62912640825836e-05
-4.94975903170029e-05
-1.96039559246036e-05
-1.03091818563237e-05
-1.00046578493119e-06
-3.23350535984676e-05
-4.3413720454277e-05
-6.6184844529101e-07
-2.33962462251488e-05
-3.40652438023762e-05
-1.54760766066547e-05
-4.45725799537517e-05
-2.2302290560888e-05
-6.98226014829486e-06
-3.96118160425194e-05
-2.21689493575281e-05
-2.91479966988165e-05
-6.3037870970954e-06
-4.59314969867912e-05
-2.79514034513097e-05
-3.68570576221806e-05
-3.9941364298156e-05
-3.61439458847105e-05
-4.11535440703897e-05
-3.43775727948982e-05
1.9939248901588e-07
-6.4897197311382e-06
-3.18705996523658e-05
-9.48815974398752e-06
-1.74277890279408e-05
6.24598052321918e-06
3.47488078054744e-06
-3.15123178461419e-05
-2.57572365192115e-06
-3.18051033002936e-05
1.67662236740094e-05
-2.20320107279483e-05
-5.01158602910019e-05
-4.86959248266605e-07
-2.56914343355219e-05
-1.9014634528409e-05
-4.38494324584204e-05
-2.16200375067104e-05
-4.61911244478107e-05
9.80873535141528e-06
-1.84867562994022e-05
-3.16275244999644e-05
-4.56828346522883e-05
-1.56703575239201e-05
-2.29728864275694e-05
-3.23287630200895e-05
-1.87820513882602e-05
-4.23011966125714e-05
-6.25459217055543e-06
-2.49038310062474e-05
-2.72324005982405e-05
-1.74139696433045e-05
-2.45354815832165e-05
-3.8985816698484e-06
-3.54508184931156e-05
-3.03838230558123e-05
-2.78033430108752e-05
9.05696692622167e-06
-5.88410335812666e-05
-6.48575482569921e-06
-1.96650163835706e-05
-1.38359072494473e-05
-3.55687881004637e-06
-2.04968552966736e-05
-4.11888353545476e-05
-2.70544299689147e-05
-5.52870934814551e-05
-1.19075067983417e-05
-1.41111880453081e-05
-1.75925317537816e-05
-3.31622480067416e-06
2.42113955390588e-05
-2.00334245756187e-05
-4.08845899896781e-05
-9.80438396093133e-06
-4.6425306758792e-05
-3.53543304410484e-05
-5.24478474228092e-06
-5.98180635358354e-06
-2.61941365411178e-05
-1.72934048261311e-05
-3.28646584779404e-05
-3.14870380245837e-05
-6.27802770990316e-06
-4.13342564960957e-05
-4.16511953056072e-05
-9.89847746710285e-06
-5.44930743139916e-05
-5.46738806545756e-06
-1.21798349223113e-05
-3.03507899135558e-05
5.75677236208708e-06
-5.12000311634735e-05
-3.64412322418978e-05
-1.98139516879666e-05
3.25744036428963e-06
-3.53539450918392e-05
-5.56490073710461e-06
-4.85120105110168e-05
-5.02602498450553e-05
-4.0415049829892e-05
-2.55806017887894e-05
-1.2271045978407e-05
-2.04201837167837e-05
-2.9774152528724e-05
-9.37109741878101e-06
-3.23265340528299e-05
-4.02025957619827e-05
1.7315963460476e-05
-2.99017131924752e-05
-4.91447948882784e-05
-4.80268861718274e-05
-1.18532176288812e-05
-3.32101996823825e-05
-1.81727082263323e-05
-2.68921275976376e-05
-2.17638697372673e-05
-3.04202429575457e-05
-3.13306262894837e-05
4.43582591273181e-06
-3.1731201261579e-05
-5.06717513531336e-05
-2.93402712807891e-05
-2.31354285486858e-05
-5.01241645050127e-05
-1.82540745979636e-05
-3.24308771808847e-05
-2.99026716699278e-05
-1.28237753867637e-05
-1.69840926659908e-05
-3.54370098940557e-05
-4.66559906814402e-05
-2.25638787146495e-05
-3.11959815889996e-05
-2.25253910151531e-05
-2.15322721260814e-05
-1.35996124997124e-05
4.81225653626392e-06
-1.70918025103864e-05
-7.05284219191649e-06
-1.79002281410425e-05
-3.88667636249244e-05
-2.38209948555582e-05
-2.39634846540539e-05
-4.57052222350454e-05
-1.8420602294784e-05
-5.04217744074999e-05
-7.58017537718745e-06
-4.81211546236938e-05
-3.5367176632405e-05
-4.83185415430708e-05
-3.1925897891117e-05
-2.86920359340507e-05
-1.06522987065831e-05
-4.208980504934e-05
-1.19799294376226e-05
-2.62237124783803e-05
-3.88926323648243e-05
-1.14314548792968e-05
-3.76079321073225e-05
-4.84938327711239e-05
-1.93719102933394e-05
-1.8278986924052e-05
-3.18270917540486e-05
-1.86015804247585e-05
-4.03001952529995e-05
-3.60382795638886e-05
-1.39996771979406e-05
-2.64756021388043e-05
-3.96689833455456e-05
-5.00334754407923e-05
-5.7487767843445e-05
-7.86211534495683e-06
-4.83072675681183e-05
-2.73313402357101e-05
-2.69700636230438e-05
-3.26883428838731e-05
-1.64339121130055e-05
-2.50744762345469e-05
-3.67299892124016e-05
-6.42624067214987e-05
-3.83924792877817e-05
-1.90228677082182e-05
-4.50101538073643e-05
-1.84111668133686e-05
-2.12951149735124e-05
-3.94604645462e-05
-3.84786780761287e-05
-5.53890698760691e-05
-6.93950691662651e-05
-3.82062916018311e-05
-1.10870490679756e-05
-3.54857655848731e-05
-1.89768566708675e-05
-1.46742635105082e-05
-6.40374859710832e-06
1.11363303328111e-05
-2.36736594877337e-05
-1.73240800418997e-05
-4.03605971492852e-05
-4.89121946878475e-05
-2.41459512353126e-05
-2.09248029465861e-05
-2.7634172346349e-05
-3.46253804806962e-05
-1.72219365532638e-05
-4.08460318648082e-05
-5.19041707162164e-05
-2.18508340885623e-05
-1.55624214513037e-05
-2.22558197004074e-05
-3.3827081921321e-05
-3.69177019623749e-05
-3.93605320082477e-05
-1.3557484806934e-05
-2.7807846855396e-05
-7.34240614809919e-06
-1.61485169905551e-05
-2.80036233136267e-05
-9.51809097107317e-06
-3.42256434756632e-05
-4.45211022342209e-05
-4.39149418918414e-05
-2.98052560175068e-05
-1.07349341327683e-05
-3.48959127057108e-05
-2.21880884941284e-05
-1.74614449512392e-05
-3.16199458618572e-05
5.64353907410515e-07
-5.89223721041161e-05
-3.27594335646704e-05
-6.22503993411652e-05
1.47147955627689e-06
-3.04633974788408e-05
-6.10418871589024e-05
-4.31246384998442e-05
-2.25572388101702e-05
-1.38927321779754e-05
-3.30400350634529e-05
-2.38697840785874e-05
-2.60836029894065e-05
-4.89634594984074e-05
-2.89996337208922e-05
-4.36429395403875e-05
-7.59332711607166e-06
-3.54786500075772e-05
-3.81551330945869e-05
-7.34826811380431e-06
-2.82147996422098e-05
-9.47479169082357e-06
-2.08025068940927e-05
-6.19470003531062e-05
-2.87179067773484e-05
-5.38173127805749e-05
-5.58253566925785e-05
-3.210940892466e-05
-2.62121972466478e-05
-3.88149990355493e-05
-3.5442470134408e-07
-3.22794044142893e-05
-1.73984257580852e-05
-1.00483388554529e-05
-2.09580101008308e-05
-3.63817046390109e-05
-3.73596439853999e-05
-3.5217607538278e-05
-5.45743039840094e-05
-1.99127409741612e-05
-6.46124905466988e-05
-2.71816608936705e-05
-6.66046853783449e-05
-3.61875074566188e-05
-3.80879378395786e-05
-3.41503508553545e-05
-4.08854864466594e-05
-5.73371828315497e-06
-1.35454464016106e-05
-3.32694927139946e-05
-2.2002909890236e-05
-3.2406653732434e-05
-2.81076192734043e-05
-3.72326071538462e-05
-2.65394560606495e-05
-3.26246356901562e-05
-4.00830700168705e-05
-3.25362345420578e-05
-1.48985328898165e-05
-2.14126194978667e-05
-5.98566864000606e-05
-2.46074110677919e-05
-3.75154555139955e-05
4.69983614492741e-06
-1.30275994822949e-05
-3.28171670593562e-05
-4.67629110659278e-05
-3.25802203026519e-05
-3.05394815157605e-05
-6.53631392843661e-05
-4.0569900473339e-05
-3.8542593556058e-05
-3.43331149474666e-05
-4.6927842042645e-05
-2.13013461227083e-05
-9.69562684119622e-06
-1.1886592987929e-05
-2.36734270591995e-05
-1.439747777749e-05
-4.42854775561211e-05
-2.93155134657802e-05
-1.64955927049962e-05
2.21926999561698e-06
-4.34323465001193e-05
5.97169812235784e-06
-2.21811109535817e-05
-2.50392217289352e-05
-3.43504256829247e-05
-2.8991809010815e-05
-3.34031252453305e-05
-4.4208440839786e-05
-2.52706766595355e-05
-3.10736537866182e-05
-2.36785854755667e-05
1.91094884087412e-07
-1.84450793225791e-05
-1.44834873871086e-05
-2.66802787879396e-06
-1.54528618217562e-05
-3.98978704629179e-05
-3.05995314790294e-05
-1.77388099271251e-06
-4.32959392948692e-05
-2.06484804863544e-05
-3.77905504991967e-05
-2.43307958812978e-05
-1.47682597278165e-05
-4.17574480954338e-05
1.01181842705053e-06
-3.66535279580578e-05
-1.35952220610518e-05
-4.32604200155761e-05
-9.7239454235983e-06
-2.4536865122004e-05
-2.39738885319447e-05
-2.93396365734785e-05
-4.62855647534363e-05
-1.49402767972868e-05
-2.70412336769591e-05
-3.04193108801727e-05
-1.26317787175807e-05
-2.88027610139472e-05
-2.85991036846487e-05
-9.18826112321569e-06
-5.1433563992741e-05
1.50174124037358e-05
-4.76449442353449e-06
-1.21042300301326e-05
-3.71388684999258e-05
-7.59257510197874e-06
-3.66732015580316e-05
-1.14872263123838e-05
-2.3958008437422e-05
-2.28402584175543e-05
1.09877270636079e-05
-3.43602255470298e-05
-1.6197402776127e-05
-5.49448091576862e-05
-1.31102269363937e-05
-1.87532674631082e-05
-3.47480040204313e-05
-3.84261607510146e-05
-2.29663668540884e-05
-6.88158104030822e-05
-1.66291831600661e-05
-1.47219295381747e-05
-1.85067500992494e-05
-7.86028681943274e-06
-8.39567331071048e-06
-4.79770976508513e-05
-4.16467680196022e-05
-9.19736656914365e-06
-2.29801101495354e-05
-3.17772999032861e-05
1.89523755338503e-06
-4.95830849736073e-05
-4.22912726606249e-05
-2.2520735202505e-05
-4.82505862192842e-06
-2.27570226431939e-05
-1.9886795853171e-05
-2.44259943089547e-05
-3.62443559619401e-05
-1.79570674119254e-05
-1.58038858089954e-05
-1.35660899565376e-05
-1.07727862821062e-05
-9.70124232956381e-06
-1.85874849919971e-05
-1.75172688005979e-05
-3.00913643135428e-05
-3.73067263480384e-05
-4.86426891518413e-05
-1.14907013823201e-05
-2.73828154217383e-05
-1.58106935478907e-05
-2.43430975747807e-05
-2.23487167794338e-05
-4.54489622394514e-07
-1.82165843289203e-05
9.75767752665046e-06
-4.58690046978616e-05
-2.28405627548254e-05
-2.00149682223756e-05
-6.46049316589863e-05
-2.64179462679393e-05
-3.71894780397625e-05
-3.79495457100004e-05
-5.40315739695712e-05
2.06231568820378e-06
-1.47672699309781e-05
-1.39328030059807e-05
-2.82941872857299e-05
-4.16992465488904e-05
-2.96734699302095e-06
-2.05509969670675e-05
-1.47162340441076e-05
-5.92061600961815e-05
-3.11738577492943e-05
-2.14611756600294e-05
-1.53254599350382e-05
-2.38427323251783e-05
-5.12947200001405e-05
-4.3042119272797e-05
-4.20324075057636e-06
-3.07076213216937e-05
-3.64776533801159e-05
-4.87509789268225e-05
-4.59054494789878e-05
-2.33580114516594e-05
-2.25470097332246e-05
-2.29998003992973e-05
-6.12401407282247e-06
-3.8985106333461e-06
-2.96256719931462e-05
-1.71803053712127e-05
-1.94881087678369e-06
-2.5633228701785e-05
-2.41109433684295e-05
-2.71859502819953e-05
-2.65279105467485e-05
-7.52663207708255e-06
-2.27516724254418e-05
-4.55357333142916e-05
-1.44969157529466e-05
-2.45429696635027e-05
-2.32618917685598e-05
-3.45066415321454e-05
-3.80277679828012e-05
-2.90154315202094e-05
-2.39891144217422e-05
-3.72392871430946e-05
-3.86442334583792e-05
-5.78191631525083e-05
-1.53523581711817e-05
-4.16588877177092e-05
1.41428793276784e-05
-1.29932853983586e-05
-1.50797950188974e-05
-4.71525403470057e-05
-1.31219437964472e-05
-4.86202096339675e-05
-2.43121736108525e-05
-2.84209108547935e-05
-1.77148347983031e-05
-1.77491038913903e-05
-1.48726723418608e-05
-1.33717646277697e-05
-2.80944589777731e-05
-5.67696999794485e-05
-5.88189497776063e-05
-3.50869344189993e-05
-3.75459527734653e-05
9.08586846371914e-07
-3.44623572057095e-05
-1.18967049874063e-05
-7.52377834556638e-06
-4.39265865179318e-05
-2.8521615940636e-05
-1.59763920126375e-05
-2.59220326985421e-05
-4.8177481360661e-05
-1.4674403121275e-05
-2.24638386301621e-05
-1.89600106119174e-05
-3.91177838754781e-05
-3.53169130101241e-05
-1.89214821793049e-05
-2.94409123051012e-05
-2.53964127186721e-05
-3.74070065800149e-05
-5.33773778689372e-05
-3.4159835238864e-05
-1.73706105574411e-05
-1.45970924678619e-05
-6.66045097232046e-06
-3.75518734341602e-05
-2.05661483764953e-05
-1.0731603460365e-05
-5.39061702899823e-05
-1.59246513942126e-05
-1.87855231965333e-05
-4.32986325875532e-05
-8.53149967747417e-06
-2.63170852776857e-05
-1.53125464933836e-05
1.05947072320951e-05
-3.67582466567668e-05
-1.92079716082984e-05
-2.10131380912185e-05
-4.27496509429105e-05
-2.82990506532374e-05
-1.35673758436932e-05
-3.66284932609338e-05
-7.18948768521178e-06
-1.77185050845416e-05
-2.70944248788713e-05
-1.91221705225482e-05
-4.32044943202075e-05
-5.0975834696164e-05
-3.74701236755549e-05
-3.63341357029601e-05
-3.24048883693429e-05
-6.2307643353676e-07
-1.56214927487391e-05
-1.0393703474803e-05
-4.7143895262703e-05
-1.98869199079061e-05
-2.10734872182838e-05
-7.24753436531045e-05
-3.7969599682745e-05
-2.99072737763229e-05
-4.32344454862493e-05
-1.27691581145664e-05
-5.11464409801302e-05
-4.25333257842825e-05
-3.39992060157741e-05
-2.23825641000488e-05
-4.2684058981788e-05
-3.19789057485637e-05
-2.92402137464543e-05
-1.29986399819202e-05
-2.30898787735715e-05
-8.92317311503118e-06
-2.13653953210185e-05
-2.70510335473503e-05
-2.06512363001408e-05
-3.98159863396046e-05
-2.47105746922869e-05
-2.67267223732204e-05
-2.48142980705573e-05
-3.26337034626767e-05
-1.65361886014451e-05
-4.2174360265518e-05
-2.57621090399253e-05
-1.80512472148782e-05
-6.06325222252001e-06
-2.75755042264801e-05
-1.28222200446918e-05
-1.90447471135412e-05
-1.8710624561924e-05
-2.92373248009934e-05
-3.9583979151416e-05
-5.00601762034642e-05
-3.77725868238365e-05
1.18229771664353e-06
-1.25169183049973e-05
-2.64309029928526e-05
-2.40058779348183e-05
-3.3921894067446e-05
-2.39546162371741e-05
-4.20173379480201e-05
-1.85873082856778e-05
-4.28489445562664e-05
-3.89395832618166e-05
1.20911667457126e-05
-1.50583966591374e-05
-1.65574291387391e-05
-2.35605599056392e-05
-5.2635957591046e-05
-2.34729798742088e-05
-9.81069799973602e-06
-4.47359225549576e-05
-3.77805155249851e-05
-2.74948466182565e-05
-2.34729464522534e-05
-2.17509963644029e-05
-2.27606484550723e-05
-1.86158112282664e-05
-1.81375294361964e-05
-3.8143288955898e-05
-3.99907002428903e-06
-5.38349181305423e-06
-3.25220683785278e-05
-2.8139172445622e-05
-2.05131288727631e-05
-2.51886160954025e-05
-4.01538446149123e-05
-3.49470697966159e-05
-4.07591568477136e-06
-1.86735530728993e-05
-1.05088177550461e-05
-4.45071212280254e-05
-2.31588462138637e-05
-2.40054210030241e-05
-4.95540062294052e-05
-2.17821814248855e-05
-2.93160840553622e-05
2.97908618793135e-06
-1.28804883110468e-05
-2.41024379249166e-05
-1.78405393787233e-05
4.22313018688498e-06
-2.65682794559765e-06
-3.23518770409001e-05
-4.97857435096333e-05
-1.71095412849616e-05
-2.58372372310635e-05
-3.75769570443898e-05
-1.98815894906377e-05
-3.84794076940412e-05
-1.8629957666698e-05
-8.48690349306857e-06
-6.38323026955841e-06
-5.10890625549241e-05
-3.52350170249687e-05
-2.38162135322624e-05
-4.09296697557133e-05
-3.82608350703564e-05
-9.19783316007223e-06
-3.4023996005569e-05
-1.98721223357369e-05
-3.34708884894856e-05
-3.35360974443336e-05
-1.80301914869026e-05
-1.67782439472789e-05
-7.79107023891549e-05
-2.46373440307858e-05
-8.4353856508278e-06
-2.48282536574529e-05
5.03364768802803e-06
-3.86223374073847e-05
-2.23455526282529e-05
-3.89535535619412e-05
-4.14189559649952e-05
-4.49799867332598e-05
-1.67830358213394e-05
-1.00530403790801e-05
-2.92143724994221e-05
-4.94475515237106e-05
-1.96646683901764e-05
-1.46368363384286e-05
-1.72899802673739e-05
-1.68792367283278e-05
-4.33240593557023e-05
-2.24438858121867e-05
-5.38530014476509e-05
-2.67707768386559e-05
-4.49400625172866e-06
-2.99085501580509e-05
-5.09170704536772e-05
-3.2929189328592e-05
-1.7655810206902e-05
-3.99402646296875e-05
-3.41192888083042e-05
-3.18357717198675e-05
7.01399594910302e-06
-3.29020314429346e-05
-3.65498218357353e-05
-1.53646079382157e-05
-5.60597131841968e-05
-5.5489384255095e-05
-5.16533710172311e-05
-4.78107573155573e-05
-2.32695790560129e-05
-2.41821886174946e-05
-2.94708791375768e-05
-1.8456790188933e-05
-4.18937514049627e-05
-2.15641849753988e-05
-4.90251165283531e-05
9.78670248511807e-06
-2.82873427355249e-05
-9.56602620125126e-06
-4.08181714549448e-05
-1.41963118292372e-05
-3.0481676371339e-05
-1.56062989442645e-05
-4.92328719084619e-05
-2.0110725131994e-05
-3.1254645097188e-05
-2.40054455719606e-05
-3.07414871697548e-05
-1.09395966285213e-05
-5.5457457533768e-05
-5.35038927728358e-05
-2.6200530766413e-05
-2.21229505955017e-05
-2.18078060366031e-05
-5.05057638558903e-05
-5.69699835962243e-05
-4.41480047568668e-05
-2.02345641636538e-05
-4.46687288084105e-05
-3.42082941845157e-05
-9.93151517901811e-06
-2.32269913138527e-05
-4.66785080686682e-05
-3.35934995861535e-05
-1.96851363845455e-05
-1.75291070084383e-05
-2.12004302815845e-06
-4.67283257953713e-05
-4.13093560038615e-05
-2.83711244852596e-05
-2.17271803713427e-05
-8.92994662888225e-06
-4.68802378774039e-05
-5.88102493643409e-06
-6.86993452347398e-07
-1.79369779777002e-05
-7.14720099399274e-05
-4.56610674646015e-05
-2.85533142199728e-05
-2.52209266319049e-05
-2.3264060149593e-05
-5.42598956387604e-05
-2.50288218800164e-05
-2.51629484955758e-05
-2.30183990010114e-05
-2.39360073425177e-05
-6.83690844073339e-05
-4.46473453581452e-05
-1.96901717319592e-05
-6.46553004099068e-05
-3.57269744966567e-05
-1.09550085023991e-05
-3.97814448774376e-05
-4.69370168646665e-05
-2.33059866009556e-05
-2.04730742023967e-05
-2.75186774443133e-05
-3.13006278138402e-05
-7.81465943015573e-06
-3.15844621020262e-05
-4.27619073009415e-05
-1.39410449017521e-05
-3.08900613760283e-05
-1.54774988889934e-05
-2.28676750179984e-05
-6.908257777949e-05
-9.48509902370172e-06
-1.18390386933017e-05
-5.02254032163949e-05
-1.86370701817303e-05
-1.60213830709755e-05
-1.32103686180089e-05
-2.88837385919579e-05
-4.41891487840507e-05
-3.4749204988516e-06
-3.23107166857063e-05
-2.98390443050867e-05
-2.35364194207695e-05
-2.21635480230286e-05
-2.60473596198505e-05
-6.33998957628055e-05
-3.32755054799882e-05
-1.31101294233651e-05
-1.29824225421422e-05
-1.72499156838887e-05
-5.63372458155464e-05
-2.12049777273906e-05
-1.03140706117643e-05
-3.96889257259174e-05
-5.37448732067463e-05
-4.57620825308264e-05
-3.52161987653482e-05
-2.7770900389834e-05
-4.178876904756e-06
-1.69450144394278e-05
-7.07695383698731e-06
-3.93981758608212e-05
-2.69075679083753e-05
-1.35682607901878e-05
-7.09994441424724e-06
-1.18921540565499e-05
-2.63225511523692e-05
-2.70412503318761e-05
-3.170892126443e-05
-1.1470403272497e-05
-3.62384903940148e-05
-4.02404823447295e-05
-3.75653817999288e-05
-2.64966064765127e-05
-6.94077693308662e-06
-1.4626773188256e-05
-2.32094345428055e-05
-2.82380398221611e-05
-3.47048907997993e-05
-3.4871611748509e-05
-2.26308512250732e-05
-2.33542238779404e-05
-4.01509277878452e-05
-9.30916988646127e-06
-3.78933989554134e-05
-4.26732718203194e-05
-4.49018731897577e-05
-1.69405746765903e-05
-3.68993719466665e-05
-3.70827684927406e-05
-1.42896396782153e-05
-7.88893833659068e-06
-1.74956735423301e-05
-1.47983692390068e-05
-3.51619661147094e-05
-2.96610877129778e-05
-3.07582910489379e-05
-5.98699006843954e-06
-1.83880308253536e-05
-1.95978785951866e-06
-2.69005880351324e-07
-1.34761371648824e-06
-3.74410802228081e-05
-3.77507821441133e-05
-6.20813070339989e-05
8.65397698954556e-06
-6.28018481040802e-05
-3.47060705445734e-05
-5.56674821614878e-05
-2.92878672634067e-05
-2.20780582760441e-05
-4.66331034566461e-05
-4.2170469917263e-05
-2.43006551995736e-05
-2.57659528332113e-05
-2.05447962251994e-05
-2.41248487237687e-05
-4.24832579913385e-05
-3.95980035056547e-05
-2.30723875159935e-05
-2.25343931567868e-05
-2.29280841347627e-05
-3.50851397617644e-05
-2.36854861590795e-05
-2.55159358071412e-05
-2.87862440820204e-05
-4.56806758157934e-05
-3.2884846905007e-05
-4.46422812902718e-05
-2.23798661420275e-05
-4.03919914091623e-05
-1.23770953754605e-05
-2.29943210319028e-05
-3.71878171847101e-05
-3.31830180455471e-05
-5.96077954526499e-05
-5.25806715619932e-05
-4.26316489184862e-05
-4.39668033815719e-05
-4.76753157645113e-05
-2.30517673447082e-05
-3.55334153259473e-05
-2.66397772800599e-05
-1.93743047362623e-05
-3.50535356833344e-05
-2.85536124161301e-05
-4.51129521244849e-05
-2.64496126328505e-05
-2.92139555674285e-05
-6.32663461729072e-05
-3.05341581629268e-05
-1.31868328435804e-05
-1.30576295525255e-05
-7.59693627904645e-06
-3.87384980489544e-05
-2.15002185950464e-05
-3.59942867420373e-05
-4.04625638760488e-06
-3.74638786221278e-05
-3.73878647214419e-05
-4.73819595110093e-05
-2.50107141430906e-05
-1.5461278656192e-05
-4.09357358610601e-05
-7.2432180679854e-07
-5.14328434177592e-05
-1.87654386441838e-05
-3.38234879213408e-05
-5.430304400222e-05
-3.19534709159007e-05
-3.607023325674e-05
-5.60400688733741e-06
-1.29805747447066e-05
-1.6126978330456e-05
-2.45901898846735e-05
-5.42070305411321e-05
-3.99575943147107e-05
-2.80305923354548e-05
-7.12777881787012e-06
-2.90546099251217e-05
-3.377117413695e-05
-3.57747657495558e-05
-1.55580088505566e-05
-2.19678365197207e-05
-2.43138348724411e-05
-4.50644147101612e-05
-2.7838563625689e-05
-1.45517082252175e-05
-3.39578012160711e-05
-2.50549663842762e-05
-2.05402588973758e-05
-1.64302573469589e-05
-4.61885506450412e-05
-3.30650152301782e-05
-4.73466703498618e-05
-1.68179131069289e-05
-4.34854730402987e-05
-4.15492401555e-05
-3.40826199037485e-05
-2.62054377461458e-05
-3.75008347151971e-05
-1.58451264487266e-05
-3.61275463501112e-05
-1.66245773355828e-05
-1.94255232036993e-05
-5.06175833620672e-07
-3.40971787405926e-05
-1.83171910525951e-05
-1.37458621784658e-05
-3.75454569470854e-05
-1.64093849517341e-06
-1.15472800672757e-05
-1.4440284091916e-05
-3.23237759883336e-05
-3.68932389969123e-05
-4.7939342083154e-05
-1.02365053865192e-05
-2.74885794305604e-05
-1.95581256054443e-05
-2.76683596787418e-05
-3.27762853549899e-05
-4.27861694096967e-05
-2.35390050939792e-05
-1.24185006070691e-05
-3.50633210959469e-05
-1.06013446336572e-05
-4.50913816012301e-05
-4.35778755725381e-05
-2.60260689859982e-05
-4.54393871273089e-05
-3.2873780038594e-05
-6.05733822602584e-05
-4.63229342689453e-05
-3.57996501192456e-05
-3.12669868631393e-05
-3.26116577993254e-05
-3.14862216113636e-05
-9.64027984401047e-06
-5.58432343259932e-05
-1.88861938943747e-05
-4.17438036003029e-05
-3.25994044543929e-05
-6.46478680880037e-05
-2.15662896296961e-05
-3.50404191517686e-05
-4.40738919825643e-05
-2.97652505836696e-05
-2.82129035741743e-05
-2.25752540844415e-05
-4.80639592026072e-06
-4.03580335720848e-05
-2.06637560625501e-05
-3.38646333746089e-05
-3.2477145486357e-06
-1.57445719063545e-05
-3.50819601114193e-05
-2.55691629335324e-05
-3.71851309966356e-05
-7.63419004756534e-06
-1.82521230480552e-05
-3.56956875798214e-05
-3.97433857341982e-05
-2.81609372356136e-05
-1.51798379491661e-05
-3.24632604836989e-05
-2.57122149830785e-05
-8.98018059824875e-06
-1.95953526342132e-05
-1.79880842983502e-05
-2.19026922156357e-05
-1.05038744837356e-05
-5.05903394649261e-06
-2.65183424257704e-05
-2.16888087025445e-05
-1.95385348353199e-05
-4.53270004847379e-05
-3.41925389808964e-05
-3.12342753791908e-05
-2.30247107082468e-05
-1.58990309971783e-05
-1.15588595784813e-05
-4.70867330366226e-05
-1.48608550785644e-05
-2.63465237293023e-05
-3.23238110724404e-05
-8.48022115437907e-06
-1.85823323033813e-05
-6.1424691648706e-06
-1.98940105538505e-05
-4.13735659300035e-05
-3.94737972125025e-05
-7.29797504946796e-06
-2.45358270495492e-05
-5.38180983197732e-05
-3.56454277652077e-06
-5.42407943156115e-05
-3.00467237271263e-05
-1.73326034656188e-05
-1.24850756229173e-05
-1.8263773773213e-05
-8.04482524285938e-06
-2.82802900421712e-05
-4.3950762765001e-05
-2.33585265552914e-05
-2.73739422219999e-05
-4.41922843232384e-05
-2.98855767934494e-05
-1.57285337212072e-05
-1.85494406841546e-05
-2.53049524461014e-05
-4.62798078503542e-05
-4.20793906738825e-05
-3.32859688342894e-05
-1.90589106079007e-05
-1.5190132095885e-05
-1.98595633207564e-05
-4.72402983556073e-05
-2.21144074754456e-05
-1.11242322050512e-05
-3.80756766003615e-05
-2.90198006678165e-05
-4.40710865366785e-05
-2.83304077623012e-05
-1.36308801758169e-05
-2.42774511892058e-05
-2.07059026979108e-05
-3.71550768628814e-05
-3.85983161239562e-05
-1.41656072148282e-05
1.79696741122822e-06
-1.77725997433641e-05
-1.16870557691665e-05
-2.20617746882564e-05
-1.23033199792914e-05
-5.54936541268318e-05
-5.3088070817913e-05
-1.82179121100757e-05
-2.07003299458029e-05
-2.40752147533098e-05
-4.59980008328215e-05
-1.51329405739041e-05
-3.65991802343801e-05
-4.787023229712e-05
-4.69854331454541e-05
-1.67569419691725e-05
-4.86915373324435e-05
-6.08750565501925e-05
-2.70992055072846e-05
-2.97724935738419e-05
-3.95566177666532e-05
-6.48783194221963e-05
-5.77212867498681e-06
-5.45757963017194e-05
-3.25960444327173e-05
-7.81163870761517e-06
-3.33870262260254e-05
-3.0225662903669e-05
-2.47977040048309e-05
-4.09454937634429e-05
-7.28503057041235e-06
-1.18298184563477e-05
6.89237146973831e-06
-2.72045143577851e-05
-2.13172641398388e-05
-1.42160176521822e-05
-8.3592379604572e-06
-3.05229709259789e-05
-5.03605855921028e-05
9.51382262117849e-07
-1.56049742118049e-05
-2.32779855827543e-05
-7.80076142730114e-06
-5.07587639686119e-05
-1.79697770119045e-05
-3.77686283990813e-06
-3.06258538542636e-05
-3.47329732530808e-05
-3.11741484187361e-05
-2.60364924444016e-05
-7.50086924111115e-06
-3.49853305398893e-05
-7.93364350191176e-06
-6.13500874558608e-05
-2.15080566558171e-05
-2.91284022101139e-05
-6.37434347479698e-05
-3.1521431085143e-05
-1.83270585842204e-05
-1.90266741552112e-05
-5.24402705177233e-05
-5.67091397063401e-05
-3.68907709995633e-05
-5.89409748052781e-06
-2.26003436772728e-05
-3.63182242841555e-05
-3.88948379701954e-05
-3.63029770678156e-05
-3.39084578881198e-05
-4.88640286235311e-06
-2.57424179750517e-05
-6.35199876524535e-06
-3.670355182459e-05
-3.67158302817205e-05
-4.00417089094943e-05
-2.49802234419754e-05
2.08997725592495e-05
-3.89951292479832e-05
-2.60930402555797e-05
-3.92034832926289e-05
-3.42522440153601e-05
-4.38123366712267e-05
-3.07411558364164e-05
-1.56733043035001e-05
-3.22770853179557e-05
-8.59090193189568e-06
-2.59173807302172e-05
-3.40854756196948e-05
-2.72234246706191e-05
-1.56439698917133e-05
-1.89597812863227e-05
-1.55005543226121e-05
-1.32084397426666e-05
-3.06513094882318e-05
-1.10200730826232e-05
-3.4971837230732e-05
-4.24950866029972e-05
-1.91074065166144e-05
-5.47484558188142e-06
-3.64596551782455e-05
-2.58469684329421e-05
-4.84882464130011e-05
-4.00317047332511e-05
-3.44561928398287e-05
-3.51080729609631e-05
-4.27943009402344e-05
-2.38516409315167e-05
-2.53361842674735e-05
-5.06034538407532e-05
-1.62746071473764e-05
8.09130748851635e-07
-3.31127403131264e-05
-3.87133871732037e-05
-2.61711480739449e-05
-8.72521113157095e-06
-3.37326834100123e-05
-4.09607068616418e-05
-2.27729810465691e-05
-5.16899642366389e-06
-5.16099450135782e-07
-1.36816153630487e-05
-2.60727547447995e-05
-6.57177279282685e-05
-6.55433222558729e-06
-2.48752605455287e-05
1.20092858233286e-06
-9.62507552357283e-06
8.37535475845826e-06
-4.67806022361911e-05
-3.58014580439696e-05
-6.43139606180505e-06
-2.38813368353427e-07
-3.07591107757423e-05
4.01065325767439e-06
2.48401731081148e-06
-8.9466719251433e-06
-4.27190564639905e-05
-1.43114835599879e-05
-9.70612012394113e-06
1.0142835457914e-05
-2.48619976897195e-05
-5.67461859589454e-06
-3.16563716053924e-05
-2.77839163697419e-05
-3.50353781722224e-05
-2.15456287343056e-05
-3.45185312605265e-05
-2.71505305754128e-05
-8.42489475243465e-06
-3.73859852587489e-05
-2.39173776588814e-05
-2.43182415453431e-05
-2.64078638431e-05
-2.82426200381202e-06
-3.55581438422485e-05
-4.27598518222752e-05
-2.08786883123878e-05
-1.7534868225109e-05
-3.79037362879287e-05
-2.5012035120238e-05
-2.92998007327162e-05
-1.58900793521632e-05
-3.54351988128203e-05
-2.59066646646474e-06
-1.79081947575833e-06
-3.17627195536463e-05
-2.25440328201877e-05
-4.04654015547076e-05
-4.56853949674291e-05
-6.03391466406996e-05
-2.56478978288029e-05
-4.16539224521912e-05
-3.23027872696121e-05
-2.9762852960855e-05
-3.25075392148168e-05
-2.3207544220422e-05
-8.56766770701977e-06
-2.43189231924757e-05
-4.51077660711404e-05
-1.48215464569217e-05
-2.57042695339108e-05
-2.0249201053613e-05
-3.34278977991976e-05
-2.98051037049316e-05
-1.97228797805482e-05
-5.37159088642312e-05
-1.51017982631992e-05
-2.24401233348454e-05
-2.61372629742691e-05
-4.23650867308488e-05
-4.50613617808777e-05
-3.27755394887531e-05
-5.18043245621378e-06
-3.11058547262012e-05
-3.97003050245887e-05
-1.09544574564678e-05
-1.34102181509451e-05
-4.03618648144441e-05
-3.7256258775434e-05
-4.22041248689864e-05
-1.01808744149224e-05
-2.33866371325245e-05
-9.81816015973027e-06
-3.33153027129492e-05
-2.19154895095483e-05
-4.38022995936857e-05
-3.53422157615344e-05
-1.84111290202773e-05
-1.41627253632748e-05
-4.10978657216058e-05
-2.88349613283174e-05
-4.81810191847532e-05
-4.06952302523688e-05
-4.68265836871574e-05
-5.49638374716824e-05
-2.91816075758748e-05
-3.91101682206084e-05
-1.30893562432479e-05
-3.92899427801412e-05
-5.27025629512972e-05
-3.38868896662043e-05
-2.31821125075495e-05
-7.5245200656146e-06
-4.79122267986673e-05
-1.9066872686375e-05
-2.02054747839845e-05
-1.32226082688526e-05
-4.6221562966579e-05
-1.31060228970629e-05
-2.56871807639291e-05
7.89123573068217e-06
-3.55403232781449e-06
-2.6189098708839e-05
-3.76314069040522e-05
-4.79458017620124e-05
-1.65231858280368e-05
-1.97222601243866e-05
-2.71391860405858e-05
-7.3011735690652e-06
-1.63423991559578e-05
-3.34461201552728e-05
-3.24710871741887e-05
-1.50299172185522e-05
-3.63914076349977e-05
-2.08389083901711e-05
-4.05091239234663e-05
-1.85217429559523e-05
-3.85059251675577e-05
-6.72762504930445e-06
-1.89435962426787e-05
-9.15059209952881e-06
-2.36623317885343e-05
-2.17726004689495e-05
6.04322932539349e-06
-5.14116529453858e-05
-1.7663585513158e-05
-2.90062053591954e-05
-4.12384185498374e-05
-4.38388055734855e-05
-3.13873859787062e-05
-2.60645721666391e-05
-2.62017337940853e-05
-2.56353333763394e-05
-2.98417121638187e-05
-3.88546316350066e-05
-2.86374282181604e-05
-2.49769310420723e-05
-6.03844761899786e-05
-2.28220806005401e-05
-2.03394257977973e-05
-2.37649377602174e-05
-2.20050251602033e-05
-2.19237337378088e-05
-5.44891750879748e-05
-2.02796028114325e-05
-4.2433854390414e-05
-1.95869522855678e-05
-2.89992294431342e-05
-2.35990884807902e-05
-3.1265302347312e-05
-5.77209743760753e-06
-3.64266852625526e-05
-6.31619494867597e-05
-1.11494989991951e-05
-2.28132110297413e-05
-1.09965046180107e-05
-1.72189232660603e-05
-2.8069050141531e-05
-9.45305109974219e-06
-4.680382146582e-05
-2.7763434564397e-05
-4.91820361094581e-05
-4.5315926986918e-05
-3.0337010383235e-05
-2.66921708383649e-05
6.14639740947667e-06
-1.73998709114167e-05
-1.14490408292907e-05
-2.53223676533482e-05
-2.59466439696839e-05
-3.48717406058737e-05
-4.37306511524802e-05
-3.42851420876575e-05
-6.68965451330133e-05
-1.78802878199186e-05
-5.77967175594385e-05
-2.83880019089719e-05
-9.7824498959324e-06
-1.87876976759473e-05
-1.05409073545031e-05
-5.59224120782076e-05
-3.77082173749142e-05
-3.85592756994823e-05
-1.999264008425e-05
-7.35346904884151e-06
-3.88251582586071e-05
-1.54235209267312e-05
-4.33516535620732e-05
-5.77152745716492e-05
-3.35223587398082e-05
1.71897057029534e-05
-3.11640850217249e-05
-7.60999488942478e-06
-2.72787327310959e-05
-2.84769523061023e-05
-1.86134442341035e-05
-4.98659268054015e-05
-3.41265601359376e-05
-1.47568988617473e-05
-1.90005457248243e-05
-6.79260790833975e-06
-4.22225040353024e-05
-4.57367581635321e-05
-1.89631934051671e-05
-1.57583381920347e-05
-1.30256041119668e-05
-2.17797327056087e-05
-2.84888503243045e-05
-4.72019307759264e-05
-5.43061434786782e-05
-4.08642100415701e-05
-4.07615685171212e-05
-3.93184524627029e-05
-1.27451302897172e-05
-3.92336511307982e-05
-2.34208264945652e-05
-6.15311344347147e-05
-3.42231473559457e-05
-4.11240302616797e-05
-2.85096408463845e-05
-1.84676516132617e-05
-9.88457895848148e-06
-4.17355736912631e-05
-4.84360961963667e-05
-4.05919303668518e-05
-3.66812793933361e-05
-2.97700136637048e-05
-3.07593548439792e-05
-3.53351493128707e-05
-1.6222029479866e-05
-6.98492390550129e-07
-1.01978075406145e-05
-2.60185285045986e-05
-9.77605101994678e-06
-1.3789390854274e-05
-7.90594249417516e-06
-2.77231655291591e-05
-3.73542405903754e-06
-4.4511231394565e-05
-2.41547606814847e-05
-2.11048756260474e-05
1.47477780963016e-05
-5.41032278169642e-05
-2.09094723039043e-05
-6.42418979767256e-06
-3.51511698392419e-05
-2.88894780137765e-05
5.1425566621906e-07
-2.72538794346375e-05
-3.57477880464818e-05
-2.84358825435719e-05
-6.06626742400807e-05
-3.74060713035094e-05
-1.16915558718958e-05
-2.57700512612755e-05
-1.8137574995379e-05
-3.62179904587938e-05
-4.7677374678814e-05
-1.91576929264347e-05
-4.20059901303552e-05
-5.24327123773907e-05
-4.93628862533004e-06
-4.85532763646458e-05
-2.94035688145139e-05
-5.35042498992029e-06
-2.27315879459847e-06
-1.90759621891748e-05
-7.2641407724874e-06
-2.85396186146994e-05
-4.68102693234512e-05
-1.43591244618947e-05
-4.30583123184944e-05
-3.27963760614463e-05
-2.15475401500057e-05
-1.81076843142195e-05
4.72130361274255e-06
-1.89042752414603e-05
-2.08700832617134e-05
-1.16620480973042e-05
-4.36319030708688e-06
-2.42980402614598e-05
-4.62054746371953e-05
-2.77563555185602e-05
-4.52994834590245e-05
-3.00303055379593e-05
-3.24873140105467e-05
-4.06603441187757e-05
-3.55614194345473e-05
-3.44187682110782e-05
-4.0965300198097e-05
-1.21177773485661e-05
-1.21623473497075e-05
-3.42605144671922e-05
-4.68357986411503e-05
-3.47585207386309e-05
-4.51680171833675e-05
-4.93527271471039e-05
-3.39144874639081e-05
-2.23278695087598e-05
1.55042968641965e-06
-2.07336271144592e-05
-2.96759423913535e-05
-1.72101024849859e-05
-1.37677445253643e-05
-3.96680243760866e-05
-3.25813739188907e-05
-5.52952614384835e-05
-4.49233020611814e-05
-1.40606674906622e-05
-2.86040332525273e-05
-2.34932556998946e-05
-4.80188871846679e-05
-3.21649441421227e-05
-2.31892172595033e-05
1.36240338599342e-06
-2.20872092993985e-05
-4.81610584834288e-05
-5.91322007709886e-06
-2.40220440391295e-05
-1.68957991073832e-05
-2.97851162086558e-05
-1.00511678190497e-05
-4.31092917682395e-05
-5.36771531643259e-06
-1.39398621786732e-05
-4.70500083823721e-05
-9.49536026520171e-06
-4.05459207520473e-05
1.20778757420088e-06
-1.89969077774311e-05
-3.15682114920348e-06
-1.47625966162658e-05
-4.67168965700617e-05
-3.27727792367277e-05
-3.92121868679963e-05
-8.69349257674268e-06
-2.05757111964807e-05
-2.60011744701408e-05
-3.77785952242963e-05
-9.50712564129374e-06
-1.77717102005332e-06
-4.15620664438027e-05
-2.18763516977485e-05
-1.64183747563059e-05
-3.34576944755721e-05
-3.8535677082853e-05
-3.3557785652644e-05
-2.90654723741053e-05
-3.3299914869671e-05
-1.92306075258719e-05
-9.1519216797315e-06
-3.39264787574845e-05
-8.54879654669501e-06
-3.99255700721383e-05
-4.86794343780941e-05
-2.66124266913003e-05
-5.25837077313505e-05
-5.63022305433935e-05
-4.83751928059541e-05
-2.69355122866276e-05
-2.44564675878863e-05
-2.08386746640435e-05
-3.08118071824946e-05
-1.42433844624065e-05
-1.22245890807888e-05
-1.11809092836267e-05
-5.24379797285678e-05
-5.65157108674981e-05
7.00080189011463e-06
-2.29353021552119e-05
-4.96858145852655e-05
-1.09904198236279e-05
-2.96881714959261e-05
-3.42832213448028e-05
-1.34076072423954e-06
-3.94527039044616e-05
-5.20767240488764e-05
-1.16223110383605e-05
-2.28766840184476e-06
-3.66814606250914e-05
-2.89650772338768e-05
-2.07771425093003e-05
-4.42323187359764e-05
-3.2074412407971e-05
-4.79286223783983e-05
-3.32720677324147e-06
-2.5763024953317e-05
-1.59991780066391e-05
-1.17474309378207e-05
-2.98228720738209e-05
-2.8257467031957e-05
-5.16050125883462e-05
-4.9583032027973e-05
-2.69598815220432e-05
-1.70397937618841e-05
-6.51843336428919e-06
-1.9976377787059e-05
-2.99340078380683e-05
-3.08776950110366e-05
-2.44134280263647e-05
-3.16268285685929e-05
-2.8367811978125e-05
-1.92246309861515e-05
-5.04498504730123e-05
-3.73461023510347e-05
-3.89923745605787e-05
-1.23635205383173e-05
-1.96115025191538e-05
-2.56863846218658e-05
-2.5389265973968e-05
-1.98401337075045e-05
-3.34776155731317e-05
3.39663776653551e-07
-2.56180921341123e-05
-2.92466106277563e-05
-4.02525275575578e-05
-6.24437117697297e-05
-3.82304882721962e-05
-5.17406577547868e-05
-2.44702526542843e-05
-3.41702633457217e-05
-3.89199606190803e-05
-2.02047457991423e-05
-2.58482869914897e-05
-1.56792537538064e-06
-4.77612047387397e-05
-1.32597208305574e-05
-5.07716739286501e-05
-3.82660634945761e-05
-2.15696998302299e-07
-3.31724258514177e-05
-3.63255679506878e-05
-4.36001894332583e-05
-2.13572317290011e-05
-3.75517944721424e-05
-5.33280992929809e-05
-4.17568187064082e-05
-2.87885405492281e-05
-4.04952564440494e-05
-3.45512767882686e-05
-6.17562217014649e-05
-1.15826146093448e-05
-2.31531342045641e-05
-5.17275792027668e-06
-3.48803121150004e-05
-1.43618361840728e-05
-3.60110771215025e-05
-4.79869687760277e-06
-4.77272115584593e-06
-4.91538710212948e-05
-2.82727185406119e-05
-4.42818344735793e-05
-2.48637160299813e-05
-8.88545983249491e-06
-7.3014134401734e-06
-1.82025876586399e-05
5.33925270762086e-06
-5.29823622763917e-05
-2.23888025004439e-05
-3.15407654111974e-05
-2.25130055719611e-05
-1.60924914980508e-05
-5.46313492093241e-05
-1.56071737945176e-05
-2.73534683152008e-05
-1.80774584588723e-05
-6.70500808955218e-05
-2.78818988636166e-05
-2.26326235695142e-05
-2.05816596590767e-05
-2.58119457206492e-05
-1.59847952903418e-05
-1.24042295197385e-05
-1.75800591419876e-05
-2.74920211125973e-05
-1.59201729057407e-05
-2.82022039414426e-05
-3.36888384473812e-05
-3.45624405286765e-05
-4.75889791466316e-05
-6.30850091968081e-06
-2.75636407868003e-05
-4.19111725951063e-05
-5.45660469789444e-05
-2.05939084080244e-05
-3.33650577926662e-05
-1.96326104081695e-05
-4.03695408346712e-05
-5.01043571720493e-05
-3.27463398299974e-05
-3.82767026874024e-06
-2.42692290646176e-05
-2.04594124535199e-05
-3.75868858434368e-05
-1.24194853309025e-05
-4.95279581246586e-05
-5.16342833832774e-05
-3.10848990400291e-05
-2.03410406272712e-05
-3.14393303910703e-05
-4.88064306338361e-05
-3.25934896009528e-05
-2.80879010707143e-05
-8.64300047374413e-05
-2.98006992303417e-05
-4.34537815411613e-05
-1.49564334123548e-05
-1.83279607524846e-05
-2.65514290562663e-05
-4.00826258387792e-05
-2.35901434970387e-05
-1.91750129261487e-05
-2.9492497180261e-05
-3.4523646659395e-05
-1.34365052203612e-05
-3.38006469990442e-05
-4.15447130012307e-05
-3.11709148203889e-05
-4.58788074633194e-05
-5.95668885917738e-06
-1.65527138061844e-05
-3.32680955096122e-05
-2.72066454153712e-05
-2.9546758587927e-05
-3.92517297828389e-06
-4.11491953197412e-05
-3.0246357122987e-05
-6.29724442493917e-05
-1.04804872421464e-05
-2.33324684712135e-05
-2.91812551892942e-05
-1.38834162973597e-05
-9.62542164954859e-06
-4.9489466350347e-05
-4.45580497487755e-05
-4.1423713222045e-05
-1.53056209395989e-05
-3.40756885105817e-06
-2.77631071687717e-05
-7.79544908042282e-06
-3.84672844862213e-05
-1.39004251816424e-05
-2.1140445317276e-05
-3.28808331575368e-05
-1.36696806968212e-05
-8.01908342488477e-06
-2.02087674045713e-05
-2.37607465082541e-05
-1.7477957271095e-05
-3.18686424731137e-05
-1.81343937213091e-05
-5.29984118850999e-05
-3.44579728247406e-05
-2.56642236712431e-05
-1.52706045703211e-05
-5.25833642734172e-05
-4.41526489057816e-05
-3.50067759427431e-05
-4.71494494277065e-05
-4.840089127507e-05
-2.65303173572448e-05
-3.44095868866269e-05
-3.33115465049876e-05
-1.96457753639778e-05
-1.96339052069299e-05
-1.16696904224864e-05
-2.45017965835483e-06
-2.85820784337398e-05
-3.28989941442122e-05
-1.4174699966174e-05
-2.28752261514485e-05
-3.49462720323658e-05
-8.70230070546553e-06
-3.38127714924329e-05
-2.55449894756953e-05
-2.76882688624748e-05
-2.82553196487664e-05
-2.35746386768155e-05
-1.33946690460927e-05
-3.24788392522376e-05
9.36481232290983e-06
-5.98572544219529e-05
-3.27195837535428e-05
-2.98457617101105e-05
-3.88589950835549e-05
-4.64641423821257e-05
-5.15257195158369e-05
-3.76537673748079e-05
-3.22673218254803e-05
-1.87845522288917e-06
-1.37802229085844e-05
-1.86565839662062e-05
-1.63945730648066e-05
-5.1586756239964e-06
-3.92835508228677e-05
-3.03474737158435e-05
-3.64699196681838e-05
-3.53082222379554e-05
-3.81008322321492e-05
-1.44157247930271e-05
-3.60039568040691e-05
-2.19190209908918e-05
-4.71527400632412e-05
-4.35139030653772e-05
-2.26421255117e-06
-4.43386838811842e-06
-2.89054197973527e-05
-4.22413908919549e-05
1.05557575201689e-05
-1.0362982456704e-05
-4.64636387039225e-05
-1.90207254277048e-05
-4.57845527716859e-05
-2.31758855734561e-05
-3.56390469041565e-05
-1.72066813278853e-05
-2.97047275172398e-05
-4.31849971420056e-05
-3.62565045467564e-05
-3.56647433403888e-05
-2.9456472996404e-05
-3.44835440674221e-05
-5.96178550889633e-05
-4.73298314825603e-05
-5.55633483755649e-06
-4.56315799022334e-05
-4.07998899593985e-05
-8.4785274595024e-06
-2.17526410779767e-05
-2.27017543633924e-05
-6.56076632249305e-06
-2.97219582163733e-05
-1.15840292189179e-05
-5.34379503891532e-05
-2.59866329940317e-05
-1.36671267051059e-05
-2.27585973392713e-05
-2.71031419191832e-05
-1.39170861445919e-05
-2.31652752932438e-05
-2.10103615887926e-05
-8.24641648731806e-06
-3.6089264788466e-05
-4.3759391484293e-05
-3.56788570290528e-05
-1.13154276473612e-05
-2.98605422514387e-05
-3.71515483837276e-05
-3.03831113105807e-05
-4.16234199420142e-05
-1.41818489868393e-05
-3.42945568405373e-05
7.91548404397133e-06
-1.20165565119323e-05
-4.44271563448829e-06
-3.08907292179872e-05
-2.7924848162615e-05
-4.03902644143621e-05
-4.97408013313142e-05
-8.91501131026548e-05
-5.25530154554693e-05
-4.39319743952543e-05
-2.54268367944161e-05
-5.92330616000827e-05
-3.93348584049148e-05
-5.63193527541664e-06
-4.30488752348838e-05
-2.26232496993149e-05
-2.72816907410477e-05
-3.88280384121054e-06
-2.39631174963794e-05
-9.84100188065623e-06
-1.62228408697414e-05
-1.67379558929607e-06
-2.22250388945564e-05
-1.8225290869296e-05
-3.54651087297905e-05
-4.35829348957215e-06
-5.28803754906414e-05
-2.43713203487425e-05
-5.15870100503856e-06
-2.59671200490074e-05
-2.34875801006679e-05
-2.13886743743766e-05
-1.54628584494983e-05
-1.09582593652495e-05
-1.52735164854231e-05
-1.92762199107833e-05
-3.37171186149708e-05
-3.6671213128803e-05
-4.87346520979358e-05
-2.10534405075729e-05
-6.75643192540017e-05
-1.54136593771706e-05
-1.42551790510573e-05
-2.79120718985584e-05
-3.5349952753734e-05
-7.72495423794831e-05
-3.75642747558904e-05
-4.4263425733186e-05
-4.06073820147367e-05
-2.32749405199e-05
-2.45550042209517e-05
-3.13702934691835e-05
-1.51219890193305e-05
-4.83538861759866e-06
8.1673582910102e-06
-1.6960587295838e-05
-4.77112781108999e-05
3.1105598692309e-06
1.40638242334323e-05
-2.44116123084321e-05
3.07890489862567e-05
-6.37743573345892e-05
-2.75542194462769e-05
-1.14161099900747e-05
-2.41642694051761e-05
-5.42554763661019e-05
-2.44597316274915e-05
-5.34165214461115e-05
-4.04430519994219e-05
-1.86939339065216e-05
-3.10956581602279e-05
-2.39987495377218e-05
-2.3003314439055e-05
-3.91451403261471e-05
-3.26969132375141e-05
-1.0491272658137e-05
-2.58115208231376e-05
-2.50492202947708e-06
-1.04125608349446e-05
-5.57727868168862e-05
-2.6671317578312e-05
-2.54149772708217e-05
-1.35663176867018e-05
-3.23210128403822e-05
-4.05719872434333e-05
-3.14074818009665e-05
-2.57463944859793e-05
-3.47615977589743e-05
-9.63480954367919e-06
-2.23286034036294e-05
-4.40298425557612e-05
-2.28565038195985e-05
-4.10340051138226e-05
-1.81137821476895e-05
-3.41642899545494e-05
-2.85198996273314e-05
-3.41322977200214e-06
-3.20329262262082e-05
-1.55224115008675e-05
-2.60873084104053e-05
-2.73260530547951e-05
-3.58207219863862e-05
-3.389219264421e-05
-3.25118055210627e-05
2.65923682367208e-06
-2.17689905794294e-05
-5.94319415654515e-06
-2.92464831157479e-05
-2.47076898144277e-05
-1.05240298981284e-06
-2.04628248078052e-05
1.08265501355035e-05
-3.32903551890836e-05
-3.63835435188098e-05
-1.32367060368086e-05
-2.802505808369e-05
-4.22221250286133e-05
-2.31786145285135e-06
-2.83808052577016e-05
-1.51697819611418e-05
-8.69091389637434e-06
-3.85833625767912e-05
-2.9849585854318e-05
-3.58044128955192e-05
-2.91925706290684e-05
-4.54382195347054e-05
-9.21623890924995e-06
-2.26112836937243e-05
-9.97842384742339e-06
-2.76110698995011e-05
-1.874121920217e-05
-2.33830700943769e-05
-3.69348226973903e-05
-1.79390208717277e-05
-3.87928468429614e-05
-1.1563525097937e-05
-2.81806768989032e-05
-4.85100288295333e-06
-2.93928845215367e-05
-3.92927019707717e-05
-3.18283324911903e-06
-2.99106548574091e-05
-3.04478422801511e-05
-2.05082101169576e-05
-2.76560126466145e-05
-5.19722603960646e-05
-2.82519959342079e-05
-2.27905338087084e-05
-3.22952316384924e-05
-2.03689278824389e-05
-4.62423967689571e-05
-3.71158556243133e-05
-1.95827358769112e-05
-2.57925214986888e-05
-1.42522419709026e-05
-3.06657991837486e-05
-5.50828949199329e-05
-4.18386821979471e-05
-2.80839171851505e-05
-3.33377470006881e-05
-2.48917694528459e-05
-3.669996145087e-06
-3.48621562663822e-05
-2.16702598933503e-05
-3.11116955115732e-05
-3.77509731832013e-05
-4.99769271893351e-05
-2.10955680389155e-05
-3.82220072979778e-05
-1.10810281348145e-05
-2.65780898749355e-05
-3.30810546098781e-05
-5.02325653690784e-05
-2.1317209563063e-05
-2.38786825698195e-05
-2.84560921138194e-05
-3.159704484623e-05
-9.13406691868514e-06
-1.02121551023069e-05
-4.14529062570512e-05
-1.35436773355649e-05
-4.04593807803709e-05
-4.86706488271933e-06
-1.86046455529044e-05
-3.40298235812376e-05
2.30543572563517e-05
-2.86184050664505e-05
-4.4112506372121e-05
-1.75529753029128e-05
-2.12226016160171e-05
-4.57187922952236e-05
4.87167306830926e-06
-9.0835596948014e-06
-3.77548515378862e-06
-1.73692212573111e-05
-1.50069785550063e-05
-5.54416445336958e-06
-1.32628636330005e-05
-5.26831388025799e-05
-3.75382865626433e-05
-1.5456333049408e-05
-3.29959140112724e-05
-3.04980013193274e-05
-1.01295895408269e-05
-6.48628469390994e-06
-3.22032790787854e-05
-4.69944862125987e-05
-1.99059625488773e-05
-5.03948501652981e-05
-2.6638524396999e-05
-3.94007518678345e-05
-1.73794677013081e-05
-2.79766293810335e-05
-4.08649760451588e-05
-3.86538151641751e-05
-3.66454261275714e-05
-1.96448787245036e-05
-5.36096934062235e-05
-2.11619181708736e-05
-1.59076602405056e-05
-3.17571985075567e-05
-2.71233924880385e-05
-1.63952378689858e-05
8.08179782724908e-06
-5.44519076729271e-05
-1.69800297185018e-05
-3.62899992043924e-05
-3.36167736124365e-05
-5.64184861947628e-06
-3.50292222527629e-05
-4.15009702915714e-05
-3.67299775137752e-05
-7.51088443342315e-06
-1.36684787598499e-05
-2.53916597856804e-05
-1.56219698200752e-05
-4.93734249151471e-05
-2.04812609057462e-06
-1.69986101522415e-05
-2.68790226282132e-05
-3.97249079751056e-05
-3.22349929205698e-05
-6.81850545612684e-05
-4.94827234267144e-05
-8.75617423346684e-05
-2.18062453885887e-05
-2.1565554321313e-05
-1.41381148223026e-05
-5.67997153569e-05
-3.14025405094019e-05
-3.66482023871375e-05
-4.21588387888307e-05
-2.45476396651824e-05
-2.81312727449517e-05
1.82255074589719e-06
-2.98062684471572e-05
-4.18412357760946e-05
3.22695182542059e-06
-2.41771129417191e-05
-2.41645604417159e-05
-2.00867841133805e-05
-2.01361761669264e-05
-1.63610853191248e-05
-4.31740215876582e-05
-2.32211123789789e-05
-2.92307376271353e-05
1.14514119878072e-05
-3.70412172307213e-06
1.04097579263107e-06
-3.69651593554799e-05
-3.04280078123185e-05
-2.61194646682849e-05
-1.89458563851559e-05
-4.1064848717482e-05
-2.05931303379525e-06
-2.51720087269986e-05
-1.4222823796556e-05
-3.64662444873906e-05
-4.79818232125365e-05
-5.04571461805864e-05
-1.05916617845591e-06
-3.05072468271792e-05
-2.52380202304233e-05
-4.19814536411164e-05
-3.33145436931294e-05
-6.12909496346271e-05
-2.97194750495357e-05
-1.94738938919903e-05
-2.8311267700573e-05
-3.15857662143349e-05
-6.11436433855451e-05
-1.77939360157873e-05
-4.52382200241773e-05
-2.05447136031486e-05
-3.82827284169218e-05
-3.51453376745382e-05
-1.72900419909593e-05
-4.30056960703386e-05
-3.28213386390119e-05
-2.77358424202377e-05
-3.99325646463114e-05
-3.11364052704707e-05
3.60971829460307e-06
-3.91573039242622e-05
-1.63224205677519e-05
-2.35408823282637e-05
-4.87688005797582e-05
-2.73297732224283e-05
-2.35888499378506e-05
-2.04339191476215e-05
-4.60102421904163e-05
-2.79458861220435e-05
-1.37500809280521e-05
-5.47892707387506e-06
1.08382003232377e-07
-2.68106633027782e-05
-1.94788326603428e-05
-3.09775259154948e-05
-2.19922425744894e-05
-8.07654021570972e-06
-4.3794160124677e-05
-3.88938130347569e-05
-2.79528104826922e-05
-3.35921283436393e-05
-4.18764410516382e-05
-4.72391574693861e-05
-4.05619196423056e-05
-2.76580379291299e-05
-6.13501864136079e-05
-3.90799743621013e-05
-3.31661493671354e-05
-4.51830865953569e-05
-1.78631939093675e-05
-4.94630083397185e-05
-2.1502826047812e-05
-2.72115783797775e-05
-3.88436975018689e-05
-4.70784474801797e-06
-1.91097555766483e-05
-1.11708384013533e-06
-2.95017209155242e-05
-2.25548583925201e-05
-1.12484061880098e-05
-1.48601219825856e-05
-3.01880884080745e-05
-2.78678166110676e-05
-2.98768768650418e-05
-2.23580161783136e-05
-3.84710453363223e-05
-3.4430009192608e-05
-6.35558714452705e-05
-1.29510913646297e-05
-3.3715649502237e-05
-8.07007725531881e-06
-1.30569016029267e-05
-3.5495311410114e-05
-3.75582309558814e-05
-4.49410979939679e-05
7.20329745672926e-08
-2.15312996927662e-05
-2.02602035193869e-05
-2.41404941482144e-05
-6.47117727140078e-05
-4.0401787286477e-05
-1.8288716339175e-05
-4.13252033107777e-05
-1.56521383009826e-05
3.09905508832514e-07
-3.24692990986483e-05
-3.29750519616575e-05
-1.2350287563706e-05
-9.46446962941411e-06
-4.87861025166516e-05
-3.38412201754635e-05
-2.71614901028675e-05
-3.28064843113454e-05
-2.59997684604033e-05
-2.9013074110809e-05
-3.50235737689268e-05
-2.19346521887395e-06
-1.54500159740075e-05
7.84561548021127e-06
-2.52288779755606e-05
-3.92207492775243e-05
-1.19201766912551e-05
-2.41502704023819e-05
1.59247256329454e-06
-1.7200277282206e-05
-1.01364171827116e-05
-4.39404898783024e-05
-2.98217288135187e-05
-1.13679311762763e-05
1.70609134280091e-05
-2.15736672017036e-05
-4.1721069494086e-05
-2.07554260887516e-05
-1.71872055362025e-05
-4.00332388642101e-05
-3.3265276333867e-05
-2.37548921312376e-05
-3.55113385875491e-05
5.68446222938326e-06
-2.61392100338604e-05
-3.5849295776995e-05
-3.67318111127854e-05
-2.84606515052743e-06
-3.47556583405415e-05
-3.59907620320265e-05
-5.02832265528015e-06
-1.45367903729806e-05
-5.15836244965846e-05
-1.76066234429423e-05
-2.62927370814706e-05
-1.40724864874344e-05
-3.65861297419443e-05
-1.87549131190244e-05
-4.4094173794559e-05
-2.15218611263368e-05
-2.01423374430063e-05
-2.62655500131072e-05
-1.96202103254712e-05
-3.57897615750864e-05
-2.70936931497758e-05
-4.93525596207291e-05
-5.3816413378422e-05
-1.70533712504787e-05
-2.99711320732871e-05
-4.39884521035778e-05
-2.0456713435847e-05
-4.26378284645787e-05
-2.84603298418729e-05
-2.42370996861864e-05
-8.92728843341818e-06
-4.04973507380224e-05
-4.46374276494578e-05
-3.79702080070804e-05
-3.89342086125505e-05
-1.51798947749106e-05
-2.57096091179481e-05
-3.72607954805465e-05
-1.47145949495012e-05
-2.26047645771945e-05
-1.34323019550957e-05
-1.37004899571192e-05
-1.81807546980591e-06
-1.58136170842602e-05
-3.72744945720488e-05
-3.176145857668e-05
-1.44215481346293e-05
-2.31074619061812e-05
-2.6732479140521e-05
-3.36804189964981e-05
3.54775894020985e-06
-3.04387013456393e-05
-1.07644226730618e-05
-3.47926147278014e-05
-4.63285183101611e-05
-1.38629795699148e-05
-1.68163870083977e-05
6.85348112246873e-06
-2.9899857916636e-05
1.30233258513701e-05
-2.59982482369381e-05
-3.29684622916312e-05
-1.22947852631793e-05
-2.1104089329664e-05
-9.97179855558024e-06
-3.57257365341511e-05
-3.64025540126333e-05
-5.64649148839324e-05
-4.27962255624292e-05
-2.56666878357961e-05
-1.67274726841361e-05
-1.79018037189745e-05
-5.5634143227058e-06
-1.1574045696692e-05
-2.59447158783366e-05
-4.70676022411058e-05
-2.4719754824476e-05
-1.60819443135432e-05
-3.48182647359737e-06
-2.36408347249688e-05
-1.81036515907527e-05
-2.35032875677402e-06
-1.17450180302708e-05
-4.52298145389433e-05
-3.26625466131322e-05
-3.65246247179623e-05
-1.93643137036885e-05
-5.11832774146511e-05
-1.94717427365675e-05
-2.12788440791011e-05
1.65402023668676e-06
-3.29542125724489e-05
-4.40131897906134e-05
-2.84028777939449e-05
-6.84016308835309e-05
-1.41585084068639e-05
-3.64470792796974e-05
-2.82045279970551e-05
-5.44652071966261e-05
-2.16719467769551e-05
-2.36854967224093e-05
-2.62815284579715e-05
-5.08072824609002e-05
-1.82274253237872e-05
-3.39259780658162e-05
-3.39049817906693e-05
-4.89256362293675e-05
-4.32379814537043e-05
-2.64788609985311e-05
-3.54534057053618e-05
-1.60570062818479e-05
-4.63890899908107e-05
-3.89591079145157e-05
-2.56148517501964e-05
-1.53927837205762e-05
-4.63533332527233e-05
-2.32596524919127e-05
-2.10331517804884e-05
-2.95603061580719e-05
-1.62413429071036e-05
4.90909235517069e-06
-2.96904266882596e-05
-7.06139565761911e-06
-5.25489206577316e-05
-5.19217899229236e-05
-4.35584839252269e-05
-3.80235380467277e-05
-4.07787509671489e-05
-2.1255600056713e-05
-6.29820281558976e-05
-1.44032428866674e-05
-1.78312758872845e-05
-1.25946254604394e-05
-2.49772772123411e-05
-1.57591227224203e-06
-2.13494661286002e-05
-2.79422910881836e-05
-5.18935962559663e-05
-4.03198477387316e-05
-1.50682958849035e-05
-5.07375179111939e-05
-1.64960306929331e-07
-1.556335969003e-05
4.6618723188111e-06
-5.01360702086265e-05
-3.54103393294865e-05
-3.65865266260563e-06
-2.67937201571238e-05
-5.22442513452096e-05
-4.10746253338385e-05
-1.56538632305325e-05
-6.84874182797675e-06
-4.59429289780507e-05
-3.50087471261329e-05
-3.30293900215491e-05
-3.7105781183717e-05
-3.20888663337474e-06
-3.45379691848273e-05
-1.69869321959561e-05
1.74529039716239e-06
-4.12012284326926e-05
-3.10809510687424e-05
-4.39526200456779e-05
-2.23591243834552e-05
-3.27287783226971e-05
-9.67001617207692e-06
-6.13503917064003e-05
-3.27713696980974e-05
-3.58644431065057e-05
-3.33288730608999e-05
-3.58883241526829e-05
-1.91493441177253e-05
-2.58687011775674e-05
-1.37916545999408e-06
-4.57263100456882e-05
-4.90074201819159e-05
-2.77033502218206e-05
-2.74680326833423e-05
-6.65073348900077e-06
-4.59324912312024e-05
8.60209459488461e-06
-1.89568457583424e-05
-2.99746740626075e-05
1.43954093986245e-05
-1.05403309306191e-05
-2.50701120468256e-05
-3.43970107104035e-05
-1.88044904686102e-05
-4.72273381137348e-05
-3.58276643547757e-05
-1.75184213409869e-05
-1.48214594045448e-05
-8.26864004367768e-06
-1.74857218366406e-05
-3.03576773806965e-05
-3.73498275649847e-05
-1.5260252430506e-05
-2.93678251209589e-05
-1.50327975008881e-05
-3.63727915681362e-05
-4.47509767774789e-05
-3.50304561813625e-05
-4.7496040763776e-05
-8.9513418261873e-06
-1.46623705126877e-05
-2.21141738438571e-05
1.89657948916395e-05
-4.36202487738527e-05
-3.03641318911156e-05
-8.33362284246364e-06
-2.41393002762426e-05
-4.08024888062546e-05
-3.02961972924712e-05
-5.31584405290712e-05
-2.40496293752927e-05
-2.12770129801935e-05
1.82950720414934e-05
-1.74344535898541e-05
-2.5635499447752e-05
-3.79427336799136e-05
-4.25396495824745e-05
-2.67826549853714e-05
-2.53288813893426e-05
-2.00259857243304e-05
-3.94730764344166e-05
-3.08048317222867e-05
-6.24512133216259e-06
-2.66504355199128e-05
-3.47263832417319e-05
-6.19566554484762e-07
-1.17890664066988e-05
8.43317680281687e-07
-1.42704449320379e-05
-5.23926060991171e-05
-6.53780068834551e-05
-1.62388694613907e-05
-6.4274798718834e-05
-9.100089926308e-06
-4.92453707939001e-05
-2.71924819824179e-05
-6.39270926255451e-05
-2.4093450740441e-05
-2.820284200083e-05
-4.64605571007084e-05
-1.46079633367241e-05
-4.71192437139242e-05
-2.20177302362965e-05
-4.41837218309329e-05
-1.7370691246056e-05
-2.82047814194628e-05
-2.57580139702647e-05
-1.35485742286126e-05
-3.06638382171903e-05
-3.40879297572582e-05
-3.88258192637303e-05
-4.64106796272256e-05
-2.16327327443133e-05
-6.44387577582694e-05
-1.93218018716853e-05
-4.71045952868134e-07
-4.86759172314415e-05
-1.18192173799947e-05
-1.87565338010736e-05
-3.39986434626666e-05
-2.8850955836959e-05
-1.38145220807852e-05
-5.51829342077228e-06
-2.22575329664585e-05
-3.05487217436517e-05
-3.48683012129934e-05
-3.51912316595973e-05
-3.77632041589058e-05
-2.85248947162509e-05
-2.4557630743486e-05
-4.27930838810772e-05
-6.60985194779562e-06
-1.07654527933105e-05
-4.47111240824003e-05
-3.44976329978675e-05
-1.2340023231219e-05
-3.44526533529156e-05
-2.9566336074155e-05
-2.11722187491322e-05
-1.343502232926e-05
-1.94101648888752e-05
2.21701296841517e-06
1.03896142287712e-05
-1.90945648375717e-05
-3.58090091710594e-05
-4.34063099900868e-05
-2.86292735604973e-05
-1.25444898162121e-05
-1.87446109933966e-05
-5.25822723017179e-05
-3.44308777913233e-05
-5.14315046625528e-05
-2.96994962566776e-05
-5.33299343379721e-05
-4.19828148541748e-05
-1.32970681555336e-05
-8.00059236655388e-06
-1.12324661484691e-05
-1.94437963479455e-05
-1.25728059751018e-05
-1.81567345160205e-05
-4.15930660923647e-05
-6.06181439172036e-06
7.48226370446083e-06
-1.66983482515386e-05
-3.61212227002264e-05
-5.6634779600386e-05
-2.2010214808103e-05
-4.03941285651439e-05
-3.13764083113972e-05
-2.57723097197249e-05
-1.11416854029713e-05
-9.29703658000026e-06
-2.8090102838829e-05
-3.85024602129298e-05
-2.29964938622235e-05
-3.99774896508765e-05
-7.08999206433159e-06
-3.33572578322542e-05
-2.27453882381556e-05
-2.16459013192014e-05
-7.0187392673815e-06
-4.66517878395098e-05
2.78696600105806e-06
-2.59277483476317e-05
-1.97952452836459e-05
-2.69086207015143e-05
-3.07945366663783e-05
-2.9391351692236e-05
-3.008973417405e-05
-2.89567108845594e-05
-1.85798329704358e-05
-3.73376090395153e-05
-3.69326516083187e-05
-9.4730794681815e-06
-4.01590037467914e-05
-2.2464693423664e-05
-3.86405626964155e-05
-2.95895889783405e-05
-3.00931757502844e-05
-3.61705017009485e-05
-1.882203269321e-05
-3.36087127613574e-05
-1.96255802394153e-05
-5.96614406077778e-06
-2.97903970175719e-05
7.21484649154846e-06
-1.67257684428805e-05
-3.70106163459238e-05
-5.03619391165476e-05
-3.39459005225639e-05
-1.61644712360347e-05
-4.83755403935188e-06
-3.00053135531962e-05
-4.64772828035359e-05
1.28587564914462e-05
-3.44502282426722e-05
-5.41158859094933e-06
-3.30502496510623e-05
-2.68824026400906e-05
-4.17849068530803e-05
-2.54378541197989e-05
-7.03743163143235e-06
-2.24297799647446e-05
-3.08653887639761e-05
-6.47593211887614e-06
-4.51168878568193e-05
-5.13273182415758e-05
-7.9851034806681e-05
-3.39743809267787e-05
-5.34618542219421e-05
-3.67455679562091e-05
-2.30870139332814e-06
-3.52969407300209e-05
-4.76522861199192e-05
-3.80915796588791e-05
-2.30877418280275e-05
-6.21320099317041e-06
-2.03582520413713e-05
-3.42934675241834e-05
-3.43710051628222e-05
-1.80370817936561e-05
-8.49395164575829e-06
-4.30879790068917e-05
-2.49202536172926e-05
-4.07854818738619e-05
-2.92639006621028e-05
-5.12871537591622e-05
-2.73193239184297e-05
-4.02698966928495e-06
-6.56030742636474e-05
-4.00501822572253e-05
-4.2804551495535e-05
-4.65352561637971e-05
-2.99094126510359e-05
-2.8393020070648e-05
-3.37915941229277e-05
-3.03444665395777e-05
-3.07002367800435e-05
-4.56976135886112e-05
-8.3209974762851e-06
-2.36089432240247e-05
-6.93767259938121e-06
-9.48762872953368e-06
-1.57176637425129e-05
-6.32667088076239e-05
-5.15200670917512e-06
-1.28471463378395e-05
-3.20662126829705e-05
-2.30875081525714e-05
-3.5626252671513e-05
-1.78452204510884e-05
-1.13883703026302e-05
-2.06429556329917e-05
-4.94258817201141e-05
-1.12573018595858e-05
-4.60352391998801e-05
-2.64901478318647e-05
-4.40427356331383e-05
-1.49399863700241e-05
-3.47073653969383e-05
-3.47727141496504e-05
-2.44073060009317e-05
-1.67863427622684e-05
-3.34233237400332e-05
-2.13797589668527e-05
-3.88216063861007e-05
-4.36952587852244e-05
-9.19444068722429e-06
-2.65951434247466e-05
-3.7643722935209e-05
-3.57727078991307e-05
-5.8412099541415e-05
2.52040279736177e-06
-4.24985634532429e-05
-2.88058455686304e-05
-1.94855989062205e-05
-3.15551829222699e-06
-3.78207369374298e-05
-3.28447548811631e-05
-2.7091358895007e-05
-2.66282631777898e-05
-6.06425992275205e-05
-2.56231927327e-05
-4.54367282579564e-05
-2.34797004374979e-05
-9.53150176581223e-06
-4.98311418542453e-06
-2.42715850529195e-05
-3.56155971992969e-05
-3.75370368227373e-05
-4.38651806102828e-05
-6.55197809960832e-06
-4.47386712476876e-05
-2.95034304543575e-05
-9.87998033907122e-06
-1.65084605889348e-05
-2.05396108980218e-05
-1.08431793676712e-05
-1.98646544640698e-05
-2.75107692161368e-05
-4.28266672987669e-06
-4.10184580880894e-05
-4.43174631193889e-05
-2.20200347651535e-05
-1.94551827188821e-05
-1.11599481974894e-05
-3.40126009911638e-06
-5.59576376104151e-05
-1.12647483469783e-05
-3.22891569497834e-05
-3.32850954825358e-05
1.75320013402781e-05
-4.18931955428832e-05
-4.22715423563137e-05
-3.79497893541766e-05
-1.86508282629581e-06
-1.58311544959467e-05
-4.62371823770885e-05
-4.39232804259614e-05
-3.026670803865e-05
-1.91566204757289e-05
-3.65319996795304e-05
-5.62255193895039e-05
-1.43185942724955e-06
-4.68308813947402e-05
-4.68489367178534e-05
-5.318183561829e-05
-2.11334270928557e-05
-5.25328613037045e-05
-6.30009450883876e-05
-6.37990723729359e-05
-3.62252225994432e-05
-2.92838141518397e-05
1.12144157750671e-06
-4.09776812215428e-06
-4.09010932292535e-05
-1.67617481180907e-05
-3.72664512723736e-05
-2.05637759178789e-05
-2.65418280567889e-05
-4.98677866800811e-05
-4.73583492018458e-06
-2.25390385422273e-05
-3.92829612708551e-05
3.07322228501204e-06
-2.14567619659879e-05
-5.09360496445741e-05
-4.60089649533791e-05
-3.74033184707294e-05
-1.89951977055281e-05
1.37047106956546e-05
-1.7652333012656e-05
-1.05000778321361e-05
-4.7258578878536e-06
-1.96116967132639e-05
-1.25748207027629e-05
-2.54930504866265e-05
-4.23426574261217e-05
-1.85875776324218e-05
-5.42358590292306e-05
-1.76193112185424e-05
-4.05977728892753e-05
-2.83892196357607e-05
-1.47682659983141e-05
-1.99688616696395e-05
-1.9929290176556e-05
-1.65564898598571e-05
-2.36273481287093e-05
-3.71769882309147e-05
-1.02128869206274e-06
-1.08480402937151e-05
-1.99399352284305e-05
-2.82730337584475e-05
-2.27178911719452e-05
-1.38213075475923e-05
-3.94242488899303e-05
-2.91436578842511e-05
-4.79886106942175e-05
-5.24985848670568e-05
-4.34525014355565e-05
-4.8773014531863e-05
-1.17936377099939e-05
-1.91402647507154e-05
-9.30213168861603e-06
-2.24479076964474e-05
-3.27527799058114e-05
-2.20794093724229e-05
-3.09008271267991e-06
-1.42732581514053e-05
-2.33278709114263e-05
-3.13695927523241e-05
-1.43816022270818e-05
-4.22309571997569e-05
-1.69279468618975e-05
-4.37201509939586e-05
-5.59070654606428e-05
-1.93469875985161e-05
-3.47216865356847e-05
-6.92717721542011e-06
-3.57093143737445e-05
-2.71282836709283e-05
-4.04776759306781e-05
-4.62699822378725e-05
-2.63264072278741e-05
-8.67746978177467e-06
-9.94863975931424e-06
-4.56211727838555e-05
-4.87234104987869e-05
1.73700636162865e-06
-1.20557216690881e-05
-2.2227718510108e-05
-2.65325046607104e-05
-1.41355523347068e-05
-2.81012765493097e-05
-2.64682871750623e-05
-1.63151284140688e-05
-5.22435579217124e-05
-5.09731094983393e-05
-3.08888036361889e-05
-4.12938037516997e-05
-3.60281863452776e-05
-1.66717906414938e-05
-3.65815542888336e-05
-3.00309550428213e-05
-4.25114759257868e-05
-1.02644066347701e-05
-1.39206861417582e-05
-2.24359864342056e-05
-2.24167722337224e-05
-1.55866680419977e-05
-4.96958896120041e-05
-6.46740241790662e-06
-7.77268474941243e-06
-1.52697972254821e-05
-2.04958683593037e-05
-3.24067469260856e-05
-4.66706999113961e-05
-2.2311306092436e-05
-1.41390743999185e-05
-3.80043255101521e-05
-1.86856110456912e-05
-1.33800186172571e-05
-2.73264969843316e-06
-1.58577815335e-05
1.8756664543542e-05
-5.26955410058973e-05
-2.50278674888316e-05
-3.08416074413619e-05
-3.16093028537695e-05
-2.42273363167601e-05
-1.47304401883279e-05
-1.58004068318788e-05
-2.49532433881717e-05
-3.24936309741752e-06
-2.53810998101726e-05
-1.59247189814719e-05
-5.05804236972278e-05
-1.44753351041457e-05
-3.88688799555472e-05
-2.89308812738599e-05
-3.46171420100359e-05
-9.55552907833197e-06
-2.90642672660612e-05
-3.45348704744947e-05
-3.38145731516369e-05
-4.08658065744432e-05
-3.51604915096768e-05
-3.89972878041516e-05
-2.8392795841751e-05
-9.34361076280585e-06
-1.79500664298984e-05
-8.5642583784097e-06
-1.91358633264379e-05
-2.88524336004778e-05
-1.46362763050509e-05
-2.31004105110819e-05
-2.08740349770167e-05
-4.27822612746821e-05
-5.45532682708638e-05
-2.78168757389885e-05
-2.88554589448952e-05
-3.90308456739213e-05
-2.37067102886167e-06
-3.50897515647792e-05
-2.62695579282238e-05
-2.94935728435431e-05
-3.6427481229692e-05
-3.07098926820768e-05
-1.10473315348451e-05
-1.32932927483356e-05
-2.90213605485293e-05
-9.29245260224052e-06
-2.32424457462337e-05
-5.24247114507034e-05
-2.468464243467e-05
-5.1557583899553e-05
-5.61609051445633e-05
-2.23494490481383e-05
-2.15897649210356e-05
-2.91272043798447e-05
-3.53552394746352e-05
-3.82944250425659e-05
-1.30615043424555e-05
-4.30409677835147e-05
-3.23506243050595e-06
-4.73859542202543e-05
-1.24705113930671e-05
-2.99547533385507e-05
-3.573197100488e-05
-1.29898706206523e-05
-6.14279035247443e-06
-3.78385913592229e-05
3.65892997828116e-06
-3.72793314421222e-05
-3.10981692529321e-05
-1.76446771171643e-05
-4.32945434135161e-05
-2.13173350287712e-05
-3.26533937727803e-05
-4.2840320198919e-05
-3.28072512698999e-05
8.54918859942899e-06
-4.25174061140215e-05
-3.21147398323841e-05
-1.87675644953992e-05
-3.34421219571681e-05
-8.20690201695668e-06
1.3503477255463e-05
-2.19550212918085e-05
-2.59973077097202e-05
-8.44496483531068e-06
-5.09754884554638e-05
-3.16076392346278e-05
-3.35973693421505e-05
-4.24643166412905e-05
-3.69339198505141e-05
-4.14624714014209e-05
-5.46188161775178e-06
-2.20663626173084e-05
-8.09265277582246e-06
-2.62179608485594e-05
-4.10212826876446e-05
-5.07762270468054e-05
3.82562117681854e-06
-1.5357772498873e-05
-4.07192468118459e-05
-3.03176842654553e-05
-2.38592020943701e-05
-3.67987782529855e-05
-6.77811262019449e-06
-2.55455322344074e-05
-2.69538055659512e-05
-2.82724951483778e-05
-3.46542852742572e-05
-2.40534170241637e-05
-2.24768103435188e-05
-4.32110490457459e-05
-9.2312415078714e-06
-1.51072636955186e-05
-3.96895046027379e-05
-3.85241970760923e-05
-1.07527541376312e-05
-3.68199156682029e-05
-3.47421218930597e-05
-5.78791588818214e-06
-4.45991393057298e-05
-2.33841330475909e-05
4.18816152241923e-06
-4.34094588781154e-05
-1.75735843130687e-05
-1.78908573683343e-05
-1.94618448206507e-05
-2.72169391416697e-05
-1.27582294801893e-05
-1.21693469202166e-05
-3.01101698872596e-05
-5.73960438615543e-05
-5.06441647414363e-05
-2.85641131435424e-05
-1.8467749324185e-05
-1.73433975694713e-05
-1.59434980732111e-05
-3.91109968686113e-05
-6.80314728099768e-06
-2.12693520237143e-05
-3.66349331829574e-05
-4.11852376294251e-05
-4.35473456889673e-05
-3.66820055542632e-05
-8.79582718437444e-06
-2.13717125747958e-05
-1.84453967430371e-05
-2.87262088499225e-05
-3.11814837945569e-05
-4.87931371123254e-05
-2.05529779258105e-05
-4.49301882364278e-05
-2.93559746595158e-05
-6.16859489202565e-05
-1.49996729479082e-05
-5.1243924960054e-05
-2.08213813178928e-05
-5.84500974376344e-05
-2.35047834497817e-05
-3.60876983430763e-05
-6.70261692975164e-06
-3.28039698857902e-05
-4.29239016611023e-05
-4.31762694323522e-05
-3.35467090250315e-05
-9.48790984360347e-06
-4.13394199779254e-05
-3.45641484942764e-05
-3.16507432711181e-05
-2.58200389048856e-05
-2.4963576338334e-05
-3.03728137875325e-05
6.3735228224533e-06
-3.89461906842341e-05
-1.64028246148802e-05
-6.91070668739279e-06
-2.92290411189746e-05
-4.04257173442209e-05
-7.83617413646488e-06
-5.17357776231866e-05
-3.31050600255353e-05
-9.04373243196206e-06
-5.70213049714491e-06
-3.7681540211913e-05
-1.00853933337469e-05
-2.94115410506265e-05
-1.94145842292431e-05
-3.75345770628582e-05
-4.70130080108954e-05
-2.58105926406858e-05
-1.92848602397329e-05
-1.76379548755871e-05
-1.2784298387983e-05
-2.30874676554449e-05
-2.50831463629039e-05
-5.87557544790549e-05
-4.19426698810046e-05
-7.13667155600493e-05
-3.67948705252956e-05
-1.85865356992269e-05
-1.26271111008303e-05
-9.84830247662715e-06
-1.73990197848781e-06
-3.41936884309355e-06
-1.96271757074419e-05
-1.06768341062079e-05
-2.066780461283e-05
-2.03192089377679e-05
-4.82261601960966e-05
-3.27526919988689e-05
-5.46346417356458e-05
-3.2948121574135e-05
-5.69325155437487e-05
-4.97137887453903e-05
-5.22147968873275e-05
-2.50029937099548e-05
-3.26562556438803e-05
-1.17984382233166e-05
-3.42036950422681e-05
-1.08622670323624e-05
-4.14944356003499e-05
-3.79724040226429e-05
-3.98639382479442e-05
-3.47441289985597e-05
-4.06422487096742e-05
-4.07672118760412e-05
-2.19753921714727e-05
-1.84539346493907e-05
8.0989937737226e-06
-1.49740108676997e-05
-5.59208464015529e-05
-4.85943270042372e-05
-2.712827700296e-05
-4.82196353354678e-05
-4.85697079514042e-05
-4.6055895029954e-05
-2.40864622546154e-05
-2.41130522462384e-05
-3.58409658292493e-05
-4.3612338698299e-05
-1.23058585165948e-06
-9.14598660703986e-06
-4.84728376375871e-05
-2.62192516251673e-06
-1.30309446652216e-05
-2.06875928969812e-05
5.11273695680098e-06
-3.47056570516515e-05
-1.38992182866268e-05
-1.61598543260421e-05
-2.06306109486857e-05
-3.72644934776514e-05
-8.0840346773462e-06
-1.67065510394566e-05
-3.6702782570491e-05
-4.38335436568786e-05
-1.23090979239577e-05
-3.13952028278169e-05
-2.77218396609436e-05
-2.29837684971629e-05
1.52888237111889e-05
-6.30288754782255e-06
-2.94136563674941e-05
-2.80281294281199e-05
-2.54047032103072e-05
-1.60997046154053e-05
-5.31773547473553e-05
-4.89202826477631e-05
-2.78675771410426e-05
-4.05307694484552e-05
-2.01380152075851e-05
-2.24931482287652e-05
-2.35042932529328e-05
-4.96540834348506e-05
-4.20360336470335e-05
-1.63398016056647e-05
-4.61869063626944e-05
-1.74024959928559e-05
-3.78401562051886e-05
-2.94222044029609e-05
-3.11958470056239e-05
-2.961119487879e-05
1.5560338849564e-06
-4.31822604079113e-05
-2.10313414258002e-05
-2.02018664605594e-05
-2.382592702818e-05
-4.11587584560948e-05
-2.03114738257777e-05
-1.61705899936855e-05
-4.53366394492158e-05
-2.09540661672746e-05
-1.62800012634676e-05
-2.32843637068901e-05
-7.60093016782793e-05
-5.60407568338916e-05
-2.67132539883104e-05
-2.24956673538786e-05
-3.2814131910016e-05
-2.11808776097514e-05
-4.06255732570124e-06
-3.69295701642711e-05
-3.4727440168366e-05
-1.89554560523729e-05
-4.16173418974154e-05
4.9377652454871e-07
-7.84472403059288e-06
-2.20757887845484e-05
-2.30251061923217e-05
-4.3355348193627e-05
-4.01855616678564e-05
-2.46989973330699e-05
-3.66425996518414e-05
-1.92983468765461e-06
-2.82613100532978e-05
-1.31286128305679e-05
-1.26973665782441e-05
1.85164251591451e-06
-2.51223623650422e-05
-2.72972606838327e-05
-1.35566404567037e-05
-3.47498659082815e-05
-2.756148633546e-05
-1.79789444025002e-05
-2.79501968537474e-05
-1.78206273116839e-05
-1.45000303537108e-05
-3.31160947110292e-05
-2.75428290051274e-05
-4.32401236902506e-06
-1.17491627441194e-05
-4.55059100710189e-05
-3.21124235555022e-05
-2.45086669058103e-05
-3.13548143540802e-05
-2.22939025391625e-05
7.67621331273971e-06
-1.56927017045524e-05
-5.54376431490006e-05
-4.66412422346183e-05
-5.31302947410501e-05
-1.23885974262628e-05
-1.03297784415713e-05
-3.12273471316589e-05
-2.21669267521389e-05
-4.37122828422328e-05
-1.31254136107811e-05
-7.06796034717698e-06
-3.71102331970343e-05
-2.49192712364381e-05
-4.53133217742777e-05
-2.83275229942527e-05
-1.20445035765142e-05
-3.14630398305193e-05
-3.68024941760785e-05
-3.62350618063216e-05
-1.03448876750163e-05
-3.07644524594415e-05
-3.77595743038989e-05
-2.32611884638622e-05
-2.58264678328723e-05
-4.19202740130337e-05
-2.02903035566712e-05
-1.56497581982146e-05
-2.72538283894791e-05
-5.34302196156902e-05
-2.88132707364142e-05
-2.4950552269598e-05
-3.36803759046667e-05
-4.28538612067875e-05
-3.16940080227237e-05
-2.16014871654756e-05
-3.36385203861684e-05
-5.71515431984465e-05
-5.98640532356949e-05
-1.42929544226485e-05
4.25776170752814e-06
-4.16437195099028e-05
-2.62460660357944e-05
-1.44683447122469e-05
-3.79618529476739e-05
-2.84370201557463e-05
-3.06986611742419e-05
-4.92263215995438e-05
-2.04517766564878e-05
-1.29208650328887e-05
-9.30477297554915e-06
-2.25020348722612e-05
-2.04032033329405e-05
-2.71560024141772e-05
-5.22491866206681e-06
-6.00956357842987e-05
-2.19839041886008e-05
-1.63436909593299e-05
-2.28737599265045e-05
-2.4490795347818e-05
-3.38713630763838e-05
-1.68746210516152e-05
-3.52706105500888e-05
-2.67498403526203e-05
-2.95482776826153e-05
-6.03051289360786e-05
-2.35457127195189e-05
-2.61113481358953e-05
-3.16570106267944e-05
-2.6174026343078e-06
-1.09234584967288e-05
-1.10552693071335e-05
-1.32136189585399e-05
-2.49577538833455e-05
-2.67618163365504e-05
-3.50698727179854e-05
-1.21419400290616e-05
-2.16860679827569e-05
-2.87978906834663e-05
-1.89752114421109e-05
-3.07811124160671e-05
-1.94673788103128e-05
-4.7095411347415e-05
-1.20465909201346e-05
-2.97264312122894e-05
-4.16397684412099e-05
7.53646215643253e-07
-4.48409946662038e-05
-8.83102055931699e-06
-2.90703424753933e-05
-1.59311824264973e-06
-1.39455612306798e-05
-4.01915403427234e-05
-5.82995498875802e-05
-4.05148413492018e-05
1.86740005864706e-06
-4.80444836624798e-05
-1.7095408467854e-05
-2.51988461644406e-05
-5.70265502176471e-06
-3.99210020404706e-05
-2.38219185971345e-05
5.80382687604391e-06
-2.68592999708723e-05
-3.51730944516208e-05
-6.00511078744332e-05
-5.53851033141868e-05
-2.33337109151095e-05
-4.72609890431493e-05
-2.33558537134089e-05
-2.02385035424896e-05
-2.25514452183364e-05
-2.03777767042171e-05
-4.00112506644841e-05
-4.1934198364609e-05
-2.16454135491846e-05
-2.7422980402621e-05
-2.6877442908903e-05
-3.96252819063024e-05
-3.70884126030012e-05
-1.43388581789794e-06
-4.05685094269258e-05
-5.36958247045107e-05
-7.64213289894198e-05
-2.0340522698903e-06
-5.3100127512035e-05
-2.83463572252362e-05
-2.98943962631486e-05
-4.044213650386e-05
-2.38999271532988e-05
-1.62657150116768e-05
-1.88123668463458e-05
-5.13846166954148e-05
-3.44158118168854e-05
5.74894154136684e-06
-4.10571430949971e-05
-3.49160188702963e-05
-6.41838480633913e-06
-1.92823775213809e-05
-3.20841044491172e-05
-1.22198138961509e-05
-4.46068394641097e-05
-2.62358203906593e-05
-4.42026849969579e-05
-2.96078082455867e-05
-2.06078253643433e-05
-4.78652324652527e-05
-2.3565533071667e-05
-2.51661754361798e-05
-2.57204621691372e-05
-2.65326287289147e-05
-4.17918878821956e-05
-2.37036555097875e-05
-2.7068419198802e-05
-2.03617615176965e-05
-2.41299033995259e-05
-4.07660774062371e-05
-1.54645492512741e-05
-1.76145511348814e-05
-5.10321766073566e-05
1.07555965564742e-05
-4.65628403667584e-06
-4.97795234741764e-05
-2.2942988682413e-05
-1.98084694486219e-05
-1.92499957287091e-05
-4.05989401031766e-05
-3.69123171602383e-05
-3.27086934782658e-05
-2.90923942344532e-05
-3.37578661484702e-05
-3.83790343656007e-05
-1.61879557815669e-05
-4.06389144262428e-05
-2.40622488008465e-05
-5.06482537442987e-05
-2.5168735497516e-05
-6.30611128939474e-05
-1.23240460029072e-05
-2.37849940632347e-05
-5.44193500989211e-05
-3.35145875109748e-05
-2.77999403821231e-05
-6.87675431453862e-05
-2.96662306906726e-05
-1.82317120932663e-05
-3.57273592491354e-05
-3.08902237036493e-05
-2.54246352130593e-05
-2.83956257052036e-05
-4.79383345144321e-05
-7.118682404542e-06
-4.54890568246282e-05
-2.08326399254531e-05
-4.22924345223204e-05
-4.97756749288854e-05
-1.30110944486105e-05
-2.93817286190101e-05
-4.81851899149798e-05
-2.30844480481382e-05
-1.79378754614926e-05
-1.2091846828508e-05
-4.659835897043e-05
-1.78263149040574e-05
-5.75480073527633e-05
-1.04000948663134e-05
-1.1189701584443e-05
-2.40268805313295e-05
-1.07062706009065e-05
-1.53314431791468e-05
-3.89900216860663e-09
-1.27985355387034e-05
-9.43683721985427e-06
-2.40315806782747e-05
-1.48063593494551e-05
-3.17983443595494e-05
-2.98635536858948e-05
-5.29537226435676e-05
-2.68683066727108e-05
-1.24469073398866e-05
-2.67187811975335e-05
1.02473888032847e-05
-3.46763490192429e-05
-4.71490838923414e-05
-3.08390742111687e-05
-1.21343689413543e-05
1.0841926357263e-05
-3.10265233146798e-05
-7.98328185087942e-06
-3.51230108732423e-05
-2.31924514877454e-05
-1.87638285357829e-05
-2.9912298613861e-05
-3.16983868068664e-05
-4.51209692188045e-06
-2.6615518785648e-05
-1.32087424869153e-05
-4.95474892863644e-05
-5.73314541451136e-06
-2.86531919637925e-05
-3.25668124696944e-05
-1.74162207992049e-05
4.93064883731524e-06
8.09042458877384e-06
-2.0322332407089e-05
-2.01429795266282e-05
-2.88525525575701e-05
-2.38123990734884e-05
-1.55400249629586e-05
-1.32304039811765e-05
-9.4939276001795e-06
-1.03267798607186e-05
-1.56851920345525e-05
-2.66249202950156e-05
-1.09507675323431e-05
-2.41384909371055e-05
-7.72100426490273e-06
-4.88602048553011e-05
-2.05546529237823e-05
-2.42082395573107e-05
-2.73579677347705e-05
-1.28478925790417e-05
-3.30022773834456e-06
-2.60162115987383e-05
-1.98474914036064e-05
-1.80907194579706e-05
-7.79996800653796e-06
-3.62489356891172e-05
-2.13010606369964e-06
-1.1592560257799e-05
-2.76271682578366e-05
-3.48392643067922e-05
-4.01916025304225e-05
-2.12708287909533e-05
-2.63537282205394e-05
-3.92008778340267e-05
-2.29957738183316e-05
-1.49757640014291e-05
-4.28218506080546e-05
-4.44638742201148e-05
-3.16828215721001e-05
-7.41888426007187e-06
-2.06117436005001e-05
-6.84771105999429e-06
-2.52188742432079e-06
-4.44234067307252e-05
-4.21453672374752e-05
-1.22730406336091e-05
-1.74280952515066e-05
-1.41477395260158e-05
-3.85540019955248e-05
-2.96043065381306e-05
-7.55322182994495e-06
-3.07978969742672e-05
-3.2907687780408e-05
-4.75227819190901e-05
-9.82794801084423e-06
-2.43639404981985e-05
-1.88602685193765e-05
-3.52890337920857e-05
-5.05439357335392e-06
-4.10745997545034e-05
-2.98685617528322e-05
-4.48810708622005e-05
-1.99040274489907e-05
-4.30552381354526e-05
-4.01749391874847e-05
-1.79768374910355e-05
-1.82449414164059e-05
-4.50667232644185e-05
-2.37585867404443e-05
-2.37252117734666e-05
-2.7584033259494e-05
-1.33931423845364e-05
-3.1049194774303e-05
-4.08747056400595e-05
-4.00828192866794e-05
-2.08923188637745e-05
-4.6468336036785e-05
-5.04217209024601e-05
-3.74958628617459e-05
-1.30611220631876e-06
-6.22885370029016e-05
-4.1682009854258e-05
-4.24823664852966e-05
-1.33020609240176e-05
-1.70860947545577e-05
-3.37475648960674e-05
-3.27572734059044e-05
-3.31878578510896e-05
-2.60623269130202e-05
-9.01155463083819e-06
-3.16480405677721e-05
1.47178958963578e-05
-2.1699911079003e-05
-1.88151000997995e-05
-1.81748028367653e-05
-2.44994510213476e-05
-3.08198115913272e-05
-2.16016982932467e-05
-2.59044386992244e-05
-3.21056293626513e-05
-5.78405831831959e-05
4.43129135716617e-06
-3.1417175454548e-05
-1.47073441011396e-05
-3.23999737986956e-05
-2.77474979130757e-05
-3.09547682061653e-05
-1.4278951926548e-05
-1.61073484022201e-05
-9.83994536585255e-06
-3.19229371307518e-05
-4.02972844670146e-05
-2.82571579743858e-05
-4.14083078524208e-05
-9.42157327406901e-06
-3.17045601296123e-05
-3.39019112051116e-05
-2.44361872293307e-05
-2.67875339925708e-05
-4.93637756401342e-05
-1.70088951713458e-05
-2.0492941097423e-05
-4.41335437980135e-05
-1.12507119143503e-05
-3.79084533950717e-05
-3.89728784472005e-06
-2.47426440716327e-05
-1.82139667141274e-05
-3.07931711219456e-05
-1.14021677298907e-05
-3.69569381078035e-05
-4.82545488449628e-05
-4.51796267899662e-05
-5.6186247299857e-06
-3.44175896386558e-05
-2.07520174747307e-05
-2.70806143302272e-05
-1.60330966225632e-05
-2.09221522469011e-05
-2.82229291830145e-05
-7.39388411465843e-06
-3.61967081316321e-05
-3.80101482932906e-05
-2.85904352355014e-05
-3.61066413690508e-05
-1.18953835153037e-05
-3.3799833939264e-05
-2.74588027457631e-05
-8.44919884637139e-06
-3.45215848886927e-05
-4.83190873104743e-05
-4.10299439050683e-05
-1.67540063805771e-05
1.41183028532939e-05
-2.98534598975059e-05
-1.58389320966389e-05
-3.31762001185931e-05
-1.75380143184973e-05
-3.74849879623221e-05
-1.38619409258026e-05
-2.62962557920977e-05
6.46582597993122e-06
-3.59176216597078e-05
-1.45196707326865e-05
-3.58253992250487e-05
-2.05022469069908e-05
-4.20699771875286e-06
-1.54490293702086e-05
3.00784152259436e-08
-1.9714539821503e-05
-2.04649314853861e-05
-4.61565751588929e-05
-1.72795984219037e-05
-3.01889008678034e-05
-1.4418341885305e-05
-2.03041199512777e-05
-4.20979615807923e-05
-2.52437179195103e-05
-2.11465064085064e-05
-3.6006996652929e-05
-3.57559080511415e-05
-1.77878324385081e-05
-1.44362903023266e-05
-1.35667039160883e-05
-5.1632569733672e-05
-4.64273951534812e-05
-4.36031372041035e-05
-5.2985031328503e-06
-4.34717619851021e-06
-4.24907203915775e-05
-2.9313902700331e-05
-3.95689439172079e-05
-4.18599657709835e-05
-2.47886328494746e-05
-3.59111167321922e-05
-4.55289352343485e-05
-1.79411720754694e-05
-2.40590897159378e-05
-1.12963681860948e-05
-4.1986016697911e-05
-4.93770357258219e-05
-4.56071235958482e-05
-3.5199578216516e-05
-5.13496973467925e-05
-3.47119859634976e-05
-1.35611686043768e-05
-1.47719207641359e-06
3.76460166963461e-07
-3.46682417414777e-05
-1.862728750747e-05
-2.61476090971721e-05
-5.47867200150184e-05
-5.07300578009922e-05
-1.38476159620633e-05
-1.10194146172035e-05
-3.1608082206371e-05
-3.15843608429907e-05
-2.07088892932235e-05
-3.80496154170175e-05
-4.48395684025514e-05
-4.24790021751922e-05
-3.33270627947857e-05
-5.07822459917883e-05
-3.27144443015976e-05
-5.69609935200661e-05
-2.02144132336352e-05
-3.6717456254059e-05
2.1079280223016e-05
-3.22517274123213e-05
-4.05098115144745e-05
-4.89580172777712e-05
-3.35207631513685e-05
-1.0349069911659e-05
-2.92936516677711e-05
-1.48796497925227e-05
-3.15887863567984e-05
-1.57905008202005e-05
-1.224018943679e-05
-3.58647625639782e-05
-2.64727000993002e-05
-4.08467536668536e-05
-2.61908709315696e-05
-3.06742941047041e-05
-1.77719540746586e-05
-1.59996697218628e-05
5.70842259255399e-08
-2.89448610822712e-05
-6.84657946537216e-06
-2.37322624284989e-05
-3.85259487731688e-05
-9.94590400122824e-06
-3.20981498772679e-05
-3.94985123344183e-05
-2.40191936024691e-05
-2.75499658940605e-05
-4.97933272104978e-05
-3.11232382984528e-05
-3.12631661743414e-05
-2.27993131188381e-05
-5.62021122658425e-06
-1.46566733721614e-05
-1.19983793955362e-05
-1.04315974982159e-07
-5.23796712031552e-05
1.05271058606987e-06
-3.96873277969526e-05
-2.5821240037259e-05
-4.16535376798125e-05
-6.50515317212359e-06
-6.2707930345584e-06
-5.30580538674734e-05
-4.82082939994654e-05
-2.03040770562033e-05
-2.71813033668565e-05
-1.24168388711338e-05
-9.6800354813613e-06
-2.39525300286166e-05
2.07837082466501e-06
-4.80093975260994e-05
-2.67022360430017e-05
-1.99350518120005e-05
-5.24974654788396e-05
-3.98730592852457e-05
-4.10549152732348e-05
-4.91777415307268e-05
-1.5377456410805e-05
-4.36001309221211e-05
-3.38737395972324e-05
-2.91364201984951e-05
-1.67280902331068e-05
-2.57467717774067e-05
-1.81884095845323e-05
-2.13571057139322e-05
-7.06329922490928e-06
-3.56593237249729e-05
-4.99527988550486e-05
-8.44523257294995e-06
-4.99090203897534e-05
1.08768463569107e-05
-2.71053762584903e-05
-2.99632008592928e-05
-1.00827425504328e-05
-4.00240192855381e-05
-2.71814191619146e-05
-2.02749425376501e-05
-2.70215422572006e-05
-2.52913196611547e-05
-1.5131291559894e-05
-1.13935766079744e-05
-3.85478876001248e-05
-3.6884389257166e-05
-1.97335640592622e-05
1.14095435723659e-05
-4.78716231519267e-05
-2.76552361176639e-05
-1.57628258311042e-05
-5.13909810926151e-05
-4.23940739034811e-05
6.67397437074027e-06
-2.91761645542426e-05
-1.56686775238162e-05
-6.13336893172552e-06
-2.8641550635035e-05
-5.58561870778626e-05
-1.79957441673765e-05
-8.41677772394973e-05
-8.97315788790798e-06
-3.26051108660755e-05
-4.94749831140289e-05
-2.19539035656272e-05
-2.29623753389044e-05
-3.05086102651369e-05
-2.30704189623171e-05
-3.11382388761353e-05
-1.90379228398758e-05
-4.17321434212637e-05
-6.37102772309933e-06
-3.6703998564635e-05
-1.42595128563636e-05
-8.46140654326626e-06
-2.70606148876906e-06
-3.65667091171068e-05
-5.65752173168123e-05
-2.25221919626506e-05
-1.40513848673492e-05
-1.40860724854212e-05
-3.78485073043885e-05
-2.70729607007806e-05
-2.38645994465258e-05
-3.78627079909709e-05
-2.40862923117246e-05
-9.90341090233908e-06
-3.12589477310706e-05
-1.36329903380998e-05
-3.9687799760209e-05
-2.02371202775248e-05
-3.84468647335607e-05
-2.65688978362585e-05
1.33030483733598e-05
-2.31565906615892e-05
-1.33737708709025e-05
-2.22248523198361e-05
7.29288775740042e-06
-2.58099017790839e-05
-3.58507326457975e-05
-2.52099279508702e-05
-3.67206309531306e-05
-3.355917490544e-05
-3.91168487600304e-05
-1.79493706651633e-05
-6.45694040415939e-05
4.93291801572192e-06
-2.61299082006038e-05
-5.15287855047388e-05
-2.61192841588075e-05
-3.30607417198096e-05
-2.40770670411506e-05
-9.85874594196042e-06
-7.03649558400732e-05
-4.45375289422986e-05
-3.36401025722064e-05
-1.56538079321472e-05
-5.120142656026e-05
-4.70498359860902e-05
-1.31144096671816e-05
-1.40337780266467e-05
-4.7407335204768e-05
-7.28015089617719e-06
-3.43320946105629e-05
-3.27211282827805e-05
7.4090984666567e-07
-2.3605594616431e-05
-3.25655035588533e-06
-2.80038989198447e-05
-1.30329991362317e-05
-1.36920909374092e-05
-1.06556785787252e-05
-5.28683211391881e-05
1.7833885766983e-05
-5.95866734812189e-05
9.6498687118017e-06
-4.06392970663276e-08
-3.44007015680778e-05
-2.02471444858994e-05
-2.74544835871281e-05
-2.41688043573569e-05
-1.25369224480364e-05
-3.36817848460358e-05
-2.10583546267672e-05
-5.45548017925441e-05
-3.78839130915804e-05
-3.06118400747721e-05
-1.73686361521134e-05
-5.49858840774259e-05
-2.98546626738792e-05
-3.83075470334561e-05
-4.41224278274705e-05
-4.33860234846064e-05
-2.00081378273644e-05
-4.4323272173878e-05
-2.22716800323039e-05
-2.35439493325225e-05
-2.66588604284965e-05
-9.64415143588259e-06
-2.33492186947956e-05
-5.47787517737685e-05
-6.71636458528499e-05
-2.55118554319922e-05
-2.58893531143445e-05
-7.57940281142197e-06
-3.73428016333522e-05
-4.0837217360761e-05
-2.72932673824307e-05
-3.42878081281097e-05
-2.65290398936774e-05
-1.45477333537952e-05
-3.19699628633537e-05
-3.5615443981363e-05
-3.38442727877543e-05
-4.54470541882173e-05
-1.31050840864131e-05
-4.1375619539365e-06
-3.71269728090917e-05
-4.29917347135513e-05
-2.31955675249221e-06
-4.59564361973389e-05
-3.58605919509164e-05
-3.55981884237475e-05
-8.28870377411208e-06
4.90029776742491e-06
-5.08783841891437e-05
-2.19865601971019e-05
-4.45240499197627e-05
-4.0016676663557e-05
-2.91942343463924e-05
-6.36222121501285e-06
-1.40372934978921e-05
-3.98156250482993e-05
-4.15738662057243e-05
-1.88542097314424e-05
-2.79016751945989e-05
-1.29616710325157e-05
-1.41466060044325e-05
-8.00137543163964e-06
-2.64894340098898e-05
-1.82095311933114e-05
-1.44047249653258e-05
-2.2953915278123e-05
-2.97880203785937e-05
5.24366104999375e-06
-3.46751627801916e-05
-3.7644431230341e-05
-4.9121824348608e-05
-1.55990825624033e-05
-1.91438160303121e-05
-2.34576902304346e-05
-9.54245847889723e-07
-3.04696185008991e-05
-2.31024516496855e-05
-2.66621373574635e-05
-2.50829653237261e-05
-1.46029172772014e-05
-2.16242848234737e-05
-5.57617962736854e-05
-5.73047355851649e-05
-3.07555614881223e-05
-4.00909037718268e-05
-3.06262376151885e-05
-2.52663019632625e-05
-3.19873406570643e-05
-3.75486903618598e-05
-2.93959751380471e-05
-2.68468896470508e-05
-4.0529727531462e-05
8.16750329530719e-06
-4.03501683575348e-05
-2.46022518059637e-05
-4.68160072470004e-05
-1.41830045155722e-05
-3.59620983174558e-05
-1.57283308598924e-05
-3.00082423571082e-05
-4.70758119049327e-05
-7.97080522342923e-06
-3.62604229325919e-05
-1.87895638317003e-05
-1.88333410202294e-05
-2.14739603392237e-05
-2.34437864033877e-05
-1.72814766783653e-05
-1.42883275913533e-06
-1.98343755741296e-05
-2.87828240857065e-06
-9.1988710722008e-06
-2.2808635980141e-05
-3.46511690865805e-05
-3.81051407909537e-05
-2.0968479893522e-05
-3.92855090651607e-05
-1.8990957087529e-05
-6.17402882745483e-05
-1.21109538878967e-05
1.46070484526762e-06
-2.68758305151081e-05
-2.76828797822632e-05
-5.29001273751832e-05
-1.16207967605133e-05
-3.63233682050508e-05
-3.36338929210942e-05
-3.96882104122847e-05
-1.08725527257332e-05
-2.88398775159426e-05
-3.88301654125022e-05
-3.39788620637629e-05
-4.03505569264706e-05
-1.24189999850237e-05
-1.75277048025786e-05
-3.80430761833515e-05
-2.02101793306305e-05
-2.10076452254183e-05
-2.49962730355838e-05
-1.70300236785922e-05
-2.44767510331613e-05
-1.1993783172504e-05
-2.34279384900405e-05
4.07458863939811e-06
-6.6003535608024e-06
-1.96949986506034e-05
-6.23051515603079e-05
-2.65744495891952e-05
-2.11183425396912e-05
-3.38011507668154e-05
1.13366089175266e-05
-1.38094234755187e-05
-2.37159960602711e-05
-4.82644579832017e-06
-3.74209571606977e-05
-2.21089245282982e-05
-1.69861985489493e-05
-1.82811759618759e-05
-3.35010488067879e-05
-1.9769285317167e-05
-1.39942092387293e-05
-3.46521601783747e-05
-5.51203074449837e-05
-1.81851382559198e-05
-2.29954931493375e-05
-4.09168688664846e-05
-2.70753647588074e-05
-1.32803120556517e-05
-1.8622560072144e-05
-1.06310722422408e-05
-1.34949703098301e-05
-3.40522995527333e-05
-1.37576132268955e-05
-1.31174515448063e-05
-1.19784273148424e-05
-4.55406909372043e-05
-4.39241971285134e-05
2.55357312342932e-06
-1.27555623617677e-05
-1.16297263870103e-05
-1.47832852923205e-06
-7.42295776339191e-05
-2.88769252576504e-05
-2.50753060219619e-05
-2.7104201232056e-05
-2.58673186177395e-05
-2.28868809027743e-05
-2.95204954962675e-05
-2.82035326237166e-05
-4.61091237464487e-05
-2.55815973085839e-05
-2.17347341579797e-05
-1.21096246251299e-05
-1.01417177560244e-05
3.6667273577098e-06
-6.30709690471586e-06
-6.62111785112072e-05
-3.4073845415972e-05
-3.39106121971241e-05
-2.74199291517063e-05
-2.66660922631198e-05
-4.81427043034312e-06
-4.27966566253141e-05
-3.09158992323772e-05
-1.68616899950298e-05
-1.16856220224799e-05
-2.33293469965885e-05
-1.20569171575573e-05
-3.60075809574835e-05
-2.02936263917397e-05
-1.61447529866889e-05
-4.20343315846625e-05
-5.90525073562093e-06
-4.11698520477965e-05
-1.41281988667229e-05
-7.43476566123249e-05
-1.38403281737503e-05
-3.27637095155252e-05
-1.22857099653686e-05
-3.17699191834219e-06
-1.5144952755078e-05
-1.94284841913675e-06
-1.21549870563899e-05
-3.37432484598851e-05
-1.04257173190567e-05
2.92073912742006e-06
-2.73007408648202e-05
-3.59109234488001e-05
-4.80469987809084e-06
-3.87518478759543e-05
-2.21211341103512e-05
-3.83268237796986e-05
-1.36667024402831e-05
-4.55248068590986e-05
-2.36099043423035e-05
-3.16255223097647e-05
-1.15320878553626e-05
-1.89418948334006e-05
-3.07822128962182e-05
-2.01463339207068e-05
-4.21742648799939e-05
-4.5410316658048e-05
-2.30103325920307e-05
-4.40648506609254e-05
-4.19506716260444e-05
-3.06791985126884e-05
-1.77430363757042e-05
-2.4007429102952e-05
-2.62488202781554e-05
-3.39874964783141e-05
-3.52426080944134e-05
-3.57854514678801e-05
-3.11882687606998e-05
-4.74120233219775e-05
-2.0712501688309e-05
-3.70033878565359e-05
-1.55993139672836e-05
-1.63315580028692e-05
-4.69284558135489e-05
-3.62637501445897e-05
-1.55455855217022e-05
-2.85939010376101e-05
-3.26706776145687e-05
-1.26558126845958e-05
-1.49298555303867e-05
-4.10851556046883e-05
-3.97366612088012e-05
-8.52661925607586e-06
-2.58553719155239e-05
-1.89397092927776e-05
-2.87795304205098e-05
-5.2908595545192e-05
-3.21466018444615e-05
-2.22872788058884e-05
-3.53484630315427e-05
-4.48091265643136e-05
-1.3302231862797e-05
-2.08056579176423e-05
-1.88326527427066e-05
-3.02447066353623e-05
-1.36670666944763e-05
-1.55300975435955e-05
-4.31713311540387e-05
-3.36249371346734e-05
-2.78251016179281e-05
-1.50429151699943e-05
-4.72443023672347e-05
-2.97173379133021e-05
-3.85195040421142e-05
1.05758912437711e-07
-1.70685264639375e-05
-1.34481499718005e-05
-4.71239671840177e-05
-2.604677761321e-05
-2.02569903474369e-05
-4.00776663032216e-05
-1.78423273509228e-05
-2.33351158750618e-05
-1.5997874724418e-05
-2.88824061011499e-05
-1.51245043564643e-05
-3.49202729894645e-05
-3.25745796165947e-05
-3.65137405662452e-06
-4.12888197303018e-05
-4.12647494404169e-05
-3.86850577219724e-05
-3.87878491680736e-05
3.34001646280882e-06
-2.81112591843421e-05
-5.17994166939202e-05
-3.09934743852061e-05
-2.07999891421151e-05
-3.7363501239046e-05
-1.27208271233145e-05
-3.08507993192408e-05
-3.52123451586229e-05
-4.3859665761101e-05
-9.88176966880546e-06
-2.60908528432631e-05
-5.44400929559687e-05
1.05639180702198e-05
-2.98203159795505e-05
-7.67953505547228e-06
-4.69445864926355e-05
-8.90478794762838e-06
