# Supplementary material for: Research on computational propagation and identification of mine microseismic signals based on deep learning
Source: PLoS One. 2025 Oct 22;20(10):e0334641. doi: 10.1371/journal.pone.0334641 (PMC12543183; doi:10.1371/journal.pone.0334641)
Supplement: S8 Data — (ZIP) [file pone.0334641.s008.zip › 000100900002709.xlsx_0.txt_24.txt.txt]

-3.34669374160947e-05
-4.23920358347113e-05
-3.64125079279502e-05
-1.83967612356274e-05
-2.70198205908548e-05
1.23620278514945e-06
-2.19251051623845e-05
-2.15876035387979e-05
-4.19907033371596e-05
-4.7638302513773e-05
-2.48710645743392e-05
-1.93701902123123e-05
-1.489463430987e-05
-1.26467622562593e-05
-2.12828133804566e-05
-1.3758277476135e-05
-2.7438286955297e-05
-3.88418672776915e-05
-6.58714041866148e-05
-1.49029588164868e-05
-2.99012678272384e-05
-7.06323094611159e-05
-5.21641202262544e-06
-5.94568929072652e-06
-2.3725422504385e-05
-2.22578455036792e-05
-4.64285210449825e-05
-5.89915538461144e-05
-3.02980268355428e-05
-4.73902035987056e-05
-5.85013205005938e-05
-3.37395266642113e-05
2.2449819924147e-06
-2.21178773280622e-05
-3.18923771059924e-05
-3.2024867268008e-05
-2.15893903843213e-05
2.6270054367037e-06
-2.6747042113112e-05
-2.3588654010151e-05
-3.31702181445434e-05
-8.69291139709911e-06
-4.73493812174274e-05
-1.93380765376916e-05
-4.83001045444949e-05
-1.63763165264154e-05
-3.99281030361954e-05
-5.19406851966816e-05
1.55235664632671e-05
4.02537667101978e-06
-2.27242790468556e-05
-1.76348217077128e-05
-1.66946492718184e-05
-1.20313369046361e-05
-3.44136732533842e-05
-1.89890195453789e-05
-4.26084264172685e-05
2.08942638287492e-05
-3.61633255299807e-05
-2.76316752477146e-05
2.67082254398848e-07
-2.02018023053999e-05
-3.39054204635354e-05
-2.01071998770232e-05
-2.77371510399537e-05
-1.56615860829603e-05
-2.7322629089089e-05
-3.26750561239413e-05
-3.41805836056373e-06
-2.05554224111034e-05
-6.80901515007453e-05
-4.65149423615613e-05
-3.25106889914235e-05
-9.70476600830232e-06
-2.96300499370009e-05
-2.72327927223097e-05
-2.70702269827427e-05
-5.4563422194563e-05
-3.09578860330367e-05
-2.55127967232177e-05
-2.13279202379161e-05
-1.45891356001759e-05
-3.67982079193859e-05
-3.88560194613513e-05
-6.45226649371027e-06
-1.2838832657791e-05
-5.50192872942965e-05
-2.36831586266005e-05
-4.05690607913286e-05
-6.09190578753804e-05
-3.07974591115952e-05
8.87577805564909e-06
-2.13121423883802e-05
-5.23596695882038e-05
-2.02088877303192e-05
-4.67099169541905e-06
-2.90202496921817e-05
-1.86891470947365e-05
-2.33845249857378e-05
-3.80956456748315e-05
8.15632696748939e-06
-2.36581404601251e-05
-1.2877990046665e-05
-3.83424081829578e-05
-2.4189322489727e-05
-4.08118515860858e-05
-3.68984692186872e-05
-5.01300852008221e-05
-3.46055045146857e-05
-3.08946311689837e-05
-3.72386439295993e-05
-3.59805750471733e-05
-2.03883080273501e-05
-7.2150884438175e-05
-3.38295192555407e-06
-1.77798887329441e-05
-5.50226929091523e-06
-5.12861689296937e-05
-1.2781550568426e-05
-3.06951907569892e-05
-4.02655281529061e-05
1.17547327854153e-06
-2.8846507627009e-05
-2.77410019078031e-05
7.66477374509137e-06
-1.63952307783228e-05
-6.02017831882266e-05
-3.81450231468461e-05
-3.60024372133143e-05
-7.06258551475167e-05
4.64343043066624e-06
-1.88768251004647e-05
-8.78691024841491e-06
-2.47292713242387e-05
-2.10835602856247e-05
-7.03881166944171e-05
-3.19388546212506e-05
-3.62806569185849e-05
1.17781541101921e-05
-5.1450264033183e-05
-6.25973829005678e-05
-3.8792418712737e-05
-3.59970515259713e-05
-6.3085055176892e-05
-2.18003338246906e-05
-3.12232483173369e-05
-4.62242323882962e-05
-1.94520210670332e-05
-6.02820514788106e-05
-3.91981847285464e-05
-5.27724798007438e-05
-2.85237279533829e-05
-3.57197596530755e-05
-4.73128432871095e-05
-6.0121777968341e-06
-5.72206157141983e-06
-2.79478937288901e-05
-2.28239355872283e-05
-5.8249587542462e-05
-2.62863909981123e-05
-4.23814499658104e-05
-2.90928162938185e-05
-2.22036032544495e-05
-2.1045185920129e-05
-1.28653294495194e-05
1.56678159640396e-05
-4.33439083740215e-05
-3.61820192958788e-05
-2.63478683035015e-05
-2.12051888308298e-05
-3.11719744347574e-05
-3.03939383931454e-05
-3.59979681293689e-05
2.47683140325787e-06
-3.18623734213664e-05
-6.12805997772895e-06
-3.12992221460152e-05
-4.93001734265945e-05
-2.46606707158069e-05
-2.04091257596512e-05
-2.63224385548284e-05
-3.06920770823146e-05
-3.73538126648474e-05
-5.05163018327955e-05
-4.71624743325319e-05
-4.43669115204673e-05
-2.7525983072609e-05
-4.93437287703911e-05
-3.81989088958881e-06
-2.05571832475389e-05
-2.76382226515696e-07
-6.52859128598831e-05
-8.60773329326233e-06
-4.51924928136095e-05
-2.40147796922375e-05
-3.03187547408822e-05
-4.58824894535963e-05
-2.85907405830315e-05
-4.42529954732092e-05
-2.09539104072951e-05
-3.6941660477973e-05
-1.07250753792705e-05
-1.12507097080065e-05
-1.65102188372e-05
-2.99968115104616e-05
-1.99624702482018e-05
-3.07773024710738e-05
-4.80444392004346e-05
-1.74558136076035e-05
-5.57709201055138e-06
-7.91622221777208e-06
-4.07931756246155e-05
-9.04671775115448e-06
-3.95970806250198e-05
-4.0054164920236e-05
-5.15857037466837e-05
-1.28909620460968e-05
-8.19311910929814e-06
-2.43580038045514e-05
-1.98048271490448e-05
-3.89881579885856e-05
-4.95665180007573e-05
-3.10260710365666e-05
-2.24153070147119e-05
-2.38087011792973e-05
-5.01659515354695e-05
-3.12263642497491e-05
-1.0564796680437e-05
-1.75272694925494e-05
-4.27561876549383e-05
-1.77841354237537e-06
-3.4466683030796e-05
-4.78626313096359e-05
-2.13232510742232e-05
-3.71385990261225e-05
3.2183823143582e-08
-1.66030118241427e-05
-5.28187276111594e-06
-5.34595755268042e-05
-4.58597195997097e-05
-5.36352106915868e-05
-1.28882654339643e-05
-3.9852027654536e-05
-2.95770913042248e-05
-2.44186002762991e-05
-1.9640313567282e-05
-5.72275923633359e-05
-1.21982545067824e-05
-2.07716029713459e-05
-3.41659270492276e-05
-2.95706057140533e-05
-4.85881252099233e-05
-2.78613052788081e-05
-7.97087342010797e-06
7.08833472245757e-06
-1.61846710393945e-05
-3.15584866690193e-05
-5.30725992387934e-06
-5.20857555940778e-05
-4.24562669075474e-05
-2.62609809237392e-05
-2.17147392780124e-06
-4.01003291470726e-05
-2.89439397942579e-05
-1.44161958280638e-05
-1.58798165652324e-05
-4.50869643147071e-05
-5.17796051347499e-05
-6.45141405271002e-05
-6.26864758105645e-05
-2.57387703832507e-05
-1.18776733811036e-05
-2.31270568159591e-05
-2.57942150088217e-05
-1.76566719157889e-05
-7.42129504940919e-06
-1.12132750572127e-05
-3.60960968419664e-05
-3.25355533389338e-05
-3.90101110650732e-05
-3.06961487941439e-05
-7.06075099346599e-06
-4.52951588947423e-05
3.39952637154475e-08
-1.98783586331639e-05
-3.1972134746124e-05
-2.52636404035672e-05
-5.21398329285395e-05
-4.14189736477202e-05
-5.34732666240318e-07
-4.63557780267435e-05
-1.80689429316444e-05
-5.31296720216662e-05
-7.14547002577309e-06
-2.83032044630926e-05
-1.1188313900638e-05
-1.52182301365454e-05
-2.8707777964075e-05
-5.63667078440991e-06
-2.19140959727604e-05
-2.79330078633284e-05
6.13032297331779e-06
-2.73060007206195e-05
-3.193055326709e-05
-2.14147417669308e-05
-4.28025216758015e-05
-4.31605829466721e-05
-2.22526801063711e-05
-1.54380099572008e-05
6.05898247838987e-06
-4.27467457444784e-05
-3.86223827421193e-05
-9.15795640255203e-06
-3.43691580489854e-05
-2.4774432763502e-05
-1.84006821938841e-05
5.96903275755675e-06
1.59435225696888e-05
-2.59172590545667e-06
-2.48568381609332e-05
-7.85618104411395e-06
-1.56587308376822e-05
-4.53263207562915e-05
-1.32539407921685e-05
-2.87762662279781e-05
-1.3286239165603e-05
-4.62158148371004e-05
-3.08460987550688e-05
-1.95730055228297e-05
-3.15272631610786e-05
-2.32252978701596e-05
-3.04765502584403e-06
-3.80709673609772e-05
-1.57700050868846e-05
-4.92079187361993e-05
-3.38714844615735e-05
-2.15238015171918e-05
-6.53977168188991e-05
-3.83966714683673e-05
-3.80501757629071e-05
1.9362401539499e-05
-4.15840744433703e-05
-4.76697446372203e-05
-3.04489188065272e-05
-7.94178161511866e-06
-2.19364289582949e-05
-2.02289538378393e-05
-1.3599956656784e-05
-2.48135187919841e-05
-5.53822592424624e-05
-2.78845680516586e-05
-2.449179149959e-05
-2.09560462605397e-05
9.7548134131554e-07
-1.06888955252952e-05
-5.12555963162356e-05
-3.22917106531018e-05
2.52911768911506e-05
-3.61375198175503e-05
-3.64466327784982e-05
-1.4759432919387e-05
-2.44456472424133e-05
-1.55458620116447e-05
-3.62804570568522e-05
-1.25513159089217e-05
-6.43793585476955e-05
-2.29611101454214e-05
-4.90852400401968e-05
1.13641579434252e-05
-2.33840422265816e-05
-5.93302855054384e-05
-3.06131319721938e-05
-4.11817922476338e-05
-1.37199416314643e-05
1.43190767499545e-05
-3.47794318104536e-05
-3.34722648242389e-05
-3.10138253658534e-05
-1.79323136562391e-05
8.84254770782517e-06
-3.19473686006235e-05
-4.99547664842667e-05
-2.58106679380141e-05
-4.00819980632334e-05
-5.36525853590024e-05
-6.27067920457266e-05
-3.01898900203305e-05
3.3421681759274e-07
-1.65626299383184e-05
-2.88122124346196e-05
-2.43054526760989e-05
3.39311067715472e-05
-5.56993209979022e-06
-2.72596233174166e-05
2.64099611932386e-06
-4.8154093867886e-06
-7.47554933764577e-05
-9.19933390033127e-06
-1.8047535037403e-05
-2.32219662013524e-05
-1.64569880740617e-05
-3.29313193874155e-05
-4.47612087754239e-05
-4.52336797321631e-05
-4.96451533031265e-05
-5.06602013110866e-05
-3.20497960520116e-05
-3.34748111287289e-05
-4.56433936587455e-05
-3.28066909798721e-05
-2.51482565688431e-05
2.15751593966403e-06
-4.78382374382667e-05
-3.98675350741967e-05
-6.05502183865052e-05
-3.76525878416751e-05
-1.48338398082375e-05
-2.84890500711893e-05
-1.90361302079821e-05
-2.06532333647453e-05
-3.12220475959171e-05
6.40014382991893e-06
-1.49857671010357e-05
-3.47558050367401e-05
-8.95742941824954e-06
-6.34747228996734e-05
-1.10252262094188e-05
-2.1714300244956e-05
-5.21611506334986e-05
-2.39893164387499e-05
-6.91604724023671e-05
-2.00529207764315e-05
-2.55767560682454e-05
-3.29061597136891e-05
-2.94763201832394e-05
-2.58256693723802e-05
-3.37055187893961e-05
-2.12250661417255e-05
-5.544411356714e-05
-3.5029843066663e-05
-1.65515305078987e-05
-2.26518599616042e-05
-1.03635785454892e-05
-1.95143650581862e-05
-4.92329304466631e-05
-4.28906345204495e-05
-4.08657815037715e-05
-2.39899676329799e-05
-3.40056648504593e-05
-2.52971693427807e-05
-3.09385863519945e-05
-4.03485416798174e-05
-6.59287612179903e-05
-3.6970222146422e-05
-3.49483709400527e-05
-2.68472343946528e-05
-3.43754497942907e-05
-3.80663664334807e-05
-2.4534213707668e-05
-1.82793678855138e-05
-5.57718092641437e-06
-4.2313165715777e-05
-1.58336140703865e-05
-4.94383552868252e-05
-2.56967848363115e-05
-1.28844384462073e-05
-3.01823246620775e-05
-5.47797777285366e-05
-3.92381303270749e-05
-2.83933228612311e-05
-2.47186353961605e-05
-8.54959886032989e-06
-5.74948309593818e-05
-4.34307041540444e-05
-2.10596426232159e-05
-8.44244076893723e-06
-2.04613849301518e-05
-8.20638991510521e-06
-7.00164074562946e-06
-4.68002027263112e-05
-5.84923115608611e-05
-1.11664645219815e-05
-2.45691661162479e-05
-4.18983250093901e-05
-2.86725567837932e-05
-2.6300903259737e-05
-8.49885662221826e-06
-2.23978253554388e-05
-2.81876275658795e-05
-1.42421298851839e-05
-3.746787119435e-05
-1.66843721616567e-05
-2.31662957647467e-05
-3.63381838301868e-05
-1.19063270048928e-05
-2.6119122908716e-05
-2.07907767414816e-05
-3.76926199261174e-05
-2.81675550595975e-05
-1.89686206782634e-05
-1.24021279622076e-05
-2.92603709883068e-05
-4.25660683803365e-05
-2.26226583351996e-05
-4.65904405990837e-05
-3.06770232675979e-05
-5.14471754921758e-05
-3.34737012775824e-05
-2.83919472086448e-05
-5.5989597458687e-05
-4.59484105242791e-05
-3.26271775119374e-05
-3.51557749540933e-05
-3.30634416376493e-05
-4.32864313696026e-05
-5.96350325410273e-06
-2.64327494715847e-05
-3.74739946181674e-05
-1.21614649257837e-05
-8.31663797279709e-06
-5.44515741495031e-06
-3.90033966517374e-05
-2.72949191847912e-05
-1.18860833773331e-05
-5.3621459927542e-05
-2.4779759496843e-05
-3.40440720825386e-05
-3.41985270620498e-05
3.5271437739127e-06
-8.59332726213868e-06
-2.59292061645514e-05
-1.48877216220096e-05
-2.7590473439389e-05
-4.27384963450331e-05
1.44339340201491e-08
-3.8836154604056e-05
-3.7722349451767e-05
-1.67682919921933e-05
-3.95072165241241e-05
-5.24180915813234e-05
-4.36305771435838e-05
-3.92821101097988e-05
-4.65454033008352e-05
-4.47959508705833e-05
-7.51787774785146e-05
-3.69047999929767e-05
-3.21447849679121e-05
-1.44446797849157e-05
-3.39855838905068e-05
-2.05500148695028e-05
-2.54767506332972e-05
-2.42752085781028e-05
-3.60400122819422e-05
-1.80964958486916e-05
-2.98659642201102e-05
-1.02488792213418e-05
-4.07017073323779e-05
-3.55801711699444e-05
-6.27075412236342e-05
-3.43118132697707e-05
-5.92681230716927e-05
-4.99333383426025e-05
-2.47522828249682e-05
-4.50117956649795e-05
-3.16718472253517e-05
-4.79355512801023e-05
-4.80451737726574e-05
-4.9186130475262e-05
1.8494812417439e-05
-5.1363130341513e-05
-2.00227670037615e-05
-1.65844112132672e-05
-3.69121950661678e-05
-8.29677427340077e-06
-6.63477768265064e-05
-1.17168750893694e-05
5.19230025944957e-06
-3.55618478422389e-05
-5.02251027627623e-05
-1.95999902722272e-05
-2.16378903778926e-05
-4.49535012279143e-05
-1.36698610891006e-05
-2.93543000648295e-05
-2.48993755398068e-05
-6.4907760639835e-05
-2.8201567958237e-05
-3.9566373362233e-05
-1.6833900834508e-05
-4.74043983453811e-05
-2.11024694347998e-05
-3.60696055544011e-05
-3.58526190241645e-05
-4.05596195718847e-06
-4.26932961687329e-06
-1.47240939267669e-05
-1.13192782228018e-05
-1.28586527189541e-05
-1.13901087738836e-05
-1.75417238452537e-05
-1.88349559713288e-05
-3.35631341117453e-05
-1.79206537041902e-05
1.06945265480864e-05
-3.45307029687622e-05
-1.93819193048643e-05
-3.40894814950816e-05
-3.3866249133296e-05
-4.26153617655732e-05
2.29030648106653e-06
-2.21132103652455e-05
-1.9193152686437e-05
-1.14744451794303e-05
-2.57531711734162e-05
-3.68895533987637e-05
-1.27707799446438e-05
-3.58745612580603e-05
-2.96029270575945e-05
-3.06737150746451e-05
-3.24996672528098e-05
-2.6373695005046e-05
-6.36862766773471e-05
-1.86161168445159e-05
-2.06475170940975e-05
-7.22409197841593e-06
-3.12815720474978e-05
-5.57198916633464e-05
-1.76158986792883e-05
-5.72708014245156e-05
-1.33892441354252e-05
-4.23569555823737e-05
-1.20807217849958e-05
-7.44007934223169e-06
-2.31931240708704e-05
-3.98160087516536e-05
-2.08420937695059e-05
-3.6392074777152e-05
-1.72353632419501e-06
-2.58210123328988e-05
-3.29222483029588e-05
-2.35126888613794e-05
-2.36669781530599e-05
-4.68071526539824e-05
-4.60223753522864e-05
-5.75602859898395e-05
-4.71006597068574e-05
-2.21770891810107e-05
-2.30038445965399e-05
-4.18045811022755e-05
-2.41162983593659e-05
-1.97473333537873e-05
-1.95542152790607e-05
-2.91616965510669e-05
-4.40236935249336e-05
-4.93607306736485e-05
8.80401176551872e-06
-5.21887306464445e-05
-4.02044305163003e-05
-4.2368654981586e-05
-2.74085132016683e-05
-3.58635754974251e-05
-5.27672015084033e-05
-2.4803821462109e-05
-4.5190022380831e-05
-2.78024214390301e-05
-4.6392378949668e-05
-1.32622210333071e-05
-4.57905185734244e-05
-1.1404706669649e-05
-2.81791307387377e-05
-4.41808815534784e-05
-2.9521233206052e-05
-4.28481867064796e-05
-4.66634740983202e-05
-3.64142403501013e-06
-4.75088011528331e-05
-3.01401209853128e-05
-4.1896476117939e-05
-1.92887333897919e-05
-4.38046257562847e-05
-3.01547671995844e-05
1.28188344136171e-05
-1.03810766072962e-05
-2.52737153402538e-05
-3.62486860819078e-05
-4.35697396027217e-05
2.19904994473439e-06
-2.36989157037855e-05
-3.43174001967331e-05
-2.46108799440911e-05
-1.01245417030561e-05
-7.73694005285002e-06
-4.25744531228511e-05
-5.58396616308439e-05
-5.99222690494123e-06
-3.60406284611525e-05
-4.28189769015293e-05
-5.07818993746107e-05
-8.84913821546894e-06
-2.45551489685237e-05
-2.31336171929709e-05
-4.71044770719137e-05
-3.49132506418286e-05
-2.35791823024221e-05
-3.71920374164777e-05
-3.96632127566747e-05
-3.42925988008069e-05
-1.70484457379859e-05
-9.19597056386319e-06
-4.75709244717482e-05
-4.5396036971057e-05
-2.17517068735072e-05
-1.1268351908694e-06
-2.74460974891066e-05
-2.65963258649119e-05
-2.93799665814946e-05
-2.75702394574681e-05
2.33695400290924e-06
-2.40690956971724e-05
-3.18654553603388e-05
-2.34183446110324e-05
-5.1681265242364e-05
-3.99799765652325e-05
-4.4792337739119e-05
-2.42378981419827e-05
-4.95139449328487e-05
-4.1425182377529e-05
-2.35083704732357e-05
-3.49929120460401e-05
-2.75319102880715e-05
-1.3209593083061e-05
-4.3647808588665e-05
-2.16580992789293e-05
-4.6597909169227e-05
-1.30977291878879e-05
-6.3826484980789e-05
-2.51800684118017e-05
-1.80166524743707e-05
-3.6772243184459e-05
-4.96466279654049e-05
-1.69294626680163e-05
-3.00912338420414e-05
-6.64132233782398e-06
-4.18646062632698e-05
-3.66916150168946e-05
8.18972720257665e-06
-2.12649091516017e-05
-4.64926230108688e-06
-1.47490578506388e-05
-5.38623764719581e-05
-2.96415003143281e-05
-3.76468517810215e-05
-1.76025885891444e-05
-3.15538306976666e-05
-1.30836785208663e-05
-4.09863688616132e-05
-2.57198638664937e-05
4.99886349437e-06
-3.2003800923666e-05
-2.0583138221258e-05
-6.36847519023759e-05
-5.77762297074727e-05
-6.14938978446167e-05
-2.15460521463645e-05
-3.73659064085764e-05
-3.75674562471406e-05
-6.08189896258053e-06
-4.1041741325254e-05
-6.33485255128318e-05
-5.4989681040453e-05
-2.90598765573243e-05
-1.60618934280898e-05
-2.90035953161339e-05
-3.37282931773278e-05
-6.52076288283129e-05
-3.49842859239959e-05
-7.747017665084e-06
-4.5230458063647e-05
-1.91123878472174e-05
-2.60112013031823e-05
-1.65035458394864e-05
1.00311296537724e-06
-3.08672244952036e-05
-1.28701391154045e-05
-1.71129381890557e-05
-1.93240547422868e-05
-2.5726332344138e-05
-4.20222200747121e-05
-9.52467720066046e-06
-3.79137010319036e-05
-5.05560755336276e-05
-2.70281856022387e-05
-6.83402012381897e-05
-6.55579229506645e-05
-3.34668244058474e-05
-1.05397450109993e-05
-4.64331543384071e-05
-1.43962631724303e-06
-4.3936146222965e-05
-1.59653493619171e-05
-5.2034461169619e-05
-2.59211682461733e-05
-3.57225821337018e-05
-4.51200483469413e-05
-4.44456006303157e-05
-3.35791833836075e-05
-2.15287840165456e-05
-1.03197781944355e-05
-8.38361257598953e-06
-5.12928293425192e-05
-3.49035140014248e-05
-3.51465786984025e-05
-5.18673344237025e-05
-8.66279025879863e-06
-3.44063555450187e-05
-2.36222201172987e-05
-3.87198239623272e-05
-6.21685914892001e-05
-2.6151653367312e-05
-1.11918361553584e-05
-4.02422842043819e-06
-2.65664428299651e-05
-2.66805517182961e-05
-5.41455530819787e-05
-3.26795847431137e-05
-2.43715764463071e-05
-2.42542423717434e-05
-4.69425755856955e-05
-5.28868518464197e-05
-4.44090202688798e-05
-3.81155615341078e-06
-3.82645214181862e-05
-8.92685809710084e-06
-1.92949488436731e-05
-3.2090374801971e-05
-1.54805451555787e-05
-2.50698745565678e-05
-6.1755511933315e-05
-2.94105960267458e-05
-2.48828476645184e-05
-2.80789179044508e-05
-3.75311379321739e-05
-4.32788800791461e-05
-2.22082651801334e-05
-3.34794354366188e-05
-7.21376749435717e-06
-5.02398717774623e-05
-2.62272107716473e-05
-4.1369026100301e-05
-5.38221881135857e-05
-4.89972417598108e-05
-3.57177404380343e-05
-2.11131795548024e-05
-4.27404453304332e-05
-1.69123006506894e-05
-4.10904848903825e-05
-4.32910244042931e-05
1.16880011731722e-05
-2.87233828062486e-05
-3.93851261407994e-07
2.53920501170021e-07
-4.28363727443044e-05
-2.56048710940629e-05
-1.93674905087787e-05
-5.21917725942769e-05
-3.84614156441162e-05
-1.70954181347599e-05
-3.39630920347447e-05
-3.49428995390751e-05
-2.86704533554072e-05
-3.9923042125869e-05
-2.583603868413e-06
-6.0597341108053e-05
-3.63509431523327e-05
-2.89666252466387e-05
4.86225205997793e-07
-3.99574321818618e-05
-3.0019157577419e-05
-4.85972070393357e-05
-3.77516301695661e-05
6.33705893304654e-06
-2.33011087490661e-05
-4.83705533830932e-05
-6.1830849244555e-05
-5.15818269391338e-05
-4.02891192422604e-05
-2.91285882755156e-05
-1.24639508889655e-05
-3.8761875024731e-05
-1.36684103810706e-05
-2.77051038784246e-05
-9.66272234957803e-06
-1.81887802464765e-05
-1.64643859160197e-05
-1.52539486126219e-05
-3.29665006062952e-05
-2.57432473738285e-05
-2.51141621810122e-05
-4.52660446995494e-06
-1.49577922907927e-05
-4.89633350286455e-05
-3.36239657725511e-05
-1.20650533472991e-05
5.33590728193266e-06
-1.32503612505261e-05
-2.20276536385428e-05
-6.09501694189042e-05
-2.45487139445663e-05
-2.29316476240032e-05
-6.42354077386265e-05
-3.99566066802376e-05
-1.78117933885927e-05
-2.72949573027809e-05
-6.13902741418052e-05
-1.74642073217247e-05
5.95229699987934e-06
-2.55526408678573e-05
-3.00220509057369e-05
-5.46099445783351e-05
-2.88031697205488e-05
-5.97760435282073e-05
-4.24855799118972e-05
-4.9857041764643e-05
-1.46254724982992e-05
-4.02864477590962e-05
-6.13822070099516e-05
-1.7112488005503e-05
4.61214295510814e-06
-4.9617109906163e-05
-1.89703689498839e-05
-3.70306594575213e-05
-3.59286078556852e-05
-2.36419801933191e-05
-1.97880166069525e-05
-1.85943047484881e-05
-3.5747800281998e-05
-2.32186487539613e-05
-3.52776748616913e-05
-4.44796830724316e-06
4.59927468874964e-06
-5.7983443215424e-05
-4.07612039364592e-05
-2.2688498405166e-05
-3.09549709548268e-05
-1.6253382294321e-06
-2.71946339608303e-05
-4.56213359761719e-05
-3.96909787591018e-05
-4.69765968385718e-05
-7.78571780958669e-05
-6.20524943131054e-05
-1.75066998365138e-05
-1.51470669174365e-05
-2.49133614646992e-05
4.31810706970738e-06
-4.14757824428503e-05
-1.34700683895966e-05
-5.36068880602461e-05
-2.42331252635424e-05
-3.22904688870445e-05
-6.68362401315043e-06
-4.0863868245381e-05
-3.08666287586775e-05
-2.72237736143696e-05
-2.29628931978893e-05
-1.4430859556769e-05
-4.36028060554027e-05
-2.36420097738927e-05
-2.75728078856373e-05
-2.30548603337074e-05
-3.65733499647146e-05
-2.53538902110883e-05
-6.18131570176474e-05
-1.6972009163805e-06
-3.15162768003437e-05
-2.75597634770886e-05
-2.88163686179858e-05
-3.60428379099933e-05
-3.45613249070728e-05
-1.41412940553843e-05
-1.42343463103509e-05
-2.04145156480911e-05
-4.18811407524137e-05
-1.47346738533936e-05
-2.95645647891543e-05
-7.99062557197307e-06
-3.30568775950113e-05
-4.19363084201152e-05
-6.8245386823898e-05
-2.79192943906436e-05
-3.82655418205069e-05
-6.17801773933091e-05
-1.7504806414142e-06
-3.89948188287034e-05
-3.17487165001769e-05
-2.6888165854388e-05
-7.86573253396615e-06
4.60545178192704e-06
-7.89274345723334e-06
3.95092571440815e-06
-1.10281250968275e-05
-4.42689762208747e-05
-8.61705537588856e-06
-2.46203566494882e-06
-4.6212417527432e-05
-1.18250347698657e-05
-5.35447772631141e-05
1.22414041908595e-05
-1.43257255803287e-05
-6.31600255091394e-05
-3.57913794376995e-05
-3.18706463992378e-05
-3.60920972407947e-05
1.01354754423894e-05
-1.50630314262688e-05
-4.42015914771982e-05
-2.64656669341709e-05
-4.30948685893296e-05
-3.86821115092357e-05
3.36528682452963e-06
-3.93581363806127e-05
-9.81360797851588e-06
-3.77675510668243e-05
-6.61510225862932e-05
1.19606386623201e-06
-2.44615538268365e-05
-2.51623928295337e-05
-1.91115719382489e-05
-5.10633449866743e-05
-4.82409060457383e-05
-3.49336054964632e-05
-4.04458055291601e-05
-1.39180896088309e-05
2.37470643749884e-06
-2.24265557346092e-05
-5.87962421780988e-05
-4.31351047576282e-05
-4.80736182025238e-05
-2.9102073558802e-05
-2.20306645309213e-05
-3.1751435947433e-05
-2.92659355237096e-05
-1.95118609405049e-05
-2.14907778007248e-05
-2.30759331780136e-05
-4.37341424519886e-05
-3.54855326080554e-05
-3.13124658422301e-05
-3.3586132367782e-07
-1.29736095459768e-05
-5.79278756584379e-05
-3.04006973262881e-05
-5.33132669700203e-05
-4.41828885308425e-05
-2.19608443075117e-05
-1.06863018875923e-06
-2.3885129551676e-05
8.406981819252e-06
-5.2062606864795e-05
-6.24226717326051e-05
-1.99949986466222e-05
-4.6681817691272e-06
-5.78144828901618e-05
-2.29168221820573e-05
-2.24049108400989e-05
-2.80990120395094e-05
-3.57549273409776e-07
-1.32451042767787e-05
-3.20861269653955e-06
-3.60401132297069e-05
-5.0396198061653e-05
-2.87623817908285e-05
-3.58402481169574e-05
-1.89652130691199e-05
-1.47671154328725e-05
2.99509921647052e-06
-2.2311314177969e-05
-4.28651471964159e-05
-4.84980430801357e-05
-3.17814421077737e-05
-7.46092029386271e-06
-1.82559613745738e-05
-2.37602797204665e-05
-2.13444897974594e-05
-6.21795594358361e-05
-3.5678044177077e-05
-5.89155053544638e-06
-1.4617169500271e-05
-6.2022738823936e-06
-1.66410334896123e-05
-5.98116240148483e-05
-3.44189502920623e-05
-8.10190206942672e-06
-2.5022940695745e-05
-5.5233690582126e-06
-3.51488981140781e-05
-7.5154015007435e-05
-4.21693210821775e-05
-2.37046359578327e-05
-4.01293424334029e-05
-2.03575708439076e-05
-1.66922216957714e-05
-3.79904935950759e-05
-1.87716625738971e-05
-5.01997742567493e-05
-2.10800910084032e-05
-4.74014487752902e-05
4.85735320750042e-06
1.45326520855511e-05
-1.94583034701154e-05
-4.25586690380825e-05
-1.82957129461462e-05
-2.34477595291084e-05
-3.01140513213957e-05
-5.42316075976443e-05
-2.15206378136501e-05
-1.00571632467679e-05
-2.13891740754311e-05
-2.03532151528624e-05
-1.18166822919964e-05
-6.52083896268806e-06
-6.33151696033935e-05
-2.88919660773448e-05
-5.62325289713829e-05
-3.00110289763606e-05
-5.56240148876629e-05
-4.47441704702507e-05
-3.70087096128476e-05
-2.58394472240947e-05
-3.78509312801767e-05
-3.13525923158418e-05
-4.67422112383706e-05
-1.77085537962819e-05
-3.55827471227594e-05
-5.24367044289238e-06
-2.83545291735589e-05
-5.23410174591048e-05
2.64742611326085e-06
-1.52964542746158e-05
-4.76463503386356e-05
-5.67540785330619e-05
-4.52622968314374e-05
-4.30236592764704e-05
-3.40236146861347e-05
-3.60518755313858e-05
-3.02007606798884e-05
-2.91275315492818e-05
-2.35460031796979e-05
-3.1622452679263e-05
-3.77304431057649e-05
6.7892326282993e-06
-1.43282724541173e-06
-3.3432584594157e-05
-1.26150171828045e-05
-5.36258319884697e-06
-6.76285108658596e-05
-3.68112789289382e-05
-3.11242642409635e-06
-3.88260804937058e-05
-2.53042695849617e-05
-3.85483187372056e-05
-3.2101123557515e-05
-1.46507369092564e-05
-3.44808688150733e-05
-2.57247356186079e-05
-3.36783068424441e-05
-5.52820645059029e-05
-2.53595913911629e-05
-3.4711809425069e-06
-9.6123496679338e-06
-3.89263495051998e-05
-7.24577735237476e-06
-1.20758208871962e-05
-4.41597441993554e-05
-3.25263251509922e-05
-3.78793741912424e-05
-2.27626841355479e-05
-4.05386300187298e-05
-2.77816757717785e-05
5.00214654962174e-06
-1.09284345294911e-05
-3.41305073100364e-05
-4.49962434371079e-05
-4.01227457860987e-05
-1.66488057974547e-05
-1.3205323536598e-05
-4.57867939218132e-05
-5.09688322761114e-05
-3.97461623838809e-05
-2.60331907353898e-05
-4.92624474343881e-05
-9.13128351612846e-06
-1.27568152273466e-05
-2.49756792845522e-05
-8.62922117995414e-06
-5.47171847491276e-05
-1.19198936085265e-05
-2.26871619364468e-05
-3.40281726626987e-05
-3.38645488553522e-05
-2.0367948720566e-05
-5.20057127484091e-05
-3.14454422363419e-05
-2.6901881865684e-05
-4.74084342870164e-05
-3.86587698825882e-05
-1.23545317598936e-05
-3.49950267056157e-05
-3.46434275906064e-05
-3.59390000991462e-05
-1.85968381446189e-05
-2.38355378566329e-05
-2.52789367445278e-05
-4.62620378525403e-05
-4.73500305899797e-05
-5.95481825873322e-05
-4.32998593231618e-05
-5.8420529715493e-06
-2.8044656817138e-05
-2.27476006461032e-05
-1.62421556320455e-05
-5.27448262258643e-05
1.34918111645068e-06
-1.23483999414858e-05
5.38388477283613e-06
-8.65728503404658e-06
-4.11663099978636e-05
-1.33507396461755e-05
-2.08663883741696e-05
-2.55449011349265e-05
-4.93647837135577e-05
-3.35111424393011e-05
-3.66608321171847e-05
-2.77090426902782e-05
-4.7969584977699e-05
-3.13316119184281e-05
-2.02346983406889e-05
-2.25414974518691e-05
-3.94223418876841e-05
-1.05218852881883e-05
-7.73061306922572e-05
-3.30614781471454e-05
1.7501519588679e-05
-5.4514640837761e-05
-3.08127341153582e-05
-7.48194222462746e-06
8.29394986572581e-06
1.63217704743393e-05
-3.90878023058192e-05
-2.86158725811434e-05
-2.4693710415703e-05
-6.50241621092894e-05
-5.37843625305753e-05
-4.30138397825913e-05
-2.25588944967686e-05
-2.64442198624619e-05
-3.84367112646892e-05
-4.44025540365029e-05
-6.15323025002342e-05
-3.47812986945448e-05
-3.47788815066041e-05
-1.72564386088408e-05
-3.04796832957233e-05
-4.51127593785327e-05
-2.11522365543928e-05
-2.21365491698182e-05
-2.15004758383456e-05
-2.45836608101929e-05
-3.25573652540687e-05
-2.73780426305707e-05
-2.93090600632797e-05
-2.3929223086317e-05
-4.15751831220864e-05
-2.69166390025271e-05
-2.39026650313237e-05
-2.41286824691432e-05
-1.92716126486562e-05
-1.36909725839654e-05
-1.52282572384605e-05
-4.60407659662956e-05
-5.41021446179987e-06
-2.67426354440962e-05
-4.11596812473874e-05
9.09205618969347e-06
-3.38494979304557e-05
-1.65200784136853e-05
-1.19244864692411e-05
-1.41602674719317e-05
-5.47440937818564e-05
-4.21582660336296e-05
-2.87446488861856e-05
-3.09973510071902e-05
-3.11101547740269e-05
-2.24584308267487e-06
3.86872745191382e-06
-2.25252822536274e-05
-2.93127288883174e-05
-2.75911045294385e-05
-1.50109711278125e-06
-4.23015863310657e-05
-4.48028184325359e-05
-1.64448269964756e-05
-2.93886134776449e-05
-4.99394231864386e-05
-3.55985347767581e-05
-7.35654766506146e-06
-3.00552746903138e-05
-2.75571310611166e-05
-4.57997328849588e-05
-4.3675842726667e-05
-5.30892504584957e-08
-9.24047488281191e-07
-2.97845673914582e-05
-3.58292409321039e-05
-1.66025121776367e-05
-2.00639914158613e-06
4.09319551303603e-06
-3.2075748427709e-05
-1.03906338494479e-05
-5.14124963923991e-05
-1.13785726918795e-05
-1.16856437704661e-05
2.51373465022027e-06
-2.3555439797303e-05
-4.3457634551516e-05
-1.94883483273418e-05
-3.93962377005113e-05
-1.79626563075607e-05
-3.62939603818507e-05
-5.70703152679404e-05
-2.87005494651059e-05
-2.07005703157297e-05
-1.49739736693633e-05
-7.36186153701674e-05
-2.10838102871134e-05
-2.01896124798163e-05
-1.66026383315157e-05
-4.70325178512521e-05
-2.74644120094519e-05
-3.09981566714342e-05
-1.88884867189372e-05
-2.71281815487177e-05
-3.34305050352787e-05
-3.13436438346846e-05
-5.07861123785006e-05
-2.95649062319443e-05
-3.69857445495519e-05
-7.55118452596928e-06
-3.98511636086051e-05
-3.15150525307245e-05
-6.19391655021923e-05
-6.53592471373127e-05
-3.9033324369289e-05
-2.06471122960232e-05
-7.81016584930695e-06
-3.93277033324197e-05
-3.81191955269671e-05
-3.13934012041246e-05
-1.42441941322182e-05
-1.7819268063635e-05
-6.6783133951098e-05
-2.00552749230653e-05
-3.06880690967815e-05
9.90287526512493e-06
-6.92065226787142e-06
-3.2940063102993e-05
-4.71674070388889e-05
-4.68420265400646e-05
-4.09072434636585e-05
-2.28480777414078e-05
-2.28345187874086e-05
-1.14369923243973e-05
-2.19931773045091e-05
-4.05955856308832e-05
-3.09200728984833e-05
-1.73982017906707e-05
-3.47670079226914e-05
-3.40976878313428e-05
-2.86967408954165e-05
-6.30344969395267e-06
-2.876215297117e-05
-4.17689904841108e-06
-7.93852244068926e-06
-3.15020735555196e-05
-5.5463523036372e-05
-9.61461444854913e-06
-3.70914168983298e-05
-5.93292475292024e-05
-5.33774218641642e-05
-9.53465695268371e-06
-2.0457770179376e-05
-2.5867724955888e-05
-5.62045215290778e-05
-1.93672996401429e-05
-5.10158475184282e-05
-3.13306759438357e-05
-3.53688980218334e-05
-5.42859249696017e-05
-2.20944842888667e-05
-3.8020377864375e-05
-4.92476230676436e-05
-4.30066574266245e-05
-2.60731588020493e-05
-3.98697427907683e-05
-2.67048246529507e-05
-7.75517868412915e-06
-2.13813059216573e-05
-3.62578946714669e-05
-1.5440330873733e-05
-4.97266784035798e-05
-1.62122822190958e-05
-4.0719718963796e-05
-1.75526409107963e-05
-3.63516249946977e-05
-2.96528498341192e-05
-3.44942320135118e-05
-1.83504395398588e-05
-1.78528863348791e-05
-2.55490424961173e-05
-4.15600894069444e-05
-2.51523786659298e-05
-5.77041215699918e-05
-3.29105802807297e-05
-2.579863642837e-05
-4.40692295410748e-05
-8.27640039099769e-06
-2.68110140406082e-05
-2.24846602616435e-05
-2.37665257047887e-05
-7.46199392937353e-05
-5.05328695616135e-06
-4.18938312726198e-05
2.38924382403884e-06
-4.3553459430495e-05
-2.07939219270784e-05
-2.51632428541998e-05
-2.51264250832487e-05
-3.00084326393042e-05
-1.01672366937993e-05
-3.32558868575426e-05
-2.44980863847452e-05
-7.19958733844719e-06
-1.07679033365052e-05
-1.54615261315343e-05
-2.69459805543015e-05
-6.76585068864736e-05
-1.62536172698115e-06
-3.70756760042348e-07
-4.11879981175736e-05
-1.82608051798258e-05
-4.58687179448168e-05
-4.40911682939004e-05
-1.84219286999696e-05
-3.68182688567677e-05
-3.76860399593903e-05
-1.63160049040099e-05
-5.91588193075286e-05
-3.87839716711548e-05
-1.61140039812143e-05
-4.0110243714781e-05
-3.50494180325614e-05
-3.75433026421369e-05
-5.24632778773476e-05
-6.37596303873483e-05
-2.94233290807677e-05
-2.6095256084926e-05
-5.71372066688182e-05
-3.98977998174927e-05
-2.41260114615832e-05
-5.23269793893811e-05
1.32245538680247e-06
-4.75556262104927e-05
-1.28565950012058e-05
-5.73074762057094e-05
-3.0725810050647e-05
-3.3421659700075e-05
1.63944817304828e-05
-1.94049781602718e-05
-1.21083542421183e-05
-1.14730797091468e-06
-1.94986287463805e-05
-1.11983723092945e-05
-3.88238599673624e-05
-8.2414803800796e-06
-5.65590673915308e-05
-2.91321989961295e-05
-3.15376879701473e-05
-4.34875527317988e-05
-2.3826937326812e-05
-4.5878230228089e-05
-1.88701687589167e-05
-3.49678371895932e-05
-1.03023959484971e-05
-2.1293843354568e-05
-5.73981621459041e-05
-2.9260064301999e-05
-3.1042185183367e-05
-2.16836277346608e-05
-4.87666992984294e-05
-3.9860783389395e-05
-3.81445736953533e-05
-1.86672250515186e-05
-3.3349624878371e-05
-3.14540119282866e-05
-8.34268928946991e-06
-5.04533551482348e-05
-1.47311746205146e-05
1.83258277557327e-06
-1.27627013891506e-05
-3.48420516669562e-05
2.84491728377023e-05
-3.37288614851481e-05
-4.97203115758443e-05
-2.05819035090134e-05
-4.3230114500887e-05
-3.54140055451209e-05
-3.55636699713332e-05
-8.01259744832609e-05
-2.67961498703522e-05
-4.11631182052346e-05
-4.7667399654504e-05
-3.22801521634464e-05
-2.93142293219117e-05
-5.97882849722437e-05
-2.75121399385093e-05
-4.29484791100415e-05
-6.27917982860788e-05
-2.92317103797873e-05
-2.24845115754679e-05
-2.15476212951001e-05
1.8294261614315e-05
-4.62176759246085e-05
-6.80941934336441e-05
-2.48684709915593e-05
-2.29920497969905e-05
-2.73414093481546e-05
-3.27012084819975e-05
-3.78701825501777e-05
-4.76019622973747e-05
-4.22631235270143e-05
-1.72375061894551e-07
-2.25620550331638e-06
-3.36205377699867e-05
-4.62485282837034e-05
-2.93528830950515e-05
5.3984380239351e-06
-4.01464150481313e-05
-4.55671963921673e-05
-2.28931321963744e-05
-6.33742642256751e-05
-2.54464609683421e-05
-1.35132178300792e-05
-7.28621803765833e-06
-3.00823369514441e-05
-6.58117683068282e-05
-2.05341614184706e-05
-3.89464001700141e-05
-2.10470429155271e-05
-4.73596341541132e-05
-5.00394467919036e-05
-2.98118299986934e-05
-2.9962352099065e-05
-4.56849652852514e-05
-4.71765137651624e-05
-3.23341737686175e-05
-2.15638440678646e-05
-3.01371226279153e-05
-4.67323839114746e-05
-3.88728038073862e-05
-2.93748798049929e-05
-3.32142360013515e-05
-3.02648162532192e-05
1.64445595864505e-05
-4.76520606371363e-05
-3.40779290711192e-05
-1.66755292346419e-05
-1.01864964961229e-05
-5.2266377883992e-05
-5.95268891605911e-06
-2.6736508948248e-05
1.59920085892092e-06
-3.77364841425875e-05
-3.70968148684019e-05
-4.19582361179765e-05
-3.43290822461535e-05
-4.04604280130797e-05
-3.78067012923139e-05
-2.68166312768093e-05
-3.6209648807811e-05
-4.11318159412492e-05
-2.65691012271834e-05
-8.05306843116254e-06
-4.2843184980008e-05
-4.52857429205819e-05
-4.03116775445643e-05
-1.05477797809998e-05
-6.7317753273033e-06
-4.13016299659072e-05
-4.9155040636544e-05
-2.11011185897589e-05
-3.02827212315342e-05
-4.23473978592255e-05
-4.17920486516652e-05
-1.9607807942896e-05
-3.22290067995775e-05
-4.8781931275056e-05
-3.93061982788922e-05
-1.6544494225554e-05
-2.48089805654528e-05
-5.03853561718375e-05
-1.43906645564125e-06
-7.76384930652344e-05
-4.15101626150966e-05
-1.38080937905116e-05
-2.72133901260844e-05
-1.40687298663019e-05
-1.09552341419893e-05
-4.04990400867908e-06
-5.09205160757736e-05
-4.64398850153099e-05
-8.69882334429635e-07
-3.06401053070102e-05
-2.6645404655868e-05
-2.76528077804665e-05
-2.18662796940401e-05
-3.90395838458745e-05
-1.68701942110907e-05
-2.8243404784126e-05
-1.97778331566874e-05
-2.8634148579769e-05
-6.31406745375718e-06
-4.75515520878773e-05
-1.9711254657723e-05
-1.70221043380916e-05
-4.00669710069977e-05
-3.20964001385446e-05
-1.92825411420269e-05
-3.41845292556767e-06
-3.53750033476259e-05
-4.42818304890706e-06
-8.09627747731835e-06
-2.89218815255824e-05
-8.08075746150248e-06
-1.87210959860575e-05
-2.72769822357094e-05
-2.75077511704933e-05
-3.69354433131931e-05
-2.25947753581812e-05
-1.80187373277086e-06
-2.94897232687954e-05
-2.39182250489286e-05
-5.06951989689864e-05
-4.14517236652347e-05
-3.74541401461796e-05
-1.46631566759825e-05
-1.65374693873989e-05
-3.12719056303002e-05
-3.84126939275513e-05
-5.10548599897813e-05
-7.23331755759181e-05
-3.20033698603131e-05
-4.09122017107203e-05
-4.24523558010244e-05
-2.91409844518547e-05
-6.92879593568402e-06
-5.31217473142928e-05
-2.19029512025254e-05
-3.46581208463936e-05
8.6310766929292e-07
-3.52320902278676e-05
-1.67455135235647e-05
-8.96780232151051e-06
-1.46190153492889e-05
-2.97228447298489e-05
-1.10351697047044e-05
-2.07069204006628e-05
-3.96454716562801e-06
-2.63319201164813e-05
-5.75694458878108e-05
-1.06833977963341e-05
-5.21301779015095e-05
-3.33574149217738e-05
-3.83132672877492e-05
-4.2212008470882e-05
-8.47734359023516e-06
-3.89563696135412e-06
-3.91426237187049e-05
-3.56351461417967e-05
-3.98955461850659e-05
-2.61998918879215e-05
-4.22654109052738e-05
-2.5010411299055e-05
-5.84113297536514e-05
-3.79475876814337e-05
-1.93482074891385e-05
-1.82202608447398e-05
3.2098859225902e-06
-2.77201075578775e-05
-3.30519710229222e-05
-5.89828829574777e-05
-1.33563064196103e-05
-3.47566654705856e-05
-1.03141642791561e-05
-3.21467389811272e-05
-1.70865006581263e-05
-2.56223048792315e-05
-3.12555186710988e-05
-2.96267545607036e-05
-5.12634906472471e-05
-2.08255054156188e-05
-2.39717824520531e-05
-2.65869613371661e-05
-2.76351241339398e-05
-3.16744104175977e-05
-3.92044439172495e-05
-7.14699950158147e-05
-2.95652221100785e-05
-3.86525277838946e-05
-3.1024943432954e-05
-6.340295112105e-05
-6.13519697430842e-05
-6.47477644379585e-05
-4.47915721354223e-05
-3.69015031912382e-05
-4.67004818349627e-05
-3.80686148237188e-05
-5.17827379294227e-06
-1.21621181542852e-05
-1.34154154597395e-05
-9.17850354941663e-06
-1.85577827377427e-05
-9.15841314869582e-06
-1.54999653439616e-05
-9.44034884439568e-06
-2.68310408353451e-05
-4.86401766568214e-06
-1.86919033370206e-05
-4.71857980462775e-05
-3.87106974844103e-05
-3.40762959613421e-05
-2.4954786489291e-05
-4.55866517488085e-05
-2.78597205067371e-05
-2.08844911615027e-05
-2.21974946868707e-05
-6.80577417311939e-06
-3.79027925546405e-05
-5.87042604075525e-05
-2.25004169312283e-05
-3.73698412769071e-05
-1.54074518501914e-05
-3.25420663082965e-05
-3.01930257559012e-05
-3.47594313094522e-05
-2.65515654906794e-05
-3.7109768526895e-05
-1.28641804080025e-05
-7.50712144330668e-05
-2.13894727122576e-05
-1.9649760955105e-05
-3.13182601596911e-06
-6.20323091565133e-05
-3.21861704996261e-05
-5.7963599980459e-05
-3.29543088360757e-05
-1.94610663747276e-05
-5.02314742125513e-05
-4.45959091243235e-05
-3.25832410229599e-05
-1.40083883060851e-05
7.38827021769124e-06
-6.24700819075265e-06
-5.45167979626626e-05
-1.15897481154564e-05
-2.8340458365588e-05
-2.72031467424958e-05
4.29260438968998e-06
-1.49669723153267e-05
4.02064961400454e-06
-2.60852239970033e-05
-1.55833679808635e-05
-2.57072231888374e-05
-3.38985109037403e-05
-2.19710301114937e-05
-5.99057891489835e-06
-2.09242046744655e-05
-4.62461166643084e-05
-3.26125117354956e-05
-4.26091867519667e-05
-1.06208188510987e-05
-4.60042058827146e-05
-4.61622158139064e-05
-3.54675326059273e-05
-4.58206379910857e-05
-1.99423917908529e-05
-2.68701117554957e-05
-4.37662687028274e-05
-4.99714407669061e-05
-4.38150909051251e-05
-2.78253369463604e-05
-6.80249456915553e-05
-4.59505474144471e-05
-3.63747450979897e-05
-6.19402359585698e-06
-7.16101501201568e-05
-5.09270203243233e-05
-5.69354465862395e-06
-2.62249216770271e-05
-5.28035622963648e-05
-1.68777261288913e-05
1.0614934576382e-06
-2.4986204965462e-05
-3.63698077672645e-05
-3.17428790061395e-05
-9.64247189695786e-06
-4.54880576248418e-05
-1.13389898273176e-06
-4.37344012028777e-05
-2.37776938272018e-05
-1.875258704025e-05
-4.61245759290309e-05
-3.28271162067663e-05
-2.15797101611292e-05
-3.06931703642729e-06
-3.48287504846225e-05
-4.20338182318194e-05
-2.2558328621247e-05
-6.71240917168277e-05
-3.26437618342031e-05
-3.4420459767088e-05
-4.84406781282654e-05
-1.44482994733272e-06
-7.60543008770386e-06
-4.6353819674295e-06
-4.88072643642545e-05
-2.51761064764906e-05
-2.37893264469656e-05
-2.23365282327284e-05
-1.47530303919781e-05
-5.78449710169716e-05
-3.70762115948645e-05
-3.14058452390649e-05
-6.45660487515425e-05
-2.52431833657652e-06
-9.10121597289691e-06
-7.30556404597741e-05
-3.93527015234197e-05
-4.21688146972047e-05
-8.21435122091283e-05
-3.53920920021958e-05
-1.27191323152693e-05
-3.45657534358136e-05
-2.49604382482776e-05
-6.76379389146368e-06
-3.72277714019008e-05
-1.2212009628622e-05
-2.74251074083237e-05
-3.350173706328e-05
-5.12078714034421e-05
-1.23911276635212e-05
-7.19983794213487e-05
-3.03554886479384e-05
-2.66754060625994e-05
-3.79714695417681e-05
-1.31556694600864e-05
-1.71555142832896e-05
-2.59709487784704e-05
-1.47894259098098e-05
-2.04556001185235e-05
-3.44027192603762e-05
-1.87466788032555e-05
-5.49506393188569e-05
-4.27293631916903e-05
-5.1794834165712e-05
-2.88711689836564e-05
-1.70285666181079e-05
-3.25283126813521e-05
-2.33190802016065e-05
-6.61337501803748e-05
-3.72957036543887e-05
-1.61211245508929e-06
1.75378037494886e-06
-3.408628108145e-05
-5.19416895515726e-05
-4.9524735272448e-05
-1.04295269467373e-05
-5.7839300467443e-06
-4.18295181700859e-05
-2.10652732177479e-05
-3.00164875916225e-05
-7.16887240138418e-05
-2.76935934867554e-05
-4.30906559574408e-06
-5.15034428626341e-05
-4.10195309454237e-05
-2.52417814730618e-05
-3.42226812277871e-05
-3.4225733955366e-05
-3.93893208707473e-05
-2.42679830700369e-05
-5.34044965620579e-05
-1.18637307416084e-06
-2.78981593754186e-05
-3.73556954347526e-05
-2.92465433116459e-05
-3.22716937690395e-05
-2.76181364500884e-05
-8.13946031349741e-06
-4.58531914308857e-05
-2.31756319293537e-05
-4.86546413424968e-05
-3.41462875474413e-05
-4.62023019381996e-05
3.81517454171797e-06
-2.01539981407436e-05
-1.22900966626008e-05
-3.1612143872527e-05
-4.43030989510458e-05
-2.90451551954246e-05
-2.46438096825422e-05
-4.87960791470676e-05
-5.38532279066126e-05
-3.40523919697033e-05
-1.39373629775683e-05
-2.79594580976267e-05
-4.13141611202235e-05
-2.32530228990953e-05
-4.18566593396756e-05
-3.37783313034408e-05
-5.51420863487799e-06
-2.09728488874533e-05
-1.25955074607753e-05
-2.31134808008025e-05
-2.45045177502384e-05
-4.18672443374822e-05
-2.93399783287528e-05
-5.22924045519728e-05
-3.38804624451804e-05
-2.67310927966944e-05
-5.19765520864262e-05
-4.64215770149724e-05
-4.78445949274925e-05
-2.37014175889128e-05
-4.4975926717992e-05
-3.70667950721215e-05
-3.66592824256139e-05
9.56198582558889e-06
1.20541811035566e-05
-4.92683693630657e-05
1.2652451843669e-05
-4.06201007364145e-05
-1.39419202102832e-05
-2.32014103919257e-06
-2.90783620184001e-05
-3.50713095720814e-05
-6.71260515189681e-05
-2.2686992785671e-05
-3.8696278511888e-05
-3.92989699533598e-05
-2.78076668507349e-05
-6.37423374508325e-05
-4.97964068907447e-05
-2.7253451345649e-05
-4.69821081893548e-05
-4.26432213210602e-05
-9.53201585580281e-06
-4.48558304395367e-05
-1.16760454217155e-05
-9.13344462540253e-06
-8.13346761178541e-06
-1.46318859561878e-05
-3.16534680264276e-05
-4.20631667623198e-05
-3.84965108851035e-06
-3.37835294854616e-05
-1.80757459120651e-05
-3.67977397724665e-05
-3.78622854508933e-05
-2.05025722088651e-06
-2.42329358145595e-05
-2.12943629879216e-05
-2.00971876353573e-05
-4.40890145370456e-05
-4.47093965632469e-05
-3.74022410524815e-05
-2.74927432420864e-05
-4.64419940435201e-05
-1.13329266203348e-06
-1.56699529107513e-05
-3.83970890965733e-05
-4.12530553875147e-05
-3.91551278978614e-05
-2.86357449187302e-05
-2.63913635794697e-05
-1.37246376965725e-05
-2.32132878966344e-05
-1.7081844742704e-05
-3.18395155036765e-05
-2.72031081276402e-05
-3.50573667748987e-05
-2.59839159954272e-05
-2.99754084937547e-05
-4.63721983352355e-05
-1.10499514863711e-05
-4.17833711790104e-05
-3.69101581187751e-05
-4.58122468531206e-05
-3.24316095775006e-05
-5.81853699800062e-05
-1.99559062696256e-05
-7.86831725467373e-05
-4.1684416358513e-05
-3.72889487199369e-05
-2.78257101695139e-05
-3.90215767960309e-05
-3.02727120299562e-05
-2.11306223974955e-05
-1.74016776221138e-05
-6.20052728784405e-05
-6.24196938670785e-05
-2.86224278310249e-05
3.25136859284164e-06
-1.81110127997723e-05
-1.796534932385e-05
-2.63577986729732e-05
-3.61814410080247e-05
-4.41294226412369e-05
-1.61019638436865e-05
-3.84546466353923e-05
-3.85582558222312e-05
-5.75038463692039e-05
-3.73596459810744e-06
7.52136198934403e-06
-1.88819155274181e-05
-3.18408552116776e-05
-2.48629650738692e-05
-1.68654660449046e-05
-3.16796142656276e-05
-4.6631507293452e-05
-2.18594209015903e-05
-3.55671879484469e-05
-1.85245831026011e-05
-3.04373713924442e-05
-4.47057293664894e-05
-2.1154143774899e-05
-1.51294961230187e-05
-2.25327933893533e-05
-1.13974765145158e-05
-2.60867258055412e-05
-5.52665723825146e-05
-1.21287958192573e-05
-2.63269421220066e-05
-4.17423463157704e-05
-4.45413630138523e-05
-3.06501875540574e-05
-3.67798095507368e-05
-2.14157899991639e-05
-2.38774971650977e-05
-8.08487319273065e-06
-5.20231187066465e-05
-1.44139791847511e-05
-2.88082866871886e-05
-4.62344959176915e-05
-5.69523932349268e-05
-1.27561214870407e-05
-1.62965764099041e-05
-2.08749615958866e-05
-6.24858593171583e-05
-1.03351731520963e-05
-4.08986962822108e-06
-3.82608784061576e-05
-8.96618685040843e-06
-1.34300162033133e-05
-2.35285693326578e-05
-3.96410973204344e-05
-2.85387984043444e-05
-3.45030787517277e-05
-5.239531615445e-05
-3.15374518059297e-05
-6.66400186100368e-05
-7.17947445021194e-06
-4.64242736784086e-05
-3.88442827517906e-05
-3.41053863549947e-05
5.78207308037676e-06
-2.51784131850648e-05
-3.2650846722925e-05
9.92576232967751e-07
-2.20479372074672e-05
-3.59482276748004e-05
-3.73971642893836e-05
-5.68979635970118e-05
-3.38385229569281e-05
-2.85102417119305e-05
-1.24094978884136e-05
-2.42842929719692e-05
-2.03912995227703e-05
-2.42544502474898e-05
-2.46150549688962e-05
-3.54540909177089e-05
-4.13776769651081e-05
-3.82948985960083e-05
-3.33804970790235e-05
-1.83479101334971e-05
-1.15833120485866e-05
-2.13987410877606e-05
-4.10430429589657e-05
-2.11400446412298e-06
-3.1808276802426e-05
-3.91653378159747e-05
-2.810648524783e-05
-2.85306201405371e-05
-3.78988802436295e-06
-3.35097252184471e-05
-2.65878072003543e-05
-8.55162797582693e-06
-3.26373445880435e-05
-2.11632525507807e-05
1.31057855265287e-06
-1.5737895983192e-05
-2.93985206354212e-05
-1.39297678480099e-05
-1.76515717620345e-05
-1.71578714149863e-05
-1.01959118984109e-05
-3.05467143367476e-05
4.88851163953582e-06
-2.23957502184298e-05
-1.24830610088947e-05
-2.79040972499307e-05
-2.4745793497756e-05
-6.17592706775028e-06
-3.87424031703401e-05
-5.8313736892203e-06
-2.44231978951959e-05
-3.91487006495365e-05
-3.61379393608952e-05
-2.6877027249983e-05
-4.15513738193529e-06
-2.11655457421726e-06
-4.15175276191631e-05
-2.11998716608609e-05
-2.85290448984926e-05
-5.6684869711766e-05
-1.62026922864748e-05
-3.30943575230937e-05
-2.19491536061126e-05
-5.21690830563495e-05
-3.72587162966852e-05
-3.91242426649759e-05
-4.90272024293367e-05
-2.59803792745927e-05
-3.7073850371765e-05
-2.6361608184075e-05
-2.5422976964663e-05
-7.01073634983441e-06
-1.80964565721506e-05
-2.08180420184837e-05
-3.15198051937796e-05
-2.56131882202621e-05
-3.23708008293253e-05
-3.76030006552656e-05
-7.71898381031312e-06
-2.2107888204211e-05
-1.66496869398509e-05
-2.65498664211687e-05
1.49686351931786e-05
-4.97237348490367e-05
-4.42956108250211e-05
-3.72404042220035e-05
-2.08086270190548e-05
-3.97869386367415e-05
-2.73357447765048e-05
-3.26546537626226e-05
-1.93434226648195e-05
-2.07489017803582e-05
-2.17279699466708e-05
-2.66873681800394e-05
-2.29619323366558e-05
-3.56559668090498e-05
-6.10947810030169e-05
-1.42476464447985e-05
-4.13768722735009e-05
-3.21332678840236e-06
-3.33887156507875e-05
-4.03708300614191e-05
-2.72488613723137e-05
2.31749420873156e-06
-3.95503466133337e-05
-2.66583701375785e-05
-3.88905285830015e-05
-9.5111469798893e-06
-3.64064413751219e-05
-6.32802629306152e-06
-5.27594840739173e-05
-4.74250221123158e-05
-3.69620435495323e-05
-4.2574813086581e-05
-4.37789478103666e-05
-2.62634596640667e-05
-1.53857584283521e-05
-4.47887144487345e-05
-2.14274577153769e-05
-2.12077105425885e-05
-7.67694277974481e-05
-1.36229826328752e-05
-2.25664279253463e-05
-2.41268114071997e-05
-4.16317026819704e-06
-2.5211510253475e-05
-1.77185390880181e-05
-2.2705298823206e-05
-4.44852724243841e-05
-4.31800970522806e-05
-1.60191296900142e-05
-2.73428660268259e-05
-4.96335919893124e-05
-3.64355377853533e-05
-4.51319297596449e-05
-9.97084148456717e-07
-4.65794852161882e-05
-4.1953779835169e-05
-4.4382193165197e-05
-1.20417610400585e-05
2.18981449605494e-05
-4.83391292541042e-05
-4.07736455396153e-05
-2.08676070730033e-05
-4.35269792389729e-05
-2.31449355597278e-05
-4.38940010782944e-05
-2.92726728201964e-05
-6.69648665521357e-05
-2.96760701490138e-05
-5.33343612162889e-05
-3.08733658904811e-05
-1.7216042281025e-05
-6.70336099382997e-05
-2.23399807133853e-05
-1.68094915093685e-05
-1.80566953900792e-06
-5.71159116995447e-05
-3.04389909544407e-05
-5.94997373562472e-05
-1.69379336151739e-05
-2.14168985585919e-05
-5.38589558361172e-05
-1.25516741775745e-05
-2.54630115587719e-05
-4.02546250060599e-05
-4.52273316206823e-05
-2.06985697106499e-05
-1.40188516820027e-05
-3.2650241312667e-05
-4.84491530744497e-05
-2.2640336470625e-05
-1.07436878949297e-05
-2.07746744198953e-05
-5.14891335549148e-05
-3.94917373089433e-05
-3.19221212334807e-05
-4.84232772002011e-05
-2.76569463006382e-05
-1.29825720034525e-05
-6.86999680031944e-05
-5.25903650667523e-05
-1.96079191978886e-05
8.32315371462911e-07
-8.48380410344375e-06
-1.56551946535295e-05
-1.3512894787347e-05
-2.13503107843621e-05
-1.86784732456679e-05
-2.32580115685931e-05
-4.6693598791408e-05
-2.9411644387813e-05
-6.83162643506435e-06
-3.7112048395995e-05
-4.94402088299904e-07
-5.11206470816847e-05
-2.51989764125134e-05
-6.6258193162055e-06
-3.32018580336176e-05
-1.62570711193805e-05
-1.10786756112956e-05
-2.27409330909136e-05
-2.5186687266629e-05
-1.44948285677575e-05
-7.2990399921935e-05
-2.05600047537633e-05
-5.45930187359478e-05
-4.78417397153908e-05
-2.89211974707257e-05
-1.15112390729981e-05
-6.53631466080303e-06
-8.13124810623679e-06
-3.67197055550568e-05
-3.65409743169602e-05
-5.97760692315309e-05
-8.71054772372297e-06
-1.72236601376231e-05
-4.71399403566698e-05
-3.08192403215538e-05
-1.39507737356767e-05
-4.73227404714203e-05
-3.82021185267939e-05
-2.9984955321003e-05
4.47713151769997e-06
-1.53186448264756e-05
-3.39029649416875e-05
-4.92740066168502e-07
-2.98002404890979e-05
-3.8915671493725e-05
-4.01704820554929e-05
-1.84532206336631e-05
-2.06880251294672e-05
-1.68372414071086e-05
-2.16172693859451e-05
-3.02080446818974e-05
-1.80561818349109e-05
-2.50201221064247e-05
-2.6138217922692e-05
-1.26318204042609e-05
-3.52942347401341e-05
-2.39329579072813e-05
-3.66892932964897e-05
-1.81407107997822e-05
-4.1273275580422e-05
-1.71504752711389e-06
-6.63919275469964e-06
5.49106883385954e-06
-5.04912589873545e-05
-4.40181425982678e-05
-1.9496660752066e-05
-5.15012202622827e-05
-4.35046197431848e-05
-1.50981877209033e-05
-3.03740430536197e-05
-3.78439945444568e-05
-4.61894687063574e-05
3.78745876831638e-06
-2.21028226685929e-05
-2.10321341804211e-05
-3.66461846541628e-05
-5.14787162344506e-05
-3.15144271560842e-05
-3.39307767145497e-05
-3.23207939298068e-05
-1.48497314613799e-05
-4.35184181682738e-06
-2.2257925384904e-06
-1.95960576571338e-05
-4.40347209884117e-05
-1.01223406704213e-05
-2.18488356412168e-05
1.39128048248692e-05
-2.14444570932924e-05
-4.17390043479015e-05
-3.94511950200051e-05
1.51515010266724e-06
-3.48758704619353e-05
-4.69488499772794e-05
-7.45882697388102e-06
-1.96326180763829e-05
-4.16764397150155e-05
-1.78641655557514e-05
-2.23649711952203e-05
1.49265048868176e-05
-2.81959917573701e-05
-4.70007523464954e-05
-2.02035897526846e-05
-4.00181060945513e-06
-5.13998172090153e-05
-7.15640750568672e-06
-4.16486761268547e-05
-7.43142367608654e-06
-3.17015858215068e-05
-2.93708979462767e-05
-2.64310926597339e-05
-5.67439988926446e-05
-1.68113865499293e-05
-1.37233194738054e-05
-3.70001268339129e-05
-2.43567950346948e-05
-5.37300393946507e-05
-2.92590219611831e-05
-8.34679253684853e-06
-2.50483417415695e-05
-4.37877339591248e-05
-2.65831518286151e-05
-2.78160276720747e-05
-3.51944744637651e-05
-3.88453629143306e-05
-4.74075788328581e-05
-4.48269778508404e-05
-3.29926955605503e-05
-1.58570347293625e-05
-2.38753493430274e-05
-2.34485026791477e-05
-5.3204923109083e-05
-2.67436976947037e-05
-5.24839926847798e-05
3.08398173041702e-07
-4.15563855863566e-05
-3.30336800799682e-05
-1.80436262234198e-05
-4.85333156554537e-06
-5.56740613319652e-05
-4.8558181730124e-05
2.73358137386439e-06
-3.76992634697483e-05
-1.18755200446139e-05
-5.26775143194125e-05
-3.56098787205714e-05
-2.55218544093887e-05
-2.94287464272747e-05
-8.13202492167185e-06
-2.70933931530437e-05
-3.20082149846553e-05
-2.43507108901945e-05
-1.84257798744538e-06
-6.03281723042944e-06
-4.01070377285965e-05
-3.33518207122716e-05
-1.25736004767955e-05
-5.5272566839344e-05
-4.22561996446502e-05
7.0857869257806e-06
-3.99615318389615e-05
-4.24051025979472e-05
-2.3343546195465e-05
-1.05885200583648e-05
-5.34932130192835e-05
-5.66823808859071e-06
-3.29770210838482e-05
-4.25241378882778e-05
-2.61681485742301e-05
2.31238195509912e-06
-1.75347146906328e-05
-3.84916471090859e-05
-2.61519500709414e-05
-3.27684741236209e-05
-1.69905848183207e-05
-2.15948410815679e-05
-1.74511121627717e-05
-2.12804942196784e-05
5.68711749762178e-07
-5.98454764252802e-05
-5.35141194474025e-05
-1.54595892318299e-05
-1.39902615485624e-05
-2.6626849044989e-05
-4.39061990901448e-05
-4.15609017538727e-05
-3.03297692647413e-05
-2.9884928365264e-05
-2.1737005473147e-05
-1.06176071138564e-05
-7.69736193629028e-06
-4.1404917903533e-05
-3.36310536412564e-05
-4.03218307593404e-05
-3.03882593035706e-05
-4.94000124479227e-05
-2.20955566110088e-05
-3.50828997824518e-06
-2.31630140937733e-05
-3.30637090897013e-05
-4.45200779576783e-05
-2.66558199150325e-05
-7.28744211548002e-05
-3.60899855823419e-05
-3.90943229504033e-05
-1.43657413743251e-05
-3.55107402058308e-05
-3.23115871049444e-05
-1.88972719050371e-05
-3.1368128610044e-05
-3.19693102180325e-05
-1.46190976923108e-05
-1.53104500997752e-05
-5.41852659470976e-06
-1.6246752654724e-05
-4.84024978458e-05
-1.45721376243037e-05
-2.24099391682387e-05
-1.45092964313331e-05
-4.06902388215616e-05
-3.87935349044047e-05
-3.95715828078243e-05
-6.43736985368003e-05
-2.19498963399096e-05
-2.48463604566235e-06
-1.84139645623129e-05
-1.92372496153879e-05
-4.05646029406107e-05
-4.72083334008607e-05
-1.61731036841421e-05
-6.85007102206483e-05
-2.1671009269784e-05
-4.8810166690602e-05
-1.90498561109065e-05
-2.31018670747559e-05
-2.22957711295965e-05
-2.52129756811244e-05
-1.06540562138427e-05
-5.8279873924284e-05
-2.13176534266589e-05
-1.34687193095126e-05
1.55796069944949e-05
-4.6688989835144e-05
-1.16439038276341e-05
3.81715533628502e-06
-3.10422556631119e-05
-2.93871348543262e-05
-3.12746102487309e-05
-3.54632529057353e-05
-5.87218991982668e-05
-5.60081214313794e-05
-3.01242501067132e-05
-2.91839103887138e-05
-5.03707801389758e-05
-3.80683196062464e-05
-2.52796651461651e-05
-3.79567374692532e-05
-1.72855453788697e-05
-2.0962146599537e-05
-1.57027832057282e-05
-4.54721089683376e-05
-1.54642852747621e-05
-1.05446222770575e-05
1.24626222565166e-05
-2.32325768385692e-05
-1.91852836513067e-05
-1.55651915177041e-05
-4.95407603914838e-05
-4.16254612289831e-05
-5.10400544641596e-05
-3.60088908833284e-05
-3.99210365127388e-05
-2.30901951666663e-05
-1.13904360989624e-05
-3.25155770482998e-05
-3.43250938598825e-05
-5.50868570520877e-05
-1.54305589898954e-05
-3.11794330432095e-05
-3.71124765874892e-05
-5.09729040098454e-05
-4.15214927472792e-05
-1.56779601970275e-05
-1.72270435129655e-05
-4.49131949724812e-05
-3.18946407540604e-05
-1.13184725965121e-06
-3.6607489885466e-05
-2.88255403072062e-05
-1.40537372076612e-05
-5.16719970055893e-05
-3.17902817490832e-05
-4.86397380456719e-05
-4.90355594306909e-05
-3.21058578888133e-05
-2.48686815947202e-05
-1.87381324310247e-05
-3.86717586111698e-05
2.22064243012933e-06
-4.93324062270706e-05
-7.45793151348712e-06
-1.77256575017546e-05
-3.84616033325724e-05
5.91099643486301e-07
-6.38665252603789e-05
-3.15335347556429e-05
-1.73576636102194e-05
-3.35554847281614e-05
-3.27675377170153e-05
1.68842298990432e-06
-4.37624378024184e-05
-4.56629888598288e-05
-3.37576535242272e-05
-5.06323589312076e-05
-2.38725761595516e-05
-3.15965306070335e-05
-5.73964903080165e-05
2.22252282480371e-06
-6.26174733756754e-05
-2.13516159843943e-05
-2.27793063922077e-05
-1.42913583589253e-05
-3.02069448601061e-05
-4.754998274629e-05
-3.44399581839673e-05
-1.87787722692135e-05
-3.67605658787663e-05
-3.39633175094417e-05
-1.29402939461027e-05
-2.14779561260117e-05
-5.68755079574242e-05
-3.51223631962749e-06
-3.38271251538378e-05
-3.12031738898954e-05
-4.32342674788249e-05
-4.15862264393832e-05
-2.54471368452373e-05
-3.69622915302377e-05
-2.3993392707959e-05
-4.07860247118264e-05
-3.77055163818631e-05
-1.6046347612964e-05
-3.0655520764495e-05
-7.46920273193099e-06
-4.16835687351782e-05
-5.77374219727383e-06
-1.6960674120145e-05
-6.12866320637991e-05
-2.09698778216754e-05
-5.70955479633852e-05
-2.97851326689475e-05
-4.38738069772187e-05
-2.48454700904745e-05
-2.55515782500701e-05
-3.51426099721515e-05
-3.92203134256685e-05
-1.9786299131555e-05
-4.90139198685668e-05
-4.16988569550198e-05
-3.5973904352057e-05
-4.12348911160031e-05
-2.38527837930441e-05
-4.43469081220878e-05
-6.48928654694983e-06
-3.03363587064044e-05
-2.53206413976068e-05
-5.54048149364909e-05
-2.53008599498696e-05
-2.60067692324655e-05
-4.24940144936468e-05
-1.55856003763041e-05
-3.61587268817891e-05
2.23723374425242e-06
-2.78389603759068e-05
-3.99169271440602e-05
-9.98856096744323e-06
-4.72129469989178e-05
-3.2131242738542e-05
-3.83858121605055e-05
-3.55995927604614e-05
-2.73133394139739e-05
-2.12743053766325e-05
-3.42913711698342e-05
-1.89188542161179e-05
-6.26064934826941e-05
-8.2452389822849e-06
-1.24889740968186e-05
-5.12230185114243e-05
-5.81260218673039e-05
-2.23078072516565e-05
-1.60716743549632e-05
-5.50900322658833e-05
-4.92161861486088e-05
-2.62204299045535e-05
-1.65115582051713e-05
2.718302169034e-06
-3.21730465152086e-05
-3.89495785355548e-05
-3.31520131768082e-05
-1.27284805023697e-05
-2.11776868736617e-05
-3.52063510362345e-05
-3.32380651835408e-05
-5.38577124168269e-06
-3.58320657257804e-05
-2.8801686527027e-05
-6.99514411872287e-05
-4.71161286285184e-05
-2.8446343442714e-06
-2.80148470104624e-05
4.72918789721498e-06
-2.00676502651791e-05
-2.86385434511181e-05
-5.12700000654642e-06
-2.24164911379306e-05
-2.50859530419106e-05
-3.31777889956489e-05
-3.42975779954235e-05
-3.69573891584198e-05
-2.24754799812783e-05
-2.2278029680234e-05
-5.51057647120841e-05
-5.04907376225109e-05
-2.58211953147807e-05
-3.28486825996376e-05
-3.39852643431e-05
-3.08390443826336e-05
-1.34255146959708e-05
-4.22233625215851e-05
-5.12603159508963e-05
-4.03185106128556e-05
-1.70727109550651e-05
-1.18820844405442e-05
-1.99676337885657e-05
-1.69573233554177e-05
-6.5710065025505e-05
-2.13956072131048e-05
1.46429137984406e-05
2.26962120781498e-05
-1.262354439618e-05
-2.25197208323443e-05
-2.53197442243434e-05
-2.35408113899609e-05
-3.37591263345967e-05
-1.89608508590185e-05
-3.54032132709598e-05
-2.04145811074102e-05
-8.10319486338678e-07
-1.23215619041649e-05
-1.90972149799383e-05
-1.66655379585332e-05
-6.10588950630744e-06
-1.9742750339529e-05
-2.94763136195759e-05
-4.92007176600623e-05
-1.93424777090271e-05
-5.10669003040298e-05
-1.86507784843819e-05
-1.28186922514447e-05
-2.28486955590922e-05
-6.0123581677328e-05
-6.61469451594004e-06
-3.79064759705376e-05
-4.89409060961073e-05
-5.30079033341665e-05
-5.5406674738403e-05
-2.44311354954023e-05
-3.44167211799783e-05
-1.0056613048335e-06
-3.9696006675547e-05
-5.56587913027839e-05
-4.01700611492749e-05
-3.43986024820224e-05
-2.5984242080354e-05
-4.36930292515681e-05
-2.91598768484035e-05
5.88843219596352e-06
-3.65852382540234e-05
-1.86819608135607e-05
-1.6993731441507e-05
-3.49833855152966e-05
-3.09411027229701e-05
-6.15809178658861e-05
-5.74441536454978e-06
-2.60765999956488e-05
-2.02089676826311e-05
-4.09582366240549e-05
-4.98357126400716e-05
3.75837834491074e-06
-3.50007824614746e-05
-3.25575234587125e-05
-2.67877012765209e-06
-4.77513166996616e-06
-5.26869271890215e-05
-3.24463675346288e-05
-4.17660978484266e-05
-1.53815073656881e-05
-3.49292732386548e-05
-3.06358761768528e-05
-2.10971473081295e-05
-3.21056110822251e-05
-1.6483937157704e-05
-1.15524549568481e-05
-1.22768839765884e-05
-2.17254559438715e-05
-6.15007865461124e-05
-2.51182817983463e-05
-1.23625563336362e-05
-4.19191869041776e-05
-2.06861151671878e-05
-4.47420403941852e-05
-2.45448198114534e-05
-2.42322788430171e-05
-4.00489191679662e-05
-2.01466337525547e-05
-2.6942679706576e-05
-3.16432673256395e-05
-5.48836420707999e-05
-1.11761684083605e-05
-4.32440691114618e-05
-3.01369813563138e-05
-2.19326527844552e-05
-8.36922300127033e-06
-3.82740415054914e-05
-2.03481079263221e-05
-2.05053934738496e-05
-2.56114001244778e-05
-2.37704061731562e-05
-3.88221011323522e-05
-1.85654811721703e-05
-2.46577390788301e-05
-1.80761639156266e-05
-2.98786573970074e-05
-2.11320084754009e-05
-3.23567406210109e-05
-3.6555814784186e-05
-3.12851133735624e-05
-1.01134537048945e-05
-1.67304368697642e-05
-3.21613708338503e-05
-2.12063889217038e-05
-2.00058093699172e-05
-3.99232366854211e-05
-3.27505228226613e-05
-1.13010915860876e-05
-4.1814236973948e-05
-1.85980646610824e-05
-5.19286904146362e-05
-1.28464084285323e-05
-3.16191517559026e-05
-3.77181668148499e-05
-1.20681047608278e-05
-1.18275524782895e-05
8.46191461227624e-06
-1.73964533695576e-05
-4.02988076688219e-05
-1.59046875795691e-05
-7.19369889023681e-06
-3.49428059004131e-05
-3.1127053325919e-05
-2.01162261006765e-05
-1.61068940218851e-05
-2.3599291591284e-05
-3.2145118802457e-05
-4.53350375293881e-05
-2.20595447168061e-05
-4.31021544559103e-05
-3.12426829176514e-05
-4.12758751484121e-06
-3.64208313937461e-05
-3.56144197306178e-05
-4.68511254830406e-05
-5.74031868505396e-05
-6.8443249917746e-05
1.5123408704011e-06
-4.74962114325166e-05
-1.42249047197466e-05
-2.34602800504793e-05
-5.28239504350487e-05
-4.98611212910087e-05
-3.00793170446233e-05
-4.33923739053165e-05
-3.40518260247338e-05
-5.1816592930226e-05
-2.072036367129e-05
-6.98500552815086e-06
-6.53500144401763e-06
-4.90040053168836e-05
-2.82047727978251e-05
-2.49335350880961e-05
1.60405836926364e-06
-1.64642329971151e-05
-2.62960204733786e-05
-3.81415871153907e-05
-1.79505419502335e-05
-3.13673456608269e-05
-5.21669596966942e-05
-2.58950255566785e-05
2.11430096942304e-06
-1.53944239492933e-05
-5.31047905572661e-05
-2.45918505052548e-05
-6.4651766841186e-05
-3.05007887531623e-05
-2.64330866297998e-05
-1.94520157214948e-05
-2.6875528394622e-05
-3.73954245886892e-05
-3.54106309596349e-05
-5.81450199534798e-05
-2.84073909458874e-05
-4.67883304701346e-05
-1.86810808959262e-05
-3.63846908923694e-05
-4.70431074949076e-05
-2.00603954025118e-05
-4.37138465106137e-05
-3.85687840008369e-05
-3.87929966732146e-05
-1.87809868234189e-06
-2.75341769573996e-05
-2.74098579163421e-05
-4.8655929752742e-05
-1.39946381399906e-05
-4.88017710050246e-05
1.48179854533245e-05
-3.72313272322316e-05
-2.69505160220059e-05
-3.77442745801339e-05
-3.92807749392931e-05
-4.51421791385375e-05
-4.71905028581946e-05
-2.2498394275436e-05
-4.22341505607997e-05
3.68937145615082e-06
-2.24128939234717e-05
-3.54056786297812e-05
-3.10181536040629e-05
-6.46474936617222e-06
-3.12018769629563e-05
-2.7665644282773e-05
-3.67263258153099e-05
-2.86956308117729e-05
-2.77238389814915e-05
-2.66753872224842e-05
-2.95040709513181e-05
-4.2517909121146e-05
-4.10791431510099e-05
-2.80124964213412e-05
-4.66388146367036e-05
-4.62676099551052e-05
-2.64562486914195e-05
1.72254505679021e-05
-2.13482631765399e-05
-2.50674540929814e-05
-2.53220376466275e-05
-3.761509517274e-05
-5.52407496021083e-05
-2.6019969686255e-05
-3.50330363370387e-05
4.87747078692926e-06
-2.71235018041789e-05
5.06525629075296e-06
-5.03292120556831e-05
-5.63061751545026e-05
-3.67239820671192e-05
-2.92415647599634e-05
6.53193853825093e-06
-1.93613323279804e-05
-3.69933282377824e-05
-2.36120512502204e-05
-5.64975595496298e-05
-2.71082057351744e-05
-2.68748672378042e-05
-3.63773824415533e-05
-3.3667139540895e-05
-1.91777459895976e-05
-5.35912428310026e-05
-5.51304246586484e-05
-4.48022700151068e-05
-1.32316938779006e-05
-1.70164628391994e-05
2.41185288976155e-07
-3.88915816254957e-05
-1.9835465680341e-05
-1.39875463448258e-05
-2.59048635226984e-05
-2.35315796455971e-05
-4.1057146527201e-05
-4.28753655510016e-06
-4.47876368561865e-05
-6.00725497495645e-05
-5.39790859363413e-05
-3.61454792674497e-05
-3.4991688372447e-05
-4.79373497528583e-05
-2.75593774773204e-05
-2.34066690674265e-05
-3.61188765266243e-05
-4.3454064812469e-05
-8.24687202716166e-06
-3.01422149645707e-05
-1.32271218946654e-05
-2.69278621863632e-05
-3.79904190774504e-05
-5.31475590422617e-05
-2.93419320819806e-05
-2.25046873918226e-05
-2.38528233657435e-05
-1.84848140235881e-05
-4.26019302315344e-05
-1.19820037700868e-05
-4.21296300677653e-05
-3.80754236759479e-05
-3.50443000130652e-05
-4.33331786175294e-05
-8.96495238822132e-07
-2.1753998781671e-05
-4.19098586613021e-05
-5.19405987836217e-05
-5.6517121086215e-05
-2.21007977938166e-05
3.15119896560636e-07
-3.40200768812914e-05
-4.76617226214765e-05
-8.18591219709767e-06
-2.06739968212588e-05
-1.45066024427233e-05
-5.02665257196565e-05
-2.38573414738853e-05
-4.37101155210409e-05
-3.75030238377857e-05
-1.32636181352632e-05
-4.38640529068456e-05
-2.12032001935965e-05
-4.00113288709729e-05
-8.17943528931595e-06
-1.01193496791583e-05
-5.25460725111163e-05
-1.34049030590156e-05
-3.9507472440329e-05
-3.46141510965553e-05
-3.60359849041985e-05
-3.58414498426111e-05
-5.61077702369065e-06
-2.09098438663267e-05
-4.34153819806314e-05
-5.62986431879459e-05
-3.76262834062603e-05
-4.67182181335045e-05
-4.65226894601155e-05
-3.24231875204745e-05
-1.96569785513192e-05
-7.623476791503e-06
-1.3872524667917e-05
-2.25192868451142e-05
-1.9246893255598e-05
-7.29769093234871e-06
3.96657566007285e-06
-3.28398166678725e-05
-1.63015769033344e-05
-2.52318404399338e-05
4.45533415063634e-06
-3.12052686496039e-05
-6.87670200304098e-06
-3.57730008851844e-05
-3.53462020789928e-05
-5.83490179785677e-05
-2.37168980523615e-05
-4.0548154306181e-05
-1.67377426162183e-05
-6.7126525433714e-05
-7.82261546610124e-05
-3.18653291500618e-05
-5.44058006932715e-05
-6.91043434154589e-06
-3.61530607784858e-05
-1.21684549100078e-05
-1.27144603720179e-06
-2.70994000318264e-05
-3.19219841373907e-05
-2.10848256600964e-05
-3.46682087324636e-05
-4.1330388293307e-05
-1.0045005060269e-05
-3.55941814313961e-05
-3.53523227177692e-05
-4.05842145852687e-05
-2.15857202916739e-05
-4.40824388978598e-05
-3.24458447141983e-05
-1.58118435785516e-05
-2.30801578216633e-05
-4.08297208033036e-05
-5.1057056222555e-05
-3.64551423388226e-05
-5.09630866224828e-05
-2.7671880326589e-05
-4.09092445000535e-05
-1.92904448200866e-05
-6.01540834383911e-05
-2.97159578053992e-05
-4.52453703484558e-05
-1.86071430255689e-05
-1.78401475815157e-05
-1.83483846890821e-05
-5.00941061735036e-05
-3.28372388103663e-05
-5.688507675598e-05
-2.77232536408023e-05
-4.51649332172888e-05
-2.61289745438316e-05
-3.605662504025e-05
-4.11360017427227e-05
-7.79836959461865e-06
-1.4014115275368e-05
-2.57695701013842e-05
-2.81972777887281e-05
-3.28122660613152e-05
-3.83925387443852e-05
-5.58434729717035e-05
-3.15616620483013e-05
-2.66897684525296e-05
-4.28170656171068e-05
-4.67843803488657e-05
-1.36452222638355e-05
-3.27251826503225e-05
-3.56738418013451e-05
-1.76230657552575e-05
-3.29833142162669e-05
-3.19166537571087e-05
-2.13929634219021e-05
-5.73659404792712e-05
-5.23127602239823e-05
-6.87300611185665e-05
-4.09337162707593e-05
-1.34424456580271e-05
-3.15418922881171e-05
-4.74826880045193e-05
-2.29684635573198e-05
-6.47454580937518e-05
-1.21254779978566e-06
-2.03719930570376e-05
-2.61366461483768e-05
-4.27652382032099e-05
-1.04079468060716e-05
-5.31672703603674e-05
-4.72514161724134e-05
-1.27008296811866e-05
-1.77441405327948e-05
-1.17137145566556e-05
-5.21306609579154e-05
-1.08729297859061e-05
-1.18385823478402e-05
-3.52384469085776e-05
-4.26856073524525e-05
-1.71053984781212e-05
-1.7776459368074e-06
-5.94567428354314e-05
-2.21090428412653e-05
-2.52790389023871e-05
-5.55001464584273e-05
-3.09150075513461e-05
-2.08238785479401e-05
-4.3771977408286e-05
-2.94158584182005e-05
-2.2593428734505e-05
-4.34028709605593e-05
-4.63803784724684e-05
-3.06857815001099e-05
-4.40380021936475e-05
-3.46539530495294e-05
-2.40408397677726e-05
-5.13234486075554e-05
-4.763771960424e-05
-2.84812994092331e-05
-3.3758959482337e-05
-1.37322544886749e-05
-3.94985230737129e-05
-2.2250543844051e-05
-4.9682229896745e-05
-2.52060351941393e-05
-3.70858259668367e-05
-2.00756760405415e-05
-3.76635380213577e-05
-2.89537899066564e-05
-2.77678275529491e-05
-2.5948069129927e-05
-3.29933153920499e-05
-5.08872429759314e-05
-2.89164600458508e-05
-6.55672644839388e-06
-1.37025815500616e-05
-5.45692074803701e-05
-3.34534807779826e-05
-2.31152918282503e-05
-2.79800923481514e-05
-6.34664077463863e-05
-1.60254341479535e-05
-8.59133226168974e-06
-2.61339148273759e-05
-4.20059601319819e-05
-2.85740568337824e-05
-3.28545411254686e-05
-2.80015762482798e-05
-1.18365758311852e-05
-6.04823682319832e-05
-5.65583068195562e-05
-5.48585272242054e-05
3.43974779683627e-07
-3.09332784787328e-05
-3.29753647315556e-05
-4.29910143675894e-05
-4.89382296196226e-05
-1.73800329393232e-05
-5.04756155606611e-05
-1.86128427212915e-05
-9.47846320056447e-06
8.55289039009571e-06
-4.81037489811796e-05
-2.41003495464451e-05
-2.54063966082619e-05
-6.50000574579815e-05
-2.86593564799626e-05
-1.98880347497874e-05
-3.84064799085251e-05
-5.74989900375766e-05
-4.08534972805741e-05
-2.40098681965943e-06
-2.9656667123868e-05
-4.20329129092973e-05
-2.15739105569533e-05
-2.01399133570469e-05
-2.66295682869029e-05
-1.1020210116486e-05
-3.58985829937522e-05
-3.79088689000981e-05
-1.51774760063204e-05
-1.67451600823918e-05
-4.04211793920679e-05
-5.18705268903792e-05
-4.46712870747214e-05
-4.30762857799584e-05
-6.86651562848441e-05
-4.13713269480666e-05
-1.98688665609674e-05
-3.29318546954112e-05
-3.39831624255336e-05
-1.25917465896995e-05
-5.888043754517e-05
-2.22730337172195e-05
3.07883418774813e-06
-2.96985622437e-05
-5.67496885100328e-05
-1.85545438517853e-05
-1.71290387980164e-05
-1.50784067174975e-05
-3.93348731253151e-05
-2.85182296982093e-05
-1.06497324316791e-06
-4.89768433374393e-05
-2.28334189763335e-05
-4.61036862747296e-05
-3.05661508426869e-05
-2.87806576142309e-05
-1.30337862693057e-05
-3.96209853248076e-05
-2.4208564784183e-05
-2.22232025419411e-05
-2.52866926467201e-05
-6.3598811148555e-05
-4.7470297638024e-05
-7.2526503386902e-06
-3.22843866443872e-05
-1.98548593355849e-05
-5.89104402050494e-05
-2.68589900098824e-05
-3.6054983307156e-05
-1.87287777354721e-05
-6.55358239887268e-06
-3.82886274157033e-05
-4.83783529724362e-05
-3.06731312225248e-05
-5.35916475737708e-05
-3.10177243843495e-05
-1.97946897685214e-05
-5.00525344493894e-05
-3.86955732531383e-05
-7.03022007166515e-05
-3.36128400061565e-05
-2.13064771396948e-05
-3.17448036997529e-05
-2.98700096027385e-05
-2.86093170371015e-05
-3.37966205163119e-05
-4.71872849996524e-05
-5.59489393043455e-05
-9.88511948482886e-06
-3.22527975898684e-05
-4.43021966460606e-05
-2.27957468655121e-05
-1.67361830318177e-05
-3.85106428301272e-05
-1.47899078017835e-06
-1.54431871866785e-05
-4.45458673207327e-05
-4.60946381353366e-05
-5.06684339286527e-05
-2.05172163131365e-05
-1.17145160774374e-05
-8.96763659176882e-06
-3.63544709423484e-05
-4.48686992708836e-05
-2.4976641129345e-05
-2.17552846730625e-05
-3.54259125009093e-05
-2.99785795177398e-05
1.86416808355538e-06
-5.56732690591915e-05
-2.80596600725567e-05
-4.44856593216939e-05
-2.48285824984846e-05
-2.4872385883507e-05
-3.60461396782101e-05
-5.14978919763017e-05
-4.63286919657236e-05
-3.46130344750996e-05
-3.64026555512268e-05
-3.61150096539027e-06
-8.45121746641753e-06
-2.49694498431813e-05
-7.01593242706491e-06
-5.38075194187455e-05
-2.92516378308208e-05
-4.87339113367439e-05
-2.84102131429586e-05
-3.0291572653533e-05
-2.14404298466643e-05
-1.93015992955845e-05
-3.67316482898595e-05
3.38852595004465e-06
-1.37547549772465e-06
-3.30006851499183e-06
-3.11949151269414e-05
-6.54794115877519e-05
-3.13992017226817e-05
-4.51838725923898e-05
-3.91884321053966e-05
-2.59724267757142e-05
-3.0245419782703e-05
-9.14114767987305e-06
-1.73036467897762e-05
9.92563917825591e-06
-5.20614462091852e-05
-4.79015430608937e-05
-5.66915437348117e-05
-7.73552514457456e-05
-5.97868485006573e-05
-4.02453385320506e-05
-3.66988545253696e-05
-1.53180422987717e-05
-6.15048714840671e-06
-4.01274907176708e-05
-3.77299811287208e-05
-4.55233833656485e-05
-4.16062318265336e-05
-2.14451935858503e-05
-4.93912618870141e-05
-2.90469341705726e-05
2.39842534176412e-06
-6.65879048538163e-05
-5.10659107519466e-05
-3.67178820334386e-05
-3.90085724715979e-05
-2.27062894133884e-05
-6.10999251010828e-06
-2.27486821892459e-05
-2.96751343440272e-05
-4.326578761139e-05
-1.19118242415721e-05
-3.50239643220255e-05
-1.07546270045856e-05
-2.04110361580629e-05
-3.89194772259249e-05
-2.5856591006208e-05
-2.7816819655864e-05
-1.74122733896915e-05
-1.49836729023642e-05
-4.77264923825606e-05
-2.35373601478203e-05
-3.53838036699599e-06
-5.68132286790213e-05
-2.36246928484909e-05
-3.78831784275137e-05
-3.75573562641268e-05
-2.67609752218318e-05
-2.47783273490696e-05
-9.81256400241972e-06
-3.02317603588962e-05
-4.9358253153783e-05
1.69243760618685e-05
7.37199343903807e-06
-3.14100349610348e-05
-4.63302467375826e-05
-4.76140436614483e-05
-1.6725469372486e-05
-3.39480757458675e-05
-3.84017633952916e-06
-2.21538566955655e-05
-1.20535351976834e-05
-3.5571713183395e-05
-4.81142177298029e-05
-2.00624456459084e-05
-7.05977286381653e-06
-5.88628337661474e-05
-1.46447432117736e-05
-3.88340020466393e-05
-5.94879877771278e-05
-2.79528788631427e-05
-2.07729672961351e-05
-3.01424245368164e-05
-2.0198351836134e-05
-2.92064663769454e-05
-9.96838924951751e-06
-2.1608956173875e-05
-1.03736616297933e-05
-4.1697619610012e-05
-4.95931210707411e-05
-2.03506763425401e-05
-8.82830268777714e-06
-2.90050055749961e-05
-3.03202861992767e-05
-4.61947195356524e-05
-3.25755261625672e-05
-9.83866535352938e-06
-5.78137880620076e-05
-2.40744378398144e-05
-2.08373292051571e-05
4.29143163908549e-06
-7.28247820452641e-06
-2.09694917322353e-05
-1.96880764808683e-05
-3.1606978413053e-05
-3.3457970157295e-05
-3.01877866264312e-05
-3.90603349342865e-05
-5.17386576330276e-05
-4.05288927291094e-05
-2.2506979314093e-05
-2.92118892184915e-05
-1.51020969245733e-05
-5.05148826383658e-05
-8.84566869158956e-06
-7.17384736101483e-05
-4.17317533305348e-05
-4.05829366077236e-05
-4.68721726323151e-05
-2.64619673674946e-05
-4.39731187365642e-05
1.54283821092476e-06
-3.50184648197234e-05
-4.21476555766454e-05
-3.23985530995088e-05
-7.80837742337049e-05
-1.32704013517932e-05
-1.88063455624831e-05
-4.89202082889499e-06
-5.49192915249154e-05
-1.92530863069047e-05
-1.15025670454731e-05
-6.91669752127603e-06
-3.92210183088643e-05
-1.31620959387442e-05
-4.14924784496435e-05
-2.78428059857836e-05
-4.1160178367954e-05
-2.03312805434302e-05
-2.15470356412477e-05
-1.7608575829667e-05
-5.64810577924229e-05
-3.74256906138182e-05
-3.71959230689665e-05
-3.79553979199961e-05
-2.56661276967014e-06
-3.7868634326826e-05
-5.1875099324247e-05
-3.52099405918553e-05
-3.15364283654508e-05
-4.80863672828184e-05
-4.10853044832092e-05
-3.93680722223425e-05
-2.00653144757395e-05
-5.38197565305227e-05
-3.39058373389455e-05
-4.40183420612926e-05
-3.23806822280811e-05
1.38853864444456e-05
-3.43546628695749e-05
-1.47151583197909e-05
-3.9773118581855e-05
-4.55221542964255e-05
-1.92825373722127e-05
-2.32339147793901e-05
-2.30886347380464e-05
-5.77935991109443e-05
-1.31969605061227e-05
-3.99381319557964e-05
-4.10947339430611e-05
-6.04321161843071e-05
-2.9339140575463e-05
-6.66086973230596e-05
-6.28511070672582e-05
-4.27339749414139e-05
1.18057750443768e-06
-3.05122546866092e-05
-2.70156559852025e-05
-2.01095966222802e-05
-2.84411781891502e-05
-2.03761443780367e-05
-5.93329527696221e-05
-4.52038154122519e-05
-3.24814587325423e-05
-1.43323496826897e-05
-3.33395706309359e-05
-3.1189181300505e-05
-2.87998855038616e-05
-3.52687267338177e-05
-1.29255297033667e-05
-3.29395959414924e-05
-2.74228483522953e-05
-2.71912425906602e-05
-3.90619386884625e-05
-2.459469885833e-05
-6.28079763684025e-05
-4.96930909957728e-05
-1.59422985409326e-05
-4.48129253864141e-05
-1.09554825506687e-05
-2.6150179925147e-05
-3.16155727644895e-05
-2.80790603171811e-05
-8.40077838197778e-06
-2.55798875446649e-05
-7.27613896776798e-06
-3.01330839509614e-05
-1.38761062131635e-05
-3.71230281359305e-05
-3.81703583357888e-05
-2.17859118468632e-05
-3.14488910302089e-05
-1.860311325976e-05
-2.34011754177571e-05
-3.77613445444655e-05
-3.10807585455041e-05
7.8744053183591e-06
-3.21336214250615e-05
-5.73268247900285e-05
-8.05083973948489e-06
-4.15455801970208e-05
-3.34349869581383e-05
-3.46603937791995e-05
-1.09136439802699e-05
-2.87029819183638e-05
-2.84767108789276e-05
-2.60285760856913e-05
-5.02200289523503e-05
-1.34324680205233e-05
-4.52859913329793e-05
-6.51307516419545e-06
-2.57270102660261e-05
-3.97461010532377e-05
-5.35919165155549e-05
-5.54691247686498e-05
-4.82576060273266e-05
-3.28698516837861e-05
-1.53112805258893e-05
-3.18398714499229e-05
-4.12329820363129e-05
-6.12627579942527e-05
-3.44711921263015e-05
-3.41462278047142e-05
9.24999625627372e-06
-2.93317090968824e-05
-2.49759793769335e-05
-1.81883407133278e-05
-4.08227754486556e-05
-3.41664219464653e-05
-5.23540602021268e-05
-2.40342885994573e-05
-6.50148660050972e-05
-4.12737166103306e-05
-8.64146514729936e-06
-2.69044185079204e-05
-1.93069222777127e-05
-1.36894129731996e-05
-2.98526610725833e-05
-3.80820941476474e-05
-4.51120237077794e-05
-7.89057833582566e-05
-4.51908244865604e-05
-2.26507046224365e-06
-3.29534225601295e-05
-2.95872935131973e-05
-1.55783585900942e-05
-6.51061903366041e-05
-5.25365873486125e-05
-2.12031255826471e-05
-3.40877123997556e-05
-2.67122978386465e-05
-7.56129420831389e-06
-3.15829653758303e-05
-2.97331799533651e-05
-3.59408563662772e-05
-4.59986721350621e-05
-4.87479549835631e-05
-4.7983718351027e-05
-3.04702730200308e-05
3.73573509759989e-06
-1.95475000969225e-05
-2.85372945909721e-05
-5.30566131775191e-05
-3.85256157254374e-05
-2.00302458815374e-05
-2.7639633013502e-05
-4.91352449513632e-05
-3.67253788288822e-05
-2.18161087767989e-05
-7.85962664087552e-06
-4.53127364434113e-05
-1.09696487130023e-05
-8.13112811549359e-06
-2.80621141352289e-05
-3.76926240139674e-05
-1.3238090381346e-07
-1.77387950113238e-05
-5.38156084447546e-05
-2.88634475787282e-05
-2.56871416785526e-05
-3.19561114358978e-05
-3.07641669784362e-05
-2.75866459658852e-05
-2.03324504341976e-05
-1.17598582464134e-05
-1.44516884156465e-05
3.0027621875863e-06
-2.10220716486841e-05
-1.33641718798334e-05
3.69684458477836e-06
-6.52627051590249e-05
-2.15852943518661e-05
-2.49621477039366e-05
-3.95587710649572e-05
-1.56025594082022e-05
-3.81982238514089e-05
-2.025483600848e-05
-2.90846718875293e-05
-3.15654104864991e-05
-9.99623534934637e-06
-2.0133723362829e-05
-2.96027426672112e-05
-1.79586200519555e-05
-1.62764693800461e-05
-4.38280930818499e-05
-1.90161660266932e-05
-3.05412238462085e-05
-9.69466564466964e-06
-5.41768448294126e-05
-3.68141240850466e-05
-1.13570087547778e-05
-4.93726746087444e-05
-1.23607975181204e-05
-4.00532622680386e-05
-4.47005171449451e-05
-2.29147081270422e-05
-1.99086892616958e-05
-1.38669412735556e-05
-3.12679288302985e-05
-1.5949236044073e-05
-4.74904407678661e-05
-3.81130877392045e-05
-2.34404549009938e-05
-3.534978699539e-05
-7.20143642760575e-07
-4.92859238716344e-05
-3.30132510558737e-05
-5.35865985584693e-05
-3.95787693167168e-05
-3.53068270795665e-05
-1.60984194472347e-05
-2.64204397812645e-05
-2.84912967389419e-05
-3.86058440209714e-05
-4.7337753011409e-05
-5.24867506799411e-05
-1.44272802260117e-05
-3.59852935051104e-05
-6.51267222046994e-05
-2.44067018984304e-05
-1.05852178428017e-05
-7.93974238951757e-06
-2.29205464930188e-05
-1.86224440961086e-05
-3.83580211522185e-05
-2.83083532467865e-05
-1.26270433483896e-05
-5.97901911027513e-05
-2.89723911266738e-05
-2.0900668915394e-05
-3.08479712037838e-05
-2.25773308566659e-05
-5.08888115397668e-05
-3.36683562737259e-05
-1.38877486369801e-05
-3.20354096869741e-05
-6.06280145903597e-06
9.00177281775146e-06
-5.60261060669895e-05
-2.2365511743351e-05
-5.17566124589542e-05
-4.54676694330889e-05
-4.70420005977607e-05
-4.00307107897161e-05
-6.0761637959317e-05
-4.60789857570578e-05
-8.5842679565428e-06
-5.13079738448307e-05
-5.88420807663018e-05
-6.17711304813693e-05
-2.6989171788404e-05
-2.35121600450702e-05
-3.30876273452642e-05
-1.64027445695852e-05
-6.35492848978974e-06
-2.95417850751667e-05
-4.13604379228443e-05
-3.08906550339806e-05
-3.00984855173866e-05
-2.67151410118458e-05
-2.78614361055252e-05
-3.70732305373005e-05
-1.83499352961015e-05
2.80735804616666e-06
-4.80316041745668e-05
-3.76231408619353e-05
-2.35852974606139e-05
-2.34242716671726e-05
-6.31825185931991e-06
-2.17434754940535e-05
-3.93375402057593e-05
-3.07162009686726e-05
-2.74394936771188e-05
-1.53106284900984e-05
-4.91430207761708e-05
-1.99311985972925e-05
-5.27454123192565e-05
-3.1183543610921e-05
-1.72888429696943e-05
-4.53912592831172e-05
-6.1650895855623e-05
-3.19157861647684e-05
-3.60216165580254e-05
-2.8132014168071e-06
-3.62701207997567e-05
-3.9435182364764e-05
-3.00947274378201e-05
-3.40382226425294e-05
-2.43393049499541e-05
-2.50209306851565e-05
-4.36944732357629e-05
-1.73272392234568e-05
-3.03881063388739e-05
-1.7772636377198e-05
-2.59831995969703e-05
4.61210421059371e-06
-2.56945052918844e-05
-3.16619030457516e-05
-4.64761398310218e-05
-3.18528837433574e-05
-2.68249747391159e-05
-2.74750086160657e-05
-1.26460493884506e-06
-2.20971285477583e-05
-5.5826060058606e-05
-3.14097721162982e-05
-2.23755806766186e-05
-1.8931349268132e-05
-3.79083379571619e-05
-6.0189244311853e-05
-1.82415822785085e-05
-3.17455072174049e-05
-2.04863058431012e-05
-1.3638915893049e-05
-3.47460444754675e-05
-1.06499606469417e-05
-3.90093793662971e-05
-4.61471141319424e-05
-5.91266713383067e-07
-3.39388680298736e-05
-1.79500424454855e-05
8.86206593144901e-06
-3.288966244892e-05
-2.81885620970771e-05
-4.17575931315406e-05
-2.49139740435162e-05
-3.59904335211762e-05
-2.34545140368077e-05
-5.51387328173856e-05
-2.04948585066983e-05
-3.64833506460191e-05
-5.20862843074561e-05
-3.82274482565957e-05
-2.72812662378197e-05
-1.6897478069871e-05
-2.37279136892575e-05
-3.00605545491758e-05
-2.74667926683538e-05
-2.88269174276065e-05
-3.6636085404688e-05
-4.60792610153679e-05
-2.78498343877974e-06
-1.53249954690348e-05
-3.18144997506649e-05
-4.20927263586243e-05
-6.09125199930877e-05
-2.13789832359317e-05
-2.89287371975819e-05
-1.15490480104856e-05
-1.14751244460382e-05
-3.74342940856552e-05
-3.15540753033068e-05
-3.91169296386897e-05
-3.19982967061438e-05
-6.60001323707294e-05
-1.83811548319561e-05
-1.75018099155513e-05
-2.35607037298748e-05
-6.66028397903202e-05
-2.25377158457552e-05
-3.85107428089382e-05
-3.66019857166093e-05
-1.77391213032792e-05
-1.35103666076963e-05
-1.97644366674602e-05
-3.31186129344165e-05
-2.24794549773193e-05
-1.62023595061744e-05
-2.52498240955789e-05
-5.58276205676913e-06
-2.88279192718134e-05
-2.26783905366945e-05
-3.34221585293769e-05
-4.0323373449847e-05
-4.24544289242304e-05
-2.18285117553707e-05
-4.54041619295324e-05
-1.37129649577457e-05
-6.8482360292741e-06
-1.28213644562353e-05
-3.10959991109447e-05
-3.36050173553217e-05
-3.75852693832457e-05
-4.67760531766442e-05
-1.89073039728942e-05
-3.58167351759176e-05
-1.75008699856936e-05
-1.09570013536687e-05
-5.94614853894408e-06
-6.51461628423578e-05
-5.38804365340175e-05
-5.73951257743137e-05
9.59284666082416e-06
-1.78589082107674e-05
-6.52934172140389e-05
-3.46075958752004e-05
-3.20219645234769e-05
-1.37875471019947e-05
-3.35857124474749e-05
-2.63362695857771e-05
-6.22219886002093e-05
-4.73309380191136e-05
-3.96171555756126e-05
-2.58096764205478e-05
6.05246244993138e-07
-1.53952230713862e-05
-1.87393776532853e-05
-1.01273889730706e-05
-6.75489058796215e-05
-2.45722805440981e-05
-6.50125351381248e-05
-4.16468400515915e-06
-1.50224656585017e-05
-2.26251740436815e-05
-6.10949668147736e-05
-4.56655153502406e-05
-5.95348715295045e-05
-4.63739692058162e-05
-4.66546455989593e-05
-4.94430193129028e-05
-3.87254088066304e-05
-4.450181478458e-05
-1.75679906304068e-05
-6.24338930889115e-05
-5.53629652829303e-05
-6.60413913587802e-06
-2.21281645183442e-05
-3.51347283110798e-05
-3.81924182262177e-05
-4.71445028906045e-05
1.10577625080108e-06
-2.67281333253949e-05
-5.20179744602662e-05
-2.87854161297814e-05
-4.2522125646923e-05
-6.78928715117479e-05
-1.30744651676156e-05
-4.00149576656767e-05
-4.56908777770555e-05
-3.79307541710996e-05
-2.08354369534264e-05
-5.71754620615335e-05
-2.06463353164443e-05
-4.04625922603476e-05
-3.74077505018102e-05
-2.23256979664684e-05
-2.70869588126982e-05
-1.18215383480308e-05
-4.7793023214952e-05
-1.12474925747488e-05
-2.59091629089267e-05
-4.17263209650095e-05
-1.75626298911492e-05
-1.89003245951613e-05
-1.88755093585774e-05
-3.90467490506899e-05
-1.29419790035451e-05
-6.61233451995543e-05
-4.55720197272692e-05
-1.17088008360344e-05
-6.02713370414999e-05
-1.86626251321276e-05
-3.45426588929236e-05
-4.10334209465802e-05
9.06067230772957e-06
-3.45142595167341e-05
-3.53775219004901e-05
-2.24590680616922e-05
-5.10871129617767e-05
-3.0263737087762e-05
-2.00940057117524e-05
-1.6353816033016e-05
-6.06296188094551e-05
-3.27131930901451e-05
-2.87681550041466e-05
-4.87542804823959e-05
-1.961942530701e-05
-4.04615376252557e-05
-2.77918170099101e-05
-4.7994774831893e-05
-1.05609024791701e-05
4.12349427839019e-06
-5.19011516516792e-05
-2.07018423345483e-05
-4.43485890772115e-05
-2.45342469599145e-05
-1.55220749517987e-05
-4.10979565597595e-05
-3.30452857182785e-05
-6.27833917561318e-06
-4.24073567334828e-05
-1.52260879624927e-05
-2.8743705874545e-05
-2.95314004667715e-05
-2.99444512766455e-05
-3.42951735673319e-05
-2.04323817094465e-05
-4.37429410613329e-05
-1.60304935680286e-05
-9.30087226055778e-06
-1.96053889373494e-05
-5.70066606256944e-05
-8.73998964656654e-06
-4.75643851100641e-06
-2.92227849751741e-05
-1.30207467253633e-05
-3.92416092818591e-05
-1.66226809228873e-05
-3.59084862862365e-05
-5.34697213526834e-05
-2.06516171322898e-05
-3.68949165378441e-05
-3.44841096645586e-05
-6.20502378963387e-05
-3.54799146653017e-05
-4.58999098514219e-05
-3.27464644711978e-05
2.09165750306381e-05
-2.70392742486356e-05
-5.17549923413768e-05
-3.12455372357379e-05
-4.34739312461178e-05
-2.72442809678481e-05
-3.39612462495735e-05
-2.94643135577466e-05
-4.38329790008514e-05
-7.04168324943144e-05
-1.30476327819033e-05
-2.71092297144203e-05
-2.60390536982571e-05
-3.25164803302139e-05
-8.84478259922687e-06
-1.62148033699647e-05
-5.52753910904307e-06
-2.63497499368319e-05
-4.66960049447069e-05
-4.2769277339276e-05
-2.82343338042444e-05
7.16580885425543e-06
-7.98366367674286e-06
-4.10833210531144e-05
-1.50897495868801e-05
-4.0124982676834e-05
-5.36931439360319e-05
-2.26027365610272e-05
-2.30651436314114e-05
-1.65562571829886e-05
-3.86536836650305e-05
-2.08876045282195e-05
-4.13865940842175e-05
-2.69046045044621e-05
-1.95715510742206e-05
-4.78393352828799e-05
-7.07096893251955e-05
-3.95642038237016e-05
-5.41805148096276e-05
-4.92039629396971e-05
-2.71075428692482e-05
-1.84437996561444e-05
-4.65359060654571e-05
-4.27291407400153e-05
-2.5864775128678e-05
-1.71919674891619e-05
-2.96802415859561e-05
-4.96830878075236e-05
-4.03505303141505e-05
-1.81402881734141e-05
-5.73353730153523e-05
-3.47649815505644e-05
5.11366661847054e-06
-4.2847748613881e-05
-2.41528205840299e-05
-5.15603686617747e-05
-4.18563086870064e-05
-2.16280270774774e-05
-5.09133571279215e-05
-4.04213293843895e-05
-9.82471504108344e-06
-2.38571742922296e-05
-4.16846805036573e-05
-2.48261544294982e-05
-5.0622839613665e-05
-4.38991392435886e-06
-1.71160198668014e-05
-2.57676876551921e-05
-3.61573055493006e-05
-1.77134866528967e-05
-1.43285356885017e-05
-5.21197972611112e-05
-2.0074959514937e-05
-1.11231664493574e-05
-3.75892635113177e-05
-3.22825339676968e-05
-1.3934409286964e-05
-4.42534731214433e-05
-1.04767352928306e-05
-3.76967832048853e-05
-3.38104030711089e-06
-2.40765350620746e-05
-2.76723903117761e-05
-6.73267880700719e-05
-5.70771501939487e-05
-4.7174129995797e-05
2.76310278535644e-06
-5.12520509275046e-05
-3.43703296828281e-05
-4.28412177156024e-05
-4.18632516748758e-05
-1.28020498437012e-05
-1.3051621458845e-05
2.92025281902696e-06
-4.64586453079536e-05
-5.01615476912956e-07
-2.12506884055945e-05
-2.52324452285833e-05
-1.83512687955583e-05
-4.07665079474506e-05
-3.81635929318138e-05
-2.58235218612474e-05
-1.81775555555898e-05
-2.2068016081672e-05
-4.97225440080481e-05
-3.27992512325715e-05
3.77295919708984e-07
-1.84244840102099e-05
-3.35348898699794e-05
-2.19077548391561e-05
-4.63019063320862e-05
-1.47267948673205e-05
-1.16669471212356e-05
-4.76545358609784e-05
-4.67907602904577e-05
-2.47033387077767e-05
-3.78625192236715e-05
-6.63540406024008e-05
-1.82127446655632e-05
-2.11512490182297e-05
-2.32113432998488e-05
-4.61805910017083e-05
-3.1573980545928e-05
-1.95751553433092e-05
-1.35463189339806e-05
-6.65373217513894e-05
-6.84539279179655e-06
-3.63522523448519e-05
-5.02492004109295e-05
-1.45587662123187e-05
-3.1656805375175e-05
-2.37011520545595e-05
8.15916078756818e-06
-5.16802175811758e-05
-2.6082686541928e-05
-1.72405080286701e-05
-2.49654932978381e-05
-4.15718022463561e-05
-1.62723579872972e-05
-2.95396871269929e-06
-4.07698678955547e-05
-4.22615999899596e-05
-3.48530070227281e-05
-1.91862757991371e-05
-1.6670999356519e-05
-2.36606355916582e-06
-1.30455353030696e-05
-8.11587205480241e-06
-1.3627366831805e-05
-1.77377166839899e-05
-7.99101207703934e-06
-3.07178455489492e-05
-2.46577615486715e-05
-4.35236053654756e-05
-4.52526878048221e-05
-3.37489898880109e-05
8.97867684373612e-06
-4.94833810375135e-05
-2.77219867934408e-05
-5.12991761101262e-05
-2.97732832097752e-05
-1.32440474748346e-05
-2.62618088827351e-05
-2.89958155674321e-05
-3.34897961038695e-05
-2.55552278986882e-05
-4.24844540714005e-05
-3.26106729576082e-05
-3.14022905075188e-05
-1.66011562542037e-05
-2.84460079230163e-05
-1.35005845332904e-05
-2.26883866951975e-05
-3.48529858597379e-05
-5.00560053261086e-05
-2.72611625001393e-05
-3.65495415231675e-05
-4.35064605074347e-05
-1.31725114749822e-05
-3.74109226011703e-05
-5.92787644633209e-06
-3.79815969432658e-05
-1.64318715931368e-05
-2.93637896741868e-05
-2.93033155649527e-05
-2.42118169768301e-05
-4.6446140060218e-05
-3.45730117254011e-05
-3.68126099081223e-05
-5.68775246637493e-05
-2.06873116791159e-06
-2.72747309271e-05
-2.11201743548061e-05
-1.32282832432421e-05
-7.00025813279378e-06
-5.04480901260178e-05
-3.62131593334218e-05
-3.5127646305571e-05
-4.26550325618913e-05
-2.76093354831096e-05
-4.59454969200582e-05
4.47083160979068e-06
-2.41949257088662e-05
-2.540171184102e-05
-2.24144422601742e-05
1.23223798983387e-05
-4.2697063533918e-05
-3.07915577296469e-05
-2.52741370223522e-05
-3.41599076423322e-05
-5.67883792020918e-06
-2.96111464507611e-05
-3.56383784808929e-05
-1.51131606821683e-05
-9.95683352082599e-06
-2.73660252964616e-05
-5.96332790748714e-05
-7.01221509394481e-05
3.97356191440806e-06
-5.18842903245627e-05
-5.21606987514229e-05
-3.36963737726002e-05
-2.77972915175013e-05
-2.5712678424709e-05
1.48138759614743e-05
-1.57398802141028e-05
-2.56252067218652e-05
-4.35855425438394e-05
-2.33163588020738e-05
-2.57375384453765e-05
-1.77823182522671e-05
-1.21490356245232e-05
9.42234124512887e-08
-1.52253512927837e-05
9.50693504092942e-06
-1.18332589836623e-05
-5.11426341962029e-05
-9.07660721722855e-06
-2.08415254611453e-05
-1.81642273810979e-05
-4.10573640019022e-06
-4.02971051809057e-05
-1.85638998729881e-05
-4.67307475828366e-05
-4.00315015049789e-05
-1.3467705011577e-05
-3.81559687658247e-05
-1.29833779171539e-05
-2.82406590190198e-05
-6.96474075736842e-05
-2.59585428409885e-05
-2.13930286987485e-05
-4.34445130980475e-05
-3.33416152418937e-05
8.03287069672559e-06
-3.28194849400406e-05
-3.74838883568417e-05
-1.84562229476338e-05
-4.40721003975542e-05
-4.38013960994927e-05
5.79591832251348e-06
-1.68269484106167e-05
-2.07184627599771e-05
-3.37401722618107e-05
-4.60981711015511e-05
-1.26189267348365e-05
-5.33353750541373e-05
-6.84937139564741e-05
-3.154334317355e-05
-4.21823604129526e-05
-9.55218603015839e-06
-2.84981371789745e-05
-6.05012442265791e-05
-5.06461797484821e-05
-2.97352783513742e-05
-5.09039132799422e-05
-4.54775460911777e-05
-9.45358924800789e-06
-7.22725325113432e-05
-7.03149109536925e-06
-4.83387304630909e-05
-5.41198126871465e-05
-2.54783910484103e-05
-3.9416055052745e-05
-3.66423806577542e-05
-3.78579745676815e-05
6.74206152102701e-06
-3.98939580487328e-05
-4.19816339143451e-05
-2.30866175052148e-05
-2.14690475459264e-05
-6.19380723066324e-05
-2.92807771340491e-05
-3.4332063964811e-05
-2.5543606826048e-06
-3.74358231176309e-05
-2.21166079271957e-05
-3.28101051734858e-05
-4.41317431678497e-05
-3.64095325559544e-05
-4.14847517394831e-05
-4.73349666292539e-05
-2.07105420653367e-05
-4.33758388022266e-05
-1.92578648833368e-05
-4.8303640227903e-05
-1.16814385615266e-07
-4.0528888741104e-05
1.24175547836066e-06
-4.56776916341074e-05
-5.42434766083894e-05
-9.09966158174752e-06
-2.91239824308841e-05
-6.28972744309525e-06
-4.30986346927126e-05
-9.73257775626338e-06
-1.10350895040769e-05
-2.52476403790868e-05
-5.2299122313049e-05
-3.39309946421481e-05
-3.57206333056001e-05
-6.4908382869232e-06
-4.97633207936408e-05
-4.80632140161449e-05
-3.44703597267514e-05
-3.19978243391867e-05
-3.76997466030871e-05
-2.20088655535659e-05
-2.45502035071007e-05
-3.09757343592863e-05
-2.85369625898559e-05
-3.48128869361553e-05
-3.34531847008957e-05
-3.13300549981923e-05
-3.75354043507792e-05
-2.47739645471119e-05
-5.39539783258859e-05
-3.39798058908332e-05
-1.54012242413931e-05
-3.06737471768055e-05
-3.36895751948678e-05
-1.84604466042278e-05
-2.43006777333912e-05
-3.4536756765767e-05
-1.56203276643722e-05
-1.83396009764042e-05
-5.38431186360924e-05
-5.02227148252486e-05
-4.15036299669909e-05
-8.95495158432781e-06
-2.25241919832599e-05
-3.29756949056184e-05
-3.27551021069228e-05
-2.59270049319782e-05
-4.28469283916716e-05
-6.08278822701261e-05
-3.04535128944051e-05
-3.40965305828595e-05
-3.98589569529702e-05
-3.18793255550062e-05
1.18478824763745e-05
-5.65712345377363e-05
-5.59881970080116e-05
-1.18495137317199e-05
3.80243747451139e-06
-3.67572452704672e-05
-4.75526197540941e-05
-2.90637114021108e-05
-7.28026852206507e-06
-2.92552925343258e-05
-3.72166474610112e-05
-2.33578864239596e-05
-2.27502106176622e-05
-2.87934545104756e-05
-3.64175920724692e-05
-3.66119581731424e-05
-3.8496552502635e-05
6.28488896342816e-06
-1.03784911967273e-05
-4.61850945555175e-05
-2.19762541294841e-05
-3.57789766253351e-05
-4.65479278647958e-05
-4.01896993817738e-05
-1.1920959117302e-05
-5.63036164862527e-05
-3.15010828559244e-05
-4.23983383495706e-05
-2.34668391785204e-05
-3.66346467111634e-05
-4.04199631926453e-05
-1.89387459288799e-05
5.43991317741448e-06
-1.50926077022604e-05
-1.24279640660121e-05
-3.06424501357052e-05
-1.87967048408506e-05
-6.92505706868476e-05
-4.37147983444019e-05
-4.40545207228953e-05
-1.94225161593116e-05
-1.2111625183741e-05
-2.3248402131093e-05
-1.81806503576621e-05
-4.12485869981586e-05
-8.60516718224962e-06
-1.67523981156458e-05
-5.6213643545667e-05
-3.02498808799454e-05
-3.61341316644756e-05
-3.199118903456e-05
-7.66374919815671e-06
-3.39938658596463e-05
-5.27541815589084e-05
-2.845356605513e-05
-1.55173269899901e-05
-8.16664038520705e-06
-4.25124175566425e-05
-8.05379593179329e-06
-5.45531851489957e-05
-4.38531345367962e-05
-2.76278212581156e-05
-3.90099024099421e-05
-2.35571319747386e-05
-3.73360452584319e-05
-3.11705987161004e-05
-2.46837247946226e-05
-4.91497186130835e-05
-3.19677914104097e-05
-1.85396018432618e-05
-3.57152468255479e-05
-7.80175705836665e-06
-3.60436178197469e-05
-1.32131433159732e-05
-7.33418784601557e-05
-3.53265363458791e-05
-7.41406871147198e-05
-4.80367486685947e-05
-8.18828114364553e-06
-2.8037963029631e-05
-5.47681131508261e-05
-2.23389344578023e-05
-3.73532191498091e-05
-9.46522156204372e-06
-1.64985234896182e-05
-5.65727713839071e-05
-4.52485789906143e-05
-2.39845294157519e-05
-4.26656732535305e-05
-2.06847957328405e-05
-2.46114312631389e-05
-4.46645777514564e-05
-1.80464269522624e-05
-2.77178031830981e-05
-7.40564118762651e-06
-5.33169680164682e-05
-3.1772128737849e-05
-1.6104571962765e-05
-1.35888964775207e-05
-5.11465702952544e-05
-1.39778021468773e-05
-4.32277007231979e-05
-2.47499366190869e-05
-1.80636271583276e-05
-6.22560732286648e-05
-3.4157910227644e-05
-1.46399405468674e-05
-3.69404964585655e-05
-1.56558501845631e-05
-4.23356035767055e-05
-3.69761081707935e-05
-9.54723342032545e-06
-1.55768421179744e-05
-7.88368114876478e-07
-2.89624677340473e-05
-3.6181861495194e-05
-5.22944707749979e-05
-1.6184470510135e-05
-4.90271345331144e-05
-5.6973665895621e-05
2.96224977931496e-05
-4.76271690774323e-05
-5.49358985669626e-05
-2.18252813131223e-05
-3.22526236776589e-05
-3.36713999757119e-05
-3.03499782026456e-05
-4.1523060058832e-05
-4.95526328649622e-05
-4.85979033857994e-05
-5.5302170100857e-05
-3.71800104063947e-05
-1.02925342142975e-05
-1.98055078527113e-05
1.34367959122192e-07
-3.28247210750689e-05
-6.16559380205628e-05
-1.89259553103959e-05
-1.42448090572028e-05
-1.95736357027138e-06
-3.02847989721886e-05
-2.14545375323527e-05
-1.22973696069925e-05
-2.5721152735623e-05
-9.83882606363637e-06
-3.81933624151947e-05
-2.07351233803025e-05
-2.4085185480394e-05
-3.66349275107605e-05
-6.72698973877268e-05
-4.65538640305719e-05
-7.06073339170388e-06
-4.88113379377454e-05
-1.69021625019639e-05
-2.59238317384557e-05
-6.82599883191164e-05
-5.11562015836429e-05
-1.90135583835039e-05
-6.03577942438483e-05
-1.59091581515415e-05
-1.62746810469405e-05
1.68127632044674e-05
-2.51251723447251e-05
-1.13980143237911e-05
-5.04150103571212e-06
2.41238312694239e-06
-5.4166661601242e-05
-3.20247315777509e-05
-2.57266379567005e-06
-5.39777866896658e-05
-2.18652653582835e-05
-3.72342858151674e-05
-3.95600939785089e-05
-1.27315607143395e-05
6.07669368839619e-07
-4.41899479051989e-06
-2.88507628877696e-05
1.19820687965392e-05
-9.01843765159635e-06
-2.1562478888189e-05
-3.94577106005089e-05
-3.62381590266415e-05
-5.46575004843212e-05
-2.66794213066479e-05
-3.95384974534716e-05
-3.09958744147002e-05
-4.06105915386156e-05
-1.8361962793529e-05
-4.43056360470632e-05
-2.58425423993708e-05
-4.61657234944019e-05
-3.01261556948104e-05
-3.24157169170912e-05
-1.97779881144046e-05
-3.54656933671565e-05
-5.23001021693832e-05
-5.26523200185124e-05
1.67102570428763e-05
-2.17765452798713e-05
-1.71689483932994e-05
-4.09834678304881e-05
-4.08572845999686e-05
-2.08583379199414e-05
-4.08316246886748e-05
-5.20169976615688e-05
-3.39284089968364e-05
-3.13150240377113e-05
-3.75531843298142e-05
-3.41332577399079e-05
-4.0799969518568e-05
-3.10519547102236e-05
-4.32998549059102e-05
-3.00149604548085e-05
-3.33246905217504e-05
1.41009752343677e-05
-2.78759841866372e-05
-4.43220141849825e-05
-2.14582053476577e-05
-3.43527596033334e-05
-3.26553656247982e-05
-1.7617829135106e-05
-2.66614229595769e-05
-3.91590942803266e-05
-3.4016056610088e-05
-4.45532671640312e-05
-6.00033195543047e-05
-1.98987367992571e-05
-3.42472537204901e-05
-4.51467635374241e-05
-3.3747011999524e-05
-2.02781503514161e-05
-3.55454765168065e-05
-3.58560782458313e-05
-2.89606710702326e-05
-2.9494542040601e-05
-5.59248519382818e-05
-2.78087792606378e-05
-4.61226617011297e-05
-2.68663675058047e-05
-4.79015092249666e-05
-2.6063165873094e-05
-2.11258346626305e-05
-4.23277846008996e-05
-3.89600178926259e-05
-4.98857098420647e-05
-1.56690751919903e-05
-2.34104783202275e-05
-2.98536686742566e-05
-6.06448335154668e-05
-3.29885829212284e-05
-1.63633886104845e-05
-2.82212478614158e-05
-2.16534147423166e-05
-2.6985976520193e-05
-2.97186872733895e-05
-1.44464161293428e-05
-2.31631798019957e-05
-1.43519412436254e-05
-5.14140486998616e-05
-2.96731384806862e-05
-3.71996550176201e-05
-3.25478290612101e-06
-5.472862471673e-06
-1.39928356066509e-06
-2.33506506837848e-05
-3.0952074255503e-05
-2.96100386513467e-05
-7.61470870171855e-06
-2.17956299421403e-05
-2.03829419436217e-05
-5.20825644454448e-05
-4.08778255221435e-05
-2.19833732661673e-05
-5.46845920878919e-05
-4.62852308563316e-05
-1.66967342043048e-05
-1.31489656219508e-05
-3.06291229474206e-05
-1.22859287893017e-05
-3.43700730983189e-05
-4.12802934779596e-05
-3.98905014965195e-05
-1.73991454811424e-05
-3.74894197152505e-05
-9.92355134415625e-06
-3.23302053672561e-05
-2.30767559320738e-06
-1.67353199392575e-05
-4.42064259422105e-05
-5.60981226553625e-05
-1.80431250174471e-05
-1.63780298011198e-05
-6.10722743916044e-05
-4.60149331091708e-05
-2.7691985649285e-05
-1.00636337908975e-05
-2.73972805736667e-05
-2.2436385311454e-05
1.40306774804687e-05
-4.01565859889391e-05
-2.49381594890578e-05
-1.89059468287131e-05
-4.28746798624794e-05
-2.34228977790146e-05
-3.94850115132821e-05
-9.55502928376169e-06
-4.05928825016161e-05
-4.64333466139049e-05
-1.20018353194386e-05
-1.7998406287849e-05
-2.31833835609358e-05
-1.87571529855743e-05
-2.09267746945246e-05
-3.97316554360516e-05
-4.50750623639301e-05
-3.30710405281297e-05
-3.06936274072127e-05
-2.62763517972946e-05
-6.56860401077245e-05
-3.88031647429591e-05
-1.12986542160677e-05
-4.71941792165779e-05
-1.23254625454793e-05
-2.66532084132823e-05
-2.37155077159136e-05
-3.81627923185062e-05
2.48066484317323e-06
-3.29078024045971e-05
-4.06982119295973e-05
-4.03607260484484e-05
-5.72067753546398e-05
-4.96897622282205e-05
-6.33547476778747e-06
-4.63549381577616e-05
-1.08023695707957e-05
-4.17558668078165e-05
-3.24667287889521e-05
-5.09578057177669e-05
-3.24996689888999e-05
-2.29630438013221e-05
-2.73117469655711e-05
-3.28004745301067e-05
-3.53504275582425e-05
-3.68645007864341e-05
-7.14346939415646e-07
-4.94499761368152e-07
-1.66748745076369e-05
-1.34542565287045e-05
-2.07756877073804e-05
-4.30716296791272e-05
-2.05266181818576e-05
-7.01945636985279e-06
-3.37499025520334e-05
6.97860309918303e-07
-1.00765612144162e-05
-3.85807891058439e-05
-2.41053953084513e-05
-3.49386943054402e-05
-3.88616289708232e-05
-4.21711619855405e-05
-3.50573763645227e-05
-3.06351716514237e-05
-3.37177930918307e-05
-1.66451449451748e-05
-3.91785733964084e-05
-3.99108184680886e-05
-4.12112952804604e-05
-3.45596241427928e-05
-4.74214636802655e-05
-4.53818556686884e-05
-4.30673684182841e-05
-4.9655992034423e-05
-2.74426839522899e-05
-3.37034526588946e-05
-5.46984701285587e-05
-3.39834937930461e-05
-1.26026852621381e-05
-4.64425131530404e-05
-4.31056841381644e-05
-1.80263430787466e-05
-4.48127344380726e-05
-2.62286808054994e-05
-2.50701262447811e-05
-4.84658833941988e-05
-3.92594058301302e-05
-2.6340494229835e-05
-4.90425663237699e-05
-5.9715143846776e-05
-2.72644112346875e-05
-4.55891286831011e-05
-8.76265521630583e-06
-2.74595606598113e-05
-1.79945253718173e-05
-3.33489332593362e-05
-7.19195242196093e-05
-3.72842449873705e-05
-5.31538883289912e-07
-4.78070605830187e-05
-4.21360060374315e-05
-8.90190938085749e-06
-1.50096130573451e-05
-4.4231837844787e-05
-2.21341799915053e-05
-1.42369717307868e-05
-1.38772529215843e-05
-2.9538629124358e-05
-2.58756086851451e-05
-3.95637224585077e-05
-2.24228109645765e-05
-5.67427362895598e-05
-3.45596025850827e-05
-9.20063301349461e-06
-5.35691161716413e-05
-2.52059923699515e-05
-6.2507897779854e-06
-4.90002967051215e-05
-2.60722573014071e-05
-6.85507748781478e-05
-6.55647498867856e-06
-3.7757668379732e-05
-5.2499112304647e-05
-1.44359819034261e-05
-1.07866995245057e-06
1.12419773670226e-05
-4.18273720015657e-05
-2.57878086736376e-05
-2.19690764090306e-05
-1.69973602847747e-05
-1.55051870214807e-05
-2.41764634338505e-05
-9.63644726837217e-06
-2.80415610285361e-05
-2.78367866402939e-05
-4.42447082389823e-05
-4.20154789600406e-05
-5.38346460894314e-05
-2.5936759401007e-06
-6.68032983320955e-05
-4.36930852349797e-05
-4.24187709438881e-05
-2.06204212818736e-05
-2.71228034903752e-05
-3.72697256051379e-05
3.51248905204672e-05
-3.47703403361028e-05
-2.19750382954954e-05
-4.52896317930888e-05
-4.69278637107344e-05
-1.96546261415874e-05
-3.09958053204614e-06
-2.58608157568392e-05
-5.29368668506909e-05
-6.14188131804201e-05
-4.69630260843364e-06
1.21765251740686e-05
-3.96587437685178e-05
-6.10129752503902e-05
-3.1793437533599e-05
8.50017649081674e-06
-2.27429824778689e-05
-3.47188306217638e-05
5.61380062013984e-06
-1.53984116284567e-05
-2.99053857624287e-05
-4.5372095194582e-05
-2.12000277467274e-05
-5.69092938339343e-05
-2.48449856368108e-05
-2.13452689929045e-05
-3.12639519447735e-05
-3.53764486228483e-05
-4.56247747838295e-05
-2.88042749114024e-05
-4.33242706736242e-05
-3.74852505401989e-05
1.08496751774211e-05
-4.40776388078717e-05
-2.31410341595569e-05
-2.5860831009984e-05
-4.55125870077206e-05
-2.25068724023656e-05
-1.73494702399917e-05
-5.01357481936851e-05
-4.03818577926482e-05
-5.06505879734487e-05
-1.44834880128404e-05
-4.08074761271407e-05
-3.65184990023211e-05
-4.79947619108844e-05
-3.66534088185455e-05
-4.29983933778808e-05
-2.52247571302906e-05
-2.5034692503419e-05
-4.6840553520092e-05
6.16010869087231e-06
-9.18002667689058e-06
-1.15939228964293e-05
-3.80908276777603e-05
-2.78940053106049e-05
-3.56308915084964e-05
-1.35977056704869e-05
-4.35368876185005e-05
-1.26208360885802e-05
-2.07164025673128e-05
-5.33351625090704e-05
-4.21111975180642e-05
-9.25162187341238e-06
-3.76716871013624e-05
-3.01832021588084e-05
-1.35255090974192e-05
-4.56272915563117e-05
-5.59435258946864e-05
-4.86667362473275e-05
-4.28895607486031e-05
-3.44238667043204e-06
-4.84547166439252e-05
-4.98605157905005e-05
-8.66022187603525e-06
-2.93688196770535e-05
-5.22266734197612e-05
-3.67808712246524e-05
-2.57471174133028e-05
-3.09290621312712e-05
-5.81189232326321e-05
-5.44900700814684e-05
-5.33701200310549e-05
-1.2751556377226e-05
-7.53253878227442e-06
-3.23375319076669e-05
-4.0978499918894e-05
-4.28922636538773e-05
-6.28611198960784e-06
-5.62242997189024e-05
-2.57271515487172e-05
-4.41762203228395e-05
-4.94596971648445e-05
-1.94729350090808e-05
-3.51195390533983e-05
-5.71394709010365e-05
-6.55425069451456e-06
-2.55652749255081e-05
-2.8264961489413e-05
-3.1289500314856e-05
8.54191282363458e-06
-2.05253569022532e-05
-3.5055059780481e-05
-1.60911829827221e-05
-7.05167104159611e-06
-1.68633890587332e-05
-9.10739790237038e-06
-2.32626652219391e-05
-2.27458061973581e-05
-3.36012082833522e-05
-3.08442030528353e-05
-5.58126587237697e-05
-2.16772944469282e-05
-3.67280792914199e-05
-3.37761884539638e-05
2.12901638069468e-06
-6.13295117821317e-06
-7.00028802315781e-05
-3.92533386411746e-05
-2.72345805369988e-05
-1.69500542151189e-05
-2.52397201939025e-05
-4.40908284693007e-05
-2.96231424252107e-05
-1.76441161891535e-05
-3.22281328468952e-06
-3.6124541273836e-05
-4.35349664924707e-05
-3.44293991917283e-05
-1.50499484196068e-05
-3.18734236098699e-05
-3.57860064102246e-05
-1.77634876930759e-05
-2.58997018009872e-05
-4.56515381515583e-05
-3.72621377449718e-05
-4.9694531453704e-05
-2.63764014117561e-05
-1.50612140851574e-05
-5.43192948092732e-05
-2.12508380043317e-05
-2.98906673897625e-05
-4.43471048522833e-05
-3.347222219473e-05
-3.55507742229078e-05
-9.56301788101274e-06
-2.56195438493839e-05
-1.56869670834795e-05
-4.01565039648945e-05
1.62919284787259e-06
-1.69867203543286e-05
-2.57378797609585e-05
-3.06571026745773e-05
-5.51813528212997e-05
-4.02164968058377e-05
-2.07467920188826e-05
-2.92655169341131e-05
-3.40987450512578e-05
-3.26495737520079e-05
1.98639367063722e-05
-3.91914686154896e-05
-3.69894289629843e-05
-2.9314046710935e-05
-2.48455244518616e-05
4.40930394878409e-06
-3.64826595844948e-05
-4.79772924835244e-05
-4.47462755158497e-05
-5.6032899821758e-05
-1.53620333519968e-05
-2.69123336663583e-05
-4.9173918020272e-06
-5.66724176972634e-05
-1.89352797568325e-05
-2.1757123161013e-05
-2.16855612677714e-05
-3.17601738412084e-05
-1.54838556976644e-05
-5.6783676744992e-05
-3.5993214258099e-05
-5.71781835974946e-06
4.06884163974258e-06
-2.24284725015803e-05
-9.73075681133962e-06
-4.75720195607117e-05
-3.12298284828566e-05
-2.39696252423905e-05
-3.90734313963762e-05
-4.37244237239431e-05
-4.03915464468529e-05
2.61053763599546e-07
-3.48793744422096e-05
-2.72447677926652e-05
-3.35919415547319e-05
-4.54086348758157e-05
1.51076794984395e-06
-4.04121535826647e-05
-4.87080687937434e-05
-3.73657972581035e-05
-2.61661938588996e-05
-4.51326643791747e-05
-1.85805346039921e-05
-2.31808049881016e-05
-4.43328563446323e-05
-3.11979569074804e-05
-2.36861383740464e-05
-1.42500366731834e-05
1.14232443863347e-05
-3.85957681494034e-05
-1.60009388040322e-05
-2.00618339138384e-05
-3.72909374786444e-05
-1.1264643807515e-05
-5.96669646331523e-05
-7.01632857017412e-06
-1.67274495985309e-05
-3.96635915930887e-05
-2.59123555214221e-05
-7.62885869175596e-06
-3.50840781673455e-05
-1.25260024617873e-05
-5.97561256229966e-05
-2.44621619513589e-05
-4.31599833001211e-05
-3.74268353667758e-05
-1.36624597400177e-05
-2.07865229454276e-05
-1.37506344427491e-05
-2.48298705851211e-05
3.93101726241818e-06
-2.87855480355946e-05
-3.75955790869118e-05
-1.27440795647135e-05
-5.31017020217064e-06
