# Supplementary material for: Research on computational propagation and identification of mine microseismic signals based on deep learning
Source: PLoS One. 2025 Oct 22;20(10):e0334641. doi: 10.1371/journal.pone.0334641 (PMC12543183; doi:10.1371/journal.pone.0334641)
Supplement: S8 Data — (ZIP) [file pone.0334641.s008.zip › 000100900002710.xlsx_0.txt_24.txt.txt]

-4.76661596575793e-05
-3.08706526811092e-05
-1.53625252895044e-05
-4.89459726428556e-05
-3.62313445864098e-05
-6.21090003565826e-05
-5.70992752730025e-05
-2.13621128248317e-05
-1.64976771587151e-05
-3.00549173450465e-05
-3.36816903376728e-05
-1.48270634049814e-05
-2.11133251059399e-05
-2.28175324924035e-05
-1.56752197460924e-05
-3.55156140537541e-05
-1.31463492398183e-05
-4.28795173641603e-05
-2.9582438383721e-05
-1.39394261447286e-05
-2.73968389826301e-05
1.76862888359289e-05
-1.29787323462927e-05
-2.64584338290683e-05
-2.31515495697241e-05
-3.99536680155519e-05
-1.83572302945039e-05
-1.61764884951012e-05
-5.44999442032349e-05
-1.45479704163834e-05
-1.10895242974601e-05
-3.72149998267227e-05
-3.55594389652928e-05
-1.17583996031786e-06
-3.51711745723835e-05
-5.50991580294662e-05
-3.91395819765895e-05
-3.57512482478174e-06
-4.19489303340999e-05
-3.49984105364233e-06
-1.91616183774937e-05
-6.86126679500786e-05
-5.16338104152049e-05
-3.62710660095258e-05
-2.55779406402329e-05
-2.1590936481844e-05
-3.97472059035413e-05
-5.91540898933506e-06
-3.69050576845344e-05
-3.64146393273516e-06
-1.70165386708066e-05
-3.34906579272217e-05
-1.07340331494669e-05
-3.75928765095449e-05
-4.10637938676448e-05
-3.76239672337118e-05
-6.99042102851596e-05
-2.61923708429386e-05
-5.65253125921868e-05
-6.49543105339771e-07
-4.10346859568679e-05
-7.46859124976541e-06
-1.37853299220875e-05
-4.46540614202744e-05
-2.88148783011853e-05
-2.78370476278117e-06
-3.20852834348518e-05
-2.17050095379103e-05
8.68542339993529e-06
-3.13958385466356e-05
-3.90549047018784e-05
-3.13556083245473e-05
-5.49761520712126e-05
-2.42557664208439e-05
-1.56285598047959e-05
-4.17587778354694e-05
-2.17948487784951e-05
-2.30796293542581e-06
-6.44992130969565e-05
-4.00073022965728e-05
-3.22623697051113e-05
-5.28428769882258e-05
-3.87105865466382e-05
-6.39376881050627e-06
-4.25970851474729e-05
-2.4305407466045e-05
-2.87097474572042e-05
2.36859798352397e-06
-2.14675195269723e-05
6.75670511304875e-06
-3.13942941246233e-05
-4.81366261470598e-05
-1.20075157130276e-05
-4.80698442284173e-05
-3.74845867973802e-05
-1.52138581859958e-05
9.18950996332212e-06
-2.78463873087695e-05
-2.58326234201873e-05
-3.36547522909839e-05
-4.20198737625424e-05
2.15978460324071e-05
-1.84915043439933e-05
-3.02382703843752e-05
-2.80162404004676e-05
-2.26658092330496e-05
-3.83557724004003e-05
-3.79526891322498e-05
-2.65431806693745e-05
-4.69052022867964e-05
-1.48121349930304e-05
-1.22411404269154e-05
-2.82941403186023e-05
-1.98063180531088e-05
-2.84545236267541e-05
-3.65135926273623e-05
2.76809013879402e-05
-1.16271338183341e-05
-1.93740008608033e-05
-1.55630315646422e-05
-1.43487353046796e-06
-4.24311180124454e-05
-8.28247875151458e-06
-4.10706219867935e-05
-3.901105622061e-05
-4.03343583223355e-05
-5.5375988747714e-05
1.32662666602714e-06
-2.02163881609434e-05
-2.35266875887188e-05
-4.00205355743135e-05
-3.51446601743612e-05
-1.99763477795227e-05
-4.41527626675289e-05
-2.74371675524254e-05
-3.56404112452367e-05
-4.45095877438815e-06
-2.19791798955063e-05
-2.61017245358251e-05
-4.29066717511101e-05
-2.72813790057239e-05
-3.2573959275495e-06
-2.42400034196e-05
-4.64030125734928e-05
-3.98775780518917e-05
1.25369684815388e-05
-3.47604904098583e-05
5.25377719226395e-06
-4.81428527921025e-05
-1.5956796259635e-05
-2.60235835218203e-05
-3.36650720546381e-05
-5.40006377054563e-05
-5.41014637852014e-05
-5.62036921259702e-05
-4.37467495923138e-05
-2.72119732489494e-05
-2.12797018335922e-05
-4.05327534769742e-05
-8.92882710232417e-06
-1.48683469121515e-05
-3.99516018616051e-05
-4.03982641823429e-05
-3.15099888730384e-05
-4.94516318375866e-05
-1.24194850289029e-05
-5.5020731418629e-05
-4.15764649023768e-05
-1.91472795913141e-05
-2.17358152798663e-05
-5.36166509766051e-05
-4.27921942928406e-05
-4.13970782502094e-05
-3.8287672708856e-06
-1.8298850646954e-05
-3.29761007244802e-05
-3.6454147325164e-05
-4.93787967187521e-05
-2.05820236527552e-05
-4.10549270128558e-05
-2.35186728890723e-05
-2.55102304134545e-05
7.59124251254606e-06
-1.82485429883258e-05
-2.8020680326252e-05
-2.1934741950136e-05
-4.38178801183857e-05
-3.46242010017839e-05
-4.61524817488768e-05
2.83971285660561e-06
-3.93504425007062e-05
-2.59380811583718e-05
-3.10349445287238e-06
-4.0510847645371e-05
-4.98745516632347e-06
-3.06828045387777e-05
-4.95747850107946e-05
-3.72494544196537e-05
-3.20419632733336e-05
-2.79674473162545e-06
-6.29222599929217e-05
-4.14998746982413e-05
-3.22435335316249e-05
-1.36524851053596e-05
-2.98531402663406e-05
-7.68388089244616e-06
-2.4672856781077e-05
-3.88818202605392e-05
-6.0719571774075e-05
-3.40174711093048e-05
-2.78817183375377e-05
-4.41929005694673e-05
-3.61640111963375e-05
1.16432104866019e-05
-2.68295366039985e-05
-2.09433128987636e-05
-4.0802483051516e-06
-1.9924119779727e-05
-6.21947261219904e-05
-3.8257432386155e-05
-2.80221886814213e-05
-2.7838101974265e-05
-4.20026503751891e-06
-3.84475786235289e-05
-2.95202662500905e-05
-3.68897976308677e-05
-5.54115837102195e-05
-2.7680224415331e-05
-2.04962786038297e-05
-4.04776016680753e-05
-2.3987180996054e-05
-2.76615502502758e-05
-1.23867959908741e-05
-4.44987939431472e-05
5.83934125459145e-07
-4.35309779971112e-05
-4.5107846107999e-05
-5.05340372614214e-05
-2.5959275972723e-05
-1.7386365955677e-05
-2.23740826254085e-05
-6.04778314777821e-06
-7.26164681916366e-06
-3.27950566107152e-05
-1.88083926527814e-06
-3.7052869113575e-05
-1.06009180563716e-05
-3.49661173966083e-05
-2.3911926958607e-05
-3.37280869194021e-05
-4.42223001523926e-05
-1.90126592371146e-05
-2.66823139465081e-05
-1.94243870550181e-05
-6.66593761111804e-05
-2.71540423920782e-05
-2.06378490129096e-05
-5.52759290886116e-05
-6.27273275461706e-06
-2.17859163830764e-05
-2.13999821291813e-05
-2.34879069049974e-05
-4.65505334121647e-05
-1.8137288529402e-05
-1.77852446024168e-05
-1.77706177531947e-05
-2.84804560553145e-05
-1.88143494686782e-05
1.92151022947984e-05
-3.07104147739617e-05
-3.21024574225361e-06
2.58379871706574e-06
-5.4507291434415e-06
-4.3638712652648e-05
-4.8052874099003e-05
-2.87568614793152e-05
-5.41719615249122e-05
-2.19824938918863e-05
-3.5386793844257e-05
-5.28939968446691e-05
-4.28237427017618e-06
-4.81580516978687e-05
-4.4746066888183e-05
-4.56190528171117e-05
-5.66018191143941e-05
-2.40475757836084e-05
-3.73256328986064e-05
-4.04936970474696e-05
-6.17712277741761e-05
-1.48153468606995e-05
-2.75583216268991e-05
-1.87582114988723e-05
-1.46411306311277e-05
-5.07511797094041e-05
-1.2956166757317e-05
-9.94430106073475e-06
-4.6361478645306e-05
-6.49574081962981e-05
6.76770021709116e-06
-5.29716225561781e-05
-8.77212539096821e-06
-3.5384821262294e-05
-4.28041953814436e-05
-4.18196691474801e-05
-4.85452703933365e-05
-2.93442403839142e-05
-4.56512308635803e-05
-4.04918918522752e-05
-3.19848612610293e-05
-3.83179152457347e-05
-6.37200063982601e-05
-7.21986463395075e-06
-2.08892750274212e-05
4.27357994305363e-06
-3.10653537722147e-05
-4.85426436319172e-05
-5.61271834611769e-05
-2.76373981709891e-05
-4.52544963320744e-05
-2.69527347474244e-05
-1.8606108508243e-05
-4.12288630953975e-05
-2.12087986687424e-05
-2.1921380519723e-05
-3.44393760227407e-05
-3.36918324496235e-05
-4.60268733275592e-05
-5.69746939393592e-05
-3.66497832477228e-05
-2.95600976244078e-05
-3.81791885130388e-05
-2.44195909133565e-05
-2.2679157355177e-05
-3.65188489733948e-05
-4.30161759301666e-06
-2.99273826065774e-05
-6.18073951898608e-05
-2.55597298942587e-05
-2.5242319244534e-05
-3.4062246220526e-05
-1.58707446375816e-05
-2.88946893694242e-05
-7.64708132141651e-06
-3.36693873219177e-05
-3.38913003824259e-05
-4.79542473058537e-05
-3.63472267266193e-05
-1.07752940526941e-05
-2.78953194473177e-05
2.81054024655335e-06
-2.15319449892523e-05
-4.09104316129015e-05
-3.65395400368299e-05
-5.73982679282917e-05
-3.38102279501185e-05
-4.78953917777237e-05
-2.87172411929271e-05
-5.4904412645706e-05
-4.7058640541166e-07
-3.84366813531185e-05
-3.90377815580439e-05
-3.93228065088048e-05
3.00119068181317e-06
-2.44176203024999e-05
6.31044479830917e-06
-5.92352149923172e-05
-4.66099971209122e-05
-3.17039593937379e-05
-3.10914123253958e-05
-1.81035778027472e-05
-2.63536046612105e-05
-5.22856632704403e-06
-2.44534896233669e-05
-2.29831041898211e-05
-3.43514546004435e-05
-2.60596613658993e-05
-5.8466120409275e-05
-4.75308746823509e-05
-6.21678614282145e-05
-3.98899856146564e-05
-3.04130429810402e-05
-2.8371092550757e-05
-3.29936977811486e-05
5.17713122016898e-07
-2.70870604954445e-05
-1.56599323970853e-05
-2.7976163709714e-05
-4.61391471885036e-05
-1.88727099032362e-05
-3.0132150314466e-05
-4.55940000440678e-05
-1.8901316423829e-05
-1.79152045873186e-05
-1.27084576886079e-05
-4.58127511823015e-05
-4.73995617233501e-06
-5.65224609771521e-05
-3.97282858272209e-05
-4.51469109030386e-05
-3.5934648606947e-05
-3.74152670383255e-05
-5.14958486639018e-05
-1.26412622104522e-05
-1.8586716371572e-05
-2.66614898611601e-05
3.96537110103291e-06
1.63448661730717e-05
-4.61454587388659e-05
-3.22905678045832e-05
-2.73608457626204e-05
-2.62092851602921e-05
-5.26860537805762e-05
-5.82939840480833e-05
-3.10409581878621e-05
4.34522112472278e-08
-3.99331201904874e-05
-5.51942449365592e-05
-3.71707863930835e-05
-1.84305831807804e-05
-5.51492948661422e-05
-4.2699188470583e-05
-2.27641635989986e-05
-3.67751647366885e-05
-5.05226404006081e-05
-4.76156552396335e-05
-3.73625789038815e-05
-6.0821067031042e-05
-3.77001189312761e-05
-5.41545874892498e-05
-3.43422691209747e-05
1.81245457487458e-06
-2.46056436132902e-05
-2.9274046766695e-05
-5.25801033115581e-05
-1.8690071454781e-05
-5.24560738932832e-05
-2.57431879987407e-05
-6.55904424823685e-06
-2.50041838549524e-05
-5.47528526109039e-05
-4.35397689601084e-05
-3.13558618401413e-05
-5.7759890797252e-05
-3.26043697807422e-05
-1.22793010190334e-05
-4.50023041715623e-05
-3.61754090903796e-05
-3.34535536478678e-05
-5.76730943405989e-05
-2.155406813371e-05
-5.09463163425057e-05
-4.36389014085288e-05
-7.20297526309257e-06
-2.58130276195717e-05
-6.43196134030993e-06
-3.87217989010445e-05
-5.66561451232987e-05
-2.70199274787557e-05
-3.23565734221825e-05
-3.54688965133659e-07
-5.38168627133e-05
-5.33312513385699e-05
-2.97613861055773e-05
-5.25391981058056e-05
-1.17229182641191e-05
-7.095729272609e-05
7.94428877604883e-06
-5.99295944641389e-05
5.86184353338799e-08
-3.65622997609163e-05
-3.40060174360984e-05
-2.41396528679334e-05
-2.7077763546977e-05
-5.35199334251141e-05
-1.38203686301037e-05
1.97192049736186e-05
-2.95695114344626e-05
-2.83875450105027e-05
-4.47418954492495e-05
-1.76821382696327e-05
-2.21041207270283e-06
-7.42804477859998e-05
-7.74733126270631e-05
-3.94823279217131e-05
-4.69939993526473e-06
-3.73051210600513e-05
-4.1833791333422e-05
-2.42443103233667e-05
-2.47840658672976e-05
-4.96896086755521e-05
-1.68264779650404e-05
-3.33037390973834e-05
-4.25160373285256e-05
-8.87340739488085e-07
-3.87667924289131e-05
-5.0186178029975e-05
-2.15350627323621e-05
-3.0769572329607e-05
-5.14271819101064e-05
-5.57796068484093e-05
-4.20434293943131e-05
-4.55065425396169e-05
-3.36471075346503e-05
-1.77385758969767e-05
-4.99685572717257e-06
-2.40318149259055e-05
-4.27311512419985e-05
-4.44145694926281e-06
-6.60099758185844e-05
-5.37318883623685e-05
-2.73176460787027e-05
-2.18954340312592e-05
-1.25823214829308e-05
-4.13001114227551e-05
-5.90258232617545e-05
-7.00389918653989e-05
-2.30863589886125e-05
-1.57535715774861e-05
-6.89910628611828e-05
-2.44255590614646e-05
-3.46597026566716e-05
-5.20668848298034e-05
1.34619839113865e-05
-3.61042328906686e-05
-2.51886970528262e-05
-6.49599732915949e-06
-2.70940069101934e-05
7.93036620747823e-06
-3.95712905445812e-06
6.09857717747586e-06
-2.96057488522595e-05
-6.89722775230824e-05
-1.96832657148552e-05
-6.17917947111189e-05
5.61757659333326e-06
-1.80938689028837e-05
-2.06388856481356e-05
-5.05136312238498e-05
-3.82489465553661e-05
-2.10732735679354e-05
-3.38478837406762e-05
-2.93241354735356e-05
-2.44419169262825e-05
-3.4956749728439e-05
1.20384822012748e-06
-1.74466711705941e-06
-5.52816153710862e-05
-3.70771381062431e-05
-2.9679887365236e-06
-4.85495342448448e-06
-2.48024392735736e-06
-2.70030794484141e-05
-1.04634911824385e-05
-4.13711941812791e-05
-3.25324030631714e-05
-2.49266351022294e-05
-1.71956353553031e-05
-3.14643915537082e-05
-3.02503276197328e-05
-4.16784583793657e-05
-3.61493147366959e-05
-4.60170217017664e-05
-4.24962642224624e-05
-4.33593841540409e-05
-6.41737484238213e-06
-1.45406365232408e-05
-2.91429305206781e-05
-2.91574250393986e-05
-4.95875430925076e-05
-5.31287553988975e-05
-5.70262656505317e-05
-8.87397306001955e-06
-1.13951354846175e-05
-1.62882974695167e-05
-3.54919563529151e-05
-4.02567308520352e-05
-2.66314407950579e-05
-5.67446845140231e-06
-4.25537396204723e-05
-3.35251489708018e-05
-5.49868129381935e-05
-3.02198266663996e-05
-1.75730999830047e-05
-2.18923604768001e-05
-3.29583188479977e-05
-8.70417461544865e-06
-3.47125905417401e-05
-2.5102142002578e-05
-6.6818437381677e-05
-2.33364829054154e-05
-2.59783273679307e-05
-7.62812119227919e-06
-3.16495862413808e-05
-1.09188556434531e-05
-1.59945868756374e-05
-1.33135468063925e-05
-2.00975384778554e-05
-2.85318837422759e-05
-1.63408594549663e-05
-4.06892641845152e-05
-2.20354485519837e-05
-4.00979139417114e-05
-2.6989974441829e-05
-2.36060049726844e-05
-3.10317282561667e-05
-3.11703018011676e-05
-4.75755482585301e-05
-4.41515432572937e-05
-2.15359067070422e-05
-1.63925706809424e-05
-4.04390588360951e-05
-3.67534486932836e-05
-3.43557201465392e-05
-3.57418223815529e-05
-7.50628579345881e-06
-2.04372388616125e-05
-5.71854901611524e-05
-1.70743636834058e-05
-2.45448838111207e-05
-4.23559224020709e-05
-1.44564327401256e-05
-1.78468378035267e-05
-3.20448400242124e-06
-2.42869541863559e-05
-3.56000288286304e-05
-4.53493268477263e-05
-2.6857028597603e-05
-3.49462536389426e-05
-4.56023681975408e-05
1.53217741184894e-05
-6.52224394900037e-05
-4.49309860434635e-05
-8.78107671547407e-06
-1.64675907444814e-05
-1.5097728026334e-05
-2.14581240280442e-05
-4.21154587558543e-05
-1.5797928101144e-05
-5.33522719551116e-06
-3.29337720205829e-05
-2.44670070902896e-05
9.9295448837031e-06
-3.07192993701118e-05
-5.25453550471113e-05
-1.67423711058835e-05
-4.73643124512383e-05
-6.16772946102039e-05
-1.79401745057916e-05
-1.97600121632884e-05
-2.64445542422553e-05
-7.16656396363785e-05
-2.32538254783529e-05
-2.14187088238449e-05
-4.08020659028849e-05
-4.24994637673092e-05
-1.51988556512671e-05
-2.03777382729885e-05
-4.81475196968647e-05
-1.64226657251051e-05
-5.68212667577553e-06
-3.90731526322487e-05
-5.44316883108352e-05
-2.6058277254181e-05
-2.90425698954404e-05
-3.08008584383305e-05
-4.23569655807155e-05
-1.70262027462313e-05
-5.05700364858797e-05
-2.5509059392037e-05
-1.96546984446502e-05
-2.05209379595723e-05
-2.39806509126283e-05
-3.82452271081742e-05
-2.42256395686188e-05
-2.73775195602185e-05
-3.93685623462877e-05
-3.60080074442877e-05
-5.08804697688838e-05
-3.9708560359104e-05
-4.40650929973592e-06
-3.16635567992647e-05
-4.17566803031965e-05
-3.36695663990703e-05
-3.01600433911009e-05
-1.48290721328137e-05
-4.12848589388072e-05
-4.14462726907515e-05
-6.57321446271725e-06
-3.52907508360336e-05
-4.15755764736668e-05
-3.01830403370558e-05
-4.45887831311877e-05
-4.64892366807659e-05
-4.20878872598085e-05
-3.98550005352443e-05
-1.41733705899993e-05
-3.58110317632351e-05
1.07723502366505e-05
-1.98220987615386e-05
-3.58813214531984e-06
-6.79598163664426e-05
-4.8950164165263e-05
-3.41388051821103e-05
-1.20931830688539e-05
-1.21691284764233e-05
-1.22572468743345e-05
-7.94763006696611e-06
-2.35067074215212e-05
-1.27617601445236e-05
-5.7534298629284e-06
-5.21489389816423e-05
-2.62339730516221e-05
-1.71852531552529e-05
-5.73133238815854e-05
-3.90790901447395e-05
-5.40619268505743e-05
-1.82896288608257e-05
-2.9304351004277e-05
-2.99573392505053e-05
-2.94730856275914e-05
-1.31102530212897e-05
-4.48284793037536e-05
-2.0789199009184e-05
-4.90225589499156e-05
-2.27497474694469e-05
-2.8706363838012e-05
-2.09494610623166e-05
-6.97586868367064e-06
-1.90183992700987e-05
-3.70082963148039e-05
-1.30747336682539e-05
-2.537917324863e-05
-3.53382063602011e-05
-1.62396100772833e-05
-3.8278779091196e-05
-1.82185925409098e-05
-1.63833071853895e-05
-3.85904825093912e-05
-2.30581534944426e-05
-1.79234338608092e-05
-2.91088060493714e-05
1.72019769588639e-05
-5.70343001897379e-05
-3.68923466177006e-05
-1.39021441160292e-05
-3.54656595394577e-05
-1.13047717196303e-05
-2.2409674880775e-05
-1.24520855043226e-06
-1.55276216273642e-05
-2.8011767317108e-05
-3.57926773188672e-05
-8.3233126556317e-06
-3.42603291650403e-05
-3.17296253510126e-05
-3.67595757520151e-05
-4.0877943421913e-05
-3.0101718105725e-05
-1.19170510467203e-05
-1.89359867614529e-05
-4.9406056945764e-05
-1.38872918618355e-05
-3.54018304669197e-05
-5.24121384776421e-05
-5.36011736740937e-05
-1.6761285232859e-05
-5.12786440726651e-05
-1.63863303605166e-05
-2.91740309778894e-05
-4.26380698270077e-05
-2.03908630518628e-05
-3.93378084221063e-05
-3.41624561970465e-05
-4.68354009880599e-05
-2.59375102338356e-05
-1.01704693654461e-05
-2.19221254513792e-05
-6.20421964535358e-05
-2.47192934421013e-05
-4.54683716576317e-05
-1.3085190374567e-06
-2.76426620092795e-05
-1.88571796707145e-05
-4.87883140029473e-05
-1.56399711121859e-05
-2.03066526095548e-05
2.06278682839123e-06
-6.9360429553458e-05
-5.87702345456499e-05
-1.06020312523976e-05
-1.39136484410428e-05
-2.47763100148979e-05
-4.08729440516705e-05
-7.60423073898976e-05
-4.56715487770753e-05
-2.14975226121915e-05
-8.22028561656366e-06
-3.04026966973769e-05
-4.68923506890322e-05
-3.52424375300613e-05
-5.29149696738922e-05
-4.67538314066113e-05
-1.6455886817244e-05
-2.97341153226366e-05
-1.27845460627125e-05
-1.10256967154402e-05
-2.35360002620254e-05
-2.98295652029615e-05
-2.41681581601296e-05
-2.98142686720432e-05
-3.48702845326695e-05
-1.23102353829346e-05
-1.52444072430286e-05
-3.91585797688385e-05
-2.72323211097181e-05
-4.56238537745468e-05
-3.64547800358081e-05
-2.48481392270345e-05
-7.12410632085043e-06
-3.00924752733721e-05
-2.68400295973085e-05
-4.31077143875302e-05
-1.61361615184335e-05
-6.15433620229812e-05
-3.36738259487421e-05
-2.9951233149015e-05
-3.95685216218376e-05
-1.04404499272038e-05
-3.39410368021192e-05
-4.18163232452704e-05
-2.78034418467464e-06
-1.13174860992523e-05
-4.42051965685154e-05
-2.65436332917193e-05
-4.92780437619582e-05
-3.72660705166439e-05
-5.20994588534042e-05
-4.80655572698825e-05
-1.33475333702993e-05
-9.41756449430899e-07
-7.30614420434841e-05
-2.49523463472936e-05
-3.37311341843911e-05
-2.66904116434781e-05
-5.59116975016741e-05
-3.18253156471494e-05
-5.20655043560485e-05
1.53685070297901e-05
-7.82744764614876e-05
-3.979998964046e-05
-7.95612203657692e-06
-1.3345710365502e-05
-4.7743651110573e-05
-5.31426440760921e-05
-2.60584532246521e-05
-8.74780365917224e-06
-7.57289148210238e-05
-2.64559071151178e-05
-4.89023525426796e-05
-3.16771100142921e-05
-2.34201966830969e-05
-3.93080702012964e-05
-5.15253381676342e-05
-3.48522022027752e-05
-5.01682337970358e-05
-2.1735446619071e-05
-2.67612982783095e-05
-4.53352476084961e-05
-4.99082344548611e-05
-2.0979879044085e-05
-5.36062997697572e-05
-3.91880277845436e-05
-2.45030756354064e-05
-2.62600326936447e-05
-4.85584054513834e-05
-1.90396113991592e-05
-5.04946000248781e-05
-4.4371855089497e-05
1.06272595804394e-06
-2.7368874706085e-05
-4.66665729730425e-05
-3.24058874659907e-05
-3.50320625650143e-05
-2.70183201335332e-05
-1.80697876664506e-05
-3.94963046486672e-05
-1.3146550748606e-05
-4.4064013427978e-06
-3.65609749208073e-05
-5.06696686519222e-05
-3.32035430470124e-05
-2.91922968126734e-05
-3.89777252529566e-05
-3.12533757015474e-05
-3.62055246372071e-05
-4.63634351128129e-05
-2.16077427846711e-05
-2.81433590842643e-05
-2.68239671513491e-05
-3.50309692825413e-05
-4.95825097834354e-05
-2.8779740482786e-05
-2.96328313048369e-05
-2.58703724974638e-05
1.92970543036515e-05
-1.88492964671437e-05
7.12582809914411e-06
-3.95377547065873e-05
1.42757860618089e-05
-1.92048702237057e-05
-7.13904835346183e-05
-2.74777751565705e-05
-5.18894425424567e-05
-4.28857766658984e-06
-2.33054938992049e-05
-4.78559312172045e-05
-2.92254134986215e-05
-1.28233012078664e-06
-1.71242268047195e-05
-3.64462811231286e-05
-2.90428941584058e-05
-3.8677014416504e-05
-5.72990513914196e-05
-3.74094034743917e-05
-1.42637808517501e-05
-2.97119373970152e-05
-2.42545280287337e-05
-1.51173800146115e-05
-2.81477094109699e-05
-5.44032038914719e-05
-5.0234912234066e-05
1.26469396305861e-05
-2.05464477391038e-05
-5.39145542886533e-05
-5.05745025521418e-05
-5.2415061309582e-05
-4.16425658851727e-05
-4.6677354099386e-05
-2.29231509802287e-05
-1.66334990481395e-05
-1.74331631448056e-05
-2.28037657843089e-05
1.36136919059037e-05
7.75524339973149e-06
-3.63765925104635e-05
-3.12828539387795e-05
-6.3847401717201e-06
-6.00966253270919e-05
-1.43714067233585e-05
-3.77523421526118e-05
-3.46890409056802e-05
-7.76273121247436e-05
-1.65961023510332e-05
-3.68323815393441e-05
-9.80656720235979e-06
-5.07858710898334e-05
-8.49664091685606e-06
-5.58984822677659e-05
-3.4152696245359e-05
-3.45654626154059e-05
-1.23491289818543e-05
-2.63350920500654e-05
-2.42131926292028e-05
-5.38240143916963e-05
-1.98249715740327e-05
-4.86098476550298e-05
-1.61525118861112e-05
-3.03397673393237e-05
-1.75930441314226e-05
5.26149849991132e-06
-1.39683057876244e-05
-2.59233199847064e-05
-4.47087793055212e-05
-2.36983808986033e-05
-4.11838842391237e-05
-4.75342734308957e-05
-2.11837267271184e-05
-2.18520977902768e-05
-2.72395742437495e-05
-1.53987659052224e-05
-1.2744392999837e-05
-3.81855412158551e-05
-3.09482069919139e-05
-1.74153931305325e-05
-3.9282822826952e-05
-4.3447916449114e-05
-4.35566329383341e-05
-3.66791101034332e-05
-4.85800379668932e-05
-1.80309218743082e-05
-4.02637828920579e-05
-1.90542287323514e-05
-3.38242586597897e-05
-1.59239766267347e-05
-4.16346994169612e-05
-5.551862271862e-05
-2.81089985829781e-05
-2.23618354867433e-05
-1.89430355405213e-05
-2.81319799079397e-05
-3.49195854220937e-05
-1.28553592136225e-05
-2.34416980262551e-05
-2.67540909800865e-05
-1.21285384672544e-05
-4.3855703847617e-05
-3.24343619898856e-05
-4.47968072941757e-05
-2.03219338319215e-05
-2.97898323134045e-05
-1.98114748264127e-05
-2.5169696572882e-05
-4.02814151817146e-05
-1.05626017932381e-05
-5.05622115560957e-05
-1.86244830769499e-05
-3.91764595489189e-05
-3.06976431795397e-05
-3.80339241378124e-05
3.04033619205922e-06
-1.27146579902243e-05
-3.83924897967747e-06
-3.22549407472765e-06
-3.640094574679e-05
-1.24731360383502e-05
-7.90705523564483e-06
-3.47517728090628e-05
-5.53116181085286e-06
-4.3871484291321e-05
-3.9088807713599e-05
-3.18309611176143e-05
-5.19948542937851e-05
-4.53976384071128e-05
-3.72289863189956e-05
-3.3285635583432e-05
-1.83722805381886e-05
-2.23027676030855e-05
-1.43043651655714e-05
-1.99956758518392e-05
-4.60858402650243e-05
-1.46665370601419e-05
-3.89753686805388e-05
-3.38216333212339e-05
-2.5936264437122e-05
-3.58940486907237e-05
-3.53993863864507e-05
6.49218518388047e-06
-3.23798281983229e-05
-1.78062502799064e-05
-3.46889791102671e-05
-1.86655783112251e-05
-4.40633582899701e-05
-1.45293170187721e-05
-2.55469125185056e-05
-4.93694808720444e-05
-3.93259171798067e-05
-4.65077807390242e-05
-3.44047998147438e-05
-2.42282686941372e-05
-6.72383721125951e-05
-5.70522937067743e-05
-2.33270830607951e-05
-2.65429408135755e-05
-3.67314208243579e-05
-5.63338889581703e-05
5.8698668624638e-07
-4.83742329039229e-05
-2.36603164439509e-05
-3.08945591856299e-05
-1.64720719282696e-05
-1.67792036424973e-05
-6.86213828899822e-05
-1.89110205929685e-05
-3.40973233527791e-05
-3.42097195725948e-05
-8.67387390420228e-06
-1.99955343407934e-05
-3.63835048969041e-05
-1.59873541665056e-05
-3.47937054182532e-05
-4.30890193651541e-05
-3.78383424042469e-05
-2.60253293838762e-05
-3.50787474515519e-05
-2.35514734558045e-05
-1.02047315256226e-05
-1.66163790351307e-05
-1.10861892135759e-05
-3.47903341106971e-05
-1.44808415737398e-05
-3.80494683822998e-05
2.26519235997088e-05
-3.56059394106115e-05
-5.86189939774078e-05
-2.12322911912862e-05
-4.14224765543723e-05
-4.09383454872687e-05
-3.22505786745714e-05
-2.72019739024109e-05
-4.90268474455939e-05
-3.39353648352165e-05
-5.2412143372284e-05
-1.04030568108233e-05
-5.22331048285274e-05
-3.10085241589893e-05
-8.48010916090361e-06
-1.4412683617051e-05
-3.15442132233911e-05
-2.95620470447075e-05
-2.8790909805131e-05
-5.10517789329087e-05
-2.85241427569777e-05
-3.09114638161962e-05
-2.16914121700278e-05
-2.14857211023545e-05
-6.31353554539009e-05
-3.02067715001395e-05
-3.54844469564205e-05
-4.04303317544592e-05
-3.48862725363243e-05
-2.25818354412651e-05
-2.36165297046925e-05
-4.21287161632836e-05
1.50583239058202e-07
-1.88000409889051e-05
-4.09530415339258e-05
-4.26080356647327e-05
-6.1194129727735e-05
-5.59582260216452e-05
-2.06385967407293e-05
-2.17109660845942e-05
-1.38893961311406e-05
-5.60399296595739e-05
-3.18891768817208e-05
-4.9728617505759e-05
-1.86839225745922e-06
-5.53424311332911e-05
-2.06010329663005e-06
-3.61247334368657e-05
-4.09480207494915e-06
-1.67275625269836e-05
-3.00013046079644e-05
-1.62136662197137e-05
-5.73696781910095e-05
-5.95492391848934e-05
-1.18131987771296e-05
-2.21556220880667e-05
-1.59270729945366e-05
-3.20852534600443e-05
-1.6072850030127e-05
-1.25502385338927e-05
-3.21011045798094e-05
-3.4773200714671e-05
-2.25676394714867e-05
-9.51426810180668e-06
-5.64118274192963e-05
-6.6764442108202e-05
-3.09219556616169e-05
-3.37348836320299e-05
-1.69326072244856e-05
-2.52425453687446e-05
-1.929136674014e-05
-1.97119860871447e-05
-3.24398564845113e-05
-5.54759410315439e-05
-3.12464523714671e-05
-3.78879285970328e-05
-1.61383130715384e-05
-4.69732803942813e-06
-1.74546342216006e-05
2.93649223419944e-06
-2.64552763215099e-05
-3.46845101768059e-05
-5.70926531482518e-05
-2.00503144011959e-05
-2.89807120708092e-05
-3.0371725250975e-05
-1.61580189678569e-05
-3.95816819578178e-05
-3.6945869874008e-05
-4.51959203033173e-05
-3.30397055691875e-05
-5.3079561480422e-05
-4.71868321502676e-05
-2.35989685239514e-05
-1.22033022481645e-05
-1.22200573511386e-05
-7.69211078842314e-06
-4.79053039549926e-05
-4.49947704837355e-05
-4.0529302963836e-05
-3.5919536922588e-05
-6.16961068799855e-05
-7.59838103770823e-07
-2.79718549244064e-05
-2.18977761307155e-05
-1.85044520989347e-05
-3.52539060109433e-05
-1.69154058513757e-05
-2.53079427535925e-05
-9.76987624210807e-06
-3.28686327356677e-05
-3.59354339656695e-05
-6.19228025326727e-06
-1.99207685506648e-05
-3.70566228514745e-05
-1.50902379253794e-05
-2.44560963833367e-05
-3.74780199637506e-05
-2.83992722738727e-05
-4.09082428449814e-05
-2.22387488871939e-05
-1.8095039171038e-05
-5.68430593733855e-05
-3.78951124125411e-05
1.13075858566817e-05
-3.95946127222633e-05
-1.94377839408427e-05
-5.43436390411287e-05
-3.34884292719838e-05
-3.41264835066955e-05
-3.96649932755439e-05
-1.25653002825604e-05
-3.495061405683e-05
-2.12515855482537e-05
-1.55585437520549e-05
-2.49213067095344e-05
-1.05927793809206e-05
-5.49379194380633e-05
-7.75439530570375e-06
-5.8433067753114e-05
-2.12406806002992e-05
-1.77279887878558e-05
-2.52314654111659e-05
-3.22284585844912e-05
-4.77208521035256e-05
-5.83362976653495e-05
-2.26580005110551e-05
-2.48441788359151e-06
-2.90820536667861e-05
-3.17825210861678e-05
-2.62487281962604e-05
-3.51406008471274e-05
-4.07314238737115e-05
-2.73264223048254e-05
-4.07283218243886e-05
-2.26732126554971e-05
-4.3830123015721e-05
-7.02252065291835e-05
-4.22888126239383e-05
-3.1489630335864e-05
-4.29447668006042e-05
-1.27353363285806e-05
1.09555552138378e-05
-2.15501158870089e-05
-1.24782616130774e-05
-5.21818146327131e-05
-3.59755235600416e-05
-4.52559523418571e-05
-2.16574134775192e-05
-2.17578946884421e-05
4.42725203423243e-06
-4.40718013369739e-05
-2.22221021750228e-05
-4.14798562682436e-05
-3.94678895312707e-05
-1.44452465193057e-06
-1.68566919661524e-05
-7.48614828826712e-06
-1.86574833667018e-05
-2.32864779428058e-05
-2.3963410206983e-05
-1.01616974035486e-05
-8.54224706072202e-06
-3.85160776277141e-05
-4.34352779923477e-05
-4.49353546021428e-05
-1.49441266446322e-05
-3.12681208290245e-05
-3.03797030968071e-05
-4.18430007833657e-05
-5.02417313620129e-05
-6.24591055653047e-06
-1.49248386494225e-05
-7.79918877523068e-05
-1.68517656514069e-05
-1.99496260328863e-05
-2.02686616679301e-05
4.26031504396787e-07
-5.95337421735009e-06
-3.39535745989233e-05
8.09108068613403e-07
-2.14777967311421e-05
-3.24781117195655e-05
-3.82461027140111e-05
-1.60833272323199e-05
-7.09088148385923e-06
-3.22304626158276e-05
-3.02564825637768e-05
-3.22246145639272e-05
-4.66946872782997e-05
-3.82450812206978e-05
-1.47600918227825e-05
-1.85108513245992e-05
-3.86050370093244e-05
-3.80129155263163e-05
-4.34385669853618e-05
-1.92320730837189e-05
-4.058481227499e-05
-4.14916523709512e-05
-3.0395704584191e-05
-1.84975604521877e-05
-5.14822328448239e-05
-1.64297082142579e-05
-2.23384504704596e-05
-9.20350104406424e-06
-3.90997440604176e-05
-1.19180925495915e-05
-2.83797324488594e-05
-3.51926848102933e-05
-3.46955676578141e-05
-1.36821205457521e-05
-1.17223868787838e-05
-4.04190529441936e-05
-2.78719284893659e-05
-2.34827278991493e-05
-3.6025963008686e-05
-2.91593882024767e-05
-2.51961723656702e-05
-3.17616347516521e-05
-3.52477151936992e-05
-3.34113667868488e-05
-4.36289095243946e-05
-1.06342122097433e-05
-1.75955318883534e-05
-5.99788939619611e-05
-4.98528527880184e-05
-2.69752159734378e-05
-3.34451244546328e-05
-1.74450068576522e-05
-2.51252962431564e-05
-4.08818357785916e-05
-2.04927916917593e-05
-1.47492936568094e-06
-2.05755589155596e-05
-2.39176823388494e-05
-5.16731861617323e-05
-3.74594781063731e-05
-1.69743895225503e-05
-3.17612660386056e-05
-5.86408193318213e-05
-3.20977472953988e-05
-3.22118752502474e-05
-9.88327746642716e-06
-1.87209854304368e-05
-1.40383017825998e-05
-2.5046553025388e-05
-3.0669948943017e-05
-4.7384351957361e-05
-2.18441704247839e-06
-3.87994306861094e-05
-3.3326187566055e-05
-4.31633754131455e-05
9.16780988719445e-06
-3.01789564156725e-05
-2.10715804890296e-05
-3.73283455994217e-05
-5.14349578496478e-05
-3.00719287977451e-05
-5.06459526336747e-05
-5.79801294527768e-05
-2.82652164959188e-05
-3.91495342865437e-05
-4.41443647204832e-05
-3.1396782577004e-05
-3.00006844823421e-05
-3.87205247569176e-05
-2.99609690906936e-05
-2.4790081238251e-05
-6.69104662158596e-05
-2.67429229581426e-05
-3.76494370967289e-05
-3.52724658956805e-05
-1.30962223223404e-05
-2.64368746007985e-05
1.26798312236017e-05
-1.39697077911497e-05
-3.13379350474307e-05
-1.31267352987713e-05
-5.46960551832671e-05
-3.17586309499118e-05
-2.60120715822091e-05
-5.97149417938968e-05
-8.76409439788657e-06
-5.30866013469361e-05
-2.13615604400139e-05
-2.88673283698626e-05
-4.00919107125315e-05
-5.14259168961361e-05
-3.45209493116568e-05
-5.71580110881641e-06
-2.18746820684026e-05
-8.24717432856882e-06
-5.12015410037933e-05
1.21203782042265e-06
-6.46388507462489e-05
-2.33052740281892e-05
-3.27266635984607e-05
-1.02351045946212e-05
-4.70796057312029e-05
-3.30035592761305e-05
-1.7854575078997e-05
2.3064354885443e-05
-1.60699554543769e-05
-2.11567410123387e-05
-1.79956459758992e-05
-5.34002957841107e-05
-3.70508980592761e-07
-2.46971579004644e-05
-2.86118522954744e-05
-3.99794364072855e-05
-1.84138628251575e-05
-4.07268660940938e-05
-2.4050038027945e-05
-3.34568550217586e-05
-2.56415500425916e-05
-3.03259548816005e-05
-3.83820950579218e-05
-5.01602512705189e-05
-5.24748439039591e-05
-5.00954491987826e-05
-2.02573621415465e-05
-2.94808672552735e-05
-2.63848461352467e-06
-2.05246762867089e-05
-3.23172485807735e-05
-4.21144097940572e-05
-4.3033561572753e-05
-1.98312674749192e-05
-1.54133014076143e-05
-2.25125068782898e-05
1.90876400427911e-06
-3.72045290027258e-05
-4.59734061448197e-05
-2.79314444217552e-05
-4.21625188176151e-05
-3.60811896738176e-05
-3.34767298850124e-05
-5.60533920872835e-05
-1.56654606451499e-05
-2.55379646364847e-05
-9.82740649068486e-06
1.36431864239988e-06
2.17088169732374e-07
-4.97926177523443e-05
-4.61719201199444e-05
-1.62479222665672e-05
-1.8625830621855e-05
-1.55909609548685e-05
-4.9887606986282e-05
-6.19650153666121e-05
-1.58377047533872e-05
-4.18079982927555e-05
-5.12586228202656e-05
-6.64729669971393e-06
-2.31122741027922e-05
-3.1957213949428e-06
-5.18232595565164e-05
-6.76317432844169e-05
-2.82181902571056e-05
-2.1269956087104e-05
-1.87927003123788e-05
-2.4901798216828e-05
-3.32244660012287e-05
-2.65119632595459e-05
-1.70288669274378e-05
-2.32333437758355e-05
-2.66055286987696e-05
-1.34592515574371e-05
-7.17955275293783e-06
-2.74254708692926e-05
-1.08352076751285e-05
-4.06843066027349e-05
-3.98976492502646e-05
-2.52819183965815e-05
-1.73113237895219e-05
-4.79024519185981e-05
-5.27081692298081e-05
-2.58702786041636e-05
-3.87713881468678e-05
-2.83463516580458e-05
-2.43625137362517e-05
-3.4387420454571e-05
-3.13652376178969e-05
-3.78472666035113e-05
-3.54379047793271e-05
-2.76908971830033e-05
-4.07151537583738e-05
-9.04452384888856e-06
-8.88164819515583e-06
-4.35591771056005e-05
-2.16852922200667e-06
-1.56821553534919e-05
-1.5248188695214e-05
-2.99138886745837e-05
-1.86300108675989e-05
-3.66235686565922e-05
-3.88617331673369e-05
-2.61938150381198e-05
-1.43352434138853e-05
-6.25366946509495e-05
-5.95835171872973e-05
-3.37031998156657e-05
-5.23651089953699e-05
-3.82434016865438e-05
-1.68239441601089e-05
-5.8934778389775e-05
-2.69249015519168e-05
-5.31836112704907e-06
3.74291264256818e-06
-3.48891855308459e-05
-4.90981963733576e-05
-5.62159853460166e-05
-2.77107966410965e-05
-4.06637519122207e-05
-1.40211884181606e-05
-2.61273151277247e-05
-2.75198513734393e-05
-6.30369299892454e-05
-1.52075750978052e-05
5.60540945263616e-06
-1.56242542780995e-05
-4.61229963623863e-05
-3.44390327008346e-05
-4.94505444361136e-05
-3.45173059947881e-05
-4.1135103713449e-05
-1.76951307067136e-05
-3.79124276698191e-05
-2.89934516849694e-05
-3.49489050822273e-05
-4.14473094094958e-05
-1.42785454435231e-05
-2.20108332871754e-05
-6.88143827843302e-05
-4.9497534084917e-05
-1.73797410126271e-05
-9.91699032139879e-06
-2.56623088827123e-05
7.33319895215576e-06
-6.07817962432206e-05
-3.58904068713777e-05
-3.0981459541618e-05
-4.19041828421438e-05
-2.79906441973592e-05
-1.85971131223623e-05
1.35780008372e-06
-1.94500366455903e-05
-8.4507490998276e-06
-5.36784571928647e-05
-6.4890862094231e-05
-3.65523657342609e-06
-5.04044446220123e-06
-1.45994448595039e-05
-1.07437506972102e-05
-3.24063008251044e-05
-2.00877733314757e-05
-4.35928638498116e-05
-1.893097510721e-05
-4.32499827497401e-05
-4.30773348715939e-05
-3.22330042220724e-05
-1.49111399900654e-05
-7.3304687111128e-05
-1.54298552904253e-06
-4.72282159141387e-06
-3.84297680501468e-06
-3.7192909256506e-05
-2.1690749989171e-05
-2.40579976299647e-05
-2.03815664644159e-05
-1.25607141755156e-05
-2.21192599652915e-05
-1.05275881587458e-05
-1.27256333364902e-05
-3.15562155206786e-05
-4.20048158040437e-05
-1.40425427142087e-05
-2.55359500834144e-05
-3.3877312915472e-05
-3.15338611714021e-05
1.09972897835303e-05
-4.55751743968666e-05
-3.94884162732772e-06
-1.87592869492019e-06
-1.45648308089787e-05
-3.12529604942676e-05
-2.56709129848108e-05
-4.15116635061711e-05
-5.24600102349825e-05
-2.50405657159414e-05
-4.50364800517038e-05
-1.50292358708635e-05
-5.10516109834099e-05
-2.67077932333351e-05
-1.96566181773259e-05
-2.97127337155318e-05
-2.87784807940017e-05
-2.87667500758593e-05
-3.38391194216841e-05
-4.06767086457145e-05
-2.25740888663208e-05
-1.80808911845707e-05
-1.76788263458245e-05
-3.61076082519413e-05
-3.97792230292406e-05
-1.07433961600661e-05
-1.2899867052348e-05
-4.11781574236802e-05
-9.47420911313378e-06
-1.76358194342062e-05
-1.73224104980093e-05
-2.94499671940632e-05
-1.75061770955066e-05
-2.84364326248101e-05
5.53483145577096e-06
-4.88213233909185e-05
-2.97443547839671e-05
-1.62809675881611e-05
-3.04324656005139e-05
-2.43481684352109e-05
-3.80158076752672e-05
-3.63892226718487e-05
-2.80470738406761e-05
-5.10190140520827e-05
-3.55803655721669e-05
-5.63625489371348e-05
-1.94484638280714e-05
-4.63983128015713e-05
-6.48853199029621e-05
-4.65837731308438e-05
-2.16119285467433e-05
3.49709957193962e-06
-7.31710415836651e-05
-2.04205955391044e-05
-2.67992255755781e-05
-2.0399470811504e-05
-2.73924353854331e-05
-1.81198527121187e-05
-2.81079162331191e-05
-2.42788692653536e-05
-4.36313729717611e-05
-3.21988039217903e-05
-7.21097262844472e-06
-3.47280153644945e-05
-5.79066008324135e-05
-5.03055460337491e-05
-3.40061412837998e-05
-1.31231998920745e-05
-2.72714746139675e-05
-1.39317406696512e-05
-2.4781653552671e-05
-2.16338447380696e-05
-8.94978055647015e-05
3.30594967913815e-07
-2.2598758043241e-05
-5.10637409000186e-05
-5.25216144300309e-05
1.93742137197349e-05
-3.38681718870763e-05
-2.81242697976917e-05
-2.25214342172773e-06
-5.25063234728591e-05
-3.9033631440821e-05
-9.15093888704944e-06
-4.39147003435665e-05
-4.59637509207964e-05
-2.68236073562123e-05
-4.03094600745644e-05
-5.666908344092e-05
-2.46125092385204e-05
-3.67676971059167e-06
-3.94397801628119e-05
-2.22134538718224e-05
-2.05132568442314e-05
-1.22124492606801e-05
-2.61929262842039e-05
-2.53715853109964e-05
-2.57015548145596e-05
2.73790973393261e-06
-3.53908266723003e-05
-9.04407007319217e-06
-5.34393960879192e-05
-2.33750333966723e-05
-4.31985580755544e-05
-1.64513076328531e-05
-1.58737333898248e-06
-9.05077132382196e-06
-4.10032409088555e-05
-1.20227005341645e-05
-5.06431325705611e-05
-6.15177403224006e-05
-4.43653731025527e-05
-2.84232568589606e-05
-1.13906603405434e-05
-1.89990812574582e-05
-2.41675838104032e-06
-3.28683296130661e-05
-3.07071269497784e-05
-3.76479955531205e-05
-3.17097161004442e-07
3.19751103737769e-06
-3.28018543585194e-05
-3.3677806748946e-06
-1.63749375419585e-05
-3.73867921547532e-05
3.10447162137703e-06
-1.68837397177684e-05
-4.18179048176642e-05
-5.3513208496425e-05
-1.10265144456652e-05
-4.12489825017733e-05
-5.29982231555571e-05
-1.03069359283887e-05
-3.22252087587432e-05
-3.83651266038906e-05
3.50206050958593e-05
-3.62273952170408e-06
-3.81794321586385e-05
3.44156241532208e-06
-2.13332185498246e-05
-3.98429025614743e-05
-5.07531270538608e-05
-4.05628087311939e-06
-2.46711721645955e-05
-3.11964573917236e-05
-5.61020731887347e-05
-4.14225201212152e-05
-1.82466012414228e-05
-1.62858335113796e-05
-1.4675450154302e-05
-4.77862669251967e-05
-1.2485388439861e-05
-6.02136856699339e-05
-3.56942942703875e-05
-5.20606011667636e-05
-1.32463980752402e-05
-4.18218377131533e-05
-3.31669282809612e-05
-5.3081143010753e-05
-3.21743635806421e-05
-4.40291520479392e-05
-3.31941878982791e-05
-3.20412125406378e-05
-5.95631513096144e-05
-1.63373833006845e-05
-1.26558683919289e-05
-3.31601253077618e-05
-3.48503623367355e-05
-2.86105657712376e-05
-2.28658194700555e-05
-5.39210613074715e-05
-5.53769054145537e-06
-2.26337358473078e-05
-4.58121960648029e-05
-8.80586911441078e-06
7.81202810228039e-06
-1.99754102181258e-05
-1.56464249666061e-05
-4.28836575679949e-05
-4.49506207839044e-05
-2.80748452016231e-05
-2.0775229922495e-05
-2.73526729602129e-06
-2.29893924669903e-05
-2.57043381760547e-05
-5.45314617542623e-05
-1.8094013771733e-05
-1.69867729346877e-05
-2.39853340558752e-05
-4.30000412943974e-05
-4.52431657105778e-05
-4.27284071949724e-05
-8.31360920884663e-06
-1.2666575215973e-05
-2.12238635467035e-05
-8.17241042546458e-06
-3.48568876079128e-05
-2.3775013250211e-05
-6.32569362300066e-06
-3.56743885504096e-05
-3.87413540121179e-05
-4.47464412780051e-05
-2.65088082248534e-05
-8.82772501561862e-06
-3.42495315021406e-05
-3.464825150258e-05
-1.09501603215873e-05
-2.92481900571687e-05
-4.36028337776838e-05
-3.74176837621351e-05
-2.38571312642113e-05
-3.28733447001725e-05
-4.23627619507231e-05
-6.62135349659515e-06
-3.01843649476137e-05
-2.35180589546419e-05
-2.81926111822682e-05
-2.92702874307708e-05
-4.62281869382772e-05
-4.51501946188756e-05
-2.77388480562497e-05
-1.63329852788093e-05
-1.26371853201001e-05
-2.40830740552393e-05
-4.76177965525523e-05
-2.66869658024558e-05
-1.88386258790436e-05
-4.19723739984043e-05
-1.47925676389514e-05
-3.45730788385707e-05
-9.30492091208703e-06
-3.61821332287072e-05
-3.0565436455965e-06
-2.96711479564664e-05
-2.75478079199756e-05
-2.73787541895548e-05
-2.57398322097074e-05
-3.510427834819e-05
-5.61976450403138e-05
-1.05156035849845e-05
1.20711123962196e-05
-1.46929256123805e-05
2.34892890546221e-07
-1.35565999586816e-05
-3.55185199733861e-05
-8.54867448945696e-05
-5.0095595743622e-05
-2.31439034615108e-05
-2.99817255365853e-05
-2.08502753643421e-05
-2.30911516110841e-05
-1.64608963938827e-05
-3.57143275140556e-05
-3.0221409407258e-05
-2.60532280977657e-05
1.84193545858853e-05
-4.51580126200347e-05
-3.96970958700658e-05
-2.83712235728008e-05
-5.86729897204544e-05
-2.44924058367216e-05
-1.78078836952382e-05
-1.0338535918199e-05
-3.29493523670526e-05
-3.68850346732274e-05
1.17177753465999e-05
-3.27276067705467e-05
-3.65706042114387e-05
-2.3946973622837e-05
-3.78298248189578e-05
-3.54354871173131e-05
1.31021574820608e-05
-3.22478847766111e-05
-3.01579607068474e-05
-2.02167416728772e-05
-4.0107123890642e-05
-1.89632296060589e-05
-5.65127152680074e-05
-4.30241192669372e-05
1.32222261393414e-05
-7.10725556444547e-06
-3.77126241274336e-05
-2.37532920297539e-05
-2.24714912477752e-05
-3.11491310820164e-05
-2.3927280998793e-05
-1.74608010494016e-05
-4.17730989483321e-05
-3.75567563718023e-05
-3.45005038604977e-05
-3.20922764744243e-05
-3.81883216440062e-05
-3.52162227767854e-05
-4.90596142618046e-05
-3.32525032940017e-05
-1.50648631675578e-05
-3.62266276287242e-05
-5.16649331399417e-05
-4.28009959034959e-05
-2.41454659903325e-05
-1.70181229356599e-05
-2.58968896042689e-05
-3.80409198715378e-05
-4.38112131046558e-05
-4.80662753306454e-05
-5.11965059412062e-05
-2.31153154293686e-05
-3.85966679072597e-05
-2.91076746361188e-05
-2.45572986021283e-05
-2.60739902669193e-05
-1.71345916951311e-05
-2.6640683140633e-05
-3.23356264189331e-05
-1.10189291969051e-05
-5.70192768566343e-05
-4.55970780229885e-05
-3.88213867863059e-05
-1.40803715505074e-05
-4.99800889116448e-05
-3.06070474196218e-05
-2.38610221687139e-05
-4.50854271392075e-05
-1.81093270824513e-05
-4.16899744723976e-05
-4.35844465955699e-05
-1.82751604234014e-05
-4.44926116642771e-05
-5.49557044181634e-05
-2.18101534698006e-05
-4.43254735634138e-05
-8.14562843487274e-07
-3.88279179371193e-05
-2.62701233572734e-05
-2.82760298073902e-05
-5.22402327344246e-05
-1.89857271449207e-05
-1.54145285623167e-05
-5.68887061787556e-05
-1.81002111994415e-05
-1.51533621166431e-05
-4.8617835715853e-06
-1.76745434328941e-05
-2.8733678771496e-05
-1.85212349086239e-05
2.60348976999794e-06
-2.74486530005577e-05
-1.09832809379916e-05
-1.31844492818451e-05
-3.72288227912008e-05
-6.35373770453332e-05
-3.44958144850421e-05
-1.9173817590298e-05
-3.23968311728306e-05
-3.06782922120698e-05
-2.0402227310398e-05
-2.98246299357065e-05
-2.69240816602887e-05
-2.31843412239377e-05
-5.59543154737256e-05
-7.5235844947599e-06
-4.57700218989418e-05
-5.99551784503926e-06
-4.09353570592075e-05
-4.94858808113654e-05
-2.99985625625169e-05
-3.26380206875663e-05
1.00602848828766e-05
-2.66795965041264e-05
-1.17670746410733e-05
-4.83753757671365e-05
-6.12643763127888e-05
-5.90900390254221e-06
-2.53988089386716e-05
-2.53496935326646e-05
-4.86905336851538e-05
-2.60440220530861e-05
-2.66885580251534e-05
-5.02258679247197e-05
-3.88851338181573e-05
-5.05860776957164e-05
-2.92407663207892e-05
-3.33459400529645e-05
-1.69160089523804e-05
-1.09638984579307e-05
-3.54572153124846e-05
-3.15454315887925e-05
-2.87770049180891e-05
-6.46831172398305e-05
-1.94594695323372e-05
-2.31578753672881e-05
-4.1452730078637e-05
-4.08958269844287e-05
-2.94729968198509e-05
-3.12375534718774e-05
-6.59322453777743e-05
-5.33032778538882e-05
-2.70099156947246e-05
-4.16015418789235e-05
-4.31212529835758e-06
-3.51815385500554e-05
-2.22712917378058e-05
-3.56556224017986e-05
-2.9822793914794e-05
-3.39986157568105e-05
-3.94234016713774e-05
-1.7742599343486e-05
-1.75637447722958e-05
-1.66349807163192e-05
-2.5355084873275e-05
-1.47798856278576e-05
-9.07921397246226e-06
-2.11995962587527e-05
-5.93773951204223e-05
-4.59769073612081e-05
-4.45806829217447e-05
-3.72963390111776e-05
-2.14959267046808e-05
-3.97737715511169e-05
-6.8108816435191e-06
-4.01255788631585e-05
-3.27884699514409e-05
-3.01750294007873e-05
-2.12549406884696e-05
-2.69913018709509e-05
-3.33829207581263e-05
-5.45752091737673e-05
-2.68002090932875e-05
-1.15304912766669e-05
-3.9493556852006e-06
-2.34198535865643e-05
-2.99204841232606e-05
-3.98260032051723e-05
-2.32439622384533e-05
-4.08426957149918e-05
-2.92166332864124e-05
-5.13883852019607e-05
-2.9922293303402e-05
4.37060249532104e-06
-4.69086136702943e-05
-2.84885482195128e-05
-3.98876116777169e-05
-3.74808824226656e-05
-3.19767991365616e-05
-6.83294477363507e-05
-1.49915785673263e-05
-2.54863799815527e-05
-6.69405630576177e-06
-1.92489112458581e-05
-1.79924268376457e-05
-1.11728021131074e-05
-1.59612695502365e-05
-1.1692877128922e-05
-4.10864418149774e-05
-2.13621079687847e-05
-2.46547498872108e-05
-4.33728544387792e-05
-6.05788141339135e-05
-5.0176873375744e-06
-2.34329180074731e-05
-3.67840108504555e-05
-9.493930314512e-06
4.09376589660129e-06
-3.26366007033044e-05
-2.97383264392335e-05
-9.51793337374313e-06
3.24208250087313e-06
-3.33370005724795e-05
-3.76899482256263e-05
1.4222049209189e-05
-4.63532887649393e-05
-3.32341373534744e-05
-1.77066924832563e-05
-5.39352347604827e-05
-1.47512747646183e-05
-5.54896357338766e-05
-5.10787557542999e-05
-3.21404912970257e-05
-1.99695734913184e-06
-3.78508186570285e-05
-1.91308920886994e-05
-4.23755288663776e-05
-3.57399570179018e-05
8.94163057216385e-06
-2.01324689145559e-05
-1.58172877143953e-05
-2.50216292738981e-05
-3.37827350193505e-05
-4.65943982924621e-05
-3.442996219943e-05
-1.79091232670312e-05
-9.94584541212378e-06
-3.54514815646723e-05
-1.38706202223582e-05
-2.46078594038401e-05
-3.10735039770817e-05
-3.30216211833467e-05
-2.8952051526526e-05
-2.83586557178209e-05
4.33588615504715e-06
-5.20358849407532e-05
-4.21057250161596e-05
-2.82932401247067e-05
-1.699329497644e-05
-3.1569736703252e-05
-2.57119984616226e-05
-2.82267367496073e-05
-2.71740915551392e-05
-1.42740915381158e-05
-2.81130545901957e-05
-3.34517920135121e-05
-2.04757730923012e-05
-4.32467545725099e-05
-4.13063023436436e-05
-3.85574630860601e-05
-9.44883919267846e-06
-2.76771807826965e-05
-2.32844623226521e-05
-4.93255052309851e-05
-2.67274198643965e-05
-2.04368985877281e-05
-3.93022001864986e-05
-4.40742494011805e-05
-3.84289217999165e-05
-3.87454430980131e-05
-2.87687134495827e-05
-2.73154756560034e-05
-4.32368406925536e-05
-1.9380435969258e-05
1.77255328610015e-05
-4.48832240145977e-05
-2.45102098786956e-05
-2.30612169294641e-05
-2.33895494912493e-05
-1.75143567452375e-05
-3.58672104018691e-05
-5.40442594278461e-05
-4.31457313528418e-05
-3.14235653172593e-05
-3.16516108201475e-05
-1.65717303746259e-05
-2.30102822575844e-05
-3.68367155793041e-05
-4.17666006810581e-05
-1.51168508024666e-05
-1.91762546541031e-05
-5.03647937333096e-05
-2.52321030272016e-05
2.22782285240361e-06
-3.30448962784992e-05
-3.31673523913349e-06
-4.81896228007247e-05
-3.49942924395003e-05
-1.90002427779522e-05
-2.85755358471206e-05
-2.23878450914944e-05
-4.78812138855981e-05
-2.6206296476448e-05
-3.4554119855596e-05
-1.56420370266175e-05
-1.98478766986751e-05
-1.93247407975644e-06
-6.43677055652019e-05
-6.06902293685568e-05
-3.04440467334463e-05
-5.36716243668652e-05
1.02517767804914e-05
-3.97997511545877e-05
-2.16890670814168e-05
-4.09971122306843e-05
-4.06662061462852e-05
-1.21438752542129e-05
-5.5801526952132e-05
-5.26097808194893e-06
-1.44517247139317e-05
-4.24491236797395e-05
-6.30818722742209e-05
-2.15132940412116e-05
-1.90520578607278e-05
-5.43145426088698e-05
-2.41302626203992e-05
-4.16114586860377e-05
-3.00144935833331e-05
-2.27217022379925e-05
-1.86445807818587e-05
-2.49464360538651e-05
-1.26269283396861e-05
-3.44684991913139e-05
-6.68998553562305e-05
1.07722540551345e-05
-1.68896034694828e-05
-3.1401938568685e-05
-2.01646148393402e-05
-3.50194538607122e-05
-4.05547114323113e-05
-9.52152668702139e-06
-2.49475686702301e-05
-3.6336428834117e-05
-2.25393295198505e-05
-2.56514472123096e-05
-2.74807008823878e-05
-5.4943184066297e-05
-5.96182260890955e-05
-1.45192291992757e-05
-5.2937798150285e-05
-1.30079130356367e-05
-2.25660736193261e-05
-3.35653126217365e-05
-2.87144086693505e-05
-1.42160749932535e-05
-4.1951904747745e-05
-5.70771272360931e-05
-4.54467574858023e-05
-2.57055760278035e-05
-4.36058575255449e-05
-4.78882308833937e-05
-1.75840909873015e-05
-3.88876606900258e-05
-8.97460886250784e-06
-8.60561426001779e-06
-5.56616056431658e-05
-1.62537252088352e-05
-3.05398290098335e-05
-2.08375306058551e-05
-3.16675975712981e-05
-3.86853015128512e-05
-4.52424086802104e-05
-3.43331752939432e-05
-3.02052441176919e-05
-3.70020185686382e-05
-4.56681305504225e-05
-3.51964454625088e-05
-1.2984502314158e-05
-6.58304551519995e-07
-3.14992458880286e-05
-4.44873535931018e-05
-3.3466685155186e-05
-3.56851752439787e-05
-7.62830379317423e-06
-3.09647487486251e-05
-4.95033506825658e-05
-3.11030532518216e-05
-4.87890485617914e-05
-7.24939836069782e-06
-5.52155426774561e-05
-2.14480475321911e-05
-2.74260990646881e-05
-5.39760815411279e-05
-2.53087557092028e-05
-4.8806007453661e-05
-1.9545382747124e-05
-3.15305859532349e-05
-3.57954254085827e-05
-3.57274921470821e-05
-5.34195243094492e-05
-1.5449526425544e-05
-4.20380117898314e-05
-4.7993486253875e-05
-7.72955306087074e-06
-3.56725644562664e-05
-2.80298251229468e-05
-1.68718749849545e-05
-2.20541601716438e-05
7.28570196354528e-06
-3.38790386178236e-05
-1.78805376179962e-05
-3.85419946653765e-05
8.34372326945532e-06
-4.3080777397102e-05
-2.1688582453926e-05
-3.26414935954288e-05
-1.2296551492967e-05
-2.46380298582436e-05
-2.56988880896064e-05
-2.51561819470999e-05
-1.06759568562617e-05
-4.27115368182007e-05
-5.18608588190497e-05
-1.67416136713467e-05
-3.9132160711421e-05
-2.17144778620918e-05
-5.67607266304727e-05
-2.78262535601231e-05
-3.59278937798152e-05
-6.2777636469426e-05
-2.97869651853419e-05
-1.94732466781599e-05
-2.28686300254819e-05
-4.93848219596426e-05
-5.10276879892874e-05
-2.86360845959883e-05
-4.15784744586275e-05
-2.26890284627451e-05
-1.75870180817789e-05
-2.14623674067809e-05
-2.8333234806737e-05
-4.31113554007232e-06
-1.56951978480834e-05
-3.10585406718096e-06
-2.07722146258819e-05
-2.02333918687644e-05
-2.33484334243764e-05
-1.44578800536754e-05
-3.19621740119661e-05
-3.67354029718024e-05
-2.65084129117245e-05
-2.41757343607191e-05
-3.15364235400162e-05
-2.92823283485937e-05
-4.09227867880083e-05
-2.6600204645559e-05
-4.13893002095403e-05
-1.29925696413021e-05
-2.56750448222565e-05
-9.03439769055992e-06
-7.3319047670992e-06
-1.72965673162776e-05
-3.36358787996922e-05
-3.01328632749608e-05
-3.0968856203216e-05
-1.42249478332463e-05
-2.46253174538047e-05
-6.45271389015429e-06
-4.45703872197641e-05
-3.95599969065872e-05
-6.77616336965967e-05
-7.09445623264035e-05
-2.14567110041776e-05
-2.5807148883365e-05
-4.83509141355471e-05
-2.57275310133524e-05
-4.21301624819494e-05
-2.39522656916919e-05
-4.48298848931204e-05
-3.82058391401969e-05
-1.66991007470591e-05
-1.45260614086198e-05
-5.47114822017187e-05
-1.35917748483058e-05
-2.96384628100479e-05
-2.10903250151526e-05
-3.94221446639379e-05
-1.29587340230987e-06
-2.58685033789519e-05
-3.4702087303189e-05
-7.46581177421732e-05
-1.81997613018128e-05
-4.1188098514029e-05
-4.3488297594401e-05
-4.65321611059406e-05
-4.99592891237502e-05
-1.88979363790081e-05
-3.52133783744789e-05
-2.44175133678928e-05
-4.09649503528299e-05
-1.54409381956133e-06
-4.13386718095469e-05
2.96045257597936e-06
-4.38017622966152e-05
-1.1056486429668e-05
-6.25936248675311e-05
-2.9271304294602e-05
-2.65666331308741e-05
-2.35187574597269e-05
-2.45091880841693e-05
-3.67000749526893e-05
-3.34479296418144e-05
-1.36465677586182e-05
-3.6553890337284e-05
-1.16052211337336e-05
-4.45836158745273e-05
-1.46775590549962e-05
6.23170599429927e-06
-4.98587587754423e-05
-2.56310515642719e-05
-2.89244661137694e-05
-2.03291198126113e-05
-3.60789915767668e-05
-3.28173506181314e-05
-2.08275787257696e-05
3.76330867836817e-06
-4.94557278287446e-05
-1.40384810679902e-05
-2.9685651326832e-05
-3.7616735859586e-05
-2.28576119613525e-05
-7.51460947391207e-06
-7.20375687580214e-05
-4.27549891401628e-05
-2.7721215346337e-05
-3.72697322537033e-05
-2.17692406221598e-05
-9.45785653518374e-06
-2.4706976189571e-05
6.34160316375706e-06
-2.09745316853976e-05
-2.22134442737291e-05
-7.46513960418031e-06
-1.75522917096546e-05
-2.44460642946695e-05
-4.53648003386121e-05
-2.92574403609893e-05
-4.91399612739651e-05
-2.79664559992373e-05
-1.40186431269618e-05
-2.19539328744515e-05
-1.61344412214726e-05
-1.8500813661438e-05
-8.76987057591103e-06
-3.35105708716243e-05
-3.48310974161265e-05
-5.13434500977999e-05
-1.20091987564459e-05
-3.46981349644461e-05
-4.70231495869895e-05
-3.14292389249418e-05
-2.92600405900303e-05
-2.11637346931663e-05
-2.63114128301531e-06
-5.8800250579459e-05
-3.30157979118893e-06
-1.71716828667535e-06
-1.76851233088673e-05
-5.69841521053111e-06
-4.41838364775179e-05
-1.37450785197767e-05
-2.49121385401147e-05
-2.86409075830252e-05
-8.37331340500534e-06
-4.35546081709905e-05
-3.07675629792e-05
-5.81905454843678e-07
-2.33418585436566e-05
-5.36672422353934e-05
-6.21690240121448e-05
-1.23853825323612e-05
-1.42665779128319e-06
5.2737421555193e-06
-2.0601973494536e-05
-4.2856064996804e-05
-1.47981463974688e-05
-2.16261229328393e-05
-4.27572408783226e-05
-3.7702665289237e-05
-5.98822605223898e-05
-4.539959847437e-05
-3.51254876862384e-05
-4.06080903777781e-05
-5.3849139229302e-05
-3.7414064617213e-05
-3.00673926217805e-05
-4.88752920560508e-05
-3.38069372819969e-05
-3.75780631549606e-05
-3.2911859982624e-05
-6.39902398574558e-06
-2.10180665464969e-05
-7.69217921543588e-05
-4.30380197863802e-05
-2.69894269027606e-05
-2.96532692075651e-05
-1.46568531283997e-05
-5.26693365016809e-05
-2.30217130185848e-05
-5.99560667950876e-05
-5.20042980137105e-05
-1.83497331930098e-05
-3.34214664886717e-05
-4.97036170138748e-05
-2.57028755887577e-05
6.9879123421126e-07
-3.95436279957086e-05
-3.63185771666159e-05
-3.84327565950769e-05
-3.79018265469333e-05
-2.42936122656979e-05
-3.61111058216803e-05
-3.56918641653498e-05
2.65935691329789e-05
-3.83021395545419e-05
-3.16349948357198e-05
-2.04175175064311e-05
-1.03534601707103e-05
-3.96983330005629e-05
-4.12965773054734e-05
-3.39783363943946e-05
-5.77441969523738e-05
-4.55987945543626e-05
-4.82042522695938e-05
-3.46872584806359e-05
-2.31880246773085e-06
-2.64498721550716e-05
-4.8587016556947e-06
-6.99390665269815e-05
-4.98799408719505e-05
-5.74127059543695e-05
-2.73224239150874e-05
-3.07822395275068e-05
-4.02816587574661e-06
-1.06218995083197e-05
-2.46477402272282e-05
-1.18892882410005e-05
-3.86992431095e-05
-4.48122228416796e-05
-2.69794017166326e-05
-5.80644426398831e-05
-2.10289525268301e-05
-2.21716328751789e-05
-3.98126381737693e-06
-3.35896707684318e-05
1.25991449973007e-05
-6.59014978649961e-06
-1.97185560071348e-05
-4.77406967012906e-05
-3.58842738669165e-05
-4.42333991872207e-05
-2.37075190200461e-05
-3.57281658551995e-05
-3.63405448963276e-05
-2.28988977844872e-05
-4.37248758589967e-06
-2.88257711862152e-05
-1.8574611319217e-05
-5.18143190374935e-05
1.22132245303178e-05
-2.20460572652157e-05
-3.55695861825623e-05
-1.40341205454113e-05
-1.04784866764922e-05
-2.51963133794672e-05
-3.55393068336915e-06
-3.77951688638766e-05
-6.48418884694808e-05
-2.98939078472862e-05
-7.14027801863852e-05
-3.46737213367914e-05
-1.74041175559585e-05
-5.59259538628349e-05
-3.13381564805088e-05
-4.59282808944386e-05
-3.05311805445502e-05
-6.09881327662529e-05
-1.71636025614865e-05
-3.08738935972512e-05
-7.08610468728056e-06
-3.03540603035812e-05
-5.7544761951678e-05
-4.01906840599573e-05
-4.37599484550721e-05
2.5357572304271e-06
-1.72750646364955e-05
-5.29443499958852e-05
-2.71898924102271e-05
-2.57534217917989e-05
-1.2953581315027e-05
-4.55276028549347e-05
-4.89383846375777e-05
-3.79885596854708e-05
-3.53352871691937e-05
-3.95656718633768e-05
-2.14236418474374e-05
-2.0982135602153e-05
-2.89357598141955e-05
-5.98832053586565e-05
-4.55298324301831e-05
6.80320777753075e-07
-5.81796677743081e-05
-4.79019207895413e-05
-1.95494436031422e-05
-3.30000352457389e-05
-3.17862401378828e-05
-1.18615958881353e-05
-2.7332245001685e-05
-3.22743563081255e-05
-2.95306701553753e-05
-4.37169705094267e-06
-1.56270100925615e-05
-1.81601945874718e-05
-4.13896795243844e-05
-1.23378459780649e-05
-1.12583671009396e-05
-1.96139692217306e-05
-3.49115712874588e-05
-3.26743339891078e-05
-3.35571142063342e-05
-1.50909053969093e-05
-4.37470761710858e-05
-2.99467179029878e-05
-2.36253334375168e-06
-5.93681974615121e-05
-5.09671637419688e-05
-1.53277266707723e-05
-2.9857072763222e-05
-2.86853424162204e-05
-4.79926057043802e-05
-2.47352720690471e-05
-3.44040061687822e-05
-4.20068461787567e-05
-4.64691276508541e-05
-3.83310386420595e-05
-1.28972050195598e-05
-4.02345862493293e-05
-2.89624265246306e-05
-2.18413229995924e-05
-5.22108189788158e-05
-3.48976392149029e-05
-5.00197116364031e-05
-3.5108347732567e-05
9.9624930701588e-07
-3.10174174775221e-05
-3.52656533550154e-05
-1.15837719999146e-05
-2.21276180725502e-05
-4.10613059028777e-05
-2.81531771543384e-06
-2.9289113144288e-05
-4.284738933281e-05
-3.62321957670132e-05
-3.79960297720512e-05
-5.48319056175858e-05
-3.38316953537929e-05
-3.80853343897702e-05
-7.0580945643685e-06
-3.15845837541394e-05
-5.976686695327e-05
-3.10490876660114e-05
-2.65203855959984e-05
-1.92199692826915e-05
-1.52476166281159e-05
-3.85068973578828e-05
-1.54471743626559e-05
-4.50717810515373e-05
-2.0024236201064e-05
-3.57447526090585e-05
-3.663432967092e-05
-6.04162153561988e-05
-3.89264423950369e-05
-5.98638203374429e-05
-3.92546116139328e-05
-3.61238313047495e-05
-4.79845167526671e-05
-3.0589526523275e-05
-4.49774117499619e-05
-4.60976458241529e-05
-1.40119318490563e-05
-4.17140960164259e-05
-2.80803710483671e-05
-2.58734975486545e-05
-2.39431631980531e-05
-5.54615154377711e-05
-3.86922075355059e-05
-4.65047375017626e-05
-4.08855072439205e-05
-1.98530564132589e-05
-4.72473876142382e-05
-4.49690113002353e-05
-1.60669772893691e-05
-1.64183607500547e-05
-4.61910648370913e-05
-3.76582346360512e-05
-3.73299346944565e-05
-2.68786935759324e-05
-1.24865311404309e-05
-2.94316023630226e-05
-2.08236460751994e-05
-3.67538467449688e-05
-2.31574517010951e-05
-2.26087711067519e-05
-2.65290152925928e-05
-3.14353061638474e-05
-1.51647907822995e-05
-1.2667419079572e-05
-1.05445806438138e-05
-4.04174800417413e-05
-4.06324735558834e-05
-3.82434990127502e-05
-4.35561925587744e-05
-1.22136891470468e-05
-3.31560338379439e-05
-2.58239128578665e-05
-3.24001843346532e-05
-3.52172014881326e-05
-2.4966592406517e-06
-4.24022442174529e-05
-3.73063452153654e-05
-6.26247344953694e-05
-8.81675518185118e-06
-5.67568988337426e-05
-1.80354601148776e-05
-4.80301160058574e-05
-3.23091339609587e-05
-5.79688094031408e-05
-3.87587922678065e-05
-4.00394348516119e-05
-3.69989826843895e-05
-3.62385995412592e-05
-4.20661903443545e-05
-1.26763466169645e-05
-4.01398172765577e-05
-5.91204064615689e-05
-2.64643255605232e-05
-1.67768542615007e-05
-1.67232313017519e-05
-3.45382819205372e-05
-1.78580610412189e-05
-1.45290290051857e-05
-3.79361994684136e-05
-1.98068682905973e-05
-4.15785579991522e-05
-3.46192804261067e-05
-1.18192141588392e-05
-3.71123391849498e-05
-2.09499207863237e-05
-3.2785863052913e-05
-3.03382295165921e-05
-5.62182779994639e-05
-2.65409163223432e-05
-4.53792103649145e-05
-3.92224652265771e-05
-7.13266709912266e-05
-5.371616197251e-05
-3.01631284765074e-05
-7.45550190947915e-06
-2.29374071845419e-05
-2.29381676192212e-05
-1.36948123703728e-05
-5.29011504718417e-05
-2.1183284498778e-05
-4.4729035206418e-05
-3.13648943534944e-05
-4.1059077941812e-05
-4.21719174128004e-05
1.04738968128966e-05
-9.69539511639571e-06
-6.10822542493421e-05
-1.73497594168315e-05
-3.07743482202187e-05
-3.83811606300295e-06
-2.60175059404266e-05
-2.54218334608125e-05
-5.6659595418549e-05
-4.43184172573958e-05
-3.17786468557437e-05
-7.90506458603708e-06
-2.28388021020806e-05
-2.29549835586905e-05
-1.41446128765766e-05
-1.56700426135162e-05
-2.70353572270624e-05
1.27667807900059e-05
-3.11232576960946e-05
5.15403309563498e-06
-8.09122001059766e-07
-2.56734161551399e-05
-2.96613923775598e-05
-3.44763275949064e-05
-5.19707170718799e-05
-3.11022159896953e-05
-3.9805819870998e-05
-7.97136272395853e-05
-3.38346788533246e-05
-5.50003730798685e-05
-4.34838992824438e-05
-1.92784853789045e-05
-5.19514965840053e-06
-3.590515057562e-05
-2.66370038336234e-05
-1.75015377264182e-05
-3.04494534176597e-05
9.19997849261636e-06
-1.64647609771566e-05
-2.2134215692405e-05
-4.11725307553261e-05
-2.10015176768929e-05
-2.58827683988378e-05
-3.7070965869654e-05
-2.90400283870185e-05
-3.06845168465386e-05
-3.20824028387039e-05
-7.33453736628999e-06
-3.10534444462079e-05
-1.59416484591134e-05
-2.45554340053584e-05
-4.26903864040426e-05
-4.41147976247763e-05
-2.29040261627915e-05
-3.30145459722541e-05
-3.80321899783271e-05
-2.45669659727741e-05
-4.39623210845707e-05
-1.51961249238074e-05
-3.71940075465363e-05
-3.49736110244735e-05
-2.67737403999712e-06
-3.1247012472726e-05
-3.7944391049179e-05
-5.41465083925608e-05
-2.24570836804658e-05
-2.77478474326002e-05
-1.93306156681967e-05
-2.51514443711047e-05
-2.98014170016825e-05
-3.17146918253514e-05
-3.2850397141238e-05
-6.06160911748028e-05
-5.52170945740403e-05
-4.83658312273489e-05
-3.68817371698671e-05
-4.67659901771575e-05
-2.39155559097925e-05
-4.53762149419284e-05
-1.15245871563348e-05
4.68167925182264e-06
-1.7128829651513e-05
-4.18626834221577e-05
-1.21303718457908e-05
-3.0478939148439e-05
-5.84181678382464e-05
-1.16371056244733e-05
-3.3556382370871e-05
-3.64794242416581e-05
-4.66081781774592e-05
-6.07025751351707e-05
-9.87566669938818e-06
6.4500380982534e-06
-1.9904601289063e-05
-3.81791333551969e-05
-4.66191309258136e-05
-5.55547036404972e-05
-4.42168902915231e-05
-9.4391357560202e-07
-4.79707354149982e-05
-3.26039703239598e-05
-3.93349390935107e-05
-5.4632916319941e-05
-1.32152563356841e-05
-1.9183902708775e-05
-3.47170832296319e-05
-4.71931999040825e-05
-2.35739331660531e-05
-4.76085346329937e-06
-3.77255875496702e-05
-3.63006571083243e-05
-1.32312718583218e-05
-1.6756107389389e-05
-5.11641342990293e-05
-3.53663725186696e-05
-2.59812693682151e-05
-4.7847465527966e-05
-2.98897052504981e-05
-3.43637246215703e-05
-5.20041063298266e-05
-2.83186979906801e-06
-4.93921360886817e-05
-3.65309902935573e-05
-2.1515715346097e-05
-8.08096692243374e-05
-2.81533619700472e-05
-5.45600109214199e-05
-3.82625155458367e-06
1.70094171539686e-06
-4.35161542135257e-05
-1.03408900525575e-05
-3.38319284678491e-05
-1.87932275197855e-05
-7.3130501637093e-06
-2.91591755234141e-05
-2.60473101574081e-05
-2.89672436015125e-05
-3.33187110267192e-05
-4.45897349886316e-05
-3.02862099054242e-05
-1.99360469564476e-05
5.29158797833961e-06
-2.54002332123212e-05
-2.90306711935057e-05
-1.68991617341803e-05
-3.41408866061077e-05
-1.1631677218715e-05
-2.46558818899928e-05
-3.8788743960708e-05
-2.1776890521607e-05
-2.16634978671861e-05
-6.74575740295618e-05
-2.16460139433432e-05
-6.04035822040096e-05
-3.08553495021689e-05
-4.16833843472121e-05
-3.01899013124147e-05
-2.83972439368416e-05
-1.5612253371501e-05
-3.25529748836694e-05
-4.12904657996942e-05
-3.11809688605627e-05
-3.15914126280265e-05
-4.11169458079427e-05
-1.13271907817074e-05
-7.85192634081118e-06
-3.02519324660852e-05
-5.00940427603108e-05
-4.35598608275784e-05
-3.03205666614225e-05
-4.63574570079992e-05
-4.19378820437294e-05
-1.16723681476355e-05
-9.39919628386387e-06
-1.97801169057859e-05
-4.41202132041653e-05
-2.92633414229686e-05
-2.55127256956417e-05
-1.13708696453762e-05
-3.07905949127965e-05
-4.71963699323606e-05
-2.23392404698158e-05
-3.96154258195939e-05
-3.12404627839323e-05
-5.2366364690494e-05
-4.99992764761586e-05
-4.21086741209511e-05
-3.92289248112588e-05
-4.24543932085358e-05
-1.30024930558036e-05
3.51803274237114e-06
-4.18756218321791e-05
-6.20095198225271e-05
-2.11265438199104e-05
-5.89149185150954e-06
-1.30923241884573e-05
-2.28642471983002e-05
-1.99274470190414e-05
-4.24542769794669e-05
-3.57688622724763e-05
-2.41881780398289e-05
-6.45064991472119e-06
-3.60821195442943e-05
-3.55383219407329e-05
-9.43874937353537e-06
-8.17745194758582e-06
8.29574160775425e-06
-9.32336301924659e-06
-1.916290472707e-05
-2.74830693345453e-05
-4.98829980734664e-05
-3.54787472675625e-05
-3.10463997470024e-05
-2.70260179895828e-05
-2.77655941227135e-05
-4.19924906602333e-05
-1.54396866199777e-05
-7.92077174875171e-05
-4.8276622127588e-05
-1.45248663930985e-05
-3.16352981475119e-05
-5.0464143501479e-05
-5.29650790599246e-05
-1.39297740565744e-05
-3.09801192470142e-05
-3.3577118290462e-05
-3.28506275198062e-05
-3.95508443885856e-05
-2.78358658604814e-05
-3.59238389134453e-05
-3.54983843905647e-05
4.26330109936789e-06
-1.97627583432065e-05
-2.44183380257599e-05
-1.82470460932468e-05
-3.58433805966647e-05
-1.38012634365262e-05
-6.46458161174279e-05
-3.69514361724701e-05
-1.61227597054769e-05
-3.23012154146529e-06
-4.02547705843894e-05
-1.87920136185706e-05
-4.34260185245959e-05
-2.13752910978825e-05
-3.97886700749983e-05
-6.72757534387631e-05
-1.72661408518769e-05
-3.82730003181316e-05
-1.38948544890269e-06
-3.62777290512478e-05
-8.29789945327576e-06
-3.47767151203264e-05
-3.60939082186219e-05
-3.56699404209827e-06
-2.47668644015573e-05
-2.75568200685728e-05
-5.67630571713376e-05
-2.43518550208765e-05
-2.26963337175449e-05
-5.83327389029351e-05
-2.74572182161567e-05
-6.9773302641833e-08
-1.8844949859361e-05
-3.46627132665069e-05
-3.09816385052032e-05
-4.62184592827199e-05
-2.16576032690074e-05
-8.2150037544298e-05
-3.69615591759526e-05
1.58688942857321e-06
-3.9369170387129e-05
-1.37402786802849e-05
-2.72889277889073e-05
-5.46996988504619e-05
-4.06178656415203e-05
-2.05059847362475e-05
-6.57824681348351e-05
-1.6954676858128e-05
-3.26579978519942e-05
-2.56112056794156e-05
-7.00650567293895e-06
-2.69393277263031e-05
-3.28212686005149e-05
-2.24032034854165e-05
-4.36126922700261e-06
-5.79408848061615e-05
-2.3145595026699e-05
-3.23045528328082e-05
-1.86360925984172e-05
-2.63390447282983e-05
-4.5180549410953e-05
-5.23273138764693e-05
-2.11292123295077e-05
-4.23430054999212e-05
-2.21682411188128e-05
-3.97184272102872e-05
-3.56204590956907e-05
-3.48634596925966e-05
-3.95728570206062e-05
-3.39755431336676e-05
-1.74940967602512e-05
-6.60363085105309e-06
-3.16055835955172e-05
-1.91993965784246e-05
-3.97012837878288e-05
-3.54133445308154e-05
-4.9994757309802e-05
-1.39158398498176e-05
-3.02745372219785e-05
-3.56498646854717e-05
-2.39226254022885e-05
-2.80152059501705e-05
-9.43989240962042e-06
-5.11160239180715e-05
-2.7874164893396e-05
-4.06016430858162e-05
-4.25137144189743e-07
-5.39594127420531e-05
-2.93587560939145e-05
-3.37203118177978e-05
-3.49017594682723e-05
-2.67689526025544e-05
-5.02056544506726e-05
-1.99251788677235e-05
-1.38627201212147e-05
-4.23701259655173e-05
-4.8665536258936e-05
-6.72175257130225e-06
-1.15606219215327e-05
-1.86051068127955e-05
-1.87940582633167e-05
-3.95108420667475e-05
-2.38681173308731e-06
-1.29867741516998e-05
-2.55847915330114e-05
6.35220731162859e-06
3.16155549802648e-06
-8.34789153720342e-06
-4.44698613867877e-05
-3.49427984600901e-05
-2.88430880654557e-05
-4.90955716313378e-05
-3.03006458639538e-05
-6.12875697405373e-05
-2.68488932781687e-05
-7.91680338832368e-06
-4.50853434133235e-05
-7.94774901004133e-06
-1.72218225762339e-05
-2.43051669584154e-05
-7.8803879419309e-06
-5.390988462918e-05
-1.763900672007e-05
-1.75125110833399e-05
-2.6018182834609e-05
-4.2267728382622e-05
-2.47245557926845e-06
-4.44161520587058e-05
-3.32038795453643e-05
-6.27004605817369e-05
-3.44977739801354e-05
-5.86955017128862e-05
-4.38181030692627e-05
-5.76956368906396e-05
-3.07464044054204e-05
-2.46282251680188e-05
-2.15405986783816e-05
-6.8652567610939e-06
-3.32781284434466e-05
-5.39262442533511e-06
-2.55013530715652e-05
-3.64818521597737e-05
-3.23465480408534e-05
-5.00355199470019e-05
-3.95504497978026e-05
-4.73474544404958e-05
-1.07667587026152e-05
-4.20853508373898e-05
-2.35973265714929e-05
-2.00107889607827e-05
-5.3674577221526e-05
-5.57421801427654e-05
-8.70135138698217e-06
-2.27340818371483e-05
-3.11906404052544e-05
-2.23609382054445e-05
-3.51021630265554e-05
-4.43776165941766e-05
-3.81519371488362e-05
-3.29008992707186e-05
-3.52117391059971e-05
-4.05009542933458e-05
-4.24176915527808e-05
-3.39272242729879e-05
-1.69262466910299e-05
-3.45352591122009e-05
-2.95086008136236e-05
-3.81230811408059e-05
-1.27061308999135e-05
-4.65857140562041e-05
-5.00129678416842e-05
-5.04459909572824e-05
-2.55000223808856e-05
-3.23857468037786e-05
-3.21774187822257e-05
-4.23638134943195e-05
-3.53116693626455e-05
-3.45762836977008e-05
-1.21265290469865e-05
-5.47021972812568e-05
-3.28864960435615e-05
-7.58120270353884e-05
-2.03844793954158e-05
-5.03124396235532e-05
-3.37420469419928e-05
-3.8064817172866e-05
-1.52997964458628e-05
-1.70400011485183e-05
-3.27259388371926e-05
-3.23113642441427e-05
-1.26940747523767e-05
-2.3927393914434e-05
4.16182172369325e-06
-6.92999711864064e-06
-2.04414060171628e-05
-2.49125080048747e-05
-3.98835220962549e-05
-3.86377223359978e-05
-3.58349241187021e-05
-2.37074226883251e-05
-5.28303400246511e-05
-2.63360929282152e-05
-6.64353163655677e-06
-3.31553998752786e-05
-1.14673300467561e-05
-4.46660865961564e-05
-1.15175487559026e-05
-1.08495671192624e-05
-1.74580811759038e-05
-4.02760691553083e-05
-3.01177320133836e-06
-1.15630799001526e-05
-6.04453649012856e-05
-4.47067095175098e-05
-3.09977842596445e-05
-3.14373167416608e-05
-1.0225594010875e-05
-2.96206877795093e-05
-4.59186524229908e-05
-4.92575371182701e-05
-2.60070432118933e-05
-1.33187340547087e-05
-7.2065040920261e-06
-2.76575855616267e-05
-3.61239661960344e-05
-9.27888706413438e-06
-3.12210726870519e-05
-4.38291358805861e-05
-4.01588838743817e-05
-3.60553340138799e-05
-2.30273468058681e-06
-3.25345658825715e-05
-3.15831255183244e-05
-2.76508451763467e-05
-2.74750229487637e-05
-1.74803653303604e-05
-3.66904381002178e-05
-2.6001639936511e-05
-4.08588958228666e-05
-2.15774231336085e-05
-2.37598601908282e-05
-3.86463357501977e-05
-1.02948507039783e-05
-1.77269202381583e-05
-4.02043071922628e-05
-9.58225845799919e-06
-3.20447767847767e-05
-5.26113945578177e-05
-3.08645552525634e-05
-5.15489989200581e-05
-4.6669972321518e-05
-3.3284886140624e-05
-4.33091066543731e-05
-3.20954784468806e-05
-4.6191230985428e-05
-4.6473242541269e-05
-3.33378675287749e-05
-1.82175988437193e-05
-5.90990542242485e-05
-2.06184260066163e-05
-4.62274087545916e-05
-9.29580862757193e-06
-3.92992891076224e-05
-4.26950113138737e-05
-2.81037380952454e-05
-3.54041929812504e-05
2.15766069492719e-05
-2.8703911406692e-05
-2.95886925039654e-05
-2.99407232224105e-05
-4.04307949616773e-05
-3.51010528511737e-05
-1.7181466120182e-05
-4.37396052596453e-05
-3.34369801646463e-05
-3.87984128527999e-05
-3.50669278238452e-05
-1.28040501735341e-05
-3.6587904319083e-05
-3.09692556171929e-05
-3.68934367605941e-06
-4.7421741216225e-05
-7.7047680967524e-05
-2.90271117425861e-05
-2.56308765622937e-05
-1.7842222773412e-05
-9.09900517568209e-06
-3.96432286866308e-06
-4.03394630401605e-05
-3.48806002138102e-05
-2.75604937693044e-05
-2.52198591392546e-05
-4.41226399958556e-05
-3.48136709856634e-05
-2.3106950632625e-05
-3.03249813025892e-05
-8.46959978281009e-06
-1.71842457609147e-05
-5.54081365727644e-05
-3.31014243682343e-05
-1.55661761362581e-05
-4.11427155192066e-05
-2.63664676504313e-05
-2.75986943699917e-05
-4.60658389709602e-05
-7.19710342169133e-05
-3.95795311725715e-05
-7.86278169584296e-05
-2.41664773229988e-05
-4.32689066134629e-05
-4.07457734195288e-05
-4.02704983292475e-05
-2.14631194792274e-05
-2.51579719341241e-05
-5.38097436183758e-05
-3.50179493594643e-05
-2.7300517688751e-05
-2.77684249841949e-05
-3.36607139998142e-05
-5.07469996590051e-05
-2.24838912839292e-05
-1.45296278999966e-05
-3.21232708170965e-05
-2.21353914041768e-06
-1.35888217449554e-05
-1.78202848334701e-05
-5.45969828243985e-05
-2.92565313354629e-05
-3.88449609776614e-05
-3.43762353742076e-05
-1.39003839293244e-05
-2.89330466169331e-05
-1.74566939449587e-05
-3.40446641487263e-05
-1.00703077938158e-05
-3.17728104683582e-05
-2.93897135247189e-05
-1.02601002078372e-05
-3.4092415904466e-05
-4.83941942634317e-05
-4.34207772999982e-05
-3.5785238943853e-05
-1.78144106048138e-05
-4.55887060324711e-05
-2.2943229985269e-05
-4.06746937117265e-05
-3.2932637639949e-05
8.55242570086096e-06
-2.23454949677371e-05
-4.12065505080546e-05
-5.05371776395553e-06
-6.16064060750287e-05
-2.6489969860105e-05
-2.63922062372825e-06
-2.24119706428149e-05
-1.26091863685446e-05
-2.01687595526974e-05
-4.57566550874566e-05
-3.86575342928295e-05
-3.45134183096021e-05
-3.290797895921e-05
-2.49634024275382e-05
-3.79446747944509e-05
-1.84143274358426e-05
-4.70987190429585e-05
-4.52234513897421e-05
-3.34641890278716e-05
-3.96746519130192e-05
-3.32842377470175e-05
-1.03137799834069e-05
-6.24827226311316e-05
-3.60823846772301e-05
-9.08437573537914e-06
-1.2666833389418e-05
-2.97548204277632e-05
-8.36835189508239e-06
-2.24231733744897e-05
-2.54280462689968e-05
-4.24903057959238e-05
5.35818046928589e-06
-2.96344128380146e-05
-2.10307177194494e-05
-1.45135844956176e-05
-5.73920727806687e-05
-1.63217914642172e-05
-3.25518746893398e-05
-3.46826790628517e-05
-1.80347221901894e-05
-3.16992940169467e-05
-1.63484717970981e-05
-2.85739514851126e-05
-1.77169353079432e-05
-4.51135513703551e-05
-3.58463155855899e-05
-5.36968526813729e-05
-1.99681855139195e-05
-5.25058880039813e-06
-4.04010096503571e-05
-2.32775534747883e-05
-6.15957279468521e-05
-5.11834203079102e-05
-4.39793827944125e-05
-1.61589340535518e-05
-3.98743605650296e-05
-5.92598815481028e-05
-2.75163912639565e-05
-2.84212558021984e-05
1.24215772172264e-05
-3.95690427213237e-05
-3.67948363473205e-05
-2.42412785433931e-05
-2.94810679152222e-05
-1.84164298860241e-05
-1.48060499633829e-06
-5.90946773734111e-05
-2.71280934338755e-05
-2.0311414871844e-05
-5.34854614282638e-05
-9.60659596032695e-06
-3.74257336024004e-05
-1.71896118545943e-05
-3.82879346826694e-05
-2.91832098415689e-05
-4.37885916748273e-05
-2.14362761219438e-05
-3.49058494606641e-05
-4.65646170436065e-05
-2.86751780396033e-05
-5.679789929371e-05
-4.5789683140048e-07
-4.525344230553e-05
-2.85269140446748e-05
-7.17226864881521e-05
-2.63953443072534e-06
-7.37076717308551e-05
-3.73558626950927e-05
-4.0368988451128e-05
-2.09220283052443e-05
-3.22602851727585e-05
-5.03472354163314e-05
5.67442672264755e-06
-1.85309139968219e-05
-1.84529049860029e-05
-4.24976954320736e-05
-1.40087729264907e-05
-2.69094816043056e-05
1.07537180044717e-05
-1.49988254847881e-05
-6.90800755892253e-07
-3.20821125374122e-05
4.16009194215272e-06
-3.86261781595388e-05
-4.04317133747669e-05
-5.42270414038743e-05
-2.24963326985305e-05
-4.57636813993621e-05
-3.63249798350633e-05
-2.96470587241661e-05
-4.87839230277293e-05
-2.15168466975401e-05
-4.05849279694552e-05
-4.13470320577583e-05
-5.30186564589859e-05
-4.06347185157708e-05
-1.31459515412276e-05
-3.65302606839723e-05
-1.46957026332545e-05
-3.03036049332657e-05
-3.23504664837583e-05
-4.46989570664544e-05
-6.01036991118332e-05
-2.85769878190238e-05
-2.33332783756983e-05
3.32974670629533e-06
-4.92904040775355e-05
-2.07626256005682e-05
-3.3405382085364e-05
-6.58706600597416e-05
-3.90818146685122e-05
-3.22172440867866e-05
-3.4363721579761e-05
-2.96195796647061e-05
-2.35802635391493e-05
-5.09384190202623e-05
-3.79774327221119e-05
-1.52403120650131e-05
-2.12532528679327e-05
-4.03752602061452e-05
-3.34291492155738e-05
-4.47357751035709e-05
-2.37137963030099e-05
-2.22515549643306e-05
-4.67935784329113e-05
-2.61006983174127e-06
-2.91291175926634e-05
-1.42586313688388e-05
-4.38057936368377e-05
-1.97669521730027e-07
-1.58614519454726e-05
-5.80613416098104e-05
-2.85260035928754e-05
6.09905247964756e-06
-1.36626490757568e-05
-3.8984325924872e-05
-3.84347847666274e-05
-4.02908532772333e-05
-2.55504770454587e-05
-3.12750559133065e-05
-4.73302658427111e-05
-1.15652670144179e-05
-4.9187589980217e-05
-1.68679656651057e-05
-3.38001571827052e-05
-2.68815038600909e-05
-2.60437983103557e-05
-2.71429595474149e-05
-4.33730402318171e-05
-4.84225039691151e-05
-4.28745379863872e-05
-1.84857606005788e-05
-3.4326696631042e-05
-3.48263756599676e-05
-4.51935350107526e-05
-1.91435810198587e-05
-2.31310965861106e-06
-3.22415052093172e-05
4.52955925769014e-07
-3.37513857912673e-05
-1.03988167042797e-05
-1.55160351702234e-05
-3.5130315110002e-05
-7.78659433780035e-06
-2.87233981987379e-05
-1.2235697555729e-05
-2.53817666306328e-05
-4.58383226964665e-05
-7.5516181553209e-05
-1.70125331416057e-05
-2.05836468523512e-05
-6.51970764874359e-05
-1.9372795906247e-05
-1.63871115731554e-05
-1.96918174054643e-06
-2.56405572265082e-05
-3.06841903067258e-05
-3.53707028184957e-05
-3.04673244482214e-05
-4.4901029824668e-05
-5.15852843601365e-05
-2.31769860807376e-05
-1.43331100435458e-05
-3.09871638170331e-05
-3.54969365080774e-05
-2.93633920056634e-05
-3.87416628862546e-05
-4.47888110020302e-05
-3.45052778199018e-05
-2.79989781133047e-05
6.40591922386022e-06
-6.15580937210827e-06
-3.94828266136322e-05
-1.41010267624762e-05
-3.31074237931812e-05
-1.22877080677297e-05
-2.87175129899657e-05
-3.62826319562947e-05
-3.92317981410723e-05
-9.17849229087906e-06
-2.67353113805299e-05
-5.43457377538655e-05
-2.72902130125485e-05
-1.88668212763278e-05
4.32588520368944e-06
1.6521442540009e-07
-1.71007890812088e-05
-3.4426435687828e-05
-3.31491180072758e-05
-4.91671825558675e-05
-5.03518444609966e-06
-4.10213547607787e-05
-1.25095163340017e-05
1.07328845673851e-05
-1.06292309065073e-05
-7.28545072057928e-05
-3.18661826688576e-05
-3.88539015295072e-05
-2.61531700723997e-05
-1.91573287363309e-05
-7.97352654528425e-06
-3.29518013600749e-05
-1.09171302120853e-05
-5.80430727490355e-05
-2.9970756043908e-05
-3.80030722455879e-06
-4.1458359428923e-05
-4.375851374533e-05
-1.84300603542718e-05
-6.62095955779707e-05
-4.45081508929702e-05
-3.82143990310108e-05
-2.88655550295524e-05
-1.16568104984843e-05
-1.53717305073878e-05
-7.96454795036148e-06
-8.44660585350658e-05
-4.12674069662035e-05
-3.18715510599058e-05
-5.09043500306205e-06
-1.5988969315908e-05
-2.31395402412001e-05
-3.17283610177353e-05
-3.5223911736685e-05
-3.23483259539775e-05
-5.04694375718052e-05
-4.52013695124466e-05
-1.17373415565939e-05
-3.19670690501239e-05
-2.71259045710445e-05
-4.3329837070971e-05
-2.41875544435661e-05
8.41907581444012e-06
-2.21114655428737e-05
-1.77900575884904e-05
-1.79647408977523e-05
-3.36140719203074e-05
-4.88269614333916e-05
1.01356387218049e-05
-2.23571634490763e-05
-1.69841055169789e-05
-4.30945237665616e-05
-2.34058106278893e-05
-2.87818299447698e-05
-5.33381413500832e-05
-4.44823257753859e-05
-5.18508647692257e-05
-1.35858618852581e-05
-2.09854484353686e-05
-3.79796355103486e-05
-2.98509750567568e-05
-3.5898120638924e-05
-1.15717163112609e-05
-5.8837788236797e-05
8.24213849139779e-07
-1.32812875263436e-05
-9.0187164818769e-06
2.4040357218948e-06
-3.2366751333854e-05
-3.23687149081714e-05
-8.22271280860802e-06
-2.83043422143667e-05
-5.54740492342887e-05
-4.44910944715613e-05
-4.81026486586118e-05
-2.73915936950803e-05
-3.01348567467522e-05
3.86833245390674e-06
-2.55052519847437e-05
-2.22807538175273e-05
-5.61525864935744e-05
-7.94410848101093e-06
-2.4582701917284e-05
-4.18732286197015e-05
-1.29853716584117e-05
-3.34935663270557e-05
-1.89084636782813e-05
-4.01701403927203e-05
-4.13784537547285e-05
-2.65267900460134e-05
-9.7716908597841e-05
-1.69482746637909e-05
-2.01361746682736e-05
-1.42060843954948e-05
-3.33933854498192e-06
-5.46507811973828e-05
1.38563556870932e-05
-1.12097842958883e-05
-2.46315224624804e-05
-4.21650486205142e-05
1.9215932948594e-06
-6.37485377335865e-06
-2.60419953863938e-05
-9.64613176533224e-06
-3.78952455663992e-05
5.26291896050104e-06
-1.36018852330812e-06
-2.27397659673101e-05
-5.51737680283409e-05
-2.42386882858702e-05
-4.17330769502469e-05
-8.51090664630653e-06
-4.36493378952576e-05
-4.53440881354821e-05
-3.78848387604267e-05
-4.60426723473751e-05
-3.59251248153857e-05
-1.92684527629191e-05
-7.87574434127821e-06
-4.06701242299024e-05
-9.41236377476083e-06
-2.57959739106524e-05
-3.55754477383703e-05
-5.05150297747578e-05
-3.95549404348437e-05
-5.38914526803175e-05
-1.7151445877916e-05
-2.41484881695634e-05
-2.11718403373285e-05
-4.04500682775159e-05
-6.00369519548859e-05
-6.54576414161062e-05
-2.94467459521922e-05
-4.53307026549032e-06
-1.8512399395912e-05
-4.87147878080686e-05
6.71972959450719e-06
-2.55938201576353e-05
-4.70463396559372e-05
-2.25241611730665e-05
-5.21210969473839e-05
-4.28132632906069e-05
-6.9880407364479e-05
-2.69779087432555e-05
-2.98162040504401e-06
-1.82683032131029e-05
-1.97773522532721e-05
-5.27504539274699e-05
-2.02700561191961e-05
-2.61504845643151e-05
-3.91852334714052e-05
-4.06709629237501e-05
-2.32673141568701e-05
-3.78113969376484e-05
-2.92472247474757e-05
-3.09542076085443e-05
-1.72002635675365e-05
-3.45610997713934e-06
-3.47318964223597e-05
-1.46668064025721e-05
-2.16002592214109e-05
-3.9806732341629e-05
-2.23091748437365e-05
-5.51810585716174e-05
-2.79430698055674e-06
-7.03386742826585e-05
-3.39089543431743e-05
-4.53265746572279e-06
-4.67747219705953e-06
-3.04645247941283e-05
-3.79454567014955e-05
-2.3353787173725e-05
1.2535940236776e-08
-2.47594093220151e-05
-3.40891632037455e-05
-5.10716545029583e-05
-3.61736798108061e-05
-1.53669723507373e-05
-4.44312285198456e-05
-3.39750413242798e-05
-2.27060859467124e-05
-1.51712800380942e-05
-4.40879675542862e-05
-3.73834735007357e-05
-3.51926409171419e-05
-7.29404624994574e-05
8.73735368322388e-07
-1.21479792190459e-05
-8.38758441197395e-06
-1.4928964848581e-05
-4.07277754299215e-05
-4.54411287584664e-05
-1.51244987485101e-05
-5.12664888561919e-05
-1.32384154725622e-05
-4.79635232238864e-05
-4.38004613625587e-05
-1.46955854931112e-05
4.61717420952446e-06
-4.81173830001143e-06
-3.44551346453747e-05
-2.20066141503358e-06
-5.81012344905094e-05
8.30590530246496e-06
-7.57645363735269e-06
-1.11782640382949e-06
-4.67730117908336e-05
-3.11423764456082e-05
-5.88653233226953e-05
3.60955588418917e-06
-4.0343858079124e-05
-2.2720699695883e-05
-2.65502183595653e-05
-5.9002060033314e-05
-9.62770355826881e-06
-1.97864522069746e-05
-1.35312847661485e-05
-2.40042104544996e-05
-4.19109314288159e-05
-2.34499547289589e-05
-1.73142612644152e-05
-4.83462021812435e-06
-6.58298897711113e-06
-1.35745971591359e-05
-4.74177669466857e-05
-6.0375750773877e-05
-4.12761911543279e-05
-4.56700603305612e-05
-5.53271292342904e-05
-2.51842842851935e-05
-5.12238071952663e-05
-6.14407578089893e-05
-7.72727853944623e-06
-4.01514343536859e-05
-4.60821835255556e-05
-3.13928302107879e-05
-2.15661257610733e-05
-3.85467507370859e-05
-3.76875633144084e-05
-3.57394444497366e-05
-2.42977590590086e-05
7.84886142510751e-07
-1.44072795021411e-05
-5.18853568845544e-05
-4.34855970917889e-05
-4.40606697799437e-05
-4.19013265438199e-05
-1.63041080700547e-06
-1.49166148580019e-05
-2.06730467977331e-05
-4.95137183486982e-05
-2.3210144876655e-05
-3.78801001766266e-06
-4.18589476946191e-05
-4.66649920637386e-05
-2.78356601500112e-05
-3.82075911896514e-05
-2.88091802067573e-05
6.50328433524365e-06
-5.72264893692272e-05
4.83656321659502e-06
-6.56632413997664e-06
-1.03687287249391e-05
-2.10844256599092e-05
-3.80965874669742e-05
-5.47240569863156e-05
-1.69493383994106e-05
-1.64627936458641e-05
-3.57243815624076e-05
-3.15867295261911e-05
-4.01344190747733e-05
-5.56220006000312e-05
-1.24997102642141e-05
-2.10796900427354e-05
-4.1126116669314e-05
-5.84383490272013e-05
-3.70529555009532e-05
-2.4978037684921e-05
-3.54496158537625e-05
-4.32347642335797e-05
-4.59254444963711e-05
-2.74443911248391e-05
-1.86754291815478e-06
-1.38388905609384e-05
-2.5741621185656e-05
-3.4644093269501e-05
-1.81674997710306e-05
-3.48861940649387e-05
-4.22719871510488e-05
-4.86917991134295e-05
-2.9428559748489e-05
-1.69555284637242e-05
-3.8678616406692e-05
-3.45709632371978e-05
-1.68281647626752e-05
-3.5532102317934e-05
-4.1113806408507e-07
-4.92088779001482e-05
-2.19536486003088e-06
-1.47404110285412e-05
-8.42387311801301e-06
1.15086759157513e-06
-1.53597768299383e-05
-3.47652968572202e-05
-4.7347887201955e-05
-4.7744214473207e-05
-8.44358478414702e-05
-4.78899521206023e-05
-3.02441470864575e-05
-5.14611390531366e-05
-1.47227591036239e-06
6.2319677075372e-06
-1.14162277019486e-05
-4.77213077026498e-05
-2.78034790877501e-05
-4.21996356785392e-05
-6.37752006721079e-05
-1.1080512152583e-05
-1.84667653702687e-05
-3.58150515590531e-05
1.59734070199086e-05
-3.84205947583112e-05
4.11844845480502e-06
-2.21690392410281e-07
-5.13249360634233e-06
-3.66080494884919e-05
-3.49983858319043e-05
-1.37424912067999e-05
-1.67281176734469e-05
-2.02860536512845e-05
-3.40594020449479e-05
-3.50959006764156e-05
-3.82390232130695e-05
-2.76687152777736e-05
-1.27620702311606e-05
-3.32702783057682e-05
-5.57443551284139e-05
-2.33212563645666e-05
-3.74423089159074e-05
-5.53173127460468e-05
-4.19262543310783e-05
-4.81798324747728e-05
-3.92288529568148e-05
-2.12497415614629e-05
-2.35216661416533e-05
-2.44641666690745e-05
-8.13506926145968e-06
-1.79342326106974e-05
-2.78012947552738e-05
-4.8011247293548e-05
-2.94709850910363e-05
-4.51342050961789e-05
-2.1031034004875e-05
-1.10198380828044e-05
-4.03069109045301e-05
-1.47976573658355e-05
-8.21341097295776e-05
-3.18708822944369e-05
-3.40924918401054e-05
-3.23071214072632e-05
-2.08960041851972e-05
-4.76591244816467e-05
-2.85712892767474e-05
-8.12771464815161e-05
-1.14621522657014e-05
-5.38954257500931e-05
-1.25230813499285e-05
-3.64682127028737e-05
-3.2885220614976e-05
-3.34029342416245e-05
-2.37639701122119e-05
-4.31542136604285e-05
-3.80069798538831e-05
1.28266310367689e-05
-4.1966250992575e-05
-3.65066466606282e-05
-4.51037883833986e-05
-4.28878987798438e-05
-7.84779454145754e-06
-1.57138820420173e-05
-3.33330027033813e-05
-4.99106799402925e-05
-1.68560225363609e-05
-2.61015929385954e-05
-1.40866450644803e-05
-4.02821569543545e-05
-1.96032668407807e-05
-1.62548138439553e-06
-2.84087703417127e-05
-3.38001216844871e-05
-3.5281324487733e-05
-1.30551101150099e-05
-3.7113274914867e-05
-1.36885624931418e-05
-2.78986576505203e-05
2.02448078202722e-05
-7.50827056279571e-05
-3.96877125820285e-05
-2.86581041621504e-05
-4.99738116750059e-05
-3.66985637591088e-05
-2.13147410237793e-05
-5.18276963780173e-05
-5.183989974668e-05
-3.6640425509766e-05
-1.14952958203367e-05
-8.39379992221122e-06
-2.97819027393801e-05
-3.53627219117994e-05
-4.44917242729292e-05
-8.7466133530349e-06
-2.75530338334698e-05
5.60466927587366e-06
-5.61260977836253e-05
-1.43641371425162e-05
-1.34955947699794e-05
-3.34806439709351e-05
-4.07888147901889e-05
-1.83127594951543e-05
-2.0216722060559e-05
-1.18768853622831e-05
-3.77267916326053e-05
-2.46253282197451e-05
-2.18882359935898e-05
-9.33875175429571e-06
-1.83541927230501e-05
-3.81652357229634e-05
1.31288534897809e-06
-4.29044544621892e-05
-5.94233651950425e-06
-3.70425315306597e-05
4.24758687289586e-06
-4.14839277702068e-05
-2.60380597684442e-05
-3.00327959694479e-05
-9.62361532527327e-06
-2.61112279017697e-05
-2.31748600367314e-05
-4.42395362138387e-05
-2.96305494201379e-05
-4.20392266839888e-05
-1.95588810391277e-05
-4.92438180104835e-05
-1.33982706055545e-05
-1.00516909617941e-05
-3.69136259044034e-05
-1.77405466740305e-05
3.23265370155043e-06
-2.90218549169632e-05
-4.03871874682163e-05
-4.12913647550321e-05
-9.36597327421798e-07
-4.79079284124829e-05
-2.94752434206491e-05
-3.30676774259529e-05
-2.25253301608876e-05
-2.59323680262113e-05
-3.72946513436502e-05
-3.10362822849767e-05
-5.96171319744626e-05
-6.32436419676525e-06
-5.31727511512574e-05
-4.29555420852155e-05
-3.02275677597611e-05
-5.77016921653734e-05
-4.25802370734685e-05
-2.30502926553059e-05
-3.24725952397946e-05
-2.9595762774016e-05
-6.72903103942165e-05
-4.54519481589379e-05
-3.82393974988729e-05
-2.32696129276446e-05
-2.88844507541423e-05
-1.70792841228899e-05
-2.27659580425665e-05
-2.78389073771439e-05
-1.90980794847585e-05
-2.5254743608688e-05
-2.76033261872239e-05
-3.04595561359451e-05
-2.73288453157815e-05
-2.19175353854059e-05
-4.74942918276406e-05
-2.60336284812759e-05
-2.65095974579883e-05
-5.55518740761021e-05
-2.85483644004092e-05
-3.37154906372465e-05
-3.67494582300183e-05
-2.75498280230826e-05
-1.45505207122887e-05
-4.09440225329174e-05
-4.04246738647266e-05
8.53203610377953e-06
-4.51434744926013e-05
-2.8881804530071e-05
-3.06338712606929e-05
-2.04433549568245e-05
-3.78660856715763e-05
-1.36582100590499e-05
-6.01829730715406e-05
-4.29883498178462e-05
-4.58315814631168e-06
-1.91560033364269e-05
-3.2199136805129e-05
-3.02100837413815e-05
-4.69293985464389e-05
-3.78545975616136e-05
-1.49549508541465e-05
-4.30012951945991e-05
-3.49941428214703e-05
-2.15704389348998e-05
-4.50570990961967e-05
-4.96164521378977e-05
-2.07627031215897e-05
-1.51455897605115e-05
-4.20829926054313e-05
-2.01948468777573e-05
-3.9339682881709e-05
-3.6744314170039e-05
-5.58021923447335e-05
-2.91421603304297e-05
-3.07323002327797e-05
-7.01888059516246e-05
-3.22967848066801e-05
-1.32362540581536e-05
-1.53467363165847e-05
-5.92219599969767e-05
-1.90083391571577e-05
-6.8837990881186e-05
-4.50720161563579e-05
-1.6379576965308e-06
-6.26868339440078e-05
-3.35850811643095e-05
-1.80469272680026e-07
-1.5958578183726e-05
-2.20022572160089e-05
-2.50820472272744e-05
-3.37442431949291e-05
-2.13541628488178e-05
-5.64369692864869e-05
-5.0124814938605e-05
-4.48907166368532e-05
-1.00991849012033e-05
-7.81072309667313e-06
-2.75552675440563e-05
-3.65342947452395e-06
-4.43495854943589e-05
-2.47605945444647e-05
-2.06369988657407e-05
-3.9426445421783e-05
-4.81638490034947e-05
-3.60948119414797e-05
-2.73490850492883e-05
-1.5257161026559e-05
-3.42381410368131e-05
-3.23894429553628e-05
1.53897285138407e-05
-2.76876016634067e-05
-2.22869551726075e-05
-2.07578829953747e-05
2.05575169697647e-06
-4.64242539402127e-05
-5.58153511677303e-05
-1.32203414764236e-05
-3.69089775023271e-05
-3.98465030294658e-05
-5.92496021197559e-05
-3.06898094422078e-05
-4.46880666973822e-05
-2.68911212178291e-05
-5.03638756293847e-05
-5.53607310027763e-05
-2.41461236623154e-05
-4.53044835233448e-05
-2.30840889969257e-05
-1.29606470088938e-05
-1.64084056246598e-05
-3.13886863634898e-05
1.83998039621047e-05
-2.51794248388609e-05
-4.74142715380153e-05
-4.60531221031567e-05
-3.33257921542355e-05
6.72515236459678e-06
-3.52072343434928e-05
-2.63618910657581e-05
-3.14300883033383e-06
-1.06901722570071e-05
-6.59434297739155e-05
-3.62212561661429e-05
-5.07254097818314e-05
-2.0754339528308e-05
-3.09204308835776e-05
-1.30043904239561e-05
-7.1870436880393e-05
-3.64539989750645e-05
-4.99245922469201e-05
-3.61729731896309e-05
-3.05187383976367e-05
-2.75528877785932e-05
-3.17565762216913e-05
-1.25628518745339e-05
7.37335757213183e-06
-5.19378177705774e-05
-5.91180681652181e-06
-3.94568418500601e-05
-1.85702069029001e-05
-1.57582839508156e-05
-3.48409366536184e-05
6.11564509666744e-06
-4.72084750831744e-05
-4.80957819523157e-05
-4.28019085680181e-05
2.98166000440847e-07
-3.57989415437446e-05
-4.45004282414155e-05
-2.48304786520547e-05
-2.8136081849408e-05
-1.72671272534655e-06
-4.37957109365117e-05
-2.13941977594015e-05
-5.98969803148978e-06
-2.99467915174046e-05
-2.16418255968199e-05
-1.94733474657082e-05
-6.057213673638e-06
-4.08813308639593e-05
-1.77280193793815e-05
-3.47820266475945e-05
-5.84259118989603e-05
-3.90745291797423e-05
-8.12670342475572e-06
-1.22017147635245e-05
-1.55003504266125e-05
-1.73066344434787e-05
-3.30086370991839e-05
-3.11949677776244e-05
-3.91558892985259e-05
-2.97848970334406e-05
-2.51601695731161e-06
-1.93103336844755e-05
-3.53077841453516e-05
-1.45063529153488e-05
-3.86879051831938e-05
-3.41329422580832e-05
-4.15959997887755e-05
-5.17750410320181e-05
-3.05649033182572e-05
-3.03227157033284e-05
-2.63582396921286e-05
-4.51144797544897e-05
1.43453306781754e-06
-3.59322440731056e-05
-3.23284642034445e-05
-2.44423912398899e-05
-1.22566736480326e-05
-3.18791248737416e-05
-1.91783492792673e-05
-2.85580694367579e-05
-6.45524900169711e-05
-2.12254781653163e-05
-1.40519211373363e-05
-3.27955857334755e-05
-4.52914013902337e-05
-4.29321007863697e-05
-3.65466993898972e-05
-5.54359131995681e-05
-3.95567939577826e-05
-4.14876751149942e-05
-2.41893858746678e-05
-1.46470409028654e-05
-3.63851554553007e-06
-2.41462086065144e-05
-3.24038442602778e-05
-2.18175516253021e-05
-1.06291562357306e-05
-1.88814003250158e-05
-1.98609515269941e-05
-6.02260437318706e-05
-1.33895591761397e-05
-2.23639811710454e-06
-1.79472818059777e-05
-5.46263186543685e-06
-4.954422195815e-05
-3.28372101972853e-05
-6.72575612437837e-05
-1.19744616593107e-05
-5.89490386717062e-05
-1.59988009993147e-05
-3.39113834465102e-05
-4.02432876094156e-05
-3.42933265907981e-05
-3.49961079452448e-05
-7.01480728811142e-05
-2.88690400503372e-05
-4.77730544336116e-05
-2.76562219768916e-05
-6.8157223808106e-05
-4.93936868142778e-05
-2.45283256186053e-05
-2.99898856641247e-05
-5.42403052999592e-06
-1.83471547187209e-05
-5.433348452532e-05
-5.80261776308924e-05
-3.0901161596102e-05
-4.18779451027951e-05
-3.48300162247358e-05
-3.43731860116028e-05
4.95016464892988e-07
-1.91734444670037e-07
-2.17007265506815e-05
-3.77843797620049e-05
-2.10686830200796e-06
-1.40867976910541e-05
-6.03143490213557e-05
-2.0187384151603e-05
-2.99337734669601e-05
-3.56210377165962e-05
-1.38288167222528e-05
-2.4030061445389e-05
-2.6523781271939e-05
-3.44950287409442e-05
-2.6656917106555e-05
-3.44247045814169e-05
-2.62704986683159e-05
-1.40825223308359e-05
-3.50760335512959e-05
-4.56647211873989e-05
-5.19980411864494e-05
-3.82609652851296e-05
-4.54926738617891e-05
-2.16603864666518e-05
-3.36205472377792e-05
-3.10711270138325e-05
-3.04828813442886e-05
-2.46639130889556e-05
-5.13798064807085e-05
-8.86442491755468e-06
-1.90339190153376e-05
-3.67740207195474e-05
-1.47655627118345e-05
-9.69040508584924e-06
-3.58807591369922e-05
-3.34542001608482e-05
-5.43219663007285e-05
-1.76700586759728e-05
-5.12768062309955e-05
-5.7590732887332e-05
-4.95112306350677e-05
-1.47747138707924e-05
-2.59476420827502e-05
-2.40643454285731e-06
-5.05810868628197e-05
-2.96761513734319e-05
-4.08376307069427e-05
-2.10035674714007e-05
-5.61666097776952e-05
-2.26873221311188e-05
-4.02485302451514e-05
-3.31140520275125e-05
-2.27061433579948e-05
-1.82436912626026e-05
5.7411642812604e-06
-1.28747215201393e-05
-2.18783614328615e-05
-1.60291265578597e-05
-5.63564159906168e-06
-4.78569379241828e-05
-3.42933179413745e-05
-6.83366027045258e-05
-4.35079494950517e-05
-2.80488496344778e-05
5.70338646888455e-06
-5.30276350373887e-05
-3.63538824973037e-05
-4.19137767908412e-05
-7.50604710866305e-06
-1.3094504801711e-05
-5.04587324078146e-05
-5.26598862716821e-05
-2.26171452425377e-05
1.15370409552177e-05
-1.00434098096238e-05
-4.39881047920293e-05
-3.16993920343822e-05
-1.08077036835764e-06
-3.54127107849825e-05
-1.65056570266836e-05
-3.68470996106228e-05
-4.81333333658961e-05
-4.14091991610255e-05
-4.81141442838425e-05
-4.65075280269709e-05
-1.96041564922961e-05
-3.38083915880589e-05
-5.1458714657546e-05
-3.95520078200434e-05
-6.23915837025911e-05
-2.64918582454404e-05
-3.91376437479203e-05
-2.90840659031215e-05
-5.82057749992913e-06
-4.44182248194633e-05
-6.93798874396269e-05
-5.30678294497164e-05
2.51569492650987e-06
-2.36533976641038e-05
-2.86540667296201e-05
-1.54274788258279e-05
1.74702852123283e-05
-1.64166205770638e-05
-1.62691056558871e-05
-4.15993600299885e-05
-2.7020368711077e-05
-4.24508906111349e-06
-2.42862133232609e-05
-2.05794057619151e-05
-2.21029369715181e-05
-4.89495010070001e-05
-3.77406431994903e-05
-3.01649313977118e-05
-4.79654431137706e-05
-3.31646705665185e-05
-3.33088887252946e-05
2.03940404648908e-06
-2.60797451156803e-05
-6.42006429122049e-05
-2.43088668477373e-05
-4.05653135526577e-05
-7.413864149293e-06
-4.49087107879248e-05
-1.81892946916298e-05
-3.28901527157944e-05
-1.36148645473326e-05
-5.9124077717075e-05
-4.17188255819565e-05
-5.83922800428676e-05
-2.61516626314821e-05
-2.27442487901702e-05
-1.73633527837008e-05
-5.18143965373708e-05
-8.62329891061077e-06
-3.17464217492491e-05
-8.889822674169e-06
-4.76140874016615e-05
-7.08669677921703e-05
-2.92175978706952e-06
-2.2463602077414e-05
-2.86987496896306e-05
-2.77475974845632e-05
-5.0000594287897e-05
-2.56102317268707e-05
-3.04772373248e-05
-4.29483002961889e-05
-6.56610565080885e-05
-6.27022640487527e-05
-1.3132088567365e-05
-3.50603085897518e-05
-1.69730208296053e-05
-3.52713121131204e-05
-3.55808148903682e-05
-1.17134841794915e-05
-2.22065424678906e-05
-3.25770808617602e-05
-2.67326047575845e-05
-9.55984461628011e-06
-5.69975788664032e-05
-3.84995383676611e-05
-3.75171178404553e-05
-1.25214112679635e-05
-5.17159647789731e-05
-3.72676191744104e-05
-4.14947362418678e-05
-4.41834102892465e-05
-2.34332274622698e-05
-1.96420959567238e-06
1.39030472980147e-05
-2.02626277719748e-05
-3.80355236154432e-05
-5.55465235859727e-05
-4.45312830366453e-05
-3.13654207025907e-05
-4.20836858008154e-05
-6.47843570614108e-06
-1.00277731104471e-05
-4.33061704424505e-05
-6.0547577957688e-05
-5.33074188054364e-05
-3.53956296610331e-05
-9.17450077592799e-06
-2.84564586570716e-05
-5.01432804973791e-05
-4.69517637192289e-05
7.09246185981286e-06
-4.25877381538368e-05
-1.03727208350586e-05
-2.12544646184102e-05
-4.4860093292845e-05
-5.03884950003446e-05
-5.64616920534391e-05
-2.73531422700185e-05
-4.3259415904949e-05
-5.77854959920142e-06
-1.54146822611021e-05
-1.35926530095915e-05
-3.04727999131501e-05
-1.04847550855954e-05
-1.15502290194055e-05
-1.74849117283809e-05
-6.14706311817469e-05
-2.87075045121063e-05
-4.81336036803701e-05
-2.94076809916051e-05
-3.67252635509875e-05
-4.06315656946e-05
-3.4265287301904e-05
-7.13789719416783e-05
-5.37173010162012e-05
-6.53421440742977e-06
-6.98417949301211e-05
-4.92348375926392e-05
-4.51746029614957e-05
-2.79736639062925e-05
-2.92056579221695e-05
-3.99210457065192e-05
-5.39885024652727e-06
-2.59741267102305e-05
-3.41888706681032e-05
-4.61039884410556e-05
-6.2075617216488e-05
-3.59626716149802e-05
2.86099381103894e-05
-2.88648974855938e-05
-4.06927718960305e-06
-3.2535960251246e-05
-3.8941209592186e-05
-9.81754770874253e-06
-1.05280683042778e-05
-3.0935150210112e-05
-2.03490442123559e-05
-2.62645763450268e-05
-4.64072155282922e-05
-3.46227638259628e-05
-4.98340700086973e-05
-3.48180487390522e-05
-4.19160000027543e-06
1.41993092296018e-05
-2.10878908014438e-05
-1.93162665584849e-06
-4.76315893769095e-05
-4.64463284948878e-05
-1.09597250586669e-05
-3.27179251316151e-05
-7.3956221866968e-06
-2.63718241315862e-05
-4.26916650456794e-05
-5.40982659680914e-05
-1.10133072504171e-05
-2.46301095592453e-05
-2.80849602804363e-05
-5.19806683690164e-05
-5.8432985487298e-05
-1.86015559915738e-05
-1.74135775190448e-05
-4.45120069284411e-05
-2.96381654836066e-05
-6.86529922783112e-05
-1.58919750806323e-05
-3.70386852673276e-05
-1.41396986556396e-05
1.31062679618792e-05
-2.12147267264636e-05
-4.07109778799657e-05
-8.73421338802908e-06
-3.80971404393954e-05
6.82030489060933e-06
-3.22371921814887e-05
-4.38809696073187e-05
-3.92835321006584e-05
-4.83848581543814e-05
-1.61805017479302e-05
-4.84764136235212e-05
-1.9485282563254e-05
-5.41494602337349e-05
-3.25085679053819e-05
-5.15856078932962e-05
-4.22573378598426e-05
-1.03409241900185e-06
5.19006365231869e-06
-3.94412288703414e-05
-6.78881665893968e-05
-2.78927650310162e-05
-5.4908765073991e-05
-5.04668729418059e-05
-3.96085620647867e-05
-4.08406285393838e-05
-3.44905486284245e-05
-1.58400767786798e-05
-2.53889521086197e-05
-4.38273154948637e-05
-5.23167415200198e-05
-5.06053711129727e-05
-1.3739004864952e-05
-4.15773993015129e-06
-8.97128193408545e-06
-2.98687843737211e-05
-2.44938576840243e-05
-3.13908254536427e-05
-2.59882529196016e-05
-5.21782800043315e-05
-3.59359345884508e-05
-2.90380395517758e-05
-4.71597934434909e-05
-3.4799153293237e-05
-3.32536461998625e-05
-2.41203042289325e-05
-5.78336450521011e-05
-3.0246925191432e-05
-4.20888432788195e-05
-4.87804408257713e-05
-2.65429922611827e-05
-4.23743087077617e-05
-3.42389356770134e-05
-8.40549251866573e-06
-3.06710254519638e-05
-4.63528401562177e-05
-1.35660127286041e-05
-3.50301802407593e-05
-4.01395917987757e-05
-6.02576149844317e-05
-2.69436910547262e-05
2.86303814064486e-06
-2.33178732840384e-05
-1.56886800954134e-05
-2.43865769387351e-05
-2.18147861786993e-05
-2.07395756159624e-05
-1.72900348595717e-05
-4.50453664276111e-05
-4.50196312341314e-05
-3.19391889410333e-05
-5.22427716562597e-05
-3.26369742763855e-05
-1.73925697911955e-05
-2.80504758809222e-05
-2.80998949714756e-05
-3.54970764381347e-05
-2.71019954601189e-05
-2.64719056169786e-05
-4.95280414277392e-05
-3.20672787518348e-05
-1.45368966039725e-05
-5.38026057522162e-05
-5.7531978495595e-05
-2.11777155035481e-05
-1.30040718141927e-05
-2.9736382181619e-05
-2.13931944617694e-05
-2.69194233895722e-05
-5.66760927048073e-05
-6.86738106403064e-05
-4.4454368474817e-05
-9.34447541732084e-06
-2.21488517862525e-05
-2.94513112351247e-05
-1.95131942660359e-05
-3.30384350240475e-05
-2.9331626985999e-05
-1.45628317824333e-05
-3.24675303768749e-05
-1.84853935667197e-05
-3.52066126316313e-05
-3.156164239472e-05
-3.03116829583218e-05
-3.42458177030942e-05
-2.95375520288528e-05
-1.5611568280581e-05
-4.81208756704693e-05
-3.81231399005057e-05
-1.58063182219717e-05
-3.18169419335879e-05
-5.56091740930153e-05
-4.31630359721967e-05
-1.40723878358953e-05
-5.68963220418765e-05
-4.05932412542384e-05
-5.15609430134096e-05
-4.11447435623889e-05
-2.20588169863022e-05
-1.17856986729399e-05
3.51573162128914e-06
-2.66559191440346e-05
-4.45000643835534e-05
-6.72984577893197e-05
-3.21464820671242e-05
-5.4641244769943e-05
-4.69985884017236e-05
-1.45689960968121e-05
2.27306313647558e-06
-5.61204549531712e-05
-3.53023815452492e-05
-3.73047727086771e-05
-1.95015434407554e-05
-5.53600720774652e-05
-9.80927540507072e-06
-5.25103501885341e-05
1.1587577388121e-06
-3.81973998927428e-05
-2.54365536851998e-05
-3.46101167593181e-05
-4.48435569352817e-05
-3.74733827023864e-05
-4.25953107102187e-05
-2.64983460827889e-05
-5.14882881753726e-05
-4.51763192321789e-05
-3.1123849750864e-05
-5.22099081263349e-05
-2.15605274418638e-05
1.57775324658089e-05
-2.05867796660456e-05
-4.67107366559687e-05
-4.84127153840414e-05
-3.09202388706174e-05
-2.33236126499711e-05
-3.20616609615506e-05
3.45577435367207e-06
-2.51509516571153e-05
-2.19179031618859e-05
-3.78780780924838e-05
-4.67987073625918e-05
-4.9841492997421e-05
-3.77477612919226e-05
-2.88829800286397e-05
-3.2180595626532e-05
-5.64922874530297e-05
-2.4337137815183e-05
-1.03052036056871e-05
-2.85711809791083e-05
-3.00352475342046e-05
-6.13462179047024e-06
-3.29572133940628e-05
-2.59280263243389e-05
-5.93512616454526e-05
-1.66030307932057e-05
-2.62150948742803e-05
-3.13837050419976e-05
-2.9101823055702e-05
-2.58628653133847e-05
-3.1307571219041e-05
-5.23670859065679e-05
-2.87959199930216e-05
-5.36522288115032e-05
-5.80380812032727e-05
-8.49573959512687e-07
1.44311580734055e-05
-3.71980257834497e-05
-3.35230871938062e-05
-2.94972760782347e-05
-4.63213688251387e-05
-2.73683424125502e-05
-6.47157726950536e-05
-3.00530210820154e-05
-2.56475978442422e-05
-4.89373637227567e-05
-2.37588010940491e-05
-2.70508228429105e-05
-3.49580800846478e-05
-3.0207206070353e-05
-3.87601224657378e-05
-2.75364739801504e-05
-3.55912149760572e-05
-4.38208265023478e-05
-1.09295497298141e-05
-8.94933943962506e-08
1.71013424068436e-06
-2.81631533047922e-05
-5.56766739305226e-05
-3.21022912695989e-05
-3.98416479257077e-05
-6.19169658921012e-05
-4.75046186689555e-05
-1.84500874439331e-05
-1.88680180007111e-05
-8.0072834417455e-05
-7.11562177982902e-06
-1.24335363704755e-05
-3.83699513812245e-05
-3.8772567379763e-05
-4.62849627902247e-05
-3.7513701377687e-05
-4.00093766103204e-05
-3.67335312456689e-05
-4.69681310088375e-05
-2.43329061153151e-05
-4.20169532976034e-06
-5.78260092873392e-06
2.51162441623512e-06
-4.04378584971211e-05
-4.91144161637022e-05
-4.3453774564808e-05
-5.73742141274567e-05
-3.60561744271749e-05
-3.35944093374682e-05
-4.41656944019614e-05
-1.74988022493114e-05
-4.94325797631998e-05
-2.64855098595168e-05
-4.80262105090922e-05
-3.11360561943611e-05
-4.63374724199526e-06
-3.9790666170022e-05
-3.17269025546639e-05
3.37471520885783e-07
-5.83394588218566e-05
-2.64170703785703e-05
-1.86685436185662e-05
-3.65682617306032e-05
-3.73764552399208e-06
-2.56802489998425e-05
-2.64962408010106e-05
-4.48988266946992e-05
-1.11447512257212e-05
-3.01049736965321e-05
-3.87805579333991e-05
-2.01437447824722e-05
-1.39340372310389e-05
-2.6284302952366e-05
-1.84561621380617e-05
-1.95562260430333e-05
-2.9272019486192e-05
-3.88956505125989e-05
-1.12628738156997e-05
-2.62865142499044e-05
-4.22133920112793e-05
-1.26823355209793e-05
-3.30358592084926e-05
-1.74886264548574e-05
-4.40878796628661e-06
-5.99631533481269e-05
-4.03358321082592e-05
-1.9574727991393e-05
-4.28271858776353e-05
-3.04573981871553e-05
-4.57486386975691e-05
-3.02591284425047e-05
-4.04833624101775e-05
-5.7435340344476e-05
-4.23243128319966e-05
-5.92488415041165e-06
-6.58588001432123e-05
-3.31696207907425e-05
1.09639019043147e-05
1.30222118933643e-06
-1.9532298897569e-05
-8.23338011048769e-06
-5.43584796331935e-05
-1.51489966198695e-05
-1.70203749378808e-05
-2.03816789808829e-05
-3.083247744003e-05
-5.77498308868442e-05
-1.34540851169591e-05
-3.43677136205246e-06
-6.36206529099546e-06
-2.89953101315094e-05
-2.75593097985337e-05
-1.87722740576464e-05
-6.07453126249153e-05
-3.67229729751946e-05
-3.46486738389625e-05
-2.61651752442057e-05
-1.58038658432744e-05
-2.75188830640258e-05
4.13454067424882e-06
-2.6984644591151e-05
-4.59865970313585e-05
2.72612992673881e-06
-4.65923209079894e-05
-3.54823167092094e-05
-2.3723164761402e-05
-2.42667271494201e-05
-1.80195374621589e-05
-3.5822063438634e-05
-5.56177349789297e-05
-6.85740424327258e-05
-4.14520728764904e-05
-2.99068821231982e-05
-2.03980506502557e-05
-1.61978340512867e-05
-7.46040358457793e-05
-2.68972798971051e-05
-2.36358189776797e-05
-6.88305655952865e-05
1.45553174151819e-06
-2.83421154473205e-05
-3.19978160580316e-05
-1.88028729272499e-05
-5.32954856202679e-05
-4.37729057888823e-05
-4.89427365403632e-05
-1.1540426166665e-05
-5.28085842267486e-05
-4.28702588346477e-05
-3.70953780791704e-05
-2.14921730601974e-06
-6.31581830882108e-05
-3.72703814782981e-05
-1.30973473810084e-05
-3.88777710872093e-05
-4.25903976730819e-05
-2.11582845659112e-05
-3.36561737886053e-05
-2.9727197535583e-05
-2.46098216848053e-05
-2.43819102669482e-05
6.34692059736515e-07
-2.21896967584504e-05
-3.25576199880246e-05
-2.86882377088853e-05
-2.47116840146115e-05
-5.98238670031237e-05
-5.15906093743993e-06
-2.44513997297448e-05
-1.24967914846479e-05
-2.54897568368207e-05
-1.5685079473531e-05
-2.57058456794734e-05
-7.47468763923368e-05
-3.06869342283239e-05
-1.27572213714437e-05
-5.21007014559667e-05
-5.82826431767226e-06
-2.24897606533983e-05
-3.79765015858565e-05
-1.28606415904454e-05
-1.9648298214057e-05
-2.17148395534881e-05
-1.64496634441056e-05
-2.92455682502061e-05
-4.93919059787018e-05
-1.88149200485123e-06
-2.15190149524684e-05
-3.65350806429935e-05
-4.27711871480687e-05
-5.28637211262796e-05
-3.10627054207242e-05
-1.74267228755136e-05
-5.25692184147859e-05
-7.81392501312689e-06
-8.13652888506818e-06
-2.62429290784701e-05
-2.49320923182405e-05
-3.99103438481861e-05
-1.12990487560169e-05
-1.41856936935364e-05
-2.93294321620889e-05
-3.45288598930322e-05
-2.57740683700468e-05
-2.02082735540921e-05
-2.63589213151927e-05
-4.14201147629304e-05
-4.42591058084508e-05
-6.76468217640195e-05
-4.74385118826727e-05
-2.63520291647238e-05
-3.31532282812173e-05
-6.5376020288353e-06
-4.15339828936126e-05
-4.28359148542658e-05
-2.23912515955156e-05
-4.43337092925103e-05
-3.65623423806432e-05
-2.98256256226155e-05
-2.55143191277861e-05
-2.14451344348276e-05
-1.69221324367053e-05
1.30612009284442e-06
-2.3661756660805e-05
-5.65916569071909e-06
-4.07302009539722e-05
-3.50874353759785e-05
-2.83058732122032e-05
-1.66616912450013e-05
-2.48835221901627e-05
-2.76226960127787e-05
-3.56591978527226e-05
-4.9324327643414e-05
-2.89526031256562e-05
-4.2064328913996e-05
-4.31537788477252e-05
-1.15488826427193e-05
-1.25870522298225e-05
-4.90570162766249e-05
-3.11634451564644e-05
-2.28031838626091e-06
-5.13827830157372e-05
-2.78826461996842e-05
-4.20881553675636e-05
-3.21143644908159e-05
-6.80391930270843e-05
-2.61189597147259e-05
-2.88794134287199e-05
-3.63313105952152e-06
-6.35447141388728e-05
-5.69745549138038e-05
-3.30174668522311e-05
-2.66811372487609e-05
-2.57171776828432e-05
-1.00845497584988e-05
-2.69904125188656e-05
-2.36318428473764e-05
-4.03268141786502e-05
-1.82864848348857e-05
-4.18148104403572e-05
-1.82310687526602e-05
-1.46087152899428e-05
-3.18020983682019e-05
-4.50887237050975e-05
-8.99829400016803e-06
-3.1300408499184e-05
-3.02628922571308e-05
-2.47633654666787e-05
-3.97127502051016e-05
-2.98118177049676e-05
-2.23996531329872e-05
-3.63369917150065e-05
-3.28982934609416e-05
-4.13533221348196e-05
-4.71564741780332e-05
-4.07125516729557e-05
-5.0971217701805e-05
-4.01311135371852e-05
-1.94344293069592e-05
-6.53969706980676e-06
-5.70341879529891e-05
-3.79005973582883e-05
-5.12113763008776e-05
-3.47829743362989e-05
-2.48881347086839e-05
-2.20503654528962e-05
-1.84368967720206e-05
-1.86905833868469e-05
-1.01187023991252e-05
-1.80913471960791e-06
-5.55399451909651e-05
-2.02995118367553e-05
-2.61332624571368e-05
-2.0756919973163e-05
-2.08979955743075e-05
-5.31587744319285e-05
-2.65229477742512e-05
-3.14134936486756e-05
-1.88322492682663e-05
-1.52807877822594e-05
-1.30370975214793e-05
-3.87353112593797e-05
-3.53840491229086e-05
-3.21239777885022e-05
-2.32601029122009e-05
-2.91685416266245e-05
-4.11392305329577e-05
-3.34502273491194e-05
-1.73790177739897e-05
-3.20231170267835e-05
