# Supplementary material for: Research on computational propagation and identification of mine microseismic signals based on deep learning
Source: PLoS One. 2025 Oct 22;20(10):e0334641. doi: 10.1371/journal.pone.0334641 (PMC12543183; doi:10.1371/journal.pone.0334641)
Supplement: S8 Data — (ZIP) [file pone.0334641.s008.zip › 000100900002711.xlsx_0.txt_24.txt.txt]

-8.67579451571438e-06
-2.27863997638552e-05
-8.89276120561783e-06
-3.10099701655331e-05
-1.77008541408442e-05
-1.97127339938447e-05
-4.25854299420093e-05
-2.69472142721077e-05
-2.59470160390352e-05
-5.34864151106563e-05
-3.36931419393813e-05
-7.68443312200577e-06
-2.9951349403841e-05
-1.2272785169047e-05
-3.70276961203913e-05
-3.33843825163148e-05
-2.10382392373499e-06
-1.49901834369997e-05
-2.70192736171363e-05
-4.64382732357691e-05
-3.26570758270149e-05
-4.88042480713515e-05
-4.39689820238543e-05
-2.44600691759805e-05
-3.1798285535967e-05
-5.15799320134229e-05
-6.51393718231938e-05
-6.44161924278253e-06
-5.2211468462831e-06
-4.20974847640301e-05
-4.32232092787638e-05
-5.60389487664567e-06
-2.59531908284454e-05
-1.91588118089222e-05
9.27706146184914e-06
-2.58335946066422e-05
-2.17653719349257e-05
-3.88325673117291e-05
-1.50180974495861e-05
-1.53994720111297e-05
-2.19349958441271e-05
-2.14436494985859e-05
-3.43172493776475e-05
-3.25152572566392e-05
-3.36778564514363e-05
-2.58409322884447e-05
-1.56730668197562e-05
-2.65206160017665e-05
-2.93573805031262e-05
-7.97299517721834e-05
-5.37094998950054e-05
-3.47217025860891e-05
-1.23293332306422e-05
-3.81094435836289e-05
-3.60629671625782e-05
-3.85352253829458e-05
-1.81043618547546e-05
-3.67861309724e-05
-4.84904953662502e-05
-6.07944522744912e-05
-5.79245924253387e-05
-3.79603642464519e-05
-3.3276110878396e-05
-4.55249652830039e-05
-2.90692460897749e-05
-4.68824532684244e-05
-4.24549824600516e-05
-2.13698775396645e-05
-1.7903592827823e-05
-4.36477523867644e-05
-2.89779001244675e-05
-4.73014364254722e-05
-7.47254733152763e-05
-2.89787505501069e-05
-4.02706982464269e-05
-1.81111449119688e-05
-1.49221053612328e-06
-4.31154331118975e-05
-2.7414511259457e-05
-2.05087826867609e-05
-6.81416824569801e-05
-4.48853289198083e-05
-4.47861140750534e-05
-7.15598442131822e-06
-2.16330756435992e-05
-5.72913927786871e-05
-1.40755247477643e-05
-7.69980488578197e-05
-1.58295515823563e-05
-1.57784242238996e-05
-4.71085775915128e-05
-1.78249555139478e-05
-2.70544786885436e-05
-3.40661709879445e-05
-6.98938419592443e-06
-4.09631597767343e-05
-4.00497744452839e-05
-5.37125685251259e-05
-2.39364323632515e-05
-4.21642819105298e-05
-5.29514421741561e-05
-2.68017762225362e-05
-4.79276244254929e-05
-1.68215444316359e-05
-3.76242142790001e-05
-4.4455107175809e-05
-4.38912936453004e-05
-2.68349011713266e-05
-9.36858048766611e-06
-5.05738685122187e-06
-4.09623433601282e-05
-4.1188859721206e-05
-9.9118699000302e-06
-2.12025111094624e-05
-4.77515674657664e-05
-8.34984049246424e-06
-3.57339613547081e-06
-9.03757053641003e-06
-4.3836821057299e-05
-5.82567138728469e-05
-4.69620591666517e-05
-2.98861178998175e-05
-1.27691471090267e-05
-1.35374711385131e-05
-1.62826892371543e-05
-3.33779489397242e-08
-2.80242339663165e-05
-6.27633068313275e-05
-4.96239030474672e-05
-1.17041371130577e-05
-1.28406015365643e-05
-1.65479378435862e-05
-3.02694356971566e-05
-4.01189563565856e-05
-1.74046250598522e-05
-3.84017988752053e-05
-2.64526254784407e-05
-2.81151460238449e-05
-2.82985725895568e-05
-3.55254548264701e-05
-1.76881778250156e-05
-2.79401266067029e-05
-3.40977797257095e-05
-3.78630189302423e-05
-2.84351510618585e-05
-3.54350967156589e-05
-1.05297580362401e-05
-5.30565047249344e-05
-1.90170962816883e-06
-1.70628906531102e-06
-4.06733478188044e-05
-2.22759236424817e-05
-4.65451250815222e-06
-1.5663427436776e-05
-4.25013266478626e-05
-4.20367394254565e-05
-6.24179132572374e-05
-7.29139653885193e-05
-2.00869072599188e-05
-3.86477618103386e-05
-1.61274167122463e-05
-2.42437426283541e-05
-3.78672172389934e-05
-3.55242792267871e-05
-2.25659910202596e-05
-7.55412008169071e-06
-2.44709755405983e-05
-3.05619091683832e-05
-3.73756792451704e-05
-4.60765621763068e-05
-1.19408070924715e-05
-2.30401271285219e-05
-5.3795215383583e-05
-2.44960389829442e-05
-4.14409670805441e-05
-2.22155492543264e-05
-2.43112453137661e-05
-2.83476983323478e-05
-3.58697788420886e-05
-5.62091773172932e-05
-1.92454507149686e-05
-5.95143609340685e-05
-2.05925682277374e-05
-1.45591013294929e-05
-2.01403302709171e-05
-2.09934368489627e-05
-5.15888221903909e-05
-6.67823536896964e-05
-4.4208852337302e-05
-5.63648459975793e-05
-5.00423366124395e-05
-3.55466236115145e-05
-2.05468737418815e-05
-2.42557995225095e-05
-4.25475416459071e-05
-1.84371649323907e-05
-2.4071767005336e-05
-1.68611113338337e-05
-3.19329438760299e-05
-7.00962807035754e-05
-2.16840653737593e-05
-4.22057359738469e-05
-4.0239760279446e-05
-2.22342885996346e-05
-3.77724437009405e-05
-5.53981331528215e-05
-3.23934280734094e-05
-2.42581195277217e-05
-3.2024945141229e-05
-5.70516019020447e-06
-1.69526947830903e-05
-2.19073624054123e-05
-1.11220135621141e-05
-2.28095018441222e-05
-5.69019409425204e-05
-5.11502111435956e-05
-6.9099909121022e-06
9.53033233081153e-06
-2.78534829551351e-05
-2.97284048789938e-05
-3.21999927256575e-05
-4.48646698917803e-05
-1.26785007795093e-05
-1.61522896905842e-05
-7.24929252822039e-05
-5.75747521728133e-05
-3.09520231186587e-08
-2.21103595590194e-05
-2.0972161534762e-05
-4.75636019501179e-05
-4.17671317681829e-05
-3.91987970264183e-05
-3.24304605645021e-06
-4.01945437548482e-05
-4.8300433746361e-05
-2.85063670187209e-05
-4.4306341815376e-05
-2.51510328568661e-05
-2.14519582564928e-05
-1.80389030391635e-05
-1.9299440280158e-05
8.92153582882714e-06
-4.59388855033897e-05
-3.85897812002877e-05
-3.39052137936703e-05
-5.33597868522255e-05
-3.73362717408498e-05
-1.35878177718258e-05
-2.02655470741639e-05
-2.17825471322059e-05
-9.2340995019494e-06
-3.73730589783366e-05
-2.79325592276553e-05
-1.37408944517395e-05
-3.08956398991408e-05
-1.42399649253973e-05
-2.73667524293358e-05
5.37329711866732e-06
-3.32992707020745e-05
-4.89385543905204e-05
-9.94926778250545e-06
-1.08056363732234e-06
-2.74483741063311e-05
-3.31793014911328e-05
-5.23247057590297e-05
-2.69067909535276e-05
-2.38343303151458e-05
-3.88755438766008e-05
-1.98591071385161e-05
-7.76385630252764e-06
-4.6677299045669e-05
-4.94213910586231e-05
-4.09596054108754e-05
-2.77547448439492e-05
1.28847756008587e-05
-5.35259721001681e-05
-4.450330677485e-05
-3.6744965649401e-05
7.55735196369354e-06
-3.58562392609822e-05
-5.79850243470275e-05
-1.68897363332259e-05
-4.08779995453228e-05
-3.74204873280841e-05
-1.00991001416344e-05
-4.09254429843575e-05
-9.92743321586343e-06
-4.97710540665107e-05
-2.35648228703926e-05
-1.53044880419367e-05
-2.17809256700517e-06
-2.75289321088575e-05
-2.31504574491552e-05
-2.05494590859661e-05
-1.41737663355519e-05
-2.54935663854105e-05
-1.79642944770404e-05
-4.35544931167797e-05
-4.31683598609189e-05
-2.34156654542211e-05
-3.93814999702365e-05
-3.12191278451097e-05
-3.71548438849182e-06
-2.55741545532829e-05
-1.3372541024359e-05
-6.40789785946206e-06
-7.34695513812852e-06
-2.34578414372311e-05
-7.1020334789757e-06
-1.77415261142918e-05
-4.91510125168127e-05
-2.82487558879301e-05
-3.25809458813661e-05
-1.8101657573828e-05
-2.70239619598891e-05
-5.11882466714206e-05
-1.47565011944649e-05
-4.58657611077742e-05
-1.70995985944641e-05
-2.97403831332126e-05
-4.37546192130742e-05
-8.60029140269821e-06
-4.29815727595367e-05
-6.83807235656216e-05
-1.92263704488929e-05
-3.23262755026608e-05
-2.68893503022496e-05
-2.89100415792303e-05
-4.08509268789575e-06
-2.26506289421934e-06
-4.23699780132321e-05
-6.56153889100673e-07
-5.96096151941611e-05
-5.30468641736806e-05
-3.81753747937942e-05
-1.08889851480412e-05
-3.45134669492405e-05
-3.93908003750161e-05
-2.9078476922242e-05
-3.17613365718978e-05
-4.20818432267351e-05
-4.42635828493172e-05
-2.32843901292541e-05
-4.89576379614321e-05
-2.78022092393679e-05
-2.21335740847047e-05
-4.79600486571523e-05
-1.78272526488084e-05
-6.73510824436202e-05
-4.61612100182782e-05
-6.40750449903081e-06
-1.85430625073995e-05
-3.70968518961121e-05
-1.45550596262022e-05
-1.97000129047028e-05
-1.808721914105e-05
-2.83645793662736e-05
-2.86217526050322e-06
-4.60433171226497e-05
-4.05599000775978e-05
-2.50667095429907e-05
-2.76324656063653e-05
7.46059886720826e-06
-4.7334843994206e-05
-3.32171479982351e-05
-4.68725404517015e-05
-3.94522037096817e-05
-5.44397695878167e-05
-2.16905123508159e-05
-1.46121258439117e-05
-6.27477270972458e-06
-3.98718589370024e-05
-5.09163271388897e-05
-3.14810607260732e-05
-4.1940190197309e-05
-1.4547335148863e-05
-1.89889868988971e-05
-3.83976643337062e-05
-3.32808952785499e-05
-2.23309422711687e-05
-3.56170611803601e-05
-3.93200928395681e-05
-3.45832688887051e-05
-1.09034520001197e-05
-4.39404851442474e-05
-1.1536779137887e-05
-2.70291497492655e-05
-1.4470320351629e-05
-2.71041980718376e-05
-4.11766210583407e-05
-2.19072678661097e-05
-1.91625113153407e-05
-3.39700220977695e-05
-2.64671840780314e-05
-2.4845043251815e-05
-3.12189744057477e-05
-4.01631263189128e-05
5.04696521712249e-07
-1.12856976355393e-05
-3.20952121679571e-05
-3.83675547526418e-05
-2.2270416617319e-06
-3.39478948587039e-05
-9.76286602226823e-06
-3.34012866632632e-05
-4.98257535170825e-05
-2.784542276315e-05
-2.39173492599885e-05
-5.06100257156496e-05
-3.97006883017138e-05
-3.62257081302767e-05
-3.3144335311231e-06
-4.34860443732384e-05
-5.13547941128499e-05
-4.85322355787111e-06
-4.48904455950171e-05
-1.55268833144739e-05
-1.74076979620374e-05
-5.39345167988409e-05
-1.7898574674414e-05
-6.03492769202484e-05
-9.78557773676913e-06
-4.9243421883537e-05
-2.35709408565874e-05
-4.05498400098771e-05
-6.36580839398096e-05
-4.58388191834298e-05
-3.64288347470656e-05
-2.14396155765715e-05
-3.1261359436288e-05
-8.50138261982033e-06
-3.18452981956278e-05
-3.44090135379638e-05
-8.61544713082601e-06
7.15158702755258e-07
-1.80650740557818e-05
-1.95208202438609e-05
-6.27193941424463e-05
-4.53369816178352e-05
-4.41935251588405e-05
-1.0441684021682e-05
-6.67978881967643e-06
-3.33946702246516e-05
-2.42270363474679e-05
3.28483741719728e-06
-6.71876633479902e-05
-4.63858294034186e-05
-5.06552057537702e-05
-5.15427450809139e-05
-2.97390911669841e-05
-1.08815518609688e-05
-1.35814174346087e-05
-4.05979686302707e-05
-3.21342161026743e-05
-3.25682401806962e-05
-2.05688608704936e-05
-4.57631048405201e-05
-5.43163700917353e-05
-3.43362874405757e-05
-3.40248358390628e-05
-5.45751692931757e-05
-5.3880892505815e-05
-4.23712112794345e-05
-1.80796763216307e-05
-4.3721707169317e-05
-4.89620172014174e-05
-3.220687077201e-05
-4.72355943916755e-06
-2.8930092161373e-05
-4.43048390792974e-05
-3.72527114385268e-05
-7.87260748052881e-05
-2.859794733974e-05
-1.17807967161841e-05
-3.37754088886222e-05
-4.51616202749679e-05
-2.67673505190839e-05
-3.31601615966114e-05
-7.89370677318565e-06
-4.2893060005141e-05
-1.77918113512647e-05
-4.04666756156001e-05
-1.89254345121566e-05
-2.63818935426292e-05
7.75266088632306e-06
-5.50500946860214e-05
-4.54583342065569e-05
-4.13280225879131e-05
-4.52171699708973e-05
-3.99619728378518e-05
-6.70327631602419e-05
-1.39568770925348e-05
-2.03117161822925e-05
-4.26841844017175e-05
-3.04747850124335e-05
-3.95074500518216e-05
2.71888907095496e-06
-3.55589288135385e-05
-3.35371854384856e-05
-3.8535069513011e-05
-1.0206435142585e-05
-5.88801572270238e-05
-3.83853346411386e-05
-2.91493272639029e-05
-1.07342021383963e-05
-3.52117418306925e-05
-4.63072652270801e-05
-3.95314969089912e-05
-1.85362834206964e-05
-6.4830279752479e-05
-3.69539811154637e-05
-6.07614766072953e-06
-5.86309941664348e-05
-3.54831912130388e-05
-3.6064008207691e-05
-4.96313970568083e-05
-3.2219388937874e-05
-1.34207535736276e-05
-2.9461226150742e-05
-9.79954364857309e-06
-2.03178037106821e-05
7.8240857662725e-06
-6.64818324406325e-06
-3.24036078295933e-05
-1.89896410551081e-05
-4.6721899324895e-05
-1.47756680556456e-05
-4.36002719154917e-05
-5.20854639995782e-06
-3.10933948325028e-05
-2.95842166555615e-05
-4.97028720421911e-05
-3.84636131609028e-05
-4.50264828260747e-05
-4.61252636473313e-05
-3.22203185376831e-05
-1.794956514897e-05
-4.15873457789272e-05
-2.43870771950484e-05
-1.56063132269642e-05
-2.94241785465189e-05
-3.72340712789637e-05
-1.7794774700331e-05
-3.91934953797933e-05
-2.43184041949235e-05
-3.29160214931387e-05
-1.99083350265929e-05
-1.36678033007499e-05
-2.95339660941558e-05
-6.52681110550844e-05
-3.03258893723928e-05
-2.05936836012225e-05
-4.09305604279857e-05
-4.26942125623167e-05
-1.26261584178964e-05
-3.27569901075621e-05
-5.29169500007329e-05
-2.7766580334284e-05
-5.17653040075685e-05
-3.67309563579018e-05
-3.41989043787103e-05
-3.18414498474623e-05
-3.07950158773993e-05
-3.75820081499334e-05
-6.22557939252021e-05
-2.13811849195362e-05
-6.2781028942669e-06
-1.58551198923369e-05
-3.19781859451143e-05
-6.32005215242575e-06
-3.05862651533502e-05
-3.70692606553811e-05
-3.14327144947675e-05
-1.16580616042429e-05
-2.72118063898344e-05
-1.92791917819709e-05
-1.44295894701887e-05
5.75286205700185e-06
-3.51889748652031e-05
-3.69477550583817e-05
-2.31472546670076e-05
-5.29110856760114e-05
-5.10677296041375e-05
-3.30871165384281e-05
-2.02434844141178e-05
-2.38151539401188e-05
-4.27503783433385e-05
-2.89663481982769e-05
-3.38027083985168e-05
-1.61865003826948e-05
-3.12260251349914e-05
-4.41668497431107e-05
-5.28789384642563e-05
-1.58624387043608e-05
1.64387593299468e-06
-6.48421560290026e-05
-2.2571323633459e-05
-2.07483137173695e-05
-3.63740119654071e-05
-2.84851110257438e-05
-2.23040273140999e-05
-5.46461503273873e-05
-1.52515492730464e-05
-2.79804112127037e-05
-3.42059054375664e-05
-6.43168291991138e-05
-4.85969011188063e-06
-2.61684278495422e-05
-3.40799016326381e-05
-1.11560004891859e-05
-1.67644178613246e-05
-6.25996920139814e-05
-1.01443351700137e-05
-3.53803214132713e-05
-7.8110419818546e-06
-4.53227677928655e-05
-3.55982269382608e-05
-4.6373982557549e-05
-2.22810169616119e-05
-4.79749418315193e-05
-3.67647743649038e-05
-3.73365111655343e-05
-2.64303351826563e-05
-4.45400282771924e-05
-1.57309154581421e-05
-2.48337032552083e-05
-1.12032285413186e-05
-2.83663302575076e-05
-5.14200232069293e-05
-5.41215697090268e-05
1.04169888447253e-05
-3.65350638543475e-05
-4.76238294213015e-05
-3.33358075916825e-05
-4.49923915327781e-05
-3.25349475173588e-05
-4.33470914250604e-05
-2.47988843415797e-05
-4.84733740340876e-05
-2.97604948218243e-05
-5.52243620464969e-05
-1.7623868306638e-05
-2.57802999087212e-05
-2.86456209920411e-05
-3.44873300752519e-05
-3.77172213600821e-05
-2.33535961768013e-05
-8.29612300456702e-05
-3.5321958720753e-05
-2.82987239286324e-05
-3.72171392822372e-05
-3.4775998679662e-05
-3.77101905377215e-05
-3.56331809068903e-05
-3.38931330489871e-05
-4.76506117797232e-06
-3.12303743326366e-05
-2.43151062709478e-05
-2.17280559343036e-05
1.51086555957739e-05
-9.85952510651598e-06
-2.95568285661376e-05
-4.55997339630134e-05
2.31316264170063e-06
8.24990641736583e-06
-3.5031663988466e-05
-2.79085684086582e-05
-6.60636996424473e-06
-4.96315764731659e-05
-1.26101453968002e-05
-3.55205844541096e-05
-3.63956186707761e-05
-1.12296490419164e-05
1.32940697327913e-05
-7.42315530371245e-05
-2.87517642085912e-05
-1.00178545988405e-05
-2.63962343270551e-05
-2.57902830614841e-05
-2.89611871620111e-05
-2.78502043628517e-05
-3.58996221134957e-05
-3.50405802869646e-05
-3.93389729758444e-05
-4.34059029508825e-05
-1.91506904722999e-05
-2.4693760623229e-05
-2.87894365366902e-05
-1.53122865450625e-05
-3.19400094874989e-05
-4.6787511304186e-05
-4.61773192085181e-05
-1.29571566502417e-05
-4.81984909850152e-05
-2.39144385861509e-05
-3.49563260342e-05
-2.15256867517851e-05
3.55763918332497e-06
5.28157432843645e-06
-1.75321222177836e-05
-5.03488206065453e-05
-2.32605444792216e-05
-1.59619946371571e-05
-3.32367224423274e-05
-8.0645384746526e-06
-1.77516614701891e-05
-4.95819230295533e-05
-3.10302547199396e-05
-4.27810187671326e-05
-3.51422993523672e-05
-1.77705306010362e-05
-4.02096126771451e-05
-6.41945458983036e-05
-1.32181153216069e-05
-2.02923754504644e-05
-3.32201399745059e-05
-3.93091872496267e-05
-2.15144048521644e-05
-2.63560615167867e-05
-2.1543980992237e-05
-3.02680076146826e-05
-5.34021356485932e-05
-4.74736686451577e-05
-4.68727724127383e-05
-3.69282317173131e-05
-2.27188726853561e-05
-5.20807378391484e-05
-6.22362192322523e-06
-4.51678735906059e-05
-1.06169888143089e-05
-2.37373061917124e-05
-3.12437959545483e-05
-5.48917164097019e-05
-2.79733849129704e-05
-3.43092588560403e-05
-5.02291836965837e-05
-1.50454905017242e-05
-2.54986813363659e-05
-2.97416168979639e-05
-3.60872727578961e-05
-4.64970571925737e-05
-2.01566290370956e-05
-3.04043316590177e-05
-4.48461929515855e-05
-1.90689005022612e-05
-2.77152995894511e-05
-3.28725623879909e-05
-3.24129053081646e-06
-1.52356247327779e-05
-5.70945164046799e-05
-2.20226843555445e-05
-3.94613746873065e-05
-2.4993114038347e-05
-4.25558216548265e-05
-1.56732361469766e-05
-4.83710547744272e-05
-2.32897415150346e-05
-1.03544916142066e-05
-1.90317654398461e-05
-3.01706430599247e-05
1.04061861450873e-05
-2.08610072868688e-05
-1.60865667730696e-05
-2.39110483714157e-05
-3.80816731688614e-05
-4.34446073883023e-05
-5.77425805026235e-05
-4.34608761789014e-05
-8.79427000683819e-06
-4.41598990620324e-05
-4.49443229844121e-05
-4.51389048423926e-05
-4.0885774658487e-05
-2.60612369806791e-05
-3.18320727861233e-05
-2.2153466222997e-05
-1.45393679969634e-05
-1.26056156836412e-05
-3.54030244468052e-05
-4.91667866095765e-05
-3.93587759219892e-05
-2.18371931138761e-05
-2.91417205563819e-05
-1.53838373892225e-05
-2.6128169073935e-05
-1.93173236606058e-05
-2.86452121630364e-05
-3.89745685647969e-05
-5.00539394362145e-05
-1.91682382887285e-05
-3.40967936139136e-05
-4.36606056072248e-05
-1.98549558876767e-05
-3.98518253874182e-05
-9.68628105992915e-06
-1.97438275882765e-05
-5.0718750916058e-05
-3.77082822713157e-05
-1.04925906022308e-05
-2.29537982053478e-05
-5.30490600962033e-05
-9.57947353354553e-06
-1.55009404226704e-05
5.35060426812458e-06
-2.93634921462849e-05
-2.59855519735349e-05
-2.2969648744281e-05
-2.01521864425372e-05
-3.42075628989007e-06
-4.71192859731201e-05
-3.09278145285084e-05
2.70316906934417e-06
-9.98923875890347e-06
1.15485976175647e-05
-4.06430523730146e-05
-1.24512289877129e-05
-2.5204811694549e-05
-9.77923243036991e-06
-4.71981810995171e-05
-2.26289471414809e-05
-1.52685080779182e-05
-3.55495687892778e-05
-4.28395303010452e-05
-1.53717620289961e-05
-2.35184046629053e-05
-2.58282300581881e-05
1.47482576110735e-05
-2.91087246939245e-05
-3.37008230844433e-05
-4.88694379268595e-05
-4.07943011827353e-05
-5.26314017659501e-05
-3.48602025857693e-05
-2.73499187949041e-05
-4.64859087564107e-05
-2.2300664672575e-05
-7.58980528214907e-05
-2.52221291961554e-05
-3.2581756193911e-05
-1.94840365278442e-05
-4.6988961616208e-05
-1.68136455366434e-05
-1.39290339439843e-05
-4.27147842986602e-05
-1.75337682154818e-05
-5.04802242266464e-05
-5.27051663711676e-05
-2.49118774592114e-05
-3.84412077594329e-05
-5.54494825509837e-05
-3.85728185151413e-05
-4.46591249178426e-05
-4.54324247872648e-05
-1.46964513462316e-05
-5.18341507401447e-05
-6.8337125111885e-05
-6.5024120228539e-05
-1.76348556022478e-05
-3.56300663456793e-05
-4.13338461362208e-05
-3.35801974380966e-05
-4.92523983441836e-05
6.32001655151634e-06
-5.31072927605973e-05
-3.2065906029409e-05
-2.37101991506746e-05
-4.42877041882643e-05
-2.09216555253307e-05
-3.09301453447668e-05
-3.34896388940837e-05
-3.65502036170763e-05
-2.61922979422396e-05
-8.71987243536114e-06
-2.81929134383004e-05
-3.25706133099163e-05
-4.53131802120085e-05
-4.82157111832684e-05
-2.75568959728876e-05
-4.81466132725053e-05
-5.0893090137078e-05
-2.22160595330031e-05
-5.52447908155618e-05
-5.48525905593427e-05
-1.70571210318024e-06
-4.70548120751304e-05
-3.49580288660909e-05
-3.87718113106317e-05
-1.41905129501441e-05
-3.3977745875338e-05
-2.60167205068097e-05
-2.85408222805477e-05
-3.51132844276494e-05
-2.3477315949626e-05
-2.51281185602599e-05
-4.93793098805876e-05
-3.87375045917144e-05
-3.7194970055457e-05
-1.78910373246788e-05
-2.02822371598463e-05
-1.84884977171797e-05
-3.29375953772762e-05
-4.11496754868047e-05
1.53591237815492e-05
-2.79119065199332e-05
-4.30928076486155e-05
-1.60747583499337e-05
-4.22318227270982e-05
-1.70422513988641e-05
-4.41837279816494e-05
2.55759028158342e-06
-3.46302100284033e-05
4.65813286019327e-07
-5.39171771345298e-05
-4.72042666007269e-06
-1.95625448269729e-05
-2.48596393409784e-05
-2.56599445471709e-05
-3.39754635915054e-05
-1.98047386853337e-05
-6.3517772870632e-05
-2.33033526809099e-05
-2.79811169855682e-05
-3.89265267910881e-05
-1.56129566092705e-05
-1.04951899080144e-05
-3.03906125455979e-05
-4.8210052124811e-05
-4.30195587119874e-05
-1.25243942427147e-05
-2.982822189912e-05
-4.37254087608887e-05
-3.63966051536032e-05
-1.61478557665052e-05
-4.57180828669036e-05
-3.05338032470815e-05
3.57269526857545e-06
-1.48343694094982e-05
-2.08756170950815e-05
-2.54911658523586e-05
-1.67864750475083e-05
-8.30652880996186e-06
-4.03606245550044e-06
-6.1284176548773e-05
-4.36277618631082e-05
-5.56830741440288e-05
-3.19940198335098e-05
-1.78200222339862e-05
-2.11130341022575e-05
-1.58426728740785e-05
-3.709539108743e-05
-2.71219966222875e-05
-7.60871785507674e-06
-4.3376765086192e-05
-3.48018459969834e-05
-3.05756864706395e-05
-3.9320140645484e-05
-4.5190608264007e-05
-5.2117441754787e-05
-3.54485278261878e-05
-2.17225571943121e-05
-1.92171762245519e-05
-2.82404283604893e-05
-4.33917051575374e-05
-2.72088332619625e-05
-4.53875495879758e-05
-3.66174760153056e-05
-4.66093023286373e-05
-3.79451076975025e-05
-3.52014672294743e-05
-4.8277751485794e-05
-3.09154063188017e-05
-9.22520430009257e-07
-3.24377820746346e-05
-1.97584145775606e-05
-4.28769778577023e-05
-2.9212447460335e-05
-3.29255828047749e-05
-2.279575945771e-05
-3.14534835621965e-05
-2.4908664958977e-05
-2.01317679523078e-05
-5.81147946747151e-05
-3.99797846555275e-05
-4.41075093824419e-05
-2.77773938199257e-05
-2.94709897229369e-05
-7.77352236845e-06
-1.46163561498247e-05
-2.83673114703366e-05
-5.15243160685405e-05
-1.28881062484803e-05
-2.3991018741225e-05
-1.42353872076681e-05
-3.98101124675651e-05
-5.42081767114531e-05
-3.70996145092175e-05
-3.11797214602705e-05
-1.61292418616405e-05
-2.27745007320321e-05
-3.82413929199042e-05
-2.04302694843083e-05
-3.33544761581724e-05
-3.97349684734238e-05
-3.73799387462715e-05
-5.80143748755915e-05
-1.84328902226917e-05
-1.74061769366209e-05
-3.28792368795347e-05
-2.0152992362404e-05
-3.76306254460563e-05
-2.51589490144113e-05
-4.09939998436496e-05
-2.19283869273941e-05
-2.4239793265547e-05
-6.19130129059924e-06
-8.14108504532248e-06
-2.89487371290666e-05
-4.06923703041691e-05
-4.77571654052663e-05
-3.71813735932418e-05
-2.38309745241642e-05
-3.66784947763169e-05
-3.58063324214484e-05
-1.09545620928064e-05
-1.3160770549286e-05
-2.45522959567399e-05
-4.54843904143255e-05
-1.92513253531389e-05
-3.85705981663423e-05
-2.72637637345624e-05
-1.85556530968901e-05
-5.38896290575681e-05
-2.3623513583983e-05
-2.71073979240001e-05
-2.31616309126807e-05
-2.70354071225987e-05
-5.822372441987e-05
-1.72639938434455e-05
-1.11523323527715e-05
-2.96993391225362e-05
-1.37480917210565e-06
-5.9005338007461e-05
-3.3105193090506e-05
-2.25347743328506e-05
-2.44304534688612e-05
-5.24712412733208e-05
-2.02891199666358e-05
-4.10073393598471e-05
-2.0795551892562e-05
-5.73219701397561e-05
-3.72576279547646e-05
-1.79107922844224e-05
-3.22470489404498e-05
-9.64664394708995e-06
-5.11702850714119e-05
-3.24809181379074e-05
-1.77644510749629e-05
-5.39037253672444e-05
-2.93774057766864e-05
-1.73757822624294e-05
-1.26473952517513e-05
-5.25142607233672e-05
-3.75146208515188e-05
-1.85897449225768e-05
-2.72231322811613e-05
-5.47993204954016e-05
-2.74033121477788e-05
-4.5081601744296e-05
-1.22617202508648e-05
-8.71156042919548e-06
-2.20930172568e-05
-4.18069943344197e-05
-4.70030943006642e-05
-3.84355827142778e-05
-4.30442440751368e-05
-1.91678992416098e-05
-6.53276352215594e-06
-3.22061315796298e-05
-3.77462984337786e-05
-4.51781552648215e-05
-3.05285325169898e-05
-2.98915802648673e-05
-4.7911723420802e-05
-2.56051102148987e-05
-4.23197960737489e-05
-3.42833541874575e-05
2.28801944888644e-06
-2.89971425566242e-05
-1.9255234498554e-05
-2.8295492502751e-05
-2.47538396090371e-05
-5.55632249176685e-06
-2.54703527585267e-05
-4.5277556080168e-05
-2.50448359163364e-05
-4.35345215922276e-05
-1.69878054314446e-05
-5.18944496633306e-05
-2.03181931076259e-05
8.0883665944971e-06
-2.70178665015729e-05
4.17604887324006e-08
-5.52428637918244e-05
-3.99293836199706e-05
-4.76741140280273e-05
-1.98708693411474e-05
-6.6795616834262e-05
-2.90408564182894e-05
-1.38134775418604e-05
-4.21345673595707e-05
-4.67569921526945e-05
-2.84833507295313e-05
-4.59187623245955e-05
-5.37422884688665e-05
-4.22338052277194e-05
-4.82919230843891e-05
-6.41147019120502e-05
-1.01453014565882e-05
-4.04171049492007e-05
-3.15018817640529e-05
-4.24731573044574e-05
9.6463596052186e-09
-2.45643092047745e-05
-2.82574490894197e-05
-2.05277252594004e-05
-3.62051583717647e-05
-2.90072015986582e-05
-2.91710388502358e-05
-6.36428274066844e-05
-5.29006410706505e-05
-5.31652460006882e-05
-1.55654265856598e-05
-3.52340532483848e-05
-1.1127516901337e-05
-3.30255522615809e-05
-3.16141289073959e-05
-4.44669239157927e-05
-4.59816492695422e-05
-3.40596032480809e-05
-1.92733624881083e-05
-1.44104743220579e-05
-2.23843073070997e-05
-2.60011130704266e-05
-6.46330003037152e-05
-3.4257660151043e-05
-2.61867873009805e-05
-4.01430564270059e-05
-3.76472045468455e-05
-5.12172252788755e-05
-2.72966396640024e-05
-4.42086899974289e-05
-2.545591321392e-05
-4.47322329421301e-05
-3.41837681562923e-05
-1.41894264836251e-05
-3.69087559063296e-05
-3.06624174838894e-05
-2.72419555961104e-05
-7.69679287338141e-06
-1.36959668578713e-05
-3.62426921759095e-05
-2.07981543346459e-05
-1.95498704913032e-05
-1.98493573755184e-05
-5.88229897858791e-05
-3.96394807438409e-05
-5.48777948517133e-05
-3.68540407315419e-05
-1.04423458835238e-05
-1.13843274947637e-05
-5.64928160038321e-05
-2.05716965637299e-05
-2.61806362705664e-05
-5.59862025733431e-05
-7.04376746230613e-05
-4.77127205785577e-05
-5.03223256406499e-05
-4.18698412927763e-05
-4.65723566282165e-05
-3.43411973951357e-05
-3.72177669442914e-05
-3.04698723924011e-05
-2.98168494195591e-05
-4.97760188638968e-05
-3.89361608108075e-05
-1.98125645223725e-05
-5.18242332084308e-05
-6.47575336003889e-05
2.62432494653817e-06
-3.40983010920637e-05
-2.78220958345668e-05
3.58402472775288e-06
-3.55104133052921e-06
-3.81147299588788e-05
1.30698373277969e-05
2.2423657390192e-05
-4.45690750068102e-05
-4.81892643682736e-05
1.58365439194833e-05
-2.27076890401084e-05
-2.03237278727899e-05
-3.75287953468005e-05
-2.45039362469867e-05
-4.54487867176122e-05
-2.69359422737696e-06
-3.35828584095288e-05
-2.31701165122652e-05
-2.18167314072188e-05
-4.21216132538441e-05
-3.9862247000316e-05
-1.8359788065455e-05
-4.22563490938322e-06
-4.78347587098295e-05
-7.09031626048832e-05
-3.1736644069184e-05
-2.2669261546212e-05
-3.14867736326829e-05
-3.05168650709766e-05
-3.38899032531724e-05
4.69493416556267e-06
-2.47447844376556e-05
-3.28804318422112e-05
-2.32530022792682e-05
-1.80044549064548e-05
-2.81774751089558e-05
-9.01866816105079e-06
-2.78742176557232e-05
-3.89579440430305e-05
-4.28154381414361e-05
-8.07042688055743e-05
-3.60058712344365e-05
-2.12730969137632e-05
5.5295173793098e-06
-4.13913175357403e-05
-4.96999011419642e-05
-2.75715276678965e-05
1.52350188741503e-05
-2.7270143112172e-06
-1.83788145514191e-05
-2.73275489240737e-05
-1.62695255879376e-05
-2.30553183547536e-05
-3.69959624454004e-05
-6.88815027076582e-05
-3.94446635296418e-05
-3.19214700451803e-05
9.29769806249291e-07
-1.01684007641875e-05
-5.93407095082434e-05
-4.39422869868083e-05
-5.09473866698966e-05
-1.4297761073793e-05
-2.29141899475963e-06
-3.78391468589711e-05
-3.69507136529097e-05
-4.383052920394e-05
-2.63134102004816e-05
-2.63208848033005e-05
-4.13441884486836e-05
-3.29259174765175e-05
-3.19584339263067e-05
-5.66662846061805e-05
-4.54016041635117e-05
-2.45670463794178e-05
-1.53127745058118e-05
-3.0916049906356e-05
-5.34664881421115e-05
-2.63712579851619e-05
-2.33011969856451e-05
-2.51607387681313e-05
-3.00700215506718e-05
-3.49940674865413e-05
-3.28779565406324e-05
-1.70716398501966e-05
-2.85351205743474e-05
-4.77864742441437e-05
-1.85421977878681e-05
-4.86706036254383e-05
-1.26826776004359e-05
-1.76417131123518e-05
-5.28975040275104e-05
9.77586144293502e-06
-2.43292189081919e-05
-3.48280591003347e-05
-3.57779023541335e-05
-5.2701141216915e-05
-5.03617482068428e-05
-1.83438215491274e-05
-2.20329522685249e-05
-7.73283332322687e-06
-2.89465715417713e-05
-3.63388963435988e-05
-4.0815857381617e-05
-6.98815937796343e-06
-2.18126066664321e-05
-3.91228081764915e-05
-5.38394236450328e-05
-3.47879284556967e-05
-3.30944328847219e-05
-1.96805468635347e-05
-1.53171182455419e-05
-2.69466408782938e-05
-6.3751096925217e-05
-3.81624119025513e-05
-3.1443156373855e-05
-1.22669494982961e-05
-3.93346545739807e-05
-2.46893076622515e-05
9.12664188009925e-06
-2.47584005596171e-05
-4.05207988678592e-05
-2.16252043109711e-05
-3.81473007128499e-05
-3.00967105081372e-05
-3.95130739504492e-05
-4.50192873068164e-05
-4.12501255809555e-05
-7.50604407433642e-06
-5.25431249151279e-05
-1.46312777477031e-05
4.22171641408918e-07
-4.79731201268004e-06
-2.74258791700159e-05
1.50243866220546e-06
-4.86932645889404e-05
-7.28625702678088e-05
-4.82913839794734e-05
-1.52112108583916e-05
-2.47407081301421e-05
-5.48923981195225e-05
-1.8737622005323e-05
-1.122326861382e-05
-5.26508139440811e-05
-1.1891029281032e-05
-2.45945082126944e-05
-5.52190818157321e-05
-2.27667832859548e-05
-2.81901987973618e-05
-5.7058172214758e-05
-3.83963862335462e-05
-2.05882883431738e-06
-2.06810368724491e-05
-7.63887085056338e-06
-1.7414930485843e-05
-2.55537455655184e-05
-3.4307080414871e-05
-3.64172839293782e-05
-3.09394473033774e-05
-1.7120508947055e-05
-2.4144497458378e-05
-2.76118045207806e-05
-4.35597182012254e-05
-2.62363665340766e-06
-3.1875951211367e-05
-4.30317345203139e-05
-3.37186357120678e-05
-3.72447153028369e-05
-5.50236957029188e-05
-2.32358077159206e-05
-3.03635407147253e-05
-9.92361090294614e-06
-3.4088959251747e-05
-6.22267261544517e-05
-3.07110694659071e-05
-2.40467005541819e-05
-4.64329854212706e-05
-4.30329420929656e-05
-2.40933397513346e-05
-3.19573037022098e-05
-8.71315724528789e-06
-4.78170188726188e-05
-2.07696079525313e-05
-4.14248861396411e-06
-4.06177952087096e-05
-5.78625684375287e-06
-2.48603990946102e-05
-3.88493416016147e-05
-4.74692631662625e-05
6.73969980985303e-06
4.51073616727154e-06
-4.28246040887815e-05
-3.52768164079012e-05
-5.38185338695125e-05
-5.09739262304168e-05
-4.79646740033918e-05
-1.44338988748499e-05
-5.16504429670098e-05
-2.71056160574408e-05
-1.80384237808983e-05
8.50212619120201e-06
-3.82338966786128e-05
-4.2986204165592e-05
-4.18672238254637e-05
-6.34723433288504e-05
-1.42484909436273e-05
-4.34633975181771e-05
-2.04288737988414e-05
-1.09166459724894e-05
-4.01187183980149e-05
-5.44958127215932e-05
-5.5268835980136e-05
-1.69837084326981e-05
-6.47761339450215e-05
2.15977363721058e-05
-3.76158801221082e-05
-7.60722522847274e-05
-3.06574532972141e-05
-3.39510112794275e-05
-5.14440072898611e-06
-5.71468495249967e-06
-8.36140353222622e-06
-2.98535476508589e-05
-1.95366173375716e-05
-4.47854538419965e-05
-4.56557034394536e-05
-2.70638858717666e-05
-3.19051647049743e-05
4.94765275071415e-06
-3.47161928129912e-05
-5.36394616435757e-05
-3.73601551408169e-05
-4.18753938788034e-05
-3.82482050686849e-05
-6.16357547076149e-06
-2.56436794454744e-05
-6.21363490942009e-06
-2.09456058906139e-05
-1.56969728931124e-07
-5.26055079988303e-06
-4.57368453340535e-06
-4.7966928117793e-05
-1.3120018086918e-05
1.81017565126596e-06
-1.77039664411744e-07
-4.32908216901823e-05
-2.39357622851352e-05
-4.52815541068248e-05
-5.9834558055788e-05
-4.47281778886473e-05
-2.30247338411216e-05
-2.66451408302776e-05
-3.22034060950928e-05
-4.54347790233724e-05
-2.91062230483607e-05
-3.98199841124588e-05
-2.45138351989128e-05
-4.46972190173913e-05
-3.67114573296092e-05
-2.57891788791451e-05
-4.48005743542457e-05
-1.36818263105863e-05
-4.56655265845319e-06
-3.22983991523725e-05
-3.30561155112628e-05
-2.84847516749167e-05
-3.99204292684875e-05
-5.78446243826146e-05
-2.79950844388587e-05
-4.86445450215742e-05
-6.84469161504789e-05
-1.29967438919903e-05
-4.90930954447291e-05
-5.13094360154807e-05
-2.13513415988456e-05
-3.70248690947969e-05
-3.90468117243137e-05
-8.67286338278262e-06
-4.23944901229542e-05
1.20137453991562e-05
-5.13257061019644e-05
-4.58824161026851e-05
-2.07264543068312e-05
-3.62434866905029e-05
-1.57397785222247e-05
-5.17503782554105e-05
-6.11585261820856e-05
-1.73963872330857e-05
-3.78861993924715e-05
-2.57645508635428e-05
-3.01662746535066e-05
-4.60280176031095e-05
-2.15209629390485e-05
1.14436586745891e-05
-4.72074324564379e-05
-1.80540820566085e-05
-5.40246513898443e-05
-4.30355860974303e-05
-5.82203833106686e-05
-1.9615978269564e-05
8.49014095287211e-06
-1.31280380303508e-05
-1.62762548999176e-05
-6.5829355956975e-05
-3.87199924538433e-05
-1.3061875693816e-05
-4.7175089602153e-05
-4.33425639209891e-05
-2.36909294851612e-05
-2.99160116704e-05
-5.54101843981552e-05
-5.32083247242125e-05
-5.56465338864751e-05
-2.90582556736143e-05
-6.5387339359349e-05
-1.51266120191657e-05
-2.59283889283889e-05
-4.23464587730979e-05
-4.4827418598446e-05
-3.73008383882123e-05
-2.40732257932797e-05
-3.78288320577041e-05
-5.68863422398359e-05
-4.61361057846722e-05
-2.06621752079515e-05
-1.09175877790337e-05
-2.72402116038441e-05
-3.29244992621313e-05
-4.30383273161632e-05
-4.09887007540488e-05
-2.298580675612e-05
-1.85669273972634e-05
-2.25614028602317e-05
-2.46625659370181e-05
-2.97220433067303e-05
-1.96236968605943e-05
-4.85959559976461e-05
-2.42840588989897e-05
-2.62977981426489e-05
-2.66465745122683e-05
-5.40024423817242e-05
-2.65765794278814e-05
-4.7711698638995e-05
-2.203910680562e-05
-5.40232505849738e-05
2.24184103443389e-06
-2.08469098461253e-05
-8.78089303501358e-06
-3.9006929067534e-05
-1.73751779798365e-05
-4.39329965698526e-05
-4.16676246691674e-06
-4.62017328322374e-05
-3.5359100150333e-05
-3.6336326914596e-05
-1.34190618725366e-05
-1.88269099027291e-05
-4.16186443236373e-05
-2.26963883895863e-05
-2.32846977498346e-05
-5.41268950798401e-05
-3.33732252956528e-05
-3.319285573791e-05
-4.12501689105148e-05
-1.58838111831072e-05
-2.84924379628978e-05
-2.6145997492136e-05
-4.20914157944422e-05
-2.28144854460342e-05
-2.48158561700411e-05
-3.08100335360778e-06
-3.18481604703913e-05
-5.03599135654625e-05
-4.34381709078853e-05
-2.49872382754263e-05
-7.94915333470812e-06
-9.82312701070663e-06
1.37170714751457e-05
-3.03615940250068e-05
-2.72109409698248e-05
-4.432512628621e-05
-4.0221850062344e-05
-9.37952795648576e-06
-5.11527129132559e-05
-1.91219104279408e-05
-3.90206240256781e-05
-2.76615908149391e-05
-3.01783793064648e-05
-2.97520468032641e-05
-4.88335676433175e-06
-2.14314237980321e-05
-3.03650240773516e-05
-3.46092499114067e-05
-4.05214847380425e-05
-2.47241863372265e-06
-2.92228787879804e-05
-1.57888014319974e-05
-3.20156344479153e-05
-2.80744211852759e-05
-5.19093087219016e-05
-1.82379881530295e-05
-4.00224819994599e-05
3.7662330373979e-06
-1.19460519179552e-05
-1.44617969607728e-06
-2.34187246726526e-05
-8.41491164106515e-06
-4.93848177311344e-05
-6.02084151117922e-05
-5.72957774786019e-05
-2.46598211676142e-05
-3.49771858696427e-05
-4.17456958176532e-05
-7.55614969270089e-06
-5.49474695678166e-05
-4.14504851705034e-05
-4.18059105921828e-05
-2.76119259346874e-05
-4.52265547415911e-05
-3.18537985010503e-05
-4.08039725641776e-05
-2.4436302031592e-05
-3.95091140865363e-05
-3.07476404168045e-05
6.51636660922777e-06
-3.35474389562507e-05
-4.59473114776138e-05
-2.46420871195573e-05
-2.37862747944635e-05
-4.35525258989469e-05
-2.13555310064204e-05
-4.16008675870409e-05
-4.81542156809607e-05
-3.29088905247378e-05
-2.31074077267632e-05
-5.13389304149553e-05
-5.59195668475996e-05
-1.56860850614595e-05
-1.57118490660251e-05
7.51280883083691e-06
-2.31470500873358e-05
-1.36078079143521e-05
-3.00058118057294e-05
-2.56492422425635e-05
-2.02665822069395e-05
-5.19127246478573e-05
-3.39224892292454e-05
-5.02825403314743e-05
-2.99785803387198e-05
-5.62978908049777e-05
-5.10220086687576e-05
-4.94061540790173e-05
-5.3871545012012e-05
-1.90778385775977e-05
-2.16728276381586e-05
-2.12098960811565e-05
-5.07448971351702e-05
-5.12451895199398e-05
-3.95774514887607e-05
-3.21895930059904e-05
-3.85201982982151e-05
-5.44240789243695e-06
-3.52610853211796e-05
-1.28310304617358e-05
-4.1430320492487e-05
-2.93369221748749e-05
-7.02986419630231e-06
-1.69399056160511e-05
-4.8992623800241e-05
-3.60697138195308e-05
-1.43518574372718e-05
-2.67184795705892e-05
-2.09341733498149e-05
-1.31751247493903e-05
-1.99718855087307e-05
-4.59020676976107e-05
-6.05182624153217e-05
-9.21544210928206e-06
-3.01848840697775e-05
-3.77497074554232e-05
-1.98879046905966e-05
-5.85601979873976e-05
-9.47584135361345e-06
-2.13931622725399e-05
1.07558086682727e-05
-1.57998486378178e-05
-2.40689195334962e-05
-1.72437554804745e-05
-3.20380237599657e-05
-5.35468196777024e-05
-2.98554208380819e-05
-2.12477840972678e-05
-3.05112321940755e-05
-4.94881228811881e-05
-2.41759108076048e-05
-2.64421149942029e-05
-3.15076859759039e-05
-2.56498879333357e-05
-6.64870330706535e-05
-3.26895595277807e-05
-6.35970894589895e-06
-6.07389414403412e-06
-1.45568409174538e-05
-3.72354525749731e-05
-7.03460255496076e-05
-1.49071775987469e-05
-2.40798404050586e-05
-1.47929977712148e-05
-2.79114491929505e-05
-4.89142923238504e-05
-2.2175010386019e-05
-2.97067835508434e-05
-2.98214904378911e-05
-3.17305827802254e-05
-3.84256438297884e-05
-3.64815932211932e-05
-3.32747053995594e-05
-1.89421529649059e-05
-2.99732578690578e-05
-3.49925265389774e-05
-2.5332992364222e-05
-1.20378462289416e-05
-4.07964645089158e-05
-1.92748246577827e-05
-5.54165202704823e-05
-2.25847848980981e-05
-5.0585442351726e-05
-5.40647446823491e-05
-1.64751219794472e-05
-2.92658765017196e-05
-5.59106423960196e-05
-1.8937375866883e-05
-2.99553919657121e-05
-1.24733217168587e-05
-4.52999039076122e-05
-3.89861858489847e-05
-3.93295523923348e-05
-1.77336411403272e-05
-3.09828783210151e-05
-3.40878095068147e-05
-3.15698780548686e-05
-4.39891432496111e-05
-1.54946577011347e-05
-1.9006934439804e-05
-2.36825009932479e-05
3.87338782755342e-06
-3.43274627664303e-05
-3.92127473006654e-05
-2.10987556088571e-05
-2.51771761835087e-06
-6.37460115002089e-05
-2.5382493950701e-05
-9.02493833553943e-06
-5.3648001150121e-05
-3.99125401554477e-05
-1.52029814356964e-05
-3.03082001959813e-05
-7.41335569361385e-06
-2.31518532250408e-05
-5.52953515938659e-05
-1.60245432792789e-05
-9.85923405549332e-07
-2.29531639552564e-05
-1.2778489971478e-05
-3.60425722562606e-05
-2.8275006069105e-05
-2.22891129453898e-05
-1.20730141172047e-05
7.01258677428204e-07
-1.88026204914579e-05
1.33247595449146e-06
-4.2524771626662e-05
-4.06948076352449e-05
-2.34798239159693e-05
-1.92809852700936e-05
-9.68819103993726e-06
9.1269649183222e-07
-2.32405411754379e-05
-3.80288458720615e-05
-2.07445220553906e-05
-3.87624649980194e-05
-3.39380625042802e-05
-3.2235642246891e-05
-2.58078104386255e-05
-5.63789986099916e-05
-1.60575314293328e-05
-2.55235202096023e-05
-3.13041296757495e-05
1.5852463137002e-05
-2.52484624742823e-05
-2.43842001688056e-05
-9.97852572632356e-06
-4.79357303296341e-05
-1.17108038602494e-05
-5.07810721734587e-05
-3.08514508939264e-05
-4.10090531025751e-05
-3.51077845406112e-05
-4.13913303306808e-05
-1.97524138185468e-05
-4.74515274055663e-05
-8.21313516393063e-05
-3.03706715761179e-05
-3.82644482156596e-05
-3.08708249179084e-05
-4.91135614785486e-05
-2.18260707255181e-05
4.8109960606222e-06
-5.35040656189269e-05
-2.49038507271365e-05
-4.54591785311097e-05
-5.06808927057874e-05
-4.94095923008344e-06
-2.74904467695533e-05
-6.37327584105994e-05
-1.78941207568329e-05
-1.70892655888097e-05
-6.32691159164623e-05
-3.14662890023226e-05
-2.86266300413309e-05
-3.58614501701706e-05
-3.63544910288472e-05
-6.18070613684104e-06
-1.52478644880817e-05
-4.73696454648726e-05
-6.17739235987292e-06
-3.0904679309801e-05
-1.89379277825377e-05
-3.76249267648631e-05
-4.03141211705325e-05
-2.15764184441478e-05
-6.20328474545964e-05
-1.51823591324392e-05
-4.13835153357956e-05
-4.16540140547359e-05
1.36447568381164e-07
-2.89778869693998e-05
-3.38626513505795e-05
-6.91680435996865e-05
-3.86188212311761e-05
-4.8164048296331e-06
8.64233055702692e-06
-3.35453984272957e-05
-3.65060438307939e-05
-2.93864512015526e-05
-3.13702125996037e-05
-4.8766757243918e-05
-1.50888722893325e-05
-5.29921463453938e-05
-2.82677502646278e-05
-4.27575196425465e-05
-4.78237226936254e-05
-2.78516943825862e-05
-4.5865566430899e-05
-4.0308612267501e-05
4.25091752586609e-05
-2.04351142318491e-05
-3.46536607952944e-05
-2.97000652221752e-05
-1.32923448768716e-05
-4.69835967296174e-05
-1.47474811391515e-05
-3.30214172214132e-05
-2.66690427978421e-05
-5.35194199177544e-05
-1.53777828365864e-05
-5.81221896994466e-05
-4.68531709173539e-05
-1.84127792956811e-05
-6.84029280761883e-05
-2.33750197845757e-05
-3.06406848184743e-05
-1.46801827625781e-05
-3.21675894322761e-05
-5.43307925611885e-05
-4.99073160507973e-05
-4.33055530273926e-05
-5.40865024537296e-05
-3.37142238756826e-05
5.94965442104714e-06
-3.57778800814611e-05
-4.21878256967902e-05
-2.95979230240547e-05
-1.77559007536454e-05
-2.53879723779965e-05
-2.50635224182159e-05
-1.66048186719773e-05
-2.25645044114484e-06
-3.51625236337982e-05
-4.56433427044347e-05
-5.20592324360659e-05
-2.64748299150704e-05
-3.40536325678339e-05
-2.28934749292654e-05
-4.95744188385255e-05
-1.90885183502488e-05
-3.63240810887268e-05
-2.74404790612163e-05
-1.78869452120135e-05
-3.85099259322073e-05
-3.79541319648177e-05
-3.29966711940176e-05
-2.64552340934831e-05
-4.26103979203131e-05
1.14109605440538e-05
-0.000101309503126817
-3.31241717803807e-05
-1.91610237243984e-05
-3.94339813321566e-05
-1.79775518883887e-05
-2.72540930504243e-05
-5.21630771310126e-05
-3.42392430616635e-05
-2.35319969326438e-05
-2.98356469485617e-05
-2.23843612592374e-06
-3.80387906413714e-05
-1.02338320447232e-05
-6.16668238390885e-05
-5.70361191299534e-05
4.72439115368033e-06
-3.11979807147418e-05
-4.11530668708863e-05
-3.34687754288438e-05
-3.53073892891066e-05
-2.45193088170297e-05
-3.21756408611975e-05
-1.1260322245544e-05
1.29932451140466e-05
-5.21906378466099e-05
-2.05528029640286e-05
-6.69756784447283e-05
-5.03304848598046e-05
-5.62261979138818e-05
-3.26989692256983e-05
-2.93600903149696e-05
-1.54385561745596e-05
-2.22546472500554e-05
-3.70809704881382e-05
-1.96259356576266e-05
-3.36814197781233e-05
-2.2272958985502e-05
-5.16877163755726e-05
-2.85735171605275e-05
-2.81844829703008e-05
-2.91399125620182e-05
-4.82239820586941e-05
-3.01703303985203e-05
-1.8262106257643e-05
-4.3480067211991e-06
-4.66271789983374e-05
-1.51346418540643e-05
-3.42670647448099e-05
-2.51324842735537e-05
-1.02848430052513e-05
-2.37980978566106e-05
-1.33015811826134e-05
-4.27996303098667e-05
-5.84596014830662e-05
-5.66650530409413e-06
-3.5479829184246e-05
-3.91667909748703e-05
-2.10530781673099e-05
-3.98284167092404e-05
-6.2688398409182e-05
-2.11427906506341e-05
-1.77084222190756e-05
-1.83374096533424e-05
-4.75795908817131e-05
-3.54690204510292e-05
-3.40714235835087e-05
-3.77471223138884e-05
-2.9630787058988e-05
-1.8313530537509e-05
-3.99658754004407e-05
-3.70515776281238e-05
-1.65728315623009e-05
-3.97830780309716e-05
-2.84628515137852e-05
-3.42926293281855e-05
5.33755722246461e-06
-2.5425115475278e-05
-3.18339727572979e-05
-2.62089345644606e-05
-3.1789214642067e-05
1.71942429644151e-06
-1.20675418057428e-05
-4.10482328740422e-05
-1.15956163575959e-05
-2.18075670686998e-05
-2.27677015172542e-05
-2.33308056599925e-05
-2.85480618763798e-06
-4.10338075268822e-05
-5.79092599382425e-05
-5.73777322661757e-05
-2.28350095954966e-05
-3.36421518927569e-05
-1.49079232807682e-05
-2.56443890379512e-05
-4.45526145057178e-05
-3.20266051574225e-05
-6.23242578553184e-05
-4.4065869852357e-05
-5.33344249868009e-05
-3.59564737330151e-05
-4.92925854379679e-05
-8.58360642944433e-06
8.50554823307444e-06
5.5364823113762e-06
-5.57535052615494e-05
-2.19857804705439e-05
-4.17837558954846e-05
-1.79266238701646e-06
-4.65581203654733e-05
-1.20434260271806e-06
-1.41276701299729e-05
-2.31951233313613e-05
-1.82911611919441e-05
-1.32144814143068e-05
-3.43942244823363e-05
-3.75347624009877e-05
-7.71095342563356e-06
-2.03564784584434e-05
-4.43039017437867e-05
1.25480815350431e-05
-4.14029063600639e-05
-3.75784066008014e-05
-4.47027864173142e-05
-2.33041163330967e-05
1.40462219990444e-05
-3.1766419985469e-05
-7.05342339522318e-06
-4.02923346662796e-05
-3.55937465819263e-05
-4.55308024575302e-05
-1.77794738531293e-05
-4.86086711134886e-05
-2.23005772783074e-05
-1.26347088247314e-05
-2.08152732587502e-06
-4.44386589686605e-05
-4.95672924894816e-05
-2.2101390517615e-05
-2.60475198563325e-05
-2.68522404839284e-06
-2.56902804201086e-05
-4.98563473974717e-05
-1.21417866364072e-05
-2.3240162838323e-05
-4.44518403052122e-05
-5.00714024084279e-05
-2.9345523034682e-05
-1.64386365755501e-05
-1.37995166209936e-06
-8.75988959449939e-06
-3.6491135106936e-05
-3.12044699474057e-05
-3.38018828701216e-05
-3.69222302723368e-05
-2.52486331377799e-05
-2.13310217507308e-05
-2.16668096417705e-05
-5.49012224162873e-05
-1.69285365926284e-05
6.13221611809054e-06
-3.61979616565536e-05
-2.23747564496071e-05
-3.45659688827805e-05
-3.58846872262088e-05
-1.92610431867982e-05
-2.47928068530168e-07
-1.61323008795785e-05
-2.80120750398879e-05
-2.03536460429707e-05
-4.17474747117045e-05
-2.00009645402658e-06
-5.31934616071874e-05
-4.32688205890419e-05
-3.51905053278443e-05
-2.0259524975026e-05
-6.45921079434768e-05
-1.5513781862147e-05
6.88707841294636e-07
-4.39453163326743e-05
-4.71365454186253e-05
-8.13830276593233e-06
-3.59109548073812e-05
-3.81917668487647e-05
-2.42225649573457e-05
-1.61611945202648e-05
-5.46125316119247e-05
-4.68577468339631e-05
-3.45582222461124e-05
-8.81974576549224e-06
-3.15899263921519e-05
-4.33891262767191e-05
-4.20774316848322e-05
-2.56126114764155e-05
-4.41694899838763e-07
-4.30504193243879e-05
-3.47855532309039e-05
-1.86774380950117e-05
-4.93927942697851e-05
-4.1195045590006e-05
-1.79017110740299e-05
-2.6069917949261e-05
-2.43416184390648e-05
-5.21338693747273e-05
-3.23757165209378e-05
-1.33193612317025e-05
-3.21849475097186e-05
-2.9458326647244e-05
-2.01684458535067e-05
1.87507238120937e-05
-2.80237622308318e-06
3.2463158883076e-06
-3.29414970501926e-05
-3.14451590481237e-05
-3.30290890140923e-05
-1.6656440744876e-05
-5.31059420992101e-05
-3.06156980818956e-05
-1.47914287161397e-06
-2.76820992304393e-05
-1.71053885600897e-05
-4.70870141091158e-05
-3.10666124454833e-05
-3.43311568359584e-05
-6.04681704885474e-05
-2.20009995475176e-05
-7.84099502093045e-06
-1.024875590437e-05
-2.19691023342594e-05
-2.72496576882448e-05
-3.10761674899925e-05
-2.26129657626025e-05
-2.3271812517768e-05
-6.64393817020583e-05
-2.51027194006495e-05
-3.56759075066042e-05
-3.69737142527298e-05
-4.35162621064311e-05
-1.26150944560232e-05
-4.17223490493448e-05
-4.10586317110076e-05
-5.94488232540282e-05
-4.61297474899101e-05
-1.47468511130046e-05
-3.53018257427663e-05
-2.07454813423627e-05
-1.77713813110363e-05
-3.60542673720575e-05
-3.57519130152418e-05
-2.55391566624746e-05
-1.26727502611673e-05
-1.78533978922724e-05
-2.29144801046161e-05
-7.26119279613765e-06
-3.5841600492671e-05
-3.80547819714761e-05
-3.02358539526876e-05
-1.11566094878373e-05
-3.58958338255573e-05
-5.42320729275458e-05
-3.04862758348951e-05
-2.74108473485421e-05
-2.48525672726721e-05
-1.06190848435536e-05
-3.24900967622517e-05
-3.07225118498357e-05
-5.75580278814628e-05
-2.33069947926889e-05
-5.8338767718902e-05
-7.75879457649765e-06
-2.80803377265401e-05
-6.82469267865076e-06
-3.22095759726406e-05
-5.14042200636322e-05
-5.44066996353903e-05
-2.10916473263346e-05
-3.43764673658335e-05
-2.89682808305695e-05
-1.13995146864869e-05
-1.21378787974549e-05
-7.00197796802896e-05
-1.50617471574236e-05
-5.09162143792347e-05
-2.63102886972164e-05
-2.13132825101562e-05
-5.35534307178425e-05
-2.60672551678923e-05
-7.55411375997998e-06
1.77688018390604e-05
-6.89672921028662e-05
-4.16946354575953e-05
-1.56238934621932e-05
-3.64357228810996e-05
-4.5715657085591e-05
-5.22026606278965e-05
-2.58793811527258e-05
-2.23014964668281e-05
-2.5165302782108e-05
-9.08081023042612e-06
-1.61293353879549e-05
-2.52184481405822e-05
-2.85076629688202e-05
-1.51825764465689e-05
-6.04168070617042e-05
-5.84275674069308e-05
-3.7675914075659e-05
-2.49940793645323e-05
-5.18222378047925e-06
-4.25375812724393e-05
-3.00707201909776e-05
-1.31073095214351e-05
-3.7600380714071e-05
-4.19753425859963e-06
-4.42139543679671e-05
-1.12812069904046e-05
5.02396152340354e-06
-4.53133414867913e-05
-1.28406138873169e-05
-3.83569801164132e-05
-2.39945306930202e-05
-4.01524202053366e-05
-3.06013307589232e-05
-1.96113745786721e-05
-4.23336933554425e-05
-3.17367329517187e-05
-1.80879725231448e-05
-4.55093501107944e-05
-4.145192296229e-05
-2.90831528734664e-05
-4.12873823301271e-05
-3.06941956643184e-05
-3.37951981499272e-05
-2.3360898678592e-05
-5.77862103424797e-05
-3.03075079187463e-05
-2.62178397271636e-05
-2.39173869819187e-05
-3.61850268737702e-05
-1.91863742181638e-05
-3.82807482861937e-05
-3.95934821034684e-05
-1.1738253984371e-05
-7.89478839659961e-05
-1.92658731982012e-05
-5.37081275290274e-05
-2.91894767639847e-05
-4.32652754826391e-05
-2.06651594615381e-05
-3.48738455792229e-05
-2.32691118198548e-06
-7.5111935401106e-06
-5.33183445672203e-06
-1.99492894313913e-05
1.09087123997257e-05
-1.60552998277423e-05
-3.75892788688968e-05
-4.35753311314246e-05
-6.02975742010103e-05
-5.4592574128897e-06
-3.12643765079918e-05
-2.35326836261643e-05
-5.60647860345853e-05
-4.16162533086685e-05
-2.86692044934618e-05
-2.15888994038144e-05
-3.49715512369831e-05
-6.64617224272555e-06
-4.0550827832705e-05
-3.67902119385394e-05
-1.79940667851975e-05
-7.8294862490034e-05
-4.57410163369532e-05
-2.28386642940321e-05
-1.41645532273667e-05
-2.59925811690846e-06
-4.18391126847161e-05
-3.17970297447844e-05
-4.69356721452393e-05
1.4970117244551e-05
-3.72705213430996e-06
-2.54488508172627e-05
-1.45837789603618e-05
-6.69986023631457e-06
-4.64808263681045e-05
-3.26420182040679e-05
-2.89914495870025e-05
-3.29725677925292e-05
-7.47916082035235e-06
-4.86501022508045e-05
-2.76424180836725e-05
-4.30358208963156e-05
-2.56607067447116e-05
-3.39124947834822e-05
-3.52043838444875e-05
-1.94956872972338e-05
-3.33246812484245e-05
-3.34692658376921e-05
-4.83697106436921e-05
-3.7525920810553e-05
-2.92472999156437e-05
-3.69843837506115e-05
-2.8489369757465e-05
-3.03866232228728e-06
-3.21818380284395e-05
-2.70986312309829e-05
-2.56299325142121e-05
-2.9269848483265e-05
-3.03639273700648e-05
-4.51023291271704e-05
-2.65916198062015e-05
-4.35568217339887e-05
-4.20003573964011e-05
-2.06212614504115e-05
-3.35604082332965e-05
-4.16271806773012e-05
-1.0897785318386e-05
-2.01916373100591e-05
2.79755037091108e-06
-1.21741434776175e-05
-1.84140970559509e-05
-2.62572583880379e-05
-2.63047776988997e-05
-3.4794014532412e-05
-5.54071623699437e-05
-3.27693600258147e-05
-3.77892064093174e-05
-4.0543811567604e-05
-6.91980779872777e-05
-4.81053972785515e-05
-3.36806405078784e-05
-4.22681517106802e-05
-2.00760485021601e-05
-3.18236785530933e-05
-4.80114811728957e-05
-3.53712024144591e-05
-1.17327174945293e-05
-2.55700286677542e-05
-2.1118060058458e-06
-2.75231968840394e-05
-4.64117203138244e-05
-4.60057721817051e-05
-6.06743367688873e-05
-2.87714561647508e-05
-3.38125345744599e-05
-5.37939444147793e-05
5.19951978137222e-06
-2.29672611110494e-05
-3.08009615316101e-05
-2.47820510587684e-05
-1.16617748804336e-05
1.50301922396183e-05
-1.44625892719004e-05
-2.68131429939147e-05
-4.59047678624587e-05
-7.06564290171514e-06
-1.03649836809297e-05
-3.7133693068459e-05
-2.53926048573446e-05
-3.12804887459677e-05
-4.76919590023763e-05
-4.42046953909033e-05
-5.79933482284597e-06
-3.1698883743582e-05
-3.06151722986068e-05
-4.0985765339766e-05
-3.34854019872299e-05
-3.65307976284784e-05
-1.74745017016279e-05
-2.02986045686829e-05
-3.93932229900536e-05
-4.52493797618959e-05
-2.09385748907589e-05
-3.84182951836269e-05
-3.68969969333075e-05
-5.67215542985036e-05
-2.99567460711931e-05
-3.58424808131481e-05
-4.65666060567645e-05
-1.09060135218945e-05
-2.49088722948494e-05
-3.65502590413998e-05
-3.05406664632089e-05
-3.26836941381552e-05
-2.99425622435928e-05
-2.66334478387424e-05
-4.55368146602649e-05
-2.69615285498814e-05
-4.33713390238414e-05
-4.21084279240648e-05
-3.995221412175e-05
-4.04958440561852e-05
-3.08019136207813e-05
-3.46929646409619e-05
-3.10699383744402e-05
-2.07808360690911e-05
-4.84134997949419e-05
-1.19044587763231e-05
-1.62814993252736e-05
-2.80053376503599e-05
-5.35637213187275e-05
-6.1449959304791e-05
-9.23820990993739e-06
1.60471947199133e-06
-1.55597934707656e-05
-3.06182657207838e-05
-2.48792084252275e-05
-3.10731216321602e-05
-2.97892627020559e-05
-4.7850328088978e-05
-2.4630889746845e-05
-4.11846615502099e-05
-4.670212183633e-05
-5.58924342240389e-05
-2.58677009226624e-05
-1.94671294031508e-05
-4.22349940937388e-05
-1.97912371840356e-05
-4.19872393108576e-05
-2.53217132840495e-06
-1.58940397066123e-05
-3.04009709998958e-05
-2.85527584802633e-05
-4.34858770051346e-05
-2.42562375570889e-05
-1.79237745542627e-05
-9.56951664588064e-06
-3.07229687285881e-05
-2.14979311045827e-05
-1.17639406659838e-05
-2.31948460657231e-05
-5.42796415308303e-05
-3.03103400856306e-05
-2.46184255859992e-05
-4.67135924790936e-05
-4.29051738814017e-05
-4.08511224369055e-05
-3.65392670879276e-05
-4.41609355131829e-05
-4.35717205924482e-06
-1.28363258337824e-06
-1.56041614251471e-05
-3.07902755862657e-05
-2.38812625837279e-05
-3.52890384130277e-05
-1.54650454949073e-05
-5.56038409762879e-05
-3.23043211574522e-05
-2.24571885900106e-05
-4.77327234325174e-06
-1.56102649212709e-05
-3.95344422658403e-05
-2.96958464717064e-05
-3.02645858121805e-05
-3.19078747987181e-05
-4.44531419230699e-05
-3.42116681966853e-05
-5.07029573851986e-05
-4.36933891668011e-05
-3.19959889999332e-05
4.05628081867269e-06
-3.02722446660239e-05
-4.50964765676134e-05
-6.46597768814009e-05
-2.59894312264995e-06
-8.08264970534838e-06
-1.93627953480204e-05
-1.12041984455537e-06
-1.31951092082798e-06
-2.28010206679677e-05
-1.87928242624568e-05
-3.23797031607289e-05
-3.17890718677407e-05
-3.3256528693978e-05
-2.18045987802022e-05
-4.55071316238718e-05
-4.77519785136702e-05
-3.34376244020511e-05
-3.04240641056211e-05
-1.74347468713911e-05
-4.32020679523073e-05
7.14513893421655e-06
-1.93700053365757e-05
-1.04362718429779e-05
-2.77792219553961e-05
-3.50750849186905e-05
-1.0443680076979e-05
1.11337958946632e-05
-3.76391120681316e-06
-5.22033033253918e-05
-4.03879774009577e-05
-2.40592455115943e-05
-3.31829927404565e-05
-5.00068229953651e-05
-1.19562438196108e-05
-2.98341530097087e-05
-5.34382066586039e-05
-5.84898410477169e-05
-7.6160774048336e-05
-1.34528501226577e-05
1.81640527183714e-05
-4.36446465341865e-05
-4.41185951398042e-05
-3.18504945335511e-05
-2.19285443510823e-05
-2.29333290143936e-05
-3.33041228694052e-05
-3.73716618688702e-05
-2.77918434248917e-05
-9.48802880023841e-06
-2.42398465179511e-05
-1.03098603145183e-05
-1.25472104074112e-05
-4.11861869522231e-05
3.01217569336622e-05
-3.64281537391943e-05
-5.19565503408124e-05
-4.27936316026163e-05
-2.65882248674788e-05
-6.03561055522292e-05
-3.58000150052892e-05
-3.84712331564939e-05
-4.0911066994084e-05
1.1355147877792e-05
-4.3963980239696e-05
-2.09819476571078e-05
-3.3403674242399e-05
-5.12417888211337e-05
-9.84970564957075e-06
-1.37202018603122e-05
-1.86708012814424e-05
-1.93562894955666e-05
-3.12241262695059e-05
-4.21814392777144e-05
-2.4748965615802e-05
-4.57302599316797e-05
5.84081855593475e-06
-3.73960510164493e-05
-3.44905579308435e-05
-1.65608149656556e-05
-2.78306642910447e-05
-3.66008841271794e-05
-3.35505937930907e-05
-2.98506327614044e-05
-1.69364043132162e-05
-5.02980738755981e-05
-1.20453724725201e-05
-1.97697395040511e-05
-1.95775069090686e-05
-1.16888134897478e-05
-1.0408471562957e-05
4.04813370015911e-06
-3.70683031889027e-05
-5.08391434122356e-05
-1.41807901195104e-05
-4.07600126218647e-05
-1.40932314419186e-05
-6.0181952427885e-06
-5.26488597839069e-05
-1.03362145005702e-05
-1.12196851438386e-05
-2.99201859702097e-05
-2.6033049280216e-05
-3.38732795154202e-05
-3.54720061364499e-05
-1.21600465740604e-05
-3.37758360527824e-05
9.62731808915287e-06
-4.67843347707189e-05
-3.36648518388798e-06
-3.68858223168333e-05
-2.11041904105154e-05
-2.89539568571352e-05
-2.93931440170238e-05
-5.07386154622654e-05
-7.76161918186618e-06
-5.2445289527377e-05
-2.45239640228307e-05
-3.0737823814024e-05
-3.06146021668204e-05
-2.48547764470639e-05
-4.99130619086763e-05
-9.59565361118784e-06
-1.78621515064694e-05
-3.96713641448071e-06
-5.32626754581304e-05
-3.89606095029536e-05
-3.12965586392564e-05
1.44607876289381e-05
-3.29120009429205e-05
-4.62543193869015e-05
-2.55435251541976e-05
-4.45694766391348e-05
-4.5758991278644e-05
-7.17404892369221e-06
-2.98064139615845e-05
-2.89532368025591e-05
-2.47955223214952e-05
-2.3080716898291e-05
-4.13841195738162e-05
4.09714179697497e-06
-2.76690055005181e-05
-2.75275907368161e-05
-3.25250716010923e-05
-3.02834089374788e-05
-7.24084329295427e-05
-3.42274067806675e-05
-4.3297750262438e-05
-4.06018566730564e-05
-4.42491536383082e-05
-4.31028292560287e-05
-3.36040732113599e-05
-4.15954410653494e-05
-4.90977457957059e-05
-2.53148493800288e-05
-2.54612044490351e-05
-3.31951436262472e-05
-3.99251707719808e-05
3.34194539522974e-06
-1.51756926594387e-05
-2.38549406666536e-05
-2.25730837827838e-05
-5.86146811336842e-05
-5.83085287653909e-06
-2.98892711200019e-05
-2.47525872111937e-05
-1.5696836255742e-05
-4.58685692566043e-05
-2.56616483237303e-05
-1.63011060349785e-05
-2.0345475584181e-05
-2.96646679049226e-05
-5.57258829522611e-05
-2.4964595319226e-05
-2.30907485783148e-05
3.79825858001078e-06
-2.95077365170501e-05
-1.6621293571016e-05
-2.3683378743751e-05
-4.36148409275638e-05
-4.54758457516185e-05
-4.62568995143037e-05
-1.76546363051582e-05
-3.97820344176434e-05
-1.09541510656171e-05
-2.48197727514088e-05
-5.46110585357736e-05
-4.02829523347933e-05
-4.54304084781495e-05
-2.01830872153322e-05
-7.39423171096383e-05
-1.44683997626274e-06
-4.30877643479431e-06
-1.32015263631043e-05
-4.57572232330178e-05
-1.39169084590712e-05
-4.36792355263714e-05
-2.92882269767547e-05
-5.46413694204233e-05
-3.15334350502587e-05
-4.21318677048937e-05
-3.56894477882762e-05
-4.33599333248263e-05
-1.33517896871269e-05
-1.4179787353731e-05
-3.23136243137311e-05
-1.61861652203829e-05
-2.35057110681395e-05
-3.44551983959267e-05
-1.22609759110991e-05
-3.99525153076774e-05
7.43290895291079e-06
-2.64559083005421e-05
-3.08357475419003e-05
-4.53801170562764e-05
-2.87119352709754e-05
-4.50693282366265e-05
-2.53807147934682e-05
-2.64749746974022e-05
-1.07162348059061e-05
-5.57343409179845e-05
-3.52296593739834e-05
-8.18983044504897e-07
-4.64526633519189e-05
-3.75133930575595e-05
-2.14634287749896e-05
-6.0287496828266e-05
-1.92487688338988e-05
-3.5523704506872e-05
-2.19955787589527e-05
-5.54391843104703e-05
-3.26676970693099e-05
-4.03364912416764e-05
-5.34694327143334e-05
1.79478976119195e-05
-1.90512617228472e-05
-4.91602486792001e-05
-2.12388707418445e-05
-1.35021112159669e-05
-2.90945814867451e-05
-5.35436987714427e-05
-9.08505549943992e-06
-1.17194057608186e-05
-6.27991014838491e-05
-6.07635156208839e-05
-3.50091412114043e-05
9.96749240255703e-06
-1.50889761127225e-05
-5.64258448893998e-05
-5.36214321651387e-05
-3.51693277438208e-05
-2.9021130718674e-05
-5.53681724771829e-05
-3.14074442655639e-05
-4.53136419485126e-05
-5.54013352662548e-05
-3.8395204829394e-06
-2.16943004505887e-05
-6.15462841961653e-05
-7.55563458569081e-06
-3.39923199018603e-05
-4.25917282336039e-05
-5.05210116345164e-05
-4.50461709543341e-05
-5.79382783061204e-05
-6.36656595129771e-06
-2.04763412864868e-05
-1.76560714067065e-05
-3.62491564147423e-05
-4.37007958189581e-05
-2.99630464148188e-05
-2.00027377956613e-05
2.68398460977013e-06
-1.67611474196868e-05
-5.30337057372121e-05
-3.14322634076842e-05
-1.19853193488347e-06
-3.41453799991471e-05
-3.60290113056564e-05
-7.00937562946605e-05
-2.31303245841194e-05
-3.36936337645653e-05
-4.54546550092415e-05
-1.65007790122151e-05
-4.53068828042329e-05
-1.50018870097442e-05
-3.77604153832167e-05
-4.50121470953469e-05
-2.47774302287635e-05
-2.94230115592927e-05
-3.32356020301585e-05
-3.80406842068914e-05
-1.99705311399307e-05
-1.89701072106691e-05
-8.74115776358744e-06
-4.65923378165529e-05
-1.98313002051555e-05
-3.79967963587375e-05
-2.87098270897021e-05
-4.43360970493751e-05
-3.46390258744988e-05
-9.54012464390893e-06
-1.72237797209037e-05
-4.18202483640511e-05
2.7953314309865e-06
-2.76028626298984e-05
-8.06661221219019e-07
-1.92083877743437e-06
4.13572484003927e-06
-4.77905139194874e-05
-5.69302312959505e-05
-1.85668278795643e-05
-2.86795334323409e-05
-3.33486024526961e-05
-6.06622341844161e-06
-1.49411921882604e-05
-6.51865949442711e-05
-4.0705633613782e-05
-5.59913952761209e-05
-2.5854523931567e-05
-4.46340089498018e-05
5.70075623952472e-06
-2.99207473303438e-05
-3.29881793226498e-05
-1.10855441757542e-05
-4.75072713170164e-05
-1.32689382089274e-05
-4.34534715678942e-05
1.78300610535103e-06
-3.27845136354867e-05
-2.16213326732126e-05
-3.88201106029201e-05
7.2797471186801e-06
-1.93969663946947e-05
-2.4442804192425e-05
1.97147742077057e-05
-2.60188107928296e-05
-4.42209150901044e-05
-6.23686475647522e-05
-2.75032655005051e-05
-4.55010346399487e-05
-3.40442705360676e-05
-8.6908613307248e-06
-3.03022025542414e-05
-3.32490277581689e-05
-2.21109393675998e-05
-4.94549366660484e-05
-5.08326315309098e-06
-3.55899976997466e-05
-6.88336621251514e-06
-5.04504082231895e-05
-1.75323259469165e-05
-5.04334260042332e-05
-1.45457501243861e-05
-4.47177214402966e-05
-2.64883312114505e-05
-5.82041773930947e-06
-2.03611151490905e-05
-7.79223011315773e-05
-4.59643385903394e-05
-3.90585846223226e-05
-1.43492676745759e-05
-1.61141025566452e-05
-1.85287183096044e-05
-1.54732767645107e-05
-4.74158283693978e-05
-3.92536789420383e-05
-3.82714700179082e-05
-3.90554206380726e-05
-8.59274786832663e-06
-2.42553567337287e-05
-6.43796132360943e-06
-2.28519562772979e-05
-1.14099198433829e-05
-3.14588856653772e-05
7.72490997786922e-06
-4.95640389495519e-05
-3.87944718762146e-05
1.62367513912639e-05
-1.36322900071066e-05
-1.19972267713294e-05
-1.50233410222084e-06
-5.27977662842969e-05
-3.34868223339265e-05
-4.75040073995676e-05
-2.97370491864408e-05
6.90226823216068e-07
-2.73616865376265e-06
-1.25499757078131e-05
-1.47439650983044e-05
-1.29478715416927e-05
-3.54687706112129e-05
-3.94236502880627e-05
-2.41736959076487e-05
-1.95048434044553e-05
-1.38857106972566e-05
-1.92045238166177e-06
-3.0855050170307e-05
-6.70759024743324e-05
-2.68207558718908e-05
-3.11440239430188e-05
-3.47486648030838e-05
-2.57074171275482e-05
-2.60209635923148e-05
-2.60847830184833e-05
-6.5332037320074e-05
-1.72452380649105e-05
-2.22745597675315e-05
-4.36438813953043e-05
-3.6723493942079e-05
-3.82245035026457e-05
-2.26763014881393e-05
-3.12276954205159e-05
-2.45892423302408e-05
-5.10412595146139e-05
-5.52035200453765e-05
-3.60079906813891e-05
-2.76442655273114e-05
-4.84611868906579e-05
-2.05639797117965e-05
-7.54911522645367e-06
-3.7838976359952e-05
-2.83045191845831e-05
-4.9337911710941e-05
-1.9114728528831e-05
-5.31194557863093e-05
-3.31888284679881e-05
-1.12910066051353e-05
-4.52530029811719e-05
-3.84188736239075e-06
-3.03281770516492e-05
-4.110144943123e-05
-2.17075047880425e-05
-2.81417839287383e-05
-4.85889416026951e-05
1.00750209494793e-05
-9.04734100965016e-06
-2.18527208706352e-05
-2.38958894708874e-05
5.18169918028242e-06
-1.24852952637069e-06
-7.60560368722829e-06
-1.0786966299328e-05
-2.80999055249882e-05
-3.28073554550765e-05
-5.30496537790406e-05
-3.55211745965638e-05
-1.88090923701415e-05
-6.28666025293639e-06
-6.81535635540503e-05
-7.8471443118372e-06
-3.22316351755756e-05
-1.20803418299083e-05
-1.10632338198559e-05
-2.11497922292702e-05
-1.91776560565357e-05
-2.04009943072579e-05
-4.31546965938711e-05
-4.65390506182153e-05
-2.00864345375003e-05
-3.39495121541935e-05
-2.28181459436732e-06
-3.87648853421639e-05
-5.84866399160637e-06
1.63006827026968e-05
-3.68095867150307e-06
-2.4999339435726e-05
-1.36359126344179e-05
-1.5628384891032e-05
-2.39355383893376e-05
-3.14445926505801e-05
-3.75773820201721e-05
-2.66904662584077e-05
7.02060723734777e-06
-2.16043201088327e-05
-6.1544306440769e-06
-5.77397357278579e-05
-3.54564635616426e-05
-5.11300641169062e-05
-2.29157493923228e-05
-1.56592848460979e-05
-1.9724534703898e-06
-3.54897044298337e-05
-3.94758856759145e-05
-4.72005803200125e-05
-4.84839155563911e-05
-2.92006222582908e-05
-2.30273488338294e-05
-3.8752208850575e-05
-2.15533471989468e-05
-6.22632222234713e-05
-3.44065939661375e-05
-3.08185581815615e-05
-5.19618728586366e-05
3.69135117078952e-06
-3.384148836723e-05
-3.03470624031775e-05
-4.01727776611268e-05
-2.68035720746811e-05
-3.396760138674e-05
-3.75957888896616e-05
-2.77924486025562e-05
-5.84015764158292e-05
-3.97602835128491e-05
-2.96435370004741e-05
-2.94537499712002e-05
-5.36217347914043e-05
-2.68535620451658e-05
-3.68427823073105e-05
-4.63667392653217e-05
-4.0497052159658e-05
2.10199681954909e-05
-2.5970239273107e-05
-3.48225153894667e-05
-1.21124697756177e-05
-2.35082131459364e-05
-1.32548637243793e-05
-2.12126249871538e-05
-3.63178799777072e-05
-3.16058582739118e-05
-3.87744561889742e-05
-2.37580108150077e-05
-3.33744394603313e-05
-5.68991190045445e-05
-1.65856949206405e-05
-1.68997958392414e-05
-2.02971868242217e-05
-3.74209243260309e-05
-1.50839495343907e-05
-2.6562298410211e-05
-2.6417880353822e-05
-2.87758638465661e-05
-3.41880930355548e-05
-1.50075127863433e-05
-1.91077040630688e-05
-2.28963218770081e-05
-1.56602551331462e-05
-3.34186900302046e-05
-1.1447248440748e-05
-3.09023735435313e-05
-3.40682255453684e-05
-2.05488078102165e-05
-1.64368352631208e-05
-5.75357542466361e-06
-3.86521036554699e-05
-3.6792247039418e-05
-3.52827981413661e-06
-1.65894417304151e-05
1.20151424427662e-05
-3.57806848715978e-05
-7.03882256517427e-06
-1.58072098700579e-05
-2.50278308660288e-05
-3.6706868846865e-05
-6.3138102968222e-06
-4.41637158322465e-05
-4.03662927332856e-05
-2.55221807339739e-05
-4.26676455258193e-05
-3.84458422889736e-05
-8.72902980743046e-06
-3.1389782701034e-05
-2.47153378096436e-05
-4.05208090610752e-05
-4.11337670719876e-05
-3.89949338750751e-05
-3.45397890159712e-05
-4.29609048774504e-06
-2.05948357539031e-05
-4.58520925308421e-05
-2.43536050383475e-05
-4.33570452810478e-05
-2.09874851597829e-05
-3.78462921694597e-05
-4.37144705266372e-05
-4.00070402959567e-05
-2.98325503594823e-05
-2.41516468453457e-05
-3.27293872307427e-05
-4.88576062061662e-05
-1.55091586456894e-05
-5.07243269202663e-05
-3.77776222551347e-05
-3.7485256051785e-05
-2.47551055176374e-06
-9.66692837470577e-06
-1.58213420625913e-06
-3.22409157030838e-05
-1.91016243542886e-05
-2.97482561566753e-05
-3.58300840543768e-05
-2.29977048132943e-05
-4.10976517538742e-05
-2.76623001082022e-05
-3.89304931595877e-05
-4.32061827508862e-05
-4.24490629500514e-05
-3.73119030301154e-05
-4.93818270555357e-05
-3.74989715136949e-05
1.30090582498561e-05
-2.79042741647116e-05
-3.98137620676665e-05
-4.3716955449389e-05
-2.96598109187835e-05
-1.33911701187373e-05
-3.71328030100212e-05
8.20935070461136e-06
-4.76570344810367e-05
-8.34993909120411e-06
-1.27277766217447e-05
-5.15269137706661e-05
-4.77253709878603e-05
-4.15683612259502e-05
-1.04725867653987e-05
-3.13704976237624e-05
-2.77654042954619e-05
-1.38177039509547e-05
-3.81157924656032e-05
-3.84906624166553e-05
-2.62206744687104e-05
-2.81663310550218e-05
-2.83760559615334e-05
-5.18220379269387e-05
-3.65371615876008e-05
-4.23206399753631e-05
-6.07055824877682e-05
-4.83026978892076e-05
-3.70967961192502e-05
-2.52365082897016e-05
-2.08363431024093e-05
-4.02067558121354e-05
-2.41236566562329e-05
-2.25468872029869e-05
-4.38793036050216e-05
-7.92193561514704e-05
-4.25123315952133e-05
-5.22788731869497e-05
-5.28968653913325e-05
-3.38387754213862e-05
-1.47956915436121e-05
-2.9548497619817e-05
-3.79979140530166e-05
-2.40566316702126e-05
-4.38130111606406e-05
-4.9320747416314e-05
-4.47312506780192e-05
7.58364766733554e-06
-1.45997533003986e-05
-1.59408758781444e-05
-2.69431358656119e-05
-5.61697853782683e-05
-5.83301666415579e-05
-2.33469826917986e-05
-3.43777221738339e-05
-8.81757451872263e-06
-4.11800847573403e-05
-3.7074020386804e-05
-3.07426522799261e-05
-3.75493474299231e-05
-7.17163281183761e-06
-5.79806515419033e-05
-2.83938148026971e-05
-4.751434353937e-05
-3.1920941940214e-05
-2.74738368206428e-05
-2.45732884621106e-05
-5.19476243376094e-05
-5.08917023652344e-05
-1.60567021385272e-05
-4.25130659866483e-05
-1.85809643300896e-05
-2.70505631095699e-05
-2.55666807169732e-05
-2.77614825924196e-05
-5.88929559910688e-05
-1.39027904472731e-05
-1.34042697357496e-06
-1.86563845972782e-05
-5.03291849980454e-05
-3.61563097519331e-05
-5.6620743995004e-05
-2.69647606366121e-05
-2.5656484739812e-05
-4.79694466200208e-05
-3.06030175348834e-05
-3.72925394686716e-05
-5.55064140079758e-05
-3.46168485105222e-05
-2.61948716501077e-05
-4.582161895131e-05
-3.53689427628633e-05
-3.66195417843282e-05
-2.00239224871763e-05
-4.75407540591687e-05
-4.95116461809356e-05
-1.26261225669203e-05
-2.87906844334025e-05
-2.09732299313634e-05
-1.56121768367667e-06
-3.91177719761117e-05
-2.108748392918e-05
-2.67042007856045e-05
-3.6339585826692e-05
-1.86590650279239e-05
-8.70968489087192e-06
-3.73348930883797e-05
-5.77002847119021e-05
-1.97687057406484e-05
-4.62895683550843e-05
-1.65918889922336e-05
-2.35041593217144e-05
-5.4668327848187e-06
-1.24367509965336e-05
-1.87109423427966e-05
-2.42085125602852e-05
-6.61575524483223e-05
-1.35045944516354e-05
-9.83996758921124e-06
-8.17400413423639e-07
-4.95043878555239e-05
-2.44137220108411e-05
-5.80364382914551e-06
-1.72864388287699e-05
-1.67885817614999e-05
-3.00160291016255e-05
-5.52292760254552e-05
-2.80584322541766e-05
-9.99427324198544e-06
-6.78049626820662e-05
-1.33570560194196e-05
-2.59952240523223e-05
-6.20272528891643e-05
-3.40835563470954e-05
-1.25641170171457e-05
-3.80432067951588e-05
-3.85295490114892e-05
-1.33085446320846e-05
-1.11563142783868e-05
-5.7253221733902e-05
-3.3137645405222e-05
-5.18877036405315e-05
-1.01998345843314e-05
-8.38015191769164e-06
-2.03067064800713e-05
-5.04609141122666e-05
-5.55972253976736e-05
-3.66357086093707e-05
-7.91631204844278e-06
-1.74823469271585e-05
-3.43207835173068e-05
-1.8393732885681e-05
-7.01845247764303e-05
-3.44311624373589e-05
-2.26250231416216e-05
-4.20576245594598e-05
3.08584010518551e-06
-3.7927349276114e-05
-2.80040894253281e-05
-1.92458956481163e-05
-2.44017131070392e-05
-5.82809741013702e-05
-8.99727183432248e-06
-1.43165151221334e-05
-3.29226599736593e-05
-2.2523846571007e-05
-4.69215523824223e-05
-5.33153008792907e-05
-2.50712146409088e-05
-4.47132002076214e-05
1.39510015549196e-05
-3.57132201862163e-05
-1.70998577392152e-05
-1.50414517152459e-05
-1.34160950131848e-05
-3.07883502531059e-05
-4.67905163619384e-05
-4.5755000785201e-05
-9.07736174790042e-06
-1.91898081750455e-05
-3.01031367819511e-05
-2.04796278103834e-05
-6.03203632013644e-05
-2.45279747817724e-05
-3.1209300207032e-05
-3.47870384950837e-05
-4.87710432011636e-05
-4.81478137629893e-05
-5.84457648325393e-05
-2.50643895498666e-05
-5.92666442120987e-05
-3.66034246698016e-05
-6.37789766879845e-05
-2.92945277538825e-05
7.13476709254515e-06
-3.94076002294304e-05
-2.76676998841536e-05
-2.494072485112e-05
-2.37192747980095e-05
-2.80408014102046e-05
-5.8167987587223e-05
-1.38711271767864e-05
-2.65322825487612e-05
-2.09077347848468e-05
-4.80765241275493e-05
-3.24393084883924e-05
-4.25744266771146e-05
-1.14712973678425e-05
-9.69583733550413e-06
-3.45875899420537e-05
-4.50934313498493e-05
-5.23825520836617e-05
-1.63422755486466e-05
-3.28008231014477e-05
-2.54155923140697e-05
-2.79326407979033e-05
-3.21440687276649e-05
-2.24315540959355e-05
-1.2365558050627e-05
-6.20837468708302e-05
-1.32507875712476e-05
-5.75030346214338e-05
-5.90741086254025e-05
-2.79426669984555e-05
-3.351492975306e-05
-3.9947494224258e-05
-6.63172293500989e-05
-3.1803888777799e-05
-3.04803767026922e-05
-3.59655946549913e-05
-4.50531749369767e-05
-3.29952701633636e-05
-4.13937789784888e-05
-3.74191216046808e-05
-1.41710577737028e-05
-2.71391493520014e-05
-3.52604749639457e-05
-3.68519762796214e-05
-1.01125621945467e-05
-3.14033654722045e-06
-4.89331393461046e-05
-3.62635529217713e-05
-6.41848491026861e-05
-5.87881152395496e-05
-2.26316288204649e-05
-2.79691619346784e-05
-2.21148482113106e-05
-2.81528664940461e-05
-3.67574732032186e-05
-5.73986662432037e-05
-3.58938185887223e-05
-4.7156707568956e-05
-3.52258264480823e-05
-3.06450474073613e-05
-3.10032217023273e-05
-2.61392862432494e-05
-2.20558722225642e-05
-4.12442792235677e-05
-4.09349154607135e-05
-3.58257474002888e-05
-3.06385135241814e-05
-1.97961878619578e-05
-4.50977735103465e-05
-3.57169878445114e-05
-1.79078652793439e-05
-2.44700759184411e-05
-2.06750520786299e-05
-3.49111702818475e-05
-2.99501756241975e-05
-1.45721850702744e-05
-3.49607446970099e-05
-2.63768571652892e-05
-4.61233785118666e-05
-2.74086363390272e-05
-6.21147661107463e-06
4.44953392926525e-06
-5.09548094804263e-05
-2.04623557442491e-05
3.96640818961142e-07
-2.87757666491497e-05
-2.67911649115959e-05
-3.74560937854544e-05
-2.87788392592822e-05
-4.00898115878148e-05
-2.78764792818951e-05
-5.35499585673617e-05
-1.42061124823132e-05
-1.2305104482296e-05
-3.00805760961468e-05
-3.64268783323565e-05
-3.12330124239255e-05
-3.31000205106835e-05
-1.77316966777076e-05
-1.49558727942783e-05
-4.03668934853026e-05
-4.0565090422253e-05
-4.1127128460531e-05
-1.17630970404765e-05
-5.45124606020303e-05
-3.08827952059798e-05
-3.29313572594777e-05
-1.0565235166623e-05
-3.54217377536227e-05
-6.02858010811503e-05
7.92387848340057e-06
-1.57279839854083e-05
-4.53048047059691e-05
-1.15160609010067e-05
-2.1862627161552e-05
-3.8563013973444e-05
-2.6690827238434e-05
-1.85148733745139e-05
-3.45210039659348e-05
-4.83988055867063e-05
-2.50811348278941e-05
-4.2924524035008e-05
-3.37907826915818e-05
3.4733901037592e-06
-1.93277874823971e-05
-3.21831134204905e-05
-2.11684695410735e-05
-5.16169030430197e-05
-1.50577506643988e-05
-4.96969185290935e-05
-3.29008951313509e-05
2.33884952303049e-06
-4.19569898256847e-05
-3.69988137931833e-05
-2.30415857808882e-05
-6.11559577704653e-05
-5.34920258622165e-05
-1.15469443889807e-05
-4.43379812349637e-05
-3.90594948700795e-05
-5.3415427556168e-05
-1.24173159047117e-05
-2.39352608090441e-05
-2.90158609483101e-05
-5.62200053481539e-05
-2.45239123636982e-05
-3.65415297648938e-05
-2.79743345901302e-05
-1.46878394073119e-05
-3.06446347511125e-05
-1.52976737852254e-05
-2.6891831029408e-06
-4.46102009235242e-05
-2.1547098240018e-05
-2.77550674545862e-05
-3.05903019752021e-05
-2.81254497022125e-05
-3.49016186786177e-05
-4.92282668669776e-05
-5.08090325013446e-06
-4.57708277919545e-05
-8.2750559955468e-06
-6.65424107561825e-05
-3.09026869760372e-05
-2.70459258738576e-05
-1.23816888579219e-06
-3.60798795108895e-05
-3.76772755457718e-05
-5.66397815672767e-06
-2.04690107507899e-05
-2.02209966395892e-05
-3.67363643395304e-05
-1.8392407509693e-05
-2.28108369134562e-05
-2.43004197221281e-05
-4.1715833634521e-05
-2.1804850298197e-05
-2.81849404105122e-05
-1.40375762459831e-05
-6.93646888586849e-05
-2.43071077238836e-05
-2.8657827154931e-05
-1.503881454088e-05
-2.18206126305044e-05
-3.79689498291342e-05
-4.167989497972e-05
-6.20813188509451e-05
-2.5430246407606e-05
-4.29019059365917e-05
-2.30756947867014e-05
-4.77301411004132e-05
-2.26029951143276e-05
-3.31125952610181e-05
-4.64598231502809e-05
-5.15496990989237e-05
-2.05949956622203e-05
-2.68446146969616e-05
-1.52356989741459e-05
-5.16700928632099e-05
-3.24197590222143e-05
-1.45180027231654e-05
-4.78503025269851e-05
-4.10815805934937e-06
-1.86026867234966e-05
-8.71381535880515e-06
-2.11488799929039e-05
-5.47843892720005e-05
-4.26455224323192e-05
-1.00224893345403e-05
-1.74095524922317e-05
-7.0822464202019e-06
-3.72056915618959e-05
-4.45137017391715e-05
-5.20746239454713e-06
-3.44749388133179e-05
-3.19186362664648e-05
-5.18288857690966e-06
1.09975965779163e-05
-3.91122219313039e-05
-1.40553502674397e-05
-3.10474704971436e-05
-4.55766832053923e-05
-3.56599207660197e-05
-4.32767719184371e-05
-8.69337439894337e-06
-2.03209278990531e-05
-2.60552928446898e-05
-1.01391999845635e-05
-3.08529755875053e-05
-3.45241722479159e-05
-3.87806765938351e-05
-1.84896649981824e-05
-5.77498166038122e-05
-1.45041554669058e-05
-3.05296263541117e-05
-3.56687762671411e-05
-2.80253091918477e-05
-6.68940856516108e-06
-2.63641516357033e-05
-3.96773681846341e-05
-3.42720936737231e-05
-9.75100638705942e-06
-1.39676728182021e-05
-4.02165435243934e-05
-2.75286186770422e-05
-4.94402973254639e-05
-3.71279336693549e-05
-1.38823725209898e-05
-2.27059785085403e-05
-2.01419677667087e-05
-2.02898434259579e-05
-1.47988511333826e-05
-2.31241354579879e-05
-2.68805767583402e-05
-2.68153236078915e-05
-4.28698810214796e-05
-3.2433943849683e-05
-1.35385811011371e-05
-3.07861345331755e-05
-4.01835750458981e-05
1.59043376173761e-05
-3.76008619830335e-05
-2.60326396213362e-06
-2.89548743671524e-05
-6.1006095182513e-05
-1.55400637645205e-05
-3.68191830940417e-05
-2.54464557118647e-05
-1.09478860508804e-05
-3.33903750342762e-05
1.33324702345854e-06
-2.85393715428234e-06
-2.86076300359214e-05
-2.9563507708265e-05
-3.33120316531851e-05
-1.99936683582084e-05
-2.87944273428453e-05
-1.34788821813625e-05
-2.86231199748919e-05
-2.80766078412669e-05
-2.38740594376556e-06
-6.74457965495654e-05
-1.14855473297749e-05
-3.30644884549097e-05
-2.22141513095663e-05
-3.40375596569162e-05
-3.37434806107379e-05
-4.07723179122213e-05
-2.24587652913834e-05
-3.04018440269139e-05
-3.06134772017926e-05
-3.67321596292271e-05
-3.06481287234653e-05
-2.2874478762976e-05
-1.58749308237062e-05
6.40886797628383e-07
-1.59932180130752e-05
-5.65008975197423e-05
-4.19671499012126e-05
-3.88547086373554e-05
-2.98590964808018e-05
-2.29883429713632e-05
-2.26032557518357e-05
-1.34945204130827e-05
-2.31500655081133e-05
-2.71481672373618e-05
-9.92566642917578e-07
-4.55712245611452e-05
-7.13275001904019e-07
-2.93366762804137e-05
-4.51777361084685e-05
-2.99090240031585e-05
-7.354124854929e-06
-3.32596053942999e-05
-2.07338930127512e-05
-2.92626445093617e-05
-3.20976487015718e-05
-1.12984379912374e-05
-2.2745410711911e-05
-4.75951272712559e-05
-1.77683190069813e-05
-7.62761895002694e-06
-1.60655104098805e-05
-5.16578021736279e-05
-3.69161045060993e-05
-2.75238314941708e-05
-4.29074937072602e-05
-2.80877577211028e-05
-3.94815518615724e-05
-4.33215090303363e-05
-2.94638819103482e-05
-4.18996849866345e-05
-1.32193982463772e-05
-5.50999657672876e-05
1.37782047687243e-05
-1.94938994526877e-05
-4.55191947819653e-05
-4.34420508075796e-05
-2.32500173149396e-05
-2.76126858891763e-05
-3.35807964434935e-05
-3.74840646786496e-05
-3.81170609935748e-05
-5.02072799052568e-05
-3.50829143543984e-05
-7.24077726187567e-06
-4.40629860455724e-05
-2.0228873553407e-05
-2.54441693457733e-05
-7.42039808845295e-05
-3.61158442446962e-05
-4.75374207528258e-05
-2.71287558415222e-05
-1.77805382808125e-05
-5.02251589717608e-05
-1.0153831399995e-05
-3.34298849985207e-05
-5.27529152707487e-05
-2.24305708578765e-05
-3.42477671140797e-05
-3.74874578364156e-05
-2.16923929826238e-05
-5.08162261204403e-05
-5.64497465580581e-05
-4.20430900401343e-05
-3.88126140419247e-05
-2.41548841307402e-05
-3.16868681916048e-05
-1.3096604293972e-05
-2.99025197496762e-05
-1.76751390284615e-05
-5.66485065964415e-05
-1.33129609071927e-05
-4.02370897101344e-05
-2.08667940728374e-06
2.75968708017646e-06
-3.9556257797484e-05
-6.11620462429417e-05
-2.04671031318764e-05
-1.22238366597378e-05
-5.75518498505552e-05
-9.21670832448889e-09
-2.54166085448156e-05
-6.43658033177647e-05
-2.5232247098573e-05
8.44629471883523e-06
-5.8299462682907e-05
-2.19702504230364e-06
-2.61102059286666e-05
-2.78272326837821e-07
-1.46534140870607e-05
-2.91920306941715e-05
-1.8337812096846e-05
-3.0628956203752e-05
-2.21981277794371e-05
-1.22673505713007e-05
-3.15355044189717e-05
-3.73981956118262e-05
-3.03433418961867e-05
-5.93228773329428e-05
-2.55519020452161e-06
-3.3960630018256e-05
-2.83196180283441e-05
1.09007296820065e-05
-5.00297335924745e-05
-1.74252858526559e-05
-3.80573120896264e-05
-3.19135673095711e-05
-4.09416434565371e-05
-2.35531493085067e-05
-2.9022724147067e-05
-2.23372546916925e-05
-1.14747052315943e-05
-2.57107548965288e-05
-4.49741572164157e-05
-9.60845010129361e-06
-4.42076814335714e-05
-6.13587462678235e-05
-4.28212995685655e-05
-6.42415316072352e-05
-3.84879282137916e-05
-1.07461350856647e-05
-3.31081793300864e-05
-1.19369081363071e-05
7.89962770873954e-06
-3.31244725384549e-05
-2.29722625986823e-05
-4.7038374515949e-05
-1.8244383407881e-05
-2.65523216809943e-05
-3.23653931202645e-05
-4.59246228698296e-06
-4.10548822545994e-05
-2.22589757717765e-05
-1.69664024353133e-05
-4.4467663175722e-05
7.03724346632746e-06
-2.44267378692999e-05
-3.16637951707307e-05
-2.96735583759986e-05
-5.73108653936811e-05
-4.70308035561848e-05
-2.79750519672164e-05
-2.66364277255638e-06
-1.67820584642617e-05
-1.83834167454793e-05
-3.26460441395013e-05
-4.62446960960963e-05
-2.32944106255412e-05
-3.31155712682482e-05
-3.55767603655956e-05
-2.90979732076233e-05
-3.61482506799998e-05
-5.24128500453197e-05
-1.9106937254579e-05
-4.57662771309922e-05
-5.13533444270819e-05
-5.0149639718016e-05
2.90955904836457e-06
-2.05620872989079e-05
-3.61486330254962e-05
-1.83141881263016e-05
-3.30776114141256e-05
-6.76571556172868e-06
-3.26050368139921e-05
-1.89311790865494e-06
-1.92092010928755e-05
-2.7147356555833e-05
-4.61337284627009e-05
-2.81450308169032e-05
-4.62106540962977e-05
-1.76539881382887e-06
-6.93785517703942e-05
-3.14377401074548e-05
7.70596167826498e-06
-4.89151352907759e-05
-4.39404769479594e-05
-3.80158990450422e-06
-1.50515953015195e-05
-2.84288786257933e-05
-6.13923249712526e-05
-1.17343439899546e-05
-5.37484814678285e-05
-5.31976716648254e-05
-3.3649937265165e-05
-4.57702406555089e-05
-4.82936415990109e-05
-2.91783006723154e-05
-1.5056268565897e-05
-2.3399717239427e-05
-3.59007378873848e-05
-5.4112468175082e-05
-1.38419030371163e-05
-2.67144969149332e-05
-4.45906769221946e-06
-1.83277201065209e-05
-2.41490101681326e-05
-1.80459689417686e-05
-3.17957360138758e-05
-2.21314051366592e-05
-2.70106981265326e-05
1.69999199509837e-06
-3.03834010909098e-05
-2.65389287189145e-06
-3.47508847430215e-05
-4.38433262779079e-05
-1.93421419475509e-05
-2.62179928854354e-05
-4.66450782414667e-05
-1.55083735488354e-05
-2.12472900971239e-05
-1.53680157552132e-05
-4.26895283711787e-05
-3.60231342011559e-05
-5.9731434872562e-06
-2.20104937056352e-05
-3.89280631804645e-05
-3.71498204366415e-05
-3.17830023983444e-05
-5.42364792379653e-05
-4.21100975861733e-05
-4.99281566497154e-05
-6.42182130545157e-05
-1.61113217135766e-05
-4.18238934764625e-05
-3.40452044324174e-05
-7.11499100466176e-05
-1.6606204403226e-05
-3.53929400740914e-05
-4.11806073294457e-05
-3.27909491194956e-05
-2.16081106457388e-05
3.53360492887164e-07
-4.95597832163178e-06
-2.61690323682187e-05
-1.9753129623365e-05
-2.92149901066181e-05
-6.49233005249471e-05
-3.00790211443871e-05
-7.99739286287136e-06
-4.20175890455315e-05
-2.11175859554737e-05
-2.58642894928032e-07
-5.68180446116504e-05
-3.93851125635652e-05
-9.41749535162296e-06
-2.96839418521692e-05
-3.70516989331026e-05
-1.19009601524654e-05
-2.34544792773332e-05
-2.71530544515197e-05
-4.5620052183658e-05
-5.16384642083313e-05
-4.28750844254645e-05
-5.15586946698684e-05
-1.15368573441617e-05
-4.54512516553454e-05
-2.19272843180896e-05
-2.53953596182433e-05
-5.32692476725265e-05
-3.26911711882182e-05
-1.17738708166704e-05
-4.85880099518607e-05
-7.10156222688167e-05
-1.18799097262858e-05
-2.32097947927342e-05
-5.40170091646601e-05
-6.30173572035417e-05
-5.10677385408459e-05
-6.21949886554851e-05
-4.94906106930643e-05
-4.0533725887832e-05
-4.14070088488249e-05
-4.50836530773524e-05
-3.00122585129549e-05
-5.16513225367094e-05
-2.10102069219894e-05
-4.29765827306254e-05
-4.59859301427292e-05
-3.33978667488032e-05
-3.38238665633243e-05
-3.25600603597522e-05
-3.33229966006836e-05
-3.23138666300075e-05
-2.45938689618761e-05
-2.86792035545444e-05
-3.32836503114155e-05
-1.46010596404685e-05
-2.11206866605745e-05
-1.15732392355589e-05
-4.28567257071247e-05
-1.00848591115422e-05
-5.63505845135904e-06
-3.92027781516417e-05
-1.80714654349392e-06
-3.9970992673767e-05
-2.59853975026331e-05
-3.32535576775977e-05
-3.66276084389717e-05
-4.53299786222701e-05
-2.727562818035e-05
-2.00460569000627e-05
-4.45755184723921e-05
1.05950245032884e-05
-4.41035940300133e-05
-3.41399487201686e-05
-3.01337641693943e-05
-2.88894879822097e-05
-2.5951982271989e-05
-3.93308748306323e-05
-2.27804946809082e-05
-1.17074720324481e-05
-4.16026361084261e-05
-7.46721219043154e-06
-3.252940742066e-05
-1.34634072671522e-05
-2.39928055759467e-05
-5.96844376144146e-06
-5.98022111519964e-05
-1.88351080325933e-05
-3.71672856507124e-05
-2.81434259151919e-05
-1.53248707892165e-06
-4.11928449506169e-05
-4.75707670217078e-05
-2.80540622888894e-05
1.31275936933129e-06
-2.54190475028584e-05
-1.95075468129248e-05
-2.35079723802199e-05
2.95270978918613e-06
-2.55864587379803e-05
-5.40665261264226e-06
-4.61225783616047e-05
-4.63570519276074e-05
-3.3405831463204e-05
-1.63115538211868e-05
-3.71262587734767e-05
-3.77319360326637e-05
-1.8427997870041e-05
-3.13207319922439e-05
-3.90514091546702e-05
-3.38825379421727e-05
-2.0554238408504e-05
-1.02356294643223e-05
-4.6589849360233e-05
-2.43651701844547e-05
-2.3942254146718e-05
-2.5412793305649e-05
-2.12029947311868e-05
-2.21594599388802e-05
-1.34392621419685e-05
-4.45101503378101e-05
-3.95599494812245e-05
-2.93482124991371e-05
-5.29385024723392e-05
-3.24249219365944e-05
-3.22767707862752e-05
-2.17222016233991e-05
-1.8101148841123e-05
-2.42467513031162e-05
-3.62189150931899e-05
-4.07695234329314e-05
-2.81377612054539e-05
-2.17565404298832e-05
-2.00328799686433e-05
-3.0117150675515e-05
-3.27444445917567e-05
-3.70007382945633e-05
-5.91984804686442e-05
-2.21949289514025e-05
-2.57961841364442e-05
-1.81459647782551e-05
-4.62401369847019e-05
-2.61694399789015e-05
-7.12690737579338e-06
-4.31402110473917e-05
2.04955543888219e-05
7.30065710991487e-06
-1.62840084444031e-06
-3.82262288888013e-06
-1.1678786009442e-05
-2.42927194979793e-05
-5.93235334985386e-05
-1.23325483538418e-05
-4.1218265610438e-05
-9.15650639974278e-06
-1.0181772372741e-05
-1.32184792237088e-05
-3.75335968327737e-05
-5.0578157987104e-05
-4.51693138532309e-05
-1.20576968048946e-05
-4.02008479632104e-05
-3.81889690758199e-05
-1.91712498924467e-05
-2.4714371069778e-05
-2.03478205463475e-05
-2.24630654343241e-05
-2.70704490527107e-05
-2.06051850967138e-05
-2.36352771658771e-05
-2.25170416009201e-05
-3.11286193962342e-05
-2.7707942436859e-05
-3.85230497950835e-05
-2.85713795598072e-05
-3.67586918113809e-05
-3.20175071527644e-05
-7.20007541839174e-06
-2.57376529778708e-05
-2.27024988253843e-05
-2.90268282434732e-05
-4.47640617100233e-06
-2.16441677675099e-05
-6.32351754042782e-05
-1.93049387073232e-05
-1.73126404015496e-05
-7.257034250968e-05
-1.5544723620607e-06
-4.50324120583369e-05
-2.27147061052574e-05
6.91410142986633e-06
-1.50974420469363e-05
-2.28083198707213e-05
-2.61150827646125e-05
-3.23796424733277e-05
2.30881988615991e-05
-4.2148076561287e-05
-3.41712524355675e-05
-1.17468298559072e-05
-1.44450755607271e-05
-4.10486910280816e-05
-2.21774211505298e-05
-3.1878409353045e-05
-4.34319976965139e-05
-2.05526842911559e-05
-4.6459057852006e-05
-3.99183734036983e-05
-2.16826863685294e-05
-4.66586622214377e-05
-3.52713059678937e-05
-2.82196290186259e-05
-3.369994216848e-05
-2.1296340281479e-05
-1.49390443731313e-05
-1.94977706123247e-05
-2.89448581303795e-05
-2.83390126957735e-05
-3.69688082372721e-05
-3.28719089587472e-05
-1.08416952940339e-06
-4.6781973823324e-05
-4.25813850341253e-05
-2.09475719513447e-05
-5.49554502852808e-05
-8.24419141513513e-06
-3.96826690763856e-05
-1.5469946839972e-05
-1.15376628080843e-05
-2.06664042296116e-05
-2.44487308992561e-05
4.25173271498498e-07
-4.88717857316547e-05
-1.92066452415899e-05
-4.14794764523586e-05
-2.92599464849706e-05
-2.17444551168569e-05
-6.92830431654356e-06
-2.73902061613567e-05
-1.02621470246528e-05
-2.66464441447917e-05
-4.06491642308703e-05
-4.26620119472075e-05
-4.23239133430621e-05
-4.13423785701034e-05
-3.4105490640797e-05
-4.21464605792289e-05
-2.87847004473612e-05
-3.86556951899176e-05
-1.28760285796546e-05
-4.00638541574284e-05
-2.31800839149151e-05
-4.80091694769502e-05
-1.44675922905966e-05
-2.64897352450223e-05
-5.29067736212466e-05
-2.2416487048786e-05
-8.29202792660073e-06
-5.70162597525786e-05
-3.71447162382494e-05
-2.46877685821951e-05
-2.98233040669512e-05
-4.23349478896826e-05
-4.04733160452909e-05
-3.11559110792705e-05
-2.72042062553839e-05
-4.25755374831674e-05
-2.87756195802287e-05
2.52215251131609e-06
-5.28347662164274e-05
-5.05599930488995e-05
-5.84366515639038e-05
-3.2408947942944e-05
-2.96431691620519e-05
-1.07934308300613e-05
-4.79334456242833e-05
4.39575033117972e-06
-3.46822809833509e-05
-3.53456538197172e-05
-1.75711115211627e-05
-5.01378117363359e-05
-3.3465111202815e-05
8.0605492283975e-06
-1.52760763476453e-05
-3.61561423608379e-05
-1.48033581886587e-05
-2.83814917281034e-05
-3.07038915938604e-05
-2.26471025469721e-05
-4.77678297688237e-05
-1.46792958601171e-06
-1.42467805631777e-05
-4.82946975956884e-05
-2.94880326269229e-05
-1.80724080609712e-05
-4.39893426817996e-05
-1.12903604906504e-05
-7.89342295155454e-06
-4.74383883807571e-05
-1.10276256883511e-05
-5.65738170094511e-05
-1.88440597691111e-05
-6.94204838380128e-06
-8.72294232631092e-07
-1.61150437642417e-05
-3.45249776809342e-05
-3.30401894120704e-05
-4.43729582110864e-05
-6.06028423845117e-05
1.54838222403064e-06
-2.28402880282477e-05
-2.16001003327616e-05
-3.38498794177353e-05
-4.16580006490924e-05
-4.22583811726448e-05
1.86679553721886e-05
-3.87725938101763e-05
-4.952680423897e-06
-4.68718695268058e-05
-6.48244360084984e-05
-1.46705171185609e-05
-5.23259903744248e-05
-5.00950435713364e-05
-2.46299094374177e-05
-3.71108001259502e-05
-6.30411701389751e-05
-2.23448449584336e-05
-4.1042366461154e-05
-3.92863305569236e-05
-4.72162777800561e-05
-5.15138249205299e-05
-4.90201743663242e-05
-4.10115132859478e-07
-2.91933245722938e-05
-2.91442876075222e-05
1.30881509831105e-05
-3.27492818774183e-05
-2.49397852046722e-05
-3.33188913120352e-05
-4.20938673696743e-05
-3.28035137110212e-05
-8.92137984373149e-06
-3.71094630412952e-05
-3.18424345088153e-05
-1.66512432649535e-05
-6.52713456982872e-06
-6.54662317676212e-05
-2.89364072174236e-05
-4.18122603459731e-05
-3.49249088592474e-05
-5.05180798492923e-05
-8.72963103154668e-06
-3.79484659740216e-05
-1.60434027502287e-05
6.91833333067649e-07
-1.50611178393872e-05
5.41054602816555e-06
-3.00032817000517e-05
-3.65378207188757e-05
-5.41482434349673e-05
-1.0201049735199e-05
-3.51552208231762e-05
-1.64419582740071e-05
-2.28601101846009e-05
-5.92655475156548e-05
-1.81819030429762e-05
-3.85179221694285e-05
-2.93306649729642e-05
-3.27097753318385e-05
-1.24933663585331e-05
-2.52840023182126e-05
-4.79137195610648e-05
-4.87791953311727e-06
-1.94535073713773e-05
-3.1607043750898e-05
-2.19577915219767e-05
-2.70197682371673e-05
-3.24624187435463e-05
-3.89494956908113e-05
-2.46721766773112e-05
-3.09038684157845e-05
-4.3688995724211e-06
-7.96786507377243e-06
-3.05318971811041e-05
-1.51570462625451e-05
-3.61125524268886e-05
-4.17707030924467e-05
-1.22397082545967e-05
-2.65989619882179e-05
-3.06120412177245e-05
6.70540264341193e-06
-4.40285893136025e-05
-4.58522487573482e-05
-4.9039109211954e-05
-4.42057295742932e-05
-2.48378314799069e-05
-3.61854624598786e-05
-5.43515395216748e-05
-2.41091492400924e-05
-2.75468970021272e-05
-1.76461979519041e-05
-2.92130153323121e-05
-8.34997356805066e-05
-1.40081876194077e-05
-1.68215802449754e-05
-2.01624602174106e-05
4.70695234022645e-06
-5.81791956689496e-05
-2.34306534000555e-05
-1.96480088908749e-05
-7.34770167886502e-05
-3.63119746175246e-06
-3.87436450906577e-05
-5.85298163635853e-05
-2.31431680526523e-05
-2.51415487260264e-05
-4.42697185828759e-05
-2.31511607030303e-05
-2.96079140429395e-05
-2.40503212654038e-05
-1.32354717410845e-05
-2.73092872785955e-05
-4.27657965204509e-05
-3.1837025080584e-05
-9.33710990219256e-06
-9.10752494109452e-06
-5.91389800198258e-05
-9.48913553004837e-06
-2.4904409687237e-05
-3.59217419516626e-05
-6.07594174995897e-05
-3.01596169250697e-05
-5.58737467308062e-05
-6.25193626329284e-05
-7.84546293017208e-06
-7.83020025585178e-06
-1.19268318969399e-05
-2.3854932760993e-05
-2.3423538520571e-05
-6.91282632214751e-06
-9.68379264501358e-06
-4.63671973874517e-05
-4.65750316453591e-05
-3.54126363205932e-05
-3.22355940230166e-05
-7.95959563337623e-06
-3.68955883243314e-05
-1.28479961873316e-05
-3.24613929776039e-05
-4.27380650350006e-05
-3.52929621312357e-05
-1.40066110729397e-05
2.39200185219822e-05
-4.35523360362265e-05
-1.8719198755953e-05
-6.95520349806722e-06
-3.0897200368382e-05
-3.28911169586276e-05
-2.88628661690465e-05
-5.91935236401308e-05
-6.39757234897193e-05
-3.02346802265999e-05
-2.67280696054442e-05
-2.51133726105593e-05
-3.48366789915641e-05
-2.78025919328976e-05
-3.71542232758895e-05
-4.57919738518804e-05
-3.49073258427694e-05
-1.18448131819484e-05
-3.62495239823512e-05
-6.16295076568441e-06
-3.28701588416057e-05
-3.93192140840958e-05
-3.85261999646323e-05
-5.36651399402093e-05
-4.15586557461121e-05
-3.26978159199698e-05
-3.17622601738072e-05
-4.06915629681938e-05
7.21727176405346e-06
-1.27763643721546e-05
-6.34469803703313e-05
-3.09708655744686e-05
-4.38490202564391e-05
-2.50710369264524e-05
-5.18878364879264e-05
-2.36470897294221e-05
-3.31218219336903e-05
-2.09985160624833e-05
-2.39419642731917e-05
-4.70094357983669e-05
-1.23583838192501e-05
-4.35627905367132e-05
-4.21126615034224e-05
-4.74765811555786e-05
-2.01160038313242e-05
-1.62922991454623e-05
-5.46547092350151e-05
-3.64042111738822e-05
-3.29506410651442e-05
-4.69860633933328e-05
1.78667435006574e-05
-3.580334965299e-05
-1.94407700576897e-05
-4.7166261967241e-05
-4.14545370286744e-05
-3.10796587797882e-05
-2.6729958999071e-05
-3.82983645041627e-05
-3.81325780182322e-05
-2.94796273887049e-05
2.79170121669447e-06
5.90750233665583e-08
-4.36629251531858e-05
-4.95971549514219e-05
-2.80529882013329e-05
-4.0084406172464e-05
-1.70857927070516e-05
-3.61292708887988e-05
-3.18883286595797e-05
-3.14636302380619e-05
-2.72768318493867e-05
-6.41822381324842e-06
-4.98372041311777e-05
-3.67365843926808e-05
-2.56004271755538e-05
-2.49669905883973e-05
-2.53685475651597e-05
-3.98874421550569e-05
-1.48306849632953e-05
-2.56628938202002e-06
-9.20305962766844e-06
-3.2636886756616e-05
-3.71002978720367e-05
-3.57975531489515e-05
-2.81782002615151e-05
-1.86166570905828e-05
-2.97299971834244e-05
-5.01028865768845e-05
-6.07151301259348e-05
-7.26745509504056e-06
-5.02995147364376e-05
-4.15011387106861e-05
-4.22766858437374e-05
-3.68041081544539e-05
-1.64076161309204e-05
-3.59545003897525e-05
1.13542373855573e-05
-4.23656165125764e-05
-4.62018346631754e-05
-2.02956392561142e-05
-1.19244964942892e-06
-4.376792174452e-05
-3.18773497540393e-05
-1.67168815518808e-05
-1.42647880057384e-05
1.72737784548923e-06
-4.29825361001684e-05
-2.53102044922522e-05
-2.5317505876653e-05
-3.54675464105686e-05
2.55470316090772e-06
-4.43387576621356e-05
-3.18480924291106e-05
1.01658697473118e-06
-7.19936715470686e-06
-3.61409001106775e-05
-1.1300846932529e-05
-1.79087864295442e-05
-2.16092974471543e-05
-6.69363244756263e-05
-5.86638518171687e-05
5.43908187603396e-06
-4.95448631539536e-05
-3.55058264491663e-05
-3.26652497252973e-05
-4.15503002392687e-05
-4.58021644219457e-05
-2.3238059011427e-05
-5.62036049080887e-06
-3.22236326777443e-05
-2.50059201349501e-05
-3.48123824719808e-05
2.46179085211558e-06
-2.98186679889794e-05
-1.97020903700943e-05
1.63798498925387e-05
4.36296130267026e-06
-4.41477900433198e-05
-5.65194457781301e-05
1.80411507078641e-06
-6.09825600985692e-05
-3.61838225832593e-05
-2.83108147228819e-05
-5.07508943035507e-06
-4.4535550280499e-05
1.17269304451903e-05
-1.92883196936219e-05
-9.37623782358196e-06
1.02377345766076e-06
-3.52845925852969e-05
-2.12042347791409e-05
6.53209771327485e-06
-4.54400576728424e-05
-2.18543633690257e-05
-2.07901972746633e-05
-4.02505715464305e-05
-5.67068393737964e-05
-5.5258834993377e-05
-3.25674004085284e-05
-2.8308356803628e-05
-2.52508962666808e-06
-6.8333213083551e-05
-3.07777321622702e-05
-4.28077003624746e-05
-1.41637190639063e-05
-2.73986623999788e-05
-4.82940067544652e-05
-3.07257991345211e-05
-1.13829316470596e-05
-3.82418580111987e-05
-3.94491249665359e-05
-4.14465968799238e-05
-2.92608174803317e-05
-4.15975122427763e-05
-2.3946322065286e-05
-4.28668375594847e-05
-3.62482532549436e-05
-1.52874844682408e-05
-3.84952456015119e-05
-2.37776759381885e-05
-1.71312976494966e-05
-2.02066468041128e-05
-2.80705434825097e-05
-5.02419616692345e-05
-2.4515671003052e-05
-2.05873672287944e-05
-4.38520186540699e-05
-4.03520030938867e-05
-8.4558537691147e-06
-2.10502589329161e-05
-3.0850048918842e-05
-1.90726916581017e-05
-3.48346970739733e-05
-5.04230321219468e-05
-3.67312872110802e-05
-2.91727109739843e-05
-1.21273471170513e-05
-5.29757170954387e-05
-2.3548650730863e-05
-1.27949341961424e-05
-5.50076439780813e-05
-3.02958936293392e-05
-4.46140462219433e-05
-2.74390772769207e-05
-7.69930437219863e-06
-3.95005828554161e-05
-5.76506657323729e-05
-3.18784007281859e-05
-3.79443488553745e-05
-3.35628299432386e-05
-2.27266294742638e-05
-3.99693642552583e-05
-3.4586473594772e-05
-2.91487732606828e-05
-4.62152907064473e-05
-5.73437017451878e-05
-2.1545536109591e-05
-4.21863272455556e-05
-5.58810546048842e-05
-5.51251037467074e-05
-1.08223462446201e-05
-4.14569301899566e-05
-1.95460072498635e-05
-2.19084504855893e-05
-4.41362452933705e-05
-5.59471106830756e-05
-2.23758996465483e-05
-2.06773011909785e-05
-2.98407570759766e-05
-3.14537554036539e-05
-1.77363456555868e-05
-5.87935452295586e-05
-3.21708718009068e-05
-1.2291953620401e-05
-2.19821400860118e-05
-1.90218517869466e-05
-6.2213735815632e-05
-5.67528827036127e-05
-1.21800051915454e-05
-4.76828555371092e-05
-4.468257295906e-05
-8.08887742391403e-05
-5.5491579090285e-05
-5.64005519160049e-05
-1.2458687207763e-05
-4.11769127062623e-06
-5.06234155588317e-05
-2.97714635012822e-05
-4.29161028249067e-05
-2.01956858963453e-05
-2.15975709556995e-05
-4.43063015624133e-05
-5.1062582946288e-05
-1.81327710199184e-05
-1.63558134324796e-05
-3.55264227924471e-05
-1.53811123771255e-05
-5.15886529932985e-05
-3.31807008053905e-05
-1.54439811675917e-05
-3.28008507361539e-05
-2.82725074018732e-05
-3.12079381891381e-05
-3.37493794120243e-05
-2.01713360212855e-06
-5.44793036395778e-05
-4.970673549169e-05
-4.49403394287544e-05
-1.96139574450412e-05
-6.88172723186442e-05
-3.74935505699365e-05
-2.60766941236935e-05
-5.26993550509887e-05
-4.19544336393003e-05
3.43248798645218e-06
-3.06569068462998e-05
8.08548575884033e-06
-8.33669731350471e-06
-3.99908158358288e-05
-1.43128805449516e-05
9.70866272303957e-09
-1.79786099392486e-05
-6.02266283743056e-05
-4.91784756456927e-05
-1.36019549030968e-05
-1.90116789625478e-05
-2.8046489000223e-05
-3.34863442471526e-05
-2.6207317599686e-05
-2.70067543714789e-06
-5.87248118722208e-05
-6.518441394151e-05
-1.97256748746324e-05
-3.96812940531538e-05
-2.27433283974346e-05
-2.56279167710862e-05
-5.37787325304507e-05
-2.55519581115118e-05
-2.75956364179795e-05
-4.87744690278795e-05
-3.64105391388912e-05
-4.03166317418805e-06
-1.98030592879237e-05
-4.09660407028258e-05
-3.09987851237249e-05
-1.88989693467747e-05
-2.67540508246604e-05
-1.74877117380381e-05
-1.26313805013376e-05
-5.46297915130621e-05
-5.28346868934771e-05
-1.12191520738059e-05
-2.18685523651354e-05
-1.08631265541723e-06
-2.06544513078243e-05
-8.63797271009467e-06
-2.5942342705485e-05
-2.98138278942642e-05
-9.93334419853261e-06
-9.75553026270568e-06
-1.10360702504126e-05
-2.29668096039804e-05
-5.78304037687626e-05
-4.3499701602527e-05
-3.06528279666959e-05
-4.91453203729061e-07
-3.56346651599003e-05
-1.19110546602842e-05
8.10775134536835e-06
7.91582663616015e-06
-2.45909852577097e-05
-2.64503434074378e-05
-2.37794876643152e-05
-1.97141164430603e-05
4.99612497764895e-06
-8.08337219027542e-06
-1.70704332950822e-05
-2.19207477610541e-05
2.76642376264589e-06
-3.26000066326465e-05
-3.97930697022842e-05
-1.33530199854311e-05
-4.40449901846365e-05
-2.58954724041256e-05
-3.41720016483154e-05
-1.1626781555385e-05
6.71125717314299e-07
-3.98373627703246e-05
-5.0402993524966e-05
-5.08293267468651e-05
-3.3090746586691e-05
-2.51581124489329e-05
-3.9938621547165e-05
-2.29431153256349e-05
-1.62050399873976e-05
-6.13633672469645e-05
-7.80146849850557e-05
-3.03630639990158e-05
-1.36849823234213e-05
-3.21509584639455e-05
-6.91136737461454e-06
-4.27747344796244e-05
-5.23290679642967e-05
-3.95916552978403e-05
-2.23464961004407e-05
-1.63513539152974e-05
-3.5574592381616e-05
-4.09204038710389e-05
1.9081398438165e-06
-4.33064751231498e-05
-2.97497809790063e-05
-3.88729061766096e-05
2.80311422472436e-05
-3.14471383134031e-05
-1.27162102128646e-05
-4.55354519446702e-05
-1.97839057195163e-05
-2.52047726142398e-05
-2.14389672351923e-05
-3.23992987247275e-05
1.96849341785619e-05
-1.58692427225034e-06
-3.46273981391331e-05
-3.59942574162016e-05
-2.84575689238845e-05
-8.19452203331114e-06
-2.23888907146043e-05
-4.6539978377228e-05
-2.94826030060613e-06
-3.06533928119479e-05
-4.338930496575e-05
-1.36251975224756e-06
-9.56793801816179e-06
-3.58546454762584e-05
-2.11511329920817e-05
-2.91688229598239e-05
-2.900968861921e-05
-6.20527506910113e-05
-7.10660990810131e-05
-4.06554931943488e-06
-2.60265366372979e-05
1.4013865821221e-05
-4.7129148697154e-05
-2.79262137079662e-05
-3.22978292612164e-05
-2.28003356624738e-05
-4.26106742557727e-06
-2.23911883678107e-05
-2.52177559631179e-05
-1.73461200209671e-05
-1.54576586988212e-05
-2.34915535391277e-05
-2.13473543204399e-05
-7.78813387146406e-06
7.19254998423792e-06
-4.68440792559322e-05
-8.68756906340691e-06
-2.71128855838068e-05
-3.13862560746442e-05
-1.69282353639424e-05
-4.94403337801106e-05
-5.64199606772437e-05
-2.17860817979718e-05
-3.50836191709059e-05
-3.57415917984342e-05
-1.96093631164806e-05
-3.23381433026349e-05
-2.93752429106857e-05
1.39175250558924e-06
-3.39352524486836e-05
-3.08632507815098e-05
-2.66657294169359e-05
-1.36949030037074e-05
-1.00566392258275e-05
-9.94954973932667e-06
-4.03297879155416e-05
-6.64240988530474e-07
-1.19179625177674e-05
-2.71512249044115e-05
-2.045549907659e-05
-5.47547133823261e-06
-1.60459395497636e-05
-1.48704421978084e-05
-4.44895837344675e-05
-4.96599109439947e-05
-1.44981454376509e-05
-2.48934324881504e-05
-5.59458410397175e-05
-1.85252947836255e-05
-4.7696135615093e-05
-2.57542478593119e-05
-2.94908252771804e-05
-5.17816321653207e-05
-1.21161631731485e-05
-3.49803433416789e-05
-3.04805728211484e-05
-4.31027156956991e-05
1.11397921615432e-06
-3.91926411596987e-05
-2.93790419230532e-05
-1.16193684764186e-06
-2.38174466706719e-05
-8.0355699860601e-06
-3.66059239446821e-05
-2.5807276431429e-05
-3.45924485106587e-05
-2.50977076465494e-05
-4.32740699967381e-05
-3.39646514902567e-05
-3.69765311954555e-05
-1.96738610050704e-05
-6.98000262257158e-06
-4.22234109944615e-05
2.7140086762216e-06
-7.95992011335752e-06
-5.40104414797424e-05
-3.31927631436362e-05
-2.41308731482562e-05
-1.89766838026106e-05
-9.83985001465208e-06
-5.34436940968588e-05
-3.38339262695027e-05
-3.55914089198417e-05
-3.37319839114944e-05
-3.39060056935371e-05
-2.18780672710342e-05
-1.67581373458667e-05
-3.06970052434172e-05
-4.06351262872221e-05
-1.98493686189279e-05
-4.54996784579786e-05
-7.83715390211745e-06
-7.20744668033071e-06
6.43637688888288e-06
-5.48183699696172e-05
-5.36701548377854e-05
-3.23081672439463e-05
-2.63401641916675e-05
-3.93906315877801e-05
-4.41257069615039e-05
-1.92495417509704e-05
-3.07041667736078e-05
-3.64381077826333e-05
-1.36164711262698e-05
-5.82112947850702e-05
-2.74865198826349e-05
-1.97804926633534e-05
-2.817628335918e-05
-3.25100526009535e-05
1.31734587536761e-05
-3.56654015664252e-05
-3.31313909457006e-05
-8.31157633228275e-06
-1.92453922323634e-05
-2.83006007662933e-05
-4.25346578377788e-05
-3.41605385403535e-05
-1.46512083443439e-05
-1.36597955097674e-05
-2.53106707744642e-05
-7.12383196136725e-06
-5.82759352153317e-05
-3.02571266324153e-05
-1.95708583565781e-05
-2.2737283711196e-05
-1.81888789136882e-05
-3.18236284118789e-05
-5.05558601980571e-05
-4.76398185622671e-05
-2.12003519007954e-05
-5.2445911823375e-05
-3.79392269517858e-05
-2.61086890469492e-05
2.87934484030245e-06
-2.10520394994692e-05
-6.70238725031838e-06
-1.6522006691735e-05
-4.05234723508186e-05
-3.97571172330041e-05
-3.79817464732026e-05
-1.74526550521407e-05
-4.33437386171475e-06
-5.78528357087509e-05
-3.7020027163239e-05
-3.21842729881701e-05
-7.60678811872363e-05
-1.82478713258392e-05
-1.75650865529791e-05
-3.73046040902183e-05
-1.58807987400452e-05
-1.78223583013813e-05
-4.19272040833634e-05
-6.48770104055892e-05
-2.64071493277225e-05
-5.50647634717615e-05
-7.71806633746696e-06
-2.91569957087852e-05
-2.97217458464332e-05
-4.21703831108647e-05
-3.08283332288398e-05
-9.20871083191237e-06
-5.55087787865247e-05
-1.38666888086584e-05
-4.82620381401719e-05
-2.5988802519808e-05
-1.01113742594759e-05
-9.73562291669829e-06
-3.15269293722308e-05
-5.32356977389044e-05
-4.72351580084822e-05
-3.45308757024605e-05
-1.50596816167238e-05
-2.33125800175493e-05
-4.42918616004834e-05
-4.79931932081636e-05
-2.06896229888942e-05
-3.00773915367982e-05
-2.7826246220159e-05
-1.86144680972032e-05
-1.82381926265047e-05
-5.44922658162616e-05
-2.63735600847503e-05
-3.81067093599322e-05
-1.23768104433925e-05
-3.91427358056566e-05
-4.28478971770999e-05
-4.30103282896618e-05
-2.93291780792603e-05
-2.48188869597518e-05
-5.96760159390189e-05
-4.05597684452291e-05
-2.3181068579833e-05
-4.60021396436973e-05
-4.58957602980429e-05
4.78473931336235e-06
-3.7458099499315e-05
-4.22395262488518e-05
-1.2670059661815e-05
-3.83579436372897e-05
1.42922406801073e-06
-2.67195943923408e-05
-9.78475340732677e-06
-2.07506807032819e-05
-4.28744874091563e-05
-3.50729583895807e-05
-3.26456226933013e-05
-4.55271617825938e-05
-2.61198541141272e-05
-2.81847009746996e-05
-4.46666812295549e-05
-5.19810398721183e-05
-3.54592392120704e-05
-1.9764170034528e-05
-2.14521711692806e-05
-3.4355997295017e-05
-5.45015327774792e-05
-5.68386661153688e-05
-5.47889104630326e-05
-2.24695310105439e-05
-5.48252326456085e-05
-6.15957712538781e-06
-1.63092305215951e-05
-3.4554313245754e-05
-2.84652692615117e-05
-3.48691465691107e-05
-1.9012624960186e-05
-1.62826402592565e-05
-2.06080907574685e-05
-1.60436941168489e-05
-6.96328559634653e-06
-2.4631545457318e-05
-6.2910566089052e-06
-5.34550496847388e-05
-2.95458083423223e-05
-2.2967209651455e-05
-4.03112255677469e-05
-3.51216712501196e-05
-3.59563787860562e-05
8.36645653063921e-07
-2.75141332583467e-05
-3.39179850888561e-05
-4.5526301652374e-05
-2.68459739652769e-05
-4.09602513426797e-05
-7.34027417206572e-06
-7.12973556101949e-05
-6.89269381668855e-05
-4.97920919160932e-05
-5.04826567759229e-05
-2.61262580966684e-05
-1.28621421462965e-05
-4.53911950371648e-05
-7.39965056702245e-06
-2.28157459587075e-05
-3.14546794315295e-07
-5.36635665576756e-05
-3.63968596913292e-05
-2.49388502992212e-05
-3.7925498985619e-05
-1.04243884313262e-05
-1.83205199847521e-05
-2.5451164223989e-05
-2.39648534244523e-05
-3.59675454412111e-05
-4.18412160453149e-06
-4.6085352433038e-05
-2.61693456437056e-05
-1.7598455439657e-05
-1.05787123403677e-05
-4.18505031116672e-05
-5.55234512485677e-05
-6.91495366822964e-05
-2.75885458197175e-05
-3.04012842892276e-05
-1.50628210709022e-05
-4.02903910786298e-05
-2.8080839215043e-05
-3.9555258158909e-05
-2.32267560530709e-05
-9.00268681390657e-06
-2.27202519417277e-05
-3.08929262605611e-05
-3.56970290913931e-05
-7.0498682797351e-06
-5.08889493688482e-05
-2.66407488483638e-05
-1.82533435316055e-05
-2.0933402151003e-05
-9.81373218262282e-06
-4.70135160767993e-05
1.86696649636783e-05
-2.42703801792444e-05
-2.14231628711135e-05
-1.71919107512958e-05
-1.28523561617486e-05
-1.14247331148017e-05
-4.18038390744885e-05
-2.24696595241903e-05
-4.63068977757139e-05
-3.38538038452741e-05
-5.33554890067657e-05
-3.43803806829396e-06
-2.10159434836169e-05
-2.21887615748032e-05
-2.6419526222977e-05
-4.35889721001807e-05
-6.0024009227816e-05
-2.24475457627899e-06
-3.40079654033484e-05
-1.78102089393406e-05
-3.19171258695983e-05
-6.34907629057023e-05
-4.09130661909785e-05
-4.34174031038021e-05
-8.90791689085599e-06
-5.20194007420979e-05
-5.54583803265498e-06
-1.56745203646925e-05
-1.28381979192626e-05
-4.21023910248695e-05
-3.51369307117964e-05
-5.02415959708527e-05
-3.09721240737116e-05
-1.78029944618355e-05
-3.69010840857873e-05
-7.80273051298139e-05
8.17341567492754e-06
-4.49366411112147e-05
-3.82908444272711e-05
-2.38258204948693e-05
-4.21461078919946e-06
6.59277119851065e-07
-3.68740107438577e-05
-4.10547219595331e-05
-2.81371881244749e-05
2.66793688948074e-06
-5.93364192070438e-05
-1.56826436732401e-05
-1.77508303942202e-05
-1.19702461417273e-05
-2.53899262018084e-05
-4.04394460978566e-05
4.62997059051402e-06
-5.62754658352132e-05
-1.51568816521216e-05
-6.80308388441787e-07
-4.03804064190881e-05
-2.42137653407343e-05
-2.459775833113e-05
-1.59847603090929e-05
-1.27767011227538e-05
-1.0808472052294e-05
-1.95701717915946e-05
-6.675549795172e-05
-4.47940082375953e-05
-2.49713437508581e-05
-3.72873579651958e-05
1.26489795388143e-05
-4.27617995653214e-05
-2.15823631369222e-05
-7.01366706230299e-05
-4.69098451116214e-05
-1.57283834377882e-05
-4.89078101932298e-06
-4.5889887418263e-05
7.68386066771837e-08
-3.06949891949592e-05
-5.42591952378945e-05
-3.13844966204754e-05
-4.40231431625007e-05
