# Supplementary material for: Research on computational propagation and identification of mine microseismic signals based on deep learning
Source: PLoS One. 2025 Oct 22;20(10):e0334641. doi: 10.1371/journal.pone.0334641 (PMC12543183; doi:10.1371/journal.pone.0334641)
Supplement: S8 Data — (ZIP) [file pone.0334641.s008.zip › 000100900002712.xlsx_0.txt_24.txt.txt]

-3.5832486210036e-05
-3.45859569668598e-05
-7.72244090173721e-06
-7.64822009832293e-06
-3.50806680009201e-05
-3.50050302863844e-05
-5.77847024213885e-05
-3.305515993458e-05
-5.16345748592473e-05
-4.25296398564175e-05
-3.65850496804988e-05
-3.15258327763588e-05
-4.95869725707441e-05
-5.20194913903836e-05
-5.52085901934725e-05
-1.44720518134718e-05
-2.99722311314075e-05
-4.03319080891901e-05
-3.5083421542044e-05
-5.50481463943223e-05
1.31635099936862e-06
-4.79579523134878e-05
-1.63082409181438e-05
-3.92438775394925e-05
-1.48660228255572e-05
-4.8022922163757e-05
-1.99945718778471e-05
-7.51344249081798e-06
-4.72557941342e-05
-2.01103815929478e-05
-2.78387955275579e-05
-7.43036478735521e-06
4.36861531851207e-06
-3.39898336414583e-05
-4.37861229260506e-05
-2.76953433110955e-05
-1.85875079336391e-05
-4.34184987109195e-05
-1.34672462746141e-05
-7.24635097941708e-06
-3.60643952814965e-05
-4.47056879935226e-05
-3.64438133328943e-05
-6.09267724352314e-05
-3.96930348954053e-05
-2.00889069131238e-05
-1.66260263302489e-05
-5.98363473884241e-05
-3.50811590558425e-05
-4.73492599994375e-05
-2.6751777206544e-05
-1.5085560681662e-05
-1.95677844961645e-05
-6.1104070812018e-05
4.71698364573699e-07
-4.44655962561379e-05
-7.09965264376007e-06
-1.51499601021439e-05
-6.78221624726817e-05
-5.32469068833653e-05
-3.86277843541967e-05
-3.92849547346457e-05
-6.824193924078e-05
-2.84129588497728e-05
-2.82112787971496e-06
5.67253396845054e-06
-2.52219151940885e-05
-1.32013538217385e-05
-9.19092940955403e-06
-1.74266903683399e-05
-4.67114735984594e-05
-4.09631665769282e-05
-2.41729693289934e-05
-5.47124405711198e-05
-3.61059896967409e-05
-1.67156288953757e-06
-6.35461035114476e-05
-2.55615727833431e-05
-4.70280410187737e-05
-9.37146712453362e-06
-5.69363963644953e-05
-5.70691197859602e-05
-2.01407600346603e-05
-3.21133445364768e-06
-2.16383174155954e-05
-4.90841856941188e-05
-1.68094371521245e-05
-1.33788489632854e-05
-2.36171421372758e-05
-4.63348938909545e-05
-2.65859443590189e-05
-4.41339761633838e-05
-2.07754637373552e-05
-2.50267892489135e-05
-2.62625860245777e-05
-6.87068023112567e-05
-1.61431327418923e-05
-4.21627153770249e-05
-3.8478094529868e-05
-2.64526820117787e-05
-3.64798196709105e-05
-1.77321765393577e-05
-2.68737363374601e-05
-4.53848794727312e-05
-2.39002122306246e-05
-1.00284728820025e-05
-5.84612021484231e-05
-3.44840050524064e-05
-3.16153942914162e-05
-4.16911070199942e-05
-3.36009933476415e-06
-1.25325737664045e-05
-2.18571235322483e-06
-3.32436419522149e-05
2.33181267341483e-05
-7.51616345764166e-05
-3.27170259519659e-05
-1.98423385191279e-05
-3.53334344710021e-05
-2.29578163470965e-05
-5.27761518685885e-05
-3.75905121737165e-05
-2.9202148494939e-05
-2.1631602092215e-05
-2.85026703663097e-05
-3.46942753344966e-05
-4.47653317208821e-05
-4.7091849729566e-05
-2.30727779139656e-05
-8.10685184185487e-06
-3.32000895650352e-06
-3.80144834865735e-05
-2.64941074372354e-05
-6.74995662679434e-05
-2.04512377048322e-05
-8.12786729574071e-06
-2.94632403362469e-05
-1.9056265186595e-05
-2.03432862404771e-05
-1.75844942206178e-05
-2.50074275537309e-05
-1.24332640693014e-05
-2.43183609344483e-05
-3.42912597693981e-05
-3.72756850116527e-05
-3.91702534546634e-05
-4.51097017070559e-05
-2.12423091049744e-05
-7.48406808691083e-06
-4.47495000894989e-05
-1.18708053485652e-05
-3.77086928463577e-05
-2.82183188205001e-05
-6.16175274182628e-05
-3.43956408365655e-05
-3.62489323383977e-05
-2.33332921158761e-05
-3.53144595005917e-05
-6.39875161028196e-05
-2.77028887847989e-05
-3.58096094732993e-05
-3.4180930070626e-05
1.14427861242468e-06
-3.94728362587053e-05
-4.51899037819052e-05
-2.16031773055084e-05
1.99546380654493e-06
-1.90888736694527e-05
-1.61302348871445e-05
-7.33819286746358e-05
-2.81799982830161e-06
-5.03393985142477e-05
-1.0714585133087e-05
2.04880155906806e-05
-2.95239457390431e-06
-2.67172970500788e-05
-3.17455265890749e-05
-2.87299051762042e-05
-1.80121941783194e-05
-6.53336745519885e-05
-2.9055592426128e-05
-2.80435031744637e-05
-1.69859292472682e-05
-2.66525788654182e-05
-9.98344204733089e-06
-2.26145287747983e-05
5.20148929079198e-06
-9.55819783704409e-06
-7.79472437400125e-06
-4.95067163011397e-05
-3.64977473265435e-05
-1.7287772981253e-05
-2.5579420007082e-05
-4.52776970701532e-05
-5.44413374155021e-05
-1.42981214265288e-05
-4.83098911202559e-05
-1.38158981420617e-05
-4.07994212156196e-05
-2.53905562460203e-05
-3.28437799029544e-05
-1.7476530381957e-05
-4.41122774313681e-05
-5.97491163174043e-05
-1.35215089253427e-06
-2.52876376129515e-05
-3.64208162048861e-05
-3.22784587212078e-05
-1.63009646395236e-05
-1.26357762813793e-05
-2.73272907051019e-05
-3.75342490399134e-05
-3.02337017875406e-05
-1.62039407138098e-05
-5.44084792898058e-05
-2.08240840133995e-05
-3.63369219783233e-05
-2.26838236242007e-05
-1.05837913390702e-05
-2.56867906325501e-05
-3.59492887918451e-05
-3.60360656598768e-05
-4.10299562870387e-05
-2.62588445569082e-05
-3.61197476364451e-05
-2.20651755886626e-05
-1.41607335182299e-05
-1.78784385353559e-05
-3.06565006412729e-05
-5.88122803245501e-05
-5.56026002560467e-05
-2.70130980316632e-05
-3.35820046321004e-05
-3.81483410403884e-05
-2.4258651264475e-05
-3.5848051331245e-05
-3.66738851763153e-05
-4.61303446159273e-05
-2.70677492987003e-05
-5.71962314363508e-05
-4.68884717215699e-05
-4.50745931662417e-05
-3.26779057632104e-05
-5.07307117316728e-05
-3.61078692980098e-05
-2.03764467982025e-05
-6.31502632012147e-05
-1.73141144212934e-05
-3.19701423020432e-05
-2.21385520574001e-05
-1.66115780915633e-05
-3.12235327496186e-05
-1.60968678121395e-05
-7.86772446860105e-06
-4.24243040839336e-05
-1.73693833787242e-05
-4.71949821724714e-05
-4.66809010695618e-05
-5.79292295807459e-05
-3.7161971542631e-05
-2.96596146723452e-05
-2.21259356907696e-05
-5.25368479550537e-05
-3.87173990968231e-05
-4.06150062796174e-05
-5.27403327506976e-05
-3.00031741987932e-05
-4.79180780859056e-05
2.28225934296142e-06
-1.63923667888067e-05
-2.77275408294083e-05
-2.8648353428311e-05
-2.69506583317128e-05
-2.31693900541998e-05
-2.69361411264712e-05
-3.56059845236308e-05
-1.83037495895844e-05
-2.20641313218244e-05
-6.01258276500926e-05
-3.22834927490578e-05
-5.66459413154472e-05
-2.64711629701435e-05
-7.08970109711128e-06
-6.172671976393e-06
-4.01918730564929e-05
-5.18226810023804e-05
-2.18427065716995e-05
-7.94008315381528e-06
-2.67561441111744e-05
-2.39355785430207e-05
-4.25803508720377e-05
-7.38706199702853e-05
-1.59180561765191e-05
-7.93886755043244e-06
-3.54339311013062e-05
-2.88010514031156e-05
-3.01771021070775e-05
-1.97445951826944e-05
-1.76563352867375e-05
-1.42445223884771e-05
-4.19659212909498e-05
-2.45072139404085e-05
-1.91906516578101e-05
-7.31933138468559e-06
-2.62145031222878e-05
-4.0138922948855e-05
-3.48059509670424e-05
-3.51089355924528e-05
-2.34798996644604e-05
-2.80330184807043e-05
-4.61591739392531e-05
-1.25977952940902e-05
-3.88130403987673e-05
-1.28411115120756e-05
-2.75122089827981e-06
-4.35504862694911e-05
-2.68885725045803e-05
-2.46840102625732e-05
-5.82302173148232e-06
-4.672814047546e-05
-1.81644081068411e-05
-4.40376335608481e-05
-4.30382895954497e-05
-3.93809350280747e-05
-2.52386991273664e-05
-2.57768280569559e-05
-5.80219595351705e-05
-3.97238951015647e-05
-4.16058873051584e-05
-1.84552362252582e-05
-2.56614742556256e-05
-4.62491909831896e-05
-5.17367366089922e-05
-1.8192951859834e-06
-1.52823465674757e-05
-4.15170870343989e-05
-4.40909139212043e-05
-6.56090512760249e-05
-2.01364016121053e-05
-7.82638110652364e-06
-3.94428680914562e-06
-3.86072441256568e-05
-1.54213567972584e-05
-1.23238514100043e-05
-3.1499271278106e-05
-4.32114504847709e-05
-4.46024930923914e-05
-2.4631162533872e-05
-3.60712498136939e-05
-2.58852829638183e-05
-4.22647735515272e-05
-3.58964429600555e-05
9.17064720580982e-06
-8.11847228096603e-06
-3.86177767529109e-05
-6.24116988359843e-05
-7.07526744224351e-06
-4.12584802209772e-05
-3.88040762578013e-05
-1.88267144213243e-05
-1.13989972587252e-05
-3.61119297648168e-05
-2.97841481627587e-05
-2.72339566473468e-05
-4.33176751374001e-05
-6.79074493725278e-06
-2.4744569263961e-05
-2.11772432252218e-05
-3.17297979221168e-05
-3.38872088043556e-05
-3.41755071125286e-05
-1.94952978812193e-05
-1.20383568789931e-05
-2.55647102898383e-05
-2.2743130257421e-05
-1.71407807450451e-05
-1.86927947262064e-05
-2.1797976167513e-06
-4.10052814968691e-05
-2.2769433133155e-05
-2.26471030518715e-05
-2.79581159918602e-05
-3.6031944268372e-05
-2.47160683885679e-05
-4.44291296248128e-05
-2.50944905409923e-05
-1.88781886765248e-05
-1.39950714914859e-05
9.28214737040006e-06
-9.26456985390384e-06
-2.78433152452271e-05
-3.42702581931452e-05
-4.75988668849479e-05
-3.10555178987211e-05
-4.56708780998887e-05
-1.84721041906929e-05
-4.72003480114416e-05
-2.01995548565121e-05
-1.99413107553522e-05
-2.07690569397081e-05
-3.39477490978179e-05
-2.98059115287184e-05
-1.77534445047693e-05
-2.17392445783006e-05
-1.02818669382451e-05
-6.47243548049825e-05
-5.26843841093109e-05
-4.60130626023659e-05
-1.41747376742957e-05
-3.53509127108602e-05
-4.74619612584688e-05
-4.65753848562286e-05
-5.66000580176071e-05
-2.09307912008414e-05
-4.94577327888823e-05
-2.48610982165303e-05
-5.03593217678532e-05
-2.34832101846635e-05
-3.57015433618816e-05
2.12568225973211e-06
-1.75193011944271e-05
-9.76420675281625e-06
-3.62129063834183e-05
-4.03113856275039e-05
-1.36947836301908e-05
-3.88819501493434e-05
-6.64623055236037e-05
-4.79474802574737e-05
-1.08025234441429e-05
-3.09308735148957e-05
-9.29362653675968e-06
-2.01944221454028e-05
-3.25202603122111e-05
-6.90670498939103e-05
-4.683545369291e-05
-2.79977511735366e-05
-6.56355364130279e-05
-3.90476680910894e-05
-1.33318214738888e-05
-7.61381560651655e-06
-9.71300109829352e-06
-3.60048487883414e-05
-2.5796367175825e-05
-6.32236915702562e-06
6.01908940018583e-06
-4.69426631255992e-05
-2.9266580805124e-05
-1.93481720156614e-05
-1.72430849190779e-05
-2.77937290124038e-05
-2.49921246427514e-05
-1.85270148634477e-05
-9.58165602298316e-06
-3.8785037431169e-05
-2.47753824300914e-05
-3.17767868211778e-05
-2.2453160758255e-05
-9.67223760528621e-06
-4.06891549944701e-05
-2.49419508756209e-05
-4.50075978138847e-05
-3.60915379798145e-05
-1.23843899535275e-05
-2.004802179897e-05
-4.5235234218285e-05
-4.14590757672282e-05
-3.4212507430046e-05
-3.17290289353032e-05
7.05969710423069e-06
-2.50239033926815e-05
-5.93012450282653e-05
-2.45979546892218e-05
-2.97493185496665e-05
-3.97261187668143e-05
-1.31716634684409e-05
-4.36509635802418e-05
-4.06963530470198e-05
-4.88925686020753e-05
-2.1108757357435e-05
-1.7507455862471e-05
-1.6855349389676e-05
-2.39492146879521e-05
-5.50806485875393e-05
-2.76940162169465e-05
2.51682924546789e-05
-1.25255798587099e-05
-2.66910723935039e-05
-2.43480541794622e-05
-2.8202931764131e-05
-3.92978725080912e-05
-4.08889026335616e-05
-1.91918256219383e-05
-3.25933177203635e-05
-2.58729679274416e-05
-3.73469387318432e-05
-3.03424894115806e-05
-4.19751112651155e-05
-3.75534613998021e-05
-3.18013256380771e-05
-1.12604261306865e-05
-1.52801617618851e-05
-4.04921928470987e-05
-2.79702678281111e-06
-3.91590730579559e-05
-1.48365256171053e-05
-2.69975204878018e-05
-2.32865711984079e-05
-2.60554697693653e-05
-1.88728281909398e-05
-2.50667823328719e-05
-5.0325100249742e-05
-1.26845178924183e-05
-4.31526216811528e-05
-2.98261372702087e-05
-1.37014247201211e-05
-3.11159361546755e-05
9.8417849136128e-06
-6.25930039617815e-05
-2.12930461682128e-06
-1.41858356471257e-05
-5.59972698406615e-05
-2.99453812971395e-05
-3.34498521246224e-05
-6.49500875775283e-05
-2.75764405830782e-05
-4.28827404434385e-05
-4.86851468970107e-05
-4.47334078112208e-05
-5.27874400485013e-06
-2.07750212774497e-05
-2.37732557761211e-05
-4.91482769980587e-05
-2.17153116777349e-05
-2.26349028600277e-05
-1.76154768397428e-05
-6.5854245199437e-05
7.56025149618063e-07
-2.17291024350869e-05
-1.18325460202879e-05
9.31750548091121e-06
-5.28388098133743e-05
-1.22202041696772e-05
-5.57664203634326e-05
-2.21808810985063e-05
-2.27937468301021e-05
-5.18659261139791e-05
-4.62281639539622e-05
-3.72402153614213e-05
-2.0030913060027e-05
-1.05051160282532e-05
7.3440216467116e-06
-4.47117388102574e-05
-4.49982972798156e-05
-2.03694994202752e-05
-4.60777483828371e-05
-5.84249743021005e-06
-2.33431973858796e-05
-4.48351239679288e-05
-2.39444359747067e-05
-3.66787248640951e-05
-1.66741648302139e-05
2.60672705993675e-05
1.34709927835078e-05
-5.14349283642719e-05
-1.05429233917736e-05
-4.22823766513987e-05
-3.07513221234711e-05
-2.73834674449448e-05
-2.2298359032784e-05
-2.96560653723971e-05
-5.49575446546479e-06
-3.02170898340192e-05
-1.47075210785853e-05
-4.0769333156235e-05
-2.90677309217771e-05
-6.18946053742667e-05
-6.51711735627425e-06
-3.24215403737993e-05
-1.91952520179846e-05
-2.95045198377119e-05
1.54912507875067e-05
-9.77783649252514e-06
-2.12380600160124e-05
-4.03513877854483e-05
-4.40513413186787e-05
-1.92508132847669e-05
-1.7953087784353e-05
-3.69248894221505e-05
-5.60928953018516e-05
-4.59561586948618e-05
-3.9223312391917e-05
-4.32902093575896e-05
-2.8224388690614e-05
-9.24983009619516e-06
-5.67230674576137e-05
-6.74064025161401e-05
2.89045262818509e-06
-3.14690524608868e-05
-3.77220856098993e-05
-1.05933393825452e-05
-3.01453732740918e-05
4.10800462196874e-06
-2.35827415923821e-05
-4.35347316446569e-06
-5.22430380012062e-05
-2.52795750751605e-05
-2.72344558410573e-05
-1.29310096092198e-07
-3.77501533249119e-05
-5.70913705080624e-06
1.79840190162262e-05
-4.22754291830546e-05
-3.86542434206051e-05
-1.46873337143199e-06
-1.99581286683474e-05
-1.32608849703077e-05
-3.24898462279882e-05
-3.53622420062353e-05
-1.04665851772264e-05
-2.47560435636797e-05
-1.20998459195814e-05
-3.54366059983792e-05
-2.22887541730291e-05
3.5405610344503e-06
-2.87349970479013e-05
-4.12482291937205e-05
-1.37359618851967e-05
2.59479586424285e-06
-6.17498081965191e-05
-6.92836569826658e-06
-4.18349531717176e-05
-1.30557750338919e-05
8.84781064781002e-07
-2.76258608765986e-05
-1.76123582592512e-05
1.1681947459867e-05
-5.42028376349832e-05
-3.77393326237245e-05
-4.76313247159691e-05
-1.30259976368074e-05
-1.04519883311182e-05
-4.7496882629284e-05
-2.61558041626904e-05
-4.73997529072277e-05
-4.51702733859606e-05
5.22616442286839e-06
-5.19276645404871e-05
-2.2110083745662e-05
5.68293663492411e-06
-3.58027310292151e-05
-2.10256865744141e-05
-4.33400716567356e-05
-2.8063619151943e-05
-3.96798684717803e-05
-2.81598802749459e-05
-2.85756506021204e-05
-3.99949210710451e-05
-1.95563729595126e-05
-4.13943206619782e-06
-5.44495917630669e-05
-3.04448589541627e-05
-1.3637077893573e-05
-1.57594731247914e-05
-4.07698609726059e-05
-3.53802256403161e-05
-1.94759144839131e-05
-4.37281703298229e-05
-4.52307089875751e-05
-5.81285700620268e-05
-2.12772720248155e-05
-3.76326952887883e-05
-1.30447546337525e-05
-2.15215763802863e-05
1.2904459535132e-05
-1.04169262176716e-05
-2.60516437348461e-05
-3.96313195542684e-05
-4.71235182893745e-05
-3.27230835093892e-05
-4.21208381410304e-05
-4.7530873273825e-05
-1.55928716974242e-05
-3.63351247689336e-05
-4.95166944211173e-05
9.96457137624001e-07
-3.68050742807363e-05
-2.5461431165163e-05
-3.9851978873822e-05
-5.43254581276795e-05
-3.10660944845336e-05
-2.41372045033938e-05
-9.15041358976826e-06
-4.38135795191233e-05
-3.02367945435264e-05
-2.87033184950652e-05
-3.30402554868252e-05
-3.62444337978135e-05
-4.10327604568818e-05
-3.96226575680553e-05
-3.17735810794449e-05
-3.42474795556218e-05
7.95801715076154e-06
-5.40339702996312e-05
-4.86393223609332e-05
-2.49482592887092e-05
-4.33996167264051e-05
-1.64720557750505e-05
-2.56645997641991e-05
-6.21646236760912e-05
-3.91068479261016e-05
-6.27797972133177e-05
-1.71676019071816e-05
-1.99989431894925e-05
-3.31328562339102e-05
-1.48687423792017e-05
-3.85973107705949e-05
-2.29035221497367e-05
-6.67647654654135e-07
-4.92471938649938e-05
-1.36570534427113e-05
-1.23334154680925e-06
-5.22501933293491e-05
-4.31467125652946e-05
-3.03914886167344e-05
-4.09061903247899e-05
-4.88381147808851e-05
-3.12986572610399e-05
-2.41749585811397e-05
-4.16709414069836e-05
-2.73182400653746e-05
-5.54823005771721e-05
-2.59876349571281e-05
-4.11887027953026e-05
-1.45835921167778e-05
3.58852471835786e-06
1.02385578585188e-05
-6.2338774845511e-06
-2.78762408714683e-05
-1.28616142388991e-05
-3.91992445811305e-05
-1.67909895088611e-05
-6.92515377053865e-05
-2.53630754513546e-05
-4.45234119927898e-06
-2.25266605638786e-05
-2.98650118564401e-05
-1.4766795388091e-05
-4.39074306498974e-05
-8.88374804459278e-06
-3.34401605113216e-05
-2.12409398080339e-05
-2.64946534999518e-05
-4.65357864879423e-05
-2.19363008901687e-05
-3.49034249991706e-05
-2.48116636920221e-05
-6.69777646250068e-06
-1.93973440091312e-05
-4.28357164490626e-05
-2.301039398221e-05
-2.11197515959747e-05
-3.55480488691974e-05
-3.13069599366033e-05
-2.87777917565212e-05
-4.46736815622146e-05
-1.28104612714468e-05
-4.50280746528498e-05
-3.72420002177507e-05
-4.73301142161769e-05
-2.46707695433876e-05
-2.16214616903319e-05
-5.70176004485963e-05
-3.79225638697185e-05
-4.75903032741019e-05
-4.15500451344642e-05
-1.38360017140157e-05
-2.17812343605312e-05
-4.33051469532858e-05
-1.54679932879323e-05
-3.71037209695717e-05
-3.34781408715146e-05
-2.10237748576938e-05
-1.26735577499716e-05
-2.61410496285004e-05
-3.34744306069895e-05
9.94863995265023e-07
-8.98072830169876e-06
-3.53934566564956e-05
-3.00542975636365e-05
-3.30792982326265e-05
7.89025904054512e-06
-4.62587936307809e-05
-5.67649427681166e-05
-5.6848331547205e-05
-5.64867954240168e-07
-1.71127186810825e-05
1.00080601160202e-05
-3.76336666284892e-05
-4.88469730797784e-06
-1.51364530468552e-05
-3.73901465002306e-05
-1.67341731189833e-05
-1.24826674084353e-05
-1.66989189797263e-05
-3.24275827427059e-05
-7.36156593773548e-06
-7.47626247207777e-05
-3.84262951718923e-05
-1.62373945571751e-05
-2.11328626854413e-05
-1.4739398173023e-05
-3.13226891653909e-05
-3.15539241412388e-05
-1.46400821347971e-05
-3.50809463258381e-05
-3.77602757154549e-05
-2.54753298887733e-05
-4.46704912812519e-05
-2.2511404458298e-05
-2.33081143381079e-05
-4.47234569222259e-05
-1.0354478624614e-05
-3.32013266751032e-05
-4.47769989423786e-05
-2.83331619200418e-05
-6.0124644903336e-05
-3.32434187212923e-05
-1.61700936114545e-05
-3.91082745430454e-05
-2.71013837490993e-05
-1.9033523650853e-05
-3.9265060217806e-05
9.21768215470126e-06
-5.12620397246653e-05
-2.1881508457182e-05
-4.39453525245157e-05
-1.99129542011148e-06
-3.98362849179399e-06
-3.63062208855385e-05
-2.20808948112183e-05
-5.29043622540393e-05
-3.58774411048932e-05
-4.5578669611167e-05
-1.82841624107738e-05
-8.37912451309296e-05
-1.15723859317031e-05
-2.06777189874405e-05
-5.01230421541878e-05
-2.65328251472341e-05
-5.63398228273047e-05
-2.97131832582892e-05
-6.19261089856941e-05
-3.42001162118184e-05
-2.20138488162861e-05
-1.22515089432629e-05
-1.73172898578578e-05
1.34087259480691e-05
-1.53685008186585e-05
-2.98602526277148e-05
-5.71771877383536e-05
-2.42042741347353e-05
-3.45808457177122e-05
-1.62446361828957e-05
-5.19818794220201e-05
-4.09214188390001e-05
-5.96634761589739e-05
-4.46891474494762e-05
-5.26483325350276e-05
-2.35665899294288e-05
-5.53345348300156e-05
-4.90483065442026e-05
-3.54520737920244e-05
-2.04172093616646e-05
-1.45175385545934e-05
-5.50189880555073e-05
-2.26970363420222e-05
-3.77372410767604e-05
-2.76199688148525e-05
-3.60757324852237e-05
-2.99604343288653e-05
-5.11420156719981e-06
-3.74896346582894e-05
-1.53256435746233e-05
-2.97460286849812e-05
-2.11985587359724e-05
-3.03447938104478e-05
-2.42911120044889e-05
-2.76444530776038e-05
-2.45246957348884e-05
-7.40682626864522e-06
-6.58216151076382e-05
-2.07460013176437e-05
-1.96543828408295e-05
-2.96074167779136e-05
-1.765592822386e-05
-1.65510819189727e-05
-5.65050050609953e-05
-4.47874796898863e-05
-3.77488553739245e-05
-1.6150907159812e-05
9.177777079235e-06
-1.30869562079355e-05
1.18155947928335e-05
-2.85616862414529e-05
-1.45409554604527e-05
-2.7869893994505e-05
-6.92335700195867e-05
-6.65524236608753e-05
-1.81812486555196e-05
-1.37915370529812e-05
-3.52730205226716e-05
-3.29400457854314e-05
-3.506873216171e-05
-2.39217938332114e-05
-4.27358245801146e-05
-8.79689567385597e-06
-4.52579376279532e-05
-3.80898762997421e-06
-2.23834643802131e-05
-2.15906439241738e-05
-7.11787121064588e-06
-6.94550089725355e-06
-2.70767619617925e-05
-2.84211530425964e-05
2.20139535787339e-06
-3.64041614946001e-06
-5.18522503813668e-06
-2.55081219633328e-05
-5.07388668917507e-05
-3.64216938088752e-05
-4.33175478916407e-05
-4.83492119434416e-05
-5.76292197019349e-05
-3.51004027727268e-05
-1.55963683018773e-05
-3.0962418350435e-05
-2.19561230963448e-05
-2.26439312898004e-05
-2.8316223985665e-05
-1.91447905957077e-05
-4.25521766872579e-05
-5.00047039331768e-05
-3.02633941781134e-05
-2.91343927864153e-05
-3.86870010271996e-05
-3.26626225460422e-05
1.23918197712444e-05
-4.77115178371441e-05
-8.74344609021932e-06
-2.9160871337239e-06
-7.32750695055897e-05
-3.27158216962099e-05
-1.56917221440719e-05
-1.83456736949661e-05
-3.96105413001465e-05
-6.1238639261166e-05
-8.06890024200331e-06
-1.148184328627e-05
-2.88606832792783e-05
-7.0445962147789e-05
-3.69118337498383e-05
-3.12030744576956e-05
-1.3938695113967e-05
-5.65716027619165e-05
-1.40212821553664e-05
3.36075385411554e-06
-7.05765051251132e-05
-3.50405639385626e-05
-2.81109816922102e-05
-2.20804430406861e-05
-2.30681799388589e-05
-1.95787375611995e-05
-4.30980383896134e-05
-2.34540941893382e-05
-2.78327945401574e-05
-4.28822700539672e-05
1.47993970478678e-05
-1.5763454396961e-05
-1.768961585343e-05
-3.1163452700608e-05
-1.46560886619258e-05
-2.54702530531572e-05
-1.76842123145759e-05
-4.26340221303843e-05
-3.64352697070227e-05
-2.87405585633834e-05
-6.01605271376653e-05
-6.59569780800735e-06
-3.17382618753961e-05
-7.49396557090225e-06
-4.60903716305999e-05
-6.87036827388692e-06
-1.27902194321872e-05
-4.6488013365218e-05
-2.5389885776909e-05
-1.78441866433948e-05
-5.60781223678987e-05
-1.91806159896908e-05
-1.80419390127606e-05
-2.76307911219521e-05
-3.15115516939588e-05
-4.36581652253955e-05
-2.18261922581308e-05
-3.02993059574959e-05
-2.34060399352576e-05
-3.98492775853724e-05
-3.08856913382491e-05
-4.0924690294083e-05
-1.9715119009437e-05
-2.28034098510084e-05
-1.72973643765291e-05
-7.42425417522282e-06
-2.99581120135456e-05
-4.2969539608523e-05
-4.10482630979793e-05
-3.85875995166017e-05
-3.24486008791559e-05
-3.66963436934238e-05
-4.14835932132261e-05
-1.27816673414161e-07
-1.08182817427125e-05
-7.69250829052091e-06
-1.50529891145846e-05
-5.52935722612984e-05
2.62772297645857e-06
-2.04770801069458e-05
-3.54721683263049e-05
-2.80262306449376e-05
-1.62652122768165e-05
-4.37962551035323e-05
3.82395818170458e-06
-3.09865483227333e-05
-1.1070227292284e-05
-2.90408865780113e-05
-3.83242827640435e-05
-1.30779420222866e-05
-2.9095947803864e-05
-6.82291200724481e-05
7.60040516732459e-07
-1.31102180373308e-05
-1.3668775931932e-05
-2.88970511604448e-05
-2.68400597180337e-05
-1.67786274714198e-05
-2.50999487854755e-05
-1.96031481545984e-05
-3.3976126770092e-05
-7.50130880058055e-05
-5.14440655342091e-05
3.97964357771706e-06
-4.22003908438479e-05
-4.67846352779163e-05
-9.4967144885076e-06
-2.86806163113095e-05
-1.68488924075435e-05
-3.59782498483924e-05
-8.72459199036155e-06
-4.57136587751019e-05
-5.23303310396767e-05
-2.84371378898631e-05
-3.42013029868534e-05
-2.94697222298322e-05
-2.30050303494214e-05
-5.68051722268628e-05
1.49360818076823e-05
-2.69885984389367e-05
-2.49581898882205e-06
-7.16628640399342e-06
8.76752557815011e-07
-5.07138254172331e-05
-4.02098833501822e-05
-3.6809171216003e-05
-3.84204991092944e-05
3.83230727910421e-06
-2.48011268624419e-05
-2.08417220004542e-05
-3.65219542477296e-05
-3.92699374278206e-05
-7.01792578978041e-05
-1.37890810963597e-05
-5.93657717736471e-05
-3.7425977139624e-05
-5.87743651995124e-05
-9.62391459345604e-06
-4.5482444734331e-05
-3.39718835908652e-05
-2.96394966330525e-05
-3.64390623621312e-05
-3.32101027334655e-05
-3.27041476716126e-05
-4.91366243647168e-05
-4.35632563272616e-05
-3.34030903481902e-05
-5.7849711417667e-05
-2.64374271468105e-05
-2.24944773983912e-05
-9.87073851057608e-06
-3.84241026543919e-05
-2.11758265164582e-05
-2.72531551852624e-05
-9.62936286096785e-06
-2.8300623971855e-05
-5.19303879350391e-05
-1.02818542364875e-05
1.23453210548079e-06
-5.41358984104469e-05
-2.07825975735565e-05
-3.6204980265814e-05
-1.48124196306555e-05
-1.16914521425057e-06
-1.47602211463384e-05
-1.48173430021522e-05
-3.32744891943018e-05
-3.64532811650576e-05
-3.6426939887502e-05
-1.85793279145072e-05
-5.98657374612133e-06
-1.01359813009871e-05
-2.72661340069802e-05
-2.56585148831231e-05
-1.37861644451537e-05
-2.08162090293654e-05
-3.2415780764668e-05
-3.87443842422318e-05
-3.16035985906455e-05
-3.15148886621325e-05
-5.54889548370849e-05
-1.69537181133393e-05
-8.36241853345726e-06
-5.20166153677518e-05
-2.29309236588439e-05
-2.25574851497253e-05
-2.6055320158352e-05
-3.00756164849016e-05
-4.92868813156017e-05
-2.84876740500759e-05
-2.04771675342416e-05
-4.61362124450591e-05
-1.94836421784853e-05
-1.48584954507839e-05
-5.79442227187192e-05
-4.03998989686441e-05
-3.36295354674902e-05
-3.70023493484089e-05
-6.20618931242986e-05
-3.86531547905506e-05
-2.48188864398057e-05
-1.19454487494024e-05
-3.68350086166645e-05
-5.62951360495107e-05
-2.52419827567598e-05
-4.08380226519594e-05
-4.58565778606509e-05
-4.1189379434663e-05
-5.1512548556332e-05
-2.17601708288617e-05
-3.16897912074846e-05
-5.31590570546441e-05
-3.60919925962144e-05
-9.71621774409617e-06
-3.15014301745209e-05
-3.87501445200394e-05
-3.6892557055263e-05
-3.39362540341284e-05
-2.65254136839558e-05
-2.0532338186861e-05
-1.40635474377103e-05
-1.56413207539277e-05
-3.79060604417566e-05
-2.65305838980596e-05
1.12569895935769e-06
-8.88745996698636e-06
-6.01579560076467e-05
-1.26677550383527e-05
-3.13113545040491e-07
-2.42808474750971e-05
-5.296440736993e-05
-2.16727541668589e-05
-3.82118077807636e-05
-1.48558208209861e-05
-2.08722925992694e-05
-1.21384392657653e-05
-1.35262709883713e-05
-3.19341643754596e-05
-3.0172375359252e-05
-5.16129862257736e-05
-1.58309634396978e-05
-1.09262709109857e-05
-2.64911143351867e-05
-5.9851205805712e-05
-2.95463959532942e-06
-2.77989558286673e-05
-1.38185231538442e-05
-3.74853021616301e-05
-5.19916668727988e-05
-2.29125900089867e-05
-2.44790358601817e-05
-2.48030019887137e-05
-3.97045933959742e-05
-2.49738952154138e-05
-6.33975417349745e-05
-5.62667117144541e-05
-6.44629741854128e-06
-6.86580465160417e-06
-2.4125501062543e-05
-1.58851158058918e-05
-3.41572853689007e-05
-2.33795092529167e-05
-2.12682068350181e-05
-3.32307378330417e-06
-6.34062542308794e-06
-3.37214016074235e-05
-3.92612099962337e-05
-2.4534669509494e-05
-1.11354641419148e-05
-4.60072348051501e-05
-5.48290968010008e-05
-5.01473141032885e-05
-3.54570390998977e-05
-2.58266071934915e-05
-3.35468268866308e-05
-1.84183228208789e-05
-1.95538418258875e-05
-2.00419459284188e-05
-3.70591104490706e-05
-5.96619613240093e-05
-3.85856322214004e-05
1.01517459215567e-05
-1.84179736952925e-05
-4.02015410961374e-05
-4.66331240837001e-05
-2.80896059786491e-05
-3.96962096613079e-05
-4.22050460086889e-05
-1.26881207790282e-05
-3.59188360426231e-05
-5.62842215736389e-06
-2.79407938728437e-05
-4.45051225851304e-06
-9.69100451377958e-06
-3.77451814652523e-05
-3.14308405852537e-05
-4.2687866708597e-05
-3.10103771373962e-05
-2.35259041506501e-05
-3.99065409973568e-05
1.80678673938323e-06
-1.60076170925827e-05
-4.2384339259906e-05
-3.72564628755748e-05
-5.3809059247489e-05
-5.81886955053682e-05
-1.54696078036772e-05
-3.74807072683938e-05
-3.97988923009919e-05
-2.96920194077373e-05
-4.56083778062947e-05
-4.81356677747769e-05
8.70276931430383e-06
-3.06827637556303e-05
-5.67701466076092e-05
-2.58546207764995e-05
1.56133505817442e-05
-6.22063269219471e-05
-2.37100020996243e-05
-2.43104227013164e-05
-1.45379383981444e-05
-6.03394470021423e-05
-5.89311358282246e-05
-3.75706655937164e-05
-5.0584303738902e-05
-4.44114024760457e-05
-3.67126914171171e-06
-1.70951824428338e-05
-4.4579970684278e-05
-5.95425224291855e-05
-1.35118373795143e-05
-3.6864681476934e-05
-3.24687734903054e-05
-5.35699284119814e-05
-4.12142443565499e-05
-1.57499205781911e-05
-1.23537915309268e-05
-3.30817448468076e-05
-4.96484325059611e-05
-9.1682038802444e-06
-7.55375942060719e-06
-3.19951738996336e-05
-2.17251516974385e-05
-2.14520865230501e-05
-3.42711242358997e-05
-7.62115127227029e-05
-4.93221492532905e-05
-5.33018324075994e-05
-4.50018097816273e-05
-5.89643387515594e-07
-2.73928335669609e-05
-6.36314660703405e-05
-2.13688949441003e-05
-4.51081713427886e-05
-3.29727095130779e-05
-3.97815872477919e-05
-4.83736997947804e-05
-3.23986100815225e-05
-3.07427128715311e-05
-8.47752469820423e-06
1.07365811262135e-06
-6.75587626126937e-06
-5.57475792608083e-05
-3.45010864182013e-05
-3.36505407135772e-05
-4.54186377969449e-05
-1.19283345044007e-05
4.27660064589076e-06
-3.39825948794602e-05
-3.65361544047735e-05
-4.25675368410937e-05
-1.69010899272346e-05
-2.69362530400042e-06
-2.90736863493277e-05
1.09351391849343e-05
-2.57980873261377e-05
-1.54266220675293e-05
-9.96803441301098e-06
-3.97720421489083e-05
-3.93791820415293e-05
-2.53143543798185e-05
-9.79203888334439e-06
-3.68421539843339e-05
-1.20600428130136e-05
-4.43007133179548e-05
-3.14182732391321e-05
-5.26569849707535e-06
-3.86714508916729e-05
-6.37343509949208e-05
-1.64038884398954e-05
2.58803761600764e-06
-1.88717467902803e-05
-1.3384256513689e-05
-3.15657930050443e-05
-4.23959242067571e-05
-3.43707669122054e-05
-5.0673610984895e-05
-1.29979897273087e-05
-2.9563649974627e-05
-4.19188156903079e-05
-5.07927538653798e-06
-1.68165379946343e-05
-2.24338450020307e-05
-3.83401658639035e-05
-3.27171438614631e-05
-1.91800901204395e-05
-4.12895433175465e-05
7.21253218705457e-06
-4.42483038048938e-05
-1.35658612312638e-05
-1.98759794586685e-05
-3.26294675489433e-05
5.65086810528694e-06
3.76600740206656e-06
-2.19122825366004e-05
-9.34220785057146e-06
-3.69320675063593e-05
-5.64441802230435e-05
-5.12231390617942e-05
-9.02022805359592e-06
-3.74624764543118e-05
-2.72431316165892e-05
-3.74696197459629e-05
-4.6441208298596e-05
-2.54156508861491e-05
-4.2258599439956e-05
-9.45193874133731e-06
-1.21275166787062e-05
-5.30069633312134e-05
-1.37744401613119e-05
-3.88798987243194e-05
5.92655626011473e-06
-2.91583727856372e-05
-3.08100025606326e-05
-4.4354697189852e-05
-3.54407005123044e-05
-2.18078292881783e-05
-2.78822609434662e-05
-5.0640083988052e-05
-3.86338072587348e-05
-5.33208170682213e-05
-3.26982836962886e-05
-2.16703311887774e-05
-7.36039056382949e-06
-2.35849515956061e-05
-4.57749702899808e-06
-3.39856195034386e-06
-4.16874897811666e-05
-4.14518965114604e-05
-5.86245660955623e-05
-3.01708503317556e-05
-1.15898022958415e-05
-2.91314463435241e-05
-4.17713035105373e-05
-2.36094734162201e-05
-2.89811786492291e-05
-1.37253591693526e-05
-1.62559518695044e-05
-4.26178578162454e-05
-1.89946528314912e-05
-2.17005689774171e-05
-1.37538259046386e-05
-9.69921465117062e-06
-2.81886972419054e-05
-3.38938596337487e-05
-1.34169660828869e-05
-4.11256957129595e-05
-4.25287874751733e-05
-2.1668957348311e-05
6.09727576767362e-06
-3.46497896458373e-05
-3.49394238761409e-05
-2.89075572831167e-05
-2.76783814444664e-06
-6.45945516114453e-05
-5.11385684099177e-05
-3.27627654718478e-05
-4.27231672845644e-05
-2.9541355286224e-05
-2.34862797898001e-05
-2.05502015221736e-05
-6.57337743051136e-05
-9.40649874814906e-06
-1.77961199229872e-05
-4.65077389049922e-05
-3.52144425230998e-05
-1.43505002259679e-05
-2.2245472406566e-05
-4.53183347746386e-05
-3.15070749319233e-05
-3.78009746656066e-05
-5.39594476249759e-05
-4.8479587519424e-06
-3.49077346223988e-05
-1.26707713128002e-05
-6.67641216442318e-05
-5.37156190276531e-05
-2.94281201511319e-05
-2.80957206648424e-05
-8.58698114598494e-06
-3.13982219942002e-05
-1.83918278879757e-05
-3.64789704470408e-05
-4.86295726601105e-05
-1.67929830674525e-05
-3.18741915988991e-05
-2.47406157815314e-05
-1.76782022691592e-05
-5.01034837296881e-06
-1.62307490535868e-06
7.26715169498923e-06
-2.89681830816685e-05
-6.24052904371294e-05
1.24159645732478e-05
-7.7992200609898e-06
-3.72531530032359e-05
-2.40001461174005e-05
-4.12458340899605e-05
-1.27079335059379e-05
-4.70681508667126e-05
-4.48620529391699e-05
-7.64373219934833e-05
-3.41442194233081e-05
-4.95046281289137e-05
-6.32854976246096e-05
-4.70958269044091e-05
-2.30677229805714e-05
-6.3493024004398e-05
-4.06189079262427e-05
-3.39451510720303e-05
-1.07190663720173e-05
-2.73474863610183e-05
-4.78644614462557e-05
-3.69073827417145e-05
-5.26064122799575e-06
-6.08068258010189e-05
-1.38918423930286e-05
-4.0874638194233e-05
-6.34561184748418e-06
-3.15642488372359e-06
2.40728621535737e-06
-4.03271534178005e-06
-3.29403700388284e-05
-3.44622342107873e-05
-1.40239528056222e-05
-1.17518735425316e-05
-5.05985687707651e-05
-9.39957454385512e-06
-7.23682748211117e-05
-3.18526662451416e-05
-1.27954316699266e-05
-2.85648708889157e-05
-4.39060025586756e-05
-1.11389291186521e-05
-2.8375418488676e-05
-1.39349899586665e-05
-4.69468510676985e-05
-9.33806965936638e-06
-1.96922414446079e-05
-3.16394027073199e-05
-2.2933980342153e-05
-2.82149571644737e-05
-1.95069545106974e-05
-4.93655463439412e-05
-9.8307682424319e-06
-4.39744996724027e-05
-1.64133151270277e-05
-1.93181011280972e-05
-3.25839655570131e-05
-3.14846117578861e-05
-1.14834144322476e-05
-5.48114047689937e-05
-2.48631482011575e-05
-1.54380249000888e-05
-1.21154908175901e-05
-7.85876983613185e-06
-2.81203681635429e-05
-1.56387058907729e-05
-5.5317459340948e-05
-4.24467341002008e-06
-8.79059262592369e-06
-3.147628836679e-05
-1.74237946094775e-05
-2.61858642955817e-05
-1.11008349325169e-05
-3.65259350099183e-05
-3.80869380037667e-05
-2.78462213706294e-05
-2.7897054624609e-05
-6.26582372083679e-05
-4.72715809613301e-05
-2.85574817432257e-05
-7.76914062699105e-06
-1.86042348389575e-05
-5.0123239876883e-05
-5.93404459467531e-05
-1.53766348706873e-05
-5.40435129618703e-05
-2.99829649568776e-05
-4.27568506876803e-05
5.60939513688199e-06
-1.77863385811067e-05
-5.44234489415227e-05
-1.86549134225269e-05
-4.10497504656029e-05
-5.46002626042878e-05
-4.45308366692039e-05
-4.44000665686885e-05
-1.77669840095624e-05
-2.50902191055773e-05
-1.13215522344748e-05
-2.54505357148272e-05
-3.93861208403831e-05
-4.31198435538459e-05
-8.71714480965095e-06
-4.27431019329098e-05
-1.06906180695764e-05
-2.36903421094799e-05
-8.56048790897127e-06
-1.69918214847243e-05
-2.74305830194762e-05
-3.06658222045841e-05
-2.80536076947114e-05
-5.39317238211642e-05
-2.42573248501961e-05
-2.84820166242017e-05
-2.32143461349399e-05
-4.35194202457878e-05
-2.23654287182254e-05
-2.18259524595912e-05
-2.12336715510468e-05
-9.88558265632124e-06
-1.28056026493179e-05
-4.81595635333645e-05
-3.50935846559417e-05
-2.67259985771078e-05
-4.76680642343427e-05
-6.27160499417287e-05
-3.46499136409217e-05
-2.33405271292914e-05
-1.43956043791468e-05
-2.53314090227988e-05
-6.0878757749545e-05
-3.76687672756159e-05
-2.06041789473212e-05
-4.47300327134382e-05
-4.69650224313197e-05
-2.36058502591528e-05
-4.5791356067428e-05
-2.77767420028153e-05
-4.35027422499396e-05
-5.90337452309152e-05
-2.66426741988205e-05
-4.33822157279886e-05
-1.91768337244511e-05
-4.96115138357857e-05
-3.33199698661014e-06
-2.30631905938033e-05
-3.21717004824547e-05
-3.15723305423145e-05
-3.1135541977334e-05
-2.4491705591231e-05
-5.0322712872176e-05
-2.25058092559088e-05
-5.19704906979687e-05
-4.71269097716974e-05
-2.9187365227735e-05
-2.57150806878508e-05
-3.23049241200195e-05
-2.52419354705739e-05
-1.3961956945761e-05
-7.79669130967956e-06
-3.06583431306599e-05
-6.23547490788696e-05
-3.44563946615751e-05
-1.32920107752092e-05
-1.89204392941671e-05
-1.25494984544434e-07
-2.58054045082759e-05
-4.95337962993942e-05
-1.47225680707344e-05
3.85604859811348e-06
-3.513227610498e-05
-8.39682555271296e-06
-1.34580153200549e-05
-1.69135270239097e-05
-7.89617204513466e-07
-1.17427672536281e-05
-2.55063930885262e-05
-5.25582333663766e-05
-2.31126263616224e-05
-1.42565739293368e-05
-4.80509199899666e-05
-2.28931580102e-05
-2.70316965873063e-05
1.11952465812352e-05
-2.42496339727901e-05
-5.26998681247503e-06
-3.31332453677777e-05
-4.63104778998171e-05
-7.43827531456441e-06
-9.16427344964149e-06
-3.1768721338051e-05
-3.9354302625187e-05
-1.81590252897086e-05
-1.08076008038745e-06
-5.14616418348617e-05
-3.69619233800154e-05
-1.48593401138976e-05
-8.6952809349884e-06
-6.58364194899869e-05
-3.54564497940821e-05
-3.20253263665239e-05
-3.78660975026744e-05
-3.36578632679911e-05
-2.68932671604264e-05
-3.34268403935106e-05
-3.08894703965056e-05
-1.6395170902302e-05
-4.61839925191484e-05
-3.89458520099887e-05
-6.04627472501442e-05
-5.25518167962634e-05
-3.88046858339774e-05
-6.81388674310572e-06
-8.46626364666194e-07
-3.81420479080334e-05
-5.1062737803919e-05
-4.27509261746797e-05
1.19595962797908e-05
-4.13602987876652e-05
-5.13532669992139e-05
5.54695589082575e-07
-2.33028785220053e-05
-3.58559759116958e-05
-2.38876601180814e-05
-3.77816807821254e-05
-3.03615754643132e-05
-4.44069391508354e-05
-2.92933561933861e-05
-8.28168307864756e-06
-3.96426071909715e-05
-1.36689094661714e-05
-4.10111806437889e-05
-3.64730663907612e-05
-6.57920151601137e-05
-7.97779147239666e-06
-2.99953734679573e-05
-5.36738017175566e-05
-3.56381393350475e-05
-5.34381455353388e-05
-4.56783151494473e-05
-4.7725752584597e-05
9.12094415735662e-06
-2.49423257165153e-05
-2.44491982399548e-05
-1.61997738918279e-05
1.08647911835395e-05
-3.80734910234859e-05
-2.87164125582875e-05
-2.93647030383142e-05
-3.06751570377905e-05
-3.67244294493294e-05
-4.52854510812827e-05
-5.25358552135003e-05
-1.92100232647611e-05
-6.51829185404341e-05
-1.49586298066694e-05
-2.33184240956519e-05
-2.59950566877524e-05
-1.3173846851535e-05
-3.20566427196554e-05
-3.77423527598056e-05
-4.17265708533221e-05
-2.86261805924471e-05
-5.98178445424258e-05
-1.41477211105848e-05
-3.54582229978874e-05
-2.06341117700415e-05
-2.36883254825027e-05
-2.2884119054332e-06
-1.84004545167156e-05
-2.31999595095818e-05
-2.32559148350996e-05
-3.30230034141467e-05
-4.35623914549002e-05
-5.80425258225421e-05
-3.31357868684929e-05
-9.62648055717359e-06
-3.08235054825661e-05
-2.64019244858947e-05
-2.84770436657181e-05
-3.10804478910798e-05
2.34058462864212e-06
-4.30069448513982e-06
-5.43120623065776e-05
-4.98645990561729e-05
-3.44513206224046e-05
-2.79974618907059e-05
-4.1800701584499e-05
-4.05404759911112e-05
-2.8873513317304e-05
-2.8814214301607e-05
-6.18426934374514e-05
-1.27157651337333e-05
-1.20049614159782e-05
-2.50105434658901e-05
-3.04060820816357e-05
-3.85657011314166e-05
-4.80858067043305e-05
-7.60601816917144e-06
-3.12288603930999e-06
-2.67436242850711e-05
-3.30808041658139e-05
-3.21806129274254e-05
-1.81293923329164e-05
-4.94640378314933e-05
-5.49963364736411e-05
-4.83285614461458e-05
-2.6088555717309e-05
-3.22290488964417e-05
-5.40085032448813e-06
-5.54666779262875e-05
-3.39567402485252e-05
-4.67133267663005e-05
-3.69085810066944e-05
-4.71383340254889e-05
-3.58612918542908e-05
-2.7437396182003e-05
-8.73932690828096e-06
-3.35314037500394e-05
-3.03918970559285e-05
-4.90879780657569e-05
-4.09478478984837e-05
-3.33288788217538e-05
-5.91205779440197e-06
-5.85917731589607e-05
-1.33664299103694e-05
-5.33104117330673e-05
-3.51536679331737e-05
-2.82432267942397e-05
-3.72740446936352e-05
-1.30872242990991e-05
-1.59697164746759e-05
-3.88587574240493e-05
-5.43143197642727e-05
-4.46143326269251e-05
-1.58995006554061e-05
-1.58284556176015e-05
-1.26411122629529e-05
-5.1549518935062e-05
-2.74657372323957e-05
-1.97541692720902e-05
-4.96098694364238e-05
-2.74373676800786e-05
-3.89944250720492e-05
-2.28535950811406e-05
-4.66860999650437e-05
-4.46896151021125e-05
-1.19968667551898e-05
-2.04103923024777e-05
-2.9521604829987e-05
-1.64459897259097e-05
-2.46063892769018e-05
-3.19674682081099e-05
-3.13044697101988e-05
-2.56657024528929e-05
-4.24884271818263e-05
-1.38127683667688e-05
-3.92245847410888e-05
-2.45864325247098e-05
-2.87259508225108e-05
-4.78194240542068e-07
-2.73638972555828e-05
-1.84990732819851e-05
-1.80806791429384e-05
-3.6576626080002e-05
-6.67890087913586e-05
-1.79686466213024e-05
-4.11006388327321e-05
-3.23731657492985e-05
-1.64538647700677e-05
-1.95383762774242e-05
-1.95719965002283e-05
-3.15443261088777e-05
-2.98826846262321e-05
-3.91225953277251e-06
-1.39199715056584e-05
-3.79658498010062e-05
-2.6108269288919e-05
-4.89125541899215e-05
-1.63835313204029e-05
-3.73687624420839e-05
-3.54071313985101e-05
-4.58888572798629e-05
-3.37527356936727e-05
-4.45214914813899e-05
3.92621288552944e-06
-2.38603022781279e-05
-5.32306921563027e-05
1.04666683622139e-05
-3.99822051658546e-05
-7.89863711545879e-06
-2.63375338088304e-05
-5.87250137628959e-05
-2.02910233671214e-05
-9.43693336479919e-06
-1.32153011123621e-05
-2.18600291198062e-05
-1.26450811684874e-05
-6.04955281823716e-05
-3.34889613370661e-05
-2.09372238803004e-05
-5.04979615790383e-05
-3.98355311856172e-05
-1.03799478975678e-05
-3.60922032794977e-05
-1.17757526441668e-05
-1.06349472153966e-05
-2.68393884764868e-05
-1.36870026107149e-05
-3.60321284501856e-05
-3.3827608930469e-05
-3.77361362684883e-05
-3.5833820936057e-05
-1.8346324714985e-05
-3.82304614370616e-05
-1.1547260514355e-06
-3.06818729716627e-05
-1.91775580436409e-05
-3.26164912929151e-05
-2.2846041287328e-05
-3.63321276342884e-06
-5.11308447063228e-05
-2.62033451245164e-05
-4.72190369454326e-05
-3.18598430042559e-05
-2.41944486666919e-05
-1.5554214829186e-05
-4.60157612740136e-06
-2.08748077095475e-05
-2.86314392360424e-05
-1.70915948663682e-05
-4.46589361072099e-05
-4.04516312488729e-05
-1.1165443333353e-05
-2.31518100468155e-05
-3.6385188260899e-05
-3.84417783037154e-05
-1.12606965258817e-05
-2.13404610115485e-05
-2.28693735951869e-05
-3.65591126380625e-05
-2.53816876700854e-05
-4.62672788241098e-05
-2.05974501918805e-05
-1.89367495611935e-05
-2.20007084500405e-05
-3.51655248828801e-05
-3.5634782235031e-05
-2.94329631048082e-05
-3.90011350626685e-05
-2.03990593206056e-05
-5.01477515225009e-06
4.21430204668986e-06
-5.88394515703839e-05
-3.98282454412921e-05
-6.11989812694528e-05
-4.63096808715036e-06
-1.57081116031963e-05
-2.58206170739025e-05
-4.25179953431e-05
-6.80434688708635e-05
-1.76054047733777e-05
-2.21832396201541e-05
-2.05857453053433e-06
-3.27668993081823e-05
-5.15836712153029e-05
-7.59831142321991e-05
-3.91730362077922e-05
-3.09173185607907e-05
-3.32222573894171e-05
-2.23966406638433e-05
-4.50671510574737e-05
-1.36023320250605e-05
-4.47165238565674e-05
-2.46604043934862e-05
-2.47289642266973e-05
-3.68326485579014e-05
-3.2812216222553e-05
-3.97674700816452e-05
-2.20204451676029e-05
-2.56026464439801e-05
-2.84174678859649e-05
2.28498312846654e-06
-4.05793553686053e-05
-2.09811650392205e-05
-1.9795828323283e-05
-1.44760701668539e-05
8.73853893092998e-06
-2.87514609932234e-05
3.45553704703133e-06
-3.27138606115531e-05
-2.93533588873679e-05
-2.19230650159055e-05
-4.29999854896345e-05
-1.15098076240279e-05
-3.81917782908843e-05
5.23040047681163e-06
-2.04174262414261e-05
-2.50371594798664e-05
1.7550406385638e-05
-2.35383034805259e-05
-5.67236766813103e-05
-3.31946442352698e-05
-4.79640268395024e-05
-3.33585288088687e-05
-1.7538872640392e-05
-5.59694066979866e-06
-2.87610611759345e-05
-4.76678492232335e-05
-4.0508581678453e-05
-3.2264990142594e-05
-1.77959361539493e-05
-3.48771625848448e-05
-5.31593023270768e-05
-4.68563930865269e-05
-4.22849692725945e-05
-3.49916891336125e-05
-4.42134587573779e-05
-3.91293556834135e-05
-2.75103144815561e-05
1.89011582760081e-06
-1.00535158427209e-05
-4.81400545869846e-05
-4.4379399664355e-05
-1.63819197792215e-05
-3.75716207156204e-05
-3.46070350731261e-05
-2.82748559215241e-05
-3.10167266458735e-05
-7.39958307078455e-06
-2.45663488816923e-05
-1.83183386764553e-05
-1.11176073481538e-05
-5.12495381616417e-06
-3.37946171637529e-05
-2.54015314308304e-05
-3.21025720603375e-05
-2.37892473504716e-05
-4.02679833366424e-05
-2.69415084827886e-05
-5.52922930304191e-05
-2.54989451973589e-05
-3.92184717384326e-05
-7.08365031144234e-05
-3.81465141188679e-05
-1.50220084328676e-05
7.03724315390187e-06
-2.74452013302138e-05
-4.76954487015031e-05
-1.7905203001464e-05
-2.95726121679416e-05
-3.37926848225247e-05
-2.53713443062141e-05
-2.76555080054345e-05
-5.15871732238921e-05
-3.74720941973451e-05
-1.2206650500006e-05
-4.79759718165135e-05
-9.27192159842415e-05
-3.95574723988155e-05
-2.73377310386134e-05
-9.45070992500207e-06
-4.93915585551664e-05
-1.77347156921093e-06
-5.20588760597558e-05
-3.2857513670047e-06
-2.91060144670029e-05
-4.93778613025805e-05
-1.48090524475198e-05
-2.88707652512391e-05
-6.01622672421434e-05
-3.93431538556311e-05
-1.14727876456456e-05
-2.94890456856085e-05
-4.49826333215055e-05
-3.07326310230544e-05
-5.24353743913263e-05
-6.47352436848449e-05
-1.21367583240204e-05
-3.42012824259656e-05
-4.96781448589887e-05
-1.89279255600733e-05
-1.20969684053324e-05
-3.01471431275233e-05
-3.26722111632951e-05
-4.70927487352333e-05
-4.68678651905141e-05
-2.82034949672334e-05
-4.05558616552899e-05
-2.58895480662415e-05
-1.60237172937781e-05
-3.71525327640332e-05
1.46456020399459e-06
-3.62559972119216e-05
-3.0189382759487e-05
1.37308741023319e-06
-1.07163597506042e-05
-4.93613722720574e-05
-4.38713313333296e-05
-3.56047899321995e-05
-3.99067608429226e-05
-4.33983487231082e-05
-4.50155154674497e-05
-3.27163344159229e-05
-4.53197066172355e-05
-1.9334763908288e-05
-2.07735146993976e-05
-4.82543393092484e-05
-4.86017541415973e-05
-4.50316646951628e-05
-3.83469245479665e-05
-5.3492288156105e-05
-5.20180607021647e-05
-5.12886574735527e-05
-1.10029770053703e-06
-1.0432898649738e-05
-4.31583374226522e-05
-8.10748404249681e-06
-2.11555588141005e-05
-4.91075823956283e-05
-1.60388948648553e-05
-2.37152580548737e-05
-1.12623811982096e-05
-3.99460238447097e-05
-3.87549588634237e-05
-1.61377076375328e-05
-1.59953427948227e-05
-2.24877101360332e-05
-3.04645277984836e-05
-5.02457211596135e-06
-1.13322607315892e-05
-3.39036913737661e-05
-3.2224305563931e-06
-4.44800162444787e-05
-4.39686592341614e-05
-4.94056101660805e-05
-3.30138349826657e-05
-3.04017660177407e-05
-5.81840385190814e-05
-3.03085586730037e-05
-2.1584734132061e-05
-5.39621376641541e-05
-3.32795774853472e-05
-3.68001589197474e-05
-9.28118892636017e-05
-2.86875698320649e-05
-4.22573681990546e-05
-4.06124765127024e-05
-2.91620727294242e-05
-4.46427313424204e-05
-4.54771196224594e-05
9.02089082131339e-06
-1.15560991729149e-05
-4.13781846753764e-05
-2.70781832772032e-05
-8.84681351569814e-06
-2.92148565579848e-05
-3.67639813329442e-05
-3.46233503237812e-05
-4.12176105451361e-05
-4.60174988792748e-05
-2.6024580739084e-05
-5.17161408787055e-05
-5.63804868420524e-06
-4.13662445080198e-05
7.80489519143492e-07
-4.12995074967371e-05
-1.03983449186429e-05
-3.93172034635365e-05
-5.62780199674135e-05
-8.70025544359144e-05
-5.26939696944014e-05
-4.32157046857954e-05
1.03294087235572e-06
5.88396911290015e-06
-3.06556879560421e-05
-4.63173339876658e-05
-6.1486679016886e-05
-4.44281482481067e-05
-3.99965892391703e-05
-2.78682972101434e-05
-3.94189763801903e-05
-3.74354849514644e-05
-2.24770323739689e-05
-2.43664023034682e-05
-4.94207385115041e-05
-2.92536138359078e-05
-4.54409096699316e-06
-4.60663123874472e-05
-1.27334795520012e-05
-8.35326359517564e-07
-4.40265117944379e-05
-1.7949719763169e-05
-6.33906605330261e-05
-2.26717833114891e-05
-1.41830234270308e-05
-1.44594244818089e-05
-1.02334112854918e-05
-3.95562991050403e-05
-1.57826980516004e-05
-5.17398883498998e-05
-4.35153168288481e-05
-7.07073808812031e-05
-2.62498783944316e-05
-2.19136130848386e-05
-4.40542209806795e-05
-4.88270498684572e-05
-4.55564142610445e-06
-1.35843721218717e-05
-2.006467122726e-05
-1.69097385539803e-05
-1.37807708667527e-05
-3.33813722703358e-05
-2.59952747028189e-05
9.3880475379591e-07
-3.35680593855499e-05
-3.55970026496994e-05
-4.17798794948492e-05
-2.97572946420559e-05
-2.72195286979352e-05
-3.38147582276703e-05
-3.77131678186438e-05
-2.1310364493734e-05
-8.86922209008732e-06
-3.58941425365628e-05
-4.17004159568623e-05
-1.12445115269396e-05
7.98575904411235e-06
-2.70855518055341e-05
-2.25697797581584e-05
-3.985727451161e-05
-4.7993202686689e-05
-4.51350188103588e-05
-3.05897402016555e-05
-4.67922556576418e-05
-5.68872364152684e-05
-3.44136049291651e-05
-1.58993689793006e-05
-3.3632561994779e-05
-1.93061303521714e-05
-3.20315024704111e-05
-1.58653882672848e-05
-2.08536752542365e-05
-5.3047796604441e-05
-2.47853816869585e-05
-4.61595426603538e-05
-1.44791451794881e-05
-3.69533542167849e-05
-3.29998302913237e-05
-3.98443632300366e-05
-1.27774603661036e-05
-3.59140050669679e-05
-4.38616682406436e-05
-5.63475535675844e-05
-4.85904922608096e-05
-2.34065781994871e-05
-4.04307144492102e-05
-4.67453914245399e-05
9.02620504656975e-06
-8.0361958196451e-05
7.55566397520719e-06
-2.28640558536771e-05
-3.93617034490982e-05
-3.31683123453235e-05
-3.79212460348593e-05
-3.36427238138033e-05
-9.21224442104798e-06
-1.76204260699559e-06
-4.19106001100004e-05
-4.53234865856658e-05
-1.84413708318125e-05
-2.53734116262698e-05
-3.48938121477649e-05
-3.92102156822809e-05
-4.01694963166179e-05
-4.98763729629952e-05
-4.55422725644562e-05
-2.85858877790075e-05
-5.89447211904699e-05
-4.50549305587347e-05
-3.44675583216157e-05
-3.70729262262936e-05
-4.29866181616558e-05
-4.09067014955182e-05
-4.61126762125822e-05
-6.98514972810943e-05
9.46093237806802e-07
-3.9554215635543e-05
-2.32831686223823e-05
-2.97188522060055e-05
-5.71637119294042e-05
1.20967695545069e-06
-3.41771712850753e-05
-4.83243524144667e-05
-4.95275002959546e-05
-3.47545114244758e-05
-4.02858736614866e-05
-2.67318647478319e-05
-2.54261687272967e-05
-4.52997087880851e-05
-4.12363266441125e-05
-9.62638342771503e-06
-3.12051592825435e-05
-2.80031203484666e-05
-2.3031085967019e-05
-4.40778882009482e-05
-6.15373640978809e-05
-2.89232562837493e-05
-5.49286089974521e-06
6.32816186604603e-06
-3.66706136739214e-05
-6.49199364066608e-05
-4.08586600573062e-05
-3.56891649940963e-06
-4.22239730900038e-07
-9.3612327791157e-06
-3.36619240900971e-05
-2.16801441812131e-05
-4.85700535464218e-05
-1.41519013896292e-05
-3.34219488311422e-05
-5.08414779923284e-05
-2.21575425727174e-05
1.31037291236304e-05
-4.61133771613596e-05
-1.95369221432648e-05
-4.10466754004656e-05
4.26492382920457e-06
-2.35971739453734e-05
-1.69159322428312e-05
-5.15535961679829e-05
-2.5585703743725e-05
-4.78401213185014e-05
-3.43857542091517e-05
-3.1651078941608e-05
-3.4257305093288e-05
-4.22628563074647e-05
-4.52848775969614e-05
-3.63052210198362e-05
-3.75790067193564e-05
-4.00758832503459e-05
-1.24212698980364e-05
-3.5947488067289e-05
-3.55850201953015e-05
-2.54887054451916e-05
-2.76138221520267e-05
-3.46559600628649e-05
-4.54990961647929e-05
-5.75716709845648e-05
-2.78676906809843e-05
-1.29321827455493e-05
-3.0249715498113e-06
-6.41599261504711e-06
-1.21982954385516e-05
-3.57355280718974e-05
-2.91067924573402e-05
-3.44902421334901e-05
-3.43953183777565e-05
-5.11240015174752e-05
1.42599399392743e-05
-2.60098202312494e-05
-2.51898713106193e-05
-6.59573520750035e-05
-5.81438936437917e-05
1.23498511979497e-05
-1.86885761775621e-05
-4.42972833525457e-05
-2.73937762157009e-05
-2.06705975680365e-05
-8.9123527032434e-06
-2.33284739640755e-05
-3.77489716800551e-05
-7.91933783284261e-06
-3.351295351733e-05
-1.4550032879357e-05
-4.08940566128775e-05
-2.16871080132033e-05
-6.0250058798796e-06
-3.87246463306054e-05
-2.19185076651743e-05
-3.02117007457238e-05
-3.08895162140261e-05
-1.64726571414491e-05
-1.37491628974035e-05
-4.22817194853994e-05
-6.73101298099812e-06
-2.71832647536577e-05
-1.79848549973541e-05
-2.52007353575305e-05
-2.75459424957906e-05
-3.54649401837231e-06
-1.82308464818337e-05
-4.96777473518885e-05
-1.92091496218748e-05
-2.87844595353618e-05
-2.99799851081152e-05
-3.31053862641401e-05
-2.36007190157439e-05
-3.41823226964424e-05
-3.20025615560852e-05
-6.78498537661966e-05
-4.37671553752404e-05
-1.98797686886959e-05
-1.11667227918157e-05
-2.21425538087487e-05
-4.2304688279761e-05
-2.7163454851265e-05
-3.59772606957814e-05
-2.48024109666433e-05
2.8039984454098e-05
-4.65338754340037e-05
-2.65427736855742e-05
-4.46443212079342e-05
-6.62587053591401e-05
-3.07260842561075e-05
-2.61962279173921e-05
-2.17168505531715e-05
-4.79479163133326e-05
-1.08340825723394e-05
-6.68421901254828e-05
-4.04262936135111e-05
-3.17579401856308e-05
-3.5216805181215e-05
-4.66970127003562e-05
-4.59264655011514e-05
-3.59755004386583e-05
-1.87901709790779e-05
-4.06197902037968e-05
-2.89621476114529e-05
-2.67525428526295e-05
-2.46728980004631e-05
-4.59019220924752e-05
-3.16365389788594e-05
-4.03867811062751e-05
-3.15341580209935e-05
-4.27594632550504e-05
-2.70069404298338e-05
-1.67892329551845e-05
-3.70841291768503e-05
-1.25612821734603e-05
-2.35155544482301e-05
-2.94615023877401e-05
-3.65713740586003e-05
-3.74114086734938e-05
-3.53051649386084e-05
-6.76223438778607e-05
-3.88217113940516e-05
-9.39308439253729e-06
-2.51758980509683e-05
-2.93656816830692e-05
-1.97672867252731e-05
-3.2546591918304e-05
-3.52481774565869e-05
-3.34666856080882e-05
-3.02710449720835e-05
-2.72183155509684e-05
-5.37926608908657e-06
-3.9823762668711e-06
-1.53690962262461e-05
-4.20994677834376e-05
-2.2325091511803e-05
-4.14922673581482e-05
-4.28209758809697e-05
-5.80291121158263e-05
-2.44714221259333e-05
-4.59222962381194e-05
-2.32896489485507e-05
-1.5013176775497e-05
-2.62099356438814e-05
-2.41497588190543e-05
-2.4611416871346e-05
-2.87648770255276e-06
-3.54239023500839e-05
-3.83339810035287e-05
-2.33581211978105e-05
-2.54320790925514e-05
-4.85276879499057e-05
-4.2362426843554e-05
-1.53349635957192e-05
-4.3091827767075e-05
-2.6476705710186e-05
3.47491042376708e-06
-3.90417686902666e-05
-2.0069547227604e-05
5.97335340157003e-06
-2.28329079722002e-05
-5.02178777309779e-05
-5.27320465101902e-05
-3.75913600642951e-05
-6.72529023061658e-06
-2.68739142774334e-05
-1.30629536856e-05
-4.39383510932075e-05
-2.22626006551843e-05
-3.25114172777347e-05
-4.30019427646643e-05
-5.32508737285058e-06
-2.23194532099726e-05
-5.36034088759367e-05
-2.85597900904406e-05
-2.81543288212101e-05
-1.66281556929176e-05
-5.21627719861126e-06
-4.6528244248948e-05
-1.09729990401746e-05
-2.33388742642417e-05
-2.00669502091207e-05
-2.00009981105316e-05
-3.39923900239609e-05
-2.09331778843692e-05
-1.84493920662618e-05
-4.19405866410267e-05
-2.71798609691219e-05
-4.33532710439255e-05
-5.19597479680416e-05
-2.33661850648665e-05
-4.54259970401796e-05
-1.31080416197415e-05
-4.9720486775782e-05
-2.05351190671702e-05
-4.42776567630076e-05
-3.72291636897161e-05
-1.84200993737858e-05
-4.02650985901389e-05
-5.2545375606106e-05
-2.93547512371271e-05
-3.84488253822824e-05
-1.69570574508773e-05
-5.05752558542387e-05
-2.26763272490824e-05
-4.73867146728321e-05
-2.30048541736511e-05
-1.47637236815635e-05
-3.11716542282967e-05
-2.79050783023357e-05
-9.20653380113762e-06
-1.25847770569243e-05
-3.95328689994222e-05
-5.13595392287656e-05
-3.5112216724421e-05
-1.44894946587388e-05
-2.03571771627991e-05
-2.31971034137533e-05
-4.21152279990574e-05
-2.96493972698058e-05
-1.84514562105683e-05
-2.17227977730142e-05
-3.99869641983681e-05
-2.34647315483706e-05
-3.61100133028818e-05
-2.16475282857806e-05
-2.40510843829468e-05
-4.67956020130426e-05
-2.90139800832747e-05
-3.64204606765168e-05
-6.53763706597853e-05
-8.59090567939972e-06
-4.14211195325033e-05
-2.95241440079958e-06
-2.42259260725836e-05
-4.20820079261399e-05
-5.06148834822693e-05
-1.17972723448925e-05
-5.54274310801323e-05
2.98565647763523e-06
-2.60748024033931e-05
-3.56054961645894e-05
-3.91580344744716e-05
-1.99806993397429e-05
-1.48975578205929e-05
-3.71145246154629e-05
-4.66413954388647e-05
-1.4482901450516e-05
-3.32185627998976e-05
-2.7003977141754e-05
-4.3282413751399e-05
-1.53520158566405e-05
-2.41480367626163e-05
-4.24239163477999e-05
-5.26793849442415e-05
-1.87332306963635e-05
-1.40972363291529e-05
-1.80277124207975e-05
-5.69174652943387e-05
-1.48477920875004e-05
-1.6424145897757e-05
-2.45033018159737e-05
-2.75554684576532e-05
-2.1964132309975e-05
-1.7530821454782e-05
-1.81805191681753e-05
-4.41690295882889e-05
-1.56389646268385e-05
-4.46395815961774e-05
-4.71542567295244e-05
-3.92079047861448e-05
-3.69778038647147e-05
-3.31179456102766e-05
-3.8487425685402e-05
-4.88085821490153e-05
-1.91731517222221e-05
-1.24387453062471e-05
-2.08422277961328e-05
-4.00291138870335e-05
-7.62736336304832e-06
-2.66557048149951e-06
-4.25526047840398e-05
-1.96224430164987e-05
-4.16500000783112e-05
-3.65301758281119e-05
-2.19642318134362e-05
-3.24981635973199e-05
-4.81376777926071e-05
-2.52411141329407e-05
-1.14781033136523e-05
-6.6988560658146e-05
-6.52590962737777e-05
-3.71859348678605e-05
-4.1010572445994e-05
-8.6789839979276e-06
-1.99903494378708e-05
-2.4261312351378e-05
-4.79848132208212e-05
-4.04258480411841e-05
-3.38345860232264e-05
-2.48421285088911e-06
-1.62811497884958e-05
-4.35805663278854e-05
-2.29055389250063e-05
1.30855059821865e-05
-2.86407113968405e-05
-2.10759529019936e-05
-2.66349644878797e-05
-4.73290400437802e-05
-1.31186928837801e-05
-2.72974122599715e-05
-3.36900412683088e-05
-1.96462581762822e-05
-5.12770889128625e-05
-4.80060984987403e-05
-3.85568454803172e-05
-2.79320421264751e-05
-4.79548516332891e-05
-3.01175402792049e-05
-8.10376858747423e-06
-2.42812663025782e-05
-5.39754772066304e-05
-4.28456424944317e-05
-6.05361688867015e-05
-5.66320380348451e-05
-4.20577627117466e-06
-1.26849670839741e-05
-2.47199118737019e-05
-3.45128670315597e-05
-3.57578968954794e-05
-4.01442283744891e-05
-3.56913284110697e-05
-4.27070699389343e-05
-3.43928706050161e-05
-3.93144800531187e-05
-4.57187427974403e-05
-2.33086966529712e-05
-9.10274698955458e-06
-3.38422655802805e-05
-4.19705034427323e-05
-3.75016142427517e-05
-2.47501736307353e-05
-1.88589350576573e-05
-4.53686614445992e-05
5.07367401751306e-06
-9.46663528505444e-06
-1.58430643349024e-05
-4.94075771858583e-05
-3.80569803787654e-05
-6.36709459236553e-06
-1.56695829550157e-05
2.38142276360912e-06
-2.44672389201958e-05
-4.29166779964006e-05
7.33928988347967e-06
-3.7998787991711e-05
-5.0769504743096e-07
-5.08631103883943e-05
-4.78544865876706e-05
-1.37013155679287e-05
-1.72957454182405e-05
-2.4533288799219e-05
-3.91219446904775e-05
-6.64639230727588e-05
-5.68845439131922e-05
-3.09336469825156e-05
-1.11882439315971e-05
-1.6377285744981e-05
-2.29735843152809e-05
-9.77280946632793e-06
-5.37224142967066e-05
-2.88303583056574e-05
-6.35072158593425e-06
-1.7567442003192e-05
-3.17586021488902e-05
-1.52129068370245e-06
-4.84670726926264e-05
-2.44571670899621e-05
-2.79613142326785e-05
-2.1135350173316e-05
-7.56818273555291e-05
-3.59903880030834e-05
-2.6480548472932e-05
-3.32503073844986e-05
-4.97025274285286e-05
-4.21147806170102e-05
-2.81073346567056e-05
-2.7139710922804e-05
-3.00440234366056e-05
-3.09950048770893e-05
-1.98666475826074e-05
1.85929314020458e-06
-1.3020652178336e-05
-3.38244433086602e-05
-5.12480913480445e-05
-5.69269950925151e-05
-4.0063298389539e-06
-2.42718337873106e-05
-4.02393326246296e-05
-2.33749230836576e-05
-6.09370290543791e-05
2.99856723930455e-06
-2.40947037403438e-05
-4.56814930362381e-05
-1.13391249658718e-05
-8.8625273104257e-06
2.15278498441117e-06
-4.19662646803683e-05
-2.94202070217777e-05
-1.60159024380268e-05
-6.39137211705027e-05
-3.13675737350058e-05
-3.7737442045838e-05
-4.92016616163023e-05
-3.29089314222784e-05
-1.77566124136006e-05
-4.95322106758895e-05
-6.47105193891683e-06
-3.9845222319027e-05
-1.49368353081424e-05
-2.3096074265614e-05
-8.91049588096226e-06
-6.3603178661306e-05
-7.1031824117817e-06
-2.35970225043297e-05
1.92701621290764e-06
-3.02993304834688e-05
-1.78825815882454e-05
-1.30844320920383e-05
-3.63212129296926e-05
-5.00874832723011e-05
-1.17317349358464e-05
-3.8046899306305e-05
-3.03811967011729e-05
-5.44986383952734e-05
-2.45653408131763e-05
-5.41270809868697e-05
-2.41087690898795e-05
-1.07504142070415e-05
-2.67576181132518e-05
-2.69856461192333e-05
-5.19309534974972e-05
-4.64764389045066e-05
-2.01611762560887e-05
-3.80290229934681e-05
-2.40914238924106e-05
-1.45838604885109e-05
-2.93806823179549e-05
-1.59179914783841e-05
-1.99620400194117e-05
-3.80550095745484e-05
-2.86758001555379e-05
-7.23485654925569e-06
-5.00587860973131e-05
-5.20412867699708e-06
-4.59813838540114e-05
-5.18008644760994e-05
-1.15848599559182e-05
-2.45690299689435e-05
-5.41264915433939e-06
-1.52384638858746e-05
-5.5145548801805e-05
-2.37960448679737e-05
1.10039648661053e-06
-3.12991645873446e-05
-1.24178932649168e-05
-1.81708421180415e-05
-7.40244884431464e-06
-2.88713520363504e-05
-2.37869719860945e-05
-3.51497166132054e-05
-2.99857200272683e-05
-4.69136788834095e-05
-2.65268018066427e-05
-3.43286569497729e-05
-4.02531958390634e-05
-4.95737298908566e-05
-2.61774310751041e-05
-2.30619192356538e-05
-6.01708432265478e-05
-1.23289535765659e-05
-3.00163714572214e-05
-3.56548672606309e-05
-4.74834694385819e-05
-2.8694425274595e-05
-3.49979844185441e-05
-3.74634168665073e-05
-3.7388317655075e-05
-2.93675333119383e-05
-1.01344165820343e-06
-4.21060228705733e-05
-2.80374663857087e-05
-3.52905065860647e-05
-1.40243727078789e-05
-3.1674529075818e-05
-3.95101612421211e-05
-3.48086477910774e-05
-2.78363141509179e-05
-5.62792210965472e-05
-3.32039897096352e-05
-2.15487507593481e-05
-2.68151090381818e-05
-1.34128360449295e-05
-5.78477906564857e-05
-5.66012908035942e-05
-3.02336495799584e-05
-4.9235597875157e-05
-4.29774473242233e-07
-3.76177256724576e-05
-1.39697199970711e-05
-5.00116421831434e-05
-1.98038089322491e-05
-3.20157061837333e-05
-4.59644942193944e-06
-3.25675840454241e-05
-4.86597891602249e-05
-4.703216651471e-05
-5.64195539635058e-05
-6.09931667458604e-06
-2.54827142366872e-05
-2.9844260815646e-05
-5.13140380521326e-05
-5.67180461070611e-05
-4.16128827576328e-05
-3.1766222934073e-05
-4.37388489093694e-05
-4.20695894344313e-05
-1.41875138740611e-05
-1.94182528205184e-05
-3.25538251398706e-05
-8.4386177195878e-06
-2.88386822658668e-05
-1.26548902695331e-05
-2.07283894297704e-05
-2.77801317034433e-05
-1.15292165358311e-05
-5.03172773005992e-05
-5.96548824600382e-05
-3.00423080651802e-05
-4.31778401967303e-05
-2.08224040918068e-05
-4.53580228492967e-05
-4.39520030874625e-07
-2.23402564815338e-05
-4.21513942896962e-05
-5.26831183497687e-05
-5.01894085674802e-05
-4.97868635846426e-05
-2.85080116204833e-05
-3.80031923252997e-05
-3.07414497885782e-05
-4.1402971149372e-05
-5.14203512495308e-05
-4.61526562653338e-05
-3.86549104848795e-05
-3.70603682846225e-05
-1.16552910190373e-05
-1.65511186343177e-05
-4.37168948226018e-05
-3.53986878780231e-05
-4.08209194638744e-05
-1.08496691926379e-06
-4.06535353566085e-05
-3.61695405887404e-05
-2.88800334404985e-05
-4.37910295842997e-05
1.31183046063762e-05
-2.39970378345735e-05
-1.82952590778664e-05
-1.05957622995266e-05
4.11488603425322e-06
-1.61348543200103e-05
-4.37120909813033e-05
-8.98291262153376e-06
-2.27090865004254e-05
-3.46610231570767e-05
-2.28696737786198e-05
-1.89054376450428e-05
-3.2105865449431e-05
-2.53319909778216e-05
-2.15763126096577e-05
-4.94201863297405e-05
-4.75223258372156e-05
-2.54440824137802e-05
-6.66877663689978e-05
-3.34972660663017e-05
-1.72684293153762e-05
-5.28575181987721e-05
-2.15105560999698e-05
-3.74911900822978e-05
-1.80040883243731e-05
-3.94285415764456e-05
-3.14855881559134e-05
-1.55041621652203e-05
-1.45453851687947e-05
-2.93772374332339e-05
-2.46301111395391e-05
-7.92673750216479e-05
-4.70493981692772e-05
-2.8026578003864e-05
-3.17198630518512e-05
5.69191723714291e-06
-3.72749888271827e-05
-1.89716751426839e-05
-3.32403511955799e-05
7.70558020017602e-06
-6.88469921022907e-05
-3.91247533584772e-05
-1.57633459822756e-05
-1.06219028028167e-05
-2.90559866026757e-05
-4.6569055163556e-05
-3.93678514911034e-05
-7.02887678940647e-05
-3.18993808692155e-05
-5.05295591496192e-05
-7.76769785317004e-05
-3.49429414263598e-05
-4.25943120615595e-05
-3.56547218005211e-05
-4.38495745725319e-05
-1.63572541073158e-05
-3.83817484477918e-05
-1.81170688099217e-05
-3.10359987540947e-05
-2.5466263994709e-05
-4.65898348501703e-05
-1.89094424720974e-05
-3.17070838112934e-05
-4.12890833238385e-05
-3.92058802713054e-05
-1.33634721128639e-05
-4.73717602594384e-05
-1.3043982344826e-05
-3.9509562817511e-05
-5.02421465446962e-05
7.46036779687784e-06
-3.04897716597954e-05
-8.12308836697342e-05
-3.94122364885922e-05
-1.0015466847397e-05
-6.86315934010061e-05
-3.15660250265028e-05
-6.07626002229785e-05
-2.73116924987785e-05
-2.78591991743565e-05
-3.54081441140677e-05
-2.58646562649547e-05
-1.51412366284504e-05
-3.19483251966835e-05
-4.63781174536664e-05
-6.23011829384978e-05
-1.9553024742318e-05
-3.54851867853743e-05
-5.023843974363e-05
-3.18894034796745e-05
-4.96995381043645e-05
-3.74627349220516e-05
-3.613402732512e-05
-3.40650507376018e-05
-4.23422272546275e-05
-3.83864669734064e-05
-1.26391160465489e-05
-2.72925120407719e-05
-3.33073802912398e-05
-3.43489041498289e-05
-4.57796756832537e-06
-1.96138540952975e-05
-2.60614125355202e-05
-9.44998877784357e-06
-4.53402837668793e-05
-9.86100894389548e-06
-3.26446451117682e-05
-4.75992978510216e-05
-2.84261426894078e-05
-1.99070951738835e-05
-1.55039498810205e-05
-2.22919087331722e-05
-3.74906258024517e-05
-7.05788887627877e-05
-1.60197334139988e-05
-5.11502444734847e-05
-2.8453527273654e-05
-3.26221672486551e-06
-3.80951398653855e-05
-5.65647559898197e-05
-1.70427459230166e-05
-2.70801129560372e-05
-5.12581105761702e-05
-3.48238129142802e-05
-3.00260398517836e-05
-3.52744600061519e-05
-4.44844420840717e-05
-7.40067725679972e-05
-2.44674127556903e-05
-4.63684746221388e-05
-7.68845227200555e-06
-4.26732284883357e-05
-3.16784077525173e-05
-2.52188826394443e-05
-2.97855755684642e-05
-4.91013481615703e-05
-4.34714655533974e-05
-1.87790113746061e-05
-2.1023479485434e-06
-3.06192416835782e-05
-1.60882732885144e-05
-4.55955248244794e-05
-1.85396600248641e-05
-2.9508683713481e-05
-5.25697379365233e-05
-5.41797031044145e-06
-2.91102121355863e-05
-8.44289753864169e-06
-2.03949351549183e-05
-2.20648339443411e-05
-2.67290342583842e-05
-3.84203017661117e-05
-4.68024410023713e-05
-3.09961305397406e-05
-4.75206247012888e-05
-3.21509102337034e-05
-2.23620069866232e-05
-3.61849551891451e-05
-4.3150944353218e-05
-4.1817918952612e-05
-3.71859497786925e-05
-5.57150941643235e-05
-2.05275791193995e-05
-4.34107109857081e-05
-3.27878004486682e-05
1.04896210889498e-05
-6.03600220956338e-05
-2.6029288344502e-05
-3.08777706285521e-05
-2.20798978124727e-05
-3.92453454087969e-05
-1.78475951946976e-05
-4.04551634628619e-05
-9.99761366906284e-07
-5.51067279724941e-05
-4.36977845794646e-06
-1.44651607179422e-05
-2.37210996205808e-05
1.15763816503147e-05
-3.97105811088493e-05
-2.91251124391658e-05
-1.42348791492309e-05
-1.13342247162763e-05
-4.44390585390259e-05
-2.94438351140463e-05
-3.08871976800819e-05
-3.45428753331872e-05
-2.81818173937503e-05
-2.57961228184484e-05
-1.15642792161503e-05
-2.93937751662344e-05
-3.31579443964939e-05
-3.91283574765574e-05
-3.50393016806062e-05
-2.15058403432363e-05
-1.45555580557945e-05
-1.51658577405125e-05
-5.28157737941399e-05
-2.82962546468306e-05
-2.08262374633295e-05
-3.10656672978818e-05
-3.57339013401198e-05
-2.05149983753004e-05
-3.02881903512311e-05
-5.73125249018534e-05
-3.17582053142203e-05
-1.46231454319456e-05
-5.15732889602873e-05
-4.76927723475065e-05
-4.01455969066174e-05
-4.43685685770043e-05
-2.71693022096769e-05
-7.51381407354092e-06
-4.47469016494528e-05
-8.45548093486777e-06
-2.8033970962118e-05
3.77517794157541e-06
-3.03642861762558e-05
-2.51307262793281e-05
-4.45537877843081e-05
-3.92741555187501e-05
-3.48107653522313e-05
-2.08268276795809e-05
-1.03925042158687e-05
-2.36613824446018e-05
-3.81581069842102e-05
-1.99183699355253e-05
-3.06388076655553e-05
-3.90159641826365e-05
-9.06959390038785e-06
-3.23538210048512e-05
-1.6099523507784e-05
-2.42804386738821e-05
-4.0931294887824e-05
-2.97897750720792e-05
-2.76025550781307e-05
-5.0980145156325e-05
-1.28370068875894e-05
-3.53615505153653e-05
-6.05621720189837e-05
-5.93261944870267e-05
-2.45951568656343e-05
-5.12059377050013e-05
-2.30681175072893e-05
-2.12470519609654e-05
-2.34406851973284e-05
-1.8351484542038e-05
-3.11654305957035e-05
-1.66096013117017e-05
2.43122958218216e-06
-1.9009353111464e-05
-4.45283080260864e-06
-4.43789272431099e-05
-3.10732792065777e-05
-2.57635174681963e-05
-1.41142972522105e-05
-3.9840502342666e-05
-4.19781655283853e-05
-3.15419372711328e-05
-2.75274902293479e-05
-8.09065158499794e-06
-3.09512076813802e-05
-2.78440819770006e-05
-1.97745247166184e-05
-3.51681506255713e-05
-3.11739877082601e-05
-6.64487646573708e-05
-4.33288905613498e-05
-3.12323511597824e-05
-3.69171823410021e-05
-9.29309911121335e-06
-2.52047538774413e-05
-3.66570560363903e-05
-1.54759542396972e-05
-3.65909491289896e-05
-5.41636558812381e-05
-3.69160790796658e-05
-2.24793608863858e-05
-2.69408604750168e-05
-3.20950163455451e-05
-3.52183526467299e-05
-2.05668686599147e-05
-1.73618836135684e-05
-3.08032976548866e-05
-5.15111394748268e-06
-4.27820075552462e-05
-3.68341986756653e-05
-3.14784490144651e-05
-2.52458941769875e-05
-3.27691983842462e-05
-3.68726512994664e-05
-1.72206175400921e-05
-5.93201398770466e-05
-2.25548471605495e-05
-3.87582294739403e-05
-2.94174125742858e-05
-3.40693108236895e-05
1.00820157574754e-06
-2.46205898291677e-05
-2.0656868509341e-05
-1.84651456245298e-05
-4.83046492145423e-05
-3.66027602257995e-05
-1.62465301322307e-05
-3.05839739046799e-05
-2.72622432962064e-05
-2.36248961757409e-05
-2.3552495225585e-05
-3.34845677090942e-05
-3.52677036645998e-05
-1.31637358989454e-05
-2.02974708879233e-05
-1.800716145266e-05
-1.78064763027181e-05
-2.26981170224971e-05
-2.43227099718993e-05
-1.61763549469202e-05
-3.09617987936872e-05
-3.09005800226693e-05
-3.55391941638812e-05
-6.43382245766959e-05
-3.03054840552989e-05
-3.87494452704621e-06
-4.27225934224898e-06
-4.13432121535149e-05
-8.53568440677055e-06
-2.02045836599034e-05
-5.33067301460666e-05
-2.29749701877682e-05
-4.43950215110059e-05
-4.57479356447071e-05
-4.91583080195441e-05
-2.65133270773526e-05
-6.13751069017499e-05
-5.2684479064692e-05
-4.41358950588479e-05
-5.03354959930075e-05
-3.037098987335e-05
-3.84218106493508e-05
-1.88202431992292e-05
-3.13858260467061e-05
-9.60785565927956e-06
-4.14164694061426e-06
-1.22141350008983e-05
-3.01104663258285e-05
-4.00824303493761e-05
-2.15160225993353e-05
-2.07841464565777e-05
3.23405992664285e-07
-3.83435377219549e-05
-1.50254574581061e-05
-1.39669113504392e-06
-3.64121789793897e-06
-5.71317869268799e-05
1.11641738397851e-05
-4.35646851436655e-05
7.03860615815296e-07
-2.94675245737103e-05
-1.77573443928338e-05
-3.74836533770247e-05
-1.9659075645066e-05
-3.3536625884455e-05
-6.39348448144072e-05
-3.65198772627864e-05
-2.43276317085732e-05
-3.85630627479337e-05
-1.96110199408207e-05
-4.36435339908572e-06
3.92169896894912e-07
-1.06207132710952e-05
-7.87268681685669e-07
-3.59398204051343e-05
-2.3161731579988e-05
-2.73084309230629e-05
-2.83013229777234e-05
-1.88340468520553e-05
-4.03746310601933e-05
-2.48165734559272e-05
-2.7803355673169e-05
-1.08574426241431e-06
-1.65298992953249e-05
-4.427357004081e-05
5.30750103874221e-06
-2.45194437458775e-05
-4.98791274615011e-05
-8.79614274625317e-06
-2.75852223558095e-05
-4.16203133197959e-05
-5.20905653110762e-05
-4.31197672150892e-05
-2.63321918665391e-05
-3.07840679353383e-05
-1.88193079919785e-05
-2.12361660130456e-05
-1.41940866026654e-05
-3.84822237131445e-05
-1.89293799300073e-05
-3.28849036749904e-06
-4.41385731644913e-05
-4.19242039398377e-05
-4.39970391951993e-05
-2.53904284441788e-05
-5.44872879539401e-05
-1.55107843829902e-05
-2.61860236887812e-05
-3.19839798478905e-05
-4.71234239138429e-05
-2.16007228921808e-05
-3.27307333158127e-05
-3.1351490670918e-05
-2.82291349631067e-05
-2.46039160873023e-05
-2.55356508234341e-05
-4.43423029602523e-05
-1.37985362275152e-05
-5.20260374245501e-05
-1.18886928731335e-05
-4.68531082987925e-05
-8.83589004348572e-06
-2.48672334782264e-05
-4.21743247857893e-05
2.51994613518989e-05
-4.36732213770988e-05
-5.81720750545211e-05
-3.40920025928924e-05
-4.57009080268442e-05
-3.07688577859589e-05
-3.87760204566022e-05
-5.09637270733603e-05
-2.30594811195095e-05
-3.5051016103034e-05
-2.95435314041474e-05
-2.44697028794251e-05
-1.50002967578388e-05
-1.20447620769392e-05
-1.10635235991267e-05
-2.14079510041968e-05
-4.0858181447135e-05
-1.25048344750731e-05
4.18957198060687e-06
-1.94664027907508e-05
-4.92339389291058e-05
-1.07083858869755e-05
-1.51781097035981e-05
-5.4687091027144e-05
-8.03170534608378e-06
-4.58071959436264e-05
-2.06276190805757e-05
-6.04574322791259e-05
-7.00203587274587e-06
-4.1473614871055e-05
2.70219714034891e-05
-4.77159755561829e-05
-8.20193253392276e-06
-3.45937238341839e-05
-1.81923113847052e-05
-3.26029796234927e-05
-1.51951845259305e-05
-3.8738447909719e-05
-1.83469061155794e-05
6.0955225616046e-06
-4.88026541473622e-05
-5.02588326088312e-06
-2.60410065191053e-05
-2.52821408243815e-05
-2.1353182539205e-05
-3.98367418281604e-05
-2.42662674037269e-05
-4.05197880673549e-05
-2.80724863375448e-05
-2.79898654298336e-05
-1.32362093578705e-05
-3.81087180028488e-05
-7.88268771927874e-05
-1.22513015175353e-05
-5.95978866495073e-05
-2.49324401889033e-05
-1.33012031357156e-05
-3.79245300574929e-06
-6.10930216162309e-05
-3.76010042114126e-05
-3.38126832003719e-05
-1.13775813658623e-05
-2.53603084538249e-05
-4.31257551093775e-05
-3.21910179244404e-06
-3.05589957472431e-05
-3.33372533945453e-05
-3.18891367959288e-05
-1.73264675552934e-05
-3.58838555551794e-05
-4.29276958376214e-05
-1.0370456001622e-05
-1.43061548473897e-05
-2.00821057344682e-05
-2.75674792774712e-06
-2.40869761652794e-05
-2.54131941036286e-05
-3.3507226421439e-05
-5.34923898332161e-05
-5.70396686550031e-05
-4.93297040472611e-05
-5.31101152193671e-05
-3.69832563723196e-05
-2.29044886213911e-06
-3.03970727370317e-05
-4.33050905009305e-05
-2.93119915431691e-05
-5.38963883110952e-05
-1.59952424672782e-05
-2.90170405150722e-05
-1.60697477121543e-05
-3.82696983674704e-05
-2.17225152726222e-05
-3.74076469184154e-05
1.23006664868097e-05
5.61687221681041e-07
-2.31478270290071e-05
-1.23144654791578e-05
-1.01586164885708e-05
-3.29797875987516e-05
-1.77758440264975e-05
-4.91207379524789e-05
-4.41228959629798e-05
-2.76615754985936e-05
-3.12364244265606e-05
-6.44381631111825e-05
-2.34061544447447e-05
-1.59625976399732e-05
-3.03897639553844e-05
-2.47028022572539e-05
5.05451655323438e-06
-2.28416894499558e-05
-5.71604124345343e-06
-1.2482320304593e-05
-5.44668606703947e-05
-1.9902864870399e-05
-3.66714688078355e-05
-1.36436942260384e-05
-3.49166434513102e-05
-1.82147695981881e-05
-3.26874444449521e-05
-3.54143435602577e-05
-3.98344293849961e-05
-4.55935082182977e-05
-9.5465880554724e-06
-6.378367668677e-06
-1.9576933726168e-05
-2.46883603767901e-05
-7.69679348269607e-05
-4.24178416940788e-05
-2.71449154685722e-05
-6.37752707091087e-06
-4.08304895675639e-05
-3.9305055902249e-05
-1.11465517198671e-05
-2.90008682064853e-05
-3.21133705515683e-05
-1.66875037110051e-05
-1.04758227296941e-05
-2.26768978592496e-05
-2.16991194008093e-05
-1.81721851928815e-05
-2.31652896626828e-05
-7.59246521472464e-05
-3.07579308172823e-05
-6.82873889599815e-05
-1.01989070579878e-05
-2.18046272177901e-05
-3.75765523007844e-05
-1.43824103902029e-05
-4.4711955168416e-05
-3.68881355599493e-05
-2.88382227861797e-05
-3.09514955782551e-05
-2.64276228464915e-06
-3.52286037998817e-05
-2.1163036100441e-05
-4.12970148394802e-05
-1.32093538499221e-05
-1.44506470183121e-05
-1.4022882182722e-05
1.13155266846503e-05
-3.39510806099755e-05
-3.57875785063041e-05
-3.71675427636493e-05
-4.05307394705617e-05
-4.13764192421197e-05
-4.26677863712577e-05
-2.6972988971016e-05
-3.46695463901597e-05
-4.8329483690206e-05
-1.66624008690657e-05
-2.9809105452814e-06
-3.91945147359735e-05
-3.53308388183376e-05
-3.8695487156817e-05
-3.86413717544635e-05
-2.42598430336141e-05
-1.41560235502737e-05
-2.21763124270485e-05
-4.42240859562462e-05
-2.46764690949713e-05
-3.72241760179138e-05
-1.6256626403431e-05
-5.80718096332589e-05
-1.55936775415344e-05
-3.08411911806235e-05
-1.49969458150113e-05
-3.3989184890466e-05
-4.3403714154234e-05
-2.72270911808669e-05
-1.48932151665347e-05
-2.30505043693102e-05
-3.50451522306672e-05
1.60300210174937e-06
-2.82546265612412e-05
-5.44376578002515e-05
-1.41009852078782e-05
-1.47726386058407e-05
-3.54018643756245e-05
-2.31168413228923e-05
-1.82225731333553e-05
-1.42163644184541e-05
-4.48729215379118e-05
-2.14755007541961e-05
-3.37502151862249e-05
-3.50700756311407e-05
-2.53258611988982e-05
-3.66211291182916e-05
-2.27775021991323e-05
-1.9141298371557e-05
-1.82864150551749e-05
-4.59751416504777e-05
-1.87215225072233e-05
-3.85724009457417e-05
-2.56036724062008e-05
-2.18569498842541e-05
-7.34830190788369e-05
-4.41396209712743e-05
-3.63138745535972e-05
-1.45946058004181e-05
-1.32974477361158e-05
-2.52156633210036e-05
-3.41462938003388e-05
-3.10737426789159e-05
-3.20613821784703e-05
-2.7641595799139e-05
-4.65011219051223e-05
-3.37595046652792e-05
-2.09632746244453e-05
-4.03469063608197e-05
-2.33352377456371e-05
-2.36902644485249e-05
-1.19802578457523e-05
-4.33730304734484e-06
-3.60606982249661e-05
-2.61256495650143e-05
-3.2140498780611e-05
-3.16044793528476e-05
-1.22233920030352e-05
-5.86615065759415e-05
-5.29660908370339e-05
-2.7784669658578e-05
-4.47531915292591e-05
-2.42901724820473e-05
-2.85038740355071e-05
-3.39039640781398e-05
-2.15675773021631e-05
-5.27455640719425e-05
-4.96158463257692e-05
-4.89558680176053e-05
-2.68413880771757e-05
-8.69259579818849e-06
-2.70798468097616e-05
-3.05849515742527e-05
-6.14866098240556e-05
-1.77846836844189e-05
-3.71100574762584e-05
-3.85861447862024e-05
-3.0722268999205e-05
-1.26193585647477e-05
-2.71661729460256e-05
-3.61127673106046e-05
-4.14099206722267e-05
-2.05527890888717e-05
-6.64940664413497e-05
-3.22142354422504e-05
-1.23396658233724e-05
-3.3410858884316e-05
4.28059157888123e-06
-1.31977693825269e-05
-4.72443918914229e-05
-2.27595261218275e-05
-2.709116449443e-05
-2.68675653936263e-05
-5.82601360872475e-06
-2.69454043466666e-05
-2.64520736339078e-05
-4.53660996081136e-05
-5.57893312076743e-05
-3.50500571137859e-05
-2.30523166609572e-05
-5.60191263319181e-05
-3.13773792502645e-05
-3.4273586509777e-07
-4.16890341891985e-05
-3.52696338296103e-05
-2.54469522526211e-05
-3.5289701962703e-05
-5.06760543483483e-05
-3.88920433705254e-05
-3.68472960215469e-05
-4.3139745873548e-05
-3.61126642732021e-05
6.56285703434121e-06
-2.88322201682193e-05
-3.98950009734182e-05
-2.00383050503413e-05
-1.29621578459762e-05
-3.61598314561167e-05
-4.11064877866493e-05
-7.73445451423978e-05
-1.50108098580348e-05
-1.53286872337799e-05
-3.7343073836889e-05
-1.18059680325271e-05
-2.33779450493204e-05
-7.32428772514456e-06
-1.70881042398605e-05
-4.45528707820293e-05
-2.83637820781087e-05
-3.94809518962518e-05
-2.69617665166816e-05
-1.64365347023933e-05
-3.40432302574854e-05
-2.45615769312414e-05
-2.88412206597969e-05
-4.77458885657858e-05
-2.65228141290428e-05
-5.21316746017206e-05
-3.23027429727962e-05
-6.07373151296073e-05
-3.32883175485659e-05
-9.69225796574113e-06
-4.7306105470236e-05
-5.39707119369608e-05
-5.588171807738e-05
-3.32915589697421e-05
-4.09084896511965e-05
-2.06267599418879e-05
-5.66814786228638e-05
-2.7130624852826e-05
-5.11544508771922e-05
-4.85486590438203e-05
-3.13915067686399e-06
-1.73808352170982e-05
-3.48243972370706e-05
-1.39598918175558e-05
-2.79273019219463e-05
-3.87810724810995e-05
-1.78192567631769e-05
-2.12898895259391e-05
-3.34321356702124e-05
-1.38355061319226e-05
-3.95849888547147e-05
-3.93942485901413e-05
-1.28876477618996e-05
4.55860341393854e-06
-1.69572315618969e-05
-4.61268527514365e-05
7.42136789698049e-06
-1.66545346420839e-05
-8.34860930681113e-06
-5.00631777345345e-05
-2.92504330260608e-05
-1.55730213742604e-06
-1.37508537552151e-05
-2.98116561956499e-05
-4.13156780991656e-06
-9.16597586529952e-06
-5.24963479183112e-05
-4.80108519314258e-05
-1.15076304597672e-05
-1.35839411906394e-05
-2.76603779877746e-05
-3.32136914976114e-05
-4.73863072222227e-05
-2.47728743930135e-05
-2.19256609553062e-05
-2.99352446263081e-05
-3.08788624472571e-06
-6.21895494013649e-05
-4.02843280703297e-05
-4.75685584276828e-05
-1.24206490757996e-05
-5.56720847483058e-05
-3.42327507761382e-05
-1.77848224621365e-06
-4.18860753342792e-05
-2.85113188618431e-05
-1.64565970020745e-05
-2.27590283802166e-05
-3.43008844319191e-05
-4.43908300988555e-05
-1.25817211617974e-05
-2.4314811405153e-05
-6.6553669127511e-05
-8.03636476702901e-06
-4.49905629060096e-05
-2.84995919284067e-05
-4.52636652497248e-05
-4.91046127466399e-06
1.33422904560225e-05
-5.16801587233851e-05
-2.32968295355866e-05
-2.16584991170544e-05
-2.05507805208915e-05
-5.8380732337953e-05
-3.57907088913381e-05
-4.54761064597352e-05
-4.68131951550588e-05
-3.01404087898215e-05
-8.84934326673218e-06
-3.67200477728345e-05
-3.2298190974025e-05
-3.83146859742305e-05
-4.53310187123385e-05
-2.72874405509878e-05
-3.64253277895204e-05
-1.44979820099668e-06
-3.51505718809382e-05
-2.26691481793293e-05
-4.89884286348818e-05
-4.62709606149643e-05
-3.08364641973776e-05
8.20435935043505e-07
-5.02100547267287e-05
-3.04196675610622e-05
-2.77548994315604e-05
-1.15795207720348e-05
-1.00861212405594e-05
-1.18565152471033e-05
-4.91214755119407e-05
-3.5426697457074e-05
-8.08157517304179e-06
-1.66727232752307e-05
-4.16155790898528e-05
-4.62074207047313e-05
-1.40056560251948e-06
-3.20542113387701e-05
-1.55829094187606e-05
1.19772255572235e-05
-4.09037153574295e-05
-2.75375838471827e-05
-4.02727873357065e-05
-5.30131168534062e-05
-1.13813720996158e-05
-4.35062388464579e-05
-3.1438417868215e-05
-2.63960650119656e-05
-4.08214744072622e-05
-3.66002412688834e-05
-3.00865208442867e-05
-1.74527237791254e-05
-5.60052970669241e-05
-1.78811695056875e-05
-2.26232862877459e-05
6.36756478901486e-06
-1.85971314694259e-05
-5.39721852443759e-06
4.75271223014741e-06
-1.72019593451812e-05
-1.20851205812233e-05
-2.28453648214336e-05
-3.01684536971822e-05
-3.35216208953911e-05
-2.4203720855102e-05
-2.36238210462151e-05
-1.30424071077131e-05
-1.51002261320084e-05
-1.13875613073956e-05
-3.37981291831181e-05
-7.3172251560446e-06
-1.15495869831551e-05
-7.3407807476293e-07
-4.56276363933283e-05
-5.28841917604012e-05
-3.67240749032076e-05
-1.6536651139937e-05
-1.74748212622658e-05
-1.73592731590416e-05
-2.65982452219058e-05
-5.4580497048205e-05
-5.40832385159644e-05
-4.02133019314431e-05
-2.62631118043324e-05
-1.99766916779162e-05
-3.39633439185162e-05
-8.69813502716925e-06
-2.54337242544293e-05
-3.22970940401528e-05
-3.23966055929191e-05
-2.2253164583526e-05
-1.95609803563648e-05
-1.02283838799196e-05
-2.69612040765096e-05
-2.60148732487853e-05
-1.84927240144776e-05
-8.77166433017123e-06
-4.60921788172079e-06
-6.45918829542862e-05
-1.87452534467327e-05
-3.73004663097839e-05
-3.07832450315242e-05
-1.4616649589047e-05
-3.52232433795662e-05
-1.77388182165704e-05
-4.78518626944429e-05
-6.08125940689045e-05
-4.53939355767872e-05
-4.68620571709195e-05
-6.0140825562946e-06
-2.44905181335631e-05
-2.06259116340279e-05
-1.35266378519575e-05
-1.04109542747327e-05
-4.20291512137589e-05
-7.5465592991666e-06
-2.04215678385184e-05
-1.82039813958135e-05
-3.43648592581268e-05
-4.29198706158123e-05
-1.26020449304273e-05
-4.6456871216086e-05
-1.79972159367293e-05
-2.69803473728143e-05
-5.2134143948447e-05
-1.16354672483112e-05
-4.12516129481616e-05
-6.09100632609733e-05
-4.44603611105217e-05
-3.25378361563001e-05
-2.21320957833584e-05
-2.43803347657726e-05
-4.7159346303754e-05
-5.19222024636813e-05
-3.39941044315327e-05
-4.95643626343028e-05
-5.50705237420234e-05
-1.43766997540675e-05
-1.61787829498553e-05
-4.87874108308424e-05
-1.61030154920886e-05
-4.30815951095064e-05
6.81643262732173e-07
6.74058391744321e-07
-3.69022208662157e-05
-2.25395093399043e-05
-3.03505811325463e-05
-1.64067002086681e-05
-2.54782103781128e-05
-1.17725516839995e-05
-2.91273701026972e-05
-3.75275265898308e-05
5.42104234633794e-06
-3.24302095116562e-05
-1.35525559461622e-05
-1.32655998629329e-05
-3.75311316105217e-05
-1.80486159573254e-05
-3.51364239621838e-05
-2.39364396654323e-05
-2.37286074921034e-05
-4.01035622191063e-06
-2.28013643275573e-05
-3.65727364289513e-05
-1.47316380064786e-05
9.61905482788863e-06
-2.57453792178902e-05
-3.8467211878609e-05
-3.42494954661885e-05
-4.38202567576848e-05
5.90732597259872e-06
-4.18587112522882e-05
-4.04342033092497e-05
-2.31721813820816e-05
-4.32463637330646e-05
-3.52059765549524e-05
-3.55222914062505e-05
-2.08076307936862e-05
-4.58324325283066e-05
-3.62190170961167e-05
-5.23844026509078e-05
-2.78323555095813e-05
-4.91679758490542e-05
-5.83990044036593e-06
2.24084203796327e-06
1.89002178931626e-06
-6.1890618476616e-06
-4.49139387447146e-05
-2.24364165956452e-05
-2.08697981954059e-05
2.11892140479562e-06
-3.04295385275589e-05
-2.18069098142507e-05
-3.9283615766655e-05
-3.11981231348178e-05
-9.46899250685168e-06
-1.31930777245158e-05
-3.9515454452485e-05
-2.42805996757752e-05
-2.65050269628618e-05
-3.99045859271741e-05
-2.78259560832667e-05
-6.68881461771749e-06
-2.83199657404451e-06
-3.53113411669533e-05
-1.31788844311494e-05
-2.71898151332274e-05
-2.45785864282725e-05
-1.87393824239289e-05
-2.45517721128535e-05
-2.11204618541977e-05
-2.92348922490981e-05
-3.74011674430032e-05
-2.25880574787248e-05
-3.03292984053913e-05
-4.31058502706467e-05
-1.75872890023353e-05
-3.9831496666533e-05
-3.35258035322618e-05
-1.65446674776232e-05
-4.33850333832117e-05
-4.98510050233873e-05
-3.02934231104806e-05
-3.46674344998817e-05
-3.48517591064064e-05
-4.66063178276193e-05
-4.62375460212354e-05
-5.06772522178481e-05
-3.10558348633661e-05
-3.4117160958057e-05
-3.2205150294334e-05
-2.03933616203315e-05
-3.7848499518508e-05
-8.60800250264352e-06
-2.34930696295946e-05
-3.41116047836621e-05
-1.09375177211225e-05
-3.40907142367464e-05
-1.43648671389584e-05
-9.67612400179027e-06
-1.87145652736465e-05
-1.00894838722579e-05
-2.52079094440733e-05
-4.80647208434968e-06
-1.21478874155219e-05
-4.27520783728831e-05
-1.18356332128044e-05
-5.49824534335381e-05
-4.77236643251072e-06
-1.37028563133839e-05
-1.18268557825385e-05
-2.90044736394892e-05
2.44517575212228e-07
-1.47469356158914e-05
-2.59070843452855e-05
-3.80517504953293e-05
-3.07767907558751e-05
-2.51408414523574e-05
-4.13427631948532e-05
-5.19147884435174e-05
-5.69536616854812e-05
-4.4368054755729e-05
1.04205718149134e-05
-3.03971755655082e-05
-1.34808140020237e-05
-7.2617334400519e-05
-1.65305015378766e-05
-1.54566900680492e-05
-2.28877480835185e-05
-5.57126677901695e-05
-4.82442611152914e-05
-2.59372921453623e-05
-3.71490797799604e-05
-4.57779202938892e-05
-1.69418421547969e-05
-6.60628497967835e-05
-2.02778170641963e-05
2.77532607264435e-07
-4.47762029601253e-05
-4.2969470700869e-05
-3.50289716414859e-05
-2.47783509164154e-05
-1.64016362866454e-05
-1.70093152756709e-05
-4.0667214311035e-05
-3.4178835256945e-05
-1.22502378759203e-05
-5.88694254763153e-05
-4.59277271244509e-05
-2.44653771416108e-05
-2.55913979239066e-05
-3.21977958312559e-05
-3.82678422774446e-05
-2.86420505974368e-05
-5.63504793021467e-05
-4.96047442909445e-05
-1.0514724134641e-05
-1.27980619089549e-05
-5.51531763460027e-05
-4.29284730587007e-05
-5.70914962590729e-05
-5.67958440086872e-05
-4.05909678371928e-05
-2.98986268309861e-05
-1.35914710212377e-05
-5.95240539828228e-05
-1.68820282705101e-05
-5.73432806517481e-05
-2.55105939274704e-05
-6.90192530323552e-05
-1.80315506680501e-05
-1.2229103408551e-06
-1.0780936296728e-05
-4.39467826541928e-05
-1.36258296252967e-05
-2.01957831297112e-05
-2.64774955355894e-05
-4.40519453968931e-05
-4.91193721270982e-05
-1.72498173582837e-05
-1.68272004127821e-05
-3.48028308989945e-05
-4.31660027881086e-05
-6.78450916746639e-05
-3.52659228129619e-05
-1.94302134033027e-05
-4.46339290476901e-05
-2.87179804807476e-05
-4.14270438551599e-05
-4.24923075815118e-05
-4.88731043340584e-05
6.59989642313575e-07
-1.5457134767926e-05
-2.36361903424293e-05
-1.70598475465603e-05
-3.64592183778826e-05
-1.09988037284228e-05
-1.58453493111586e-05
-2.66310359018581e-05
-1.55205301503972e-05
-6.19437573212088e-05
-9.85304515658758e-06
-2.73367774734069e-05
-2.78475006873803e-05
-2.36431296958844e-05
-2.06715198498058e-05
-4.57569671214752e-05
-3.12210967535688e-05
-2.86704667239004e-05
-2.77024885084136e-05
-4.40246970800818e-05
-2.55613764322793e-05
-5.79148559545242e-05
-3.90782217894698e-05
-6.18807919954291e-06
-4.91197599668714e-05
-2.17601406979196e-05
-1.7470832354087e-05
-2.8444932506144e-05
-2.53401637768714e-05
8.80005248662946e-07
-6.10227263135725e-05
-5.8149683645411e-05
-1.22453502567304e-05
-4.22348572314831e-05
-3.04953562814279e-05
-2.20003075052813e-05
-2.36091636056868e-05
-5.09849134463435e-05
-6.02761442108677e-05
-3.6566302397327e-05
-5.60453429523483e-05
-3.79059874355472e-05
-3.68173768996201e-05
-4.64212871496878e-05
-3.62265542493063e-05
-4.36066607031328e-05
-2.95976854230072e-05
-2.58404833496157e-05
-4.15061644771382e-05
-2.41940557543764e-05
5.49056703699662e-06
-1.81097649898105e-05
-2.90345160590611e-05
-2.19194727561474e-05
-3.01216749046582e-05
-2.09863125118704e-05
-4.09270644707101e-05
-5.05520717504122e-05
-2.90890671724724e-05
-1.01754385916758e-05
1.18673869161817e-05
-2.10616370743089e-05
-6.81479279777328e-05
-1.7112970863124e-05
-1.20712484379939e-05
7.17848054603466e-06
-5.11006887670192e-05
-2.6000062711677e-05
-5.21063503733054e-05
-4.12294412576857e-05
-5.09599609740156e-05
-1.96127078492812e-05
-3.87701259304039e-05
-4.21616078722208e-05
-3.02007423616535e-05
-3.10072250349094e-05
-3.26871881468014e-05
-3.35583991387298e-05
-3.45004985356183e-05
-6.17858634383725e-06
-3.60277930596039e-05
-1.73308204314144e-05
-3.1621782133564e-05
-2.9203636304781e-05
-5.8654311024301e-05
-5.21039796676402e-05
-2.13222716732128e-05
-5.03384135077768e-06
-3.42686200651383e-05
-2.08488101937325e-05
-2.68330171558193e-05
-2.23824089177547e-05
-8.25254034699109e-06
-1.33891606826082e-05
-3.06460811858632e-05
-2.85542810601925e-05
-2.94839939870006e-05
-4.0081354625771e-05
-3.7772681853603e-05
-2.86369599592813e-05
-3.39363919841409e-05
-2.14943673619118e-05
-1.09945729828137e-05
-1.61243009487757e-05
-2.73641713122143e-05
-2.19379894636471e-05
-1.43149561572216e-05
3.63077920271744e-06
-2.51742001837863e-05
-3.45697540888908e-05
-2.5865971379247e-05
-2.04487444284423e-05
-3.76449822516015e-06
-1.86737987680146e-05
-4.82610673466726e-05
-4.0672067670881e-05
1.7813864887504e-05
-9.14708584087435e-06
-3.1795511201708e-05
-2.38886622523233e-05
-1.56242243477545e-05
-2.46628942251493e-05
-3.59289981131734e-05
-1.88925433491111e-05
-6.6042594746693e-05
-2.90736696267356e-05
-1.74120184616246e-05
-4.47954832602349e-05
-3.6612099500366e-05
-1.92272180260512e-05
-4.37813373958421e-05
-3.05521416217753e-05
-3.5907731581839e-05
5.01487099598679e-06
-6.54294824619922e-05
-4.59116465657687e-05
-1.99392499269593e-05
-4.00261984990141e-05
-4.02376679317032e-05
-3.95981787415906e-05
-3.08092047716111e-05
-1.36035029490644e-05
-6.64952307447033e-05
-3.32652135920474e-05
-3.54486407209049e-05
-2.43038325430244e-05
-2.30072196053079e-05
-2.71096769229814e-05
-1.14839430896177e-05
-4.53730936386811e-05
-4.23290791183268e-05
-6.90256491304213e-06
-4.28828605088135e-05
-4.8268309711199e-05
-3.99024436043749e-05
-4.38367319055663e-05
-3.47442182430523e-05
9.10483348851452e-06
-2.48636459963503e-05
-2.10719167015612e-05
-2.40421862704547e-05
-5.65245502168896e-05
-3.46872532539145e-05
-3.25895236877085e-05
1.79150822578087e-06
-5.20221415762113e-05
-4.75124184272085e-05
-4.12764715273479e-06
-4.30843592991888e-05
-1.12519389069424e-06
-2.29057789580757e-05
-2.83664824465502e-05
-2.8706112224782e-05
-2.75796520117852e-05
-7.2231913339264e-05
-3.58479995139762e-05
2.91551615890099e-06
-3.49496833989631e-05
-2.37563862736258e-05
-3.64931615363467e-06
-2.26319069824689e-05
-5.35208918198411e-05
-1.98722953742852e-05
-3.69930404983865e-05
-3.95080985659951e-05
-4.06763722690912e-05
-3.11054886713995e-05
-3.86559291195525e-05
-1.70293875439375e-05
-3.94605867200076e-05
-4.0917521317999e-05
5.90492358012453e-06
-4.35406853154432e-05
-2.16101201458843e-05
-4.48001751994093e-05
-2.41065027303262e-05
-3.52882287647116e-05
-2.91994688085641e-05
-2.99022070232881e-05
1.13170044648627e-05
-4.63906017961801e-05
-5.82612931987372e-05
-3.95412310184298e-05
-2.52486107768663e-05
-1.64877843136614e-05
-3.43520624750231e-05
-1.47872378192322e-05
-3.88245982949614e-05
-3.6425117407929e-05
-3.9089148865255e-05
-5.23496286639286e-05
-3.86714489628746e-05
-5.63086746152256e-05
-3.72224992111398e-05
-9.14893498755616e-06
-3.07373191197483e-05
-5.97038093755757e-05
-4.03379030071586e-05
9.0200815243358e-06
-3.89462492858864e-06
-2.49378588032477e-05
-1.69105276638504e-05
-1.84807987419474e-06
-5.10082299682967e-05
-1.97886204319933e-05
-2.97603455063396e-05
-1.64966848902286e-06
-2.21519569677946e-05
-6.14905767799484e-05
-4.63940575300663e-05
-1.46633676303534e-05
-9.86858223459482e-06
-2.71525064033878e-05
-4.03983509459282e-05
-5.29190903153104e-05
-4.49113140408081e-05
-4.81964500327915e-05
-6.06275374716854e-05
-1.04285426345685e-05
-3.60372859332679e-05
-3.16133075210551e-05
-4.43006237933149e-05
-3.6487967301225e-05
-5.00346234956565e-05
-4.65728227564263e-05
-6.38720781487675e-05
-8.34739747082451e-05
-1.8351035788029e-05
-1.86256537064896e-05
6.22803260758291e-06
-3.66432713688034e-05
-2.82627622824209e-05
-2.38098008705303e-05
-3.62035119538501e-05
-1.93969469817801e-05
-2.16622402180713e-05
-4.36641699319893e-05
-5.03419519674113e-05
-2.75769226785979e-05
-4.53909491278884e-05
-1.18803505710842e-05
-2.53768018076668e-05
-2.4675484598682e-05
-3.87138975395902e-05
-1.45750472947865e-05
-2.79315538680753e-05
-1.38153379558062e-05
-3.28700786391355e-05
-2.99810706711703e-05
-4.76383417789013e-05
-1.68166291438702e-05
-3.96556862548e-05
-7.16525203295213e-06
-3.91953155932897e-05
-1.09515767274702e-05
-3.70880433509751e-05
-1.32586761407234e-05
-5.59928382711406e-05
-2.17368927099209e-05
-3.25543326689795e-05
-4.37680146696107e-05
-2.25974869258472e-05
-1.57519171308676e-05
-3.22398482834562e-05
-1.11334875944065e-05
-3.20436580284005e-05
1.9524915519838e-06
-1.83375538984702e-05
-2.51223241932258e-05
-2.47587110272801e-05
-2.89212821543061e-05
-3.9030426385551e-05
-2.27071702356129e-05
-3.82129007800967e-05
-1.16272624866514e-05
-4.58654825551237e-05
-4.16535690191828e-05
-4.18616757872461e-05
-1.29604788442656e-05
-3.32747239437136e-05
-3.14116287928482e-05
-2.45427295897057e-05
-2.35384864959748e-05
-2.59897599791657e-05
-5.59889178806532e-05
-1.75495782461655e-05
-3.1905363686028e-05
-3.87754065071163e-05
1.82759327371717e-05
-1.45280016644354e-05
-3.4577108198484e-05
-3.61246050324139e-05
-1.77328083600835e-05
-3.42607497273877e-05
-2.53723147306821e-05
-3.91062039969618e-05
6.38874361418194e-06
-2.59383317732233e-05
-3.48275122104416e-05
-2.73269537200709e-05
-5.69759527028231e-05
-1.82798506728187e-05
-2.4821954088138e-05
-3.83550384374278e-05
-3.45682984211703e-05
-5.51409728149176e-05
-3.73287958320582e-05
1.18545834383161e-05
-2.59572559593514e-05
-2.7166247016313e-05
-4.07153900263547e-05
-1.59946152070781e-05
-3.90725242428343e-05
-1.78367013165192e-05
-3.82332084919958e-05
-3.12799910430551e-05
-4.29868113285172e-05
-5.9004422928862e-05
-2.5750722648863e-05
1.36061080775753e-06
-1.81022414180544e-06
-2.11670101366959e-05
-3.0445394229774e-05
-1.65362966690453e-05
-3.32709665398383e-05
-2.36429055706369e-05
-3.79342961903466e-05
1.6096957359859e-05
-6.1846809773949e-05
-4.40431509240709e-06
-5.45112458264427e-05
-3.70359950017748e-05
-3.16839617874088e-05
-2.33683460766832e-05
-2.24883286051859e-05
-1.62505898056132e-05
-4.93290678176436e-05
-8.0978722289652e-06
-1.55165559326678e-05
-3.34353827709904e-05
-2.50349092843381e-05
-3.19222130210385e-05
-6.16448709390189e-06
-1.41202418810621e-05
-2.72357231316325e-05
-3.75781745802511e-05
-3.67652487547905e-05
-5.44252281860891e-05
-4.42171748377823e-05
-3.38674087513569e-05
-2.66161926981264e-05
-6.15440906260013e-05
-2.3396043048783e-05
-4.44749399092802e-06
-2.41164302768004e-05
-3.58961087402477e-05
-4.59660744517225e-05
-1.32298869501351e-05
-1.81951507923989e-05
-5.55130870971437e-05
-4.56585777821712e-05
-4.48447701949052e-05
-5.29396377217674e-06
-2.66623804588545e-05
-5.69027391237859e-05
-6.33258904794047e-05
4.52387820687949e-06
-1.47184206044292e-05
-2.95071954465848e-05
-6.82089141157149e-06
-3.29999975327656e-05
-2.99075235211184e-05
-1.02218328116342e-05
-3.14793519029618e-05
-3.84016422789775e-05
-7.03193627925403e-05
-8.44035390812105e-06
-5.60420854641011e-05
-2.58837209126535e-05
-2.66106822842806e-05
-2.59484893229553e-05
-4.52268688211805e-05
-2.66851438410542e-05
-1.94750702474874e-05
-3.00723962332122e-05
-4.20908975439694e-05
-4.32218979987703e-05
2.06605400115106e-06
-6.22991278993528e-06
-3.36373837609356e-05
-2.07379133663853e-05
-4.15277373835621e-05
-3.74601185136967e-05
-1.6946295174118e-05
-3.31795741714165e-05
-2.03047111604484e-05
-8.06784691862236e-06
-3.46417558510215e-05
-2.17071547522869e-05
-1.16218172868099e-05
-4.16345657853219e-05
-3.26675002003978e-05
-4.97769210368483e-05
-2.6595664860597e-05
-2.33175504205976e-05
-5.9457504196252e-06
-3.10784661131239e-05
-1.61565986145583e-05
-1.93623249649988e-05
-2.63891288158026e-05
-2.7119226957931e-05
-7.18270859900161e-05
-2.59012357409721e-05
-4.13019619640079e-05
-4.08704464175624e-05
-4.63051035749175e-05
-4.44970247435904e-05
-4.94833611299577e-05
-3.4279220213922e-05
-2.21060953831458e-05
-4.58834825047897e-05
-2.92883852116197e-05
-1.31852181602243e-05
-7.47217998868823e-05
-4.30653492065492e-05
-2.68452622842712e-05
5.77833260486033e-07
-3.10908754034084e-05
-1.85366547239022e-05
-5.08575087679829e-05
-2.703630179485e-05
-1.28943716539497e-05
-7.05866857547369e-06
-3.29673031641677e-05
-2.17430133605549e-05
-2.8464799157531e-05
-2.68821296908261e-05
-3.07408326520652e-05
-2.22631403724213e-05
-6.77209137874194e-05
-7.51495685241309e-06
-3.03425781673248e-06
-1.8200819102515e-05
-2.33048429903487e-05
-5.05161249605369e-05
-1.51416173837811e-05
-2.70118167471998e-05
-2.90997138931447e-05
-4.59767187440662e-05
-5.29252865370257e-05
-1.11602755466314e-05
-2.7989945540264e-05
-4.33740714052872e-05
-3.52939170185476e-05
-1.74366221553708e-05
7.76874733420865e-06
-1.22968018474821e-05
2.50535112977345e-06
-3.23003556171378e-05
-1.89001996593369e-05
-5.04944547253088e-05
-4.75976289389984e-05
-3.71607267371367e-05
-5.31289417429723e-05
-2.71310067718574e-05
-3.50684995751203e-05
-1.28396085540251e-05
-1.61714334228974e-05
-1.7926519659742e-05
-3.18607481697509e-05
-3.04027611094568e-05
-4.07792426208454e-05
-4.57872740200668e-05
-3.53684183605268e-05
-3.74174324224729e-05
-7.15046997562856e-06
-1.07653386718535e-06
-2.65716765071e-05
-2.53759342029419e-05
-3.0976343930849e-05
-9.51961908440094e-06
-3.62948357962197e-05
-1.91415750207778e-05
-3.22286532217918e-05
-4.42406417287591e-05
-1.66464003192092e-05
-1.40674771761573e-05
-1.06871137423904e-05
-3.42389210581135e-05
-3.99486274573111e-05
-4.027208810313e-05
-1.38317282273003e-05
-3.32628377797427e-05
-2.19206572104794e-05
-2.14992804411047e-05
-2.61292214874527e-05
-2.53676854796218e-06
-5.769343418568e-05
-6.33013650671485e-05
-3.29534701509428e-05
-2.45182358243068e-05
-3.13617514741891e-06
-3.52808730861347e-05
-3.804815798203e-05
-1.647667399716e-05
-1.88182164900525e-05
-4.1208004130608e-05
-4.12393533567065e-05
-4.71474501523368e-05
-1.9308122936484e-05
1.32429601453571e-05
-2.38864107204935e-05
-3.73359711960164e-05
-3.20811828434894e-05
-3.22155101642009e-05
-1.95439306368145e-05
-3.51219455556417e-05
-3.99818005017304e-05
1.5064887586026e-05
-1.02313878061163e-05
-2.75743681297862e-05
-4.06612232742653e-05
-4.67560040027428e-05
-1.45946859006366e-05
-4.58324520924557e-05
-2.6741782404296e-05
-2.69973109211614e-05
-3.46664926273166e-05
-2.75047853852166e-05
-3.88030930334516e-05
-4.74320909367604e-05
-2.09856491210439e-05
-2.56821274575394e-05
-1.42325748016738e-05
-4.41482713682867e-05
-4.4589228424926e-05
-3.57021981156307e-05
-4.89209653316368e-05
-4.52864392141103e-05
-3.34302485800831e-05
-1.62428977927487e-05
-4.30200677166362e-05
-1.97809340558848e-06
-2.14196156194853e-05
-3.73661004797903e-05
-2.3275989695209e-05
-2.91223237237103e-05
-4.1312327928071e-05
-1.62539949108077e-05
-1.30823262161403e-05
-4.00332427013461e-05
-2.63590212875634e-05
-7.445528728239e-06
1.07542833420052e-05
-3.90284170366069e-05
-3.53103173293421e-05
-5.85014288872354e-06
-5.99972947567063e-05
-2.63420638409857e-05
-2.14562997708398e-05
-3.31019000802455e-05
-2.41754128225847e-05
-3.65982528133594e-05
-5.18618217581451e-05
-1.5755741027309e-05
-2.86773608989493e-05
1.46387120570201e-05
-1.26469506122838e-05
-3.2891961797905e-05
-2.87677129323441e-05
-1.08841259452451e-05
-3.3233428753847e-05
-3.45454457646376e-05
-4.78760613882151e-05
-4.93553244351645e-05
-3.7159236283406e-05
-2.10430578810738e-05
-3.12219787383869e-05
-2.82952844322093e-05
-3.56593788866354e-05
-4.03395987331473e-05
-4.31932046270849e-05
-1.78873300788567e-05
-3.20876743807967e-05
-3.24074144611608e-05
-4.41735664666601e-05
-5.15404975945986e-05
-1.3244776808545e-05
-2.64639222277391e-05
-1.83272573531736e-05
-3.27614165194576e-05
-3.88821982887674e-05
-3.62352083996016e-05
-3.48334596177339e-06
-4.42175503222311e-05
-5.92858271982888e-05
-2.95468814532037e-05
-2.20431771447152e-05
-1.7348062907646e-05
-1.50093486113017e-05
-2.70299706629295e-05
-1.76620755961005e-05
-1.74021684722568e-05
-4.67564082130391e-05
-1.48381530161654e-05
-3.95084272418051e-05
-3.27423211540795e-05
-7.11353802908428e-06
-2.59893052004581e-05
-3.96089955217975e-05
-4.24630592707689e-05
-1.28314513690308e-05
-8.48016913155436e-06
-6.14127974637166e-06
-4.412653679963e-05
-5.32611727752442e-05
-1.7444720183772e-05
-4.09261169274829e-05
-8.46249566403814e-05
-5.11003224069857e-05
-2.92392765266667e-05
-1.19678073614799e-05
-2.78867631581907e-06
-4.0136313392278e-05
-1.47661165755123e-05
-1.35674459411344e-05
-3.03109568393064e-05
-1.41361877456216e-05
-1.08464830440101e-05
-1.71777864429908e-05
-6.36094946506615e-09
-4.33333328473553e-06
-6.62193761407349e-05
-2.72169547575225e-07
-4.8238473867152e-05
1.34687326176635e-07
-4.55093366914272e-06
-5.08581153363657e-05
-3.67698115923111e-05
-2.02475266772561e-07
-1.6585809807323e-05
-3.28255571522665e-05
-1.98685966788928e-05
-5.63680443484316e-05
-3.55479231716963e-05
-2.59595961752119e-05
-1.77931698695055e-06
-3.1217533254374e-05
-2.61934974746388e-05
-2.74873638441842e-05
1.56971898267637e-05
-3.20452755989123e-05
-3.5059962344933e-05
-6.25503549984631e-06
7.78646351041593e-06
-1.37617892526746e-05
-2.86233122396664e-05
-1.45904689539302e-05
-1.25845383714381e-05
-3.28523999284294e-05
-3.76508923791433e-05
-1.94873218363489e-05
-2.41447353893563e-05
-1.93238920446715e-05
-2.12283240366142e-05
-1.87627305390625e-05
-5.78606819439926e-05
-1.82433469881331e-05
-2.68416668760823e-05
-2.04172515047498e-05
-2.03979936751604e-05
-4.9630791988434e-05
-2.25228540442615e-05
-1.48953308459657e-05
-1.12334003033146e-05
-3.56016628092743e-05
-1.64304414476825e-06
-4.49892715369421e-05
-4.26445537071643e-05
-3.78346147112729e-05
-1.11784779902087e-05
-3.153587611791e-05
-3.94822904281526e-05
-2.11987251457875e-05
-5.20123479793797e-05
-2.03345958605471e-05
-4.74708758747545e-05
-4.88107560856278e-05
-3.3497315970086e-05
-2.51899011648543e-05
-2.20684277726069e-05
-3.15289652632836e-05
-5.42628078293756e-05
-2.76516199843871e-05
-4.79530518142497e-05
-7.20804838255608e-06
-2.11043045864783e-06
-2.32496671265804e-05
-3.59133635522551e-05
-5.09597513455486e-05
-4.867733065327e-05
-1.06343497350504e-05
-1.26632879980759e-05
-6.60122178563411e-05
-4.7931357834225e-05
-2.36706396308408e-05
-3.61370306873556e-05
-1.37288750556283e-05
-4.08810629942276e-05
-1.66760971066803e-06
-3.80129348363078e-06
-5.33125844143027e-05
-3.05537892404779e-05
-4.07679970298065e-05
-2.19287343453795e-05
-4.06164347500147e-05
-2.93601887422236e-05
-2.88950450236233e-05
-2.42099890299351e-05
-2.55155006906848e-05
-3.41626444922525e-05
-1.38776332748257e-05
-2.70273486066211e-05
-4.69868654136024e-05
-1.20440519011505e-05
-3.45570628117063e-05
2.46334473060897e-06
-3.37858638454844e-05
-1.08607460822684e-05
-3.55222153801297e-05
-5.67255103821678e-05
-3.57440381949988e-05
-5.29483033391424e-05
-5.06302496212304e-05
-3.4556062751152e-05
-5.74774485657088e-05
-4.9505136904746e-05
-3.9122409830432e-05
-5.59984994203234e-05
-5.14612050946281e-05
-3.31504097809741e-05
-4.4673038781689e-05
-1.71837330624258e-05
-2.12649791926654e-05
1.7175428907367e-05
-2.58951900390313e-05
-4.70447819735688e-05
-3.34699163018951e-05
-6.34887500841305e-05
-5.5218782353681e-05
-1.19561870016283e-05
-3.55541116016971e-05
-1.28702854802081e-05
-3.80671738833143e-05
-3.83117451652828e-05
-3.55311164212497e-05
-5.19588904860098e-05
-3.85919013467972e-05
-3.20276350755044e-05
-4.38940649002349e-05
-8.25072792114365e-06
-2.03610252850469e-05
-5.2851250357068e-05
-4.62618596888172e-06
-1.5847893793557e-05
-2.37854583061412e-05
-2.23003995144323e-05
-5.81839166079995e-06
-4.49574068528589e-05
2.01018360508541e-05
-4.03321132691584e-05
-4.90058753037788e-05
-3.30456777810997e-05
-3.85071537885316e-05
-4.37291492594309e-06
-2.43391940809822e-05
-2.00386220043308e-05
-1.96558927018571e-05
-2.03113111912335e-05
-4.02282980438602e-05
-3.39685583755458e-05
-2.65773698365529e-05
-1.74192429769462e-05
-2.36309333245673e-05
-3.75393610213511e-05
8.94164974604806e-06
-1.66318023932003e-05
-1.41156268465333e-05
-2.29810895173558e-05
-3.29904233399577e-05
-2.13514714170776e-05
-3.21555070117885e-05
-2.85693663250909e-05
-6.37283809137959e-06
-1.9564558840414e-05
-3.80130865630533e-05
-3.67991464604754e-05
-3.64649366247065e-05
-3.72053433760448e-05
-4.81333456144199e-05
-4.8366424155673e-05
-1.82893655069779e-05
-4.32115879301395e-05
-6.57494636409008e-05
-4.01931102384398e-05
-2.53761066907342e-05
-2.3712286367001e-05
-1.08670330525365e-05
-2.09818061627255e-05
-3.21740570506646e-05
-2.25728806251607e-05
-4.61031091935492e-05
-1.00753851578652e-05
-2.05466050519385e-05
-4.02116825146092e-05
-1.87216229041105e-05
-3.04217139619904e-05
-2.85171276074282e-05
-3.67475261700145e-05
-4.10354953733599e-05
-1.57508119269052e-05
-6.66591142603912e-05
-1.94496036984697e-05
-2.98095790314594e-05
-3.08559881774278e-05
-1.89210387636611e-05
-4.20521530156912e-05
-8.71576187611706e-06
-3.32298318961929e-05
-3.84252610900535e-05
-4.29225598383582e-05
-2.50200216003619e-05
-1.75488347607387e-05
-2.98306788420823e-05
-1.79470109078518e-05
-2.67714686299121e-05
3.10026377885298e-06
4.78096816586492e-06
-4.17730288696938e-05
-2.7947395006921e-05
-1.86131329430805e-05
-2.69856843757678e-05
-2.17629376313828e-05
-3.20128324674144e-05
-1.27281963086233e-05
-5.61626227397227e-05
-2.88862513385926e-05
-1.47234309481137e-05
-2.45593271240635e-06
-6.46664003421012e-05
-3.75191093810947e-05
-1.95937014880938e-05
-3.62732397466706e-05
-8.58519420409464e-05
-3.75854946681647e-05
-3.49713507631854e-05
-1.67890185914003e-05
-7.57617108234486e-06
-7.37160079723016e-07
-5.83342432085983e-05
-5.08773991753743e-05
-3.74252729452671e-05
-3.64862627549585e-05
-1.53341170520892e-05
-4.96983829726682e-05
1.55996446119922e-06
-4.90488981493203e-06
-3.45337280548721e-05
-5.1811302884875e-05
-3.19577291965671e-05
1.08591879107991e-07
-3.4205387664584e-05
-1.7988387102006e-05
-1.00546879269948e-05
-3.6088198262522e-05
-2.65865185539195e-05
-3.5830101261449e-05
-1.24736453258969e-05
-2.86423460060299e-05
-2.94376148656074e-05
-1.254546643958e-05
-1.74191510121644e-05
-8.36062365059883e-06
-4.36300467314456e-05
-2.66773190809258e-05
-2.41394205775172e-05
-6.14646961823499e-05
-4.46145562182798e-05
-5.20647475135382e-05
-4.85875559152503e-05
-1.99194271296953e-05
-3.25342671415114e-05
-1.77602056291766e-05
-3.32943170781766e-05
-3.99006002688077e-05
-2.21414259697283e-05
-2.75967326340725e-05
-1.44091211317473e-05
-1.13694456430471e-05
-5.67743746668758e-05
-3.46972617495335e-05
-3.53146622821046e-05
-2.96702059697456e-05
-4.06549675319785e-05
6.65058858811605e-06
-3.84948623941322e-05
-4.26851705558908e-05
-1.75697534681489e-05
-6.188629405276e-05
-2.96986532324605e-05
-5.9389530881293e-05
-1.83748607377518e-05
-5.98187930926564e-06
-8.19453453687168e-06
-4.43166663246699e-05
-1.62948577188524e-05
-2.76550347177233e-05
-1.52857524070355e-05
-6.96030043920676e-06
-5.30527929997003e-05
-6.44465457013233e-05
-2.92349619677192e-05
-3.18510050028726e-05
-2.88992853212697e-05
-8.60058475464965e-06
-4.53160198933891e-05
-2.82591440585258e-05
-4.23001251589522e-05
-4.72840245511362e-05
-6.05513172016527e-05
-3.33965000257984e-05
-5.56951230398011e-05
-1.77380665691451e-05
-4.59998865746671e-05
-6.17054650428006e-05
-3.3670720228918e-05
-4.26897071049071e-05
-2.70043214922538e-05
-4.55225073170086e-05
-3.61664467021482e-05
-3.11042272633713e-05
-2.37577512160847e-05
-2.89227705701577e-05
-3.24867781545837e-05
-2.62702505484878e-06
-2.70828733130075e-05
-2.6476772069897e-05
-2.56109642636091e-05
-1.9630413655583e-05
-7.31344285227004e-05
-1.33965591042237e-05
-2.23459809046047e-05
-9.53587171980525e-06
-3.21658868383755e-05
-2.1662548838631e-05
-4.55509765915243e-05
-4.67799278636602e-05
-3.91819250668607e-05
-2.78034644610586e-05
-2.69107395129405e-05
-4.86516223868658e-06
-1.81705202332186e-05
9.00217127336759e-06
-2.1361776602167e-05
-6.16493551604104e-05
-3.67777529320436e-05
-2.69695578543333e-05
-3.48507386981244e-05
-2.88210787282088e-05
-1.85522599660622e-05
-2.5759509626307e-05
-4.36663476581717e-06
-6.02070681172765e-05
-1.99234385298951e-05
-2.81044951496908e-05
-1.0674649577921e-05
-3.47717329926281e-06
-4.41982912338275e-05
-3.91925077777913e-05
-2.58154833326428e-05
-1.18794390686105e-05
-4.36573434038332e-05
-4.81546142368303e-05
-1.43648676494934e-05
-3.8956792796485e-05
5.84810557990544e-06
-8.17587219809054e-06
