# Supplementary material for: Research on computational propagation and identification of mine microseismic signals based on deep learning
Source: PLoS One. 2025 Oct 22;20(10):e0334641. doi: 10.1371/journal.pone.0334641 (PMC12543183; doi:10.1371/journal.pone.0334641)
Supplement: S8 Data — (ZIP) [file pone.0334641.s008.zip › 000100900002713.xlsx_0.txt_24.txt.txt]

-1.35588704616853e-05
-3.12445018989005e-05
-4.36339684725303e-06
-3.27918448857825e-05
-5.06968601363777e-05
-2.82414052206724e-05
-3.75797062118457e-05
-1.453988372507e-05
-5.49355909987773e-05
-2.20906730271108e-06
-3.71772263631282e-05
-2.39858727958214e-05
-7.25927274165723e-05
-5.57320494598343e-05
-3.00449812424921e-06
-1.21465924977847e-05
-3.79599566073848e-06
-2.75976493210503e-06
-1.37143520206825e-05
-4.26909875227389e-05
-2.78609871740234e-05
-5.50654164152695e-05
-1.56141120609431e-05
-1.57696884543958e-05
-2.35462513823981e-05
-3.78615636268498e-05
-4.47694025538741e-05
-3.70790975435412e-05
-2.94505560341581e-05
-5.49818748238252e-05
-4.55932349870698e-05
-4.91202224138176e-05
1.86009349113884e-06
-2.42008581469451e-05
8.75620748160114e-06
-3.99372828322737e-05
-2.22402041306732e-05
-3.83301827368153e-05
-5.09336570730625e-06
-2.85105955350614e-05
1.25957492536494e-06
-3.27371012550954e-05
-1.24460536773601e-05
-1.34787011322905e-05
-2.25556555310002e-05
-2.2267179812218e-05
-2.31639192603371e-05
-9.0855632604511e-05
-7.12434507683512e-06
-3.7540892403249e-05
-1.09966164346703e-05
-3.52399050133538e-05
-3.3255209124855e-05
-4.843863759881e-05
-1.97997733915885e-05
-4.06469158819166e-05
-4.60541192225727e-05
-3.00676011294433e-05
-7.01293922582197e-05
-3.15184357867571e-05
-4.00431290106543e-05
8.67771854209175e-06
-2.70517527724905e-05
-1.9100038713735e-06
-3.04339387304657e-05
-5.01380439196833e-05
-3.05856539676003e-05
-3.52841445107383e-05
-9.9042638251107e-06
-2.27996969480877e-05
-1.93995359925158e-05
-7.14073265257866e-06
-8.79389920475637e-07
-5.36923063655855e-05
-1.8160565104286e-05
-3.66496797097405e-05
-1.61396922675924e-05
-3.66075626448337e-05
8.60431776768845e-07
-3.55915460563187e-05
-1.78803037328381e-05
-2.35118411205242e-05
-3.7353177435986e-05
-5.89741746807863e-05
-5.70001339457116e-05
-1.19801459374012e-05
-4.36154871822488e-05
-8.03892801241201e-06
-6.60609152441025e-05
-2.39399384770756e-05
-3.65193902560164e-05
-2.59378039207661e-05
-5.25638039677842e-05
-3.73930874101702e-05
-5.5257326777135e-05
-2.34955799820975e-05
-5.92641270877698e-05
-1.04185610758411e-05
-3.92582462259591e-05
-1.1028093471966e-05
-5.16272227952534e-05
-3.52481877140744e-05
-2.81945855826684e-05
-4.85207864968567e-05
-2.84207346820796e-06
-4.19147211296113e-05
-2.9816582054557e-05
-3.99819472333031e-05
-1.9519612630691e-05
-1.86946813587934e-05
-4.00142251363348e-05
-9.7728721463512e-06
-7.7693577820269e-06
-2.11462027413234e-05
-3.6708897770367e-05
-4.91179502044286e-05
-3.99170241651932e-05
-4.84836200144313e-05
-1.4409649240339e-05
-3.92495742796305e-05
-1.29069277423791e-05
-3.87222444504961e-05
-2.51837219290322e-05
-2.69573017891143e-05
-3.75798353968197e-05
-2.95178126129817e-05
-1.40876322835371e-05
-3.14998490274954e-05
-2.97307566237398e-05
-5.61059854040263e-05
-1.60812767795274e-05
-2.08592592926094e-05
-5.19432179949429e-05
-4.6399532425896e-05
-3.27514469899174e-05
-2.90843835642177e-05
-2.83005947255028e-05
-1.24139981174309e-05
-2.44664263367482e-05
-7.24853154135784e-05
-4.45044017764946e-05
-4.0842313687056e-05
-2.06922958048905e-05
-1.72088666032328e-05
-1.50294320935935e-05
-1.92548113688367e-05
-2.29307489201643e-05
-4.0489575404514e-05
-1.6621599685587e-05
-4.03012605524646e-05
-4.32924481041762e-05
-6.62245278311695e-06
-1.47939467943155e-05
-6.01797202463843e-05
-4.08925259905911e-05
-3.34306668185813e-05
-4.7879919179751e-05
-4.2044582933859e-05
-3.79546595088491e-05
-2.87756594309728e-05
-2.52265010215786e-05
-1.11766508135763e-05
-6.19686892870891e-05
-4.74635419131336e-05
-3.69814514913102e-05
-2.40945652263054e-05
-4.19812185468906e-05
-4.38723228268756e-05
-3.58677391776761e-05
-4.90390705589972e-05
-4.32816295399307e-05
-5.63649407804692e-05
-1.79540868315116e-05
-2.9379527654043e-05
-6.74402375756912e-05
1.15464486522684e-05
-2.54581327826365e-05
-9.11266615300035e-06
-1.45890764577062e-05
-3.4100425239857e-05
-3.81158796147529e-05
-2.34637438058286e-05
-4.66143548569625e-05
-1.6225952144251e-05
4.67195753821041e-06
-3.60509813040287e-05
-1.14014013326517e-05
-1.04934191716963e-05
2.47006397954671e-06
-3.83402182113014e-05
-1.90097736279733e-05
6.49623041538215e-06
-3.54594325576446e-05
-2.76104319520889e-05
-2.58606913651929e-05
-3.50093764366191e-05
-2.99677344307332e-05
-3.6132284731312e-05
-4.48477614926579e-05
-3.90532334015747e-05
-2.55407378412843e-05
-4.92339100549993e-05
-5.05936260542373e-05
-1.77055991691981e-05
-4.46140880760613e-05
-4.19257867620579e-05
-2.82949726729628e-05
-2.59857794492606e-05
-5.8030750275992e-05
-3.47098258761753e-05
-4.51573572127053e-05
-3.33285726090462e-05
-2.31106555784735e-05
-1.94261323378415e-05
-2.16155333054428e-05
-4.14846004147828e-05
-5.93330981956695e-05
-4.36587745563253e-05
-3.074919733683e-07
-9.09815345370944e-06
-2.21849377443108e-05
-3.01876085649746e-05
-1.99910394376606e-05
-2.84659928113904e-05
-4.4730555915521e-05
3.84170874758892e-06
-5.00415574049287e-06
-4.24385514123493e-05
-4.05951611738818e-05
-3.11205194962833e-05
-2.23552782472871e-05
-2.17330726481039e-05
-4.73913536099347e-05
-2.16718437883525e-05
-2.31459989980569e-05
-1.68183944513154e-05
-1.51627512806949e-05
-2.06860937267402e-05
-3.09002937932929e-05
-3.79436371872199e-05
1.98876628947858e-06
-2.66060528223714e-06
-2.12423030018653e-05
-7.7650746203053e-06
-5.63688450174524e-05
-3.31479258262461e-05
-3.08098366659462e-06
-2.08697474863143e-05
-5.08902661959297e-05
-2.09910208809206e-05
-3.87796946836776e-05
-2.64276648612335e-05
-1.9401818181741e-05
-2.15269486539201e-05
-3.56688968871095e-05
-3.11751663826997e-05
-6.03775799333546e-06
1.47399500866204e-05
-3.41363500766973e-05
-5.21248431547993e-05
-2.06645876379275e-05
-1.39877088235829e-05
-2.74291192814466e-05
-1.67884120498207e-05
-3.62776202971066e-05
-6.70538299778627e-06
-1.9966040514134e-05
-4.30426193941141e-05
-3.5704818220666e-05
-1.35144620703417e-06
-2.12741575562429e-05
-2.99108429306784e-05
-4.00760378582442e-05
-3.87822226314985e-05
6.17062497161252e-06
-7.50093769131075e-06
-1.20996946830668e-05
-5.46640606418706e-05
-4.07290230941172e-05
-3.84879729459175e-05
-2.1044184076235e-05
-5.82337476826649e-05
-1.94226676168453e-05
-5.17600741381756e-05
-2.02569081514461e-05
-1.44446142735465e-05
-2.48444252910219e-05
-3.50351845961369e-05
-5.05048085330771e-05
-5.64301570342973e-05
-2.54397655126001e-05
-1.46114061717167e-05
-3.33602062997482e-05
-2.31583275917532e-05
-2.2782816506062e-05
-5.44038294269819e-05
-5.35950095358839e-05
-4.18282047802577e-05
-6.97481951610143e-06
-3.70059022238435e-05
1.70865236790702e-05
-5.68513994729455e-05
-6.45356914556583e-05
-3.71955826667238e-05
-6.11995697260478e-06
-2.07159962815837e-06
5.52497680859391e-06
-5.31521815278769e-05
-3.26279941097357e-05
-2.21487287125552e-05
-1.84393495688634e-05
-1.80942599818313e-07
3.18253601772447e-06
-3.94329831852928e-05
-6.41462731511357e-05
-5.76068234026404e-06
-1.79191562364748e-05
-2.75330694908615e-05
-5.64260167159038e-05
-4.77061337482664e-05
-3.01689204590359e-05
-2.00859684824895e-05
-1.81908840856955e-05
-4.42663131811089e-05
-1.39924823264475e-05
-1.92086812614073e-05
-1.33255945790323e-05
-8.43491881035363e-06
-4.00608891660666e-05
-2.45271783302017e-05
-2.6396114050728e-05
-3.12461023418309e-05
-3.32309842352969e-05
-1.66741853697575e-05
-2.63913319709794e-05
-2.51382742344564e-05
-2.56596444076199e-05
-2.3310893257819e-05
-2.70494269330285e-05
-1.71798968657357e-05
-2.94863837585172e-05
-2.48063762144585e-06
-3.25169062256515e-05
-2.57932461214618e-05
-3.205646447645e-05
-4.23714249784099e-05
-2.1988410940465e-05
-2.28881408408542e-05
1.85791823714648e-07
-4.27290484167336e-05
-2.41105948291233e-06
-1.47083076063945e-05
-5.31381152625375e-05
-2.24252486599714e-05
-4.37679559967756e-05
-1.32243505979859e-05
-3.52150956208756e-05
-4.02937134268334e-05
-6.46034549705919e-05
-1.03884246092389e-05
-1.88525783220637e-05
-3.37430777946109e-05
-1.25080328127676e-05
-3.8107184814597e-05
-3.70062823455214e-05
-1.85876002716814e-05
-2.84763935931135e-05
-1.8859508748386e-05
-3.59453476026983e-05
-4.92499688389492e-05
-4.65355536455067e-05
-4.37862225051068e-05
-1.34696328139532e-05
-8.70369989636595e-06
-2.3685665161355e-05
-4.03287538788787e-05
-5.5458450558831e-05
-4.3468838742601e-05
-3.06275666511272e-05
-3.98736890868031e-05
-2.00117636078779e-05
-1.66022717299523e-05
-3.58853818197253e-05
-2.9119892725445e-05
-1.30118849121915e-05
-2.17343208254505e-05
-2.71604067207027e-05
-2.71529771738103e-05
-2.25408951099118e-05
-3.48633619506746e-05
-2.26152727759652e-05
-1.14932699103104e-05
-2.19553561895597e-05
-3.81909000210359e-05
-3.98326630708075e-05
-2.01739189749544e-05
-3.551352643302e-05
-1.09082069990679e-05
-1.14896383815267e-05
-5.397911739159e-05
6.7600983213165e-06
-4.22116389919201e-06
-4.2486891745704e-05
-4.02246248202809e-06
-4.75444997325328e-05
9.61221021928014e-07
-2.78731552107196e-05
6.10856487741761e-06
-3.72192423903647e-05
-3.11314672860369e-05
-3.08087781751391e-05
-5.87312622232685e-06
-3.43544708274786e-05
-3.44095154218507e-05
-4.44647196661981e-05
-1.30467031011496e-05
3.90794953145865e-06
-2.87111565682792e-05
-8.57809661370911e-06
-3.80920456845032e-05
-3.93957202468228e-05
-5.28593908431907e-05
-3.72045418102511e-05
-3.44676353806493e-07
-2.55077999855982e-05
-2.11496704602811e-05
-1.78261712909424e-05
-3.0889559224974e-05
-3.65965473099259e-05
-3.34340263053936e-05
-4.19995071219732e-05
-3.54022789126005e-05
-1.75433983182404e-05
-2.44150316528141e-05
-1.93377354695102e-05
-3.59736260048813e-05
-3.30566400557356e-05
-6.48064980118234e-05
-5.05334320367013e-05
-1.38638511766583e-05
-1.18956923354822e-05
-3.27102584751355e-05
-1.70203470626116e-05
-3.58204023527115e-05
-2.78148062215553e-05
-1.84324558564887e-05
-2.35843796980388e-05
-2.30689028425348e-05
-3.72625669198371e-05
-2.07275060374435e-05
-3.24636528414142e-05
-1.45576786145377e-05
-3.56729430448848e-05
-1.23254110869689e-05
-2.32511089736207e-05
-2.15544107153307e-05
-1.49945154334421e-05
-3.77520101009687e-05
-4.29789954315856e-05
-2.18542223635917e-05
-1.99643748811709e-05
-2.84039684535642e-05
-3.48275331301297e-05
-1.86765295721902e-05
-2.44404908159861e-05
-3.83577528334527e-05
-3.109100305321e-05
-4.45707758476513e-05
7.88142714397959e-06
-2.52989434419795e-05
-1.5475743974276e-05
-3.53207193180617e-05
-3.97595791048356e-05
-1.68116492753357e-05
-3.55063337969253e-05
-3.26750547310059e-05
-5.55262708122067e-05
-2.53903979937966e-05
-3.61780846623375e-05
-4.12761097638948e-05
-5.81352948477766e-05
-1.68129079054277e-05
-2.9047765287083e-05
-2.31511866865826e-05
-1.49355758747792e-05
-4.46011657959678e-05
-5.62263364354501e-05
-1.49525705327692e-05
5.43768041227657e-06
-4.76791468082779e-05
-2.66260000108659e-05
-3.14584896200937e-05
-2.29167981395536e-05
-2.33471311712217e-05
-1.00767009615682e-05
-2.25831336264712e-05
-2.56233317047333e-05
-3.77787255359587e-05
9.27436902396832e-07
-2.79036557896143e-05
-2.95299617677948e-05
-5.9250062729967e-06
-2.5611022264651e-05
-2.80201990994142e-05
-5.93138073965215e-06
-1.57331839999008e-05
-3.17071168481465e-05
-1.06994462164664e-05
-3.96327276934358e-05
-3.34169414545276e-05
-3.71952373790001e-05
-1.56289963681563e-05
-6.02910580254774e-05
-3.61681307196192e-05
-1.87738653847209e-05
2.99193658253221e-06
-3.52719592839258e-05
-5.03687487838251e-05
-4.40278157095485e-05
-5.91574166246611e-05
-4.16900274604999e-05
-3.39838663970023e-05
-2.25009154520624e-05
-4.01811438223382e-05
-3.90317493208282e-05
-2.86164141953813e-05
-3.87589514025896e-05
1.15689958195994e-05
-4.92450748534349e-05
-1.94832683028321e-05
-2.97867476401734e-05
-1.5123571104017e-05
-2.33076311802899e-05
-4.87351592913752e-05
-5.23557693679106e-05
-6.13421781067355e-05
-1.4746895050925e-05
-4.3885646554573e-05
-6.10362618911128e-05
-3.1124499361812e-05
-5.55215643833998e-05
-2.79962385362394e-05
-2.58697313862965e-05
-2.22945929086119e-05
1.12486494146556e-05
-5.67821482134004e-05
-4.47301600732024e-05
-1.0545852862316e-05
1.32635705889595e-06
-1.91471090793394e-05
-2.47629238290335e-05
-4.08260776367537e-05
-1.47386079435677e-05
-4.49012837361421e-05
-6.00733174103224e-07
-1.40084442162677e-05
-2.38865702708567e-05
-3.72067351961473e-05
-4.86293097197726e-05
-1.81707685611751e-05
-3.11378112430933e-05
-3.3227840372551e-05
1.53385720515276e-05
-8.71900375500619e-06
-3.32331186887492e-05
-3.50148472877453e-05
-3.53085760677787e-05
-1.44268458662527e-05
3.84736700052144e-06
-4.28497719985076e-05
-2.3054135388727e-05
-2.71539888862528e-05
-2.88172594549025e-05
-5.18489864000493e-05
-3.556296196385e-05
-3.36076673996436e-05
-1.47676741422636e-05
-4.38864012947121e-05
-3.23121424550118e-05
-4.3094686584776e-05
-1.46345942625796e-05
-3.70985598976397e-05
-2.15440542651121e-05
-5.30036318643523e-05
-2.44180878870265e-05
-3.75445105020008e-06
-3.67874380136346e-05
-2.3428352616805e-05
-4.48992616319672e-05
-2.50391573890274e-05
-1.99478430567427e-05
-4.90470610893443e-05
-2.76996037807852e-05
-2.24437652956443e-05
-2.1666725725294e-05
-3.76596286336428e-05
-1.14944794635831e-05
-2.96461860833698e-05
-4.88676839391757e-05
-1.53666169992338e-05
-5.87542526376869e-05
-8.04511214494288e-05
-4.49770529131751e-05
4.86639609149259e-06
-2.3862968873239e-05
-9.07760961815031e-06
-5.00563056959085e-05
-4.75095188760125e-05
-2.97125943569314e-05
-5.52986984160067e-05
-2.49304392960256e-05
-3.01528594337115e-05
-4.34311741773703e-05
-2.25548131510628e-05
-3.47922085065008e-05
-3.46685456937735e-05
-4.77154373445476e-05
-3.0826322904505e-05
-2.0536934065876e-05
-4.51369583767433e-05
-3.06722988616963e-06
-3.51851523019493e-05
-3.4771953969659e-06
1.16908494200985e-05
-2.2017131224863e-05
-1.20873404153232e-05
-2.76456493098082e-05
-3.4097377088655e-05
-1.42712368707129e-05
-4.61200920752402e-05
-6.21880305018877e-05
-2.32921217845476e-05
-3.42506139087577e-05
-5.04541482110892e-05
3.33607438810878e-06
2.22119605872892e-06
-5.564307191583e-05
-5.12953499730725e-05
-2.07687213074725e-05
-2.4806507849463e-05
-6.91714424140089e-06
-3.71346537115846e-05
-4.04668809018121e-05
-6.19205790673737e-06
-3.37125850108937e-05
4.67726342761513e-06
-5.79816122852862e-05
-4.06241339425731e-05
-5.29705487312449e-05
-6.39874956271639e-05
-4.57184644198968e-05
-6.79813612778688e-06
-1.27910690639116e-05
-8.52290202653926e-06
-3.61900554465563e-05
-1.67751257567755e-05
-1.9452141548152e-05
-2.39531862425074e-05
-6.23255930285159e-05
-5.34940549030896e-05
-4.71275824084588e-05
-3.239049234649e-05
-1.36047074596063e-05
-1.92149935252461e-05
-3.12393046065301e-05
-1.11943344037271e-05
-2.75442133377183e-05
-4.9447884235115e-05
-1.95819201829472e-05
-1.29513068250466e-05
-3.65524451552826e-05
-1.1909521630617e-05
-5.62003707773984e-05
-5.681658980329e-06
-1.04166191202227e-05
-1.32272054448829e-05
-4.0102602997155e-05
-7.20771729346086e-05
-4.34246500823188e-05
-2.33239181239216e-05
-2.16526631879419e-05
-3.89345241805041e-05
-1.02765708083911e-05
-1.70651006809215e-05
1.248116269803e-06
-1.76913231915089e-05
-5.60909131418151e-05
-2.71392022242053e-05
-5.66521598500223e-05
3.34772678698571e-06
-3.17540031690452e-05
-1.93299898634468e-05
-4.34545380633677e-05
1.99718452861695e-05
-1.87696926238763e-05
-2.54682443357686e-05
-3.53392427832902e-05
-2.58124208045351e-05
-3.25440365566187e-05
-4.78824937481195e-05
-3.30113467234582e-05
-4.45076905865581e-05
-4.3954888733417e-05
-1.91479733213386e-05
-4.444143999814e-06
-3.85611755522294e-05
-2.9801507778713e-05
-1.9909470360308e-05
-1.14403113891109e-06
-4.11181090655569e-05
-1.78869677867943e-05
1.35500281956277e-05
-3.19152955614337e-05
-2.34119662376598e-05
-4.43549669523068e-05
-3.90781743972312e-05
-3.48053239213031e-06
-2.17855663363677e-05
-4.05083662760917e-05
-4.38179231479802e-05
-2.82674351304164e-05
-3.24031484573794e-05
-3.91630125372975e-05
-4.07486517637214e-05
6.18321303252447e-07
-2.4928665365241e-05
-5.87329044117072e-05
-1.35424381383904e-05
-3.35683002423351e-05
-5.55751069843244e-05
-5.48311709255526e-05
-3.74066233718877e-05
-2.52472209862186e-05
-2.42892272157882e-05
-1.17796046882242e-05
-1.59397722653887e-05
2.6253647163091e-06
-3.68069352888547e-05
-1.99376752463395e-06
-5.25672079532604e-05
-5.18708799857569e-05
-1.71115789334668e-05
-4.39895057915614e-05
-2.88333883783066e-05
-4.71615854258493e-05
-2.64057133077328e-05
-4.19314395443101e-05
-1.68632586514313e-05
-4.51999342461265e-05
-2.7157559411258e-05
-2.39965610250392e-05
-1.57063738113827e-05
-1.50812929985019e-05
-3.30684244511632e-05
-2.28154093003796e-05
-1.76906235080958e-05
-2.16368411078447e-05
-3.87734836434973e-05
-2.5321072958337e-05
-4.46088628782207e-05
6.27227650977987e-06
-2.89713106687426e-05
-5.39743527721575e-05
-5.02468012788405e-05
-1.30816293272866e-05
-2.8388683503836e-05
-4.2046641260245e-05
-1.87718543439038e-05
-3.95120543831321e-05
-1.49981897893159e-05
-3.25909355191485e-05
-1.97280565855281e-05
-4.68922644363249e-05
1.35620926275176e-05
-8.37809546265925e-06
-2.05052826992124e-05
-4.55049328082856e-05
-2.48192625257858e-05
-5.28360196996462e-05
-4.38783207594228e-05
-3.56401039546281e-05
-3.26132616794237e-05
-4.3815868797882e-05
-5.02000392178897e-05
-8.86614222331511e-06
-3.20059658402136e-05
-1.82753177264941e-05
-3.50116565789886e-05
-4.79805257034301e-05
-1.90238017958662e-05
-6.60428678951431e-05
-5.08882329924324e-05
-5.82510265756502e-05
-2.39896580177028e-05
-2.09682380612466e-05
-1.40484858915367e-05
-4.36482862224704e-05
-1.95150063174378e-05
-2.81647058150562e-05
-3.64792271502692e-05
-4.54952608962059e-05
2.13715895981784e-05
-2.87788203047836e-05
-3.42516138319707e-05
-1.82675609876181e-05
-4.64792375997189e-05
2.35014407433396e-06
-3.13798667752865e-06
-3.52086252217587e-05
-1.40833654348583e-05
-1.61937283130549e-05
-7.90271235655661e-06
-4.23671808806287e-05
-1.35664413687495e-05
-2.09419308202578e-05
-2.68359219684676e-05
-4.65336031755574e-05
-3.65157925833771e-05
-3.44032147140805e-05
-4.80287379971703e-05
-2.74520201098729e-05
-1.38508941229088e-05
-1.17941526877782e-05
-3.58833620642584e-05
-1.29878611855905e-05
-3.19808954521584e-05
-5.60332318492855e-05
-1.14976702019494e-05
-4.49930063037682e-05
-4.45361867059454e-05
-1.50184388303112e-05
-1.83743664719703e-05
-2.00268240873124e-05
-3.92879941431292e-05
-2.03777224772588e-05
-4.12967900309289e-05
-1.75465220733955e-05
-1.29718487016763e-05
-1.08771067872642e-05
-5.05809505806563e-05
-5.63576552693908e-05
-2.28697189902845e-05
-4.52454738252004e-05
2.7004268262526e-06
-4.87515185494689e-05
-4.91389036463771e-05
-3.3066908331423e-05
-3.40906965581597e-05
-4.75867045925301e-05
-4.0247389287755e-05
-2.00084629371749e-05
-1.36871771743465e-05
-3.61156351994213e-05
-1.63235474431293e-05
-1.93457779402456e-05
-3.76439799920274e-05
-4.66183948774436e-05
-2.58846073685991e-05
-1.00653167568466e-05
-4.31397948649938e-05
-3.64203277763589e-05
-4.90456049595566e-05
-2.63212807748784e-05
-4.78715593027093e-05
-3.45794361715765e-05
-3.22314121602058e-05
-3.50618721309396e-05
-1.58717967236794e-05
-2.62784816691035e-05
-2.73091160812149e-05
-4.58966627106259e-05
-3.23934382115384e-05
-3.40989934400866e-05
-2.84663374266294e-05
-2.30907936444209e-05
-8.58988217860339e-06
-3.26161383928547e-05
-3.94900289506039e-05
-1.20932318868475e-05
6.0693011046065e-07
-2.75222366244934e-05
1.36114758448938e-06
-2.95738008309823e-05
-3.26878889228384e-05
-3.66815159375288e-05
-2.49235879526716e-05
-1.37153287099574e-05
-4.1911662081867e-05
-7.61680937978917e-06
-1.21313186439394e-05
-4.27225984218839e-05
-1.63825191850189e-05
-5.38410142845985e-05
-3.19323304130917e-05
-1.44425185350388e-05
-3.25449746872404e-05
-6.20061883738187e-05
-4.44726749549467e-05
-7.56751425698673e-06
-5.22415066055812e-05
-2.141234315373e-05
-8.74077245756261e-06
-1.13019374067864e-05
-2.01358154556934e-05
-3.85329007502439e-06
-3.42997964170463e-05
-1.56450863792814e-06
-4.80434098801322e-05
2.32752746653255e-06
-1.45835219778e-05
-1.69172729025095e-05
-3.30103342733645e-05
-4.76991446876528e-05
-5.07334429704699e-05
-5.13658661888259e-05
-2.77610434928434e-05
-1.68539937672246e-07
-1.9879530961865e-05
-4.38139233143976e-05
-5.70891693162296e-05
-5.81885770646418e-05
-1.52493494998936e-05
-1.78065453599182e-05
-4.2855576873856e-06
-1.97636853530861e-05
-1.46077335420285e-05
-7.60331170702461e-05
-3.31574550094494e-05
-3.88157122159716e-05
-1.79521574059267e-05
-1.5248865056169e-05
-2.58512976969342e-05
-4.03365185149653e-05
-1.26632539553271e-05
-3.13553266989067e-05
1.58534574063407e-06
-3.4027174181562e-05
-2.24666333866132e-05
-6.11434272874837e-05
-2.79569093473776e-05
-6.74587753220974e-05
-1.72745670562442e-05
-2.17478464811104e-05
-5.66451575784875e-05
-2.65252128701071e-05
-5.44637211568116e-05
-3.78716285313745e-05
-5.43483410304916e-05
-1.65345226514759e-05
-5.11154396623738e-05
-3.54365471421064e-05
-3.15999699840913e-05
-4.92199844930189e-05
-4.60848030267926e-05
-2.38727593275636e-05
-5.1887301592321e-05
-4.6281108617159e-05
-3.64547324475084e-05
-3.05358551430719e-05
-3.6343982835861e-05
-4.58374234249343e-05
-9.30876011785331e-06
-9.3169486162044e-08
3.20422857814505e-06
-4.16799836713057e-05
-3.25893085384512e-05
-1.93616228794219e-05
-2.21637824854761e-05
-5.36206094729695e-05
-1.14887087934891e-05
-3.47811889102643e-05
-2.2061515032576e-05
-4.32479037728468e-05
-4.54566986026534e-05
-3.5795639496693e-05
-2.23776435251891e-05
-8.57345014295928e-06
-1.02139804395793e-05
-3.54156251561246e-05
-1.18170620561489e-05
-4.47107263153255e-05
-6.15041183140242e-06
-3.88797038184141e-05
-5.30241073288741e-06
-1.96373688816853e-05
-4.88885109321355e-06
-5.01851207043804e-05
-4.64204453223483e-05
-7.00195336835623e-05
-2.10487836473695e-05
-3.67747765545238e-06
-5.23191285471558e-05
-3.14283179289567e-05
-2.34679108270165e-05
-4.67912442936462e-05
-2.35329468444042e-05
-4.34237639335684e-05
-2.45951831060454e-05
-3.92077469938074e-06
-3.23728797352801e-05
-3.43263512728822e-05
-2.20038958059693e-05
-1.29971916311801e-05
-5.42109487888868e-05
-2.20377602669408e-05
-3.2149090046925e-05
-2.47173076543499e-05
-2.32881037720878e-05
8.85831034578083e-06
-1.51216838858878e-05
-9.27485161580377e-06
-1.48432808051417e-05
-2.80048407998825e-05
-3.96766250799139e-05
-2.20012020036046e-05
-3.50986869653499e-05
-5.89925448548811e-06
-2.97408071652684e-05
-3.81107612864792e-05
-4.13972313015249e-05
-3.23872835365856e-05
-3.35781820536672e-05
-4.71241334381729e-05
-4.23991604196745e-05
-2.59416020464505e-05
-2.58933408006223e-05
-2.28184008377305e-05
-3.90967012894604e-05
-1.88676279162606e-05
-5.80467753631738e-05
-1.59095575241633e-05
-2.92824596021896e-05
-2.2160192956399e-05
-1.68157835371288e-05
-3.08042275094591e-05
-2.76983571524276e-05
-4.309579110703e-05
-5.2173252574372e-05
-5.07358202556302e-05
-3.26765985705294e-06
-4.29582721445006e-05
-3.28124913750794e-05
-4.57253580643169e-05
-2.74062626365129e-05
-1.46886982891921e-05
-4.47668618584379e-05
-3.03443291057877e-05
-5.59719389882324e-06
-3.93482985205816e-05
-5.4453565954292e-05
-4.6925193006644e-05
-2.64901974385954e-05
-1.69590472394737e-05
-2.69999996021799e-05
-1.64034693659533e-05
-4.74965748624572e-05
2.30329425358878e-05
-3.72179798292566e-05
-2.6541781133738e-05
-2.58073082977482e-05
-5.00809442365426e-06
-5.79484590056209e-05
7.86759646148147e-06
-3.39024473444816e-05
-5.17999500466243e-05
-4.3697098661043e-05
-2.21901727047423e-05
-2.6138802220673e-05
-4.79543440788258e-05
-5.97584313463046e-05
-2.26005879452477e-05
-2.14236195429941e-05
-1.34433278840529e-05
-2.5614089022787e-05
-7.79260603792136e-06
-2.34981653691876e-05
-4.71769487323008e-05
-4.09756176667465e-05
-3.42737930560752e-05
-4.75377243928831e-05
-4.10215604412904e-05
-1.39361131411371e-05
4.59205559800539e-06
-2.67787432116388e-05
-4.878245724526e-05
-2.00488599051003e-05
-2.22062514711356e-05
-2.63064391963676e-05
-4.49721478968835e-05
-3.06773838300265e-05
-3.81379971619851e-05
-2.74372098656482e-05
-2.17294635680559e-05
-1.81497746877446e-05
-2.92973938439716e-05
-3.402681558188e-05
-3.26551554630614e-05
-3.99982035383084e-05
-1.17990489848653e-05
-4.58079549941732e-05
-4.97304602512646e-05
-3.1023916502952e-05
-3.69251097298402e-05
-4.92850100791545e-05
-5.11335515329483e-05
-2.07417890438156e-05
-3.24258223040313e-05
-1.42795193335958e-05
-1.99722625310317e-05
-6.91148527655745e-05
-1.0759827248987e-05
-6.45961555914102e-05
-3.7074915506528e-05
-4.84270296539952e-05
-4.13164242989473e-05
-4.22377877950412e-05
-2.60076421215539e-05
-4.60532815795541e-05
-3.67485894179573e-05
-3.13856042769825e-05
-3.38481397659995e-05
-2.41137000568295e-05
-2.04913812363226e-05
-2.31497151472941e-06
-4.14248577691094e-05
-4.62814190396518e-05
-3.81554373194058e-05
-1.03159358177365e-05
-3.84541615458203e-05
-3.70535983274955e-05
-3.01017847065921e-05
-2.09873336766276e-05
-1.57306855695013e-05
-4.00092037238436e-05
-2.0788073738887e-05
-3.12702907351719e-05
-1.89839699090934e-05
-4.80347912446861e-05
-3.65322031803453e-05
-5.94117986827244e-05
-1.5717142599644e-05
-2.24276868948073e-05
-2.97829619635803e-05
-1.42108029599316e-05
-8.5519775745277e-06
-2.19352347275039e-05
-2.34397472040778e-05
-3.29237718495044e-05
-2.62024922109858e-05
-6.2666484313824e-05
-3.46956095783789e-05
-3.58410674629488e-05
-2.12570541298335e-05
-3.55696612578678e-05
-3.22138509643467e-05
-3.4491794048026e-05
-1.20125364005993e-05
-3.91648259031174e-05
-7.23843486851356e-06
-3.58768063139508e-05
-6.24492473814826e-05
-2.77541930746019e-05
-2.01062750629297e-05
-1.4355224726534e-05
-1.44901158455559e-05
-5.27502518214623e-05
-2.0661619974245e-07
-2.08820270314976e-05
-1.54766961392287e-05
-2.87950198287527e-05
-2.04068280782015e-05
-3.73569625274386e-05
-3.10656659981897e-05
1.24941196045696e-07
-5.29954536884309e-05
-2.33253406453002e-05
-3.64999244303281e-05
-3.34464729873622e-05
-3.28670129931326e-05
-7.66465123116625e-06
-2.14153176869466e-05
-2.52367171451195e-05
-5.57595605998495e-05
-4.30916431149503e-05
-2.07634487003915e-05
-1.65033068881551e-05
-2.02078392293158e-06
-3.52125737510153e-05
-1.03087037687336e-05
-4.22020040652779e-05
-1.9463395857375e-05
-4.85355800723884e-05
-5.7901806348742e-05
-2.70857490234638e-05
-2.9045787960999e-05
-4.03036245698194e-05
-2.29444432613974e-05
-6.2695199880824e-05
-3.21377863938293e-05
-4.06386612540139e-05
-3.15003163962913e-05
-3.81751749789446e-05
-1.49098259071387e-05
-6.8189189719805e-05
-8.05141199293913e-06
-3.75645243919549e-05
-8.37619447275905e-06
-2.3636530846434e-05
-3.01082972079515e-05
-2.58961998660242e-05
-6.61744090841905e-06
-1.82818575304887e-05
-5.70647814774733e-05
-3.14497758246532e-05
-1.41891894311519e-05
-3.64024787776884e-05
-3.23702342884029e-05
-4.4733686620441e-05
-3.60504115584337e-05
-3.33064955982474e-05
3.48961569206787e-06
-2.93806745943929e-05
-2.79504503724227e-05
-3.05738433330111e-05
-3.9814741039824e-05
-2.47031860419939e-05
-2.73353476627639e-05
-1.45228728172944e-05
-7.55846903069661e-06
-3.53779781460553e-05
-4.66385872931016e-05
-2.62715634936415e-05
-3.50704935565168e-06
-2.48620732820031e-05
-3.29515399508746e-05
-4.63331359500821e-05
-3.1559535723176e-05
-4.30524112428017e-05
-4.08805048655949e-05
4.69209481787632e-06
-3.83639190576386e-05
-3.55734096563986e-05
9.17640562594166e-07
-2.16712499694428e-05
-6.19903001952723e-05
-3.82632493264508e-05
-2.45853258819721e-05
-4.73972176024802e-05
-3.95424726806453e-05
-3.73276407379653e-05
-6.48033174762827e-06
-5.14797085406528e-05
-8.15421004466146e-06
-1.32773447588614e-05
-1.25235663199626e-05
-3.03259987690719e-05
-2.53829025216994e-06
-3.93989985797486e-05
-1.5850903055141e-05
-7.53557502923076e-05
-2.30706144354324e-05
-3.85162386510024e-05
-3.55108874145155e-05
-1.68282348703886e-05
-2.14373890720276e-05
-3.34487432624075e-05
5.93016713575031e-06
-5.74232534174373e-05
-4.08476077654564e-05
-1.10081124594747e-05
-2.54054515412376e-05
-4.67333082056675e-05
-2.90975038592194e-05
-2.87710653365377e-05
-2.39876015356151e-05
-8.30133178140787e-06
-4.60675497550028e-05
-4.90816695960911e-05
-6.19102236133606e-05
-3.08970197067483e-05
-1.81760757548395e-05
-6.18457096041388e-05
-4.38001085948333e-05
-3.03223502119066e-05
-2.40575136246899e-05
-2.1066565315759e-05
-4.45673447662568e-05
-1.67786278467461e-05
-2.4653700449482e-05
-4.30532978590374e-05
-1.8122484361338e-05
3.74639444893537e-06
-1.80446103744795e-05
-2.05492822632692e-05
-2.75304784974453e-05
-2.33517322303623e-05
-1.44365734635333e-05
-3.42207811476122e-05
-4.04709394961499e-05
-3.9879824207217e-05
-1.98134034130336e-05
-2.94832777618196e-05
1.25117510321946e-05
-1.08794629873418e-05
-4.16310094196575e-05
-2.73318580963213e-05
-3.92763131667475e-05
-2.22212377354983e-05
-1.74388031909183e-05
-3.45423037858575e-05
-2.32740011419642e-05
-5.75664451405431e-05
3.76819742836046e-06
-1.86129726760087e-05
-1.09114355542593e-06
-4.02620920168807e-05
-3.36401160626712e-05
1.07548907597946e-06
-3.9985213260363e-05
-1.83828583552494e-05
-3.18473386663411e-05
-8.43150616339297e-06
-5.14603027319194e-06
3.08368394972641e-06
-3.11378227456492e-05
-3.0248397867385e-05
-3.45473851671947e-05
-4.26209924396275e-05
-4.19201447307591e-05
-2.90654719997467e-05
-4.05390447980021e-05
-3.9235800872205e-05
-4.58573793768425e-05
-3.76044609634686e-05
-9.58770656990277e-06
-2.58789472160221e-05
-2.05430612750653e-05
-2.04266941307912e-05
-5.88353072661268e-05
-1.15108829233404e-05
-2.88789699621462e-05
-2.55071507137538e-05
-2.40696994605854e-05
-3.90733276609691e-05
-6.08790391419347e-05
-2.82070179669449e-05
-3.65628159117544e-05
-2.65627580295368e-05
-3.4740227391097e-05
-3.68445698636673e-05
-3.22398237688187e-05
-9.66564542547539e-06
-6.21028298986841e-05
-2.85485781059543e-05
-3.83357103621518e-05
-2.09109911580489e-05
-2.00018437581686e-05
-2.82375418471685e-05
3.21577735382642e-06
-6.60026082368237e-05
-2.02743983858129e-05
-2.3989204971955e-05
-2.69749943305829e-05
-3.60603721879271e-05
-2.47737528775535e-05
-4.63130636566268e-05
-1.98431358120495e-05
-1.81545376771818e-05
-3.35947098066837e-05
-2.79433558362333e-05
-1.06422352393591e-05
-1.56762242761829e-05
-1.6016114564288e-05
-3.94261186821525e-05
-3.58397172970683e-05
-5.90032834497974e-05
-1.68462483186019e-05
-6.96643398651803e-06
-1.60200506917129e-05
-4.38202584377576e-05
-8.12791095148712e-06
-3.39611586546271e-05
-9.10919650813183e-06
-3.28340085938047e-05
-5.84598525388064e-05
-3.92035291760306e-05
-6.69033133861415e-05
-2.69930514144825e-05
-1.13488921402989e-05
-2.1542307376335e-05
-2.39409321370145e-05
-3.38119845476964e-05
-4.25437260072417e-05
-3.94004395628807e-05
-2.99716413072411e-05
-1.21046091868113e-05
-2.57068549980316e-05
-5.05378716639554e-05
-5.31289541014898e-05
-2.32181542447043e-05
-3.40759412985741e-05
-5.18886448189169e-05
-6.6216932121783e-06
-4.5701067269209e-05
-3.11479435493406e-05
-2.33317947205209e-05
-8.83222424947877e-06
-2.85968217134061e-05
-5.38971818703305e-05
-5.7130270263572e-05
3.41619339951993e-06
-3.13169782135909e-05
-4.85448080804029e-05
-4.11424932194912e-05
-3.25827684719839e-05
-2.34907210485847e-05
-2.488201414996e-05
-3.35352876946881e-05
-2.46867257519142e-05
-4.11043642161272e-05
-5.30356870979324e-05
-2.57849153782537e-05
-3.51105769347858e-05
-1.10877390524621e-05
-2.16804740228907e-05
-4.85004660636549e-05
-1.19295065542259e-05
-8.29833689524354e-05
-2.7844359811231e-05
-6.38047399691108e-05
-7.50705258731572e-06
-3.39904722124189e-05
-1.99113979836944e-05
-4.19988227358904e-05
-6.78453987511931e-05
-2.9430714504163e-05
-3.0292635425652e-05
-1.39818594651521e-05
-3.0895508523956e-05
-3.62269457729666e-05
-3.18120233389064e-05
-2.25968811243749e-06
-2.0400932407015e-05
-1.41096369463181e-05
-3.45908983247558e-05
-4.17783327417153e-06
-1.92280659163746e-05
-3.13531695192791e-05
-1.9501531517887e-05
7.18720697617445e-06
-4.45080189009597e-05
-5.84938571913286e-05
-4.13095476005619e-05
-5.33204835740123e-05
-4.33186198899607e-05
-3.23309004908163e-05
-1.93427817561689e-05
-4.23970281856284e-05
-4.75503427391637e-05
-4.48337519080098e-05
-1.54028776581434e-05
-2.98202351472616e-05
-3.84982892518841e-06
-1.84787428290113e-05
-3.56195880200082e-05
-3.57452068078447e-05
-2.96010787342153e-05
-1.69390851858968e-05
-4.41106648974329e-05
-4.82048290816839e-05
-2.86022438208602e-05
-3.58945342657269e-05
-3.71103450441177e-05
-2.81511619462081e-05
-3.26356514872467e-05
-2.77673712183488e-05
-5.94177620791981e-05
-3.72721680178495e-05
-3.66208270558258e-05
-4.75380592006347e-05
-4.26757019987339e-05
-2.31941982535746e-05
-4.64549518417372e-05
-3.89545310210061e-05
-7.94654740810611e-06
-1.2550624561684e-05
-4.93779508175095e-06
-4.9910853434215e-05
-5.44244048982494e-06
-1.22175629801773e-05
4.28620503911524e-07
-2.52607847803866e-05
-3.66184620963529e-05
-2.87980657392236e-05
-1.57241660766506e-05
-4.96233841785219e-05
-6.49093245174139e-06
-3.67632081616139e-05
2.49689935762309e-05
-3.675615565586e-05
-1.05585254704967e-05
-5.75296580009604e-05
-3.18760805319967e-05
-3.66825949436077e-06
-1.73241086078213e-05
-2.96989621779686e-05
-4.93449599064048e-05
-4.88119801910208e-05
1.15684336030358e-05
-3.36896815447648e-05
-1.17046982354408e-05
5.86053212325452e-06
-2.5229342692053e-05
-2.38016399295668e-05
-3.19879300830895e-05
-2.16690321461332e-05
-4.46856972054971e-05
-3.86829971376079e-05
-8.98150155365648e-06
-1.07293498802061e-05
-2.03456538515996e-05
-3.2693048990868e-05
-2.62052488389093e-05
-3.92431892751235e-05
-4.10784227053067e-05
-5.94834574412685e-05
-1.29570245217914e-05
-3.76957303563973e-05
-3.43112115519551e-05
-4.98695743965801e-05
-8.92812073894368e-06
-2.33607714784414e-05
-2.80076201581847e-05
-2.58154189641258e-05
-4.65731677422193e-05
-1.47738031814414e-05
-9.67541816833622e-06
-2.40536867016681e-06
-3.96663975598523e-05
-1.88713325172048e-05
-3.66333908829529e-05
-3.35768070653553e-05
3.17389567266299e-06
-3.22863088164914e-05
-9.77105797215338e-06
-5.46519392781714e-05
-5.04834356939692e-05
-4.90657050399664e-05
-3.89474898109089e-05
-2.36877523975703e-05
2.94327075382338e-06
-8.0939339346683e-06
-2.56956398101102e-05
-1.72774755839063e-05
-3.78935690991069e-05
-5.50633144549413e-05
-1.50162208923354e-05
-4.91134836122248e-06
-3.33008254355616e-05
-1.71149122954142e-05
-4.65322848311783e-05
-3.20882273633095e-05
-5.85256338155643e-05
-4.16695177978418e-05
-6.02180846178514e-05
-1.61175823614289e-05
-3.40250658412645e-05
-2.83898197064135e-05
-3.55226575867162e-05
-1.4583918097486e-05
-1.62095460971115e-05
-1.57346279484637e-05
-2.6755866902377e-05
-8.56914765298208e-05
-2.99258324372314e-05
-3.70219788285959e-05
-1.44763898281138e-05
-7.08337288294361e-05
-3.14278452658814e-05
-2.98202037401746e-05
-6.4472370856922e-05
-4.51207617766488e-05
-1.78915954559342e-05
-5.24045604981672e-05
-3.96163633405991e-05
-4.76195601780279e-05
-1.4898899220745e-05
-1.64884476171206e-05
-4.46186354983929e-05
-3.79887787705987e-05
-4.18791133213875e-05
-3.20412077882012e-06
-1.31987401908318e-05
-8.02712309695448e-06
-3.2379221970436e-05
-1.14847847836431e-05
-3.19810794551943e-05
-2.13302872313132e-05
-4.9382278184855e-05
-1.34691715306501e-05
-2.68849013325415e-05
-2.66699451500814e-05
-2.9501980441896e-05
-2.31719839437986e-05
-2.39474990182526e-05
-6.91513967583653e-05
-2.74776192895797e-05
-1.2996751748958e-05
-3.98759994214086e-05
1.66665443273388e-05
-6.66940010906206e-06
-5.5701677407075e-05
-6.5090334827234e-05
-5.46842171204189e-05
-2.25153098794619e-05
-2.86565473739108e-05
-2.66890541597289e-05
-3.67236470582459e-05
-8.07717415257396e-06
-1.3654802087935e-05
-1.68995357970312e-05
2.38273006949692e-06
-8.0090862596074e-06
-2.10780551520386e-05
1.29093420397206e-05
-4.54459072902101e-05
-4.59665802770739e-05
-3.285019110797e-05
-2.78152929348129e-05
-1.33452325178167e-05
-2.83160012101148e-05
-3.62416607451432e-05
-4.03391606317592e-05
-3.45346279275385e-05
-3.0336298516589e-05
-1.97876235118505e-05
-5.30950687743727e-05
-5.08556414337851e-05
-1.99608826353119e-05
-6.72451791977752e-06
-3.79211629202992e-06
2.19984177326203e-06
-1.33109106898839e-05
-2.02644734342958e-05
1.14542523382649e-05
-3.15787981415258e-05
-6.81516248601782e-05
-2.70086708154926e-05
-8.20416979203868e-06
1.47043939499429e-06
-2.22932192496668e-05
-1.81106520288063e-05
-2.46869495476377e-05
-7.15891084391372e-05
-3.40637867354813e-05
-5.03790958668619e-05
-9.37175230508764e-06
-1.70160039636452e-05
-3.94461367110186e-05
-9.90278552628091e-06
-2.25365291162231e-05
-2.98297708955312e-06
-8.78129852506633e-06
-3.68152983962381e-05
-5.41115530093491e-05
-4.55471155566155e-05
-2.68273379964842e-05
-2.23545279694129e-05
-4.27625794207444e-05
-2.31005152676713e-05
-1.2820821530192e-05
-1.15378747696645e-05
-3.5411384593687e-05
-2.39811088403216e-05
-1.00025162891929e-05
-2.23791785852434e-05
-1.7674540968768e-05
-1.17682751508191e-05
-7.84610709062748e-06
-3.63452557525919e-05
-3.52768934781715e-05
-2.48483776435722e-05
-5.54403486694946e-05
-1.64883677021531e-05
-4.30638923922971e-05
-4.30053780871303e-05
-5.66887881277848e-05
-4.1526337700203e-05
-4.1969209023947e-05
-4.21647301527617e-05
-1.83117731415429e-05
-1.47953319391104e-05
-3.15264598763715e-05
-7.25378412872605e-06
-7.45050160043247e-06
-3.0945797949127e-05
-1.48087730089159e-05
-4.13931910836381e-05
-1.25517188660082e-05
-2.18101158936425e-05
-4.85277126347557e-05
-2.57192831677773e-05
-3.71525485943446e-05
-3.99138043445719e-05
-1.83502159695889e-05
-2.91280279998671e-05
-3.37119909006896e-05
-1.22581858651302e-05
-2.43789263469467e-05
2.46705607155125e-05
-1.78528665456516e-05
-4.91763699064573e-05
-3.39335227318013e-05
-2.69619533267809e-05
-6.85962943568075e-05
-4.91170476783483e-05
-3.79697768059886e-05
-3.90023763726079e-05
-5.44828333706956e-05
-2.75801022493234e-05
-1.7923515105583e-05
-1.42117004804354e-05
-3.80415312308415e-05
-2.30692194592152e-05
-2.22641398854001e-05
-3.00748101370019e-05
-3.542074894794e-05
-4.78874464044827e-05
-3.7239217956043e-05
-5.6804321740656e-05
-1.02232358614952e-05
-3.34037125725727e-05
-4.93597309552407e-05
-2.88614218805273e-05
-1.09782259628117e-05
-6.0485894907205e-05
-1.86872264108561e-05
-1.65841650562618e-05
-3.05010350490104e-05
-6.91718302533079e-07
-4.73773979081509e-07
-1.5219929417648e-05
-3.73288002421548e-05
-2.15236726152239e-05
-9.47265166631517e-06
-2.5260633254481e-05
-2.95603056568886e-05
-1.0103524028762e-05
1.28002714657558e-05
-7.62164260758413e-05
-3.00825596054894e-05
-2.19535658198852e-05
-1.13829978961353e-05
-2.96592035923881e-05
-4.29843980959107e-05
-2.54156536935668e-05
-2.04582279116415e-05
-2.98184725288825e-05
-5.19588088306872e-05
-4.4852407735427e-05
-4.43482764128337e-05
-5.20515909133683e-05
-3.44723203792982e-05
-2.32969494180986e-05
-2.19572289239768e-05
-1.57549164865398e-05
-3.14763421856279e-05
-4.2710775317056e-05
-9.85881290292679e-06
-1.89026846354574e-05
-2.08259289856392e-05
-6.30143778982056e-05
-4.03923348135247e-05
-6.29175790247177e-05
-2.91217930913089e-05
-3.16781226982893e-05
-1.62570480968621e-05
1.23454128502762e-05
-3.0193189418387e-05
-5.6679437088528e-05
4.31858134881133e-06
-3.36985862160579e-05
-1.73179468408883e-05
-4.82359120264292e-05
5.64709080490856e-06
-4.65912113247739e-05
3.55359126260443e-06
-8.09887365872923e-05
-2.93143831703996e-05
-2.54823523535312e-05
-9.82315885233968e-06
-4.9488644036354e-05
-3.25875739342287e-05
-9.80534341158011e-06
-8.81527610313237e-06
-3.30910378909842e-05
-2.84939419256531e-05
-4.12849855566684e-05
-5.7783390972981e-05
-4.43681379237429e-05
-3.02437040437392e-05
-3.93816443610428e-05
-3.57431436775286e-05
-2.74935584849904e-05
-1.96646619677683e-05
-5.1582806119079e-05
-2.6186222300649e-06
-2.35654185188711e-05
-5.26751752885529e-05
-1.28889084669768e-05
-6.02167981812715e-06
-2.69863400132211e-05
-7.52513806816905e-05
-3.68984716358233e-05
-4.54825542773855e-05
-6.66769073789052e-05
-1.69682171124864e-05
-3.47965068549017e-05
-2.76941749661755e-05
-4.33707891392064e-05
-2.91393835446148e-05
1.44300858546765e-06
-2.29693831028159e-05
-2.93109956252004e-05
-5.37678656361389e-05
-3.20240977517048e-05
-2.20761512835594e-05
-1.31401368324332e-05
-3.79065249080587e-05
-1.69484327067787e-05
-1.54890015029072e-05
-6.25753296882839e-05
-5.74775077435814e-05
-3.8652893904228e-05
-4.37753753727909e-05
-2.98076367990773e-05
-3.16412342715177e-05
-5.28354176376344e-05
-6.32298643223998e-06
-3.9735636105391e-05
-3.34830251257497e-05
-6.74468585808822e-05
-4.657676823935e-05
-1.96908710378261e-05
-2.13583789734539e-05
-2.64352358389097e-05
-1.93186353303938e-05
-5.2376811654018e-05
-2.94449309023106e-05
-1.53522135173257e-05
-4.13458930252253e-05
-1.16452995432228e-05
-3.37289207196057e-05
-3.73223098881751e-05
1.04059951300133e-05
-2.9508611770211e-05
-2.81652798199478e-05
-4.11694302296507e-05
-1.42426819403529e-05
-1.7541039090478e-05
-5.28753667005946e-05
-3.95975997517623e-05
-4.6854597274209e-05
-1.33424057718709e-05
-4.53159121544449e-05
-3.54979652770801e-05
-2.30774667470418e-05
-9.57603991374083e-06
-3.27007283656127e-05
-2.44698973731126e-05
-5.3766408251916e-05
-4.44569761706248e-06
-2.98013786392601e-05
-3.86279351931949e-05
-3.75522328449194e-05
-5.43298887350105e-05
-1.94307148983467e-05
-1.42931393260972e-05
-1.78017337618552e-05
-1.79051762028871e-05
-1.45354355490623e-05
-3.91814565340492e-05
-2.82183046764773e-05
-1.96281099849318e-05
-1.70836433059122e-05
-4.51089820855336e-05
-2.1896556767575e-05
-2.67305692854991e-05
-3.09324920151063e-05
-1.23900905658925e-05
-4.98747937174463e-05
-3.05402410622624e-05
-3.35954138985861e-05
-5.49811644304681e-05
-8.33556731806696e-06
-4.3585978811436e-05
-3.82917763179917e-05
-2.63698379843009e-05
1.20093229844973e-05
-3.32939216429497e-05
-1.9361275402942e-05
-4.90839564687322e-05
-2.30840047098065e-05
-2.04176307851031e-05
-1.7343598836801e-05
-2.11165630598421e-05
5.00571199201326e-07
-5.53788377561821e-05
-5.10556812958317e-05
-1.3181708084695e-05
-7.79935366392214e-06
-4.57648034078007e-05
-3.12269232690749e-05
-1.60757544657409e-05
-5.0131666544649e-05
-2.58221202564691e-05
-2.26490682223067e-05
-1.87873871745382e-05
-7.05346224929494e-06
-7.97071337979787e-06
-4.57528046182714e-05
-5.31360959171632e-05
-3.36413034973342e-05
-1.52847069568133e-05
-6.65626039665572e-06
-4.68846301233289e-05
-4.28604975375548e-05
-1.45604788266322e-05
-2.76385331110457e-05
-3.26563902888206e-05
-3.72839865917651e-05
-2.72042864618865e-05
-4.7936533350795e-05
-2.07229509531046e-05
4.64448413300467e-07
-4.60842261486951e-05
-3.11975204060293e-05
-3.11932297734562e-05
-3.0900752763333e-05
1.1396858073939e-05
-3.2548179242012e-05
-2.73691978277127e-05
-2.72491941406203e-05
-2.7719556906192e-05
-1.30194348079977e-05
-2.99481875952709e-05
-2.61714436062262e-05
-3.62134677090783e-05
-6.5454606215518e-05
-7.38364984078687e-06
-5.73183194975389e-05
-4.40810144648045e-05
-3.01398933775446e-05
-1.52113315955239e-05
-2.75508144282643e-05
-4.84035532282863e-05
-2.84785383571396e-05
-3.39952726310181e-05
-2.72468897066509e-05
-4.22708307549462e-05
-1.25689890300727e-05
-2.95138778752279e-05
-1.8514155860095e-05
-3.49048652155607e-05
-2.15500438090438e-05
-2.12442169595263e-05
-3.34714358265508e-05
-7.17531293238435e-06
-4.03134170850625e-05
-1.49780283013805e-06
-2.09528244766839e-05
-3.34184980770395e-05
-3.48075708270084e-05
-4.88911553561603e-05
-4.81840792074345e-05
-2.45038213932342e-05
-5.86670175605685e-05
-2.74306421137685e-05
-3.96156182914183e-05
-2.38393404334447e-05
-3.52292279218072e-05
-1.07520131850525e-05
-3.56975303186907e-05
-1.91680899933231e-05
-2.96770726406828e-05
-2.28136930432705e-05
-3.4001663723018e-05
-6.08242317846599e-05
-3.16241074352715e-05
-3.04831067011316e-05
-3.15019296543712e-05
-2.27132404836806e-05
-2.90834636076592e-05
-5.28608246667941e-05
-1.10034857362462e-05
-2.81241801309073e-05
-5.22905134739392e-05
-3.55641871525904e-05
-1.13791937063444e-05
-1.59371527974462e-05
-1.30724353677069e-05
-4.10300561952926e-05
-1.23819570564e-05
5.47448804875022e-06
-2.13041152142542e-05
-2.01397056974386e-05
-4.14943383189758e-05
-3.80343626826246e-05
-1.88949910523534e-05
-3.98494721663899e-05
-2.22743494928222e-05
-8.32929323983578e-06
-4.95925192162938e-05
-1.17926685210107e-05
-7.3999367213989e-05
-4.68930192037042e-05
-8.43422308001904e-06
-6.55568662381543e-06
-1.2402199400432e-05
-1.61213644122854e-05
-1.43500084479548e-05
-1.19575433249613e-05
-1.81484492320659e-05
-2.37070128125705e-05
-4.6402950577182e-05
-3.9580000255792e-05
-3.9330660308546e-05
-5.1737044518475e-05
-5.0242267868767e-05
-3.47137341446767e-06
-2.72531399616673e-05
-3.70666887625058e-05
-3.51143781837129e-05
-4.89322730561347e-05
-2.70239449969017e-05
-4.46672125663195e-05
-3.39361623363883e-05
-8.52707028305593e-06
-2.61381873988872e-05
-3.36780064812843e-05
-2.2145295269237e-05
-4.8405865959723e-05
-2.15133376836814e-05
-3.25418466820192e-05
-4.99348154433897e-05
-4.96034079503169e-05
-4.03977993999259e-05
5.38115970143007e-06
-5.61507940168471e-05
-4.15452703844667e-05
-2.65601253775276e-05
-3.50883160303599e-05
-3.57644785445633e-05
-4.54714973625898e-05
-2.203303323655e-05
-6.43144031960737e-05
-5.43463282220991e-05
-1.39535970438744e-05
-4.76635946753306e-05
-2.21101385415859e-05
-2.0775016351602e-05
-5.32298929781712e-05
-2.37283357739498e-05
-2.28797985521515e-05
-1.62662880644499e-05
-2.24218779371921e-05
-3.0739013527971e-05
-2.31692318296979e-05
-3.69501682982948e-05
-2.28858469906335e-05
-6.42021286344808e-05
-5.92733573394113e-05
-2.54100622190781e-05
-1.81896725377706e-05
-5.32693337770561e-06
-1.84716012646982e-05
-1.72551440583442e-05
-4.41556019193974e-05
-3.0494601631288e-05
-2.34249897135324e-05
-4.0479987723468e-05
-9.41768720119986e-07
-3.60661895432681e-05
-3.45774960641859e-05
6.07555352712244e-06
-1.17882112677344e-05
-5.24848657386611e-05
-1.3432137022446e-05
-4.50981989272365e-05
-2.40295987610184e-05
-4.23793521708998e-05
-2.99040706932897e-05
8.67191901537575e-07
-3.92876080811882e-05
-5.30965993053716e-06
-3.5501650311065e-05
-4.2198018457259e-05
-6.72215107330582e-05
-2.38377074277952e-05
-3.21398695851455e-05
-3.6414507415749e-05
2.47562550465063e-06
-2.99446578959254e-05
-3.6510980856137e-05
-2.41002714147124e-05
-3.38623818483108e-05
5.63718646213433e-06
-5.01519440686776e-05
-4.73032325653944e-05
-4.72983284400051e-05
-4.04680417256685e-05
-2.21194279410314e-05
-4.17167384077994e-05
-5.92085645231043e-05
-4.38822394701729e-05
-9.92179460201403e-06
-4.4194611890387e-05
-2.25623150576144e-05
-3.95603509791306e-05
-5.06251431858409e-05
-4.8442381920893e-05
-1.3325843933268e-05
-3.90601167711868e-05
-7.18523666844327e-05
-2.23889447648908e-05
-2.377767304082e-05
-1.99701966516868e-06
-5.29319510367439e-05
-6.44656119271015e-05
-3.15946084123549e-05
-1.36342516623951e-05
-1.6874085951339e-05
-1.22494929757879e-05
-5.2962052347609e-05
-5.09190119332962e-05
-7.24161715932945e-06
-3.05740584660118e-05
-2.24632889771174e-05
-3.67938187896544e-05
-4.74558718722257e-05
-7.77824268626407e-05
-1.09721133089161e-05
-3.1078675152927e-05
-3.49077605536409e-05
-1.2702992719439e-05
-2.85856883545835e-05
-5.01829755761311e-05
-2.44323808678188e-05
-4.92763311499308e-05
-4.16633947969864e-05
-3.8933914622495e-05
-5.46057330190716e-05
-2.16323750063749e-05
-3.46557315981766e-05
-8.07702450221598e-06
-3.44944327445811e-05
-1.60460532208062e-05
-4.73204140788153e-05
-4.2445110342103e-05
-5.46967657276827e-06
-4.68617196199363e-05
-7.87663200993857e-06
-1.90436252197773e-05
-2.12447668436797e-05
-2.41026628887029e-05
-6.00906270504641e-05
5.06848620950811e-06
-5.32089574651082e-05
-2.07150404650278e-05
-1.94717245951161e-05
-5.67188957891981e-05
-2.77320197624007e-05
-2.21972278430222e-05
-3.4122351263272e-05
-1.10129124786051e-05
-1.33519526869e-06
-2.3312964223855e-05
-2.12555707795222e-05
-2.82402183735011e-05
1.64522772243573e-05
-5.25160403049629e-05
-2.48225208975792e-05
-5.41572625118068e-05
-4.1088451907751e-05
-4.1639315609944e-05
-1.99461939840944e-05
-4.27592379843384e-05
-3.9072529567288e-05
-4.25496465390312e-05
4.04972159535702e-06
-2.44475134576718e-05
-3.66489681352707e-05
-2.17228605619797e-05
-1.67219888992239e-05
-4.8771720336288e-06
-1.85671302353783e-05
2.8220001500545e-06
-2.22707401097117e-05
-3.12574057407927e-05
-2.5221076651082e-05
-4.42347858544792e-05
-5.29403571421479e-05
-4.36415735864062e-05
-5.00304715328963e-05
-7.0141094485714e-05
-4.00497086412567e-05
-1.25458469887484e-05
-1.19615362636506e-05
-4.33191635588776e-05
-1.47047859771142e-05
-1.88529201455037e-05
-3.88949236834832e-05
-2.7479087710998e-05
-4.39433542852356e-05
-3.22855599556552e-05
-4.88770620209303e-05
6.91427677906368e-06
-1.02021978340468e-05
-4.14006937947676e-05
-5.97826401791801e-05
-4.29655848079695e-05
-4.11064255503641e-05
-1.43147302902463e-05
-3.79988178288653e-05
-4.57196635680803e-05
-8.69929174741803e-06
-3.58480188840226e-05
-4.77919902612584e-05
-2.08632233679787e-05
9.44955304030228e-06
-3.46778157434063e-05
-5.76620371546231e-05
-4.91121535342921e-05
-1.48745760110214e-05
-6.1409329071693e-05
-1.7409512650116e-05
-3.61510775528513e-05
-5.0513117357631e-05
-3.71578620346948e-05
-3.0166945430278e-05
-4.59359581403058e-05
-6.11114240349321e-05
-3.85496447143401e-05
-5.54449140051609e-05
-4.57501131242346e-05
-1.1494576572493e-05
-6.20945850599708e-05
-3.27330695821451e-05
-2.65771060204269e-05
-7.19507456241155e-06
-1.06539007148532e-05
-1.29973902858728e-05
-2.13260858807735e-05
-6.83445730957981e-05
-2.94235255744592e-05
-1.84186609896693e-05
-1.51310909931552e-05
-4.29709674018765e-05
-4.45096035105294e-05
-1.01971376883091e-05
-1.0729254758716e-05
-3.64184696008722e-05
-1.33054784984714e-05
-2.38276383676178e-05
-1.77777467726105e-05
-2.87735274315035e-05
-1.03276565807683e-05
-2.41182716531235e-05
-3.5800152331422e-06
-4.95253106698066e-05
-1.81628192833304e-05
-2.80036345002705e-05
-2.02046125262932e-05
-5.39285825987068e-05
-4.95072883855981e-05
-2.30074402304914e-05
-3.56338617758236e-05
-3.05508364282663e-05
-2.61166959994919e-05
1.49167103098499e-05
-2.7651101270485e-05
-3.25727623311489e-05
-2.37143021415e-05
-1.84393579552517e-05
2.98735656034831e-07
-3.05426279609672e-05
-1.79346371490338e-05
-2.84223743096979e-05
1.10985059690579e-05
2.10700319719735e-06
-3.94166806203627e-05
-2.47587940426654e-05
-3.74850141485488e-05
-5.1916910435328e-05
-4.02932505901867e-05
-5.85591324367425e-05
-4.04012148398199e-05
-1.62562413204712e-05
-3.13148742539753e-05
-2.16517447315679e-05
-4.7555723452491e-05
-3.33692689770718e-05
-5.38594770176888e-05
-3.45962960844045e-06
-1.42950341864616e-05
-1.61672066746218e-05
-3.81283587145291e-05
-5.8766049580297e-05
-4.31052155779209e-05
-5.420289205367e-05
1.85620393992612e-06
-4.14908461909492e-05
-4.79667822335015e-05
1.08931975118047e-06
-2.45434686921324e-05
-3.86926649370004e-05
-1.52270103067635e-05
-3.70765463381544e-05
-2.60897911660304e-05
-1.85768707478783e-05
-3.29513983829117e-05
-2.28416799234062e-05
-4.79432807080167e-05
-6.03009981628267e-06
-4.00416390252759e-05
-1.6052556990093e-05
-1.72481239478553e-05
-2.45473471363924e-05
-1.79938932010734e-05
-7.79760451707017e-07
-4.87905877276045e-06
-3.93525148082752e-05
-3.68772596870121e-05
-3.50938421331411e-05
-2.97056190510624e-05
-3.89689230041038e-05
-7.99055083879261e-06
-1.91708106861903e-05
-2.145692462599e-05
-5.44465657100059e-05
-4.7247002270254e-05
-5.39375398414394e-05
-2.11396689903527e-05
-5.41975990142425e-05
-4.0046577508438e-05
-3.04547382741719e-05
-5.15304488072951e-05
-3.68360733158709e-05
-2.71778544644742e-05
-2.4464446905079e-05
-5.29009145279262e-05
-2.58222595930709e-05
-2.03683637031296e-05
-2.76423290409444e-05
-5.24010821820279e-05
5.80218605781585e-06
-2.47268795934735e-05
-1.45838811619898e-05
-4.20482598457935e-05
-5.02205919621257e-05
-6.40428462971545e-06
-2.70368929508138e-05
-5.52199238310436e-06
-2.90068559709417e-05
-1.57696772745325e-05
-4.32800158047721e-05
-2.72787111690335e-05
-3.23119956738847e-05
-1.38657609636462e-05
-4.23965455248333e-05
-2.34508184412976e-05
-2.35982174672125e-06
-6.0606555890993e-05
-4.15003562946152e-05
-2.51331356705987e-05
-5.99296887395994e-05
-3.95244556335089e-05
3.69289066427573e-06
-1.70502630304359e-05
-4.90250553483378e-05
-8.25761880366433e-05
-4.74660886412753e-05
-1.07624121539444e-05
-2.30495547643275e-05
-3.77080287553878e-05
-2.13519465560417e-05
-3.48342155842974e-05
-2.43292576137631e-05
-4.38218776642332e-05
-2.04305484066589e-05
-2.51200679035748e-05
-3.12798562607025e-05
-1.94593233539661e-05
-1.47414572683976e-05
-3.55237598883225e-05
-4.00711983415304e-05
-6.03841799834972e-06
-3.33768130171928e-05
-1.21581625062202e-05
-1.93610544648243e-06
-2.61914286881844e-05
-6.29732950081424e-05
-4.27415860637395e-05
-4.85511712700664e-05
-6.84908278984414e-06
-6.24084787268379e-05
-2.54365462508399e-05
-1.21753384286222e-05
-5.60408210638072e-06
-2.39570431543848e-05
-5.66812802560305e-05
-1.18645514227176e-05
-4.54598872196148e-05
-1.44668169657268e-05
1.27135189485591e-05
-5.59184280163262e-05
-3.85839225827787e-05
-1.23646040944658e-05
-2.55571060502801e-05
-3.0261678478562e-05
-3.09515176935598e-05
2.07843773221873e-05
-6.56189109266789e-06
-4.73651328277659e-05
1.51755082644533e-06
-3.10030273591566e-05
-4.91469422340594e-05
-2.84147634185542e-05
-6.56413256492853e-06
-3.77306466576302e-05
-1.99469813172395e-05
-4.62126072791097e-05
-1.03443117699928e-05
-5.91774152897949e-05
-3.8165163756926e-06
-5.22585818707274e-05
-3.56936512918446e-05
-3.68784047154672e-05
-3.80072430606098e-05
-1.76891729609407e-05
-1.74977967255873e-05
-2.06566734380762e-05
-4.11004839176553e-05
-2.49620285299128e-05
-4.98703739823194e-05
-4.42820911073555e-05
-2.63999881388068e-05
-1.13982893647041e-05
-2.00167546805028e-05
-2.97928820434863e-05
-4.28433394025003e-05
-3.75679280477293e-05
-3.22557690371452e-05
-4.71083443618825e-05
-4.38340212699892e-05
-4.37080208529031e-05
-3.07057184282396e-05
-2.01942241658659e-05
-4.04175774193422e-05
-1.65633976487863e-05
-1.28623061646957e-07
-5.25353970278217e-06
-4.19977261467703e-05
-2.23403882573622e-05
-2.28161872871285e-05
-2.57633937935391e-05
-3.03558991144214e-05
-2.8165900783582e-05
-2.55020751673458e-05
-4.0041201282423e-05
-4.26458421264846e-06
-1.62126208891635e-06
-2.45057830749394e-05
-3.62126403520653e-05
-4.86432596452617e-05
-3.50746860619105e-05
-2.20057247260825e-05
-3.30099690644959e-05
-1.86000000521541e-05
-9.8068662153935e-07
-9.49027333687566e-06
-4.11670712053318e-05
-3.28723140386225e-05
-9.1887240788038e-06
-2.97912271222489e-05
-4.22135262249309e-05
-5.14726721321349e-05
-3.41452949141173e-05
-4.66122433593073e-05
-2.7995521276281e-05
-8.00758016059627e-06
-1.33377977283311e-05
-1.71438014378814e-05
-4.14009005690173e-05
-4.17165984627739e-05
-5.58461489242456e-05
-3.85832731629819e-05
-1.21894780799756e-05
-4.9187183871602e-05
-1.2294812466476e-05
-4.02607939585498e-05
-1.98894147860313e-05
-1.11464573571837e-05
-3.61116173409719e-05
-5.25880491295186e-05
-5.73197844825826e-05
-4.84625585396247e-05
-1.54008732663775e-05
-3.70418986055184e-05
-1.13047457737353e-05
-3.53990389460832e-05
-4.65581554664984e-05
-2.10302693318146e-05
-4.7572222347028e-05
-2.06605227671486e-05
-2.77400548288791e-05
-2.78825770827785e-05
-3.37193988892399e-05
-5.94832527647723e-05
-7.01720464700815e-05
-2.14698401843842e-05
-1.92337421829144e-05
-3.90041271221154e-05
-4.24178722066893e-05
-1.75317143041771e-05
-1.85548938169687e-05
-2.73218034732919e-05
-2.8083044463184e-05
-2.47044010474216e-05
-1.51479304348932e-05
-3.18140702213704e-05
-2.13781421129051e-05
-2.33880058400878e-05
-1.08153666971294e-05
-2.50795686039136e-05
-2.17172565380851e-05
-3.1022743717236e-05
-3.19378975135013e-05
-1.15756761983476e-05
3.34739003185905e-06
-1.48209108113947e-06
-5.4717304161281e-05
-2.07500597141041e-05
-3.63694733300096e-05
-2.59384182592895e-05
-4.40460673641866e-05
-2.41266573092409e-05
-3.23122985580594e-05
-4.86464407915232e-05
-3.85217399108494e-05
-1.64657183495595e-05
-2.47910872887609e-05
-1.94718166688033e-05
4.4489873581328e-06
-7.47768064192627e-06
-4.79594232874495e-05
-2.91962459752778e-05
-7.64824014741205e-05
-2.05059974724588e-05
-2.21794140598434e-05
-2.72227199245168e-05
-1.56951463887652e-05
-1.26190175797843e-05
-3.26171268265234e-06
-1.79228049306304e-05
-2.68454193300097e-05
-3.17239909280908e-05
-4.30955722938177e-05
-3.93459493942167e-05
-2.20898919831701e-05
-1.55664744288729e-05
-2.55047584794398e-05
-2.7986156093498e-05
-1.62271241695254e-05
-4.45351985304435e-05
-3.61624135040934e-05
-4.2593720371791e-05
-1.41428703437895e-05
-2.28135527424088e-05
-1.61148356860237e-05
-3.46247200918193e-05
-1.58822687646218e-05
-1.33095750495611e-05
-3.5779720981326e-05
-4.09473334726751e-05
-4.78742539982411e-05
-1.36013789371873e-05
-1.83314663882156e-05
-2.51939058056937e-05
-2.88460730464276e-05
-6.10559129849456e-05
-4.8513834306936e-05
-3.58399653779038e-05
-1.49516717766061e-05
-2.26706365491265e-05
-4.12828121438121e-05
-4.23945206846036e-05
-5.8420275445294e-05
-8.00665818416373e-06
-2.78496454036488e-05
-1.5951256686351e-05
-4.65380748659414e-05
-2.22384828869899e-05
-3.44825288186695e-05
-2.33460155461778e-05
-4.52571598370308e-05
-2.45339664585458e-05
-3.57500844180543e-05
-2.12167733894331e-05
-1.50312860096424e-05
-1.0162697741648e-06
-2.84363247751867e-05
-5.87275775704064e-05
-1.91811562109188e-05
-1.04759871477786e-05
-4.08259359205455e-05
-1.89700252643889e-05
-2.83165269821151e-05
-1.97408448203355e-05
-3.09360967307174e-05
-1.96070936421536e-05
-3.36930696355265e-05
-4.0384588034374e-05
-4.5086836998906e-05
-6.66785408575359e-05
-4.86232470881143e-05
-4.00124007427188e-05
-6.55656077868061e-05
-1.92393795467795e-05
-4.24341367517955e-05
-1.37943110375043e-05
-4.22417665082926e-05
-5.75356035264283e-05
-1.1355024247625e-05
-4.75139699149668e-05
2.50420967088837e-07
-3.24191129540316e-05
-3.80525743489866e-05
-4.05695923235591e-05
-2.40675556770774e-05
-2.16559051035944e-05
-1.52898356518637e-05
-4.67216996149784e-06
-2.48311507576555e-06
-6.27960541456196e-05
-5.42487866244157e-05
-4.0818815984488e-05
-3.6208584988127e-05
-2.42065006089361e-05
-1.3932562348313e-05
-2.37711827316389e-05
-1.95331765554261e-05
-3.84483620735636e-05
-1.43422515657542e-05
-2.70450593157213e-06
-3.40350450545677e-05
-1.12759137247041e-06
-3.69145737699978e-05
-5.97247339809587e-05
1.37179017813203e-05
-1.54145390813856e-05
-2.56077353411588e-05
-3.88695651312246e-05
-2.75756153317722e-05
-5.23700925921487e-05
-2.38317522888399e-05
-3.72183985810385e-05
-2.41684816311457e-05
-2.45990238893523e-05
-2.64076237537404e-05
-4.77640370052924e-05
-5.70112601911852e-05
-4.39866404279513e-05
-1.33789057775016e-05
-2.18748126127816e-05
-2.2372619244166e-05
-2.50619403394097e-05
-2.8356064532685e-05
-2.57719293860618e-05
-2.99007165677523e-05
-3.05667285214116e-06
-3.38540948597409e-05
-9.63614665366933e-06
-3.18336956072548e-05
-6.26080962740179e-06
-4.62140017317464e-05
-5.53745080320027e-05
-6.46754880237327e-05
-2.23098404291654e-05
-2.93754857522009e-05
-2.83784474045526e-05
-4.9258657420193e-05
-1.96033772451902e-05
-6.82569880461128e-05
-5.09455436445644e-05
-3.47600255408824e-05
-4.52195028100555e-05
-3.59102847552801e-05
-3.94466445491977e-05
-5.7259759250455e-05
-1.5551099414465e-05
-1.3162041218259e-05
-3.62622203567933e-05
-7.12977273637826e-06
-2.63567582111153e-05
-7.32235689590379e-06
-2.35896567730546e-05
-4.25804668062535e-06
-3.50899629521521e-05
-5.3806572567944e-05
-4.02147778757089e-05
-2.26088295379315e-05
2.96963899904014e-06
-2.33506934677604e-05
4.62633800551145e-07
-2.75342057985693e-05
-3.34168409236963e-05
-4.19340965336275e-05
-5.09025641271833e-05
-3.38336492367822e-05
-5.43467841082689e-05
-5.86225308538849e-05
-3.16810759102942e-05
-2.52395080591038e-05
-3.87346172041433e-05
-4.21054420731246e-05
-4.94589845938484e-05
-2.90337408854988e-05
-4.29264471232839e-05
-2.19464483000699e-05
-3.95130651114944e-05
-5.11408557292828e-05
-3.72113376385027e-05
-3.85215522761947e-05
-4.09869576002007e-05
-5.11579366566161e-05
-3.33937145438408e-05
-3.3750106693529e-05
-3.24101086091367e-05
-2.26722971514352e-05
-3.5014413067053e-05
-2.30696240477942e-05
-2.51676905536579e-05
-2.58295548117359e-05
-5.71899507926658e-06
-3.13357672077678e-05
-3.04226409405062e-05
-4.41177752936187e-05
-6.01773541739538e-05
-3.43358301689839e-05
-2.56128335985449e-05
-2.06311738475442e-05
-1.39865750750087e-05
-5.20384665874123e-05
-4.19451282957176e-05
-1.32636967906866e-05
-1.71119810362956e-05
-2.35237459451404e-05
-2.00469633845999e-05
-4.41625936952909e-05
-3.96153781287791e-05
-2.54993043917953e-05
-3.44254435226477e-05
-3.53043927616737e-05
1.86242055681651e-05
-2.94286184798284e-05
-1.74682526433943e-05
-3.05734712570684e-05
-6.0461308046638e-05
-3.8294493844402e-05
-2.8537582867265e-05
-5.90630246066646e-05
-3.37678438803384e-05
-4.10648095976971e-05
-3.88165867988859e-05
-4.70986324539537e-05
-3.29595631945954e-05
-3.35308621890076e-05
-2.64517407667666e-05
-8.95818656394923e-06
-6.25012616995739e-05
-3.73238071828098e-05
-4.01318287363562e-06
-5.86716646590109e-05
-1.21734301141963e-06
-3.04410396919921e-05
-3.47765172892271e-05
-2.32453075514236e-05
-9.14896961410193e-06
-4.11099354550739e-05
-3.4081104073229e-05
-1.28870202333369e-05
-4.43980303486762e-05
-6.42915302589195e-05
2.75033106214533e-07
-2.07990799693862e-05
2.75901398045382e-05
-1.46953467865047e-07
-2.17655962892354e-05
-1.31680057383193e-05
-5.98133840383518e-05
-2.79471090047749e-05
-3.6019080115259e-05
-2.864372990668e-05
-3.61521361657706e-05
-1.39825060951489e-05
-4.31347590112806e-05
-4.2114839896596e-05
-2.70961236255589e-05
-6.37730308819221e-05
-4.70086894599107e-05
-2.20895967063467e-05
-4.4184576553474e-05
5.78322355879424e-06
-3.07438179291479e-05
-4.05418697086247e-05
-9.50759603703792e-06
-3.90831083479311e-05
-5.54579136644842e-05
-3.20540896393146e-05
-1.66134159728683e-05
-3.22293269821252e-05
-2.12742428024799e-05
-2.72350092359108e-05
-3.43367120692723e-05
-5.88085991650869e-05
-8.65354293331815e-06
-4.17669058674732e-05
-4.75377423775912e-05
-3.2037202079945e-05
-2.65924013069115e-05
-4.77934008424108e-05
-1.7852979661677e-05
-4.7265493577265e-05
-4.99679676023584e-05
-2.05400589884267e-05
-5.01090387342724e-05
-5.98613922194477e-05
-4.13801173563879e-05
-3.61954165497083e-05
-3.84443540319697e-05
-4.2642664888536e-05
-1.84384331291744e-05
-5.38975783832472e-05
-8.18832548088695e-06
-1.18405428138996e-05
-3.20067462587501e-05
-4.20305234772607e-05
-3.5254156827804e-05
-2.12290941517399e-05
-3.36522920418217e-05
-5.25227629634319e-05
-2.9879667857702e-05
-1.05857595997569e-05
-9.55463315971333e-06
-4.41378308244007e-05
-4.09902740099717e-05
-4.19760553489743e-05
-3.46116266283183e-05
-1.67668071893502e-05
6.14591415288255e-07
-5.08917244820901e-05
-2.94953355605105e-05
-1.01862461603312e-05
-5.06245051249057e-05
-3.81604259162175e-05
-2.8706651630944e-05
-5.96526032891153e-05
-3.48381604401241e-05
-4.13154740512652e-05
-3.02144420717278e-05
-2.37133891079371e-05
-1.54514180056188e-05
-5.31861995341475e-06
-3.23960061242343e-05
-4.02355296759662e-05
-6.25125592086523e-08
-1.25647959666552e-05
-3.23651969567916e-05
-7.31089493233726e-06
-2.95697378507786e-05
-6.93509558658427e-05
-2.21259222315857e-05
-2.40852049683601e-05
-5.36372964189976e-05
-4.90219066753223e-06
-4.10104112746046e-05
-4.89441040115669e-05
-1.5466985605461e-05
-5.25022119154963e-05
-4.09673267027638e-05
-4.08663748659048e-05
-4.58785193982863e-05
4.83377177817338e-06
-4.84607685570787e-05
-4.08087812957992e-05
-6.50741368161652e-05
-1.809197250636e-05
-4.94092503406788e-05
-2.81663060011636e-05
3.06306991167185e-06
-3.45558211470938e-05
-2.60812086658393e-05
-4.96730107170099e-05
-1.47321245648513e-05
-1.3490463826122e-05
-4.97336927276669e-05
-3.3519156853069e-05
-4.57395535863976e-08
3.81353216830274e-07
-4.64061737414037e-05
-3.55662765432297e-05
-4.16435709507278e-05
-3.68583550843641e-05
-5.4020769975259e-05
-3.39740203819327e-05
-4.75547816187443e-05
-4.03106671778742e-05
-4.56256921868385e-05
-6.94607089487931e-05
-5.64677508998882e-05
-2.55807404770874e-05
-2.72516186033456e-05
-3.08781940434895e-05
-4.40309560050764e-05
-4.56928572047467e-05
-4.51552307528246e-05
-2.80422818033151e-05
-1.99358677917324e-05
-4.32097912599379e-05
1.07695154023337e-05
-5.73935863166869e-05
-5.74380190754393e-05
-1.74053936228829e-05
-1.94220746542096e-05
-1.4889842514729e-05
-2.21730606558232e-05
-2.99109491312745e-05
-2.97113610944029e-05
-3.72958036363551e-05
-3.52462365876852e-05
-4.7869347221572e-05
-3.48575332668304e-05
-3.84188535894573e-05
-1.22876624245921e-05
-2.49722254024577e-05
-4.95680936242343e-05
-2.60401878610547e-05
-2.24026309145727e-05
-2.84193319162739e-05
-1.88102012558429e-05
-1.91950959566339e-05
-1.66977180608776e-05
-5.14184148604756e-05
-2.11887232729544e-05
-5.65089020086406e-05
-1.11231265847691e-05
-3.3226889255662e-05
-2.39782635653636e-06
-1.0533136353894e-05
-2.95986536620856e-05
-1.27008521949935e-05
-4.66587049171888e-05
-1.48007805758897e-05
-9.07794078317404e-06
-1.17289027868538e-05
-5.16378152775592e-05
-5.58197920917617e-05
-3.4377412025816e-05
-4.11551410386174e-05
-1.42320489835396e-05
-2.86415367635909e-05
-3.31387855824116e-05
-1.52677496314963e-05
-2.98983064977732e-05
-2.65089678076076e-05
-1.12921052827536e-05
-2.6410624611793e-05
-3.3012940044634e-05
-6.42036248663595e-05
-4.18596793709101e-05
-3.547419336277e-05
-4.41382719453474e-05
-2.47188412647948e-05
-3.26625922669842e-05
-2.38735888490254e-05
-3.83633454218625e-05
-2.88479875428529e-05
1.11963464833642e-05
-4.72866185451421e-05
-3.84254435226478e-05
-9.00334625050777e-06
-3.00366941132223e-05
-4.11919597040338e-05
-5.24694567405545e-06
-3.91995608613697e-05
-6.04131322164921e-05
-2.59197628205151e-05
-1.21130558706763e-05
-3.76851015870694e-05
-1.88167861997326e-05
-4.50215037873464e-05
-2.37115858081187e-05
-3.26305988432104e-05
-2.76532333446273e-05
-1.45574087913482e-05
2.89190785245719e-07
-2.62514670423914e-05
-4.26111738092548e-05
-2.08042687432661e-05
-1.81254072963666e-05
-2.27833487569504e-05
-3.67195458453764e-05
-4.37329734392445e-05
-2.25129677821605e-05
-4.58713437591633e-05
-8.40214882929104e-06
5.41153149730296e-06
-7.16487174240925e-06
-3.50385370015599e-05
-2.04485045450158e-05
-1.62094631717605e-05
-3.31862100411844e-05
-6.79436061686775e-05
-4.86065196991074e-05
-4.41681877803114e-05
-4.4296314256318e-05
-2.72728295824071e-05
-4.83626062040431e-05
-7.83389895905607e-06
-3.97604458062179e-05
-1.9879587591072e-05
-2.92385328790451e-05
-1.25908980854398e-05
-6.16372499931506e-05
-3.92068891717267e-05
-3.45079591507846e-05
-1.94754767925109e-05
-2.34447717164374e-05
-1.65938139727678e-05
7.3439569056749e-06
4.76490187363856e-06
-3.36791911809303e-05
-3.04428481247673e-05
-3.33631330547063e-05
-3.66528485059724e-05
-1.3420546928255e-05
-3.14430363570314e-05
-9.64116927311229e-06
-4.48302740290533e-05
-5.83439912012475e-06
-2.98118064829484e-05
-1.99044105924777e-05
-3.30786632318066e-05
-1.24279485837747e-05
-2.11679106952767e-05
-6.1767115296398e-05
-3.51336790421791e-05
-7.28146136751565e-05
-2.97264680787479e-05
-2.0747479295213e-05
-2.81017668545295e-05
-4.06932066800867e-05
-3.9753585935844e-05
-1.56472302366132e-05
-8.70243439879796e-06
-4.85595599098028e-05
-2.62184941559998e-05
-2.2383371196679e-05
-6.87658408693748e-05
-1.42485252834611e-05
-1.21350205584267e-05
-1.80809249046565e-05
-2.95260718052587e-06
-1.51372163723569e-05
-4.5017404773161e-05
-4.06119636602993e-05
-4.44751594636048e-05
-8.05108236648949e-06
-3.3738951200579e-05
-4.0595121566471e-05
-2.32156180428227e-05
-3.7745560136242e-05
-3.93041651911503e-05
-3.07013021645805e-05
-1.94714347793236e-05
-4.81888363915905e-05
-3.37233615466308e-05
-4.0330526084521e-05
-1.08803342211212e-06
-2.9871653700389e-05
-4.06270034574604e-05
-9.10452492790675e-06
-1.75895665757905e-05
-3.10523398112126e-05
-3.58372571044623e-05
4.36115594678453e-06
-1.28163592721667e-05
-8.77042512365384e-06
-3.93110197880563e-05
-4.03513964872173e-05
-2.76097729811064e-05
-5.17856157776005e-05
-6.38371860329863e-06
-1.28052233852019e-05
-1.18235437079166e-05
-4.17386688816988e-05
-4.32806644149449e-05
-3.56806338068917e-05
-3.49092502671125e-05
-2.48758159507743e-05
-1.59271241274956e-05
-1.48200542781888e-05
-1.30975133784225e-05
-3.40125139819623e-06
-2.60050128222369e-05
-2.55980413529156e-05
-1.73366314287216e-05
-6.11808552602271e-05
-3.83895776280257e-05
-4.1901282803524e-05
-3.88495607788234e-05
-1.35769104488841e-05
-2.23256722519417e-05
-3.93390671753333e-05
4.41168261469105e-06
-2.58829025684078e-05
-2.56431759073366e-05
-5.19404249730962e-05
-6.53321649890792e-05
-2.69556286086622e-05
-4.65246948866331e-05
-1.48632875869955e-05
6.17936881398888e-06
-1.75866375249192e-05
-2.64923583337354e-05
-3.9284314827851e-05
-2.54520158866854e-05
-5.30633363835866e-05
-2.42143733177869e-05
-5.58361237003826e-05
-3.43450331245448e-05
-1.06936702870981e-05
-3.52125004783459e-05
-3.29270579988544e-05
-1.60766610092927e-06
-3.15689576730766e-05
-1.68114126849457e-06
-4.46336894595459e-05
-3.77070679457551e-05
-1.15390472747445e-05
1.08451950581785e-05
-6.51671420593624e-05
-2.18879059586769e-05
-4.52715970078582e-07
1.6734061565712e-05
-5.24311790472934e-05
-5.04008446255814e-05
-2.45452052846735e-05
-3.9052734668697e-05
-6.56617009095143e-06
-3.32698402118808e-05
-2.48602513766542e-05
-4.05530455801021e-05
-4.99941979525765e-05
-1.57300180354714e-05
-3.09889194500449e-05
-3.19099625485427e-05
-1.02343297986104e-05
1.25119897957686e-05
-1.82222472147911e-05
-1.29278651845631e-05
-9.08828138588752e-06
-2.72298060354493e-05
-5.93722195111083e-05
-1.67459355223824e-05
-5.01748864142843e-05
-1.89522681969983e-05
-5.4915529189163e-05
-6.27849389308639e-05
-1.11481844307298e-05
-2.94111655069478e-05
-9.8950489446361e-06
-3.60816531642981e-05
-4.60299718667225e-05
-2.94474491708937e-05
-4.0523446941018e-05
-5.68329722372555e-05
-2.23967770539934e-05
-1.51825037017365e-05
-3.00091347978977e-05
-1.04675111242568e-05
-1.51448996382752e-05
-2.43021434746558e-06
-3.80438074391534e-05
-5.30022270951262e-05
-3.63746416368766e-06
-3.40979325072676e-05
-1.98624525209768e-05
8.85452918807915e-06
2.91055542279313e-06
-5.58309664551495e-05
-4.95471357225702e-05
-3.69837519905201e-06
-3.25642044829137e-05
-2.68528960354883e-05
-5.00872645064939e-05
-4.91426855144322e-05
-2.29723331667347e-05
-2.48798430257264e-05
-7.55610245644897e-05
-5.73007935670832e-06
-1.53685664431111e-05
-5.4607723679556e-05
-4.05840579382669e-05
-9.25622184081479e-06
-1.74831898262865e-05
-3.87558876037783e-05
-1.89815437689026e-05
-2.21894477280177e-05
-1.65730003964968e-05
-7.1958569322955e-06
-3.21670076259568e-05
-2.79836686882666e-05
-1.56924584486696e-05
-5.09579780765866e-05
-4.45835001129445e-05
-2.21772257519325e-05
-1.52567045145884e-05
-3.4347650330544e-05
-1.84897562238339e-05
7.22097870829897e-06
-2.06981510199114e-05
-1.18261271149904e-05
6.87464003143942e-06
-2.3253342085386e-05
1.31159193670395e-08
-1.34821951372394e-05
-3.08791168388113e-05
-2.74445641041009e-05
-2.22807045818603e-05
-9.0138264394109e-06
-3.19249356080881e-05
-2.24003993447858e-05
4.6857931832e-06
-2.12486299236917e-05
-3.5392234555869e-05
-1.69130295831195e-05
-1.30385306270187e-05
-1.80127122744247e-05
-1.41403655135581e-05
-1.86053617796443e-05
-2.55650293594977e-05
-2.6256378813293e-05
-4.24833225296626e-05
-7.12542267112219e-05
-1.02216986518155e-05
-4.70291171336059e-05
-2.65827327649709e-05
-2.06000294337153e-05
-4.91234031228375e-05
-7.19515575868341e-05
-4.38395832358093e-05
-7.85519789684648e-06
-3.81584448586399e-05
-4.05488645767342e-05
-1.62647823112777e-05
1.47091806608145e-05
-1.22816202268156e-05
-2.15315623809631e-05
-2.36947225425078e-05
-4.71338890686107e-05
-3.29030975459754e-05
-3.85152450277017e-05
-3.5344508645374e-05
-1.46048603691354e-05
-1.76481524027028e-05
1.4374261726808e-05
-3.14105052536565e-05
-1.2590976515863e-05
-2.27115318613817e-05
-3.57957563835121e-05
-1.92759322033247e-05
-6.201896398551e-05
-5.71499965621488e-06
6.8844353802397e-06
-7.56202112248252e-06
-1.83636149797895e-05
-4.17220647622477e-05
-3.56124890138079e-05
-5.64122372923156e-06
-2.8774599084205e-05
-3.66377845794823e-05
-2.04132069770388e-05
-2.94120616368171e-05
-2.47167759824597e-05
-4.0611190051724e-05
3.51785676958525e-06
-1.30438965929985e-05
-4.52025447410206e-05
-2.67519208932173e-05
-2.9712468979305e-05
-3.51160087558409e-05
-6.74234968136629e-05
-3.67207531388196e-05
-2.71642219046347e-05
-3.28770228373766e-05
-7.56865488974961e-06
-3.14359811123136e-05
-2.69364065118141e-05
1.72946750179285e-06
-5.0645149141381e-05
-1.78924977200435e-05
-4.23264301842659e-05
-7.41285487949428e-07
-2.82553602882508e-05
-1.71282230208598e-05
-2.33518240059014e-05
-4.47894204318467e-05
-3.70951835593278e-05
-2.41599434158986e-05
-4.31400342951462e-05
-2.2366394231012e-05
-1.31154311025804e-05
-4.79615956617197e-05
-9.68345353829206e-06
-1.71854337138098e-05
-2.42418998827653e-05
-3.32861094386778e-05
-4.77678633700121e-05
-2.227359490229e-05
-2.10982514359542e-05
-3.41217780759038e-05
4.74613960988288e-06
-1.19667614072857e-05
-1.77918564352809e-05
-3.5633125937204e-05
-3.93003345032811e-05
2.87815571256149e-06
-1.65112760560031e-05
6.77528018395057e-06
-2.93987628595835e-05
-5.14834006613967e-05
-3.57239928470628e-05
-2.34756960504132e-05
-3.01444243420364e-05
-2.66963601063203e-05
-4.11549368486967e-05
-4.07267207937292e-06
-3.32821174725542e-05
-3.32064312299099e-05
-2.45816241910485e-05
-2.0762727079053e-05
-5.71189786355687e-05
-1.88333887053159e-05
-2.74935932484529e-05
-3.94608017755871e-05
-1.56676132120711e-05
-3.23737957160285e-05
-8.71332212644394e-06
-3.94917208605788e-05
-2.91310909925883e-05
-3.12202657324965e-05
-4.583009990762e-05
-2.95629858705314e-05
-4.01354296101123e-05
-1.7624410533052e-05
-1.19389663638851e-05
-4.04144250870674e-05
-4.80021837085741e-05
-3.38539490958343e-05
-1.87876508007251e-05
-1.20187025024367e-05
-1.9624602626967e-05
7.18125494366372e-06
-8.2140595946006e-06
-1.75810933033016e-05
-5.09974289966462e-05
-5.29128080687204e-05
-1.98411281355982e-05
-4.24286729614879e-05
-2.56625023090069e-05
-1.71589916719027e-05
-3.89737939473611e-05
-5.65021643237003e-05
-4.55920284383739e-05
-3.28117797385338e-05
-3.68759153803309e-05
-1.67828689185082e-05
-5.17261671021409e-05
-4.28957265673984e-05
-3.80375170211039e-05
-2.31617413180924e-05
-4.01189954612328e-05
-2.99074172441385e-05
-7.23450203245135e-05
-3.44141315482407e-05
-3.78126777419534e-05
-5.67570715129233e-05
-1.25017332635123e-05
-2.70241865025554e-05
-4.59131908483336e-05
-2.1722537123458e-05
-2.35925015035612e-05
-2.97292631002387e-05
-2.73111486076918e-05
-1.29836942207597e-05
-6.64203095007471e-06
-4.18569438250585e-05
-1.30706764157881e-05
-6.50219827091765e-05
-9.84575767165829e-06
-4.03484321751277e-05
-2.98324652144166e-05
-2.92540602955148e-05
-3.83394038781254e-05
-1.79052009480952e-05
-8.54026659092924e-06
-5.34771211512877e-05
-5.56705255775261e-05
-2.27271983418426e-05
-5.45761176077238e-05
-5.22470498681901e-05
-5.4118259049762e-05
-3.14614982076334e-05
-5.78820656973874e-06
-1.75041730400921e-05
-4.04917303129398e-05
-3.42769576891173e-05
-2.15957800056295e-05
-2.5353797607814e-05
-6.41764518873478e-05
-2.60458448951117e-05
-3.10925425414077e-05
-2.40036620233808e-05
-4.44079457812604e-05
-3.07447937939342e-05
-2.84190303063795e-05
-3.62556553958011e-05
-1.31285285275956e-05
-3.95624742181631e-05
-4.98222956053923e-05
-3.04131409503787e-05
1.81160670401694e-05
-2.19667380242465e-05
-2.08875165154202e-05
-3.57202525903567e-05
-3.35330944911884e-05
-3.11655173267901e-05
-3.19199906425052e-05
-2.38780693922098e-05
-1.86760583720459e-05
-2.8617755114998e-05
-5.01447690394483e-05
-8.51883397363498e-06
-2.96620656463172e-05
-3.05095032356145e-05
-4.65173360860616e-05
-3.76227146493939e-05
-1.66683787260063e-05
4.63446960675126e-06
-3.8577131111334e-05
-3.92392926209371e-05
-1.13826484748357e-05
-4.18797906151493e-05
-2.9137908115481e-05
-3.07167216899155e-05
-1.56481086028452e-05
3.18721889758278e-06
-3.49802917324012e-05
-2.35841355666556e-05
-3.91948383583035e-05
-4.59502879492762e-05
-1.43272980122513e-05
-3.17041064075824e-06
-3.19737857863382e-05
-1.57879170064519e-05
-5.74919824529218e-05
-4.57094526937487e-05
-2.14498773238298e-05
-4.53732305772126e-05
-1.06131651859821e-05
3.66263998703869e-08
-2.55684192426963e-05
-2.12404168718484e-05
-1.72745484323957e-05
2.63585120624484e-06
-2.8858016145131e-05
-3.82055483622193e-05
-2.29131561886634e-05
-3.30916677996048e-05
-3.76410853737871e-05
-4.15442931690364e-05
1.10338050373305e-05
-4.70226642109839e-05
-2.7712293619253e-05
-1.59089465765231e-05
-1.7514142757593e-05
-2.98778192361095e-05
-3.03001376932019e-05
-5.1080062807224e-05
-4.07967213449113e-06
-3.00364600011919e-05
8.513301798327e-07
3.0936772231767e-06
-2.74880216323607e-05
-2.12956323741558e-05
-2.37207410989206e-05
-4.67481344887967e-05
-2.93096545254545e-05
-4.79405954719085e-05
-2.30642573509142e-05
-2.76477048467339e-05
-1.98876119275593e-05
-2.70116914958611e-05
-4.4055713295272e-05
-8.87038043960908e-06
-2.89365001908255e-05
-1.07871823514284e-05
-1.43851370891189e-05
-4.14075976679825e-05
-3.40411183656458e-05
-2.58023098080952e-05
-6.45785893420117e-05
-4.41163951730816e-05
-4.30217355612482e-05
-3.56699415337552e-05
-2.91837421836547e-05
-5.46202590800282e-05
-4.44831983570929e-05
-7.71139008637598e-06
-1.13231893242656e-05
-5.53832965974808e-05
-3.31141923022015e-05
-3.69517931512185e-05
-4.06196825181356e-05
-3.8492436522539e-05
-3.91418071838081e-05
-2.75624257186797e-05
-4.82395235081404e-05
-4.46381871944438e-05
-1.98049628476978e-05
-4.59800331011926e-05
-3.48620212466761e-05
-4.68835815914969e-05
-3.15450903677106e-05
-2.24828704195767e-05
-2.08228426263047e-05
-5.60050182660046e-05
-3.40716920952527e-05
-3.11561008581094e-05
-4.26215604287009e-05
-3.09137518059352e-05
-4.63207665504198e-05
-4.56258971800581e-05
-4.82578923868968e-05
-2.12670048029619e-05
-1.82007474612648e-05
-9.91232339634036e-06
-1.80666926749639e-05
-1.1273936446316e-05
-3.86273404003189e-05
-2.81437276923051e-05
-5.40214698916877e-05
-2.53922056160787e-05
-1.93373026874697e-05
-2.35902445223945e-05
-2.39482597766397e-05
-3.20749281588455e-05
-5.69105539765227e-05
-5.30062490688869e-05
-3.25503178958682e-05
-3.7382620967343e-05
-1.73653544037299e-05
5.79758426504575e-06
-5.24496162409831e-05
-3.06936781793613e-05
-1.53690835765842e-05
-3.19509006554245e-05
-4.30162312753695e-06
-1.77543799265944e-05
-4.57631134013462e-05
-4.1912564585017e-05
-3.04986448888696e-05
-1.60879013095202e-05
-5.17177018107454e-05
-1.51168146241056e-05
-4.02789300107216e-05
-2.71993381852301e-05
-1.25523550553464e-05
-5.05947565716426e-05
-4.00971082190224e-05
-1.85088455618759e-05
-2.40619314041002e-05
-6.30229988177899e-06
-3.30853716860901e-05
-9.3944937462942e-06
-3.00691578374402e-05
-3.31704714484416e-05
-2.1274536145029e-05
-2.90091781797989e-05
-1.81929276643043e-05
-3.27400284867269e-05
-5.28886197986348e-05
-2.62629921225958e-05
-2.3738814124381e-05
-3.28693898293779e-05
-3.80081928222164e-05
-1.17450899969613e-05
-5.22175471602181e-05
-1.51360130888596e-05
-4.72237939899356e-05
-5.21301208592233e-05
-5.00185905108585e-05
-2.0308625237763e-05
-4.69678631216562e-05
-4.72660435959987e-05
-5.49847906455069e-05
-2.62490460530453e-05
-3.30144018446159e-05
-3.49378012456505e-05
-3.24200742156558e-05
-5.44313884293117e-05
-1.14243522502831e-05
-1.75096150100448e-05
-1.48463425699081e-05
-4.20976852481048e-05
-3.88901507461558e-05
-3.66243169807127e-05
-1.4605681201625e-05
-3.97989204085072e-05
-1.82731988227056e-05
-1.57137569348783e-05
-4.68799967499298e-05
-2.31337656327154e-05
-5.00810221564019e-05
-6.28809684214355e-05
-1.29096053332123e-05
-2.95940266860752e-05
-1.14469558654304e-05
-1.59425866674972e-05
-2.44125435741461e-05
-4.60265156902002e-05
-3.60444869153874e-05
-4.54698192535158e-05
-4.06871986267818e-05
-2.90951975056372e-05
-2.25599862615312e-05
-2.17257949837958e-05
-1.82411712407636e-05
-3.82848453117347e-05
-3.3304453129129e-05
-3.98245334431725e-05
-6.57183734669478e-06
-2.48489439077674e-05
-3.94005820508259e-05
-5.46855350926054e-05
-5.05766937245225e-05
-5.11725630976827e-05
-3.01565660453454e-05
-3.26383924363721e-05
-3.70509737957053e-05
-2.5813488689144e-05
-2.70270308958682e-06
-5.15151203761113e-05
-1.92021511591961e-05
-1.99361078780891e-05
-3.01133475846479e-05
-4.07066732792383e-05
-1.93822830005696e-05
-2.42317908396035e-05
-1.44856409287958e-05
-2.14223438191689e-05
-2.41725816088835e-05
-2.28315605354112e-05
-3.43237253420472e-05
-4.63803000812997e-05
-2.11600449660044e-05
-2.41222613695301e-05
-4.05941339081314e-05
-4.2983451757189e-05
-3.11260514463292e-05
-2.98829207434212e-05
-3.58478383775836e-05
-3.07384596066699e-05
-4.49146855563312e-05
-6.99765734873363e-05
-2.32476617579522e-05
-4.78163091215978e-05
-4.59956180396396e-05
-5.47876160010538e-05
-5.28971175322781e-05
-5.10566121853233e-05
-2.09917581589877e-05
-1.39825482118538e-05
-2.69370263461635e-05
-1.1924860116464e-05
-5.17515806635063e-05
-3.08436023803004e-05
-2.13969895933721e-05
-6.36570234569408e-06
-4.09781252742933e-05
-1.32226435964227e-05
-1.71951222550896e-05
-5.15718124339982e-05
-1.7054578248351e-05
-3.54712163707375e-05
-1.70650259210734e-05
-2.79929846495049e-05
-5.68308690980938e-05
-2.3838286820594e-05
-4.29740785716644e-05
-2.62146851882112e-05
-9.10006155967749e-06
-1.93469284642267e-05
-9.95030423594025e-06
-2.37322330213572e-05
-2.83296335168275e-05
-1.90139400113382e-05
-3.72612242326545e-05
-2.2949493770014e-05
-1.26064541618928e-05
-4.06723538910269e-05
-1.91898080081207e-05
-5.17108251736207e-05
-2.51447607333445e-05
-2.78498533833975e-05
-1.67144656754657e-06
-4.17032314528975e-05
-2.87814455545972e-05
-1.24831114823517e-05
-4.89534158938738e-05
-3.55459140792041e-05
-5.42628329069384e-05
-1.67571133004232e-05
-3.99010684832148e-05
-2.65257677527054e-05
-5.34508922191086e-05
-6.93245864949998e-06
-6.13530686208481e-06
-3.43697871298951e-05
-1.55341695926547e-05
-3.65871686502317e-05
-3.69724170045316e-05
-1.18812394107276e-05
-1.75223650255397e-05
-2.91672943069448e-05
-3.64249288210896e-06
-2.49692806830128e-05
-4.02350316101583e-05
-3.29423577941416e-05
-9.04569921011579e-06
-5.58828639810966e-05
-2.77057338960728e-05
-5.23493500791121e-05
-1.15215722770138e-05
-1.43237524798774e-05
-6.28238846791746e-05
-3.69173148993075e-05
-5.31961411580125e-05
-8.80765621380899e-06
-2.3726390029438e-05
-3.38450039594891e-05
-5.3906042922938e-05
-5.23211827705311e-05
-3.71969015617195e-05
-3.84773223173281e-05
-3.62862325329109e-05
-1.71288578690521e-05
-3.5169805724339e-05
-4.91841236009878e-05
-1.46950097856237e-05
5.01178672114586e-06
-4.66233020229448e-05
-3.64462047761676e-05
-5.16342130637571e-05
-1.01010366352726e-05
-1.38524509431616e-05
-2.97204256863789e-05
-1.52859818133605e-05
-2.83910698922281e-05
-5.3826329789365e-05
-4.83782767955471e-05
-6.12329706327178e-05
-2.17518841160096e-05
-4.85851034968435e-05
-3.11435901076181e-05
-2.47914651412146e-05
-3.60944394124685e-05
-4.41787096228275e-06
-4.6359521830099e-05
-5.02216914360438e-05
-3.37078198455624e-05
-3.30344610077201e-05
-4.23960581350756e-05
-1.75362144417232e-05
-2.62687650755265e-05
5.81450645430999e-07
-1.72588743901917e-06
-3.3905208309663e-05
-7.40848968093245e-05
-1.82167495234283e-05
-3.98503332043147e-05
-3.53877563210142e-05
-2.30563524634439e-05
1.42824742658994e-06
-9.6020299587338e-06
-2.16296178766513e-05
-4.56837924499955e-05
-4.20795624476308e-05
-2.06010148128994e-05
-1.22701381829033e-05
-5.68226030223854e-05
-5.03135992019686e-05
-2.66795450847186e-05
-9.36855300808429e-06
-3.35388434808262e-05
-2.8395135958092e-06
-6.07435420789268e-05
-4.6310400026501e-05
-6.84603183565664e-05
-6.28320638134157e-06
-4.43279285093367e-05
-2.12836645275696e-05
-4.860442361328e-05
-5.86469972570684e-05
-2.84590580624114e-05
-3.49741470233622e-06
-1.6922790301062e-05
-1.5923755918359e-05
-5.45930110265757e-05
-3.68851382449141e-05
-2.17637155393299e-05
5.63163505128492e-07
-4.74282631279863e-05
-2.71003419105692e-05
-7.03667565365533e-06
-8.65732355393743e-06
-2.51984812498832e-05
-7.87844738297549e-07
-3.04360607749232e-05
-4.37477660465171e-05
-2.51131406010516e-05
-8.63073670341468e-06
-2.32778101818071e-05
-2.4400986648426e-05
-3.17225208577202e-05
-1.86333705170268e-05
-5.78906336650909e-05
-5.15345105684164e-05
-2.13941054717485e-05
8.81992762132941e-06
-5.49222661570634e-05
-3.02669637418548e-05
-3.48808009495737e-05
-1.00924402191848e-05
-1.53673200176984e-05
-4.11221538180531e-05
-3.52547202449809e-05
-3.52033331409034e-05
-4.27566989491516e-05
-4.13687260535895e-05
-5.21344300187385e-05
-3.09699796019591e-05
-3.80212752785745e-05
-5.10525226575298e-06
2.46116360552015e-05
-3.42186534527711e-05
-2.54116363320044e-05
-4.49262801046299e-05
-4.63520326617195e-05
-4.53018162023051e-05
-2.23366627970003e-05
-3.57612665702117e-05
-4.85601826756638e-05
-1.73546976583926e-05
-1.22028180356497e-05
-1.32893419803077e-05
-1.99119065579622e-05
-2.73254994451532e-05
-1.67431786039468e-05
-1.31079998278291e-05
-9.0518802755125e-06
-4.10434084385849e-05
-4.32013612259772e-05
-6.08122247231169e-05
-3.55786470448713e-05
-2.74414457830532e-05
-1.79601463670663e-05
-4.05285663463678e-05
-1.06396518388435e-05
-2.88431921651497e-05
-3.93582559105427e-05
-3.14906415739363e-05
-1.74538489503171e-05
-4.45265235659372e-05
-4.57514962963443e-05
-2.75566486580073e-05
-2.27244282373154e-05
-2.70702613362712e-05
-1.98130276973414e-06
-1.30754826540257e-05
-1.72676110360123e-05
-5.05141019109575e-05
-2.81291378666445e-05
-2.66838935022142e-05
-3.94761688345856e-05
-3.09821751462716e-05
-4.25587721069769e-05
-2.74805747249777e-05
7.39556299234279e-06
-5.44337356112854e-05
-3.38581013206947e-05
-5.93054436143682e-08
-4.12464904934658e-05
-2.79567530906193e-05
2.39661477238952e-06
-3.7735915865442e-05
-4.34123538695361e-05
-4.68836576360734e-05
-3.44975045319663e-05
-2.85349148914971e-05
-3.74524570851515e-05
2.46515709217612e-06
-1.74160123416977e-05
-5.41483771572374e-05
-1.34167858222902e-05
-4.49088404381594e-05
-2.96337819876962e-05
-3.2077004968751e-05
-2.99009549019874e-05
1.9551840834719e-06
-2.2950075503351e-05
-3.37582018332851e-05
-2.3832352292933e-05
-2.82057038355572e-05
-5.237311017519e-05
5.13495906949728e-07
-2.69362088332403e-05
1.6713127432639e-05
-4.77816903374911e-05
-3.87803330148092e-05
-1.21618767723461e-05
-3.37287177004733e-05
-1.85570706453901e-05
-2.90757528224286e-05
-1.65853895924585e-05
-6.21442618791389e-06
-3.28415953738793e-05
-7.4260436512471e-05
-2.25460082958326e-05
-6.13718041771989e-05
-7.32315179426987e-06
-8.52659117336827e-05
-2.61326184544108e-05
-3.54143168400285e-05
-3.09419979958389e-05
-6.55676591972082e-05
5.75436524910492e-06
-2.22801463845907e-05
-6.3617799046894e-05
-2.30383270080465e-05
-5.39876629016523e-05
-2.59344560088782e-05
-2.65302206306587e-05
-1.76748585648387e-05
-5.70533078853813e-05
-5.73700548471169e-06
-1.94638744578235e-05
-3.58600085543006e-05
-1.92916457030108e-05
-1.99973511464384e-05
-2.20106045697922e-05
-4.09273567546409e-05
-4.12933378273015e-05
-3.83091166151176e-05
-3.12801135953318e-05
4.51578911741224e-07
-1.82760195329816e-05
-2.95297524797777e-05
-3.54062868330739e-05
-5.21671363570069e-05
-5.68370546349521e-05
-3.53859523455251e-05
-3.43392272783118e-05
-2.33488204261097e-05
-3.70622771993191e-05
-3.81463015797098e-05
-1.54675948752096e-05
-1.5555180260892e-05
-6.68066637283498e-06
-2.24382444363448e-05
-4.8497897378414e-05
-6.35217619821892e-05
-2.3271782909226e-05
-2.91397368107894e-05
-7.4725479480973e-06
-6.69486008496311e-06
-3.68722881542636e-05
-4.33204130919352e-05
-2.67932122521479e-05
-4.46756045190862e-05
-5.61730830804734e-05
-3.79117114916481e-05
-6.2186768104551e-05
-1.13601454491096e-05
-4.11947797389268e-05
-4.74241602458178e-05
-5.06571921777864e-05
-3.07624366933097e-05
-1.75622246195193e-05
-1.38079171008513e-05
-6.07055163250258e-05
-1.22343647754755e-05
-3.02882444518573e-05
-1.50812738891024e-05
-1.76809665687577e-05
-2.3639253489782e-05
5.17311756688758e-06
-2.67103145043563e-05
-6.84167729915547e-05
-2.52433728644117e-05
-2.75409376630563e-05
-3.97442120298972e-05
-6.00310414592667e-05
-1.42043440733027e-05
-5.06084741270792e-05
-5.77959379459052e-05
-4.40879637594728e-05
-6.24310228130135e-05
-2.83794257533678e-05
-5.33696154171673e-05
-3.62777131740173e-05
-9.84014066364092e-06
-4.65735914763198e-05
-4.45789399272712e-05
-4.11843123990067e-05
-5.55819405269471e-05
-1.99842088276611e-05
-2.16653578580434e-05
-2.40127145263525e-05
5.18391958966529e-06
-3.75450314464595e-05
-1.37699103329735e-05
1.30097388659227e-05
-3.20373957195197e-05
-6.92244237939641e-05
-2.86469928854007e-05
-3.09501987950831e-05
-1.07375681638288e-05
-1.86293981778575e-05
-4.70466874281353e-05
-3.20974863479618e-05
-3.76211060229405e-05
-8.56532542748009e-05
-4.02603817754842e-05
-9.69276920920886e-06
-3.90161740371114e-05
-7.73679734066507e-06
-4.94297660149996e-05
-2.32309172101929e-05
9.81444633488015e-06
-2.19347001194902e-05
-2.85148143260974e-05
-6.12757915262412e-06
-4.92360813005241e-05
-1.44727605038845e-05
-2.98782011347855e-05
-2.38588264348838e-05
1.01665926383898e-05
-2.10978080122942e-05
-3.62363177038572e-05
-2.90815242305128e-05
-8.75944626308442e-06
-5.31602599824904e-05
-2.21840178032291e-06
-4.85021512169366e-06
-4.17976467571526e-05
-1.29857138086059e-05
-2.18522386204031e-05
-4.27843509054697e-05
-3.70118659142224e-05
-1.92899922444017e-05
-1.95881982137527e-05
-3.63282415187727e-05
-1.4371422280007e-05
-3.04141840763746e-05
-5.58192280113707e-05
-4.15144787718211e-05
-3.57179721254966e-05
-4.67641126529239e-06
-1.60041058807482e-05
-4.19930212151024e-05
-2.94997880619481e-05
-3.47224210318617e-05
-1.96167698283262e-05
-1.4916151973917e-05
-3.94811797026894e-05
-5.42612780652733e-05
-3.00689457899669e-05
-1.04714326542755e-05
-1.5491861870828e-05
-3.13178083478664e-05
-4.74824791373758e-05
-2.72822515551783e-05
-4.93053764608719e-05
-3.11106054159175e-05
-3.88344937150686e-05
3.48656821616047e-06
-2.24920340643445e-05
-3.63567809315908e-05
-1.88934099371928e-05
-2.13308568443763e-05
-1.78325616147561e-05
-3.50370672784605e-05
-4.30607203071298e-06
-2.42030167561479e-05
1.30520576271834e-05
-1.25529351659946e-05
-2.53123678030199e-05
-4.68082495832707e-05
-1.03606894240279e-05
-2.86151906616493e-05
-1.5908294102567e-05
-2.94852916451339e-05
-1.29292652310791e-05
-5.54936954531056e-05
-5.090503814368e-05
7.32614707361229e-06
4.00780119912121e-06
-2.63516488229479e-05
-2.70689615522488e-05
-3.038891322412e-05
-2.43822992427971e-05
-2.10768167374859e-05
-4.28278182667041e-05
-4.02248349720251e-05
-3.7542202641729e-05
-2.48348489650827e-05
-2.5088010410924e-05
-4.0165693889703e-05
-1.07088451704956e-05
-3.72177301845839e-05
-1.35858508874396e-05
-3.59975909360725e-05
-1.03134387236421e-05
-4.87336219351839e-05
-2.25235545016291e-05
-2.34247453177316e-05
9.4901261444521e-06
-2.75404937832843e-05
-4.68658088363709e-05
-1.68071492372962e-05
-2.48532476924543e-05
-2.91265012724959e-05
3.05016437103611e-06
-1.45130474933584e-05
-2.41448268038878e-05
-2.7175889400963e-05
-5.83116570179148e-05
-1.0074250450477e-05
-2.07637259732321e-05
-4.33717127016083e-05
-3.16979225247613e-05
-6.02833299922824e-05
-1.01605324118535e-05
-1.77867192017654e-05
-5.58014682798267e-05
-2.90031411535287e-05
-3.84237815019565e-05
-1.77887339738647e-05
-1.49974555689992e-05
-8.07596265486969e-06
-3.37776853317252e-05
-2.09735854300625e-05
-2.90917319336777e-05
-5.66826164515387e-05
-1.79942514963313e-05
-1.84305750628138e-05
-1.58885327424752e-05
-1.40616555971528e-05
-4.12763825386467e-06
-5.38332326290656e-05
-8.20976188551065e-06
-5.76662466983684e-05
-1.59914779325971e-05
-3.85411965002518e-05
-1.44889868879033e-05
-4.53005947268769e-05
-3.05478496065838e-05
-1.35807330571754e-05
-3.89681522098e-05
-3.70876018713401e-05
-5.08319432196084e-05
-3.76177364530252e-05
-3.42599529094482e-05
-1.62083694882423e-05
-1.57482025744301e-05
-8.87376487084408e-06
-2.31608540228552e-05
-3.63713780689967e-05
-4.0402978444621e-05
-4.11524745197572e-05
-3.81940707451843e-05
-5.5578077649211e-05
-2.86715736021392e-05
-4.18879807937486e-05
-8.59661681435693e-06
-4.49167212401133e-05
-5.007858399676e-05
-5.88312913109844e-05
-5.31799706789576e-05
-2.2790638343515e-05
-3.41638619564013e-05
-2.72197388836091e-05
-2.42902399088195e-06
-2.59251204222034e-05
-4.97617986660737e-05
-1.7303723692442e-05
-4.47222506329701e-05
-3.14871844231273e-05
-2.51872170275176e-05
-2.56435423535503e-05
-3.30900683818133e-05
-3.00660720042932e-05
-1.39817602829166e-05
-4.3957787274858e-05
-2.25005479982014e-05
-2.66647197558701e-05
2.4821521873379e-06
-2.23925504696486e-05
-3.46784238958055e-05
-2.59432817566712e-05
-2.46391913524795e-05
-2.45160065638995e-05
1.18741069557613e-05
3.21029754898411e-07
-4.5159510338499e-05
-3.83960490186846e-05
-5.91247623585806e-05
-3.48142813543528e-05
-7.65058996300525e-06
-5.8877377704501e-05
-3.17445842725743e-05
-6.07711886353413e-05
-2.47216954278182e-05
-4.14521066285002e-05
3.97383819221815e-06
-2.44313434568423e-06
-4.12723389481811e-05
-3.10567789354603e-05
-3.12492260365418e-05
-3.60409356554889e-05
-2.07638205660264e-05
-3.28940087424538e-05
-5.27276553103073e-05
-2.93368135455575e-05
-5.06978369478378e-05
-2.77737773009399e-05
-5.38432478930794e-05
-3.83517020944366e-05
-2.26814063521979e-05
-3.75838031334061e-05
-2.29516162284292e-05
-3.29688997565808e-05
-2.9960453560586e-05
-4.0158136001448e-05
-4.32336298244732e-05
-2.23089322344579e-05
-1.27658112318425e-05
-2.76926917071154e-05
-1.29840384500675e-05
5.28285293140331e-07
-2.23537490292205e-05
-1.27926142851168e-05
-2.11944447220767e-05
-1.40834729883762e-05
-4.35965776371672e-05
-4.09482220225229e-05
-2.93650290672865e-05
-4.57681492255521e-05
-2.83392833577157e-05
-1.96415837019265e-05
-3.38567870952722e-05
-8.23705247418813e-06
-3.83354722854792e-05
-1.8616270464414e-05
9.75200599360576e-06
2.72228964476217e-06
-3.93993914258712e-05
-3.99537838586148e-05
-4.61150787280558e-05
-5.80692424551786e-05
-2.39344845612149e-05
-2.43367506613601e-05
-1.72639978761274e-05
-4.77303121981887e-05
-1.98382097356976e-05
-1.0528438639186e-05
-3.97047871618285e-05
-1.66423374314271e-05
-3.09230475327968e-05
-4.6568011860443e-05
-5.76921866156984e-06
-3.16981210165636e-05
-4.17600375545324e-05
-1.55638952437396e-05
-2.09851376804199e-05
-4.42073641394221e-05
-3.04983202503629e-05
-3.64687955279902e-05
-2.97458438704429e-05
-5.20219642405221e-05
-3.24200582567152e-05
-4.92175746165107e-05
-2.9843464619479e-05
5.77811742521239e-06
-1.14727205679627e-06
-4.51392403525858e-05
-2.22251805824539e-05
-4.46182161366379e-05
-5.39306063748401e-05
-3.49441747002233e-05
-2.00130179911487e-05
-3.5149114709164e-05
-2.98553873728623e-05
-2.08780460514269e-05
-2.81094588582711e-05
-1.45422892753312e-05
1.12774468376228e-06
-4.74590789223422e-05
-5.95047141681695e-06
-4.77766485375411e-05
-5.31342547725063e-06
1.27775393612633e-05
-3.95297405919531e-05
-4.88318691652955e-05
-1.57443074552926e-05
-2.15360488833358e-05
-2.63937443353695e-05
-1.89667748066247e-05
-3.5359376280973e-05
-3.99715719994166e-05
-4.96239466387191e-05
-2.88805989367092e-05
-3.83841722769689e-05
-4.56428339255665e-05
-2.09070801017041e-05
-5.17667338186602e-05
-1.64717915623722e-05
-2.44235993642497e-05
-4.76273506770443e-05
-1.51069482806119e-05
-1.15861465409235e-05
-5.42697393670417e-05
-3.32818889719054e-05
-2.79089506874328e-05
-4.55172199468979e-05
-5.10351966995872e-05
-3.19873106075442e-05
-2.27090218158838e-06
-1.93260045811253e-05
-8.94470720886259e-06
-3.24803203967634e-05
-2.17268226458532e-05
-6.06533274871923e-05
-1.27664906298914e-05
-2.52784288854244e-05
5.80264423829105e-06
-1.92583309632939e-05
-3.9993612991664e-05
-1.73490612554306e-05
-4.26157988384831e-05
-2.32126349661032e-05
-4.41373254214272e-05
-3.84918375160374e-05
-3.81280996702837e-05
-3.14811060023096e-06
-2.40062789672725e-05
-3.6526882203458e-05
-4.1272916354575e-05
-1.97271411160607e-05
-4.66818064380066e-05
-4.81053987794956e-05
-1.12170387998487e-05
-2.53699482887493e-05
-6.51350241329583e-05
-1.71065895982005e-05
-5.60226779932632e-05
-2.68317796716658e-05
-4.19894970755684e-05
-4.16169067592968e-05
-1.90253675938025e-05
-5.98767688717252e-05
-2.91693971082022e-05
-2.17467308551045e-05
-1.08185921900443e-06
-3.86391895808397e-05
-4.17135974005623e-05
-4.10253139438097e-06
-4.26060268491018e-05
-4.30964024797668e-06
-4.59999447433917e-05
-6.02560022560908e-05
-2.85523567711885e-05
-1.97285428053157e-05
-3.48558951343638e-05
-2.82398188522726e-05
-5.78378595468417e-05
-4.74233797905081e-05
-3.46467552885161e-05
-4.5138225873444e-05
-9.79963852893987e-06
-1.16520850411056e-05
-3.77297491440159e-05
-2.8234145705739e-05
-2.70370258619228e-05
-5.6704340882239e-05
-5.68206154639302e-05
-3.97767343350173e-06
-2.31902567760132e-05
-2.21485303284259e-05
-6.7132731525242e-06
-2.71461096995048e-05
-3.40638172835075e-05
-1.55732903162703e-05
-2.16804366587847e-05
1.6586414706653e-06
-1.62739978384254e-05
-3.6025908197914e-05
9.15740986898199e-06
-3.84701504088219e-05
-1.73856779396148e-05
-5.45770035214388e-06
-1.35363577390419e-05
-2.2000145058514e-05
-5.71498349276796e-05
-1.82310720405994e-05
-1.19799125378459e-05
-2.33672226634019e-05
-2.16621247815347e-05
-2.85045760703421e-05
-3.40407179244652e-05
-1.10552813632397e-05
-4.35337959663092e-05
-3.77214020191076e-05
-5.13450364764643e-05
-1.28264524565277e-05
-3.10651629681605e-05
-3.61513624177531e-05
-4.4335848527227e-05
-5.01249695617489e-05
-1.22214252163682e-05
-2.61677581205499e-05
-4.05179042528212e-05
-2.81800979961984e-05
-1.75938293938507e-05
-2.21847516621542e-05
-6.53215003990234e-05
-8.93229186821229e-06
-6.25528588658128e-05
-2.94358190138639e-05
-3.29531280653787e-05
-4.86594731060711e-05
-2.31760582691904e-05
-7.75600228736229e-06
-1.04557633374188e-05
-3.11130415273404e-05
-3.89058107271315e-05
-5.65024967075909e-05
-3.93026900948304e-05
-1.09483154392899e-05
-1.73453826859921e-05
-1.39927457495291e-05
-1.1032555181499e-05
-6.44732125428199e-06
-4.24065672693294e-05
-2.06482526965601e-05
-3.6127007510867e-05
-5.61915494796821e-05
-1.04604988382135e-05
-7.15391843205277e-06
-2.68251660650338e-05
-3.71255693083557e-05
-6.93571901332743e-07
-3.75703904182426e-05
-3.30891488008493e-05
-4.10215369202704e-05
-2.85483211664554e-05
-6.73894963181497e-05
-3.72323077655729e-05
-6.69575752331757e-05
-2.06296714823175e-05
-9.10698684368022e-05
-7.97708626962102e-05
-2.44466971594265e-05
-2.85222776500526e-05
-7.55534451190555e-06
-1.58941555316398e-05
-5.53018216420701e-06
-7.5083397599133e-06
-2.97612843540507e-05
-4.15529176092943e-05
-3.6712113340035e-05
-5.86217101239414e-05
-4.14789829965804e-05
-2.4886140502686e-05
-3.4736746549337e-05
-2.73990959270351e-05
-3.67784638904332e-05
7.13958707123651e-06
-7.18135873581018e-06
-5.40108288098932e-05
-1.96350561748505e-05
-2.40428516039676e-05
-3.90474401885724e-05
-3.65667249288216e-05
-1.39486886460087e-05
-5.06807228550887e-05
-4.94081298389495e-05
-1.39106142892989e-05
-2.54675755036044e-05
-4.34817035517412e-05
-4.65541701189558e-05
-5.15509551093059e-05
-3.05747821009476e-05
-2.95827666556958e-05
-5.14266541949606e-05
-6.0703354742068e-06
-3.3940419886513e-05
-4.52027385790399e-05
-4.02463295703473e-05
-3.33874484113975e-05
-3.2327254018077e-05
-1.97699176446287e-05
-3.74058186105317e-05
-5.09662346682545e-05
-9.97092309268502e-06
1.49165096366458e-05
-4.40930759295406e-05
-3.8349980935138e-05
1.42847324786209e-05
-1.05372231684398e-05
-3.80461743743942e-05
-3.50552280848929e-05
-1.22422374697534e-05
-3.32366372418527e-05
-4.3855177235536e-05
-3.78170038288633e-05
-2.51175143872033e-05
-4.45758512773625e-05
-3.59814462529832e-05
-9.50233154129937e-06
-3.8640973754443e-05
3.15291604773285e-06
-3.620544758286e-05
-4.36609927526059e-05
-2.02189654798448e-05
-2.26901099801823e-05
-2.03988335211729e-05
-2.69771152968246e-05
-2.48237958412155e-05
-1.63565585881601e-05
-4.220866405264e-05
-2.77732343292222e-05
-5.39779015449472e-05
-3.68044408152105e-05
-2.03717403702991e-05
-3.72228276499946e-05
-2.24226843966036e-05
-3.72751951371116e-05
-5.48516808947003e-05
-1.71332364899937e-05
-9.65158463984518e-06
-1.88494553848238e-05
-7.57980569023878e-06
-4.08156413431468e-05
-3.34827510512393e-06
-3.30976933313043e-06
-4.04357367374528e-05
-2.65320494143803e-05
-2.15757434076002e-05
-3.71230070040774e-05
-4.45773322683707e-05
-5.26229069120688e-05
-2.93787729460247e-05
-4.3715561720403e-05
-3.35415812201923e-05
-1.97942319675892e-05
-2.90804221298187e-05
-4.66382669752432e-05
-4.69656675718989e-05
-3.10759519182849e-05
-1.68726136508467e-05
-2.36633160309758e-05
-1.55666920860552e-05
-4.31435130962767e-05
-1.50192902612773e-05
-3.94027255293897e-05
-3.39363240265023e-05
-2.19760377407132e-05
-2.03421781475163e-05
-1.68052794315562e-05
-6.81462084413438e-06
-3.46426711371623e-05
-2.08559469764229e-05
-5.12040645755575e-05
-5.00470984458468e-06
-3.81899189481443e-05
-7.46317956086992e-05
-2.66007925258871e-05
-2.99363704038225e-05
-3.35598968486122e-05
-4.85543143946597e-05
4.36852424456093e-06
-3.36106600445851e-05
-1.31832725611484e-05
-4.20118066072402e-05
-2.2513197848445e-05
-5.11906341412096e-05
-2.14211649054097e-05
-3.33856871445034e-05
-4.32229666016344e-05
-5.51525421942031e-05
-6.69739825247263e-05
-1.52639749115151e-05
-6.3031520966809e-05
-3.04008505824745e-05
-3.49138906126649e-05
-2.34904442031617e-05
-1.40013214112881e-05
-1.85026481950484e-05
-6.38794436154602e-05
-4.31284531243601e-05
-2.5321837691421e-05
-4.4491416170565e-05
-1.24018863016334e-05
-2.81726528051918e-05
-2.24962687556442e-05
-2.63978823130456e-05
-3.79549892024132e-05
-1.48928026632855e-05
-2.93912568148492e-05
-5.87043023678488e-05
-5.1988960120112e-05
-1.91553565316443e-05
-5.02633648312061e-05
-2.72414201239824e-05
-2.23964612328548e-05
-2.2172113620177e-05
-3.66648665673063e-05
-3.5113492072916e-05
-3.02950816722157e-05
-1.40327021959682e-05
-2.52731548899545e-05
-3.54829318776318e-05
-2.21546317030644e-05
-3.3453940689332e-05
-3.39296073137926e-05
-6.09595705682813e-05
-3.4591822176208e-05
-2.13625663545415e-05
-1.6187830707853e-05
8.74462465181397e-06
-4.12819856124362e-05
-5.47870986980152e-05
-4.09744344563121e-05
-2.03196028634922e-05
-3.98526490021468e-05
-9.68478040602145e-06
-4.08566106074176e-05
-2.03747078341936e-05
-2.79286051612333e-05
-2.48868681417739e-05
-4.32211950768202e-05
-3.87433389917209e-05
-4.7366765903066e-05
-2.84783022163946e-05
-5.46902819613071e-05
-4.69449439085939e-05
-3.21199172080288e-05
-2.99462051068107e-05
-4.85869272244281e-05
-2.97951115607308e-05
-2.51290486302153e-05
-4.5652867856485e-05
-5.65140914885868e-05
-5.10611844841771e-06
-4.52357713709762e-05
-2.23880061738196e-05
-3.03972950851166e-05
-2.41192845622451e-05
-2.88266919131296e-05
-2.63353201736374e-05
-2.15307327589951e-05
-4.81259992036234e-05
-1.43628335811571e-05
-2.11590031534275e-05
-1.41967156505187e-05
-2.8639879018372e-05
-3.45760803861586e-05
-3.09569742527787e-05
-3.05696519511548e-05
-1.66261789255759e-05
-1.00141506417069e-05
-5.08401631148292e-05
-3.20933472003276e-05
-9.54841313808084e-06
-1.71308814023512e-06
-3.18739415408509e-05
-2.52173916434251e-05
-1.47048564929794e-05
-4.38619054944764e-05
-3.21275156488588e-05
-1.07060161418918e-05
-1.57665564192029e-05
-2.94810413762065e-05
-9.23043134692106e-06
-3.84757672866913e-05
-4.22159604446712e-05
-3.07027334478694e-05
-3.08617317990683e-05
-3.38578012024322e-05
-3.49743427573127e-05
-2.55913780233986e-05
-2.23869802358689e-05
-2.08177886651209e-05
-3.65390276980439e-05
-5.77772690894492e-05
-1.3798474340164e-05
-2.96725180557481e-05
-4.25850237489871e-05
-2.8132120384028e-05
-1.27083060526278e-05
-2.74122471866255e-05
2.41825192806324e-06
-1.77721855121073e-05
-1.22496748457981e-05
-4.94811035052765e-05
-1.21525960717604e-05
-3.29952950564661e-05
-4.21727667605793e-05
-2.83060035455408e-05
-3.93204760529793e-05
-2.2321045467674e-05
-2.7537448167099e-05
-7.92968056647799e-06
-5.09267257652029e-05
-2.08733331797663e-05
-2.96036540472256e-05
-5.66622203177726e-06
-4.6024880304582e-05
-4.2788990494625e-05
-1.41177499021774e-06
-5.12100025124626e-05
-8.98790608755277e-06
3.47222926452048e-06
-3.20570604953355e-05
-4.68576755206685e-05
-3.8255780826148e-05
-5.87288434813223e-05
-2.18296791475606e-05
-1.54330228966204e-05
-2.91554410740991e-05
-3.9729220776881e-05
-3.92124231595866e-05
-5.35689054065029e-05
-1.61081435275279e-05
-3.176077823794e-05
-1.6912361418616e-05
-5.18527708787508e-05
-3.62110862250759e-05
-3.01247853792756e-05
-7.38281459231939e-06
-6.41674535838878e-05
-8.63986020600426e-06
-3.06105607749696e-05
-3.85083138441324e-05
-2.55228736867498e-05
-3.22302794902426e-05
-8.46530192819252e-06
-2.00409649748909e-05
-4.31834213235237e-06
-4.82557746876871e-05
-4.88180939453087e-05
-4.95070799991411e-05
-3.81234748096742e-05
-2.48676887588606e-05
-4.98935553890939e-05
-3.94751030830133e-05
-3.14441495731497e-05
-1.14313076745795e-05
-6.88250532509901e-05
-4.25394852455768e-06
-2.98935107829908e-05
3.12832983323515e-07
-3.93398538325343e-05
-2.19729734924204e-06
-2.26281158851766e-05
-3.77966745843945e-05
-3.37868207643822e-05
-1.28780186057736e-05
-5.31837066836008e-05
-3.36469578944006e-05
-4.43293694072875e-05
-3.25839490609273e-05
-3.03551109743471e-05
-2.47812116451893e-05
-5.53750949109962e-05
-2.96369961148561e-06
-2.57554619850981e-05
9.25923952869365e-06
-3.11464467484913e-05
-3.59303324052527e-05
-9.27784723887427e-06
-3.79623424321802e-05
-2.00286004175344e-05
-4.26112997669639e-05
-4.17951860298564e-05
-1.6254498578608e-05
-5.11149690480799e-05
-2.80391383178838e-05
-1.52485850671764e-05
-4.89679875163785e-05
-2.15277746586168e-05
-1.18229030672775e-05
-4.45606840621959e-05
-3.68302429729843e-05
-3.50569363056201e-05
-4.56173676452912e-05
-1.662451056147e-06
-4.8501591345427e-05
-4.13213809817088e-05
-2.52832041323983e-05
-5.31376135906826e-05
-2.39443838203411e-05
3.90206805931487e-06
-4.03917512572487e-05
-1.12021728335035e-05
-2.06073567952836e-05
-6.58947544998672e-05
-3.21832994146528e-05
-4.82759745117852e-05
-2.91845421639286e-05
-1.08124924591453e-05
-1.94098829890478e-05
-3.13136585449794e-05
-1.37393344423028e-05
-3.94765162023201e-05
-2.35827660040401e-06
-7.05966125324016e-05
-2.32603784662232e-05
-5.50709132174168e-05
-3.24452707611946e-05
-4.48329907853455e-05
-6.48185151936312e-05
-5.52982013308384e-05
-6.10487866789105e-05
-8.97272343223968e-06
-4.03809171905694e-05
-2.32533331322087e-05
-2.92024682607994e-05
-2.64184877086694e-05
-6.7352660011915e-05
-3.39758523010212e-05
-4.84174589674762e-05
-4.14965737101702e-05
1.11959663096238e-05
-2.89679148960901e-05
-6.16998440435398e-05
-1.1313895154002e-05
-5.20836519854321e-05
-3.75314181837056e-05
-2.86442205890524e-05
-3.00376161747817e-05
-4.43495008562722e-05
-2.94569889823422e-05
-3.97580117408296e-05
-3.8268793863666e-05
-4.77344814287315e-05
-3.4384477495286e-05
-2.8513209974418e-05
-5.7777747966438e-05
-3.35700646423273e-05
-3.44580790219196e-05
-3.3593235099499e-05
-2.92535779075882e-05
-6.93214048099239e-05
-3.3237407448689e-05
-4.93227939579603e-05
-6.60051426415866e-05
-3.45021658866882e-05
-2.78928634797346e-05
-3.50269212326234e-05
1.18224382593575e-05
-3.94148249956137e-05
1.3682848923966e-05
-2.05959273454541e-05
-2.18851336566642e-05
-3.81616959471106e-05
-3.10324023511961e-05
-5.34652398793689e-06
-3.46063343186647e-05
-5.48807867081498e-05
-2.36352678318597e-05
-3.39823589738499e-05
-4.24725631204194e-05
-3.51215019689462e-05
-1.88316668430091e-05
-3.34012202585088e-05
-2.88636938390533e-05
-2.03019238877297e-05
-9.77124774054723e-06
-4.01704946380727e-05
-3.38952422723941e-05
-3.65820977829633e-05
-3.9665991487607e-05
-4.33283854288285e-05
-3.72762832684763e-05
-7.29134594158231e-05
-4.00405313192962e-06
-3.91410667098726e-05
-1.07621650882629e-05
-3.45503124382393e-05
-4.84062990318261e-06
-7.12685898470879e-06
-4.35878494458365e-05
-4.21008382011346e-05
-2.97551637493948e-05
-2.18433424440842e-05
-2.78336473865465e-05
-3.99801633748248e-05
-1.70010851687018e-05
-6.88409274146335e-05
-6.7495840964027e-06
-4.21118139558389e-06
-5.07269176255184e-05
-6.25113193648212e-06
-6.59447493450462e-06
-6.39758319385313e-05
-3.76108425475069e-05
-3.8747675054087e-05
-2.95467292764313e-05
-2.64342517086713e-05
-1.96828130399652e-05
-2.86253247146266e-05
-4.94438307375916e-05
-2.31659439035096e-05
-3.61882319789521e-05
-4.69675961643005e-05
-4.22319058486431e-05
-3.77349857485442e-05
-2.07003791965772e-05
-2.11197553579674e-05
-1.42190364046226e-05
-2.49337389532633e-05
-5.60686478737336e-05
-2.63652379657239e-06
-5.19589239917747e-05
-5.06236405517623e-05
-5.23985127441945e-05
-4.51864493020547e-05
-1.75182339302298e-05
-3.27734411828405e-05
-5.57233057676629e-05
-1.31166983088329e-06
-3.5379368975083e-05
-2.99871143343362e-05
-2.95238351999716e-06
-3.76117903679868e-05
-3.26746205648598e-05
-2.28398945315875e-05
-1.7131239986158e-05
-4.7081575586809e-05
-2.48812768429618e-05
-3.07820716309743e-05
-1.91860973388092e-06
-5.13226503244245e-05
-3.78900029336016e-05
-1.2148654230716e-05
-3.51151719705911e-05
-5.19201233213641e-05
-4.75423151557278e-05
-3.12603815465777e-05
-2.78078621974563e-05
-3.49660588191943e-05
-2.27829846922428e-05
-3.41521381980256e-05
-4.43798565956031e-05
-3.88311160526897e-05
-3.45923136085062e-05
-3.70595645180091e-05
-3.33629187847289e-05
-1.09205481355278e-05
-1.8936831159356e-05
-2.22399273032421e-05
-2.9840024059204e-05
-5.48757959784984e-05
-1.30233856642269e-06
-1.31583991132782e-05
