# Supplementary material for: Research on computational propagation and identification of mine microseismic signals based on deep learning
Source: PLoS One. 2025 Oct 22;20(10):e0334641. doi: 10.1371/journal.pone.0334641 (PMC12543183; doi:10.1371/journal.pone.0334641)
Supplement: S8 Data — (ZIP) [file pone.0334641.s008.zip › 000100900002714.xlsx_0.txt_24.txt.txt]

-2.37465915357654e-05
-2.21160440544511e-05
-4.56014816803171e-05
-3.30274959768676e-05
-3.47089553583544e-05
-4.04866559563664e-05
-1.38922692797504e-05
-2.26955109329111e-05
-7.46658881160328e-06
4.25324590879168e-06
-2.03626030276051e-05
-5.83543060807619e-05
-2.02128004766302e-05
-4.76451416442291e-05
-2.99035763416186e-05
-4.02220549970054e-05
-3.34341682432763e-05
-9.82982581250895e-06
-5.04402974398012e-05
4.59821788641145e-06
-4.11384851321223e-05
-3.08052204191067e-05
-2.24529961997553e-05
-1.52462397821809e-05
-2.61775719989406e-05
-1.21611735169319e-05
-2.55149559915756e-05
-3.1526600587852e-05
-4.47960903942029e-05
-1.61825741477995e-05
-6.65672526244212e-06
-1.85621541490807e-05
-2.38735222446182e-05
-4.24748063198319e-05
-4.15995911762027e-05
-4.21181262951155e-05
-3.71816811141045e-05
-7.22837329531218e-05
-9.17790986104736e-06
-2.50211761922198e-05
-3.42733448247624e-05
-3.10391196088047e-05
-1.67775380444037e-05
-2.98963017232955e-05
4.92875808733805e-06
-1.13443212778964e-05
-6.01604101782745e-05
-4.18977941141579e-05
-4.44775351720843e-05
-1.25944084006949e-05
-4.28716509370642e-05
-1.82538645192186e-05
-5.45331247754029e-05
-4.19638968167563e-05
-1.34757527386408e-05
-2.62937088001677e-05
-5.26233700204572e-05
-3.88425664807802e-05
1.74760625612434e-05
-4.34330405481725e-05
-2.6972613169273e-05
-1.12435109345175e-05
-3.47508140022065e-05
-2.32912212716011e-05
-4.35496486150824e-05
-1.24375955287189e-05
-2.64988526576786e-05
-4.13289435038831e-05
-3.91503065890156e-05
-3.96299022262283e-05
-3.27839609985813e-05
-2.75949640015048e-05
-2.81057574988778e-05
-5.94396003709546e-06
-2.77668869265557e-05
-2.07262082533897e-05
-7.08365596657191e-05
-2.37447153610745e-05
-1.29669699683021e-05
-2.5544303190797e-05
-2.95294082758204e-05
-1.80498053432325e-05
-3.79924852881181e-05
-1.23120709371943e-05
-3.49351345915343e-05
-3.49421582048487e-05
-2.79199003112826e-05
-2.72451007754194e-05
-4.45466349306963e-05
-1.43275749276347e-05
1.93179529139027e-05
-2.9129854272396e-05
-4.9716553426184e-05
-6.0210028319693e-05
-2.68383304501434e-05
-7.68002711325442e-06
-3.8357890706733e-05
-5.48052037039197e-06
-2.60053243944772e-05
-7.19802932891291e-06
-3.29017855436272e-05
7.72587787189604e-06
-2.79850406799487e-05
-1.99856078145137e-05
-3.53340215627236e-05
-4.44685511752773e-05
-5.92121736212609e-05
-4.73138462659213e-05
-1.31498243986124e-05
-4.95109641727884e-05
-5.37782053444358e-05
-3.21652010803156e-05
-4.17469199912018e-05
-2.97697951620172e-05
-2.59398685515248e-05
-2.53430088385534e-05
1.30151624211424e-05
-3.5328643566162e-05
-1.95628535991864e-05
-3.40487276985278e-05
-3.86810768947041e-05
-1.2572781616966e-07
-3.5244655052384e-05
-1.42882848992674e-05
-3.38332448405612e-05
-9.77602032905217e-06
-3.31640500279701e-05
-5.67063179433076e-05
-1.11162703790213e-05
-4.77850398477226e-05
-4.36305781366292e-05
-4.40292681764749e-05
-8.68748737423642e-06
-1.27343299961336e-05
-2.94572282775779e-05
-2.564125995078e-05
-2.27837219898932e-05
-6.87490479021084e-05
-3.22494464604018e-05
-1.52941403694573e-05
-2.41939483090672e-05
-1.11715211352038e-05
-3.82376229747306e-05
-3.05252866909524e-05
-6.68054250172866e-06
-1.90105669671353e-05
-1.28302570996087e-05
-2.44394481213072e-07
-8.368644702828e-06
-5.62880926684359e-05
-5.71429054047281e-05
-1.80561276107049e-05
-2.87872591659338e-05
-1.16317640413698e-05
-2.61497260899098e-05
-3.40732143388011e-05
-3.62401426647775e-05
-2.91247878478546e-05
-5.34560745288127e-05
-2.07091944373457e-05
-2.80271425718745e-05
-1.61154582842284e-05
-3.83318675012825e-05
-4.61968470165464e-05
-2.07677574270462e-05
-2.7589867680472e-05
-5.76771838611578e-05
-2.95228813816746e-05
-3.25224347782581e-05
-5.06931294645972e-05
-2.05263547586204e-05
-4.43226801076554e-05
-2.25034816572874e-05
-4.34282232650989e-05
-3.78618544182821e-05
-3.22986925425142e-05
-8.5282010742631e-07
-7.18415786224139e-06
-3.40864465440299e-05
-3.51961097728814e-05
8.83390514391316e-07
-4.98294602286556e-05
-2.61186385448145e-05
-2.36112399357997e-05
-2.46210552397625e-05
-4.48393857775399e-05
-3.16809830792118e-05
-4.59316698583844e-05
-3.32455876583166e-05
-3.46840508181474e-05
-6.50547326355248e-05
-4.34125914982766e-05
-1.95614798294537e-05
-1.33860986535091e-05
-2.02476472871739e-05
-3.73896243742143e-05
-3.55977526326132e-05
-2.26430110541593e-05
-3.72887740749769e-05
-2.53442746144205e-05
-1.46447830189828e-05
-1.33173345759914e-05
-1.96791919610034e-05
-2.22051407972283e-05
-7.32239464659314e-05
-9.10734259633938e-06
-3.48606604449941e-05
-3.13216288644656e-05
-3.20946350239079e-05
-5.99236571089884e-05
-1.71874110497833e-05
-2.89274449807752e-05
-2.85996266020916e-05
-1.94386583598805e-05
-2.96542688866816e-05
-3.12088420963142e-05
-2.90422334455944e-05
-3.98415057011158e-05
-2.49400244095254e-05
-2.05184045882887e-05
-1.61388495098012e-05
9.61630055047947e-06
-2.38337586397392e-05
-6.95184222933055e-05
-3.97317206177568e-05
-2.87675053517734e-05
-1.86276222583431e-05
-1.28897578710318e-05
-1.94442318870434e-05
-6.14640073213612e-05
-3.07134084679496e-05
-1.00919007244321e-05
-3.57137557723667e-05
-3.47148035332031e-05
-2.41444171806177e-05
-3.1074851737073e-05
-2.1314600151824e-05
-3.68942731570554e-05
-3.69715602388602e-05
-3.83466848779504e-05
-3.36961398458737e-05
-2.70739224465914e-05
-1.64382884134549e-05
-2.80499739922857e-05
-2.12715368671481e-05
-3.41079199876029e-05
-2.70556672547597e-05
-3.07405987911293e-05
-4.69077331153735e-05
-2.91008582077531e-05
-2.19293206806223e-05
-5.32627027191935e-05
-5.61150975462139e-06
-2.16207957314581e-06
-2.74830608170278e-05
-4.81937838889218e-05
-1.48628817254517e-05
-6.11589350189768e-05
-3.60495576143511e-05
-5.04366212101709e-05
-3.49040414104055e-05
2.7830080779723e-06
-3.84534510190433e-05
-2.93948501626514e-05
-2.81213166216776e-05
-3.33471752802024e-05
-1.72329475586531e-05
-1.91543516953056e-05
4.44708204702569e-06
-5.60607852552407e-05
-2.60641899230266e-05
-3.27380420414182e-05
-1.89694005869338e-05
-4.69151782470525e-05
-5.1636847046575e-05
9.02267293049163e-06
-1.62964219092438e-05
-1.14471743961639e-05
-4.37568726711581e-05
-2.44864690578972e-05
-1.07855463296583e-06
-5.03210199954585e-05
-5.26283710871312e-05
-1.07644880475574e-05
-3.82576197299268e-06
-2.06777180131709e-05
-2.43920272694821e-05
-4.10131134747338e-05
-2.66627670936687e-05
-2.42322238878181e-05
-2.82971699470492e-05
-4.68566390523895e-05
-1.33990933565578e-05
-6.24596199567657e-06
-1.72116616505426e-05
-5.60023967780004e-05
-1.29610295177303e-06
1.68831281157634e-06
-2.80326493163344e-05
-4.3360972155736e-05
-1.36692794731745e-05
-2.04286035423331e-05
-2.40535733138446e-05
-4.32808987519867e-05
-5.29464811647367e-05
-5.63431742297203e-06
-1.4462541925988e-05
-3.13205156284784e-05
3.06796400519235e-07
-1.48076230434152e-05
-4.68745857693362e-05
6.32981470311114e-07
-1.17330497120467e-06
-2.42385158504476e-05
-3.32277936867275e-05
-3.38957891240035e-05
9.09641630409826e-06
-4.71674504447094e-07
-3.16654667602045e-05
-2.01118994131179e-05
-4.2827537256825e-05
-7.4300029211425e-06
-6.03809189310395e-05
-6.372340884616e-05
-2.31491271745318e-05
-3.42925287915666e-05
2.76477003651456e-06
-2.9321605356432e-05
-5.64057820559338e-05
-1.57607275453535e-06
-2.08947621759606e-05
-3.45399738439381e-05
-8.86987469558831e-07
-1.8531433974467e-05
-2.61204480309527e-05
-8.06833453351798e-06
-5.20926040128983e-05
-2.33148300780468e-05
2.89974501129877e-06
-2.09518868319211e-05
-4.40024224641231e-05
-1.03771077851855e-05
-1.34333885500385e-05
-1.77539245842989e-05
-3.77828215210282e-05
-5.09827213025417e-05
-3.99222578180733e-05
-9.90509812710789e-06
-1.03268027089584e-05
-5.08383439559005e-05
-2.66657846704503e-05
-1.69120022455066e-06
-2.59440297032488e-05
-1.72608980343383e-05
-6.31090278886077e-06
-2.11966737412168e-05
-2.86200890977106e-05
-3.06874630050085e-05
-3.77681997275333e-05
-9.43327269162417e-06
-5.17695463417136e-05
-4.83578596914599e-05
-8.18099732653247e-06
-3.45778279159744e-05
-5.10015625761673e-05
-3.11893337891932e-05
-2.44802129720195e-05
-3.31502796508559e-05
-2.45055141191779e-05
-2.2895502666221e-05
4.98809142855381e-06
-3.4171273630464e-05
-3.22348533595653e-05
-1.15331451126892e-05
-3.63576754237232e-05
-2.10196927182505e-05
8.13239633825048e-07
-1.9327860942787e-05
-1.90743320061549e-05
-1.49700340534033e-05
-5.81733430693434e-05
-3.80515757061037e-05
-3.49255573523776e-05
-4.05628252819002e-05
-5.40780083702958e-05
-3.06536092377035e-05
-3.23217331137829e-05
-4.47481757880146e-05
-4.82831310065222e-05
-4.68771124142147e-05
-1.30773271744028e-05
-5.08070537205652e-05
-5.68676057359084e-05
-6.684271734909e-05
-5.27567942316684e-05
-1.78678172084338e-05
-5.51259802825197e-05
-5.1933635703781e-05
1.01101436475134e-06
-3.65672343525219e-05
-2.92647013507441e-05
-6.50009794070833e-06
-2.58050532698046e-05
-3.92897106907316e-05
-1.73803394323507e-05
-5.15329911925293e-05
-2.92509157173422e-05
-1.94377571259079e-05
-2.64817976140505e-05
-3.2410795651652e-05
-2.54294584395715e-05
-2.81133984594673e-05
-6.43310877405754e-05
-2.68305246589171e-05
-1.76092386893396e-05
-1.60215528406296e-05
-1.98473913417903e-05
-2.12214505138891e-05
-2.1164472221318e-05
-4.30077123612805e-06
-1.22461253918938e-05
-1.04848131577728e-05
-1.43861331378269e-05
-1.35924443099154e-05
-5.64022497192951e-05
-7.35646717477467e-06
-1.27917302228072e-05
-4.77443127970815e-05
-2.72576257644084e-05
-4.57678878151538e-05
-1.03850729743728e-05
-4.07574796378037e-05
-6.90544828640749e-05
-2.84333341977012e-05
-2.1720028521579e-05
-1.29534443656051e-05
-1.35710104609589e-05
-2.62267968597421e-05
-5.41086196997478e-05
9.73632949997173e-06
-4.17853633012546e-05
-1.03795593208482e-05
-4.89313235870608e-05
-5.79012927255149e-06
-2.66237253677243e-05
-5.80622352307273e-05
-1.17138894513296e-05
-2.19990488912929e-05
-5.39176674270675e-05
-2.63136137757487e-05
-4.78394944951206e-05
-1.28206739707178e-05
-3.4165017869866e-05
-4.72065414806251e-05
-1.86660432579635e-05
-1.66419078122671e-05
-1.68022403348949e-05
-3.12068958601717e-07
-2.9891327883169e-05
-1.66186868598033e-05
-1.74026324550728e-05
-4.64841651595371e-05
-4.3360620421932e-05
-3.6672401308685e-05
-4.4563799336283e-05
-2.13612278126343e-05
-3.09829287703072e-06
-4.67985353623442e-05
-1.63258428731265e-05
-3.8467413815379e-05
-3.18999602706421e-05
-1.94037925962762e-05
-2.57033940323632e-05
-3.30075027003071e-05
-2.86731735261775e-05
-2.93741953868086e-05
-4.35254504777221e-05
-4.39483028523933e-06
-3.56604191437082e-05
-3.87931934156859e-05
-2.28102559213711e-05
-2.27365618667986e-05
-3.64025689191495e-05
-4.42403776750996e-05
-1.74118130425355e-05
-3.66866154962405e-05
-4.87433601309447e-05
-3.87742188604878e-05
-1.40080438732826e-05
-4.62255351276106e-05
-1.73646067627783e-05
-3.41017283400758e-05
-2.46082077433138e-05
-3.08334694392135e-05
-1.52993505112091e-05
-2.79862113482314e-05
-3.35606556633894e-05
-2.03169055846444e-05
-2.6601400443057e-05
-4.02715624945379e-05
-3.61575157323626e-05
-2.57471396806068e-05
-3.77424143270531e-05
-2.96195556634875e-05
-2.56964071529556e-05
-3.52905758438507e-05
-2.99317380698291e-05
-4.63007405130327e-05
-1.54657911552891e-05
-4.21166102543961e-05
-2.73269500058416e-05
-2.35174150028024e-05
-1.95822020362757e-06
-2.57115302514732e-05
-3.42829646900827e-05
-3.04964452157409e-05
-6.9263839816663e-05
-2.71395648673168e-05
-1.12266298606559e-05
-5.58563666929544e-05
-2.67089252934876e-05
-2.95471149393596e-05
-3.90371822020065e-05
-5.19519602492484e-05
-6.67643301452543e-06
-2.96432132107808e-05
-2.50819303228265e-05
-3.4295270394479e-05
-3.62695647503224e-05
-3.27932306416597e-05
-2.47842308893959e-05
-1.98997470513143e-05
-1.14039395979466e-05
-5.34189997126184e-05
-4.98182992614204e-05
-3.06498154905621e-06
-4.9351217443727e-05
-6.45053457260964e-05
-3.22222229904755e-05
-3.74455961271458e-05
-3.63780712242834e-05
-1.39052610671167e-05
-3.16432618546284e-05
-3.81618040095719e-05
-3.51482225328186e-05
-2.61034613351708e-05
-3.2376429700883e-05
-3.0178854050715e-05
-2.87000008635631e-05
-5.37567842810005e-05
-3.61732561817917e-05
-1.52151902042038e-05
-1.15538847456726e-05
-3.35718899495817e-05
-5.38106351592113e-05
-2.5971238283773e-05
-3.18542880648075e-05
-2.58571121714226e-05
-4.08924783680745e-05
1.84973325684844e-06
-3.81874446119391e-05
-3.00655843156238e-05
1.12052324711929e-05
-5.37415447070237e-05
-2.25216769016016e-05
-3.6949676415517e-05
-6.11560834124695e-05
-1.10197768917169e-05
-6.05139280233827e-05
-5.02892508678358e-05
-3.59562531200376e-05
-2.1262780883954e-05
-5.55813793530842e-05
-3.14546027358344e-05
-3.22407043246134e-05
-3.10495265385062e-05
-3.77151820335124e-05
-3.77706116711567e-05
-3.60571814965603e-05
-3.50575704144917e-05
-1.51055878992765e-05
-1.50139363471545e-05
-4.98396711232288e-05
-8.82617096441738e-06
-5.01816300771754e-05
-2.70953484644958e-05
-3.33473884974795e-05
-4.16733784387178e-05
-2.67768172012254e-05
-3.13441277547959e-05
-4.96458110322062e-05
-2.34173425732359e-05
-3.27147458264701e-05
-2.66473136322296e-05
-2.91595190484553e-05
-2.69895612913667e-05
-3.51173926322269e-05
-2.92889519635068e-05
-4.4999332647663e-05
-1.64797688292645e-05
-1.32847533118922e-05
-5.88312146449349e-06
-1.88459837636721e-05
-3.30194589644294e-06
-2.94799392660741e-05
-4.49815032268422e-05
-1.19614710732579e-05
-2.19968104732075e-05
-5.6999782149855e-05
-5.26327391840841e-05
-4.14249149212159e-05
-5.85359579039797e-05
-1.86007402631819e-05
-3.71207732481783e-05
-6.31989130043452e-05
-3.86498385009879e-05
-3.70275438249236e-05
1.7111172894802e-05
-1.60420565891791e-05
-1.48119108454457e-05
-5.11993597015049e-05
-5.28383609789732e-05
-5.57818673660403e-05
-3.8385863790781e-05
-1.16132658846838e-05
-1.40264965547636e-05
-3.15519639438615e-05
1.65877107161829e-05
3.26776290645177e-06
-2.8406163389641e-05
-5.08087430794357e-05
-1.33746816360197e-05
-2.12288270305967e-05
-4.59283872579825e-05
-3.13588066488909e-05
-4.05821298987467e-05
-2.79778989083163e-05
-6.53344022459481e-05
-8.17760572140609e-06
-3.18377584471195e-05
-2.03178735433031e-05
-3.91547599307482e-05
-3.08179845929849e-05
-1.74585006849482e-05
-1.4772228468542e-05
-1.90605093275637e-05
-3.18718386792001e-05
-4.59991963953594e-05
-3.33656305905008e-05
-3.47538776812738e-05
-3.392814211681e-05
-2.79700374662742e-05
-4.21672596996027e-05
-5.204769475402e-05
-3.73548316303107e-05
-4.12415266688148e-05
-3.38449795227751e-05
-4.18421812102928e-05
-2.18254960857471e-05
-4.36458601805618e-05
-6.60252850824281e-06
-1.71282721127681e-05
-6.44924863344311e-06
-3.82315783524921e-05
-3.87544504548075e-05
-1.73002288397412e-05
-6.31176262346526e-05
-5.15940574954109e-05
-5.28796404918599e-05
8.20897259818733e-08
-5.0535036205433e-05
-4.11927230329342e-05
-3.81595947956608e-05
-2.44366834576999e-05
-4.11593255296319e-05
-9.43324953130661e-06
-4.62824206434033e-05
-2.54288342291341e-05
-3.72633867774619e-05
-2.943872363675e-05
-5.94807398342437e-07
-2.63444854608442e-05
-8.90142838863849e-06
-3.22667380129587e-05
-3.93598586302027e-05
2.34555420386361e-06
-4.56746304249591e-05
8.92539002134644e-06
-1.08472368030939e-05
-2.22191948287903e-05
-2.00210149756678e-05
-3.0966747824621e-06
-1.78065165415684e-05
-3.85505112311148e-06
-5.36146941847564e-05
-2.4315842743609e-05
-1.5553673421253e-05
-5.53863812484301e-06
9.47289935707072e-06
-6.05907129829326e-05
-4.00561143299506e-05
-5.7791510865735e-05
1.38359086880689e-05
-4.53875818887366e-05
-4.2787870249906e-05
-7.6502642178078e-05
-2.97350906412688e-05
-3.97533280029348e-05
-2.92819895258968e-05
-4.45834576528707e-05
-4.13100666668664e-05
-9.88441800530288e-05
-8.24963952330717e-06
-2.87244872970968e-05
-3.55674658065294e-05
-4.89228668817598e-06
-9.81816624026842e-06
-3.44344668038215e-05
-1.49445438486276e-05
-1.8159825500603e-05
-1.83175142667318e-05
-2.40707248495584e-05
-7.13198385225064e-05
-2.76175581463775e-05
-3.32631644736127e-05
-3.93381286576008e-05
-3.75792375898916e-05
-2.04966834368436e-05
-5.09518464080631e-05
-2.92200968445597e-05
-3.31315697028758e-05
-3.34976841158714e-05
-1.51014665303269e-05
-5.7673394519736e-05
-3.83724615804046e-05
-3.06815148436682e-05
-4.14972933745829e-06
-3.85584579620036e-05
-4.93132341899097e-05
-2.79009846076731e-05
-5.96273242423824e-05
-4.35811466978368e-05
-4.46921132671912e-05
-4.43021119809846e-05
-3.85853055043619e-05
-3.17305706597933e-05
-8.05245201807377e-06
-2.18957914574524e-05
-2.43663193232896e-05
-3.70924725516988e-05
-1.28330454374063e-05
-2.03954243552092e-05
-4.89301762715323e-05
-5.90615475700969e-05
-4.53271616758856e-05
-3.74643498279599e-05
-3.16739796007422e-05
-4.68424632544089e-05
-1.7845871115995e-05
1.10683400299087e-06
-6.20527895260982e-05
-4.78026190142554e-05
-3.29381284625381e-05
-5.31092417507198e-05
-5.91695991747991e-05
-3.785688546387e-05
-2.19549004800416e-05
-1.55892255420927e-05
-3.9635594619202e-05
-3.66258451719342e-05
-6.27931558067608e-05
-2.50592203117142e-05
-4.34068890931935e-05
-6.87073832951469e-05
-4.2977312710288e-05
-3.0740077700352e-05
-3.01197397231114e-05
-2.91252349893635e-05
-1.57157029970353e-05
-1.9330401020846e-06
-1.74263482604176e-05
-3.43386914852038e-05
-4.6865283574353e-05
-2.99452460713522e-05
-4.8094905220694e-05
-3.72527164638972e-05
-3.22142025519971e-05
-2.6065195677665e-05
-3.37024731138263e-05
-2.30999491274457e-05
-2.6547349779335e-05
-1.38466797633435e-05
-1.34992278220483e-05
-4.54971573488001e-05
-2.25363205708048e-05
-4.45574193340467e-06
-2.62113704569594e-05
-2.43624725129713e-05
-7.17992669318623e-06
-1.23904825294757e-05
-5.89067472984709e-05
-3.0101207888729e-05
-4.86022904587112e-05
-1.47243673973393e-05
-1.8064717089369e-05
-3.0893394334173e-05
-1.21125179253656e-05
-1.97959820703674e-05
-3.95682812382349e-05
4.80272239312909e-06
-6.1519707277966e-06
-6.78852293020031e-06
-1.83158854595264e-05
-4.10761471411967e-05
-2.29291374599176e-05
-3.83645165129971e-05
-4.46037021594289e-05
-1.68207886669731e-05
-5.92142736895888e-07
-2.33616990231046e-05
-2.33937782096861e-05
-4.14551260825894e-05
-4.57085011377268e-05
-7.30782257120568e-05
-1.84349071408749e-05
-2.50837329476578e-05
-3.75200875656918e-05
-1.1654680524289e-05
-6.71727658731535e-05
-3.51726500734624e-05
-2.36670762240101e-05
-1.30900381973191e-05
-4.52972325680091e-05
-1.61952257056142e-05
-3.96847376313241e-05
-3.11144105234791e-05
-1.52470440869235e-05
-2.70953628552625e-05
-2.21311044384501e-05
-4.68200034637244e-05
-4.91912726348596e-05
-4.36534689486279e-05
-6.07672426908007e-05
-2.59225009890279e-05
-3.22373819280335e-05
-1.23051921519062e-05
-4.2831437100388e-05
-2.8593915363953e-05
-1.85168482445741e-05
-2.57080954819819e-05
-3.91800664771756e-05
-6.60711528536332e-06
-3.73298509949626e-05
8.50387477000899e-06
-6.33972416639046e-06
-4.5999085239318e-05
-4.08274716182985e-05
-1.2342491738411e-05
-4.53644377484134e-05
-1.90776488288744e-05
-3.12047325613844e-05
-4.43723121831812e-05
-1.80664355960168e-05
-2.43048136369013e-05
-4.25129988808207e-05
-2.84053561958301e-06
-2.08803210517772e-05
-4.17191252715098e-05
-2.59037401936397e-05
-1.28089879910711e-06
-1.1013118754039e-05
-3.25392847604078e-05
-3.35889716115201e-05
-4.32584120200657e-05
-2.26480097147082e-05
-6.98856108169326e-06
-3.77400388184504e-05
-4.50609606701119e-05
-3.10729483737287e-06
-2.89534902046958e-05
-4.12628729931975e-05
-1.96164203677969e-05
-2.74560951514183e-05
-3.65541064940414e-05
-6.3826588630658e-06
-5.39195196904906e-05
-2.80810972600387e-05
-5.63382642931865e-05
-1.19783725404904e-05
-1.26288220667889e-05
-2.07595031082433e-05
-4.90273495604853e-05
-2.79931122146299e-05
-3.4783949409723e-05
-2.71959485984184e-05
-2.10184814283228e-05
-3.48885007861782e-05
-5.95397848260651e-05
-2.75358464586065e-05
-1.84987588656763e-05
-2.96384886660233e-05
-1.83053540414446e-05
-4.03096093098498e-05
-3.44486107478427e-05
-5.46729697743311e-05
-2.27221679430177e-05
-1.69835435634981e-05
-5.62154719720114e-05
-5.14308965381705e-05
-5.09698929220294e-05
-3.13205461406175e-05
-9.00932895167849e-06
-3.82623095969028e-05
-3.06961056756831e-05
9.18302142823979e-06
3.92319258610055e-06
-9.21543398709042e-06
1.24270739418232e-06
-2.02976893535988e-05
-3.5547803390689e-05
-3.48499394527685e-05
-4.72182741764423e-05
-3.96875347468191e-05
-1.93040041251808e-05
-1.9430359431284e-05
-5.57703466248977e-05
-5.56662971939089e-07
-3.34698931331438e-05
-2.56526053890559e-05
-2.92284058561154e-05
-2.78315667212805e-05
-5.02354973907667e-05
-5.19962756295404e-05
-4.46767946633069e-05
-3.90397068624473e-05
-4.89599344369277e-05
-5.35720482732995e-05
-1.33955737066056e-05
-5.35995166827555e-05
-1.45952474782973e-05
-2.45586467041745e-05
-3.84212152780252e-05
-3.22156102768791e-05
-1.40332706323169e-05
-4.30527108467698e-05
-2.23672341476627e-05
-2.43554334789407e-05
-5.84552419284021e-05
9.86310433907303e-06
-1.83232414926602e-05
-3.38608214909642e-05
-5.2366963340533e-05
-1.28512806414644e-06
-4.56562870151621e-05
-5.24912563131913e-05
-1.91000241436675e-05
-3.701685677133e-05
-4.3185361566964e-05
-4.28841720274282e-05
-5.01045879267047e-05
-5.57371549265037e-05
-2.10288449222413e-05
-2.24205760628321e-05
-3.3275979482961e-05
-2.70494018996522e-06
-5.3907654686489e-05
-2.35853963499171e-05
-3.11941185461765e-05
-2.18278827893108e-05
9.49742468496574e-06
-2.25916411268618e-05
-1.33021725049154e-05
-5.55671591035851e-05
-4.00006778349756e-05
-1.02941831344382e-05
-2.72550459606911e-05
-3.26444711562295e-05
-1.71108369881709e-05
-4.02161606883344e-05
-3.89327665530397e-05
-5.90140747198348e-05
-4.973818042482e-06
-2.55181913529044e-05
-3.97931105642683e-05
-3.21349001869763e-05
-5.94038220016155e-05
-4.32244521801102e-05
-4.31509044497025e-05
-4.4954072548806e-05
-3.74276555077191e-05
-4.77130551901541e-05
-4.37110575028684e-05
-3.72860246528302e-05
-2.42607852470954e-05
-5.45721615377324e-05
-3.49850715978674e-05
-4.93677593263824e-05
-1.57187982921342e-05
-4.85539038072188e-06
-3.29290639403081e-05
-5.09162901180242e-05
-1.32519773150609e-05
-2.98583751688118e-05
-3.46315100360556e-05
-3.39810722067007e-05
-3.25625961582908e-05
-1.09211456838714e-05
-3.01658414945017e-05
-1.22842561491857e-05
-3.90258876394101e-05
-2.8981976959245e-06
-5.81660055760467e-05
-3.75746893619417e-05
-2.67079067942536e-05
-7.86658845697719e-06
-4.22396262092537e-05
-3.33232771075009e-05
-4.39934844864284e-05
-4.46769400774771e-05
-3.85554911474632e-05
-4.31506259994379e-05
9.58035317804111e-07
-1.9136271376646e-05
-2.9312164303269e-05
2.20945226310543e-06
-4.07329629357413e-05
-1.68344680151598e-05
-2.78034764742623e-05
-2.00726878940836e-05
-6.4882809615768e-06
-4.00599792115367e-05
2.47384783038572e-06
-4.0003453831394e-05
-3.60247689774271e-05
-5.45691948310519e-05
-3.3129520650994e-05
-2.03582542484602e-05
3.40775319589426e-06
-3.53335847174047e-05
-5.33008288092022e-06
-3.74498622688208e-05
-1.56370812535621e-05
-4.98213617735286e-05
-7.53422221174424e-06
1.11038646643594e-06
-3.13664980394992e-05
-4.84328546621697e-05
-2.88067434624449e-05
-2.60506091823218e-05
-2.67349730996424e-06
-1.8325951254248e-05
-4.43738607601256e-05
-3.35629445598528e-05
-2.29503851400919e-05
-2.29418805670429e-05
-4.05034842102845e-05
-1.09758192672347e-05
-4.14359810828089e-05
-3.44088360121143e-05
-4.82979856221075e-05
-1.0087939617526e-05
-4.02809295566784e-05
-4.31185099594754e-05
-2.05138502014989e-05
-3.96357902732914e-05
-1.17156964287861e-05
-5.29652230423393e-05
-3.60323189915666e-05
-3.42470722854411e-05
-1.02895111458689e-05
-3.44452048418199e-05
-3.33332792230566e-05
-1.69073783613049e-05
-4.07148655071276e-05
-1.9754830607328e-05
-3.24890873322534e-05
-4.50399059976421e-05
-5.10213278616616e-05
-3.60264144792244e-05
-1.26245682627237e-05
-1.21409704766362e-05
-1.88775031741802e-05
-2.06183269079808e-05
-4.3264250151919e-05
1.03858850436006e-05
-5.55246167153438e-05
-6.47909676952623e-05
-5.13476670090308e-05
-1.51162584556043e-05
-2.51796359970887e-05
-2.40303081563385e-05
-2.60766654908673e-05
-6.27004808047222e-05
-2.79902599703298e-05
-2.23911736176004e-05
-2.53965323519617e-05
1.04958471034564e-05
-1.76588828913457e-05
-3.31943212233208e-06
-1.46409568787152e-05
-3.69417056931422e-05
-8.49227184854204e-06
-2.42484771019587e-05
-3.28021049815972e-05
-4.01787725453681e-05
-2.04224150334533e-05
-1.51407291375164e-05
-1.12147355050856e-05
-6.9229757239522e-05
-4.30556517227331e-05
-4.83265162515318e-05
-2.44299792907348e-05
-4.43508643558843e-05
-4.03766885775854e-05
-3.54310684160285e-05
-2.72145899586185e-05
-1.56834933129747e-05
6.43053962836705e-06
-3.01969436993328e-05
-2.53639310277922e-05
-3.04824138339873e-06
-4.17851406610247e-05
-3.04338437645466e-05
-4.1804001819943e-05
-2.90989923176839e-05
-4.4752996412538e-05
3.07969242227635e-06
1.21791578829203e-05
-4.54122673307231e-05
-5.37332890010034e-05
3.79815965820994e-06
-2.42939534439822e-05
2.2139731815937e-05
-3.02666210037378e-06
-2.58853202698383e-05
-1.30239276752005e-05
-2.67471845880209e-05
-4.3883681802857e-05
-5.53046985226581e-05
-1.03033181466088e-05
-3.55924095898355e-05
-2.4811568970802e-05
-2.76885693140017e-05
-4.28421527422656e-05
-1.52305497129822e-05
-1.91961884145441e-05
-1.82299219524078e-05
-4.15572772786487e-05
-2.65474523808791e-05
-1.96871983703942e-05
-2.51287214090098e-05
4.9208759275732e-06
-6.1522284144027e-05
-3.31626747627499e-05
-3.52699587647362e-06
-2.81693537375254e-05
-7.88110793777518e-06
-3.24998602704605e-05
-3.21500068521566e-05
-5.0613475558292e-05
-4.83945304196306e-05
-2.26190470032193e-05
-6.34113012006838e-05
-2.09256175279694e-05
-2.34694716473033e-05
-1.77671518068389e-05
-2.09744979382728e-05
-2.00199428243576e-05
-3.77356767173002e-05
-5.9038762880823e-05
-3.98021708871609e-05
-2.80004319637132e-05
-4.79356101521539e-05
-2.31880522013295e-05
-4.05997591205804e-05
-6.71152527095242e-05
-5.69144211868604e-05
-3.38858869111635e-05
-3.78055915372749e-05
-2.86148696863547e-05
-5.0241976685101e-05
-3.25970400659127e-05
-2.75386437661882e-05
-2.87450270151379e-05
-4.44268414437658e-05
-3.81911224663349e-05
-3.67928042729622e-05
-2.34149285059495e-05
-3.99163800535421e-05
-2.67027581853111e-05
-1.86815075797844e-05
-3.02621139483531e-05
-3.14681108898249e-05
-5.47998778188168e-05
-4.14660928597035e-05
-3.6861913424648e-05
1.57323671346034e-06
-3.45770538084476e-05
-4.99279049894477e-05
-2.31092146780615e-05
-2.22366111631987e-05
-3.95986191111997e-05
-3.04421928088338e-05
1.50710462132769e-05
-2.50037075733758e-05
-3.57000521364225e-05
-6.23499712413183e-05
-2.65108366892612e-05
-6.42698898933307e-06
-5.75429648689532e-05
-2.47819877027096e-05
-4.6147106161809e-05
-4.40304045705167e-05
-4.20369381750276e-05
-1.79134421698979e-05
-3.87787251963373e-05
-1.0623196952667e-05
-2.25340415301994e-05
-5.04460549507867e-05
-2.61304611572394e-05
-2.01180853572142e-05
-2.45825169138534e-05
-3.36760698548079e-05
-4.94546764042104e-05
-4.74459006348236e-06
-3.0265522696316e-05
-6.7971461114982e-06
-2.72676434051749e-05
-1.65892971753057e-05
-4.17769093853371e-05
-3.47388344038554e-05
-3.26295241159696e-05
-3.08414272459588e-05
-2.0360422397272e-05
-5.37440852627183e-05
-4.41544893955501e-05
5.76625732001338e-06
-4.0165110529132e-05
-3.76899751610856e-05
-5.58821613462878e-05
1.93122381801843e-06
-3.71691840941903e-05
-3.28584819078619e-05
-2.51283878469724e-05
-2.57956125545401e-05
-7.16061941219057e-06
-5.81641456084888e-06
-3.01794432137127e-05
-6.43802802735681e-05
-2.73235551847977e-05
-3.85756219716644e-05
-2.23419539044647e-05
-2.36963733166124e-05
-2.81876233490499e-05
-2.94201797186964e-05
-3.3768308479125e-05
-3.55066976075739e-05
-3.61364537802783e-05
-1.62055713936661e-05
-4.39412561920587e-05
-4.02714872695739e-05
-5.31657897272457e-05
-4.46857380128822e-05
-2.12328047807607e-05
-5.59783603536022e-05
-3.51290750833588e-05
1.32392655792074e-06
-4.58582855562286e-05
-1.90212819259811e-05
-1.95433832705811e-05
-4.43356107215342e-05
-4.92186371891216e-06
-5.32678903754164e-05
-3.90275988558371e-05
-5.48253211167328e-05
-2.70551764690311e-05
-5.59528795369467e-05
-3.25186247698571e-05
-6.5567563646199e-06
-2.67954535761456e-05
-4.09474197371107e-05
-2.08933121042632e-05
-3.48552522510746e-05
-4.62106544710588e-05
-3.22710699616621e-05
-5.20207895057401e-05
-2.58304282396967e-05
-4.2008362102562e-06
-5.95065644276236e-05
-2.14135586908656e-05
-1.72599190927436e-05
-3.50145155012228e-05
1.11818973340461e-05
1.83984730673228e-05
-4.43059092942984e-05
-3.78208029157612e-05
-2.12351014707926e-05
-2.57902581148615e-05
-5.54656244519597e-05
-1.61807576591357e-05
-4.59182905028105e-05
-1.55918321783547e-05
-9.76319915102083e-06
-3.75528118398752e-05
-1.76043235361528e-05
-1.84116861353685e-05
-2.31217179722541e-05
-2.64602057498664e-05
-1.6638875287989e-05
-4.28526198967129e-05
5.90468260177391e-07
-1.38112780158686e-05
-2.93433206122784e-05
-2.8323134015585e-05
-3.5492148430195e-05
-5.44468186954454e-05
-4.45117726852957e-05
-3.6181723885445e-05
-3.82839093678642e-05
-7.3397674366555e-05
-4.32791902523202e-05
-4.81115956330557e-05
-3.91016526160939e-05
-3.4637703395312e-05
-5.19996824168021e-05
-4.2064494879232e-05
-1.70407497916356e-05
-3.49507081984274e-05
-2.4474599037953e-05
-4.00763505260672e-05
-2.73999104191109e-05
2.75056527209844e-06
-3.7554917600433e-05
-2.72236236211644e-05
-2.97508238137158e-05
-2.32573308765467e-05
-4.79054612268732e-05
-3.30747251146838e-05
-3.41080629501554e-05
-3.19967910617541e-05
1.91037201920105e-06
-4.2200641020447e-05
-2.03276637864493e-05
-3.77232685833305e-05
-3.84610862198174e-05
-3.19146055479682e-05
-2.52620149295716e-05
-3.69104840504515e-05
-3.97789532238704e-05
-2.83114561314616e-06
-4.23923756346291e-05
-1.53757554803638e-05
-6.83354374190095e-05
-4.39135755630081e-06
-2.25921286000935e-05
-6.07004944212669e-05
-4.96353556640145e-06
-4.23684145943437e-05
-4.42041067466127e-05
-2.41006815532882e-05
-1.34596211868645e-05
-4.83426481989921e-05
-4.94085138296822e-05
-4.46021081954455e-05
-5.51647283039951e-06
-3.63130258910441e-05
-4.62605312033235e-05
-4.04806695926909e-05
-3.04253364610693e-05
-2.0457675510845e-05
-1.92919504284832e-05
-2.04612410626802e-05
7.96206374194258e-06
-3.09395644419031e-06
-5.35698145362046e-05
-2.77366939752884e-05
-4.2808448088437e-05
-2.21533942963073e-05
-2.92559494568714e-05
-3.13857392243245e-05
-3.72133131948912e-05
-3.22929493825574e-05
-5.87872341783744e-05
-3.01406414292024e-05
-3.09121890324458e-05
-3.24928041475608e-05
-2.16738789718675e-05
-2.69710679800291e-05
-5.49390234757349e-05
-1.42612291374199e-05
-3.80192312365154e-05
-2.54327325582228e-05
-2.27099573567422e-05
-1.36256987398588e-05
-2.24958714266459e-05
-6.24504718814869e-06
-3.93659266772687e-05
-7.12093062702894e-05
-2.38343682312398e-05
-3.2285574836232e-05
-3.8795977791374e-05
-3.38174996970795e-05
-3.08396475065676e-05
-2.80282054423947e-05
-9.04799642244736e-06
-2.16045745079862e-05
-4.06736097151216e-05
-3.65469836435921e-05
-5.32941062867714e-05
-2.06642470104726e-05
-1.87119728367812e-05
-1.52486235778062e-05
-5.38755915696814e-05
-1.95117211913375e-05
-3.55851753961018e-05
-2.35748129307469e-05
1.33433851113094e-05
-1.33662824940328e-05
-9.10810754809695e-06
5.54303120093006e-06
-2.62118456051777e-05
-2.56628854175974e-05
6.92165923668392e-06
-1.72585194805109e-05
-3.4982878257909e-05
-4.39829064704529e-05
-1.7291007371013e-05
-2.75793180156203e-05
-1.08089485208094e-05
-2.75311123849762e-05
-2.90841033668234e-05
-3.30892064923864e-05
-3.61948007218379e-05
-1.58797194338585e-05
-3.85916444177685e-05
-2.92740752588942e-05
-1.99798330689091e-05
-3.9398215633539e-05
-3.94751292799877e-05
-3.1307881280448e-05
-2.11049268910778e-05
-3.19844665515931e-05
-2.12657186184689e-05
-4.45134756430987e-05
-1.60040255154787e-05
-4.86117907005829e-05
-2.01368615910807e-05
-3.17695036011423e-05
7.66503024766371e-07
-3.42971654783676e-05
-1.38003174856033e-05
-2.49222953966793e-05
4.65043411590428e-06
-4.1278149377623e-05
-2.60655861509875e-05
-2.98812778449357e-05
-3.64578626890894e-05
-5.90770643697439e-06
-3.35235231325334e-05
-3.12769659825229e-05
-1.53157764599988e-05
-4.83018565903024e-05
-9.93417085050114e-08
-2.18675157508121e-05
-4.68192398265538e-05
-2.66056889615039e-06
-5.61580764897343e-05
-5.5813616710264e-05
-1.01671467418532e-05
-1.93102152628954e-05
-2.43733206456759e-05
-2.27792944160212e-05
-3.5233949167385e-05
-3.20728113700346e-05
-4.39734577435774e-05
-2.16475113114289e-05
-4.05824779240136e-05
-7.3093027096429e-05
-3.03544438814481e-05
-3.93485164288718e-05
-5.27695175651857e-05
-1.46175140062913e-05
-5.79823004846539e-05
-4.58266444852722e-05
-1.14225810569251e-07
-3.70281257059067e-05
-5.30470781716978e-05
-2.47216306809361e-05
-2.74752511616417e-05
-2.30446715467228e-05
-3.0987772399359e-05
-4.45390538786434e-05
-2.27119512087159e-05
-2.17220070125279e-05
-2.21382609537694e-05
-4.44536381636649e-05
-7.44457594745784e-06
-2.62846798888134e-05
-2.00369468933622e-05
-3.23173283158035e-05
-3.19073802967245e-05
-3.43115964167522e-05
-3.62401996572734e-05
-4.5638257225786e-05
-4.34636525669561e-05
-4.86665456329073e-05
-1.48433869492329e-05
-2.09479188236993e-05
-3.71500393503353e-05
-1.21243060403407e-05
-3.85033965111799e-05
-4.61174919920305e-05
-1.7908446929157e-05
-3.37036481846629e-05
-4.22979958340159e-05
-2.74772839403197e-05
-5.53705203391058e-05
-1.52585704162737e-05
-5.23780949692941e-05
-2.68351380538681e-05
-3.87507319336885e-05
-3.33300597471118e-05
-1.45205172902037e-05
-6.7263174611786e-05
-1.44803523383117e-05
-1.9033873178266e-05
-3.40721398558369e-05
-4.32624575300295e-05
-5.23949836818437e-05
-4.35213566681481e-05
7.41247724308499e-06
-1.73795381711016e-05
-1.28019781199837e-05
-4.08832975689086e-05
1.14619443945199e-05
-4.14606664816146e-05
-4.7449743881052e-05
-2.51733326675722e-05
-3.10542982508329e-05
-1.98962554639074e-05
-1.43162350620604e-05
-2.70142714305478e-05
-3.29734805554196e-05
-1.26779795143371e-05
-3.88144110249782e-05
-1.21006565493404e-05
-5.97829796178275e-05
-2.61729221733782e-05
-3.85466812279405e-05
-2.11385715599875e-05
-2.78253628679705e-05
-3.69496040887885e-05
-1.7392112747197e-05
4.57869478141008e-07
-6.21962913646543e-05
1.35231989767813e-06
-5.20837944133281e-05
-1.75581586615422e-05
-4.35914113552899e-05
-3.86763458543314e-05
-4.701912952471e-05
-9.46006814938495e-06
-1.36564248793038e-05
-3.13825155982792e-05
-2.60295196722491e-05
8.82090595768621e-06
-2.80171489516209e-05
-4.25158308963616e-05
-3.34398427725605e-05
-3.54632142190219e-05
-4.58141876533366e-05
-5.04780528687633e-05
-2.12874862891973e-05
-2.66339337252293e-05
-2.24520286884616e-05
-4.1052250519529e-05
-4.55140189473303e-05
-3.0069130510762e-05
-2.51621587506494e-05
-2.00062094033592e-05
-8.54221629602904e-06
-3.61562313577016e-05
-2.6644263512037e-07
-3.41729218723571e-05
-6.80335584257994e-05
-4.13321116477036e-06
-1.67716468320537e-05
-4.38470457057025e-05
1.6084029815627e-05
-1.7068748235599e-05
-5.88000806123057e-05
-5.7101434282617e-05
-2.83315859075798e-05
-2.1919370678859e-05
-1.07732367577761e-05
1.16672718550484e-05
-4.8760780515464e-05
-1.54893511494609e-05
1.01000126014244e-05
-2.54182998515957e-05
-2.34868243844827e-05
-1.38362051813901e-05
-4.56379207671544e-05
-2.64862853879217e-05
-3.48557935252405e-05
-3.48228962179107e-05
-2.82352883527272e-05
-2.15822621392407e-05
-4.27222985551766e-05
-9.857146072717e-06
-2.74988285459475e-05
-2.33261159011735e-05
-2.88204328288058e-05
-2.08896935283804e-05
-4.23840174545454e-05
-3.1185808952538e-05
-3.78922885814087e-05
-3.52342416554562e-05
-4.26222195664596e-05
-3.76519835332318e-05
-2.51511834715929e-05
-1.89585744231994e-05
-1.88192511019164e-05
-1.36764597734461e-05
-2.1631827994891e-05
-2.23201795442541e-05
-2.37284693837826e-06
-2.84683099936658e-05
-5.56813105359513e-05
-4.66273904149325e-05
-3.12303857534979e-05
-3.24264616282656e-05
-3.18912846979028e-05
-3.22035448324873e-05
-2.57397903800679e-05
-6.15116087148928e-05
-2.36804612876548e-05
-1.91231944625823e-05
-3.02915870290547e-05
-2.44174589384846e-05
-2.87552768085876e-05
-9.53801563581417e-06
-3.08409982027017e-05
-2.70675540204591e-05
-8.62636227452753e-06
-3.08946389309245e-05
-4.45219109307911e-05
-3.2958806349445e-05
-2.90975008052848e-05
-7.47349774376367e-05
-4.55623514978591e-05
-2.2946147761104e-05
-4.77320028996154e-05
-1.32260845918786e-05
-4.37030247897456e-05
-3.34151962909615e-05
-6.60906486972601e-05
-3.54583628547053e-05
-3.07652813446279e-05
-4.04563459303042e-05
-7.1146886111825e-06
-4.61870763280007e-05
-9.51898883659664e-06
-8.53254393413729e-06
-4.10210879216985e-05
-3.68194398109342e-05
-4.7923414913825e-05
-6.61859863018457e-06
-2.25507295448894e-05
-3.80811749613116e-06
-7.98631155596731e-06
-4.74379639137674e-05
-1.31808904939372e-06
-8.65668288547874e-06
-1.18677278792177e-05
-2.150026815764e-05
-8.30503974555549e-06
-2.87827592840757e-05
-3.95150994052183e-05
-4.88417808694049e-05
-1.89222923290309e-05
7.29047198581435e-06
-4.05309333635325e-05
-3.0243547981361e-05
-5.21327206419947e-05
-3.84310396497222e-05
-3.1091963105638e-05
-1.94094814907001e-05
-8.77063713229859e-06
-2.00091728181537e-05
-5.97573117936941e-05
-4.18011072958029e-05
-7.27141315896876e-06
-1.14780384928116e-05
-4.65231175617071e-05
-6.70019252371029e-05
-2.11584853501264e-05
-4.27973049820742e-05
-5.97085466101936e-06
-4.56171109897022e-05
-3.2039544646603e-05
-3.19033027086921e-05
-1.44976198712496e-05
-2.12636286090087e-05
-6.37385094519712e-05
-3.96643361776838e-05
-4.88205863269327e-05
-4.46760455896459e-05
-1.4022898342739e-05
-3.51022330712814e-05
-3.84924563955052e-05
-1.28933550299202e-05
-1.13718093460129e-05
-3.60493599235717e-05
-3.00803436407009e-05
-2.58148002245673e-05
-3.46954251035635e-05
-1.1162793288501e-05
-1.10579858203152e-05
-2.96799163154104e-05
-3.82224202025827e-05
-5.18483140980467e-05
-5.04463359948301e-05
-3.38042160412042e-05
-4.52388185584937e-05
-3.78269729468233e-05
-1.70152624986306e-05
-2.13383433914443e-05
3.85404568113124e-06
-8.76007326250291e-06
-1.72615982991814e-05
-1.13334294195866e-05
-3.91878985869045e-05
-2.31566519238675e-05
-1.4452021056952e-05
-3.68315322069509e-05
-2.89673766984047e-05
-1.48525048131918e-05
-3.08170432673656e-05
-6.39737294023246e-05
-3.15404540637524e-05
-4.97701640249032e-05
-3.22130685278134e-05
-3.5157176712915e-05
-2.97864938563988e-05
-2.05638676852524e-05
-3.93316263168957e-05
-3.52370052743869e-05
-1.5180867167935e-05
-4.32482670456319e-05
-3.01415763385333e-05
-4.90036942085791e-05
-3.54933766394383e-05
-4.57780943685008e-05
-2.40489425613756e-05
-1.50625172768346e-05
-4.00390155663973e-05
-2.50202232478646e-05
-2.82515777000909e-05
-8.16623832432462e-06
-3.62895024704595e-05
-3.88987564029112e-05
-7.29544544589126e-06
-4.02386340780912e-05
-4.07779309277777e-05
-3.9400430912336e-05
-1.56162910537081e-05
3.58266945537873e-06
-3.95216304959123e-05
-5.61409958945839e-05
-4.34915271683526e-05
-2.95685507852299e-05
6.36720292722061e-06
-4.83297302814392e-05
-5.76426959832477e-05
-1.55869558694343e-05
4.4678994801933e-06
-1.284494238857e-05
-3.18416779010004e-05
-3.75133524012796e-05
-2.96075210217229e-05
-5.56853875660689e-05
-5.35060869506533e-05
-3.48641139560627e-05
-4.10210551296562e-05
-3.46249570820331e-05
-2.20146031995185e-05
-3.29339431745891e-05
-1.97936121929773e-05
-2.30070526398695e-05
-8.65895070787311e-06
-8.10895771227555e-06
-1.21434234920827e-06
-3.30841266122764e-05
-2.46634110271041e-05
-4.17421275546462e-05
-1.05808834324558e-05
-5.5095637967793e-05
-2.5165779636909e-05
-4.45221811021028e-05
-4.00385373575278e-05
-2.55751704113391e-05
-8.74951861237468e-06
-5.97127861803302e-05
-5.82301922548791e-05
-6.81752690075956e-05
-3.36014718885431e-05
-4.68868959404868e-05
-3.02279059427278e-05
-1.72223070977566e-05
7.57195491679991e-06
5.80627544701991e-06
-1.46010590149461e-05
-2.91119238331986e-05
-4.5314628770608e-05
-8.04751490866256e-06
-3.96402246016162e-05
-2.54632257886199e-05
-2.97728474155438e-05
-1.77234619115022e-05
-1.94419044594797e-05
-3.59023832116914e-05
-5.04826249350193e-05
-1.84878284898724e-07
-1.62598401615731e-05
-1.53725497987769e-05
-3.91590385092138e-05
-4.36787991802542e-05
-2.19899713759178e-05
-1.50040452735082e-05
-1.5313923160337e-05
-3.84236531282588e-05
-4.2885185238465e-05
-1.91931243999108e-05
-4.37959117719336e-05
-4.05550134385084e-05
-2.61406298855463e-05
-1.88569919586469e-05
-7.98712679886039e-06
-5.49923595787107e-05
-3.8803229158734e-05
-1.50963685972743e-05
-6.20804816634466e-06
-7.32459198288396e-05
-6.95061118756946e-05
-4.53283196687472e-05
-3.16033853736339e-05
-1.93111231857203e-05
-3.57397461744904e-05
-6.03476342487698e-05
-2.65368464697254e-05
4.93402433540932e-07
-3.87923110915921e-06
-2.39902812966827e-05
-3.45181519863604e-05
-3.2069815147099e-05
-4.44286519757792e-05
-1.06881273188854e-05
-1.5577735435281e-05
-5.73388989455787e-06
-3.9037656741352e-05
-2.65626725247616e-05
-1.34570111172471e-05
-1.34023005238158e-05
-6.33853420257862e-05
-3.71734230845562e-05
-2.29646211381559e-05
-5.26689830113085e-05
-2.39606208230708e-05
-1.45381007369755e-05
-9.63711111331657e-06
-7.00302032252511e-06
-4.8908092508897e-05
-1.15722154071894e-05
-2.20938912456616e-05
-1.09965989605517e-05
-1.82581842754356e-05
-3.63975807279745e-05
-4.04128282604639e-05
-5.5974802042902e-05
-2.68202638624004e-05
-2.89872916635199e-05
-4.64357875169629e-05
-5.72717767332353e-05
-3.76518882154622e-05
-6.3062613980407e-06
-5.1190827640271e-05
-3.50203956062688e-05
-2.28354368621645e-05
-5.03662313877969e-05
-3.5866000062219e-05
-3.06162969076756e-05
-5.99873967672624e-05
-5.59197718045139e-05
-2.34651942206692e-05
8.52699089296227e-06
-3.07694493034971e-05
-1.09196491522743e-05
-2.50856047210713e-05
-3.01636930177898e-05
-3.05319453121615e-05
-3.32183084412019e-05
-5.55278923459107e-05
-1.48615366919505e-05
-1.75731941563164e-05
-6.28913027661904e-05
-2.26495727339309e-05
-2.75236805614698e-05
-2.80412066341881e-05
-9.88686170891726e-06
-3.47273027733037e-05
-3.96352629405197e-05
-2.62255172296654e-05
-2.07174437694818e-05
-3.80211355091622e-05
-3.60802385979825e-05
2.91454833310635e-06
-9.42242499775752e-06
-3.70403973717888e-05
-1.82863713522392e-05
-3.61387760263692e-05
-2.57604040939491e-05
-2.68212350102074e-05
-1.91012952433774e-05
-3.79536864439604e-05
-2.76311744196355e-05
-4.18141395431388e-05
-2.58200633906308e-05
-1.24923731407146e-05
-2.51297052047473e-05
-3.99756164874328e-05
-5.05301740039857e-05
-2.16984896535364e-05
-3.4226144277378e-05
-3.18604296938927e-06
-4.99452835268625e-05
-1.91900470700463e-05
-4.07613146245488e-05
-3.24817581209741e-05
-3.06524804134707e-05
-1.39665776817331e-05
-2.41192196721267e-05
-2.39450315205151e-05
-3.74830035458602e-05
-1.82988799754947e-05
-5.50582720097217e-05
-4.07969759991697e-05
-1.45879651768289e-05
-4.23997018860178e-05
-2.66489052827351e-05
-5.13752506209605e-06
-3.47047046976272e-05
-1.17521418542423e-05
-3.15667416450312e-05
-2.1289389695804e-05
-1.50299119099702e-05
-3.63332067735029e-05
-1.56686285365551e-05
-3.10354190972743e-05
-1.23237160059436e-05
-2.68715226119473e-05
-1.41267957384627e-05
-6.03154441544141e-05
-1.93448734906423e-05
-3.81088313906698e-05
-1.98888022551538e-05
-3.77938856427331e-06
-2.93918963479381e-05
-3.84525626842538e-05
-1.59364842235857e-05
-6.22196815291936e-05
-6.6811950649135e-05
-4.52374843215087e-05
-1.42994758895887e-05
-6.80311490927674e-05
-4.22553095018592e-05
-3.95716415507904e-05
-1.75181478925884e-05
-3.52456822607295e-05
-4.34121068700697e-05
-3.16390994458057e-05
-3.94994652366122e-05
-3.9861650725726e-05
-3.69842921266267e-05
-2.95135833365422e-05
-3.67018548439857e-06
3.17189275291713e-06
-6.53345923883624e-06
-6.85642487521681e-05
-4.19562026461965e-05
-4.3493775933396e-06
-3.52095857091463e-06
-3.97141831563923e-05
-4.10118378985218e-05
-3.38699965339044e-05
-3.51897799671934e-05
-8.49384106300866e-06
-1.6088173330883e-05
-4.10402656573445e-05
-9.19950705015111e-06
-1.50038918701904e-05
-2.86243162309894e-05
-4.10951259209365e-05
-5.91829761387065e-06
-2.49026184385365e-05
-2.07353696722118e-05
-3.18842246690879e-05
-3.74006325827684e-05
-1.83042887966959e-05
-7.24448441393313e-06
-2.45108197247217e-05
-4.6315317274593e-06
-4.9103135089725e-05
-4.94886764925539e-05
-3.03982742667978e-05
-2.55214076402249e-05
-4.68011006262538e-05
-5.18894625835534e-06
-2.80081676984681e-05
-2.50679768080596e-05
-2.62760450050343e-05
-5.17000989670737e-05
-4.70489104993551e-05
-3.77806034412354e-06
-3.96133930208217e-05
-3.14886932349196e-05
-2.78381900806455e-05
-3.43247017617174e-05
-3.11940349782892e-05
-3.31176326791753e-05
-3.56635612023657e-05
-2.59342662951934e-05
-2.65068776817472e-05
-3.5643884326435e-05
-1.96693911790948e-05
-2.69800803339068e-05
5.82419347118585e-06
-2.27571141818846e-05
-1.8207372596618e-05
-1.7905693475452e-05
-4.41218890815382e-05
-5.65314452107395e-05
-2.67439350414063e-05
-7.25361556423905e-06
-2.96079684395707e-05
-2.64996876001376e-05
-3.78443798401624e-05
-4.2834643996467e-05
-3.56664003428904e-05
-3.39593683883443e-05
-6.16259943158311e-05
-9.04759478923014e-06
-4.68496408237073e-05
-2.3127465652759e-05
-4.40918704951961e-05
2.16836458488629e-06
-2.88703820691645e-05
-2.284307642415e-05
-3.51935822924927e-05
-3.76656827591202e-05
-5.78146005470558e-07
-5.66413139232071e-05
-2.78908495177733e-05
-3.11175928073658e-05
-4.10148772675007e-05
-5.01049708646374e-05
-6.27237430573492e-06
-5.70201698642361e-05
-3.44606039381703e-05
-2.26810780642144e-05
-3.99317967498757e-05
2.04910555857026e-06
-3.00177313957288e-05
-4.20960908833047e-05
-1.43033620101631e-05
-1.18914965563481e-05
-2.41486824934709e-05
-2.26128125776204e-05
-2.73774758836099e-05
-1.12320776022294e-05
-3.49279901754182e-05
-3.55737359632119e-06
-3.36669929682065e-05
-5.46751952611327e-05
-2.37075702463514e-05
1.03821701674897e-06
-6.74616321829803e-05
-1.7629422209333e-05
-5.30238257248031e-05
-3.28862744786537e-05
-5.31630284886724e-05
-2.11239917367085e-05
-2.71388447357201e-06
-1.29706753132295e-06
-1.55294447982562e-05
-2.56253139013249e-05
-3.20289995542373e-05
-2.73559643826975e-05
-1.84878195088579e-05
-3.94469296576516e-05
-1.62035011905792e-05
-2.35328239753249e-05
-3.36453606991408e-05
-1.49588049380963e-05
-3.6646407367358e-05
-3.14556704002729e-05
-4.29776644050526e-05
-3.12306943649883e-05
-3.81857960908462e-05
1.18750502414542e-05
-5.49163903920049e-05
-3.3400440898362e-05
-3.94661218396766e-05
-1.71657688697998e-05
-1.28339628149643e-05
-5.03269678821149e-05
-2.66471907887214e-05
-5.46188363872572e-05
-2.54184168543767e-05
-4.13015123702079e-05
-2.03636111128628e-05
-1.42326779620669e-05
-1.91183531115999e-05
-3.56535691719864e-05
-3.71426144526289e-05
-2.47048067845705e-05
-2.48495100786971e-05
-1.9714628120874e-05
-1.85828496359514e-05
-4.72872017619344e-05
-2.5646465555421e-05
-2.9255185165796e-05
-3.15114593048551e-05
-1.29335509276458e-05
-1.85834931365912e-05
-4.62549306995712e-05
-3.32099261869461e-05
-3.62889005038021e-05
-2.5643453707992e-05
-1.19166205678595e-05
-3.07104789490113e-05
-3.58487552410377e-05
-1.09441139750977e-05
-1.64724473341001e-05
-3.26146536166907e-05
-6.56707235431734e-05
-3.09919949039011e-05
-7.54110692732105e-06
-3.39656281556196e-05
-1.00093028113593e-05
-4.18814883110799e-05
-2.31253217552042e-05
-6.1619799964709e-05
-1.17096604354783e-05
-6.66423441821471e-05
-5.10836446332393e-05
-1.93403595032316e-05
-3.09506867772101e-05
-3.79334118502157e-05
-1.67389477817503e-05
-4.7929716296095e-05
-3.77543024690307e-05
-4.53427713835526e-05
-3.52317616478471e-05
-1.52913044014533e-05
-2.54573372184427e-05
-1.5320277561409e-05
3.92011348339649e-06
-2.95696717294776e-05
-3.58040868639333e-05
-3.6163319150596e-05
-1.99659083893506e-05
-5.26573417833698e-05
-6.23078149716328e-06
-3.61045063970137e-05
-2.71321644369373e-05
-3.2485088205637e-05
-3.79895392577275e-05
-9.32744519322879e-06
-3.64135445938378e-05
-1.53092431911283e-05
-2.46623007059627e-05
-2.84167972854858e-05
-4.53564977492224e-06
-3.25457363292458e-06
-2.26924870320972e-05
-3.19178425745872e-05
-1.8248925793576e-05
-5.04930313460718e-05
-3.86595880527065e-05
-2.78389975148702e-05
-1.38566588053785e-05
-4.20480546303716e-05
-4.50055850428837e-05
-3.38738969020094e-05
-3.17956269231841e-05
-7.35170113644691e-06
-4.56803195678958e-05
-1.71387045942559e-05
-3.37441260272829e-05
-1.41636299008151e-05
-1.58700784793251e-05
-5.01208258148426e-05
-7.01302103916282e-05
-5.04705087657628e-05
-3.40787041625212e-05
-5.55285531305387e-05
-3.18936010502077e-05
-3.90700194810706e-05
-2.17503189952054e-05
-5.15535356135798e-05
-2.52951224449817e-05
-2.03963044696156e-05
-2.99757859781245e-05
-2.97211701591933e-05
-3.85231584604534e-05
9.9218689234589e-06
-8.85283146132797e-06
-2.71159065381362e-05
-2.67156749246589e-05
-1.45714371187767e-05
-6.28687975390503e-05
-8.39887001553191e-06
-1.27968450781484e-05
-4.86325343072629e-05
-2.44277413970494e-05
-2.31088474269075e-05
-1.40481916861351e-05
-4.6189218182194e-06
1.18801263598221e-05
-2.17395863256782e-05
-2.12328143232125e-05
-4.78249464256041e-05
-4.12863045039106e-05
-4.82799486523374e-05
-5.78988585279653e-05
-4.5033217476272e-05
-4.85604511059785e-05
-4.02139259802454e-05
-1.36035000632443e-05
-3.68542365641869e-05
-1.09981480112101e-05
-3.70233050196696e-05
-7.40111385026366e-06
-9.15670348176165e-06
-3.10862893694818e-05
2.03189808906467e-06
-8.05668762900936e-05
-1.71801997687469e-05
-3.75026861100262e-05
-4.08110512038478e-05
-1.12730559574546e-05
-4.15769871134268e-05
-2.42571578571065e-05
-3.91438779029417e-05
-2.91641011380118e-05
-6.85268245982289e-06
-3.64086529982693e-05
-5.10940446224137e-05
-4.00531405723915e-05
-2.56044731150061e-05
-6.68404178175718e-05
-2.1096405571413e-05
-2.23333695211609e-05
-3.4844081185096e-05
-2.28943905625973e-05
-5.12532813061151e-05
-3.42919775339365e-07
-2.9698849479791e-05
3.42630434035284e-06
-5.65710899016097e-05
-3.94252949822602e-05
-3.47814904342143e-05
-3.65733148154177e-05
-2.21438782352493e-05
-2.06394140889875e-05
-1.14562745163105e-05
-5.37699085339706e-05
-3.38695095616647e-05
-4.23775471243159e-05
3.56283602759332e-06
4.51415131163314e-07
-1.8477278094002e-05
-2.38921538488862e-05
-1.79319165469951e-05
4.71387603603089e-06
-2.36604230820085e-05
-2.53995595283884e-05
-3.01493035100234e-05
-3.68144445407033e-05
-6.6810296101392e-05
-2.96649447516352e-05
-1.4481146447949e-05
-3.64988456462428e-05
-2.17513091582362e-05
-1.91607576682978e-06
-4.77058237505017e-08
-2.13002187998659e-05
-2.46849293916365e-05
-9.12598067747196e-06
-1.6933693179323e-05
-3.71695735810053e-05
-3.23951581248147e-05
-5.38313359014366e-07
-1.60325254458555e-05
-3.59569292739591e-05
-2.8994087151529e-05
-6.58817731024349e-06
-4.88448985804207e-05
-3.32281399754546e-05
-4.93740049627687e-05
-2.00539086555803e-05
-3.27678410830809e-05
-1.9009214536922e-05
7.62957105506556e-06
-6.17670961691282e-05
-1.11132069345143e-05
-2.12227730192167e-05
-4.00647771174651e-05
-5.89063695299934e-05
-1.05321301969584e-05
-2.43279461036859e-05
-3.25427470623284e-05
-3.96355470198478e-05
-1.86635102680327e-05
-3.42252163919091e-05
-4.31689402015636e-05
-4.11541762151907e-05
-9.94635271127814e-06
-3.69082988643947e-05
-4.3162285942532e-05
-1.38236211199344e-05
-3.15746112158968e-05
-1.27436438673172e-05
-1.58960401445094e-05
-1.22893948494576e-05
-4.03274627312498e-05
-5.62470868065201e-05
-4.41082255922026e-05
-4.55564890669884e-05
-3.5408800341381e-05
-3.38547379609538e-05
-2.63681838336948e-05
-1.67904622131254e-05
-2.89692519728946e-05
-3.34205610055716e-05
-4.79015169873279e-05
-4.43635227229271e-06
-2.49496917597274e-05
-4.88231721610048e-05
-8.47569295368615e-06
-5.70397533828746e-05
-5.65411024374382e-05
-9.17749104196917e-06
-5.83275836518198e-05
-7.16159854042697e-06
-4.02612893037857e-05
-1.53891491542853e-05
-5.39113963965437e-06
-2.48298648137032e-05
-4.41228418733251e-05
-2.67425103725021e-05
-5.53113705994158e-06
-1.92554482110754e-05
-2.35247092305096e-06
-1.31666442434491e-05
-2.29517640718376e-05
-2.91497290871415e-05
-4.58539549379502e-05
-3.01996560503643e-05
-6.04447896739243e-06
-2.47651336460249e-05
-3.80394770694298e-05
-5.12705026364242e-05
-3.59805838765661e-05
-2.45619876911021e-05
-4.60094382126876e-05
-3.11193113911072e-05
-1.16748894928313e-05
-2.43920934702769e-06
-7.03016954991606e-05
-4.07073180426337e-05
-3.30772183653464e-05
-1.4344760695781e-05
-2.92726082038622e-05
-4.20522324174647e-05
-2.76254055511749e-05
-3.26739265501334e-05
-4.79421297012661e-05
-2.09897264727831e-05
-5.66596084508507e-05
-2.70440386360569e-05
-3.09426578543441e-05
-2.16445321157855e-05
-4.30982673857089e-05
-5.23086448755266e-05
-3.05305937933405e-05
-2.86601786365397e-05
-1.11032979455472e-05
-9.94979127180913e-06
-3.13836760194683e-05
-1.36855535050806e-05
-4.65418793804934e-05
-2.44228597066165e-05
-1.20701365030752e-05
-3.8012343623246e-05
-2.35916119408148e-05
-1.77987079850605e-05
1.1874818936903e-06
-1.42890963398053e-05
-2.50315519797434e-05
-1.90563238951606e-05
-1.96261217562764e-05
-2.41764360029134e-05
-5.44740109969698e-05
-2.23704915022744e-05
-4.25029046014483e-05
-1.71587857845337e-05
-3.40990672865759e-05
-2.2586449135506e-05
-6.19372530391347e-06
-2.81790531498032e-06
-1.72109770430232e-05
-2.83530693582712e-05
-4.00044457793008e-05
-5.50569991541946e-05
-2.11921001309398e-05
-1.52280657355866e-05
-3.46741413780718e-05
-2.10440675489214e-05
-3.9408436327232e-05
-2.04642255724414e-05
-2.35509125409253e-05
-2.51536603300029e-05
3.08797596470423e-06
-2.73979204113455e-05
3.33550799941431e-06
-1.12594219171043e-05
-4.45024520598973e-05
-2.71304915009663e-05
-1.09661427309973e-06
-1.56433321153049e-05
-2.24146208490074e-05
-6.00130404518491e-05
-1.50942764671103e-05
-3.8104882835603e-05
-3.78270575376224e-05
-5.21656387554965e-05
-4.46878213936804e-05
-9.82352860208155e-06
-4.75333069490806e-05
-2.33189876832805e-05
-2.36246850633698e-05
-1.37631877981926e-05
-9.83502061982014e-06
-4.81864489948101e-05
-3.39754162816633e-05
-1.26773931160909e-05
-1.78141091219822e-05
-2.31038110054793e-05
-2.79899637338903e-05
-3.70154064624728e-05
7.49685582048572e-07
-4.61865968942539e-05
-3.93924692358542e-05
-3.05105293399606e-05
-6.04762529846017e-05
-1.71723141855014e-05
-2.34362162325987e-05
-1.38970341522693e-05
-5.53480377293424e-05
-2.71442391322968e-05
-2.857760383349e-05
-1.83083546064317e-05
-2.392149867482e-05
-3.37422715376379e-05
-4.94089419370731e-06
-2.0256895106902e-05
-2.11946809526353e-05
-3.58995847881904e-05
-3.57424465062209e-05
-1.35821014931226e-05
1.9594047924298e-07
-1.41243742440499e-05
-4.37267015944616e-05
5.0752608705318e-08
-3.74097489111354e-05
-8.18236211376215e-07
-4.80505179371733e-05
-4.5139009740448e-05
-4.72224898483948e-05
-3.25610590312793e-05
-1.42420516133819e-05
-5.03383165600042e-05
1.14196211071082e-05
-1.79660614011634e-05
-2.8959996055274e-05
-1.50166673038671e-05
-4.99082561939985e-05
-2.28992971553247e-05
-1.72898725167777e-05
-2.48331732562656e-05
-4.59063924552285e-05
-3.48825350185552e-05
-2.86082838510004e-05
-4.23223714045568e-05
-3.19263556985127e-05
-3.73809034878142e-05
-7.69194207387929e-05
-4.81804577181443e-05
-1.05720840909535e-05
-3.92421348131281e-05
-4.20832382299405e-05
-3.72130573149091e-05
-4.00241224759676e-05
-2.53913694803529e-05
3.81385250529231e-06
-2.00614456245243e-05
-5.13453209439937e-05
-3.31186029209277e-05
-5.62417610850263e-06
-3.17650062323315e-05
-2.43012662784581e-05
-3.26275768857878e-05
-3.72889692370909e-05
-2.88780822825885e-05
-3.65047775252522e-05
-4.25246368326044e-05
-1.89671619715677e-05
-4.22185495718787e-05
-2.90988625939961e-05
-1.95221632139587e-05
-2.60809980713912e-05
-1.63724015402013e-05
-4.55761340599577e-05
-5.38754474645292e-05
-8.00922271315882e-05
-2.36593553421944e-05
-2.09677937335375e-05
-4.18104872989349e-05
-1.05310098608036e-05
3.56100492122011e-06
-3.19476892965444e-05
-1.20835791353522e-05
-3.18896065904956e-05
-2.37655606150307e-05
-2.74989331027009e-05
-7.17534333668128e-05
-3.11250373178207e-05
-1.32227799820508e-05
-3.15136960511113e-05
2.67735499381364e-05
-9.42785130966817e-06
-2.55394071068207e-05
-4.09503575424031e-05
-2.51313978245906e-05
6.71141709721975e-06
-5.67545089142452e-06
-5.99239216795366e-05
4.48271853387157e-06
-3.84433669447609e-05
-2.38722417542781e-05
-2.81613057938094e-05
-5.5693555213987e-05
-3.0756168125843e-05
8.28060613135972e-06
-3.44554860780971e-05
-1.11905500001149e-05
-2.34143108265918e-05
-4.3432159248564e-05
-6.0702784125158e-05
-3.9917237813409e-05
-2.66722041210927e-05
-3.36825596262447e-05
-1.93658567653952e-05
-1.72649285573955e-05
-8.94117009857077e-06
-2.39173895184855e-05
-1.86121606982973e-05
-8.61562057733394e-07
-1.90371367552797e-05
-3.21188430181922e-05
-3.62366243114656e-05
-3.32541697907036e-05
-1.08649382542299e-05
-4.26969891948229e-05
-4.13212559189704e-05
-4.24619835505091e-05
-3.38975987863993e-05
-1.19536220617471e-05
-1.31842502088359e-05
-2.64357260554517e-05
-4.09375108102969e-05
1.1264254622542e-05
-2.9177130611373e-05
-3.8883586534885e-05
-7.47453307137849e-05
-4.79762471464501e-05
-1.37139794411959e-05
-3.40752184460392e-05
-2.58548069930728e-05
-5.09195972391059e-05
-1.32239001639417e-05
-4.26067238093591e-05
-2.06398895992268e-05
-3.14274327446069e-05
-3.34167389303367e-05
-1.16642234565031e-05
-4.33064167478926e-05
-5.53222439859113e-05
-4.11181008605095e-05
-2.57974515031745e-05
-5.6460157670216e-05
-3.63571527111111e-05
-2.66395635588608e-05
-3.98812329024411e-05
-9.44739555864919e-06
-1.86473295326917e-05
-2.83158556031526e-05
-2.00888241634707e-05
5.19966488270057e-07
-4.33725605667306e-05
-4.13278533585421e-05
-2.35619497602909e-05
-4.69134701918334e-05
-5.13979367445772e-06
-4.15023427533228e-05
-2.70660819876853e-06
-4.59872802514477e-05
-1.23773111138232e-05
-5.06599582996098e-05
-1.98583034100497e-05
-9.61644797067275e-08
-8.30910868874321e-06
-2.62068452383093e-05
-3.45149454881381e-05
-4.65949554150569e-05
-3.16706467624559e-06
-3.542396804707e-05
-1.83348738589977e-05
-1.72644162806051e-05
-3.66509503623397e-06
-5.08435060692884e-05
-3.74778728166754e-05
-6.02990848923665e-06
-2.35335791581424e-06
-2.46381145681876e-05
-2.97865888157407e-05
-2.14051239624165e-05
-6.98977131831377e-05
-2.36047856448952e-05
-4.77379410747058e-05
-4.52762816268096e-05
-3.33298040571051e-05
-1.42192062070122e-05
-4.58560872120024e-05
-2.30619027578767e-05
2.51559754419293e-05
-3.54160678146981e-05
-4.05796105736526e-05
-3.95069233869362e-05
-2.01878328520797e-05
-3.16557250622896e-06
-2.85341298870213e-05
-4.00905351019005e-05
-4.94357537904248e-05
-4.56488606738043e-05
-3.6235709476956e-05
-5.06405813712193e-05
-2.14127645210852e-05
-2.04116558527963e-05
-3.05666616564738e-05
-2.84627401209184e-05
-3.30974570933106e-05
-1.68401991485136e-05
-3.48630489978219e-05
-4.43171918610309e-05
-5.6931109926627e-05
-3.96800598491346e-05
-4.49801497457464e-05
-3.32926809691067e-06
-3.37007713187e-05
-3.10439853950354e-05
-2.36006518561535e-05
-1.0419925940108e-05
-1.44346925516611e-05
-5.67659232413747e-05
-2.30350399933896e-05
-4.87243337453667e-05
-2.55423817030074e-05
-3.44872314725614e-05
-3.53621485351829e-05
-2.5043444880605e-05
-1.70575900313136e-05
-4.45150768932025e-05
-2.71588181318773e-05
-1.47805868471466e-05
-5.9597331282737e-05
-4.909047896693e-05
-4.80121422330796e-05
-3.56441586093161e-05
-4.79182474670285e-05
-1.18093764596443e-05
-2.9000766324161e-05
-1.37255079870482e-05
-2.79098916430201e-05
-3.29050363959502e-05
-2.003715929988e-05
-5.06501793783292e-05
-2.96295164054329e-05
-2.73859516147038e-05
-3.69178565358701e-06
-2.49766321377437e-05
-4.2820726163398e-05
-5.0943626991955e-05
-3.03601828263312e-05
-1.54036984260463e-05
-3.18145308890015e-05
-2.43268063082424e-05
-2.69901427114669e-05
-4.21700345735834e-05
-3.71295676491789e-05
-3.43291824154813e-05
-3.29068919632645e-05
-1.03277078227832e-05
-2.68849096339337e-05
-5.0688292147569e-05
-2.60886204798219e-05
-2.53771270423294e-06
-6.36394249606457e-06
-1.99895398781917e-05
-4.21518586527493e-05
-3.20949806773711e-05
-2.67125547322393e-05
-1.23985165069226e-05
-2.07836761726197e-05
-4.56585234769727e-05
-5.11765679565904e-05
-3.8685260727935e-05
-1.79447634156851e-05
-9.14121366604711e-06
-2.50682231615756e-05
-4.04213926574862e-05
-1.89725734428965e-05
-3.5372651099112e-05
7.49934600406588e-06
-8.42939158056246e-06
-2.7743634156382e-05
-4.75293316450216e-05
-3.58218748865446e-05
-1.18793119503322e-05
-2.70770807074414e-05
-6.01674949863262e-05
-1.50687333866347e-05
-5.41783836287928e-06
1.29806551427661e-05
-2.7795417441755e-05
-2.16310323471588e-06
-2.64789904215353e-05
-2.3274606877213e-05
-2.18739693406535e-05
-2.28833195371135e-05
-5.17740225806476e-06
-2.24728812808203e-05
-2.15022326915351e-05
-5.19551524914302e-05
-5.03569473281518e-05
-5.6672006291433e-05
-4.22931929000627e-05
-3.68421881430074e-05
-3.48740713863386e-05
-5.72483447564903e-05
-3.51144419948856e-05
-2.04941994232866e-05
-3.89937574082918e-05
-1.922194761369e-05
-3.7327292636593e-05
-9.12212470293177e-06
-1.0044566801803e-05
-3.05876635340592e-05
-3.68867220433125e-05
-1.64457345772856e-05
-1.09653374993966e-05
-6.63654194619793e-05
-2.52479655261182e-05
-2.5165454244785e-05
-5.79550336025623e-05
-1.53781720331843e-05
-5.81287618524585e-05
-2.64240142298602e-05
-2.91990391740683e-05
-3.09209047364989e-05
-3.36007276044728e-05
-3.35923342350681e-05
-3.8289557139989e-05
-3.14760623610093e-05
-3.20001807129574e-05
-3.40525588947407e-05
-3.54141346468088e-05
-2.37203942532399e-05
-1.05350770204087e-05
-6.35310127986902e-05
-3.28204667655629e-05
-5.01488228053234e-05
-4.96449135404839e-05
-3.01229504652504e-05
-7.02857451070534e-05
7.27351459210407e-06
-1.87711163360101e-05
-4.98511488285493e-05
-4.96726052483693e-05
-3.76277450085702e-05
-3.79488858413711e-05
-5.3089651135241e-05
-3.01103609901031e-06
-2.06640695801636e-05
-3.26296706859366e-05
-4.22091398976936e-05
-8.64366732724726e-06
-4.10721085999816e-05
-5.71979408325067e-05
-2.98091852342936e-05
-1.44516355276865e-05
-2.07973295393142e-05
-2.51999034690289e-05
-2.88571395647108e-05
-6.23490276063139e-07
-2.58273516388245e-05
-3.32563018259668e-05
-3.11175499019436e-06
-4.11558000808325e-05
-4.50020354273929e-05
-9.10941249136008e-06
-2.58267304446157e-05
-2.25114910553644e-05
-3.01599865725073e-05
-4.19631410988341e-05
-6.52187753727139e-05
-3.1285473594002e-05
-1.42937265983227e-05
-1.22095728241636e-06
-1.26614249543216e-05
2.92809194667586e-06
-2.72398123266351e-05
-5.19577356862922e-05
-3.57033731140146e-05
-2.22159324557592e-06
-2.66949016851407e-05
-4.49140853567001e-05
-2.97158891817993e-05
-3.96294244354793e-05
-2.84978066234562e-05
-3.98192886591758e-07
-4.20559881846478e-05
-3.99903856450224e-05
-4.43496428487802e-05
-1.89494118356869e-05
2.59983326322143e-06
-3.44556739206576e-05
-5.2592099890841e-05
-2.77937271448321e-05
-3.03714931419163e-05
-2.4367141346089e-05
-3.40073694889073e-05
-4.20605360424874e-05
-3.00409377579617e-05
-2.75052874110249e-05
-2.54206292477205e-05
-1.22897981322415e-05
-3.20400101320123e-05
-2.38622294611303e-06
-2.14054173926019e-05
-5.12365330494047e-05
-2.14356301789608e-05
-5.78656399272029e-05
-2.75425229174276e-05
-3.25494413270047e-05
-4.8807464697313e-05
-1.41108304947616e-05
-3.77399261139722e-05
-2.35756937668381e-05
-5.3086873561544e-05
-2.44109760737791e-05
1.23323993276097e-05
-1.30130508457227e-05
-2.77889607897051e-05
-2.48652776221601e-05
-3.37802320398144e-05
-1.60885897653131e-05
-3.30163511655075e-05
-3.57505716664712e-05
-3.15839783869484e-05
-3.02250421420896e-05
-3.54473419042666e-05
-1.69952082726633e-05
-3.82380466871228e-05
-3.73934829854605e-05
-3.0407037671145e-05
-3.32774159620487e-05
-3.43940049405375e-05
-2.47494237077071e-05
-2.1333581125891e-05
-3.4826791530345e-05
-4.99154246370891e-05
8.80266378453332e-06
-9.25858321935536e-06
-2.32985153978386e-05
-7.1485703656673e-06
-1.56560674702027e-05
-3.76048490112897e-05
-2.44283955417012e-05
-4.10145226708698e-05
-1.70980267818814e-05
-3.27998463466306e-05
-3.11816461582741e-05
-4.2646242376693e-05
-4.06166381626804e-05
-2.2957358601683e-05
-2.28583358997843e-05
-3.30821140872639e-05
-3.10725156829648e-05
-5.08233817968996e-05
-2.03448298778302e-05
-2.94171844331157e-05
-1.55369011053177e-05
-3.32898030301289e-05
-3.37663867754807e-05
-1.7846900524009e-05
-3.40954156931297e-05
-1.77313876373274e-05
-1.32958881458847e-05
-3.33365341731981e-05
-4.30472356938157e-05
-2.288629578609e-05
-2.45987875709372e-05
-3.71894327372336e-05
6.20910307929773e-06
-3.33773199946995e-05
-2.46441859326394e-05
-1.84147435817645e-05
-1.11260240185918e-05
-1.94453793249858e-05
-7.14605678600391e-05
2.44571266753773e-06
-5.21799748721667e-05
-2.01650385179914e-05
-4.89358215327433e-05
-7.96202704194683e-06
-1.16184859973052e-05
-3.13738791942024e-05
-4.41715778920279e-06
-3.32781773667016e-05
8.84030016100777e-06
-3.30215976428042e-05
-5.01997016611964e-05
-1.24342562782343e-05
-2.61188159230862e-05
-5.74836078073243e-06
-1.78109017675924e-05
-3.99690694168684e-05
-4.77192627644569e-05
-1.84426654861303e-05
-2.71635441335687e-05
-2.82700672693636e-05
-4.14826183738678e-05
-3.22844286887478e-05
-9.83552221850921e-06
-3.7049025881592e-05
4.77313778922169e-06
-2.77341378658522e-05
-1.34695588370512e-06
-5.19426974036837e-05
-5.33903952628325e-05
6.05367464308274e-06
-1.39975573263824e-05
-3.88156315505171e-05
-6.22348297522883e-05
-1.34810804114663e-05
-7.95254613336228e-06
-2.54971614019401e-05
-2.07269839824517e-05
-2.66583831411534e-05
-1.91833894479324e-05
-1.52381900543353e-05
-2.67175745334137e-05
-4.22480266901309e-05
-2.17759445661836e-05
-2.15553601906889e-05
-2.9596203140251e-05
-9.86860909045594e-07
-2.8771825777207e-05
5.17269253990019e-06
-2.46580418828407e-05
-5.76112426646339e-05
-5.21948848291066e-05
-5.81362227789635e-05
-2.43240699047168e-05
9.22693641389598e-06
1.41827085914888e-05
-1.30109880822935e-05
-1.44138713174705e-05
-4.02823768975929e-05
-2.41428728841597e-05
-4.73280268092664e-05
-3.19861530290182e-05
-4.54377975554677e-05
-4.72278079503981e-05
-7.11456300805483e-06
-1.66756244408874e-05
-2.99539153736623e-05
-3.36435816582125e-05
7.10878980752837e-06
-3.21146883464452e-05
-1.73442326640463e-06
-3.60686240153717e-06
-6.15912307337717e-05
-3.1378665058836e-05
-2.93108503695841e-05
-2.48564413225987e-05
-1.01619274192589e-05
-5.00814009398254e-05
-2.64643302575784e-05
-2.82797198773356e-05
-3.79301449170046e-05
-5.56634877828817e-05
-1.57265265789169e-05
-4.07638130902503e-05
-4.14226990991434e-05
-2.67376666629027e-05
-3.20688138527927e-05
-3.99523409164535e-05
-1.76262961866532e-05
-3.48805674872278e-05
-5.84169145005889e-05
-3.91440673229533e-05
-3.6174042835213e-05
-2.23535199791701e-05
-3.8358428589733e-05
-1.40028286985313e-05
-2.5204485655187e-05
-9.60422974514245e-06
-4.67246883535893e-05
-2.3237960459943e-05
-1.42060230349436e-05
-4.76407116082869e-05
-2.05098815330174e-05
-3.34735205968907e-05
-3.64261354540222e-05
-5.40583369577978e-05
-6.07446860615701e-06
-5.39922812357342e-06
-4.37917772343693e-06
-3.86233237372062e-05
-3.51378582348836e-05
-2.45354614408324e-05
-1.21821696257602e-05
-1.58200006702787e-05
-3.01180747482922e-05
-2.02692965347715e-05
-2.13031260458401e-05
-1.10539562419786e-05
-3.58574198207099e-05
-1.63945880842016e-05
-4.05876261401177e-05
-6.78348506030706e-05
-7.69134910401818e-06
-3.76617507503021e-05
-2.13401171047665e-05
-3.6341956601269e-05
-2.24753849366028e-05
1.40058190017095e-05
-4.82768564198249e-05
-3.40910987464253e-05
-1.29548845890114e-05
-3.0892895842825e-05
-3.17712990399377e-05
-3.71522913577622e-05
4.75892748169281e-06
-3.2484117204215e-05
-8.87949409248014e-06
-1.55820236016052e-07
-3.86354933654617e-05
-3.06395544302615e-05
-3.54782364607448e-05
-4.210529996709e-05
-2.6220943929454e-05
-2.39737824581922e-05
-3.11225955163053e-05
-1.39805610339057e-05
-3.51255718907188e-05
-2.44637262620413e-05
-3.1062604804231e-05
-4.51488407433825e-05
-3.07056216913576e-05
-1.90718672367076e-05
-3.54931135072607e-05
-1.93157937954481e-05
-7.01324266443271e-05
-3.58114296092389e-05
-5.66856873968961e-05
-5.64427836938131e-06
-1.67808923383743e-05
-3.56077371795958e-05
-5.61794868457964e-05
-3.63466911402205e-05
-5.13960362464512e-05
1.12378487382148e-05
-4.1441351763582e-05
-3.30046517839062e-05
-2.70524171720801e-05
-4.04028763879255e-05
-3.83872029759178e-05
-4.05298933353627e-05
-1.7447209961184e-05
-3.91881814024854e-05
-3.60568404005039e-05
-3.90738465312596e-05
-5.78849375522118e-05
-1.2213887722903e-05
-1.41918016288349e-05
-1.28426102490498e-05
-2.32463010050394e-05
-4.43192606164666e-05
-3.4446531094437e-05
-2.23941230384048e-05
-3.45473996039949e-05
-3.94953441678298e-05
-2.03105854538887e-06
-2.14865272749489e-05
-5.22643158444979e-07
-3.20010167843241e-05
-3.10721917860477e-05
-3.39822097118113e-05
-3.6608108637e-06
-2.65622514556552e-05
-3.84511926360475e-05
-3.57164763969699e-05
-3.50235713112835e-06
-5.99872688345518e-06
-2.09126621135481e-05
-2.6916765433569e-05
-3.58475524926956e-05
-4.55885297839689e-05
-2.28332876028038e-05
-3.79313424177377e-05
-2.55320041441594e-05
-2.32119473502793e-05
-2.36385702200482e-05
-2.85256998589516e-05
-4.22726300503069e-05
-2.81345286121665e-05
-2.2445804661409e-05
-3.9728847923354e-05
-2.22754762649406e-05
-4.0032304099494e-05
-2.41397082025548e-05
-4.93559187962184e-05
-6.32577932981419e-05
-2.60285257874293e-05
-1.32165683084075e-05
-3.17697223643431e-05
-5.25520064044998e-05
-3.13751158457525e-05
-2.15583565421005e-05
-5.40992395970009e-05
-9.46442305913392e-06
-5.04456457673891e-05
-2.07336964726871e-05
-2.65685875761638e-05
-1.52349296825995e-05
-2.83933473068997e-05
-4.35176717595105e-07
-2.64941912268066e-05
-4.18699742623259e-05
-4.45815437105352e-06
-3.89204870463938e-05
-1.13838206210591e-05
-4.9125835038002e-05
-4.48201556338016e-05
-3.40952052073156e-05
-2.53971576855008e-05
-1.61867510338756e-06
-2.76988021721335e-05
-1.30163524280007e-05
-2.08752889534273e-05
6.68832419832494e-07
-1.82218251592811e-05
-3.9391762439134e-05
4.2660026639259e-06
-4.21389404808072e-05
-4.7519121395433e-05
2.10708972641933e-06
-3.03728656054752e-05
5.41869675739996e-06
-1.36668510334814e-05
-1.98497759604323e-05
-3.2516008354972e-05
-2.27083751705189e-06
-2.94839114070822e-05
-5.83603916295428e-05
-4.33669696673659e-05
-3.87327755360111e-05
-3.44519093632574e-05
-6.23576151145877e-06
-2.43577346297528e-05
-4.31832530081851e-05
-1.22265190779712e-05
-3.16882810914844e-05
-3.71231305361509e-05
-3.93167952408575e-05
-1.64521435784295e-06
-3.32308579287011e-05
-1.97337051777117e-05
-3.36614258414265e-05
-6.2017801056022e-05
-4.78661122741227e-05
-2.686880651245e-05
-3.35151888016758e-05
-8.73285341237564e-06
-2.66657318676627e-05
-1.49295586919675e-05
-1.22490628101464e-05
-2.75769301346239e-05
-1.62104934081939e-05
-4.38607286639666e-05
-1.57617393092813e-05
1.13319087621871e-05
-5.74895695122618e-05
-3.44214868461946e-05
-5.21840220297806e-05
-4.06480381999444e-05
-4.82268940968826e-05
-3.73841620172785e-05
2.05222037803432e-06
-2.12939002359426e-05
-4.63554520832022e-05
-4.31928590394954e-05
-5.94464961132213e-06
-3.18723832733815e-06
-3.35770592926288e-05
-1.38360955958125e-05
-4.21902298632311e-05
-5.18607664138339e-05
-6.68543480189413e-06
-9.91992568506696e-06
-5.19181960878094e-05
-6.979060490321e-05
-1.8368179752165e-05
-2.27184585302531e-05
-1.94357138786275e-05
-3.87713259532807e-05
4.04417740082192e-07
-2.88204399473426e-05
-2.42946342400204e-05
-5.01517890328676e-05
-1.93158993785985e-05
-3.45944660987848e-05
-4.8084778137559e-05
-3.26362734356793e-05
-4.91092337490999e-05
-1.59791454432158e-05
-5.7782340540997e-05
-3.00462387579574e-05
-5.0776572523617e-05
-2.54364403914735e-05
-2.49920038652112e-05
-3.66102050023155e-05
-5.13784423110736e-05
-3.11202121068264e-05
-3.80749315474397e-05
-2.48724984785922e-05
-3.22667298559408e-05
-1.10399528889866e-05
-2.6563761831771e-06
-1.29622425930211e-05
-1.8305998571205e-05
-4.35042439203992e-05
-3.86413951967017e-05
-2.24007346302725e-05
-5.10210201498243e-05
-4.16533077367276e-05
-5.74760807918788e-05
-4.66087348377078e-05
-5.37534412335042e-05
-3.35283425578614e-05
-2.45503273297624e-05
-9.27615992985252e-06
-3.14221723277078e-05
-2.86834224359769e-05
-2.64256061998062e-05
-1.37234782536951e-05
-5.84488818245441e-05
-3.25239327186381e-05
-2.07317268315865e-05
-5.37691491254292e-05
-3.30744073133843e-05
-4.33612177671882e-05
-3.99335251190955e-05
-2.49126182366677e-05
-5.85803286796093e-05
-1.29510490530871e-05
-2.60416334123336e-05
-3.9120142892453e-05
-1.67054069819681e-05
9.76908523018876e-06
-5.77721237579896e-06
-3.91335681838435e-05
-3.7160488639002e-05
-2.36327691705011e-05
-3.67143721952119e-05
-3.50352757730298e-05
-7.84607766189755e-06
-4.97575027833642e-05
-4.62145451188452e-05
-6.07873049884683e-06
-9.25733772926039e-06
-2.92396572898504e-05
-2.32819101818005e-05
-1.12321299876943e-05
-3.46458381058277e-05
-4.74275792803555e-05
-1.93977941211801e-05
-3.45891648275198e-05
-3.2705463739894e-06
-2.87109530370503e-05
-1.25430641444719e-05
-3.4158296516616e-05
-3.40484975424298e-05
-3.07513508113417e-05
-3.89643371657678e-05
-4.18718710622448e-05
-1.82320895494091e-05
-3.43974622236682e-05
-4.9114715792108e-05
-3.55253239311886e-05
-3.67503352667148e-05
-5.1737615248832e-05
-4.27985476457816e-05
-4.07261071222267e-05
-4.88405035305006e-05
-5.34004744572992e-05
-3.02324195035074e-05
-2.04379571153613e-05
-3.39336215302068e-05
-5.66888968675719e-05
-5.01361640933848e-05
-1.43846314086512e-05
-4.17839402347514e-05
-9.31571164992917e-06
-4.08257200741301e-05
-5.93640113752957e-05
-2.43660771665891e-06
-5.21074335304983e-05
-4.20942989693158e-05
-5.86213468061458e-05
-2.25619956169018e-05
-3.62791230118373e-05
-4.12877377359743e-05
-2.1709682147025e-05
-1.93706781810908e-05
-3.12450457392232e-05
-4.49763494025704e-05
-1.90498941657254e-05
-8.12071236664085e-06
-3.30981992766502e-05
-4.20471341892762e-05
-4.44978860077124e-05
-2.46178569118394e-05
-2.87343756614541e-05
-1.40582294561309e-05
-9.79686158148874e-06
-2.96383061615032e-05
-4.43359227537189e-05
-2.56770091224922e-05
-2.2861699320469e-05
-2.82027712008074e-05
-1.47794632768309e-05
-6.07420754891213e-05
-1.76321882196585e-05
-3.89033461683236e-05
-7.30271066065051e-05
-3.45912822712254e-05
-1.10782256350164e-05
-4.62502993253643e-05
-3.1728223940421e-05
-2.93177616373506e-05
-5.4036589434478e-05
-2.82100560113886e-05
-1.09061239977581e-05
-7.27044877462889e-06
-4.36387516722069e-05
-3.99723599304558e-05
-7.14800801700365e-05
-2.74489965464011e-05
-2.92001091966216e-05
-1.42108748983118e-05
-4.2253002647181e-05
-5.02188960033252e-05
-4.2103118272354e-05
-2.89785893337756e-05
-1.98980623475727e-05
-3.18331340010186e-05
-2.23631352986599e-05
-1.53458443252141e-05
-3.27898021712045e-05
-3.17305527829734e-05
-2.40783351039426e-05
-3.62616067813507e-05
-2.98745731162627e-05
-1.9271540147618e-05
-6.18682386335114e-06
-2.7452816241493e-05
-4.93943457750497e-05
-3.75774539088056e-05
1.18354538164944e-05
-4.24300437024369e-05
-1.14644776321246e-05
-1.94190713530584e-05
-5.14635584274403e-05
-1.37298845410506e-05
-1.08310500139225e-05
-3.37489048578979e-05
-1.28560214465662e-05
-3.97220096816637e-05
-5.31145796857915e-05
-4.49478479758504e-05
-1.97574628429753e-05
-2.55605945544656e-05
-1.98144827862724e-05
-3.94452299111668e-05
-2.62543513513612e-05
-2.89297218689842e-05
-2.35309593175373e-05
-4.36772370528985e-06
-3.25809419531723e-05
-1.61000449672907e-05
-3.28380634715336e-05
-5.40601878859909e-05
-1.07026959662263e-05
-1.25146867248926e-05
-4.95278093993256e-05
-4.18201065799221e-05
-2.99138040064383e-05
-2.41634875525173e-06
-2.9769017403175e-05
-7.94471519643753e-06
-3.38188377184513e-05
-7.72879238071278e-06
-5.30316527984772e-05
-3.3327935886262e-05
-2.95567864805057e-05
-4.04041384848568e-05
-5.56003884063299e-05
-1.82141137935921e-05
1.04520915005803e-05
-1.81921990911771e-05
-1.49180096099154e-05
-3.81439380535032e-05
-2.81967018007505e-05
-4.15849977800082e-05
-4.34118312044597e-05
-3.07973199375335e-05
-2.25510210887677e-05
-1.03609900836717e-05
-6.14705361953396e-05
-1.23530279502349e-05
-3.53005326348665e-05
-5.89239554818865e-05
-3.81841041828539e-05
-2.87138391356614e-05
-5.08587263339952e-05
-1.77398259032399e-05
-1.73105023396446e-06
-3.15881829756315e-05
-5.79046870893828e-05
-1.85882915244018e-05
-3.23571575658962e-05
-5.84312191107343e-05
-2.19147612830858e-05
-3.02069800034607e-05
-2.64100321901632e-05
-2.13508173302226e-05
-5.12503842339196e-05
-2.84631290772167e-05
-3.81607343059052e-05
-1.31483221136998e-05
7.75157077741556e-07
-1.72409390365843e-05
-2.57431342167092e-05
-5.15962820297852e-05
-3.23217581450734e-05
-1.79689100891325e-05
-8.51006565733448e-06
-3.80215005634912e-05
-4.40087456801296e-05
-2.47185505701238e-05
-3.24742820760586e-05
-1.28790267894706e-06
-2.27227248740519e-05
-3.62973025494097e-05
-5.13144824707112e-05
-3.6310762101188e-05
-1.97080901904319e-05
-3.05027438811322e-05
-1.64881893040992e-05
-1.5047656250976e-05
-2.13224305467227e-05
-2.24708373398694e-05
-2.67518984387362e-05
-3.05121075433489e-05
-3.0874496840679e-05
-2.71821310436081e-05
-2.46895800205653e-05
-5.17103975535689e-05
-3.96345996827071e-05
-3.90300433002325e-05
-1.99986834340559e-05
-8.56703278025773e-06
-4.37815897997625e-05
-3.91319911456306e-05
-1.64800304498086e-05
-3.51967441685141e-05
-1.89230060956308e-05
5.47142167123641e-06
-3.72786311677035e-05
-4.0889642521383e-05
-9.04016497873605e-06
-2.29943496272157e-05
-1.66703520620356e-05
-2.53876282563815e-05
-1.81629747232596e-05
-3.85926020856206e-05
-5.51070293888137e-05
1.44592306332593e-06
-2.96645925842753e-05
-3.12184519224667e-05
-1.34526440828234e-05
-5.16520666696599e-05
-2.08825567200513e-05
-2.4822207243052e-05
-4.42001298684593e-06
-3.01025407240224e-05
-3.79092342155488e-05
-4.00157234166353e-05
-2.91078359663106e-05
-2.01097199027407e-05
-5.44056572734168e-05
-1.58755656350418e-05
-3.78098290575944e-05
-1.04474114347313e-05
-1.67794698039767e-05
-4.35078838371596e-05
-4.95173222390918e-05
-2.47151444678105e-05
-2.0294206468249e-05
-5.93166485605486e-05
-1.54504757680658e-05
-2.49921859995895e-06
-2.51600101296055e-05
-3.793353718325e-05
-3.23250529226529e-05
-2.74767537071577e-05
-1.3161181997905e-05
-1.29156338892406e-05
-5.87568948784213e-05
-2.85656603251029e-05
-3.72251979128854e-05
-2.6474995163437e-05
-2.57382686028021e-05
-4.91420716950962e-05
-5.05692600033989e-05
-2.71198249865833e-05
-5.70459989069664e-05
8.66422980618438e-06
-3.06857269006235e-05
-2.27406200304018e-05
-4.83230518610946e-05
-4.05921183075793e-05
-1.90851897496973e-05
1.4230498619617e-06
-2.84117762168343e-05
-4.21558535706089e-05
-4.13658991420067e-05
-5.35882763452555e-05
-2.91286311267632e-05
-3.95652428611936e-05
-2.20815271283505e-05
-1.08326639739078e-05
-2.08173589062803e-05
-4.61698737884362e-05
-8.88306682411558e-05
-1.85852514188554e-05
-5.65309816873797e-05
-2.59851066973032e-05
-2.60767401318434e-05
-6.16143344532804e-05
-2.90555213961784e-05
-1.01757843513589e-05
-1.55501850680433e-05
-1.11951434066353e-06
-3.33553425965716e-05
-3.05413723269592e-05
-3.51283411717066e-05
-4.09150128494007e-05
-2.68418223611204e-05
-3.38829711245742e-05
-2.86259945842391e-05
-4.46655686261939e-05
-2.23324170207844e-05
-4.12533475572113e-05
-2.6725355326411e-05
-1.93089298998471e-05
-3.81985823356192e-05
-4.41661949678714e-05
-2.78391740390679e-05
-4.13681139815768e-05
-2.49859502209766e-05
-2.29449040237197e-05
-5.72292119747203e-05
-5.12330483488649e-05
-3.51392356412226e-05
-4.69776302758661e-05
-5.52660551937258e-05
-8.58086556812835e-06
-1.87658797444077e-05
-1.86999120479211e-05
-1.88691893220359e-05
1.49974471260099e-05
-2.12929193554458e-05
-3.68259438590997e-05
-3.76325699165058e-05
-1.76029738667728e-05
-4.25348712639763e-05
-4.68238961274098e-05
-3.24136244478783e-05
-5.66397918534659e-05
1.31835267161719e-05
-8.04084590073598e-06
-9.11920875643629e-06
-6.3404008705596e-05
-1.81457397497113e-05
-2.74379159550151e-05
-2.83273377680639e-05
-3.37049871569586e-05
-1.54180466369296e-05
-4.04748915426823e-05
-2.93131885623657e-05
-4.14659891103916e-05
-3.936675530664e-05
-2.23086574108703e-05
-3.17761609440316e-05
-6.32294892478738e-05
-3.08102274300993e-05
-5.80451897751017e-05
-3.13337992702812e-05
-3.3089636975111e-05
-5.05365013737994e-05
-2.95378690893223e-05
-3.32540097388974e-05
-2.13045008400045e-05
9.05774917075766e-06
-3.28914248421195e-05
-3.42750545313955e-05
4.1128221784608e-06
-3.23371433218814e-05
-4.13747349487174e-05
-3.81477988268507e-05
-3.25431097580708e-05
-5.95427605770513e-06
-2.33453388689709e-05
-2.90972492768693e-05
-4.42245889355605e-05
9.04935076322499e-06
-1.55699992546599e-05
-3.23303412126706e-06
-1.51292219610335e-05
-3.63376350141954e-05
-2.7534611145826e-05
-1.07477354565817e-05
-8.9979176616579e-06
-1.94020203670418e-05
-4.65819113999153e-05
-4.4006475406024e-05
-3.03524527114983e-05
-2.11997042710021e-05
-3.70234977556314e-05
-2.89182008619021e-05
-4.17355014138269e-05
-5.55283945227135e-05
-1.92039617815894e-05
-1.89103549659014e-05
2.09800857105997e-06
-6.63390600945826e-05
-3.31330311735598e-05
-3.64093773675661e-05
-4.02523979064782e-05
-5.47894344249004e-05
-4.82371339818028e-05
-5.1118046583144e-05
-4.84263405808298e-05
-5.27845607245036e-05
-2.00399710739291e-05
-4.65551691799578e-05
-5.77358574754569e-05
-3.43848494949116e-05
-3.37018253672292e-05
-2.31651340577137e-05
1.89069824916205e-06
-3.8668247543896e-05
-2.04509073728048e-05
-8.56118906918256e-06
8.18561712141774e-06
-2.45372793484029e-05
-4.21918025387023e-05
5.40478320295534e-06
-3.36529152936105e-05
-6.91312568891408e-05
-4.19645705506856e-05
-7.19185752487e-06
-2.33986571308984e-05
-1.39414483933867e-05
-3.06513704767328e-05
-2.20763850772805e-05
-3.59208626172055e-05
-2.88067618007267e-05
-2.5718425307584e-05
-3.67046255293807e-05
-1.82325204506134e-05
-1.90929618218936e-05
-4.03304301113289e-05
-1.59054586404997e-05
-5.40833083037448e-06
-2.37283303682481e-05
-2.9855119498954e-05
-5.76606392088956e-05
-2.94078761409947e-05
-3.91124642750963e-05
-2.79176186345232e-06
-1.43820824624471e-05
-1.9373339053978e-05
-4.4689331252137e-05
-4.23660418394472e-05
-3.55228937089996e-05
-3.26047589928277e-05
-3.55184300922999e-05
-1.39172331159149e-05
-3.40397668144691e-05
-4.88717206848857e-05
-5.69090324625427e-05
-1.89109965683141e-05
-5.84985860494433e-06
-2.33404070115733e-05
-5.21346945087109e-05
1.60819607188498e-06
-3.35433725503274e-05
-4.68625004628516e-05
-3.47957471564542e-05
-4.83934995557629e-06
2.14217452002624e-05
-2.1936312484445e-05
-2.77697266440328e-05
-4.18854004266985e-05
-1.51615023385803e-05
1.13928168865757e-05
-4.51931990033129e-05
-7.0616012430028e-06
-3.87531233224927e-05
-1.65810581201019e-05
-2.34046879571829e-05
-4.65716941761822e-05
-5.95009194819373e-05
-4.36369611942769e-06
-2.98194188367734e-05
-5.30029711484024e-05
-3.9187605856028e-05
4.2537340518856e-06
-2.93214930291616e-05
-2.9122139587703e-05
-3.84817928746224e-05
-5.69605160241218e-05
-2.35496469489282e-05
-3.21211124988013e-05
-2.68912310919933e-05
-9.06831323365423e-07
-3.77013085579089e-05
-2.12629701152765e-05
-4.94899686654617e-05
-1.00929643514163e-05
-8.05150046341028e-06
-6.20378225751373e-05
-3.26190945787675e-05
-3.43598808424955e-05
-4.76656762257077e-05
-6.74120443857729e-05
-3.01894084986422e-05
-7.56393836626878e-06
-1.02383880564115e-05
-4.87065602691816e-05
-4.56303591330315e-05
-9.4654583642065e-06
-6.34993801633487e-05
-5.29529108402299e-05
7.48690165823387e-06
-1.61544076626262e-05
-1.57777641875786e-05
-2.54389042713968e-05
-1.96135138602271e-05
-3.72133881224908e-05
-1.8528078312938e-05
-6.82616162783133e-06
-5.20569482242918e-05
-3.59915119028183e-05
2.59023115939853e-06
-3.46666611344162e-05
-1.73272288112997e-05
-3.81755982953123e-05
-4.75342725597834e-05
-9.47876989417004e-06
-2.00719068530118e-05
-4.66010828849709e-05
-1.52567375657752e-05
-3.7469410794095e-05
-8.69068684371426e-06
-3.53390478012184e-05
-1.47580281607373e-05
-2.30447548534544e-05
-2.20904188911012e-05
-5.25909668426981e-05
-3.27750452745894e-05
-5.47969431645476e-06
-3.27845983051152e-05
-3.75592657895833e-05
-2.05688748241217e-05
-2.69407997450081e-05
-5.25230532786104e-05
1.28880869690626e-06
-3.06781370456494e-05
-1.96396848293933e-05
-2.30452189427804e-05
-2.82651308710196e-05
-3.13336048419488e-05
-5.20949814688136e-05
9.33000652474539e-06
-1.06324254552441e-05
-3.83150450489898e-05
-2.93466230893378e-05
-3.3596501009038e-05
-4.24390124412798e-05
-4.77477179506134e-05
-6.3643987977661e-05
-4.09688303130748e-05
-4.02683112927918e-05
-4.20265244091379e-06
-2.18602397396078e-05
-4.8021366716496e-05
-8.39902631166047e-06
-4.15221485895849e-05
-1.22393986560321e-05
-2.01216630774386e-05
-1.24978968488092e-05
1.25561723912082e-06
-2.40678164531278e-05
-3.5438681221834e-05
-4.22701299711536e-05
-3.25658009997794e-05
-4.2929293960989e-05
-3.47503990445941e-05
-4.01734726423589e-05
-1.91009020463353e-05
-4.48997979259407e-05
-3.21405638462427e-05
-2.75694359057765e-05
-1.58864079817459e-05
7.40704499506561e-06
-8.29051534288201e-06
-3.07100015682067e-05
-6.89954106662496e-05
-4.97330987789094e-05
-2.07396537769311e-05
-2.06930052818971e-05
-3.26981861338317e-05
-4.20744345375766e-05
-3.31446710431227e-05
-3.35769566775931e-05
-3.41447137185297e-05
-3.09053541806046e-05
-1.28202538177204e-05
-4.55208514997687e-05
-3.64230402641093e-05
-2.81492078648742e-05
-2.2283367068129e-05
1.73028675485113e-05
-1.42138926809736e-05
-2.60588871733346e-05
-1.4276078884295e-05
-1.81352074670553e-05
-1.56923188787066e-05
-1.26026195764539e-05
-3.42042999723696e-05
-2.81085993101352e-05
-3.51539144205371e-05
-1.46045644505838e-05
-3.89833567405629e-05
-3.29888963072377e-05
-2.2027159342393e-05
-1.10200014900415e-05
-7.09746416082344e-05
-5.02867946008862e-05
-1.41000368083864e-05
5.13895937822323e-06
-2.4616143664863e-05
-2.37837078458001e-05
-2.62738190506783e-06
-1.88265867830546e-05
-3.5457484554955e-05
-9.44334829069192e-06
-3.15136893365746e-05
-1.7003909569239e-05
-4.43384170340082e-05
-1.27477236985246e-05
-1.16460163254629e-05
-2.99474675256776e-05
-1.64929320989276e-05
-6.37175538593626e-05
-4.04266721829464e-05
-1.28917616903724e-05
-2.54908783583803e-05
-6.37702370507428e-05
-5.91396779372928e-06
-4.68619496260204e-05
-2.27683064626897e-05
-2.29361179103527e-05
-1.65237627759083e-05
-2.61325058242434e-05
-2.2715147466312e-05
-3.04069141930594e-06
-2.97210548144213e-05
-2.94475077371194e-05
-4.50343863982209e-05
-1.13309479630131e-05
-2.05232417565229e-05
-4.46295289977068e-05
-2.23688777233923e-05
-7.11309331644833e-05
-6.73620159824717e-07
-4.7646107277579e-05
-3.40376515903984e-05
-3.63572962153386e-05
6.07003232477509e-06
-2.30478694710138e-05
-3.33434555434101e-05
1.18743189376402e-06
-3.91668098325488e-05
-2.43438109792761e-05
-9.41338510270878e-06
-3.57996064156097e-05
-3.39476874679039e-05
-4.00152531524571e-05
-2.40198050427801e-05
-1.70678646512486e-05
-4.50095021338528e-05
-1.40598611331497e-05
5.40217132147532e-06
-1.17988550008058e-05
-3.3568836793941e-05
-2.71265239530845e-05
-2.0794985593994e-05
-2.85972944384702e-05
-1.43813039473088e-05
-6.45184185289262e-05
-2.64972705368099e-05
-2.62663868475186e-05
-2.86523830451164e-05
-4.21039249707177e-05
-3.93900848370121e-05
-1.67283571184347e-05
-2.57927148015189e-05
-2.6097518505067e-05
-5.92344327626798e-05
-4.04426988599843e-05
-5.29920822934683e-05
-4.29163773377478e-05
-2.88723734547402e-05
-1.75036932446757e-05
-8.50955688360724e-07
-1.03144222923814e-05
-2.87461139825585e-05
-1.07192403755272e-05
-4.03372488325865e-05
-3.97934406242855e-05
-3.80022051709906e-05
-4.26118058115498e-05
-4.46722428528143e-05
-2.12428922476675e-05
-2.54911672187307e-05
-2.30907236983688e-05
-3.52986501613059e-05
-7.95795398816559e-06
-4.52426375223353e-05
-4.64283954532233e-05
-4.1711384956023e-05
-2.09682896040986e-05
-4.31793827276624e-05
-3.34710775588921e-05
-3.99613978187856e-05
-4.30261587830716e-05
-2.9193938534162e-05
-4.02039413230241e-05
-1.00243023164137e-05
-6.13180929154455e-05
-3.96317988026921e-05
-2.63959059171741e-05
-7.10675236655613e-06
2.83243559386205e-06
-3.16298831297932e-05
-6.6507784699167e-05
-2.09163327769201e-05
-3.23266437715267e-05
-6.99924780365834e-06
-1.88447795211367e-05
-1.76462840594251e-05
-2.7297304960109e-05
-5.09358138925981e-05
-3.7399182160064e-05
-4.04694015966035e-05
-1.12935230212951e-05
-5.60010201797594e-06
-4.2010598227045e-05
-2.03219810453086e-05
-1.33985864164393e-05
-3.04803984196086e-05
-3.06330784184633e-05
-4.04313894706503e-06
-7.16952721516977e-05
-2.79482210316385e-05
-1.31246637526804e-05
-2.87845907828431e-05
-4.38843295544748e-05
-2.90587137849385e-05
-4.38303330078532e-05
-1.45779857350099e-05
-2.0142979714511e-05
-6.09549835494901e-05
-2.73677123449292e-05
-2.57298508252234e-05
-1.400964949118e-05
-5.81960343475636e-05
-4.85368162474377e-05
-2.5218622540834e-05
-4.14286614133604e-05
-1.96318489963878e-05
-6.4243679233496e-05
-3.02974496355893e-05
-1.13993476545484e-05
-1.39904563892508e-05
-2.38571572722205e-05
-4.18936035266196e-05
-1.66269732201966e-05
-2.43420551355079e-05
-3.16360307418071e-05
-4.17525036307142e-05
-5.85741598459025e-05
-2.57613686390436e-05
-6.40843032091136e-05
-2.9097451497848e-05
-3.45609619131919e-05
-1.79517506880905e-05
8.0493448655966e-06
-6.06271750423792e-06
-4.23161248434544e-05
-3.23774885809167e-05
-2.85935948217397e-05
1.53565032170073e-06
-5.72669340652549e-06
-3.64058206429931e-05
-4.45641685427849e-05
-4.25397620393744e-05
-2.76793892970017e-05
-1.36185459160517e-05
-5.9627275202603e-05
-5.8690350678752e-06
9.82640098218026e-06
-4.14022588518937e-05
-2.66000571365079e-05
-6.1139607714155e-05
-2.08259703246172e-05
-3.95223152971858e-05
-7.18260080364707e-06
-1.82140417096804e-05
-1.9650221380377e-05
-3.91200449178036e-05
-3.68164882078975e-05
-1.9886071175877e-05
-4.35422330148541e-05
-4.94290677297951e-05
-4.8142004329911e-05
-2.25376197881992e-05
-1.06957112360972e-05
-1.25478192008075e-05
-1.35245041975581e-05
-4.07321501182294e-05
-3.95709938634592e-05
-6.23535703924995e-05
-3.1784741500373e-05
-2.54456958242915e-05
-3.80749968093475e-05
-2.04155225790483e-05
-4.67156406152682e-05
-3.02831264964067e-05
-1.37457472890826e-05
-3.14157944594428e-05
-2.69351401115965e-05
-2.37604207932233e-05
-3.17679839543411e-05
2.07665403090071e-05
-4.68931148445229e-05
-2.51853356590217e-05
-1.25627240208449e-05
-3.5174657803681e-05
-3.10725552796176e-05
-4.33731499863188e-05
-5.58126488013411e-05
-3.90421038430997e-05
-1.9924289908373e-05
7.32269221296208e-06
-5.77137665563671e-05
-2.7511453649368e-05
-2.70209676071648e-05
-2.19921543252122e-06
-1.70144765736031e-05
-7.04781677008156e-05
-2.06646736397289e-05
6.89636491420015e-06
-3.49843760952511e-05
-4.61157125105727e-05
-1.30245907457026e-05
-3.13933376673882e-05
-2.88786537525068e-05
-5.8427189137898e-05
-2.61690397573241e-05
4.01743703478161e-06
-6.05677244286774e-06
-2.04762978653708e-05
-1.66826756851878e-05
-2.34507408292347e-05
-3.58481245802153e-05
-4.64303781772969e-05
-3.26388907099614e-05
-6.10189026257433e-06
-2.93602329725551e-05
-4.33824112942038e-05
-3.13290742067339e-05
-1.85287172668242e-05
-6.04203893447008e-05
-7.91395542047486e-06
-2.86072370708058e-05
-4.36987956269052e-05
-4.32484230441701e-05
-3.25770072260014e-05
-1.90823833493772e-05
-6.75214388747858e-05
-2.79601226528898e-05
-6.76023514755849e-06
-1.70604073370076e-05
-7.59047510111528e-06
-4.23104652575887e-05
-6.74008703316635e-05
-3.49191597967386e-05
-8.15119151671147e-06
-1.67485276052202e-05
-4.02659320309794e-05
-1.11206621909324e-05
-2.62333427412783e-05
-1.73282614660708e-05
-3.29472985932142e-05
6.35811567448487e-06
-6.62084532365391e-05
-2.53786954121175e-06
-3.5133788693785e-06
-2.22312010773028e-05
-3.45404737975099e-05
-3.90688803020846e-05
2.86860820314217e-06
-1.53516268164345e-05
-5.21070963807567e-05
-3.8534394121898e-05
-2.52770560920757e-05
-5.22290914951568e-05
-3.12149880236247e-05
-4.14080646758815e-05
-1.92636285593378e-05
-1.25694305372069e-05
-9.51936359707495e-06
-2.5079054323392e-05
-1.61720952755318e-05
1.44443046441483e-06
-3.42326390723429e-06
-1.10528795309055e-05
-3.01037688904957e-05
-3.86508776225528e-05
-2.82118182269326e-05
-3.71180890548261e-05
-3.68461645130275e-05
-1.22031428515633e-05
-6.20830599872642e-05
-3.63409880264025e-05
-8.96116112088673e-06
-3.15559624403996e-05
-1.79574364332815e-05
-3.17096066534303e-05
-4.76495029265501e-05
-4.26752735280281e-05
-9.45800640864356e-06
-1.47544872771075e-05
-4.67429585611581e-05
-1.26563035698082e-05
-2.85333303764486e-05
-6.8978246698302e-05
-3.74888502180833e-05
-4.64292018275458e-05
-4.23834192522285e-05
-3.84761853456422e-05
-1.70131272638221e-05
-2.43352528578156e-05
-5.69158876938163e-05
-1.64572851868906e-05
-2.36227123327939e-05
-3.14852597818705e-05
-2.23534725473595e-05
-3.28279836101628e-05
-5.04896502893823e-05
-7.52905251856915e-05
-2.17630931905926e-05
-3.05414593464562e-05
-6.739899765767e-05
-5.03758181908203e-05
-3.25392424839254e-05
-3.47364137154455e-05
-7.44602988613396e-05
-2.0297914143e-06
1.51331365238853e-05
-3.38554964707062e-05
-2.2958365223735e-05
-4.68837454676655e-06
-2.59051599022552e-05
-6.74090362020221e-06
-4.39825302584521e-05
-3.57859450846988e-05
-2.33187876126632e-05
-4.53529352839121e-05
-3.17174259941112e-05
-6.76730592029241e-06
-5.45432196675343e-05
-1.10016810131363e-05
-4.15428828145127e-05
-1.7017021197678e-05
4.80804126631993e-06
-1.43306616788405e-05
-1.92115833923232e-05
-4.40708270259802e-06
-2.12370939962867e-05
-3.0013265081213e-05
-1.32309362386289e-06
-5.94232851818396e-05
-3.72088736292795e-05
-1.62995725653427e-05
-3.68820394331179e-05
-2.80168313320271e-05
-2.44541950742e-05
-6.70342640317831e-05
-3.31997316463927e-05
-2.78955142315115e-05
-3.65455528707356e-05
-5.81517787814461e-05
-3.68363351227582e-05
-5.0149880773252e-05
-4.05952746721341e-05
-2.91022205592934e-05
-2.17010336991642e-05
-1.5748958737964e-05
-6.7301792511017e-05
-4.34346598136062e-05
-2.64176660189115e-05
-6.08134417458208e-05
-4.13559184926248e-05
-6.15206393321543e-05
-1.94312275222898e-05
-2.37666721343564e-05
-1.06020831357512e-05
-4.75790172576219e-05
-9.62114512516952e-06
-2.09412723103458e-05
-4.23875376036253e-05
-3.12085101669314e-05
-8.63478857816236e-06
-2.51371264665201e-05
-6.53685171917054e-05
-2.2985907178137e-05
-1.20249364961124e-05
-3.73728001432577e-05
-2.380236705819e-05
-6.5523130161972e-05
-2.79725538147995e-06
-3.11098413212248e-05
9.7435188500821e-07
-3.04916483571143e-05
-4.53948795722478e-05
-1.44452259482475e-05
-2.02089743698718e-05
4.04314439979479e-06
-2.4669520601846e-06
-2.97765444758154e-05
-3.57225558394116e-05
-4.86325044488619e-05
-3.59189747475458e-05
-2.57061654015236e-05
-4.46365031231983e-05
-3.58332919724287e-05
-1.43252708612598e-05
-3.80419053472826e-05
-1.17261348135892e-05
-3.29480354423992e-05
-3.70002428260527e-05
-1.13146078669241e-05
-2.00306308136327e-05
-4.28923011548875e-05
-4.23882855215058e-05
-1.95957382080135e-05
-5.13562188614276e-06
-1.97856008239886e-05
-3.35663501379372e-05
-2.30057178678084e-05
-4.26541964005072e-05
-5.32318713539035e-05
-2.7755242057265e-05
-2.26082107192536e-05
-1.21657435762204e-05
-2.21261802287443e-06
-2.77421834306707e-05
-6.03388682837858e-06
-2.72381214993256e-05
-5.58963228761082e-05
-2.81244836343317e-05
-2.62351576077434e-05
-3.5108845346461e-05
-8.03700525693266e-07
-4.96419395209561e-05
-1.4782991802868e-05
-3.97438191678877e-05
-4.11893170967573e-06
-4.47911024559628e-05
-4.15607619003415e-05
-3.47917564343458e-05
-5.25506690646687e-05
-1.68343782453186e-05
-3.9610094919496e-05
-2.24665018901988e-05
-2.33769308761713e-05
-2.81685457714707e-05
-3.30065263497913e-05
-2.76966024846894e-05
-2.73374980814963e-05
-3.93547576965293e-05
-3.80942646157551e-05
-1.19691366426439e-05
-1.5724998059013e-05
-3.42479220754395e-05
-3.74707288330093e-05
-9.90065235313872e-06
-3.24045232983909e-05
-5.31308168902074e-05
-1.02220968198008e-05
-4.25215050700242e-05
3.08496683233542e-06
-2.71272557227725e-05
-4.3186633139854e-05
-2.66416127129545e-05
-2.59788400904054e-05
-3.04045374885774e-05
-1.58334286344292e-05
-3.66218175720721e-05
-4.7260388208795e-05
-1.3102259153664e-05
-1.6540025885382e-05
-2.17984706696949e-05
-1.31750764554313e-05
-3.62308557384613e-05
-3.53307637817496e-05
-4.14531931464423e-05
-5.23402325454114e-05
-2.62494513803428e-05
-1.0744763247034e-05
-5.1571126372786e-05
-4.3843901007127e-05
-3.97352709100209e-05
-2.4685379055551e-05
-2.19073175251955e-05
-1.79751295481655e-05
-5.43770274296329e-05
-1.96149128179404e-05
-5.46765785340289e-05
-2.16827123837459e-05
-4.30328670490684e-05
-4.78907478147288e-06
-3.89372962815259e-05
-3.21200064219481e-05
-3.76471842307227e-05
-4.24722507133021e-05
-3.74991428875278e-05
-1.76955076091987e-05
-4.97816223252158e-05
-3.10218234398164e-05
-2.23613355346872e-05
-2.69783838556237e-05
-8.37725353975708e-06
-1.18516783157735e-05
-3.15014571917665e-05
-1.88289369986825e-05
-9.43602791221362e-06
-3.36228141330399e-05
-4.45630511083547e-05
4.77143622367711e-06
-3.41380235769403e-05
3.27927903940424e-06
-3.60561835232729e-05
-1.74651421052259e-05
-1.54923115156465e-05
-4.64021755016555e-05
-3.07845310673071e-05
-3.56615061066604e-05
9.08822337808051e-06
-2.53824651389682e-05
-3.98288983309172e-05
-3.1955035155064e-05
-3.74743622046549e-05
-3.8402477637596e-05
-4.04182944431205e-05
-2.4823914279408e-05
-2.84910489587207e-05
-4.11738294387228e-06
-5.20987087486518e-05
-1.77171087293389e-05
-4.71423206700287e-05
-4.38554254628973e-05
-1.42545640929699e-05
-5.63557053163769e-05
-4.73842161935631e-05
-3.65355437775517e-05
-1.09027595331498e-05
-5.85240625678063e-06
-4.22675307723137e-05
-3.95035800503669e-05
-3.58415884449372e-05
-2.7736659528422e-05
-3.19441436861036e-05
-4.06485036062866e-05
-3.44291123160421e-05
-1.43178399407065e-05
-3.1595546782918e-05
-1.57787575737141e-05
-3.8951913353293e-05
-3.12420476690003e-05
-1.43341557076799e-05
-2.43258877216872e-05
-3.21443753354094e-05
-1.96815092523082e-05
-6.32113388791348e-05
-2.12989022335293e-05
-2.83092028604244e-05
-1.01295954267675e-05
-5.392695691181e-05
-3.46744060827985e-05
-1.68723109226176e-05
-2.71565129672472e-05
-2.94633696490584e-05
-8.7379337250883e-05
-1.9810958987045e-05
-1.21962164110027e-05
-3.1649562229847e-05
-3.98290041277047e-05
-3.55806972568593e-05
-2.7465540169721e-05
-3.10631409980039e-05
-2.44522754954436e-05
-6.05553116010226e-05
9.16873255774912e-06
-1.2330606032805e-05
-3.07913168525767e-05
-3.91075588780703e-05
-1.63207269782261e-05
-4.88177800624385e-05
-1.15931292109653e-05
-5.56975852658224e-06
-5.35968978393225e-06
-2.99530943575666e-05
-3.24091837573494e-05
-3.05653749149303e-05
-1.72256382187296e-05
-2.8980005976511e-05
-1.51254688141027e-05
-8.97057375680921e-06
-3.48875001866107e-05
-3.08998064252869e-05
-3.40302007800805e-05
-3.18383371639313e-05
-3.68675761043206e-05
-3.65642359102791e-05
-3.96598925775786e-05
-3.44041925576828e-05
-2.42732321336076e-05
-3.44044268712059e-05
-4.43111140034584e-05
-4.48816966040376e-05
-1.44409190814568e-05
-1.27868580822729e-05
-3.78477666089232e-05
-1.28861250128975e-05
-1.0303880381725e-05
-4.31970663322261e-05
-5.41245629709413e-06
-2.20212612141777e-05
-1.26569154855377e-05
-2.9398981607371e-05
-4.40184762934244e-05
-1.52390153348086e-05
-3.77609224834745e-05
-1.59023671723194e-05
-2.31292242308888e-05
-2.53390299081819e-05
-4.42134208635456e-05
-1.42708807442885e-05
-3.87968634950323e-05
-2.73272384560279e-05
-3.24998323834052e-05
-5.62362804335242e-05
-1.84619085598098e-05
-2.34153705837367e-05
-4.07303159613794e-05
-2.26933597378658e-05
-2.06509457871695e-05
-2.34789903667913e-05
-3.47245510869948e-05
-1.27693987461115e-05
-2.87590328406872e-05
-4.80750728987427e-05
-4.97239878252438e-05
-3.62205419149902e-05
-3.86489180063004e-05
-1.22264508724977e-05
-1.43900404784566e-06
-7.38243906594192e-05
-4.89988046760901e-05
-1.17563042065474e-05
-3.81163775250721e-05
-3.92039484937068e-05
-2.66133927845163e-05
-6.67588399032597e-06
-3.31900794513222e-05
-3.87107818135905e-05
2.59224517417447e-07
-3.83011014753847e-05
-2.24719386370968e-05
-3.73772095213456e-05
-3.36534097402849e-05
-4.14445787384654e-05
-5.55613381692146e-06
-3.41560576668876e-05
-3.68369453198973e-05
-2.03082426795258e-05
-1.9986680536417e-05
-6.3644563593432e-06
6.38577924119638e-06
-6.04354212722661e-05
-3.79142640926577e-05
-4.15779308646581e-05
-4.24798581247608e-05
-1.61281396545961e-05
-2.08530582137564e-05
-3.57192469314781e-05
6.27468654072072e-08
-6.99032578987554e-05
-2.01956055076051e-05
-2.21371570793492e-05
-3.92316154403474e-05
-3.20089124810595e-06
-3.33803862412882e-05
-3.15882816650557e-05
-2.47096538106256e-05
3.93663492839738e-06
-2.65408232245343e-05
-2.36203345411386e-05
-5.00762540597845e-05
-1.98467497178519e-05
-3.84929562555158e-05
-2.42704934078081e-05
-6.90161693364452e-06
-4.13228263794723e-05
-3.82898902688773e-05
8.33635618493659e-06
-5.31424309726679e-05
-3.74960296586568e-05
-2.87944320369567e-05
6.22564034495028e-06
-5.78032954472007e-06
-2.62873200674358e-05
-5.55170712089171e-06
-1.18332032388671e-05
-3.75887138691116e-05
-5.55990539340761e-05
-5.93029514930934e-06
-4.1577133894975e-05
-5.64050209278223e-05
-2.63162738737813e-05
1.53727014828755e-06
-1.26817803856946e-05
-3.36386317067229e-05
-3.12131921171117e-05
-2.02590391104158e-05
-4.6375106563315e-05
-2.27920969620054e-05
-2.19044472224849e-05
-3.54526079893572e-05
-4.04089342905836e-05
-5.07232399906086e-05
-3.47179119708287e-05
-1.43838678617198e-05
-3.40351310389878e-05
-4.99996833954653e-05
-3.46630200964664e-05
-3.31956182390869e-05
-5.68182040732576e-05
-1.91913276373246e-05
-4.47364833715296e-07
-5.01457614908017e-05
-5.0525461411138e-05
-3.59313197250115e-05
-5.65121283304876e-05
-2.40162299331046e-05
-3.45410238632108e-05
-1.51909736148088e-05
-4.00726935230292e-05
-8.19195153642833e-06
-1.03806876862286e-06
-6.15924340868903e-05
-3.57764339237101e-05
-4.81483973997578e-05
-2.56933234358253e-05
-4.20749672873954e-05
-4.51172957328751e-05
-2.91537129993397e-05
-4.06473542637137e-05
-1.13381165979471e-05
-3.64135515561228e-05
-2.59142791667387e-05
3.46927480848933e-06
-1.21048656749317e-05
-3.93310834323688e-05
-3.55173341804412e-05
-1.53862441231742e-05
-3.74741900831444e-05
-7.94794725850836e-06
-1.81632462339803e-05
-2.54608815273432e-05
-5.53060818336219e-05
-4.0349304490179e-05
-2.65966568834184e-05
-4.97970969545857e-05
-2.72267163755256e-05
-2.90507680711716e-05
-1.3129058535626e-05
-4.8230850372084e-05
-1.06600985328898e-05
-8.76827484449051e-06
-3.09578441638108e-05
-6.7182653549142e-06
-3.41749805947697e-05
-6.11835083610868e-05
-5.58841279926246e-05
-1.83013379971e-05
-4.33187753415449e-05
-1.65625048131305e-05
-3.73620494231813e-05
-4.77151975852221e-05
-2.23913145265812e-05
-3.48614442745249e-05
-4.77574522371394e-05
-3.27182537246351e-05
-1.91429202682917e-05
-3.57441226957981e-05
-1.86439786421818e-05
-4.41761525593157e-05
-3.38612320776993e-05
-3.07818505624535e-05
-6.00524617341883e-05
4.1893302860557e-06
-3.14252285468129e-05
-3.53684214139814e-05
-4.35670575257412e-05
-2.41780194722308e-05
-3.05560909110629e-05
-3.54311178687833e-05
-2.07230667782548e-05
2.2253147591944e-06
-3.09525009571994e-05
-3.62948145096093e-05
-2.85376088179196e-05
-7.5449482188867e-05
-3.00380687192362e-05
-4.84581113250426e-05
-2.97798700475945e-05
-5.82446046432504e-06
-2.35889510134495e-05
-5.29626395400645e-05
-1.6338027530982e-05
-2.06821367189305e-05
-2.49274515402907e-05
-3.16301288207205e-05
-3.37812244086166e-05
-4.13343264966485e-05
-3.6916968161083e-05
-3.93175785780917e-05
-2.85432184243952e-05
-5.12769017687273e-06
-5.33115652484882e-05
-4.89709115141122e-05
-3.89863241918545e-05
-5.83569266669629e-05
-2.37166890796978e-05
-5.8562492623234e-05
-4.06210215806166e-05
-1.2005458804578e-05
-2.47659436781709e-05
-3.17878367172104e-05
6.83420984870366e-06
-3.16251755219151e-05
-3.35367744453887e-05
-1.79263036226991e-05
7.84792350351446e-06
-1.74458650886847e-05
-1.03029432365222e-05
-6.73426889572473e-05
-7.4898523946583e-05
7.59100298602405e-06
-3.59601392221291e-05
-1.82870248171965e-05
-4.45924269494076e-05
-3.65285842057645e-08
6.09277493167095e-06
-2.61481133752747e-05
-3.11626041839558e-05
-2.58213339034858e-05
-3.08893281083282e-05
-1.35065846455439e-05
-4.46706119907141e-05
-4.140468781953e-05
-2.74586399753121e-05
-1.59070592170383e-05
-2.18288028157111e-05
-2.29423177950675e-05
-4.47946183377383e-05
6.54138300013481e-07
-5.49464365950729e-05
-2.78896723382414e-05
-3.38835602425878e-05
-3.44972432868941e-05
-2.91932458304867e-05
-2.48644289542896e-05
-4.75222529018574e-05
-1.60301810267047e-05
-1.35873971489845e-05
1.48755184509631e-06
-2.77039192348918e-05
-3.36435934628394e-05
-1.5803958750936e-05
-1.01882854113941e-05
-2.04437293731165e-05
-3.40337017573693e-05
-3.34546353604552e-05
-2.73156383463794e-05
-3.39204023521954e-05
-1.2908606355965e-05
-2.43596973306638e-05
-4.34854646833038e-05
-1.16694088383721e-05
-5.56537244333655e-05
-4.28034156283092e-05
-1.42732291146088e-05
-3.12451045294307e-05
-4.18983568505132e-05
-1.92000942451843e-05
-2.14253395939112e-05
-3.1943942737001e-05
-5.48950719187196e-05
-6.33210757805315e-05
-1.49039543175486e-06
-2.34894943995486e-05
-2.798337967573e-05
-4.12275104748552e-05
-3.62158391599944e-05
-4.19439420414396e-05
-1.62048072034356e-05
-4.05137576937823e-05
-3.64089294042211e-05
-1.55822273797281e-05
-1.10150257115842e-05
-1.65821916541583e-05
-3.36141416509343e-05
-1.4174106063507e-05
-1.0020853003126e-05
-3.55595467929276e-05
-3.77064903499479e-05
-1.26829215342698e-05
-1.66497306709916e-05
-3.57675407051597e-05
-4.21081352106009e-05
-1.96283358934571e-05
-2.62440061629279e-05
-1.54365541009633e-06
-3.30512735157825e-05
-1.01892885587473e-05
-4.18894298233151e-05
-2.60192792080552e-05
-3.91616652395897e-05
-4.37306975895421e-05
-2.32419492059702e-05
-5.31305029660778e-05
-6.14794353344076e-05
-4.0382527751194e-05
-1.31742865803612e-05
-4.57368665844566e-05
-3.6408886689362e-05
-1.05694363212471e-06
-1.13252622446568e-05
-3.98538781675612e-05
-2.50109595577845e-05
-1.89170746078945e-05
-1.44128454871133e-05
-5.05627858632385e-05
-2.90382033775032e-05
-5.369733953847e-05
-2.74673734552815e-05
-3.27296931444408e-05
-3.32248874588159e-05
-2.70073514613797e-05
-1.33915067188629e-05
-2.0124772702882e-05
-2.96499512334859e-05
-5.06001144690846e-05
-9.49292515032743e-06
-7.73378318483847e-06
-5.13693649241371e-05
-8.9169289091936e-06
-1.72485544013405e-05
-1.63126646726945e-05
-2.59087386016863e-05
-2.27683559376392e-05
-2.1098678730638e-05
4.34328046654824e-06
-2.53749262677269e-05
-4.28335794161869e-05
-5.52902702740885e-06
-2.2996042264785e-05
-2.42566074302681e-05
-2.3052646847753e-05
-4.22893647085928e-05
-2.83825788593522e-07
-2.97697188229585e-05
-2.68572611284501e-05
-2.08512474531402e-05
-1.37317412242352e-05
-1.15723166623997e-05
-3.33028461980052e-05
-6.66348579224963e-05
1.5725875555374e-05
-4.19420929956058e-05
-2.7022876804312e-05
-2.99748584600053e-05
-4.35633971893843e-05
-3.15333607498491e-05
-2.24972256482156e-05
-2.64797703857024e-05
-2.15720825991338e-05
1.72074486935197e-06
-2.3745756489955e-05
-4.14169234075219e-05
-5.22101900272368e-05
-4.03320180049922e-05
-5.371501904374e-05
-3.04944452701946e-05
-3.20226592213926e-05
-2.18175945097805e-05
-1.17336423929472e-05
-1.6860447897894e-05
-1.03803741190375e-05
-2.83399474428764e-05
-4.55816556541428e-05
-3.05674182739018e-05
-2.87805151570266e-05
-2.45555987494046e-05
-3.67954177283325e-05
-1.9691440136564e-05
-4.87513279909629e-05
-2.63620110098663e-05
-4.54204068002507e-05
-2.92573402068338e-05
-8.82082636760822e-06
-3.31092354534721e-05
-9.3311105014106e-07
-2.98718233981094e-05
-2.85936721133053e-05
-3.99330353020578e-05
-3.24924842341269e-05
-6.47655616971747e-06
-2.16885189604542e-05
-9.03133537273246e-06
-1.78799754227488e-05
-3.93989950824778e-05
-5.71482228427535e-05
-4.72730751118792e-05
-2.63371928029804e-05
-2.94315684279961e-05
-4.81837149985648e-05
-5.89270089147427e-05
-2.28436159382181e-05
-2.4719908465429e-05
-2.8397555821599e-05
-2.26815433172561e-05
-1.74732043107193e-05
-4.43456668661692e-05
-2.64002043526493e-05
-2.28872045480112e-05
-4.48216905761201e-05
-3.3274154445839e-05
-1.49077265867308e-05
-5.17871654130376e-06
-2.60663678612629e-05
-6.42558595430673e-05
-2.13950187697612e-05
-3.03806101227058e-05
-4.15302657911854e-05
-7.68428822543719e-06
9.17435138623831e-06
-1.57754711046026e-05
-4.95530438603553e-05
-1.39334625984387e-05
-2.93010845075692e-05
-2.46632267070415e-05
-1.82833126918906e-05
-3.08713003931091e-05
-6.68444373705927e-05
-6.72752481420706e-05
-5.47524938002151e-05
6.61999465857084e-06
-2.84644879033363e-05
-4.90701500867033e-05
-1.09051906268133e-05
-3.17017828814313e-05
-3.98497212492486e-05
-4.39615760891875e-06
-3.55523285264161e-05
-4.31824875461405e-05
-4.03646521351292e-05
-3.21833639214015e-05
-4.71805475140586e-05
-4.90436918923644e-05
-1.09287470751921e-05
-5.07790158510978e-06
-6.16438772986103e-05
-1.70783096213977e-05
-2.3835000363082e-05
-2.92541497949569e-05
-6.38844374295746e-05
-2.75147023875228e-05
-1.54249435186839e-05
-1.90377823767636e-05
-4.66478844838278e-05
-2.29401503951191e-05
-3.3029414618597e-05
-4.24513736780861e-05
-1.39400340844342e-05
-2.08356490253182e-05
-3.85818616464276e-05
-2.58879704300463e-05
2.65397361132845e-06
-2.55471304715143e-05
-4.44243290710015e-05
-4.09689745043539e-05
-5.29443457796679e-05
-4.82687495491353e-05
-2.08749484322304e-05
1.02577406260193e-05
-3.87042441375603e-05
-1.95313620311858e-05
-4.76443723765849e-06
-6.20692657671835e-05
-4.40962856643946e-05
-2.75947296498076e-05
-4.40286635120775e-05
-6.1173865282821e-05
-4.96247982846169e-05
