# Supplementary material for: Research on computational propagation and identification of mine microseismic signals based on deep learning
Source: PLoS One. 2025 Oct 22;20(10):e0334641. doi: 10.1371/journal.pone.0334641 (PMC12543183; doi:10.1371/journal.pone.0334641)
Supplement: S8 Data — (ZIP) [file pone.0334641.s008.zip › 000100900002715.xlsx_0.txt_24.txt.txt]

-5.63253982757126e-05
1.98050593013727e-06
-5.25245120746338e-05
-1.32970882392419e-05
-1.33572722731642e-05
-7.2182762206961e-05
-2.28400298311722e-05
-3.72544918110296e-05
-6.65446447771509e-05
-1.68897330360406e-05
-4.86083179627319e-05
-1.41344676515556e-05
-9.58989749210575e-06
-2.21225629127424e-05
-2.30271458783484e-05
-3.00820299967214e-05
-2.10653301241545e-05
1.96498443589796e-05
-3.4366245682324e-05
-7.94211110084842e-06
-3.52341975675013e-05
-1.54577240975244e-05
-2.98573791207595e-05
-4.10864533569583e-05
-3.10234790722057e-05
-4.71566507605354e-05
-6.83023286863231e-05
-6.4356164399401e-05
-4.2155240507611e-05
-3.30030614136309e-05
-9.04664038068114e-06
-2.29619381033548e-05
-2.98309942667938e-05
-4.23498030597011e-05
-1.39750781722637e-05
-4.36877143540205e-05
-1.49808010892882e-05
2.81433534730018e-06
-5.76521209754794e-05
-1.98548826497705e-05
-3.32316445987727e-05
2.69925356305898e-06
-4.49751469660148e-05
-3.57187425960976e-05
-3.64514985008627e-05
-6.54546010591248e-05
-2.99284231487385e-05
-1.07492903879538e-05
-3.07667432074942e-05
-5.12241822747625e-05
-2.41615256312958e-05
-1.17742548479466e-05
-4.51421045942334e-05
-9.36523007446966e-06
-4.87623235005661e-05
-5.70155921680886e-05
-1.13999717474787e-05
-4.18134215687916e-05
1.34579057161873e-05
-3.22352516463954e-05
-3.36351006248123e-05
-3.34742974631115e-05
-7.6080145715254e-06
-1.99809492029401e-06
-3.22937992189445e-05
-3.34642831759247e-05
-2.03223999773016e-05
-2.62787559136476e-05
1.2329224643476e-05
-4.99189518735073e-05
-2.36593295770825e-05
-2.50822307287784e-05
-5.65934955070354e-05
-3.29921288495948e-05
-7.00263883323474e-05
-2.31213199205956e-05
-3.36886056596586e-05
-3.05118939266312e-05
-1.52646809251956e-05
-3.92103377684842e-05
7.4834331241442e-06
-6.6113798800881e-06
-1.00988958800587e-05
-3.77915169347576e-05
-2.93693255553008e-06
-1.45360628563224e-05
-3.60754519460377e-05
-3.15993167434708e-05
-2.2567230499058e-05
-2.17878144536343e-06
-4.15024606358754e-05
-1.42401079070278e-05
-8.94292346618952e-06
-3.35972625671631e-05
-2.42493829307672e-05
-4.35109917737286e-05
-4.07220750807057e-05
-5.26533036487414e-06
-7.34310236316155e-06
-3.14001285646353e-05
-4.21347753237356e-05
8.51052195999954e-06
2.80302322500248e-06
-5.16191012227069e-05
-8.35067116293911e-06
-1.18735084363274e-05
-2.10480079487144e-05
-3.68508465362581e-05
-5.50590590754999e-05
-1.71364466429202e-05
-3.89348240712098e-05
-4.17673264312182e-05
-4.74843349406475e-05
5.28820228250247e-06
-1.9508526420083e-05
-1.00039915880344e-05
-3.47767457108829e-05
-3.00350937431819e-05
-5.87856275421639e-05
-2.78968486525692e-05
-4.47835693125865e-05
-4.50574863901327e-05
-3.12505517073439e-07
-4.1279362507433e-05
-4.54530309666692e-05
-4.23420968703232e-05
-1.46604710040098e-05
-1.25832396472929e-05
-5.09630528542132e-05
6.07195452989506e-06
-1.34908554485294e-05
-2.89794441998505e-05
-3.37015607958449e-05
-2.38730425606679e-05
-2.82935401393462e-05
-3.96451094021794e-05
-2.89844846403545e-05
-2.43538913190432e-05
-4.60647228844681e-05
-1.36533561081847e-05
-1.84060296928246e-05
-5.12193009502452e-05
-6.15563065240395e-05
-4.83581513431937e-05
-4.17120136391284e-05
-2.57317669235276e-05
-3.76406025472093e-05
-3.38721614524953e-06
-1.12311242583452e-05
-2.73011639127994e-05
3.94063145657866e-06
-3.70806704004654e-05
-1.19508683489652e-05
-1.51628245614656e-05
-2.92713097859841e-05
-1.02529774356021e-05
-4.15279548571463e-05
-8.7841061477016e-06
-5.10614064269261e-05
-2.89997390538968e-05
-2.283201042863e-05
-4.58291076842149e-05
-1.71263897324507e-05
-2.45151685085331e-05
7.47277302055752e-06
-9.37195524351012e-06
-3.76191621575187e-05
-1.97163553284131e-05
-2.4622593381892e-05
-2.41157219697623e-05
4.81131130608681e-06
-6.69617603982777e-06
-2.29106467674238e-05
-2.05048292804996e-05
-1.15405994508192e-05
-6.03358669591238e-06
-4.630056355661e-05
-1.75779370959417e-05
-4.98179620799774e-05
-6.92346591102844e-06
-1.91040142935128e-05
-6.24325632251414e-05
-3.91857191080682e-05
-3.43174434076104e-05
-2.13332017589087e-05
-8.01499844972314e-06
-2.28798218958047e-06
-2.74366351698123e-05
-4.38530834986425e-05
-4.18522722302172e-05
-1.92648826027364e-05
-7.26764459113088e-05
-4.93469518207559e-05
-4.00563204550607e-05
-3.10328760867667e-05
-2.69931535778851e-05
-1.12303860711039e-05
5.61090286596518e-06
-4.00765813349666e-05
-3.42311439873197e-05
-4.77019107975113e-05
-5.13719500654322e-05
-1.99049921119981e-05
-1.90946151422219e-05
-2.95877850893327e-05
-4.62353483832578e-05
-6.8862244852194e-06
-1.07316789579859e-05
-3.23825370424452e-05
-3.94762327032336e-05
-2.05711836906918e-05
-2.64968603706707e-05
-3.28943879152297e-05
-3.70003490952047e-05
3.96378654291794e-07
-2.31672847777292e-05
-5.06587063940685e-05
-2.52972352008233e-05
-2.6948322010227e-05
-5.07726759154431e-05
-1.31765332717072e-05
-3.33944143102925e-05
-2.56775904864101e-05
-5.33468106725819e-05
-4.2752856292206e-05
-1.15609576789644e-05
-2.47643367059931e-05
-3.90329342284587e-05
-7.03272425004142e-05
-5.97296115909626e-05
-2.71816023891984e-05
-1.99604326175783e-05
-1.98582323059045e-06
-2.79881067339744e-05
-1.4422483744253e-05
7.6120845599324e-06
-1.38204665882946e-05
-2.80649383597729e-05
-4.00459614649908e-06
-2.24463610991571e-05
-2.93431541550667e-05
-3.8737416981712e-05
-5.01301326538922e-05
-4.88732130725781e-05
-2.95921942291287e-05
-1.921573638828e-05
-1.98623915713363e-05
-1.50546771734774e-05
-2.68409899643922e-05
-3.64931519430059e-05
-2.51649798547353e-05
-5.27141860031463e-05
-1.57212383405161e-05
-4.37063303673288e-05
-2.50056545085091e-07
-3.97465584976429e-05
-3.44577065611714e-05
-3.75875174389114e-06
-3.61190467896604e-05
-3.36607684008526e-05
-2.85050728942282e-05
-2.7877066608208e-05
-2.99223136962377e-05
-4.0771008005829e-05
-2.06028977317182e-05
6.71215596989777e-06
-4.7246117924266e-05
-6.44930587318345e-05
-2.57562925643059e-05
-5.02176883551547e-05
-3.84272884489232e-05
-3.38487748462697e-05
-5.03024292630378e-05
-2.170314430157e-05
-2.45082946494033e-05
-2.3992982071318e-05
-3.00112181849815e-05
-2.54953734160062e-05
-6.58195117859702e-05
-2.84862445154194e-05
-1.36655531540714e-05
-6.51391425407348e-05
-3.86663097233716e-05
-7.37392502834032e-05
-4.78672143556225e-05
-4.1269976404652e-06
-1.59092653609827e-05
5.07705883394616e-06
-3.45727932217169e-05
-2.40327164361889e-05
-6.69167977690252e-05
-1.4564655855364e-05
-4.33114917577836e-05
-1.66542011035563e-05
-1.21437637685355e-05
-3.92428543210977e-05
-2.41624369553514e-05
-9.37359135721859e-06
-2.02250359839307e-05
-4.44407106133451e-05
-1.73155953539809e-06
-7.71537639141656e-06
-2.4056007820656e-05
-1.71414792623781e-05
-2.13246404633657e-06
-4.88730593643193e-05
-3.81317971307147e-06
-2.66851919456435e-05
-1.69915366234956e-05
-3.20964208531357e-05
-3.27742483185147e-05
-2.93714349781011e-05
-6.35046935934878e-05
-2.21725451263877e-06
-5.38923791677498e-05
-2.74304055616685e-05
-7.40800702149509e-06
-2.92175775248854e-05
-3.37920072957097e-05
-1.21787597149865e-05
-1.17509441177149e-05
-4.84863992080206e-05
4.16773194759079e-06
-7.1453974922817e-05
-1.97167179111471e-05
-8.00731428844146e-05
-4.09757785490433e-05
-2.24844571689014e-05
-1.25798905603733e-06
-2.64315614684645e-05
-2.64453939516156e-06
-3.23499803582436e-05
-3.66151645819995e-05
-3.00280786083358e-05
-3.09260188400317e-05
-4.33081038843105e-05
-2.8671221202891e-05
-3.82681353313453e-05
-3.22544204392824e-05
-1.49533713818664e-05
-3.25645513165739e-05
-3.4952659468427e-05
-2.30720991380986e-05
-2.40890967041934e-05
-3.14262108566298e-05
-2.49844818647576e-05
-2.77123710400318e-05
-1.8889141825677e-05
-5.11508932594387e-07
-2.24101278425426e-06
-3.00987250632398e-05
-2.87865620680524e-05
7.39875079431443e-06
3.49413775722866e-06
-8.57004981075957e-06
7.80432492216492e-06
-1.8895556482166e-05
-5.05388121753281e-05
-1.90691066254415e-05
2.04074263730578e-06
-4.16596031222237e-05
-3.86118246970012e-05
2.66830672915379e-06
-1.3985525481213e-05
1.1311638358639e-06
-4.11993864342267e-05
-2.58296759037567e-05
-2.2371262642822e-05
-2.32677242210087e-05
-1.23721936737701e-05
-3.37896334736827e-05
-3.82703549940504e-05
-2.30769878951486e-05
-3.76091171253293e-05
-5.74313527770181e-05
-4.22584473703051e-05
-2.94607954643465e-05
-6.4584358712693e-06
-5.12672451026241e-05
-3.52361544598067e-05
-4.61619553771489e-05
-3.39213438802018e-05
-1.80921156422102e-05
-3.66860350789648e-05
-2.39800565281163e-05
-2.16483493650357e-05
-3.16305795303643e-05
-2.28741666813137e-05
9.27584254253823e-07
-1.70177749594347e-05
-4.31332950954431e-05
-2.82279308449735e-05
-1.54848102113044e-06
-3.1596322396599e-05
-2.17915485806221e-05
-2.18297065687401e-05
-9.17705896090132e-06
9.4852528353418e-06
-3.76637827791754e-05
-4.50337433424166e-05
-3.54421089608561e-05
-4.73528559890748e-05
2.76007205618176e-06
-2.16209246538167e-05
-5.33920208989685e-05
-2.9879331940581e-07
-4.18052818369608e-05
-4.00711709978885e-05
-4.74405954761426e-05
-1.1185534509519e-05
-4.08684733249193e-06
-3.61157923858499e-05
-1.17060609509817e-05
-7.7247588386902e-06
-2.03547635165652e-05
-1.03627460782613e-05
-1.55423786268899e-05
-2.57597024513053e-05
-1.23284197953883e-06
-2.65418293287767e-05
-1.0624330913892e-06
-1.66385081878904e-05
-4.03791682932626e-05
-2.33738368274938e-05
-1.58976479062481e-05
-1.13634665432609e-05
-2.51217144848726e-05
-4.96184599725843e-05
-2.90983346461765e-05
-1.57520087731048e-05
-3.56667933537966e-05
1.45026666379795e-05
-2.02779088078259e-05
-3.32230134515703e-05
-3.49271659241961e-05
-4.61940727470256e-05
-3.65251715245667e-05
-4.84014334442366e-05
-2.94195704328134e-05
-2.45708180692355e-05
-2.86268332258606e-05
-3.07864230056914e-05
-3.11691717713546e-05
-2.2952645037636e-05
1.91480273297907e-06
-5.76414860912465e-05
-4.69925016220054e-05
-3.12616710100849e-05
-1.86681377563344e-05
-1.05607456558525e-05
-1.990598882384e-05
-2.63222545123431e-05
-2.20926964425587e-05
-2.52213513644691e-05
-4.022381124762e-05
-2.79857986529194e-05
-3.28337928472914e-05
-9.54387584347756e-06
-2.47435191447724e-05
-4.21537535727572e-05
-1.8586166995266e-05
-5.4972524851318e-05
-2.27482098609805e-05
-4.8167889502182e-05
-3.83129426875218e-05
-1.12313368882411e-05
-1.54584863825349e-05
-3.07242013724635e-05
-7.63677545020807e-05
-2.25277827702254e-05
-4.82619849787127e-05
1.11409361529958e-05
-8.54249345562746e-06
-3.79337908202484e-05
-4.92281412569482e-06
-7.64296859189054e-05
-3.63759766095981e-05
-1.68733143088745e-05
-1.30015438516962e-05
-3.65294298306574e-05
-3.09165279073493e-05
-2.84693861269731e-05
-5.24919219569033e-05
-3.41447111344297e-06
1.26395391441032e-05
-2.6058349011668e-05
-2.8414037913504e-05
-2.88142842608558e-05
-1.80762884947536e-05
-4.23487797390659e-05
-8.60488914259001e-06
-5.26407569248652e-06
-4.17713872640701e-05
-7.17713931873934e-06
-2.78652350305533e-05
-6.12978849305632e-05
-3.78756154161437e-05
-3.42743959004498e-05
-1.05513774430111e-05
-1.67553297489564e-05
-1.77441738018639e-05
-4.28530021821948e-05
-3.46779417585136e-05
-2.4612882903691e-05
-4.59674994700356e-05
-2.12746064763857e-05
-2.15327719645945e-05
-4.07345629970344e-05
-2.74531430002403e-05
-5.79011627925885e-06
-6.71001443676109e-06
-3.06066002775822e-05
-5.03605770281184e-05
-2.78404158991856e-05
-4.43932459742234e-05
-3.3312988479292e-05
-9.15794521892512e-06
-4.99516803043729e-05
-3.10702854962891e-05
-3.37083503522535e-06
-1.8315290149266e-05
-4.3919025196254e-06
-3.59870612308591e-05
-3.03630449340492e-05
-1.23020221177989e-05
-3.02388133375433e-05
-7.83673273348414e-06
-3.57891247634931e-05
-2.06765352424371e-05
-1.80802891085436e-05
-2.60843585791866e-05
-2.03241678428343e-06
-2.23108818333871e-05
-3.78209796350551e-05
-4.78633174081739e-05
-6.85907469913066e-05
-2.96859827916307e-05
-5.50505329192115e-06
-5.03768199523578e-05
-3.2598331052652e-05
-2.88423161513188e-05
-2.68086684711172e-05
-2.95919024513964e-05
-3.85407774483315e-05
-3.7167536959991e-05
-3.3252776706157e-05
-2.43771739411353e-05
-9.89754238856344e-06
-2.42568588415531e-05
-2.63924694645943e-05
2.39132133476111e-05
-2.92988265946548e-05
-5.07660229151588e-05
-4.63825883417172e-05
-3.92590077436661e-05
-4.31325338274018e-05
-3.02480049118735e-05
-4.87678660370311e-05
-1.76591108227494e-05
-4.21912078156231e-05
-2.31116148191734e-05
-2.72675131533516e-05
-3.05903265944248e-05
-1.99368709912501e-05
-5.66110032690163e-05
-2.06609682279679e-05
-9.13647259039018e-06
6.84245615851733e-06
-3.46780905124472e-05
-4.22732685305753e-05
-5.26180760714209e-05
-1.94272670675576e-05
-1.68844162235176e-05
-1.34157772306605e-05
-4.28943205122469e-05
-2.26170318415048e-05
-2.36383844712399e-05
-1.37724874715522e-05
-3.31289966638621e-05
-2.08149948853342e-05
-3.49118538885387e-05
-2.06031315831754e-05
-4.98790824062183e-05
-2.44255343473555e-05
-3.08215673557958e-05
-5.57791824912232e-05
-4.7426477556654e-05
-3.09318392387626e-05
-1.73001875922293e-05
-1.59016582783085e-05
-2.23334621009351e-05
-4.13192741989834e-05
-2.91279062058899e-05
-4.50028021688843e-05
-1.87813446246854e-05
-1.60234337122216e-06
-3.6628630689209e-05
1.8866946156298e-05
-1.98085814595071e-05
-2.74284502512485e-05
-4.56714755226649e-05
-2.91541578069922e-05
-3.77668935758774e-05
-1.42060033613432e-05
-3.65215839348518e-05
4.24745654689005e-06
-8.32440692283597e-06
-5.10520974029442e-05
-2.46094293703781e-05
-1.35928105220683e-05
-3.39062468040495e-05
-3.98110231350724e-05
-2.49892035584284e-05
-4.9207120733556e-05
-3.4536051123425e-05
-5.2924673503027e-05
-2.6272333514906e-05
-1.29901821934583e-05
-2.39505604396492e-05
-3.89130621322355e-06
-2.97917184591092e-05
-7.65778290160535e-06
-3.2425239461796e-05
-8.88299641450785e-06
-1.12486801499795e-05
-4.52655275750278e-05
-2.9483426112639e-05
-1.93553871423602e-05
-1.07027432783367e-05
-1.65257918107825e-05
-2.58713522394874e-05
-3.15679283431353e-05
-3.68819286836016e-05
-5.55286805249811e-05
-5.45356291662881e-05
-1.96844521665654e-05
-7.14756885277345e-05
-3.48988722810164e-05
8.42578283639317e-07
-1.79317568753725e-05
-2.07831985350998e-05
-1.37857307707878e-05
-3.74750999434839e-05
-1.17848347337569e-05
-5.08247725684493e-05
-6.49808063768546e-05
-1.82561634637431e-05
-3.5244864512122e-05
-4.87040925285011e-05
-5.26068196841232e-05
-4.10902188193226e-05
-3.16919349197381e-05
-3.58064345308585e-05
-1.14820813293608e-05
-2.61022107932846e-05
-3.07076642655291e-05
-2.05373078491918e-05
-1.49939835225547e-05
-1.55716430984744e-05
-1.22764331094108e-05
-4.66520130204716e-05
-1.34016874010545e-05
-8.72605769163232e-06
-1.44234597013968e-05
-4.683683736686e-05
-3.36686257012174e-05
-2.64928784891381e-05
-1.67194475862924e-05
-1.57036281944225e-05
-1.11021264753605e-05
2.10583539324494e-06
-3.66276342022597e-05
-1.22878586100337e-05
-4.13690421590381e-05
-6.2516442435059e-05
-2.74741691912509e-05
-3.44693587819619e-05
-3.00179150078472e-05
-2.52207347359739e-05
-3.81109115378901e-05
-4.08089797543664e-05
-3.0092427259623e-05
-4.3756491463921e-05
-2.41127040851592e-05
-2.27949278578758e-05
-2.37047128108688e-05
-1.37552774674843e-05
-2.7963835475861e-05
-4.37309356805363e-05
-2.88026060731927e-05
-3.66015214499924e-05
-1.36431160296461e-05
-2.62321697473493e-06
-1.38889608054205e-05
-2.26176499272803e-05
-3.43265408224449e-05
-2.19597345134973e-05
-3.29325171715526e-05
-3.21845468942775e-05
-2.15541649460085e-05
-6.94813923319694e-05
-4.35768490892521e-05
-3.61160249940107e-05
-1.38125547014064e-05
-4.83900467932809e-05
-3.19510245604687e-05
-2.21405007413257e-05
-3.36408564090067e-05
-3.98549917660609e-05
-4.94624705049422e-05
-5.8467232936954e-05
-1.81227347393212e-05
-5.53018876072098e-05
-2.32789979008429e-05
-3.45275020234507e-05
-1.48309598415089e-05
-1.57110308211175e-05
-2.31518143671854e-05
-1.62327814043727e-05
-8.98987906899063e-06
-3.14047190756691e-05
1.24873238534817e-05
-1.25741000808808e-05
-3.30073474456558e-05
-3.30969780197888e-05
-1.82324125469015e-05
-4.62367744107157e-05
-6.3885631536886e-05
-9.65065036241135e-06
-2.91669620287219e-05
-2.28338892490216e-05
-1.95320674712286e-05
-3.32042231822234e-05
-2.63208774007776e-05
-1.88313208874007e-06
-7.04898847043314e-05
-2.54270310864941e-05
-5.89708932861658e-06
-2.49098808754193e-05
-1.98023477540696e-05
-3.27245706193868e-05
-4.90327023378949e-05
-3.50826567278192e-05
-3.2193797297765e-05
-3.49585725541945e-05
-8.33558608294635e-06
-5.08192112199624e-06
-2.81182501962788e-05
-2.47815967694178e-05
-2.47353092558877e-05
-3.47086675119239e-05
-7.43412922763717e-05
-1.25613574793773e-05
-3.40023698193176e-05
-2.61159657784762e-05
-6.7263032283584e-05
-2.67691282622267e-05
-4.01574399712022e-05
-3.71456392962232e-05
-1.87389857272267e-05
-4.14701656620739e-05
-3.67726429652382e-05
-5.43796488524945e-05
-2.91329442261098e-05
-4.38615088760208e-05
-1.72898007679119e-05
-1.14578316965738e-05
-1.89448167237736e-05
-2.32471423944851e-05
-2.00251171215155e-05
-1.8591042978278e-05
-4.44347514815629e-05
6.71713957165285e-06
-4.84615170754946e-05
-3.38327370357992e-05
-5.08728551129215e-05
-3.21160985773391e-05
-1.68157563947879e-05
4.6101593291864e-06
-5.94858022949297e-06
-2.84044678520184e-05
-4.36002002162595e-05
-2.54774781008811e-05
-2.5038954183027e-05
-6.16198781286443e-05
-3.47716718606571e-06
-2.24885008090894e-05
-2.62556931228115e-05
-1.50148065507673e-05
-2.68201443883549e-05
-2.36708477948685e-05
1.58830176384919e-06
-3.64829228066164e-05
-3.25412191361237e-05
-2.14004646807611e-05
-5.65134970249316e-05
-1.63693874501061e-05
-3.47180659536301e-05
-3.46683922348819e-05
-5.32055294646163e-05
-1.73499433601461e-05
4.1887250704269e-06
-1.97542680412767e-05
4.6540159970322e-06
-1.97705317665812e-05
-3.57923298680443e-05
-2.7532876746336e-05
-1.89161427016672e-05
-3.83329655041632e-05
-3.18627209137478e-05
-4.55261017700371e-05
-3.98452934409968e-05
-2.6887735109667e-05
-1.8798569135107e-05
-3.60966418845123e-05
-3.71962602243763e-06
-1.79032931646492e-05
-3.29602489603908e-05
1.1869061656039e-06
1.03864691401666e-05
-4.37522175431337e-05
-2.02445320909193e-05
-3.80749825575302e-05
-1.3095004716127e-05
-4.10000870327095e-05
-4.01058737052033e-05
-4.84109185806167e-06
-4.22594120177015e-05
-5.82615173233345e-05
-1.83476466170529e-05
-6.69588045163109e-05
-1.05700150917934e-05
-2.72527995963627e-05
-2.60637274377656e-05
-3.95252883008591e-05
-2.02573633748861e-05
-2.33918796778186e-05
-3.28550192568046e-05
-4.188933674737e-05
-2.83266754555378e-05
-2.56128331600245e-05
-4.4830609675293e-05
-1.5197457437264e-05
-3.04899923452021e-05
-3.53425694224251e-05
-3.55503333771383e-06
-3.18734839235464e-05
-2.74390505108955e-05
-2.14655645361209e-05
-1.67133676358638e-05
-3.84603566853357e-05
-3.45634031437578e-05
-1.69439122465232e-05
-2.80402646641448e-05
-5.66197248278733e-06
-2.13008580445557e-05
-2.50889054077905e-06
-2.88168276612658e-05
-3.54424973852849e-05
-3.30294451276086e-05
-3.32156599277263e-05
-4.14583035772802e-05
-1.30999181069883e-05
-1.93771813356704e-05
-1.98309119856927e-05
-2.05854732706506e-05
-4.25959127497436e-05
-3.92792035448675e-05
-1.08907509620448e-05
-3.70821202516457e-05
-5.48739810017254e-06
-1.84229358323065e-05
-1.44268240042933e-05
-3.14795165439382e-05
-3.29639221648184e-05
-1.22038999616558e-05
-5.28912110004728e-05
-3.44856523354965e-05
-8.02090114129797e-05
9.59104727698427e-06
-4.66607669574312e-06
-3.79492027761703e-05
-3.79773796076903e-05
-3.86150882995392e-05
-4.79358597341401e-05
-2.97108318724092e-05
-2.18155286372703e-05
-1.63494365130129e-05
-3.67333121212244e-05
-4.63038949346975e-05
-5.15842582854402e-05
-1.87837494986515e-05
-2.08724118617914e-05
-2.7689187901112e-05
-1.18750842512205e-05
-1.76428449325839e-05
-1.82522224870687e-05
-1.96179204048654e-05
-3.12424216720504e-05
-1.64871162876527e-05
-1.92828562508576e-05
-3.79521267671012e-05
-4.83653758783566e-06
-2.91875437932944e-05
-4.27504785328894e-05
-4.55676581030625e-05
-4.07517459227361e-05
-4.57660663094887e-06
-2.42467919476568e-05
-9.84087987362035e-07
-1.9681179461395e-05
-3.19332546464464e-05
-3.27835448388906e-05
-1.5188855048368e-05
-2.06594704683963e-05
-1.59470664968766e-05
-5.02967487075997e-05
-4.03032933664914e-05
-2.74190182707096e-05
-2.21668411875517e-05
-1.96522464671475e-05
-5.14273275433024e-05
-1.08838195452201e-05
-1.96001064627513e-05
-2.39757725124816e-05
-1.96336204406444e-05
-4.20709097577094e-05
1.52244574633276e-05
-1.25380089581873e-05
-4.8089267368565e-05
-6.31739274162237e-05
-4.76047420752619e-05
-1.63762767674769e-05
-6.46935005370002e-06
-2.91169609895855e-05
-6.04651144424732e-05
-4.00414686269754e-05
-2.42384462182293e-05
-3.7942595373023e-05
-3.37196387693806e-05
-3.03795795587093e-05
-9.3162882076858e-06
-3.57485061128693e-05
-2.81072335655661e-05
2.13156663194617e-06
-4.5118405563675e-05
-2.61966751146782e-05
-2.58856305799701e-05
-9.45908013182109e-06
-3.62700662984807e-05
-1.27117531245105e-05
-2.32397419225439e-05
-2.36108643620333e-05
5.31547459530121e-06
1.61340387944022e-06
-1.56360503582221e-06
-1.23178560215773e-05
-3.88348235311834e-05
-3.95792825763226e-05
-3.35683892334499e-05
-2.99285845787582e-05
-1.76895311710438e-05
-5.61975985802213e-07
-2.88875808566191e-05
-3.62916910301522e-05
-1.8271493266842e-05
-2.63963967654006e-05
-2.50058771908108e-05
-3.72905881927726e-05
-3.68241496397271e-05
-3.29335193728226e-05
-1.46741475297526e-05
-5.07357957011253e-06
-3.35733283377803e-05
-3.76669750582285e-05
-2.57104143114633e-05
-1.51711415189937e-05
-1.52267328015705e-05
-2.66588015636567e-05
-4.42993497325227e-05
-4.46745316762683e-05
-2.43840530982918e-05
-2.63199306368378e-05
-5.67380706409343e-05
-7.84937584365978e-06
-2.30215465141444e-05
-7.42486463580572e-06
-2.36318702360491e-05
-3.01533235828538e-05
-4.58892136417366e-05
-2.69106698966807e-05
2.16954888159825e-06
-3.23792291352202e-05
-1.49422215058538e-05
-4.43414602899726e-05
-5.6561512742998e-05
-2.71226056708945e-05
-2.16043846424473e-05
-5.36129012739527e-05
-4.55724916433487e-05
-1.58961588275451e-05
-4.88092718399305e-05
-1.56704917697488e-05
-3.40767330245914e-06
-1.69973039966137e-05
-5.39321275614744e-05
-3.09385666163439e-05
-3.53671007718787e-05
-5.40859836929965e-05
-4.4857151268532e-05
-1.80746298087527e-05
-4.81149591022739e-05
-4.99743559001463e-05
-2.12386496485878e-05
-2.59202641746491e-05
-3.21663331309555e-05
-4.11960563419393e-05
-2.78401616196082e-05
-6.2096010258337e-05
-2.11872503935539e-05
-2.49542321272781e-05
-1.41675703571508e-05
-3.51755858340667e-05
-4.88461099653855e-05
-1.75327301177274e-05
-4.55921886773141e-05
2.25758605816165e-06
-2.06184601903374e-05
-3.83313759274389e-05
-2.7095148981341e-05
1.51146490066957e-05
-5.48164087589955e-05
-2.31387067012598e-05
-5.48535475805823e-05
-1.51375350563865e-05
-1.71926287951683e-05
-3.37141641762642e-05
-3.09120574387347e-05
1.55528638914969e-05
-3.94029916095842e-05
-2.96775432907942e-05
-2.9332922376058e-05
-3.66723571722799e-05
-5.08314070390051e-05
-3.05613700428562e-05
-2.63474025841892e-05
-2.74295056791207e-05
-3.32426903897514e-05
-5.28394181245201e-05
-1.7937081768669e-05
-5.15037208067283e-05
-7.1170771246089e-07
-5.91744602724459e-05
-6.25171098472097e-06
-5.2016627712129e-05
-2.59542393724093e-05
-4.54604045223131e-05
-3.90292074162791e-05
-7.10932252723089e-05
-3.13013397261076e-05
-3.07322006657139e-05
2.13664337271198e-06
-1.22533721640405e-05
-1.40929522901586e-05
-3.86441095633537e-05
-1.74889376401296e-05
-4.4824851405087e-05
-3.15650140178993e-05
-6.3035746175997e-05
-4.28272444567631e-05
-1.96961862165529e-05
-4.31423043178016e-05
-8.78016779493095e-06
-2.8925500402872e-05
-2.23807913243325e-05
-4.30545326885089e-05
-5.400196374423e-05
-2.97607805584377e-05
-1.44134638957757e-05
-5.76350458888718e-05
-3.19534592595744e-05
-5.40624691441839e-05
-3.10258870543574e-05
-1.63499190661409e-05
-2.2271919136681e-05
-1.74426243567167e-05
-5.08270348623919e-05
-2.06627100923964e-05
-8.19457831908859e-06
-3.39525142366499e-05
-2.01148844875933e-05
-2.72909454384121e-05
4.7384369336775e-07
-3.32132480089684e-05
-4.14977833091429e-05
-5.41265968907503e-05
-4.21778236034653e-05
4.64547326007492e-06
-3.8101938882285e-05
-3.43268259213987e-05
8.71329586973746e-06
-4.73392196993611e-05
-3.22423778798386e-05
-3.14133340555413e-05
-4.50466004357105e-05
-5.15628335607201e-05
-2.46883178140417e-05
-3.55417082614444e-05
-6.27982720154404e-06
-3.35166258216784e-05
-3.83744898928259e-05
-3.26652351366197e-05
-6.29939897298889e-06
-2.25530922233719e-05
-3.0244174474716e-05
-2.49778894522312e-05
-3.14493658602635e-05
-2.90883281462072e-05
-5.40463860730185e-05
-1.09730380708263e-05
-2.22343677707041e-05
-1.38875152357584e-05
-1.20508550919044e-05
-3.66477791633701e-05
-3.40331624305102e-05
-1.73278140360675e-05
-4.40842792218177e-05
-4.09624094805546e-05
-1.38508451794533e-05
-4.96172255679863e-05
-1.994712616117e-06
-3.438646886612e-05
-5.06669566375999e-05
-1.39463788626594e-05
-2.40039380935354e-05
-1.80552727941618e-05
-4.50540413490987e-05
-1.93095915369843e-05
5.22917377416656e-07
-4.54886226889489e-05
-3.29467976673695e-05
-6.24331047114298e-05
-3.50701590168133e-05
-3.12946545637076e-05
-8.40907248535936e-06
-3.33788040578437e-05
-2.44959384966152e-05
-3.14590336256703e-05
3.48862749078772e-06
-2.60720199378678e-05
-2.88866275430319e-05
-7.00609634043772e-05
-4.48575807299675e-05
-1.95671925073456e-05
-7.12744884612013e-05
-4.10332852314995e-05
-1.2730377608457e-05
-3.67978030963947e-05
-4.77118544833641e-05
-1.84915215723682e-05
-3.69505409706456e-05
-1.7581332901401e-05
-8.7417185110589e-06
-2.13848585416236e-05
-2.96019613442949e-05
-1.87977209176184e-05
-2.37950558409624e-05
-2.5673648618131e-05
-2.43625544011579e-05
-3.95012670131149e-05
-3.47182584167359e-05
-1.11663468674294e-05
-3.34575768625667e-05
-3.64890130487351e-05
-3.10892835485427e-05
-6.20275563403653e-05
-2.54725122047047e-05
-2.75026407245772e-05
-3.530187007844e-05
-3.32294037751474e-05
-4.57490777473291e-05
-3.72167775181009e-05
-5.35591114971328e-05
-2.09964845393638e-05
-2.64514193403421e-05
-1.5881889729858e-05
-1.33495382386886e-05
-2.54878439413485e-05
-3.31990962110468e-05
-5.93939485380691e-05
-5.19332112224439e-05
-1.96163881501125e-06
-3.44566920026475e-05
-9.39289515314892e-06
-3.09301010478073e-05
-4.55947872391463e-05
-4.61055380542152e-05
-1.17464617627271e-05
-5.88650414242334e-05
-4.26788561752775e-06
-2.52112676267263e-05
-3.40911596683307e-05
-5.16852832680438e-05
-2.95803428307881e-05
-4.90660328379902e-05
-4.86990159682043e-05
2.50873428253997e-07
-2.6614999128192e-05
-4.31021276163277e-05
-2.80616283267934e-05
-3.34666458461437e-05
-4.19817220129707e-05
-4.55868369899665e-05
-2.36916237209774e-05
-4.07717604432866e-05
-4.10364082481237e-05
-1.86255530676489e-05
-2.70474038315337e-05
-3.83974778170695e-05
-3.52915880006211e-05
-3.41158252173685e-05
-4.642747305577e-05
-2.62827589828217e-05
-1.58789299454501e-05
-4.67386858491535e-06
-2.79555821741493e-05
-1.99665833311704e-05
-1.11927561328521e-05
-2.84681724323107e-05
-1.15813774760708e-05
-3.69822593726517e-05
-2.99523009139262e-05
-1.62430393852341e-05
-8.08797376619358e-05
-5.81017785657471e-05
-3.05342839431379e-05
-4.96111528140722e-05
-1.17197282518856e-05
-2.36393028430268e-05
-4.81508566838109e-05
-1.76178601317094e-05
-2.01370607231581e-05
-2.32147173573528e-05
-4.9504820207324e-05
-1.1826940989601e-05
-3.78106813982736e-05
-1.96741020649191e-05
-1.68329733368711e-05
-4.90144997739748e-05
-3.50536267315948e-05
-3.71157920391758e-05
7.0727874594775e-07
-1.92999826940867e-05
-5.3264085768152e-05
-3.21133379651769e-05
1.72453185970016e-06
-7.86782692007398e-05
-3.60564857954833e-05
-3.35847960888e-05
-4.58860415628595e-05
-3.05416991491688e-05
-1.09329170561749e-05
-4.32894725516386e-05
-2.13994129445626e-05
-4.82343761235382e-05
-3.40613800547621e-05
-3.02572215075146e-05
-5.96449453477849e-06
-2.80693799743342e-05
-2.96649683220063e-05
-3.00407852650852e-05
-1.12923986400569e-05
1.63536118190365e-05
-1.38771892062673e-05
-1.49952130428321e-05
-3.59555073289571e-05
-1.43896995427204e-05
-3.37752820742622e-05
-4.5972870226133e-05
-8.12854190024641e-06
-3.71101381681299e-05
-3.99965820890906e-05
-2.92071674420971e-05
-4.08318034598209e-05
-7.9744717599883e-06
-3.4138998236317e-05
-1.20251989821514e-05
-5.22329145945444e-05
-3.16040826379162e-06
-1.77669780245821e-05
-4.16544104175815e-05
-2.15597845676341e-05
-3.86418875997414e-06
-1.73551060593142e-05
-2.54126862942889e-05
-1.82203696072533e-05
-2.36847979634817e-05
-3.75795393619319e-05
-3.58410439550615e-05
-6.44188593031097e-05
-9.0581841071823e-06
-4.74197640257386e-05
-5.17076004724057e-05
-5.08214156925815e-05
-1.95247415202493e-05
-4.2462826119637e-05
-4.79595961804517e-05
-2.82945820876974e-05
-3.88867477324854e-05
-1.34494610265418e-05
-1.22902230047548e-05
-4.33727728328007e-05
-6.63604990075916e-05
-6.0073166987622e-07
-3.40245102073038e-05
-1.81224727878598e-05
-2.1293259719112e-05
-3.1409538822002e-05
-5.2649824116527e-05
-5.3354333527867e-05
-1.45098152073889e-05
-4.69502446640412e-05
-2.94795887038352e-05
-4.46410982657911e-05
-2.16951869401385e-05
-2.69101818975681e-05
-1.99292184968036e-05
-3.57386201300137e-05
-2.87788601863366e-05
-4.20062237630273e-05
-4.58982937025738e-05
-2.03782710668237e-05
-2.45067507384748e-05
-2.73778580873416e-05
-4.05544503815115e-05
-5.3892310869225e-05
-3.17862608572928e-05
-2.55915738953091e-05
-3.71958176696319e-06
-2.64383215248413e-05
-2.94787404696992e-05
-2.41761075316016e-06
-3.93350937469721e-05
-1.12684240905864e-05
-5.17994208801583e-05
-1.67682246457106e-05
-4.89373250011056e-05
-1.18322676189091e-06
-1.20488396787976e-05
-7.63237409901295e-06
-3.69665493509042e-05
-2.93689224243755e-05
-5.9233675534263e-05
-3.3275163074832e-05
-1.82462314067303e-05
-3.70935252664241e-05
-2.55872821449657e-05
-3.85953549388352e-05
-2.92202823108153e-05
-3.37347401057118e-05
-3.22297345348073e-05
-2.48002425359315e-05
-3.60270334311206e-05
-6.80305025466143e-05
-3.9123417692362e-05
-2.54563173444628e-05
-2.79014201784085e-05
5.05346082217239e-06
-4.63110329470649e-05
-4.13583130271154e-05
-3.32070178283555e-05
-5.87352453658247e-05
-2.97593719322168e-05
-2.68701196323814e-05
-4.47318215761075e-05
-3.26536017810941e-05
-4.7033880170618e-05
-3.37938042008965e-05
-1.46654834304431e-05
-8.06688464274941e-06
-2.13259429301103e-05
-2.03855769176716e-05
-2.16665655705297e-05
-1.17985060109906e-05
-1.70583530137126e-05
-1.65206796856192e-05
6.94632224474684e-06
-1.01247714104991e-05
-4.80269571156536e-05
-5.14410556819209e-05
-4.17728570271706e-05
-4.27523150809771e-05
-1.70803177446672e-05
-2.34092920794387e-05
-5.17726063006832e-05
-5.8931058728293e-05
-4.40109679077045e-05
-5.41378792025922e-05
-5.50068005562429e-05
-3.99774602751801e-05
-1.11868140644807e-05
-3.37182414749437e-05
-3.507482357291e-05
-2.21918568594268e-05
-3.43643701123094e-05
-3.39104279063229e-05
-6.46060403494523e-07
-2.72632483685644e-05
-2.21420813100956e-05
-3.74773553363697e-05
-3.60823674767157e-05
-2.77649870291281e-05
-4.2509110069831e-05
-2.29559778879065e-05
-3.59805157841197e-05
-7.26288003155841e-06
-2.43782914238796e-05
-3.35024573279137e-05
-2.98511413822908e-05
-1.41869037155876e-05
-2.09641457643082e-05
-3.33641404872639e-05
-6.7121267261327e-05
-3.89664412321583e-05
-5.96466349827953e-05
-3.33103899373924e-05
-4.56455236330051e-05
-3.23357648660619e-05
-3.038379817386e-05
8.34507371636762e-06
-3.82742820317515e-05
-2.48770829954101e-05
-2.7004184387209e-05
-2.24902445403372e-05
-1.41432325120892e-05
-6.10051803622613e-05
-2.45673002548162e-05
-7.36733209006703e-05
-3.9897028304237e-05
-6.17584910190058e-05
-2.01625171981304e-05
-4.99169435328874e-05
-5.81475524101135e-05
-2.90098192963767e-05
-2.05283965009794e-05
1.10520343963786e-05
-5.10090526063039e-05
-2.30264525260284e-05
-4.66125412745016e-05
2.16791654176575e-05
-4.22001718668204e-05
-3.53142925910677e-05
-2.98057903289979e-05
-2.11907755196863e-05
-5.73428258645081e-05
-4.91562405587394e-05
-1.77473021142296e-05
-1.16819545069988e-05
-1.046341096423e-05
-7.60561574395929e-06
-4.55765874178421e-05
3.20467990954925e-06
-9.21826935580294e-06
-4.89033419228784e-05
-2.14002688571478e-05
-4.06919569596781e-05
-4.03535977548279e-05
-1.56056684156057e-07
-3.0381683896113e-05
-2.54699636480362e-05
-2.86568260496337e-05
-2.56910827812158e-05
-6.92599152687432e-05
-3.16968745865948e-05
-5.11302201916241e-05
-4.37719167133631e-05
-9.81444171306914e-06
-2.4339542212689e-05
-2.37050751688161e-05
-6.05926095964474e-05
-3.64270952180337e-05
-2.00859729251482e-05
-1.71309104624328e-05
-4.23857286366694e-05
5.74069492986008e-06
-3.72790110908478e-05
-1.52574774003747e-05
-8.39741419123446e-07
-4.11137901285566e-05
-3.63529851944775e-05
1.27205188088925e-05
-2.73039384076897e-05
-9.31483576184109e-06
-1.28953232760833e-05
-4.76549973635761e-05
-3.71388192630007e-05
-1.00660062971004e-05
-2.03600020775438e-05
-2.65668047976369e-05
-5.53167166330225e-05
-8.97835507121194e-06
-1.81957789196889e-05
-2.62176902998293e-05
-1.11903078505213e-05
-1.84734409360326e-05
-1.41549818805086e-05
-2.39528596802168e-05
-3.45536849765486e-05
-6.03383931033235e-05
-1.5486774875231e-05
-1.0563910991743e-06
-4.00426736714877e-05
-1.50811807728219e-05
-3.66858334520175e-05
-3.47355856043786e-05
-8.69252394162371e-06
-1.94779461594588e-05
-1.6210528908728e-05
-2.37935772632134e-05
-1.69149771319426e-05
-2.25557998254195e-05
-5.73410989323553e-05
-5.48542783372412e-05
-2.91429416909672e-05
-1.45467939252737e-05
-2.95210625164693e-06
-4.37733275765334e-06
-1.8786856446351e-05
-3.25454894801809e-05
-3.07343474904762e-05
2.81364862210446e-06
-6.48036955260873e-06
-4.39770146614012e-05
-2.1140746367709e-05
-5.6153088075166e-05
-3.14515171304744e-05
-8.96974987648053e-06
-2.67547495937416e-05
-1.69491754660287e-05
-4.32063504876698e-05
6.2316595029136e-06
-2.76575255938514e-05
-2.264796933205e-05
-5.60876994764876e-06
-2.55487921701936e-05
-2.61898757391968e-05
-4.58164340936231e-05
-4.29398902385981e-05
-2.88071712288025e-05
-3.33603810377665e-05
-2.38504302703113e-05
-1.55744691321205e-05
-4.80617320009449e-05
-1.72890049223521e-05
-5.35467478825028e-05
-3.7043577889602e-05
-4.7263793372535e-05
-3.52253349921643e-05
-3.98441136323731e-05
-1.1254434353083e-05
-4.46719026889989e-06
-5.72576326370495e-05
-2.48590621432174e-05
-4.17653651593749e-05
-2.72892850500112e-05
-4.37294314378206e-05
-5.35092679440039e-05
-3.00494181797244e-05
-4.47958618954672e-05
-3.6224317394822e-05
-1.63538422024863e-05
-1.22789770094776e-05
-4.01160890275701e-05
1.58082924869594e-06
-5.94481969495047e-05
-3.71501024510165e-05
-4.51195772072489e-05
-5.67596061740642e-05
-3.62828931625294e-05
-6.90050542657827e-05
-3.23886799389455e-05
-5.18498347501831e-05
-2.72452488318293e-05
-3.45259759409827e-05
-8.44647262474972e-06
-2.86975277569903e-05
-4.29552573366951e-05
-5.20355412380094e-05
-3.95633810003808e-05
-5.24544437617948e-05
-4.72938256393375e-05
-1.83496342698367e-05
-2.46916627861095e-05
-1.88992768507141e-05
-5.25438833459144e-05
-4.33886210169016e-05
-3.94938836783743e-05
-4.55734873151662e-05
-5.89702151044443e-05
-7.28208481919111e-06
-4.44934172967023e-05
-3.89411931459198e-05
-6.51145502454616e-05
-3.46892560380638e-05
-2.81756283995944e-05
-3.80937192642308e-05
-3.33294305461701e-05
-4.59747310604372e-05
-1.96076249068672e-05
-5.68601905804534e-05
-3.88940137975062e-05
-2.51711434356943e-05
-4.63781424081279e-05
-2.91644318067078e-05
-2.53583576770067e-05
-1.72151281595874e-05
-3.87076171741624e-05
-4.19532761639071e-05
-4.16144250996449e-05
-2.085777664319e-05
-4.7264401683108e-05
-3.27964837237082e-05
-6.00343818681521e-05
-3.73796312545262e-05
-2.91220546507255e-05
-3.87044924158455e-05
4.18748554605557e-06
-3.35490820946189e-05
-4.41095062183483e-05
-5.88320787066926e-05
-9.03627876005567e-06
-2.29497751486679e-05
-4.02244849302864e-05
-2.26738339907869e-05
-1.91045744045284e-05
-2.00118762747807e-05
-6.05653983899226e-05
-1.0712003835655e-05
-9.26621209622711e-06
-4.46526856402093e-05
-2.04372359184363e-05
-2.36615278650359e-05
-6.91545583537797e-06
-3.9619097544038e-05
-7.74351553787373e-07
-3.60584861783108e-05
-4.05195676226719e-05
-3.18989827712947e-05
-2.80152761520944e-05
-5.5999626181732e-05
-3.83190142635767e-05
-3.97297272207593e-05
-4.25172760521094e-05
-2.16820599013439e-05
-3.24232757638892e-05
-2.65098687803516e-05
-2.19384244078076e-05
-5.58596450302826e-05
-5.48207561463677e-05
-2.06817540383463e-05
-1.76881286546425e-05
-1.67608362800291e-05
-3.94840565823523e-05
-3.6048916577982e-05
-3.83965566257577e-05
-1.30378275958977e-05
-3.75549656369793e-05
-2.00657757463278e-05
-2.07613074721209e-05
-2.63088675772482e-05
-3.88331072151817e-05
-3.37833581745651e-05
-2.73595092440424e-05
-3.35750734986129e-05
-3.84396168039082e-05
-4.70194245245875e-05
-2.55397471551159e-05
-4.18645989942578e-05
-3.6045943526785e-05
-2.58832600925331e-06
-2.32257220369732e-06
-2.5244329948777e-06
-1.71217105038684e-05
-3.20316324951825e-05
-3.17020400167883e-05
-3.61682926367415e-05
-3.48663348508126e-05
-2.75841756582806e-05
-9.01724826660898e-06
-2.0427299676889e-05
-3.01858334858452e-05
-4.68746058247879e-05
-3.96237920977386e-05
-3.83663012102376e-05
-1.89200757872479e-05
-2.68456935755592e-05
-2.35896102969525e-05
-1.15802350413206e-05
-2.71890714856063e-05
-3.23621382775408e-05
-4.76575931623159e-05
-1.7611231183158e-05
-6.64475419479342e-05
-3.75032330108807e-05
-1.53660141506934e-05
-2.0093009831022e-05
-3.30918374696145e-05
-5.70309902110664e-05
-4.93202882742622e-05
-3.70572149115225e-05
-5.22329467771929e-05
-5.91117069845049e-05
-2.49921227140295e-05
-4.00386076225578e-05
-1.71167632149122e-05
-2.12132788821451e-05
-4.35210223619389e-05
-2.2739817048439e-05
-3.15533126110893e-05
-3.14793568866977e-05
-4.54099126847615e-05
-4.81885851079848e-05
-1.40789048055387e-05
-9.10260182955193e-06
-4.28431121258244e-05
-2.95810538866314e-05
-5.3782801609261e-05
-3.61003128151049e-05
-2.87017182241283e-05
-4.91080421877457e-05
-9.95081761510675e-07
-4.49721322222847e-05
-3.73718366804037e-05
-1.25928765164709e-05
-2.84903010693558e-05
-3.29709234382131e-05
-5.64608931938411e-05
-4.11944069348501e-05
-2.29191841990119e-05
-3.19843386671927e-05
-2.43159108865829e-05
-2.98660875943678e-05
-2.76491232109692e-05
-4.52007429623131e-05
-2.64883617507437e-05
-3.24102528332963e-05
-2.34897569749249e-05
-6.42744834049359e-05
-2.80977576703363e-05
-4.92238874705096e-05
-4.91358560216281e-05
-4.63703944902605e-05
-4.00727265958649e-06
-6.04008076156187e-05
-2.83795230916741e-05
-4.40464421733753e-06
-3.29015934279394e-05
-5.87430224304827e-05
-4.13541989633459e-05
-3.11099933706231e-05
-3.81970725484955e-05
-2.39937557455466e-05
-3.07991362780552e-05
-3.96756069640318e-05
-2.76660586738012e-05
-5.08437338693471e-05
2.60879961108227e-05
5.68085868654918e-06
-3.12162954071422e-05
-2.81804269661014e-05
-2.85463365652058e-05
-2.88535041819695e-05
-5.77615313576083e-05
-3.93454009483896e-05
-6.11926280442564e-06
-3.99972265478128e-05
-4.85026332003523e-05
-9.88084445172371e-06
-1.51735896468127e-05
-4.31311939576769e-05
-2.66114291614321e-05
-6.70799665316131e-05
-1.42938706285451e-05
-2.87048031343138e-05
-7.4535343691301e-06
-4.95213146282005e-05
-2.40202393496916e-05
-2.53233356377941e-05
-1.72275560668298e-05
-3.77211679371307e-05
-2.1266313725896e-05
-3.02661016202952e-05
-4.65426525961181e-06
-1.40245569063342e-05
-2.25179151056178e-05
-2.87408512133423e-05
-4.07875225115566e-05
-1.6743373468844e-05
-1.53308768370813e-05
-3.60700313925331e-05
-2.62043985831916e-05
-5.30470135244809e-05
-1.19904095627454e-05
-9.92724131596504e-06
-1.84245166779644e-05
-2.94458972613708e-05
-4.37887543072427e-05
-2.52778875444281e-05
-1.04372649228395e-05
-5.84346635178828e-05
-3.18491169807868e-05
-3.04059726591555e-05
-4.04333855668348e-05
-5.10572065644986e-05
-6.93355217878486e-05
-2.64089060083673e-05
-2.06224208982076e-05
-4.08466005260334e-05
-3.47300126390094e-05
-4.92116684924705e-05
-2.67952792100591e-05
-6.02749843837619e-06
1.4222838597198e-05
-1.36749771507764e-05
-3.59289129709125e-05
-2.14413673387867e-05
-2.25002926415953e-05
-3.89125509927998e-05
-2.06670798492292e-05
-7.04915602626022e-06
-5.22715021728487e-05
-3.41655174981407e-05
-9.76376749955506e-06
-2.69051995780512e-05
-5.69411213276548e-05
-2.30436477375611e-05
-2.34856551027096e-05
-1.00683214931132e-05
-2.2867020117608e-05
-4.21771470053902e-05
-1.18565505726569e-05
-4.20758291244483e-05
-7.4581938588756e-06
-2.48502276963042e-06
-3.33838396967708e-05
-3.24732348424505e-05
-1.77378535569996e-05
-3.01728879206997e-05
-1.33905043910187e-07
-1.61834117726671e-05
-8.54742598383843e-06
-3.10355484102852e-05
-3.48014763082519e-05
-3.80882324069144e-05
-2.57861971664481e-05
-5.21912268335697e-05
-1.47130454846087e-05
-2.80026752016751e-05
-3.63277947713533e-05
-4.61096916265268e-05
-1.19838750337436e-05
-2.21434930114263e-05
-1.88227194671277e-05
-4.73413786809338e-05
-2.17656660854882e-05
-1.7520081147079e-05
-3.45412000181662e-05
-2.95770118960816e-05
-6.35304158771878e-06
-4.00603696074345e-05
-2.76034312761181e-05
-2.2706426714236e-05
-2.13601240053911e-05
-4.02726796351429e-05
-2.73167249567942e-05
-7.66585925930857e-06
-1.65083769454562e-05
-4.30619350122099e-05
-3.16132858337726e-05
-2.0564189403358e-05
-3.9411062833523e-05
-4.19334409878485e-05
-6.77305937305369e-05
-5.16689282402126e-05
-3.8300789993685e-05
-1.388710258734e-05
-8.86683886066062e-06
-5.41202069551166e-05
-2.37234784580748e-05
-1.58586297473351e-05
-2.93815345471148e-05
-1.92555408323056e-05
-2.72998182279631e-05
-3.13629723901512e-05
-4.23070427107315e-05
-3.47207087752217e-05
-1.78738565803059e-05
-2.94591875411601e-05
-2.77143968548369e-05
-5.03468191516693e-05
-1.75480608004819e-05
-1.83652378362638e-05
-4.55315869458659e-05
-2.55369473084938e-05
-5.79671178131455e-05
-6.15172866101573e-06
-3.47389497138944e-05
-1.57877152373428e-05
-3.74547890578263e-05
-3.72382406969378e-05
-2.97342188532817e-05
-4.56472485199269e-05
-2.00190573681125e-05
-3.21512171923442e-05
-6.20474530517246e-05
-4.15415153492777e-05
-4.05990205324895e-05
-2.18197924183191e-05
-3.0550527165688e-05
-1.26184238506457e-05
-1.73288944000815e-05
-3.67415324579954e-05
-2.23294819295884e-05
-3.7603620666983e-05
-3.54680449239347e-05
-6.07218724516907e-05
-5.32212153875671e-05
-5.69912042619164e-05
8.28071761161699e-06
-4.01099701707513e-06
-2.91580045455669e-05
-1.4165735729324e-05
-2.79855421355416e-05
-2.69168153941905e-05
-2.07125573220966e-05
-2.19847717707757e-05
-3.71476180922997e-05
-3.3273110738066e-05
-5.20671184170118e-06
-1.27710193671368e-05
-3.94972465331638e-05
-2.41664988800415e-05
-2.21132701160831e-06
-4.47697427174349e-06
-3.3350545026671e-05
-2.06708672371195e-05
7.88251197064081e-06
-3.35461609058674e-05
-4.77468962048067e-05
-1.76070370912653e-05
-3.27396448395593e-05
-2.21257209637084e-05
-2.00814486483499e-05
-4.91531297033719e-05
-4.89515749127556e-05
-3.02009123552068e-05
-5.19068453606935e-05
-1.09260702844653e-05
-1.63572078118207e-05
-5.81215069580582e-05
-1.0512374072817e-05
-1.67469999594987e-05
-4.3894872595451e-05
-1.40930956327994e-05
-1.9983612687413e-05
-5.15676059168891e-05
-4.6898930880249e-05
-1.95697407211828e-05
-4.06484230124685e-05
-1.00691805527603e-05
-2.95630143890542e-05
-3.03691496508095e-05
-3.45190462689343e-05
-6.4710471382425e-05
-1.28135191891068e-05
-2.73418267258376e-05
-1.17897282349878e-05
-6.48180081848015e-05
-5.02454760380481e-05
-2.50015097034806e-05
-4.08418635031844e-06
-1.24131389100517e-05
9.07505190877717e-07
-2.85092823620904e-05
-4.1006608782277e-05
-3.71748739483787e-05
-1.48069617432541e-05
-1.74449546846064e-05
-5.58853903521663e-05
-3.03222488981877e-05
-3.07232279492087e-05
-5.73597875333611e-05
-2.00379374786378e-05
-4.77721623565688e-05
2.2667150824063e-06
-6.8897116125133e-06
-4.25565811518027e-05
-2.91452537104247e-05
-4.67154068245423e-05
-3.54899639580773e-05
-1.55813259432842e-05
-4.17477100794166e-05
-1.9950266826386e-05
-1.82624758707039e-05
-4.37022307777886e-05
-4.74500469723228e-05
-4.87478354621761e-05
-1.68330165820097e-05
-6.23701438387899e-05
-4.17796939462944e-05
1.74671319268661e-06
-3.16276666526707e-05
-3.85885835098491e-05
-2.22630144708894e-05
-1.46301770101835e-05
-2.65225575626986e-05
-2.22995790274136e-05
-8.63115200550614e-06
-1.73230900422142e-05
-6.35727651110146e-06
-5.47939703300704e-05
-1.19553993468651e-05
-4.5535106546598e-05
-1.79025642398397e-05
-7.71239261743814e-06
6.43074451390684e-07
-3.32405439057119e-05
-4.55398860242301e-05
-2.69340530464716e-05
-2.15756560520764e-05
-3.253323239021e-05
-3.53061861667338e-05
-2.5233779035053e-05
-1.52170709591753e-06
-4.46757537803328e-05
-1.08892107396426e-05
-2.12403204839445e-05
-5.39790962101412e-05
-2.62636405674146e-05
-1.63735449127649e-05
-2.76616268402324e-05
-2.98966717971702e-05
-2.882271701443e-05
-6.07318557523781e-05
-2.99159956444512e-05
-5.08596286361936e-05
-6.04763060618436e-05
-4.22150767534941e-05
-1.5761641443662e-05
-3.82594374717755e-05
-5.39386566580967e-07
-4.73279008404746e-05
-1.49797569897481e-05
-1.46943853988081e-05
-3.32478999480881e-06
-3.0020971885596e-05
1.7605371218413e-05
-4.57235061712416e-05
-3.21772440935133e-05
-3.25310163130482e-05
-2.52258378650122e-05
-3.18898496775943e-05
-7.21615546748486e-06
-2.47131279559289e-05
-4.95518093117555e-05
-2.82200956229648e-05
-4.71853001816182e-05
-3.51946427886704e-05
-4.04210668331474e-05
-3.02923253569968e-05
-5.68119738123498e-06
-5.10298740759866e-05
-6.08621386864436e-05
-1.50670193980675e-05
-2.57056398505601e-05
-3.10522634101662e-05
-2.21802772583545e-05
-2.70978255606684e-05
-5.41143893935436e-05
-3.46672155335268e-05
-2.50322331260306e-05
-5.32695263605169e-06
-3.81324635729003e-05
-2.51696629192551e-05
-1.61574577380514e-05
-3.71898928299927e-05
-1.84916105378797e-05
-3.5675697272399e-05
-2.40172520678559e-05
-2.41053251996431e-05
-1.98602977746509e-05
-3.86542139496766e-05
-4.55828209149581e-05
-2.53238241542902e-05
-2.09824847778807e-05
-5.26517699277685e-05
-2.78506232885136e-05
1.43699352532119e-05
-2.30991291306343e-05
-3.2725752954966e-05
-4.38926132540648e-06
-1.26935307463486e-05
-3.8474116099374e-05
-6.5539609349615e-05
-4.23334747753211e-05
-3.49596902992955e-05
-3.51173282936195e-05
-2.8308283967097e-05
-1.33434399087631e-05
-2.91297882506344e-05
-4.41699074543856e-05
-5.11713322777291e-05
-2.13294359893416e-05
-1.65467873333048e-05
4.99233570976731e-08
-3.68080561827683e-05
2.62333798049605e-06
-4.17193175329263e-05
-7.81007549402462e-06
-6.13901919674664e-05
-3.54196780276191e-05
-3.959580356675e-05
-2.68868850342556e-05
-3.43986810585693e-05
-3.78623266196686e-05
1.69554332994716e-05
-3.70713568821701e-05
-3.11264069763392e-05
-4.41606320379932e-06
3.56214859268937e-06
-2.44852621105018e-05
-5.62099659191166e-05
-4.92074807153907e-05
4.83060386032744e-07
-3.12363869701996e-05
-2.94498355160747e-05
-1.81508894441342e-05
-2.05481232172344e-05
-4.046236382973e-05
-2.9609905596983e-05
-1.93862538750311e-05
-3.35284843485921e-05
6.08700005008394e-06
-1.92026398411767e-05
-5.63953533298982e-05
-1.65595473417212e-05
-2.40379050999041e-05
-4.73732612925415e-05
-4.33936419176699e-05
-3.45514579060389e-05
-5.8969449065126e-05
-6.62534462629713e-06
-3.3487230261252e-05
-5.67215181453915e-05
-1.78319066062039e-05
-2.87787022227963e-05
-3.179898464348e-05
-1.72606075049071e-05
-4.25294724347491e-05
-2.50806351386367e-05
7.95393117735904e-06
-2.92682670892327e-05
-2.09258613472903e-05
-3.83243110131749e-05
-1.68982323166506e-05
-4.67633041738105e-05
-4.73497260345883e-05
-2.63137472153078e-05
-2.47541824065526e-05
-1.86398341337248e-05
-1.13672446799369e-05
-1.96100010939515e-05
-4.85933315999557e-05
-4.48895956641695e-05
-1.07926516520386e-05
-4.94867822183961e-05
-1.68488321982621e-07
8.48948171276556e-06
-2.3638144149406e-05
-1.52977559415821e-06
-2.73949261162948e-05
-3.11521106381726e-05
-2.67909040537454e-05
-2.17743837671388e-05
-1.88007937828715e-05
-4.98365056401536e-05
-5.79915830730845e-05
-3.37812746063547e-05
-1.12990024164333e-05
-3.13864672559427e-05
-2.16901932270124e-05
-4.63987363466027e-05
-3.21145331038763e-05
-1.74919049294959e-05
-2.68305792373752e-05
-9.31301979130193e-06
-5.47555489532892e-05
-1.98743045836637e-05
-1.62716803464299e-05
-3.7838272134639e-05
-1.94119242654389e-05
-2.67420083327492e-05
-2.92098401011165e-05
-4.17423258868235e-06
-3.04046933063412e-05
4.82747720993256e-06
-6.08805667006597e-05
-2.56382211283375e-05
-3.3959481880577e-05
-2.6816104353855e-05
-4.18831035829298e-05
-3.34117716826177e-05
-4.63586850338712e-05
-1.17507829236564e-05
-8.11478329228633e-06
-3.25819291771989e-05
-4.59148475179311e-05
-1.88692147123544e-05
-3.48063730459408e-05
-2.95649465627778e-05
-2.30885290980908e-05
-5.67190464456802e-05
-6.52039368681869e-06
-5.16338021395271e-05
-1.45037739795698e-05
-4.46202716974687e-05
-1.11960605537096e-05
-1.62180384881946e-05
-3.33874829001273e-05
-7.01204768552649e-06
-4.17649107777789e-05
-5.3226792029443e-06
-3.89468305137244e-05
-3.04820969836649e-05
-3.51479964939058e-05
-7.04823277654664e-06
-1.65176248427114e-05
-4.56100855541444e-05
-1.82395118179915e-05
-1.30749720858903e-06
-1.38510424709319e-05
-3.03070290113827e-05
-3.88973465102054e-05
-2.93478229968814e-05
-2.34009249762598e-05
-2.29877598821736e-06
-4.43278317445631e-05
-1.74858894612967e-05
-1.67998553010182e-05
-1.89852666054122e-05
-5.86575804606657e-05
-3.28154731290341e-05
-3.41553073232492e-05
-5.6729157419325e-05
-3.24493033526469e-05
-3.07423553417787e-05
-6.24770132417497e-05
-3.54037906804188e-05
-1.88852697416534e-05
-6.91229784557522e-05
-2.60043103618909e-05
-2.62889458638576e-05
-3.00090461642052e-05
-1.31761872153994e-05
-5.01815480529219e-05
-1.71600068324645e-05
-3.81797621448117e-05
-2.38892255334931e-05
-3.86041121157081e-05
-2.2717295181439e-05
8.64671966279177e-06
-1.64652856082081e-05
-5.49372462830878e-05
-2.14210759185001e-05
-4.59748022337396e-05
-3.2902611582727e-05
-1.88028193258536e-05
-4.52497054285923e-05
-2.30736823003224e-05
-1.82839719026651e-05
-2.54931908536318e-05
-1.57961083473761e-05
-6.09825234824619e-06
-6.69203064868057e-05
-3.93747688237327e-05
-6.82450706981654e-06
-3.94002372105338e-05
-1.15908172085925e-05
-4.10329768164836e-05
-3.538192658045e-05
-9.35247476915492e-06
-8.46552152906621e-06
-3.86719613918257e-05
-1.23047345921195e-05
-2.59411501743679e-05
-5.23434802980159e-05
-3.15717142598683e-05
-1.48333045378392e-05
-6.48253557434658e-05
-2.98851758287512e-05
-1.76050188166772e-05
-3.7059330352355e-05
-4.30060555782855e-05
-3.80967770777386e-05
-2.14291811300685e-05
-4.88069137145013e-05
-1.30362484302713e-05
-2.44031454628414e-05
-5.19026503696065e-05
-1.00842312437655e-05
-5.3352222964772e-05
-4.79407450999069e-05
-7.37576574522541e-06
-2.93913963792232e-05
-2.10511060576567e-05
-5.33795090468492e-05
-1.17821013540855e-05
-1.19318215322958e-05
-3.17489679224851e-06
-2.31945832467921e-05
-1.06430683542529e-05
-9.53654705265629e-06
1.76323264676353e-06
-3.01202856133151e-05
-1.33390921699106e-05
-2.20114417709131e-05
-2.28442180792784e-05
6.37011220165142e-06
-3.15115456355017e-05
-1.70438996505429e-05
-3.84033548018588e-05
-4.3413839209297e-05
-4.4840682080606e-05
-2.2218956454104e-05
-6.34355330703054e-05
-1.79420013049085e-05
-1.68970059401057e-05
1.70653835351591e-05
-1.60553233201684e-05
-2.04629355177204e-05
-3.34422595102067e-05
-2.68000433804926e-05
-4.36824332601857e-05
-5.3691483473175e-05
-4.43662536398191e-05
-3.960139171827e-05
-2.44695156052668e-05
-2.54555619739315e-05
-1.76610723290393e-05
-1.24938421229199e-05
-2.95602478826084e-05
-1.26031641668516e-05
-2.60539438687397e-05
-2.93661142588514e-05
-1.72743432934855e-05
-9.83761663482994e-06
-2.90174740873986e-05
-3.91464714844697e-05
-2.35096649799051e-05
-2.15259453859619e-05
-2.11851306008022e-05
-1.65664547841599e-05
-3.68708102454549e-05
-4.28211215177058e-05
-2.75180603743885e-05
-2.11812709831819e-05
-2.8388309351098e-05
-2.73620991068438e-05
-2.307237007974e-05
-1.48618054431361e-05
-2.75898811881111e-05
-4.88006051464813e-05
1.7627851379302e-05
-3.50448603516703e-05
-2.17843635546115e-05
-2.48180934470967e-06
-2.31853921045968e-05
-3.46846807668189e-05
-2.70219466220287e-05
-4.33641709281545e-05
-3.48708916282149e-05
-5.38172180659786e-05
-5.16645070108951e-05
-9.61929200671879e-06
-3.288886606765e-05
-2.88650672639787e-05
-2.91048786493613e-05
-2.63644673356665e-05
-1.95347076879038e-07
-4.77416426748712e-05
-2.13894268068719e-05
-1.39684246558933e-05
-3.12801525603176e-05
-2.05271106105128e-05
-3.07915390147714e-05
-4.48274487969162e-05
-4.48594931203914e-05
-2.32935971454565e-05
-3.92391752869541e-05
9.13558816965564e-07
-3.62684515082947e-05
-2.66378234298371e-05
-6.90941823856188e-06
-9.78228235074695e-06
-2.8263152775254e-05
-2.41785771189059e-05
-3.62626520358618e-05
-2.33905057716214e-05
-6.24417287409626e-05
-2.88177532397383e-05
-1.36884088110077e-06
-3.05886908660947e-05
-4.63590857262831e-05
-1.98366986187504e-05
-3.19843339921312e-05
-4.04939616562464e-05
1.39694616658132e-05
2.55370964325579e-05
-1.31400056824615e-05
-3.70237870958805e-05
-3.78525916150167e-05
-1.66776062005372e-05
-6.47848876061627e-05
-3.69734071181934e-05
-4.78853074228168e-05
-3.83720248181379e-05
-2.61531946338369e-05
-1.99328583035198e-05
-2.13191299422207e-05
-1.39123799836553e-05
-1.52234749828708e-05
-2.40437708915026e-05
-3.33172165732484e-05
-2.00718951833035e-05
-5.79619675754763e-05
-2.37918953268004e-05
-5.98996460649912e-05
-2.21784300144843e-05
-3.94899344179645e-05
-1.36991949052167e-05
-3.93006125354251e-05
-3.44415454434377e-05
-3.28006435268691e-05
-3.74250969886559e-05
-2.27651714774565e-05
-8.87132667229813e-06
-2.85965236595937e-05
-2.24149356538167e-05
-2.70689797136617e-05
-5.98783032244763e-06
-2.73505302615572e-05
-2.60370527323391e-05
-1.89364001155526e-05
-3.03966646274623e-05
-3.0480959603614e-05
-5.20784627102263e-05
-4.155892720193e-05
-2.21036834680558e-05
-4.35877647068709e-05
-2.45526050072882e-05
-3.76499157892561e-05
-3.79791687795152e-05
-2.79193832511252e-05
-4.04350803133624e-06
-2.08219613933834e-05
-6.11649396696582e-05
-2.84029084350995e-05
-3.07315150548008e-05
-3.20041099622511e-05
-4.31534995552699e-05
-5.9608437411531e-06
-4.52363017511226e-05
-1.36263097258204e-05
-2.66370970438118e-05
-2.64002758685832e-05
-2.17324986764924e-05
7.91928588938727e-07
-3.07765612302727e-05
-3.22850130114667e-05
-1.92402824744869e-05
-8.76884661127258e-07
-4.21238996101906e-05
-4.84356110039974e-05
-4.15353815373961e-05
-1.74046753716291e-05
-3.20201985725089e-05
-2.2373171265842e-05
-1.6682317840564e-05
-3.18090300672047e-05
-3.19044937881802e-05
-1.60653082737945e-05
-1.34384118665103e-05
-2.41606314555996e-05
-1.50353213689475e-05
-4.72314834569789e-05
-4.74586483228476e-05
-3.96487691417347e-05
-4.49893654337953e-05
-7.35495964007735e-06
-4.56887429088835e-05
-2.95047625493833e-05
-3.68167109241808e-05
-1.40511768380001e-05
-3.61583718929532e-05
-3.98889268028608e-05
-1.49745187072222e-05
-4.09154446679371e-05
-2.30827631627856e-05
-5.5988965158221e-05
-2.08637150800561e-05
-2.31633598275267e-05
-1.01912948049404e-05
-6.06017553686482e-05
-2.88167345061874e-05
-4.0360010602082e-05
-2.89579928128917e-05
-2.94966247009397e-05
-3.38708311490712e-05
-1.8963254844564e-05
-5.15864612755927e-05
-2.93787282881353e-05
-4.402819778287e-05
-5.28830635830436e-05
2.71387868371805e-06
5.40167114913181e-06
-2.73031966320061e-05
-2.36316140544365e-05
-2.31668257189596e-05
-3.10754478748997e-05
-1.76817143420007e-05
-5.79696346096883e-06
-4.311057375413e-05
-2.26285642397895e-05
-2.03261131261121e-05
1.83353330744774e-06
-2.09877062854445e-05
-5.08944218486335e-05
-3.07860285105345e-05
2.96333746826134e-06
-5.11093630297416e-05
-4.35538612409224e-05
-8.28769091363918e-05
-7.34963606221806e-06
-4.71901451573514e-06
-2.72114593923404e-05
-3.67001970480772e-05
-3.97686600708592e-05
-3.07070808387672e-05
-3.80114209992881e-05
-3.06108290062219e-05
-3.14428344464306e-05
-3.08781419063403e-05
-4.58006828694596e-05
-2.83422378849781e-05
-3.13568937433701e-05
-2.65034517784581e-05
-1.81509278319406e-05
-3.68970355903676e-05
-4.16871453331486e-05
-2.90230252049563e-05
-3.84213975794854e-05
-1.05292098826637e-05
-3.03256150018412e-05
-3.82201369324574e-05
-3.49437317938447e-05
1.92433861942682e-06
-1.78364467247105e-05
-4.17579367649695e-05
-1.20471766605232e-05
-3.40669891833907e-05
-2.97269788856225e-05
-2.75849503085807e-05
-2.75477434948149e-05
-2.09517851565538e-05
-3.33223979161514e-05
-3.4540836615341e-05
-3.26983832602891e-05
-5.66375726568691e-05
-4.00652056108873e-05
-4.41661161974712e-05
-2.7380761628206e-05
-3.75064610659616e-05
-2.26385669550638e-05
-2.93136900328816e-05
-5.91420464967757e-05
-4.46992673600025e-05
-1.49927841984232e-05
-4.96310625713258e-05
-2.13857393441781e-05
-4.88519200461782e-06
-3.06204227388566e-05
-2.25522975675229e-05
-6.94823678684271e-05
1.37053030404716e-05
-4.56529372537294e-06
-4.03865147899153e-05
-6.31552790980592e-05
-3.13670786951698e-05
-5.04027473696386e-05
-3.58781566643871e-05
-1.51783490487933e-05
9.41257592795703e-06
-2.90532042199741e-05
-5.77586920402175e-06
-5.07543116144723e-05
-5.98309473355339e-06
-7.14835927297142e-05
-2.78986257640013e-05
-2.56102646963799e-05
-2.53023824135011e-05
-2.33981116550818e-05
-7.58193416014839e-06
-2.22680118691345e-05
-4.29133691806895e-05
-3.3028086436245e-05
-4.24967374926245e-06
-2.0937368557443e-05
-1.03134600424296e-05
-3.75243568050087e-05
-4.98750562855387e-05
-3.70720267973668e-05
-5.65451718986266e-05
-2.10307780711936e-05
-3.21052611748001e-05
-4.28250500252888e-05
-1.16640488506751e-05
-5.70346005918095e-05
-1.5620330768892e-05
-3.61019605168276e-05
-3.50095279400781e-05
-6.81864354538004e-05
-9.62887028159689e-06
-3.80815286322178e-05
7.24793885046035e-07
-2.58238505213026e-05
-5.1162046131964e-05
-4.74719018085349e-05
-2.38195623054421e-05
-2.62113391371601e-05
-5.31241438088949e-05
-2.47851453987235e-05
-2.78333146436288e-05
-3.33801678499375e-05
-3.38089777236659e-05
-3.18814633143795e-05
-1.8878485771804e-05
-3.59660585965622e-05
-2.68716693774774e-05
-9.56747199854776e-06
7.10533361037848e-06
-1.74837129006006e-05
-5.48674008232291e-05
-3.93263926463564e-06
-5.12810861953854e-05
-3.84912858516268e-05
-2.92581648110223e-05
-3.73760916405788e-05
-5.20665119635925e-05
-6.26429855656565e-06
-1.97855229030508e-05
-3.49709194642046e-05
-3.16068265222751e-05
-3.87975314253308e-06
-5.17651874623756e-05
-4.04816796417354e-05
-3.83382412436848e-05
-3.57802581177293e-05
-4.4004086616599e-05
-1.99997229026409e-05
-3.12443375856002e-05
-4.7595375747756e-05
-4.10918102119011e-05
1.30543166947637e-06
-3.87253555792825e-05
-1.47547103800391e-05
1.54040383803268e-06
-3.01461786389556e-05
-1.34355918895555e-05
-8.21675367067663e-06
-2.8290544357303e-05
-3.59475477730337e-05
-3.07515497390867e-05
-2.42700433959066e-05
-3.25150698908379e-05
-5.67644973317126e-05
-3.39227020347397e-05
-3.47958770167193e-05
-2.1247184733394e-05
-2.77914203653542e-05
-2.24509846795096e-05
-4.1722568555626e-05
-3.89079445457593e-05
-2.5945218280241e-05
-2.32937394365415e-05
-3.78924545439562e-05
-3.30299874953801e-05
-3.22142954288741e-05
-4.02643387916372e-06
-1.96919652465416e-05
-5.20235445032951e-05
-1.62233308118681e-05
-5.91364712946819e-06
-4.14151453356976e-05
-3.4043245471269e-05
-3.90887843640169e-06
-3.05097795564886e-05
-9.98970295266998e-06
-3.78475364845311e-05
-2.15451913442074e-05
-3.34788634200356e-05
-2.9873234925947e-05
-1.97769239012758e-05
-4.53303947101858e-05
-3.19072417399309e-05
-8.88336275235541e-06
-4.02662023148393e-05
-5.99838847150317e-05
-8.71318578321158e-06
-4.17786370914654e-05
-2.75627531333049e-05
-2.3280846489975e-05
-3.69182980482146e-05
-3.62213917541649e-05
-3.05679828978528e-05
-3.47386102717696e-05
-1.43618570977827e-05
-8.80342280122195e-06
5.76911421034398e-06
-4.58684519184974e-06
-3.21560042042791e-05
-1.47413718084452e-05
-2.73062141915734e-05
-2.29753283440315e-05
-2.36846753738192e-05
-1.93279727162079e-05
-3.90727568968105e-05
-3.97663834617649e-05
-4.27823790455919e-05
-4.21868729807779e-05
-4.88788659982424e-05
-4.07976692515482e-05
-4.32972946284736e-05
-2.9094479892973e-06
-6.70823349914248e-05
-5.10074842533677e-05
-1.53460429840308e-05
-4.13217659811228e-05
-3.52114638819941e-05
-4.71085336768321e-05
-2.30447774652198e-06
-7.41774232969701e-05
5.73561496303722e-06
-4.71585942674515e-05
-1.72884780758714e-05
-5.67113399778015e-05
-2.91720476056548e-05
-1.78565894917034e-05
-6.05882004683104e-05
-3.73540067444524e-05
-4.37548106292463e-05
-5.26373650695253e-06
-3.18991892790152e-05
-6.27746074393512e-05
-6.19148272885048e-05
-3.0079329923079e-05
-3.02875448110248e-06
-6.18044795771618e-05
-2.25877588317943e-05
-1.38826634844972e-05
-2.84734230283388e-05
-3.70579524155227e-05
-8.3259441509126e-06
-2.31733251320185e-05
-4.54969901830118e-05
-3.67458777728519e-05
-1.44835906193477e-05
-3.96112230228223e-05
-4.15294322230587e-05
-4.83001383107274e-06
-4.63779823168621e-05
-3.97679612155472e-05
-3.70316501649935e-06
-2.03438261254473e-05
-8.70806582775145e-06
-3.58207442989948e-05
-5.72566570087319e-05
-2.65405669085485e-05
1.53843302302267e-05
-1.50561706342524e-05
-2.79552519845406e-05
-4.15171805563977e-05
-5.10921884501258e-05
-4.76046902219737e-05
-5.99662699268151e-05
-2.39600335507704e-05
-1.51396445513669e-05
-4.4607214656454e-05
-2.48970299078752e-05
-4.29741892965695e-05
-3.61618966282194e-05
-2.45309995567478e-05
-6.84436142472057e-05
-1.22203464545553e-06
-2.51627601129085e-05
-3.02850918665962e-05
-2.52708745493864e-05
-1.96859348165107e-05
-2.84890602860614e-05
-2.25639517070582e-05
-2.01354692484049e-05
-3.82388776686966e-05
-3.57571794902308e-05
-6.61816989698406e-06
-2.57786196461958e-05
-4.26456024536801e-05
-3.72026443527884e-05
-2.07073451910278e-05
-5.55875433497962e-05
-2.63778130118534e-05
-2.24036927274133e-05
-3.15212639251144e-05
-2.63716160221615e-05
-3.59327792202939e-05
1.09107083226061e-06
-2.23765506045166e-05
-3.40882925840648e-05
-1.5788853622545e-05
-4.23894370613721e-05
-1.8493790187245e-05
-3.85152895970321e-05
-1.08659795578129e-05
-2.67234318533209e-05
-4.45028581191013e-05
-2.87816752680722e-05
-3.1538528849717e-05
-1.87816841695719e-05
-2.47390081839462e-05
-2.87563437871883e-05
-2.4674284442803e-05
-1.67137163693969e-05
-3.70622636787892e-05
-3.72340519347533e-05
-9.03413501786347e-06
-1.13726968966157e-05
-3.09795173157842e-05
-4.42099175182333e-05
-4.21045098621174e-05
-3.02323973267424e-05
-2.24737167729439e-05
-4.25683194402487e-05
-3.07494196871951e-05
-3.22287390696343e-05
-6.35447327311334e-06
-2.25927074711089e-05
-1.78058836298668e-05
-2.77981872027431e-05
-4.95537619916744e-05
-4.22111841796206e-05
-3.87171868242618e-05
-3.00787661198903e-05
-6.0288482386167e-05
-1.78252605077745e-05
-2.92960085421598e-05
-1.48946411661755e-05
-2.76473291856933e-06
-2.23039022944597e-05
-2.17470362742567e-06
-4.50178636786862e-05
-7.79269216390003e-05
-1.5819040199656e-05
-1.98900467841945e-05
-3.65744030036905e-05
-6.06039856354861e-06
-2.40367319475458e-05
-2.07642481670833e-05
-3.36655968732727e-05
-5.61498613844236e-05
-4.11570599068215e-05
-4.37859338162533e-05
6.51522499580633e-06
-3.25756810047993e-05
-1.84506906370952e-05
-3.76865767205736e-05
-3.50970604890543e-05
-2.05222636688641e-05
-2.19909207497678e-05
-4.28427904116995e-05
-2.474070957424e-05
-4.73785155385239e-05
1.72674064332278e-06
-2.9756446115047e-05
-2.36818994290235e-05
-2.02796361023617e-05
-2.54573484646072e-05
-3.63748978436455e-05
-1.99828923718732e-05
-2.88083695655626e-05
-3.45785049737466e-05
-3.69850732703089e-05
-1.05334655479318e-05
-2.09587036661353e-05
-3.4006001057746e-05
-1.85905711566823e-05
-1.2475473970872e-05
-7.12965271053362e-05
-5.60770633379135e-05
-2.57354844606093e-05
-2.67793499811477e-05
-3.77693946352119e-05
-2.04558268790918e-05
-6.06928489515984e-05
-5.55318135122867e-05
-1.6194802835964e-05
-3.78290292256623e-05
-1.94010682112494e-06
-3.07176839223623e-05
-4.92370839113096e-05
-4.01931821753149e-05
-3.97418716609329e-05
-2.06612548465345e-05
-7.56957487374184e-06
-3.29009833228233e-05
-2.93997226251743e-05
-4.9887389253171e-05
-2.00500392543201e-05
-1.29868540900688e-05
-2.57224547317578e-05
-1.89729341315487e-05
-2.99828435147543e-05
-2.39022188680992e-05
-2.54768115355466e-05
-2.32403702858972e-05
-3.66212757577046e-05
-4.27890949530924e-05
-4.16697762450244e-05
-4.42475387936927e-05
-2.18028526065191e-05
-3.17611192738614e-05
-3.01912184934647e-05
-2.56796580669823e-05
5.77036811134726e-06
-3.96884392661932e-05
-3.87201316979868e-05
-2.16816703582943e-05
-2.92135837735654e-05
-3.33279043975173e-05
-2.52146189088395e-05
-4.71864186540112e-05
-1.13014059247801e-05
-2.82916236285873e-05
-3.93109617674599e-05
-2.20226562621905e-05
-4.38504816215667e-05
3.14652007815425e-06
-1.19974704515915e-05
3.14618571481886e-07
-2.15952072801283e-05
-3.31481627986838e-05
-4.0998044924431e-05
-2.62646103339896e-05
-5.62884981801285e-05
-1.64391337518035e-05
-3.40062059827754e-05
-6.23328301055204e-05
-4.60344142883307e-05
-3.46621103428606e-05
-5.19209815207423e-05
-5.97866038295048e-05
-2.32966535580715e-05
-2.34575499696449e-05
-4.01772664333523e-05
-5.22319204616924e-05
-2.46935770638606e-05
-2.76639471183916e-05
-3.76574708558108e-05
4.44686157509144e-06
-2.8792871732091e-05
-2.00145616402741e-05
-1.97515550994565e-05
-4.74249068759667e-05
-4.72143162864333e-05
-3.07910032451152e-05
-3.09308412231663e-05
-9.77800164082733e-06
-1.51547328195174e-05
-1.51702298205454e-05
-2.68118589541513e-05
-3.33128351625119e-05
-1.29358318364619e-05
-3.87074119373765e-05
-1.63798028436549e-05
-3.37644144240385e-05
-3.20752742773424e-05
-3.28850763615831e-05
-3.10899321418894e-05
-1.20833365074792e-05
-2.91015985524428e-05
-1.69271599825251e-06
-4.14649555155343e-05
-1.49480269506859e-05
-1.91772820193424e-05
-2.4518702008258e-05
-6.74993973849437e-05
-3.81914664214277e-06
-8.24857031721415e-06
-2.85738900745598e-05
-2.94484957590032e-05
-2.42015408194331e-05
-3.1866659020549e-05
-1.23953649924775e-05
-3.4179373337221e-05
-3.62448380113718e-05
-2.07772095651507e-05
-1.90559107095358e-07
-6.12585622496233e-06
-1.08721709758599e-05
-5.09918865967629e-05
-1.05210336128292e-05
-1.92975178006145e-05
-5.59597654157664e-05
-5.22642053865454e-05
-1.76792948585956e-05
-1.2774889114276e-05
7.19399357949882e-06
-1.42832962055367e-05
-4.91985415566396e-05
7.9995408070256e-06
-2.24520910650709e-05
-2.47125758718938e-05
-4.47279854646162e-05
-5.2539257449729e-05
-3.9737453093575e-05
-4.22331906993324e-05
-5.14918219867466e-05
-7.56191886787537e-07
-3.699542186907e-05
-3.14584360158992e-05
-3.53589440015969e-05
-2.39947927152257e-05
-2.34667156339885e-05
-2.51307386323942e-05
-3.79672020546902e-05
-3.59027894046507e-05
-2.49443520240707e-05
-3.98540256378685e-05
-2.68373582224462e-05
-2.09436787612368e-05
-2.82022527400903e-05
-3.59557126567525e-05
-2.32768902051021e-05
-3.24394452757402e-05
-1.03592637211363e-05
-2.5232870311029e-05
-2.65141974193636e-05
-3.53988985502516e-05
-2.77274308184038e-05
-3.53188721514928e-05
-3.58049277522747e-05
-2.67815217698251e-05
-4.27024080668421e-05
-4.19880036352102e-05
-1.86274608509036e-05
-1.45691432515417e-05
-5.588186328998e-05
-4.96270046101539e-05
-2.67350523241113e-05
-1.02254798507871e-05
-4.17590905833872e-05
-2.28293474816829e-05
-4.05951937805921e-05
-3.40603094936479e-05
-3.88250354508851e-05
-2.10733475828617e-05
-2.92847692284901e-05
-1.98536480421874e-05
-4.24623622104523e-05
-2.79727263206371e-05
3.73566978893758e-06
-3.59246992720432e-05
-2.98834802646406e-05
-1.28770529844417e-05
-2.28907530738353e-05
-4.50239352636025e-05
-3.85066544583056e-05
-3.20348451082684e-05
-5.4612460239513e-05
-3.08104459614658e-05
-4.78013251921101e-05
-2.76655929372591e-05
-2.39493238505427e-05
-1.45021504192957e-05
-3.17743076461036e-05
-5.76150546616518e-05
-1.75019256070323e-05
-4.7528291499822e-05
-1.30011683306333e-05
-3.53380282699761e-05
-4.73321314546507e-05
-1.22620351726171e-05
-1.64007863710113e-05
-2.06393730924984e-05
1.08615313952721e-06
-2.37290582419765e-05
-4.38507916875916e-05
-4.12118249465447e-05
-3.19232845059549e-05
-7.03137213836815e-06
-1.67437480490026e-05
-2.65561350402897e-05
-4.04047267867137e-05
-8.10093368722948e-06
-3.0208142058026e-05
-4.0469340058606e-05
-3.27928920876227e-05
-2.80824365858304e-05
-1.89514355244546e-05
-2.52150544566047e-05
-2.81150197667102e-05
-3.14310812364295e-05
-4.42931454845028e-05
-5.11399710741883e-05
-1.73048391087316e-05
-5.33945767351983e-05
-1.78384579202572e-05
-1.26278994859593e-05
-2.23291309772494e-05
-3.49330519121191e-05
-1.71469800040864e-05
-2.40605070010546e-05
-5.92241110661258e-05
-5.35954408871804e-05
-5.3915075364012e-05
-8.11300120929757e-06
-3.9889496279679e-05
-5.48507974490956e-05
-9.72743068575489e-06
-4.78998789867811e-05
-8.95188236170723e-06
-6.1565295375512e-06
-2.51914839203029e-05
-1.31166568122025e-05
-4.35766640083115e-05
-3.60464294331914e-05
-3.94676722835703e-05
-3.12695857629505e-05
-3.02299811920292e-05
-1.5702167445119e-05
-4.76231527509895e-05
-2.74452041402508e-05
-3.89777573362195e-05
-2.68635181403991e-05
-1.76267141714576e-05
-3.72716672364467e-05
-7.70364828333091e-06
-2.23652407072941e-05
-3.77657034029449e-05
2.37430353363019e-06
-2.70790664165466e-05
-3.42961301079452e-05
-2.29171555540246e-05
-4.32524180760505e-05
-2.92823380568743e-05
-4.60163320124281e-05
-1.69928594495164e-05
-2.43793600107597e-05
-6.24727118584359e-05
-3.62633223187309e-05
-4.07703947620693e-05
-3.95351459957721e-05
-3.08668597437757e-05
-9.17925885317406e-06
2.757332997667e-06
-3.06332018931039e-05
-3.71355563867084e-05
-5.35424476005034e-05
-3.92262727050203e-05
-2.09891726389924e-05
-3.53770626979447e-05
-2.8241419371684e-05
-2.23848501944095e-05
-4.7266904285362e-05
-2.10162872450226e-05
-1.27086502386093e-05
-4.20832958352582e-06
-1.36367002306791e-05
-5.82648333990978e-05
-2.13811192776632e-05
-2.82272803831791e-05
-3.00942987514017e-05
-6.16649803563039e-05
-4.45422539873277e-05
-3.923623934417e-05
-3.30586941129707e-05
-1.33050045494278e-05
-2.88667491012436e-05
-1.07989864587144e-05
-1.82818916827522e-05
-1.77828725991547e-05
-4.54707872113127e-05
-4.96240710061055e-05
-5.26999152032175e-05
-2.63347692301258e-06
-3.66288531931988e-05
-4.13334715510364e-05
-2.74958164175609e-05
-4.16918437775108e-05
-3.29740444806127e-06
-5.25523409827199e-05
-2.954456782116e-05
-1.76410098734621e-05
-2.94360032349362e-05
-2.07317507165802e-05
-4.59870610276782e-05
-3.44229268980063e-05
-1.91842042980565e-05
4.04048444677497e-06
-1.70735977046275e-05
-1.00225547876256e-05
-3.60236841520893e-05
-6.27252506528937e-05
-4.18052513208426e-05
-5.92539159155903e-05
-2.94557686913308e-05
-3.39794649260835e-05
-1.70706880043678e-05
-3.60598161246601e-05
-4.88269574197832e-05
-2.45705315184558e-05
-3.76936620885883e-05
-2.72866844080306e-05
-1.35393690315062e-05
-3.65538779829674e-05
-4.54872316923863e-05
-9.31089005796116e-06
-4.25933264115636e-05
-4.75277854342899e-05
-3.1011022470208e-05
4.67767664349155e-06
1.35664242066239e-06
-2.05475086199619e-05
-1.92235044708377e-05
-2.59107021199544e-05
-3.3699897347733e-05
-6.88375545857628e-05
-2.37830969654125e-05
-4.7210710848441e-05
-4.78380736434247e-06
-5.22561877337393e-05
-2.67787097026949e-05
-2.06797438040652e-05
-3.62485168430234e-05
-3.34164846030797e-05
-1.47706612565334e-05
-2.31416007162917e-05
-4.0008352754606e-05
-1.05712010197434e-05
-3.10146892306532e-05
-3.8582056764964e-05
-3.36468053547136e-05
-5.83616906538853e-05
-3.91933582347552e-05
-8.58853411207569e-06
-2.66628135427407e-05
-4.59855462626739e-05
-1.4354977323392e-05
-1.60286795986047e-05
-4.31113299527065e-05
-4.02983287803409e-05
-5.29741171483986e-05
-2.60164766822167e-05
-3.16700190585539e-05
3.48972193975836e-06
-2.15663197292818e-05
-4.05675402739255e-05
-3.88719021596738e-05
-4.86719077074595e-05
-2.05229651760289e-05
-1.40203431074282e-05
-2.02438271494262e-05
-5.92475048495065e-05
-5.5263066341187e-05
-3.15525325878173e-05
-3.41304219656565e-05
-1.854750105401e-05
-5.22854201669346e-05
-2.02681576974455e-05
-4.9734255857617e-05
-1.74758390361657e-05
-2.20044633291821e-05
-1.74407221929043e-05
-2.50456810228365e-05
-2.31006002029966e-05
-4.48474367850988e-05
-2.86448198299329e-05
-2.28342052039908e-05
-2.12647469532783e-05
-1.47864640664044e-05
-1.89140140517692e-05
-4.89274244793808e-05
-6.75166586000647e-05
-3.47280120742619e-05
-1.88603815460263e-05
-4.61546571143764e-05
-3.09338990870631e-05
-3.92057654949414e-05
-1.93913836812274e-05
-2.03271967068655e-05
-1.45302750599554e-05
-2.33330346349122e-05
-1.73538258454647e-05
-3.76938966412022e-05
-2.19062396936487e-05
-4.65478614863111e-05
1.06010348551677e-05
-2.55527155539321e-05
-3.44946728692856e-05
-2.04496732925254e-05
-1.10817447530237e-05
-3.96297608913468e-05
7.18885187331878e-06
-1.13835279168002e-05
-4.27926354728004e-05
2.92762737244742e-07
-4.51059327877568e-05
2.75673978903389e-06
-2.08996414745453e-05
-3.26750067434459e-05
-1.5742385676691e-05
-1.59827088388484e-05
-3.91979615004177e-05
-3.84267629281587e-06
-2.63302575793203e-05
-1.4534585733724e-05
-5.20912450234188e-05
-2.22256262408074e-05
-3.27847505878713e-05
-3.98193750709765e-05
-3.33295045722664e-05
-5.58276976668973e-05
-6.89069189350799e-05
-4.10867063981964e-05
-5.43573823639876e-05
-5.15382369283487e-05
-2.07315431190778e-05
-4.87100617560052e-05
6.72041080887796e-06
-4.39933587576418e-06
-4.62589868001202e-05
-7.5601203772521e-05
-1.95948973493319e-05
-3.78774538281317e-05
-5.06052558093357e-05
-1.20429579802637e-05
-6.37094736206354e-05
-4.80288412847637e-05
-3.86824952247254e-05
-4.13675610706452e-05
-3.0162288653481e-05
-2.0502652472092e-06
-1.8989730432219e-05
-1.79058576201681e-05
-6.74069452683896e-06
-1.69743010528191e-05
-5.08383960821291e-05
-2.66978029465958e-05
-3.30934062971075e-05
7.63697602179366e-06
-4.74861503383167e-05
-4.79580869738379e-05
-5.36035394692241e-05
-1.2953245722691e-05
-6.13433883701125e-06
-7.97613595964282e-06
-6.41956727566388e-05
-3.14365516442444e-05
-4.9058116045443e-05
-4.28251367379269e-05
-6.5045223032446e-06
-4.18302536125711e-05
-5.98469459547949e-05
-3.56387067148062e-05
5.83276504440728e-06
-1.29140310498069e-05
-4.78236290283222e-05
-2.28293199462868e-05
-3.37449326928723e-05
-4.16963836250986e-05
-3.26098967657037e-05
-4.81504496910598e-05
-3.74615788266934e-05
-4.09684434975947e-05
-3.77884411204332e-05
-2.00625632628789e-05
-1.12087659212282e-05
-6.65516092770364e-06
-7.24361389137255e-05
-5.80857538153268e-05
-1.11237068363778e-05
-1.4207487061314e-05
-1.30102164847532e-05
-3.23194413991136e-05
1.26573976673092e-06
-6.03661165068344e-05
-6.6023828033002e-06
-4.9144122385107e-05
-3.22416547310889e-05
-2.76718288607111e-05
-8.26425051320458e-06
-2.55004307542612e-05
-1.11791872879837e-05
1.64828006913083e-05
-3.01090985848091e-05
-6.62713301059547e-05
-1.64469845120393e-05
-3.55788200607221e-05
-3.32077517609229e-05
-1.19710043492195e-05
-2.57902791609838e-05
-2.35148450249416e-05
-1.62960085281657e-05
-3.18658027115028e-05
-3.48613902991964e-05
-3.31100385054057e-05
-3.43717952294305e-05
-1.66085407779224e-05
-4.1772564092908e-05
-3.62854324593644e-05
-1.39174794314781e-05
-5.19920979963006e-05
-2.29938898540042e-05
-1.10589424266138e-05
-3.54177716331403e-05
-1.14627222747717e-05
-4.92531081576949e-05
-4.02882500455707e-05
-2.30407473053474e-05
-2.93851573370285e-05
-3.41632259777148e-05
-4.40235919658526e-05
-3.67427650397066e-05
-2.38492220962948e-05
-2.5704138811361e-05
-3.49860091085943e-05
-6.10071519122224e-05
-3.11251649423667e-05
-2.96729005658431e-05
-2.73690095001219e-05
-2.20428027342067e-05
-2.49634611506393e-05
-3.96349754197123e-05
-1.27194883471614e-05
-5.32870435482201e-05
-2.91943494949357e-05
-3.76023112025149e-06
-4.21023913530479e-05
-2.36252327629961e-05
-2.05222386602477e-05
3.60683718230419e-07
-4.45680781573095e-06
-4.09196856254863e-05
-1.14094305950109e-06
-3.67140946059984e-05
-4.91278208694365e-05
-4.95310648707689e-05
-5.84006091860522e-05
-4.61659083628233e-05
-7.29456148457585e-05
-2.15638193304575e-05
-4.48113684591858e-06
-2.17410461960798e-05
-7.65866284955895e-06
-2.709714788761e-05
-3.30082105592851e-05
-4.89662940742828e-05
-5.68178983141866e-06
-3.05887074133568e-05
-1.3601829873309e-05
-5.50487914851539e-05
8.37892569105294e-06
-5.02948972652434e-05
-3.75927833135255e-05
-2.41217567730943e-05
-3.00623859380199e-05
-2.10881856644285e-05
-5.66046426788489e-05
-2.61709869051257e-05
-8.01069560761846e-06
-6.54819830647929e-05
-2.94582526855179e-05
-2.98454909637792e-05
-1.63389835809226e-05
-8.35116098189091e-07
-6.36073224596645e-06
-4.76737370002726e-05
1.69598157181297e-06
-2.09113050664654e-05
-3.3650976341276e-05
-2.55853447141714e-05
-1.91284597513364e-05
-3.14372608301044e-05
-4.21271399902087e-05
-1.96669523321928e-05
-5.95783096051804e-05
-5.27449438248824e-05
-1.76407881117022e-05
-2.14949651157176e-05
-1.56852487421018e-05
1.45405514135206e-06
-5.08163318449434e-05
-2.68281407761793e-05
-3.49428424447138e-05
-2.44388411517259e-05
-4.07737753807589e-05
-3.43172082516445e-05
-4.3203257632068e-05
-2.67087218003162e-05
-4.99497590233456e-05
-2.27779342431531e-05
-3.26914069511004e-05
-3.09445095428503e-05
-1.04756298306943e-05
-7.9665417512089e-07
-2.07614516724569e-05
-4.33947787344392e-05
-2.03722827407004e-05
-2.41996907894445e-05
-8.87134441139315e-06
-2.72359962670312e-05
-3.86081540119881e-05
-4.84432122762204e-05
-5.41999361230101e-05
-3.88272856990381e-05
-3.30994271134961e-05
7.8463059613605e-06
-3.24772582565073e-05
-2.87990810696847e-05
-3.55182515512278e-05
-2.78755663777663e-05
-3.67522855858145e-05
-3.10479957586544e-05
-1.41808928153627e-05
-3.52416558901421e-05
-1.2046420610224e-05
-2.30563084840951e-05
-2.5121908684771e-05
-2.2774322273638e-05
-1.76059403013666e-05
-4.47737473654254e-05
-3.90336463109442e-05
-6.80245553260058e-07
-1.57831911349295e-05
-2.77492291806074e-05
-3.52450514438858e-05
-6.15507537042787e-05
-4.55869994698417e-05
-2.12532604899514e-05
-1.32993516371931e-05
-5.41079482958561e-05
-5.18824093486658e-05
-2.50465835921043e-05
-3.65933892261292e-05
-4.03202310422796e-05
-4.7781755941915e-05
-4.43908086789547e-05
-5.23822354587223e-05
-3.20002887875494e-05
-5.01224045380492e-05
-2.50267851930365e-05
-2.56908676513016e-05
-5.55508327281917e-05
-2.0269233890882e-05
-3.96626682985895e-05
-7.27209716576616e-06
-2.49486184521627e-05
-3.05693854807445e-05
-5.51955848779306e-05
-2.56933047315202e-05
-2.05277549517205e-07
-3.72939681424241e-05
-2.78843438376544e-05
-3.1175117778805e-05
-3.16573877912547e-05
-2.34501719915938e-05
-4.10112704262959e-05
-5.86465727725076e-05
-3.30513543119009e-05
-3.08589324066675e-05
-1.80936604326614e-05
-3.89169914219893e-05
-6.49479343143265e-06
-4.24211951621202e-05
-3.42986868264638e-05
2.9677806388562e-07
-4.9291464209914e-05
-2.10230664764568e-05
-4.30537950382461e-05
-6.72664819322774e-06
-3.04857925542636e-05
-3.25300136528776e-05
-4.07890983750731e-05
-4.29536234412802e-05
-2.54860634388455e-05
-5.13029874042764e-05
-2.47974468594483e-05
-2.60794650105083e-05
-2.48634403517499e-05
-3.04671525046581e-05
-3.93358799327762e-05
-5.94185592564382e-06
-2.47004634816746e-05
-4.90945744863525e-05
-6.84351061847482e-05
-2.60795524887424e-05
-3.11946694451722e-05
-3.37310433879003e-05
-2.88728057866999e-05
-3.92965206417382e-05
-3.5096385346153e-05
-2.06000370567228e-05
-3.80723532647655e-05
-7.44544888478852e-05
-1.76561096266688e-05
-5.58677448778323e-05
-5.72016383288603e-05
-5.55451250942641e-05
-1.67880190589817e-06
-1.27867855462948e-05
-2.56949523895973e-05
-1.70376387883822e-05
-3.40203050296194e-05
-1.96991008843772e-05
-1.92246313742284e-06
-3.14440750409062e-05
-3.89697239774986e-05
-5.00509816550314e-05
-4.85767791960724e-05
-4.36856901378848e-05
-3.46402199923454e-05
-1.67887432252697e-05
1.01615358741275e-05
-1.82211286395706e-05
-3.64630526700044e-05
-3.42724742536924e-05
-3.67356317470674e-05
-5.13764182805439e-05
-3.15067666171019e-05
-4.49276556993649e-05
-2.57919258364254e-05
-3.81270989477531e-05
-5.59179496743331e-05
-8.17085337849272e-05
-3.02107319575122e-05
-4.88672783869474e-05
-2.2880382149963e-06
-3.99676572844573e-05
-1.50249757135883e-05
-2.86445620194813e-05
3.03741589358245e-06
-2.89258367784115e-05
-2.81478932573314e-05
-1.06287742336135e-05
-2.35957012577374e-05
-2.31149862456117e-05
-2.67149741450024e-05
-3.13389300729658e-05
-3.87689034497372e-05
-3.81592097430081e-05
-3.04759850007027e-05
-2.95629335198672e-05
-1.71744414769073e-05
-5.346474633375e-05
-6.88920221755278e-05
1.44385495232409e-05
-1.01906433669979e-05
-3.05415484529827e-05
-2.47854261424308e-05
-3.5859640699942e-05
-4.36853912482578e-05
-3.87647625063807e-05
-2.52031084460607e-05
-1.4568798323175e-05
-3.1198723302878e-05
-4.12518271860899e-06
-7.83782641519195e-06
-5.85748244770171e-06
-3.9558155405097e-05
-3.00017303318644e-05
-1.86517555412711e-05
-1.79498915219066e-05
-3.54722812083725e-05
-1.69422893361149e-07
-5.34323415205694e-05
-4.20810404229321e-05
-3.89296912711973e-05
-4.89218004392611e-05
-3.89385187033011e-05
-3.69588311423134e-05
-3.16095006764215e-05
-8.56063721318016e-06
-2.03700753256659e-05
-1.12120870728762e-05
-2.33770612175865e-05
-1.67433483996183e-05
-3.99528616174655e-05
-5.99478302192895e-05
-6.32701229223316e-06
-2.22711055672402e-05
-1.61209859982102e-05
-1.62020763689414e-05
1.48383302402074e-05
-4.86247653932167e-06
-1.93872831120027e-05
-3.92461803877165e-05
-3.81144229278022e-05
-3.73216221633528e-05
-1.52954513655083e-05
-4.65603695789673e-05
-5.04276417066177e-05
-6.95318469115038e-06
-2.15781790457768e-05
-3.00212316037819e-06
-2.74839394393421e-05
-2.70574173074622e-05
-2.69364005646894e-05
-4.73040121090009e-05
-4.33118559676948e-05
-1.78957318435033e-05
7.98346262003801e-06
-7.53089545170171e-06
-4.46322853500185e-05
-2.63712276914668e-05
-3.96881448143736e-05
-2.42538415135948e-05
-1.79562600411309e-05
-4.2785330553985e-05
-1.3585702994714e-05
-4.97966800302721e-05
-2.28744301492801e-05
-2.10365569083635e-05
-2.45048411214763e-05
-2.86418846196721e-05
-2.5338779107124e-05
-3.86204201634842e-05
-3.57951852503392e-05
-3.11465496408125e-05
-1.79465753527947e-05
-3.13160567232857e-05
-2.57250458588024e-05
-3.42352948482138e-05
-3.00485835241361e-05
-1.60881099492633e-05
-2.23575504317214e-05
-4.31947159587156e-05
-4.15206627986527e-05
6.10811244503485e-06
-4.64856418424788e-05
-4.4902402646286e-05
1.98235881578032e-05
-4.41451988976682e-06
-2.81574828460185e-05
-3.29835091418347e-05
-4.73815965323847e-05
-1.24243799351357e-05
-5.60293229958435e-05
-3.17335993098816e-05
-2.06786177087599e-05
-3.70368522840223e-05
-1.47110259575248e-05
-4.4147491195133e-05
-2.07245701009399e-05
-2.22750148145347e-05
-2.48592161822395e-05
-2.47974628297986e-05
7.58440575904335e-06
-8.95753431018514e-06
-3.08491125064143e-05
-2.70583623855376e-05
-3.04609528859338e-05
-9.71529701314016e-06
-1.76975846118687e-05
-3.86288191284499e-05
-1.70988796137092e-05
-4.07461865520894e-05
-5.8390583293288e-05
-1.66523247860319e-05
-4.86779935005356e-05
-3.60814924323757e-06
-3.17798312348548e-05
-4.5142805143884e-05
-2.50933050678103e-05
-1.36760962423118e-05
-2.42886505397654e-05
-1.6029848059621e-05
-2.52881190291483e-05
-5.8690613023824e-05
-1.78142846085008e-05
-4.54313613870107e-05
-2.25438790971373e-05
-4.44429338938137e-05
-4.91262626042388e-05
-4.32569968080087e-05
-3.38046939022705e-05
-2.284024612757e-05
-4.25622262715575e-06
-3.79704730010425e-05
-3.17281426532819e-05
-9.01149002367667e-06
-4.78174961818495e-05
-6.5228764205329e-07
2.62765197059506e-06
-2.22800926076321e-05
-3.80417854955235e-05
5.32327545808328e-06
-4.02313821305616e-05
-4.14482060664584e-05
-1.34358740845527e-05
-3.09732172658248e-05
-3.98147290691262e-05
-4.25744885590891e-05
-8.25241145033576e-06
-5.19174689628501e-05
-1.12839335607905e-05
1.24783660156908e-05
-2.30315952311331e-05
-2.86269179573517e-05
-2.57084017915754e-05
-3.70718278011689e-05
-2.26657014423597e-05
-4.50701036194656e-05
-2.57003846264641e-05
-4.4701656441003e-05
-5.21165606461477e-05
-3.62238272146683e-05
-1.16241844285389e-05
-1.32473730074635e-05
-4.56050307701129e-05
-2.41142934701553e-05
-3.29496642405221e-05
-2.89211926883436e-05
-2.93168424109021e-05
-3.5972132602607e-05
-3.74686451528543e-05
-2.97525610497391e-05
-1.14085733285624e-05
-1.05166213873388e-05
-5.71380430559192e-05
-3.01520568863346e-05
-3.84693681775817e-05
-2.79530647635945e-05
-2.43986210866168e-05
-3.51742239545131e-05
-3.14992712223743e-05
-1.67548310927945e-05
-5.51014389542308e-05
-2.56882482624083e-05
-5.52216956371462e-05
-1.25164148006916e-05
-1.22454307939121e-06
6.67978416277753e-06
-1.80503423920649e-05
-4.77112874457449e-05
-2.00790297876335e-05
-4.21835127649967e-05
-2.08569946979736e-05
8.53476624406879e-06
-2.33316473005562e-05
-3.63005920871645e-05
-3.16397354342078e-05
-3.53081436296306e-05
1.47481665429134e-05
-5.42746149060762e-05
-2.84003684983657e-05
-6.87260022763215e-05
-2.28065920359591e-05
-2.1796888480396e-05
-3.90596035311515e-05
-4.03775491367462e-05
-4.96353664474413e-05
-7.89208754676475e-06
-2.53823544270983e-05
-3.85270892861723e-06
-1.72759386540128e-05
-3.31596927195167e-05
-2.77845580729612e-05
-2.36837848678947e-05
-1.82982701073796e-05
-7.23163169848481e-05
-7.41460896662911e-05
-2.51529494219153e-05
-3.55174345203598e-05
-2.89380406672481e-05
-2.96248419068538e-05
-1.35161116510979e-05
-4.00862084913758e-05
-4.20732117649633e-05
-3.34521695563014e-05
-4.11729946359024e-05
-3.05919796095791e-05
-3.17576681808407e-05
-7.8629716361518e-05
-3.58348596305078e-05
-3.43923309760756e-05
-2.80612907257571e-05
-2.44197464612142e-05
-4.75781028734698e-05
-2.9809093374614e-05
-5.06599300128156e-05
-1.63491006102788e-05
-2.18019309785984e-05
-6.67333837458184e-05
-4.05210658043451e-05
-1.18786157204046e-05
-2.56179878375271e-05
-3.98633409342637e-05
-1.93009497791836e-05
-2.89736996157532e-05
-3.26631614655162e-05
-6.07164016659598e-05
8.99123481082336e-06
1.04480354699018e-05
-3.48947248460809e-05
-1.95454205071773e-05
-3.84840900917928e-05
-2.77846845468499e-05
-1.33154119535775e-05
-5.29471654286759e-05
-5.15489797490011e-05
-2.82098509001568e-05
-4.93275199910463e-05
-2.40849511736353e-05
-9.32572190254321e-06
-3.71778334428855e-05
-1.01515685942184e-05
-3.27691194711671e-05
-3.70451722344485e-05
-2.0161140082471e-05
-2.72680069426341e-05
-6.77887892717346e-06
-2.16803397441999e-05
-3.36169794988845e-05
-3.7023445336346e-05
-2.88801925370275e-05
-2.35146529793848e-05
-2.718356135756e-05
-3.2118136141416e-05
-2.70142986092133e-06
-4.60450203123592e-05
-4.36676179921101e-05
-6.70896040716611e-05
-3.75621442340345e-05
-3.14270199215066e-05
-1.04219440693213e-05
-1.89886090857959e-05
-2.13882310329306e-05
-3.89276478883064e-05
-2.77672138584644e-05
-6.13758667640777e-05
-3.74029460977854e-05
-2.94116307167724e-05
-4.05604589672707e-05
-9.92099913831683e-06
-2.47553278562272e-05
-4.81952441091502e-05
-4.42191015373535e-05
-1.12283676830232e-05
-1.49970337385156e-05
-5.9948347348007e-05
-1.52511161173089e-05
-3.06254473744889e-05
-1.49735034331381e-05
-3.94446651835957e-05
-4.40671435969678e-05
-2.87061453679752e-05
-4.23759562538661e-05
-2.99068547451224e-05
-1.35416287493591e-05
-3.69129270706588e-05
-6.58383751844973e-05
-5.82408094940479e-05
-2.29450457750083e-05
-5.12719371079266e-05
-1.09889623705589e-05
-2.14211818138056e-05
-2.46261027121047e-05
-7.27353941660376e-06
-2.15083403087688e-05
-4.34163582816612e-05
-5.77015275447168e-05
-6.42142132024113e-06
-1.83593691537833e-05
-3.33154990303922e-05
-2.96731362425338e-05
-2.9645219932943e-05
-8.79076156988034e-06
-2.55121535014241e-05
-8.92007437423413e-05
-6.42675871730487e-05
-5.15270496168141e-05
-2.55021593472362e-05
-5.95314467655855e-05
-4.71278103685802e-05
-3.51011864749626e-05
-4.96271594228853e-05
-1.56983255225031e-05
-2.32372341096676e-05
-3.74925808126826e-05
-3.76817951524024e-05
-2.68550597468959e-05
-3.82168577747807e-05
-3.0807880203347e-05
-3.41788429985598e-05
-4.21646371976304e-05
-1.24788969970393e-05
-4.37542970457147e-05
-4.29002014796468e-05
-2.29733148367994e-05
3.15779603062013e-06
-1.47240919427e-05
-8.0970986471599e-06
-3.25516593910049e-05
2.35785748470829e-06
-2.60435813263864e-05
-3.98779332069108e-05
-1.77801992729782e-05
-4.48156186095338e-05
-3.98383486033784e-06
-2.85265446041253e-05
-2.8463523650439e-05
-1.80282861741452e-05
-2.72832216355907e-05
-3.212178663209e-05
-3.42329107341117e-05
-1.56063265267179e-05
-5.97910923376153e-07
-5.38135984230502e-05
-1.3684775734645e-05
-2.70765201502223e-05
-4.00144144878343e-05
-2.08970602358267e-05
-4.32479410449847e-05
-3.97076979533155e-05
-1.94838905163656e-05
-1.88797758104572e-05
-1.37040995394634e-05
-2.95982905358403e-05
-4.4455441166578e-05
-3.24326138413722e-05
-1.8288993854742e-05
-2.10420787478876e-05
-9.92243637699809e-06
-2.40575394067307e-05
-4.91535074430159e-05
-2.02790379727682e-05
-3.28818523398762e-05
-1.40852708880332e-05
-4.35571584780516e-05
-6.93975563180098e-06
-5.35734454920566e-05
-5.11986399298028e-05
6.71564874930988e-06
7.32492275706295e-06
-1.88515585440269e-05
-2.60148178946859e-05
-2.4067327282954e-05
-3.90736126579057e-05
-1.89539723280776e-05
-3.48979248043846e-05
-3.67280824211631e-05
-3.68527242073439e-05
-2.50637288241488e-05
-5.37855198404907e-05
-3.31999829701578e-05
-2.13075807386293e-05
-4.50368972069993e-06
-2.9148957126629e-05
-4.1850868828267e-05
4.42875534975554e-08
-1.88847121442829e-05
-1.81646294453024e-05
-4.52206307549045e-05
-4.00315111438704e-05
-4.06475036379166e-05
-1.61812815039666e-06
-5.5786639949108e-05
-4.11578573267598e-05
-4.12406517733209e-05
-6.29706350958121e-05
-3.49361019690036e-05
3.82976486468664e-06
-2.83121481156823e-05
-2.25441399860135e-05
-5.37091410101338e-05
-5.55294557993957e-05
-4.92599533543983e-05
-2.44732210373514e-05
-2.88338224215593e-05
-4.82014359794452e-05
-3.13146533537959e-05
-5.34235288524898e-05
-4.67569567635976e-05
-2.22217583150538e-05
-3.85526036105288e-05
-5.22752737677934e-07
-2.33286598051455e-06
-6.19790976353182e-05
-4.71499619401459e-05
-2.90677707914102e-05
-6.06099573513599e-05
-4.53962256177118e-05
-2.48030722042151e-05
-1.51307465947359e-05
-3.04397008019436e-05
-1.99052440544018e-05
-3.83528837290459e-05
-2.01544361773103e-05
-2.87784819669701e-05
-2.92265875894132e-05
-4.69046454561557e-05
-2.93474640330957e-05
-1.94607595672825e-05
-4.07701739270339e-05
-3.8882465892629e-05
-4.4952959051266e-05
-4.84473508354391e-05
-2.67157097847719e-05
5.69598484254112e-06
-5.8712842990072e-05
-4.92676304198039e-06
-3.32094463804377e-05
-4.21730351379095e-05
-3.18936231484812e-05
-6.36662953156632e-05
-6.2428132941479e-05
-1.55818144237484e-05
-2.85708435266696e-05
-4.01632983109768e-05
-3.0358217939638e-05
-3.93103421352212e-05
-3.68838953987702e-05
-1.15008939770249e-05
-3.51110685148291e-05
-1.3037477940661e-05
-4.34069862035274e-05
-4.79338830101176e-05
-3.05033611242968e-05
-5.14126260708762e-05
-2.23943408488101e-05
-2.60528246648484e-05
-1.46506082460167e-05
-2.8627330302231e-05
-1.81788264258384e-05
-5.33955747873588e-05
-4.0471030710501e-05
-3.24890836320573e-05
-4.60528293118946e-05
-2.75391342249608e-05
-2.48246615329758e-05
-2.42890394836061e-05
-3.04193234586838e-05
6.9466723632829e-06
-2.82422252504938e-05
-3.15169942864964e-05
-3.59331388782165e-05
-4.53291744782366e-05
-3.00273056375757e-05
-4.46592309086976e-05
-1.10368362440774e-05
-1.25512236094293e-06
-1.85517859545354e-05
-3.78608693903104e-06
-1.74184272897733e-05
-2.59247837747607e-05
-5.86904224083693e-06
-4.65757567346654e-05
-3.60320825094546e-05
-1.90042666982003e-05
-1.37144524700608e-05
-3.82520899315667e-05
-3.26452523076975e-05
-2.46067051016364e-05
-2.42146706815766e-05
-1.57437016407365e-05
-3.65618054751032e-05
-1.33266031847463e-05
-3.00805572861592e-05
-3.77103482212405e-05
-5.72198136908247e-05
-2.60642306094343e-05
-2.37163381597502e-05
-5.89334061010199e-05
-1.87447455353701e-05
-3.69137705882331e-05
1.21008133239998e-05
-3.24087690864092e-05
-2.30295771768119e-05
-5.6394746987499e-05
-2.60375096385946e-05
-5.42784319423974e-05
-4.5276876282825e-06
-3.19417284842652e-05
-4.90031171464616e-05
-1.95451980127591e-05
-4.49237189629601e-05
-2.06301493515084e-05
-2.98055044048726e-05
-5.04036941669642e-05
-2.05652182856059e-05
-2.50394901451022e-05
-4.48800509901919e-05
1.1332766919304e-05
-6.05716291963866e-06
-1.73077295466804e-05
-2.28025229118679e-05
-2.43535043558523e-05
9.93310522783784e-06
-4.91250716089398e-05
-4.86123883339135e-05
-9.83019697969419e-06
-2.5610822038124e-05
-4.67651412661269e-05
-3.26270949771777e-05
-5.97809972831277e-05
-2.99905118849086e-05
-1.95954495516745e-05
-3.13112055855046e-05
-5.05151934900525e-05
-2.70046525269469e-05
9.92061728675435e-06
-2.27017424610969e-05
-6.73326373241357e-06
-3.6938375265902e-05
-6.25763481162346e-05
-1.27904741859128e-05
-3.70055329437557e-05
-2.18251168754892e-05
-3.21330161744178e-05
-2.84761374536883e-05
-4.63771662032239e-05
-3.6053925079815e-05
-3.08328660953264e-05
-3.84080955250198e-05
-4.67444408586638e-05
-2.20051482073905e-06
-2.07109592535005e-06
-4.82344629022194e-05
-3.11235983101761e-05
-3.15675780474012e-05
-3.89264912587005e-05
3.02388225386536e-07
-1.7364841177729e-05
-1.52875545224073e-05
3.06556626772992e-06
-4.19852524316118e-05
-6.01598145746591e-05
-3.09227304818849e-05
-3.80517296979903e-05
-1.0709308940082e-05
-2.82423171019764e-05
-4.79182197613745e-05
-4.19307511106869e-05
-1.03490135568056e-05
-5.8427405251028e-06
-4.93908121695813e-06
-3.51778587924484e-05
-2.51033925865964e-05
-2.83706846194518e-05
-5.29131584625108e-05
-7.32968245831562e-06
-1.12590275550445e-05
-3.37837513087928e-06
1.75904864906744e-06
2.38401735347996e-06
-1.89399402517385e-05
-6.02821295218674e-05
-1.93957211827625e-05
-2.08959793555517e-05
-3.42949085459405e-05
-3.97853822258804e-05
-2.81992952463002e-05
-2.53732914716401e-05
-9.62695603338672e-06
2.78915993380097e-07
-3.43292572625694e-05
-4.23671108502944e-05
-2.22358748840879e-05
-1.45461253671597e-05
-5.18474047962427e-05
-5.77731974811999e-05
-3.92695748254781e-05
-1.36048680870841e-05
-4.64166992998897e-05
-3.80972638787051e-05
-3.9882616757624e-05
-1.76649500520173e-05
-2.10997451078911e-05
-3.23038524733131e-05
8.12986341723953e-06
-5.36772594939773e-05
-2.4163332226941e-05
-4.13432228842698e-05
-9.97594155628605e-06
-2.02975764756802e-05
-4.92624166508501e-05
-7.0155767796358e-05
-9.33154890191271e-06
-5.27692620637999e-05
-3.53349456911042e-05
-6.00503333902614e-05
3.72709232107792e-06
-8.27764763112021e-06
2.67681058168913e-06
-2.31355371125456e-05
-5.66848938272526e-05
-3.67802965659989e-05
-7.25465755940202e-05
-4.13258946781947e-06
-4.12081429966567e-05
-2.40366258649356e-05
-1.45637726076746e-05
-2.2824214126421e-05
-3.33288137236932e-05
-6.40544709787593e-06
-3.65779742502022e-05
-3.78307777284295e-05
-4.89925773907974e-05
-1.65746913731086e-05
-6.0263900409348e-05
-3.22823645277619e-05
-4.80978775947038e-05
-8.30300469988609e-07
-2.3232578092628e-05
-2.93142741368875e-05
-5.35300579949989e-05
-2.37801072405711e-05
-4.34899776479702e-05
-2.080321355549e-06
-2.43939520926018e-05
-4.32777874349017e-06
-4.923470746399e-05
-2.14613170313672e-05
-2.36398335722954e-05
-5.02172174149156e-05
-4.80130297583898e-05
-6.67030476258649e-06
-3.79154976771142e-05
-2.52342858830079e-05
-2.92466469609032e-05
-1.3386908803214e-05
-3.70064861529585e-05
-6.25691005092227e-06
-3.62109998908061e-07
-3.76343786401489e-05
-3.27359550761472e-05
-1.51881862085778e-05
-1.31346005896707e-05
-1.51952555686021e-05
-6.07368597662188e-05
-3.48109714933956e-05
-1.79162382143251e-05
-5.81244890147403e-05
-3.48024529445034e-05
-3.13734817801045e-05
-3.25254797608484e-05
-2.56019740358878e-05
-4.18252140490655e-05
-3.09223267005171e-05
-1.36164265107038e-05
-1.63446143918673e-05
-4.97442206756994e-05
-3.09180661251288e-05
-7.41540033857053e-06
-2.75306530169552e-05
-1.96602773972861e-05
-2.91566559331909e-05
-3.775730612612e-05
-2.84537625038034e-05
-2.91065548510545e-05
-4.125955688313e-05
-3.68287649573702e-05
7.37450148004053e-06
-2.41490585618564e-05
-4.54394167924081e-05
-1.13297753585341e-05
-4.33942172134745e-05
-1.29498452449189e-06
-2.20764893502999e-05
-2.23490174290526e-05
-3.97547205448989e-05
-3.15772516502046e-05
-2.55934075693986e-05
-2.77182542289419e-05
-4.69388265112977e-05
1.17285948243797e-05
4.45015676281382e-06
-1.18337386687902e-05
-6.01902851663813e-05
-2.22690244170691e-05
-1.78571970526243e-05
-4.70928038580475e-05
-1.83008452941215e-05
-1.7453065262844e-05
-1.69448663147472e-05
-1.707929475504e-05
-2.14194874335046e-05
-1.04074255988648e-05
-1.40599959066168e-05
1.63360256179076e-05
-1.73110142207502e-05
-4.2177452913583e-05
-3.55594833545833e-05
-1.80886288183781e-06
-2.67603426320933e-05
-1.36779518026002e-05
-2.34077376872625e-05
-2.31196827863798e-05
-3.24623999087901e-05
-3.31636521421546e-05
-3.58287723394715e-05
-5.24655663985482e-05
-3.65667068852651e-05
2.55906759305927e-06
-4.44591142822934e-05
-3.47223903370924e-05
-6.87416082353077e-05
-4.37236656915271e-05
-4.36146355120591e-05
-4.72070230798552e-05
-3.06673759777559e-05
-1.13999237875323e-05
-2.63729441357078e-05
-9.08548478432925e-06
-1.14646422980555e-05
-5.05437602880507e-05
-4.38228848313217e-06
-1.10360575369606e-05
-2.71042334191042e-05
-3.95059430820438e-05
-2.48354015323725e-05
-3.52988683744723e-05
-1.6062178892464e-05
7.06404962931681e-07
-5.02889003249891e-05
-1.74991947191906e-05
-1.93638324714818e-05
4.17633356683715e-06
-2.2809462069592e-05
-2.8385758083519e-05
-2.27165909483294e-05
-1.06503292509244e-05
-4.13837873901641e-05
-4.00964500912565e-05
-3.70630351523404e-05
-1.48822307341948e-05
-2.1725206017714e-05
-5.05274459882864e-06
-4.8602915764044e-05
-3.62396620975552e-05
-2.25701905412231e-05
-1.38912408395646e-05
2.06081205693586e-06
-1.72853451475682e-05
-1.5074741582104e-05
-4.27294934263318e-05
-1.45785006292358e-05
-2.35086352684132e-05
-5.81615570324516e-06
-3.3366054355989e-05
-5.24029931924241e-05
-2.3728367902283e-05
-1.87378337782675e-05
-5.79780998864249e-05
-1.94495436668873e-05
-6.49437713452396e-05
-6.49354797778579e-05
-2.26862483852313e-05
-4.14483412638062e-05
-4.03306805558864e-05
-3.15296914954578e-05
-4.67276768115846e-05
-2.41832311803839e-05
-1.81490526505954e-05
-1.04987378272454e-05
-2.45325232341104e-05
-2.59672086217623e-05
-2.08652055962478e-05
-3.10748494437844e-05
-2.56918847230329e-05
1.9874443221777e-05
-3.79537794892679e-05
-1.95285283599053e-05
-4.10751537881343e-05
-3.37392702739946e-05
-3.61504999920694e-05
-1.21737029191701e-05
-2.80998520952208e-05
-2.11518280097228e-05
-6.17571389591612e-05
-1.79854560557114e-05
-1.32840577810499e-05
-6.99869774040764e-05
-1.60220412127188e-05
-4.3855411701199e-05
-3.87831716923238e-05
-6.60537263175262e-05
-1.89221290139978e-05
-3.18261153035583e-05
-1.76203948384938e-05
-3.43393938982812e-05
-6.80088123542931e-05
-4.15295520574898e-05
-2.95321330322912e-05
-4.47029995300208e-05
-3.39830446007354e-05
-1.44002685712839e-05
-2.60061743456765e-05
-2.42894189511311e-05
-1.45733541897427e-05
-9.1082614659062e-06
-5.17992338656441e-05
-3.65989721792554e-05
-2.88152561406378e-05
-1.76013881541192e-05
-1.95296102666902e-05
7.06307614879079e-06
-6.07604950496175e-05
-5.217944377948e-05
-6.83256529155993e-06
-3.58078642944275e-05
-2.89160187745016e-05
-1.98814050635251e-05
-3.61171170311877e-05
-1.91173079730822e-05
-3.90766482414002e-05
-2.1948761478678e-05
-4.22505293101141e-05
-2.29800865868722e-05
-2.58650223870145e-05
-4.10559217014497e-05
-1.17240791349781e-05
-2.76507330495705e-05
-4.55466542798351e-05
-1.77101709713246e-05
-3.08719881155002e-05
-5.68160899932025e-05
-1.15010736158414e-05
-1.50824749744354e-05
-4.38305446136052e-05
-3.28553290237568e-05
-5.80412296474484e-05
-1.29091742152289e-05
-3.83437530737951e-05
-3.73413938450851e-05
-5.39692557747065e-05
-2.15488490311777e-05
-5.35180172089423e-05
-3.89257263177801e-05
3.28781217060612e-06
-2.16672084852859e-05
-2.97152901930027e-05
-4.60292653789611e-05
-3.99091266446861e-05
-3.66858791935884e-05
-4.71936728055246e-05
-4.83226063263863e-05
-1.4563826061523e-05
-3.7170969247927e-05
-2.55603087955077e-05
-3.68548661876709e-05
-2.43790579444601e-05
-3.76849465604627e-05
-1.27763438943783e-05
-1.817521432017e-05
-6.77292962087504e-05
-2.56659345438222e-05
4.39180992548664e-06
-2.901350891199e-05
-3.03137120676847e-05
-6.83947626151962e-05
-3.14756736742404e-05
-3.85650181610365e-05
-3.22413012185482e-05
-5.52642176837638e-06
-3.81265876654479e-05
-1.23001144483013e-05
-5.11015665336606e-05
-3.39111088138685e-05
-4.16509060595449e-05
-1.8417167695997e-05
-5.00072003398837e-05
-3.50215086221156e-05
-3.23936669537397e-05
-2.12524640607419e-05
-3.26363341101099e-05
-1.71576810598657e-05
-4.24027334777498e-05
-3.27826047678473e-05
1.85398942077404e-06
-2.00491374379119e-05
-2.56333608950084e-05
-3.56536218046717e-05
-2.87868514221651e-05
-1.24579995002087e-05
-3.75025810711072e-05
-2.13790118057211e-05
-5.05988261031141e-05
-1.09654964007353e-05
-1.98945042002534e-05
-5.18459036104305e-06
-3.81720587426688e-05
-5.27801462456358e-05
-2.98820894442181e-05
-1.98887432925498e-05
-3.31196374782788e-05
-1.43269601192405e-05
-2.17531979118577e-05
-4.59693494241944e-05
-2.286623701915e-05
-1.46705591997412e-05
-4.41607157154564e-05
-2.363033869518e-05
-3.92360928824399e-05
-4.53039065520369e-06
6.03460887705439e-07
-4.14019368297318e-05
-4.8251452910952e-05
-5.35772837629275e-07
-1.91838576112839e-05
-2.54482686271023e-05
-2.05841640714382e-05
-1.60627761951649e-05
-2.55023290458327e-05
-2.30924567889018e-05
-1.09835482076405e-05
-5.02832060584364e-05
-4.87232749172287e-05
-1.90998327126208e-05
-5.40809539043921e-05
-6.06960220788389e-05
-3.86332895128663e-05
-5.18217514929635e-05
-1.18552142332801e-05
-2.77423472224967e-05
-3.65490109918141e-05
-2.71434637315194e-05
-5.40398987697097e-05
-2.1911238778088e-05
-2.15792321368892e-05
-3.60645991191076e-05
-3.70829116721617e-05
-3.09402541569766e-05
-2.38533315008466e-05
-6.24602411593469e-05
-5.20510857991171e-05
-2.39438971771623e-05
-2.80217518554355e-05
-4.97321790876349e-05
-4.76861919419074e-05
-3.79759800688692e-05
-4.06688334606878e-05
-2.00330170717194e-05
-1.30869684963646e-05
-5.98323663742318e-05
-2.14828941315882e-05
-1.37802085525021e-05
-4.22117622773675e-05
-2.873559055274e-05
-4.31544088316081e-05
-3.72190386190921e-05
-1.61993250117515e-05
-3.35921472121566e-05
-2.75364728523641e-05
-2.68207382557584e-05
-5.51020230404685e-05
-4.87683347395439e-05
-2.85644781051173e-05
-1.08471172714282e-07
-4.42862125628484e-05
-3.79627202677884e-05
-1.74988360608967e-05
-1.29519914241206e-05
-6.79744976080056e-05
-1.74831437711438e-05
-5.76782877705923e-05
-3.81991530277843e-05
-4.75087455741788e-05
-4.90949036829371e-05
-3.17711250757868e-05
-2.91152250138291e-06
-4.26732392890546e-05
-1.9006308902767e-05
-3.47757740448953e-05
-4.53483995667833e-05
-4.34191376209793e-05
-2.58198159435293e-05
-4.9063899355413e-06
-2.96306382680574e-05
-3.94187729117989e-05
-2.52132431652179e-06
-4.56570161226029e-06
-4.469997810717e-05
-1.82764712884167e-05
-2.81462616657977e-05
-1.98680283897183e-05
-3.21740613067931e-05
-7.4450633630559e-05
-8.82345456776957e-06
-3.50558469894439e-05
-3.92321628103144e-05
-4.2990257701446e-05
-4.07861755769724e-05
-2.514744079447e-05
-1.39481337416915e-05
-2.23695042018465e-05
-4.03300282514553e-05
-1.43311977710114e-05
-3.86496322745753e-05
-1.43855797093108e-05
-2.95669535397435e-05
-1.60152559595251e-05
-2.34338322861559e-05
-4.56625342765723e-05
-1.49387045596216e-05
-4.80349662968412e-05
-6.97401011503018e-05
-5.78729099084071e-05
-1.61962068539793e-05
4.5889099778818e-06
-2.40144333845824e-05
-4.76221002425345e-05
-3.24661672052725e-05
-2.67752669141923e-05
-3.71070451999714e-05
-9.56422325023153e-06
-3.08723851860957e-05
-1.21736518880657e-05
-4.60114076686069e-05
-2.04139298425502e-05
-2.53831558541137e-05
-1.20258061201554e-05
-1.27680898242953e-05
-2.19473029274616e-05
-4.41323836178235e-05
-1.40891666620163e-05
-8.2709027708193e-05
-3.45241122486405e-05
2.44302049679135e-06
-4.25278052229759e-05
-4.45159537376421e-05
-6.45040835871975e-06
-4.78362257844053e-05
-1.57250623139415e-06
-1.76680973743514e-05
-4.17635461797316e-05
-3.31603699222248e-05
-1.28321086169031e-05
-4.80358433488772e-05
1.26395897779456e-07
-4.16219718615334e-05
-4.88885170457275e-05
-1.51226362136445e-05
-4.09536629655475e-05
-2.18689355312466e-05
-2.57026088273788e-05
-2.51938291170034e-05
-5.91477320107803e-05
-6.17864491513599e-05
-1.88860434021197e-05
-1.03841669567977e-05
-3.38886359897362e-05
-4.7530024821151e-05
-3.12916799005149e-05
-3.30695931191416e-05
-3.50215653335951e-05
-3.66842595729938e-05
-4.43005038877793e-05
-2.45527326624518e-05
-3.6946107912901e-05
-2.88366276050615e-05
-2.79113850703096e-05
-6.82819700524782e-05
-4.43662133967968e-05
-2.81246571318056e-05
-2.27107716168646e-05
-2.22869429045539e-05
-2.58004932317366e-05
-2.15496448284248e-05
-1.26236133368523e-05
-5.65578531283804e-05
-3.65090593792574e-05
-3.53913592286554e-05
-2.29451525093625e-05
-4.0466482304035e-05
-5.39409012369447e-05
-1.14600763872238e-05
-4.44354389149749e-05
-6.73016095355102e-05
-7.74677985699989e-06
-2.37060901595219e-05
-1.21504216606669e-05
8.98173720965596e-06
-2.90869539620898e-05
-1.02098251935045e-05
-1.91662722074147e-05
-3.39086177030353e-05
-1.4257152711344e-05
-1.88774963987362e-05
-2.95540198273225e-05
-1.29596071669672e-05
-5.1833348540298e-06
7.63713057491252e-06
-3.41650074776064e-05
-1.44996013128468e-05
-1.72120106784589e-05
-4.33023282738389e-05
-5.21669010283098e-05
-4.52852009656878e-05
-6.11206045906175e-06
-2.62752099758446e-05
-3.01752750586334e-05
-4.41299746613331e-05
-4.71820191214442e-05
-5.82458090176523e-05
7.6207167934438e-06
-1.48113245954021e-05
-4.40269923576709e-05
-1.41896225480861e-05
-2.18964670534499e-05
-3.67110278696672e-05
-2.71369385705779e-05
-5.02498879731583e-05
-7.96243732174841e-06
-2.05311529320556e-05
-2.24034355054486e-05
-2.54419698530711e-05
1.17465359241698e-05
-1.37808432335527e-05
-3.57462610062057e-05
-3.96253170670149e-05
-2.71653273891951e-05
-1.9609542650545e-05
-3.72213909929965e-05
-8.52584238765083e-05
-4.84292761597062e-05
-8.82920292013045e-06
-9.26318176699706e-06
-4.06057409125888e-05
-1.97220478672554e-05
-3.50450467241572e-05
-4.74602944672775e-05
-3.7576079857877e-05
-5.87804807564431e-06
-2.73404770314306e-05
-3.16814916081238e-05
-1.97705124590661e-05
-2.40369147674325e-05
-2.8183281817338e-05
-3.44674039235692e-05
-8.67870972919912e-05
-1.41935966970499e-05
-4.76987258972322e-05
-2.46427084388392e-05
-7.36067352672429e-06
-2.50068051049681e-05
-4.03849533941786e-05
-3.46310534083042e-05
-1.8707611154425e-05
-4.71106080373061e-05
-2.8790120731103e-05
-4.47846398056907e-05
-2.7335262927574e-05
3.71347857954821e-06
-2.54759549160692e-05
-1.9528888599048e-05
-4.59803575912052e-05
-2.23498633031816e-05
-2.29617865241421e-05
-3.98315894281379e-05
-3.02510982888645e-06
-3.62881311699113e-05
-1.01852813098207e-07
-2.89309156873668e-05
-5.3708349079787e-05
-2.11183062431061e-05
-2.58888318388901e-05
-1.60909754716494e-05
-4.68404907505875e-05
-2.71053604680514e-05
-2.67805457593782e-05
-5.24145583231288e-05
-4.92361519342212e-05
-3.26541028589342e-05
-2.06209188041262e-05
-1.6447278938325e-05
-3.7822804181569e-05
-2.69775741298364e-05
-4.46672356886507e-05
-3.01279204942983e-05
2.44539236250039e-06
-4.88187763055865e-05
-3.02105676471837e-05
-3.04743421491344e-05
-1.49095631285955e-05
-3.72325790606467e-05
-1.16178166263779e-07
-2.96618044763898e-05
-1.90446339810979e-05
-4.10411580419781e-05
-4.36026864690597e-05
-4.14798006705626e-05
-1.44555191847161e-05
-1.76137248548388e-05
-2.3547961598233e-06
-3.19688596259766e-05
-1.04322228154326e-05
-4.33548082310325e-05
-2.31139486032716e-05
-6.98040169075449e-05
-3.18061663139906e-05
-1.495720005482e-05
-1.87429436593341e-05
3.02025515837156e-07
-3.84179858142718e-05
-4.24996538618457e-05
-2.90524187689102e-05
-1.55857468314683e-05
-2.3951238250963e-05
-4.87220081168368e-06
-1.00085767283721e-06
-1.09243699954297e-05
-2.02367750110061e-05
-5.18947077092871e-07
-3.35829022576725e-05
-3.05959713149049e-05
-1.14430099567073e-05
-1.32612867606286e-05
-6.77057655561044e-06
4.9689203475435e-06
-3.44517958742668e-05
-4.32337574610574e-05
-5.05475564319266e-05
-2.50121918399079e-05
-5.68804732711038e-05
-4.04535386317333e-05
-3.54841136128079e-05
-7.62761201038569e-06
-3.79791400828511e-05
-2.38346929326423e-05
-4.02919084130453e-05
-4.06659206865215e-05
-5.78373082294476e-05
-1.80883796227629e-05
-3.96688153930647e-05
-3.84133239037731e-05
-1.82359547403971e-05
-5.02110001161233e-06
-3.00337037980239e-05
-4.77880850398619e-05
-3.81790535107427e-05
-2.47202987071769e-05
-4.80936148115192e-05
-1.64555754824291e-05
-3.12349718767037e-05
-2.84870703908762e-05
-2.48640228173868e-05
-6.01378303839136e-05
-1.87531294298817e-05
-5.28608695379689e-05
2.29000699054435e-06
-4.11080264776779e-05
-1.06754389728718e-05
-1.32115773086573e-05
-3.18601301390869e-05
-2.28799014989602e-05
-4.2572910193954e-05
-2.72841742424701e-05
-4.54952845072502e-05
-5.77549558198165e-05
-6.17816459252094e-05
-2.32503679791527e-05
-2.91296598764179e-05
-1.95522889722532e-05
-4.28730788399846e-05
-2.75126332207971e-05
-1.45194750190708e-05
-2.68189865202354e-05
-3.86339341497733e-05
-3.82796072317099e-05
-6.04091047473774e-05
-4.28409346216338e-06
-6.03056229504062e-05
-5.01866205617616e-05
-2.53440567272179e-05
-4.28881156739898e-05
-4.89892440393345e-05
-3.04428169774333e-05
-4.30323856480188e-05
-2.70489217296712e-05
1.3887250277186e-06
-2.51094466453898e-05
-1.43072329182676e-05
