# Supplementary material for: Research on computational propagation and identification of mine microseismic signals based on deep learning
Source: PLoS One. 2025 Oct 22;20(10):e0334641. doi: 10.1371/journal.pone.0334641 (PMC12543183; doi:10.1371/journal.pone.0334641)
Supplement: S8 Data — (ZIP) [file pone.0334641.s008.zip › 000100900002716.xlsx_0.txt_24.txt.txt]

-2.6188403105324e-05
-3.76111646761026e-05
-1.56309567027655e-05
1.26077715706146e-05
-1.55514517328638e-05
-2.51398087528558e-05
-1.93028250502505e-05
-4.7297178607359e-05
-1.20908176889123e-05
-4.6811737933022e-05
-1.280223092866e-05
-1.84365538697467e-05
-2.4239095996109e-05
-3.96128531580544e-05
1.73364735320747e-05
-3.41099782951116e-05
-1.39472816210571e-05
-2.34074935279043e-05
-1.60875550615361e-05
-1.74751203323508e-05
-5.94180606297194e-05
-2.3276827917702e-05
-6.07780685861941e-05
-3.2986695222155e-05
-3.31771569784487e-05
-3.12025287237362e-06
2.83151299159302e-06
-8.38476682653718e-06
-3.12445142479105e-05
-3.89035908087365e-05
-2.0283570209386e-05
-1.89575461625635e-05
-5.5769795136168e-05
-2.99929576603736e-05
-8.01219766151929e-06
-3.93605158481138e-05
-1.96100905936629e-05
-4.3402035736091e-05
-3.3996159023876e-05
-4.52798456584029e-05
-1.34044051989667e-05
-2.2190069321341e-05
-1.86062520947412e-05
-3.66879709255724e-05
-3.07690735587618e-05
-1.86354933125591e-05
-5.4852103126475e-05
-5.11458616701846e-05
-2.12319114281496e-05
-2.47596616363778e-05
-9.2287542977681e-06
-6.43464071746691e-05
-5.5457877673397e-05
-2.78345542595241e-05
-2.87026180151051e-05
-3.75455274069455e-05
-4.37978508869969e-05
-5.56673295558534e-05
-9.55288828945179e-06
9.83413399315963e-06
-5.05229417333348e-05
-1.52018983437376e-05
-1.93278855985416e-05
-2.25573805151905e-05
-5.66368212928521e-05
-5.97527888082342e-05
-2.32090773535475e-05
-3.70593306411266e-05
-2.89400955095754e-05
-8.59497867177325e-06
-1.17598574038211e-05
-2.17685390941389e-05
-6.56639543787615e-06
-3.59245409985062e-05
-5.30436747304656e-05
-3.91499893224056e-05
-3.45676243423957e-05
-2.09596763664185e-05
7.93482990060062e-06
-2.58921006750993e-05
-5.66146241371764e-05
-3.97061713738012e-06
7.96249957304628e-07
-4.46957673514038e-05
-3.65657545892495e-05
-1.42860815932163e-05
-3.31236755491928e-05
-6.59128444547847e-05
-1.77071348680642e-05
-5.54884115194773e-05
-6.45051837319479e-05
-1.50846276724707e-05
-9.89688704153911e-06
-6.95059666011647e-05
-4.37428877683849e-05
-6.43359864469053e-05
-3.04348131815086e-05
-3.30855027571081e-05
-3.03015997878788e-05
-5.14763396903909e-06
-5.69118061985452e-05
-4.04388537397814e-05
-2.58529859054862e-05
-4.07925336501958e-05
-1.4075986373594e-05
-3.72700842193212e-05
-3.77781991021938e-05
-2.86008779730842e-05
-3.24513445913442e-05
-3.22127358441367e-05
-2.35027545778022e-05
-1.14219662898242e-05
1.19217882122123e-05
-2.7142691532899e-05
-4.52250234129319e-05
-3.59050262883432e-05
-4.8640729484235e-05
-4.01069338531994e-05
-1.64708641134532e-05
-5.69226511171136e-05
-2.71087769542912e-05
-5.30017613408883e-05
-4.11005630086303e-05
-1.88451114644814e-05
-3.70210937556562e-05
-5.41863834106332e-05
-6.70794625043131e-05
2.17614756546185e-06
-1.53371639084655e-05
-6.94341002735995e-05
-3.07678510310662e-05
-7.41124911868065e-07
-5.04185697774152e-05
-4.83958989671994e-06
-2.55810182002036e-05
-2.60403634596164e-05
-4.56307633722168e-05
-4.70430853390705e-05
-5.3708400881472e-05
4.77507533810309e-06
-2.45853642729361e-05
-5.73510687590896e-05
-1.30373222052888e-05
-3.10111468556613e-05
-2.76107483132559e-05
9.4546924758171e-06
-3.11132693256256e-05
-1.70986453685273e-05
-3.9683857696763e-05
-4.92961493361594e-05
-2.69627681346935e-05
-2.64015820332895e-06
-1.59922039514151e-05
-2.24210077835115e-05
-6.8204024143551e-06
-4.26989950533052e-05
-3.76199459213822e-06
-5.9208565923059e-05
-6.77402576587089e-05
-5.47384088795635e-05
-2.56069613038352e-05
-3.02517889400779e-06
-3.10940998398059e-05
-3.41173230108573e-05
-1.59932152206178e-05
-2.27486251144257e-05
-8.84855242708372e-06
-3.53100031113087e-05
-7.64675694908515e-07
-2.44080498273698e-05
-2.2353895012062e-05
-1.67114890368034e-05
-5.48112753645794e-05
-1.62447372103314e-07
-2.22490399665795e-05
-1.75796278850773e-05
-4.07713103694423e-05
-1.72924730433375e-05
-9.66153631021863e-06
-1.65191613429131e-05
-2.62103683823115e-05
-3.64365335580348e-05
-8.36389346406575e-05
-5.40056097563074e-05
-1.48411473218307e-05
-3.45298731974982e-05
-6.8101074768825e-06
-3.91776415772373e-05
-3.84684486359848e-05
-4.10815162217851e-05
-3.79578845898842e-05
-2.56741758837373e-05
-5.09107663509383e-05
-4.75682574369392e-05
-3.49797895732958e-05
-4.04514165610721e-05
-8.42125648426026e-06
-8.20969906745111e-06
-4.5479501622705e-05
-4.06975207433383e-05
-1.85316923318954e-05
-1.22100253775113e-06
-2.62506700578795e-05
-4.19491609692872e-05
-2.99736517085204e-05
-6.00167830989064e-05
-1.20807723478912e-05
-4.77049599554058e-05
-1.97710302551927e-05
-1.09525742764338e-05
-4.58904339315238e-05
-4.10582812522307e-05
-2.90065718260274e-05
-2.11199937494269e-05
-3.58902274887973e-05
-4.3719646203364e-05
-3.05617396846964e-05
-3.51352790240167e-05
-1.94386718836773e-05
-2.40551172775741e-05
-1.99691919016125e-05
-2.32259633714705e-05
-3.6211052810578e-05
-1.63962262959421e-05
-3.32232834071819e-05
-1.81745944355395e-05
-3.48901916847435e-05
-1.06106016022287e-05
-3.59668939985488e-05
-1.89248536486563e-05
-6.75378100548793e-06
-2.14113936338339e-07
-5.2510172609386e-05
-4.77314011582158e-05
1.00176833806001e-05
-3.71955342902107e-05
-3.58535306756241e-05
-1.76968621742068e-05
-3.97800332762353e-05
-3.13574991896862e-05
-1.92064872316321e-05
-3.17628660690246e-05
9.74128318803915e-06
-4.00910073179149e-05
-4.50783030966034e-05
-3.69234415497571e-05
-7.24334867498171e-05
-1.61671346743319e-05
-1.9278951390031e-05
-3.15314734094873e-05
-2.15586429515514e-05
-1.09397621684054e-05
-1.51188455939903e-05
-5.33998501070233e-05
-2.18407222065249e-05
-2.8926811966266e-06
-1.6413374930263e-05
-2.99898040366552e-05
-6.06161511616408e-06
-4.71146846113645e-05
-3.85927479874915e-05
-2.9542048413112e-05
-2.56968009759753e-05
-2.06587444467456e-05
-5.47834788628738e-05
-5.56646110932762e-05
-4.46939675873625e-05
-1.92950911750068e-05
-3.44928616309194e-05
-3.32672282345632e-05
-1.74189536855963e-05
-4.65792790360897e-05
-4.04038199146844e-05
-2.3542078960268e-05
-4.1570080739722e-05
-3.30447113395301e-05
-1.56632093873636e-05
-6.4233229944315e-05
-2.02485271076628e-05
-1.91988267322285e-05
-1.8383542807957e-05
-3.07228732650296e-05
-5.90272052672919e-05
-3.07505720919112e-05
-4.32397535776313e-05
-5.75239458524922e-05
-5.51614234427374e-05
-3.61955471327205e-05
-1.28399101803581e-05
-1.72456320359037e-05
-1.56807883493967e-05
-1.59542284036147e-05
-7.8298048446903e-05
-2.18610093837011e-05
-3.80965499816897e-05
-1.49090595810281e-05
-1.26537356921954e-05
-2.66359330947374e-05
-2.02603280281091e-05
8.94525866100437e-06
-3.60269842626737e-05
-3.93777830554503e-05
-2.82784178053335e-05
-2.59956930083784e-05
-1.58114528465981e-05
-4.28249735177371e-05
-4.82951971337111e-05
-6.15278337447293e-05
-4.68512408538326e-05
-2.65441493807242e-05
-3.26293245752959e-05
-2.61403914670196e-05
-1.70958178606529e-05
-3.4496949336309e-05
-5.00883680974886e-05
-2.103119106327e-05
-3.68033211426519e-05
-2.00148979382553e-05
-2.49584053919997e-05
-5.45820388122451e-05
-3.72562511010146e-05
-5.10866160014155e-05
-1.20734170164049e-05
-1.28496836252384e-05
-6.2208185908048e-05
1.64232364673466e-05
-4.82531180339434e-05
-4.26668811299556e-05
-7.15949574603259e-06
-5.06993507895709e-05
-3.52130537752039e-05
-5.29593803697139e-05
-3.72949922163716e-05
-6.36983452777999e-05
-4.47539738004026e-05
-3.66204247215124e-05
-7.86695486778661e-06
-2.17287424017783e-05
-3.76695255612405e-05
-4.96850112534721e-05
-4.58070240135927e-05
-5.7520211795068e-05
-3.45494670471529e-05
-1.85220835160052e-05
-3.94517319486978e-05
-1.71613710800128e-05
-2.73095889617907e-05
-4.70167952404105e-05
5.65375048218469e-06
-3.0846757085611e-05
-1.44925685570927e-05
-5.2369644289638e-06
-2.20280965964162e-05
-2.48478945785544e-05
-3.27153150155449e-05
-1.11516113295157e-05
-1.96855263251706e-05
-2.91924316121371e-05
-7.16523289355669e-06
-3.75704573830578e-05
-5.13699280354805e-05
-1.15198046483748e-05
-6.20470172028511e-05
-5.43652533046681e-05
-1.19737394491921e-05
-2.98262366834675e-05
-3.77314819130109e-05
-2.79161659662691e-05
-3.98078300456865e-05
-2.53223251377531e-05
-6.5445275704843e-06
-3.75360866488514e-05
-2.02358305662926e-05
-1.34117287389858e-06
-1.98691240678509e-05
-1.01412583571896e-05
-5.9855792768594e-05
-3.55354084536614e-05
-9.12616747247425e-06
-7.27605691396877e-06
-4.85323882999985e-05
-2.55544682747061e-05
-3.61971129384517e-05
-7.57568151781645e-05
-3.35073048721634e-05
-2.78367648715524e-05
-2.09326867986478e-05
-2.44793080212592e-05
-6.19106881700468e-05
-1.81682749593067e-05
-3.06258620978127e-05
-2.68155331346088e-05
-5.11484265308319e-05
-6.8682842290365e-06
-3.42613811117631e-05
-1.5763564226787e-05
-5.27479242767991e-05
-1.10852346534477e-05
-3.62923500957289e-05
-1.81119206804874e-05
-3.31696107114443e-05
-3.44217456928236e-05
-7.28766033253507e-05
-1.52559527510618e-05
-5.5370283240706e-05
-4.14189917156228e-05
-5.14487250791934e-05
-1.66905516380851e-05
-5.40449726635589e-05
-7.41762571018027e-06
-6.83267292444002e-06
-3.87734167033243e-05
-4.55111429031305e-06
-3.65101400364387e-05
-6.5683119679614e-05
-2.27656271640385e-05
-2.85954058700838e-05
-2.55926627450778e-05
-2.95688771257933e-05
-2.83600328189825e-05
-2.22279970101159e-05
-4.92775009340907e-05
-3.19152237970528e-05
-2.32960072353547e-05
-2.37037574610087e-05
-4.23752443654149e-05
-1.53641218847352e-05
-3.58968446782517e-05
-1.53237020256478e-05
-4.6473500759281e-05
-1.08900134602988e-05
-3.86691265004537e-05
-3.33965623035139e-05
-1.69093073208958e-05
-4.17441199412176e-05
-4.6927203854905e-05
4.71943214592771e-07
-2.38168898770826e-05
-2.77119804455315e-05
-9.80384029027154e-06
-2.00902423014842e-05
-3.3077907186918e-05
-1.18220935662432e-05
-3.86401831259628e-05
-3.45238897961087e-05
-3.16723770464014e-05
-3.75416954729288e-05
-5.48756995669231e-05
-4.10900383269053e-05
1.00238850824965e-05
-4.7760414663655e-06
-9.07037099512672e-06
-1.97224075926277e-05
2.17832269804402e-06
-5.12677821468431e-05
-1.03528139862434e-05
-4.3866525052937e-05
-2.84803433146263e-06
1.64284582945867e-05
-6.48322867214287e-06
-3.23924965334311e-05
-2.6170127272877e-05
-1.85237818446455e-05
-2.5097751933151e-06
-3.52329674786071e-05
-3.24136199172992e-05
-2.51138421623544e-05
-4.59783030894328e-05
-4.60806976171945e-05
-4.91952685243836e-05
-4.8430501737836e-05
-2.75910411768436e-05
2.11190209357742e-06
-2.45065897584682e-05
-3.72349471055421e-05
-3.16775155165232e-05
1.4129541132571e-05
-3.45439182002602e-05
-1.76790755041439e-05
-1.37678027112082e-05
-5.38745858857958e-05
-3.11854467993587e-05
-3.62459357760031e-05
-6.447950316208e-05
-4.73047248390967e-05
-3.38040183894742e-05
-3.04510079189188e-05
-3.37509659981003e-05
-1.67715814399731e-05
-3.89730944590394e-05
-4.52692123208703e-05
-5.43889465565008e-05
-3.24925073781426e-05
-1.90478555189464e-05
-2.17241916494456e-05
-4.38444632447242e-05
-2.07704385680767e-05
-3.35682843310083e-07
-2.22021806066423e-05
-2.76389074783003e-05
-3.79059380800613e-05
-6.41252813185019e-05
-2.51762824828263e-05
-5.8499487322074e-05
-3.59496983572588e-05
-3.60786657220737e-06
-3.76496831107385e-05
-9.7772652300255e-06
-2.79747652229315e-05
-3.73975553335828e-05
-1.67576816826473e-05
-1.98818324396727e-05
-9.56157323030029e-06
-6.18230381373523e-05
-7.87057388918573e-06
-2.52597066757761e-05
-4.09222847204391e-05
-2.87244225975889e-05
-2.62549282023255e-05
-2.3576984926934e-05
-3.69176032080598e-05
-2.30689899529707e-05
-2.68603305688122e-05
-6.19457249187239e-05
-2.04200880810787e-05
-4.06823181564316e-05
-3.63546659559967e-05
-9.05262776688039e-06
-1.43346732188472e-05
-6.42219654256469e-05
-4.06798421828404e-05
3.8687609919255e-06
-1.98020160341403e-05
-4.42992021402461e-05
-9.55552206000838e-06
-1.95957673784518e-05
-1.71378941742724e-05
-3.48931053443919e-06
-3.97768855307513e-05
-1.60554138995671e-05
-1.8252624062344e-05
-2.5937283481723e-05
-1.75347537164792e-05
-3.27029899093961e-05
4.96790281306e-06
-3.06944457014316e-05
-3.14239172200296e-05
-4.560382103294e-05
-3.76620030399887e-05
-6.48974618630198e-05
-6.34628229102037e-05
-3.04392248313026e-05
-9.47191200813386e-06
-2.38721078543723e-05
-7.56943791530104e-05
-5.39119748532296e-05
-2.34746946567674e-05
-3.63635154615788e-05
-2.65687891019374e-05
-4.62560427216172e-05
-7.58404484832408e-06
-4.34774085427159e-05
-1.00198047189646e-05
6.96954207377762e-06
-2.37956418703625e-05
-1.67905062180818e-05
-2.70663597626667e-05
-5.12357668560093e-06
-2.45157543946259e-05
-2.86870669145257e-05
-3.49744685242345e-05
-2.44743514288528e-05
-3.16726890787672e-05
-3.01044144113763e-06
-1.95528345266983e-05
-3.58781798361453e-05
-2.54694869632013e-05
-2.88132735132148e-05
-3.88859500392767e-05
-1.70741844385944e-05
-1.97333315035898e-05
-2.13958948951894e-05
-2.9096480478013e-05
-4.70733059655734e-05
-2.89446549754907e-05
-1.610632252947e-05
-1.01983049795906e-05
-2.67130900048261e-05
-2.88346012949947e-05
-4.36441600205482e-05
-4.51482044300809e-05
-3.35690632909839e-05
-1.77655320658043e-05
-1.42121430953261e-05
-1.53541248110276e-05
-2.12915980518183e-05
-2.81217342165152e-05
-1.84359487702104e-05
-2.27443489253212e-05
-4.61463919137938e-05
3.05387809564861e-06
-3.45437941018964e-05
-3.44758593422119e-05
-2.68642067047726e-05
-1.5867084281597e-05
-2.68317132687234e-05
-2.74836124929422e-05
-5.79958899774095e-05
-2.08163337998268e-05
-2.98003421674982e-05
-3.05760769651776e-05
-2.47821053969204e-05
-6.3205065005213e-05
-3.51737233053035e-05
-2.98256246687708e-05
-1.19052061357023e-05
-3.64249864764647e-05
-5.54524915465544e-05
-3.27067153183714e-05
-2.851453597492e-05
-4.98938543631228e-05
-5.03226241626446e-05
-1.78991627021807e-06
-3.36128218978665e-05
-4.24635874790221e-05
-3.38216868358466e-05
-2.34094020006571e-05
2.95575315484567e-06
-1.29383761501559e-05
-2.53954908814541e-05
-1.74061806495422e-05
-3.64309614069814e-05
-3.83007198022794e-05
-1.60416592767099e-05
-1.03005458836056e-05
-3.99460489413664e-05
-2.36857467941827e-06
-3.60813552438294e-05
5.04869903474176e-06
-4.37603238716893e-05
-4.52549945731499e-05
-5.85811123770392e-05
-2.58219971103313e-05
-1.3017113469073e-05
-2.74149730101494e-05
-3.54819259874746e-05
-2.28368357330721e-05
-2.06608739020212e-05
-2.19129879922722e-05
-5.17561240181029e-05
-2.82151757278815e-05
-2.73305843541492e-05
-1.79259413204336e-05
-2.66836218940126e-05
-2.83737808259551e-05
-2.92006427252309e-05
-4.75010497453756e-05
-2.18835657572377e-05
-1.79269522439923e-05
-1.55353256905746e-05
-2.84702891995625e-05
-3.06611875644189e-05
-2.13219103480609e-05
-5.76328723615405e-05
-4.23464483457916e-05
-3.61626233052135e-05
-1.94458345181296e-05
-4.45663799978262e-06
-2.7573715898125e-05
-5.84428288301808e-06
-2.58831131282908e-05
-2.17379881795968e-05
-4.11842103912097e-05
-8.49786069309262e-06
-1.28540542852698e-05
-2.68021698714071e-05
-8.02617093958892e-06
-4.24323313141759e-05
-2.84137841634799e-05
-1.00447086593325e-05
-2.85793165649174e-05
-5.01360627759787e-05
-2.51421129513843e-05
-4.2580435146594e-05
-5.2872611615199e-05
-3.6465472243231e-06
-3.99868951931653e-05
5.75163838043435e-06
-2.83959904850983e-05
-1.41064479186314e-05
-1.33574144095596e-05
-3.9990246059086e-05
-2.07414453507988e-05
-4.76902535655612e-05
-1.99649814962739e-05
-5.57373816197348e-05
-3.23136772766859e-05
-1.53857941272045e-05
-3.3115647803009e-05
-5.30463630915032e-05
-4.93262978676524e-05
-9.94580511102893e-06
-4.75710192138756e-05
-5.28147570602148e-06
-4.0834215609913e-05
-3.75094212841956e-05
-3.77395872433271e-06
-4.07474100363619e-05
-3.72612138169356e-05
-1.37443690058589e-05
-2.20951294713607e-05
-4.72759760114767e-05
-2.1777128792816e-05
-7.78351064921771e-06
-3.0492552651263e-05
-2.50651425492903e-05
-4.20023214628174e-06
-5.39398981622736e-05
-3.08312489323598e-05
-8.44603631456641e-06
-3.9896466956532e-05
-7.22205424771107e-05
-3.5276002827193e-05
-4.76867970473433e-05
-4.2139131258829e-05
-3.69264420452843e-05
-2.93162162237175e-05
-3.43469393096193e-05
-2.64309273615275e-05
-2.01393476521797e-05
-1.96755147590716e-05
-5.10951885092907e-05
-5.03406237945938e-05
-2.90074450823957e-05
-2.98347624479022e-05
-4.2793127565431e-05
-5.03721841379608e-05
-1.52022694983821e-05
-6.73290579021294e-06
-5.81631440772495e-05
-3.91755836030584e-05
-2.90384256452599e-05
5.72605534714302e-06
-3.64748533029922e-05
-1.08894209154204e-05
-3.07082519340296e-05
-5.73881954165158e-05
-2.21206209761589e-05
-3.93109204443536e-05
-3.46333763677174e-05
-2.11476512369075e-05
-3.3373686962525e-05
-2.12471616871445e-05
-2.3859509043044e-05
-3.75924641977239e-05
-2.14319522383017e-05
-1.24495452246781e-05
-2.20083640735311e-05
-3.54714711066072e-05
-3.6645615320998e-05
-3.31823579075391e-05
-3.35852375458458e-05
-8.49962602462233e-06
-6.8786758914667e-05
-4.78060065124607e-05
2.04583193606645e-05
-5.14958521396829e-05
-2.5835457873044e-05
-3.24436590204e-05
-2.71837470137433e-05
-5.73437273354085e-05
-2.36698761722313e-05
-2.17000474453995e-05
-2.46709687026511e-05
-2.91584557106715e-05
-1.85218637301112e-05
-9.13532800386526e-07
-2.43798530823583e-05
-3.40873969766736e-05
-3.13185407260052e-05
-1.86393025225356e-05
-1.6758832688953e-05
-2.39728931572712e-05
-3.84440692678661e-05
-1.3062878432039e-05
-5.62527521021367e-05
-2.29196657831431e-05
-2.87655306692119e-05
-4.15618287515885e-05
-8.44656947705907e-06
-2.8983469432764e-05
-4.29043947437874e-05
-4.4431515090775e-05
-2.04792423617292e-05
-4.89921033904341e-05
2.67015055200087e-06
-3.18650258271813e-05
3.06560767318731e-06
5.49907989078716e-06
-4.72388069515408e-05
-8.89339576615969e-06
-3.63108224729957e-05
-2.90298104888557e-05
-5.69712456305203e-05
-3.972954100148e-05
-6.47022717775832e-06
-1.79674345895706e-05
6.64873138746822e-06
-4.97892900613352e-05
-3.59536832718017e-05
-4.29126145613384e-05
-1.15504585988388e-05
-6.21493597433381e-05
-3.55308263800432e-06
-2.535927208952e-06
-7.64318498288359e-05
-3.62391742444861e-05
-2.34755354837479e-05
-5.81060913435719e-05
-1.974541590379e-05
-2.59138795891801e-05
-4.16680314742994e-05
-2.18944897619953e-05
-1.38493167162016e-05
7.13316195166748e-07
-4.97300695334306e-05
-2.98525730492205e-05
-4.32605097483057e-05
-2.56182433802414e-05
-4.224590648575e-05
-4.47552158558923e-05
-5.42474277826406e-06
-3.57415851468551e-05
-2.34621652423981e-05
-1.95304336907974e-05
-4.27348817648807e-05
-5.04665524175307e-05
-3.27650850245964e-05
-3.61810135599374e-06
-3.03619205289688e-05
-4.78730067983487e-05
-5.69426790185754e-05
-3.47775083372628e-05
-7.91857808169827e-05
-3.45496768803163e-05
-4.4712771181819e-05
-1.04929979962105e-05
-3.83887429462455e-05
-1.10578750125243e-05
-3.67363091210652e-05
-2.29324105462684e-05
-2.20313947538633e-05
-5.25674097745805e-05
-3.43126505627217e-05
-5.29206980596201e-05
-1.54033470854098e-05
-3.16679510393219e-05
-2.19968461311476e-05
-5.46570390178501e-05
-2.70818426443123e-05
-2.72390980300851e-05
-3.59205953808587e-05
-1.6872018101142e-05
-1.67985597072567e-05
-1.50097069618523e-05
-2.70109909003214e-05
-3.32069118813047e-06
-1.1841834299718e-05
-7.4379724127418e-05
-1.07250676270008e-05
-4.12302592860138e-05
-2.27283937345537e-05
-3.20294425513693e-05
-3.25440980381307e-05
-2.27144604965832e-06
-2.78836138457889e-05
-4.0516289244586e-05
-1.84252045868385e-05
-2.97716658346805e-05
-3.99971912484635e-05
-2.99305436706996e-05
-1.72726616341001e-05
1.91841276922586e-06
-1.88212223324106e-05
7.38648041149778e-06
-2.69231229910763e-05
-3.22653523944407e-05
-4.76476317020743e-05
-2.81730855898992e-05
-4.58961387212624e-05
-4.01802779301767e-05
-5.75749075109404e-05
-2.47117322381894e-06
-4.60834452085455e-05
-6.31630936683255e-05
2.60086057277979e-06
-3.32863128495016e-05
-9.21709313491653e-06
-2.29226649521602e-05
-3.49034975645284e-05
-2.31006903095111e-05
-3.10547927892082e-05
-7.05660826921375e-06
-3.37659297587858e-05
-4.55114601086983e-05
-2.31167919793525e-05
-3.27521526526472e-05
-3.81767578968374e-05
-3.43222658368698e-05
-3.0617354995316e-05
-3.74794248138492e-05
-2.07857223249193e-05
-4.86001339931047e-05
-5.38399868448545e-06
-3.68415842122115e-05
-2.42852750275787e-05
-3.68268541494194e-05
2.50300054320297e-06
-3.93673393797353e-05
-3.12928110983028e-05
-6.88026984074117e-05
-2.78509062515064e-05
-1.88575246634532e-06
-2.37284886459003e-05
-4.58107221992629e-05
-6.31186973709957e-05
-4.0816549718421e-06
-1.39176465652882e-05
-3.44474629473981e-05
-3.33523397101088e-05
-2.90826803871894e-05
-1.89105947104519e-05
-3.33552939088515e-05
-7.58929358870041e-06
-8.78768553538597e-06
-1.73931869970295e-05
-1.30016238813673e-05
-5.39924610805576e-05
-2.34906263702313e-05
-1.8260828582606e-05
-2.90649271729021e-05
-2.57169818628496e-05
-1.36884784686635e-05
-3.18279943643961e-05
-3.88366667095978e-05
-2.95727368155818e-05
-2.5750884878273e-05
-3.89260978087125e-05
-2.83866762498461e-05
-4.42869978626621e-05
-5.12982586531434e-05
-2.01509895386644e-05
4.29176320843399e-06
-2.78608620708513e-05
-2.73816815098093e-05
-7.48915985993496e-06
-2.22558441767722e-05
-2.83988564522614e-05
-2.08897790228007e-05
-1.08631877683647e-05
-1.91119418136008e-05
-5.5021966383046e-05
-9.75235145233321e-06
-3.9875331672581e-05
-1.6295623541817e-05
-4.35646812953573e-05
-5.65693079050861e-05
-4.46558960531051e-05
-1.86112156464435e-05
-4.49612974867276e-05
-2.42337191054401e-05
-3.46590691175474e-05
-3.46178654871402e-06
-4.49381178047885e-05
-3.60801881163132e-05
-2.37254073162666e-05
-1.98771544621189e-05
-4.08511066088445e-06
-1.67061398280511e-05
-2.53775216951363e-05
-6.76776485262497e-05
1.46883510651644e-05
-3.12559304760777e-05
-3.89518173749858e-05
-4.34996464615969e-05
-5.33496108857141e-05
-4.32295421451429e-05
-2.70595354627556e-05
8.02691137364485e-06
5.75119458105963e-06
-2.00647546534814e-05
-1.1164177418605e-05
5.11733495257775e-06
-2.34462584514756e-05
-3.42558550957368e-05
-2.35445023548363e-05
-4.27987712470011e-05
-1.52410152746958e-05
1.23626548871843e-06
-1.61139922070653e-05
-2.00412770266951e-05
-1.27479330037915e-05
-1.28768707943592e-05
-4.79722733242442e-05
-4.79177217623852e-05
-1.43522103072457e-05
-4.98249974163546e-05
-1.38010994043923e-05
-2.04883541623701e-05
-6.8845106482511e-06
-2.68792863234227e-05
-7.15121207634136e-05
-4.06531238096173e-05
-3.81374472599442e-05
-4.18615247312287e-05
-1.877882141757e-05
-4.99144936978192e-05
-5.21477884645494e-05
-5.31481025942644e-05
-9.47355401358728e-06
-1.44545157990613e-05
-1.8972113496273e-05
-1.94857419958604e-05
-2.5541150050593e-05
-3.14762893290983e-05
-1.16637398024356e-05
-2.99493874768912e-05
-7.70147119346138e-06
-3.14965493746405e-05
-1.50601041717784e-05
-1.68911919078318e-05
-9.65687893276108e-06
-3.10615160561915e-05
-2.48249297653403e-05
-1.99745656865383e-05
-3.35958223983111e-05
-4.94962444621148e-05
-3.68384466905238e-05
-2.73366513228751e-05
-4.27975077805447e-05
-2.61540428070104e-05
-2.04309219878953e-05
-1.76579494722205e-05
-6.5405350390607e-06
-9.46795293770981e-07
-5.20476878686462e-05
-2.45653903618805e-05
-4.25434386350841e-05
-4.30767126815319e-05
-4.06865502132092e-05
-2.34890750778024e-05
-5.02023423945607e-05
-6.12683107570372e-05
-2.82003623852328e-05
-7.40326542577666e-06
-1.50969779548006e-05
-2.40200075802728e-05
-3.63377070729543e-06
-1.56457648339216e-05
-1.13603560484932e-05
-1.60785035648842e-05
-1.2021335935284e-05
-1.31504952496667e-05
-3.4031472115761e-05
-2.30276125125372e-05
-3.65982772240662e-05
-2.12344018611883e-05
-3.46731429639208e-05
-4.76369704098757e-05
-6.32534998796264e-05
-3.755411774551e-06
-4.06938747776475e-05
-5.45883378571221e-05
-2.41013523963929e-05
-4.05082848562265e-05
-4.57382880892909e-05
-3.11443443737372e-05
-2.04804232256473e-05
-4.52887043489938e-05
-3.24978477624166e-05
-9.74936776234256e-06
-1.79374883508524e-05
-3.1468382593988e-05
-2.08329559484526e-05
-3.56971687665179e-05
-1.61317916999972e-05
-2.62847905521281e-05
-4.20281792514612e-05
-1.88037298764414e-05
-2.30842268451632e-05
-5.8830323462797e-05
-2.0846803229871e-05
-4.24676538194769e-05
-2.71349063826649e-05
-3.54179828884449e-05
-4.03915162770647e-05
-3.56233022050495e-05
-3.41722942203898e-05
-2.03157424908207e-05
-4.03430076617531e-05
-5.25644648752094e-05
-5.62294849730529e-05
-1.94394505228194e-05
-2.62763909013432e-05
-5.56023634384988e-05
-2.57558338137697e-05
-3.62697235626628e-05
-2.24919916560057e-05
-1.10237378979084e-05
-1.0637126068037e-05
-3.34952968255782e-05
-3.85898343358812e-05
-2.63362989579874e-05
-1.99525624277181e-05
-8.62180676325583e-06
-1.29943678814569e-05
-9.2852201577848e-06
-7.05522079364016e-05
-1.29651142056103e-05
-8.51389641537474e-06
-6.60653754712287e-06
3.98022922608217e-06
2.58037734916453e-06
-3.89552123872557e-05
-1.37709028810279e-05
3.45996374901756e-06
-3.32237991937688e-05
-4.0421715453475e-05
-2.84249829094472e-05
-3.1305757505736e-05
-1.63884778651541e-05
-3.16461142990439e-05
-3.95752859000783e-05
-3.69039651465741e-05
-5.201778172184e-05
-2.8857456714507e-05
-3.63492711807741e-05
-4.28272382679529e-05
-4.74006367981602e-05
-3.25969189439649e-05
-6.70876200632742e-05
-3.56887331888881e-05
-4.61896179163699e-05
-3.46509161576756e-05
3.62032392570575e-06
-3.35311255164393e-05
-2.65920156890284e-05
-2.16888470255489e-05
-1.38508656327365e-05
-2.76434754998116e-05
-3.81782821831977e-05
-2.12806282079553e-05
-4.14234695017636e-05
-4.36186220334377e-05
-4.97940063337994e-05
-2.28404775909713e-05
-3.84227488556991e-05
-2.08624272929871e-05
-2.61655960895466e-05
-2.80618228080321e-05
-4.08802161821716e-05
-5.57237910006439e-05
-2.00670632398826e-05
-4.90849314087644e-05
-3.50256972526995e-05
-4.74853204800009e-05
-2.95260542977031e-05
-3.19517984759518e-05
3.47450290962315e-07
-2.36337337705804e-05
-2.73084792972745e-05
-4.54223781698215e-05
-2.94901206907638e-05
-3.45989351973681e-05
-1.93262023710579e-05
-1.58069964212683e-05
-2.88554335276948e-06
-2.94549789724834e-05
-1.48210165823085e-05
-1.92897903035022e-05
-3.5637346322712e-05
-4.03372038554109e-05
-2.52191505801487e-05
-1.82115804838271e-05
-2.87546001404162e-05
-1.83781226252314e-05
-3.9684423975085e-05
-2.56872605075069e-05
-3.50529891212486e-05
-3.81311253673369e-05
-5.74800798470601e-05
-4.13323285476943e-05
-5.77867478473447e-05
-1.96458045136177e-05
-1.53385002174048e-05
-4.22851385453287e-05
-2.14028069693675e-05
-3.20522011001736e-05
-4.23724661710762e-05
-9.10904626485646e-06
-3.29258077416948e-05
-2.46953051804648e-05
-4.93896128781744e-05
-6.37100312233442e-05
-4.59815313631357e-05
-7.77200955572624e-06
-4.30081760107142e-05
-5.92973717174544e-05
-4.32154151286499e-05
1.23153688955797e-07
-4.47600623119702e-05
-3.58417207062282e-05
-3.25011522116483e-05
-1.50508256215361e-06
-1.92070101266011e-05
-1.20276662921991e-05
-5.31381903112863e-05
-3.0752954763013e-05
-4.40526122391966e-05
-3.70899361587408e-05
-1.27042041646621e-06
-3.56927520897259e-05
-4.32545910589261e-05
-5.13677559974483e-05
-6.58180116441664e-06
-9.2983944848848e-06
-1.40311925420582e-05
-5.53906006125158e-05
-3.58694284104609e-05
-3.07865612312785e-05
-1.14682114814867e-05
-2.50141085929528e-05
-3.59456674771683e-05
-1.75293020506482e-05
-3.97752175944023e-05
-3.01659890393796e-05
-1.86453459201566e-05
-3.20629416003495e-05
-4.42146658258527e-05
-3.21529783273835e-05
-2.11834997225579e-05
-6.13462388873465e-05
-6.7291713628067e-06
-3.61480224462171e-05
-3.86502707696499e-05
-3.02309564252032e-06
-4.39775963226667e-05
-3.98693049381368e-05
-1.83437753359765e-05
-5.31450504440868e-05
-1.89372456969174e-05
-1.5188808366572e-05
-5.68396031154822e-05
-2.29836259979692e-05
-4.89635544275565e-05
-2.0973775947065e-05
-5.48046270099421e-05
-3.40936684586924e-05
-2.32454339716826e-05
-4.74051946993564e-05
-1.66621929917595e-05
-5.14417459927743e-07
-7.33151845937815e-06
-2.83038233305665e-05
-4.26013907679551e-05
-2.77165895289992e-05
-2.5205446410229e-05
-1.74568178422406e-05
2.32554621948737e-06
-2.89057368256422e-05
-4.03511978927398e-05
-2.43928449097618e-05
-5.28026455917461e-05
-1.54302357001316e-05
-1.33781212805205e-05
-4.77632214070146e-05
-1.61866482133185e-05
-1.80299096251333e-05
-2.53294913614464e-05
-1.04638701449666e-05
-4.92880821153857e-05
-1.38106484452179e-05
-1.32610543335848e-05
-3.31183770542522e-05
-4.15452460248398e-05
-3.66424530402279e-05
-2.42552313909474e-05
-1.0995095205066e-05
-2.69926254423582e-05
-4.0959515990988e-05
-4.64868230046053e-06
-2.62042556558655e-05
-4.77315036121268e-05
-6.49781133651595e-05
-4.22098812556552e-05
-1.83791555920787e-05
-3.32031496560805e-05
-2.80039135499565e-05
-3.61423998951969e-05
-4.55966863291996e-05
-4.40660715157302e-05
-1.5126490693625e-05
-1.63694604043092e-06
-1.70417945966507e-06
-2.21591757939229e-05
-2.07941657646897e-05
-1.5632929088157e-05
-2.26244067184799e-05
-1.76747883126925e-05
-3.94682210873271e-05
-2.46392373696289e-05
-6.8921915732797e-05
-5.30053663716098e-05
-3.47622956601112e-05
-1.95529267722995e-05
-1.34657517664959e-05
1.07074288914444e-05
-1.96501966565877e-05
-4.49577806566827e-05
-3.69713048331912e-05
-1.14045761971574e-05
-4.06134878790548e-05
-2.82685866866373e-05
-1.04706871270584e-05
-7.78199880587205e-06
-6.28083165016506e-05
-2.86861056675243e-05
-4.95043421526844e-05
-1.17941659600741e-05
-9.04945047946195e-06
-3.6286830508848e-05
-2.78237766785847e-07
-5.04586194832496e-05
-4.33187464511009e-05
-2.13960416766312e-06
-3.30108032133368e-05
-3.85378152375244e-05
-1.60691667568984e-05
-3.56164256842704e-05
-2.19125907582779e-05
-3.22686720628041e-05
-7.14380331653277e-05
-2.46920034954825e-05
-1.58428340224517e-05
-2.86270835943185e-05
-5.04217682362723e-05
-2.76076101351244e-05
-2.80626846489951e-05
-1.84032155102081e-05
-3.24063781906018e-05
-5.7461963305894e-05
-2.28833958652812e-05
-1.12486750498773e-06
-1.04949221961967e-05
-3.07894335447412e-05
-4.44969589310364e-05
-1.35620479592723e-05
-2.06135675163478e-05
-3.05555540548035e-05
-1.11873893095877e-05
-6.39727518152197e-05
-5.48756417625406e-05
-7.04694035738641e-06
-6.92230574557704e-05
-3.83169750498699e-05
-2.08937959208671e-06
-2.33916624406986e-05
-1.27062055777577e-05
-3.02502713335122e-05
-4.53087284348651e-05
-3.21641295868976e-05
-1.98157273822446e-05
-5.10287866591599e-05
-1.92210928618709e-05
-3.46071116834026e-05
-5.06839219519279e-05
-3.5731910320739e-05
-3.03898796253313e-06
-3.86307007082777e-05
-5.77806570923608e-05
-8.28128188413402e-05
-2.51325396172101e-05
-3.71719302589058e-05
-4.73116783355065e-05
-3.89322339861855e-05
-9.76558273976523e-06
-1.58430265500901e-05
-1.92757531245832e-05
-2.68471893887982e-05
-3.01542198746233e-05
-2.12512553659541e-05
-3.51254946725091e-05
-1.12882007073646e-05
-3.79639582170735e-05
-2.33183435493127e-05
-3.54164948310061e-05
-7.76716168977211e-06
-2.11691132553389e-05
1.42680241850456e-05
-4.45077053866897e-05
-5.76456818328095e-05
-1.84840597058942e-05
-2.67835365894179e-05
-4.97970347433913e-05
-2.46512108523912e-05
-3.72159889432062e-05
-2.53897856033588e-05
-4.27934434861604e-05
-5.21621179100712e-05
-2.96073283278737e-06
-4.12284353050514e-05
-4.04141019569757e-05
-2.54061063426675e-06
-2.83069364994865e-05
-2.80415210827572e-05
-3.20614193402092e-05
-1.62550211546818e-05
-2.74444698071187e-05
-1.25237263795239e-05
1.91075525821118e-06
-8.18987991806863e-06
-2.56140117312162e-05
-4.99974271873851e-05
-1.68088386935048e-05
-4.0896442111375e-05
-3.16231585241011e-05
-6.23674934393327e-05
-1.75463551640259e-05
-5.98059451298222e-05
-4.37803956306934e-05
6.42421758528595e-06
-1.9952341322895e-05
-1.18873177054832e-05
-5.02377348494141e-05
-3.5214379012203e-05
-3.7294087117931e-05
-6.72346609474424e-05
-2.92654234980962e-05
-1.81207835603953e-06
-3.21127641229397e-05
-4.29547030482968e-05
-3.85885869386225e-05
-2.74025840024095e-05
-1.83134576836895e-05
-5.25463680705416e-05
-3.91413908006467e-05
-2.25456106480822e-05
1.00987140433401e-05
-1.39862016012756e-05
-3.09987049030497e-05
-2.62211650768161e-05
-5.11534610104104e-05
-6.16145109674324e-05
-3.71514615448943e-05
1.50218936208279e-05
-2.84450372091231e-05
-3.80435663211869e-05
-1.79279740063614e-05
-3.71659195939469e-05
-4.47017881819692e-05
-1.21403574989793e-05
-3.3070925422043e-05
-4.46306388666494e-05
-2.7798596773575e-05
-5.22580164788156e-05
-2.70377508855517e-05
-1.52966347284394e-05
-2.26701626483837e-05
-1.77651970234975e-05
-2.49987272558897e-05
-3.92280060480375e-05
-2.87640806929909e-05
-4.46418039028853e-05
-3.62265212975705e-05
-1.09531676823147e-05
9.70740189729862e-06
5.86921066766905e-07
-1.42686123149058e-05
-3.79279974752085e-05
-1.84133681879172e-05
-5.31449848400164e-05
-4.15554086217398e-05
-2.80678768536056e-05
-2.90698843597056e-05
-2.08552832568963e-05
-2.60863441138645e-05
-3.36305508840733e-05
-2.44326205884347e-05
-1.88434971228797e-05
-2.14042508510739e-05
-5.00169132234917e-05
-4.01668493300747e-05
-3.23347035393133e-05
-1.94355700176873e-05
-2.15102430417431e-05
-2.11101284350984e-05
-2.61405182988111e-05
-1.70445317650157e-05
-4.96979927189475e-05
-5.96419261845313e-05
-3.63171851160654e-05
-5.86704565637072e-06
2.59447336648953e-06
-4.99503190512737e-05
-2.65969277001666e-05
-5.8609974840687e-05
-1.35846540844952e-05
-4.02372826163901e-05
-2.93207179690955e-05
-4.32802628111163e-05
-6.52736457714148e-07
-5.42825807579216e-05
-3.69201004345101e-05
-2.81447725835833e-05
-1.36270501277441e-05
-3.92597500893645e-06
-2.51806577410825e-05
-2.43585717774449e-05
-7.77922942981017e-06
-5.16293803032164e-05
-2.92883397731943e-05
-3.06634740123223e-05
-3.9027570830215e-05
-1.27804148978725e-05
-4.86463607148154e-05
-7.72271162004709e-06
-2.33635532477831e-05
-3.52399273133117e-05
-3.452086129535e-05
-3.79166563193699e-05
-3.29139311031617e-05
-3.10237230894401e-05
-2.78389289905631e-05
-2.3740365748837e-05
-3.32294058517701e-05
-1.15764138901767e-06
-2.47404340935849e-05
-2.41360486691962e-05
-3.06839183892256e-05
-4.39063402823989e-05
-2.55423057668828e-05
-4.56466317006025e-05
-3.74489485138363e-05
-2.70407144801647e-05
-1.10700251293866e-05
-3.09813383720005e-05
-5.29464480031781e-05
-3.62378170420586e-05
-4.84569092166916e-06
-2.40511161105212e-05
-3.66354471609422e-05
-4.92458980222029e-05
-3.40792527877816e-05
-4.01384609364269e-05
-3.64032028245675e-05
-4.6910545232632e-05
2.98479045610998e-06
-3.45886548358492e-05
-1.07518179981254e-05
3.72475983559205e-06
2.65716942973608e-06
-2.38827722661626e-05
-4.60153954412637e-05
-3.09767601784725e-05
-2.83573752357873e-05
-7.75077526730207e-06
-2.35799071252249e-05
-5.88024746385955e-06
-2.84859021184545e-05
-1.33080622480784e-05
-3.37113088440469e-05
-5.28483366377338e-05
-4.39944919374881e-05
-2.80891284956563e-05
-4.55462736272517e-05
-7.76258364037808e-06
-1.75819650272321e-05
-3.46810536900239e-05
-5.54954188166093e-05
-3.6089360222831e-05
-2.41714228726546e-05
-2.05368160733345e-05
-2.09755577262682e-05
-6.90796948138931e-06
-1.89845386660064e-05
-1.2807954212769e-05
-3.65536531243503e-05
-1.47136984970608e-05
-2.86981526696171e-05
-1.85862758118693e-05
-2.84019526180262e-05
-5.26807982681285e-05
-2.66159695001341e-06
-3.37865709281209e-05
-5.14561057683162e-05
-5.05891808347513e-05
-1.24341664891824e-05
-3.12343285387234e-05
-2.22481364936339e-05
-3.2314281394343e-05
-5.29506018127517e-05
-3.88489133316904e-05
-6.37185054427089e-05
-2.87969351485278e-05
-2.10215572771874e-05
-3.8702096743577e-05
-4.56944827352036e-05
-7.80921240097066e-06
-6.6924765180589e-05
-1.80027887718508e-05
-6.72160415367704e-06
-3.04773836054906e-05
-2.11778455609476e-05
-4.60608625746678e-05
-1.81127707349892e-05
-1.80818702997357e-05
-3.95083637543503e-05
9.37593795626537e-06
-3.22397957960696e-05
-2.83955960753971e-05
5.26663451750854e-06
-2.81655323804667e-05
-4.10695860377567e-05
-3.2582129836418e-05
-5.92230364907379e-05
-2.81087238755581e-05
-2.23307186300886e-05
-5.01091575301325e-05
-3.82664333827721e-05
-1.75588531760425e-05
-2.98189397157472e-05
-6.25534992085176e-05
-3.2828211594948e-05
-3.60060941934361e-05
-4.40954216844736e-05
-4.14369206154052e-05
-3.03354010531152e-05
-3.17669659696371e-05
-2.7371221681417e-05
-3.50336924105525e-05
-3.34720635583149e-05
-9.10126533654182e-06
-5.82666858898827e-05
-5.31824873171026e-05
-2.55532497565477e-05
-4.0970937099785e-05
-5.25385206636931e-05
-3.67882103895293e-05
-6.57697245142617e-06
1.12803609047213e-05
-2.60849435487811e-05
-1.64966189181362e-05
-3.12254042326782e-05
-3.64190851552423e-05
-4.0129991780596e-05
-4.82410671979808e-05
-4.26245677149493e-05
-3.95767909679862e-05
-3.89960016740139e-05
-3.42494776750642e-05
-5.85330092281524e-05
-4.40995562319016e-05
-5.06655525872119e-05
-2.3228643513746e-05
-2.22317514485072e-05
-1.51537131110222e-05
-4.46938706752125e-05
-1.70520648808052e-05
-2.26366414406793e-05
-3.52951275769325e-05
-4.48061205631727e-05
-5.53335659259354e-05
-2.0022833388829e-05
-3.97474317794559e-05
-2.59976091703288e-05
-4.59728187459289e-05
-2.49793873454618e-05
-4.00195648256484e-05
-3.5516836998268e-05
-2.63653033053323e-05
-1.11617763910004e-05
-1.51711377725614e-05
-4.48136484936838e-05
-4.14654573319425e-05
-4.3772451683126e-05
-3.19950156159384e-05
-5.33862584123487e-05
-1.51371679038571e-05
-2.57568335609878e-05
-9.03806954213045e-06
-1.91862881683571e-05
-2.19203052036604e-05
-5.67506559500539e-05
-3.32672525609206e-05
-5.12533127587164e-05
-5.73952824928395e-05
3.88142983361294e-06
-1.58406091715575e-05
-2.83935216496976e-05
-2.08324088766697e-05
-4.2224072956619e-05
-2.12964556568805e-05
-3.13529580432866e-05
-2.4873062256059e-05
-1.77944776594452e-05
-2.36610873302162e-05
-3.03881957942615e-05
-3.24278551016316e-05
-1.11476424351212e-05
-2.45488767139137e-05
-4.51021363478079e-05
-2.7644518644609e-05
-3.16327115942471e-05
-2.27087302942229e-05
-3.52822222018529e-05
-2.82907657938386e-05
-1.45166366967456e-05
-2.1406645819249e-05
-1.32245291860962e-05
1.0458225402952e-06
-2.26383802065639e-05
-1.08830228412685e-05
-3.43124432262133e-05
-3.45217595167135e-05
-2.47434308029648e-05
-2.40684733601052e-05
-4.32447026524209e-05
-4.9807533689047e-05
2.69137412184359e-05
-3.14771133167107e-05
-8.12058029291904e-06
-6.77751293344426e-06
-2.974795912346e-05
1.50695530664669e-05
-4.65831404281038e-05
-4.84254140669463e-05
-1.99728019402969e-05
-3.1262734340476e-05
-3.95644627887414e-05
-3.43584169399986e-05
-1.57117846517589e-05
-3.30425439099267e-05
-3.78747604952744e-05
-1.68991819256325e-07
-4.50209038937298e-05
-1.55881552631879e-05
-1.34870043885089e-05
-8.00629207734288e-06
-2.69476005081566e-05
-5.52104893452781e-05
-4.89348630658178e-05
-5.42336937610626e-05
-2.21005017233704e-05
-2.24057998288197e-05
-3.95819552733218e-05
-2.98370848178082e-05
-5.93559558333984e-05
-3.52263397724782e-05
-2.09679836762842e-05
-4.22665197852479e-05
-2.58648226361289e-05
-4.08572820055666e-05
-8.89469885897968e-06
-8.211369265747e-06
-1.04455512200984e-05
-4.98955763111955e-05
-2.79382766212018e-05
-2.55215893832149e-05
-1.91263368387644e-05
-2.33013409543585e-05
-9.70982802083077e-06
-2.39499440815524e-05
-3.42248160311011e-05
-4.45017940521844e-05
-3.10454045921901e-05
2.80599819754209e-06
-2.83288091359344e-05
-4.76722471622506e-05
-2.66824285241035e-05
-2.36512949039033e-05
-3.50203902237314e-05
-3.56352581294788e-05
-5.96144539994316e-05
-1.40421075463441e-05
-1.9722314044687e-05
-2.41039149915924e-05
-4.08034703322076e-05
-2.85782024814122e-05
-3.89052783699e-05
-2.9387057038098e-05
-5.67147449207124e-05
-3.73891110909718e-05
-3.67161639412514e-05
-2.50299651143621e-05
-2.60059284297046e-05
-3.17395334302477e-05
-4.92528564925844e-05
-2.03352540928256e-05
-7.89929743807548e-06
-4.64081422932172e-05
-4.65472203287067e-05
-7.35142467738957e-06
-3.90541507921379e-05
-1.96354735560913e-05
-4.4480891230741e-05
-1.00677401578519e-06
-2.226549558372e-05
-3.07267035345599e-05
-3.30806362908792e-05
-5.98309254644623e-05
-4.79652852559014e-05
-2.39402008021973e-05
-6.74015641721262e-06
-4.12639488446553e-05
-3.05412162498783e-05
-9.4156655470071e-07
-2.89217775018273e-05
-1.7604385270844e-05
-1.13972483999891e-05
8.48130202207396e-07
-1.67421104472901e-05
-2.88881907704562e-05
-1.57832199801518e-05
-4.49604845789543e-05
-9.14071351235739e-06
-1.35098549474512e-05
-4.74128708277669e-05
-2.04020602103713e-05
-3.91905693548058e-05
-2.12011826430508e-05
-2.47889770786628e-05
-3.42383011109764e-05
3.56377071168089e-06
-2.07466261035817e-05
-1.53637207276461e-05
-1.28233763838937e-05
7.10195631652706e-06
-6.34698509030829e-05
-3.30545940805189e-05
-2.72558307435162e-05
-3.52481845670642e-05
-5.88717865698762e-05
-2.27815439078076e-05
-6.21351569635145e-05
-2.96308654944503e-05
-1.58813675064106e-05
-3.43612134965127e-05
-2.77941555151957e-05
-3.16679968938837e-05
-2.47803280975825e-05
-6.639412372304e-05
-1.28153850678878e-05
-5.87300027832849e-05
1.16950295985356e-06
-3.14953076918259e-05
-3.3059973844986e-05
-1.4371231673234e-05
-1.06515691212658e-05
-6.37937502087999e-05
-3.56239994129681e-05
-3.76567242783141e-05
-4.78150748343971e-05
-1.3868212454722e-05
-3.81870315863534e-06
-2.46047674358096e-05
-3.63465335498237e-05
-2.62927607533248e-05
-3.12747669891078e-05
-1.57660422869159e-05
-1.86566682695882e-05
-4.73321936678318e-05
1.3621316109175e-05
-6.44646060922946e-06
9.63715122067436e-07
9.64869733493035e-06
-2.68335928601117e-05
-4.50809944172215e-05
-2.49696988491992e-05
-3.02218643571362e-05
-3.28028387240508e-05
-2.03224323745409e-05
-3.34216334735537e-05
-4.72851799510468e-05
-5.3603777295895e-05
-5.52522313188086e-05
-3.01882164497841e-05
-2.3060643522284e-05
-2.79248379522627e-05
-7.71091795983472e-06
-2.11997761190745e-05
-3.54543697933058e-05
-2.00404354005381e-05
-3.86570230128724e-05
-3.0622085622899e-05
-3.58131108582949e-05
-4.24806692317564e-05
-1.85213811750275e-05
-2.83268645450527e-05
-5.23560613923645e-05
-4.73111679790615e-05
-5.93651424662264e-06
-3.32038452075046e-05
-5.23965709280692e-05
-2.87871064635535e-05
-3.40956629568042e-05
-3.98971886079165e-07
-4.74162259020824e-05
-7.66134801270628e-05
-1.57266196824033e-05
-2.91677384121562e-05
-4.71139706614933e-05
-3.69941774885169e-05
-3.57092239948087e-05
-4.69473846700117e-05
-2.74820539415276e-05
1.07161657527372e-05
-3.37973169616119e-05
-2.52500776377293e-05
-4.19757109681173e-05
-5.64539948353737e-05
-5.8803163275582e-05
-5.12714026302813e-05
-3.80423950406165e-05
-3.54162079653194e-05
-4.75844474465292e-05
-3.89938814947365e-05
-3.32279448958611e-05
1.98851467155256e-05
-1.96919432352971e-05
-3.78480717555169e-05
-1.37536207181464e-05
-2.3781529363924e-05
-3.93792765444548e-05
-4.88271399292731e-05
-3.67430319156539e-05
-1.24952932708752e-05
-8.35956494071596e-06
-1.99933483287693e-05
5.58445244138771e-06
-1.75483781689881e-05
-2.40259196264012e-05
-4.21343850759699e-05
-4.57211848358274e-05
-3.07163586227692e-05
-5.61314747233586e-05
-4.13649431940368e-05
-4.32439104413172e-05
-2.29060918826446e-05
-2.38673849160218e-05
-6.23454638270402e-06
-3.53534217492833e-05
-2.40825307128309e-05
-3.08501845618255e-05
-5.89255319027222e-05
-1.66347478150823e-05
-3.50270091931453e-05
-1.75686989579015e-06
-3.24592976227285e-05
-4.18221347702841e-05
-1.70870819786266e-05
-4.41099963686167e-05
-1.08919338735889e-05
-3.15250687724928e-05
-4.2273127005255e-05
1.25227073913499e-06
-4.58791161932437e-05
-3.47745952924516e-05
-1.54140427284106e-05
-2.94808473900225e-05
-4.4576588688219e-05
-3.60374476428589e-05
-2.34259028643218e-06
-1.68409662516642e-05
-6.04121751423384e-05
-1.60883671805009e-05
-2.30800613333818e-05
-1.21205054598918e-05
-2.21745692996007e-05
-1.09203310331727e-05
-3.45616613620506e-05
-2.33440928397761e-05
-4.43775782739237e-05
-2.51136510116076e-05
-7.39584616975774e-05
8.59265017853711e-07
-1.19961231883662e-05
-4.54739917494552e-05
-1.85164739320456e-05
-5.8295178070642e-06
-3.28637652567255e-05
-1.68129591770436e-05
-6.06890353942367e-05
-5.0734665490857e-05
-3.56860392168327e-05
-3.24514317338254e-05
-3.19704282216635e-05
-5.00559237854436e-05
-2.28496421615015e-05
-4.23588664060772e-05
-5.73532980968693e-05
-3.3395827582464e-05
-5.46505324752548e-06
-4.89248159376806e-05
-4.72156239367091e-05
-3.27846914719385e-05
-2.50141198069929e-05
-7.67366474304636e-07
-1.22258782366128e-05
-3.12031778967727e-05
-2.02187127622124e-06
-2.97253694678314e-05
-3.83855141355779e-05
-5.07285380601998e-05
-3.19112567760766e-05
-2.18834095265787e-05
-1.70088372135594e-05
-3.79687016379667e-05
-1.92570492518013e-05
-2.11505679090637e-05
-3.36006624752953e-05
-3.01125276898247e-05
-2.20401058150495e-05
-1.49105036990461e-05
-1.55445015866375e-05
-4.4377498925613e-05
-3.6530094175499e-05
-6.76087796826051e-05
-1.46188422312234e-05
-7.14000344256165e-06
-3.98266382981008e-05
-2.02238724638085e-05
-4.72910571589954e-05
-2.03793064779512e-05
-4.49510174010852e-05
-2.08777650603062e-05
-9.51725383871292e-06
-2.08540337208576e-05
-4.8558641287055e-05
-1.64803804042383e-05
-2.53413157371708e-05
-4.47417559653573e-05
-1.31398292754543e-05
-3.3433773087528e-05
-4.6006165647852e-05
-4.65130185364677e-05
-1.12864690968358e-05
-2.78350501651773e-05
5.86095530354475e-06
-4.91101650130599e-06
-5.02449750560934e-05
-1.1301578572303e-05
-4.34737190172019e-05
-2.08462688883286e-05
-1.11648453660039e-05
-1.34380541246979e-05
-3.72659891762066e-05
-1.89825367481556e-05
-4.47483977303776e-05
-1.60174697612875e-05
-2.39579612237731e-05
-7.99560021142269e-06
-1.63308197657056e-05
-5.0053602556035e-05
-1.89092553093866e-05
-2.00773692981025e-05
-1.85407767892159e-05
-4.03702102192766e-05
-6.11356584728475e-05
-4.36999293610543e-05
-2.17100727359242e-05
4.8758252490373e-06
-8.87976771567792e-06
-5.03432114058267e-05
-1.36642362367909e-05
-2.00074648617546e-05
-4.62785411122916e-05
-6.89250691186603e-06
-3.10135978877537e-05
-3.13009698587819e-05
-1.6119006228803e-05
-1.50953289593804e-05
-4.20493454676153e-05
-3.91007798961675e-05
-3.54188928435798e-05
-3.91838179756794e-05
-4.44725132723555e-05
-1.7115739629982e-05
-2.97989338642104e-05
-3.99109278388473e-05
-3.31790394481448e-05
-3.67921682153974e-05
-3.18346823327503e-05
-4.27006326393173e-05
-2.73349786506859e-05
-3.42646217210541e-05
-3.43583611051327e-05
-9.36607971930533e-06
1.35166450604518e-05
-5.27454558537092e-05
-1.38311959056934e-05
-1.66029770591229e-05
-2.03025500355853e-08
-8.767059332119e-06
-2.32234677522452e-05
-3.67662732961714e-05
-4.61327182832258e-05
-3.78766291746472e-05
-1.11962568066778e-05
-1.35521899652922e-05
-1.8282729939905e-05
-5.44629675892403e-05
-2.95995113948026e-05
-1.26369101743835e-05
-1.94622815330475e-05
-3.16007255588536e-05
5.48932762618744e-06
-2.43216901839434e-05
-4.62732726563784e-05
-3.07093927464169e-05
-1.61003511689309e-05
-4.42877746621273e-05
-3.28689755798499e-05
-2.69990815837735e-05
-6.93134820358536e-05
-4.24672051875132e-05
-1.10267190802132e-05
-2.00737019540404e-05
1.85110878928655e-06
-3.62623779157101e-05
-1.87808432562227e-05
-4.17396950827345e-05
-2.03387587686356e-05
-7.32713826773542e-06
-2.52592689922737e-05
-1.13031137582725e-05
-2.30467996438972e-05
-4.03853331644303e-05
-2.21301918155743e-05
-1.92437102789802e-05
-2.11159920026402e-05
-1.9212476587946e-05
-4.31169766940253e-05
-4.28693772032746e-05
-1.96767513845989e-05
1.27808032755012e-05
-2.75335873022913e-05
-1.46107149983311e-05
-1.60587605172138e-05
-2.24000870916024e-06
-2.62649083282491e-05
-1.88703355176226e-05
-1.37631147560601e-05
-3.02097576424899e-05
-7.74911534565432e-06
-1.13344625565372e-05
-1.25236880257572e-05
-2.04658066194413e-05
-4.44591297301641e-05
-2.39242166732447e-05
-8.5942271327269e-06
-2.60068630786043e-05
-2.15568938531037e-06
-5.01145146538767e-05
-3.48365326599786e-06
-1.28899441978646e-05
-5.19992587173289e-05
-1.24442280315833e-06
-7.21148553383002e-06
-2.61544846160267e-05
-1.28421648686006e-05
-2.32071692869379e-05
-1.44364732388567e-05
-3.85980336187802e-05
-1.79782323833176e-05
-2.86386164078431e-05
-4.74638291054541e-05
-4.83243637357325e-06
-3.04283950387885e-05
-5.68204130679109e-05
-2.00972131329105e-05
-2.44290056311994e-05
-3.82999227024912e-05
-2.51384717818656e-05
-2.99427486593469e-05
-3.78360039388623e-06
-3.10774886855811e-05
-8.08437770323331e-06
-2.72770889730599e-05
-2.59541221774682e-05
-3.69664969732288e-05
-2.37276005985495e-05
-2.32170396039723e-05
-4.07798722234782e-05
-4.20656430919305e-05
-2.30496099450696e-05
-2.43810210499892e-05
-5.31913869021915e-05
-3.87783996463734e-05
-4.32181545868633e-05
-2.22554493613205e-05
-2.84313667303067e-05
-1.5530634575632e-05
-1.56885298558111e-05
-4.09011771703223e-05
-4.39692076738836e-05
-3.18129678224587e-05
-5.9045288031129e-05
-4.70149997966986e-05
-2.35012231594926e-05
-2.98373791087468e-05
-2.63927970408272e-05
-1.94184201366312e-06
-1.76419314388938e-05
-2.05984165457662e-05
-4.834240979074e-05
-3.16025292718909e-05
-3.61054526527752e-05
-1.51192511354332e-05
-2.05956011365798e-05
-2.36566385760851e-05
-1.51642818356821e-05
-3.78662224314463e-05
-5.25143361186584e-05
-1.84954891053614e-05
-4.6206603782315e-05
-2.37473829743523e-05
2.08661836897001e-06
-3.77472147201723e-05
-4.87298776706593e-05
-2.292059953212e-05
-1.27636366922425e-05
-2.80848791046397e-05
-4.53590942483786e-05
-1.04580187939187e-05
-4.5758807111951e-05
-2.67437162864912e-05
-2.91712952459587e-05
-1.41066215795842e-05
-3.75252671130462e-06
-4.59928564090568e-05
-4.43125647967968e-05
-3.86467801796322e-05
-1.23348477929792e-05
-5.65889074963574e-06
-1.65489393803756e-05
-3.00780257174732e-05
-3.1850678287047e-05
-1.63328629452848e-06
-2.94581780475846e-05
-1.37350087564599e-05
-1.30144611751994e-05
-1.20681902399887e-05
-6.80983785122724e-06
-5.97017017334861e-05
-6.94117211815188e-05
-5.01230383123193e-05
-1.38534268695069e-05
-2.43989704409188e-05
-5.54279957907482e-05
-1.65880407266927e-05
-1.92009674071211e-05
-6.17246665781867e-05
-4.64377965935535e-05
-3.68279460347781e-05
-3.81825361830545e-05
-5.60497883054971e-05
-3.18366279419723e-05
-3.30405306711395e-05
-3.55727187460152e-05
-2.05870222550991e-05
-1.24402087065667e-05
-3.28259636596969e-05
-5.14911088295978e-05
-3.81520907965614e-05
-7.93534717160957e-06
-1.13704438764598e-05
-1.50409647197277e-05
-3.20484042277546e-05
-4.01319053509923e-05
-8.96358960699006e-06
-1.29238205960067e-05
-6.42149463467561e-05
-4.37347251442273e-05
-3.96294979030948e-05
-3.84528295990977e-05
-5.42427635139352e-05
-4.43885785545099e-05
-2.47316683138365e-05
-3.88960904988085e-05
-1.51582840128076e-05
-2.24900064898002e-05
-4.87168149136908e-05
-5.13832787882427e-05
-3.79107615222776e-05
-4.73682796394347e-05
-2.1461814549545e-05
-3.75943163257142e-05
-3.80185555894335e-05
-3.68462694662786e-05
-2.20879486524566e-05
-1.39138405849243e-05
-6.62029985536431e-05
-2.17462619302972e-05
-5.25044860469155e-05
-2.81878542683502e-05
-1.67566564932719e-05
-2.44895847332313e-05
-1.97200792534115e-05
-3.09457537437288e-05
-5.35213790900733e-05
-4.18602111319079e-06
-3.60047485323688e-05
-2.52721588435754e-05
-3.84892433835279e-05
-3.69933070296181e-05
-4.24038963579047e-05
-1.84147042369442e-05
-1.11810631652892e-05
-4.52884668017636e-05
-2.23042891554236e-05
-1.15850013182206e-05
-2.71894567958694e-06
-2.97731705695083e-05
-6.72907698794434e-06
-3.21390279419703e-05
-8.27792545314764e-07
-2.53330390117714e-05
-3.30208245794094e-05
-2.26332513764385e-05
-1.32742333000677e-05
-1.96264003790335e-05
-2.9280395630363e-05
-1.6090463725891e-06
-1.30485237765951e-05
-2.78213347402401e-05
-2.29717474112231e-05
-1.11556744050561e-05
-1.08889424615412e-07
-4.81339225015498e-05
-4.07328778037578e-05
-2.2193817539343e-05
-1.22515969243348e-05
-3.8123293362217e-05
-2.31899319473111e-05
-2.57642996530587e-05
-4.2030198334841e-05
-3.35086768703924e-05
-3.5005116760314e-05
-5.40424897427494e-05
-4.54272351850074e-05
-6.84557101480781e-05
-3.42421403336587e-05
-1.6940609631729e-05
-4.75895403043387e-05
-2.27845679549894e-05
-2.13735207908833e-05
-2.78225981099576e-05
-3.54528986445049e-05
-3.18928290832815e-05
-4.67922800275281e-05
-4.8751388103386e-05
-5.58246063765476e-05
-2.24034412534364e-05
-3.24875772864057e-05
-4.66637863168404e-06
-1.30030381317094e-05
-2.9116265682484e-05
-3.26071556301944e-05
-4.75244617855281e-05
-2.39070704993226e-05
-1.01412280823058e-05
-2.78313986652642e-05
-3.67549320727031e-05
-4.78002633982364e-05
-4.46222846877543e-06
-3.1989960495418e-05
-4.01466199551695e-05
-2.99456675284285e-05
-4.18147669075818e-05
-2.20238239730663e-05
-1.78578217360509e-05
-3.83372687402236e-05
-4.43175864791399e-05
-1.9787463402779e-05
-3.4010128728072e-05
-3.21351795376216e-05
-2.88939415797353e-05
-4.51622732447553e-05
-2.0762435504913e-05
-6.20283735820473e-06
-1.57089594574422e-05
3.35241819619873e-06
-1.58716803689761e-05
-8.50594754730649e-06
-2.46713812097822e-05
-3.27783281995876e-05
-1.87348391008818e-05
-4.00710386895079e-05
-2.03893844311803e-05
-4.68067611905106e-05
-4.81946041813876e-05
-8.4082949380576e-06
-2.46082908399995e-05
-3.78224119425841e-05
-2.59410628262668e-05
-2.18686114945638e-05
-2.51661438434963e-05
-1.56878182480225e-05
-6.28424546737341e-05
-1.05147284905477e-05
-4.1577815513938e-07
-4.18138037505565e-05
-1.33167316924674e-05
-2.8528479863375e-05
-2.98477517739192e-05
-2.55347417492242e-05
-5.94013563732587e-05
-2.27735933607372e-05
-3.09045432942707e-05
-7.99207061555553e-06
-4.73369037047537e-05
-2.88289778993353e-05
-2.24225225125477e-05
-3.77010885469507e-05
1.02866265166138e-05
-2.30577274444401e-05
-3.42447550487482e-05
-3.17912415895154e-05
-3.6854892725208e-05
-3.1131891335262e-05
-1.75360088307895e-05
-1.54860440826409e-05
-2.21013189436716e-05
-3.20502877246361e-05
-4.54369120351999e-05
-4.51160461242404e-05
-5.9833991239923e-05
-1.0462219778384e-05
-2.66313116015336e-05
-3.47425350746e-05
-5.01451584647318e-05
-1.80031840449952e-05
-4.27771013362703e-05
-1.02234786896622e-05
-3.31134046085928e-06
-2.95207988558702e-05
-1.98894376825599e-05
-5.06541488414122e-05
-7.77436902029059e-06
-4.80426621300355e-05
-4.1469840564469e-05
-2.72341595653847e-05
-2.65498308100966e-05
-5.25361666339891e-05
-2.35417967809871e-05
-4.69077703644285e-05
-4.10682196231393e-05
-2.23794766907107e-05
-2.66369640552549e-05
-3.14876932827357e-05
-4.32674049281729e-05
-2.10224128230604e-05
-1.16363914554452e-05
-4.75558531555323e-05
-4.09784489514228e-05
-3.30308840361481e-05
-6.51753049191778e-05
-9.85563626239618e-06
-1.70956517102289e-05
-3.03876300487246e-05
-3.76161842221525e-05
-4.46661602289204e-06
-4.11599535369114e-05
-3.69769439649445e-05
-4.51873311782829e-05
-1.47969836371256e-05
-2.39913011886464e-05
-4.2077516511465e-06
-2.03044228667672e-05
-1.34571377855045e-05
-2.82032182477139e-05
-5.66860765089846e-05
-3.86672782581822e-05
4.45503410995419e-06
-2.00516675502087e-05
-1.23405171419143e-05
-4.84000158367901e-05
-2.4189740533384e-05
-2.46564766632958e-05
-1.51173842945583e-05
-1.17733445238978e-05
-4.50281561307996e-05
-2.65320912903729e-05
-6.86795011081145e-05
1.02108958505313e-06
-2.52947024562797e-05
-3.78674746423607e-05
-3.20765203052108e-05
1.5155239733524e-05
-2.80029750710436e-05
-2.5778012464545e-05
-1.5096860348277e-05
-6.46194443909989e-05
-9.70009245847819e-06
-2.28507653738847e-05
-3.15009671028677e-05
-1.93178026250784e-05
-3.13381558646085e-05
-1.07405290610265e-05
-2.1511207699913e-05
-2.56601106273212e-05
-1.80063605198818e-05
-3.04372137358536e-05
-5.73405220266084e-05
-4.03080499849197e-05
2.85486111866819e-06
-2.5696919692222e-05
-3.56042165148924e-05
-1.2812360574138e-05
-1.83514268295313e-05
-2.50545644078062e-05
-2.82182697854748e-05
-1.45317389719082e-05
-1.05061769870223e-05
-6.96490587221994e-05
-3.82391414133013e-05
-1.03609976421163e-05
-1.33875023405999e-05
-4.53565964050394e-05
-2.30832603954595e-05
-5.4040463506368e-05
-1.32275551610941e-05
-5.05619328334647e-05
-6.16312409256002e-05
-3.95150284666378e-05
1.46918416611132e-05
-6.27899758935702e-06
-2.52326138990593e-05
-2.31837568712954e-05
4.0743238147077e-06
-3.76140246467398e-05
1.29679997319584e-05
-7.8238820170277e-05
-3.87873568565313e-05
-5.27178249582599e-06
-2.31704743606277e-05
-2.9171679304309e-05
-5.45570989375882e-05
-2.22715533587248e-05
3.5196560391561e-06
-3.06431430772144e-05
-3.00610439881748e-05
-2.73721341145582e-05
-3.00254759970972e-05
-3.5213211596569e-05
-8.26453707206934e-06
-3.71053687027209e-05
-5.17876598866886e-05
-3.67306035406667e-05
-3.93451151745877e-05
-8.87923006214737e-07
-2.30965530969751e-05
-2.39764437151764e-05
-3.0423622705884e-05
-2.63753174297519e-05
-6.50947714785929e-06
-2.01658204357726e-05
-3.00401320805814e-05
-2.57505152969116e-05
8.87364037148347e-07
-2.81459084848746e-05
-1.95402216183878e-05
-3.36142131601084e-05
-3.97983185849969e-05
-2.09716655132204e-05
-5.22469827386833e-05
-2.98609592604379e-05
-5.58141566899148e-05
-2.68148117310648e-05
-3.29619525177375e-05
-5.02540995194752e-05
-4.87846967051752e-05
1.23662805243634e-06
-4.78829771916253e-05
-5.82741030894088e-05
-1.47582716876411e-05
-8.15584351123711e-06
-2.05737212193752e-07
-4.59554687214957e-05
-2.66518881563552e-05
-4.88085351480356e-05
-5.97720727714295e-05
-3.57977408954247e-05
-3.82325669436753e-05
-5.38298547793472e-05
-3.68761403651029e-05
-5.41399665255954e-05
-3.68961268960927e-05
-5.88260695051065e-05
-6.28168716168571e-05
-5.1212411043991e-05
-5.53566990165722e-05
-3.74708892618617e-05
-3.23775394663794e-06
-1.20505571014832e-05
-3.15168078589773e-05
-1.27968737116703e-05
-2.62965308530382e-05
-4.7891891154354e-05
-6.127086745578e-06
-9.78439100249436e-06
-3.65538497929304e-05
-6.34422808134288e-05
-9.66779881887891e-06
-4.03270787662837e-05
-3.6690702951764e-05
-5.65828903671584e-05
-2.9390245282682e-05
-4.55215781652599e-05
-1.87787082005212e-05
-1.00987915787945e-05
-4.01873497909061e-05
-7.09578037715661e-05
-9.84561568928298e-06
-2.92979310119258e-05
-4.93441360938599e-05
-4.95195630545872e-07
-4.71872633141939e-05
-5.13092723012334e-05
-2.55788560718931e-05
-2.29520642853786e-05
-3.80852961990338e-05
-3.35800231523458e-05
-3.78702141294293e-05
-1.13579471757858e-05
-4.51953638750945e-05
-2.70809764176169e-05
-1.54716979324177e-05
-4.63906815935466e-05
-3.15303829739883e-05
-1.20003355045207e-05
-7.52497179669184e-05
-3.9270986410168e-05
-5.29224168467644e-05
-3.35537837796096e-06
-4.13115500179788e-05
-5.33663837811166e-05
-1.98045023580956e-05
-3.15035709963865e-05
-3.32382227773692e-05
-1.73238556995405e-05
-2.58558482801677e-05
-1.72220803140597e-05
-3.97093586757085e-06
-2.72584391559435e-05
-2.76817965424279e-05
-2.95028981566412e-05
-4.38264838498956e-05
-3.00033903133418e-05
-3.82160218261362e-05
-4.64817296473739e-05
-4.53007731415215e-05
-2.19030571766599e-05
-1.35797050899234e-05
-1.69727389545283e-05
-4.60645088253786e-05
-2.91814019419635e-05
-4.31910096646054e-06
-2.84161686753153e-05
3.15629423418026e-06
-2.98684430395543e-05
-3.02477193830585e-05
-4.25298163911165e-05
-2.56883619107204e-06
-4.3683586208318e-05
-5.38886140483794e-05
-1.18203652033134e-05
-4.0421007809029e-05
-4.6020935285376e-05
-3.64134029688695e-05
-1.00351720271579e-05
1.988150414065e-06
-4.72269204859924e-05
-2.8899148165172e-05
-1.22817269670046e-05
-3.40438501389864e-05
-2.19273745832216e-05
-3.27044478613084e-05
2.78892017618278e-06
-3.66318103343883e-05
-2.56937352058468e-05
-2.70578515481774e-05
-3.02443214299803e-05
-2.88192873976594e-05
-4.41831316890466e-05
-1.11121079291336e-05
-1.32894308813015e-05
-1.9470728193125e-05
-2.81391001753607e-05
-1.83080336798924e-05
-3.38169062639031e-05
-3.37868988211583e-05
-6.29635786705778e-05
-2.64992795468477e-05
-3.15449177093515e-05
-1.91758563134858e-05
-2.52106438004648e-05
-5.49673822493734e-05
-2.76973649177231e-05
-3.08429275383935e-05
-8.09889542381234e-06
-9.90176547212913e-06
-5.84751792679563e-05
-1.84662647929438e-05
-2.7451167430937e-05
-2.28227527209543e-05
-2.64054440702681e-05
-2.34041802375646e-05
-3.6039582831404e-05
-4.49336160883827e-05
-6.4531437263429e-05
-5.01930976452415e-05
-4.03617566146776e-05
-2.13977139214705e-05
-8.04302362151868e-07
-3.33833606501947e-05
-3.40474728515638e-05
-1.71929648153329e-05
-2.42901025396822e-05
-3.42268790622004e-05
-4.03764423894966e-05
-3.23385784910063e-05
-3.60639065419993e-05
-3.43192092965452e-05
-1.33809785475575e-05
-1.63132915473442e-05
-3.8569727553058e-05
-4.8006850632449e-05
2.9915126824095e-07
-2.62380176754811e-05
-4.43812314525961e-05
-1.47337461259002e-05
-2.69746496957659e-05
-2.1868089771831e-05
-2.45015767612351e-05
-1.98041490705494e-05
-2.02725223179723e-05
-6.30891226944493e-05
-4.19122905829275e-05
-4.46973196071791e-05
-5.35875628236192e-05
-3.75038808749933e-05
-5.43476240402156e-06
-3.98689992820112e-05
-2.79382847943272e-05
-4.09531753067045e-05
-2.99286365857981e-05
-2.49134047267294e-05
-4.07497607074072e-05
-7.51792435226855e-06
-2.17621722404808e-05
3.94192090724963e-06
-1.9883674397327e-05
-2.99160440007644e-05
-4.90811853463532e-05
-9.65577249919143e-06
-2.00442051480897e-05
-3.10693083514984e-05
-1.81911978783221e-05
-2.9238790664898e-05
-2.19606493668467e-05
1.3511002582771e-05
-2.08025400435061e-05
-5.23939013428345e-05
-2.53837659375047e-05
-1.7963563156479e-05
-2.44688395713655e-05
-5.01843020689517e-05
-1.95951643948471e-05
-1.69988602369229e-05
-4.17413455298162e-05
-2.83282950715896e-05
5.89873990244384e-06
-1.35087188111293e-05
-2.56763957287616e-05
-2.24685044412787e-05
-1.85665359977077e-05
-4.63304911918322e-05
-2.72524274029589e-05
-2.61710082354616e-05
-3.89141676976919e-05
-4.54274077331035e-05
-2.13355636132256e-05
6.92999837617466e-06
-3.36991174167345e-05
-4.51581080499017e-05
-1.15199820566792e-05
-2.13715408686794e-05
-2.81949090056106e-05
-2.03879610667199e-05
-3.29158543660233e-05
-5.43389168239499e-05
-2.68132421599013e-05
-1.88496945461015e-05
-2.46914030022947e-05
-5.18529630198781e-05
-2.86202171634295e-05
-2.41396495541743e-05
-6.41997680050737e-06
-7.09147426916901e-06
1.37310516520312e-05
-4.19378000173851e-05
-3.12948762595617e-05
-3.68423574103733e-05
-1.61742026509975e-05
-3.20327613528044e-06
-2.83676226177475e-05
-3.01242023992139e-05
-3.4896686790976e-05
-4.00795359842784e-05
-5.22543458442693e-05
-3.07473415588864e-05
-3.96356542082777e-05
-3.40534715662513e-05
-1.75220264977065e-05
-1.49668427581817e-05
-1.95911832283423e-05
-1.36128132850143e-05
-3.1203933028087e-06
-6.70263287412986e-05
-1.34760547148947e-05
-5.56814246808184e-06
-4.04698148316473e-05
-4.47039954474707e-05
-2.98635875602091e-05
-2.72605927198419e-05
-7.2000491951104e-06
-2.50350856438344e-07
-5.40373669778921e-05
-9.88559828799421e-06
-1.38433754527381e-05
-3.82079818794966e-05
-3.43551209815381e-05
-2.99398277285542e-05
-2.46156135410931e-05
-2.03752306226224e-05
-2.74271492506037e-05
-2.83384200986842e-05
-4.50413751797778e-05
-5.72203640603742e-05
-3.42032875855593e-05
-1.9826952460711e-05
-5.1375385407185e-05
-3.64201722546543e-05
-3.5500074410054e-06
-5.07411656735588e-05
-1.72613256296988e-05
-5.37564808306143e-05
-2.36002991533789e-05
-4.59626184605989e-05
-4.05084613196404e-05
-6.08682956800011e-05
-2.4479839487913e-05
-1.38328951819526e-05
-1.9745575125113e-05
-4.49163123344107e-05
-1.89310001505749e-05
-6.26979092211937e-06
1.37106284363647e-05
-4.94183985431472e-06
-5.8756414739159e-05
-4.02198142515528e-05
-5.20032758833101e-05
-1.34430613381296e-05
2.16799868572837e-06
-2.0713591017407e-05
-4.23549923646798e-05
-5.05974881330732e-05
-6.38368575774112e-05
-2.95889512175848e-05
-3.19279530589357e-05
-3.8262589145297e-05
-3.92098970531814e-05
4.94802000068069e-06
-5.53844536182799e-05
-4.07724949944965e-05
-4.12885650808111e-06
-5.75246683187143e-05
-1.06274488801082e-05
-4.22124469211831e-05
-4.0574536106744e-05
-2.30372980762515e-05
-1.8878354497961e-05
-3.02671839325395e-05
-9.57264147848632e-06
-3.73097872624205e-05
2.22963181987489e-05
-1.75823593063564e-05
-1.85170153121798e-05
-1.78289197343604e-05
-4.83366676174165e-05
-4.0508543856649e-05
-5.14685698820087e-05
-1.40211520925233e-06
-6.12721632526814e-05
-1.25190748771508e-05
-2.57881064233102e-06
-7.02069175388858e-05
-6.67840348173485e-05
-1.8814902085596e-05
-2.23001367071901e-05
-3.72818656513769e-05
-1.78732928293929e-05
-2.99711312309494e-05
-2.2024874026608e-05
-2.48450227681243e-05
-4.68683802486986e-05
-3.30726009528355e-05
-9.80102723901185e-06
-6.41041895530312e-06
-3.22552662564375e-05
-4.22826926852573e-05
-2.02117463933576e-05
-2.7008025448077e-05
-7.23795390926952e-05
-4.70839175101525e-06
-1.17285171026639e-05
-2.28691228166823e-06
-1.28094139565367e-05
-2.59577238099107e-05
-3.70873929127948e-05
-3.95596637596396e-05
-3.70012738815511e-05
-4.43588686017268e-05
-3.95859115564058e-05
1.27556789071051e-05
-1.45255470907302e-05
-2.82307840678716e-06
-1.61840767010593e-05
-5.71641077340678e-05
-3.41957966250988e-05
-5.19277736104315e-05
-3.02191718781337e-05
-1.48521416314082e-05
-6.61577504403873e-06
-4.92273264515254e-05
-4.85059752277839e-06
-6.60984320485726e-05
-1.03408961831592e-05
-2.36596399897809e-05
-3.15763569875372e-05
-1.59858155079496e-05
-2.9598602325184e-05
-3.11135577755268e-05
-2.96095494785635e-05
-3.34907024549186e-05
-3.21380172345079e-05
-3.10345077511203e-05
-1.76413004435881e-05
-3.10097756594013e-05
-3.21843469885862e-05
-4.90258370439181e-05
-1.13806884733412e-05
-3.33496429255187e-05
-2.42132738351643e-05
-2.32538874286427e-05
-2.22135794115726e-05
-1.33047923388986e-05
-1.90093919204605e-06
-1.38586145368071e-05
-1.66680803223467e-05
-2.67494985829771e-05
-4.743201949029e-05
-2.9726485118249e-05
-4.97210177787935e-05
-2.49904076811729e-05
-4.11768411487169e-05
-4.58351133678415e-05
-5.5463308003596e-05
-1.18716707249459e-05
-2.42017038400015e-05
-1.77686889021896e-05
-2.1377123758561e-05
-4.13658812105211e-05
-4.18307345188863e-05
-2.09988716961001e-05
-6.20511776551555e-05
-2.14782938562433e-05
-1.10382995934932e-05
-4.55074777488412e-05
-5.23765297927276e-05
-4.42427724752133e-05
-1.25580575018653e-05
1.12101356965326e-05
-1.89354812542798e-05
-4.82457689712657e-05
-1.59827440416221e-05
-4.76814304842255e-05
-6.52429712638712e-05
-1.919962258223e-05
-3.32142404775679e-05
-1.19614055568752e-05
-1.30620200333302e-05
-4.6178027028012e-06
-3.20863339536909e-05
7.91270571184309e-06
-4.92714406672334e-05
-3.78333855826395e-05
-4.01611126314599e-05
-3.45907792036028e-05
-2.71198600974757e-05
-5.18833509066117e-05
-5.43706091355606e-05
-1.63705189348706e-05
-3.04725285503471e-05
-1.88545671362625e-05
-2.24124854465386e-05
-3.73263260256365e-05
-4.3572437000515e-05
-3.55249991387124e-05
-7.39834073207355e-05
-3.57071903412065e-05
-3.83707840385027e-05
-3.80695882908822e-06
-3.72794782498099e-05
-1.76229799856485e-05
-2.11144270612528e-05
-2.77408733799236e-05
-2.76918705786349e-05
-2.5050135275162e-05
-3.48494191963809e-05
-5.48526306555247e-05
-1.18323785261333e-05
-6.13483155043178e-05
-2.56582643411234e-05
-3.58968036368769e-05
-1.82598721596412e-05
-4.44160024849696e-05
-4.01126495697669e-05
1.11823965863084e-05
-2.84620384600139e-05
-3.37423752310341e-05
-3.66839990741145e-05
-4.30324868608729e-05
-3.22031976239559e-05
-4.48055663577918e-05
-2.94708734520807e-05
-3.27089806172056e-05
-3.48596153127082e-05
-5.88885899633627e-05
5.03123843042581e-06
-1.85144177414668e-05
1.28936606320811e-05
-6.46440870923681e-05
-1.26186379416937e-05
-4.17218868722624e-05
-1.24607376369317e-07
2.33262903215687e-05
-9.71925670763781e-06
-2.22781179039127e-05
-4.2530874020673e-05
-4.80078659897832e-05
-3.57593761687072e-05
-1.42087530621393e-05
-2.12349906585955e-05
-4.79191519171279e-05
-2.8827947156942e-05
-2.04068558034811e-05
-2.30793893452279e-05
-1.17057318161185e-05
-2.68138494891914e-06
8.64888615294402e-07
-2.04351759133198e-05
-3.63581096274681e-05
-2.14684422882551e-05
-2.19624484322247e-05
-4.93856474175168e-05
-2.00798094067955e-05
-6.07789817892151e-05
-2.16921642353544e-05
-3.59022776534777e-05
-2.93495875671782e-05
-3.74656601192381e-05
-9.12892631179161e-06
-2.02714140199496e-05
-5.51603528470435e-05
-1.51975456911469e-05
-2.64586757354563e-05
-2.0703422725216e-05
-4.06405364397891e-05
-5.79174192269433e-05
-3.29752540649242e-05
-4.51164141236248e-05
-1.21936849699103e-05
-6.06613456807127e-05
-2.98656801047802e-05
-6.47780261735009e-05
-1.75807042002287e-05
-4.38119617313651e-06
-2.24152647564942e-05
-8.54399529748292e-06
-1.38819233700435e-05
-4.10981114345178e-05
-2.82151242959129e-05
-2.0784500801245e-05
-3.11674663212806e-05
-4.0348125978755e-05
-1.9106750926571e-05
-5.26486997696659e-06
-5.39175336052414e-05
-1.90513777366228e-05
-2.91774940340148e-05
-1.38738253457145e-05
-3.87585281912637e-05
-1.72711412107787e-05
-3.41804828168081e-05
-5.28903192081851e-05
-1.10689698688521e-05
-4.07784691322707e-06
-3.29821573718267e-05
-2.82731012023006e-05
-1.90025173802202e-05
-4.46296070098319e-05
-5.08237637639428e-05
-5.15792103677535e-05
-6.42822097366643e-06
-8.41927462092079e-06
5.16460390203691e-06
-8.8388246342267e-06
-2.64119845174982e-05
-2.44516919554478e-06
-1.93576659653301e-05
-2.7743656379399e-05
-8.53018983972704e-06
-5.62451372143287e-05
-5.34830122880835e-05
-4.21907747634808e-05
1.687390408036e-06
-4.95503895285826e-05
-4.24466973279654e-05
-1.3985135516398e-05
-1.81349580299943e-05
-5.58356312092772e-05
-3.23941049200391e-05
-3.47144018166053e-05
-2.44166628290462e-05
-3.17646547610252e-05
-1.69963515595714e-05
-1.76576670776253e-05
-2.23765031552828e-05
-5.20358154116969e-05
-2.84809086786943e-05
-7.52951602680159e-05
-3.02416625722585e-05
1.46921054766071e-05
-2.13729009821858e-05
-5.02799846468586e-05
-6.39217176278797e-05
-4.19982926484776e-05
-4.81915586006974e-05
-4.53925608931248e-05
-1.39045516467753e-05
-1.80070460674321e-05
-2.17802700041605e-05
-6.00459042708608e-05
-9.34520013157293e-06
1.21651946739232e-05
-1.3257630362309e-05
-2.88651741226871e-05
-4.15305516150129e-05
-1.72655123596577e-05
-2.47411183157455e-05
-2.5718419228021e-05
2.52249239048081e-06
-2.44167692486989e-05
-4.17228627990564e-05
-3.35941950781235e-05
-5.56488720519971e-06
-3.80183495998454e-05
-2.88850180337874e-05
-2.34567123858252e-05
-2.57198030535513e-05
-3.95476463688811e-05
-5.3496080537657e-05
-1.08600964662269e-05
-3.79209697618149e-05
-3.00889729654777e-05
-3.88995602632126e-05
-2.8446726018459e-05
-6.02744320141457e-06
-4.95226691393894e-05
-2.33986531760207e-05
-1.43645279179865e-06
-1.16750111721507e-05
-3.67999635877413e-05
-3.06866233037277e-05
-4.13170482763503e-05
-2.01036974138956e-05
-1.19266349418682e-05
-1.22348874605493e-05
-7.04351817204611e-05
-5.71934179300014e-05
-2.44984027258169e-05
-7.27046429628631e-05
-2.80953492096321e-05
-2.28922897382294e-05
-4.30398501970831e-05
-5.37467788703517e-07
-1.39773466372401e-06
-2.06940338490115e-05
-2.12863845383349e-05
-3.69185700035189e-05
-4.74531005360054e-05
-9.65103756631901e-06
-4.61545849066117e-05
-4.55910565674894e-05
-3.3090632444631e-05
-2.72254728165085e-05
-1.78634189965304e-05
-1.38181563240474e-05
-4.38772355265263e-05
-6.68300685907118e-05
-3.66514148025048e-05
-2.18093021779397e-05
-3.61409618889129e-05
-2.15981912529012e-05
-4.34093899941226e-05
-4.48261827864063e-05
-3.22321376113896e-05
-3.64734241469129e-05
-1.9913247324542e-05
-2.35944184651571e-05
-9.0661390265092e-06
-2.00254323396339e-05
-6.73950393545902e-06
-6.6705427959121e-05
-2.41985598878795e-05
-4.77932024353221e-05
-4.5142662650122e-05
-3.10771535520875e-05
-3.06218051571375e-05
-2.96827880843989e-05
-1.6914691513698e-05
-2.56089106664799e-05
-7.92879748988567e-06
-1.99393036257069e-05
-2.72924784679372e-05
-1.79115911120924e-05
5.03339171032355e-06
-4.37315556173935e-05
-4.29375400090913e-05
-2.49874201504891e-05
-4.56484089458133e-05
-1.82384500498175e-05
-3.37025799569745e-05
-4.29135632691799e-05
-2.86746122853256e-05
-2.22189889729267e-05
-1.1373755802566e-05
-4.02034202804052e-05
-4.01923282105413e-05
-2.86902039646577e-05
-6.55290270944602e-05
-8.21382396362266e-06
-3.40280125319706e-05
-1.00398722894935e-05
-2.27103731525838e-05
-1.52731829257259e-05
-2.97312814173337e-05
-3.1711506689136e-05
-5.48019952294682e-05
-3.03211390547443e-05
-3.65056375921066e-05
-1.30963293862666e-05
-6.75423997975054e-05
-2.07500352088049e-05
-3.38485672351424e-05
-4.2503713598874e-05
-3.62007839340086e-05
-3.64040253820832e-05
-3.73063652541906e-05
-3.76553450113502e-05
-1.11857627697708e-05
-4.74256885455085e-05
3.41745720865833e-06
-2.81928948308353e-05
-5.16024067662236e-05
-3.51267505306213e-05
-4.6839722426361e-05
-2.29678913377649e-05
-3.75906895115227e-05
-4.95305618009457e-05
-1.17015700636331e-05
-4.17874798437803e-05
-1.99675736335825e-05
-3.56732232876439e-05
-3.03607431278303e-05
-3.62827638382181e-05
-2.74576196344244e-05
-4.94111285183502e-05
-4.30151987906004e-05
8.45311814029992e-06
-3.71352190273874e-06
-1.43467110384201e-05
-1.63556351545632e-05
-2.03886519931632e-05
-2.131534426853e-05
-4.01910998736672e-05
-5.38695450011688e-05
-4.04152708333817e-05
-1.63095071403689e-05
-1.74482950951331e-05
-2.39783686489152e-05
-5.3473622583935e-05
-2.91805809568795e-05
2.1124400146604e-06
-3.23986336472342e-05
-4.06986086609479e-05
-2.46181710472264e-05
-2.33787516743202e-05
-4.10035241885819e-05
-2.31239816022759e-05
-2.67548903479113e-05
-1.96393276364914e-05
-2.62915411663983e-05
-3.21100276988245e-05
-6.02004597803296e-05
-2.24606845425686e-05
-2.85100464925786e-05
-1.66995214327067e-05
-2.94578658571197e-05
-2.220870761487e-05
-4.01915388187756e-05
-3.72199364890753e-05
-3.42787568249254e-05
-2.53005208008614e-05
-3.18190520333576e-05
-3.5332905504397e-05
-4.50637834101063e-05
5.24351123003792e-06
-2.28851849326352e-05
-3.27525791681175e-05
-2.10191151983927e-05
-5.29841992827745e-05
-1.48671951494922e-05
-3.71711027171449e-05
-6.26990354933411e-05
-4.06338784770335e-05
-1.94703136741434e-05
-4.25040071675983e-05
-1.19617232342771e-05
-2.99708433832927e-05
-1.65134371529493e-05
-1.85348527640527e-05
-1.68645335676797e-05
-7.59141812960251e-06
-7.44291767587022e-06
-2.80322694034329e-05
-2.84914355752248e-05
-4.39024297319798e-05
-2.35589235199231e-05
-1.49095455298711e-05
-1.71737348043609e-05
-1.43423251558018e-06
-4.90460217933444e-05
-2.94112335585905e-05
-1.69933351444461e-05
-3.7875169751886e-05
-2.18541364219978e-05
-2.69735388202e-05
-1.80104130211472e-06
-3.36886154039917e-05
-5.96033318919682e-05
-3.39191042933327e-05
-3.22646054973309e-05
-1.79901220765339e-05
-2.01917133483986e-05
-4.83916436449535e-05
-4.50388377758742e-05
-5.09200853808363e-05
6.71185728533317e-06
-1.2496557437072e-05
-3.6873995658699e-05
-2.26591174729243e-05
-2.14069376116534e-05
-4.13455717645255e-05
-4.03010789772354e-05
-4.67833214507727e-05
-1.57939071285935e-05
-3.26667181524989e-05
-4.31380045490538e-05
-1.27563008100524e-05
-4.72060045846279e-05
-4.21412093056085e-05
-2.01347171630354e-05
-5.13248084649636e-05
-3.83954022517944e-05
-5.31470463965899e-06
-4.75250882821083e-05
-1.51957782975442e-05
-1.40840978454669e-05
-3.47076865841376e-05
-3.55129770099862e-05
-1.57425936143226e-06
2.90150747673154e-06
-1.03808122350273e-05
-9.70009068358839e-06
-1.69361624114493e-05
8.28088533978491e-07
-4.81420342135013e-05
-1.27698350495669e-05
-9.89177132205792e-06
-4.5704573631278e-06
-3.88671842715888e-05
-2.27646103187608e-05
-1.81199861503982e-05
-5.13977460961216e-05
-5.32561160756031e-07
-1.27921872096521e-05
-1.69526371668198e-05
-2.67383275527298e-05
-2.5744987623393e-05
-3.07356542278277e-05
-3.26718624747685e-05
-1.16039525669137e-05
-1.06728539682685e-05
-5.00664929473166e-05
-3.41437699733533e-05
-2.48012863230963e-05
-2.8530718878963e-05
1.49931644618657e-06
-2.03312599742184e-05
-2.65413646890331e-05
-4.47947673426103e-05
8.45472193915566e-06
-3.9357235285644e-05
-6.11110986075961e-05
-2.24743554054525e-05
-4.80689626527034e-05
-1.52430600600792e-05
-1.27124894950009e-05
-3.83156639927763e-05
5.38969885396535e-06
-2.6776706570509e-05
-3.30464567338003e-05
-1.00419005090896e-05
-8.2693348260283e-06
-3.05706469192989e-05
-4.9918010589494e-05
-5.32325586770619e-05
-1.45249636603308e-05
-5.01168010911538e-05
-2.87969502470264e-05
-1.55805208489962e-05
-3.20950538015882e-05
-3.10084675667192e-05
-4.02013459492909e-05
-3.78574022274291e-05
-2.83454337109155e-05
-2.21460557923243e-05
-2.64805799220744e-05
-3.76410855523271e-05
-4.94192139485423e-05
-2.91944252553567e-05
-1.12258342485448e-05
-3.2981391333565e-05
-1.26346826933886e-05
-3.0860271143757e-05
-3.87425644191821e-05
-4.73583840064717e-06
-4.68872156798629e-05
-2.37140909844749e-05
-2.44752404490732e-05
-2.64191923043972e-05
-3.67680814193951e-05
-2.50964069328581e-05
-1.99099235379769e-05
-1.29044626559604e-05
-6.52891128229872e-05
-1.85057743726943e-05
-4.32665333475016e-05
-6.9873773975856e-05
-1.99161039554233e-05
-2.35489003327598e-05
-6.19730833901705e-05
-2.57533169465598e-05
-2.34307165602276e-05
-2.40466480876828e-05
4.64291560768876e-07
-3.61057075117858e-05
-3.40418164079797e-05
-2.56071063800797e-05
-3.31833460918551e-05
-2.06335220641255e-05
-4.44417173978205e-05
-1.01175565404476e-05
-9.71129424201453e-06
-2.67352409829394e-05
-4.74363635538461e-05
-4.03027168983839e-07
-1.99170525523551e-05
-3.16878494567229e-05
-4.35498536353071e-05
-3.16990547927571e-05
-2.90455203436428e-05
-6.14530277092434e-05
-1.71932757537932e-05
-4.75782492872484e-05
-1.1787197317731e-05
-1.90467187862893e-05
-1.18291754675457e-05
-8.04613905131654e-06
-4.91253213286012e-05
-3.09670611841363e-05
-3.50231284084681e-05
-3.27764983583435e-05
-3.89297994017985e-05
-2.20555008645333e-05
-4.61660231145478e-05
-3.10521471075487e-05
-3.63453975919692e-05
-3.20219878834737e-05
-4.65714114851734e-05
5.51515657049185e-06
-8.2244639689699e-06
-3.15866710699526e-05
-2.80210912543717e-05
-4.9066717692688e-05
-1.47560624829154e-05
-4.39435516380639e-05
-3.74491776616042e-05
-1.04102248554931e-05
-2.65486594958332e-05
-3.03956175058355e-05
-2.06767489947811e-05
-3.77193085717883e-05
-4.00321947656277e-05
-3.99135873642936e-05
-3.66353654244965e-05
-2.42203896370477e-05
-5.86216936635979e-05
-3.77047279763786e-05
-4.00622975659743e-05
-2.53694855507775e-05
-5.42382941016373e-05
-2.63904779647286e-05
-2.53824067360796e-05
-3.6084302626421e-05
-2.21574672102597e-05
-7.61867616345174e-06
-4.66729436958529e-05
-3.3043080584128e-05
-2.25950719119017e-05
-1.99780379183287e-05
-4.7247929729014e-05
-2.21355715046154e-05
-1.13815635017181e-05
-3.41255742831634e-05
-2.84195687337803e-05
-3.21301911485212e-05
-3.7388894481772e-05
-2.6423026717743e-05
-2.73303096573817e-05
-2.51982257291734e-05
-3.51198954578797e-06
-2.10990260590547e-05
-3.20510902532313e-05
-2.22451835002021e-05
-3.69777490106357e-06
-2.93649216538101e-05
-2.51433570036564e-05
-3.21767109914662e-05
-2.487891785405e-05
-3.92373407433519e-05
-2.56483249162983e-05
-3.32127608258613e-05
-4.1029351001559e-05
-2.35268268926951e-05
-5.88825729654643e-06
-3.73325533320662e-05
-2.00780784134605e-05
-3.6021306284156e-05
-4.2939602268312e-05
-1.73113435734347e-05
-1.59143265892134e-07
-4.52190030600733e-05
-2.51173585194093e-05
-6.64344950533357e-05
-3.50194971202651e-05
-1.74279158291845e-05
-3.51449167389072e-05
-3.81790168465275e-05
2.06561078665602e-07
-3.44214889664392e-05
-2.2660483853316e-05
-3.99944265357093e-05
-3.58447637673891e-05
-1.1807081458629e-05
-4.31237037668677e-05
-3.36357440698016e-05
-4.42957883018013e-05
-5.4894147304269e-06
-3.27638540644068e-05
-4.68269232725558e-05
-4.00115568468567e-05
-3.72913802031913e-05
-5.72983517115876e-05
-4.78365377679217e-05
-1.72570122381614e-05
-2.20420929973263e-05
-1.79447924955362e-05
-3.23310351629693e-05
-2.60239530133234e-05
-3.31038903242441e-05
-2.74812113083072e-05
1.32967491562407e-06
-3.53812470964845e-05
-2.94457533909512e-05
-2.86090431672142e-05
-4.88787373710607e-05
-2.32999811721889e-05
-7.48972654287834e-06
-2.50883286594726e-06
-3.97814255305365e-05
-2.86281868883416e-06
-5.677573951654e-05
-2.73164046897877e-05
-4.37713229363737e-05
-3.92655403866902e-05
-4.42323870074381e-05
-5.09827918219568e-05
-2.54260210276794e-05
-3.92996495039609e-05
-4.85129728802529e-05
-2.11828633161332e-05
2.71910060832663e-06
-4.64603127970136e-05
-7.25754493413943e-05
-1.98577267723861e-05
-2.63650774297018e-05
-2.47201619822305e-05
-4.04867125473103e-05
-3.80253443936473e-05
-2.59036172863244e-05
-1.48207666513311e-05
-6.16618403610408e-05
-2.72226770011712e-05
-5.64083450319022e-06
-7.39051380911398e-06
-1.3621636584177e-05
-2.57005290113694e-05
-3.83660780982669e-05
-5.07926925232138e-05
-4.05337357790268e-05
-3.24759498479064e-05
-3.62125052736185e-06
-4.85807617668915e-05
-4.01860189010598e-05
-2.24078806502706e-05
-3.52833326831143e-05
7.79025344532018e-06
-1.35483111407297e-05
-4.4292498253261e-05
-2.08659129724998e-05
-6.38638151602647e-06
-3.17216987118019e-05
-2.68584783942486e-05
-4.01758559543708e-05
-4.17821025538478e-05
-3.6403601070494e-06
-4.43275667665779e-05
-2.83910338573496e-05
-3.73467829127971e-05
-3.37382375089201e-05
-6.28922489955135e-05
-4.5554830484288e-05
-8.02236072954681e-06
-2.32760721943489e-05
-2.7484242808538e-05
-4.02644679025846e-05
-3.13503358258776e-05
-2.83934969877263e-05
-4.83907519624039e-05
-2.29931102327223e-05
-4.56740275548902e-05
-3.15251681115631e-05
-1.64545477459772e-05
-3.51616584179031e-05
-5.21160931531277e-05
-3.306690226351e-05
-1.92293727223068e-05
1.33108808704645e-05
1.75216024605857e-06
-5.80466631857395e-05
-2.48629328702485e-05
-9.26520497750046e-06
-3.22347632415955e-05
-1.91221281276558e-05
-2.39784167948365e-05
-2.35386891594448e-05
-4.57740257362277e-05
-5.37639320524169e-05
-2.10397878201169e-05
-4.60434557150158e-05
-1.45469048641078e-05
-4.77740659459179e-05
-2.80573432843224e-05
-3.84883162491728e-05
-3.36423670879052e-05
-3.61739455734524e-05
-2.84051410995025e-05
-1.69306317235423e-05
-4.76460107747634e-06
-3.17067240478858e-05
-2.55955080324794e-05
-1.98290015185051e-05
-2.39509524036736e-05
-2.26686893294712e-05
-3.86065131774737e-05
-1.79864607631732e-05
-3.33906725568725e-05
-6.07832158863408e-05
-3.95600638585938e-05
-4.91582093026398e-05
-6.08792394257459e-05
-4.34707498865465e-05
-1.49314297980785e-05
-4.93952517692557e-06
-3.93202855124172e-05
-4.03707464592376e-05
-5.35549590343557e-05
-1.49656127899124e-05
-3.22340029764155e-05
-2.93666267067195e-06
-3.95768119440311e-05
-4.20835012019638e-05
-3.13738098055827e-05
-3.58049587085668e-05
-1.25481046116787e-05
-3.13245225094611e-05
-3.44048566066983e-05
-3.08141107530284e-05
-2.32613326965685e-05
-1.19938859589014e-05
-3.09716632182597e-05
-4.59840876790053e-05
-2.75652680328916e-05
-3.06802294238777e-05
-2.34743129168434e-05
-8.33377806175166e-05
-2.0992597417229e-06
-1.38415362642767e-05
-3.03692545984091e-05
-1.96903217036207e-05
-2.91836205650016e-05
-1.74449557823383e-06
-2.80229958721179e-05
-3.41225064393519e-05
-3.47649989049682e-06
-3.81126816069621e-05
-2.18927409713153e-05
-5.32352628497392e-05
-4.21893727319222e-05
-4.5548293139337e-05
-3.27729357948484e-05
-2.90978565462624e-05
-5.23780521645808e-05
-1.68305823537713e-05
-4.96781937331241e-05
-2.5327940529162e-05
-5.23955435611307e-05
-1.83318557827528e-05
-8.55726055940301e-06
-6.23996754796487e-06
-1.82252959239666e-05
-3.10275438803723e-05
-2.53493505373837e-05
-2.81142533234752e-05
-5.13975669731932e-05
-6.17938639836271e-05
-1.17992949416339e-05
-4.68006050501606e-05
-4.7657405907693e-05
-2.12337357976767e-05
-1.03270636688172e-05
-4.72139416754797e-05
-1.86930329255782e-05
-4.64797837767336e-05
-4.18900444876147e-05
-1.31845599100191e-05
-2.71578683832979e-05
8.91182944425453e-07
5.75844850761432e-06
-2.41229805915671e-05
-4.87182774467036e-05
-3.02141846208688e-05
-1.50805117997593e-05
-6.22513025568578e-05
-4.27513239953856e-05
-3.36450342921222e-05
-5.19947399241978e-05
-5.42019962179267e-05
-1.12555740403199e-05
-3.6111923069085e-05
-3.05959955187152e-05
-4.29532833615562e-05
-2.46177221411046e-05
-2.62582282316464e-05
-3.20143495188153e-05
-6.0618185866017e-05
-1.91253713762682e-05
-2.51684353767396e-05
-1.39534797076063e-05
-3.34723905686478e-05
-5.9309020986078e-05
-1.28750632690618e-05
-3.33707199361689e-05
-3.10895288498583e-05
-2.64594393868552e-05
-5.02549695577728e-05
-5.12110518826549e-05
2.4117833027291e-05
-4.82368161138223e-05
-3.06215678094145e-05
-4.04958968218898e-05
-2.44229898077253e-05
-2.77443874981914e-05
-4.74808543035631e-05
-5.77705462911772e-05
-1.89056590685168e-05
-4.33466418277578e-05
-2.30596788021446e-06
-5.25458638493052e-05
-3.52252965245047e-05
-1.57104811042148e-05
-1.89249609780571e-05
-2.53866009310276e-05
-5.4979535273522e-05
-3.66916837038784e-05
-2.12155014934191e-05
-2.84468052400566e-05
-4.06003320397534e-05
-3.87385329187784e-05
-2.11061870061993e-05
-4.0780444200937e-05
-5.81487249301902e-06
-1.95200613756767e-05
-3.61299552443138e-05
-3.52914638510054e-05
-3.23156539423658e-05
-4.48501133558104e-05
-2.10349428445325e-05
-1.36562664073844e-05
-2.87581667140473e-05
-4.74049805465153e-05
-6.03850196919057e-05
-9.46295471499498e-06
-2.76534044373977e-05
-2.15024115289291e-05
-5.10558976199798e-05
-1.00174433979746e-05
-3.50417318771739e-05
-6.00240383395054e-06
-3.38958049688954e-05
-4.57670748515013e-05
-8.1096253017002e-06
-4.12109623884045e-05
-4.12535458597715e-06
-2.60671102408846e-05
-2.11966795216472e-05
-3.57892726442757e-05
-5.11781705349951e-05
-4.54494826800663e-05
-4.2628378742283e-05
-2.93991745341387e-05
-4.26018759897571e-05
-4.85469696353387e-05
-7.29794205828938e-05
-3.11906641890176e-05
-3.93372877689099e-05
-5.10101727927931e-05
-3.37226010749574e-05
-4.5557919954985e-05
-4.79829837829926e-05
-2.49771079702909e-05
-3.4450956577265e-05
-3.24872941849177e-05
-4.54778221568728e-06
-5.07760551938685e-05
-4.12163802939309e-05
-5.91418112316068e-05
-3.89984984916041e-05
-2.54268675037574e-05
-2.44591914933832e-05
-4.00980629226909e-05
-4.5652073437262e-05
-3.42973555120799e-05
-1.22886526093093e-05
-3.41111201099274e-05
-5.13447819607933e-05
-8.72706447005684e-06
-2.90680914089306e-05
-8.59513900683092e-06
-3.41473389124773e-05
-1.0605621966355e-06
-9.72986428110462e-06
9.82168830932052e-06
-2.22552261053534e-05
-2.80509492929462e-05
-3.22882561065971e-05
-3.50751074691439e-05
-2.06556102614023e-05
-2.28495565733805e-05
-2.8944470495342e-05
-3.35752759854971e-05
-6.97033239541694e-05
-3.16281599004842e-05
-1.02297228954344e-05
-3.95579173004068e-05
-3.5782433993615e-05
-2.8571289786567e-05
-2.35881729434418e-05
-2.25036698029817e-05
-3.95024276430811e-05
-4.02988092169367e-05
-1.30850105815671e-05
-3.44445818588577e-05
-1.22120288331396e-05
-4.62889860672475e-05
-6.21206675304553e-05
-2.5250024065613e-05
-3.09224246248398e-05
-4.93717387970609e-05
-4.16594551223332e-05
-3.97345984512477e-05
-2.94146516756631e-05
-1.496954212433e-05
-7.03781430873075e-05
2.23762029606265e-06
-4.36926412975893e-06
-2.79320156531621e-05
-4.90691231010086e-05
9.2800892368923e-07
-4.90829944962554e-05
-3.25718932834792e-05
-2.44221244823266e-05
-2.45809103392e-05
-4.14296102292156e-05
-2.88435480477784e-05
-2.91565243359507e-05
-2.84901959056555e-05
-1.32456904922523e-05
-3.97379572078055e-05
-3.1324965512393e-05
-4.25474206102572e-05
-5.80228645279925e-05
-1.47179518878811e-05
-4.70163593334962e-05
-4.65512844060671e-05
-1.88152040147373e-05
-4.111058260789e-05
-6.02256853522232e-07
-2.93485318409504e-05
-5.33180234487349e-05
-1.79779706280311e-05
-1.25674253202056e-05
-3.19237539260667e-05
-5.57302637310019e-05
-3.5102316032877e-05
-3.31952164608349e-05
-3.73549834562595e-05
-3.0356470823847e-05
-1.9433877605705e-05
-3.22281524364686e-05
-1.01899817796039e-05
-4.70651406019664e-05
-4.20480265786706e-05
-3.93538092186976e-06
-2.92890513993071e-05
2.8216199471706e-06
-5.94471282918901e-05
-3.54658515347647e-05
-6.89384276093374e-05
-4.55358284403041e-05
-5.7247720083618e-05
-2.27215785936824e-05
-4.64164744619649e-05
-2.18932501089047e-06
-1.45574116282499e-05
-3.37740953727724e-05
-4.06650253472016e-05
-3.67502718344094e-05
-2.37778263944283e-05
-1.32981824261406e-05
-2.52300739776444e-05
-3.07962295313965e-05
-2.66145786819239e-05
-1.19267048081096e-05
-4.88635416668008e-05
-2.17336457546862e-05
-5.13993378948933e-05
-2.3400788272294e-05
-2.43730886894189e-05
-5.2583294084624e-05
-2.34363307950933e-06
-4.06305104124609e-05
-2.87288482527862e-05
-2.77199265018884e-05
-3.2888363869022e-05
-2.52689813232921e-05
-2.14826065375467e-05
-2.25914979643659e-05
-2.74652442707465e-05
-4.18140296992664e-05
-4.36360273099532e-05
-3.59155696666563e-05
-3.13452758846853e-05
-2.0856175877611e-05
6.74736868614737e-06
-2.27746862309265e-05
-2.87141656357428e-05
-2.56515853855547e-05
-3.68883421980255e-05
-2.12321285706167e-05
-5.60044043107382e-05
-7.25364079887628e-05
-2.9793182310982e-05
-4.01159230284887e-05
-4.01897501140227e-05
-2.15654351562987e-06
-3.5837831220482e-05
-4.25458688919643e-05
-3.05470681837949e-05
-4.38757308810929e-05
-3.31809774694997e-05
-1.76336540028916e-05
-5.3057247984334e-05
-3.95618952739269e-05
2.0307964380349e-05
-2.06697018435557e-05
-5.10945126854686e-05
-4.80171210130365e-05
-2.55801954549532e-05
-2.65926213874555e-05
-3.25290862722887e-05
-8.65581638990392e-06
-5.1088722012403e-06
-2.06643745291896e-05
-1.16888094913988e-05
-1.26265700781333e-05
-4.08853692141945e-05
-4.51617175702783e-05
-3.92751772763758e-05
-4.32341388837171e-06
-4.58634348715674e-05
-2.59600822263389e-06
-3.87472304726571e-05
-2.75007984771159e-05
-4.44502367948057e-05
-1.64583335976718e-05
-3.24601942387653e-05
-5.62285285818317e-06
-2.22336680147161e-05
-1.84971119397609e-05
-2.73084146411337e-05
-7.08583431351738e-06
-3.30528251860754e-05
-2.81628175276627e-05
-2.16017348135304e-05
-5.26012626268882e-05
-5.68927954098259e-05
-4.81748719732454e-05
-8.41684698550207e-06
-3.03375859607949e-05
-5.01540578032456e-05
-2.75678177199966e-05
1.05999918371018e-05
-4.04188168583575e-05
-3.06833055434518e-05
-4.19148032403727e-05
-3.51776825374063e-05
-6.36490586708027e-05
-4.72623405941573e-06
-4.1336889018547e-06
-5.54539132742348e-05
4.13947758271782e-06
-3.14732530754583e-05
-2.01473497244442e-05
-2.97300220191987e-05
-3.67267477091492e-05
-9.33801480111767e-06
-4.13131369041987e-06
-1.70970787696465e-05
-1.94203362858529e-05
-6.62611121081403e-05
-2.84714647441947e-05
-4.55716458666622e-05
1.52491996094386e-06
-2.42220567557155e-06
-2.04414855124919e-05
-1.29624208203552e-05
-2.45677710286652e-05
-1.78583276452615e-05
-3.22357972695276e-05
-8.51487517555071e-06
-3.37346818732591e-05
-3.25000962624294e-06
-1.43322896126344e-05
-4.37135188185344e-05
-1.4743639945703e-05
-1.23601454248574e-05
-2.76000009883611e-05
-6.79676532592952e-05
-1.06501167514513e-05
-3.29840698221363e-05
-4.08923959126802e-05
-4.16364710680038e-05
-2.51680076896895e-05
-7.93912840599309e-06
-1.14920928539343e-05
-2.65103635758012e-05
-2.25374025542033e-05
-6.79166811927796e-06
-3.0787210281008e-05
-3.16342516126134e-05
1.03212766945776e-05
-5.11151101566802e-05
-1.60726600651911e-07
-1.81786026387086e-05
-1.68647217291699e-05
-3.4653192096799e-05
-2.20989701641866e-05
1.00837060208105e-05
8.66465082540474e-06
-5.50910229805331e-05
-1.87242330836423e-06
-1.57699487207106e-05
-4.38618533862317e-05
-4.3296714490718e-05
-2.1436636221486e-05
-4.45912079801388e-05
-1.34875995446558e-05
-5.16182330911774e-05
-1.23129012965621e-05
-3.82987211722675e-05
-9.25132682226086e-06
-5.54459224764665e-05
-8.45824175411154e-06
-3.43649154643458e-05
-3.72623617415817e-05
-3.56672558330495e-05
-1.24512618651121e-05
-3.84080770198638e-05
-3.19986119805192e-05
-5.46078169850686e-05
-7.00126625414468e-06
-3.16398957659427e-05
-9.28269772343307e-05
-2.37955809921736e-05
-1.48162755084733e-05
-2.44389688657884e-05
-6.81176381546376e-05
-6.96825475738675e-05
-2.81745836873583e-05
-3.44735461244917e-05
-2.53855105125371e-05
-6.1288234450983e-05
-1.95940237206535e-05
-4.42929915385893e-05
-1.63790830778879e-05
-3.29207905279199e-05
-3.01351764335364e-05
-1.48501315090263e-05
-2.47564066544497e-05
-2.00009802742667e-05
-3.28708600121997e-05
-1.64992514920414e-05
-4.12421585602196e-05
-4.22059971653053e-05
-2.23352360120671e-05
-2.29538003681656e-05
-7.83459992825819e-06
-2.00411731079988e-05
-2.74763762260455e-05
-2.44253759060461e-05
-1.03035020481891e-05
-4.72505288466349e-05
-2.59777396976503e-05
-4.02794248727923e-05
-4.07079785411242e-05
-3.28859952089587e-05
-4.65368458883828e-05
-1.68360781821433e-05
-1.32807981886417e-05
-1.70575563332076e-05
-1.98308681339198e-06
-2.98788667124497e-05
-4.30104766275453e-05
-3.10202159361518e-05
-2.37867388084815e-05
-1.50287035996067e-05
-4.99036389194254e-05
-2.68509025003885e-05
-4.42743325631331e-06
-1.25069021071147e-05
-5.66018817170976e-05
-5.96762796102542e-05
-1.39319840410918e-05
-2.38210743248652e-05
-8.36603020829453e-06
-4.37298328885889e-05
-3.30020684605386e-05
-4.07734963810685e-05
-3.61068738056522e-05
-4.84396447870127e-05
-5.98135459213174e-05
-2.1889569500914e-05
-3.22471591512813e-05
-1.34006750143205e-05
-3.54591849625201e-05
-6.61695431352325e-05
-3.50168586800903e-05
-3.1323909876679e-05
-3.01896110443482e-05
-1.48461956070499e-05
-3.70297127870212e-05
-2.00843549733461e-05
-3.80615932490702e-05
-2.28342051485307e-05
-5.25206944983471e-05
-5.56498792538416e-05
-3.34327491839322e-05
-1.75327782005765e-05
-3.16561915905866e-05
-3.00773238532669e-05
-1.73080528371823e-05
-2.20670673330866e-05
-4.82615047075992e-05
-1.37100636278812e-05
-6.57671075587812e-05
-3.71554663498917e-05
-4.86347487335395e-05
-1.93266681836461e-05
-5.73634723377044e-05
-3.06027297699323e-05
-4.9679602477617e-05
-4.00279367319348e-05
-3.58718157713129e-05
-3.61310491704433e-05
-2.05484337862845e-05
-2.04189184399422e-05
-3.3840774158356e-05
-2.91156102341692e-05
-4.3301900324559e-05
-2.12362412618244e-05
-4.73070931233603e-05
-7.7167739491026e-05
-5.08907835639871e-05
-1.44095814292137e-05
-2.01684706893726e-05
-1.21070062531939e-05
-3.89049416224268e-05
-3.38967905490533e-05
-3.54269514831056e-05
-4.00427608620597e-05
-8.18242038831046e-06
-4.94112474999157e-05
-2.33984546718965e-05
-2.93916225308688e-05
-5.76959502418337e-05
-3.06272521470558e-05
-2.73080044456372e-05
-4.22357371146922e-05
-1.45147494526006e-05
-4.55590894135556e-05
-1.45110796994897e-05
-3.80963117345876e-05
-6.78644941848447e-05
1.00009263600085e-05
-2.05114805123214e-05
-4.93227352455449e-05
-4.16175509902619e-05
-6.43529076222852e-06
-2.50685830552763e-05
-4.16908937410273e-05
-2.60452603947571e-05
-4.91387420960929e-05
-2.40957038862863e-05
-2.67112138603235e-05
-3.84641293423774e-05
-3.7318943888262e-05
-3.09199158807504e-05
-3.50005193889462e-05
-3.73597796184837e-05
-3.28666453106333e-05
-1.45486894532126e-05
-1.00263831960616e-05
-4.40703461883977e-05
-4.82010491162181e-06
-3.53005433387015e-05
-2.74200815560721e-05
-4.47497808307696e-05
-5.12696488461337e-05
-2.36511066837301e-05
-2.27148383358254e-05
-3.7461841759489e-05
-1.6214470377942e-05
-8.51068607215946e-06
-4.77154301484062e-05
-8.79762692156449e-06
-1.385347434217e-05
-4.27848958110125e-05
-3.18890262394651e-05
-4.99858636173005e-05
-4.40364322994782e-05
-2.74181294952258e-05
-2.48636249016987e-05
-4.30572700158829e-05
-4.02893204986458e-05
-4.61746766371782e-05
-2.11847208601752e-05
-3.90843410729328e-05
-1.26137114905877e-05
-4.34620494787001e-05
-3.55579186131204e-05
-2.14089583373084e-05
-5.26494171077066e-06
-4.31947603185985e-05
-4.58139091236734e-05
-4.44372963338424e-05
-4.5635927147926e-05
-4.31557225274705e-05
-4.93332047847474e-06
-1.49025480759238e-05
9.10444839011275e-07
-1.44806138458943e-05
-3.60655057670645e-05
-1.28112653320231e-05
-2.48516756072263e-05
6.65939701778791e-06
-4.48745006180029e-05
-2.16593196156436e-05
-3.67531955169303e-05
-3.30049518373701e-05
-3.14807048538034e-05
-6.6359934561271e-05
-1.47694610745316e-05
-1.88911896466352e-05
-1.14759915368124e-05
-4.95463856762973e-05
-4.05139453294036e-05
-2.28439415346422e-05
-3.40256142947253e-05
-2.28107818875829e-05
-3.0499381224325e-05
-1.53164521992035e-05
-3.19793641050584e-05
-2.08119478876796e-05
-1.47616580679451e-05
-1.52174561846804e-05
-1.89781344250796e-05
-2.84394061490152e-05
-3.57144963378625e-05
-1.24891256950775e-05
-3.77326858245368e-05
-3.89705980080759e-06
-4.23550805403246e-05
-1.74292111775702e-05
-2.81085305019103e-05
-2.3402730660684e-05
-6.8508476564202e-06
-4.72288303910234e-05
-2.94771312285058e-05
-5.16707102991328e-05
-1.63202588857192e-05
-4.09533042230471e-05
-3.34297972912289e-05
-4.50257431131389e-05
-3.50620128466384e-05
3.15670756752774e-06
-6.75652230129375e-06
-1.68676274813828e-05
-1.87219493308149e-05
-6.58088588516579e-05
-5.9488957001704e-05
-2.14630287739444e-05
-1.30004372902924e-05
-2.43102802020439e-05
6.67114704413678e-06
-3.04655310573853e-05
-1.93196028652802e-05
-1.51891664899404e-05
5.96328382366585e-06
-1.96706589918077e-05
-5.20513766807517e-05
-4.11002081204028e-05
-4.56959526111837e-05
-1.55731671872094e-05
-1.61044364336e-05
-2.2045664747035e-05
-2.16053647007509e-05
-4.57207517361651e-05
5.73800321136808e-06
-2.25123114131896e-05
-1.85151164522231e-06
-2.54291439597082e-05
-3.91288397803394e-05
-4.61619614170843e-05
-4.89756616341957e-06
-5.47649239601935e-05
-3.15474677295688e-05
-1.97104544089177e-05
-2.94993075859687e-05
-4.17787840990681e-05
2.38378750631416e-06
-5.71657290045449e-05
-2.9503971047287e-05
-2.23875893079674e-05
-1.91380257288416e-05
6.77627920005302e-07
-2.32924204456377e-05
-3.14493739405113e-05
-2.34521984019178e-05
-2.73543978249379e-05
-1.48033186042897e-05
-1.46563855978397e-05
-3.33353409699625e-05
-2.52451248065394e-05
-2.39839271325913e-05
-5.37440858428963e-05
-3.0773695253335e-05
-3.83916186197745e-05
-1.74915587201938e-05
-2.09555177081662e-05
-1.86489158491906e-05
-2.88840210153209e-05
-2.85422774671274e-05
-3.23069556419776e-05
1.16065757941267e-05
-4.26720738701066e-05
1.55686700841978e-05
-2.67495946939317e-05
-6.75925334489234e-05
-2.29330470850862e-05
-3.41314168252093e-05
-2.4485812307221e-05
-1.48042268419725e-05
-4.90173985869227e-05
-3.49210073265851e-05
-3.96948165863911e-05
-2.18495340215553e-05
-8.83911422271312e-08
-2.69297336294581e-05
-3.14713795879198e-05
-5.39091591952627e-05
1.2915408736708e-06
-2.46050730377027e-05
-1.33292931231402e-05
-3.94916975152258e-05
-3.90777993009125e-05
-2.34805745554318e-05
-3.25682759005557e-05
-6.63986625210637e-05
-1.91494379460814e-05
-1.26913255682263e-05
-4.36300336071249e-05
-4.3283197584646e-05
-2.88634024880061e-05
-6.84406741769962e-05
-5.85223968694797e-06
-3.51356210979896e-05
-2.89147935471026e-05
-9.14353701213746e-06
-2.74032566400504e-05
-2.30719204204656e-05
-1.95290081954728e-05
-3.61995115356753e-05
-4.94943064745997e-05
-2.86976084588286e-05
-4.85020510365418e-05
-4.93443996362478e-05
-1.8631459012984e-05
-1.90063148318243e-05
-2.26988582657579e-05
-5.35692634099444e-05
-3.27266436479527e-05
-1.01430785751114e-05
-4.72926297673394e-05
-2.33874339507115e-05
-1.63502628165713e-05
-1.04463191965164e-05
4.16799197784989e-06
-4.23051564708926e-05
-5.86393510213532e-05
-5.05076099415449e-05
-1.20482720960106e-05
-1.29668979979363e-05
-1.28834757384556e-05
-3.48059133628746e-05
-9.42629633816046e-06
-2.56790189344422e-05
-4.71537302619527e-05
-3.51382008184554e-05
-3.11083377422201e-05
-5.27219892302116e-05
-7.40062537316132e-06
-1.17152233404055e-05
-5.21770830523512e-05
-4.38713800692104e-05
-3.2886783949738e-05
-1.97403746566432e-05
-3.83567854291588e-05
-3.8387243630637e-05
1.31588380997646e-05
-3.15113163230261e-05
-3.14114829689445e-05
2.44304811706876e-06
-2.05196270221778e-05
-2.40741970984547e-05
-6.7853263392252e-05
-6.46739759559222e-05
-1.17942632118564e-05
-3.80683424915132e-05
-2.77866881437133e-05
-3.20908898587261e-05
-5.0202504966589e-05
-3.61348909968647e-05
-1.59275626309204e-05
-2.24771027867129e-05
-5.54473780199088e-05
-2.46718962155021e-05
8.38573619336954e-07
-3.94028848884499e-05
-2.64958329721113e-05
-3.05442877433208e-05
-2.79954528137302e-05
-6.44616945606865e-06
-1.75309848419233e-05
-2.0694255469822e-05
-3.86613889532383e-05
-3.16501207886851e-05
-3.86114059368586e-05
-2.16710603206266e-05
-4.92119167061529e-05
-2.68246747245372e-05
-4.0831295175497e-05
-3.22200685774073e-05
-7.2241814606305e-06
-4.27530438592628e-05
-1.61838828223306e-05
-3.56114951257787e-05
-2.64427650728405e-05
-2.53461345829308e-05
-6.07860056849158e-05
-2.45996875499708e-05
-3.42280376017718e-05
-3.3910327545225e-05
8.50908321933308e-06
-3.18628391413561e-05
-2.33608522028682e-05
1.09164387349069e-05
-3.34777794901528e-05
-4.61351763564046e-05
-1.46030340525106e-05
-9.44127245707958e-06
-2.32912028625159e-05
-3.00400479874824e-05
-1.11912047935249e-05
-2.8029297990138e-05
-2.39796450649181e-05
-1.67297890300347e-05
-3.38105137356821e-05
-5.21308800755084e-05
-6.18321137554924e-05
-3.16418787767e-05
-9.97674112271947e-06
-1.35150437458512e-05
-4.87396012683238e-05
-4.31608189131395e-05
-3.01337919421489e-05
-2.85094219282742e-05
-3.68972424248345e-05
-3.60708218347205e-05
-1.80448719313172e-05
-4.59235103803491e-05
-3.79412855829941e-05
-4.1385825892957e-05
-1.48575685059428e-05
-2.22610638959685e-05
-4.77973801985519e-05
-3.10641010822609e-05
-3.58744665307836e-05
-3.99132556996471e-05
-2.81111274016009e-05
-3.98389940308979e-05
-2.01941764642679e-05
-1.71356273329957e-05
-2.8899815734591e-05
-4.03938789098765e-05
-1.38631391734293e-05
1.59365083848356e-06
-2.33661413332347e-06
-2.56987162543121e-05
-4.22343219759869e-05
-2.21185078138918e-05
2.11071059157749e-06
-1.62919520680171e-05
-6.49852443800812e-05
1.44958120772221e-06
-3.5609228927451e-05
-2.45987609255666e-05
-1.14817805648252e-05
-4.74397520720198e-05
-1.89416035014755e-05
-4.18158766548094e-05
-3.88817426909875e-05
-1.21187171507465e-05
-2.61277835851902e-05
-3.68871235200138e-05
-3.83946589871577e-05
-3.68180251411739e-05
-2.53955585891968e-05
-6.72984054305121e-06
-3.11015769897714e-05
-3.75026981286652e-05
-2.59388509924974e-05
-4.63913382403871e-05
-2.44035139477174e-05
-1.5306105518605e-05
-3.46268233861304e-05
-8.55471550963015e-06
-4.58288340869118e-05
-3.32281151298722e-05
-4.16543538588479e-06
-2.61016544299398e-05
-3.08055610958316e-05
-1.92763333241169e-05
-3.96389371448518e-05
-2.3237452964245e-06
-3.62947304956885e-05
-3.12197260853351e-05
-2.21626954459336e-05
-5.40051852925422e-05
-4.83116722592822e-05
-3.20478227034874e-05
-5.295572829494e-05
-5.01456940893355e-06
-2.79928864267185e-05
4.21666425640837e-06
-4.26611558204488e-05
-2.13592278421329e-05
-1.35832099767473e-05
-6.23765809798645e-05
-4.16433671464573e-05
-2.34649186852115e-05
-5.10940701365223e-06
-1.61190987552316e-05
-5.12923788348261e-05
-1.81681386973686e-05
-4.88334889733027e-05
-3.15752949675543e-05
-3.17953809737455e-05
-3.4555004315825e-05
4.64669619234953e-06
-3.17973921512333e-05
-3.99385295235758e-05
-2.80914533955604e-05
-1.32466635893754e-05
-4.05216516006686e-05
-8.14338977025217e-07
-1.29030694213031e-05
-4.41007783034818e-05
-2.29814482082283e-05
-1.8964684808843e-05
-5.6284373194683e-05
-4.20048227688566e-05
6.24878738680169e-07
-2.16895293563264e-05
-1.06528101190046e-05
-1.37860585852941e-05
-3.71025815551678e-05
-3.51971791898076e-06
-5.14598557531105e-05
-4.29005424254312e-05
-9.15332853992049e-06
-3.04552888598444e-05
-5.76690420845002e-05
1.61389513466404e-07
-3.84920357439359e-05
-1.53019669646814e-05
-5.64270974037101e-05
-3.41344161057732e-05
-4.95281120607065e-05
-9.27779695602559e-06
-4.86370124226321e-05
-2.99709068417431e-05
-2.45153901539807e-05
-8.17175309306278e-06
-2.68320547478071e-05
-4.67445831628728e-05
-3.73595567458063e-05
-4.44612224129017e-05
-2.43443604142808e-05
-4.85931108445665e-05
-3.19961937693413e-05
-2.04945332078993e-05
-6.5368575859076e-06
-3.57981248448503e-05
-3.12114972643363e-05
-4.4438438299723e-05
-4.5085413257693e-05
-1.53852332636512e-05
-3.37869218008243e-05
-3.72882708905426e-05
-3.67352711069845e-05
-3.36265974337752e-05
-3.77167081415062e-05
-2.90548353085658e-05
-3.91806397515781e-05
-5.93753733493888e-05
-5.71562152011622e-05
-3.25574100892755e-05
-5.51384295392684e-05
-7.61817705710385e-06
-2.21662339759504e-05
-5.16911836868959e-05
-1.61243017883194e-05
-1.4218480619248e-05
-5.60745127535738e-06
-2.24067171110786e-05
-5.85897511337147e-05
-1.83518253883056e-05
-2.49521135009395e-05
-9.35217158393467e-06
-2.89289872803362e-05
-3.1098270260216e-05
-3.39701411163264e-05
-2.48863708571294e-05
-2.04278028977802e-05
-2.53421390293762e-05
-6.39808215965256e-06
-3.255936637076e-05
-4.05208660721036e-05
-2.93924681670012e-05
-3.50425025471727e-05
-5.03596458776613e-05
-1.56047391320299e-05
-2.81955459196088e-05
-2.25060801664719e-05
-1.63631480254268e-05
-3.27060399224932e-05
-2.67846225657514e-05
4.84332545347377e-06
3.84953386119405e-06
-2.86165444519638e-06
-4.16042424850106e-05
-1.47950649164762e-05
-3.75382972313205e-05
-3.15214423597806e-05
-1.67975833505052e-05
-1.04742351974712e-05
-4.99810618363324e-05
-3.03757178215208e-05
-5.42633118743626e-05
-4.22814106782495e-05
-2.5047585793603e-05
-3.89541033090458e-05
-2.5386048400698e-05
-9.49491698638052e-06
-1.47409279353752e-05
-1.7953458551114e-05
-5.1169954467009e-05
-2.75711602739387e-05
-1.67302081310086e-05
-2.80254475822922e-05
-2.83098918990191e-05
-2.78456931442425e-05
-1.89387028226627e-05
-2.23881674819833e-06
8.11849090948061e-06
-2.71036172118849e-05
-5.34114978783996e-06
-2.6142518434681e-05
-3.76430848477e-05
-3.44006899166768e-05
-2.51406924170397e-05
-1.51914751755298e-05
-1.04640964534724e-05
-1.6288998013174e-05
-1.14571389567899e-05
-3.18462243084354e-05
-3.83156696232199e-05
6.23799921615739e-08
-9.97570636532939e-06
-6.44039681372065e-05
-5.78048944979292e-05
-3.67677274936701e-05
-3.31740961512252e-05
-6.04329987582767e-05
-2.17553575212242e-05
-2.98142551542532e-05
-1.21538808701893e-05
-1.7694318653327e-05
-1.83081144469209e-05
-5.50105646320214e-06
-4.63754968432513e-05
-3.23086891146677e-05
-4.86899609671196e-05
-5.01153635538207e-05
-4.83284625509252e-05
-3.36352808215806e-05
-3.22114108177285e-05
-2.46456146486767e-05
-2.17758210833239e-05
-1.41532129411582e-05
-5.10678452158846e-05
-1.55613646763438e-05
-1.4352758600296e-05
-1.72539851764244e-05
-5.10188137524599e-05
-2.95376157454903e-05
-1.01958543938443e-05
-2.70778176971106e-05
-4.49468899831955e-05
-1.71416834146027e-05
-1.54231190216136e-06
-2.6041559368944e-05
-2.57956670657514e-05
-3.32387112897982e-05
-1.81504410472731e-05
-3.44234224772067e-05
5.87843467366773e-06
-2.72754170901122e-05
-2.10167264788803e-05
-4.34580964108082e-05
-4.71605589655892e-05
-1.673993088408e-05
-3.50249300730006e-05
-3.65336386280504e-05
-3.59424383421442e-05
-3.07646501600736e-05
-4.38702480344992e-05
-3.71462940642875e-05
-1.16193439700778e-05
-1.77541208730802e-05
-2.98499244658206e-05
-3.12163632991421e-05
-5.70789001734801e-06
-7.07344420489902e-05
-4.75710725595519e-05
-7.29156648855968e-05
-5.70745065118852e-05
-2.9626076132471e-05
-2.03687270760641e-05
1.22558222050995e-05
-2.66506047044518e-05
-1.60486529419166e-05
-5.36109836857066e-05
-1.22454506380894e-05
-6.8915613917202e-06
-9.98829151230764e-06
-2.52642434467565e-05
-3.89051681373829e-05
-4.67137158913719e-05
-8.86596385816605e-06
-2.05536850610218e-05
-3.24956902553125e-05
-3.11868733629724e-05
-2.07391609990188e-05
-2.27888356399846e-05
-3.07089495807649e-05
-3.23345947960403e-05
-2.27223922786852e-05
-6.9361182149307e-06
-2.9308011425255e-05
-5.32802977936425e-05
-4.83400096034795e-05
-2.19462746166706e-05
-1.95897380074944e-05
-3.246408283691e-05
-3.75807532675251e-05
-4.52383492632679e-05
-6.35022199741997e-05
-3.94477102371557e-05
1.8147247123003e-06
-3.34798872267367e-05
-1.96826925830952e-05
-9.96599800723189e-06
-2.34128496159034e-05
-3.9474004221683e-05
-3.15740964755551e-05
-4.54467652622063e-06
-2.20659305864133e-05
-3.31181668531408e-05
-2.40081313246937e-05
-2.05963519421261e-05
-3.43962654616259e-05
-3.58587889623514e-05
-7.17960098128819e-05
5.5410565007142e-07
-1.04598263365764e-05
-3.99126556856236e-05
-2.1890553727609e-05
-2.1226402828521e-05
-1.8249167567274e-05
-2.32986457244827e-05
-5.97442045430017e-05
-7.12254044594568e-05
-3.78899791791882e-06
-1.82823639895716e-05
2.72070148043587e-06
-3.57025006347777e-05
-1.23733308152011e-05
-1.27667534397871e-05
-3.29340801769421e-06
-5.27297427923965e-05
-2.61270962512107e-05
-2.059048553149e-05
-4.98380075998982e-05
-3.99434976323682e-05
-3.25202647258266e-05
-3.15748137891813e-05
-2.73735538774995e-05
-1.58479767633735e-06
-1.81629227728861e-06
-6.59017421886198e-06
-4.77020280806469e-05
-2.956734024096e-05
-6.39938581220243e-05
-2.66196722419767e-05
-2.45739961200445e-05
-3.89652771057679e-05
-1.93025811811545e-05
-3.34362185977147e-05
-5.71420975391189e-06
-3.33041067127805e-05
-1.7446062521722e-05
-3.41850665493847e-05
-2.79395381566136e-05
-2.31294830568017e-05
-2.07603367039645e-05
-2.22487935334732e-05
-8.22020237217645e-06
-3.35556852693828e-05
-4.12633872037533e-05
-2.87389611830267e-05
-3.50380858503811e-05
-3.94588906164871e-05
-1.13992796426983e-05
-1.4608429414311e-05
-2.95801016563739e-05
-2.30470008080729e-05
-1.77058471551053e-05
-9.59743346861397e-06
-1.78637967568929e-05
-3.97978977800757e-05
-1.92130415571495e-05
-4.69580439282593e-05
-2.42487776909421e-05
-4.37266291601039e-05
-5.13984108623101e-05
-3.66169075291995e-05
1.97928302830666e-05
-2.05368175755735e-05
-3.06193861182107e-05
-4.78613548159409e-05
-2.62288817428752e-05
-3.14541887453963e-05
-4.00724592587541e-05
-2.07162311299686e-05
-1.4186181883076e-05
-2.94589418966738e-05
-1.04079856613679e-05
-7.14111155260437e-05
-3.27161990647567e-05
6.09443818007455e-06
-2.32227281099088e-05
-4.17257543568973e-05
-4.63030615177403e-05
-2.54787968944066e-06
-4.00303163461668e-05
-4.54890948823837e-05
-7.1871934041129e-06
-1.95555699776528e-05
-4.60163711089891e-05
-3.10065468212886e-05
-7.85678271815697e-05
-2.75848752556548e-05
-6.08628158302598e-06
-1.77258126991655e-05
-2.12564454507451e-05
-1.03016406338057e-05
-3.50976561133626e-05
-3.79035345238515e-05
-2.67304917076739e-05
-3.15355623795658e-05
-3.30487682159879e-05
-2.98580159308857e-05
-2.97375228105074e-05
-8.53266141271788e-06
