# Supplementary material for: Research on computational propagation and identification of mine microseismic signals based on deep learning
Source: PLoS One. 2025 Oct 22;20(10):e0334641. doi: 10.1371/journal.pone.0334641 (PMC12543183; doi:10.1371/journal.pone.0334641)
Supplement: S8 Data — (ZIP) [file pone.0334641.s008.zip › 000100900002717.xlsx_0.txt_24.txt.txt]

-3.98161782253046e-05
-3.39728848547907e-05
-2.92213943737009e-05
-2.44451968881763e-05
-4.74716884706365e-05
-4.08797847901905e-05
-4.41364175553224e-05
-1.19796613947088e-05
-3.48453204714019e-05
-6.10347253036938e-05
-5.24587199577249e-05
8.24917808670734e-06
-2.0462337083613e-05
-1.49317288744744e-05
-1.35637783390176e-05
-5.68783985033698e-05
-3.17137450320531e-05
-1.32683898115448e-05
-3.12966140085936e-05
-5.50444667047481e-05
-3.5074931155099e-05
-8.74121211231589e-06
-4.38433796254313e-05
-4.38194906211257e-05
-5.66852483278014e-06
-3.61672547082807e-05
-3.78042695117791e-05
-2.25753112541351e-05
5.96791311077479e-06
-4.91681419421265e-05
-1.45328152695994e-05
-2.31240568434243e-06
-1.04969896250267e-05
-3.6865489784039e-05
-2.62244524351857e-05
-3.52789045132948e-05
-1.5961701687038e-05
-1.59958531287118e-05
-4.36796688223638e-05
-2.53291471818238e-05
-2.0709987591761e-05
-3.26808194781595e-05
-2.17697910762114e-05
-4.63260495464949e-05
-3.11713874901933e-05
6.22557580642726e-06
-4.25986557374985e-05
-2.76473621035131e-05
-2.74873545893438e-05
-4.12675776536189e-05
-3.03458719691961e-05
-5.03178257215948e-05
-2.74318743631825e-05
4.20051792322193e-06
-5.5730146652262e-05
-2.41274100566986e-05
-4.5007237630192e-05
-4.35270914527827e-05
-1.2746076510516e-05
-7.06590573865849e-07
-4.32008387820465e-05
-2.98270382456074e-05
9.924049879346e-06
-2.95747176828078e-05
-3.02591586771461e-05
-2.36468372876475e-05
-4.17409408213799e-05
-4.55007241682383e-06
-8.61449723158885e-06
8.82802335822176e-06
-3.28792423603542e-05
-1.35680524099912e-06
-2.03051162798651e-05
-3.11696522735749e-05
-5.44479813444217e-05
-5.37749615381605e-05
-6.45110355245098e-05
-4.67260634018914e-05
-7.39362710073884e-05
-4.76993738394644e-05
-2.44294011982938e-05
-4.18938649872302e-05
-4.8536202807989e-05
-4.93529715963313e-05
-1.21149198308063e-05
-3.02360677879829e-05
-3.80162233152889e-05
5.08322310847274e-06
-2.6393641387473e-05
-2.07756588072605e-05
-7.01389194760187e-05
-1.30763298683588e-06
-2.11567720673374e-05
-3.04608490399223e-05
-2.33098349021663e-05
-2.78503800616621e-05
-1.51168296052687e-05
-3.14086934702892e-05
8.64981283744013e-06
-3.77483069736039e-05
-1.88020816739556e-05
-1.42121145720568e-05
-3.67608937550643e-05
-4.60211219440611e-06
-4.96336363211381e-05
-8.54722291091952e-06
-2.290447208507e-05
-4.06058603234793e-05
-3.61371116890271e-05
-2.47430204929605e-05
-4.84766505453052e-05
-2.83064223451852e-05
-3.8137105994311e-05
-3.04102016688267e-05
-6.06505535992752e-05
-5.0574408495022e-05
-6.320070931106e-05
-5.77577648419036e-05
-6.01343146762369e-05
-2.22429450248054e-05
-5.66606604443227e-05
-2.04116663618828e-05
-3.08145973725866e-05
-3.23372238789361e-05
-1.98986968985292e-06
-7.94595474058789e-06
-3.28249629314142e-06
-3.03022680041977e-05
4.41649126172698e-06
-3.36811649730167e-05
-3.62828480175796e-05
-9.70374595575312e-06
-5.8200599671517e-05
-1.4370840884944e-05
-4.31221008738309e-05
-2.2899455038547e-05
-2.84079716836791e-05
-5.06549000292205e-05
-6.00742108034208e-05
-3.96112207552603e-05
1.47023099084967e-05
-4.80793317356745e-05
-1.63697092433714e-05
-5.04096601163425e-05
1.00468580733148e-05
-1.40919121255997e-05
-4.4503582609402e-05
-2.58107690603327e-06
-1.84838895188288e-05
-2.85860019485381e-05
-3.89144387300773e-05
-3.60749865213657e-05
-1.22368678516579e-05
-2.87057704496616e-05
-4.04510435784571e-05
-2.38532248583912e-05
-1.75808733579657e-05
-3.17248616204538e-05
-3.11192584977877e-05
-7.05779472652366e-06
-2.99865138384935e-05
-5.05311061319425e-05
-4.58792685127179e-05
-5.68323949951996e-05
-1.49161149392339e-05
-2.5672913202876e-05
-4.91080974066272e-05
-3.82170681648584e-05
-3.65031417564525e-05
-4.10590985426974e-05
-3.50622499139241e-05
-4.29710606626273e-05
-1.58504695142536e-05
-3.45638441541857e-05
-5.43869022443179e-05
-1.30651592683432e-05
-3.76692224072195e-05
-2.92898468942804e-05
-2.15256090894315e-05
-2.68872178467383e-05
-3.29075270161908e-06
-1.64541831105212e-05
-4.07617839636848e-05
-1.63932925822407e-05
-1.12892906134784e-05
-3.24445913632925e-05
-8.40477538980346e-06
-3.67710357764803e-05
-1.80411834196898e-05
-1.89496871534176e-05
-3.1045719346665e-05
-1.59696308429276e-05
-4.59253492697193e-05
-2.47920843682323e-05
-3.61198800543416e-06
-5.69701540078009e-05
-1.66358165033815e-05
-6.33555026036381e-06
-1.83154210872455e-05
-2.34679498244933e-05
-6.59898071760557e-05
-1.93040110814766e-05
1.11789228584787e-06
-5.76019525810209e-05
-2.99355752661293e-05
-4.52158227940419e-05
-6.24678266332516e-05
-1.04130636360243e-05
-3.41920702579199e-05
-1.84106030106311e-05
-3.20163560523294e-05
-2.66440145140895e-05
-1.74844806107386e-05
-4.12701389643183e-05
-1.10990679974921e-05
-4.1183943453796e-05
-1.99809982109388e-05
-2.11862665578332e-06
-1.67232336030402e-05
-6.43268878610111e-06
-2.63297343582883e-05
-4.98529635156181e-05
-4.10465567007306e-05
-4.60501517753527e-05
1.04391770068108e-05
-2.44327622134192e-05
-1.74158281170966e-05
-4.90403961562458e-05
-5.31450656072955e-05
-3.2366040680198e-05
-3.13006503880551e-05
-1.41834347159444e-05
1.26287056616042e-05
-3.04823315771911e-05
-9.48782290972106e-06
-4.49237001228535e-05
-2.94171597502646e-05
-7.64767109645535e-06
-3.6750644075167e-05
2.08932783502564e-06
-2.36002367606048e-05
-3.88799265718819e-05
-1.95815068333519e-05
-2.16889355113795e-05
-2.19976942905855e-05
-4.06901779072626e-05
-5.18739061740986e-05
-3.74649496752179e-05
-2.1931658043288e-05
-3.50259537923812e-05
-4.15072157558616e-05
-4.80699630266437e-05
-2.27820775456932e-05
-2.62749616496931e-05
-4.44330181406455e-05
-4.63019331125245e-05
-1.78744232601599e-05
7.48204453585113e-06
-3.53360983437692e-05
-4.26265134570304e-05
-4.4342715355096e-06
-3.16601736863987e-05
-4.94635901491042e-05
-6.15696813546311e-05
-1.41512886145597e-05
7.13987128358924e-07
-1.68786956341249e-05
-4.30944125255753e-05
-2.72086156157534e-05
-1.11312165680247e-05
-3.78872666455929e-05
-2.56789689273055e-05
-6.69651906459172e-06
-2.11376261668404e-05
-4.58204349150594e-05
-1.49461231638445e-05
-2.24297722473106e-05
-3.42918670186373e-05
-1.8362245669905e-05
-1.80982773602799e-05
2.45872378724553e-06
-3.68330027900063e-05
-3.60407944014281e-05
-5.2741784097057e-06
-1.88796667968062e-05
-1.70173992703393e-05
-8.25622953016787e-07
-4.0722894085324e-05
-4.91679868952513e-05
-2.35279430715934e-05
-4.49536434612937e-05
-2.60897561007246e-05
-5.42569879751995e-05
-5.28727652252871e-06
-2.70512517823851e-05
-4.42910917316236e-05
-5.851513450686e-05
-5.6511573647681e-05
-2.69039722872558e-05
-2.9294424276845e-05
-1.95565999138167e-05
-2.90220537737693e-05
-2.41623110473893e-05
-5.56011460649679e-06
-1.3862265925524e-05
-7.10408386459404e-06
-5.24796817690318e-05
-6.22114545244823e-05
-2.75045067936134e-05
-4.45443014297955e-05
-4.44256422325997e-05
-5.71491268522041e-05
-6.56105132683642e-05
-4.88727257226783e-05
-4.68085738433685e-05
-3.3500520656082e-05
-2.97732433599229e-05
-3.46416358259129e-05
-3.28125288827835e-05
-4.4840283151415e-06
-5.32907509163102e-05
8.36526865645499e-06
-3.79464212995213e-05
-3.09446577575741e-05
-6.72594538852672e-05
-5.08529088932482e-05
-1.0623617546729e-05
4.08153112112237e-06
-3.92586961476191e-05
-3.98013277309157e-05
-3.68172949822844e-05
-3.86930948945815e-06
-8.42074591515229e-06
-5.54513122009399e-05
-1.17768580626743e-05
-1.51312038097605e-05
-4.0819047457549e-05
-4.40883491928738e-05
-1.55917704974081e-06
-3.49258610291845e-05
-4.73152789316969e-05
1.11199594573444e-05
-5.82808503108554e-05
-3.34335205591253e-05
-5.88723740251187e-05
-3.9747344749679e-05
-5.46465781682426e-05
-3.28219315298921e-05
-2.22475880578396e-05
-2.12325869846058e-05
-3.01533309775754e-05
-1.65427362411228e-05
-1.36609836138085e-05
-1.47211933990417e-05
-1.87887156127526e-05
-4.41813674488088e-05
-4.1575849225103e-05
-3.49516802865686e-07
-2.82632369789204e-05
-7.87525592082664e-06
-2.52678789543222e-05
2.84335445452003e-06
-3.312664094133e-05
-2.51083881895896e-05
-2.54908229384756e-05
-1.9764013073501e-05
1.38513634774721e-06
-1.89546644226634e-05
-1.79016886461745e-05
-2.30822290463509e-05
-4.34029206047423e-05
-5.21667434129138e-06
-2.23168103112155e-05
-4.54465374709767e-05
-2.84013561647476e-05
1.10486879935934e-06
-1.26869723635693e-05
-3.28326126185533e-05
-6.53712752250959e-06
-1.23268965887502e-05
-3.20781372902962e-05
-3.22873085885179e-05
-1.24392301653687e-05
-1.40349128393603e-06
-3.19111038788779e-05
-1.50008807252221e-05
-3.49228771025713e-05
-2.96770252812029e-05
-3.93757173240881e-05
-2.08541680474435e-05
-3.17295205033518e-05
-4.52054272449262e-05
-2.44959621541008e-05
-2.20918934981334e-05
-1.98485883997538e-05
-4.8916698207836e-05
-8.60387765616762e-06
-1.78576479982066e-05
-7.24300215990796e-06
-2.97674210042887e-05
-2.05505595098833e-05
-6.38530109924491e-05
-2.90163729502816e-05
-3.72438435971721e-05
-2.3581994283657e-05
-2.92993431139793e-05
-3.46857102817834e-05
-1.95163219557711e-05
-8.25804983621688e-06
-2.41818577222364e-05
-4.79809741482938e-05
-2.56024180314016e-05
-4.07281330035125e-05
-4.44459102727763e-05
-3.75330046377059e-05
-5.87392845893764e-05
-4.09271592644202e-05
-4.60523040326385e-06
-2.96418831897888e-05
-4.22164523073993e-05
-3.14715246827813e-05
-3.24797481290456e-05
-3.39348825379627e-05
-1.43479378386655e-05
-1.47321333049233e-05
-7.24494822734685e-05
-3.89021106746536e-05
-5.22700321158487e-05
4.03317073375597e-06
-1.58449332488598e-05
-4.74810554961115e-05
-5.17840859010393e-05
4.34900654716664e-06
-6.17884356137553e-05
-3.52852808283933e-05
-6.35303890342336e-06
-3.21045042788747e-05
-1.68814081811967e-05
-1.73952472750617e-05
-2.61738850301281e-05
-2.30066452071187e-05
-2.79704792938264e-05
-3.6429738563225e-05
-6.22257193636145e-05
-3.05694112875949e-05
-5.77523185267146e-05
-1.97202521848696e-05
-5.14384848919841e-05
9.56921380666013e-06
-1.99075056395266e-05
-2.0157571408842e-05
-2.78845645253074e-05
-4.02963458611552e-05
-4.74228675756792e-05
-3.55944598033856e-05
-4.71110118718492e-05
-8.03167007370645e-06
-3.58044251602709e-05
-1.20840398303789e-05
-3.48459581897145e-05
-3.87661903319636e-05
-2.19448147602179e-05
-2.00017723104595e-05
-2.02154368802147e-05
-6.75286154228175e-05
-1.57615347953912e-05
-2.41592006454196e-05
-1.5802157912704e-05
-6.61171796445128e-05
-2.08250824373438e-05
-1.68342680095317e-05
-2.25714984625199e-05
-3.35566824284286e-05
-1.02678975547871e-05
-1.75130653515418e-05
-3.13070269480321e-05
-3.3186400130787e-05
-1.5605599687612e-05
-4.27038763348683e-05
-1.87896667909325e-05
-4.07518263012377e-05
9.57186538258537e-06
-3.79601994756122e-05
-5.23356570389571e-05
-2.95569867761921e-05
-1.28321958957228e-05
-6.44246396709789e-05
-3.99678342889479e-05
2.19762741204708e-05
-2.83318461602343e-05
-7.94229206687244e-05
-5.21670307762919e-05
-1.67901065562982e-05
-4.50909939266761e-05
-1.80523589762193e-05
-7.29867007180549e-06
-3.570813794457e-05
-6.71422740962764e-06
-2.15756970888132e-05
-4.99507286093018e-05
-3.15367179586939e-05
4.07559469421905e-06
-2.68482169382812e-05
-2.60754004263948e-05
-3.95003026128657e-05
-7.43104408999286e-05
-3.61482770835312e-05
-1.68256987001633e-06
-1.63915441225432e-05
-4.20474667167523e-05
-6.78848309740974e-05
-2.1386309769356e-05
-6.28905820704341e-05
-3.40241653702149e-05
1.71519889207158e-05
-2.72239315227629e-05
-3.07313471315201e-05
-7.96887049985575e-06
-3.61224614615958e-05
-5.83682488608431e-06
-5.26152063812843e-05
-4.67030075297324e-05
-5.79367962178233e-05
-2.79285782528533e-05
-1.48426014844925e-07
-2.37573311068395e-05
5.15424640610596e-06
-3.68561778449614e-05
-3.53541752487896e-05
-5.53230490612337e-05
-3.98514034338e-05
-4.00914696719618e-05
-4.00078670424689e-05
-1.62810444927773e-05
-6.99609956525265e-06
-4.36237596770902e-06
-2.90993945438852e-05
-1.67251165497232e-05
-2.79262285873475e-05
-5.5115742220591e-05
-3.42249099548746e-05
1.72286281747609e-05
-1.75452925409007e-05
-4.18064328492616e-05
-4.92550244782365e-05
-1.11300361527996e-05
-4.80359722146219e-05
-5.16837977800216e-05
-4.76435624492305e-05
-2.57832612828702e-05
-2.27845863618048e-05
-2.21608289337871e-05
-4.77896498823072e-06
9.78391442806738e-06
-2.78506858220342e-05
-6.83338521018708e-05
-3.16734636471731e-05
4.92159223353464e-07
-2.5269834174542e-05
-2.74778811700991e-05
-2.89760789493299e-05
-4.70073229498654e-05
-4.22070376114502e-05
-3.76218584546264e-05
-3.76289042592994e-05
-1.66871327453908e-05
-2.88390091283762e-05
-1.63848238973858e-05
-3.8357434349914e-06
-2.62733290993909e-05
-5.92165147465514e-07
-4.33006223000923e-06
-4.67370896441756e-05
-4.14115775111702e-05
-2.75472447533429e-05
-4.45841351962838e-05
3.82408014899288e-06
-3.6968198381036e-05
-1.88504375178415e-05
-1.78774882454878e-05
-2.43941897895491e-05
-7.02074040376244e-05
-3.7734170956238e-05
-2.45803156767721e-05
-5.28152826777115e-05
-5.58025071281531e-05
-2.72502338606434e-05
-7.07516858861974e-06
-1.54195014470001e-05
-3.02450383006563e-05
-1.56701146665719e-05
-3.10740765018317e-05
-2.77873828891477e-05
-3.94730911771151e-05
-3.00273638837928e-06
-3.65321829215908e-05
-7.72063022484225e-05
-1.52146503111297e-05
-2.16340022779053e-05
-5.04807024621002e-05
-7.88183689484679e-06
-3.452933389547e-05
5.54255510266118e-06
-5.19813984466498e-05
-3.42644445221289e-05
-2.36684196696555e-05
-1.93989910227968e-05
-1.14763269077539e-07
-5.18500528268071e-05
1.42145771125925e-06
-2.66641223912001e-05
3.11182375691141e-05
-3.70884203797095e-05
-1.45632425208951e-05
-3.98855039768323e-05
-3.83416093968487e-05
-1.22271412521463e-05
-3.50057583436556e-05
-2.04093097264493e-05
-1.88181406871359e-05
-5.53649054819181e-07
-7.71566910166154e-06
-1.78922772034066e-05
-9.61777007278702e-06
-1.5975855685667e-05
-7.47746132614308e-06
-1.39710252800504e-05
-4.82249764391986e-05
-3.70280220120701e-05
-4.38511560238362e-06
-3.71240008718844e-05
-1.64205908407165e-05
-2.42896724207644e-05
-2.17408050245553e-05
-1.9472490329565e-05
8.91496327881252e-06
-7.36911811223491e-06
-1.41985701556794e-06
-8.25222906482583e-05
-4.11984242170262e-05
-1.47722160715972e-05
-2.0833384598288e-05
-1.59328506823384e-05
-5.77759124323698e-05
-4.83167539126992e-05
-1.56916885335288e-05
-4.1528310108431e-05
-5.00927769808917e-05
-2.26768556381597e-05
-3.06087827896279e-05
-4.84145230093434e-05
-5.0751815126887e-06
-2.83524234098565e-05
-4.20187516106994e-05
-1.62244560622062e-05
-2.51198435241641e-05
-3.36567714169467e-05
-1.41639492574954e-05
-1.9003091956521e-05
1.98334733406189e-05
-2.42130174007339e-05
-2.69888658127472e-05
-6.6257139411828e-05
-4.42479264909325e-05
-1.96540415119877e-05
-1.38641438478771e-05
-6.20656702400143e-05
-3.5125601948276e-05
-2.38545935977644e-05
-1.98593022641486e-05
-2.4095400060547e-06
-7.34509302493293e-05
-4.91493137512578e-05
-2.31960844673214e-05
-7.17853646769259e-06
-5.33858727446576e-05
-3.22627393816696e-05
2.57142650275098e-06
-1.35190221390661e-05
-4.33395480189135e-05
-3.45486800887695e-05
1.87622584036717e-05
-3.71257300296326e-05
-6.15929836852627e-05
-1.75347310191465e-06
-3.2531129810604e-05
-5.69698691770146e-05
-2.37865844260818e-05
-3.64870914456922e-05
-7.0818288560773e-05
-4.90180233537572e-05
-9.65622283649645e-06
-3.08853510407435e-05
-2.73367942713512e-05
-2.63118867639242e-05
-2.67288051515359e-05
-6.15886011311216e-05
-4.93188312206008e-05
-1.85936052441347e-05
-5.96530417578849e-05
-5.57738383343381e-05
-3.84198359958029e-05
-5.65228051658989e-05
-5.60434847794207e-06
-6.30786012674322e-05
-2.91763053900776e-05
-5.4656242878929e-05
-5.48335959488768e-05
-3.75649807093996e-05
-3.64952266296575e-05
-5.3008008767206e-06
-2.18712415875939e-05
-5.78295315627483e-05
-3.04010469187523e-05
-6.03662197152437e-05
-2.78654306159909e-05
-1.55476625680944e-05
-6.18161311002628e-05
-8.51436467037002e-06
-6.63197331558445e-06
-5.37241607460142e-05
-2.42100058160823e-05
-6.27207664361329e-05
-4.73829429005311e-06
-4.06331492322029e-05
-4.67239539607576e-05
-2.62647415076521e-05
-2.09860260648397e-05
-4.7435843461926e-05
-9.99240639989901e-06
-2.26594876621676e-05
-2.7322074280151e-05
-2.84195811123927e-05
-5.21875433152987e-05
-4.89336150770784e-05
-5.03014115171846e-05
-4.71285711978431e-05
-2.63858893653887e-05
-5.60391126363589e-05
-4.04090492657592e-05
-1.24110543985994e-05
-3.34524243297502e-05
-1.56832752020076e-05
-5.01466012504346e-05
-2.73534109865252e-05
-3.32124828731536e-05
-5.18909260009601e-05
-2.33431570567464e-05
-3.47082846600625e-05
-6.34867219912926e-05
-5.1974459638097e-05
-4.89509311290041e-05
-8.1328867680464e-06
-1.23920092836283e-05
-2.44462323715442e-05
-2.143563656149e-05
-4.70255588174864e-05
-5.1785026163793e-05
-3.20634146301843e-05
-2.72907365434409e-05
-2.66611848201442e-05
3.29793541037591e-07
-8.42467336769172e-06
-1.85806330098227e-05
-3.72877568017324e-05
-2.05326523274637e-05
-2.64718981582755e-05
-7.63453528697837e-05
-2.82353478492549e-05
-5.9384698431551e-06
-3.99673975380719e-05
-1.40724005616811e-05
-4.21776277970156e-05
-1.71590959191466e-05
-2.95097839873672e-05
-5.25863351066266e-06
-3.42433692771334e-05
-3.82024507080479e-05
2.10372565650536e-06
-1.90942614134336e-05
-2.9419048380502e-05
-4.04070598388773e-05
-2.82072703054899e-05
4.42816727949401e-07
-2.55563890721462e-05
-2.66516068710885e-05
-2.85420890731609e-05
-6.24518154133212e-06
-4.58661062633655e-05
-1.63163727382112e-05
-2.92334996705677e-05
1.10225877364487e-05
-4.35875662342356e-05
-3.52457187609219e-05
3.58044840954762e-06
-1.64373454584181e-05
-6.59877226900122e-05
-2.44938943645135e-05
-3.55048114438698e-05
-4.23646118393751e-05
-3.35099915936762e-05
-2.94438441967641e-05
-1.04984928369366e-05
-3.95881666416916e-05
6.69183750393815e-06
-4.12514000061888e-05
-1.58189369223896e-05
-3.65752501533333e-05
-4.28206530464672e-05
-2.53069821842924e-05
-2.95965247451106e-05
-4.40487719749702e-05
-3.13343437263088e-05
1.42764212858056e-05
-2.48254308752667e-05
-4.01572615059946e-05
-9.05838976119594e-06
-4.48212533746954e-05
1.62436430014243e-05
-5.25241063007507e-05
-7.39257098856648e-06
-4.14944350226748e-05
-2.99331598797413e-05
-3.65783508331091e-05
-1.37110384123224e-05
-4.30438318457665e-05
-4.74390744633567e-05
-3.430745843256e-05
-5.12287914604115e-06
-5.36245900981776e-05
6.33072736523236e-06
-2.91529371309049e-05
-3.1558072416032e-05
-3.44045460692728e-05
-1.55476440645809e-05
-2.10137825636295e-05
-1.92038185508498e-05
-1.44981045097023e-05
-4.21368739507422e-05
-4.42727027045717e-05
-1.28260976341764e-05
-2.27722681204749e-05
-1.97385458436461e-05
-7.21264001736484e-05
-4.78716504911938e-05
-4.16824193041134e-05
-6.46495119668567e-05
-3.45850678905112e-05
-2.76064621496341e-05
-2.42715055120843e-05
-5.56106309818675e-05
-3.36707503983325e-05
-1.64972501071525e-05
3.58052607556263e-06
-4.18279574243389e-05
-7.2170003583718e-06
-5.4043122230969e-05
-2.12415625642719e-05
-3.63892241798122e-05
-5.13570111777603e-05
-4.96205761975456e-05
-1.11814213343631e-05
-3.02145997281194e-05
-1.3163889851647e-05
-2.67845227271601e-06
-3.90362820668035e-05
-3.60471070405786e-05
-7.94864333490081e-06
-2.0253397255683e-05
-4.83003105404519e-05
-4.63799456641089e-05
4.09762119088604e-07
-3.4287310830314e-05
-9.10349398060912e-06
-2.05207307525109e-05
-4.58300184067066e-05
-2.75816085549672e-05
-5.65976721323411e-05
-2.1277780995464e-05
-1.70684140258701e-05
-3.93248522657229e-05
-3.22472489190338e-05
-5.07926987202352e-05
-7.27020802553834e-05
-3.18099194932093e-05
-6.22480067820084e-05
-4.37208141955949e-05
-2.53315508160527e-05
-3.5262354186939e-05
-3.40173984589349e-05
-7.29656548475216e-06
-3.52428005815763e-05
-3.1465591123973e-05
-6.23313720952954e-05
-5.94485144591419e-06
-1.17926703975111e-05
-5.70393251651886e-06
-2.13077822188325e-05
-1.9436263035103e-05
-3.69523558281736e-05
-4.89364645804232e-05
-4.53522575824132e-05
-2.9075172118504e-05
8.52464968990348e-06
-2.85788091123974e-05
-5.58854490831147e-05
-3.39724038265456e-05
-7.23061637350072e-05
-3.8248971559327e-05
-4.69951779255606e-05
-2.84060636450416e-05
-5.15395095685262e-05
-4.69086501154291e-05
-6.97441426238834e-05
-3.52660854661969e-05
-4.25643735344826e-05
-5.04925599567011e-05
-3.07555324394527e-05
-2.54711025867357e-05
-1.95504799497051e-07
-2.98123451305311e-05
-5.86901267892755e-05
-5.33665516240076e-05
-4.47912209344975e-05
-5.23384851110889e-05
-3.55213862571669e-05
-2.30010349506755e-05
-5.77726301265231e-05
-6.47009838384156e-05
-4.9714865214026e-05
-2.78863072564715e-05
-1.62079599764953e-05
-2.11275055389623e-05
-3.871737871761e-05
-3.91492032926253e-05
-2.17689512994721e-05
-4.59588851354463e-05
-7.45147686958863e-05
-3.99904908365299e-05
-2.34312059382034e-05
-4.95053973682033e-05
-3.58058574290506e-06
-2.47740986824641e-05
-3.03102492022339e-05
-4.87531615573495e-05
-5.04196176559673e-05
-4.81148605785255e-05
-5.20488067815834e-05
-2.742156170071e-05
-3.0773609233803e-05
-7.36494750399936e-05
-3.65863115819899e-05
-2.04372745792706e-05
-1.71016021691501e-05
-3.40828651597355e-05
-7.53667307103673e-05
-4.97880002143184e-05
-3.64929522166647e-05
-6.82459691562959e-06
-2.33644183800104e-05
-1.23933503742946e-05
-3.36919731695407e-05
-5.26272515507075e-05
-5.27414541803494e-05
-3.2208082101422e-05
-3.48014428776286e-05
-5.56880148737143e-05
-3.85313281845815e-05
-4.06381026658915e-05
-4.47678925286002e-06
-5.44298663136911e-05
-5.35135389070169e-05
-4.75868890649923e-05
-5.70340503979168e-05
-7.65825183161838e-05
-4.62442499452357e-05
-1.78356820881418e-05
-3.55460213924443e-05
-2.51668464453872e-06
-2.92973130932872e-05
-5.08403251083845e-05
-3.14599686757062e-05
-4.87201718467912e-05
3.77395317568295e-06
-2.58294058451582e-05
-7.59998944705919e-05
-3.71098810804867e-05
-1.17895462161024e-05
-4.1144733569475e-05
3.05753689393345e-06
-5.57032793722118e-05
-8.21080333366933e-05
-1.45488254976531e-05
-1.43704657973471e-05
-5.48779734811318e-05
-3.8863220813321e-05
-2.71769923630615e-05
-3.72087444717895e-05
-1.43575900891699e-05
-5.67412528250616e-06
-4.64307539058621e-05
-2.47930098035442e-05
4.42261285753658e-06
-2.98995053647899e-05
-3.59661933582986e-05
-2.31388029666996e-05
-2.18824501821863e-05
-7.06393214732886e-06
-6.09147207104338e-06
-3.26012175084855e-05
-1.05307745174969e-05
-4.30228417285055e-05
-2.82698155559797e-05
5.37757025864418e-07
-3.20148289892474e-05
-5.77295719063975e-05
-5.04720609614618e-05
-1.61251977701687e-05
-2.13111353039503e-05
-5.51956849417993e-05
-4.10134392172763e-05
-3.96990570954581e-05
-4.02509528464978e-05
3.32244229211279e-05
-2.90586826977701e-05
-5.24367034435552e-05
-1.52358525043407e-05
-4.16104507148467e-05
-2.17579141500223e-05
-2.30392196463469e-05
-1.82319275230755e-05
-6.1960088422241e-05
8.46131452437853e-06
-5.78646949491314e-05
-5.26761182741456e-05
-2.84112234503211e-05
-1.21286997463512e-05
-3.47976535104089e-05
-1.72773488903319e-05
-3.60055951642634e-05
-3.79065754431009e-05
-2.01256675983854e-05
-5.39500877714931e-05
-5.58872027934402e-06
-4.4448669818128e-05
-6.34002149278135e-06
-2.69438115781401e-05
-4.9969030628434e-06
-1.3582217742926e-05
-5.95008279096305e-05
-4.83911109167737e-05
-1.93931058315902e-05
-4.41208558932147e-05
-8.03636375664244e-06
-3.38418150730748e-05
-4.30590471357381e-05
-3.6035621601956e-05
-2.24116016846561e-05
-1.9293444261984e-05
-3.5212740831219e-05
-2.9231174331227e-05
-4.16968151754181e-05
-6.50050053644944e-05
-1.59931557635534e-05
-2.29405236952178e-05
-4.57620697376288e-05
-6.05314272266456e-05
-6.16588123075409e-05
-5.84217085201726e-05
-4.41484917376534e-05
-1.84237231945039e-05
-4.70158811961151e-05
-1.68644872579228e-05
-4.80534683106475e-05
-8.12426589855856e-06
-5.11875825760659e-05
-1.13760524823158e-05
-3.42454110496887e-05
-3.36665680307254e-05
-3.98062229889953e-05
-3.85222770264103e-05
-3.35998060786592e-06
2.09553646883831e-05
-3.98163777006197e-05
-5.16888453791068e-05
-2.3110064608268e-05
-4.00168076839267e-05
-3.23202428289877e-05
-3.15591465088643e-05
-1.67863490569479e-05
-2.29717558276449e-05
-6.99447653601016e-05
-3.49286914203207e-05
-4.54006407456974e-05
-4.30334548995845e-05
-4.63001031253195e-05
-3.93820814774779e-05
-2.6387720684634e-05
-5.01341388622958e-05
-5.02540745303087e-05
-7.75000356137324e-05
-5.55117426249345e-05
-3.8450603265676e-05
-2.54152127395458e-05
-4.43287218996196e-05
-6.76020861044165e-05
-2.71798176299236e-07
-4.84112949761595e-05
-4.56681403898354e-05
-7.43576646031204e-05
-1.45494540849703e-05
-3.53223561810724e-05
-2.67120495416184e-05
-1.70806622524855e-05
-4.09315244676339e-05
-3.2815581818868e-05
1.0175597682855e-05
-3.1041951099225e-05
-1.91531633132441e-05
-2.80797663868815e-05
-5.65890158032962e-05
-4.22262513099746e-05
-3.58528559209612e-05
-5.57040933156847e-05
-6.49362717103867e-05
-6.17243151839762e-05
-6.24883131392596e-05
-1.32475545402275e-05
-6.34622949960948e-06
-7.02458882056229e-05
-6.18345548537727e-05
-2.56182780668646e-05
-9.16432457332829e-06
-5.40687448382484e-05
-4.15069833335589e-05
-2.96151465965467e-05
-4.30851777495267e-05
-1.03438910635602e-05
-2.26851467108801e-05
-5.10025653905601e-05
7.71179247334412e-06
-5.27330862725898e-05
-1.92222914551025e-05
-6.52071250568794e-05
-3.83752924218716e-05
-6.10058849550973e-05
-6.34783762571519e-05
-2.80501435881436e-05
-3.60908276440764e-05
-2.07927876499158e-05
-4.50684835081379e-05
-4.44654298618933e-05
-3.33637359906095e-05
1.51699761016768e-06
-5.12170286694653e-05
3.99913868442794e-06
-3.54803885741872e-05
-2.73814080137794e-05
-3.69097642486358e-05
-4.12519209073667e-05
-4.5031628121148e-05
-2.13265750124513e-05
-7.40621272277519e-05
-4.6462886188098e-05
-2.34754215815954e-05
-1.13825792981461e-05
-4.48144334341591e-05
-1.37230243028778e-05
-3.83124426318951e-05
-7.05192023442561e-05
-5.56365578494081e-05
-2.97670575973273e-05
-2.99336383252023e-05
-4.39781250440196e-05
-3.05566909715067e-05
-2.07239014346681e-05
-3.11885981483658e-05
-2.47134401657299e-05
-7.63887280213598e-05
-3.66525207990812e-05
-3.12822286689427e-05
1.07995827457519e-05
-1.28119002135478e-05
-3.6301486474228e-05
-3.42677470288773e-05
5.3339740336626e-06
-4.82081263442388e-05
-3.54225192536953e-05
-1.31292129559769e-05
-1.9503226200688e-05
-2.6218223374409e-05
-3.13935339731755e-05
-3.81750615687548e-05
-6.83609834322942e-06
-5.1791061531333e-05
-1.83567015497406e-05
-1.42664058192179e-05
-1.87620584070346e-05
-3.49185564900227e-05
-4.86681312812736e-05
-1.96448877771779e-05
-4.11942487712504e-05
-4.89466928906936e-05
-5.92213394134365e-06
-1.39609112021105e-05
-3.2321748910692e-05
-2.89473116587493e-05
-4.65215636672749e-05
-2.8236378637809e-05
-1.72372643521018e-05
-4.4951880785653e-05
-6.61712015384586e-05
-2.20014534484001e-05
-4.74689075454249e-05
-2.91509762099793e-05
-3.16049857913598e-05
-2.17603466231315e-05
-4.6788386966433e-05
-5.38898093519472e-05
-2.78293831422412e-05
-5.17878358851199e-05
-2.88147575499284e-05
-4.03599019198838e-05
-3.48395739924464e-05
-1.10997770705869e-05
-3.70739680193109e-05
-1.11534841267651e-05
-5.4968951169287e-05
-3.07974103665307e-05
-1.01945246345124e-05
-3.48348587490156e-05
-5.46080657742282e-05
-4.84737385318739e-05
-2.4972521730476e-05
-1.41087311031668e-05
-2.88456018350906e-05
-1.61357999387975e-05
-3.6548844074576e-05
-4.618753304244e-05
-1.86259482648891e-05
-3.82928233431521e-05
-2.04188052182746e-05
-2.77531185669271e-05
-4.00924817712524e-05
-5.12894478702842e-05
-1.89178863667936e-05
-2.44494862108241e-05
-4.72279261243849e-05
-2.31752040113318e-05
-4.28815197407031e-05
-3.00719942082822e-05
-4.01316845098036e-05
-3.84586403630135e-05
-9.11731098602601e-05
-3.02331668949522e-05
-6.85812943356347e-07
-1.63597203450648e-05
-4.83714916564256e-05
-3.17729860019248e-05
-2.14271815486895e-07
-3.04445759749114e-05
-3.43619865231301e-05
-2.2339575621101e-05
-2.9982698558585e-05
-4.69304072840354e-05
-2.78447933719177e-05
-4.42161950454861e-05
-2.64733255508914e-05
-7.59449481959206e-05
-1.32474182894397e-05
-3.51337325294714e-05
-1.25178226380001e-06
-5.32576296651288e-05
-2.42005884177722e-05
-3.01534363102891e-05
-1.59608615480764e-05
-3.54552043438031e-05
-5.83929013153911e-05
-1.47940383857824e-05
-5.03837117970026e-05
-4.03077837166467e-05
-4.00945577660266e-05
-5.08124062208536e-06
-1.63204520979324e-05
-4.36166628565777e-05
-1.06765649722634e-05
-6.73792262679504e-05
-1.41875234387056e-05
-3.43059847521677e-05
-1.58827901871669e-05
-2.00838293030946e-05
-6.93654844148286e-06
-2.5212703562189e-06
-4.42884807108668e-05
-2.40295386179647e-05
-3.65986420283453e-05
-4.69074648978321e-06
-9.61629229070179e-06
-6.73789852709835e-05
-4.27298577071746e-05
-4.57158766639074e-05
-4.02689352578123e-05
-1.80280204073446e-05
-3.13498478527327e-05
-4.80690824875721e-05
-2.68578139237544e-05
-4.49551817636798e-05
-2.57185312189924e-05
-4.70920265982729e-05
-2.05976448833347e-05
-5.13507623343221e-05
-5.66592749299555e-05
-3.16826998732143e-05
-1.00871565056782e-05
-7.62398966905205e-05
-2.51308688724225e-05
-3.46946157225193e-05
-7.39852746530263e-05
-7.02370117468036e-05
-2.33554580878382e-05
-4.80652061332207e-05
-4.8743445666333e-05
-1.30547970557733e-05
-2.21020479420044e-05
-1.74347870992519e-05
-3.35839325855292e-05
-4.89455997181022e-05
-4.19587693226453e-05
-5.24698938527202e-05
-8.64106534792161e-05
-1.67715437169038e-05
-4.3389915502437e-05
-4.61881480276595e-05
-2.8884929978759e-05
-3.19646622280471e-05
-3.05221538431488e-05
-2.00132921810749e-05
9.86404020391324e-06
-3.3520739897326e-05
-4.29110914517603e-05
-2.3654678095669e-05
-2.91531722701812e-05
-2.79876887745783e-05
-2.3820917776139e-05
-8.58701468664714e-05
-5.89282106057892e-05
-4.54769945711546e-05
-2.94935590433714e-05
-3.77759200707222e-05
-6.2944906019693e-06
-3.91398857778807e-05
-5.44340009159449e-05
-5.61809358544392e-06
-3.6914075646426e-05
-2.95628040499159e-05
-3.42045172110204e-05
-2.68972434160525e-05
-2.27277994817501e-06
-3.37924636165504e-05
-1.97817897120296e-05
-2.49189805871429e-05
-7.31154113465135e-06
-4.3585556348583e-05
-1.96852564991113e-05
-3.24967744551806e-05
-6.76898825076372e-05
-3.75560042792858e-05
-3.12527047403747e-05
-3.75010275629485e-05
5.72608664011988e-07
-3.3618531403137e-05
-6.45988334333366e-05
-3.3183874648993e-05
-3.82625045863381e-05
-4.43343470260906e-05
-1.51515989960377e-05
-2.79926878507089e-05
-1.97070258125614e-05
-3.26746753353466e-05
-3.82826913965005e-05
-1.67132014171591e-05
-7.21411241730046e-05
-4.15764177576245e-05
-2.59657908878914e-05
-2.75434884044368e-05
-1.40641479516768e-05
-5.43409771809867e-05
-3.15162993298727e-05
1.51512301099538e-06
-3.15248617970957e-05
-5.26612231580315e-05
-3.60691072968623e-05
-5.70289412901911e-05
-2.68592694049366e-05
-3.34785282054129e-05
-4.18731927724798e-05
-2.48268602305151e-05
-2.46184306088869e-05
-4.28766027814601e-05
8.70137964850214e-07
-6.3464975460009e-05
-3.219117493881e-05
-1.97933226405497e-05
-4.88980295679641e-05
-2.14259147307289e-05
-3.38568317503929e-05
-2.5021170500351e-05
-1.81933523608139e-05
-5.66185482152309e-05
-3.73388898895715e-05
-5.22036314673064e-05
-3.25057352694438e-05
-2.10505643679614e-05
-2.37151185569398e-05
-1.11010524582829e-05
-3.99820262415631e-05
-5.81836358237053e-05
3.18728588223789e-06
-2.07225814953873e-05
-1.37685205726877e-05
-1.2609836953899e-05
-6.92777951957268e-05
-4.83678307987041e-05
-1.74730477159752e-05
7.09361469783068e-06
-2.51128995337789e-05
-1.7805865433843e-05
-4.20578321138758e-05
-4.78015726096353e-05
-4.45770354651804e-05
-7.07409319236868e-05
-5.52433158868865e-05
-3.30458380676152e-05
-1.77308216251897e-05
-9.35144189442557e-06
-3.67988373555511e-05
4.62023054292308e-06
-5.37656400220005e-05
-6.32764964234842e-05
-3.40295286999133e-05
-3.68471448535052e-05
-3.71308678911121e-05
1.50405316442379e-05
-2.87840814308859e-06
-6.31017026406317e-05
-1.76919130192142e-05
-1.6810191731861e-05
-2.57246675468983e-05
-1.51365379827945e-05
-2.89804478147444e-06
-1.10023983538343e-05
-5.14658881603525e-05
-6.3797893112957e-05
-9.38811392486206e-06
-3.29427229421627e-05
-4.16592679811132e-05
-2.56553137539467e-06
-4.17238042855405e-05
-3.51071073927736e-05
-2.39520652245352e-05
-1.66000409246344e-05
7.03447647409035e-06
-4.79493295310229e-05
-5.54126746581293e-05
-2.68786807094031e-05
-6.09183070015915e-05
-1.02956150938629e-05
-8.74594908055432e-06
-2.14490226920356e-05
-3.60865335717697e-05
-4.09242840932105e-05
8.87430892248609e-06
-2.51717003749699e-05
-2.26232646195429e-05
-3.33871277000248e-05
-2.16233200683119e-05
-2.33663637214792e-05
-4.56514348193986e-05
-1.75702950158529e-06
-4.6948652320703e-05
-4.18541360781738e-05
2.52613252978941e-06
3.6411598235774e-06
-1.05511562503627e-05
-2.77467806482702e-05
-1.0433161889938e-05
-1.54169693020906e-05
-8.81323557312037e-06
-2.60653277684162e-05
-3.71798639413101e-05
-7.67826521474466e-05
-3.72591010086751e-05
-1.46647519533503e-05
-5.69688025859341e-05
-4.19073252799828e-05
-4.02099137283784e-05
-4.29446065556388e-05
-2.31898570604511e-05
-3.55571246201942e-05
-8.53556689592258e-06
-4.61972613534013e-05
-8.77088052681633e-05
-2.88530552103466e-05
-5.41546907614158e-05
-6.59861925084269e-05
-1.02880774938977e-05
-4.51193717700377e-05
-4.19794750428407e-05
-6.402577573768e-05
-1.5393660798718e-05
-3.53527770525155e-05
-9.25904765033194e-06
-9.20601478203504e-06
-9.23591443475168e-06
-6.39960207202954e-05
2.80457649202737e-05
-3.26085033564701e-05
-2.35378447925204e-05
-1.30147424468334e-05
-4.11553704104984e-05
-8.89063621734457e-06
-3.67046557372974e-05
-3.64283040377167e-05
-1.99310040995051e-05
-3.08059881179955e-05
-2.88347681176755e-05
-3.0642841126634e-05
-4.66983023672979e-05
-3.35738403262178e-06
-4.92113592470514e-05
-3.94436777529282e-05
-5.36864712567369e-05
-7.12193869696523e-05
-3.40321667357983e-05
-3.33005523895572e-05
1.83078023065201e-05
4.43022304009451e-07
-4.58581610892598e-05
-1.71328087994522e-05
-4.75342543103395e-05
-5.17255376241919e-05
-1.32126152584198e-05
-3.15756128157862e-05
-2.40338478400236e-05
-2.70769797732634e-05
-3.87955362171722e-05
-1.37808740677711e-05
-3.53639039828643e-05
-5.28212217058983e-05
-3.72371121480187e-06
-4.26915978242487e-05
-2.94200889284606e-05
-4.66021092274238e-05
-3.30626717960003e-05
-3.35781066708312e-05
-3.89580908573199e-05
-2.66027227846091e-05
-1.7849343183594e-05
-4.70770916096003e-05
-1.64884616505367e-05
-3.14232056862991e-05
-5.61013416289726e-05
-2.34761835449174e-05
-3.28151865507719e-05
-2.71307848990707e-05
-3.73443898555213e-05
-6.35035634613582e-05
-8.12388841841728e-05
-4.89032681812197e-05
-3.11552651905504e-05
-2.41198361950418e-05
-2.28433700920693e-05
-3.23708538260569e-05
-2.83286223641415e-05
-2.32825769629795e-05
-6.58178350416761e-05
-2.77377531464551e-05
-4.87520234281608e-05
-1.76655881707549e-05
2.41303621783849e-06
-8.04223278021144e-06
-6.6024349903204e-05
-7.33725962095661e-05
-2.61828307024627e-05
-3.3586743749346e-05
-2.43868494134373e-05
-4.47964241051426e-05
-5.36984670304683e-05
-3.98986154757186e-05
-3.54286901457964e-05
-3.02240387517664e-05
-4.21479867319127e-06
-3.41050307513054e-05
-6.31874153280021e-05
-1.94765110114386e-05
-1.40158000581146e-05
-6.45699630906832e-05
-5.93925407238188e-05
-3.94405722138924e-05
-2.62641309027933e-05
-3.45080141693343e-05
-5.6159822773932e-05
-5.91141912523686e-05
-4.63301806420543e-05
2.2324065663326e-05
-8.93717397619661e-06
-5.08324480742266e-05
-3.55141859018565e-05
-6.98307327766055e-05
-1.84958757755473e-05
-4.38849455019745e-05
-3.73585749679507e-05
-2.09015449762361e-05
1.0044052090623e-05
-4.29128674474853e-06
-3.81367547977322e-05
-3.92923996341274e-05
-5.10554610014185e-05
-4.52541793016693e-05
-6.0898735497782e-05
-6.76695193550986e-05
-4.83967023589592e-05
-3.85878309679142e-05
-1.1931089151711e-05
-2.24781855136663e-05
-3.42777501501451e-05
-2.58390429937904e-05
-4.9557093025993e-05
-1.19042958175265e-05
-2.55013634414241e-05
-7.13398867459871e-06
-2.18559923681186e-05
-2.34448770582742e-05
-3.33534096073859e-05
-3.10844789433012e-05
-3.49242267082574e-05
-2.53049292353137e-05
-5.06505389513095e-05
-1.85847824114953e-05
-3.40829285568273e-05
-5.92819315848158e-05
-4.93919668934556e-05
-5.34051533694553e-05
-3.92764169890255e-05
-3.58863477531786e-05
-1.84415164690226e-05
-4.86646379864826e-05
-3.92076739589557e-05
-2.78793651042057e-05
-2.23588508034843e-05
-3.36047877915984e-05
-5.35172568058312e-05
-5.067197790268e-05
9.54375187203197e-06
-3.68498893095802e-05
1.85053050820297e-06
-2.77797174023566e-05
-4.10757315302386e-05
-3.28689259544409e-05
-4.76802116441582e-05
-3.3552387658859e-05
-5.01041700639659e-05
-1.85394870239763e-05
-2.87316553926815e-05
-4.08465920561657e-05
-2.29821431867709e-05
-5.18987890013633e-05
-6.24318666884729e-07
1.1704138179217e-06
-2.68009241903859e-05
-5.36832432036326e-05
-6.10495835813338e-05
-6.17555990702807e-05
-5.61161480384285e-05
-1.53539359864574e-05
-5.74771781548939e-05
-3.82873563249057e-05
-1.37390478254745e-05
-3.0029052813695e-05
-2.38203518745474e-05
-2.10345302013727e-05
-7.73454382379464e-05
-3.37456699554404e-05
-4.0148317184244e-05
-6.1735488267378e-05
-2.28917705310147e-05
-6.39207765822619e-05
-1.17154821055135e-05
-1.05611790161708e-05
-6.76898918230093e-05
-2.18931516119378e-05
-5.81912680980765e-05
-5.22782735420478e-05
-4.12404994252506e-05
-1.87938639163652e-05
-1.07773680565891e-05
-1.56759684489989e-05
1.32897303587268e-05
-4.01045325126774e-05
-3.23134125323844e-05
-1.08286294942866e-05
-1.13564891743354e-05
-4.96420986778133e-05
-4.2798394703633e-05
-5.39971403439419e-05
-1.78541044444715e-05
-2.45635663446699e-05
-7.51453996324002e-05
-1.00018754620415e-05
-1.07119183014865e-05
-2.31507875594162e-05
-1.92189989118399e-05
-8.09617829427678e-05
-5.32765736480788e-05
-3.62085755789091e-05
-1.74765677983203e-05
-3.58582633140581e-05
-2.9332087830242e-05
-6.0219074843187e-05
-3.65035632968778e-05
-1.85646127356529e-05
-3.98628099841672e-05
-3.34199951792007e-05
-4.94861122709914e-05
1.17480381396137e-05
-4.33144219091398e-05
-2.2567330082312e-05
-3.79356150134106e-05
-3.88303940085659e-05
-2.02035683564098e-05
-4.63926570362695e-05
-2.9479415396451e-05
-3.34517475411442e-05
-3.64174086055759e-05
-2.10605294166719e-05
-3.99296572535913e-05
-4.26009976250095e-05
-3.80773412666908e-05
-2.95807803181454e-05
-2.98923458545485e-05
-5.39707751896333e-05
4.30253020483634e-06
-5.35804116090938e-06
-3.81572923484021e-05
-4.72946874275778e-05
-4.26560866110516e-05
-6.04549602574565e-05
-1.46041284831695e-05
-3.37368861173485e-05
-4.0229748947585e-05
-1.5328020660827e-05
-6.22628297091901e-05
-4.09056957648295e-05
-3.26196399031896e-05
-4.0286162197177e-05
-4.61464008182736e-05
-4.62828536073006e-05
-3.20783650888417e-05
-3.66330881626667e-05
-4.32546889823354e-05
-4.92558605488445e-05
-1.76977764747881e-05
-4.93635237597761e-05
-4.12488044491673e-05
-8.73175580686966e-05
-4.17197689690799e-05
-2.87856008358043e-05
-1.93736133446767e-05
-4.73670793223479e-05
-1.07236251550053e-05
-4.32089710091005e-05
-8.50492684189366e-06
-2.30488520982147e-05
-2.85135909734181e-05
-4.05111703880373e-05
-6.11943083148979e-05
-2.23519867036491e-05
8.94979494684391e-06
-6.03910255693447e-06
-2.1517379276358e-05
-2.19447263715754e-05
-6.01063563705843e-05
-5.18754240174318e-05
-2.41338515503824e-05
-3.17130286668754e-05
-1.42078867036091e-05
-1.61701345326585e-05
-4.89514622428847e-05
-2.10766271348677e-05
-5.40711204054919e-05
-4.02956591438186e-05
-2.75160932126612e-05
-2.68157903310024e-05
-1.2834882251801e-05
-5.19753479779126e-05
-3.80551917168717e-05
-7.4908326042075e-06
-4.26683174028464e-05
-1.73609277277563e-05
-6.53165270627122e-05
-8.28752345493267e-05
-2.98929264190437e-05
-4.25540680675935e-05
-2.45233328339247e-05
-2.24335883511282e-05
-6.96837074694166e-05
-3.04556620497532e-05
-9.8325650726465e-06
-4.00305459313749e-05
-5.65245359603963e-05
-5.87909242767924e-05
-3.35351876636462e-05
-4.55090134889445e-05
-3.5845894164884e-05
-6.93900182171511e-05
-2.05339417584879e-05
-3.24349085903799e-05
-4.84379575982748e-05
-1.46580988237184e-05
-2.75033953758191e-05
-2.6605118166258e-05
-4.6548964816205e-05
-2.29437836163825e-05
-3.79141583380625e-05
2.33744288514734e-05
-2.70512448303794e-05
-1.29944518753656e-05
-2.19727175227359e-05
-3.94035402321481e-05
-1.08882765478264e-05
-3.94478347500043e-05
-3.24658163767723e-05
-3.19620718351302e-05
-3.32175041863241e-05
-1.88125284746038e-05
7.53152873987303e-06
-5.11025839828271e-05
-1.84634473203239e-05
-1.59408798351898e-05
-3.59747788539138e-05
-1.60568189972815e-05
-6.27761724907684e-05
-3.58963299450211e-05
1.17447182939598e-05
-2.69863731108889e-05
-4.38875861940581e-05
-4.45286975956446e-05
-7.01872899082955e-05
-3.15793476710097e-05
-6.38753720457135e-06
-5.1002630907357e-05
-1.63713108635344e-05
-4.49147996258434e-05
-7.32840199533288e-06
-2.58568404557718e-05
-6.52175464773874e-05
-3.38905355101316e-05
-5.54783386678578e-05
-3.0509532953217e-05
-2.16127598835611e-05
-2.38278799344308e-05
-2.23867486890236e-05
-1.83329042035989e-05
-1.1282398943907e-05
-4.73502014986625e-05
-1.4312661800773e-05
-2.92823789177275e-05
-2.94793019872559e-05
2.60034426353026e-06
-3.37833984862516e-05
-1.10571973721053e-05
-2.08441609908368e-05
-4.34055079561599e-05
-3.80653521648237e-05
-3.6640378447991e-05
-5.09884044446724e-05
-5.71546230984435e-05
-5.53047805334205e-05
-4.80262977006456e-05
-3.31513804652221e-06
-4.06662219613321e-05
-3.1430362865513e-05
-3.30236413677311e-05
-2.11456025151076e-05
-5.72100913113713e-05
-1.9817291574679e-05
-1.96513372764576e-05
-4.80807957322233e-05
-2.42536746926589e-05
-6.31569785908777e-05
-5.85094854223359e-05
-2.74220135334673e-05
-3.47761296778383e-05
-5.29400525158424e-07
-5.3703938957941e-05
-3.08378053257899e-05
-1.05946072422799e-05
-1.92712440583293e-05
-3.02561980736465e-05
-2.20510299298425e-05
-3.83944924320638e-05
-4.42003682556247e-05
-3.45310780393929e-05
3.13631374243543e-06
-3.95495064252134e-05
-1.82455666696773e-05
-4.32941604569989e-05
-1.98436110242107e-05
-6.43003640675301e-05
-2.5056260878342e-05
-3.68861961930573e-05
-3.77773927285109e-05
-4.19807891170617e-05
-1.83055158807708e-05
-3.25846857130992e-05
-4.3101505671343e-05
-2.07839330888852e-05
8.63084370251412e-06
-6.10200794152191e-06
-2.67380290808693e-05
-1.84251333611109e-05
-4.11881435646069e-05
-4.5291038715842e-05
-4.72390969633621e-05
1.00283201209849e-06
4.27798832361813e-06
-3.96246522890833e-05
-2.6366716921546e-05
-2.17092653601869e-05
-6.41260047899596e-05
-3.00689330668108e-05
-3.81929238005267e-05
-3.93060492739507e-05
-3.70837564526783e-05
-3.53953052977184e-05
-3.31708936754905e-05
-8.02111854355799e-06
-3.98118575178711e-05
3.58867401951615e-06
-1.4522007758072e-05
-2.97349488684464e-05
-6.74229896442162e-05
-4.50738117777407e-05
-6.07220136017743e-05
-4.33544066568424e-05
-2.33719720610782e-05
-2.33210194218859e-05
-2.53708604418511e-05
-5.39340499925605e-05
-4.94268621681607e-05
-2.09400545111351e-05
-2.11622741689443e-05
-2.83954430037145e-05
-5.32667532666445e-05
-2.86389906813476e-05
-4.52144834066791e-05
-1.0189573444425e-05
2.47822603075768e-05
-4.36038613188513e-05
-3.77161628721996e-05
-5.86518052784805e-05
-6.89953036277038e-05
-4.16567269147591e-05
-5.47613107879233e-05
-6.37759295984102e-05
-2.32041221446025e-05
-2.30791273934874e-05
-2.36523613549978e-05
-1.62959570984781e-05
-5.86613877723179e-05
-4.28276784350849e-05
-2.3318862108433e-05
-5.02213846351471e-05
-5.36488445286671e-05
-4.96949084629387e-05
-5.94467534218032e-05
-1.70123809782467e-06
-3.32742142570302e-05
-3.59232505813466e-05
-9.86884943753799e-06
-3.23969232137255e-05
-2.51263407761921e-05
-5.24935448180099e-05
-2.63849633772057e-05
-4.54955251405398e-05
-3.72469408508001e-05
-7.91616942052894e-06
-4.40211996130007e-05
-3.69864855403096e-05
-4.42687294758836e-07
-7.44162594879564e-05
-3.60237046576093e-05
-3.43271836322734e-05
-1.79473718472038e-05
-4.90981417227176e-05
-3.73881055978418e-05
-3.53721000197031e-05
-3.41023227926599e-05
-1.63634117919132e-05
-1.80251773418146e-05
-3.90166127992063e-05
-2.27096510314053e-05
-2.30572779535322e-05
-2.50098685227313e-05
-3.30377949899241e-05
-2.13566292787453e-05
-2.14966604437177e-05
-4.7176941197039e-05
-1.96854684395659e-05
-4.75958868080096e-05
-5.71249090934193e-05
-5.05430062280954e-05
-6.00350237884675e-05
-5.41984675507782e-05
-2.78788998989795e-05
-8.70428076129834e-06
-2.5493354628352e-05
-6.03411709353206e-05
-4.59489098058813e-05
-4.8562030581307e-05
-4.38829950621583e-05
-3.32934791421146e-05
-1.64632025777682e-05
-4.37167359073114e-05
-2.75348543666162e-05
-5.02601349505146e-05
-2.54258951001803e-05
-3.74938487680827e-05
-1.28510476881863e-05
-2.85836576820858e-05
-5.5349694600675e-06
-2.30725056144193e-05
-1.85720911773413e-05
-5.11838200101286e-06
-4.92172219385804e-05
-4.53087799114688e-05
-5.63650125106211e-05
-5.86965526660066e-05
-3.98192196645415e-05
-4.44435782535098e-05
-2.44526590854678e-06
-2.88084639641215e-05
-1.57484123412155e-05
-1.12079542867696e-05
-5.29286492148348e-05
-1.74742023166165e-05
-4.12235620512884e-05
-3.2287341138355e-05
-1.05519922891485e-05
-1.30803019125815e-05
-1.75489976173807e-05
-5.19296274608039e-05
-5.3968415742085e-05
-2.30454693177235e-05
-5.10337088299756e-06
-1.98871131855547e-05
-3.33912306824729e-05
4.74616857912654e-06
-5.3596799421393e-05
-5.26287525007249e-05
-4.24569274834729e-05
-5.45844871135736e-05
-6.76029531687067e-05
-3.396382763431e-05
-4.33667548496474e-05
-7.62442575892143e-05
-1.49504725219079e-05
-2.95739971859805e-05
-5.37994183486327e-05
-7.36379091231794e-06
-4.01902408241627e-05
-3.20542558479826e-05
-5.75115266015718e-05
-1.02294498449012e-05
-5.33245526614443e-06
-6.96305889899221e-05
-5.94586189206875e-05
-3.02214311537123e-05
-3.79301928264427e-05
-3.81954808825952e-05
-9.26352708781978e-07
-7.17041700381713e-06
-5.39690745838737e-05
-2.58106920710183e-05
-4.01584464237005e-05
-1.55877181766027e-05
8.77837204533534e-06
-6.03948354521846e-05
-7.84566686289128e-05
-5.73714911104088e-05
-3.63171562301906e-05
-1.28051683924403e-05
-1.95136218883784e-05
-4.90530213587533e-05
-1.64059272112912e-05
-3.40472138168491e-05
-1.59055248695086e-05
-2.85781920027038e-05
-4.7971772038785e-05
-8.64281119158259e-06
-4.69985296247364e-05
-7.20856418482688e-05
-2.50339591899373e-05
-4.82887205080085e-06
-1.27550339516531e-05
-2.48355575171209e-05
-5.32291238592653e-05
-6.49642026855802e-05
-4.72451575542361e-05
-3.03745878603947e-05
3.64649971437275e-06
-1.83683768378692e-05
-5.80147509667783e-06
-2.15856174054433e-05
-9.95751875523985e-06
-3.14175804570213e-05
-2.66724957911367e-05
-2.6310196582998e-05
-1.27087870784496e-05
-4.27617656748177e-07
-3.0335010164032e-05
-1.51173499069736e-05
-1.4572458963402e-05
-8.95161895816106e-06
-3.08183438247472e-05
-4.124568126419e-05
-2.11533340012333e-05
-6.61996449698438e-05
-4.38733688347956e-05
-1.60851308267458e-05
-4.29964579632217e-05
-5.90738435612562e-05
-5.18710498231302e-05
-1.26519472949271e-05
-7.89669489032275e-06
-7.02473668817533e-05
-6.88797181762826e-05
-7.86849869197287e-06
-4.28586827272732e-05
-1.29135613781449e-05
-3.69923677962722e-05
-4.58443026368591e-05
-2.90712434391681e-05
-6.56393218093833e-05
-2.22999567626578e-05
-1.74270921354501e-05
-1.43491511515471e-05
-2.70470777098579e-05
-2.40780950744282e-05
-4.20788023755246e-05
-3.78552167781971e-05
-2.38136847764271e-05
-1.08590363299723e-05
2.30682880208678e-05
-4.76800535708204e-05
-3.72504809198919e-06
-5.46664343449488e-05
1.45029901304265e-05
-2.23722383921245e-05
-7.77768334724187e-06
-6.95564292936818e-05
-2.7557104901904e-05
-3.5980446976915e-05
-2.3042482670546e-05
-7.18692140661401e-05
-1.236332291645e-05
-9.52723695529335e-06
-5.3501108396557e-05
-2.57569594187635e-05
-5.79681817722454e-05
-7.5952983606722e-05
-2.9789502854225e-05
-5.59795022158227e-05
-9.7367907418906e-06
-1.77323971464424e-06
9.37289574423627e-06
-6.66482217086977e-05
-5.07084177881819e-05
-4.27595693002613e-05
-5.57414724207653e-05
-5.77263148491959e-05
-2.63777760685031e-05
-4.59222997853169e-05
-3.3673935834231e-05
-3.33216133822422e-05
-2.55094955790884e-05
-4.23959591412342e-05
-3.206027137206e-05
-1.89917264690017e-05
-4.79289381363282e-05
-6.31962575313086e-05
-1.7407117377766e-05
-2.94862880901995e-05
2.45131400462334e-06
-3.43123785138866e-05
-4.45772008229715e-05
-2.49208279086082e-05
-3.33350824463549e-05
-4.11687875379482e-05
-3.75811878090629e-05
-2.60050538297865e-05
-3.3773310229303e-05
-4.44079492250656e-05
-6.22667358832933e-05
-4.28573418582347e-05
-3.04237122821277e-05
-2.00406253274905e-05
-3.68548337584205e-05
-3.20925221094308e-05
-5.53450559203719e-05
-2.304495861519e-05
-6.64990150656906e-05
-8.28148620327363e-06
-5.98842179788114e-05
-6.22083671676215e-05
-5.78836089118959e-05
-5.73615469679876e-05
-6.22264999738491e-05
-4.99579396186979e-05
-4.51711680566721e-05
-3.88794436854146e-05
-3.23394669532554e-05
-1.90085868577495e-05
-3.12864317136984e-05
-1.64241951552343e-05
-1.14387731542162e-06
-3.58077737801171e-05
-3.82170922699715e-05
-4.75588222604775e-05
-4.47917775045652e-05
-2.37220706795112e-05
-1.23602133696757e-05
-2.00658659802957e-05
-2.27560992674699e-05
-5.26303908079509e-05
-6.09253718234899e-05
-4.08344227595399e-05
-6.37817935404149e-05
2.07996926651826e-07
-1.85752719945523e-05
-5.22559726852565e-05
-3.28183042964018e-05
-5.1789635545526e-05
-5.52492079662017e-05
-6.64272316511137e-05
-3.74231946418097e-06
1.50088286950632e-06
-2.67385426391953e-05
-4.77138218166376e-05
-4.50267829445861e-05
-2.78947398054201e-05
-5.13528192747557e-05
-9.52015641710447e-06
2.06221639271442e-06
-5.73560641994977e-05
-2.38345383780088e-05
-3.62285770065899e-05
-3.39667088710099e-06
-2.18436458452489e-05
-7.23027151593901e-05
-4.98144271444491e-05
-4.86348421776931e-05
-6.71174787830606e-05
-2.60302153118717e-05
-1.42387850881179e-05
1.58055209138089e-05
-5.02258850211367e-05
-5.45965725326101e-05
-1.33644501380984e-05
-1.87656629789235e-05
-4.63283639641716e-05
-2.69246806219196e-05
-6.44988311697873e-06
-5.49050457260025e-05
-8.03813712659419e-06
-6.42912541197858e-05
-1.90030330015599e-05
-2.74389444525072e-05
-3.19562121887035e-05
-5.94459294443446e-05
-5.74334059427715e-05
-6.75393210855739e-05
-2.83962452548413e-05
-2.69718003634898e-05
-3.98769642668418e-05
-1.76326557861264e-05
-2.87801263917852e-05
-2.25119459150976e-05
1.00103140240095e-05
-5.27424294925835e-05
-4.57980892226047e-05
-3.37209634179742e-05
-3.01147914313406e-05
-5.27592125731063e-05
-3.28028957466873e-05
-4.51259025051094e-05
-2.19793804920344e-05
-4.14961261022663e-05
-3.17575102488832e-05
-3.47479454369827e-05
-4.85771580805456e-05
-3.18703250349402e-05
-3.94819763742672e-05
-3.03919567100531e-05
-3.42702034110132e-05
-4.55255652325107e-05
-5.41205011874586e-05
-1.98521373858226e-06
-2.82611604535769e-05
-3.380081269484e-05
-3.37464231900012e-05
-2.44634323598903e-05
-7.45314511870559e-05
-1.66603267448533e-05
-3.97907841457534e-05
-5.81051879264122e-05
-2.20489167066574e-05
-8.71979832021551e-06
-1.96123335383666e-05
-5.84921164429714e-05
-3.63622310631083e-05
-2.14417376431296e-05
-7.82445104892998e-06
-5.62547337252198e-05
-3.84022466166847e-05
-9.34210760328175e-06
-3.2694050828826e-05
-9.78170137226305e-06
-5.70209374577551e-05
-2.15921341007165e-05
-6.09873459452181e-05
-2.30207475679499e-05
-1.96557167933654e-05
-2.24859198348485e-05
-2.88182585631044e-05
-2.79288362221201e-05
-2.22606348125553e-05
-5.93286276859013e-05
-4.49269563178206e-06
-2.26894045197289e-05
-4.77450697086402e-05
-5.65207718248912e-05
-3.56998176595714e-05
2.91933002660843e-05
-2.30500141844755e-05
-2.62487223751405e-05
1.55209686889979e-05
-5.32068835835136e-05
-3.32869531230986e-05
-2.95121332171974e-05
-1.9655593875274e-05
-3.6872900688934e-05
-4.11789491614706e-05
-5.05367246697775e-05
-5.440463269809e-05
-4.43561785793989e-05
-2.71032403535739e-05
-2.23119907757929e-05
-2.55086502668721e-05
-4.46961577357381e-05
-3.28155673626107e-05
-1.15463386574976e-05
-4.69280836661873e-05
-4.03001719855745e-06
-2.39554126405642e-05
-2.25213648838945e-05
-2.42165008876607e-05
-3.0021705785516e-05
-2.65666807838477e-05
-4.21441571033294e-05
-3.15579975224456e-05
-3.01569973839804e-05
-5.00470541830565e-05
3.18777566086915e-06
-1.63883654138357e-05
-4.7531450402639e-05
-3.5557617549788e-05
-1.93751772579435e-05
-6.50897347308517e-05
-3.67137294018164e-05
-1.16654790037464e-06
-5.95874586844895e-06
-6.1274485358231e-05
-4.77252844369372e-05
-2.77581624157321e-05
-5.99205698171546e-05
-5.75733718587451e-05
-4.95207017929745e-05
-4.74588543170661e-05
-6.52856802509227e-05
-1.7354369374509e-06
-3.06015379458127e-05
-4.14289905676891e-05
-4.61812395768622e-05
-3.39491433657729e-05
-1.80019803197112e-05
-2.7484924879377e-05
-3.62188219772388e-05
-5.81802641966568e-05
-2.07633724339406e-05
-4.86748861563924e-05
-2.47430461365737e-05
-2.91323545097371e-06
-8.66145703588052e-06
-4.72504400863156e-05
-2.95942157419832e-05
-2.08838095117192e-05
-2.72302433392849e-05
-1.3987078300956e-05
-7.19067507286322e-06
-2.72768128087435e-05
-4.52713702475741e-05
-5.48557667741213e-05
-6.1242987766097e-05
-3.90201723515541e-05
-2.8468451238841e-06
-3.52705394194232e-05
-4.07941444287456e-05
-3.22225854072174e-05
-2.48598505417539e-05
-4.37442128457384e-05
-2.55981766239198e-05
-5.64297497724776e-05
-5.51745907065118e-05
-4.97053136326551e-05
-3.60238642120803e-05
-1.74195816585365e-05
-4.68194175618144e-05
-4.32537625438378e-05
-1.67983028549952e-05
-1.28897869500455e-05
-1.23466223524858e-05
-7.40519178435359e-05
-5.8842906106284e-05
-3.39617883450684e-05
-2.62155693483116e-05
-3.12490271101363e-05
-6.4101958917495e-06
-1.36998458737922e-05
-4.92702540355058e-05
-2.97528922624184e-05
-3.60415518817837e-05
-5.01852314263877e-06
-1.58105859882147e-05
-5.2200130631612e-05
-1.23776422982693e-05
-2.99714172552697e-05
-4.96412422096141e-05
-4.85236814818746e-05
-4.5418045239638e-05
-4.68307165546154e-05
-3.34957172777327e-05
-1.2360369937536e-05
-1.7963532558229e-05
-2.53464941987063e-05
-3.77096629191184e-05
-2.678978381225e-05
-6.13070960714074e-05
-5.96090144623829e-05
-5.64142176247446e-05
-5.17239594436471e-05
-1.0324239159554e-05
-7.22000533503458e-05
-8.23181535557859e-05
-5.82148615041776e-05
-4.08777227763465e-05
-1.83513533699519e-05
-2.23284349823071e-05
-2.50174192472729e-05
-4.05607801515413e-05
-6.04185726323888e-05
-3.50340794919579e-06
-2.46393345444659e-05
-3.00681051753571e-05
-2.20057726255464e-05
-1.23207407961746e-05
-2.62935784028766e-05
-1.07054774720541e-05
-3.89312595940369e-05
-3.6375495910528e-05
-2.49456432112235e-05
-5.15148048852206e-06
-4.22452106457523e-05
-1.27508054442162e-05
-2.98223350695124e-05
-4.14573839733818e-05
-2.01743106191793e-05
-1.54365646182682e-05
5.28654642498913e-06
-3.09053438183704e-05
-3.38277800250074e-05
-3.57725599442255e-05
-4.93752589785968e-05
-2.28488971961413e-05
-3.27231342088756e-05
-2.05479539161867e-05
-3.21554243625249e-05
-2.6484177578311e-05
-5.15864243692297e-05
-5.47210204271333e-05
-3.23268058360718e-05
-5.06886278375338e-05
-4.89676991519368e-05
-4.82677253264114e-05
-3.67630304126155e-05
-2.35431500486463e-05
-2.99378167821629e-05
-2.17260072389133e-05
-4.05134793911703e-05
-7.16159375230004e-05
-4.37805733302373e-05
-5.85353157843295e-05
-2.97487507549144e-05
-3.6121989183407e-05
-2.17948483156089e-05
-5.27818121482623e-05
-1.1885887039557e-05
-3.46578074340279e-05
-3.15689080593173e-05
-3.12848518752754e-05
-1.85771953672568e-05
-4.21177142520892e-05
-3.67257256485304e-05
-7.80928781054802e-05
1.63944761129018e-06
-4.16412255940604e-05
1.07077210842467e-06
-5.2761779485259e-06
-4.50012006236659e-05
-2.69265166400441e-05
-2.08458158062326e-05
-6.28631632455955e-05
-6.36871003874484e-05
-3.5357970716601e-05
-2.19608656101055e-05
-2.40964066318851e-06
-4.23557009972345e-05
-2.009711602326e-05
-3.53415103643646e-05
-4.37510272696469e-05
-5.39235359476767e-05
-3.88121665535422e-05
-2.38141167305371e-05
-4.62858258519373e-05
-4.84626727912867e-05
-4.08714173861238e-05
-2.33758556037666e-05
-3.28057218331725e-05
-3.06987039954142e-05
-1.62579786379157e-05
-2.94227445714303e-05
-3.74773932034455e-05
-6.4696453043018e-05
-5.39142594323017e-05
-1.43949185823058e-05
-2.49515916832617e-05
-7.60041459713954e-05
-6.02553066105815e-05
-2.24023899141571e-05
-3.03262173335606e-05
-1.561245347687e-05
-1.4189768837574e-05
-5.129816180299e-05
-9.80795551167282e-06
-3.17167911712936e-05
-4.21079008083769e-05
-2.40733473247005e-05
-1.33487241642512e-05
-2.39051191701051e-05
-2.00131762546457e-05
-5.57609146358415e-05
-5.19430534679804e-05
-1.4427351334295e-05
-4.90827493341538e-05
3.53581135864533e-05
-3.00210225823697e-05
-4.81942088731906e-05
-4.43901115973862e-06
-2.69991181057584e-05
-2.71084406333795e-05
-4.58373105396009e-05
-4.87649493450369e-05
-3.57147301250641e-05
-4.61582032385299e-05
-3.06723555688336e-05
-7.10292611982117e-06
-6.13436723119424e-05
-5.94624008721119e-05
6.10960853066903e-06
-2.06164256117436e-05
-4.13098319152787e-05
-4.45732123198314e-05
-3.41018326765907e-05
-4.59740031427389e-05
-6.20504632705489e-05
-1.80411538367975e-05
-6.00303791175414e-05
-7.26974788169807e-06
-6.52744129754117e-05
-2.22888085450376e-05
-1.16093032125258e-05
-5.18904216351337e-05
-5.04908714689288e-05
-4.33320066795155e-05
-3.98849378759101e-05
-3.69501717066715e-05
-3.95735681942806e-05
-4.38013729922187e-05
-2.801738447143e-05
-9.29539750173683e-06
-4.61457417387441e-05
-1.22595745333216e-05
-5.80574326919109e-05
-4.223354200629e-05
-3.3489116475517e-05
-6.30025091914431e-05
-4.61334182307619e-05
-2.54170589420905e-05
-3.2657670143276e-06
-2.61256842802008e-05
2.77224790226071e-06
-4.82383791977039e-05
-3.74561895189729e-05
-4.31128930360221e-05
-2.78869926425366e-05
-5.12792639770179e-05
-4.78803620216649e-05
1.76265129921992e-05
-2.94820018963481e-05
-3.96138143923464e-05
-1.03557991892123e-05
-6.85395845232382e-05
-1.61508366832764e-05
-7.15202400343995e-06
-4.4697352706747e-05
-5.13578135208467e-05
-6.0456075905699e-05
-2.30474669298239e-05
-6.27563870057165e-05
-3.02359426537202e-05
-6.26965922324849e-05
-7.37742278681136e-05
-7.07131756818766e-05
-7.53532371387631e-05
-2.78182489011412e-05
-2.46840934662241e-05
-8.64095873377057e-06
-2.01586660927689e-05
-4.97421291104366e-05
-4.8082440262584e-05
-3.72779710377518e-05
-2.44626683438378e-05
-3.79165039211921e-05
-2.87663911103415e-05
-2.29472790678707e-05
-2.6448608168903e-05
1.37095942182075e-05
-3.34257630059672e-05
-1.53057912302067e-05
-2.48941565070175e-05
-2.47660474776542e-05
-4.97334989634117e-05
-2.25584598142312e-05
-5.99062526397722e-05
-1.89311028394413e-05
-4.4062003737811e-05
-2.11764115468523e-05
-2.31090586053498e-05
-3.82598557577975e-05
-2.60480532379598e-05
-3.53811563480012e-05
-4.30878476378091e-05
-3.71914260259712e-05
-3.40506268314657e-05
-5.87633085057295e-05
-3.55571917609566e-05
-2.08593251013122e-05
-1.97344265380991e-05
-1.56886644787832e-05
-3.89853022923054e-05
-1.84502261887239e-05
-3.22561341833821e-05
-4.32521015808553e-05
-5.64916791615883e-05
-3.62712367266379e-05
-3.79285206194337e-05
-1.08740173761729e-05
-8.05722422273425e-05
-4.55813701361928e-05
-1.833842170647e-05
-1.32671769696075e-05
-1.23746348240654e-05
-3.53530992360108e-05
-4.71433206717078e-05
-3.13569445513621e-05
-2.15012480115269e-05
-2.32097060302321e-05
-4.37720465926911e-05
-4.78124817996202e-05
-5.57282202498139e-05
-1.57712869151909e-05
-4.6091954749841e-05
-1.94699889991156e-05
-5.5392140122538e-05
-3.9528758775979e-05
-5.32963172083493e-05
-7.57041284920466e-06
-2.62481948008619e-05
8.28310012390738e-06
-1.31193926831014e-05
-5.82054167031805e-05
-3.79448844423772e-05
-4.86513917122146e-05
8.87881585609677e-06
-2.49851581688741e-05
-3.32228299405288e-05
-5.80405322217766e-05
4.8278145748138e-07
-1.86562339284356e-05
-2.69184293999846e-05
-2.34168024694183e-05
-6.51776187900008e-05
-3.45335041717183e-05
-2.9176968060155e-05
-4.87824651830591e-05
-5.12790441470742e-05
-4.96694416281317e-05
-4.20163785690661e-05
-4.53257579896428e-05
-2.88024148219775e-05
7.68673474216589e-06
-4.00651862098482e-05
-8.18768449259557e-06
-4.26358403364122e-05
-2.53906498357225e-05
-3.64599137236861e-05
-5.52985591712939e-05
-2.60759370086237e-05
-4.452678824041e-05
-4.73686266613016e-05
-1.54902543969481e-05
-5.09610864833802e-05
-3.3398450954273e-05
-3.72396914438109e-05
-1.5117664096753e-05
-1.90959641617069e-05
1.00753541241464e-05
-4.09234771710548e-05
-1.48418009412885e-05
9.24027389793831e-06
-2.57525245862443e-05
-2.86149292657997e-05
-2.93039199269249e-05
-5.23965882041922e-05
-3.57430923923822e-05
-2.92050025650882e-05
-3.81248709081729e-05
-1.9332737563586e-05
-2.61336308736555e-05
-1.5376849403933e-05
-5.62955800258175e-05
-4.82291189145357e-05
-4.41924340634256e-05
-1.5834628111652e-05
-2.00973927623133e-05
-6.01493247220265e-05
-1.1133809999389e-05
1.5130863479498e-06
-1.61087285641307e-05
-3.14882307270671e-05
-5.10818220482656e-05
-5.56939792281608e-05
-4.19352321972039e-05
-1.92874979112313e-05
-4.30063594697899e-06
-2.19119473068687e-05
-3.68819840587836e-05
-1.90114183948772e-05
-3.90794522164626e-05
-2.30875245628804e-05
-5.68483776414057e-05
-1.66586640893497e-05
-3.73272637147801e-05
1.59927671002689e-05
-6.61917099057945e-05
-4.24115333624032e-05
-4.31328344535699e-05
-6.25587239546107e-05
-4.89419421690615e-05
-2.32544248574617e-05
-6.65081747450366e-05
-4.39428179802638e-05
-6.34674252267178e-06
-1.19096569304925e-05
-3.00953820161364e-05
3.27057506999928e-06
-5.15924122626803e-05
-3.01389493412766e-05
-3.77540759332985e-05
-4.98854013674145e-05
-1.72321462591939e-05
-3.60338293568405e-05
-2.06970887554334e-05
-1.6580249276076e-05
-3.8117192092683e-05
-2.23161738618941e-05
-5.249448324589e-05
-2.11995678872957e-05
-5.11323079635704e-05
-1.81643567019297e-05
-4.38548143764084e-05
-5.53259064205594e-05
-5.84886313422751e-05
-3.42966596698485e-05
-4.00953728543693e-05
-4.16287725770285e-05
-1.39806926093085e-05
-6.46656203920384e-05
-1.45101519181983e-05
-1.62481669699207e-05
-3.11619372792314e-05
-2.77805976767913e-05
-2.91505241528867e-05
-5.91334433489518e-05
-1.51240349772114e-05
-2.28292101412778e-05
-4.00432156771694e-05
-4.75482635336911e-05
-1.14035196026835e-05
-1.32783481797266e-05
-1.68377329075652e-05
-1.0772040299517e-05
-4.6078986190437e-05
-1.10167710811167e-05
-8.26095888804804e-05
-5.99189119699493e-05
-1.95136775451023e-05
-5.48588979072029e-05
-8.30414572295047e-06
-2.99475547833833e-05
-4.52605417255126e-05
-1.96694496591137e-05
-3.99936803219377e-05
-7.48353015078336e-06
-3.72452564343874e-05
-3.40860629966696e-05
-2.56296056908882e-05
-8.28940829475629e-05
-1.88547386685303e-05
-3.51568346362427e-05
-4.84470463309035e-05
-3.81009045976638e-05
-5.43841398702423e-05
-2.7996601497482e-05
-3.31677325051113e-05
-5.28819870294433e-05
-4.15270255858423e-05
-1.46843526390502e-05
-5.19461549771727e-05
-5.02616660277944e-05
-4.32815754830207e-05
-6.32611690184192e-05
-6.43599905927294e-05
-5.36445798262153e-05
-1.17333052376912e-05
-3.25229031823963e-05
-6.71511134498059e-05
-3.00490139378616e-05
-2.95041658896386e-05
-1.33996292692589e-05
-5.7042949916505e-05
-1.59338487653201e-05
-2.507643002671e-05
-4.27318096810717e-05
-1.86053431202177e-05
-3.30424566212283e-05
-1.90034427800992e-05
-1.95777337782144e-05
-3.3441439433827e-05
-9.11710778586858e-07
-1.48688939806079e-05
-5.48142345969413e-05
-8.37327454282e-05
-5.39487818963532e-05
-3.59783968790315e-05
-3.81535601804449e-05
-1.0148480754801e-05
-1.17247596954205e-05
-4.63049241905374e-05
-6.47922169524299e-05
-1.47839652532463e-05
-3.36971182441719e-05
-3.53382152682954e-05
-1.15098770930924e-05
-2.57847285678083e-05
-3.3205032999762e-05
-1.01072593478874e-05
-4.91822630739706e-05
-3.00307103163176e-05
-2.91180229090065e-05
-3.40494993679526e-05
-3.71860700181939e-06
-1.40705472232461e-05
4.7451301071341e-06
-6.95665770195944e-05
-3.22171853812798e-05
-4.34854699315675e-05
-2.58419217704347e-05
-2.90779985044145e-05
-4.60878454895961e-05
-3.50514711966553e-05
-7.27485954763517e-06
-1.82031828692513e-05
-3.94494122587327e-05
-3.27271680684321e-05
-5.50270761504175e-05
-1.69931205831064e-05
-1.27519155264723e-05
-4.55915338992266e-05
-4.68002568006011e-05
-2.65421685619723e-05
-3.37200845194717e-05
-5.64320274442885e-05
-8.71681855300621e-05
-1.37658446674162e-05
-3.35817156873304e-05
-3.65796498510158e-05
2.1564049296473e-06
-1.85038382886381e-05
-2.5255960793356e-05
-6.01194820524118e-05
-1.5478695936171e-05
-2.25718276494182e-05
8.74159804495028e-08
-2.86985700759549e-05
-1.93608177100261e-05
-4.29813075408222e-05
-1.70867066850767e-05
-2.76379327499079e-05
-2.22866792814522e-05
-2.44171124517037e-05
-9.17315277644076e-06
-6.99698537495351e-05
-3.34958736867025e-05
-2.80701099697972e-05
-1.85187324431078e-05
-5.34627930355668e-05
-1.98931243728484e-05
-2.72209364889396e-05
-5.38130473880099e-05
-1.57868956754249e-05
-9.92407447832405e-06
-2.38635705423508e-05
-1.89301033444825e-05
-1.84073707277161e-05
-8.64030695292698e-06
-4.76573259982819e-05
-2.49963470777379e-05
3.73674127946628e-06
-4.2735647998847e-05
-3.9457080515641e-05
-3.55048149580517e-05
-3.86547544738498e-05
-1.9217586579934e-05
-9.86759060100782e-06
-2.02354424900069e-05
-6.18403665504012e-05
-1.68033345966628e-05
-2.93545429511915e-05
-5.32450693142601e-05
-5.97531909427245e-05
-3.05606331987846e-05
-7.79081223138686e-05
-2.02766274772917e-05
-3.53805038016446e-05
-2.2312928872168e-05
-5.18484287609217e-05
-8.55550067984324e-05
-3.81879742229961e-05
-1.55483214576989e-05
-5.14489275096299e-05
-5.02273700664139e-05
-4.87682260433243e-05
-2.90889485500665e-05
-4.2516512041503e-05
-4.3790808199602e-05
-5.24129842736881e-05
-1.56690929580311e-05
-7.03223071879239e-06
-4.2523138227709e-05
2.09831696881318e-06
-3.02402634011622e-05
-7.6056766336845e-06
-5.054246021771e-05
-7.75701506567903e-05
-2.31768081839879e-05
-8.47962169218922e-05
-5.81196903601325e-05
-3.69166962118761e-05
-1.82976765324705e-05
-2.70000552585164e-05
-1.45809724376231e-05
-3.87024845107505e-05
-3.57221754051257e-05
-2.80301621331215e-05
-5.49234035393984e-05
-6.94702839462149e-06
-3.65590582689583e-05
-4.53503052299957e-05
-4.15729412664425e-05
-5.39978739166332e-05
-8.83282732465673e-06
-4.32454997756209e-05
-4.15887167197383e-05
-3.75303999545527e-05
-5.25054364303889e-05
-9.12130349788722e-05
-3.93874331978599e-05
-6.73631702723993e-05
-6.89740147323396e-05
-6.35530465215604e-05
-4.24308858541644e-05
-3.03207265435292e-05
-4.22697320048313e-05
-2.14669363597285e-05
-2.59040979186157e-05
-4.28256492914796e-05
-1.82430603821259e-05
-3.77866056949186e-05
-2.99133196944767e-05
-1.58226006100712e-05
-2.49256474310184e-05
-2.15103089030199e-05
9.41750139521886e-07
-1.8223709815497e-05
-5.53536765547086e-05
4.33420502533283e-06
-3.45328266063374e-05
-5.60018986697364e-05
-1.42024846378397e-05
-5.94676216190691e-05
-3.60999477408896e-05
-1.34943512149141e-05
-5.04061457200335e-05
-3.56313012502425e-05
-5.87861800230995e-05
-6.05293017865376e-05
-1.06710126873739e-05
-2.20593180112333e-05
-1.18280536165495e-05
5.40324965157416e-07
-2.77688334616342e-05
-5.3975115787173e-05
-2.36947306348481e-05
-5.12488891103223e-05
-4.57991225495771e-05
-4.86139991729799e-05
6.72613461687234e-08
3.66340342753782e-07
-4.2167547835021e-05
-5.4361462739532e-05
5.83414370803991e-07
-7.661500809882e-05
-5.39811219627366e-05
1.63809283763412e-06
-1.70708497309811e-05
-1.68289846697502e-05
-3.43620087154678e-05
-3.38735544398053e-05
-3.23519383137353e-05
-3.53453071909472e-05
2.38322338554405e-06
-4.96822644179953e-05
-5.91664206754878e-05
-2.74106104871982e-05
-4.10425516187926e-05
-2.03313439362058e-05
-1.70081178069542e-05
-3.25595938964357e-05
-5.38917335844653e-05
-4.81101853195615e-05
-6.62881444338847e-05
1.28912312095016e-06
-6.67591055805829e-05
-9.17720286250393e-05
-4.54277531827424e-06
-4.48694613338712e-05
-3.10467804854812e-05
-2.76531444069486e-05
-4.06490229761868e-05
-2.64615119540978e-05
-9.60357120621182e-06
-1.39850233545735e-05
-6.88467373328005e-05
-4.37074050323205e-05
-3.99285596392174e-05
-2.67771524730294e-05
-5.02202075668951e-05
-2.33289867869682e-05
-3.54607392306983e-05
-1.67993844116056e-05
-3.74640124306139e-05
-2.0935788824138e-05
-5.02207877692251e-05
-4.21119204872512e-05
-4.83531492247809e-05
-2.76503123627865e-05
-2.61115361867824e-05
-3.25739623965283e-05
-4.83216131440304e-05
-8.39131448868835e-06
-5.36840770834117e-05
-4.21485724094945e-05
-4.59423887303406e-05
-6.42491900088474e-05
-1.98554960208337e-05
-1.41772321206444e-05
-8.36939791561578e-05
-2.97050190670529e-05
-1.56761626423055e-05
-4.10506431693504e-05
-1.38531813997289e-05
-3.28897213441887e-05
-1.62392712116531e-05
-4.13612486049939e-05
-3.54382629723264e-05
-4.0275242875227e-05
-3.46051716236808e-05
-2.26677074467277e-05
-2.22612232924478e-05
-2.86623763989729e-05
-1.37686554514806e-05
-3.18036320261089e-05
-3.90049430724329e-05
-7.1315233259092e-05
-8.16860078677954e-05
-5.67471077515808e-05
-4.37274047537067e-05
-2.4225412736292e-05
-4.7435978900952e-05
-4.88363338344055e-06
-3.80588450039111e-05
-3.50874588801726e-05
-2.68862147121275e-05
-1.93967586529983e-05
-4.01598407709274e-05
-3.60707038858783e-05
-3.55784960182609e-05
-1.80734576890844e-05
-3.1856381894391e-05
-3.35840557816404e-05
-5.06398236101939e-05
-6.25277721474048e-05
-5.73889175021088e-05
-4.46232259926594e-05
-7.3071041201787e-05
-5.03094948122479e-05
-3.45860430417887e-05
-1.31074445849924e-05
-3.92484346708203e-05
-2.4688538887154e-05
-4.64910688504779e-05
-5.24905868591702e-05
-5.91915860710875e-05
-2.91306659997666e-05
-6.87280078324116e-05
-4.3374438076417e-05
-1.00793164780995e-05
-4.13824194951186e-05
-6.24139966605122e-05
-4.60738797560519e-05
-2.90585618395615e-05
-2.07848127111328e-05
-2.62151996086141e-05
-3.84160308394753e-05
-6.134954782452e-05
5.33310288603396e-06
-2.28408577724516e-05
-5.85596890120323e-05
-1.71089847694263e-05
-7.16545635046598e-05
-1.44868837577601e-05
-2.89997610665264e-05
-3.52540670898066e-05
-4.71987068076646e-05
-2.26962885764786e-06
-5.59136166736196e-05
-7.51873780427364e-06
-1.69647002709141e-05
6.99134308674372e-07
-2.4773550829527e-05
-2.36345719761689e-05
-3.77172890847628e-05
-1.17303850580179e-05
-1.72641452959533e-05
-4.60401941571492e-05
-2.8591107041383e-05
-8.95973747466661e-05
-2.68830724854224e-05
-3.90591035382424e-05
-4.52714453373111e-05
-4.35187783013921e-05
9.23080175921787e-06
-3.42633362045482e-05
-7.38564690483431e-05
-1.62983346437575e-05
-4.65162875320325e-05
-2.6433181701639e-05
-2.5927024862348e-05
-3.51234275640968e-05
-4.26600038445229e-05
-4.60445195453308e-05
-4.2423296693361e-05
-2.78781466819199e-05
-3.51621888479999e-05
-3.15502823410196e-05
-1.88379061419792e-05
-3.46847635999148e-05
-7.8205309171251e-05
-5.46165934658288e-06
-4.1439985133335e-05
-5.15589186661944e-05
-6.25762887959281e-05
-6.81577676241601e-05
-3.53147028455336e-05
-4.01290386504321e-05
-2.68989872242003e-05
-3.54035368641769e-05
-2.76591137721547e-05
-1.02222315223603e-05
-6.17680538073049e-05
-4.69366858828598e-05
-4.85745221822336e-05
-4.61955599293981e-05
-3.48243503670211e-05
-3.57578150700126e-05
-5.60431179866095e-05
-5.58827086398542e-05
-2.46854647928388e-05
1.7069939732293e-06
-2.25897092743459e-05
-5.1762619561254e-05
-6.42272422007383e-06
-7.9320491588241e-05
-1.08108506397961e-05
-2.77078455690182e-05
-2.69672453512772e-05
-6.72342147106863e-06
-5.16639637586452e-05
-2.40891464472801e-05
4.17415344185439e-06
-4.78965570003066e-05
-2.6282111148111e-05
-4.69392033301739e-05
-4.29765958204158e-05
-3.72354561775186e-05
-6.31666399895061e-05
-3.34963404067678e-05
-5.76689555383259e-05
-2.805537658575e-05
2.90877394572982e-06
-3.91295964551445e-05
-3.29537327830479e-05
-3.27299097202147e-05
-4.52051369882542e-05
-5.26614955210964e-05
-5.17660576803527e-05
-6.12599144261432e-05
-5.5611566105689e-05
-2.00036591672642e-05
-6.00347030343062e-05
-5.46265665370478e-05
-4.6564897885546e-05
-2.349765038155e-05
-6.45318118586303e-05
-2.26841873057375e-05
-2.95379749410496e-05
-5.36551306549986e-05
-5.38085762228745e-05
-4.85330232725052e-05
-2.09202866709768e-05
-2.63620717858931e-05
-6.07008959217319e-05
-3.94659129144869e-05
-3.52635720386329e-05
-2.90710843589895e-05
-6.34172748002085e-05
-3.52424617746468e-05
-5.40671347051988e-05
1.88809802662817e-06
-2.43673282254432e-05
-5.80589697241211e-05
-2.38371587496153e-05
-2.0923406904361e-05
-4.15774739364569e-05
-6.53909363648069e-06
8.83362302863482e-06
-7.2176708964965e-05
-2.24508002901449e-05
-5.43753955557879e-05
-5.90320776383776e-05
-5.23304460467825e-07
-1.10761293095378e-05
-4.8985140403392e-05
-4.71722952114797e-05
-6.25605324581721e-05
-1.05783975800148e-05
-5.31974846428962e-06
-4.19995559819215e-05
-1.56432005724896e-05
-5.22337040722311e-05
-2.44807866715075e-05
-3.25682351770432e-05
-2.97220047994215e-05
-5.95262215873194e-05
-5.19678146612037e-05
9.44185124457805e-06
-3.91980288860342e-05
-4.01109451540143e-05
-4.14280334416464e-05
-2.92141227106281e-05
-3.26536335686396e-05
-4.52355041521329e-05
-3.78921581519598e-05
-3.53520162217612e-05
-6.62764874531671e-05
-5.16837045000684e-05
-2.33513078783694e-05
-3.25073837079654e-05
-3.39150790214277e-05
3.97142012915455e-07
-4.8915406457393e-05
-2.42785776254944e-05
-8.22152850578316e-06
-3.13289422050774e-05
-2.14343311326951e-05
-3.09168546351855e-05
-2.94947702920973e-05
-3.44374510105166e-05
-3.13068632559678e-05
-4.72708052127678e-05
-4.31519535463165e-05
-2.73071025310965e-05
-1.8583063201504e-05
-4.97965612444562e-05
-3.4733542895273e-05
-2.28735214827767e-05
-3.24421270036223e-05
-2.74276206632532e-05
-2.95275152510162e-05
-1.66088742910042e-05
-6.05541602159888e-05
-5.25043525772289e-05
-6.11272666248522e-05
-3.37120609815758e-05
-5.13954815386737e-05
8.02836866859942e-06
-9.04006529573312e-05
-1.04077081055754e-05
-3.45197953828306e-05
-4.72408553356031e-05
-4.06658482193706e-05
-4.59714355192986e-05
-3.90046208453902e-05
-2.47595118884356e-05
-4.03335549336233e-05
-1.85458155320154e-05
-4.17746234387348e-05
-7.05353240247398e-05
-2.36357479162299e-05
-4.04966805984626e-05
-1.07197390088771e-05
-2.02365803305747e-05
-4.09271383965404e-05
-4.11756372985095e-06
-4.24607302606284e-05
-4.55025365653906e-05
-3.62019287336787e-05
-1.05791706012594e-05
-1.85243154631679e-05
-5.14668390414645e-05
-4.92011045149852e-05
-2.26437713614469e-05
-3.32007748387347e-05
-5.2636149045379e-05
7.20346070724479e-06
-5.08543209175102e-05
-5.80100939893012e-05
-3.52793781002544e-05
-4.4047625549859e-05
-7.23279655091377e-05
-3.90915492195892e-05
-4.64037425295327e-05
-6.77444180194892e-06
-3.78359863808504e-05
-4.70395706250414e-05
-4.59303235751761e-05
-5.17298881727844e-05
-2.91655802565696e-05
-2.47096080325073e-05
-2.64374620273766e-05
-2.34911291190753e-05
-4.68602309909336e-05
-5.41984323081347e-05
-3.04234813997622e-05
-6.03315443595333e-05
-3.30370386495501e-05
-4.99751740887582e-05
-4.68598785032702e-05
-6.83114949383134e-05
-7.09466400278262e-05
-3.98936841626258e-05
-5.66018646886473e-05
-3.50163025898167e-05
-2.66138641890883e-05
-4.21905737996502e-05
-3.84937703165676e-05
-1.31153392184483e-05
-5.59516321241702e-05
-4.56229792918709e-05
-1.56914909146564e-05
-4.18933381366886e-05
-3.889639588348e-05
-2.77732627204377e-05
-5.22842978871755e-05
-4.16854534949269e-06
-3.69693983940387e-05
-5.07738950218945e-05
-2.05228501406764e-05
-5.31872556575914e-05
1.6519459405436e-07
-4.76244907302131e-05
-3.09647922604006e-05
-3.64225130215417e-05
-6.44990227213707e-05
-5.68816164695974e-05
-4.09314733914956e-05
-1.73623897545434e-05
-4.35568753718192e-05
-5.25918169495189e-05
-3.3527577555967e-05
-3.56356824880832e-05
-3.22568466724558e-05
-5.55084036982028e-05
-3.6852997892838e-05
-4.13413733106574e-05
-5.49584001438941e-05
-2.77489455424511e-05
-1.11733107434363e-05
-1.65214773684105e-05
-3.87777501005012e-05
-2.77893760995057e-05
-4.99195982391905e-05
-2.59772560964063e-05
-3.91676249121661e-05
-2.23124603416203e-05
-2.86189724746632e-05
-3.20505599474022e-05
-3.89320396506577e-05
-4.09720619102915e-05
-5.23622256016629e-05
-4.93882202431561e-05
-4.98466956648654e-05
-4.41967761220809e-06
-5.22228493919485e-05
-3.78136544549961e-05
-3.48809214033941e-05
-3.33221786425408e-05
-6.25121104886129e-05
-2.90008987243802e-05
-4.256099639431e-05
-1.93858437385172e-05
-3.59348619206442e-05
-3.92213313599842e-05
-5.90776350537385e-05
3.52657158948742e-06
-2.78766199511405e-05
-4.70813066194151e-05
-1.68775125046014e-05
-4.44292659745267e-05
-2.88428170828917e-05
-3.39600437289339e-05
-5.13775033610837e-05
-1.43581470634303e-05
-7.86461869759127e-05
-1.50704316761967e-05
-5.40523373643513e-05
-1.12609740574725e-05
-1.37362571462339e-05
5.86465511475559e-07
-2.71553670523276e-05
-4.94373628458781e-05
-6.43516471639434e-06
-3.15940670209157e-05
-1.1623350972774e-05
-2.22424571951002e-05
-2.04844522576345e-05
-9.06715194671678e-05
-7.84392518549951e-05
-3.3008361272355e-05
-4.576939674527e-05
-3.18555298913846e-05
-7.0657151449138e-05
-6.22753157214803e-06
-3.57502237511451e-05
-4.09246812123428e-05
-4.9609895206157e-05
-3.88462943842057e-05
-3.65448531153398e-05
-3.94993243387964e-05
-6.30996993119488e-05
-3.10160731618981e-05
-1.5990865059233e-05
-3.35674731457166e-05
-6.26658724209686e-05
-2.75612698518641e-05
-2.65000091461496e-05
-2.81706670847454e-05
-2.64614178346721e-05
-5.9677390084749e-05
-2.96081204420901e-05
-5.15224036342655e-05
-5.59994508943593e-05
-6.21108230538643e-05
-9.51141458520107e-06
-3.51754851989603e-05
-3.62406357637885e-05
-4.76814487658151e-05
-2.52109892778411e-05
-2.59680804661466e-05
-1.7348348046062e-05
-1.1353922714627e-05
-3.32974360757473e-05
-4.54163975031746e-05
-1.10613905118685e-05
-3.67907056756909e-05
-4.83231327315492e-05
-6.52485973459537e-05
8.37583316202567e-06
-1.48336627748302e-05
-8.28460780859637e-06
-3.10193053503876e-05
-8.24436128188111e-06
-3.82827538639905e-05
-3.73748150744213e-06
-3.72761872506524e-05
-2.53529885673396e-05
-3.16353231484882e-05
-4.54796292021519e-05
-9.29878605283875e-06
-2.48784654713591e-05
-4.45881154262641e-05
-4.44142550284777e-05
-3.8622276473262e-05
-2.32652848942115e-05
-8.53156807365501e-06
-1.67317721212795e-05
-2.35131603362478e-05
-5.50936378924749e-06
-3.60537404673299e-05
-5.44674884344209e-06
-4.52309070671044e-05
-4.61061116141036e-05
-3.56497254305415e-05
-5.9363866039493e-05
-4.74047109624774e-05
-2.41990610556549e-05
-2.21151621791198e-05
-8.35881080135251e-06
-2.27085548092262e-05
-3.57062435528368e-05
-1.68799074549258e-06
-3.45072402362224e-05
-4.67651137503187e-05
-5.23241963061602e-05
-3.40150006122754e-05
-4.9052992991675e-05
-2.77943966753424e-05
-1.13581843954048e-05
-9.20185609625593e-06
-3.70397940361279e-05
-2.96791349600763e-05
-5.00461341567054e-05
-4.83087012993266e-05
-3.25139219776815e-05
-2.15940853625184e-05
-2.36188791360416e-05
-5.26016729157971e-06
-1.30066796688799e-05
-4.05210397030755e-05
-5.19424294627693e-05
-5.96170273121574e-05
-5.18763222449003e-05
-1.75739805354487e-05
-5.22198046506028e-05
-1.41345329938252e-05
-3.69077714574193e-05
-1.62841706788948e-05
-2.56021018228549e-05
-3.71422412368904e-05
-3.06146982896318e-05
-2.51785650837875e-05
-3.69552132532085e-05
-4.11016960449776e-05
-3.04093268552671e-05
-7.3664796096201e-06
-3.86903319006033e-05
-3.63432709124221e-05
-2.33559746687549e-05
-2.99125529476032e-05
-3.51531540599107e-05
-1.60349815029121e-05
-5.72141732953274e-05
-3.53424731960966e-05
-2.76572472973413e-05
-7.86305084642259e-05
-6.68250326062752e-05
-1.04602478790061e-05
-2.04401463178118e-05
-3.83227420893366e-05
-4.06772649263511e-05
-2.28921649365654e-05
-3.3109399736795e-05
-2.89894895078635e-05
-4.0102157465168e-05
-2.30331295657231e-05
-2.4632323674737e-05
-1.0377933358169e-05
-3.22453741530011e-05
-1.54021215846224e-05
-1.23244543627556e-05
-1.74261184072809e-05
-3.14720188710815e-05
-5.76347885355534e-05
-3.06984479981912e-05
-2.57414049918383e-06
-4.65240096664138e-05
-1.83465834152925e-05
-5.06838901233179e-05
-5.255172880298e-05
-2.6633887768017e-05
-5.6179959055799e-05
-6.81291089517242e-05
-4.3293072764293e-05
-1.80073568591567e-05
-3.75138901770437e-05
6.00502107093003e-06
-8.22180885384646e-05
-1.14197066677246e-05
-3.64335208856559e-05
-5.87445671767581e-05
-1.58884771765068e-05
-3.99438731428796e-05
-1.15796773991735e-05
-2.65597617400545e-05
-2.94063747113202e-05
2.13121387936251e-06
-4.83128652604079e-05
-4.29768173084304e-05
-5.41553714771351e-05
-2.20071706224522e-05
-2.79394738160518e-05
-3.99790546223483e-05
-4.88902003012582e-05
-3.44087520196154e-05
-9.71363840377328e-06
-7.15344134301083e-05
-2.34388669533428e-05
-3.61786886366445e-05
-5.73215076560506e-05
-5.76037030386293e-05
-6.85342624677556e-05
-2.67044868571249e-05
-6.37893805013015e-07
-5.32296788348407e-05
-2.79763659305064e-05
-2.77508441521222e-05
-4.6721334865343e-05
-4.09998031210645e-05
-3.4370687131319e-05
-5.27978165276542e-05
-3.23494937461491e-05
-1.47058556540061e-05
-1.72051254133439e-05
-2.24371630764953e-05
-4.1353443542762e-05
-1.25960518071904e-05
7.44783247461367e-07
-3.07678143404991e-05
-4.83714835092123e-05
-4.25695613351992e-05
-3.50754576829847e-06
-2.12773828823539e-05
4.68340770992096e-08
-4.17496258221494e-05
-2.75352558804729e-05
-4.50916641752418e-05
-2.30533707527965e-05
-6.2676145652533e-05
-7.44337364797644e-05
-7.32445992897816e-05
-4.40078257606175e-05
-2.52656985207578e-05
-6.03551356733989e-05
-3.29683558807169e-05
-6.73524541862535e-05
-3.27188255110744e-05
-3.50367207509557e-05
-4.37238061084319e-05
-4.59260968542553e-05
-6.0440478371759e-05
-3.63997642363551e-05
-1.62177235199403e-05
-3.53735862036726e-05
-1.5447066280468e-05
-1.63275862056722e-05
-1.9974732037106e-05
-3.41661446471513e-05
-4.7467948708187e-05
1.20180627757421e-05
-4.95129955293047e-05
1.66432620871649e-05
-2.22212322807399e-05
-5.07148380880286e-05
-9.93599620488265e-06
-3.16976228906627e-05
-4.26800221654154e-05
-3.03323003428269e-05
-1.68512843054277e-05
-6.25603350100904e-05
6.04368829874897e-06
-6.86456318021522e-05
-2.90619748244726e-05
-1.00922006457577e-05
-1.65218964872428e-05
-4.3324112191858e-05
-3.60799640921459e-05
-6.43464057002355e-05
-1.02684764187381e-05
3.48554949575154e-06
-3.75278559560692e-05
-7.25156895412977e-05
-7.33135490774044e-06
-4.62534768722867e-05
-3.40195550579622e-05
-1.86236192121538e-05
-2.67516611023165e-05
-4.30124825466851e-05
-3.96259665186639e-05
-1.15191235512287e-05
4.29132388497191e-07
-6.9942337385348e-05
-5.41905666439194e-05
-3.0966305854254e-05
-5.05117074084173e-05
-3.88773904676251e-05
-4.136913940386e-05
-3.03847845439294e-05
-4.87077978915472e-05
2.02056995026586e-06
-7.3838529669649e-05
-2.18377341518281e-05
-0.000102372187286213
-4.25168488591248e-06
-3.30718174002435e-05
-3.74500753299451e-05
-6.19250295936417e-05
-7.5658727126756e-05
-3.86670656433279e-05
-2.55366081248526e-05
-3.66118963094463e-05
-3.30501123912525e-05
-2.98271775260967e-05
-4.14344447473167e-05
-4.35946152459338e-05
-4.11770083380675e-05
-5.25998734923289e-05
-3.92845372910523e-05
-3.69219998763726e-06
-2.09454488963775e-05
9.68539943849842e-06
-4.78445518911024e-05
7.12201034464111e-06
-2.62928662280501e-05
-3.60706267992398e-05
-2.24937868634779e-05
-5.93947393900218e-05
-4.46237243345507e-05
-4.04103333975965e-05
2.22940642334371e-05
-2.95915550327823e-05
-2.32537933799296e-05
-1.4036781129022e-05
-2.231309341754e-05
-2.56040668418713e-05
-4.27321418890407e-05
-1.97031204241272e-05
4.71989033579851e-06
-5.48076518721943e-05
-5.69412793038226e-05
-5.88528728494565e-05
-9.37709536642053e-06
-5.5978237025469e-05
-5.95873249814127e-05
-2.69096753511207e-05
-3.70829126746296e-05
-4.26341121099946e-05
-6.01952464434126e-05
-2.46735290242837e-05
-5.76181379957801e-05
-5.10694097878396e-05
-4.48355657692282e-05
-6.09395679103667e-05
-3.04079190094745e-05
-5.01925057268934e-05
-1.90737958482371e-05
-3.45960485624462e-05
-5.17639993392978e-05
-4.38487863174792e-05
-2.31009039248691e-05
-1.12511873506503e-05
-2.25069601437634e-05
-3.19060633765243e-05
-4.06013008030471e-05
-4.7072385733333e-06
-7.69264249207234e-05
-5.50990785666378e-05
-4.21462056957063e-05
-3.02990968717224e-05
-4.87013827818774e-05
-5.79736396548911e-05
-1.2378979528274e-05
-2.55868609722802e-05
-9.11019924644466e-05
-2.64544940357014e-05
-4.53988916154488e-05
-3.35443646493252e-05
-2.23131384841902e-05
4.66380284072785e-06
-2.89232223204455e-05
-3.09543657189458e-05
-4.24619624589599e-05
-2.25215998101485e-05
-6.0354638017907e-05
-2.43145858647815e-05
-3.86059719143211e-05
-2.44483455427025e-05
-3.50304545738928e-05
-2.63194455076083e-05
-5.16140697156034e-05
6.31112245719675e-07
-2.09287574051894e-05
2.00211255779019e-06
-5.37751494334795e-05
-5.80622321387543e-05
-3.82323532640296e-05
-5.22820322717199e-05
-4.89235505934365e-05
-1.87352365912785e-05
-6.1615926327609e-05
-2.51995285906457e-05
-2.24192518286196e-05
-4.00018535164659e-05
-5.12328950592263e-05
-1.74423582297865e-05
-5.11946773688675e-05
-5.20790340137274e-05
-1.2026396830552e-05
-3.64919104119103e-05
1.5037001166676e-06
-1.46682961192353e-05
-2.2513285065842e-05
-4.32474787410375e-05
-4.35362305151625e-05
-4.07734017335485e-05
-3.53716466083594e-05
-1.79891314800557e-05
-2.19844370627366e-05
-2.3343800387998e-05
-4.50846115090923e-05
-5.13778850481238e-05
-5.40031373587939e-05
-5.35343816325409e-05
-3.18185576200133e-05
-3.32535417382075e-05
-4.95639402705054e-05
-4.07453062013851e-05
-4.39882466330791e-05
-3.90132951602453e-05
-3.38648013729306e-05
1.47719909087736e-05
-2.51277043704721e-05
5.5027252131432e-06
5.95955087452415e-06
1.20635019267069e-05
-2.42787620576763e-05
-4.93334161385491e-05
-3.39724165711887e-05
-3.61581512114643e-05
-8.77315310786037e-06
-4.4094990825015e-05
-7.72047097564992e-05
-1.57170081752528e-05
-2.82908282288435e-05
-2.26078311070787e-05
-4.15101229271274e-05
-4.15407303830391e-05
-4.45867717753331e-05
-7.49706734661723e-05
-8.33589004518034e-06
-4.27457508202429e-05
-4.24191527196608e-05
1.72266077861919e-05
-9.77027964245709e-06
-3.68846186681533e-05
-1.99086320102325e-05
-1.56901708660292e-05
-5.90954445453599e-05
-4.45182520400486e-05
-5.15281848587539e-05
-3.77409410402682e-05
-3.64673288940617e-05
-5.75213456143088e-05
-5.08806106092407e-05
4.28865627944538e-06
-1.74945569912349e-05
-2.17517845693002e-05
-2.48416602306604e-05
-3.09029882653415e-05
-2.91447772021602e-05
-6.73387498801114e-05
-2.33829419083027e-05
-4.98159755990342e-05
-4.45957700372158e-05
-2.33600448053112e-05
-2.92203718596509e-05
-2.17523451626751e-05
-3.46802008061878e-05
-1.29082486463135e-05
-2.60840576869041e-05
-1.03024639438045e-05
-5.339078328382e-05
-5.25847843025677e-05
-3.37986641320415e-05
3.52579539828044e-05
-5.73645095537809e-05
-8.06562094157782e-05
-4.28579300377404e-05
-2.09751797294992e-05
-8.90118750744248e-06
-1.69921241401215e-05
-2.2727646581544e-05
-4.71385403834051e-05
-2.11778364232383e-05
-7.90751551495368e-05
-3.33758859875201e-05
-3.97646925367152e-05
-2.39475012358312e-05
-1.26910712653432e-05
-2.18142892772323e-05
1.40396959999984e-05
-1.31320226002744e-05
-3.69176937022125e-05
-4.30379183721479e-05
-7.33974308172442e-05
-4.01490359163042e-05
-3.05687637846154e-05
-2.30275640600913e-05
-5.05685011212397e-05
-5.26745158914217e-05
-2.04655953670452e-05
-3.25058491895108e-05
8.59252074669399e-06
-1.31184047355239e-05
-7.44356037112721e-05
-1.69989562785739e-05
-4.79286191025224e-05
-4.72030340598772e-05
-4.00000775427686e-06
-4.61203355404671e-05
-5.18051650533963e-05
1.41299591658817e-05
-3.10744877432401e-05
-4.11698181186939e-05
-2.1543250844703e-05
-1.90539620326663e-05
-2.01313593858904e-05
-4.42607715261555e-05
-2.77353451402358e-05
-5.7286321180321e-06
-4.40797964181644e-05
1.01734020342064e-05
-4.52216451739356e-05
-3.87137517279603e-05
-4.62114982308227e-05
-4.24433816539146e-05
-2.11071489561224e-06
-2.96964211925121e-05
-5.39304821289233e-05
-5.27021434037022e-05
-5.57541007695639e-05
-2.78506464665603e-05
9.17593022227234e-06
-4.31063052734903e-05
-7.37807924730785e-05
-3.08050657351677e-05
2.37449522821243e-06
-1.9675314178234e-05
-4.4027104458762e-05
-3.78587247488092e-05
-3.52888076861524e-05
-1.35671344005399e-05
-2.91789565006969e-05
-1.1235265785809e-05
-3.79893973177146e-05
-1.5595195889467e-05
-5.77927520736146e-05
-2.67145966753808e-05
-4.76717387721887e-05
-3.51366024292322e-05
-4.15718478984659e-05
-4.08585456727471e-05
-1.78209985780612e-05
-4.68171532506587e-05
-4.58009790906145e-05
-2.20283071515651e-05
-4.09868076833629e-05
-4.14354235578422e-05
-2.51648869678187e-05
-1.90414684507302e-05
-7.50780819895496e-06
-3.19291483117335e-05
-7.26467227390999e-06
-1.84596614469613e-07
-5.35936090945906e-05
-7.86294397947991e-06
-4.34053697495627e-05
-4.50112148127577e-05
-1.05351019575972e-05
-2.78010426371068e-05
-1.57434715725706e-05
-7.5974621495705e-05
-6.30391543484548e-05
-8.28810613166922e-06
-2.36205392703386e-05
-4.7452646718869e-05
-4.23485297804567e-05
-5.14733483115986e-05
-4.62945541882243e-05
-5.00832961621288e-05
-2.34538296067621e-05
-4.21339652190106e-05
-3.23637561480527e-05
-3.56025996852169e-05
-4.02761114597322e-05
-1.97942331761456e-05
-3.16316976306201e-05
-1.3800937611372e-05
-2.01535213829618e-05
-2.18393581718713e-05
-6.47771460246102e-05
-3.38051549336192e-05
-2.45043523917581e-05
-1.32505734100019e-05
-7.55336753535631e-05
-2.14471798259316e-05
-1.87977015140978e-05
2.51034903021779e-08
-3.41847262829886e-05
-4.27061503870722e-05
-7.77874029234957e-06
-4.84336779114559e-05
-5.29292537928927e-05
-2.29288123080627e-05
-6.16285536610928e-05
-1.75322534296857e-05
-2.76379858065986e-05
-4.98476906030334e-05
-3.02748651265943e-05
-5.13292676320726e-05
-4.31785162208921e-05
-3.3534816130687e-05
-4.89941895646372e-05
-3.13314818888155e-05
-4.97896638748474e-05
-2.60851021624103e-05
-1.01534759041244e-05
1.97553632584816e-06
-4.04170378887374e-05
-4.27153370241958e-05
-4.14985814953512e-05
-1.65187027555183e-05
-3.29350786174949e-05
-1.57341991337064e-05
-5.24222040308686e-05
-5.49284230866163e-05
-4.46510089932726e-05
-5.47954048472217e-05
-3.54448597745703e-05
-4.71754212271542e-05
-2.68240029879957e-05
-3.34245383826299e-05
-3.11718780324014e-05
-5.5404666700132e-05
-4.98702051888934e-05
-5.99754014254814e-05
-4.648027818012e-05
-2.68430738882094e-05
-1.49484240735521e-05
-3.4548365885179e-07
-2.86010665487558e-05
-5.82392468914156e-05
-2.86790360908482e-05
-4.5054053722616e-05
-6.29166563142801e-06
-5.15794855880417e-05
-8.80650294913319e-06
-5.36955858267962e-05
2.8277022348412e-06
-3.38475206322305e-05
-2.15581640002792e-05
-2.90402511151075e-06
-2.85932403820408e-05
-4.66502812770146e-05
-3.44282887676155e-05
-7.67636452492298e-05
-4.60120750781688e-05
-4.44060686131594e-05
-4.02849951156205e-05
-5.63155044326362e-06
-6.07846608844416e-05
-5.01533768533714e-05
-4.06616726770288e-05
-4.37967671509843e-05
-5.43429075102036e-06
-6.84448853684626e-05
-1.1184620948545e-05
-3.48645200829473e-05
-4.75199390772787e-05
-4.26413975016791e-05
-2.14121591051528e-05
-1.16485131941685e-05
-3.58153320142299e-05
-2.60189196979188e-05
-3.79528652423078e-05
-2.17339898701105e-05
-4.7939945590167e-05
-2.04381092024263e-05
-1.24672487265344e-05
-3.74984006223663e-06
-5.24728556516052e-05
-2.42636146748219e-05
-3.67894127420774e-05
-2.06723435001604e-05
-1.63743196520277e-05
-5.35204833095158e-05
-3.43087437738491e-05
-2.1968837232547e-05
-5.41815923892555e-05
-1.09688683198479e-05
-2.44770107665958e-05
-1.11380852899293e-05
-3.26847182782783e-05
-6.92031022333109e-05
-2.76323479361234e-05
-2.79111246040431e-05
-3.78998646942436e-06
-3.45854671769442e-05
-4.92242311579304e-05
-3.527430087571e-05
-3.64202090148354e-05
-4.3728893048993e-05
-3.85139445997491e-05
-3.68255359352557e-05
-3.61376461230339e-05
-8.54214798021937e-05
-3.84243102556541e-05
-6.62549319003382e-05
-5.12620275676334e-05
5.41898168786906e-06
-2.95033606996288e-05
-5.87613424282046e-05
-6.32972368821381e-05
-1.13268622189814e-05
-6.63972894540055e-05
-3.05984156854559e-05
-8.59652391813058e-05
-9.76901025005333e-06
-3.82515749093512e-05
-2.6856087370685e-05
-4.9633974905152e-05
-4.57342485944622e-05
-3.93229211625332e-06
-5.01624120834339e-05
-2.8179715319388e-05
4.14222669814772e-06
-3.92274319359595e-05
-5.15764414336303e-05
-2.95258399129134e-05
-5.16455500182878e-05
-2.2723517874112e-05
-2.77813797458923e-05
-3.50649091794045e-05
-4.16575437781459e-05
-5.75065842662784e-05
-4.16286762489538e-05
-2.64625185800915e-05
-3.18287911747757e-05
-5.48583015612976e-05
-4.12005120772656e-05
-1.22611105190743e-05
-6.22331237499341e-05
-5.09950674265032e-05
-5.27630083827594e-05
-4.70409585447554e-05
-2.20646001249174e-06
-1.35920195581904e-05
-3.06766344754468e-05
-2.27564369845677e-05
-4.6673035350711e-06
-2.1344744207805e-05
-6.28889497479799e-05
-3.64799077712929e-05
-3.35995587825626e-05
-5.20098309563106e-05
-4.2679740564086e-05
-7.13666213847316e-05
1.15991557514279e-05
-1.5382291142069e-05
-1.41559062768522e-05
-6.19278525091996e-05
-3.3704060711222e-05
-1.80029304881668e-05
-4.4810537248667e-05
-4.05673843398901e-05
-7.02108642051723e-05
-1.84717808446962e-05
-3.12443196725182e-05
-1.31298956480943e-05
-2.90034473500173e-05
-1.11804671044259e-05
-4.53955270402281e-05
-4.99914412549361e-05
-4.32380111176593e-05
-4.68439423225571e-05
-4.90047910036065e-05
-9.37342920548395e-06
-6.64351780754902e-05
-1.15098467190671e-05
-3.9338902172777e-05
-4.05978727718795e-05
-5.00887689776518e-05
-4.74913593600098e-05
-3.27372101450555e-05
-6.08865555938389e-05
-3.82551106582666e-05
-2.56914327876739e-05
-2.99501885259113e-05
-7.95694014881805e-05
-5.69346221646131e-05
-2.6068120704747e-05
-2.94213657064088e-05
-5.19619660531922e-05
-2.45077078921651e-05
-6.91293959906528e-05
-5.49931917845679e-05
-6.67734770988273e-05
-3.0661182103525e-05
-6.88701579171364e-05
-3.03294481929726e-05
-3.8879918678945e-05
-3.36541278703793e-05
-5.40479685157564e-05
-3.18677571759293e-05
-3.88271635419809e-05
-3.34526597423991e-05
-4.7988361120267e-05
-4.02792528136614e-05
-7.17732346139346e-05
-2.68726819496178e-05
-3.25011245913023e-05
-2.33689532192503e-05
-4.61005822760444e-05
-2.4700076345027e-05
-6.4384016447381e-05
-4.05502537837969e-05
-6.11022045708296e-05
-3.01605317104264e-05
-1.59713114334924e-05
1.63360367965967e-05
-2.89373694083712e-05
-2.83316409661852e-05
-2.1379207517174e-05
-3.92930147428943e-05
-2.34275822737609e-05
-1.10558092257225e-05
-4.82924938238808e-05
-3.07583205273095e-05
-5.75704719988769e-05
-6.75871417739515e-05
-5.56562973674344e-05
-5.28902635108742e-05
-4.70055779930444e-05
-4.62284790421439e-05
-3.37407408609764e-05
-7.64238004861964e-05
-3.34747390189487e-05
-6.74173446803177e-05
-3.37898511580951e-05
-2.57171806256943e-05
-3.70734845015419e-05
-5.25877852798769e-05
-4.12466345720689e-05
-4.77444099515522e-05
-4.68062234216477e-05
-3.63205302855595e-06
-7.68103724307027e-05
-3.92193829279356e-05
-5.65256359755137e-06
-3.16558793878484e-06
-5.36407191335613e-05
-2.18923062692116e-05
-4.43930590535003e-05
1.36040908721016e-05
-6.72224373756838e-05
-4.76832072196567e-05
-4.63611689245651e-05
-2.17865449744466e-05
-2.86801220954229e-05
-4.31516692675786e-05
-2.94917131813029e-05
-5.03208965353645e-05
-3.48259095692952e-05
-4.06891352293139e-05
-5.14013253988796e-05
-3.59693250445134e-05
-5.0865584629197e-05
-5.1318707008483e-05
-2.45830788314052e-05
-4.91325415532463e-05
-3.27627802685826e-05
-4.4536636647599e-05
-3.43248805068222e-05
-7.15650708850018e-05
-2.56369154357803e-05
-2.49937974877054e-05
-7.02402725819373e-05
-4.65796621479972e-05
-3.38931752934281e-05
-3.61981250275185e-05
-2.86674095997745e-05
-2.65977917604636e-05
-5.43889794727469e-05
-2.57081826896134e-05
-3.69292572723055e-05
-3.66781798070634e-05
-2.65295236919647e-05
-2.78476003740559e-05
-3.89644084581995e-05
-7.41495487905244e-06
-5.35107035118298e-05
-5.05158349671719e-05
-6.26523146318058e-05
-4.85669322695518e-05
-5.08645213378257e-05
-4.51897602048925e-05
-1.17026615915401e-05
-3.62624259441479e-05
-3.73065143213136e-05
-2.79812513430058e-05
-4.33083787830769e-05
-3.23316805336734e-06
-1.82777302870055e-05
-2.62499215490742e-05
-5.83365264748972e-05
-4.22606404787469e-05
-4.93437757438279e-05
5.70956140694473e-06
-5.9974138008492e-05
-6.60767303359999e-05
-4.15973880461915e-05
-3.57731340166695e-05
-6.97335708369827e-05
-3.24830247563158e-05
-3.46709382625159e-05
-1.18489441386326e-05
-1.06050523951671e-05
-1.23371752093362e-05
-4.84759980699881e-05
-1.63787952676714e-05
-1.35555691781258e-06
-3.94092678327805e-05
-3.6267133428889e-05
-1.70563147142724e-05
-2.54954054434792e-05
-5.46991408966126e-05
-4.26120317930917e-05
-4.34467182689468e-05
-2.75345489600558e-05
-6.70907782171112e-05
-5.22855205820622e-05
-1.69535558208321e-05
-3.50276076111327e-05
-2.89266702628554e-05
-5.59862025452885e-05
-6.5088002488074e-05
-4.15868162442663e-05
-3.47003408740084e-05
-3.04711816425309e-06
-6.51975786141305e-05
-3.23911877608353e-05
-2.27882332704138e-05
-5.73511151034768e-05
-6.02694515519398e-05
-3.59401538828246e-05
-1.81469762857015e-05
-3.71855262781758e-05
-2.5009920866806e-05
-2.2332275204308e-05
-4.09412612499931e-05
-1.52665736819529e-05
-4.24739070904082e-05
-5.92673962699478e-05
-1.21821201613962e-05
7.46428997577829e-06
-1.48452239953699e-05
-5.25505404555641e-05
-4.17720504795274e-05
-2.61979093385623e-05
-5.47681810017657e-05
-3.36999803220037e-05
-4.66479440782128e-05
-5.93801251364826e-05
-5.79184132198613e-05
-1.08079031674559e-05
-4.74687969707828e-05
-3.19130596014926e-05
-5.00905651189986e-05
-1.01782234199699e-05
-2.73437376137667e-05
-2.5481011409969e-05
-3.77992847912903e-05
-7.60788248866049e-06
-2.74636824281983e-05
-3.4882406442489e-05
-2.72495317144923e-06
-4.16087112943258e-05
-4.05871876209948e-05
-4.31303116061984e-05
-3.98002179340492e-05
-4.51543326484245e-05
-1.28524163387268e-06
-1.87166733563603e-05
-2.69212805679896e-05
-4.1790275499405e-05
-6.09858333338025e-05
-3.28855322280719e-05
-2.54611139023779e-05
-3.97830833896871e-05
-2.58327441545027e-05
-1.74957688369568e-05
-3.84932579033035e-05
-4.36660592383393e-05
-3.73287321217266e-05
-6.62742857741871e-05
-2.92473630831647e-05
-1.41775229763999e-05
-5.42913193329176e-05
-5.04464708069169e-05
-5.9287732364959e-05
-4.0991963103477e-05
-4.31842990303579e-05
-5.97496354210093e-05
-1.91011001857475e-05
-4.97172940439114e-05
-2.95765513205247e-05
-3.76276867064972e-05
-4.07145461812389e-05
-4.34844281023261e-05
-6.54892178311488e-05
-4.12987572457755e-05
-5.92208682158075e-05
-2.94303676457289e-05
-2.95337662339843e-05
-2.54708116072573e-05
-3.36179339769954e-05
-1.12258778292357e-05
-4.33879928236548e-05
-3.64861070045311e-05
-4.52846174318416e-05
-4.05886519170998e-05
-5.96876876069786e-05
-3.96108439796432e-06
-2.61602728062891e-05
-5.70884610888959e-05
-5.58637116188148e-05
-2.52818430160079e-05
-4.9835914213985e-05
-1.3062451312467e-05
-4.77713791490082e-05
-3.71584813032064e-05
-7.16099830468512e-07
-2.48149158697619e-05
-3.4488598297681e-05
-1.07670274598062e-05
-3.73634794197513e-05
-3.8256709237964e-05
-1.60258368507894e-05
-4.92019877239734e-05
-2.08284983017837e-05
-2.75340647753859e-05
-9.19100529736174e-05
-3.73051159755319e-05
-4.49946090364492e-05
-1.24949689842263e-05
-1.56417429489479e-05
-5.62945826436511e-06
-3.68788519468657e-05
-3.08457785420053e-05
-2.37321068164722e-05
-2.38405242065054e-05
-5.78603755473523e-05
-1.81295676696234e-06
-4.99674155460909e-05
-2.3638125192124e-05
-3.83642986081888e-05
-1.5048625310261e-05
-4.42355458464101e-05
-4.99216545283789e-05
-1.00633896222692e-06
-2.68596153377752e-05
-3.41688396652145e-05
-3.51972713553538e-05
-1.69252792773859e-05
-1.48562006015117e-06
-2.28795330423358e-05
-2.9086748198061e-05
-5.25860942842631e-05
-4.10554031770281e-05
-1.95127474199139e-05
-4.76269592547407e-05
-3.50397690616933e-05
-3.08334012266783e-05
-4.64538158548748e-05
2.10615441699094e-06
-3.00105333004654e-05
-5.35662678487173e-05
-3.55513194553739e-05
-2.24576097483174e-05
-5.86711907364891e-05
-3.8061490231753e-05
-2.26186764734304e-05
-5.22191634185259e-06
-7.27084208965535e-05
-2.8919814261432e-05
-3.47915808763845e-05
-4.61068117020903e-05
-1.78068349772259e-05
-3.03762425936407e-05
-3.04267545892896e-05
7.56902962892863e-07
-2.64706263851963e-05
-5.08622592119472e-05
-7.27763614972593e-05
-3.81378931414749e-05
-3.0959718853408e-05
-5.88551233736983e-05
-4.17512797294294e-05
-5.8398930170063e-05
-4.33408205752002e-05
-1.96943994460066e-05
-5.83953497410074e-05
-5.76368498585527e-05
-5.51106208628298e-05
-6.61166167402885e-05
-1.65997122690066e-05
-5.00065928149763e-05
-1.93853197472429e-05
-4.11202531135082e-05
-4.37401022282664e-05
-6.07943970981019e-06
-5.47578425359949e-05
-2.41093053454266e-05
-3.13409603185795e-05
-6.05690898662668e-05
-5.42363820206731e-05
-6.72311030623634e-05
-1.26308412000413e-05
-6.1054955069137e-05
-6.41291579609909e-05
-2.59088211972057e-05
-4.2470933174679e-05
-1.99499392185056e-05
-3.95659955432176e-05
-2.54986390895459e-05
-5.90851608034465e-05
-2.62149516349452e-05
-3.69158886518905e-05
-3.52856042995494e-05
-4.39880584302081e-05
-1.31378086708001e-05
-1.74210649772442e-05
-4.05230878841486e-05
-2.45102667727359e-06
2.80030560487487e-06
-3.59198576101218e-05
-9.84280509380127e-06
-3.6118278564048e-05
-3.25348094452155e-05
2.69015477436307e-05
-3.24779000766209e-05
-1.82680469096989e-05
-2.94413620104362e-05
-4.2402328543996e-05
-1.97815183441972e-06
-1.77180480316949e-05
-9.39714687822442e-06
-3.09096416062694e-05
-4.49846551589193e-05
-2.65003906222288e-05
-4.56380239872206e-05
-1.70402063652345e-05
-7.29724994451094e-05
-4.29240374138301e-05
-3.27267598085655e-05
-2.63457111701468e-05
-2.93265656540399e-06
-8.15863909776421e-05
-4.61770600286588e-05
-2.43161255772828e-05
-3.43530869729586e-05
-4.99151474407787e-05
-3.00745410714315e-05
-5.25372265055367e-05
-4.71401965538628e-05
-7.69130567139578e-06
-2.6285265138575e-05
-3.7477048720234e-05
-1.24171194076968e-05
2.94388463195854e-05
-4.92232158373792e-05
-5.429893819684e-05
-3.13575440445601e-05
-1.83532764331532e-05
-5.54143707344543e-05
-2.53832448477028e-05
-4.84608026662131e-05
-4.70852973307709e-05
-2.25000034972705e-05
-5.28458716786662e-05
-2.14146864712493e-05
-6.09228935955711e-05
1.0005464352755e-06
-1.57010766433188e-05
-5.27758991725843e-05
-3.29574412922763e-05
-5.714575097605e-05
-1.69716477554682e-05
-4.29032412770607e-05
-4.53678677160934e-05
-2.51828110778463e-05
-4.00745275749836e-05
-3.43590547193059e-05
-5.23471080911389e-05
-4.6536791428253e-05
-2.21963190280297e-05
-3.31084220888847e-05
-1.25495918530655e-05
-1.66268885047461e-05
-4.67790826511436e-05
-2.51155454380489e-05
-7.63901061877754e-06
-9.90426499984998e-06
-2.51863491428092e-05
-3.9316936376333e-05
-1.61725110133358e-05
-5.11978282444626e-05
-4.36013987047663e-05
-4.98173021541099e-07
-2.93453636651082e-05
-7.8661362406093e-06
-3.88972972510662e-05
-1.8160507906635e-05
-5.02474514018285e-06
-2.70897761798049e-05
-1.02418462809744e-05
-2.28415562132448e-05
-2.83709172977334e-05
-4.7655497890048e-06
-1.25568227951104e-05
-3.63293215343106e-05
-6.49791323327582e-05
-1.70693325751382e-05
-1.88493253037265e-05
-5.66734017375712e-05
-1.0538686925048e-05
-5.67203001404047e-05
-3.92831984983173e-05
-5.09408350892233e-06
-5.00497010513706e-05
-5.93236308969243e-05
-4.69801501578892e-05
-4.90143200356685e-05
-3.33494418266541e-05
-2.72606933994316e-05
-3.19654261360176e-05
-3.83063506066908e-05
-2.02360714188668e-05
-1.05027163306963e-05
-1.3274833029261e-06
-4.75805367107899e-05
-3.24223312022204e-05
-5.1939059572918e-05
-1.59883152468767e-05
-2.1834466321736e-05
-3.45216892660383e-05
-7.75337440109469e-05
-4.15332642616036e-05
-6.98555525322127e-05
-6.32578540502451e-05
-5.26757513291834e-05
-4.24850681895653e-05
-2.35551007556489e-05
-3.40948469678079e-05
-1.19735523830573e-05
-2.39349140803551e-05
-3.35078340408208e-05
-4.51187387995233e-05
-3.87252070940774e-05
-2.96568997293218e-05
-1.62700455860588e-05
-2.27652612137441e-06
-6.11433567044308e-05
-1.41349040894972e-05
-1.59949395522906e-05
-3.76253709140421e-05
-2.56142069685871e-05
-3.75298192276204e-05
-4.64972436272379e-06
-5.2135673497904e-05
-4.77517048324813e-05
-2.391611204625e-05
-4.05635988461153e-05
-5.71542807014467e-05
-4.36519877606023e-05
-5.36424127895597e-05
-5.36869668525157e-05
-4.61781084515284e-05
-5.18969900626787e-05
-1.3596620867737e-05
-4.0906263020815e-05
-1.22823776528756e-05
-1.28171432957015e-05
-1.99420505018239e-05
-4.09921781875542e-05
-4.0573095996848e-05
-5.64134558344565e-05
-2.77928791973013e-05
-4.78281478386744e-05
-1.26921319530765e-05
-3.58855198171275e-05
-1.87437063902947e-05
3.26310873225349e-07
-2.55351134284132e-05
-1.12127106409283e-06
-2.31017619863107e-05
-5.72129145830719e-05
-3.08102265365514e-05
-3.51458129362757e-05
-4.93562094434454e-05
-7.23370664958749e-06
-3.59789708121602e-05
-1.70342891330813e-05
-3.29187556582508e-05
-2.93597874876199e-05
-3.13074053850459e-05
-3.70337466893497e-06
-5.40126887860448e-05
-1.71873430055435e-05
-1.72999431283358e-05
-4.49521921370526e-05
-1.01885823410735e-07
-4.87074771698935e-05
-6.07354280985072e-05
-2.09691033681722e-05
-3.56886198199945e-05
-3.90974408981942e-05
-5.4166616466047e-05
-4.16134081974912e-05
-3.31146931420824e-05
-8.45235038417751e-07
-5.71913315483636e-05
-2.69744396943673e-05
-1.77653501724732e-05
-2.32118056943465e-05
-1.32582788119907e-05
-2.89408898273758e-05
-4.48378945867928e-05
-3.33192774255708e-05
-4.89067010964394e-05
-2.97147619617348e-05
-6.7383752739824e-05
-4.88899638181827e-05
-2.16331989260358e-05
-4.56864150787444e-05
-4.10029838145695e-05
-4.1362984704581e-05
-1.57108952778192e-05
-8.97476913155479e-06
2.74378033597506e-07
-3.61212780128595e-05
-2.17831637455198e-05
-3.42801091692352e-05
-3.00261802800652e-05
-1.76168393511861e-05
-2.99651205080969e-05
-1.79738292682789e-05
-3.72553058723098e-05
-2.25292411009362e-05
-7.08997060822975e-05
-4.83880768697945e-05
-2.43058857157938e-05
-3.26299348328968e-05
-2.77540002264293e-05
-3.20512506638053e-05
-2.58729480388174e-05
-1.93979769795987e-05
-2.72264977937055e-05
-5.85070870706271e-07
-2.9875572822947e-05
-1.59266738248398e-05
-6.10150541538348e-05
-3.64894863938069e-05
4.03885686857887e-06
-6.69755999229828e-05
-3.40615582631927e-05
-2.56727669296463e-05
-1.0834453894771e-05
-6.79403736874684e-05
-5.45757907604431e-05
-1.34232842163129e-05
-3.093477856876e-05
-2.20059676368791e-05
-4.91891089136245e-05
-2.4416958042213e-05
5.53915742476958e-08
-6.43961733184035e-05
-3.49299365818421e-05
-3.81012125157527e-05
-5.98706777867236e-05
-1.72733908178477e-05
-4.29607218469577e-05
-4.99315467578694e-05
-2.12490102011196e-05
-3.81953949710726e-05
-2.85516203666099e-05
-6.16663333671965e-05
-3.71813923479373e-05
3.6273552607024e-07
-4.40831784458306e-05
-4.09153652757162e-05
-6.55984004941852e-05
-3.62929334965479e-05
-4.8520617132883e-05
-2.71018533190667e-05
-2.16676810317397e-05
-2.44603631813357e-05
-5.65493159451294e-05
-3.45071613683959e-05
-3.71553236869517e-05
-5.24068696716422e-05
-2.35867255293346e-05
-1.58182887461315e-05
-1.88139561034233e-05
-2.4984282361033e-05
-3.79569946196815e-05
-2.50198726814467e-05
-3.10270875536477e-05
-3.22583000183058e-05
-5.23327216429291e-05
-3.93177526308481e-05
-4.04616284439111e-05
-3.39789912630335e-05
-3.63223573860254e-05
-6.07962448794064e-05
-4.02068221232248e-05
2.90236774745298e-06
-3.08546393793666e-05
-2.4862870393713e-05
-6.76586449562793e-05
-4.4097953154583e-05
-4.96632580479223e-05
-4.58270541772106e-05
-2.67064417128548e-05
-8.3935583031377e-06
-3.3141397739739e-05
-6.70426624134653e-05
-4.01036215297981e-05
-1.51326766672332e-05
-1.47027697325183e-05
-8.61129604365689e-07
-1.56491596697263e-05
-6.6543711429433e-05
-5.01325771431279e-05
-6.27968826494835e-06
-2.99462213994501e-05
-5.19011813637111e-05
-5.62435215981897e-05
-6.77927894710419e-05
-9.53343730785054e-06
-3.09285111807049e-05
-5.79575545772247e-05
-5.72951623696005e-06
-3.33990811383671e-05
-4.41587685261697e-05
-3.36289086691212e-05
-5.57574976091606e-05
-4.82446021934905e-05
-4.58445498638722e-05
-5.29618895937155e-05
-5.54670020800987e-06
-4.13756171761136e-05
-4.13086265031576e-05
-5.5515214408688e-05
-5.47328646178917e-05
-2.8467429489418e-05
-4.59380416028469e-05
-2.48020310655706e-05
-2.01434821199271e-05
-4.7416819093214e-05
-5.90888554510899e-05
-1.55412124359596e-05
-3.11285819444835e-05
-2.87259000765162e-05
-2.21120761849093e-05
-5.35445515722684e-05
-3.32415932893319e-05
-3.89507166222912e-05
-1.90475608856462e-05
-8.6719093827901e-05
-2.38326962730747e-05
-2.24373409753994e-05
2.39414939884216e-06
-7.73746215798721e-05
-8.43780541101021e-06
-4.84585168634688e-06
-5.12717575424403e-05
-2.84250729752089e-05
-7.66615641558946e-05
-4.61150670749444e-05
-4.2224850936293e-05
-5.79999237308506e-05
-3.5161902137998e-05
-4.20470118045015e-05
-4.76163700559524e-05
-3.46016002282282e-05
-4.53840316510737e-05
-4.3166227986034e-05
-3.8111054252402e-05
-4.34659626829916e-05
-7.33088092519953e-05
-4.91812475528643e-05
-2.8508535384229e-05
-5.19705133111685e-05
-1.60893457287481e-05
-4.61782536139146e-05
-7.0920681438183e-05
-6.33264780260054e-05
-1.98401452530535e-05
-3.82547297854695e-05
-5.80628607979992e-05
-1.28059913550057e-05
-5.59871310969741e-05
-5.07539942489648e-05
-2.94339329193153e-05
-2.58305950395622e-05
-5.19459202847243e-05
-5.14674336156294e-05
-1.3090738975253e-05
-2.55260851330872e-05
-1.71678912455012e-05
-1.86258925639252e-05
-3.01742504319046e-05
-3.99539922170844e-05
-1.80482329498465e-05
-2.71037883429738e-05
-3.93817793504334e-05
-3.54599728426778e-05
-4.12763912658597e-05
-1.37969776750394e-05
-6.99110449429642e-05
-5.60243911848677e-05
-4.60511909220836e-05
-2.41257548744694e-05
-1.39023231203327e-05
-3.27792271320799e-05
-5.39807949004267e-05
-4.67851219893028e-05
-5.27293427866394e-05
-4.50822431328636e-05
