# Supplementary material for: Research on computational propagation and identification of mine microseismic signals based on deep learning
Source: PLoS One. 2025 Oct 22;20(10):e0334641. doi: 10.1371/journal.pone.0334641 (PMC12543183; doi:10.1371/journal.pone.0334641)
Supplement: S8 Data — (ZIP) [file pone.0334641.s008.zip › 000100900002718.xlsx_0.txt_24.txt.txt]

-5.32761303524891e-05
-4.67406440910938e-05
-3.90413201800486e-05
-2.80468512103517e-05
-3.57322900744794e-06
-6.50997291852742e-05
-4.78792971194637e-05
3.5473253116918e-06
-5.11408936544037e-05
-4.78770961112964e-05
-4.71266564550439e-05
-4.37946653397638e-05
-3.8858201047602e-05
-8.7212610493014e-06
-4.99596901506914e-05
-3.82564134773303e-05
-4.83355112134556e-05
-1.04483707767448e-05
-3.31881587329009e-05
-4.22174109169312e-05
-3.35285826571306e-05
-2.09170152968379e-05
-2.51643316956615e-05
-4.57111947227029e-05
-4.10083765981216e-05
-3.88967793483273e-05
-2.16143409015099e-05
-4.76045208884974e-06
-5.49808806683036e-05
2.62020248397915e-06
-1.95705615076811e-05
-2.35919992348591e-05
-1.67927890218134e-05
-1.45866133398953e-05
-7.9072574222055e-05
-2.20969036462495e-05
-1.24624451869152e-05
-4.92687053010631e-05
-5.37142191239484e-05
-2.75517318328889e-05
-3.93533227803621e-05
-4.64636504050515e-06
-4.78240985206512e-05
-1.47166297886622e-05
-1.7957255139695e-05
7.24618468228991e-07
-2.83076009934235e-05
-3.83213618179949e-05
-4.03336105739455e-05
-3.37374202069874e-05
-5.87386036424199e-05
-2.65851444641648e-05
-3.7099119268421e-05
-2.63161475324822e-05
-2.68142206834509e-05
-3.69004548413521e-05
-3.93878783839302e-05
-6.1781824045492e-05
-3.69807407245174e-05
-3.39219782946326e-05
-3.74704119631001e-05
-5.08212633873896e-05
-1.37176331801855e-05
1.72120726626374e-05
-5.56616418675567e-06
-4.66420713473168e-05
-8.78959150471017e-05
-3.20082297885082e-05
-5.74002255803955e-05
-5.94118758543933e-05
-7.30504873827229e-06
-5.23093387419693e-05
-2.2191305912807e-05
-1.82411942868032e-05
-2.83412116149129e-05
-3.28757871085541e-05
-8.4109920777835e-06
-3.81326769414168e-05
-5.43147554269287e-06
-9.49276904294851e-06
-4.00549450404866e-05
-1.68216443414001e-05
-5.8333915879683e-05
-4.03405203049656e-05
-1.91881874639163e-06
1.22385482276013e-07
-2.18561547587759e-05
-5.24631225306968e-05
-3.17513100674682e-05
-7.22587931258599e-05
-6.44527626974191e-05
-2.11224716032861e-05
-2.9990180577328e-05
-1.36444508731961e-05
-1.2383337074003e-05
-2.82556552068897e-05
-2.42874640548203e-05
-2.15141016653645e-05
-6.00062598810728e-05
-3.14483213851907e-05
-2.13525745326636e-05
-3.99385429685956e-05
-3.50236159899803e-05
-1.65747388733844e-05
-8.20541292260152e-05
-4.14817713121015e-05
-2.66511373525215e-05
-1.4143941586842e-05
-4.71996164691129e-05
-2.80254670653347e-05
-1.91256009745043e-05
-5.39407551509969e-05
-6.17324063214314e-05
-3.67850983064242e-05
-2.19072816904096e-05
-1.6304537103391e-06
-2.480190874898e-05
-3.48259142362967e-05
-5.52142954053917e-05
-1.17195731266381e-05
-3.09777250304148e-05
-5.22440528280257e-05
-4.43392999991811e-05
-5.3033290836589e-05
3.65646745988571e-06
-3.69706972866288e-05
-3.5709862552925e-05
-1.9168905780392e-05
-5.25857070930046e-05
-4.24304058427005e-05
-4.13562836887302e-05
-3.35152690342849e-05
-7.90703677514339e-05
-2.85847536201977e-05
-3.14489585258284e-05
-1.10515467750816e-05
-3.28944435180595e-05
-3.93492006336459e-05
-2.14922438052867e-05
-1.61626947219715e-05
-2.16307183527409e-05
-9.9113721085476e-06
-7.59614575821764e-06
-5.03085842539073e-05
-3.99368914373637e-05
-6.76450340292267e-05
-5.01562700361211e-05
-4.43344500415398e-05
-3.05049646421342e-05
-5.32583666356741e-05
-5.01075887133592e-05
-2.87999235387074e-05
-2.89182220629383e-05
-1.09041312807405e-06
-5.18540356429473e-05
-4.37593578270256e-05
-4.78195827718983e-06
-2.76062355112599e-05
-4.56605854054181e-05
-1.75129820548788e-05
-9.42482587780668e-06
-2.51577430703523e-05
-5.36867135660527e-05
-4.18158417114995e-05
-2.12247130607747e-05
-4.9604631045907e-05
-5.97766713163064e-05
-7.66921078091026e-05
-2.97994443657914e-05
-1.91035607084583e-05
-5.45268173386905e-05
-3.27229026052623e-05
-4.68497821875941e-05
-2.57745743595271e-05
-2.98900498993109e-05
-4.91172113928459e-05
-2.66026153873106e-06
-3.10812124159734e-05
-7.55002855349548e-05
-2.63583862946786e-05
-1.79777517070431e-05
-1.18323546652201e-05
-1.68079454539552e-05
-3.66861045717965e-05
-3.75370519416518e-05
-4.56086928717044e-05
-2.08323720364601e-05
-2.6914909917138e-05
-3.88821666160372e-05
-1.78832351171074e-05
-2.32389627737308e-05
-2.73880008656174e-05
-4.57243762580421e-05
-4.2244183687349e-05
-3.21750386959785e-05
-3.43592380299208e-05
-4.71346335756773e-05
-4.08569411421129e-05
-2.64910819643906e-05
-4.47687164605857e-05
-3.50318417031913e-05
-1.44227667938971e-05
-4.94453019734538e-05
3.88259113993642e-06
-3.02237541693829e-05
-4.35519286766197e-05
-8.12173194414031e-05
-5.6392264378268e-05
-1.83097940347279e-05
-1.60981535403263e-05
-3.7459138445777e-05
-1.40350316054708e-05
-1.42095125900539e-05
-3.85213143292599e-05
-5.22424088988946e-05
-3.01315630073509e-05
-2.24723960466035e-05
-7.24865321329903e-05
-2.08951805332453e-05
-3.50212558766505e-05
-1.9361974271915e-05
-7.34352630583031e-06
6.26464759612969e-06
-3.56174268839763e-05
-1.03160416886853e-06
-1.02074718427754e-05
7.47804073329171e-07
-3.38304509479679e-05
-2.92504355620734e-05
-3.88332549724033e-05
-4.68197119902925e-05
-4.31318449230066e-05
-8.67804550654069e-05
-2.83998277766039e-05
-2.79463933698426e-05
-1.93958550745016e-05
-3.54335130391879e-05
-3.73215761156189e-05
-2.16983778168771e-05
-3.8552600758346e-05
-1.64077124700402e-05
-4.85041612783739e-05
-3.49504431254869e-05
-2.33726910309127e-05
-3.02494795302739e-05
-1.81878967219388e-05
-1.95882956477054e-05
-3.78158077526582e-05
-1.58970233900702e-05
-4.69848972294339e-05
-4.34980498816311e-05
-3.51231373689928e-05
-5.91521427946468e-05
-1.49942343558579e-05
-1.63736791529753e-05
-5.25677300170079e-05
-5.70463265712775e-06
-4.06827013890821e-05
-4.03725769281497e-05
-2.29446049765707e-05
-4.28815447227633e-05
-3.26272708930684e-05
-1.57739701004363e-05
-5.69943765997413e-05
-5.02472022235938e-05
-5.50771343642962e-05
-3.64149539292713e-05
-3.56883880751835e-05
-5.67252928117282e-05
-2.25360853251164e-05
-3.87405575030039e-05
-1.70415576833213e-05
-4.32372356671784e-05
-2.20381622465981e-05
-5.48910846300131e-05
-4.79456153154385e-05
-2.70337480147203e-05
-6.08494599642069e-06
-2.11657013620926e-05
-4.29925070136128e-05
-2.89270550791694e-05
-1.8949707741259e-05
-6.96546197268792e-06
-2.85549351858768e-05
-3.80645886183019e-05
-6.29759987736062e-05
-3.31819559677551e-05
-2.85943339503212e-05
-9.15482528263317e-06
-5.59609620746988e-05
-7.14911255827797e-06
-1.54866410641068e-05
-6.19620173170481e-05
-5.29534280433602e-05
-5.9156407282334e-05
-3.72987535469718e-05
-4.27621548784421e-05
-7.26357774442274e-05
-3.30909806171168e-05
-3.1774223412653e-05
-2.64091194942136e-05
-1.98383741588362e-05
-2.86566095725498e-05
-5.55724059159563e-05
-8.09101210765573e-05
-3.57097495519847e-05
-4.58190468902448e-05
-3.6381599826069e-05
-3.11291416539684e-05
-2.92970919526318e-05
-4.03629845156308e-05
-1.36363554863113e-05
-2.41532790253377e-05
-3.79952368528412e-05
-2.74182032070882e-05
-4.07859504653944e-05
-3.85087735134769e-05
1.3236261198418e-05
-4.68576569822678e-05
-4.21688802847646e-05
-6.21686463490314e-05
-4.03370959355157e-05
-3.68435466500748e-05
-1.47626687915131e-05
-6.12340067356875e-05
-5.32470562161385e-05
-4.54974323696332e-05
-3.57557992183344e-05
-1.20373344124515e-05
-4.38013398221019e-05
-1.17726519415051e-05
-2.21478650097422e-06
-3.60611350213344e-05
-4.80472436552511e-05
-2.75762856323709e-05
-2.87902308733399e-05
-1.46206470186444e-05
-5.08488900814136e-05
-4.37133215663673e-05
-7.70780372000965e-05
-3.47606973508216e-05
-4.08378018105588e-05
-2.88830160670201e-05
-1.86013469585562e-05
-2.52778789176311e-05
-4.58593614320653e-05
-4.9069962950566e-05
-5.83448644990148e-05
-5.51874059829445e-05
-1.85957471877869e-05
-3.67692660772097e-05
-5.38919317456506e-05
-2.88867578881812e-05
-2.93113631270789e-05
-4.23209971577867e-05
-3.23030330400747e-05
-5.2546790629771e-06
-6.50774081192495e-05
-4.18755141407617e-05
-4.09435555617504e-05
-1.56730616251288e-05
-7.13973160231974e-05
-2.04146683933486e-05
-5.88269507735384e-06
-1.43737597779951e-05
-5.04647380002573e-05
-3.17427069258235e-05
-5.17298504523183e-05
-3.25394438524789e-05
-3.4101399865014e-05
-6.44081848011289e-05
-3.36242334052892e-05
-3.79250782409685e-05
-1.18733855632508e-05
-4.72792838904562e-05
-2.42831822416624e-05
-3.79311792741359e-05
-5.86466523547865e-05
-2.95630328888004e-05
-3.32730268639197e-05
-4.87435018188827e-05
-4.96749632638735e-05
-2.12249336908795e-05
-9.25267699877785e-06
-3.62107208880688e-05
-5.20303118175014e-05
-8.22169065882078e-06
-5.30579896573642e-05
-2.21730279397309e-05
-3.11213386107533e-05
-1.38530209027003e-05
-3.50910158775942e-05
-2.17186998587058e-05
-4.96006242419244e-05
-7.06343521436848e-06
-3.79571998228506e-05
-1.86560880585767e-05
-5.09850616507835e-05
-3.47009523275588e-05
-2.90453210120354e-05
-8.84444241837799e-05
-1.94332621771603e-05
-5.18353482364352e-05
-2.22611492056906e-05
-2.12024467400597e-05
-3.982210790982e-05
-4.36276328340422e-05
-7.07139274451345e-05
-5.13215414522818e-05
-2.93797678014058e-05
-5.90439487712066e-05
-2.73016521207682e-05
-4.43149751340878e-05
-4.84675934367238e-05
-2.88907289342342e-05
-6.36364478253671e-06
-1.18696364082257e-05
-4.45416480971147e-05
-3.93481646757666e-05
-6.12184665806562e-06
-1.95040905155515e-05
-8.42938974468863e-06
-4.32338381599412e-05
-4.70328553084946e-05
-4.74925929701629e-05
-6.52335199918019e-05
-4.81339889671808e-05
8.32411548462558e-06
-2.00603523471854e-05
-4.65014860694195e-05
-1.95664093310549e-05
4.77326209786331e-07
-1.3638166759054e-05
-4.87422383139848e-05
-4.50739601296233e-05
-3.4714023411165e-05
-3.86715540723039e-05
-3.08255890583501e-05
-1.1362248189481e-05
-2.38841909923611e-05
-3.12067635493455e-05
-2.53639939629051e-05
-3.61057768452689e-05
-2.29715518438593e-05
-6.20576072029451e-05
-1.21952181437025e-05
-4.08304518751821e-05
-6.33707730969308e-05
-7.74004015118916e-06
-2.50675579687775e-05
-1.00234368361252e-05
-5.49050652305626e-05
-5.90181473866697e-05
-1.84045328413552e-05
5.90468586392966e-06
-6.35521125431397e-05
-5.06262750354267e-06
-3.90918479669717e-05
-2.71898610659865e-05
-3.53832821154139e-05
-4.23746802170383e-05
-3.08574902326922e-05
-1.05356432070437e-05
-2.8558450084622e-05
-5.45611787240904e-05
-3.35112287487625e-05
-8.9265119902364e-06
-4.9506695429017e-05
-1.37530035628353e-05
-2.22746892447085e-05
-2.2170715413281e-05
-2.23279392490409e-05
-2.60686087356916e-05
-7.29809334730092e-05
-4.95909323126505e-05
-9.73544210180997e-06
5.47794106075222e-07
-1.54562123173687e-05
-3.4912847706271e-05
-4.13404576199224e-05
-4.79931146205552e-05
-5.48101631405516e-05
2.79486885660897e-06
-3.67120908181765e-05
-5.50902490136291e-05
-5.83271196521853e-05
-5.99941692504516e-06
-1.45364260833034e-05
-1.5959285370009e-05
-6.27620762192659e-05
-3.44981194032801e-05
-3.67722080889261e-05
-4.56371398128028e-05
-2.03963066441989e-05
-3.45228316186451e-05
-4.5616098681335e-05
-3.18653127802431e-05
-3.63787069236301e-05
-4.54203548185224e-05
-2.4440046900694e-05
-3.85893593455018e-05
-1.32315071528723e-05
-6.0422810887111e-05
-1.85408906399725e-05
-4.17050727595698e-05
-6.03599912659295e-05
-2.68485832865317e-05
-4.66134385479603e-05
-5.7710869554832e-06
1.97381316781323e-05
-4.85256582066153e-05
-3.68768606234881e-05
-2.95453421319019e-05
-2.50176626573475e-05
-2.34328472114432e-05
-1.3982738482631e-05
1.59190839132696e-05
-1.95917106301696e-05
-5.28876300869834e-05
1.43197375144034e-06
-5.19726482281626e-05
-8.24466813688389e-05
-9.3696125600278e-06
-1.06193880702216e-05
-3.84743872974304e-05
-2.800555168966e-05
-6.01869277763576e-05
-2.3182879705763e-05
-3.49130600303573e-05
-3.73606793552429e-05
-9.15206375340731e-06
-4.03522616780594e-05
-5.89796113031755e-05
-1.00081372055918e-05
-4.06298766014591e-05
-2.85458330370178e-05
-2.63326844688293e-05
-4.14458808650483e-05
-1.4699916620253e-05
-6.41477645294196e-05
-5.01823298588207e-05
-2.28274351674048e-05
-3.67093766592284e-05
-5.86210485256362e-05
-1.47314012895517e-05
-3.99059244904158e-05
-5.78224446744901e-05
-5.70087014514328e-05
-1.95024794387409e-05
-6.10631912958693e-05
-1.10343976523044e-05
-1.7487332444547e-05
-1.58756390170736e-05
-3.62971568798669e-05
-1.79862094852524e-05
-4.90410652169946e-05
-4.20858411652401e-05
-1.3104296222789e-05
-1.98417499442341e-05
-3.78948001376356e-05
-2.28142729437603e-05
-4.13301024061171e-05
-5.24078602279154e-05
-2.80403944798746e-05
-3.56314912209835e-05
-3.22904112764011e-05
-4.50084150794409e-05
-1.78262184654016e-05
-5.83398325917349e-05
-5.47474748518753e-05
-2.56598652363303e-05
-2.12575306259688e-05
-2.49431776433168e-05
-1.97489492678491e-05
-5.73265456720357e-06
-2.60496324022188e-05
-1.0220313071402e-05
-4.97668753563364e-06
-5.39183495311892e-05
3.774442477306e-06
-2.72683307844066e-05
-3.58948739296457e-05
-3.85766763198381e-05
-3.34267112657801e-05
-4.04906583263922e-05
-4.78545084334725e-05
-3.12073254345136e-05
-1.70268109475651e-06
-4.34252800929113e-05
-5.09245911617065e-05
-3.28015462450113e-05
-3.30275658800926e-05
-4.05694690244738e-05
-5.1329367147388e-05
6.76798163319725e-06
-6.18124313201328e-05
-5.50381473934242e-05
-5.31886454847144e-05
-5.120970407656e-05
-3.18373080946363e-05
-3.26999339015795e-05
-8.2801739928085e-05
-5.04789742407278e-05
-3.13394901371345e-05
-4.42686346707373e-05
-1.79869148832865e-05
-3.0141943933947e-05
-3.33757628947854e-05
-5.26892525715814e-05
-2.95514331666211e-05
-2.15042422987265e-05
-4.9109558393179e-05
-6.95148209574584e-05
-4.22613864552652e-05
-5.16673419021185e-05
-7.1831152603285e-05
-4.36423877637255e-05
-3.60494777838945e-05
-5.40928070282297e-05
-2.68218801184052e-05
-1.43176264781536e-05
-7.84773110362054e-06
-3.01794950695463e-05
-3.89770591884612e-05
-2.90150517338857e-05
-1.55138762294379e-05
-5.45252349797065e-05
-3.88529772885512e-05
-1.79163622623786e-05
-3.2990530257982e-05
-2.25780655355414e-05
-3.23086089916441e-05
-4.25844380904048e-05
-1.63289861244591e-05
-3.83616662182111e-05
-4.89767930805874e-05
-6.98400987348505e-05
-5.82718278270719e-05
-8.36092518271785e-06
-3.18930389422151e-05
-3.10454920716209e-05
2.36866660465257e-06
-2.27252936276118e-05
-4.2046558312888e-05
-2.97245843122303e-05
-4.88872030124725e-05
-5.80062617966376e-06
-5.00957412195522e-05
-2.1554934268236e-05
-3.361617272746e-05
-4.64022610223891e-05
-5.57648359185567e-05
-2.16791481686255e-05
-3.31214837071224e-05
-2.17499326479502e-05
-3.59651668755768e-05
-2.60958070038496e-05
-3.64151439157248e-05
-6.71205235855998e-05
-3.61763885507137e-05
-3.4196398332008e-05
-1.71593877972884e-05
-3.23605643822031e-05
-1.7313448978242e-05
-1.64113748838297e-05
-2.45825348484457e-05
-2.98649238781929e-06
-3.55996388186519e-05
-4.30970960624561e-05
-3.89176349749909e-05
-5.64628569388457e-06
-4.09658261623888e-05
-4.8442274812519e-05
-1.37575240575864e-05
-2.83613434732838e-05
-2.66879030853531e-05
-6.366313292601e-05
-3.96950282306945e-05
-4.90904319401294e-05
-1.33018760656614e-05
-5.43206881012037e-05
-5.31933416595583e-05
-4.90139977709841e-05
-2.18467019727415e-06
-5.07032881552739e-05
-5.06085452941385e-05
-1.93257030388376e-05
-5.94344843573879e-05
-5.44220615342476e-05
-4.28712718297409e-05
-5.40367378463243e-05
-3.82564829919205e-05
-4.28274825933193e-05
-3.94357233613426e-05
-7.29671634620911e-06
-2.68493698228382e-05
-3.23044972817342e-05
-4.9714923836222e-05
-1.88074452141601e-05
-3.94382447184488e-05
-5.23979735499873e-05
-4.29100062923752e-05
-5.62373814745676e-05
-2.79057811775229e-05
-3.45485001135671e-05
-2.78676608233641e-05
-2.56971867427467e-05
-2.8013337463181e-05
-1.91009854868326e-05
-3.94137878838773e-05
-1.83910245963676e-05
-4.95845394952686e-05
-5.85241224460578e-05
1.96402085092626e-06
-3.8051533923714e-05
-1.75356445501928e-05
-4.76577829721545e-05
-4.80815656929528e-05
-4.01000117767308e-05
-2.85827164656442e-05
-4.91893909464326e-05
-1.38041301860907e-05
-4.3139378362748e-05
-3.58314406103033e-05
8.36684279849887e-06
-1.29885519281434e-05
-2.79731298015722e-05
-2.10534461658538e-05
-1.70093927458559e-05
-3.11927665703657e-05
-3.84102227811536e-05
-2.44044041571187e-05
-2.39754866626596e-05
-3.45680916078835e-05
-8.27030062281031e-07
-5.59109454979898e-05
-2.41005724685376e-05
-2.37318906585653e-05
-2.38537780225763e-05
-1.52214008072143e-05
-4.52286176273285e-05
-3.95856618141268e-05
-4.6084972557688e-05
-6.32144793242591e-05
-1.60912979561533e-05
-3.00123388057457e-05
-1.35635351036033e-05
-5.34195546860407e-05
-3.40743741239723e-05
-3.8899560800724e-05
-1.2575557636156e-06
-5.52217889781385e-05
-8.21872042802107e-06
-3.05524345024364e-05
-4.17667797897064e-05
-3.94162862173197e-05
-3.16025127570712e-05
-5.05826666992855e-05
-4.46517952443963e-05
-2.95533447874932e-05
-4.10160840933074e-05
-1.61184251548901e-05
-5.43374233241998e-05
-4.90850837096885e-05
-3.69355927925802e-05
-4.45429834841784e-05
-5.8655531947012e-05
-2.42044877576352e-05
-2.03450177108844e-05
-2.8314789255868e-05
-5.03521727979133e-05
-1.26924758201947e-05
-3.74984559285882e-05
-2.80023066097079e-05
-3.46097531015593e-05
-3.58261454940776e-05
-3.73993177826883e-05
-5.1713824789511e-06
-1.21257755429489e-05
-3.95520921703737e-05
-5.22775520499843e-05
-2.89746879409743e-05
-1.35597070476078e-05
-5.19034045763517e-05
-5.34453583744243e-05
-3.73115703946466e-05
-1.8398368267235e-05
-4.515550412046e-05
-5.30062824455124e-05
-4.35606525991301e-05
1.90970519839016e-06
-1.14805067314364e-05
-6.19535782250116e-05
-3.05045667475794e-05
-4.62661458869072e-05
-5.22536612623515e-05
-4.7429064647712e-05
-4.84610838770481e-05
-2.39994362378352e-05
-3.46309427445186e-05
-4.31638802509266e-05
-3.94893736025037e-05
-2.50409048364217e-05
-4.53278357285208e-05
-1.67039292897845e-05
-2.31407122252664e-05
-3.24200878414951e-05
-1.47806803741401e-05
-5.2165895512531e-05
-2.91275910575002e-05
-2.32913000478763e-05
-2.03290237925989e-05
-1.30560332671945e-05
-5.3048703498338e-05
-2.15774142122886e-05
-1.51428035252717e-05
-2.89925339642333e-05
-3.91150718239406e-05
-1.71636480894731e-05
-3.3278532997197e-05
-5.15592007565427e-05
-4.27903149345461e-05
-2.98928789593706e-05
-2.92437289376876e-05
-4.29186084200082e-05
-1.69198655962479e-05
-3.58449355800707e-05
-3.13857883932639e-05
-7.08677307151887e-06
-2.27505998800549e-05
5.4202106768165e-06
-1.6709692034006e-05
-4.74223730739806e-05
-2.91235618431824e-05
-2.36480032129512e-05
-4.97046447397256e-05
-4.23451457257547e-05
-2.97193892186943e-05
-2.82776876937098e-05
-1.35063080093942e-05
-1.4473300274961e-05
-3.17956184856843e-05
-3.56407569162595e-05
-2.13438504257777e-06
-5.76893340723511e-05
-3.66354744275656e-05
-1.53272492839015e-05
-5.13670620615523e-05
-1.49332284992096e-05
-3.11471787682106e-05
-1.90293003225508e-05
-1.3112608055377e-05
-3.32922881009505e-05
-2.84352271738026e-05
-1.44585327953217e-05
-2.54476184376613e-05
-2.69394350557475e-05
-4.03918711833394e-05
-4.09365942516897e-05
-3.37896115334731e-05
-4.43434577306864e-05
-3.0183702233217e-05
-4.41376031887125e-05
-6.97171748872849e-05
-4.48029331812019e-05
-7.11281228742157e-05
-2.55720001471988e-05
-5.16642821658597e-05
-4.99177042676106e-05
-4.57043179980922e-05
-5.02072538872416e-05
-6.19401599060123e-05
-2.24485643624143e-05
-2.78826250124529e-05
-4.90336758277421e-05
-2.91025331231262e-05
-3.33749236242889e-05
-5.56361515091546e-05
-8.77608274931888e-06
-4.36877351659536e-05
-3.93491435779881e-05
-3.44639414592752e-05
-4.07451287853637e-05
-6.55865868267816e-05
-3.39654438125099e-05
8.35001372226326e-06
-2.41092447893173e-05
-2.76037015674919e-05
-2.70876243752403e-05
-6.05922590012035e-05
-5.76147179076174e-05
-2.55623635366951e-05
-8.64125374463904e-06
-5.3407676580193e-05
-4.56138124996053e-05
-2.62826968940585e-05
-4.72193961862292e-05
-4.30902605106631e-05
-4.63229450599807e-05
-2.12434864183282e-06
-3.81081324538191e-05
-3.42043372193764e-05
-2.72897756666735e-05
-2.87532144669746e-05
-2.00596019834048e-05
-5.00530780549287e-05
-1.75097588182711e-05
-3.984763996896e-05
-2.30397658435069e-05
-2.2900044838128e-05
-2.28206910229718e-05
-3.30247280765801e-05
-5.16743965836509e-05
-1.61427570706749e-05
-3.65071732384025e-05
-2.94055033141274e-05
-3.31865001229922e-05
-3.13494548061308e-05
-2.48446541458742e-05
-4.34169779557523e-05
-4.5847757569025e-05
-2.66982188278135e-05
-4.28181456855563e-05
-3.36864740852776e-05
-4.34756311613397e-05
-3.5543313757467e-05
-7.20432371508351e-05
-2.36410532315868e-05
-5.58409987517879e-05
3.42422176566045e-05
-6.75981808812973e-05
-2.69503591791378e-05
-3.60354865620743e-05
-5.04579822184149e-05
-2.44924875633365e-05
-2.05398266772937e-05
-2.1658102051125e-05
-3.21944227558969e-05
-1.87499454856865e-05
-2.99710481623831e-05
-2.37722164725691e-05
-3.53219952242167e-05
-2.26061517330226e-05
-6.80539261150958e-05
1.48180265439226e-07
-5.46527724551241e-05
-2.46285689897796e-05
-4.11138459852009e-05
-2.99011794000432e-05
-4.01110540839531e-05
-3.37342862021522e-05
-3.27642505723468e-05
-4.37339541346168e-05
-5.6399921941735e-05
-4.77468332271785e-05
-5.64748898977646e-05
-5.25495572049471e-05
-7.78646867237204e-05
-6.13993520503013e-05
-6.98275208634118e-05
-1.42343580484306e-05
-1.29681221321398e-06
-3.79893675873512e-05
-3.42453782035952e-05
-3.57192977759369e-05
-6.29241220726234e-05
-6.08381315304422e-05
4.12778460699532e-06
-4.83668641822404e-05
-3.44106778574309e-05
-2.51875535841812e-05
-5.01557684187578e-05
-5.07982669081121e-05
-1.94871649073193e-05
-2.94203221226134e-05
-4.84745029714059e-05
-3.0734261289096e-05
1.23548414533265e-05
-3.32547936743736e-05
-3.44862441167562e-05
-1.50677318468e-05
-2.80613996900876e-05
-2.81451419023079e-05
-2.91990475699573e-05
-2.14599009014273e-05
-1.62157105527048e-05
-3.74951943827365e-05
-6.08510459701414e-05
6.63977135179845e-06
-4.83972307915654e-05
-5.46886741279573e-05
-3.52207828427218e-05
-7.27618103699498e-05
-4.45329353692944e-05
-7.91080839802836e-05
-3.79823661957836e-05
-4.3354045791464e-05
-2.77275489405354e-05
-3.32059083987123e-05
-3.96687977177123e-05
-5.61336637150892e-05
-9.6015604687592e-06
-2.12165645447577e-05
-4.46944752412359e-05
2.51400956836798e-06
-1.21832134055274e-05
-1.88128595319416e-05
-3.0793803752973e-05
-3.95535836392281e-05
-5.04208365023359e-05
-4.10173113182584e-05
-2.08543155892279e-05
-1.17292405671365e-05
-4.60010141215176e-05
-4.97231863239534e-05
-4.04902315775579e-05
-6.7900411715451e-05
-2.75403635588901e-05
-3.53147615155078e-05
-2.70560047893972e-05
-8.03695887608514e-06
-2.68477939908021e-05
-5.04509174437381e-05
-5.35958000596056e-05
1.27361061353256e-05
-3.62593049060203e-05
-2.14819952347576e-05
-4.51576953850978e-05
-5.25537335067886e-05
-4.29712178981343e-05
-3.33202287307367e-05
-5.99091408190139e-05
-6.76277097851153e-05
-1.83387036945363e-05
-2.68810349915082e-05
-3.94352653603618e-05
-2.90738665654097e-05
-5.62678710656747e-05
-6.79952465584795e-05
-3.73298821782819e-05
-2.50309173392943e-05
-3.90549986248037e-05
-2.86448127210084e-05
-2.38397206900469e-05
-4.37761318688229e-05
-5.05869656467844e-05
-3.62433158610725e-05
-3.21330835305599e-05
-1.74677644748773e-05
-2.4392422099998e-05
-6.68338448102559e-05
-2.74059287590097e-05
-4.64540642730959e-05
-7.27433573537898e-05
-4.50463757089109e-05
-3.80902924227888e-05
-3.59445446727262e-05
-5.97067052137874e-05
-1.13403608075939e-05
-4.62626481026198e-05
-6.80611879728115e-05
-1.94088600454628e-05
-4.2856533995266e-05
-2.89536926832223e-05
-3.4503846772323e-05
-1.66640331443272e-05
-2.80114541563328e-05
-2.78683886504401e-05
-5.6137434210504e-05
-2.20860198731585e-05
-3.12151751338815e-05
-2.96219373576473e-05
-4.85761239007595e-05
-2.14839925129028e-05
-2.28608891088827e-05
-2.62207593901885e-05
-5.63126766393486e-05
-3.47607206490032e-05
-4.64224338442711e-05
-4.76913405222193e-05
-3.38812476799083e-05
-1.78197131569147e-05
-2.32313039627376e-05
-3.20848210270105e-05
-2.98642793471562e-05
-1.31142881444235e-05
-5.01223113319856e-05
-5.16074657707607e-05
-7.39465526413371e-06
-5.97679777765545e-05
-7.28173688218408e-06
-6.89469828267008e-05
-4.01733246970299e-05
-7.48508029373443e-05
-1.72332782372688e-05
-4.37236194963846e-05
-1.80029855026421e-05
-2.8837524389573e-05
-1.57476590375965e-05
-4.4504660985008e-05
-4.32805749316511e-05
-3.48199454548373e-05
-2.08992954542738e-05
-7.7719342373848e-06
-3.81823593967785e-05
3.37641515794008e-06
-6.8710412345755e-05
-6.79247456362043e-06
-6.0750868522911e-05
-4.47469974976707e-05
-4.50152365640313e-05
-2.45742634477825e-05
-6.83855455020679e-05
-3.48538240590472e-05
1.20046016643241e-06
-3.86805556202432e-05
-2.55197442180297e-06
-4.0059788074887e-06
1.26846485841474e-05
-3.75995246591431e-05
-2.60385804331378e-05
-4.39856346814676e-05
-3.92466894407365e-05
-1.72808374261586e-05
-2.52973952433594e-05
-3.64921530522868e-05
-8.34562282057081e-06
-1.00680821587026e-05
-5.97201626944023e-05
-4.85468996241919e-05
-3.65026520655379e-05
-3.3618871470088e-05
-2.03788063764623e-05
-4.03207277426857e-05
-3.39829085007073e-05
-5.66667033485012e-05
-2.86446594385468e-05
-2.35803299634973e-05
-3.9315963292597e-05
-4.17095719608724e-05
-6.49494228638729e-05
-3.97867345901071e-05
-4.01006480777288e-05
-2.41000588869347e-05
-2.64921468817113e-05
-4.5607304564678e-05
-7.4572891964116e-06
-2.3701937057735e-05
-2.25375700092047e-05
-4.62216782634866e-05
-5.62768355382226e-05
-1.2867439475633e-05
-7.55268539122677e-06
-4.0588346453106e-05
-3.47111342240967e-05
2.6993753999798e-06
-2.55518241252352e-05
-4.16340900775843e-05
-5.14913254808847e-05
-2.41155399455301e-05
-5.98761987983114e-05
-6.43517532887751e-05
-3.01054102775928e-05
-2.2230446002647e-05
-4.08002721022394e-05
-4.36141117636051e-05
-7.06199479423676e-05
-1.69936388886432e-05
-2.942974850459e-05
-4.03087263887418e-05
-4.1926022920032e-05
-3.01200972044571e-05
-3.58973020715199e-05
-2.57689041187284e-05
-1.73999726544905e-05
-2.23409648219145e-05
-2.56671323171019e-05
1.68563116015787e-05
-3.89996853879941e-05
-1.86724289010209e-05
-4.71887572793791e-05
-7.34724505682406e-05
-1.45800937119996e-05
-3.1670345789422e-05
-5.29982057183695e-06
-6.12867246157845e-05
-4.16291421870547e-05
-3.19918058819267e-05
-2.58514862165831e-05
-2.15010747219049e-05
-3.16986074002428e-05
-2.07415516050538e-05
-5.94892579848787e-05
-2.10297501013596e-05
-5.02255344064298e-05
-4.40379112598426e-05
-6.27240964761114e-05
-3.93549970493341e-05
-6.32075292566948e-05
-5.27553263872971e-05
-3.97135625284753e-05
-3.69796537173061e-05
-9.13446352709667e-06
-5.62670545112053e-05
-5.78749103380399e-05
-5.45953822439327e-05
-6.34710202715578e-05
-3.42515460257931e-05
-4.36898998373047e-05
-2.11600514971478e-05
-4.2777559771392e-05
-4.2680802279041e-05
-1.80501664745866e-06
-1.06592794595585e-05
-2.67424918856415e-05
-1.90403157161853e-05
-3.11061307902284e-05
-4.89379892583331e-05
-1.2551852155624e-05
-6.39890818410341e-05
-6.56649408829298e-05
-4.91968868510218e-05
-6.55637416795265e-05
-1.96798653615715e-05
-4.21541783442588e-05
-2.30179859231519e-05
-1.76430867362497e-05
6.99432370865156e-06
-2.64910190552706e-05
-4.9028974888753e-05
-5.45035255498489e-05
-4.56147364407409e-05
-5.78714975205867e-05
-2.63733247948397e-05
-7.52736438013393e-05
-3.51008555094196e-05
-7.35755603775726e-05
-3.74022010107538e-05
-4.33970768944245e-05
-3.75776660442053e-05
-4.42017634989792e-05
-5.01604058513445e-05
-4.00250563304372e-05
-6.16906810715124e-05
-2.64320484962183e-05
-3.69436737005662e-05
-2.26457867561685e-05
-1.89008895633961e-05
-3.63124088211973e-05
-3.69658041236601e-05
-4.72899110848754e-05
-2.40631140712591e-05
-3.67092166810126e-05
-1.66373959454794e-05
-6.6727777592132e-06
-4.40026985597705e-05
-5.31334408675278e-05
-3.62828049289032e-05
-3.39893592610321e-05
-2.14951945673703e-05
-1.43423275241217e-05
-5.53632470631439e-05
-2.88928227211912e-05
-9.86926392526046e-06
-2.55041499415529e-05
-6.26306920581164e-05
-1.26683807116266e-05
-3.91775204861247e-05
-1.15677088228506e-05
-4.35806722296935e-05
-4.49470027733811e-05
-2.16082209325615e-05
-2.74959991580687e-05
-3.88361354745288e-05
-1.71255965079459e-05
-1.7276057809457e-05
-3.86830835108204e-05
-2.26349210608289e-05
-4.83890060711695e-05
-1.57969823338878e-05
-4.41068329339228e-05
2.69768519217924e-06
-5.20115533695026e-05
-1.48031909426604e-05
-1.10470337282868e-05
-4.05637481721293e-06
-3.96677648100926e-05
-2.07941116928617e-05
-5.42870333297772e-05
-2.16215714899382e-05
-6.92569142332936e-05
-3.11997422485937e-05
-3.05259128823031e-05
-7.20866904292016e-05
-2.48953858291562e-05
-3.00913772021502e-05
-3.47447523178306e-05
-6.39417673211811e-05
-4.64102206416589e-05
-3.65486777200437e-05
-4.38198117490978e-06
-8.78879731629859e-06
-5.95881627084304e-05
-5.87365702520599e-05
-4.30792424239547e-05
-5.37508520907317e-05
-7.18215646576518e-05
-2.83078211879905e-05
-4.57703362673516e-05
-2.69533349002544e-06
-4.97657974350005e-05
-1.04901707694082e-05
-4.36939730379094e-05
5.04433053025426e-08
-3.25718448614899e-05
-1.3720946169405e-05
-4.15556164325502e-05
-5.71336931730933e-05
-4.68984744232511e-05
-3.14539804243367e-05
-4.31405816965425e-05
-2.10018053172977e-05
-4.50072865070143e-05
-3.55564064531157e-06
-5.81665787611728e-05
-1.54138476933414e-05
-3.06390060738188e-05
-2.69227808123737e-05
-5.61059336149723e-05
-4.54512591638692e-05
-3.17394822515751e-05
-3.05660384168424e-05
-4.53813252600613e-05
-3.37688087862833e-05
-4.20900772957122e-05
-5.66499566477795e-05
-3.17969256716671e-05
-1.75372114698229e-05
-7.227834375662e-05
-4.26060366197824e-05
-6.99655973895633e-05
-4.690719166374e-05
-6.16994582441011e-06
-6.01731805662616e-05
-3.57934585998293e-05
-6.12253396448026e-06
-2.01776457903586e-05
-5.09001669596992e-05
-2.77870136511714e-05
-5.62659234625356e-05
-5.10718615984998e-05
-9.68697422896743e-06
-2.99156895420969e-05
-2.92674875567092e-05
-6.06237389003251e-07
-4.62734747777483e-05
-1.19731341556408e-05
-3.09274964328605e-05
-1.18647466844127e-05
-4.88641252058309e-05
-3.35014542178393e-05
-5.6201708737959e-05
-4.38098682801936e-05
-4.25337274404354e-05
-4.0516628604427e-05
-5.11447667987848e-05
-4.6526716937848e-05
-4.10779922723731e-05
-3.42590329302303e-05
-1.86049686847682e-05
-2.5656262879184e-05
-5.02545662546298e-05
-4.73385108517034e-05
-5.87987800226224e-05
-4.44153590240284e-05
6.63862324450682e-06
-1.74840088080491e-06
-1.9592759441e-05
-2.8372146759825e-05
-3.14363502515e-05
-1.05594412270298e-05
-5.19750631932348e-05
-2.54418361429534e-05
-4.40692705569121e-05
-8.90878408002946e-05
-1.56258201854691e-05
2.36573283546886e-06
-2.01746252159792e-05
-3.71303330328947e-06
-4.98105082147704e-05
-4.24115329641548e-05
-1.59048855141362e-05
-5.53878010977072e-05
-6.51633427006252e-05
-5.31620235307001e-05
-2.4637976645982e-05
-1.93853032527356e-05
-4.23137340828164e-05
-4.17019064648158e-06
-4.35102768185567e-05
-5.03621856230522e-05
2.53871501311315e-06
-2.81946171179547e-05
-5.758112150857e-05
-3.03288785523874e-05
-4.46173623122338e-05
-8.00890683567519e-06
-2.48775024421863e-05
-3.12442521046498e-05
-4.01293032165862e-05
-3.56095731713154e-05
-5.33711633208248e-05
-1.8419450930341e-05
-2.83111223011303e-05
-2.74632073843626e-05
-2.5224752846285e-05
-2.11394087455519e-05
-3.78309987400755e-05
-4.89617685215166e-06
-3.90857638802796e-05
-5.38544374265681e-05
-2.20274957375992e-05
-2.73866787659333e-05
-1.56381562809581e-05
-2.98525347705127e-05
-4.34626080641047e-05
-2.72970087371942e-05
-3.16431532864252e-05
-3.06126430576921e-05
-5.73731325150003e-05
-4.77775974696397e-05
-6.11148316910974e-05
-4.9262150660859e-05
-5.01198975742078e-05
-3.55994392793925e-05
-3.48780767652886e-05
-1.11876728289439e-05
-2.59760807961732e-05
-1.8098385998992e-05
-5.2870293746148e-05
-3.1688627550764e-05
-2.40421289826847e-06
-4.88031243518378e-05
-5.17388554202287e-05
-3.7960793808732e-05
-3.47102009016471e-05
-3.49769806315957e-05
-1.21772387547615e-05
-3.66721943560182e-05
1.88452201810214e-06
-9.51079856338992e-06
-1.22430967230538e-05
-4.95399053600164e-05
-2.80877019069555e-05
-2.14584837907458e-05
-2.59628165353775e-05
-5.68295861508947e-05
-4.51306707892537e-05
-5.64696236378957e-05
-4.36698918017953e-05
-5.42242552287446e-05
-2.8723270610362e-05
4.93175715860197e-06
-1.10791947098759e-05
-2.40233654411294e-05
-3.65955562306552e-05
-1.7329258770322e-05
-3.89694249813391e-05
-4.89444101212629e-05
-3.94135622365316e-05
-3.77530851824178e-05
-2.70266644998606e-05
-3.63678922152098e-05
-3.49480840072251e-05
-3.97690211464385e-05
-3.98667960960201e-05
-5.54234650011104e-05
-3.35012087122596e-05
-3.46437369937901e-05
-3.11569959234854e-05
-2.66419523397341e-05
-2.56359781613628e-05
-3.98475262013424e-05
-1.86062986022457e-05
-3.43402370482336e-05
-2.59656004837589e-05
-3.69173894161844e-05
-3.53853733564207e-05
-4.44978601137568e-07
-4.88297642398058e-05
-3.52764349656703e-05
-4.12361072094262e-05
-4.32324138555558e-05
-2.78138406280435e-05
-4.45287513859639e-05
-3.07874849254585e-05
-5.49495780886609e-05
-3.27439193840022e-05
-4.39178579516621e-05
-2.51284047332196e-05
-3.80134669824785e-05
-2.0769344624351e-05
-4.26734034086642e-05
-3.94057326716715e-05
-2.55497369911931e-05
-1.44808781286665e-05
-3.02266251074222e-05
-2.98602609085874e-05
-6.67977567433126e-06
-2.77384993470333e-05
-3.02069260689841e-05
-9.18596716673665e-06
-3.40096872207859e-05
-9.63192314801431e-06
-2.81605553145976e-05
-7.02657634528396e-05
7.79710511295886e-06
-5.02304307559873e-05
-2.72122893753426e-05
-1.53991773889167e-05
-1.0463953398663e-06
-3.43457452717202e-05
-1.31247663852104e-05
-9.54152916658474e-06
-4.08970300522796e-05
-7.45521069512721e-05
-3.05973161417869e-05
-7.43827758782985e-05
-4.13685093792611e-05
-1.19822916073992e-05
-2.84956992441515e-05
-6.43560135437678e-05
-1.87791877607731e-05
-2.91831127911707e-05
-2.3370609676367e-05
-1.02285061299526e-05
-5.74956493643365e-05
-2.41738859779534e-05
-3.66199201120325e-05
-2.32119935937812e-05
-2.6825782783725e-05
-3.78160686048553e-05
-7.85162988100247e-05
-2.24622213043806e-05
-2.25096475663403e-05
-2.03246396748351e-05
-2.05896810505976e-05
-7.07446023220264e-06
-1.83836628359961e-05
-4.08902498345619e-05
-2.89525385190923e-05
-2.48598474461802e-06
-2.49685842351764e-06
-2.94731561933707e-05
-3.17689998120255e-05
-1.55522193988058e-05
-2.2985400406825e-05
-5.06212033398243e-05
8.6240049200325e-06
-4.5908951020212e-05
-2.16654717573033e-05
-7.40218510669947e-05
-1.36578317625032e-05
-2.85668710333969e-05
-5.80960287358935e-05
-2.21527495585862e-05
-5.90709622240379e-05
-9.01385920596246e-06
-4.0554222480289e-05
-3.89197821688148e-05
-4.79246492577071e-06
-4.12569044899117e-05
-5.09718152260551e-05
-4.02653784618591e-05
-3.55507006101654e-05
-3.71574875079407e-05
-4.92423078123093e-05
-3.47854826820285e-05
-1.07346267195482e-05
-5.76883389438574e-05
-3.20265617446032e-05
-2.46718820056346e-05
-1.76813913259166e-05
-1.66049937624256e-05
-3.13936176467666e-05
-3.72046708961692e-05
-1.1577320608748e-05
-1.96180422012894e-05
-1.94424416046515e-05
-3.99777366688511e-05
-2.23801426439866e-05
-3.22217035064877e-05
-5.13367791892683e-05
-5.09097225316421e-05
-1.66696973878916e-05
-1.09561984124976e-05
-2.86545426883331e-05
-1.70098378548954e-05
-4.6550989294616e-05
-6.40500250323728e-05
-6.63419083193949e-05
-6.052271445724e-06
-6.81431607992434e-05
-5.77656077004123e-05
-4.09790034867916e-05
-3.06329765104377e-05
-3.6298561433616e-05
-2.40156671390525e-05
1.22005787875616e-05
-7.24867279399678e-05
-1.85764295003692e-05
-2.83280548634564e-05
-2.46815531278758e-05
-4.44519778404333e-05
1.24890179309532e-06
-8.72031355390141e-06
-1.49034111916738e-05
-7.47355734815997e-05
-3.44535346554107e-05
-3.35498657314682e-05
-3.33383827243885e-05
-1.04795923565331e-05
-2.34516396788731e-05
-6.19450286150449e-05
-3.81823721186104e-05
-2.04095726043906e-05
-2.36722351420886e-05
-3.73818181009248e-05
-9.50487486566826e-06
-7.49583289684425e-06
-2.55403767733295e-05
-6.76810222007775e-05
-3.11167411870446e-05
-1.04455028377062e-05
-2.75854355827155e-05
1.30023465839107e-05
-2.6106646139146e-05
-4.16227801476439e-05
-6.63082837974266e-05
-6.12262984810771e-05
-3.84183288841264e-05
-4.74385458954866e-05
-2.77837917839159e-05
-4.30485660742649e-05
-2.65761182240554e-05
-2.43149856167325e-05
-1.81326147207328e-05
-4.34624639712774e-05
-2.48385381782535e-05
-3.3212008765824e-05
-5.46942962180482e-05
-1.77598252220151e-05
-1.64423552329606e-05
-3.39541326487014e-05
-5.06882555438599e-05
-1.09902628407794e-05
-3.81381950814651e-05
-1.70454807399747e-05
-2.88022765355528e-05
-2.54300784535563e-05
-2.8587224658352e-05
-5.73029064526521e-05
-3.2336769853273e-05
-4.6609722272532e-05
-5.10804043300803e-05
-6.11542323940521e-05
-6.31570600669131e-05
-5.54171067530775e-05
-5.51465863555945e-05
-2.20079376266935e-05
-2.77540811166968e-05
-2.15641108303779e-05
-1.45985140001903e-05
-6.35958879472626e-05
-1.70436339380932e-05
-4.0309402304885e-05
-3.75539899322543e-05
-5.88293075612467e-06
-1.23640839492369e-05
-3.55855014183286e-05
-1.84138201156274e-05
-3.16901310889738e-06
-5.18613616885539e-05
-3.63263267267781e-05
-1.03237491765692e-05
-2.27112560198572e-05
-4.25109257694832e-05
-5.55700172789863e-05
-3.68855272362966e-05
-5.87402582706089e-05
-3.55507493712967e-05
-3.24315154947576e-05
-6.91563233587855e-05
-4.74760236084749e-05
-3.55350348941923e-05
-2.92403468900034e-05
-3.31119117472946e-05
-6.29136393515521e-05
-6.82189946209974e-05
-3.63693809020968e-05
-3.87280364784743e-05
-2.84477064837378e-05
-5.37567375831074e-05
-1.44257039875583e-05
-4.24985592957776e-05
-6.37333981720833e-05
-3.18664821710668e-05
-3.80283731316693e-05
-2.46220907327702e-05
-2.98180151787463e-05
-4.23934202921803e-05
-4.07049853261301e-05
-3.54611981732719e-05
-8.70632468200064e-05
-1.29292987687124e-05
-3.45201331202268e-05
-3.3328722452484e-05
-2.94696048171528e-05
-7.83695141520196e-06
-1.72100783453395e-05
-4.75501644006345e-05
-4.12559184836176e-05
-6.2340802462501e-05
-4.52178517755606e-05
-3.46985414813949e-05
-6.63886862421953e-05
-4.3595244171346e-05
-5.70690001778348e-05
-3.43647594501412e-05
-2.32000012509234e-05
-2.13594049227624e-05
-1.97491132567741e-06
-2.72597741437575e-05
-4.58206637723112e-05
-2.67932357100963e-06
-3.99736560255377e-05
-2.87360277646139e-05
-3.73675578800393e-05
-3.87578330113065e-05
-2.11658376920144e-05
-1.57868884102641e-05
-3.28279712336408e-05
-5.50495645447207e-05
4.38122739573195e-06
-1.88354510379784e-05
-5.77369344089456e-05
-2.34845303549461e-05
-4.6976370879861e-05
-5.43387077162508e-05
-4.06980890027283e-05
-3.06951610069454e-05
-3.59632083866999e-05
-1.13759100103799e-05
-5.29086105531953e-05
-4.54948550409168e-05
-2.67265287107411e-05
-1.71860739152894e-05
-4.90193759348051e-05
-4.42715587280006e-05
-5.91368839299064e-05
-2.58008261628696e-05
-2.44668457118554e-05
-2.85369416705569e-05
-5.1866987041224e-05
-4.15915483756628e-05
-5.09846725241002e-05
-2.56784915018597e-05
-3.55513968554346e-05
-3.97407274068057e-05
-4.05566098755957e-05
-4.42632616007579e-05
-5.193860932651e-05
-4.86730445551661e-05
-6.59986453321602e-06
-3.40144220001211e-05
-4.69438545377467e-05
-9.566583114669e-06
-4.82179589593012e-05
-5.68849085860787e-05
-3.28928200971206e-06
-2.26483978950036e-05
-4.01323747013476e-05
-4.66889923558961e-05
-4.52562548941808e-05
-1.1485050534045e-05
-4.75775791276416e-05
-2.2824159368239e-05
-2.63074155052669e-05
-2.54348396515983e-05
-3.17057102536519e-05
-6.23649217154477e-05
-3.28667225231212e-05
-3.65709852084732e-05
-3.75760106927053e-05
-3.66358534547719e-05
1.80225995052357e-05
-3.96680364120796e-05
-5.00099959462833e-05
-2.89309863597166e-05
-4.33335916710667e-05
-2.96554876033475e-05
-3.2440743189736e-05
-2.49845520265415e-05
-1.91424848831495e-05
-4.20096879057243e-05
-3.17084234610114e-05
-5.00079572792967e-05
-4.2269540105833e-05
-6.2487820264307e-05
-2.41908492059457e-05
-2.27243965365677e-05
-5.52367075449447e-05
-5.96326237524419e-05
-3.46840280018291e-05
-7.25226534376229e-05
-2.39109798546767e-05
-5.42900707969786e-05
-3.48052399226945e-05
-3.58435346754492e-05
-2.5665861409521e-05
-4.53279732676482e-05
-1.28764403429392e-05
-6.21191702194632e-05
-3.28236060703466e-05
-4.11792718663195e-05
-4.08762490677844e-05
-3.02693161338483e-05
-3.36765253488641e-05
-6.73551775734082e-05
-1.29832806816306e-05
-2.03343794864353e-05
-4.66527465139748e-05
-1.38527629420194e-05
-5.39706766093444e-06
-1.59199960671509e-05
-1.63373232743543e-05
-3.94236522568555e-05
-3.95669342311254e-05
-3.48293503189244e-05
-4.49008595623536e-05
-1.0782360479553e-05
-2.38618892402937e-05
-7.91944829094191e-05
-1.17075637450849e-05
-2.15006819361116e-05
-3.05451482518505e-05
-4.43611963416119e-05
-5.23275272719011e-05
-3.02664497970852e-05
-1.39886739473908e-05
-3.05631005681664e-05
-6.75022347736743e-05
-3.56601821775326e-05
-2.34974368199747e-05
-4.5908025587407e-05
-1.34293718061836e-05
-4.18629062974027e-05
1.76220945428419e-05
-2.81378697862564e-05
-3.96008593577266e-05
-3.77576282149558e-05
-3.72804062113102e-05
-5.26806443515799e-05
-4.96914711367618e-05
-4.39307033981034e-05
-3.31675964347432e-05
-3.50749956403754e-05
-3.72955014285054e-05
-5.42878654670802e-05
-2.93399059428291e-05
-3.72070479175785e-05
-4.73841916818671e-05
-3.25124777859338e-05
-1.72366025658072e-05
-1.34193204984209e-05
2.59543835576236e-05
-4.72831138435999e-05
-3.85672633014121e-05
-2.47228778080402e-05
-7.78684337025759e-05
-2.93737287874205e-05
-2.07764506859629e-05
-4.37729294322337e-05
-4.9297460975388e-05
-2.20530062942541e-05
-3.760460027065e-05
-1.13904278583161e-05
-2.24990537381856e-05
-3.54168756824686e-05
-3.10560521009663e-05
-5.09573321342293e-05
-1.37326462987689e-05
-3.52228350469404e-05
-5.74200788004982e-05
-5.34312210632574e-05
-1.09611191178255e-05
-3.30102775024504e-05
-3.7354778649708e-05
-5.44381481092794e-05
-2.22191051355796e-05
-7.35621264307605e-06
-4.40584972081669e-05
-5.83459757604348e-05
-1.8943935514039e-05
-3.26786322670529e-05
-3.28298357879694e-05
-4.7177891348551e-05
-3.80260371405728e-05
-1.99810330585907e-05
-1.25976552370992e-05
-1.89184246534395e-05
-2.17571935688297e-05
-2.67075697153663e-05
-1.21916351816152e-05
-3.60946166382689e-05
-4.40811429362979e-05
-6.34097564249731e-06
-3.47834204843618e-05
-3.70867049333553e-05
-5.43397124622796e-05
-2.22168665831686e-05
-5.17166929616745e-05
-3.09036551864183e-05
-2.52938473489018e-05
-5.98452306254764e-05
-1.97584864204845e-05
-4.49208606379336e-05
-1.66487720650116e-05
-3.61146280340351e-05
-3.37951206909217e-05
-3.53801224243645e-05
2.11819678054295e-06
-9.20015712374211e-06
-4.33379524528115e-05
-2.70832356037187e-05
-4.42654063171745e-05
-3.88086879291824e-05
-4.34449074624662e-05
-4.50387886436039e-05
-3.63804253494726e-05
5.25835204096827e-07
-4.18509675108713e-05
-4.89382842410984e-05
-2.68731661633352e-05
-7.13729444434156e-05
-1.2194511544055e-05
-4.90895186774438e-05
-4.19987252039951e-05
-5.11956199799155e-05
-5.75432826665324e-06
4.73639300093359e-06
-3.19535617705233e-05
-3.95047885684876e-05
-5.52244509360855e-05
-3.97735923235604e-05
-5.06767076368947e-06
-4.26105127431792e-05
-5.0405249999618e-05
-1.47617259603801e-05
-5.45521501244817e-06
-1.02239488729014e-05
-3.21474475487432e-05
-4.82938707072289e-05
-2.53864117788666e-05
-1.4401228291415e-05
-2.92005866414984e-05
-9.40861910529206e-06
-6.48917865105879e-05
-9.80304107860663e-06
-3.18479941026394e-05
-5.85244264294255e-05
-3.36521783545251e-05
-4.68198598537123e-05
-7.74049151069211e-05
-1.4725683928785e-05
-6.29275202079613e-05
-6.99277394411871e-05
-2.12109232531093e-05
-2.41818212075479e-05
-1.98852724216368e-05
-3.58749033840438e-05
-1.19122278589808e-05
-4.26726894419696e-05
-3.50659965779917e-05
-5.76610416558677e-05
-5.00706747881931e-05
-3.19709875175749e-05
-2.51611172701271e-05
-3.35351346636504e-05
-2.71521099481086e-05
-4.15549433246112e-06
-1.27706400232074e-05
-1.07933040378842e-05
-4.28866427775348e-05
-7.65617639998316e-05
-2.73329399034359e-05
-1.25072850640332e-05
-5.0772491735497e-05
-2.39612870919378e-05
-4.57656193722558e-06
-3.10288287657861e-05
-6.87369096572868e-05
-1.73442003124709e-05
-1.63267818484436e-05
-5.64662798470307e-05
-9.30082427883177e-05
-5.76662580808924e-05
-2.83487847081354e-05
-6.32732227650992e-05
-1.27025431969274e-05
-6.28256583807892e-05
-2.65361825918173e-05
-2.47907512350726e-05
5.16298945946808e-06
-1.72782076322907e-05
-5.10295411007096e-05
-8.53525986214468e-06
-1.52806774603252e-05
-6.74371842598886e-05
-2.53266499966853e-05
-1.16050756010853e-05
-3.42181520041385e-05
-6.04934727797652e-05
-3.86809762523039e-05
-2.29556435082989e-05
-5.53834000844525e-06
-3.92202701869847e-05
-8.32609134753076e-06
-2.10371882900735e-05
-2.66658500868642e-05
-3.90889341099771e-05
-2.70325784590094e-05
-5.25886975228606e-05
-2.67254707916981e-05
-5.18735690148058e-05
-3.42899619536434e-05
5.74331823190964e-06
-3.73259372701832e-05
-3.08819629145678e-05
-2.12987247889046e-05
-2.70311394678969e-05
-2.88560119250414e-05
-5.46087684094054e-05
-1.50986918054518e-05
-2.50101191518207e-05
-3.21817346116914e-05
-4.17353122921528e-05
-5.57622387811983e-05
-5.55228538979428e-05
-1.16777251032172e-05
-3.72907159207353e-05
-5.60832896373738e-05
-2.92029126895393e-05
-3.57549211008914e-06
-5.40399796761199e-05
-3.76535445542077e-05
-4.55112521277855e-05
-5.62229049794348e-05
7.31350097972065e-06
-9.77188527768317e-06
-4.04530550706202e-06
1.18586495573619e-06
-3.34087046174913e-05
-3.76785574409036e-05
-2.9587017209289e-05
-3.05770331070057e-05
-7.39054001655854e-06
-9.18335430482413e-06
-5.55800842451312e-05
-1.39909168877238e-05
-9.14936599693387e-06
-5.99301716400556e-05
-4.60670834995073e-05
-3.879721606457e-06
-2.65476754644798e-05
-2.61170911295128e-05
-2.87524552966998e-05
-9.86767499985353e-07
-6.00832277933193e-05
-2.02891493654144e-05
-4.06528685184667e-05
-3.41592499279558e-05
-1.95809029200514e-05
-5.03837770999817e-05
-2.83914115128339e-05
-3.84782563434292e-05
-4.67890489551432e-05
-4.78206183436244e-05
-1.35318288407395e-05
-3.41401609425647e-05
-5.4256761086718e-05
-1.23773656015444e-05
-1.33411733855903e-05
-2.92116751217557e-05
-4.32667824077189e-05
-3.7954492187709e-05
-6.86708112453728e-06
-7.70692814155488e-05
-2.99089424877422e-05
-5.68765281999474e-05
-3.89378519771138e-05
-4.82400381166596e-05
-1.69972250277168e-05
-1.87195556493986e-05
-3.76234092615151e-05
-3.90374921881596e-05
-4.16070967803305e-05
-3.67884632835801e-05
-3.2450611862676e-05
-3.22313044643949e-05
-4.46863256695999e-05
-6.17915911805026e-05
-1.80311892628845e-05
-3.43188315637078e-05
-3.0150028735554e-05
-2.19563171306343e-05
-3.41203400648574e-05
-2.45763164446989e-05
-5.84441107965772e-05
-3.77549098037743e-05
-4.07796096979384e-05
2.87489559236897e-06
-2.02587379026133e-05
-2.98132214860141e-05
-1.13369109160043e-05
-1.7923581296003e-05
-4.2209678453634e-05
-4.91830250058111e-06
-3.82220875583096e-05
-1.41462435672514e-05
-9.11025408849806e-06
-5.673410418336e-05
-9.7274775632281e-06
-5.84471526145791e-05
-1.4730439822395e-05
-4.02413322103988e-05
-9.78405925979289e-05
-1.42649011438103e-05
4.40431785059482e-06
-7.705692403478e-05
-4.85262753917806e-05
-4.2352055800959e-05
-1.63929831544182e-05
-3.51943400798297e-05
-4.29348981319936e-05
-3.3011627990566e-05
-3.03675862151351e-05
-4.78719253875179e-05
-4.12309244674158e-05
-4.41809358140769e-05
-3.11278179668047e-05
-2.1048007465279e-05
-5.51142351366205e-05
-5.47748952032921e-05
-5.06842584280996e-06
-8.13863086451807e-06
-6.02986321000269e-05
-4.88979059959205e-05
-5.950453689048e-05
-2.4833345991646e-05
-1.61188105351996e-05
-4.89604640631544e-05
-4.66447837447988e-05
-4.88872984577314e-05
-3.63297198969969e-05
-4.39501664030764e-05
-1.93252161128668e-05
-6.37457737562811e-05
-2.60504964843878e-05
-4.83843915183253e-05
-1.06352217055911e-05
-5.92444141313887e-05
-1.82762643531662e-05
-4.5413070162278e-05
-7.50853761508332e-05
-2.3361954888778e-05
-1.60294329834825e-05
-3.20813805142752e-05
-5.80731192395166e-07
1.78861644426912e-06
-3.6999273750037e-05
-3.71127067146386e-05
-3.83395776576519e-05
-4.18267969536258e-05
-3.07964948213831e-05
-1.95123745083243e-05
-5.61997341573434e-05
-2.39316968658398e-05
-3.7327337707596e-05
-6.20864207210664e-06
-4.33355143226235e-05
-2.93939467533316e-05
-3.47405199209902e-05
-3.42089130186097e-05
-4.35318583352138e-05
-2.43694933670867e-05
-7.31357335873451e-05
-2.65088358705154e-05
-2.7062366744798e-05
-5.44729329641872e-05
-3.20137905128163e-05
-2.89107575271195e-05
-1.45544543791262e-05
-4.17254081740425e-05
-5.97847209870856e-05
-3.961142227738e-05
-2.96667751014452e-05
-5.33322237047829e-05
-4.37427268533451e-05
-4.74601242743843e-05
-4.03153839570277e-05
-3.40441286772988e-05
-4.68978724592783e-05
-1.91970910797852e-06
-3.02124319736588e-05
-6.03278997869121e-05
-4.76780789385057e-05
-4.38202744228256e-05
-2.98490213436767e-05
2.0155259934395e-05
-3.77455349845781e-05
-5.21994530964297e-06
-5.71016427276313e-06
-1.20120161969203e-05
-3.93211065774537e-05
-1.80950495955673e-05
-5.11124023476498e-05
-2.13383751731156e-05
-5.48895299616334e-05
-4.658541774796e-05
-4.19966092453306e-05
-3.22967234463448e-05
-2.55214037628227e-05
-1.11107415662197e-05
-6.46489419229593e-05
-5.27844609454874e-05
-3.74772017903486e-05
-2.33902927877769e-05
-2.6276761262446e-05
1.56509084504612e-05
-3.57400586102136e-05
-8.54488001718025e-06
-1.88335092917203e-05
-4.289467321105e-05
-5.37902193443444e-05
-2.66782007510462e-05
-4.57421635874567e-05
-2.63923701190434e-05
-4.20420666889439e-05
-4.47426160131253e-05
-4.69420030209502e-05
1.87655228125626e-07
-3.39721116793872e-06
-2.93928719528931e-05
-2.50134066357227e-05
-2.27542745843376e-05
-7.02126435775582e-05
-2.59586191736434e-05
-3.33297771039223e-05
-4.12034760185177e-05
-3.34416622133412e-05
-3.26781536282005e-05
-1.445476219924e-05
-2.26004557935429e-05
-4.23958192169333e-05
-5.00502411205808e-05
-3.60192190249287e-05
-4.82447605382294e-05
-4.4080857909945e-05
-3.56388993682525e-05
-1.40399641971313e-05
-2.98381403912705e-05
-7.81128360487271e-05
-2.85122757386915e-05
-1.83211495458179e-06
-5.40429956393257e-06
-1.37822761126722e-05
-1.77127347189515e-06
-5.1675544795884e-05
-2.99964518852489e-05
-3.91525218247008e-05
-8.22522726071887e-06
-2.11403667319241e-05
-8.41830740524811e-06
1.4930960373746e-06
-4.44497945186422e-05
-6.22554255532022e-05
-5.9658140473929e-05
-3.50876228094916e-05
-1.22440530165126e-05
-3.05312001677144e-05
-2.97132457907956e-05
-2.91510497984322e-05
-3.4193433339273e-05
-4.61627729829055e-05
-3.73652620882438e-05
-3.14495668552748e-05
-2.83845082530834e-05
-6.43785345492103e-05
-6.26555790608778e-05
-6.53880242842736e-08
-1.77103504041714e-05
-2.59052556423391e-05
-2.82701050572991e-05
-4.16188197615644e-05
-1.14506492146195e-05
-1.77864563104484e-05
-4.60781758713076e-05
-2.94062110142043e-05
-5.50374796020195e-05
-3.41100471614554e-06
-2.00625599683028e-05
-2.28696000590723e-05
-1.75697532523223e-05
-3.72309731022558e-05
-3.35201991934811e-05
-4.59658052646919e-05
-2.63039764995206e-05
-3.98348566616954e-05
-3.92923396388073e-05
-2.43933891410393e-05
-4.46095215910682e-05
3.05242096069702e-05
-2.19151807237109e-05
-4.04021304003791e-05
-3.59576868458265e-05
-3.09175526394693e-05
-2.97341145749753e-05
-5.35811565438887e-05
-2.07775013555356e-05
-1.15989747922542e-05
-6.05416369530275e-05
-1.45270556617717e-05
-3.3465215679545e-05
-6.84812370504195e-07
-3.7502419718827e-05
-2.65444052459403e-05
-2.17523417407434e-05
-4.07098780935524e-05
-3.63571606285539e-05
-2.29530682520187e-05
-3.64091010092811e-05
-3.90910719610515e-05
-2.57436535425412e-05
-3.63627330982629e-05
-3.86899917412826e-05
-8.16169496311649e-06
-4.50097963386451e-05
-3.28856630121586e-05
-4.37331696534701e-05
-4.34577889504146e-05
-3.24724498120079e-05
-6.27204182845665e-05
-3.44255761552065e-05
-2.53478766002126e-05
-4.04748494111049e-05
-2.81437172597281e-05
3.92911899185149e-06
-2.25349304184931e-05
-6.03029019130397e-05
-4.46224181198107e-05
-1.98085745186501e-05
-4.08521999934487e-05
-6.27555682485204e-05
-3.21484749651782e-05
8.35252040148545e-06
-6.65672119111262e-06
1.10813886442801e-05
-2.07212298301467e-05
-4.73730304648302e-05
-4.25985211115352e-05
-6.89039692346238e-05
-3.00910499020424e-05
-3.29187175930264e-05
-3.86709968420747e-05
-4.05807807082719e-05
-1.63948671785116e-05
-1.75396647180146e-05
-4.21053976110145e-05
-2.97372551753262e-05
-2.61125595589453e-05
-6.9146656731707e-05
-7.77879212104238e-06
-4.08840102250599e-05
-2.08003423808032e-05
-4.78169701133986e-05
-2.25997026601329e-05
-3.2455445889474e-05
-5.78788065632423e-05
-2.50653512816487e-05
-4.93000439695427e-05
-1.56823630810195e-05
-1.97429968793394e-05
2.27321728796819e-05
-1.63177207028066e-05
-3.7415932533894e-05
-4.78334677485372e-05
-4.17035618059591e-05
-2.36235008741489e-05
-1.86695119182035e-05
-7.80923454725817e-05
-1.21299364857346e-05
-1.84269986549468e-05
-3.53001326304415e-05
2.47062267594386e-06
-5.76116290534143e-05
-3.52671522931046e-05
-4.02202085199702e-05
-1.92177714301604e-05
-5.83389708311503e-05
-6.02096660818924e-05
-3.4729960371819e-05
-2.26755708226831e-05
-4.11019646699428e-05
-4.88472388831699e-05
-1.96234094253368e-05
-4.03983266671022e-05
1.24892378745789e-05
-4.31376359161021e-05
-1.30708577665175e-05
-1.56581291738866e-05
-3.27635013745135e-05
-2.48486179413512e-05
-2.5085429978802e-05
-4.72931990115244e-05
-7.4390744618879e-06
-5.02255023249555e-05
-3.40104676191363e-05
-2.91754803890042e-06
-2.77594903436139e-05
-4.5745133394572e-05
-3.14818714312022e-05
-1.11276444855925e-05
-5.0774984855789e-05
-3.99785798854645e-05
-3.93425934232035e-05
-1.06914612556205e-05
-2.20548118382045e-05
-8.89319909615305e-06
-3.47728569095893e-05
-3.39954367516414e-05
-1.91808963841034e-05
-2.65373838468325e-05
-4.91579301508227e-05
-4.73287299549655e-05
-3.40495920731949e-05
1.20572849363956e-06
-1.2036161151972e-05
-5.19988499712587e-05
-1.54594603148947e-05
-2.16689803346844e-05
-3.39703771867504e-05
-2.34029739869755e-06
-4.21296572918946e-05
-4.54217568553912e-05
-3.93252423263019e-05
-1.30651121787847e-05
-5.70794082699624e-05
-1.55237678753716e-05
-3.61146015381823e-05
-1.35315349890451e-05
-2.61660356449463e-05
-3.66610139530352e-05
-2.54483037405021e-05
-2.22520084705472e-05
-3.00260160285836e-05
-2.75128430047709e-05
-3.18053710517153e-05
-2.98537904722687e-05
-1.25253045958368e-05
-1.7543458956917e-06
-1.01322992877457e-05
-2.90626987056567e-05
-1.69969386558513e-05
-6.28101349087455e-06
-2.84891102621313e-05
-2.82384944344497e-05
-2.32335868070339e-05
-3.13271330671922e-05
-1.02111623717785e-05
-5.2471734671711e-05
1.6887818777345e-05
-6.65457514350066e-05
-2.5595658149222e-05
-2.15891711222622e-05
-1.27990599048293e-05
-6.12337933730101e-05
-7.29700364357043e-05
-1.67249493286868e-05
-3.68389973145554e-05
-1.06983534929469e-05
-2.94540013937956e-05
-5.56657458061873e-06
5.77661563952247e-06
-3.60974567100133e-05
-5.04872147162902e-05
-4.73820048118398e-05
-6.20665261387765e-05
-4.11062879863723e-05
-9.97983199695728e-06
-4.50856653208849e-05
-1.18814828950014e-05
-1.37686389786142e-05
-2.57181586969169e-05
-1.41766572463872e-05
-3.7259333962723e-05
-4.40698598892246e-05
-2.16003187804921e-05
-6.47945232008271e-05
-6.75159174458256e-05
-2.35720989065457e-05
-3.71950049969985e-05
-5.0869873219889e-05
-6.01704090020814e-06
-4.00970902459883e-05
-2.92068275554291e-07
-4.92850667801504e-05
-3.45424473202622e-05
-1.27155071227067e-05
1.31697741608271e-05
-1.92980237986635e-05
-4.06529829761297e-05
-1.15921847332645e-05
-3.62412690528637e-05
-1.48116963728267e-05
-4.99835582043225e-05
-3.21793201790711e-05
-8.39841691868816e-06
-2.11614874362647e-05
2.15398783162288e-05
-4.12803673238678e-05
-3.50100157132029e-05
-5.10625569463002e-05
1.87559115302015e-05
-2.7228419741094e-05
-2.65135474137491e-05
-5.53900581356503e-05
-3.61409016874376e-05
-3.38215475516893e-05
-1.41909877106479e-06
7.74745447908492e-06
-3.33854174345071e-05
-2.94149126783977e-05
-1.17654413350752e-05
-2.74345301660539e-05
-5.40457617835474e-05
-3.65708451401925e-05
-5.50520055001465e-05
-8.63199358590345e-06
-6.87514454135357e-05
-1.56716373976817e-06
-4.48865430902201e-05
-1.17274260677375e-05
-1.03105037788277e-05
-3.81473859091441e-05
-2.1944639674066e-05
-3.36555315469193e-05
-2.25073073725217e-05
-5.23596130967522e-05
-2.9155367614386e-05
-7.48361031560565e-05
-3.02338222916622e-05
-4.46618705306826e-05
-5.54592287353834e-05
-2.02954445668208e-05
-2.91206863627686e-05
-4.49303062372399e-05
-3.24063334522091e-05
3.24740033394316e-06
-5.06041609129875e-05
-4.16739869607107e-05
-2.72498136968428e-05
-3.17895124546163e-05
-4.08808575445454e-05
-6.73770427119678e-05
-2.16354602084104e-05
-5.54965306197855e-05
-4.05658495953859e-05
-1.14553911113567e-05
-4.22908847873734e-05
-1.72836052542443e-05
-4.37088979467447e-05
-2.04017445752348e-05
-6.56289343089266e-06
-2.82459394155127e-05
-1.22389885949902e-05
-6.11752996812024e-05
-3.50380160627288e-05
-3.37351496902565e-05
-3.01679387471532e-05
-4.21355751184903e-05
-5.83290726583393e-06
-1.19317125789245e-05
-1.80382646149739e-05
-1.4927247465166e-05
-1.59358645639342e-05
-3.94597209966612e-05
-4.74932090550277e-05
1.27605221044908e-05
-2.67036759404323e-05
-2.65603590970708e-05
-3.29874355393091e-05
-1.88876271028139e-05
-3.1771470456128e-05
-6.74831222492161e-05
-5.54577250484981e-05
-5.87210609313282e-05
-4.26230744434956e-05
-1.51016903890499e-05
-1.19841199948305e-05
-2.64171074808905e-05
-5.1684484795906e-05
-2.17409520407767e-06
-3.71497972710067e-05
-3.4230769706808e-05
-3.49491583402307e-05
2.015214019103e-05
1.48289305694847e-05
-1.26473051852112e-05
-2.99670967489944e-05
-2.03951469252076e-05
-2.12819111716911e-05
-2.85735761514203e-05
1.90082665241554e-05
-6.27952634065232e-05
-1.37024105012287e-05
-2.4646669211913e-05
-4.19418734723471e-05
-2.34079900586774e-05
-4.77049346936927e-05
-4.20834182184025e-05
-3.38131405375625e-05
-4.38599486529699e-05
-6.20699582543139e-06
-3.72340048956807e-05
-3.44810823736851e-05
-1.76087178801269e-05
-3.45235637275062e-05
-8.8809807439733e-06
-3.06993323316492e-05
-3.15287876252914e-05
-5.59069430606237e-05
-4.98921285609449e-05
-1.51718443145201e-05
-3.04151485312424e-05
-5.46112648825876e-05
-4.63336506246577e-05
-2.35238643675556e-05
-3.52403672313096e-05
-5.61417241270563e-05
-2.31448524262581e-05
-6.85534127458492e-05
-3.57046968251855e-05
-4.01153203262151e-05
-2.27015080881828e-07
-3.01648808403778e-05
-4.03302327597979e-05
3.90310217029849e-06
-1.78512863920675e-05
6.85742980655891e-06
2.11733104637475e-05
-4.85633437615939e-05
-2.03181558424224e-05
-3.89665880237997e-05
-5.99801637092113e-06
-5.1042108995924e-05
-5.02051679929406e-05
-3.4921873894972e-05
-6.30964034970844e-05
-3.09870320798175e-05
-3.79956346522002e-05
-2.84208508757251e-05
-2.29054064116113e-05
-4.01035824670834e-05
-4.28874596444453e-06
-3.50405866411081e-05
-1.99998860669882e-05
-6.90464259904547e-06
-6.89090046708632e-06
-1.49120928643985e-05
-5.55392467679118e-07
-4.9776683615167e-05
-1.81002316318285e-05
-5.47272981359085e-05
-4.32728037005766e-05
6.07511111737248e-06
-3.22710943803219e-05
-1.1460794343425e-05
-1.73934909921587e-05
1.38824121126707e-06
-3.04783024540749e-05
-3.11104434284712e-05
-4.41989673109584e-05
-4.5951468898989e-05
-4.15011812942459e-05
-1.96719370037466e-05
-6.67122450926862e-06
-4.91889588741963e-06
-4.03875679891759e-05
-3.08916638773708e-05
-2.88234855497568e-05
5.02666026454007e-06
-9.56543104244189e-06
-3.1594200494348e-05
-4.63873051343497e-05
-3.13088925818224e-05
-5.08069325549788e-06
-4.46680875771158e-05
-3.45714297573598e-05
-5.21235957949053e-05
-5.64538672508948e-05
-3.83583969139415e-05
-3.3283253359743e-05
-3.08852293695455e-05
-2.60364828708943e-05
5.42169374520686e-06
-4.74364412356739e-05
-5.88807793670573e-05
-1.96944154330998e-05
-4.1052464917805e-05
-2.7287540663272e-05
-2.76272858913601e-05
-1.74659079116499e-05
-2.90709823465021e-05
-2.54818824222567e-05
-4.82435703029931e-05
-2.6563947803586e-05
-1.80188210117738e-05
-2.93874225729786e-05
-2.762412831361e-05
-2.19142801271249e-05
-3.01672804354646e-05
-3.36222850542884e-05
-4.61582946515953e-05
-1.29894453268776e-05
-2.96234160435647e-05
-1.00771232456007e-05
-3.18798559814005e-05
-1.73219779337644e-05
-3.95200059617616e-05
-5.08823912632783e-05
-4.39634007955417e-05
-5.1614944013137e-05
-4.25343794514837e-05
-3.71059175989398e-05
-1.80207368782561e-05
-9.35704402652313e-06
2.8714158843231e-05
-3.76223654014051e-05
-4.41925963019175e-05
-1.98788321395036e-05
-2.6458222152811e-05
-5.84387349114382e-05
-1.67163987288443e-05
-4.35457233598107e-05
-3.02248104826184e-05
-2.44123247711741e-05
-2.61075244282795e-05
-1.59223481435052e-05
-2.1219513854178e-05
-4.31978412814066e-05
-4.89587579256496e-05
-4.2887661634336e-05
-1.74386331675207e-06
-1.32535122934527e-05
-3.59187089331953e-05
-2.93950180262175e-05
-2.8322121950982e-05
-3.65950725931109e-05
-2.30691459063057e-05
-3.71403473522641e-05
-4.35304934909725e-05
2.49120228457328e-05
-6.41045792396869e-05
-1.63967683385908e-05
3.14187462454136e-06
-3.24370307642584e-05
-1.85340486005497e-05
-1.18435931455504e-05
-5.06010235559139e-05
-2.48575385487514e-05
-3.21899278113724e-05
2.63675443521958e-06
-3.44394416432556e-05
-1.86367793641387e-05
-2.03063334513227e-05
-3.64305104061792e-05
-5.01021941369082e-05
-1.80189113946068e-05
-3.97774294453156e-05
-3.54384593443549e-05
-2.66167687503371e-05
-2.15876798044012e-05
-4.40518778798744e-05
-4.41693966439378e-05
-2.98237223596944e-05
-2.73002407330138e-05
-5.3679259675873e-05
-3.52466430436604e-05
-2.44567918714604e-05
-3.05204680087107e-05
-2.49897119720803e-05
-3.16302665111561e-05
-5.80020338134323e-05
-3.89812796814849e-05
-1.03719821598258e-05
-5.03593458934641e-05
-4.28092820762151e-05
-3.74741743103621e-05
-1.28678627095827e-05
-9.24652837734207e-06
-3.26294046479908e-05
-4.05180610425765e-05
-2.35969955179335e-05
-2.20344058984377e-05
-3.06481875064287e-05
-3.87124377540627e-05
-1.80164931355241e-06
1.24344658510255e-05
-3.38218064116263e-05
-2.3857312074579e-05
-4.06153286015251e-05
-3.64603249856632e-05
-3.69931750289028e-05
-6.22005523214528e-05
-3.13935308316896e-05
-2.72090579554803e-05
-8.07375821448239e-07
-3.63577434597747e-05
-1.9006000556518e-05
-1.64150093079881e-05
-7.81423889743411e-06
-3.21042294551353e-05
2.44355450415098e-05
-3.52143388790577e-05
-4.9103975249078e-05
-8.47717583458045e-06
-3.57047543546034e-05
-2.0097905134128e-05
-1.5431874851718e-05
-3.4544737507037e-05
-2.29171782980438e-05
-4.69985843376977e-05
1.01663960277769e-06
-1.18531404378775e-05
-5.14326828503648e-05
-1.14773308064778e-05
-3.15488435809839e-05
-2.40365962164224e-05
-3.3889875758518e-05
-3.81106479036535e-05
1.04996639975728e-05
3.61281082723779e-05
-5.00338224903844e-05
-2.61150271606893e-05
-2.29868823399091e-05
-3.48797463587581e-05
7.09339356704374e-06
-9.7677155317702e-06
-3.48686242103605e-05
-1.71444467065751e-05
3.90320620412082e-06
-4.1688015087946e-05
-1.56281631764562e-05
-3.92445443547849e-05
-2.08879527026057e-05
-3.02801121163792e-05
-2.66941889979458e-05
-5.1735001052771e-05
-4.69954027666109e-05
-1.92969968542081e-05
-2.71181213355281e-05
9.32178655968018e-06
-2.87104889552432e-05
-3.22940402956239e-05
-3.20818014691145e-05
-3.6923950980425e-05
-3.46813531262811e-05
-2.68830815564476e-05
-1.12867057670419e-05
-4.28824923108668e-05
-1.20115849558609e-05
-1.31679134388733e-05
-3.46799017603073e-05
-4.15512987561068e-05
7.02100314321774e-06
-1.81974846434818e-06
-7.37884206703996e-05
-3.6975494657779e-05
-2.14836363035623e-05
-1.21249811350744e-05
-3.80899950258912e-05
-1.70130185639306e-05
-1.85138356851408e-05
-6.51176600890913e-06
-1.39976440751674e-06
-2.60414258561608e-05
-1.3986792409609e-06
-4.53643170830899e-05
-3.87045339576988e-05
-1.73344544992311e-05
3.29948112615746e-06
-1.77508431930827e-05
-2.44207805875636e-05
-5.19123841423647e-05
-5.41746451768661e-05
-3.64278798570248e-05
-7.81845271705212e-05
-3.52551476435021e-05
-9.26935292675778e-06
-3.51735556916098e-05
-2.9993535247437e-05
-7.63703737239957e-06
-1.42996617473253e-05
-3.00189660344691e-05
-2.93147748800533e-05
-3.43385339619505e-05
-2.00453631102775e-05
-3.66263507878985e-05
-2.66014561257776e-06
-9.03078722347784e-06
-4.48122641256943e-05
-3.59504868828196e-05
-1.71594231655015e-05
-2.43380068973338e-05
-3.56769923601504e-05
-4.94301429808235e-06
-3.10084100424945e-05
-2.78652211821899e-05
-1.15661566112075e-06
-5.15568032450872e-05
-3.84929131034042e-05
-5.6641489643659e-05
-8.50081874791343e-06
-2.49869149773016e-05
-4.60565099718626e-05
-1.68933143557877e-05
-7.1867989254713e-05
-4.34342286706607e-05
-5.95439387744256e-05
-2.39664596048231e-05
-3.37633590612111e-05
-2.60960728212819e-05
-3.28063511206881e-05
7.83011308048162e-07
-1.47626441219856e-05
-6.47654508148816e-06
-3.95684095532647e-05
-2.53462614474113e-05
-2.79869323301148e-05
-4.10784794170585e-05
-5.1242757390396e-05
-1.79412873356192e-05
-1.97710094086644e-05
-1.75270620952643e-05
-4.82999882007872e-05
-2.95156770223462e-05
-1.64261815756399e-05
-1.29643677789539e-05
-4.08039868262508e-05
-7.19674145315953e-05
-2.41785735515189e-05
-1.70371328120245e-05
8.53617853850805e-07
-5.15747853860161e-05
-4.85430459814773e-05
-6.02790310205935e-05
-1.72046627105064e-05
-2.37838189894867e-05
-2.14215454745363e-05
-3.62057132849654e-05
-2.50581866793569e-05
-1.25726051220091e-05
-3.71295744801755e-05
-4.01413254317819e-05
-4.321081330415e-05
-2.73987271715871e-05
-2.36386776841298e-05
-2.99067974760931e-05
-4.42001329534996e-05
-2.31866952040609e-05
-5.73967685382002e-05
-3.53366988174415e-05
-8.62022263795963e-06
-1.36113960624209e-05
-4.21082043497584e-05
-2.36364041819371e-05
-3.05770341500757e-05
-5.37613869420437e-05
-3.69057673234795e-05
-5.48406093523147e-06
-6.32867807024632e-05
-3.47094565055503e-05
-1.32791701361091e-06
-2.72968356679629e-05
-3.14337177384088e-05
-5.54049677795112e-05
-7.34424103778924e-05
-2.65550594632909e-05
-9.60239262780563e-06
-9.26768351453112e-06
-2.74446758327122e-05
-3.33379950805395e-05
-1.84776696729179e-05
-5.8876856711309e-05
-1.81466316485447e-05
-2.97196061718658e-05
-2.47101101044657e-05
-1.0170259446701e-05
9.96225591274656e-06
-5.21775840519061e-05
2.10118141762119e-05
-3.58445842417222e-05
-1.86352677547043e-05
-3.62107377897414e-05
-3.1346244415729e-05
-6.15723981326152e-05
-4.34116715268331e-05
1.12373504156572e-06
-4.47101913160155e-05
-4.26261800344225e-05
-3.1503697420781e-05
-4.21254077252806e-05
-5.40666566274389e-05
-6.82299752299009e-05
-4.7552660664518e-05
-2.81881491585575e-05
-8.41990136445027e-06
4.45367666613499e-06
-3.57835663499551e-05
-5.15497999582006e-05
-3.69725832230394e-05
-6.12760811478477e-05
-4.41254913834637e-05
-1.56156243889497e-05
-6.36277138067213e-05
-3.54508016097953e-05
-2.34418537794938e-05
-4.0742949027481e-05
-1.01894211620424e-05
-4.48277559857148e-06
-1.83147657393254e-05
-4.68450471998928e-05
-6.37467839766743e-05
-3.32954535550326e-05
-4.06254092281271e-05
-2.70720871141718e-05
-3.24454113645034e-05
-3.08224032615539e-05
-2.64756169308343e-05
-2.62185444680193e-05
-6.30639335907736e-06
-2.64802001614631e-06
-1.99827864980313e-05
-1.70003430677241e-05
-1.5346053561344e-05
-3.15537929936965e-05
-3.23171542599898e-05
-3.55644796672001e-05
-2.32208902603924e-05
-4.42646099316197e-05
-4.10002538573523e-05
-4.07593901569027e-05
-1.70662684049438e-05
-5.85554145548474e-05
-5.93916163805689e-05
-6.26094925631775e-05
-2.16054824779427e-05
-1.88813525428953e-05
-2.79919990692641e-05
-5.10014934924436e-05
-2.27274990520972e-05
-1.85734752656947e-05
-2.81370494391974e-05
-4.19685040927922e-05
-2.64571721816839e-05
-2.77662502369754e-05
-2.36139522665953e-05
-3.51835709111038e-05
-3.27908102211977e-05
-3.41986953191552e-05
-6.12983918940687e-05
-3.14051129654672e-05
-2.76923710932915e-05
-3.65093379948396e-06
-8.02238372340661e-05
-4.36699614761275e-05
-6.56235241424401e-05
-5.72004903382263e-05
-2.66298781076399e-05
-4.95005934470989e-05
-2.80570027999026e-05
-1.11282563346742e-05
-4.17721371957893e-05
-3.3122460613728e-05
-2.13182718763338e-05
-1.32948807831617e-05
-2.39055639940451e-05
-6.78557083492217e-07
7.17483932417676e-06
-7.48801831910266e-05
-2.77162880225804e-05
3.14292141842671e-06
-2.84540476997886e-05
-2.87507252649538e-05
-4.32760468573482e-05
-5.72046416775777e-05
-4.29819228154453e-06
-1.36518557106337e-05
-4.2662697977469e-05
-2.08524240722014e-05
-2.13897054556763e-05
-3.56348442146271e-05
-3.04692083914515e-05
-3.25575920761457e-05
-5.36160773997036e-05
-4.77791023382409e-05
9.97402434722166e-06
-1.59474967571205e-05
-2.20655510571113e-05
-1.41752816275609e-05
-4.43336445193744e-05
6.38453264816791e-06
-4.96369552465798e-05
-5.03193250642046e-05
-2.69230817946865e-05
-4.76065048391162e-05
-6.21045331856904e-05
-2.77299404778662e-05
-3.10015208983544e-05
-3.00841756490284e-05
-9.89547874904532e-06
-3.920539624418e-05
-9.23636991747846e-06
2.72798453632317e-06
-2.82637446675129e-05
-4.68283117049859e-05
-2.17402950401397e-05
-4.29926647652427e-05
-1.60694016914292e-05
-1.83315012816311e-05
-6.75825465179984e-06
-2.59375777067205e-05
-2.17580516665709e-05
2.15565295398523e-06
-2.79581468618814e-05
-2.27644721582696e-05
-4.65420527213512e-05
-4.27862806045679e-05
-3.11921431757753e-05
-2.00020101221479e-05
-3.63175781642684e-05
-6.94570018778632e-05
-4.79667296686338e-05
-3.12410200562589e-05
-2.38131194137483e-05
-3.27420012822655e-05
-6.61247566629517e-05
-2.25797285189729e-05
-4.52152759462521e-05
-1.70325204922611e-05
-7.62479127624143e-05
-3.90395621740337e-05
-2.11877343192636e-05
-3.02105922863533e-05
-2.37874489843143e-05
-4.86979333258465e-06
-5.75867860742465e-05
2.04811582234605e-05
-5.71019154512178e-05
-1.04303939432696e-05
-5.98964927460079e-05
-2.5652532506244e-05
-3.74784223391259e-05
-3.71720599934509e-05
8.0031190619267e-06
-1.68191660106062e-05
-3.95536295219583e-05
-3.58920039087679e-05
-4.65303440607092e-05
-2.08711476734825e-05
-4.61346781203418e-07
1.81107880266419e-06
-3.33574261651327e-05
-4.41021885640966e-05
-3.89453976951157e-05
-1.4369862391631e-05
-2.89355361521988e-05
-2.97083660201573e-05
-1.3927629089795e-05
-3.16488991040555e-05
-2.62213761391345e-05
-5.07637660413875e-05
-4.43342257586048e-05
-2.75551090755294e-05
-2.05661623628475e-05
-2.44917601763662e-05
-6.54917262235263e-05
1.14121207909608e-05
-6.15226203941875e-06
-2.1513169668818e-05
-5.27397922922445e-05
-3.3659785785924e-05
-1.67213402926111e-05
1.42360012552598e-06
-2.80937032337892e-05
-2.70549405766526e-05
-3.34023231938228e-05
-2.45328081921202e-05
-2.35818222663905e-05
-3.41913112841616e-05
-2.10071033196311e-05
-3.15879173595757e-05
-1.4849696094934e-05
-1.21925554473325e-05
-1.79294716438223e-05
-5.60589627936497e-05
-3.04809881465417e-05
-2.5696927421482e-05
-2.47440247084456e-05
-1.99101844285495e-05
-1.63967800239315e-05
-1.26314274242828e-05
-1.91364843064974e-05
-5.9608506181249e-05
-6.33016372926238e-05
-5.57964397376836e-05
-3.59002989064948e-05
-4.40396218844705e-05
-3.49213855627645e-05
-8.49641399649615e-06
-1.03781271899748e-05
1.58503925541485e-05
-1.09386090966877e-05
-1.81846573101396e-05
-5.1030612650943e-05
-3.40780201837184e-05
-4.86224748378099e-05
-4.2181461892009e-05
-3.53140318833063e-05
-2.01400840903327e-05
-2.7019116271844e-05
-7.00309095020647e-05
-3.61319592202798e-07
-4.05347063086454e-05
-4.47292006655596e-05
-2.61918913305854e-05
-2.1961557785756e-05
-5.29429505378862e-05
-4.60453363731974e-05
-1.18197408167015e-05
-4.56475554100293e-05
-3.9811309860893e-05
-6.83034122712146e-05
-3.32231700905752e-05
-2.15146827448631e-05
-2.65974874635523e-05
-2.28074926972058e-05
4.05717464555842e-07
-3.64783326118187e-05
6.37753334343927e-06
-9.89292825949681e-06
-3.11349089357071e-05
-2.46437794231155e-05
9.29369569809967e-06
-7.11115072423053e-05
-3.26013501351065e-05
-2.25199003607465e-05
-7.45680648172733e-06
-3.70558145442215e-05
-2.63986323465239e-05
-4.50347093699329e-05
-3.92493823122165e-05
-2.674782501222e-05
-1.593044896959e-05
-1.70338510369977e-05
1.88388578371479e-05
-3.49091724248976e-05
-2.6406523382346e-05
-6.24131811661011e-05
-1.1418013661666e-05
7.25654405272441e-06
-2.43569409827437e-05
-1.87065815373749e-05
-3.83430032042726e-06
-4.64894247241256e-05
-3.29608323446599e-05
-6.25193569325193e-06
8.667267789941e-06
-3.09213799819588e-05
-1.49869308580435e-05
-3.87332380624922e-05
-4.0840617460327e-05
-2.54553372172873e-05
-5.13658465129084e-05
-2.69145227711939e-06
-3.77333092674946e-05
-7.71314377354018e-05
-6.69346160978542e-05
-9.15065275464322e-07
-2.61296561572325e-05
-7.33205571316838e-06
-2.38528172187174e-05
-2.43850745350274e-05
-6.97704793774715e-06
-1.55735886471197e-05
-1.16577669255878e-05
-3.09862539580667e-05
-4.60998368942336e-05
-2.21435964582719e-05
-6.73818973839688e-05
-2.46189958300888e-05
-1.99598575473671e-05
1.19992175532252e-05
-3.78665532825661e-05
-4.27437851053308e-05
-3.55800269781112e-05
-4.2054853997232e-05
-3.7455610231937e-05
-1.59335812071471e-05
1.16060694525163e-05
-5.10002312529209e-05
-2.23955024631052e-05
-2.19933525638271e-05
-2.48278678304669e-05
-3.14868537194824e-05
-1.82201061627681e-05
-3.39171089100228e-05
-3.97747172338616e-05
-8.92929782999016e-06
-2.70843796746444e-05
-2.9314218721339e-05
-5.21531249832233e-06
-3.5927880746472e-05
-3.50606336805049e-05
-6.56516832282453e-05
-4.02020392654421e-05
-7.33093407801378e-05
-1.18863473960918e-05
-2.185370840995e-05
-2.79690797531228e-05
-3.1607535495841e-05
-1.48279617023599e-05
-2.65325019542969e-05
-1.70456093880768e-05
-2.94411063351009e-05
-2.82641839093762e-05
-1.34790238080929e-05
-1.20107136770046e-05
1.06310137472022e-06
-3.18067981499141e-05
-2.96618612117781e-05
-4.72812838532086e-05
-6.98424562687354e-06
-2.17050362140206e-05
-5.13352198455709e-05
-6.28725625274853e-05
-2.42463260496236e-05
-5.21303673456467e-05
-9.9044908854087e-06
-4.4237274327804e-05
-1.31961226745969e-06
-2.38175557406481e-05
-3.57235421981805e-05
-3.13148412262496e-05
-2.44707088533192e-05
-6.70931566476873e-06
-2.19930468353112e-05
-1.09677132185141e-05
-2.90757156741812e-05
-4.75989281435899e-05
-3.97997398098288e-05
-3.31727424209187e-05
-3.86330245684885e-05
-2.30309053847922e-05
-5.14554319913342e-05
-3.62540030247701e-06
-3.32589932928846e-05
-3.62298134588976e-05
-4.68592868212364e-05
-3.92360228044522e-05
-7.03987414666156e-05
-4.71344493666987e-05
-5.74778188506884e-05
-7.49043642637802e-05
-1.43402345903873e-05
-4.79754324252385e-05
-4.05237458871666e-05
-3.63150762900283e-05
8.99394859464545e-06
-2.03972189653514e-05
-5.35040827826283e-05
-2.99363687598149e-05
-1.55876819214167e-05
-4.80670438203933e-05
3.20898749879485e-06
-4.01433371231415e-05
-5.52806890940279e-05
-1.24735094520836e-05
-4.76500074340077e-05
-1.10060446954309e-05
-6.52792935526492e-05
-1.20786877334326e-05
-2.93009299381319e-05
-2.36626632431845e-05
-2.07713361666506e-05
-4.09277551308863e-05
-2.95370776691234e-05
-9.27263553715695e-06
-3.56899000866275e-05
-4.95329332017331e-05
-3.00604464614151e-05
-7.4023621788594e-05
-5.24741515622918e-05
-1.58811732513151e-05
-2.97316759155688e-05
-6.38690951304154e-05
-4.46439796380551e-05
-5.08180519526852e-05
-6.16311479793272e-05
3.43242705439057e-06
-1.71642179717905e-05
-1.18190895459463e-05
5.36969082748036e-06
-9.93742842123407e-06
-3.18866537323769e-05
-3.10979724588828e-05
-3.441656222917e-05
-5.48853375646299e-05
-1.4695701621033e-05
-2.81290660223655e-05
-2.12032503585516e-05
-4.154997115332e-05
-4.30095815184145e-05
-3.48416745074232e-05
-3.68773685336714e-05
-2.39118420563811e-05
-6.47030742019417e-05
-3.31412973308286e-05
-4.35910372650267e-05
-1.66988796310894e-05
2.21764182636962e-06
-1.14473858674732e-05
-1.16046283149304e-05
-2.26049314975755e-05
-3.61538451583373e-05
-3.01370157776228e-05
-2.04930050069457e-05
-7.43198240871711e-05
-1.93137772140177e-05
-3.13826095146942e-05
-4.19661884190457e-05
-3.42478003512089e-05
-5.87640173749038e-05
-1.42836948809644e-05
-1.63257901630849e-05
-1.21222606598764e-05
-4.38240510268385e-05
-3.35503947043283e-05
-1.34305977003878e-05
-3.16257873573231e-05
-5.28162939931827e-05
-5.44950910356332e-05
-1.87485847248533e-05
-5.32037868485774e-05
-6.67099768778455e-06
-3.10334959902429e-05
3.76046515081972e-07
-4.36380530464455e-05
-4.39548787744859e-05
-3.55905228673245e-05
-5.20859776476154e-05
-3.95299088783017e-05
-1.19396574304526e-05
-6.43599359068427e-06
-8.01915325384193e-06
-4.61148614084883e-05
1.44488695392367e-06
-3.89337191120763e-05
-4.15392313006094e-05
-3.06486524036821e-05
-2.90685289294628e-06
-4.34738147218762e-05
-8.50508949008565e-06
-1.69472959535878e-05
-2.66049065145004e-05
-2.23750800340398e-05
5.98124720772721e-06
-4.81199033269267e-06
5.65827919283524e-07
-1.96149953084182e-05
-3.88484118543937e-05
-2.77202670130173e-05
-4.75620711300549e-05
-1.35760062280119e-05
-6.67274557495407e-06
-1.56497273012776e-06
-2.9705993312364e-05
-8.67210887942471e-06
-1.58944048752663e-05
-1.8009787004972e-05
-4.05938913354313e-05
-5.56915119557646e-05
-3.27098797644412e-05
-4.9959726352506e-05
-4.13696588455709e-05
-1.22959898055834e-06
-3.49490635336013e-05
-3.15131317049348e-05
-1.56107869008812e-05
-2.0156627022105e-05
1.74175035637286e-05
-3.49221386660568e-06
-4.34635413662924e-05
1.42038781314668e-05
-1.32526160601732e-05
8.52089788635528e-06
-9.25333437439429e-06
-1.57560879726346e-05
-2.74637131058551e-05
-4.06212510988917e-05
-5.28982015936037e-05
-3.82484258776799e-05
-4.88533152347222e-05
-2.69655999961574e-05
1.23596079686592e-07
-2.5415407410845e-05
-4.18239589130296e-05
-2.48808516582809e-05
-4.66078238167371e-05
-1.26280688866151e-05
-4.91554570896242e-05
-3.52431910164952e-05
-2.78518856588263e-05
-1.06593828110907e-05
-3.71451143546301e-05
-2.87523621458153e-05
-1.24515240572115e-05
-6.62312657920995e-06
-1.83699131649697e-05
-3.08062984127647e-05
3.31532547177916e-06
-3.53102110805484e-05
-4.52219501269019e-05
-4.3156523528424e-05
-4.65700370832093e-05
-4.90676613249548e-05
-4.24540312101577e-05
-9.60801635464146e-06
-3.36132814421511e-05
-5.29591924729834e-05
-1.35184401893924e-05
-2.94068532655229e-05
-1.52934501625178e-05
-4.859669835434e-05
-5.00602021954153e-05
-1.2207974435865e-05
-5.39911964424351e-05
-4.83369925260692e-05
-1.402404216291e-05
-3.02698576756746e-05
-5.19966283993333e-05
1.20063295144422e-06
-4.54123349406204e-05
-3.43278664628894e-05
-3.0282509184241e-05
-6.03061673816148e-05
-2.75314260066259e-05
-1.2476194288695e-05
-1.26251433467506e-05
-6.95034033428691e-05
-3.3628068190088e-05
-3.98443339269153e-05
-2.65634425937739e-05
-2.03900553148637e-05
-7.32035951009241e-05
-5.85183204851465e-05
-3.29837418015558e-05
-4.41529808738852e-05
-1.79643987588725e-05
-3.5800117158371e-05
2.57816545350758e-05
-8.02134909207047e-06
-4.36514761907094e-05
-3.81874114813468e-05
-4.00503720607612e-05
-2.27657577937945e-05
-1.8421017321886e-05
-3.40760301648672e-05
-2.81518361098959e-05
-2.68174406221284e-05
-2.89906865914255e-05
-2.13548195027766e-05
-2.22149680742885e-05
-1.40554758006338e-05
-1.84533591857239e-05
-3.30818009669427e-05
-5.08137880951458e-05
-3.17983492518196e-05
-2.28136970129041e-05
-4.03472272265611e-05
-2.67624149112623e-05
-2.62184855620858e-05
-2.39029867661762e-05
-5.0419056935185e-05
-1.44699670546645e-05
-4.40987464512835e-05
-6.89867243211629e-05
-4.81046358810597e-05
-1.19489697709988e-05
-2.41561934149672e-05
-2.55932961669486e-05
-3.0040504753172e-05
-3.46210892989263e-05
-6.59870204576284e-06
-1.14291176282608e-05
-3.32513606520664e-05
-1.13540323772686e-05
-3.7383041571063e-05
-1.16592289741466e-05
-4.13331560539042e-05
-3.42297964565515e-05
-4.10141727279848e-05
-3.74451025428399e-05
-1.72655677140568e-05
-6.71159705138453e-05
-3.5551802357422e-06
-5.25921669328008e-05
-3.95024919361592e-05
-1.43117167151183e-05
-1.93986706571797e-05
5.6687677013583e-06
-4.93568876115543e-05
-5.13352331696306e-05
-7.54236896939485e-05
4.81353160931707e-06
-2.87566181332179e-05
-4.94841825530051e-05
-2.24580771073865e-05
-1.38116377131111e-05
-6.00566747355762e-05
-3.95160728205651e-05
-2.8945672293605e-05
-5.68323467081538e-05
-3.8701304319051e-05
-4.21924537627506e-05
-1.34385708600796e-05
-3.0187006016539e-05
-2.21888042881202e-05
-2.40201563626803e-05
-4.32613703471093e-05
-2.06541547279767e-05
-5.89569970134213e-06
-1.73060525235976e-05
-2.09267033834366e-05
-3.23717033607613e-05
-4.14251338092772e-05
-3.4731296043793e-05
-2.83471734955022e-05
-1.13178736667013e-05
-4.51067220438346e-05
-2.57947100797312e-05
-3.7056325663999e-05
-2.47296358530653e-05
1.36355018238886e-06
6.80904147858348e-06
-2.93729980376449e-05
-3.82250569559185e-05
-4.66012594348412e-05
-2.39016307852952e-05
1.31250238383279e-06
-4.14277180520329e-05
-3.77032848259864e-05
-4.07269668905344e-05
-1.82706373891538e-05
-2.08803446818085e-05
-2.69012409012528e-05
-5.4807485062069e-05
-3.36836686848067e-05
-1.16410884355118e-05
-2.13166231133399e-05
-1.57337109537172e-05
-5.80177459329116e-05
-3.00715510079287e-05
-1.9187643976676e-05
-7.24010141652649e-06
-5.25312437352646e-05
-3.77983578677161e-05
-3.4675757675528e-05
-3.65265712525132e-05
-1.20699665410864e-05
-4.65057354413788e-05
-4.5215425488533e-05
-2.61554450843036e-05
-6.49123891040854e-05
-1.90381406037451e-05
-2.54043661132174e-05
1.09065822490333e-06
-1.46734695527729e-05
-2.13276597115519e-05
-1.12382177431826e-05
-1.63938113630467e-05
-5.11763552915734e-05
-3.79511889648342e-05
-4.62152703180699e-05
-3.72795219676546e-05
-3.99092537441799e-05
-6.03760788220745e-05
-1.36245062152393e-05
-3.27057324454107e-05
-1.97534797632446e-05
2.5282399031971e-06
-1.18416990608741e-05
-4.44397344056207e-05
-3.17540671402836e-05
-2.15768627304306e-05
-1.09987503388187e-05
-7.92724861798302e-06
-5.43724647562885e-05
-1.10955454727229e-05
1.10631528769016e-05
-5.40439128481945e-05
-4.09049953928707e-05
-3.26873147966516e-05
-1.93278039952979e-05
-6.23416072393316e-05
-5.77107198883614e-05
-2.60674465722879e-05
-6.27496135299452e-06
-5.82744486942312e-05
-3.76395475071725e-05
-1.73662190624607e-05
-4.12707180399823e-05
5.33661144228415e-06
-3.39518246025539e-05
-4.49966455843256e-05
-4.15253448294958e-05
-4.15195546883568e-05
-3.61612069764977e-05
-3.46134987196679e-05
9.23421799417589e-08
-2.80741004938234e-05
-1.08256350149369e-05
-1.46609789351322e-05
-1.82577315789669e-05
-9.05121732584054e-06
-2.40997146280968e-05
-5.8033971688272e-05
-1.97875699731353e-05
-3.88007829865601e-05
-4.97997633435111e-05
-3.51124376811528e-05
-1.68000695417565e-05
-3.44504107629169e-05
-3.70745877841429e-05
-8.9321821945785e-06
-5.23992650034886e-05
-1.07878465395198e-05
-3.7308740825192e-05
-4.40177855952835e-05
-3.51836111986024e-05
-3.13479313475805e-05
-5.28397812322295e-05
-4.2849037700785e-05
-1.30389138338405e-05
-1.24429685910621e-05
-5.94258186962857e-06
-3.38128436978959e-05
-3.91820723514138e-05
-4.40831482237539e-05
-8.20910609491434e-06
-9.45468097917558e-06
-4.38718104525677e-05
-6.83560876466375e-05
-7.716928005831e-06
-6.08622499614633e-05
-1.38126480473777e-05
-2.22911098985357e-05
-1.27644759943647e-05
-1.32205245394169e-05
-2.02867407230528e-05
-1.86445820811928e-05
9.24525486351713e-06
-4.31815215639284e-05
-3.26691827340707e-05
4.14130788456441e-06
-5.50847861107378e-05
-2.6951557504571e-05
-6.02102413013492e-05
-5.80889066715037e-05
-5.38319590253816e-05
-6.78243490398028e-05
-1.77456028055115e-05
-2.82577184180311e-05
-3.55720576636445e-05
-6.22258067655678e-06
-4.58500395666104e-05
-1.04125359878064e-05
-5.71145748148579e-05
-9.22223941382682e-07
-4.54213035848044e-05
-4.32573388799458e-05
-3.00438168698239e-05
-3.1796734160996e-05
-3.27735459042258e-05
-1.77599290887402e-05
-4.03992745804782e-05
-2.88453926575234e-05
-1.92702452486361e-05
-4.82193339989126e-05
-1.37704599541154e-05
-3.19032123017781e-05
-1.8314310193796e-05
-4.51083307879497e-05
-1.8669078279884e-05
-1.85546672414377e-05
-4.09636975880157e-05
-3.82498635050677e-05
-1.52056715395836e-05
-4.44356777999779e-05
-3.18847432842243e-05
-2.84516068403745e-05
-2.93757880695247e-05
-2.89406718903591e-05
2.22523260313885e-06
9.73379381375368e-06
-9.24294082116411e-06
-1.42815658088863e-05
-2.14575641105906e-05
-2.67768675975851e-05
-3.45927434099742e-05
-4.1897170510593e-05
-5.09761522909896e-05
-2.2086622100908e-05
-8.41365637930494e-06
-2.96911061990355e-05
-3.65337958012197e-05
1.01803231137204e-05
-5.41750766482193e-05
-4.95304951012849e-05
-1.9386478235854e-05
-4.8264141562494e-05
-5.16384051839053e-06
-2.22708994560318e-05
-8.94998941537714e-06
-2.56797580847103e-05
-3.39553145060742e-05
-2.34615958435534e-05
1.15659210495862e-05
-6.60683765951558e-05
-4.57373506307498e-05
4.03105722224413e-06
-3.74425216263205e-05
-3.17082081641911e-05
7.88093645903187e-06
-2.19853729156017e-05
-2.72108322769683e-05
-3.76355308556083e-05
-8.13019023958599e-05
-4.81238347180184e-05
-2.67368988449602e-05
-2.97936994612081e-05
-4.44151618624335e-05
-1.41185356779805e-05
-3.52013281645553e-05
-8.04182338814678e-05
-2.13622022685876e-05
-3.30411649470877e-05
-3.86585374559307e-05
-2.74066982814962e-05
-2.97491251445374e-05
-3.78393695921686e-05
-5.40442006707139e-06
-2.51743952905399e-05
-4.85630528528514e-05
-1.25079808738327e-05
-6.59969754638266e-05
-3.93506835856093e-05
-3.77217244635623e-05
-3.51347739138087e-05
-4.93570214713565e-05
1.56651050977843e-05
-3.99805337409049e-05
-2.28911052810405e-05
-2.21958166583309e-05
-6.60748244839411e-05
-3.58532525399717e-05
-3.52034158147004e-05
-3.35037058682105e-05
-5.69162287705902e-05
-4.0927065096968e-05
-6.09138992648852e-08
-4.65141485703276e-05
-3.45984595353343e-05
-2.12746811937634e-05
-3.25415926797568e-05
-3.67709310517895e-05
-4.23239236529394e-05
-3.97935070396681e-05
-2.04013041391265e-05
-4.9929067488355e-05
-3.45596130178778e-05
-4.79623519193387e-05
-4.94486177142327e-05
-5.85394726641338e-05
-2.71697529273382e-05
-3.63305352971383e-05
-7.11382526019972e-05
-3.48356813679612e-05
-1.88143740504972e-05
-4.26343929209086e-05
-4.38189580101131e-05
-1.80531199108236e-05
-2.87266746870123e-05
-3.35278999853694e-05
-4.11270731604624e-05
-2.97269274587059e-05
-2.78150321755009e-05
-6.543349842415e-05
-2.86953974261797e-05
-4.6602429104799e-05
-9.80028174317313e-06
-2.97419699565648e-05
-4.47658458580094e-05
-1.34554125980833e-05
-2.62279192084668e-05
-2.17002959054586e-05
-1.77709829586711e-06
-3.75812451936628e-05
-5.72017779526186e-05
-5.36988670264188e-05
-4.8735462759309e-05
-4.18379609645912e-05
-2.01667517627757e-05
-3.77746135724091e-05
-1.23037591742462e-05
-3.82061247368368e-05
-2.95118983182992e-05
-7.596336172202e-06
-3.75592717674017e-05
-4.67294964821324e-05
-3.48162056483115e-05
-2.84191858718988e-05
-4.17721024502173e-05
-8.67841684591781e-06
2.28896450938619e-05
-4.97947914728545e-05
-1.73665496872459e-05
-7.87033299232146e-05
-2.40040466768543e-05
-4.00772882300196e-05
-2.69134678820348e-05
-4.44547657266553e-05
-2.30313377823055e-05
-4.24640277084709e-05
-3.97394600285443e-05
-2.85540670419951e-05
-1.98700053162649e-05
-2.96220256233089e-05
-4.25302170595752e-05
-6.40966162908307e-05
-3.32238501875208e-05
-3.03764276914267e-05
-3.3034081525673e-05
-1.83592242918409e-05
-3.76921252961555e-05
-5.74583214063991e-05
-3.46725026736638e-05
-5.82029104840278e-05
-2.51362059552259e-05
-3.66635229292596e-05
-3.61056036776399e-05
-8.76207494172895e-06
-1.75396841844084e-05
-4.57035238719241e-05
-6.20304254475962e-05
2.48336351519208e-06
-2.57644892549131e-05
-2.96933539167423e-05
-5.88937569489185e-05
-5.10672955175653e-05
-4.4848678558069e-05
-1.64507945857549e-05
-4.66916451186129e-05
-2.40498300395598e-05
-2.35510150080727e-05
-2.7972360831162e-05
-1.5599013966682e-05
-2.68473604116779e-05
-4.8018125768227e-05
-4.46666043520958e-05
-3.40164670443896e-05
-3.62628919915949e-05
-2.16877226183645e-05
-4.00120149670694e-05
-2.63496956044296e-05
-4.34823324858227e-05
-1.17685546432197e-06
-1.03958228126073e-06
-8.95311783167732e-06
-5.67133717070605e-05
-3.25468256580135e-05
-6.38051931561063e-06
-2.13951264018608e-05
-2.28524167415172e-05
-4.62652711704069e-05
-4.37939152506008e-05
-5.37448000066957e-05
6.70686344211898e-07
-7.7854769342224e-06
-3.30586273269765e-05
-3.74604787824484e-05
-3.97212726671931e-05
-5.43531395487902e-05
-2.34944086831895e-05
-3.79636252654243e-05
-3.00369939357882e-05
-3.08410260235166e-05
-3.56523708189612e-05
-3.64530144856225e-05
-3.83942742120366e-05
-3.12974799240977e-05
-7.65018653400291e-06
-3.71270565728661e-05
-4.1363368179876e-05
-1.48450527492011e-05
-5.03158722375504e-05
-3.43904071615896e-05
-1.00830265995972e-05
-3.28587139951956e-05
-5.4342373092603e-05
-2.37197610498198e-05
-1.98653580095816e-06
-4.95172788271591e-05
-4.36663451641433e-05
-7.67696079100986e-06
-3.91211912949386e-05
-2.98598245676438e-05
-9.61670965975984e-06
-4.64730138038817e-05
-1.80508052987708e-05
-2.12225003076333e-05
-5.98628561372494e-05
-4.24142528281288e-05
-2.69829695927209e-05
-2.93830408471227e-06
-6.53560269597559e-06
-5.55250897064321e-05
-2.88426547364458e-05
-3.07289401345397e-05
-2.34457769972257e-05
-3.31497530646075e-05
-7.42852806384545e-06
-1.93124515874824e-05
-1.52172769252094e-05
-2.06502255925295e-05
-6.17410568312018e-06
-1.34890690119315e-05
-2.51761772293633e-05
-3.06085969275258e-05
-2.47773185234057e-05
-1.26733278694677e-05
1.23112411349983e-05
-4.5038191110497e-05
-3.64300555631408e-05
-5.0920001947704e-05
-9.73033464968836e-06
-3.67519675364877e-05
-3.64506283505143e-05
-4.96036443508644e-05
7.27597121107044e-07
7.55033594468531e-06
-1.10699805120174e-05
-9.4880251983905e-06
-4.93885741272269e-05
-1.91156788674318e-05
-2.45971017816057e-05
-2.80224856379001e-05
-4.08359201801588e-05
-1.45664148361288e-05
-2.44563298575086e-05
-1.80125413381516e-05
-1.69771891411057e-05
-1.49627895093483e-05
-5.5093690539358e-05
-5.55320894272259e-05
-3.95233554039312e-05
6.66011253849322e-06
-2.41274186086573e-05
-4.46384014984329e-05
-8.33874838947184e-06
-5.42479755994235e-05
-1.55124921365933e-05
-3.59931401127407e-05
-2.11998931912241e-05
-3.16642210230708e-05
-7.22606613909671e-05
-3.31144602986192e-05
1.27764258391623e-05
-4.23757359169139e-05
-1.70286825658331e-05
-7.45773664997444e-06
-3.42370806116585e-05
-2.65696447936214e-06
-1.77793922817816e-05
-6.95887052240821e-05
-3.93872099855037e-05
-1.43697313343968e-05
-2.8142434478286e-05
-2.27585614870188e-05
-1.61642018424184e-05
-3.37772095979905e-05
-9.51067798424412e-06
-3.57353981221174e-05
-3.929645527082e-05
-1.22636351532763e-05
-3.22038316458396e-05
-2.39511446912449e-05
-2.6071246964767e-05
-4.51225163309939e-05
-3.51686187525379e-05
-1.46347418534067e-05
-4.03792344400052e-05
-4.54325503322584e-05
-1.26027445016603e-05
-3.26098060517139e-05
-3.3648872072376e-05
-8.78435759827165e-06
-4.50574058546363e-05
-1.8426638120523e-05
-1.6823522941583e-05
-1.51139146443929e-05
-4.4767122910296e-05
-4.00873787453278e-05
-4.10033968269088e-05
-8.74063005594366e-06
-1.85286823207391e-05
-1.86363719511758e-05
-2.70362389641466e-05
-3.78690614967869e-05
-3.76257639714838e-05
-2.49324005799756e-05
-1.18238155228787e-05
-2.12059974551052e-05
-4.59528045627115e-05
-2.28818652063716e-05
-6.42207362934168e-06
-5.04321018421459e-05
-6.57518611826464e-05
-1.2396746350993e-05
-3.49007262934568e-05
-1.1155514075792e-05
-3.91817427141318e-05
-4.49305126190019e-05
-4.00418693700196e-05
-2.41071876473429e-05
-2.31750277166463e-05
-5.0973818607159e-05
-4.38601905172719e-06
-3.38537432574694e-05
-4.92609114192665e-06
-2.556040849732e-05
-3.27825123005968e-05
-1.29476126050027e-05
-1.69353333230264e-05
-1.81092071685652e-05
-2.5132531420054e-05
-4.4737535193531e-05
-2.45324695242995e-05
-5.60783923475827e-05
-4.94175994348988e-05
-8.13823986778089e-06
-2.72390918509945e-05
-3.66019642464359e-05
-2.19441134510542e-05
-4.7019950563497e-05
-2.28407848911592e-05
-2.46865713732707e-05
-2.37080218149243e-05
-3.02363604686455e-05
-2.75273869897385e-05
-5.49088178022237e-05
-2.36738229054606e-05
-2.15791075565871e-05
-3.13357770944295e-05
-1.87709226522856e-05
-3.32132400182642e-05
-2.31913376080112e-05
-3.07414765626125e-05
-5.79528038646348e-05
-4.24353495837763e-05
2.35606978978598e-05
9.50762002961565e-06
-4.62927082869312e-05
-4.72624379697201e-05
-5.77047409930862e-06
-2.95511091777664e-05
-3.40368764074458e-05
-1.31053854500459e-05
-4.33095452423395e-05
-2.92957793011356e-05
-2.52502825559307e-05
-2.89173799313995e-05
-4.07210189474478e-05
-3.40808098638084e-05
-1.55547910462636e-05
-3.33319099334954e-05
-2.41221418425631e-05
-6.24301695414617e-06
-7.67506359778593e-05
-5.75439750141548e-05
4.53463296498716e-06
-6.70651776668602e-06
-1.11611328882772e-05
-3.11549684165571e-05
-7.43948912056034e-06
-3.79115969530133e-05
-2.93854518814898e-05
-9.55933172844571e-06
-6.43823976123461e-06
-2.76492213539417e-05
-3.89324079285875e-05
-4.84640917884699e-05
-1.91790032414467e-05
-3.95740347858848e-05
-2.02899196583572e-05
-3.36692749665463e-05
-1.57146793502228e-05
-5.89850518138299e-06
-2.48554580601415e-05
-6.75229279624374e-06
-1.47970021434589e-05
-5.91309605517154e-05
-5.03042757261806e-05
-3.20401979067712e-05
-3.68820394530513e-05
-4.86583210137171e-05
-1.51473024977656e-05
-3.61633349614619e-05
-4.20399588257798e-05
-4.749831044219e-05
-3.99249411840501e-05
-4.43117935272559e-05
-2.32982330932341e-05
-1.73369790614928e-05
-7.15553815543029e-05
3.14261053228423e-06
-1.92327922274755e-05
-6.42820401276053e-05
-3.928707231155e-05
-2.30158052776021e-06
-6.24118611764094e-05
-6.34805177082389e-05
-1.83428278418871e-05
-5.75794284919871e-05
2.20474989222123e-06
-3.54030100008644e-05
-3.91520396433917e-05
-1.55377654024981e-05
-2.05222500068036e-05
-9.70198728818891e-06
-3.34747051582292e-05
-3.26044296229943e-05
-1.72410626613201e-05
-3.93179399223732e-05
-4.24863036662313e-05
-2.00781317879904e-05
-2.1184832863978e-05
-2.8292503369906e-05
-3.55545102711244e-05
-1.77233900308942e-05
-3.61840098893805e-05
-3.81404065407988e-05
-1.41221288366415e-05
-2.72593326752475e-05
-4.29988313276763e-05
-1.96721009141807e-05
-1.2375720980839e-05
-2.64351020434198e-05
-2.8528969069865e-05
-1.13594242958955e-05
-1.40264068841059e-05
-5.1346224620492e-05
-3.10739606371256e-05
-3.19670935954279e-05
-3.23045854015237e-05
-5.30955049172638e-05
-5.90430558639056e-05
-3.56140971968755e-05
-2.1570199108954e-05
1.11665455262497e-06
-3.07363068641346e-05
-8.01675045458393e-06
-6.12087867640055e-05
-3.28970763702615e-05
-4.83715173634389e-05
-1.99136627741635e-05
-3.02138588733307e-05
-1.16932865550354e-05
-2.65922025560724e-05
-1.8079377510001e-05
-1.56083967420482e-05
-6.07574311602863e-05
-3.54443942535743e-05
-1.50238181257128e-05
-2.42107524766743e-05
-2.71863304686535e-05
-1.93495357658415e-05
-3.78685467201072e-05
-3.92377615357551e-05
-1.16654258107783e-05
-4.9869782466409e-05
-4.10072708790669e-05
-4.90277290103439e-05
-3.77820973389715e-05
-2.44216765068621e-05
-2.92485146019682e-05
-2.95166478371335e-05
-3.50256687486872e-05
-3.45836058160794e-05
-2.59006469912025e-05
-4.61992628889439e-05
-1.02836544950205e-05
-2.82759582182162e-05
-1.46269905051663e-05
-6.74621993535303e-06
-3.90402211660089e-05
-4.87717476367058e-05
-6.21780272053671e-05
-6.6822698814737e-06
-3.36604173876608e-05
-3.87606642050076e-05
-4.58497207935525e-05
4.4256109365321e-06
-3.26331018992011e-05
-2.79008393994328e-05
-2.96017302211356e-05
-2.74531058435213e-06
-1.30834838069526e-05
-1.66072565405931e-05
-3.15578669066498e-05
-4.88365934087625e-06
-1.68312536786015e-05
-4.20062145559539e-05
-4.0666061146459e-05
-4.4285708070565e-05
-3.78948082759777e-05
-3.29394394019685e-05
-9.8994390667647e-06
-6.64364275382777e-05
-2.61000496967427e-07
-3.92351326148602e-05
-5.34777958450708e-05
-4.28047586747476e-05
-2.75882927882116e-05
-2.54589567921741e-05
-4.18696651030203e-05
-2.68831464101196e-05
-1.63536612179524e-05
-3.12076588394344e-05
-4.29627613194542e-05
-5.33061174957547e-05
-4.51723568728491e-05
-3.1319313748072e-05
-5.06329366073898e-05
-6.05636888312315e-05
-1.78809598681692e-05
-6.83648675304236e-05
-5.07571899341723e-05
-5.2919745651653e-05
-3.9347861789748e-05
-2.27105026291158e-05
-7.74029120468169e-06
-9.45283826760139e-06
-3.47979587136589e-05
-1.17184788358905e-05
-4.88337521592354e-05
6.48072289352041e-06
-5.58249538346004e-05
-3.52932597965247e-05
-3.52293403365948e-05
-1.1113440647341e-05
-2.39888434454556e-05
-2.01470456190553e-05
-2.78856091886641e-05
-3.00121538901378e-05
-1.6592949460759e-05
-9.89785588027454e-06
-4.13133015580291e-05
-5.31963246286909e-05
-2.75077671131525e-05
-1.00053785096341e-05
-6.61160205797243e-05
-2.91178505337987e-05
-2.480347609047e-05
-3.52386438864167e-05
-1.21379399308129e-05
-1.60797258846755e-05
-1.65101707681776e-05
-5.27301471621377e-05
-1.71311600319743e-05
-3.38007303802786e-05
-2.82249791819513e-05
-6.67310797229084e-06
-2.66131355612439e-05
-1.40373557781638e-05
-4.677683421085e-05
-2.09606752365156e-05
-1.10315742920188e-05
-3.54550630999417e-06
-4.2094304484513e-05
-1.29360448998278e-05
-7.75817069482898e-06
-2.21284179272307e-05
-5.44090505225654e-05
-2.06304893473415e-05
-2.21962829005656e-05
-6.89992202802815e-05
-4.64741047161264e-05
-5.26475377400216e-05
-3.56909302607815e-05
-2.40794489949249e-05
-1.1866596600898e-05
-6.59981719521175e-05
-5.50527040340802e-05
-5.51042380650452e-05
-3.21210673129208e-05
-4.39102475246766e-05
-3.81918793064632e-05
-3.18391106793749e-05
-2.28579544228511e-05
-2.27637412961186e-05
-5.79846405205245e-05
-1.64905714721461e-06
6.56416189025957e-06
-4.87527621630796e-05
-1.76826666324434e-05
-2.08433142569291e-05
-3.50166033378785e-05
-1.79568756171118e-05
-2.90703938832718e-05
-2.14656809437553e-05
-1.36798576387185e-05
-1.39778366996368e-05
-4.21034523591865e-05
-4.9785597388851e-05
-4.84671977522405e-06
-2.79640472331735e-05
-4.32411472931794e-05
-4.59245082891128e-05
-3.1687210929987e-05
-4.03510703159344e-05
-3.77505226610305e-05
-3.96868917249094e-05
-5.42319843248239e-05
6.91176933271891e-07
-3.36530242724178e-05
-5.943373079426e-05
-3.86645077945269e-05
-2.47350508995632e-05
-9.3140099743107e-08
-4.26411685603505e-05
-5.92892338574304e-05
-2.78408017896851e-05
-3.85030284511776e-05
-3.35801797181021e-05
-2.34702625621446e-05
-4.55943736074262e-05
-2.61326469765008e-06
-2.87785865512684e-05
-2.64776005488385e-05
-2.83723332774167e-05
8.45248449354882e-06
-7.3074334532632e-06
6.43061285858665e-07
-4.06479113245461e-05
-2.81546356879188e-05
-7.09335136680874e-06
-7.23310574814755e-06
-4.63824969895421e-05
-3.18217289688662e-05
-2.3062017901975e-05
-3.1358359831961e-05
-1.08606498928329e-05
-4.08683328597397e-05
-4.63814735579844e-05
-4.60166731698955e-05
-2.85283960606169e-05
-2.25612227564934e-05
-4.85833335896811e-05
-1.42691101197615e-05
-4.5559546393077e-05
-2.20252270699406e-05
-1.68282855486649e-05
-8.78819298545075e-06
-4.02237113062838e-05
-1.40258338119761e-05
-4.30241787471513e-05
-6.5054802267265e-05
-5.54741878158016e-05
-4.60968811820734e-05
-2.96591479955749e-05
-4.26794071416801e-05
-5.25214283291198e-05
-3.9899136993345e-06
-3.87436240702116e-05
-2.78388902896327e-05
-3.25875043224683e-05
-1.46112632625277e-05
-5.73595950913491e-05
-2.36136317013866e-05
-2.1264348932511e-05
-7.32423134364389e-06
-2.7207737767944e-05
-2.910217137581e-05
-3.58162161448246e-05
-2.46413787918115e-05
-5.3900040376401e-05
-1.25197675189848e-05
-2.55938152072873e-05
-5.57160829457825e-06
-4.2153119617863e-05
-3.68658950867474e-06
-2.68620878982469e-05
-3.20639436830625e-05
-7.19121783589177e-05
-4.95022313418172e-05
-5.0443735352261e-05
-5.14926199937839e-05
-3.91102356669294e-05
-4.82949568987873e-06
-1.67825506082392e-05
-4.49071472336317e-05
-4.16799148105371e-05
-4.80696975614439e-05
-1.57286702668686e-05
-1.88072759072457e-05
-3.64775054056019e-05
-1.16637758878311e-05
-4.71162654403923e-06
-2.01418248663517e-05
-5.49563921434311e-06
-4.66131253815635e-05
-3.55702919074645e-05
-2.25149673669912e-05
-4.95507387714938e-05
-2.80290354478839e-05
-7.36791425322585e-06
-2.42186215438892e-05
-3.35763600264228e-05
-3.97719879498282e-05
-4.13802426490295e-05
-1.38321292035218e-05
-1.70140078803359e-05
-6.30109657193951e-06
-2.40581232955448e-05
-2.30330987749055e-05
-3.3529521302692e-05
-4.91770161002937e-06
-1.97162487097878e-05
-3.73163629666087e-06
-6.2620528470546e-05
-5.31381800076387e-05
-1.71190280465118e-05
-5.66171761610741e-05
-3.42421927484236e-05
-3.0641461235158e-05
-2.67364908444025e-05
-6.04152231389764e-05
-4.82007685951612e-05
-4.67288686391644e-05
3.23346177712304e-06
-5.79741054936891e-05
-4.49086891250811e-05
-3.9571678813653e-05
-3.71032973622526e-05
-2.00612624349732e-05
1.82597828832838e-06
-5.05979913011369e-05
-2.70144976608635e-05
-1.35400289395743e-05
-1.63257240777265e-05
-5.44625147459296e-05
-3.76572671370643e-05
-5.00839070331557e-05
-1.12842395134801e-05
-1.08871053035233e-05
-2.89484414673812e-05
-4.29487297145685e-05
-1.88965022929009e-05
-5.64780537481278e-05
-2.8907027666156e-05
-7.63889635172311e-06
-1.15216647086372e-05
-1.3497662083193e-05
-5.63704688875145e-05
-1.78783065233892e-05
-2.47438956907069e-05
-3.05705080332604e-05
-4.10176399692909e-05
-4.25569245250711e-05
-3.9074228138081e-05
-1.16157161087186e-05
-1.36643835750817e-05
-8.89870933306295e-06
-2.1405854516471e-05
-6.45747132901495e-05
-1.27263370147333e-05
-3.92818111504183e-05
-3.56282331016367e-05
-6.20838259530986e-05
-2.9878253204242e-05
-4.00746042256366e-05
-1.59387255205358e-05
-5.23495585689677e-05
-4.4915936608569e-05
-3.08697141301995e-05
-1.96157280320624e-05
-3.69351217167729e-05
-4.40317092404977e-05
-2.91599413625464e-05
-6.09307203385795e-05
-4.69216123180749e-05
-4.96516940541706e-05
-2.38270344052832e-05
-1.09115119252653e-05
-2.75336741296382e-05
-1.08337610630631e-05
-3.88697157260221e-05
9.43954652658672e-06
-4.69149674355135e-05
-2.5821953633852e-05
-2.01103102663254e-05
-2.90127532273419e-05
-2.95502277361306e-05
-3.42557049943003e-05
-4.49809299731802e-05
-3.72734119823054e-05
-3.77135561954649e-05
-3.09390087920184e-05
-3.95021574295468e-05
-3.71468630986144e-05
-4.02519191559411e-05
-2.06366237345211e-05
-1.87099713615562e-05
-4.29585257456966e-05
-5.14948479021976e-05
3.98110692621589e-06
-4.30681021432626e-05
-2.05794596878895e-05
-5.38947177397321e-05
-6.91104949178926e-05
-2.664416954694e-05
-3.72366700994165e-05
-4.96154821810092e-05
-1.2303937431619e-05
-5.56643785061683e-06
-4.77502473497015e-05
-8.03918585777305e-06
-2.81661732471118e-05
-1.88883632887541e-05
-4.59281461283468e-05
-6.51835477347715e-05
-2.59660473111504e-05
2.08906397203894e-05
-5.39883991966176e-05
-2.5973802195951e-05
-3.57027546025479e-05
-4.47769272318273e-05
-1.93267304030291e-05
-2.83229160069516e-05
1.99648964219303e-05
-3.50541794722172e-05
-5.02191869492272e-05
-6.41346421761797e-05
6.75988896899931e-06
-4.10157394446922e-05
-3.6067813245978e-05
-3.90969943914375e-05
5.07945797937472e-06
-3.41980540411011e-05
-2.86561498802525e-05
-1.9302240207985e-05
-3.01967950431092e-05
-4.92408511122117e-05
-6.07308648791821e-06
-6.0910348649775e-05
-3.79137885348073e-05
-3.84498823839109e-05
9.02874104322125e-06
4.27038971862756e-06
-3.72127669710644e-05
-4.91754666660307e-05
-6.41208364135957e-05
-1.2011919286139e-05
-6.51492724036212e-06
-6.37510714524581e-05
-4.84526612228957e-05
-3.56047278630176e-05
-4.57355417116448e-05
-1.96335207770364e-05
-2.55919577840999e-05
-5.10455145106064e-05
-1.02812647827835e-05
-3.44106410958081e-05
-4.60705245010414e-05
3.08042989656362e-05
-5.70640753473072e-05
-5.66602009904666e-05
-4.50509783874425e-05
-2.5398353056158e-05
-4.30825195446735e-05
-3.54828801742249e-05
-5.96502624719295e-06
-2.74177084871843e-05
-4.30897363340343e-05
1.90375120891424e-06
-2.15476931308825e-05
5.59754242938743e-06
-5.61303971851506e-05
-4.65193664743723e-05
-1.75607686355355e-05
-3.30103128934536e-05
-3.60909184462544e-05
-5.51131504275165e-05
-3.84742147593661e-05
-1.69846023475373e-05
-3.87660116353275e-05
-8.3624275861216e-06
-5.31386970932427e-05
-1.03358146161546e-05
-3.2510450465271e-05
-8.19188410031048e-06
-3.99340912196043e-05
-2.68482331600206e-05
-4.36436428637675e-05
-4.56702516832266e-05
-4.91984531518161e-05
-3.49387491465828e-05
-3.72250981434723e-05
-5.16722515678585e-05
-2.38553458644181e-05
-1.56144800967033e-05
-1.03055699442682e-05
-8.03900341799588e-06
-3.41211590025513e-05
-3.81853352571264e-05
-3.55120997056248e-05
-3.26973279203987e-05
-2.47302978432192e-05
-2.1748688934468e-05
-5.10399559787883e-05
-5.21445743171354e-05
-1.07148171710243e-05
-1.78687577333587e-05
4.09431496665807e-06
-4.06795697104197e-05
-3.64536237175324e-05
-6.30126084217931e-05
-3.53491326254276e-05
-2.15775355276724e-05
2.31116965069514e-06
-6.49515606386021e-05
-3.55261520977294e-05
-1.2270540919848e-05
1.77100477649242e-06
-3.56750041225814e-05
-3.4876350336938e-05
-1.84828024337049e-05
-3.19774325227079e-06
-2.17368825381009e-05
-4.56862337838346e-05
-3.11396040070204e-05
-5.10418907387936e-05
-4.83673883124422e-06
-1.68099821312418e-05
-1.75151902785671e-05
-8.04280969217896e-06
6.99177690174702e-06
-2.46257646052236e-05
-2.62758796460391e-05
-5.5596441148125e-05
-3.17839410211983e-05
-3.35321279131775e-05
-5.34547803931806e-05
-5.70783995539606e-05
-1.94274358298331e-05
-3.46733024457552e-05
-1.86366237058116e-05
-3.7403433593918e-05
1.84951594878771e-05
-1.19044130400844e-05
-4.54967863792512e-05
-2.51599598874627e-05
-4.13264436085658e-05
-4.7044083242412e-05
-4.40699459598582e-06
-2.05095436868714e-05
-3.61085434971707e-05
-3.2399499964781e-05
-5.60194852714342e-05
-4.3115441460504e-05
-1.93738922798061e-05
-4.26337905673173e-05
8.83174060890237e-06
-3.62964266672936e-05
-4.51503937708895e-05
-5.28733796352874e-05
-3.36653921302296e-05
-2.17334081664494e-05
-7.40335155834647e-06
-3.42026058920337e-05
-9.40378842908464e-05
-1.3848564317962e-05
-3.01910545169327e-05
-3.57007048873579e-05
-5.53662671842927e-05
-2.53478551455415e-05
-4.06635698252029e-05
-2.58044948580796e-05
-3.86331314261997e-05
-2.08789673297207e-05
-4.50489661446071e-06
-2.62799324717663e-05
-4.51999439329097e-05
-5.19679644094578e-05
1.1831494292642e-06
-2.26764764075389e-05
-2.76829992489684e-05
-3.34031409212973e-05
-7.26176334266318e-05
-4.22670436798017e-05
-3.30735630261532e-05
-3.36572893239792e-05
-4.1700737728885e-05
-3.03031231592984e-05
-3.89444689244923e-05
-1.52973824764874e-05
-5.58740461564229e-05
-6.46262781648282e-05
-4.58894659355065e-05
-2.63158549449092e-05
-5.09725546033938e-05
-3.89411410216692e-05
-3.19238578264014e-05
-2.30570064219215e-05
-2.3940890837181e-05
-1.99681469630273e-05
-6.24463347180207e-05
-8.28016612112774e-06
-4.81866840166897e-05
-1.21185221440619e-05
-6.15034103941092e-06
4.45572537587703e-06
-2.86127822704871e-05
-5.05684365342377e-05
-3.30459088641561e-05
-6.21076565299266e-06
-3.48080086745485e-05
-5.33586560428599e-05
-4.26864135125711e-05
-9.53145571368682e-06
-4.0818840052184e-05
-6.80985957723198e-06
-2.72840318998248e-05
-3.58092692842656e-05
-2.31214360849813e-05
-3.0595325546298e-05
-3.62054381218184e-05
-3.74538981938828e-05
-3.91277265866347e-05
-1.44357294910649e-05
-1.85074644586813e-05
-1.05807225552347e-06
-1.49227100666668e-05
-1.11071631712946e-05
-2.88885966000205e-05
-2.93767043049644e-05
-3.14976142584078e-05
-5.08083644295575e-05
-4.23899750195036e-05
-8.53419955941144e-06
-1.20990033350482e-05
-7.51906363932517e-05
-4.7431730488107e-05
-5.02964900667175e-05
-3.03201616836905e-05
-2.73116398120715e-05
-2.37745133487736e-05
-2.44016627102943e-05
-4.72058863971157e-05
-1.63148135713722e-05
-5.56891801124404e-05
-5.28533959171118e-05
-5.43274863754411e-05
-3.25394013077788e-05
-5.8352213553285e-06
-4.16159788770777e-05
-4.5402531633887e-05
-3.31113363623125e-05
-3.140002103129e-05
-9.94518301590718e-06
-2.59720857294277e-05
-6.99089555054513e-05
-4.15856887613213e-05
-2.34462978818918e-05
-1.07565087863501e-05
-5.16354089460658e-06
-3.34303289877153e-05
-8.52788539429986e-06
-2.04872186677423e-05
-3.23758551705722e-05
-2.20654588347e-05
-3.40296260295188e-06
-3.33836310566016e-05
-4.13619856249936e-05
-2.21570518877228e-05
-2.54170309737727e-05
-1.9481115855265e-05
-9.97899104666854e-06
-2.82390171007781e-05
-4.19799513842788e-05
-3.18981459834761e-05
-3.9183315015867e-05
-5.56711889547095e-05
-3.76431777152659e-05
-2.32087683803315e-05
-1.12074890037609e-05
-4.83865628771277e-05
-1.68019463329227e-05
-4.8894382231235e-05
-3.41548016489235e-05
-4.88933336700897e-05
-3.63617175628437e-05
-2.43185370248866e-05
-5.86527092858885e-05
-2.18442783948154e-05
-2.36685345105127e-05
-6.93555540830611e-07
-4.06676393897261e-05
-1.23445051526113e-05
-2.83812201362416e-05
-2.32987300578768e-05
-2.49861939701147e-05
-3.58068719569248e-05
-4.08607671887309e-05
-2.82204132804145e-05
-1.08604225576484e-05
-5.21518841619186e-05
-5.72147327631642e-05
-1.66222053765906e-06
-1.26461620937912e-05
-1.1055895242258e-05
-4.82503070270253e-06
-9.85216081124966e-06
-1.59051234901316e-05
-4.29175551261257e-06
-1.68396596627922e-05
-3.01168235000671e-05
-1.35233268500568e-05
-4.68169226281413e-05
-4.47767071280255e-05
-1.07337475895037e-05
-3.57523160017362e-05
1.07044818328218e-05
8.06634015318782e-06
-3.6355400747143e-05
-2.59181000161593e-05
-2.28395058040758e-05
-3.47146759007318e-05
-2.95454858768741e-05
-4.16355755936123e-05
-5.17990068627625e-05
-3.29467170817941e-05
-3.84069752719117e-05
1.13441585120397e-05
1.95760770489586e-06
-4.87725753627733e-05
-4.48929264278149e-05
-4.32530271205888e-05
-3.34105446386185e-05
-5.43057987195785e-06
-3.52925506826514e-05
-3.09393696694503e-05
-2.61948218069031e-05
1.04972005092998e-05
-6.78453713117661e-05
-4.62482096346896e-05
-2.69817593075381e-05
-3.20815882755105e-05
-3.73412878261281e-05
-5.34142502098321e-05
-3.852115167536e-05
-4.94469832279804e-05
4.31702533054499e-06
-2.23104229192808e-05
-3.89988451282507e-05
-1.59738251395264e-05
-7.66132201914169e-07
-2.07734806923965e-06
