# Supplementary material for: Research on computational propagation and identification of mine microseismic signals based on deep learning
Source: PLoS One. 2025 Oct 22;20(10):e0334641. doi: 10.1371/journal.pone.0334641 (PMC12543183; doi:10.1371/journal.pone.0334641)
Supplement: S8 Data — (ZIP) [file pone.0334641.s008.zip › 000100900002719.xlsx_0.txt_24.txt.txt]

-2.39229805402559e-05
-4.43049145108501e-05
-6.65172599538287e-05
-3.99528552286181e-05
-1.62765180475988e-05
2.91618417071086e-06
-2.44864366623125e-06
-2.08583855233572e-05
-3.37073422264621e-05
-6.53959235808147e-07
-2.67109188319805e-05
-4.26091159170496e-05
-3.04244881329947e-05
-4.64640045857598e-05
-7.94739673080053e-05
-2.73743818434681e-05
-3.41266180819433e-05
-2.827638467118e-05
-3.87864055805574e-05
-3.06844903697156e-05
-2.88250036549494e-05
-1.183293153121e-05
-2.50576107388032e-05
-2.66069301296018e-05
-2.68437646997689e-05
-3.16189694091934e-05
-3.27619555658009e-05
-3.21013426320673e-05
-6.11163318452089e-05
-5.00646187959035e-05
-3.06474245389212e-05
-3.32114411837435e-05
-3.55464052842991e-05
-2.49939156020063e-05
-3.27767039345012e-05
-1.37902386153883e-05
-2.29705981456613e-05
-3.31723280318088e-05
-3.54988446253867e-05
-2.70628204518692e-05
-4.24926779119294e-05
-2.56956085226875e-05
-3.00256163100054e-05
-2.93603964946385e-05
-4.21964362050725e-05
-4.81234308455511e-05
-2.57993677904885e-05
-3.7067823419211e-05
-8.14437836224342e-05
-3.86682332237553e-05
-4.31033793599309e-05
-4.06031481209644e-05
-1.0637049942048e-06
-2.27965886357126e-05
-4.61529542409207e-05
-3.70328218912711e-05
-3.89161621527347e-05
-2.7394222579552e-05
-7.1338656378558e-06
-3.80813725440166e-05
-1.69520370157349e-05
-3.32324122259982e-05
-9.31040066751468e-06
-1.2936741621993e-05
-2.51227719939179e-05
-4.40622097722407e-05
-3.57811796109233e-05
-2.64145601786611e-05
-2.41401109224723e-05
-2.66944781886848e-06
-1.1670074460201e-05
-3.27728635656785e-05
-3.8904522401178e-05
-6.47883198433752e-06
-4.33574069149965e-05
-5.17947028131062e-05
-2.64754037259692e-05
-2.64757768603652e-05
-3.37321966323616e-05
9.4248329405568e-07
-4.15269002971088e-05
-2.4850072091776e-05
-1.66370988552058e-05
-5.12028720123704e-05
-6.84760590959116e-05
-8.31342019201799e-06
-4.11547176905463e-06
-1.39854288259283e-05
-2.12146137180969e-05
-3.26034242620025e-05
-1.15343545496525e-05
-4.78301803608077e-05
-4.42523774925436e-05
1.05821738941732e-05
-2.20674072453349e-05
-2.91363165649212e-05
-2.79770042084778e-05
-7.18357138762093e-06
-1.50169226276267e-05
-2.40961739601127e-05
-1.94157110869528e-05
-5.26185807211412e-05
-4.42199784958444e-05
-1.98421101269866e-05
-3.25914270461995e-05
-3.96725820424211e-05
-4.05280694487129e-05
-3.84026832886117e-05
-4.45944999041394e-05
-1.52685330609706e-05
-5.94423437215778e-05
-1.99429077155151e-05
-2.02755286174021e-05
-1.77767208762844e-05
-4.57366859356989e-05
-1.49580563961128e-05
-4.26202341334387e-05
-2.05829006879289e-05
-2.60282878578513e-05
-3.83534114340766e-05
-4.35779185069571e-05
-2.94905407399018e-05
-4.09790169920365e-05
-5.22807630653008e-05
-3.83513543388397e-05
-4.36101653634565e-05
-2.34881608948058e-05
-4.93208248806041e-05
-1.70438272242523e-05
-3.32660401935354e-05
-1.13202438130874e-05
-3.8009380027895e-05
-1.33661459758051e-05
-3.48810445820752e-05
-4.43666898973653e-05
-2.29213286284414e-05
-2.14188999831837e-05
-3.82071281362257e-05
-2.41052902133365e-05
-3.58316423638154e-05
-2.87789020974243e-05
-1.95353576688872e-05
-3.57238355186305e-05
-4.3794026796835e-05
-5.9928298972057e-05
-4.41382863955368e-05
-5.59600509711641e-05
-3.36042824526654e-05
-2.25102612550991e-05
-1.59597010549614e-05
-4.47776255698467e-05
-3.74249275539308e-05
-3.588735467447e-05
-4.00909550347851e-05
-2.54750084171224e-05
-1.22640827133976e-05
-2.76843539496703e-05
-6.15360696454273e-05
-4.10016717526082e-05
-4.19373545754093e-05
-3.29305980924942e-05
-2.81826846562693e-05
-2.2277338913685e-05
-5.99181778240758e-05
-1.63415227616285e-05
-1.23096198280087e-05
-1.72188361526139e-05
-3.2309914553357e-05
-2.24024587947201e-05
-2.78700294537224e-05
-5.32266282026303e-05
-3.19958467337527e-05
-4.11638241129434e-05
-1.21441451032826e-05
-5.82317916417381e-05
-3.53748168268528e-05
-5.33033036479864e-05
-1.79947941928995e-05
-3.42240415848071e-05
-4.6573704502477e-05
-6.02046823135583e-05
-1.62888059546867e-05
-6.52299497778695e-05
-2.66199103212436e-05
-4.93082077390403e-05
-3.05956570973622e-05
-4.79988444286514e-05
-8.37734399946919e-05
-2.99034297805444e-05
-2.3791504839145e-05
-6.52515244614893e-05
-2.6392384695339e-05
-4.16581664932323e-05
-2.51276174726935e-05
-3.62995181701659e-05
-1.89540403334663e-05
-2.35773774894469e-05
-5.48100426752848e-06
-2.12250176754688e-05
-4.57322018820167e-05
-2.95884846667959e-05
-1.45304056045959e-05
-3.99293121979415e-05
-9.58874102588363e-06
4.43812624848714e-07
-2.3524268771829e-05
-2.17219740536795e-05
-1.14946905659091e-05
-4.48902595283191e-06
-2.83540176235607e-05
-4.91063056962949e-05
-2.32423282534406e-05
-4.55233337614314e-05
-6.46319153360162e-06
-2.92810925923219e-05
-1.2755557729782e-05
-1.89765112076688e-05
-2.34327735856245e-05
-2.89135214465857e-05
-3.87374096373297e-06
-4.55691698012248e-06
-4.31877369682962e-05
-2.37587692138316e-05
-4.89972982194041e-05
-2.30061330147353e-05
-7.38446564256052e-05
-5.28615874800506e-05
-4.45902504868106e-05
-2.39991029216131e-05
-2.61245809021238e-05
-1.59518575605241e-05
-5.56785152800016e-05
-6.01655190004407e-05
-6.94346027427892e-05
-5.21238093757851e-05
-1.18374936960697e-05
-3.35508982628747e-05
-3.14937128590395e-05
-6.38955996370473e-06
-3.90801188575206e-05
-3.15808126501211e-05
-5.13089126842596e-06
-8.26639730065284e-05
-1.91152991120461e-05
-2.62069503456747e-05
-3.76449390926519e-05
-4.48018257013619e-05
-5.21467431993383e-05
-3.84718922839398e-05
-2.647691209804e-05
-1.91491109892228e-05
-8.90940482903936e-06
-3.39903439529802e-05
-2.1942898496467e-05
-5.43773334706947e-05
-6.23224685403704e-05
-3.05321434488015e-05
-3.41628165150977e-05
-3.58312565673185e-05
-4.69883261159941e-05
-1.9794457833446e-05
-2.24207624704237e-05
-3.59069192023145e-05
-1.89011494196519e-06
-3.04864165963063e-05
-3.50329705669946e-05
6.59839037663599e-06
-2.10072435596991e-06
-4.13150099210582e-05
-6.4468907236351e-05
-1.6540679577834e-05
-1.59650103452259e-05
-2.91063797654409e-05
-4.15024196577393e-05
-3.99186638019995e-05
-5.30980068066305e-05
-3.82347165610976e-05
-3.13658106405219e-05
-1.51646353013403e-05
-2.98893848074006e-05
-4.76802513697114e-05
-2.17159899446724e-05
-3.76218857092637e-05
-2.08790962037686e-05
-3.27742440699867e-05
-3.44052278920921e-05
-1.36043009524184e-05
-1.85377315801539e-05
-5.13442231814022e-05
-3.47740279783287e-05
-3.3319326101222e-05
-2.8876224267069e-05
-3.26215173119919e-05
-2.17520384753343e-05
-2.51679793298464e-06
-2.09613132140954e-05
-2.65883400760834e-05
-2.05003218480205e-05
-3.92779704226672e-05
4.99934539273505e-08
-4.17915691071338e-05
-3.41880708736152e-05
-1.75281288988059e-05
-4.22457091497935e-05
-1.02731936253978e-05
-1.35705981977568e-05
-5.06463943112785e-05
-2.80554575802806e-05
-3.98487829581671e-05
-3.81917018742226e-05
-2.46723464136896e-05
-1.40073830075869e-05
-8.81297501054999e-06
-2.0187827314909e-06
-1.0935752346708e-05
2.44117206773892e-06
-3.13666004775472e-05
-5.13846917297497e-05
-1.21644425845884e-05
-3.03875572960402e-05
-3.41896744994512e-05
-2.47378657452608e-05
-1.76883796824196e-05
-3.11742459953297e-05
-4.59263609808445e-05
-3.83248765247581e-05
-4.24188988857727e-05
-5.90767952880445e-05
-2.85736546674367e-05
-3.88165550619132e-05
-1.25483762005104e-05
-4.3183679376611e-05
-1.39337984021804e-05
-4.60015086193013e-05
-3.16166422232909e-05
-4.03710169811824e-05
-3.67698350706931e-05
-3.48287706639137e-05
-2.75285372379192e-05
-3.16674800689431e-05
-4.46605950047553e-05
-2.69308449975504e-05
-2.47960814229183e-05
-5.43438465314907e-05
-4.68106285041837e-05
-1.01264558928244e-05
-1.09150519591447e-05
-3.12604607400758e-05
-1.86497279697202e-05
-4.02653975656623e-05
-2.21709738101943e-05
-6.23134717961705e-05
-1.48913960964947e-05
-4.17781253547641e-05
-5.94691660762974e-06
-4.29714170336622e-05
-2.93005017152708e-05
-2.80198290042448e-05
-2.28397235744161e-05
-6.33925170110862e-05
-1.82512493329569e-05
-5.18429841174293e-05
-2.23391661016294e-05
-3.81872378975782e-05
-4.63829753306595e-05
-1.07258295132207e-05
-3.26884320822229e-05
-3.30979298630706e-05
-2.78551078882104e-05
-3.32738391758704e-05
-2.62444579451275e-05
-1.95461050752927e-05
-2.41122253015854e-05
-1.56552173098908e-05
-2.57025104462425e-05
-4.82074588368913e-05
-1.68787269194697e-05
-5.23839786427986e-05
-4.46956784314767e-05
-5.18791025219439e-06
-3.26665057215522e-05
-7.43213381412822e-06
-5.31157909945942e-05
-7.02869334814813e-06
-2.11391756404969e-05
-2.26229548177803e-05
-1.31479985372592e-05
-2.60366559830988e-05
3.96764329343033e-06
-3.38945265329494e-05
-2.89602822845576e-05
-5.3766174433095e-05
-1.65793573389193e-05
-2.24053368438546e-05
-1.61046143489827e-05
-2.98532415113351e-05
-5.52534421065215e-05
-2.23274553686844e-05
-2.81652909320863e-05
-9.6101628193469e-06
-3.92627856606313e-05
-1.21635948035687e-05
-1.24115945011961e-05
-2.91133463994823e-05
-3.01368726110961e-05
-5.74054087574557e-05
-4.22905430046572e-05
-8.1009570118747e-06
-2.21699937167089e-05
-2.81399837711515e-05
-3.83955174250682e-05
4.90859466293892e-06
-1.25401870616524e-05
-2.20290737189031e-05
-4.73329349566861e-05
-3.14234641891476e-05
3.02367180019294e-06
6.37185753828303e-06
-1.13707043497368e-05
-3.88495554935221e-05
-2.57138216782032e-05
-3.53011753156335e-05
-4.97944600953659e-05
-4.29349908205822e-05
-8.26321813741114e-06
-4.71717659015695e-05
-3.35258557471728e-05
-6.65715325808859e-06
-5.27216681865766e-05
-4.29199099591308e-05
-3.63785945164783e-05
-4.32016837696173e-05
-2.44410160042886e-05
-2.73793943216545e-05
-4.64156369103912e-05
-5.04530881471059e-05
-2.98142422215429e-05
-3.48544930650311e-05
-4.28432819904207e-05
-3.51975660106556e-05
-4.03549885357889e-05
-1.72706876450016e-05
-4.33675127382669e-06
-4.35430254777279e-05
-3.24922493508535e-05
-2.08054207891541e-05
-2.40217301293429e-05
-3.70664336263645e-05
-3.92911973725582e-05
-2.12752932336058e-05
-4.25126408609203e-05
-3.81726247563136e-05
-1.2615792749491e-05
-4.67282545945565e-05
-6.21390033201903e-05
-2.94136054450794e-05
-1.19458955101609e-05
-1.3389868978082e-05
-4.3531769510132e-05
-4.47194989621404e-05
-3.25494814308106e-05
-5.65645803228742e-05
-3.74921710152425e-05
-6.62634433509081e-05
-4.65996112830404e-05
-3.10255566289752e-05
-2.5872207930303e-05
-2.98144107885737e-05
-4.77493892311471e-05
-4.28975946792174e-05
-7.65697504295049e-06
-1.41882902947569e-05
3.71554551560596e-06
-3.05392807388175e-05
-2.28551894354014e-05
-1.10304840923803e-05
-4.63703687420332e-05
-2.63056983047252e-05
-4.94930832767928e-05
-3.02928312758819e-05
-2.74130975282894e-05
-3.55426819812874e-05
-5.5373617375343e-06
-1.20058728810702e-05
-3.11726872145588e-05
-4.33288060941422e-05
-7.59817326372447e-05
-3.62144143132119e-05
-2.67130550984613e-05
-3.26865277815091e-05
-2.78939098379892e-05
-1.30641464142981e-05
-3.14080210319813e-05
-4.40368168231826e-05
-4.8275588585031e-05
-3.51710451377047e-05
-3.556061672769e-05
-3.21313866719797e-05
-3.80132011358895e-05
-1.93119337053536e-05
-6.39323355930493e-05
-2.8373345391413e-05
-2.60836092169937e-05
-3.34688649062114e-05
-1.04062217762023e-05
-1.54934200018479e-05
-3.63393715151363e-05
-4.51996396922199e-05
-2.43244767920267e-05
-4.07590020035485e-05
-4.80257265820079e-05
-4.60315453535503e-05
-1.94446156497155e-05
-2.39694923262338e-05
1.76671707766045e-07
-5.81303202473168e-05
-6.97846303715187e-06
-5.52549565596188e-05
-5.65791443004314e-05
4.46725459218662e-06
-2.46302505039206e-05
-8.43665976614686e-06
-1.60701299752478e-05
-1.96744870174992e-05
-3.192796428033e-05
-2.60214399854382e-05
-2.69650252321306e-05
-1.58715917253027e-05
-5.62920951483028e-05
-1.7770993020033e-05
-3.1005287742025e-05
-4.01336171189983e-05
-5.71116003001909e-05
-1.21806890499692e-05
2.38049145380773e-06
-3.11517853611373e-05
-1.22386455153029e-05
-2.94188200766313e-05
-3.15127452105278e-05
-3.12698793338623e-05
-2.73768439908266e-05
-2.41858422838509e-05
-2.81285832191746e-05
6.89626467945486e-06
-3.06078397622703e-05
-2.16289418370509e-05
-3.46621316876957e-05
-2.9487045781149e-05
-3.27572835344184e-05
-5.24155683508666e-05
-3.21297201449258e-06
-1.08930264902119e-05
-3.05163837453416e-05
-4.94543510318507e-05
-3.14456441809635e-05
-4.69595664673401e-05
-5.23727135570961e-05
-1.68237775948092e-05
-3.10868260517119e-05
-6.03902476027864e-06
-3.03701101628333e-05
-3.47812099660895e-05
-4.87363596021038e-06
-3.25643705426915e-05
-2.73648482677673e-05
-1.86903503102348e-05
-2.71870872094319e-07
-3.2416245026904e-05
-4.93570842014208e-05
-1.82304765054849e-05
-2.62698603547471e-05
-2.65424408245622e-05
-1.79184069211436e-05
-3.37214510781695e-06
-1.83700683785321e-05
-3.27719181765606e-05
-7.38250406311725e-06
-2.3792989692632e-05
-8.2774413724024e-05
-1.55547512042932e-05
-3.50916612271196e-05
-3.02951082337003e-05
-5.46508668282609e-06
1.08214874189569e-05
-4.67430252088918e-05
-3.89853000170819e-05
-1.9685237688234e-06
-5.04509172966905e-06
-4.06011314187876e-05
-1.68438355046297e-05
-2.26492857455751e-05
-4.01960201607413e-05
-2.65730321378115e-05
-3.2430697022306e-05
-3.80826949666139e-05
-1.93368504624919e-05
-2.13499227667818e-05
-3.67147648084074e-05
-3.7321556326052e-05
-1.81459123500099e-05
2.06998711063574e-06
-1.95040684526425e-05
-3.02633259704312e-05
-2.59717495148958e-05
9.54495555707477e-07
-1.84159620094338e-05
-2.75099387805194e-05
-2.67125593472457e-05
-1.42840435397047e-05
-1.65656538651217e-05
-1.66397423354872e-05
-4.49640998414991e-05
-6.29630287174301e-05
-5.50108552569655e-05
-3.02711315460762e-05
-1.80295199290534e-05
-2.26093967344831e-05
-4.67690893499236e-05
-5.30562312151313e-05
-4.48454417896234e-06
-3.10611141511119e-05
-3.66958703975394e-05
-4.49455403095996e-05
-5.80386409824216e-06
-3.62970323288125e-05
-4.70860144423778e-06
-4.22269457165082e-05
-3.60349864009538e-05
-2.4719579163684e-05
-3.63058852373076e-06
-1.47404964136872e-05
-2.6670672477276e-05
-5.16065316848425e-05
-1.49091405283167e-05
-1.50989722039035e-05
-2.37294723857688e-05
-2.22683477739476e-05
-3.14414471446704e-05
-4.99764569845558e-05
-4.99813313308045e-05
-2.20302538893652e-05
-3.21855612579934e-05
-6.94572354359625e-05
-7.09094412056161e-05
-1.32826155112291e-05
-2.44713520501724e-05
-3.90630368012082e-05
-4.12896731271016e-05
-5.52894726931191e-06
-1.70868842357633e-05
-2.86649261410993e-05
7.64862208120372e-07
-6.50524751826604e-05
-7.89893770376113e-06
-2.9278662806657e-05
-4.69305756027857e-05
-1.69980199773805e-05
-2.48721043472503e-05
-3.9768122140024e-05
-4.56882439780481e-05
-5.22191848214943e-05
-4.86998548349192e-05
-4.67299582606931e-05
-1.88499549462016e-05
-5.81642722234178e-05
-4.44118337211996e-05
-3.52993260939813e-05
-1.81938822871722e-05
-1.12304590441545e-06
-5.46137514874359e-05
-3.92264753947336e-05
1.59244417860485e-05
-2.05796892792101e-05
-2.30345249430853e-05
-1.19612417264583e-05
-2.61327059506772e-05
-7.19380896884331e-06
-1.83031152905135e-05
-5.19088936687344e-05
-3.71870424766034e-05
-3.09728845650136e-05
-4.02637849252077e-05
-2.62360377551925e-05
-4.47941539591542e-05
-4.50744053963251e-05
-5.00910767140961e-05
-4.8391837226428e-05
-1.4209808756934e-05
-1.52006246451175e-05
-2.13904291895675e-05
-3.00795456472973e-05
-3.16858961089986e-05
-2.68584225635377e-05
-3.52547142323365e-05
-3.55764606521291e-05
-2.22022569651097e-05
-1.66650668120654e-05
-2.52810773221967e-05
-3.88783452351823e-05
-3.41761175450993e-05
-3.34881119345004e-05
-2.2924296875242e-05
1.1233647951601e-05
-2.85635715370919e-05
-9.34297173145233e-06
-2.57721437616379e-05
-2.47972581918857e-05
-3.92165511684763e-05
-2.59868723498318e-05
2.87703208338222e-06
-3.26408541178462e-05
-3.55795714436854e-05
-2.93182504896351e-05
-4.73959051696637e-05
-2.17109365660384e-05
-3.47532804060399e-05
-4.87729434596788e-05
-5.18237164108409e-05
6.26776759278328e-07
4.49361899766568e-06
-3.4997284177983e-05
-3.21102080208312e-05
-2.94467232724398e-05
-2.94483701476611e-05
-1.59230504234225e-05
-3.42528657610957e-05
-3.53457543395988e-05
-2.47530754569063e-05
-3.72391335464063e-05
-1.91793909069017e-05
-2.99705000879737e-05
-1.99445237875562e-05
-1.56818406508179e-05
-4.02602542712065e-05
-3.16267878165371e-05
-3.68123955752288e-05
-3.22431751992719e-05
-3.82165070725777e-05
-2.96103920500956e-05
-2.3672246974808e-05
-4.45595711484866e-05
-3.7408330510567e-05
-3.79865811278717e-05
-4.04393856866288e-05
-2.16706233719998e-05
-2.96512491258356e-05
-1.98511809090341e-05
-2.28099141992025e-05
-1.87907012754754e-05
-2.52236912726542e-05
-1.16138799741635e-05
-1.57130324923566e-05
-3.91817090960069e-05
-1.31858155277943e-05
-2.61863515350321e-05
-4.95487292522921e-05
-5.9695676365505e-05
-4.2898538164508e-05
-5.08010906267787e-05
-2.93589697185148e-05
-6.38137421797783e-05
-2.6932620721461e-05
-3.64670817420028e-05
-8.96656975551764e-06
6.84065500291227e-06
-1.82645354330818e-05
-1.95882236511446e-05
-4.88341707607081e-06
-1.92870248829182e-05
-6.08289591968314e-05
-3.61200192962018e-05
-2.27435883496855e-05
-3.17148729328183e-05
-5.02027187257502e-05
-1.72931473140606e-05
-5.22448933780098e-05
-2.69292703839477e-05
-1.95870762111447e-05
-1.75147217672595e-05
-1.79803751758574e-05
-2.66709005026751e-05
-3.44548582742729e-05
-3.15234446811762e-05
-1.78288518124105e-05
-2.08962405451804e-05
-4.02299975077654e-05
-1.96863510926535e-05
-3.06419956849674e-05
-3.28991579311781e-05
-2.56233859024684e-05
-2.69562314293883e-05
-8.07285968002119e-06
-2.85421355319098e-05
-2.29472284282603e-05
-3.44381980936955e-05
-6.63601266034765e-05
-4.60529804771676e-05
-2.75296379480222e-05
-4.40713580225271e-05
-2.17768443991852e-05
-7.71189847067551e-06
-1.16986157789443e-05
-3.92326747851935e-05
2.60762819571219e-06
-5.0508585107247e-05
-4.05788986844014e-05
-5.55985107514056e-05
-1.39756411405907e-05
-3.19727592564429e-05
-2.19290005241573e-05
-4.50751300157771e-05
-3.79061455433643e-05
-3.14302890604036e-05
-3.50271859725248e-05
-1.67269527049014e-05
-3.72157394059917e-05
5.43132246604572e-07
-5.4771464792765e-05
-4.74619140714757e-05
-3.78817606504411e-05
1.60869988681338e-05
-5.32791495831204e-05
-2.11225187784851e-05
-1.87721967795187e-05
-3.54312046147843e-07
-3.97004484553349e-05
-4.04105603994372e-05
-4.27057157507721e-05
-4.26420912859607e-05
-1.72102135908197e-05
-2.40066412891538e-05
-1.77650181260526e-05
5.34128746819442e-06
-2.42445176183266e-05
-3.27357797035044e-05
-2.46674793124461e-06
-4.50555806509586e-05
-1.93134116194661e-05
-6.89187477414289e-05
-4.68467043665962e-05
-7.68417234188409e-07
-4.0686396022483e-05
-5.24576037799924e-05
-3.55939444949801e-05
-1.92125356957135e-05
-2.27020258839057e-05
-2.30889007292485e-05
-3.08351131667313e-05
-3.03868703975298e-05
-7.07556295307348e-06
-4.51537874619383e-05
-4.46168004406684e-05
-8.7410039991245e-06
-3.75511161726576e-05
-3.38776307161236e-05
-2.71854361256114e-05
-2.2984610098104e-05
-2.1344601130664e-05
-2.4414457687876e-05
-6.83509449296518e-06
-1.03548944452939e-05
-3.96817890251538e-05
-6.0644467890553e-06
-1.51749625703209e-05
-2.78059457776267e-05
-4.15110369632116e-05
-5.60569939825789e-05
-2.64960459039652e-05
-2.8618976982583e-05
-4.67613683190485e-05
-1.68917455236067e-05
-1.42985515561849e-05
-2.51876985652938e-05
-6.67758018767655e-06
-1.53569259408081e-05
-2.75355413934876e-05
-3.25346925773965e-05
-3.59929559128843e-05
-1.08131424022711e-05
-1.48275091604201e-05
-2.49233802194159e-05
-4.06885094824381e-05
-2.99110043276899e-05
-4.01337684693644e-05
-1.89887185641855e-05
-3.53116937973692e-06
-3.68195934727189e-05
-1.14753677053066e-05
-2.16658737993406e-06
-5.01465535784341e-06
-3.50155512787513e-05
-4.94437099049013e-06
3.25370825026356e-05
-3.74150711470488e-05
-1.90626363871813e-05
-1.74707030469087e-05
-1.20721886718774e-05
-1.88507513658637e-05
-1.62020598401768e-05
-1.81544591328436e-05
-4.14089985942501e-05
-2.55462900265999e-05
-5.95230218649545e-05
-4.72623196374289e-06
-1.81879061419356e-05
-3.41436509532865e-05
-1.03275249530195e-05
-4.74785882302779e-05
-2.62483663889224e-05
-1.57453264073059e-05
-3.52248394216685e-05
-1.36055624310125e-05
-1.68387016787107e-05
-3.5978668876513e-05
-5.24015738261318e-06
-4.10206374307568e-05
-4.02496226931443e-05
-1.58520863667738e-05
-1.66787890530261e-05
-2.03455800830219e-05
-2.38279185590588e-05
-4.90261064131865e-05
-2.45677862429881e-05
-2.97851026657278e-05
-1.82480856914722e-05
-5.2813413582819e-05
-5.10344602045305e-05
-1.45702283430182e-05
-2.42579207003264e-05
-4.63192717514109e-05
-3.03236948618857e-05
-1.77797141658917e-05
-1.22470781608946e-05
-1.04272995462132e-05
-3.24003150336257e-05
-4.36655419687434e-06
-1.67467815964402e-05
-3.43962646974095e-05
-5.79745083947966e-05
-2.25964393646699e-05
-2.49321305893602e-05
-4.59560723942931e-05
-3.59173887342781e-05
-4.90756801430189e-05
-3.94980516752431e-05
-5.93459022358398e-05
-2.98843214561808e-05
-4.45910611559765e-05
-2.45959988507236e-05
-4.68680424534273e-05
-2.69959375701387e-05
-3.11073570765759e-05
7.56442576862451e-07
-4.55747516778848e-05
-2.32165044920834e-05
-2.74927291325134e-05
-1.15497856544924e-05
-3.00036931844495e-05
-4.53742527983316e-05
-3.91094175529546e-05
-3.82913288136417e-05
-4.70238219770164e-05
-3.6598139363387e-05
-4.70561139993394e-05
-3.48597219226773e-05
-4.54432483759441e-05
-3.00033216677685e-05
-6.45990142284235e-05
-1.29430088161878e-05
-3.4204122978126e-05
-3.1362060727199e-05
-2.25510130055962e-05
-1.54654603730884e-05
-4.82192746054123e-05
-8.35675533232029e-06
-2.27678485235986e-05
-2.24905652848086e-05
-2.1529850316709e-05
-3.33040481334549e-05
-1.95096668528708e-05
-4.22898600457787e-05
-6.2637329753793e-05
-1.20402774233287e-05
-1.68022222898608e-05
-2.75506940965896e-05
-2.17227767289075e-05
-3.98968157128555e-05
-2.59315570472009e-05
-1.83447904605907e-05
-3.6705405093976e-05
-2.29771995331062e-05
-4.2879256203017e-05
-2.0988683943866e-05
-1.55392289284593e-05
-6.14667815564516e-05
-3.82038003940859e-05
-1.94783956953838e-05
-4.71504267532422e-05
-5.57618660051266e-05
-4.23414258245504e-05
-7.83342640416222e-06
-4.59571601839645e-05
-2.4158441584101e-06
-3.59977078783982e-06
-4.02600291521026e-05
-2.7957488982423e-05
-1.65394967057585e-05
-4.71683169914226e-05
-1.85389616741281e-06
-2.88252525545639e-05
-2.88923033467557e-05
-2.38784106822614e-05
-9.62980144171249e-06
-2.6118386626269e-05
-4.59627180184906e-05
-3.18543278287644e-05
-4.47250905898643e-05
-2.03785006721525e-05
-1.36898357791357e-05
-6.78863128361691e-05
-1.23268315123779e-05
-4.56593190284947e-05
-3.26064366167211e-05
-6.36835436229501e-05
-4.14186341834059e-05
-2.26848781278967e-05
-3.6669954294196e-05
-2.20416467696932e-05
-2.64684256472914e-05
-5.19626561704851e-05
-3.96644050001874e-05
-2.11094643288371e-05
-3.53448553451845e-06
-5.65367874493776e-05
-4.21854702329389e-05
-1.33161802634552e-05
-3.83586965633488e-06
-2.52877271346344e-05
-4.91734598749275e-05
-5.43253694795774e-06
-3.44644347609163e-05
-4.28712801092178e-05
3.13120130276871e-06
-4.50331414908317e-05
-1.91327629939657e-05
-2.92518131395568e-05
-2.99455832721095e-05
-2.83129276650226e-05
-3.30084500629367e-05
-2.83320048824124e-05
-4.04502909544107e-05
-2.83888761446042e-05
-3.0121860992936e-05
-5.05903458528282e-05
-1.79234089438424e-06
-4.89644655251704e-05
-1.09185566537001e-05
-2.26331681551871e-05
-4.84771623856808e-05
-1.92329558082476e-05
-5.77515798218947e-06
-4.57864209644443e-05
-3.68774756517529e-05
-3.85801324791213e-05
-2.2979660065475e-05
-2.22299981828984e-05
-3.39083529554905e-05
-1.58478521268688e-05
-4.95865923746654e-05
-1.11822405574697e-05
-1.95934391855477e-05
-4.39904131804061e-05
-4.08567199674031e-05
-4.90856995803582e-05
-1.7629857376811e-05
-3.09944873806427e-05
-3.86398328493002e-05
-1.07323678906779e-05
-1.92916069547035e-05
-4.22322445823087e-05
-3.96645408639853e-05
-3.71254086372916e-05
-1.82016751712964e-05
8.24711412599546e-06
-1.06266239472734e-05
-3.58681624690732e-05
-1.78156505024153e-05
-2.33365934160155e-05
-4.58641578968229e-05
-3.49605054719931e-05
-1.21946232384191e-05
-2.15110790843092e-05
-6.02596928349425e-05
-2.87898556006603e-05
-4.53816400453681e-05
-3.43795731227419e-05
-1.11374544195334e-06
-3.20772426416851e-05
-2.79850379014004e-05
-5.06258117686838e-05
-4.57965823883804e-05
-1.09617206659952e-05
3.25559896304605e-06
-2.40623565416754e-05
-4.72455261210943e-05
-1.10083411726549e-05
-4.93568208572013e-05
-2.49083439271308e-05
-7.17661087478988e-05
-3.08179544729931e-05
-4.21641233448347e-05
-1.68114101374219e-07
-5.93799451894166e-05
-2.14428662282631e-05
-6.32959587156737e-05
-3.66732095786872e-05
-2.1361069039774e-05
-3.87645956892192e-05
-1.46406583973218e-05
-2.61430116384047e-05
-3.60753298684552e-05
-1.29596695660196e-06
-2.49362891917625e-05
-1.72409676964112e-05
-5.38143610659625e-05
-2.0613017173182e-05
-3.16798923381343e-05
-3.94646634021737e-05
-3.05673593916627e-05
-5.74181765591733e-05
-2.82808420021972e-05
-3.67133550776466e-05
-3.38042312054653e-05
-3.56157954423837e-05
-1.77274076350036e-05
-3.85906812841772e-05
-5.78765004269792e-05
-7.69656310779542e-05
-5.25171323492416e-05
-7.21328539529387e-06
-4.56529908747003e-05
-3.71201366040047e-05
-2.3675389951586e-05
-7.31944313924136e-05
-5.44049631791253e-05
-3.1296563796158e-05
-4.87909390495544e-05
-3.53928245794318e-05
-4.35924538945476e-05
-3.94284657927118e-05
-2.87644015492767e-05
-3.60013846797831e-05
-5.64084555883622e-05
-3.78796942564471e-05
-6.12530399315248e-06
-3.13770860036426e-05
-1.34354533346111e-05
-2.56988273557411e-05
-2.57892675745793e-05
-1.89105028616983e-05
-2.62032991268715e-05
-3.25821245290344e-05
-3.18879205399786e-05
-2.33935603431324e-05
-1.5772907812734e-06
-2.09572269564807e-05
-4.8444737610166e-05
-5.71159717557662e-05
-8.83158316470357e-06
-4.36636299689883e-07
-3.45283907649106e-05
-2.30090804531402e-05
3.87306217203084e-06
-3.6117970001388e-05
-3.64778848941686e-05
-3.56901364818243e-05
-3.5407096446083e-05
-4.61359509563335e-05
-3.22364468772568e-05
-1.58342193109819e-05
-2.38324374872686e-05
-6.92561649199998e-06
-2.94950697129993e-05
-8.68721317028806e-06
-1.98616779662642e-05
-4.92872361807643e-05
-2.33257567169034e-05
-4.09430082566975e-05
-6.0449582684939e-05
-3.17570459743853e-05
-4.39380411335842e-05
-2.61548569912366e-05
-2.68121841572092e-05
-6.03589757643289e-05
4.60779045942266e-06
-3.21274915966548e-05
1.11732976806036e-06
-2.7453683504353e-05
-2.46070559348443e-05
-1.77458237750428e-05
-2.0750669353819e-05
-4.51854213227622e-05
-3.29775094168093e-05
-4.16244570675435e-05
-3.80406520002058e-05
-3.93610594229775e-05
-3.20836881411093e-05
-2.70376133617861e-05
-9.31936066948889e-06
-1.01950548325336e-05
-3.39120230925088e-05
-4.11842077241622e-05
-2.13184613478412e-05
-3.4809986528641e-05
-3.40300183117081e-05
-1.31519967804308e-05
-3.96316094675858e-05
-2.94448171963922e-05
-4.5619858132519e-05
-4.29898600151151e-05
-4.91474200358492e-05
-4.84559474945399e-05
-4.12782270130267e-05
-4.45632669746572e-05
-1.94143404817059e-05
-7.77862652353832e-05
-4.22515787481453e-05
-2.78179630406698e-05
-2.61457995484278e-05
-3.35284147499886e-05
-1.15834584260336e-05
-4.11159463415409e-05
-2.4420699257863e-05
1.4496768596912e-06
-1.7935961677323e-05
-3.75340373963274e-05
-3.02452295282108e-05
-1.63060951593779e-05
-3.97156195114784e-05
-6.77480636014499e-05
-2.27577815033222e-05
-2.27696164963802e-05
-3.28697064312431e-05
-3.4981551316467e-05
-4.94173192695165e-05
-3.72672416071145e-05
-4.98507662215849e-05
-5.5315522330233e-05
-9.51315606571497e-06
-2.49092441169929e-05
-3.18135191540502e-05
-4.59004996056485e-05
-4.42706884065713e-05
-2.62666091632654e-05
-2.12906046602038e-05
-1.3265567048078e-05
-1.20412708842181e-05
-1.30090282405535e-05
-1.11894945923922e-05
-3.64675785309213e-05
-1.21322149284742e-05
-2.98583459909595e-05
-2.55724371398536e-05
-3.36775032549529e-05
-3.19155990113372e-05
-2.18754572688512e-05
-5.25908948252658e-05
-3.55025973057098e-05
-2.60053003925134e-06
-3.64533343658876e-05
-2.82281194507571e-05
-4.02770136356461e-05
-4.19369237525694e-05
-2.96627006548722e-05
-1.90644916635918e-05
-1.40176636415756e-05
-4.76171957198821e-05
-3.09576586614135e-05
-5.2698392988629e-05
-4.46586921928245e-05
-1.51074539522162e-05
-2.48935852408611e-05
-2.91447814238278e-05
-5.86126662434135e-05
-4.42472722728333e-05
-2.5187508036159e-05
-3.76817342404855e-05
-4.72393825207783e-05
-5.21799205321518e-05
2.53330945901291e-07
-1.5617655147219e-05
-4.63619256121549e-05
2.62128299635793e-06
-2.34373221151702e-05
-1.40546289594195e-05
-1.99861721483749e-05
-4.31274625234684e-05
-3.19440236169717e-05
-3.10520127750147e-05
-2.38783778389006e-05
-3.49354249742297e-05
-2.36795347253131e-05
-2.25691299602651e-05
-3.893025459792e-05
-2.36868483378247e-05
-4.16653288690464e-05
-1.19089423959402e-05
-5.08348878869193e-05
-6.00542151184509e-05
-9.79631097593515e-06
-5.67781112124877e-05
-4.58039577267565e-05
-3.77896718129889e-05
-1.58983586864113e-05
-4.98622741046354e-05
-3.52902381448416e-05
5.09972311019485e-06
-1.5443066227282e-05
-2.73901793881552e-05
-1.12493176338555e-05
-5.08358936709848e-05
-2.92035235009353e-05
-5.25586177248582e-05
-5.37272975196937e-05
-1.99826654205003e-05
-4.12593551818626e-05
-2.37657936179412e-05
-2.24260796050569e-05
-2.75551884987279e-05
-5.12653917055634e-05
-2.23496914060905e-05
-1.33598072771845e-05
2.52982026893775e-06
-4.30959828514486e-05
-4.25520607213991e-05
-2.5405411668673e-05
-3.38326997203303e-05
-1.23567181952714e-05
-2.94448383554516e-05
-1.75074427157179e-05
-4.42651299235264e-05
-1.51964305052777e-05
1.64025573598708e-05
-3.13282773898583e-05
-4.14658935271771e-05
-5.5754513781317e-05
-3.04420856313485e-05
-1.70742775809067e-05
-6.02698836303448e-05
-1.67765377564094e-05
-5.21284510106861e-05
-5.08619847717008e-05
-3.49840433821217e-05
-2.45433836659429e-05
-3.77263745093784e-06
-2.49541187995938e-05
-3.39215119454662e-05
-1.74320715500905e-05
-6.65580479931188e-06
-4.87426660470346e-05
-3.67786036573883e-05
-1.26316284459073e-05
-3.60578190614623e-05
-2.54981007437281e-05
-3.51049501424288e-05
-1.85432297864214e-05
-2.50424989420427e-05
-4.77530478515164e-05
-4.22293561166217e-05
-3.05077928812121e-05
-3.34002164402675e-05
1.00677040494752e-05
-2.0303049449719e-05
-3.13174162753325e-05
-3.93298673780073e-05
-7.60423779190445e-06
8.62709569054889e-06
-4.92509906772055e-05
-1.22870919261031e-05
-5.03136320070184e-05
4.48195137253409e-06
-1.38109557364051e-05
-4.19936953414893e-05
-3.6496111740694e-05
-2.31790270510056e-05
-1.89895198957925e-05
-2.43827596889848e-05
-2.04007755949619e-05
-3.3502420686826e-05
-4.00891570806773e-05
-2.51142049472737e-05
-8.77549725980666e-06
-2.86900168262893e-06
-2.49425949983223e-05
-4.44525301635036e-05
-3.16157323705714e-05
-2.27327606582857e-05
-1.99445187462545e-05
-4.68779847605913e-05
-3.48496406641018e-05
-3.88388694035927e-05
-5.43115509666205e-05
-4.61714006568128e-05
-1.84964009120541e-05
-1.29342245056272e-05
-1.8598375378784e-05
-1.89951367973948e-05
-3.73193157225908e-05
-1.28200304826229e-05
-1.30663272270014e-05
-6.35778158869588e-05
-3.77170599431032e-05
-4.44113430410823e-05
-4.98089942761216e-05
-1.7384030435729e-05
-7.59198775705395e-05
-2.82259271112114e-05
-5.91734910718402e-05
-2.42519696674465e-05
-4.77123487430695e-05
-1.19751724414879e-05
-1.08872653700576e-05
-1.05195814596098e-05
-3.29613683061037e-05
-3.29884090758106e-05
-2.53066392421806e-05
-4.99970774889326e-05
-3.07979573000178e-05
-1.70685400667171e-05
4.26596333865804e-06
-1.74885885911676e-05
-1.74701916483509e-05
-2.70273481588024e-05
-2.88955379694198e-05
-4.44138891282336e-05
6.01832562118951e-07
-3.49032067518805e-05
-2.33432702070832e-05
-3.37111203936657e-05
8.41571730782453e-06
-2.93088403107898e-06
-1.96900857617862e-06
-9.63740951606634e-06
-3.30728286629397e-05
-3.35029202104315e-05
-3.99436994622633e-05
-2.06704823259781e-05
-3.17469055648345e-05
-4.21409989462913e-05
-1.261766746534e-05
-3.2169004748715e-05
-7.28168696355207e-06
-2.61930471523555e-05
-2.01123680290868e-05
-1.74361050660494e-05
5.96197283876168e-07
-2.57076239262226e-05
-2.04967508899884e-05
-4.04815798654562e-05
-2.6468440274781e-05
-1.22689667148903e-05
-6.56880234294865e-05
-3.38738511393109e-05
-1.89868303751949e-05
-4.05419194078333e-05
-4.10877511979861e-05
-4.33156074768063e-05
-2.7417592314175e-05
-1.07377103435086e-05
-4.42768975456058e-05
-5.31652668351801e-05
-2.0503495569653e-05
-1.90827767636988e-05
-5.88025527937224e-05
-1.01703604065204e-05
-1.17332961270894e-05
-4.69945005774796e-05
-4.07063460074992e-05
-5.32358470792264e-05
-1.48295355841891e-05
-1.88388087267141e-05
-5.45400713364871e-05
-1.66145889043941e-05
-5.04960354941356e-05
-3.52651571853332e-05
-3.60110103941896e-05
-1.48163707251138e-05
-5.26461181489714e-05
-8.20806802411512e-06
-6.12224491214214e-05
8.37358773186658e-06
-6.64310084086822e-06
-5.88011179959158e-05
-2.97027855165515e-05
-5.62537410415499e-05
-6.40242279587865e-06
-2.85585460440137e-05
-1.18293776660477e-05
-1.42863011870217e-05
-2.71701308421937e-05
-4.73994370460315e-05
-2.53442467783502e-05
-3.53153655512427e-05
-3.2699094625457e-05
-3.73052244925767e-05
-3.19679897475795e-05
-4.62626642854783e-05
5.92578532761326e-06
-2.03291795947197e-05
-6.22631675490919e-05
-3.39272043722011e-05
-2.38439842315658e-05
-2.70626705631121e-05
-4.7208830492494e-05
-1.41329163677648e-06
-6.3666128488939e-05
-4.20455810172926e-05
-3.09046861098793e-05
-4.7869483906839e-05
-2.3961833326571e-05
-2.70757483559221e-05
-2.66245001360748e-05
-3.00665555358647e-05
-3.36959152582068e-05
-3.82650824919124e-05
-2.47287194470491e-05
-3.35233085084978e-05
-2.83939399806112e-05
-2.62009342920665e-05
-1.46327258570068e-05
-5.03657849348979e-05
8.13022725742117e-06
-2.89993661413823e-05
-1.05537709839731e-05
-5.39213463247528e-05
-3.84998820251805e-05
-1.70778212361606e-05
-3.31094150803407e-05
-1.67300840671975e-05
-4.64501204254765e-05
-1.34728434215625e-05
-2.33839987786159e-05
-2.10251545676601e-05
-2.57952037736506e-05
-7.09960869837228e-05
-3.20187936439435e-05
-9.88229849772321e-06
-4.5732392542462e-05
-2.18146321368205e-05
-5.40922931097112e-05
-2.15146933503074e-05
-9.67949133353684e-08
-6.31632806627561e-05
-2.55830933512475e-05
3.40924644946981e-06
-3.75941879432372e-05
-2.8284346458085e-05
-4.07414703776021e-05
-3.6406811206557e-05
-5.88712518168579e-05
-4.13513843669039e-05
-4.41541871732763e-06
-2.50673889261323e-05
-5.82752137033424e-06
-3.30912393995756e-05
-3.77156953973261e-05
-4.54225540549453e-05
-2.72422968456643e-05
-3.19496580972342e-05
-3.77024144610757e-05
-4.71345950440737e-05
-1.85702309358744e-05
-5.78666693616506e-07
-4.5010333290374e-05
-7.03751377502684e-05
-2.04882211307063e-05
-2.96441433080101e-05
-3.6958477546587e-05
-1.57459664547383e-05
-5.24314293858721e-05
-3.2879347194494e-05
-4.13078584591882e-05
-3.71094615059925e-05
-8.13571629507763e-06
4.23444708263004e-06
-3.08662451169435e-05
-4.4665115088441e-05
-3.90820660624426e-05
-4.41069422360146e-05
-1.72272155073538e-05
-2.64124097858451e-06
-2.94673717891211e-05
-3.76279042834263e-05
-3.48885395158446e-05
-3.95704817114381e-05
-4.86853333857306e-05
-2.02500226884124e-05
-5.48174318767945e-05
-2.6271070859721e-05
-3.77858723603123e-05
-5.01132276079342e-05
-1.8079481780293e-05
-4.91252864165535e-05
-4.47686156127655e-05
-4.97810750550563e-05
-3.2525717227886e-05
-3.27299610103179e-05
-5.1213303158387e-05
-6.66225553323013e-05
-4.75601709894995e-05
-4.37445842544181e-05
-1.62824161724756e-05
-2.94967544012549e-05
-3.86948403942733e-05
-5.03291368050112e-05
-4.60424318207573e-05
-3.24337618012407e-05
-1.32663354019948e-05
1.63372493367027e-06
-1.52690581936641e-05
-1.7131633659817e-05
-6.8489137754837e-05
-3.50582771859483e-05
-1.79227090267204e-05
-3.41803131596067e-05
1.20346259238124e-05
-8.1139446986383e-06
-4.71751416882235e-05
-7.84350400929623e-06
-2.14002620239626e-05
-1.48430971168824e-05
-1.85259120329704e-05
-2.35621979899706e-05
-5.43155802217041e-05
-2.51938750997842e-05
-5.25779601772746e-05
-3.84101217204606e-05
-2.09215876664677e-05
-3.0094410909799e-05
-6.19390477654112e-05
-2.58305507346208e-05
4.33750116771237e-06
-5.83458571940747e-05
-3.63192070705299e-05
-6.24553093685032e-05
-1.47582332451831e-05
-3.63501895962485e-05
-4.3795553332556e-05
-4.14647154108298e-05
-4.9666805087142e-05
-2.27922479049233e-05
-1.9278092976444e-05
-5.48064225953049e-05
-5.24659141636895e-05
-3.18123576796527e-05
-3.92612671593115e-05
-3.05872070598232e-05
-7.9891074953931e-05
-3.18906124674226e-05
-3.55472401450874e-05
-1.62156139486924e-05
-4.37071107722177e-05
-3.70130275305369e-05
-3.84680563797162e-05
-4.05475181687007e-06
-3.31270068292867e-05
-2.55796840243642e-05
-3.20949811019688e-05
-1.41168963261153e-05
-6.420342924377e-06
-3.23651197965372e-05
-3.17276906725284e-05
-3.20025449625326e-05
-3.18532826594344e-05
-3.24767692128012e-05
-3.70439533492868e-05
-3.28540017857016e-05
-6.00863028610494e-06
-3.77745754331494e-05
-1.03260299999785e-05
-2.83543608467489e-05
-5.88491203157581e-05
-1.85035773555505e-05
-2.88337940639495e-06
-6.22519811557622e-05
-2.78684530706702e-05
-1.55786292847231e-05
-1.38389738333424e-05
8.42333033011199e-07
-5.39483205478685e-05
-2.24905971767225e-05
-5.14303449806808e-05
-2.89781392818077e-05
-2.1153245715672e-05
-2.95330010198327e-05
-4.49500699046888e-05
-1.03643151270919e-05
-7.63766565400732e-06
-1.69477957775897e-05
-1.08042033911927e-06
-2.83581796742959e-05
-4.47434206889103e-05
-6.53525179783171e-06
-4.51167394342797e-05
-3.10225207485632e-05
-1.50073176152714e-05
-3.76855637217839e-05
-1.96461735735754e-05
-5.38367800939351e-05
-8.86514607085624e-07
-2.71561227653561e-05
-3.99132137864658e-05
-1.6232723871679e-05
-3.90092692873097e-05
-4.01465574574463e-05
-2.24468409896539e-05
-3.8271159661881e-05
7.24801157078601e-08
-3.64257020785559e-05
-2.51174983669078e-05
-4.59882759291973e-05
-3.24250795046844e-05
-5.71180172504867e-07
-2.36934080726635e-05
-1.93859036877879e-05
-3.97044775009791e-05
-1.55637196034353e-05
-7.97031206894554e-05
1.80097617843483e-05
-2.33756141701351e-05
-2.78681173065314e-05
-1.65799164439425e-05
4.52795827123157e-06
-2.74773193920244e-05
1.31196104384301e-06
-1.15220461851828e-05
-3.17051502393057e-05
-1.30026682309627e-05
-1.09840138625241e-05
-3.63301676061523e-05
-4.35872112062348e-05
-1.39558792633288e-05
-2.58455500602538e-05
-5.77485873527927e-05
-3.30664224213091e-05
-3.00088698757391e-06
-3.50236763331204e-05
-1.20397499896918e-05
-1.42536715184093e-05
-3.04464119787322e-05
-3.56216301933925e-05
-1.08664580195083e-05
-7.41144322729749e-06
-5.70751303745421e-05
-4.33638721457591e-05
-3.12232613496001e-05
-2.11041539990968e-05
-2.64739314206634e-05
-2.21067594502226e-05
-1.61063562180372e-05
-4.47838312290369e-05
-1.93705448611056e-05
-1.95551567837319e-05
-4.46349484080435e-05
-5.4062053865245e-05
-1.37731190657683e-05
-2.27840390786251e-05
-3.40788411803905e-05
-4.30557086613607e-05
-4.09782406914013e-05
-4.6296940385358e-05
-4.37629887290105e-05
-3.74211591753942e-05
-2.97309019688153e-05
-2.9190092179762e-05
-1.07546936538782e-05
-1.56018554542508e-05
-3.21565909533784e-05
-6.06883625102736e-05
-6.38308842313075e-06
-2.25999249759517e-05
-6.82816802220065e-06
-5.50219801072178e-06
1.13910531629243e-05
-3.24168063636165e-05
-2.43138558550822e-05
-1.17398162158478e-05
-1.94143510171946e-05
-5.79364130640986e-05
-3.04143827561802e-05
3.43286440871881e-06
-3.12297161240461e-05
-6.50783599565378e-05
-3.87834292730019e-05
-9.72460326645437e-07
-2.94945137783186e-05
-5.06456773327974e-05
-1.98667467124892e-05
-3.26874478135845e-05
-3.2627049286597e-05
-3.2996422612793e-05
-7.52073239711316e-06
-5.51618162622873e-05
-2.68738510883569e-05
-1.36806545266257e-05
-5.28216007948909e-05
-3.80066439647432e-05
-9.98639693785385e-06
-5.72359496204781e-05
-2.4555103146827e-05
-1.99691644256597e-06
-1.06435081005144e-05
-2.05345101139155e-05
-3.46049656108177e-05
-3.05311071952908e-05
-6.03090322357512e-05
-1.69414593963151e-05
-1.26870952695952e-06
-2.18448614649063e-05
-4.50154245627405e-05
-4.30430539668229e-05
-1.24611406634429e-05
-5.65102362052484e-05
-5.53678728364047e-05
-2.10758515342603e-05
-1.62909470854473e-05
-4.05721176993824e-05
-2.80725995184999e-05
-2.61842947864021e-05
1.1210382048527e-05
-3.85411822897104e-05
-2.16420161855193e-05
-3.61659656154303e-05
-2.16229021843208e-05
-2.60329208168065e-05
-2.90901580872472e-05
-7.05500309664198e-05
-4.57501387002377e-06
-2.6118082035659e-05
-7.76916095614543e-05
-2.72288360489779e-05
-4.38331010340539e-05
9.57985705854918e-06
-4.55579570039365e-05
-4.68297180094519e-05
-4.03237533380476e-05
-2.65311745299045e-05
-2.88718602980473e-05
-2.77329678113169e-05
-2.70777709838138e-05
-5.13112276522011e-05
-1.81905156076763e-05
-5.91451544093291e-05
-6.36983699168872e-05
-2.44022660860601e-05
-3.92206360607229e-06
-3.39673679620384e-05
-3.77656148595852e-05
-5.44160984488687e-05
-1.73867126845662e-05
-6.70939532822756e-06
-3.37796155765378e-05
-3.95910619912034e-05
-3.0996068687498e-05
-2.70171605919113e-05
-2.52478705797643e-05
-2.23995781090653e-05
-2.08270563886167e-05
-4.36369825411051e-05
-1.6495352813216e-05
-1.68465021204987e-05
-3.39445138919545e-05
-1.72593328121332e-05
-2.12805281182784e-05
-9.2865573335338e-06
-9.89776036435073e-06
-1.11978789215295e-06
-3.70523352638093e-05
-2.37371177607692e-05
-3.5064254531712e-05
-4.32044162752275e-05
-1.50927238677046e-05
-4.00220151010261e-05
-3.26397017839096e-05
-2.56600975175271e-05
4.52389364946839e-06
-5.6700454768532e-05
-3.51296317163234e-05
-3.99584828194635e-05
-2.5131266902324e-05
-3.61379893123697e-05
-4.24461300813403e-05
-1.73268942594566e-05
-1.97987847467838e-05
-7.42939738543422e-05
1.51095391820152e-05
-1.74458889072808e-05
-2.88139030819188e-06
-4.23381813579584e-05
-2.0912304052337e-05
-3.46710079459791e-05
-4.07753990874239e-05
-1.11393168953793e-06
-7.24068630955137e-05
-2.61382381033128e-05
-3.97610486777763e-05
-3.18823677451853e-05
-2.49893479353941e-05
-1.88893166935025e-05
-3.83146739142171e-05
-3.03492714518026e-05
-1.84164637868442e-05
-3.14789065519519e-05
-1.86737054066877e-05
-2.87746584286198e-05
-3.91489090037496e-05
-1.34475479810437e-05
-2.82669557046383e-05
-4.09490289027249e-05
-2.04853871598477e-05
-1.89131897193219e-05
1.28878714403943e-05
-4.16728705553016e-05
-5.66286268677479e-05
-1.62515978720063e-05
-2.36090002590543e-05
-2.01773456383432e-05
-2.59907649031149e-05
-4.3296026367394e-05
1.29623551515266e-05
-3.97523684617797e-05
-3.01432888431739e-05
-4.01523917551597e-05
-3.9924884166944e-05
-2.86331401226963e-05
-1.56112896990901e-05
-2.32631469347856e-05
-3.7048807717903e-05
-1.10785169182107e-06
-2.9446938898503e-05
-1.80096101660904e-06
-3.4824814542548e-05
-3.85550500937631e-05
-4.81518122540628e-06
-4.05298275566007e-05
-8.96434003745011e-06
-5.33826325813926e-05
-3.37367161051581e-05
-3.25795179876386e-05
-3.30802857154495e-05
-3.44855305784257e-05
-3.03362605757951e-05
-3.35768787314663e-05
-1.58356417878396e-05
-6.9979650071136e-05
-6.98674880229814e-05
-2.66441384770469e-05
-3.20513369516053e-05
-2.36625340117611e-05
-1.76198544349479e-05
-2.64218934376366e-05
-1.69702565412385e-05
-2.6857886339833e-05
-3.78219081368084e-05
-1.88891865965337e-05
-3.43861413981149e-05
-2.07181419239654e-05
-5.3246619832216e-05
-2.26854698446607e-05
-4.4701869941723e-05
-2.59274542767966e-05
-3.51376904505467e-05
-3.74243617786592e-05
-3.3923404097306e-05
-2.80695117946907e-05
-5.36170695894033e-05
-2.83870081771534e-05
-2.00566966190952e-05
-2.85637027803894e-05
-1.57159000131271e-05
-4.26209673251775e-05
-3.71338046967388e-05
-3.20265150640157e-05
-1.65519203553516e-05
-6.14231378756648e-05
-3.48221731807842e-05
-2.63401178649662e-05
-4.22869019416826e-05
-4.60473264303064e-05
-4.89332893260336e-05
-2.58104118692326e-05
-2.46370847154461e-05
-3.19298746689597e-05
-3.13597060081483e-05
-4.80442831000557e-05
-2.50663033132449e-05
-2.33149185832725e-05
-2.94649830523933e-05
-2.89994783864411e-05
-4.51846878076326e-05
-3.79139326419625e-05
-3.18482733344873e-05
-1.80182355692267e-05
-2.13499927880509e-05
-4.11223699587546e-05
-2.64739689975274e-05
-2.91914992089214e-05
-1.97296292884213e-06
-3.63892016850188e-05
-2.98748472886077e-05
-2.88861165174688e-05
-3.04606176544134e-05
-3.95226593510035e-05
-2.38821376199614e-05
-1.62677411964e-06
-2.53485385393363e-05
2.84161252519166e-06
-4.50628773620011e-05
-6.18065057237955e-05
-1.84791816728481e-05
-2.89324080894622e-05
-1.77223916017124e-05
-4.99929593387897e-05
-8.67028315658383e-06
-6.01490484512271e-05
-3.06954913751896e-05
-2.00917267889245e-05
-9.67772013410814e-06
-2.08905681019248e-06
-1.33316483979918e-05
-4.61725281820913e-06
-3.19649952151389e-05
-1.5668611809268e-05
-1.95644347409673e-05
-1.45241934748854e-05
-1.41178473072868e-05
-3.42866629568901e-05
-4.04749491617299e-05
-3.11971682912776e-05
-3.77608941773185e-05
-4.697292924351e-05
-2.2754147575111e-05
-8.89101029007234e-06
-2.53004220149027e-05
-1.20433843614603e-05
-2.78897458187312e-06
-1.83078583633536e-05
-3.10000234617288e-05
-2.27618472838933e-05
-3.70898270969967e-05
-1.92090557025011e-05
-5.56972255448725e-05
-1.13289031336202e-05
-4.8593312794097e-05
-2.16223716361557e-05
-7.68493818719425e-06
-6.33750117801809e-05
-1.49214303562334e-05
-4.13679678341221e-05
-2.10078043859322e-05
-4.41789341069296e-05
-2.76352997769169e-05
-3.08764761803382e-05
1.02271377935279e-05
-1.72823200987391e-05
-9.47690597003005e-06
9.65268296762259e-06
-4.7154256367509e-05
-2.36176496953922e-05
-3.16074494912024e-05
-2.82288217737879e-05
-1.48505009030044e-05
-2.71242732866404e-05
-1.38420544420653e-05
-5.03223815795103e-05
-9.01003025605077e-06
4.1168163039682e-07
-5.1512991231385e-05
-2.77935408231011e-05
-2.68274566955606e-05
-3.36785955740043e-05
-2.50111341618244e-05
-2.97610615224303e-05
-4.832347542311e-05
-4.2516675228068e-05
-4.74150063632557e-05
-3.06874413434272e-05
-9.9726470571629e-06
-3.61889001946185e-05
-3.47692019566689e-05
-4.52413264028336e-05
-3.58281439177688e-05
-2.73879794515064e-05
-4.71148135607937e-05
-3.0142054122597e-05
-3.20508419141471e-05
-2.90105516250286e-05
-5.54976568387578e-05
-1.38575349834525e-05
-2.86315913885224e-05
-3.32127727334272e-05
6.85336435505656e-06
-2.0938756666148e-05
-2.4721982255524e-05
-5.26591986161863e-05
-1.85481596089695e-06
-3.3868721478214e-06
-2.10487293507961e-05
-3.33280168503844e-05
-2.66024820666003e-05
-4.28867877042524e-05
-6.00015593242057e-05
-1.00049873237751e-05
-3.49539943707878e-05
-8.22813153786426e-06
-7.26583370655172e-06
-1.27977045846813e-05
-3.92906286473098e-05
2.83346874791388e-05
-3.80901293734179e-06
-3.40250682940781e-05
-2.90206070439262e-05
1.82424144651147e-05
-3.56100051251745e-05
-1.53010247249614e-05
-4.45188020817736e-05
-4.76686500282709e-05
-5.24494564065903e-05
-4.26089530778461e-05
-8.89203088873805e-06
-1.53301906575352e-05
-3.41197850718064e-05
-1.12193605501101e-05
5.24610010597593e-06
-3.09138462283271e-05
-2.62537164319648e-05
-4.94042288216414e-05
7.16346289948551e-07
-3.3873201787043e-05
-1.99639460722391e-05
-7.30601609013791e-05
-3.96346086404238e-05
-4.34195604922002e-05
-2.0675660877913e-06
-7.1498468017423e-05
-3.02928027228641e-05
-5.50131188073061e-05
-4.19963705010831e-05
-1.14303899731949e-05
-3.74317904578379e-05
-2.75671188174392e-05
-1.54910892695092e-05
-1.06579706510998e-05
-3.6959557122007e-05
-2.60096738628178e-05
-3.22851656384693e-05
-2.86808493514127e-05
-1.72661525107169e-05
-4.05071820618591e-05
-3.9582809022154e-06
-3.65078279636887e-05
-3.96826443943026e-06
-1.22575466726958e-05
-3.3897296005807e-05
-3.08908805471481e-05
-3.13532609149827e-05
-2.02938702879007e-05
-3.4662006394309e-05
-3.46768833760422e-05
-1.93255263743671e-05
-2.05718795609588e-05
-8.74661271207969e-06
-4.22058206638821e-05
-3.01462631466826e-05
-1.42105521067806e-05
-2.79129639245726e-05
-2.26355552414419e-05
-1.63944356830383e-05
-3.83314907406471e-05
-3.78087458735703e-05
-1.59598893846588e-05
-1.89465659819126e-05
-1.20724419753922e-05
1.65789798446271e-05
-1.31351386673233e-05
-3.00753349390134e-05
-2.502168620666e-05
-1.98795090981133e-05
-5.19839723477244e-06
-2.41770316458461e-05
-2.05322620891477e-05
-1.8382184217537e-05
-3.86933179357297e-05
-5.56749713761221e-05
-2.93456037102694e-05
-1.7445069544735e-05
-6.01316686296295e-05
-4.50968358236447e-05
-8.66283710761854e-05
-3.4406559733731e-05
-4.35431577969954e-05
-2.57934101521909e-05
-5.41710540341334e-08
-1.00896825539359e-05
-2.57897118846674e-05
-1.25640833217374e-05
-5.24734482504373e-05
-1.52125230810314e-05
-1.86322713288045e-05
-4.16462154422967e-05
-2.69797295452317e-05
-2.25988534544904e-05
-7.11848303301649e-06
-9.78914166828762e-06
-8.94225426380965e-06
-2.16828895867594e-05
-2.47327746182417e-05
-1.86883152541835e-05
-3.26310526205666e-05
-1.52771407659775e-05
-2.08798238858353e-05
-2.92060165452439e-05
-5.5799923699219e-06
-9.18993697047268e-06
-3.6626905698101e-06
-4.92106631042012e-06
-2.5162630485676e-05
-4.44485600825306e-05
-5.70466419520383e-05
-6.61981278775356e-05
-2.97980816570788e-05
-2.97062119614493e-05
-4.83335074348328e-05
-3.70720097229912e-05
-4.02589595534211e-05
-3.86522169222133e-05
-5.41706264080218e-05
-8.43389277030939e-06
-2.82814973219491e-05
-1.49850453628283e-05
-3.05055568830412e-05
-2.41525930745083e-05
-3.82405508578689e-05
-1.608687173617e-05
-3.23988613397449e-05
-2.6159467217111e-05
-2.62781144229071e-05
-1.37381134550388e-05
-2.66518588547635e-05
-4.82234978375491e-05
-3.15640696334246e-05
-3.2248895332479e-05
-4.40528090894047e-05
-2.4810840553728e-05
-2.54997682204815e-05
-1.80271491614001e-05
-9.4255394768393e-06
-3.75701280161792e-05
-1.406920388602e-05
-3.434817920804e-05
-1.9026117619041e-05
-3.78495057850442e-05
-6.13840557307511e-05
-2.27926747911628e-06
-5.93123144873369e-05
-3.88363261461431e-05
-4.51856921653827e-05
-2.19133574086717e-05
-3.31151147272289e-05
-3.49954491269587e-05
-3.32962830620624e-05
1.12162106454859e-06
-4.46607817382688e-05
-1.51851719190659e-05
-5.73129393185637e-05
-4.5557474694732e-05
-2.62985681513546e-05
-6.99910497854158e-05
-2.8709745526167e-05
-1.82219341783728e-05
-2.84488806139526e-05
-2.4794709520277e-05
-4.06979559841345e-05
-4.93291306838192e-05
-3.89584236393645e-05
-9.61650484050338e-06
-2.99052026544487e-05
-1.91515813013011e-05
1.15521800889438e-05
-4.65173961398054e-05
-6.41067060299701e-05
-2.43856165879345e-05
-4.85990742621571e-05
-2.10366549640769e-05
-1.10058845090583e-05
-4.31317493460439e-05
-2.36070183695423e-05
-3.20962740820597e-05
-4.00446678138018e-05
-1.29893544020343e-05
-2.46481038779519e-05
-3.52180791006463e-05
-6.23338800715989e-06
-1.70233266719754e-05
-1.13517950189562e-05
-9.93305759387032e-06
-2.55126381959016e-05
-2.60161314229951e-05
-4.9886093213913e-05
-1.60728783971499e-05
-3.19865193133894e-05
-1.8249539366225e-05
-6.65296417604421e-05
-4.04615270402649e-05
-2.45713802721124e-06
-2.12269928384165e-05
-2.02419232217484e-05
-2.59319886017833e-05
-2.63636370572154e-05
-4.85143375536521e-05
-3.30584966234488e-05
-7.86459065636524e-06
-2.80280402507444e-05
-3.72251962604402e-05
-3.20028370250577e-05
-3.92291868215733e-05
-3.22976010648928e-05
-1.252089715514e-05
-4.08130789151387e-05
-1.99404998353703e-05
-4.5651802951622e-05
-2.29807594111941e-05
-8.51341462264018e-05
-4.17313717109443e-05
-3.43227457995055e-05
-1.89079833920526e-06
-2.57133394362891e-05
-4.23262007112343e-05
-1.49317990431878e-05
-3.04155478237694e-05
-3.28950860346954e-05
-1.97259628418775e-05
-8.87777679423741e-06
-3.71788199674388e-05
-5.56959085950435e-06
-3.32338411013162e-06
-2.07068828869965e-05
-2.78913496197318e-05
-2.68439265507449e-05
-2.49291683204979e-05
-3.39946564886346e-05
-4.85001477836873e-05
1.56235331536015e-06
-4.19796560792956e-05
-5.06526089201004e-05
-4.64617527382514e-05
-7.20239352785367e-05
-2.68574494937663e-05
-3.13023860850917e-05
-5.18480656104141e-05
-4.13964930956946e-05
-1.70509735352304e-05
-5.03743818207458e-05
-3.48530543949939e-05
-4.49091110380978e-05
-2.89592985718903e-05
-2.60154674905781e-05
-3.34639133311247e-05
-2.28601734591467e-05
-3.16886298304997e-05
-5.12221046503122e-05
-1.89886407037697e-05
-2.45655441543602e-06
-1.84064781546191e-05
-1.01193826179329e-05
-4.35649013437207e-06
-2.36813684856772e-05
6.36804072731532e-06
2.03170966216208e-05
-4.22998223042811e-05
-7.14393099943099e-05
-3.61677437618106e-05
-1.25138756473948e-05
-1.5752421091203e-05
-2.3416174101066e-05
-1.21872165986396e-06
-4.88053322180923e-05
-4.36624829309559e-05
-2.18006486463682e-05
-3.32273972248145e-05
-1.77682755716215e-05
-1.53059539979158e-05
-4.59996817254431e-05
-2.78380201633133e-05
-2.4944849230555e-06
-1.82229339026704e-05
-3.95574513773162e-05
4.27858097415195e-06
-5.06969629390782e-05
-1.62984331890624e-05
-2.25370667038751e-05
-4.83899176435903e-05
-4.94955177378063e-05
-3.11237691413304e-05
-2.98747133488307e-05
-2.77046350006757e-05
-3.03760069494114e-05
-1.93483737387664e-06
-3.31052219223099e-05
-1.68223574622641e-06
-5.04141352095057e-05
-1.81425637713456e-05
-3.43066393377346e-05
-4.18752770770815e-05
-4.28677640230091e-05
-1.76597074720963e-05
-3.36926123938739e-05
-4.43973717430759e-05
-1.05475913584097e-05
-2.27059592623677e-05
-2.63883647165278e-05
-1.1739519940951e-05
-2.60060003855256e-05
-6.15459864606933e-06
-1.86088778799009e-05
-5.5525826075596e-05
-5.32329572102236e-05
-1.10073079644648e-05
-3.85881752790507e-05
-4.35788276029422e-05
-3.5503438267677e-05
-4.37229428227072e-05
-3.18243716250539e-05
-4.33712339692352e-06
-2.28879318961623e-05
-3.47131122995688e-05
-5.04210150218123e-05
-2.63611845631569e-05
-3.20633849911248e-05
-4.16126285830484e-05
-1.79038583256008e-05
-1.9708359107871e-05
-3.06811150528443e-05
-5.06310127480867e-05
-6.74730379400819e-05
-2.3878986874201e-05
-2.17833495139182e-05
-1.55975129232692e-05
-1.3683583233781e-05
-2.9027411862924e-05
-1.59920850609501e-05
-3.72074582011642e-05
-2.13183965963211e-05
-1.21400194675241e-05
-4.0439404408805e-05
-4.01121488722888e-05
-1.55284807575497e-05
-4.23135716691272e-05
-4.77313454609516e-05
-1.27752221803732e-05
-1.99895139962923e-05
-4.59628160902526e-05
-4.102247496737e-05
-3.97233619843636e-05
-6.06535627886131e-05
-3.72439255840345e-05
-2.29769143197903e-05
-4.83563204144008e-05
-1.73915521184326e-05
-2.52701825000229e-05
-3.20195298786862e-05
-3.36518313189804e-05
1.07027899351596e-05
-3.58297498140252e-05
-2.04713671252918e-05
-4.48185114599181e-05
-1.71920739340079e-05
-4.24351411295388e-05
-1.30286865511891e-05
-9.27941492042482e-06
-2.16497109391e-05
-4.2788262930814e-05
-3.07586228914545e-05
-2.06394319992165e-05
-5.29791234787337e-05
-4.45520084850003e-05
-3.31607396499879e-05
-1.51677975001252e-05
-2.07872353075388e-05
-8.11014844511553e-06
-5.77971217441727e-06
-3.23963073224833e-05
-3.31334874218812e-05
-8.02579361292294e-06
-2.09823840534818e-05
-4.4668150368373e-05
3.36210054846587e-06
-1.82302077597184e-06
-2.4702072211152e-05
-5.62459018141251e-05
-3.22864624339923e-05
-4.70546794308964e-05
-2.82895805636448e-05
-2.70518830497955e-05
-5.66101365127087e-05
-6.8670532200041e-05
-4.13885774791228e-05
-1.76997706085106e-05
-2.60053006404649e-05
-5.81577565395657e-06
-3.0044861482885e-05
-3.04730480774724e-05
-2.10302548533493e-05
-6.26883694290094e-05
-1.54138822793463e-05
-1.44616559745523e-05
-2.62751298197871e-05
-1.97288380937966e-05
-2.53780527899215e-05
-4.41398053878273e-05
-4.20956784054966e-05
-4.16535092980751e-05
-4.58933370481702e-05
-2.52459891546425e-05
-2.38775059671979e-05
-1.97070383356174e-05
-2.55604220830563e-05
-1.9579833560006e-05
-3.19026720434321e-05
-2.9090397035332e-05
-3.10337514279592e-05
-5.3959089142372e-05
-2.17491409498302e-05
-5.42897641643475e-06
-3.91212567127994e-05
-4.29486263325418e-05
-2.05831231486993e-05
-2.48211804206549e-05
-2.81022620513019e-05
-5.73091985432894e-06
-1.21206763980473e-05
6.73416428626491e-06
-4.05913033067026e-05
-4.46058432404189e-05
-2.5800606794331e-05
-3.99478415752335e-05
-2.24750659394222e-05
-2.21848647590222e-05
-4.4342742246531e-05
-3.26230569327091e-05
-3.13720735853476e-05
-2.21402175302047e-05
-1.41977758175696e-05
-2.40303671871039e-05
-2.4334703419219e-05
-2.69074055718253e-05
-3.25676756267508e-05
-4.72444845588267e-05
-2.30859012954172e-05
4.77006703014553e-06
-5.50858066837155e-05
-3.41400410729542e-06
-3.70784679953863e-05
-2.69033380044683e-05
-1.39000560260348e-05
-2.19006150323815e-05
-2.32144493497865e-05
-5.85144644497042e-05
3.61420798898779e-06
-1.45923080615687e-05
-3.81383206522455e-05
-1.92959803376325e-05
-3.15918969981234e-05
-4.30158768947299e-05
-2.14693880057566e-05
-3.10462045433149e-05
-4.61585628745423e-05
-4.71740870452321e-05
-5.41013760560707e-05
1.25303184171844e-05
-5.37849332888738e-06
-4.94505931835328e-05
-2.02046713071098e-05
-4.46361602852665e-05
-1.30296325770806e-05
-4.26818187014768e-06
-2.8783697456148e-05
2.93768354419742e-06
-4.45171445049623e-05
-1.4635356928422e-06
-1.88262829975705e-05
-2.04715828221276e-05
-2.15630393639716e-05
-2.86534013047808e-05
-1.12484264244319e-05
-1.97710806334139e-05
-1.90877378786089e-05
-1.41938110829389e-05
-1.4363270252608e-05
5.98644583385725e-06
-8.65894567009538e-06
-3.74099520975443e-06
-4.8225162251071e-07
-2.69519725222433e-05
-3.69364715142116e-05
-4.13410688831918e-05
-4.02455255283568e-05
-2.0265121656989e-06
6.88131245024598e-08
-3.41466692443308e-05
-3.4952498373207e-05
-4.97807230145429e-05
-5.45841543138431e-05
-1.34190270013992e-05
-2.29415871347813e-05
-8.3618226545092e-05
-1.64354122497707e-05
-4.82915009528777e-05
-4.3494867064229e-05
-4.25641238694719e-05
-1.76259963968518e-05
-3.34358553399539e-05
-2.9817816964117e-05
-8.60780297152434e-06
-4.74671537174234e-05
-3.9660015534234e-05
-2.72069648586225e-05
-2.05446337731811e-05
-6.33767417045797e-05
-3.82397912062825e-05
-3.95816534831305e-05
2.93582897774962e-06
-1.98636942600403e-05
-9.82796884277752e-06
-2.30544078721679e-05
-5.01908355283157e-05
-2.36910728182487e-05
-2.91562547030521e-05
-6.34337957843233e-06
4.08376979919507e-06
-1.47087865129686e-05
-1.98226343292494e-05
-1.51790342639283e-05
-4.54510463637355e-05
-1.92057480184353e-05
-2.52174914881886e-05
-4.65333912952097e-05
-3.61953162308277e-05
-4.65654690953493e-05
-1.82747492813102e-05
-1.0875423703609e-05
3.93327004393309e-06
-3.75885982964161e-05
5.34883232283868e-06
-4.89300631168341e-05
-5.22038817079452e-05
-5.33353146495219e-05
-7.48560394313072e-06
-2.69282490712413e-06
-3.8268930978033e-05
-2.41933648703008e-05
-3.25526565701548e-05
-4.4050209551581e-05
-3.71754585615297e-05
-3.13287015769907e-05
-3.88537239191511e-05
-9.38850871604935e-06
-1.62957379967126e-05
-3.6156362304464e-05
-3.25338514706338e-05
-9.03165961355465e-06
-1.10599566875326e-05
-1.40508791211816e-05
-2.86953353730351e-05
-4.55468496665069e-05
-5.56871451133059e-05
-3.58351771150045e-05
-5.384227307363e-05
-3.08818662209908e-05
-2.45279084657539e-05
-2.69317848018927e-05
-3.46619400837905e-06
-2.89046877770798e-05
-4.63168898840722e-05
-3.58825173733786e-05
-5.46600975485501e-05
-3.59288068806904e-05
-4.07354693768586e-05
-3.74582161259211e-05
-2.47544413119314e-05
-4.03086125151702e-05
-1.52193707809788e-05
-3.81449290261174e-05
-2.58270082652861e-05
-8.13980027922685e-06
-1.1034280994455e-05
-1.98463615553303e-05
-5.10174958539855e-05
-5.74178646390423e-05
-2.60463657729587e-05
-3.36085180446419e-05
-3.53937576856278e-05
-2.74074993327813e-05
-9.56648149767449e-06
-3.02569953624544e-05
-3.04947309503721e-05
-8.14736595250251e-06
-1.40500751076701e-05
-2.195717610272e-05
2.25828617783866e-05
-4.45069668492522e-05
-3.56847112980554e-05
-1.79780685244224e-05
-2.254794464081e-05
-1.31905880836895e-05
-4.05717835079289e-05
-2.19731479775849e-05
-1.75827312102539e-06
-4.47177242593611e-05
-2.44054419664764e-05
-1.68734855549281e-05
-8.31829635742341e-06
-3.43674060949838e-05
-3.24107500914194e-05
-1.95793917702343e-05
-3.53246116947022e-06
-3.35873727160441e-05
-2.15838225382789e-05
1.01465054902054e-05
-4.86192712223292e-05
-2.27135382715987e-05
-8.35719142520405e-06
-2.75893346381537e-05
-5.18637711109853e-05
-2.46320445254313e-05
-6.68113771521977e-05
-2.4569313027158e-05
-4.25127887484232e-05
-1.80885049232895e-05
-1.99094760103994e-05
-5.41386134111264e-05
-1.92267529065657e-05
-4.33877523131011e-05
-4.72007828331002e-05
-1.86242251456919e-05
-4.19683607688493e-06
-2.88685372026223e-05
-2.26243856933898e-05
-1.91385073389552e-05
-3.51012637087367e-05
-3.73361522302799e-06
-4.18272401163659e-05
-1.60396159842346e-05
-5.60987559971888e-05
2.5622585221927e-07
-3.0951593100647e-05
-4.71038799769226e-05
-5.50048792538528e-05
-4.09666852839117e-05
-4.65299176268411e-05
-1.91082394642697e-05
-2.30935635218054e-05
-3.14125097601863e-05
-1.73614533806707e-05
-2.9200577493669e-05
-3.19270915670611e-05
-4.23083722434977e-05
-1.5060440923004e-05
-4.03076848242801e-05
-3.40018483107072e-05
-3.50829158285722e-05
5.05223533624958e-06
-2.02270242897025e-05
-3.33971657972526e-05
-2.1415978819406e-05
-2.77684100098207e-05
-3.34426714966448e-05
-4.72191170663016e-05
-2.1723758750839e-05
-1.43917538687826e-05
-2.36942312752324e-05
-2.67917733475411e-05
-2.45998846511646e-05
-2.09751129040246e-05
-1.99280332984058e-05
-5.11373818282509e-05
-4.44869724486552e-05
-1.54370852252459e-05
-5.72599195975867e-05
-4.94171123114169e-05
-5.36634156956901e-06
-2.76953847778815e-05
-1.76651737144828e-05
-3.60408316712052e-06
-7.74031100417901e-05
-2.60906089382197e-05
-1.40814947599272e-05
-3.43848249561469e-05
-3.47696987451132e-05
-1.92076829741987e-05
-2.10197062326759e-05
-9.95613333192296e-06
-2.02005237280339e-05
-3.83865626629579e-05
-3.48371470591113e-05
-1.4516859122913e-05
-2.68587399155174e-05
-2.28540004324931e-05
-6.04139800454645e-05
-4.13244734966286e-05
-4.30653844578515e-05
-3.6325675717567e-05
-3.65358025811579e-05
-4.32403641378882e-05
-4.4864540587238e-05
-2.9979820982463e-05
-3.87770092809556e-05
-4.59454329859838e-05
-2.43278686731357e-07
-1.62869237698232e-05
-1.08148418051795e-06
-3.07083296265669e-05
-4.76132858313227e-05
-2.32716198443516e-05
-3.4772370111968e-05
-4.63409770985381e-05
-3.04056614105228e-05
-2.2093053824949e-05
-1.49326015491334e-05
-2.70170913122181e-05
-3.93000361204297e-05
-2.21716913741553e-05
-1.22614338958024e-05
-4.42569172663297e-05
-2.35286500502188e-05
-5.33045313469276e-05
-1.89758497553018e-05
-2.247135273635e-05
-1.93280535755695e-05
-2.97455233778869e-05
-8.77285189232615e-06
4.54408783601532e-08
-2.55433689252844e-05
-6.58695779286545e-05
-1.08193559622333e-05
-2.09565668993305e-05
-4.61808207577454e-05
1.42680630392376e-06
-1.67219420212279e-05
-6.83079170299304e-06
4.73700682749181e-06
-2.46140921938025e-05
-3.52826243844715e-05
-3.99787227475466e-05
-1.75633480399862e-05
-2.44850036925712e-05
-1.54459940565569e-05
-2.38996247298356e-05
-4.48889103372484e-05
-3.72662255790676e-05
-2.62537704895818e-05
-2.46126180767676e-06
-2.15793419652981e-05
-3.44012592046334e-05
-1.05665819919047e-05
-3.01524677126501e-05
-3.89689467225402e-05
-2.15288831681085e-05
-2.63541798798585e-05
-2.50562602516329e-05
-6.55051230110853e-05
-2.87506366219058e-05
-2.65583498409843e-05
-6.75960770223644e-05
-2.67027846020396e-05
-1.73057324152855e-05
-5.80091844992531e-05
-2.01610244547563e-05
-6.54313367103384e-06
-9.33867409681641e-06
-2.32928579671809e-05
-3.4251084763703e-05
-3.28794291361204e-05
-5.21346931979876e-05
-4.19899391930453e-05
-5.8578241346368e-05
-3.08709650489043e-05
-3.57422740082394e-05
-2.54813564114372e-05
-4.59955034029119e-05
-2.86840835925354e-05
-2.72766755586353e-05
-1.57360029755343e-05
-2.13761367636978e-05
-2.15225509711316e-05
-2.96654351808843e-05
-4.4363237034232e-05
-1.76209703782306e-05
-2.69215226860043e-05
-2.76143401320436e-05
-2.0106053688992e-05
-1.77161701858699e-05
-1.86558208627009e-05
-4.12559963594388e-05
-2.3017795239541e-05
-2.73799630980245e-05
-3.77494285486827e-05
-8.74219394084633e-06
-7.34676725759561e-05
-4.32348696695414e-05
-1.18955553376282e-05
-2.73998871303045e-05
-2.94124281068524e-05
-3.00522842130682e-05
6.62917470790628e-06
-4.16141281784344e-05
-2.17086731704215e-05
-2.87256555951873e-05
-4.25994308328818e-05
-2.42464288594176e-05
-9.98159373293952e-06
-2.68376477387939e-05
-2.94787081290674e-05
-6.80751611308579e-06
-2.98615794762393e-05
-2.54455923996274e-05
-3.14271866608741e-05
-3.98048545705221e-05
-5.37100807581357e-05
-1.36502436540691e-05
-3.30563241532915e-05
-4.61178998702172e-05
-2.7540453816161e-05
-2.68284989611173e-05
-1.23214077325706e-05
-5.51770102570698e-05
-2.82649444081746e-05
2.54518372414258e-06
-6.16874406894934e-05
-5.92101680342659e-05
-2.7426250737436e-05
-3.26535655499701e-05
-8.84731775155183e-06
-1.60381341389334e-05
-4.5298214162112e-05
-4.11181667877e-05
-2.89285484173922e-05
-5.89800941432678e-05
-4.66067703340708e-05
-2.8922119672803e-05
-5.50626689217766e-05
-2.14660916530695e-05
-2.44847145373656e-05
-4.51818004447393e-05
-1.88914948453054e-05
-3.40305266399384e-05
-2.53916435866239e-05
-1.75358568087783e-05
-4.72803944732836e-05
-6.03816096957663e-06
-5.1938029768576e-05
-1.94475771227042e-05
-4.45673047040397e-05
-4.81600245003156e-05
-6.40068348110569e-05
-2.79141670881172e-05
-2.65756678648681e-05
-5.89721366879903e-06
-5.94865919480235e-05
-1.47836746609781e-05
-1.88159334428974e-06
-2.92626243210153e-05
-1.54954473970063e-05
-6.21154744951453e-05
-5.55440808062376e-05
-2.11959121577014e-05
-1.7362685109763e-05
-2.1027820757978e-05
-3.49568796202696e-05
-9.59529903382917e-06
-4.12871174023674e-05
-4.78479710368277e-05
-3.5334033993596e-05
-1.71404208571578e-05
-4.96077659796342e-06
-4.81525705837044e-05
-2.12149302707512e-05
-4.39228543807276e-05
-6.20119967668727e-05
-2.5527382182343e-05
-1.91463497946007e-05
-2.16147528958681e-05
-2.23646711345255e-05
-4.38546088091483e-05
-2.35416474143731e-05
-5.0231681139665e-05
-2.35440161898453e-05
-2.98658862936781e-05
-7.46527899492915e-06
-3.13909322265277e-05
-5.48712086115348e-05
-4.68168029324774e-05
-5.29548881658097e-05
1.94462460924102e-06
-3.24771363553134e-05
-4.94013816726098e-05
-3.47011560234682e-05
-5.48807792049397e-05
-4.30269392125133e-05
-3.47137782789192e-05
-5.70597982325085e-05
-4.24608042794017e-05
-4.32318819004222e-05
-3.13944936350161e-05
-2.8294613056695e-05
-4.84278642631634e-05
-3.75022557669241e-05
-4.21412553984566e-05
-3.15742843734077e-05
-1.79985081786447e-05
-2.97922946001002e-05
-3.04602956623722e-05
-7.8077221302652e-06
-3.66754941473613e-05
-2.59670967719656e-05
-6.12961215084202e-05
-3.56478793278849e-05
-3.10374161677424e-05
-5.08021020226704e-05
-1.75053079039038e-05
1.0660552395644e-05
-3.10872407744005e-05
-8.08713054411935e-06
-2.71076462052542e-05
-2.49540415568607e-05
-6.46559400856686e-05
5.12793746678235e-06
-1.20722000082827e-05
1.18428131746677e-05
3.80156389207345e-06
-6.72704928642426e-06
-7.61251686208309e-05
-1.25786357909748e-05
4.20926206036877e-06
-2.03863415582282e-05
-3.3224748772636e-05
-5.03668396252908e-06
-3.13181235931191e-05
-4.9810454083841e-05
-3.13952163121599e-05
-4.14473622851446e-05
-2.63702455055745e-05
-4.87564096107463e-05
-3.98163972108656e-05
-7.77257033384044e-06
-4.01948013909076e-05
-2.6745438951359e-05
-2.58024627996004e-05
-4.32795497545489e-05
-8.7233278964795e-06
-4.55547747506969e-05
-4.17305436049527e-05
-2.93983759062086e-05
-5.52178018968728e-06
-3.42021320683321e-05
-3.81245829615495e-05
3.56280079207109e-06
-3.00044150743806e-05
-1.88163050272533e-05
-4.61228945297041e-05
-2.76853936210303e-05
-1.0653244220459e-05
-2.71816926324575e-05
-4.76506422490498e-05
-1.34373263358993e-05
-3.55870856400946e-05
-7.2251269604873e-05
-4.33537426195766e-05
-3.57756818476987e-05
-3.25670534400257e-05
-1.66686682294854e-05
-2.9699316645518e-05
-4.1510785424828e-05
-3.58633570859647e-05
-5.99209784228425e-05
4.21273411954364e-07
1.24736903182739e-05
-2.71752052746302e-05
-9.7787762463848e-06
-5.71070067585372e-05
-2.73777117305698e-05
-6.11542886925411e-05
-2.21221312463594e-05
-2.94014120341638e-05
-3.98484296387242e-05
-2.13836227236925e-05
-4.20335125586161e-05
-1.86999772277839e-05
-3.65781829630492e-05
-3.13291521011355e-05
-4.0240423480846e-05
-3.29260445874121e-05
-2.23740411694464e-05
-3.50950680137246e-05
-2.92322859388737e-05
-3.13785793130802e-05
-2.31189831446739e-05
-5.26692855355122e-05
-5.94012918240723e-05
-1.93781489895697e-05
-3.51590823525432e-05
-3.17292197737976e-05
-3.84083004279858e-05
-4.70519786162745e-05
-3.21545660580146e-05
-3.26614273471671e-05
-3.96285576886179e-05
-5.76330843039521e-05
-3.74966789124425e-05
-5.38970711001385e-05
-2.0288258728887e-05
-1.85623256870218e-05
-3.03288300741137e-05
-3.509088736607e-05
-6.79224075417953e-06
-3.43493675741778e-05
-4.52963663403421e-05
-3.2372456779619e-05
-1.98788818838954e-05
-2.60182335880268e-05
1.40992864139656e-05
-5.09647737532065e-06
-5.43251054582937e-07
-5.27421969284922e-05
-2.34158736269147e-05
-3.81917575102455e-05
-1.3888830464636e-05
3.00360404616145e-06
-3.12927498092955e-05
-4.51085885074294e-05
-1.55996355228343e-05
5.25746694650375e-06
-2.1530288272077e-05
-7.23753172704097e-05
-3.1086653531421e-05
-5.95741288222857e-05
-1.41888679730537e-07
-2.15458811900023e-05
-4.5265490125188e-06
1.13157080091056e-06
-4.48060380345958e-05
-4.28785164510929e-05
-2.93770517644964e-05
-1.4167263217856e-05
-4.8852727803626e-06
-4.84832321456438e-05
-6.62827362180321e-05
-1.3682043917426e-05
-4.2710201639742e-05
-1.97390176533546e-05
-3.73129920414731e-05
-5.08461332010051e-05
-2.13489366802136e-05
-3.0791530920643e-05
-1.29962614420191e-05
-5.25365081234413e-05
-1.29040601247487e-05
-4.47359446075306e-05
3.91269654069531e-07
-3.80041604024713e-05
-8.38663448028639e-06
-4.16723994564456e-05
-5.85528178616703e-05
-4.63330054796767e-05
-4.00716114584288e-05
-1.99962334908647e-05
-3.72153838718634e-05
-1.15367052682229e-05
-1.00496221275781e-05
-4.98803526886359e-07
-4.4811388745558e-06
-1.49782416781143e-05
-2.60244435156882e-05
-1.74380030992194e-05
-4.81737186934234e-05
-2.21024895676954e-05
-8.02734424521504e-05
-4.54905763580257e-05
-2.59866411306278e-05
-2.58819249768775e-05
-3.61041026509431e-05
-1.78995002227552e-05
-2.24438094524359e-05
-2.26665820862889e-05
-4.94672873585098e-05
-1.76992402459464e-05
-1.5565117883171e-05
-1.55112348799357e-05
-2.76878354722878e-05
-4.2482022798789e-05
-4.74553307626916e-05
-2.19321324745128e-05
-6.86385596521068e-05
-5.99716146769518e-06
-4.57306842256504e-05
-2.80591940547528e-05
-3.83598641378573e-05
-3.98051416150847e-05
-6.09290837124983e-05
-2.91640246747446e-05
3.9394328416197e-08
-1.85998098838998e-05
-2.32517301335989e-05
-5.52439985799273e-05
-2.64615905145225e-05
-2.04126289133727e-05
-1.12781512188198e-05
-1.70834658994398e-05
-1.16244904361873e-05
-2.58501839128017e-05
-8.72960337261184e-06
-4.81821033141637e-05
-1.17539599593721e-05
-3.90666507398077e-05
-6.95688653204672e-06
-3.1001473981289e-05
-9.62192930760595e-06
-3.94357203190294e-05
-2.82262215585554e-05
-4.33341571069311e-05
-2.50531155978505e-05
-5.13447242208927e-05
-1.77476524472962e-05
-4.03488061527405e-05
-2.47907085498322e-05
-3.3862434884443e-05
-1.91025603316719e-05
-3.41350897140273e-05
-4.91627946550814e-05
-5.931490616005e-06
-6.21351274270522e-05
-4.50692633413011e-05
-4.82293256853101e-05
4.47878918208257e-06
-6.01014613273186e-05
-3.58272826612503e-05
-3.32279472888518e-05
-1.87819497312215e-05
2.78899864119678e-06
-2.32023715994694e-05
-1.8025389814702e-05
-2.93284318586963e-05
-2.47110175616484e-05
-3.52317564963663e-05
-1.09871535242866e-05
1.00879556571702e-05
-2.60812551635553e-05
-1.32160792298988e-05
-1.11099863340815e-06
1.85324405546792e-05
-5.27252691486523e-05
-5.81416507950528e-05
-1.35172883771598e-05
-2.20238714327627e-05
-4.94064702772282e-05
-1.2296852146781e-05
-4.83130365352928e-05
-4.58784210900541e-05
-2.24754959021644e-05
-4.35625823824089e-05
-3.0418204195069e-05
-4.6738064681292e-05
-4.86011739252878e-05
-4.20047313732783e-05
-1.62016078529246e-05
-3.12340716122964e-05
-2.57617551504567e-05
-4.14025820554096e-05
-3.953429201309e-05
-5.29582592976221e-05
-2.36198025687969e-05
-2.32588531747707e-05
-2.33074868503469e-05
-2.1433102760302e-05
-2.15693514359708e-05
-4.80382239872503e-05
-4.62374901159876e-05
-2.87264724777122e-05
7.37224358753479e-06
-5.02062074177746e-05
-1.62321148748686e-05
-1.81599729213075e-05
-1.24394067426915e-05
-5.6908353479709e-05
-1.91041258605955e-05
-2.02215095378369e-05
-3.42967576252618e-05
-1.57739005805794e-05
-1.8149059566263e-05
-3.33621619675144e-05
-3.44415519953709e-05
-5.54790982535053e-05
-1.05463726547361e-05
-9.04482335816664e-06
-6.91026872112161e-05
-1.11114605846126e-05
-1.53980658760844e-05
-3.44998666921637e-05
-2.29962759333686e-05
-5.46039121258277e-05
-1.68627305802758e-05
-2.10723024920604e-05
-3.72670264743695e-05
-1.24968412869319e-05
-3.55853193625292e-05
-1.53866113858544e-05
-4.87532704432219e-06
-1.91104338403911e-05
-5.96033571141857e-05
-3.05500906072328e-05
-3.53138065705469e-06
-2.59325072432168e-05
-4.02867828079709e-05
-2.63552841269859e-05
-3.73408309153345e-05
-4.12674592103121e-05
1.19686174190999e-05
2.50157620074939e-06
-4.4834679728176e-06
-5.30469970598393e-06
-3.94466347727092e-05
-4.47690698057643e-05
-1.55122536482421e-05
-1.64705631219233e-05
-1.2272295213128e-05
-4.27329893213017e-05
-2.14782250353586e-05
-5.37313846350103e-05
-7.9589117462031e-06
-3.06465847347455e-05
-8.44044903739214e-06
-1.45905192860015e-07
-1.7736596810233e-05
-3.94579850404134e-05
-2.9898442897213e-05
-1.46196183438297e-05
-4.74781008366873e-05
-2.61317051206541e-05
-1.84605209299784e-05
-5.01951388821582e-05
-1.02365958565163e-05
-2.71670202645527e-05
-4.63608535334499e-05
-2.93671301194849e-05
-3.04565457225453e-05
-3.76870887532133e-05
-4.16262648943649e-05
-1.76891138125172e-05
-3.29956850437605e-05
-4.92960219300989e-05
-9.64615482617626e-06
-3.23839365546064e-05
-1.26308352391828e-05
-2.24364508860491e-05
-1.05448497590738e-05
-1.08370650799663e-05
-1.85098089726891e-05
-3.0927884798222e-05
-3.31825749512372e-05
-1.90138692774021e-05
-1.69055204003926e-05
-1.2822621518179e-05
-4.08865793895176e-05
-5.30031468982879e-05
-1.6653174614419e-05
-2.05037335696959e-05
-4.82647235980881e-05
-1.08819791241795e-05
1.07362033730214e-05
-3.65402774564087e-05
-2.68226255269283e-05
-2.93014391818806e-05
-2.63501300627016e-05
-2.30998597893635e-05
-3.12617339571969e-05
-2.59686106098731e-05
-2.58122407392521e-05
-1.97885560241668e-07
-1.54099994609245e-05
-3.24530966896633e-05
-6.49231422015948e-06
-3.30584532304027e-05
-4.05182819365737e-05
-5.13808165282997e-05
-1.18765119711274e-06
-2.46462072741272e-05
-3.53583242726241e-05
-1.8839651670537e-05
-4.36932353601355e-05
-2.13800932294015e-05
-5.04522168584209e-05
-2.66591035766541e-05
-3.4789696345227e-05
6.36978357022596e-06
-4.33716976465084e-05
-3.03488481044382e-05
-1.93315285530877e-05
-4.69293151400347e-05
-3.13923240876326e-05
-2.87538726476322e-05
-5.53361821640014e-05
-6.0437555087948e-06
-4.64730091520439e-05
-4.04741182687152e-05
-1.68395465453601e-05
-1.99239398345702e-05
-8.87966969402902e-07
-3.18408403750367e-05
-3.63977308854799e-05
-1.8535709398575e-06
-1.1713698802465e-05
-4.33192698832965e-05
-5.5876800373801e-05
-6.13636677510201e-05
-3.98836000431219e-05
-1.16154818742392e-05
-3.75692183121895e-05
-2.25812876991159e-05
-4.19145557036391e-05
-7.95996037081121e-06
-1.78665500491393e-05
-4.74737880607573e-05
-3.91472513116596e-05
2.21668771786237e-06
3.12432725014485e-06
-2.82068043756799e-05
-1.9107451181783e-05
-3.69235706626596e-05
-2.22927489952383e-05
-3.93651388737233e-05
-1.9276226341671e-05
-2.54061449040133e-05
-1.11504647118072e-05
-2.0162856072185e-05
-4.47576614007426e-05
-4.87243820315478e-05
-3.68305684380954e-05
-4.91867044348239e-05
-2.99123431579326e-05
-4.4096260734988e-05
-2.17039424124982e-05
-6.71355428196464e-05
-4.11896289258691e-05
-5.95271008336911e-05
-4.22232651379313e-05
-3.19459421502877e-05
-3.84119981728163e-05
-5.99672422293635e-05
-3.27628307674114e-05
-3.00273893201733e-05
-1.34400939418015e-05
-4.50840842145553e-05
-1.70269153881884e-05
-1.70359271968212e-05
-1.58488921448169e-05
-4.85256264957128e-05
-6.18316132597081e-06
-4.32553352872521e-05
-6.08373912370305e-05
-2.34881742567071e-05
-1.76730007346475e-05
-2.16700613157828e-05
-2.51058743658594e-05
-6.8089126911324e-05
-5.89654410428166e-05
-3.12885973110554e-05
-4.5149523953204e-05
-1.69415750682892e-05
-1.96239461592328e-05
-6.81041907034227e-06
-1.99633037347876e-05
-9.85233688687343e-06
-3.1245632830657e-05
-3.27245703933699e-05
1.22590194217006e-05
-3.52660255102523e-05
-8.49460641250698e-06
-4.44760493688701e-05
-8.58334439583937e-06
-2.80141274025677e-05
-2.84424194500287e-05
-4.72085133683477e-05
-1.95973024281572e-05
-2.89485644767433e-05
-4.42965205374274e-05
-4.47712373289375e-05
-4.46907735487258e-05
-4.76373084320659e-05
-1.65530628020235e-06
-3.37755368809703e-05
1.66627182108163e-05
-1.34163243314627e-05
-3.2490319032959e-05
-2.56852104196096e-05
-1.44357287528955e-05
-3.13198387828256e-05
-4.27115453068323e-05
-3.15921316759161e-05
-3.28385195021502e-05
-2.54794836850824e-05
-2.39001508194772e-05
-1.66145205376634e-05
-3.041403714149e-05
-2.29696457182584e-05
-3.91503020161715e-05
-2.49828736091874e-05
-4.94232829308074e-05
-1.4308549360992e-05
4.24003272614504e-06
-3.27614945652403e-05
-8.92493897614342e-06
-2.87849160450885e-05
-3.58271326446269e-05
-1.91863456286428e-05
-1.86217340342288e-05
-2.71450773502986e-05
-3.46472791580566e-05
-5.57279652305688e-05
-2.47021986195578e-05
-1.83125561785853e-05
-4.27742330038359e-05
2.18773122206518e-05
-4.22041113233945e-05
-5.05167916368104e-05
-2.33308150967375e-05
-1.14143515330376e-05
-7.21765918956192e-05
-1.51049630173908e-05
-3.61226619595047e-05
-4.60123834661822e-05
-1.16315562929162e-05
-3.90806519408967e-05
-2.95487358761986e-05
-2.2728332836685e-05
-1.94150723316834e-05
-4.29527214638939e-05
-6.78861828915573e-06
-1.57323690062266e-05
-3.39287731076663e-05
-4.01575551293592e-05
-1.84303188017909e-05
-2.7985200254744e-05
-5.08169524978666e-05
-5.358372924627e-06
-6.99927050790021e-05
-1.4474410967999e-05
-5.23108851512217e-05
-4.49493036453203e-05
-3.7702795112044e-05
-3.52288410899057e-05
-3.6665034377093e-05
-4.87340476001698e-05
-1.14104942654651e-05
-1.33554071016453e-05
-2.74393243896915e-05
-3.35712486328412e-05
-3.34902042731419e-05
-4.75502242856657e-05
-1.43777401374569e-05
-4.69923953714525e-05
-4.66465825445847e-05
-4.33144897227904e-05
-1.9451375935957e-05
-1.4713417597265e-05
-5.51859585684433e-06
-4.20946411832129e-05
-4.7680635722523e-05
-2.80145093056417e-05
-3.3438602419226e-05
-4.48992834765556e-05
-2.14890828751586e-05
-4.48800023615899e-05
-1.2685493489127e-05
-1.15643638300039e-05
-8.41442701728081e-06
-4.37872238440221e-05
-1.35696268558829e-05
5.48193164045787e-06
-5.18223747886179e-05
-2.23982950752927e-06
-2.10327006586986e-05
-1.72977527595749e-05
-2.93521659525568e-05
-3.99819131380467e-06
-5.42578166065788e-05
-2.52750433640303e-05
-4.71552050152702e-05
-3.3797605179865e-05
-3.84426432418723e-05
-3.70821392649538e-05
-4.2386975942916e-05
-1.02198089302816e-05
-2.3869028717123e-05
-4.83338348397374e-05
-5.107416960478e-05
-5.88878246639248e-05
-2.76008406715454e-05
-2.0245629737791e-05
-4.88103702078993e-05
-3.33848391468978e-05
-2.70348881711192e-05
-3.57650184930233e-05
-1.06719629279937e-05
-5.66804435748553e-06
-5.22345932080245e-05
-2.78302499527617e-05
-3.58165087807978e-05
-2.62394617944978e-05
-1.19712592135119e-05
-3.43212167045218e-05
-4.75417119669996e-05
-4.16423294258387e-05
-3.32639787288984e-05
-4.09039944528616e-05
-3.16241701742016e-05
-1.68626391340522e-05
-1.85526726393317e-05
-2.03244596172701e-05
-4.17422464281723e-05
-1.39184385358693e-05
-3.59955204523006e-05
-9.9180511685892e-06
-2.8898892445281e-05
-8.88566217270444e-06
-5.13088296801466e-05
-1.68542270216001e-05
-5.82855353357353e-05
-3.9661718906207e-05
-4.5874139289755e-05
-2.82613569314509e-06
-3.35805469851541e-05
-2.89049518771295e-05
-4.54628004440029e-07
-1.94586062334677e-05
-1.62768996585814e-05
-5.34558928222908e-05
-1.92731184970715e-05
-3.72354656667617e-05
-3.15692645646004e-05
-4.74372036124566e-05
-8.65404153712231e-06
-1.9030742497367e-05
2.64607136519245e-06
-2.07722138314769e-05
-3.59557796995693e-05
-1.0343777978503e-05
-1.77087842509104e-05
-2.23988427537443e-05
-4.41231241181936e-05
-3.6437792640111e-05
-5.46307140597071e-05
-2.66119509366137e-05
-2.67288829058063e-05
-2.48299090683396e-05
2.48716824258753e-06
-3.60070390978254e-05
-2.97392301454781e-05
-2.41233623815529e-05
-3.08168127211764e-05
-3.08082198811815e-05
-6.40727205393646e-06
-8.77026285177352e-06
-5.79414692252677e-05
-5.00472943017394e-05
-2.13199583288988e-05
-3.02959358705238e-05
-1.31122786517296e-05
-7.77937677292477e-06
-3.09300400067448e-05
-5.78818061295618e-05
1.01063939535583e-06
-5.62231513436684e-05
-3.89665295914648e-05
-1.88214064070283e-05
-1.81531357064504e-05
-2.79369511121945e-05
-3.72819916942156e-05
-1.80619076620373e-05
-5.64194237564853e-05
-3.18529405001388e-05
2.64248139780511e-06
-8.36640852841532e-06
-5.3833875708844e-05
-4.74053696889125e-05
-2.52403224421749e-05
-2.72594838878414e-05
6.0146237743373e-06
-6.03933957307755e-05
-3.06016064045993e-05
-4.65346631263774e-05
-1.14332630479431e-05
-4.43767714737632e-05
-4.86380000272925e-05
-3.3599130800845e-05
-2.99233943968452e-05
-3.96095628814336e-05
-6.33936236307148e-06
-3.28497474578151e-05
-6.25406585129589e-05
-4.13291348942087e-05
-3.81260803189701e-05
-4.76426913365985e-05
-2.80135825601123e-05
-6.03988292183627e-05
-3.99737094552038e-05
-2.7312338167401e-06
-4.12671042017356e-05
-1.7054506383293e-05
-2.34263647349592e-05
-3.51992989182479e-05
-2.64335873403984e-05
-2.80888669047585e-05
-1.18452015693863e-05
-2.87952378258037e-05
-8.2355338805642e-05
-2.57746674296903e-05
2.87231546869181e-05
-4.53691821880726e-05
7.58047056052541e-07
-4.3017036628161e-05
-1.09746872779191e-05
-2.23999645000134e-05
-4.00582096340139e-05
-3.34447455592241e-05
-1.58235915459968e-05
-2.35748817157185e-05
-4.03950334781911e-05
-3.05106533730074e-05
-4.23820075390716e-05
-1.1001055920991e-05
-1.05090627881403e-05
-2.10397282427238e-05
-1.34304781083677e-05
-2.01276841035527e-05
-6.64109268307297e-05
-4.75866382990002e-05
-2.29219107788472e-05
-2.19384848646952e-05
5.26047834876166e-06
-5.91989317652753e-05
-8.17775060666061e-06
-2.69773861388931e-05
-6.06597056621299e-05
-6.78371079526153e-05
-1.72911161918318e-05
-3.3818296850306e-05
-1.74599058782791e-05
-2.80753873544534e-05
-3.57802695018712e-05
-3.83447837425338e-05
-3.92781290363303e-05
-4.14978794879041e-05
-3.96696529492631e-06
4.86212415682987e-06
-1.924018303139e-05
-3.55585685104786e-05
-2.76850095224428e-05
-3.07817479882361e-05
-2.32394311381041e-05
-1.37557482020412e-05
-8.35655374332953e-06
1.37127559071595e-05
-2.40178715307964e-05
-2.17180366173072e-05
-4.03913212944996e-05
-1.93702680452238e-05
-6.71687616475256e-05
-4.07331910925008e-05
-3.97467863849125e-05
-5.60929901667893e-06
1.55488154845583e-06
-4.6422729367251e-05
-2.48718918454034e-05
-6.3737916244578e-05
1.6488450595652e-05
-2.0475080890828e-05
-2.38771820831999e-05
-4.45288240048947e-05
-2.75548741773816e-05
-2.15663591796751e-05
-1.24554634334274e-05
-2.76343952112381e-05
-4.87610789234805e-06
-1.99651484387631e-05
-1.62793834200667e-05
-2.47897856332986e-05
-1.43681816716277e-05
-1.84014909960181e-05
-1.87687009783839e-05
-3.10725820141973e-05
-4.48705986343607e-06
-3.91072438411067e-05
-3.1845580913077e-05
-4.34070412591501e-05
-2.40482394978343e-05
-2.80249272973488e-05
-8.56003507531144e-06
-4.45732274093603e-05
-2.42398087030837e-05
-2.6687683702941e-05
-1.80501941401258e-05
-1.44704363069811e-05
-3.13321470821457e-05
-5.03447565824362e-05
-3.48041599816124e-05
-2.93183758697352e-05
-1.81208951300666e-05
1.62553151263101e-05
-3.04125911375435e-05
-4.0486979652662e-05
-4.82966044818554e-05
-3.60932376714139e-05
-3.98699380168859e-05
-1.75766251187792e-05
-2.89669358271278e-05
-2.30256345428985e-05
-3.99884782136316e-05
-3.97301628695463e-05
-2.45235260488463e-05
-6.56539055604488e-06
-2.95109531439876e-05
-1.22670040762875e-05
-4.48695076824156e-05
-1.98092512802681e-05
-1.19765191812992e-05
-2.61461745222744e-05
-3.73200828762135e-05
-3.38395169816763e-05
-3.89663196922159e-05
-3.58927223093801e-05
-1.91133545610022e-05
-2.50501695575863e-05
-2.95105692703202e-05
-3.67499313351705e-05
-2.05994217337725e-05
-6.86320765577091e-07
-4.98939967410063e-05
-5.01649708407773e-05
-1.66383675644031e-05
-8.09007455008683e-06
-3.87703169253772e-05
-2.29795651954123e-05
-3.04040698747145e-05
-1.13763517249097e-05
-2.05547908746509e-05
-3.02990749569303e-05
-2.55727403317809e-05
-3.25146408949921e-05
-1.56253748594926e-05
-2.2770930062698e-05
-4.78517692214245e-05
-2.66858413740853e-05
-1.33760464039696e-05
-7.7504476799654e-06
-4.20685385302645e-06
-1.97211240056119e-05
-3.36456890340082e-05
-1.24580011702811e-05
-3.0989924105929e-05
-3.99788152871719e-05
-3.47781101529919e-05
-2.81389354179846e-05
-4.20931387070024e-05
-3.21880120272607e-05
-3.52388684247728e-05
-1.24031028815808e-05
-3.38073770587209e-05
-9.55923996433212e-06
-2.23648673447793e-05
9.79149942644247e-06
-4.90409823837721e-05
-2.39942524191446e-05
3.43631966788699e-06
-2.7117798547565e-05
-2.9248508928562e-05
-5.4631400749855e-05
-4.16608635496437e-05
-9.55460083173093e-06
-3.02390292262204e-05
-1.51950479719895e-05
-4.2582295156908e-05
-1.32456657819099e-05
-1.2965977418203e-05
-1.68578694164532e-05
-3.18220655812842e-05
-1.41435150049329e-05
-1.05062827688536e-05
-3.04992348249364e-05
-4.17265094585229e-05
-3.49689991100799e-05
-2.40412421793621e-05
-1.68610008999216e-05
-3.3698144146967e-05
-2.00179848893483e-05
-4.94641073312879e-05
-3.65375938771196e-05
-1.35647473770475e-05
-2.90110239857955e-05
-2.99562336635375e-05
-4.50538471919151e-05
-1.99478260927769e-05
-1.11408743785242e-05
-1.25022759298738e-05
-2.78921082875112e-05
-2.58365738586453e-05
-5.54579469305437e-05
-4.27547704104917e-05
-4.54201952425573e-05
-4.2627321181824e-05
-3.91821895839897e-05
-2.2989881054106e-05
-3.58031681792293e-05
-2.92090074934173e-05
-4.54092774402926e-05
-5.78587343054633e-05
-2.33918093182206e-05
-9.31757940449051e-06
-2.58938020768039e-05
-1.64797114301822e-05
-2.94781154095288e-05
-3.31707747994111e-05
-4.13812500477758e-05
-3.28123009420454e-05
-1.16277823896449e-06
-3.78747884241143e-05
-4.15636472756627e-05
-1.86629381515321e-05
-4.06490735331265e-06
-3.00913549105566e-05
-3.99530712620039e-05
-2.47330148220858e-05
-6.22459178007159e-05
-3.9302495224359e-05
-4.82389429289688e-05
-2.5710821042544e-05
-1.35078882276955e-05
-3.89940348513571e-05
-4.00013179066526e-05
-2.31053389889109e-05
-2.30344371081155e-05
-3.56466666478635e-05
-5.9130811937974e-05
-4.4241679173507e-05
-1.69037450841722e-05
-2.79564568466427e-05
-4.06148824409871e-05
-2.42433554915347e-05
-6.46577517563655e-05
-2.95270905505175e-05
-2.61341759537023e-05
-4.33280136544396e-05
-1.88632584502074e-05
-3.19030141568601e-05
-4.76144825335337e-05
-1.16496308278108e-06
-3.80700869819491e-05
-2.75902153431968e-05
-6.91404222913575e-06
-1.07944328819583e-05
-6.65743110170685e-05
-2.6630100141756e-05
-2.86971918791454e-05
-3.06455109455097e-05
1.35114284291598e-05
-4.93937427157843e-05
-1.54782194470538e-05
-1.6179797863264e-05
-3.37294216538939e-05
-3.34095012327602e-05
-2.60195474624217e-05
-3.47055253046559e-05
-4.19740587788187e-05
-3.78354178602993e-05
-1.66630768231536e-05
-5.38115374485006e-05
-5.29049179956885e-06
-2.56661556787666e-05
-6.2140216710435e-05
-3.95551502139971e-05
-4.09380009487569e-05
-3.33487048945314e-05
-2.85170276702979e-05
-2.050521507806e-05
-4.86824171132165e-05
-8.88827548271801e-06
6.86522509140713e-06
-2.85998401147832e-05
-3.5054057269498e-05
-3.82526651038698e-05
-3.16044555339429e-05
-3.46829484435117e-05
-1.39565901400025e-05
-7.86200114330953e-06
-2.77584615537728e-05
-6.02279484798388e-05
-3.76081263710419e-05
-1.42192472047514e-05
-4.5193294569571e-05
-1.08386935863843e-05
-4.40546503279583e-05
-1.99227967237383e-05
-2.8108420784777e-06
-4.2856057323433e-05
-4.02466156800334e-05
-1.4197632829516e-05
-3.26716042970703e-05
-2.46451129825847e-05
-1.69420266127888e-05
-3.90875508520667e-05
-2.33579242734783e-05
7.22591492073095e-07
-2.27556938245026e-05
-3.86285861399525e-05
-3.33555738045917e-05
-1.39784439082954e-05
-4.11166396908199e-05
-4.71396804937313e-05
-2.09324746762259e-05
1.49004850297289e-05
-3.85241161679667e-05
-7.46404769462433e-06
-1.23666028170424e-05
-2.44314234209596e-05
-3.39314396767246e-05
-4.18208314173545e-05
-1.65866838756756e-05
-2.81442224250475e-05
-3.6957851853136e-05
-5.88790940257001e-06
-7.05695662770635e-05
-5.79264561288758e-05
-3.65605960444577e-05
-3.05988976138628e-05
-5.18952686685974e-05
-3.88736094184711e-05
-2.68059435025952e-05
-3.42089425168333e-05
-1.02351082402548e-05
-2.25162818387827e-05
-4.68894187285713e-05
-3.94040211759584e-05
-3.86711370551817e-05
-3.1464036804822e-05
-3.23252788820319e-05
-7.76579776102081e-06
-1.68567953372459e-05
-2.57101479384852e-05
-1.80537265534235e-05
-1.24182396032703e-05
-2.52762080578811e-05
-3.05546483346005e-05
-4.73862469659755e-06
-2.79682673550743e-05
-2.51589839220982e-05
-2.72261033723237e-05
-4.31254072816165e-05
-2.61678404225724e-05
-1.30308283745716e-05
-5.9457230811117e-05
-3.18244223888096e-05
-4.52116071885414e-05
-2.82769164087526e-05
-1.56670674307271e-05
-3.99123110769347e-05
-3.66953521651403e-05
-4.69381395561827e-05
-6.70764384413532e-05
-4.69836867883323e-05
-4.3824263332881e-05
-2.09056033962714e-05
-3.28925723054567e-05
-3.8058428519855e-05
-3.49109146960671e-05
-3.07553121705453e-05
-2.43983719951835e-05
-1.39808749207591e-05
-3.5243530941837e-07
-8.42658610413915e-06
-2.41782103119363e-05
-1.14502003226109e-05
-2.89153310391909e-05
-2.83491925708552e-05
-3.82602309193114e-05
-2.77849950691939e-05
-6.03809424704305e-05
-5.18886912098928e-06
-8.48068926359759e-06
-5.46788678763075e-05
-5.16637943933978e-05
-3.68679467469955e-05
-4.61460231449756e-05
-4.61760822005211e-05
-7.73566870460869e-06
-4.34019103477331e-05
-3.02566864914881e-06
-5.49629244306291e-05
-4.76719930539541e-05
-2.17350703649167e-05
-3.95842202750732e-05
-2.31780320404741e-05
-3.03186439301504e-05
-3.51084869306659e-05
-5.57693609310459e-05
-1.65929856765476e-05
-4.12197746990318e-05
-5.89544101536761e-05
-2.60524625222271e-05
-4.37165165263497e-05
-7.88201469948371e-06
-2.52760334444743e-05
-4.06917561504775e-05
-3.69428700309223e-05
-2.37244159449544e-05
-2.76856982010303e-05
-1.94777364844682e-05
-2.61556464832786e-05
-2.27772905451576e-05
-6.97258239008637e-06
-4.35849269277452e-05
-6.41820472366619e-06
-3.30071054536295e-05
2.5610409108614e-05
-1.43877405740836e-05
-4.29334654578627e-05
-1.06385194548768e-05
-4.42852126501647e-06
-1.6784180227702e-05
-2.45874580456684e-05
-4.69393474374269e-05
2.62519614335446e-06
-3.05403603572652e-05
-1.86093216302149e-05
-3.72678449097803e-05
-2.73995311388223e-05
-2.24756254103873e-05
-3.17666037602731e-05
-4.5145632006593e-05
-2.39511608994317e-05
-4.79659555877011e-05
-3.06512020471774e-05
-5.04865835555693e-05
-1.48400579313742e-05
-3.20466987088044e-05
-2.81989805572488e-05
-2.80662095138108e-05
-3.55658492944593e-05
-2.19860895993712e-05
-5.23948945530083e-05
-4.77662820059638e-05
1.11124738295486e-05
-6.10134304483947e-06
-2.50917333530454e-05
-1.31566196305614e-05
-4.84999088106577e-05
-6.09047366012512e-05
-3.22987639031065e-05
-3.31606017398021e-05
-1.82587753971467e-05
-3.48499752240923e-05
-3.68194003956624e-06
-3.00003461673975e-05
-5.0967818007725e-05
-9.70600002673755e-06
-1.15464618412633e-06
-1.40238480186923e-05
-2.09970850362436e-05
-3.20997723318216e-05
-2.76085895765971e-05
-2.21698830446044e-05
-5.1271911378478e-05
-3.85650502426586e-05
-4.37257886780803e-05
-3.0532186312679e-05
-3.11333085310806e-05
-2.47797046494405e-05
2.3575561258283e-06
-5.75320431072515e-05
-4.48140041939896e-05
2.42533418843523e-06
-3.60267992199208e-05
-5.73539764772523e-05
-4.0063696541788e-05
-2.84164542071348e-05
-5.18821179282058e-05
-4.90395497624018e-05
-1.57267751967005e-05
-2.07342739948821e-05
-2.32826887481692e-05
-3.79366202560835e-06
-1.11345292197709e-05
-2.08056417933778e-05
-3.76359468339496e-05
-2.65805787570387e-05
-2.47790094802043e-05
-5.08196365159903e-05
-4.01421923257818e-05
-2.16611943224888e-05
-4.40508643690006e-05
-2.22363895007601e-05
-2.86680911480243e-05
-3.43446602516129e-05
-3.0163806525494e-05
-3.83193767506172e-05
-3.996074949637e-05
-4.29128759895594e-05
-7.01515865178881e-06
-5.36183036440248e-05
-4.10931872176208e-05
-3.45436589859684e-05
-1.91245782633222e-05
-2.74462938668932e-05
-2.34555179661374e-05
-3.10558168834617e-05
-1.32674921446275e-05
-8.19852015117776e-05
-2.49178373315339e-05
-1.15459170283299e-05
-1.13607994942861e-06
-8.02230863236924e-06
-2.86027256059143e-05
-2.35416762047277e-05
8.40701051719379e-06
1.17240720927462e-05
-3.27911542511515e-05
-4.29772074745856e-05
-5.26651979065975e-05
-1.52673413554319e-05
-4.79394931062e-05
-4.44641804723846e-05
-5.00959544984008e-06
-3.19183998885384e-05
-5.45820602130961e-05
-3.83905660710429e-05
-7.4863477380528e-05
-2.29326502734583e-05
-5.19353640057997e-05
-1.90649474425025e-05
-4.18456748727155e-06
-3.89338388683829e-05
-1.21996165926218e-05
-5.70222674072271e-05
-5.18264983730282e-05
-3.57365610252228e-05
-8.39143993994124e-06
-1.44214974266616e-05
-2.51758382708794e-05
-2.14482054987183e-05
9.14735060511445e-06
-1.86918356382909e-05
-2.44609255611588e-05
-7.74497496772405e-06
1.42026279110132e-05
-2.5147614456967e-05
-4.62409209635011e-05
-1.79452623519114e-05
-4.38036180856496e-05
-4.91929548281366e-05
-1.81667875140608e-05
-1.83761993635129e-05
-2.82502937963451e-05
-3.93499671527747e-05
-9.96225303184226e-07
-6.41401670520551e-05
-5.39843636448684e-05
-5.52447726609795e-06
-3.93741631476016e-05
-5.69623002598373e-05
-4.94019235529023e-05
-3.17044490612742e-05
-3.96795324254739e-05
-2.11900493586503e-05
-3.6912439490455e-05
-3.7980289637569e-05
-2.94844355747934e-05
-2.78486716173105e-05
-2.20958397656834e-05
-2.61721994993034e-05
-1.8695812841617e-05
-3.04987384077664e-05
-2.81966065957698e-05
6.36623388255188e-06
-2.04884478845065e-05
-1.72792418513383e-05
-1.12376386176312e-05
-4.92339303216845e-05
-1.50417289560892e-05
-2.55223898630893e-05
2.91806306799262e-05
2.86008149792069e-06
-3.74773313926003e-05
-1.09023014693422e-05
-1.435295103049e-05
-1.92698627204904e-05
-5.32812880855906e-05
-1.28685825986892e-05
-3.30780606764706e-05
-3.40723093229244e-05
-3.51013194174303e-05
-3.88897857472319e-05
-2.17123981143278e-05
-1.89665649674797e-05
-2.39806508806088e-05
-3.71124373649788e-06
-5.06986017321556e-05
-6.57952874214369e-06
-5.90710387147672e-07
-5.86756468741592e-06
-3.77952337675971e-05
-5.11890251882992e-05
-3.90515914378234e-05
-5.84814860862051e-05
-2.17586670165159e-05
-2.16568518098166e-05
-2.92303654953818e-05
-4.87449091984468e-06
-5.15148443508098e-05
-1.57499845450288e-06
-1.65939757127698e-05
-2.64537008874967e-05
-2.13525745919435e-05
-5.42111771241008e-06
-3.05307628275991e-05
-4.34213482545988e-05
-2.02681205313166e-05
-1.57667409760955e-05
-5.09793664366426e-05
-3.25736335147721e-05
-2.12606156817021e-05
-8.89462385089528e-06
-1.96445119960466e-05
-2.12504433347542e-05
-1.29254810486456e-05
-1.80130404267698e-05
3.44181162849041e-06
-2.60914556061714e-05
-3.85557856263527e-05
-4.96639648201343e-06
-3.01798910172042e-05
-4.16055058453006e-05
-1.86412935406991e-05
-3.2243011120876e-05
-1.84944738615181e-05
-5.03150679133641e-05
-2.39123170802407e-05
-1.79852902796332e-05
-4.12683563697209e-05
-1.46325730195081e-05
-8.39359801859843e-06
-7.37699361610679e-06
-3.54566533512117e-05
-2.73540814184465e-05
-2.54372535620079e-05
-4.25399000893534e-05
-3.87989236108297e-05
-3.30193192114355e-05
-2.79853447674274e-05
8.24596511929625e-07
-2.33776486588048e-05
-3.26203609752937e-05
-2.27833096417881e-05
-2.44828867520402e-05
-3.49179281080154e-05
-8.74678653981443e-07
-2.11851905759079e-05
-1.24051167049507e-05
-5.93505752576256e-05
-1.19137858870608e-05
-3.69359919780047e-05
-3.32857470619509e-05
-7.81858097946927e-05
-1.91966164655393e-05
-3.65293969859203e-05
-3.54698495824835e-05
1.77049044442583e-06
-2.9380977676464e-05
-8.7978273182541e-06
-9.49768613541504e-06
-4.53611333636732e-05
-3.72056762161758e-05
-1.18050187751416e-05
-9.42701956586392e-06
-1.54428566872559e-05
-1.07275512028552e-05
-4.6936233874753e-05
-4.0454620900628e-05
-3.45197204379544e-05
-3.95031261091634e-05
-2.86055797095301e-05
-3.77773359153532e-05
-2.78355116714465e-05
-2.25211991792776e-05
-9.10605974348361e-06
-2.32650474300261e-05
-2.92870447821543e-06
-2.22110845356058e-05
-3.21854247088492e-05
-1.17468786602473e-05
-5.20083255003238e-05
-1.58128134237872e-05
-2.68500863787427e-05
-5.5373857544719e-05
-3.23179081079847e-05
-5.33012732637332e-05
-2.98488900702512e-05
-2.41740354226581e-05
-4.70111683133259e-05
-5.69932800134973e-05
-5.31122702640179e-05
-4.45980073888577e-05
-1.84365649262547e-05
-3.78910186334243e-05
-1.40339332226647e-05
-5.80634712142724e-05
-2.18853175988045e-05
-5.56499826150563e-05
-1.21065639157241e-05
-1.71601616501984e-05
-3.3431370574079e-05
-4.3530441279302e-05
-5.18960515393977e-05
-2.76558267711713e-05
-3.79777908956053e-05
6.84652095456556e-06
-4.12141831950289e-05
-2.86069320750196e-05
-1.22073858550279e-05
-9.79886714331091e-06
-4.99963631533633e-05
-1.84528249969332e-05
-4.35741680261421e-05
-4.66704529630032e-05
-2.11911008834718e-05
-2.36823135626097e-05
-3.81074237459526e-05
-1.77913545763886e-05
-1.45643576376586e-05
-2.34688594673807e-05
-1.68269907741889e-05
-1.37535942276635e-05
-2.43699201689653e-05
-4.16130298970826e-05
-4.40558325101844e-05
-2.63810505499953e-05
-2.73443649606756e-05
-1.30246437906964e-05
-1.65632383842745e-05
-3.11791866331108e-05
-3.69949528879742e-05
-3.73876724328121e-05
-3.8121595709578e-05
-1.25889297380541e-05
-1.84565080893841e-05
-2.41600486255052e-05
-1.77454920946242e-05
-4.54272094330318e-05
-3.56892736783431e-05
-4.57828052792573e-05
-2.01383033494117e-05
-4.649961735475e-05
-3.46971481432766e-05
-2.66907769168921e-05
-2.46483341515817e-05
-4.51022460029172e-05
-2.72712419698856e-05
-2.29902228009745e-05
-7.28404102445306e-05
-1.63911585077303e-05
-4.25421448718487e-05
-2.8908063037167e-06
-3.6411240103966e-05
-5.63696382309885e-05
-2.2526465325346e-05
-2.56635622707826e-05
-3.52223288626996e-05
1.38712231279156e-05
-4.81726206650856e-05
-3.27065713460516e-05
-2.08365740145229e-05
-6.37578548268428e-05
-5.31960739429891e-05
-1.98774882938267e-05
-3.76798220754247e-05
-3.41254720677358e-05
-3.49166187008023e-05
-2.11287193654401e-05
-3.98169330835233e-05
-3.52662520095564e-05
-3.57312486654858e-05
-2.06085162341052e-05
-7.09420085791517e-05
-2.4351303736765e-05
-3.83532597729713e-06
-4.01524414966352e-05
-1.82156735577665e-05
-5.54051808678616e-05
-4.49833486821512e-05
-3.59095404837179e-05
-3.74604461267976e-05
-2.16123025372909e-05
-1.96466965437524e-05
-7.82787428108884e-06
-3.24281251287072e-05
-1.82367799690286e-05
-4.94588618196448e-05
-2.08975297348056e-05
-4.23116083494959e-05
-1.48712895991964e-05
-3.02518072456266e-05
-4.24245615324605e-05
-1.74040254179763e-05
-3.48651741522151e-05
-2.41122652614763e-05
-2.18623745172391e-05
-4.51654204524032e-05
-5.37997608970652e-05
-3.57179499321018e-05
-6.38225944268754e-05
-6.13026176889805e-05
-5.83174671516354e-05
-4.13869067653625e-05
-2.30920907980739e-05
1.14842585545132e-06
-3.27434217498949e-05
-3.98928043718185e-05
-3.45473751632547e-05
-2.75947533828314e-05
-3.03346409290471e-05
-2.59778929702996e-05
-3.93583123828034e-05
-2.43234172059066e-05
-5.84699039096005e-05
-3.20047177932972e-05
-5.66984818520434e-05
-7.60038340961318e-05
-4.63562471551181e-05
-4.24835509921271e-05
-3.98453991302661e-05
-2.73192755360233e-05
-7.92017152846226e-06
-2.96730956663208e-05
-2.23440683808782e-05
-1.4748775730271e-05
-1.75196870751306e-05
-5.4054696495791e-05
-2.53115881251751e-05
-5.65038206701123e-05
-4.23323745008665e-05
-3.04878805174232e-05
-2.87976292185272e-05
-3.30445471217685e-06
-3.21304153505233e-05
-2.52521395036021e-05
-4.59844352713472e-05
-2.84212568715226e-05
-1.76035026371714e-05
4.12562224807829e-06
-2.30030516429703e-05
-3.66143600108091e-05
-1.18867476175889e-05
-3.0891678797424e-05
-5.7468276211434e-05
-3.63835440247455e-05
-4.91820289193646e-05
-2.79222520772673e-05
-3.04951792327067e-05
-2.69863258698869e-05
-2.51976200075599e-05
-1.77817510438311e-05
-1.55961781728572e-05
-2.22251472595182e-05
-7.55656168440489e-06
-2.07344381429455e-05
-2.84217996361536e-05
-5.58398698269861e-05
-2.55143344879648e-05
-3.14561514184055e-05
-1.13610232646416e-05
-4.43665421524303e-05
-3.39509793599368e-05
-3.67733321226388e-05
-2.66786248567864e-05
-5.4189893195172e-05
-5.47334922068987e-05
-4.17829167439245e-05
-4.52884792812069e-05
-2.7456590542739e-05
-1.56704787020242e-05
-5.15205383113692e-05
-4.75059506282082e-05
-1.92110792317792e-05
-5.63399046804935e-05
-2.03143388187183e-05
-3.06568213325748e-05
-2.57313300167856e-05
-3.61367503375436e-05
-5.01335715816459e-05
-2.11963656425885e-05
-1.96677080779421e-05
-2.41192208771246e-05
-2.17548432424089e-05
-1.65679782584467e-05
-3.5166400591881e-05
-4.23963605399736e-05
-2.12540772830117e-05
-2.44033130396317e-05
-7.14395246452426e-07
-2.40492408784227e-05
-4.19394756134852e-05
-2.89639013080309e-05
-9.15826665981798e-06
-1.82912156047466e-05
-5.1540214569639e-05
3.42949235036972e-06
-1.96293648718027e-05
-1.61813411981652e-05
-2.15604239074248e-05
1.52193888607523e-06
-3.82499585105129e-05
-4.06029823648647e-06
-1.51701834227631e-05
-4.553487913567e-05
-7.33160709425747e-06
-7.84414890163791e-05
-1.13360667485259e-06
-3.55505701208448e-05
-2.37274260632089e-05
-6.04100801687659e-06
8.9704002001007e-06
-2.45891450236357e-05
-3.30828744539495e-05
-6.50973672816855e-05
-2.2213299862958e-05
-9.14823517973682e-06
4.50485404626316e-06
-1.4397024771101e-05
-1.65709255840054e-05
1.3387086926013e-05
-2.51878728515123e-05
-2.85529952125849e-05
-1.30975065387945e-05
-3.36572928100421e-05
-2.38375871895383e-05
-2.54644051682507e-05
-2.85930728005541e-05
-4.00008727269783e-05
-1.94402646529819e-05
-1.14638837659038e-05
-3.61553199987026e-05
-3.82459369165042e-05
-2.47994087143613e-05
-3.65526726636626e-05
-5.55560831008482e-05
-1.31227609503978e-05
-2.91612735837844e-05
-4.45065621474408e-05
-5.5517151226388e-05
4.22726300674554e-06
-4.9529605959834e-05
-1.77545116253936e-05
-1.45034314091218e-05
-3.08465822867949e-05
-1.78103902762184e-05
-7.68524259338879e-06
-2.51809111578963e-05
-4.82142577503742e-05
-3.21936769805071e-05
-2.74062045421634e-05
-3.86958172881893e-05
-4.38807051892568e-05
-4.06613688838838e-05
-5.2166966351665e-06
-3.21672312347289e-05
-8.37938333349111e-05
-1.62225309036612e-05
-1.76611983711693e-05
-1.38344908088828e-05
-1.49369957256602e-05
-1.37517413707414e-05
-3.03816153310338e-05
-4.43206291384079e-06
-1.42117979383107e-06
-3.3858619587964e-06
-2.66622684997691e-05
-2.74961454641469e-05
-9.16207956047656e-06
-1.70532385465267e-05
-1.31658973290023e-05
-2.56005185371821e-05
-5.8163562105113e-05
-3.82605562232028e-05
-3.41615944044822e-05
-5.16715725651425e-05
-3.85434191446156e-05
-3.27180101369219e-05
-4.18959140903273e-05
-1.91253787788207e-05
-5.07658823904243e-05
-4.60437408177361e-05
-1.27416088431213e-05
-3.36912597375511e-05
-7.28269893855987e-06
-4.34208030968643e-05
-4.50496151254434e-05
-3.36273855016375e-05
-2.68238642951423e-05
-1.32802229311052e-05
-2.74830324106137e-05
-3.04763832242928e-05
-3.78634618849846e-06
-2.80433186267026e-05
-3.57409467790921e-05
-3.88808619067651e-05
-4.44836009029134e-05
-2.54618887694347e-05
-4.75632469082944e-05
-3.03909374732867e-05
-2.42420473497207e-05
-5.8480220006599e-05
-2.51675318275506e-05
-1.42519274383998e-05
-1.0646759265116e-05
-2.35439124342207e-05
-6.0124523522589e-05
-3.35278451554584e-05
-3.36159258055761e-05
-1.27075312209621e-05
-2.58942580382021e-05
-4.19199885318697e-05
-1.90666240436685e-05
-2.05207201967551e-05
-3.83675753037712e-05
-4.05416119373064e-05
-2.76653727620529e-05
-7.69400809248998e-05
-1.6062216827624e-05
-1.49411342454562e-05
-2.58483763728156e-05
-1.31975868094197e-05
-2.64032295691348e-05
-2.03513286415526e-05
-5.29085905275174e-05
-3.06425455071235e-05
-5.60092643249571e-05
-3.08991497206389e-05
-1.77747177586079e-05
-2.62299001122853e-05
-7.05778910272953e-05
-1.22366365361903e-05
-2.6340213630926e-05
-4.6796077718037e-05
-1.93050639277815e-05
-6.84288300089335e-05
-8.47096019981421e-06
-5.60289492678671e-05
-2.13594708726974e-05
-1.97602306442915e-05
3.91471319702505e-06
-3.68961996271801e-05
-4.6415596450267e-06
-4.22270265879351e-06
-4.07311281514996e-05
-7.30481055862126e-06
-1.70099675909993e-05
-4.72461850446094e-05
-6.13525815051125e-05
-2.63835472716583e-05
-3.53457962934481e-06
-2.69442206231834e-05
-2.43826101340757e-05
-1.2932260229799e-05
-6.90552883127695e-05
-7.68622945450663e-06
-3.6567952370576e-05
-2.668442612796e-05
-1.32379138123897e-06
-3.29759576312608e-05
-3.24152514441738e-05
-3.02593277324985e-05
-2.56379905848988e-05
-2.52237562806555e-05
-3.81500692223707e-05
-1.8316653768699e-05
-9.50858502587776e-06
-2.75605655580274e-05
-3.44953918743063e-05
1.13238104736864e-06
-2.7418029719436e-05
-4.29518745066661e-05
-5.38819324091004e-05
-1.9490506830636e-05
-5.35986083833175e-05
-5.25183305377453e-05
-4.81546754458938e-05
-3.19976261797999e-05
-2.62278721287838e-05
-4.68207049670657e-05
-2.66499978737498e-05
1.11623452711335e-05
-5.15447683358628e-06
-2.55779570542932e-05
-8.86913756959042e-06
-4.09885235960543e-06
-4.6665602558045e-05
-1.12612686532814e-05
-2.36493563296418e-05
-1.37847494604788e-06
-5.30090087406389e-05
-4.64412377032915e-05
-3.41069514455497e-05
-8.75516444021961e-06
-2.42058891973924e-05
-1.64595149622702e-05
-4.60002700305507e-05
-3.48426365560109e-05
-3.04540958869171e-05
-1.79197228005454e-05
-5.73681649442427e-05
-2.31267168117658e-05
-3.82679706117108e-05
-3.21469072282382e-05
-3.44592590075193e-05
-2.61612327771198e-05
-4.29733137812325e-05
-3.10663332380971e-05
-2.83057694783154e-05
-2.02429077295109e-05
-9.32455579166502e-06
-2.83022845631724e-05
-3.08298859138094e-05
-3.55667122873844e-05
-4.53721024839629e-05
-8.01941478546275e-06
-3.34858528627799e-05
-3.29817935392257e-05
-3.14092343848265e-05
-2.45080598610454e-05
-2.64375437098729e-05
-3.64117621257898e-05
-3.28840989149652e-05
-3.8630372581253e-06
-3.61033109391021e-05
-2.29109973451444e-05
-3.24294889943029e-05
-3.7618406684234e-05
-6.12307455279937e-05
-4.46365155252608e-05
-2.44403488100323e-05
-1.95244926733837e-05
-2.23348668936661e-05
-2.68740204223388e-05
-1.83001683673221e-05
-2.0607026250881e-05
-2.05524132724318e-05
3.7179154366689e-06
-2.64605795634616e-05
1.69916391108972e-05
-3.3269029189807e-05
-3.0667354936845e-05
-4.23392865490166e-05
-1.74526235899099e-05
-7.87470661266173e-06
-3.90061015493265e-05
-5.87649057115916e-05
-1.56925490737914e-05
-6.27497288147741e-05
-4.63594458352999e-05
-3.28233384037608e-05
-3.67146745566059e-05
-8.41500266766163e-06
-1.41024182936813e-05
-2.25979290343315e-05
-3.49491267751822e-05
-2.76472891502232e-05
-1.89795997166582e-05
-3.51363296245735e-05
-3.26302932070812e-05
-3.95899573314352e-05
-2.51302029064119e-05
-4.79902717477687e-05
-2.93746336708321e-05
-8.60447405901222e-06
-2.24523613492157e-05
-4.04838343786741e-05
-6.17023908939323e-05
-3.64580346050266e-05
-1.66319811051266e-05
-1.05550818517692e-05
-3.59717624650011e-05
-1.58326191073385e-05
-8.81037106204172e-06
-2.28420337345013e-05
-2.07267873724161e-05
-3.35090645281731e-05
-3.16919373493675e-05
-2.77939762954381e-05
-5.56420887761035e-06
-6.17408371966918e-05
-2.81689584992502e-05
-7.41815787737723e-05
-3.8224310993244e-05
-4.61813723604347e-05
-2.5559194250291e-05
-1.23063520158923e-05
-1.69155463885943e-05
-5.0981239452564e-05
-2.54581059939909e-05
-8.78026611683974e-05
-4.82031171465048e-05
-3.94999893452079e-05
-3.31796587259327e-05
-3.17498443655118e-05
-3.21510687721727e-05
-4.5930592077611e-05
-1.77248835099963e-05
6.23828252630228e-06
-2.65250375434841e-05
-5.24677549638653e-05
-3.00793165166733e-05
-2.69375779587197e-05
-2.95939096143071e-05
-1.78778643539687e-05
-3.25102770593161e-05
-2.87573124220356e-05
-4.35842543143018e-05
-5.32282290469516e-05
-3.91148700143043e-05
-6.26784258285986e-05
-4.35202919646844e-05
-1.46093971259325e-05
-8.30859693761544e-06
-4.09443721599686e-05
-2.52276314305622e-05
-2.13377675504665e-05
-1.66275125264948e-05
-3.34422511179668e-05
-2.2531094021221e-05
-2.49753870308535e-05
-2.48559664641971e-05
-7.76097636372956e-06
6.81988019075719e-07
-2.90309646027479e-05
-1.000605559413e-05
-2.67832974113097e-05
-4.29068180105384e-05
-2.89816848222643e-05
-5.64147532490755e-05
-3.22716684802127e-05
-4.28473314644101e-05
-2.90326856605325e-05
-4.78086678977543e-05
-4.84146299947284e-05
-6.4818302413561e-05
-1.48878970782505e-05
-4.54334360876445e-05
-1.79512974820709e-05
-5.36046850598449e-05
-4.1418139037278e-05
-4.99330765777549e-05
-2.05201893202446e-05
-3.12145222742469e-06
-7.04345724704392e-06
-2.27292501511467e-05
-2.60337322079014e-05
-4.09004666406619e-06
4.93195828932682e-06
-3.79485398433253e-05
-4.61866111431633e-05
-8.67950222583812e-06
-4.84545082928535e-05
-6.5040291628211e-05
-3.99928256955394e-05
-4.06119373873869e-05
-3.53769969327027e-05
-1.88500680056297e-05
-1.73554945209823e-05
-2.87450571153267e-05
-1.35299450161815e-05
-4.10703053226085e-05
-1.25425946900131e-05
-3.96738499865673e-05
-1.09428260454102e-05
-3.18806734389856e-05
-5.10167615637307e-06
-6.80313398961984e-05
-4.98435892398229e-05
-1.77047280128155e-05
-1.86373647049056e-05
-2.99431485090806e-05
9.94232943910686e-08
-2.24791655525619e-05
