# Supplementary material for: Research on computational propagation and identification of mine microseismic signals based on deep learning
Source: PLoS One. 2025 Oct 22;20(10):e0334641. doi: 10.1371/journal.pone.0334641 (PMC12543183; doi:10.1371/journal.pone.0334641)
Supplement: S8 Data — (ZIP) [file pone.0334641.s008.zip › 000100900002720.xlsx_0.txt_24.txt.txt]

2.57486754769241e-06
-1.55076157238729e-05
-4.5069301677547e-05
-3.32555777376471e-05
-3.68322414261471e-05
-3.62409089533536e-06
-1.47271815509497e-05
-5.39958209694155e-05
-2.92644995589803e-05
-2.03127256830386e-05
-1.43439746588912e-05
-2.34472653391553e-05
-3.93479606509981e-05
-2.89505796706673e-05
-2.67030739006838e-05
-2.56292350321214e-05
-3.1553778199444e-05
-1.22745411233829e-06
-2.68792583960732e-05
-4.79244731241456e-05
-3.93747440988882e-05
-3.25704129343853e-05
-2.30953239603792e-05
-3.15452628058527e-05
-1.05190714549879e-05
-2.6965808584137e-05
-1.16398747548892e-05
-4.97709566062725e-05
-1.70715393223685e-05
-2.73868985001969e-05
-2.64181921786181e-05
-1.13489267089266e-05
-1.47555145984567e-05
-1.96303918525197e-05
-1.6014541842588e-05
-2.97767662699914e-05
-4.66157867157753e-05
-2.87279467339203e-05
-1.51327347541976e-05
-3.49315230524482e-05
-1.00707749589315e-05
1.56154707974145e-05
1.53031526084698e-05
-4.6773631801784e-05
-4.21009433787561e-05
-2.11263659262112e-05
-2.97178312091736e-05
-2.57441108949557e-05
-2.75994710817404e-05
-4.82347107720652e-05
-5.20310692019695e-05
-4.97209656573565e-05
-1.50699923837648e-05
-4.15773408170942e-05
-3.87904603691413e-05
-2.30215130467627e-05
-2.8684531913637e-05
-3.18092083665872e-06
-5.63588953052e-05
-5.10905855726315e-05
-4.7148133953304e-05
-5.47695914012792e-05
-1.61422630674053e-05
-1.16784510650588e-05
-2.05440872553069e-05
-3.28471947339033e-05
-9.30009862162637e-06
-7.25599622094571e-06
-4.34659338204715e-05
-3.85548745417399e-05
-2.05561977365972e-05
-9.84412133492557e-06
-1.68577221419656e-05
-3.84411751650896e-05
-4.59395462653961e-05
-3.49932513814376e-05
-1.92897549981212e-05
-3.0564793513733e-05
-4.17245869139014e-05
-5.25004530150821e-05
-8.57692752922293e-07
-2.90044909725039e-05
-4.39442613028718e-05
-3.10937486288697e-05
4.69800559334964e-07
-5.26162976056559e-05
-3.19839943574308e-05
-3.76451428630017e-05
-6.29562855407993e-05
-2.71473227352018e-05
-1.04923605497072e-05
-5.4509473420485e-05
-4.41617979454187e-05
-2.21203731717795e-05
-3.65969956927835e-05
-4.72500537255682e-05
-4.5653477866463e-05
-5.9475233101785e-05
-1.61161455652038e-05
-2.19930826008201e-05
-3.22792509715438e-05
-3.22196015876442e-05
-1.15655504338341e-05
-3.29676526472248e-05
-3.29357582967063e-05
1.44028026977782e-05
-2.32337501088718e-05
5.55517144896005e-06
-3.83279320555974e-05
-4.01134721164449e-05
-2.45336080204298e-05
-6.88097718778886e-05
-1.17153895085067e-05
-4.0337117159329e-05
-4.45699721966727e-05
-5.37108057243674e-05
-2.80816499007735e-05
-3.28723590239131e-05
-4.75093947948841e-05
-1.05274386887092e-05
-1.7196954189224e-05
-3.61056842405393e-06
-1.80864467126509e-05
-4.20138591808034e-05
-1.96952651646347e-05
1.99048602578207e-06
-5.51195060154079e-06
-3.81948093980418e-05
-3.09798431818137e-05
-7.28057638559611e-06
-5.16580199774862e-05
-3.13515856799156e-05
-1.04054415805038e-05
-6.48138594095557e-05
-5.93801802494621e-05
-1.45523071296499e-05
-1.59101978412014e-05
-4.83825793992886e-05
-3.38715596231376e-05
-3.5402029771241e-05
-1.44706981704246e-05
9.67633256381723e-06
-3.35569985640447e-05
-1.26585756999596e-05
-1.99761936315606e-05
-2.43536157750209e-05
-3.74095662193001e-05
-3.00685112000727e-05
-2.17072826012141e-05
-2.88745333459634e-05
-3.46340908833359e-05
-2.8814752865066e-05
-2.92622637935126e-05
-3.63445461103102e-05
-1.4514234286794e-05
-1.66330290248165e-05
-2.90368543918167e-05
-2.15210871018567e-05
-1.89813234568142e-05
-5.21574654630754e-06
1.59448751470857e-06
-3.53523052542385e-05
-3.91226680706547e-05
-5.44337978915765e-05
-3.85040689006726e-05
-5.20130621645808e-05
-3.95121640689753e-06
-3.76568032670507e-06
-2.27037896903106e-05
-3.79987472467601e-05
-2.10331901581725e-05
-5.29307270681991e-05
-4.72026629425123e-05
-3.5891678519752e-05
-6.3550434298605e-06
-3.39097942304116e-05
-4.1578232613392e-05
-2.61387700720201e-05
-6.1495006271654e-05
-3.74582411922843e-05
-2.18558217630818e-05
-5.04873551034256e-05
-5.32048622219595e-05
-2.14341787413859e-06
-1.94911131989438e-05
-1.70350332230958e-05
-2.93065961373426e-05
-2.58098626525545e-05
-1.31359839828559e-05
-1.96470709518798e-05
-4.57893411616634e-05
-6.07853355486978e-06
-7.94122159892725e-06
-4.49022541036493e-05
-7.263668714838e-05
-3.69577272504116e-05
-8.65122719451948e-06
-4.24173288365332e-05
-5.56888186237956e-05
-4.4541861369991e-05
-2.67094155072804e-05
-9.5316710856671e-06
-1.73954382911369e-05
-2.90399194921748e-05
-6.14696482817815e-05
-9.62995054053874e-06
-2.9329697481952e-05
-4.56716277623791e-05
-2.28392648685683e-05
-1.81843392304019e-06
-6.50435135678401e-05
-1.92525922209615e-05
-1.76611149076399e-05
-4.20911725649324e-05
-2.71283835083236e-05
-3.83817382555632e-05
-4.97169477789397e-05
-3.12741707581137e-05
-4.35595497243627e-06
-2.70871685967108e-05
-2.37706153103155e-05
-2.08738126764551e-05
-2.92701819667615e-05
-1.87044629624669e-05
-2.16401749347828e-05
-3.02763245624384e-05
-2.47899894615059e-05
-1.68138441016103e-05
-2.46402019892784e-05
-5.50072061812152e-05
-3.61442706090784e-05
-6.38678892606754e-06
-3.23989874732534e-05
-3.58832455564849e-05
-3.5414976459779e-05
-5.13765115094093e-05
-1.12404057039412e-05
-4.08474718807205e-05
-3.32024344180754e-05
-3.70966809354897e-05
-3.42905700456446e-05
-2.42185175972979e-05
-2.62923840644953e-05
-7.33083312919764e-06
-1.96516875919322e-05
-3.55268460955485e-05
-2.70524236804997e-05
-2.74535818234765e-05
-4.59963538377736e-05
-1.90501322654632e-05
-2.91289633361945e-05
-8.31262680186753e-06
-2.01603977158215e-05
-6.03450287010753e-05
-5.3412115021918e-05
-5.42317157358999e-05
-2.62755765022531e-05
-3.86413156718232e-05
-3.17597333271789e-05
-2.80810602919216e-05
-3.67302578280172e-05
-3.28949763504798e-05
-3.95001177756644e-06
-2.97644346709792e-05
-3.48186933734909e-05
-3.96514690632241e-05
-4.00092786195196e-05
-3.04402591027186e-05
-1.8158002196119e-05
-4.68563569689272e-05
-5.40636256296437e-05
-4.138700448618e-05
9.4496795959777e-07
-2.74093080442367e-05
-3.44052916689305e-05
-3.56505355663039e-05
-4.56716005992991e-05
-4.22383449889027e-05
-2.93094771754753e-05
-3.07921257200636e-05
-1.28296623648479e-05
-2.24703020494855e-05
-2.266168406548e-05
-5.15143111198231e-05
-1.71621242288515e-05
-1.49401289528026e-05
-2.17824232309611e-05
-1.71976607150618e-05
-2.77939307731445e-06
-2.26638453921968e-05
-2.09662935503274e-05
-4.36001644563612e-05
-2.10838483423916e-05
-2.36278322690466e-05
2.55662066769783e-06
-2.53425618719043e-05
-4.38619368294008e-05
-2.02379281428874e-05
-1.75169818010886e-05
-3.16605497129948e-05
-2.90295649330816e-06
-2.81506356530435e-05
-1.74821969125448e-05
-3.76269636728452e-05
-1.32511722271748e-05
-3.36704824804337e-05
-5.24546985389187e-05
-3.59167293524006e-05
-4.26408807404534e-05
-4.4427291882377e-05
-6.52131682225346e-05
-2.5645733724196e-05
-5.6858732136943e-05
-3.99104402316014e-05
-1.22607326950333e-05
-2.81049729605694e-05
-2.66221059186833e-05
-4.31888107443939e-05
-2.84100952061801e-05
-3.28389174432611e-05
-3.7891933118167e-05
-1.96954745018532e-06
-1.73727727538785e-05
-1.80991969474061e-05
-2.51200830578591e-05
-3.96300148678993e-05
-2.64339092808437e-05
-2.50278383247238e-05
-1.22751385319713e-05
-1.8553160764497e-05
-2.05913243785779e-05
-4.8773477384017e-05
-4.77043312893402e-05
-1.59953016839675e-05
-5.06340761444295e-05
-4.20672938295271e-05
-6.22321225235581e-05
-2.38737482979311e-05
-4.28088548947252e-05
-3.43034072222045e-05
-1.2696367984057e-05
-3.53250005699426e-05
-1.91814481209845e-05
-4.10059486500288e-05
-1.62556147236816e-05
-1.76573567635202e-05
-2.3414906885871e-05
-1.97013985908738e-05
-3.23650205297542e-05
-2.62629565573455e-05
-4.30268325146577e-05
-3.48548123727576e-05
-2.84677542662062e-05
-2.19883281786316e-05
-2.73845727780977e-05
8.81759809093851e-06
-5.72727817048937e-05
-1.20870551031756e-05
4.79951394424007e-07
-4.34946738434102e-05
-2.99310884875494e-05
-3.76788900164691e-05
-5.42431544863044e-06
-5.78048721183663e-05
-2.2348328734301e-05
6.97864958540841e-06
-3.80075570122687e-05
-2.51187200641636e-05
-3.93168068693348e-05
-1.05743488778329e-05
-4.5826543599301e-05
-2.52090001497747e-05
7.60643441267353e-06
-3.24492029420761e-05
-1.84970802696971e-05
-2.66972471404775e-05
-2.6989797365944e-05
-3.8825331677968e-05
-4.55517466595224e-05
-2.89414023264725e-05
-3.03537486285102e-05
-2.95746704473535e-05
-4.73344787878894e-05
-6.06406308753545e-05
-2.67263807278266e-05
-2.58815094662173e-05
9.50971453289647e-07
1.04912763062492e-05
-4.52021966514178e-05
-3.28833578795883e-05
-7.23237754083969e-06
-3.15194350240924e-05
-4.17164545647653e-05
-4.44601762117117e-05
-1.67126315687565e-05
-2.99465327155396e-06
-5.15662144690504e-05
-2.70384890124169e-05
-4.65851209970961e-05
-4.53142093903654e-05
-4.94141544985077e-05
-3.1467935144584e-05
-3.61657725596985e-05
-2.06086304257695e-05
-3.94135708486704e-05
-4.15382923356797e-05
-1.7564061069896e-05
-3.26095552134678e-05
-2.26265442849157e-05
-3.03951427684671e-05
-4.12982430174948e-05
-4.64868409214333e-05
-1.81744986585966e-05
-3.41093980858287e-05
-2.09472576036008e-05
-4.13138390048039e-05
-2.41155169360789e-05
-2.2345542837823e-05
-6.50714898249057e-05
-2.75261997097276e-05
-4.26353100378547e-05
-5.54250440149469e-05
-3.74764089263979e-05
-2.49110159481701e-05
-5.55889825158803e-05
-1.50237941766756e-05
1.70387771666418e-05
-5.96475772627601e-05
-4.9824270036589e-05
-5.81605439526395e-05
-4.40676297521133e-05
-3.04959887289481e-06
-3.55412802587485e-05
-3.95478968253708e-05
-3.22846060857685e-05
-3.53060258409491e-05
-3.79175305223064e-05
-2.3894086244113e-05
-3.00511882994519e-05
-3.08267559973653e-05
-3.72182930522795e-05
-3.0536530095473e-05
-5.26046944873288e-05
-4.25640724817397e-05
-5.0166778201286e-05
-3.61259943001543e-05
9.87144683352511e-06
-1.45123680361271e-05
-3.19152413135039e-05
-2.05572175765098e-05
-3.99299738116593e-06
-2.56833699087976e-05
-5.48118584781242e-05
-3.16723276633821e-05
-3.64901080590461e-06
-1.38022004058014e-05
-1.07989916603229e-05
1.06204404435267e-05
-3.75741271588932e-05
-5.92100503420353e-05
-3.01911328384225e-05
-8.06544833547363e-06
-3.24267343395852e-05
-2.74927417261697e-05
-4.48942903932459e-05
-2.82342611954368e-05
-4.67832798071027e-05
-1.02430692111161e-05
-3.35917201983808e-05
-2.3724419729243e-05
-4.38207272344643e-05
-3.11709081128299e-05
-3.87223768887132e-05
-1.15304038596657e-05
-1.35077270464334e-05
-1.98547493644074e-05
-4.24684431264493e-05
-2.85585995526972e-05
-1.79172197342327e-05
-3.19143120376479e-05
-2.89282273000009e-05
-1.27451400206825e-06
-2.35028785433084e-05
-2.69268336522044e-05
-3.14092924845367e-05
-4.32713021779912e-05
-6.87458729010726e-05
-8.15694787603634e-05
-1.46993556632775e-05
-3.1954391364192e-05
-1.88302558238335e-05
-3.32807374144974e-05
-1.29801722846136e-05
-2.7819755367344e-05
-3.54512901168475e-05
-4.19286063761445e-05
-2.6587227696029e-05
-3.83666900372808e-05
-6.35376926631667e-05
-2.63153950372738e-05
-5.21635585407559e-05
-2.88872981947207e-05
-3.7553444890269e-05
-2.02457413811708e-05
-2.91949219572757e-05
1.4001691546459e-06
-3.247993201149e-05
-1.52998493039015e-05
-1.43667677604538e-05
-2.66543416613504e-05
-2.56091408377161e-05
-1.34832356248859e-06
-1.96069090856095e-05
-3.81512837449526e-05
-5.99282832406357e-05
-3.26182411453022e-05
-1.84579722944312e-05
-1.20446528473062e-05
-2.76430759382928e-05
-4.96627239890609e-05
-4.95992102688557e-07
-4.80787748024195e-05
-1.12211795010691e-05
-4.18278463592764e-05
-2.78200631608103e-05
-3.45167290263574e-05
-1.88837682087036e-05
-3.04883362296634e-05
-8.96035453809575e-06
1.8611752465356e-06
-3.30023536085428e-05
-2.36337162141753e-05
-2.62436027217276e-05
-3.81160606589595e-05
-1.9021321148484e-05
-2.41557448446636e-05
-1.19644249291094e-05
-2.49022053741611e-05
-1.72709931439908e-05
-3.27809089852229e-05
-3.19409637390833e-05
-4.26207940264614e-05
-3.48078702206244e-05
-1.82177710316811e-05
-2.20206249198885e-05
-1.15679311177181e-05
-3.23068320206452e-05
-3.70661215658361e-05
-2.91695180325956e-05
-3.29808305672999e-05
-3.02961996223732e-05
-3.87149372663341e-05
-1.48468896213627e-05
-3.82478681372429e-05
-2.91010018588262e-05
-2.92076314466002e-05
-6.1266661183189e-05
-1.28944028160481e-05
-2.75000457434639e-05
-8.48920562229345e-06
-3.38792165593694e-05
2.19025679879341e-06
-2.53700195819877e-06
-4.14308284353789e-05
-2.49273320352939e-05
-1.56324577532149e-05
-3.46582758173391e-05
-6.4959763904733e-05
-2.91384761416556e-05
-2.73782777032487e-05
-2.27187014463725e-05
1.52251880370632e-05
-4.15385997166081e-05
-2.44615044575808e-05
-5.9417106558128e-05
-1.37885199029921e-05
-4.33706975956047e-05
-1.04873609967751e-05
-3.56610910553122e-05
1.05028404281731e-06
-4.14630554217527e-05
-2.82837574983016e-05
-2.60270699128256e-05
-1.49004311388541e-05
3.72883205486253e-06
-8.46555968714351e-06
-4.69006975521535e-05
-1.93807517786173e-06
-1.47325833220977e-05
-3.59061356557525e-05
-3.11321826149791e-05
-8.38258406387577e-06
-4.711145871975e-05
-2.94179599917997e-05
-3.75115345957431e-05
-4.29834424284635e-06
-4.38117213812536e-05
-2.94342662240185e-05
-1.83929425715981e-05
-1.84798548226252e-05
-2.73711291304576e-05
-6.15614444594555e-05
-3.42936928684331e-05
-3.06556530949847e-05
-2.43508164826404e-05
-1.80227230985371e-05
-2.79356516171371e-05
-3.79588542117221e-05
-5.17851290319872e-05
-3.9821708568078e-05
-2.58406711541266e-05
-1.95483270560515e-05
-5.42704596997571e-05
-1.19192114160287e-05
-1.78364599637897e-05
-4.00282418522876e-05
-2.30144252195769e-05
-4.87960404171273e-05
-5.43266998536392e-05
-5.16361711154055e-05
-2.77062781298886e-05
-8.32118858461224e-06
7.25224080539627e-06
-2.30912203034555e-05
-2.71366034803268e-05
-4.14780164559151e-05
-3.06034526945316e-05
-3.6574765797374e-05
-3.56237249296559e-05
-3.63822995477547e-05
-1.45181560426699e-06
-7.35267438830239e-05
-4.28909484813436e-05
-1.01921140163229e-05
-3.84499572713285e-05
-2.72888966922557e-05
-2.73959228407889e-05
-1.87067443762813e-05
-4.73340618847687e-05
-2.73474298306198e-05
-3.20648493807183e-05
-2.13965144116521e-05
-4.22773668621717e-05
-6.65365208013697e-05
-2.92935017621702e-05
-1.44915516756177e-05
-4.46238426316618e-06
-3.30222685552691e-05
-1.08675278155538e-05
-3.72939833543171e-05
-2.73166200751662e-05
-1.19411682803415e-05
-4.63715768725375e-05
-9.40551093231576e-06
-1.09985360646989e-05
-4.15391302714947e-05
-3.50056141920462e-05
-9.31614987396496e-06
-2.7993267575685e-05
6.206714096058e-06
-6.1952553945642e-05
-4.86096136628509e-05
-2.52136656668644e-05
-2.03973687668799e-05
-1.20160876844892e-05
-1.61217283182681e-05
-1.28737106187027e-05
-1.4530222089741e-05
-7.5457338235783e-05
-5.36349264459493e-05
-4.41437980386081e-05
-1.40531008292556e-05
-7.09175710265379e-05
4.26606415965167e-06
-1.47714409360751e-05
-5.97506536976276e-05
-1.97759791733507e-05
-4.17893887685983e-05
-3.19040822236969e-05
-2.05369286569777e-05
-4.13686768546169e-05
-2.40996640460595e-05
-2.48328627269089e-05
-4.13043372522876e-05
-4.06550529089517e-05
-3.31265085345282e-05
-2.71398104265059e-05
-1.05051411244012e-06
-4.45861267606313e-05
-1.17107457747041e-05
-2.04459510040938e-05
-1.70342933494262e-05
-1.87390283964362e-05
-6.50147247302699e-06
2.33433167239379e-06
-3.27962826807723e-05
-2.88481459127541e-05
-3.98257461434038e-05
-5.4944073682437e-05
-4.59097546388109e-05
-1.06425908069273e-05
-5.62323001903682e-05
-7.92824154971599e-06
-9.32006850423692e-06
-6.16801361153598e-05
-2.45673369294169e-05
-5.66024723909613e-05
1.10950246977585e-06
-3.01150889324169e-05
-3.86833129881665e-05
-4.58442111847216e-05
-3.10222516064605e-05
-6.31579513195938e-06
-2.65493315564697e-05
-2.30365684374938e-05
-6.37725421193926e-06
-1.96066122403765e-06
-2.29078744455549e-05
-5.19690607068493e-07
-3.98344374049602e-05
-2.05036451889295e-05
-4.43431379414409e-05
-4.41196999169256e-05
-1.72980132331038e-05
-5.30726158674057e-05
-5.66959344848787e-05
-4.39450930735554e-05
-4.97874633909584e-05
-4.13815744716927e-05
-1.21940005357225e-05
-1.85080938630937e-05
-1.91673017131977e-05
-2.88299102547301e-05
-5.64943027996024e-06
-1.75579713831365e-06
-2.47998698870233e-05
-3.37496972481844e-05
-3.6592995969783e-05
-3.56502385996547e-05
-4.64141849940328e-05
-2.95447575466597e-05
-1.11653199849403e-05
-1.43513165184145e-05
-2.07626518959623e-05
-4.05836014852746e-05
-5.075212781392e-05
-2.33835050025987e-05
-3.23549551856082e-05
5.32408217935527e-07
-2.43278378150859e-05
-3.81553325241622e-05
-8.68282056003704e-06
-3.18401091187721e-05
-2.8909413861741e-05
-3.31553773843283e-05
-2.8261895656523e-05
-2.304701169771e-05
-4.59922192534537e-05
-8.2169413410323e-06
-5.08495358642706e-05
-2.45769710605524e-05
-2.6791684625704e-05
-2.78931327059233e-05
-2.13899781587465e-05
-1.83963485300799e-05
-3.88636928613731e-05
-2.02272383478132e-05
-2.74226279621043e-05
-1.27185408127189e-05
-2.35891522901812e-05
-7.81016204200348e-05
-4.12095904810741e-05
-5.20143181866194e-05
-4.07888261795045e-05
-2.373854396894e-06
-3.53500973600691e-05
-4.66487735734346e-05
-2.26016644157378e-05
-2.48682901512171e-05
-3.29191332765867e-05
-2.14282151656146e-05
-1.4427695007126e-05
-3.12563741089015e-05
-5.55890054026074e-05
6.43092265835519e-07
-3.84860555918685e-05
-1.37388669612709e-05
-4.98923890178525e-05
-3.25313764895037e-05
-1.09436484550459e-05
-8.44297458280223e-06
-5.47404113832641e-05
-2.71525804391137e-05
-3.36051231615859e-05
-1.33188318315833e-06
-4.9080097746624e-05
-2.02564265508364e-05
-5.48975249075168e-05
-3.25612152749847e-05
-2.32729021799165e-05
-3.11600837582926e-05
-1.11744666676057e-05
-1.35070748054881e-05
-4.26755371644096e-05
-9.87550218549558e-06
-5.14939671692178e-05
2.02597133154832e-06
-7.04532375071863e-06
-4.31018151782764e-05
-3.06864004974258e-05
-4.226047554163e-05
-3.43918710084453e-05
-3.90868683211315e-05
-3.53432963214493e-05
-3.9121642715506e-05
-2.60715021202246e-05
-3.97763456805431e-05
-2.99383173593133e-05
-1.12609884026738e-05
-4.07981410474213e-05
-1.98084046740772e-05
-2.15239887495214e-05
-2.37830450700812e-05
3.26790590410727e-07
-4.50353653013819e-05
-4.27579794286677e-06
-3.93765448431133e-05
-4.30798905062469e-05
-2.27116537478669e-05
-4.40118495488808e-05
2.42726528605081e-06
-4.57417211205235e-05
-6.15012423472153e-05
-2.19009489379167e-05
-2.83216831319029e-05
-3.50474617630199e-05
-1.39677915837648e-05
-5.60753529254383e-05
-3.56932028623644e-05
-1.85141093520668e-05
-3.43229695813276e-05
-2.81179633249209e-05
-2.75961452481252e-05
-2.15866907291915e-05
-1.35772446671503e-05
-5.10874186014372e-06
-4.74034406212672e-05
-3.38404373155884e-05
-1.19114095980643e-05
-2.43040987772971e-05
-3.63902218320222e-05
-7.19073008807058e-05
-3.74010860061853e-05
-1.65627240741004e-05
-1.02909127714086e-05
-3.77849692759218e-05
-2.37822335820065e-05
-3.74558271309125e-05
-5.16012151853933e-05
-3.28006857063599e-05
-6.39136106427924e-05
-4.23244399058019e-05
-8.43922607272792e-06
-2.60256664466212e-05
-2.81891109263478e-05
7.75682869241511e-06
-2.25965163916861e-05
-3.49891779014098e-05
-4.35652255331716e-05
-1.27692495470577e-05
-3.9443251043911e-05
-2.67749320127162e-05
-2.90860439211688e-05
-4.2352683564382e-05
-2.81075414941587e-05
-4.05803711674395e-05
-3.22109493857948e-05
-2.00871011655786e-05
-3.26361565863932e-07
-2.06570715126306e-08
-5.56823500997702e-05
-3.80300279548311e-05
-3.5281081389765e-05
-1.35039749911012e-05
3.00385272973498e-06
-3.18190587002388e-05
-3.31974874716299e-05
-6.20936213322108e-06
-1.17547540503741e-05
-4.948612003252e-05
-2.17213955782507e-05
-6.61461937708885e-06
-3.22360861165359e-05
-5.81949089986023e-05
-2.69139657392568e-05
-5.22394349499219e-05
3.27487974857794e-06
-1.3615583525684e-05
-2.80746248276552e-05
-3.72870267578183e-05
-4.59204722739566e-05
-1.3538670111089e-05
-3.2131154397628e-05
-2.74050230409815e-05
-5.13026478391329e-05
-5.60622929452344e-05
-2.47029676543824e-05
-3.46707055272522e-05
9.26232159636889e-06
-2.34236308819888e-05
-4.65424633936555e-05
1.93714190242464e-06
-3.55873715459509e-05
-2.5753722024297e-05
-4.77540208431011e-05
-2.44792396037833e-05
-4.1267638961018e-05
-4.46083205760403e-05
-3.33229136564319e-05
-4.97290549322982e-05
-2.85774349067868e-05
-3.12552587921477e-05
-3.64728480871267e-05
-3.78796076063504e-05
-3.64032411668312e-05
-1.26134214375499e-05
-3.36888567486969e-05
-2.30418554351759e-06
-5.06514493339294e-05
-2.75213317655679e-05
-2.34753427412915e-05
-4.01132376134993e-05
-4.16317381464006e-05
-4.98612481336738e-05
-9.08195459425219e-06
-4.72624577226802e-05
2.17407800578409e-06
-4.93661798528078e-05
-4.23108862687394e-05
-3.60513897513688e-05
-3.39921015481335e-05
-3.90245707859086e-05
-3.22526728626019e-05
2.66708010530845e-05
-4.36276346421858e-05
-2.59948894061709e-05
-2.32454650080634e-05
-5.56262375630803e-05
-1.37351455031166e-05
-1.88731791363488e-05
-6.8937808856188e-05
-1.37510814742485e-05
-5.61154953894102e-05
-4.79705576943054e-05
-9.22863769304994e-06
-4.20533173757585e-05
-3.30094028008869e-05
-4.30589346060222e-05
-3.56027503053472e-05
-3.59074315984032e-05
-4.27369321379071e-05
-1.9982081768006e-05
-4.18830749902066e-05
-3.01485738347879e-05
9.08094700937492e-06
-2.33718000882584e-05
6.56525064672728e-06
-1.622003878622e-05
-1.0914700368784e-05
-3.50648342880566e-05
-3.53672476420262e-05
-5.59848286811884e-05
-3.34794100482271e-05
-2.97753579599505e-05
-4.17239723610756e-05
3.05480470196883e-06
-7.24706878958163e-06
-2.79457546931018e-05
-1.2274195680603e-05
-3.98890321704935e-05
-1.32280901739829e-05
-2.9743760283309e-05
-2.18034380907457e-05
-3.59591836126711e-05
-3.95237571664511e-05
-4.3658447928149e-05
-6.68015581991054e-05
-1.36214970334045e-06
-3.87181009740533e-05
-5.31692895899706e-05
-2.39936137591697e-05
-4.29322722320826e-05
-3.41217148164519e-05
3.72566313630555e-06
-1.40971503008323e-05
-4.25171742132019e-05
-4.68687869500965e-05
-1.25466156841246e-05
-2.30984366017977e-05
-4.86779161299542e-05
-2.37316068312e-05
-1.58854508060683e-05
-5.71716562256456e-05
-3.66269333813591e-05
-4.89162950570676e-05
-3.71290748678596e-05
-7.01987494787352e-06
-1.81285591743312e-05
-4.34700708249956e-05
-6.49309439801921e-05
-1.84914841373586e-05
-2.76548097736951e-05
-3.39061214306402e-05
-4.88136177024663e-05
-3.5846507701983e-05
-1.15646057987822e-05
-4.82932175049784e-06
-2.49813890708506e-05
-1.1811367148587e-05
-2.62115488562518e-05
-3.75994740187726e-05
-1.13588579330002e-05
-2.36341155715389e-05
-2.35536188841812e-05
-3.0856382874101e-05
-3.5935510777471e-06
-3.63399582360162e-05
-4.09721325302201e-05
-4.9162714022585e-05
-3.89944260252517e-05
-2.47968799553476e-05
4.86871350054767e-06
-5.01540257031897e-05
-1.68580374436449e-05
-1.94219428703913e-05
-3.17250059127934e-05
-2.95753420597812e-05
-3.49763947029431e-05
-3.58768608426314e-07
-3.4932446935616e-05
-2.62334487261556e-05
-3.11558894654722e-05
-4.08376870334765e-05
8.78060328830846e-06
-1.51311916398724e-05
-2.75149463894756e-05
-2.85477928757044e-05
-1.34925567843764e-05
-2.20103335527796e-05
-3.66093409507713e-05
-1.32161760253336e-05
1.40421165134507e-05
-3.31592142782924e-06
-3.46662651366394e-05
-5.46113528241307e-06
-4.02646064407705e-05
-5.29765500276428e-05
-1.90306665254104e-05
-1.80256290379936e-05
-3.39547813398912e-05
-4.54991951349339e-05
-4.1837886910505e-05
-3.60790520379422e-05
-2.33368073450433e-05
-2.64791517933893e-05
-2.46022859031286e-05
-1.82793782273192e-05
-3.44299257888556e-05
-1.85571929832282e-05
-4.36573178657988e-05
-4.1155059942579e-05
-2.31178811303398e-05
-1.09734634939709e-05
-3.92070279261943e-05
-4.9030044827756e-05
-2.86177989489097e-05
-2.41673883401797e-05
-4.10436177987519e-05
-3.95947141318472e-05
-4.03586413886188e-05
6.4047138640295e-06
-4.26576398108938e-05
-7.02526765037238e-06
-4.26311440002602e-05
-6.63538896444498e-06
-5.0114797276791e-07
-3.88085049516011e-05
-2.57076811636755e-05
-4.30466520594131e-05
-1.0813644856983e-05
-1.45981255157905e-05
-2.55494062042299e-05
-3.26834424478959e-05
-3.15468970870417e-05
-2.85578049210939e-05
-1.81956955210207e-05
-4.655541763567e-06
-2.68662009444101e-05
-1.13365619971041e-05
-2.46440855524833e-05
-2.81887313485167e-05
-1.88614099712457e-05
-1.42875530190817e-05
-1.68059812990623e-06
-1.44734164667254e-05
-5.60911125910615e-05
-1.66836062491146e-05
-2.63854166341187e-05
-3.27874503632726e-05
-2.42818907736663e-05
-4.67170903119482e-05
-4.92809223037624e-05
-4.83430222288624e-05
1.30340224307941e-06
-2.76645668155572e-05
-3.42488128033828e-05
-3.20786330528902e-05
-2.92584009529963e-05
-1.71058259930838e-05
-4.9953289014348e-05
-2.97037618256458e-07
-3.46662075928251e-05
-4.99896700702578e-05
-2.03521538549862e-05
-2.70724867497702e-05
-1.34621486896939e-05
-2.90365199958989e-05
-3.13599996866841e-05
-1.92791201145011e-05
-3.57566352495263e-05
-4.10234908528478e-05
-2.1103739720484e-05
-4.7327878406344e-05
-3.90746331308666e-05
-4.90954529269961e-05
-3.4353265068329e-05
-2.90473373037203e-05
-2.81386398918842e-05
-2.59922413599323e-06
-8.09866583858498e-06
-3.77363533012121e-05
-2.39363138614494e-05
-1.43845936923676e-05
-3.97601806978831e-05
-3.65804142544743e-05
-1.9383836242734e-05
-4.59870233219168e-05
-3.00368003492271e-05
-2.68103247361981e-05
-5.48455156838616e-05
-5.35990369996145e-05
-2.17168197833416e-05
-4.78636648595276e-05
-2.88547447589937e-05
-3.53204593699483e-05
-1.10570984483359e-05
-2.00118072822797e-05
-2.91432051208103e-05
6.15292744663363e-06
-3.18241029826229e-05
-3.89606121007202e-05
-4.49777436612955e-05
-7.10751499340189e-05
-2.41767453524879e-05
-2.56497599878188e-05
-1.18794639196714e-05
-1.68614475232568e-05
-4.91627695478507e-05
-2.95593381839893e-05
-3.01254385409371e-05
-1.19569617822011e-05
-1.97344779299767e-06
-4.58268046043654e-05
-3.34896891895281e-05
-3.4858660414824e-05
-5.17609439574198e-05
-3.52181397853018e-05
-2.59382822272983e-05
-9.54889379726372e-06
-4.18768027086075e-05
-5.34535342005805e-05
-2.12626029290529e-05
-5.29840211011664e-05
-4.11177186407543e-05
-5.10832588097293e-05
-1.14714408305947e-05
-3.32099136295146e-05
-3.9710788636151e-05
-1.55265595762741e-05
1.66249120189805e-06
-6.33798490689094e-05
-2.0626264430447e-05
-4.88015162127249e-05
-1.83108566175431e-06
-3.21336023206979e-05
-5.33084057284487e-05
-4.55111833381739e-05
-1.10768722562075e-05
-1.4605720147936e-05
-1.70720447438335e-05
-2.53941467150969e-05
-4.43061447281634e-05
-4.81295495447136e-05
-3.06766650841793e-05
-1.75147898338769e-05
-3.27350749676022e-05
-4.85321169375933e-05
-1.13157275124794e-05
-2.6943309269234e-05
-4.40001906606202e-05
-3.49634205063839e-05
6.3686314690229e-06
-4.13732623324487e-05
-4.9708546992338e-06
-2.89441628248548e-06
-5.26844686090588e-05
-3.23815646694132e-05
-2.90238836270682e-05
-4.5584826640647e-05
-2.16708168281853e-05
-2.24490856940537e-05
-2.2333111817679e-07
-7.39470373557503e-06
-2.83509784500445e-06
-4.2669121560011e-05
-3.66340201503583e-05
-3.81117230136255e-05
-5.78663750222494e-05
-4.62705402605959e-05
-3.53606805011052e-05
-1.40879990295792e-05
-3.20733459311971e-05
-6.14544547709993e-05
-4.54463230868458e-05
-3.7223146619606e-05
-2.67590252899423e-05
-3.65509959509064e-05
-1.26646696660402e-05
-2.06914436907972e-05
-3.33237066153568e-05
-5.14515995784947e-06
-2.14205924257746e-05
-4.97035963346414e-06
-2.83834875113689e-05
-2.33228552412339e-05
-3.88455406043856e-05
-6.05019742636609e-05
-1.06863923328004e-05
-2.0695865770748e-05
-5.17071432147583e-05
-4.88366984412882e-05
-1.35335034229865e-05
-2.00330537622236e-05
-1.21277034952145e-05
-3.79800403753163e-05
-3.80000036525961e-05
-1.00091419021749e-05
-2.66465150340468e-05
-5.05250067260611e-05
-2.21018933495689e-05
-1.44251561211257e-05
-3.54553191847336e-05
-1.93649971527924e-05
-3.6904038200835e-05
-3.37637561804471e-05
-2.56620583254968e-05
-4.70907034503408e-07
-1.74893941835524e-05
-4.39925546888832e-05
-3.74270532329135e-05
-3.9448353808753e-05
-1.72246671253728e-05
-4.94394967346107e-05
-2.79323489654543e-05
-2.2596296706329e-05
-4.59212829524801e-05
-2.47286637700866e-05
-2.23381014851736e-05
-4.64376632550453e-05
-7.42518082488874e-06
-7.15675707321013e-06
-2.78274711775557e-05
-3.00335660457189e-05
-2.66773840459009e-05
-4.44129492297096e-05
-2.88766190537945e-05
-3.03702614789971e-05
-3.42502373124846e-05
-7.4213322623035e-06
2.23091295662169e-06
7.62008689233866e-07
-1.36010331712619e-05
1.37374910966119e-08
-1.14481709592583e-05
-7.04413741233723e-05
-2.18668189341139e-05
-3.10682933673157e-05
-4.24379752703815e-05
-4.18731490953578e-05
-1.8107446238913e-05
7.42486326961024e-06
-3.12403381604157e-05
-1.48512094186584e-05
-2.13686404457364e-05
-2.13006057166856e-05
-9.71054048289745e-06
-3.68047996216145e-05
-8.72247197441096e-06
-2.66314972810945e-05
-6.84391611973091e-05
-6.89711063522169e-06
-9.85380914544394e-06
-4.6728841227633e-05
-4.09515227287635e-05
-3.49033669910127e-05
-5.04751050399598e-06
-6.60680393396543e-05
-4.856725705352e-05
-2.08891644277569e-05
-1.11865741980371e-05
-1.28241022384383e-05
-6.34439183924275e-05
-4.35026345124691e-05
-5.72719830217086e-05
-6.61211584828936e-06
-4.06580364599199e-07
-2.69972559736979e-06
-4.3003258903439e-05
-3.44705852845552e-05
-2.1602809946728e-05
-5.26646857323977e-05
-6.9408692835123e-05
-3.21030471255904e-05
-7.03174567006483e-05
-4.59782913499973e-05
-1.66253023266807e-05
-4.33179847539495e-05
-1.30964561680848e-05
-6.3183405376892e-05
-5.28929115423762e-05
-1.62685153582498e-05
-5.22005659807418e-05
-3.61852729310401e-05
-2.68845561378045e-05
-3.01335034484561e-05
-1.928034404325e-05
-2.81276586865373e-05
-4.04717740367505e-05
-2.92892674342331e-05
-4.00657615691948e-05
-9.90799357207507e-07
-7.79523732013853e-06
-3.48868171303276e-05
-3.53124837552593e-05
-2.10749700022566e-05
6.71836741969399e-06
-1.0049112097846e-06
-3.09078793934538e-05
-2.0132647399482e-05
-4.21116440759592e-05
-2.05132654976356e-05
-2.13700419111101e-05
-1.09184481545593e-05
-3.12905364433457e-06
-2.30339208184959e-05
-2.14690521156108e-05
-4.6897176559076e-05
-2.21656757523956e-05
-5.29739587243419e-05
-4.56966817236732e-05
-2.95947900007623e-05
-2.38471697889259e-05
-1.82734148027495e-06
-2.83290846821797e-05
-3.82895509835151e-05
-3.5002812027219e-05
-2.19671624611505e-05
-4.51313349151339e-05
-2.49681837101985e-05
-4.24622027393215e-05
-5.0235622580091e-05
-2.05830517383027e-05
-2.51980089607088e-05
-4.57740480393682e-06
-1.62626426770242e-05
-2.9136470279515e-05
-5.70464035438854e-06
-2.83412344555058e-05
-4.65377608152395e-05
-2.32252620851621e-05
-1.93536188326873e-05
-4.74559449249362e-06
-2.04572684163071e-05
-3.95316100818909e-05
-3.00059511384441e-05
-4.85325196410173e-05
-1.73280309220077e-06
-2.8629239224604e-05
-3.69257291868159e-05
-3.2068041313642e-05
-2.08062283583503e-05
-3.65837263257256e-05
-1.16045722104889e-05
-3.71066453831094e-05
-4.150135733202e-05
-2.80400551860812e-05
-3.22268511483047e-05
-2.04441899902475e-05
-2.12474349307793e-05
-2.91180483057658e-05
-2.91426583460355e-05
-3.29660510062326e-05
-1.49033889327168e-05
-3.87043085971318e-05
-6.85960933502892e-06
-1.98828347235518e-05
-4.01872299229409e-05
-3.43544118141077e-05
-6.10498997709182e-05
-4.34807905033832e-05
-3.80255738478466e-05
-1.60968980650775e-05
-2.09943417357143e-05
-2.40683069734708e-05
-3.74646750582587e-05
-1.13045060009284e-05
-4.20741185671914e-05
-1.40941738395481e-05
-1.07839428043568e-05
-2.57138150118368e-05
-1.79461054861171e-05
-3.85798957174645e-05
-2.90713621571443e-05
-2.74462834459469e-05
-5.18112840653895e-05
-6.24813896481558e-05
-3.2410151231787e-05
-4.46276985602904e-05
-2.63668901094628e-05
-2.65740897831565e-05
-1.75162198366423e-05
5.10226120722784e-06
-1.51922145205507e-05
-5.08374287361131e-05
-9.83504615311444e-06
-2.77941700714781e-05
-3.13397287132002e-05
-3.71106429506901e-05
-3.9596084427222e-05
-1.71711556814202e-05
-1.76483438995507e-05
-3.92265279475334e-05
-3.53258353860022e-05
-1.8682282404057e-05
8.19115578446341e-06
-4.92239868437643e-05
-3.44251602924776e-05
-4.27773367505912e-05
-4.61469395951371e-05
-4.35639716227977e-05
-4.55740448446659e-05
-7.33737142473523e-05
-1.790877472976e-05
-2.96206287198108e-05
-4.0997889379136e-05
-2.58722530046633e-05
-1.21654119433759e-05
-3.67612163042425e-05
-1.46500145053108e-05
-8.22087899512294e-06
-1.88475378759695e-05
-3.06573517919046e-05
-3.70146611945577e-05
-1.70998664723153e-05
-2.0245256782535e-05
-4.40857222719869e-05
-2.04754130938643e-05
-3.3278623632528e-05
-3.16719731391711e-05
-1.31724748604902e-05
-2.49339406842984e-05
-3.94342686573936e-05
-3.5122454010123e-05
-2.26826705142136e-05
-2.39095831317985e-05
-3.0316514784982e-06
-5.06498431119079e-05
-5.23533390475916e-05
-2.27988162841405e-05
-2.52653820584334e-05
-1.76526266968787e-05
-6.07146733641192e-06
-4.31152596155856e-05
-4.79549167707284e-05
-3.95695081182032e-05
-5.51410094700268e-05
-4.86343270594211e-05
-2.66223092646089e-05
-2.4081575835761e-05
8.09998763299314e-06
-6.8768105481179e-05
-2.72750043709014e-05
-5.40327583686245e-05
-3.64290061015445e-05
-2.83528766372738e-06
-2.4088583705765e-05
-2.00717803808122e-05
-3.00030548314657e-05
-1.8774004919568e-05
-4.52235511343839e-05
-4.8666062496783e-05
-1.22223731665476e-05
-2.20131625763618e-05
-4.84662702141334e-05
-7.68706088477516e-06
2.81573705805529e-05
-5.207685325031e-05
-2.28439057803257e-05
-3.60956811510947e-05
-1.06180956767071e-05
-2.66994966001381e-05
-2.93246057046274e-05
-3.12415603864582e-05
-4.44404325991558e-05
-5.25415084130081e-05
-5.30699040255259e-05
-5.45268920312441e-06
-7.95692995105339e-06
-2.75376490073531e-05
-1.48364909681528e-05
-1.05797190808264e-05
-2.85855882025158e-05
-2.13126910413869e-05
-3.52358908734653e-05
-4.48767009921646e-05
-1.79596442891971e-05
-2.97998227085294e-05
-6.18554476268954e-05
-7.59991870456822e-05
-2.24985550393517e-05
-2.59002481545957e-05
-3.25841160767921e-05
-2.95918864831883e-05
-4.15361573699435e-05
-4.31666394625357e-05
-5.83808241764968e-05
-3.30390847239838e-05
-1.88964103565861e-05
-5.26340387837968e-05
-3.2984414172085e-05
-2.35965679759535e-06
-1.7794061567753e-05
-3.77612380918175e-05
-1.01757085881903e-05
-2.46427006971658e-05
-2.23071676951485e-05
3.8888835283119e-06
-4.84904051385206e-05
-6.58991484285485e-05
-3.70997423567432e-05
-3.42417626571633e-05
-4.85572186014674e-05
-1.09427518010073e-07
-4.29566717438976e-05
-4.49666164795865e-05
-9.56190543605442e-06
-1.27264161187506e-05
-7.45824646006047e-05
-3.92240823499526e-05
-3.72982981840017e-05
-3.3219931692165e-05
-3.04954419052643e-06
-3.16906087187452e-05
-4.4068330763859e-05
-2.38702623874277e-05
-5.73464967331523e-05
2.4605552760461e-06
1.2613870218579e-05
-1.92907365026179e-05
-3.13816499127488e-05
-1.63050543891134e-05
-2.96133997267555e-05
-3.60102268186531e-05
9.73237619320035e-06
-4.24241000513117e-05
-3.05755544806917e-05
-4.82113044742882e-05
-6.08522174231462e-05
-4.23607583270752e-05
-4.28994543872281e-05
-2.8499114142873e-05
-3.01911946098655e-05
-3.12708708668447e-05
-5.31330231096372e-06
-5.55028980351212e-05
-3.51935985229586e-05
-4.3725156959408e-05
-4.71327604200937e-05
-2.77210451567536e-05
-4.51474139848969e-05
-2.86416230574819e-05
-3.23459105151584e-05
-3.61671830197842e-05
-4.71730847185094e-05
-2.69039837300991e-05
-1.27304399290642e-05
-1.31134796750035e-05
-7.36353683602734e-05
-2.85221773470864e-05
-1.66862070350098e-05
-4.11210796256803e-05
-6.57595133920257e-05
1.04612021312582e-05
-9.61371778496278e-06
-3.45747940338571e-05
-4.22057681352184e-05
-1.36393915005882e-05
-5.65542700834696e-06
-1.37080946832197e-05
-3.65557513175103e-05
-2.75249177241486e-05
-4.51624613124946e-05
-4.53766959031358e-05
-1.89639273897239e-05
-3.73156471737498e-05
-4.59729019944281e-05
-4.64754304208288e-05
-2.06788647838172e-05
-2.40920527418674e-05
-3.28228952901011e-05
-1.79801244521655e-05
-2.34822223427434e-05
-2.70186990541463e-05
-5.75868721848732e-05
-2.29041962864874e-05
-5.40139495542398e-05
-2.69610962685856e-05
4.67362694667029e-07
-2.7596943165844e-05
-3.81515765480127e-05
-3.05377435882762e-05
-5.65030465720066e-05
-1.3446872230939e-06
-3.12823445189396e-05
-3.27854492519346e-06
-5.22734214121665e-05
-5.58127224864773e-05
-6.6597310558347e-05
-3.16020630053825e-05
-1.21354631617922e-05
-3.40655941729391e-05
-2.98224263614086e-05
-5.7849676455897e-05
-2.45903990098721e-05
-1.42985993725456e-05
-3.32608134194832e-05
-5.5538240731489e-05
-1.15258102764776e-05
-5.56686140237566e-05
-1.80158138240537e-05
-3.53110834319663e-05
-6.45339335720623e-05
-2.07010249547088e-05
-4.32343247720767e-05
-3.2827872265817e-05
4.79183160258358e-06
-4.30768881383673e-05
-2.5644443079947e-05
-1.62300348972892e-05
-4.28282880696055e-05
-4.5904993888636e-05
-4.17769397401674e-05
-4.53502199293343e-05
-3.70048234614614e-05
-1.70214887611389e-05
-7.83184260609187e-05
-1.39074640521262e-05
-2.45995413267069e-05
-1.57106953826824e-05
-3.58518614529122e-05
-4.04935585351702e-05
-3.49034229276818e-05
-4.6106574305783e-05
-5.16251149482862e-05
-4.66426649873368e-05
-1.96067314377514e-05
-2.89427296667812e-05
-4.4312532932543e-05
-4.98836065002096e-05
-2.63931886306327e-05
1.70301048717245e-06
-3.67530151449837e-05
-1.44054643400286e-05
-4.3166552489149e-05
-2.62112291965361e-05
-2.83860083232466e-06
-4.49323436786299e-05
-4.08946739632836e-05
-4.36429850804857e-05
-1.75512720566485e-05
-1.54022303616105e-05
-5.05053828620889e-05
-2.98469835372217e-05
-4.86946602911397e-05
-3.07840621616507e-05
-2.8579122868083e-05
-9.3603664218929e-06
-5.92365335819379e-05
-4.25135080162065e-05
1.58444419658246e-06
-2.88202382041969e-05
-3.75833626195274e-05
-1.46915980516036e-05
-6.12942113062789e-05
-2.48859032987562e-05
-5.40442002750829e-05
-6.68269154635912e-06
-4.4598652855871e-05
-1.24826453592593e-05
-3.3006071614186e-05
-2.99790637749869e-05
-2.72717354301937e-05
-4.66637302567963e-05
-5.68962297501115e-06
-4.13385008891434e-05
-1.29339879633677e-05
-4.98667101916849e-05
-4.18976370997576e-05
-1.51902226521264e-05
3.06181003569513e-05
-2.23518191892937e-05
-4.34745291388128e-05
6.21677506640531e-06
-3.42953438022561e-05
-3.10150011637085e-05
-3.15038857181229e-05
-3.20486881371652e-05
-5.33942561570916e-05
-3.32386365314859e-05
-4.96680814441606e-05
-4.58493560987409e-05
-6.90486131798418e-05
-1.43232432681715e-05
-3.77765118805566e-05
-3.29829320839252e-05
-6.11045660940577e-05
-3.79377829223148e-05
-2.83582633479829e-05
-5.46670799926147e-05
-3.06197442350204e-05
-3.47788289151494e-05
-2.46976505429528e-05
-2.50623454462994e-05
-3.03311960304548e-05
-1.1027904509551e-05
-4.03330315885268e-05
-1.10836501829547e-05
-3.64676479464478e-05
-2.60591556353603e-05
-3.13499364437589e-05
-4.10641392549182e-05
-3.306516199229e-05
-3.30860327311386e-05
-2.52316470128811e-05
-2.14164613265738e-05
-2.26617842267733e-05
-7.320081679583e-06
-3.89268663920531e-05
1.30138006334619e-06
-1.74874033819855e-05
-3.45886823203788e-05
-3.4495414092945e-05
-3.45455956672359e-05
-6.24663041761455e-05
-2.90704778419882e-05
-1.34770408171647e-05
-2.98308083124976e-05
-6.17380859304688e-06
-1.1330016625591e-05
-5.66015527680351e-05
-1.32166267260918e-05
-3.47499402169524e-05
-1.16290914831286e-05
-8.04442547799141e-07
-3.08573165275739e-05
-7.03585137793607e-05
-3.8818454834799e-05
-3.85938190489695e-05
-3.11101303703684e-05
-1.47347940555733e-05
-1.35421284156182e-07
-3.59570348082378e-05
-2.81515259689843e-05
-2.47979864491328e-06
-9.16286559241626e-07
-5.03267660408116e-06
-1.23915784089346e-05
-2.63127964367086e-05
-5.23960789405644e-05
-3.57624769602586e-05
-5.62989382138468e-05
-5.78304627941945e-05
-4.18592953176186e-05
-6.22851087944076e-05
-1.67590010005761e-05
-2.20527003554995e-05
-6.35587962165294e-05
-2.64304108824644e-05
-2.93533048293973e-05
-3.72050272605972e-05
3.54706514921368e-06
-2.06751765501383e-05
-2.34580395779506e-05
-4.60183173426658e-05
-3.60771260263867e-05
-3.88095451787073e-05
-2.60631733518512e-05
-2.95636499447574e-05
-4.99306343089487e-05
-2.2225119131702e-05
-2.23490643799677e-05
-2.61123115603549e-05
-9.3548831293531e-06
-2.34909270452956e-05
-3.7285670701333e-05
-7.54286461620547e-06
-3.60248034860561e-05
2.03061304673077e-06
-4.42021719261744e-05
-7.33504478911108e-05
-4.46341826076628e-05
-2.37896439376058e-05
-4.51087527382347e-05
-2.66493032791121e-05
-8.13619762248597e-06
-2.35898713331065e-05
-3.77259851991611e-05
-7.11542084240313e-06
-1.76696652826676e-05
-1.61131015603709e-05
-3.12064232181852e-05
-1.04133944015023e-05
-3.93658568932061e-05
-1.75318571473115e-05
-5.83877716111424e-05
-1.87907785472918e-05
-6.67633094928216e-07
-4.50155908836264e-05
-3.31779506092962e-05
-3.85324199466487e-05
-3.69036675423866e-05
-4.84414434870929e-05
-6.70482533088174e-05
-4.71467605824017e-05
-3.18838872630758e-05
-3.21927914836341e-05
-2.36332524811677e-05
-2.88832707481132e-05
-8.45342359080287e-07
-1.63223190331553e-05
-3.68572668262291e-05
-5.59171186244751e-05
-3.53427291664446e-05
-2.89157561400175e-05
-3.39720715877131e-05
-5.94802534002062e-05
-2.20318079941243e-07
-1.65102993055652e-05
-2.81992167346163e-05
-4.67398841939982e-05
-2.26840843993402e-05
-4.6638428802191e-05
-4.47496471334464e-05
-1.7471384740733e-05
-2.02648048778323e-05
-7.70927609380376e-06
-5.59949464114897e-05
-2.62849285595912e-05
-3.29908587009435e-05
-2.25529697039448e-05
-3.255245772059e-05
-5.43145719976826e-05
-5.00260191805553e-05
-6.28048576593434e-05
-4.56261086301097e-05
-1.18597594723619e-05
-1.90406465011434e-05
-1.31625979680493e-05
-3.06879880057278e-05
-7.83724499965125e-06
-2.98239605664474e-05
-2.31699712550141e-05
-2.9010680141308e-05
-3.64804123978569e-05
-4.60748008382403e-05
-3.89168943884546e-05
-4.06726237653334e-05
-5.05073918793544e-05
-2.95782728875998e-05
-2.0634231737554e-05
-3.27635588803946e-05
-2.09957264630146e-05
-1.63936531408119e-05
-5.78446590613003e-06
-3.54365693590494e-05
-3.85169356178581e-05
-3.84995705850326e-05
-5.94758860035942e-05
-3.43398503765308e-05
-1.39500209365003e-05
-4.08813503141002e-06
-2.04109001463804e-05
-5.06448387592969e-05
-5.43097111323159e-05
-5.05151187451925e-05
-1.92343661764101e-05
-2.69604840548635e-05
-4.89555753203064e-05
-5.13325288974887e-05
-6.00209197228887e-05
-2.88581616573836e-05
-4.00096191917225e-05
-3.23672626564591e-05
-7.95431544307864e-06
-2.83579381510564e-05
-3.0457931606628e-05
-1.87750121154311e-05
-1.44440606683176e-05
-4.66283230038112e-05
-1.11388346827996e-05
-4.22426856962307e-05
-3.26982241370536e-05
-1.33550427283778e-05
-2.6756235430209e-05
-2.60348381220763e-05
-2.46899607579275e-05
-2.42927154615096e-05
-1.22923662740353e-05
-1.26661142001736e-05
7.35325197667933e-06
-2.45233799722428e-05
-2.90447861721955e-05
-3.70358712421025e-05
-3.96685417070851e-05
-2.20078608510077e-05
-5.1714599270931e-05
-4.93451801761642e-05
-1.20732248022644e-05
-1.79653935460884e-05
-3.90766764606734e-05
-4.43548056597047e-05
-2.17671505160247e-05
-4.69965672972218e-05
-1.07888169226895e-05
-3.19158074653748e-05
2.27521202665062e-05
-4.92392452295e-05
-2.33286492600109e-05
-5.29925693685103e-06
-2.64566578182194e-05
-4.84529952163028e-05
-4.54626197242355e-05
-2.64163040326071e-05
-2.32437918076551e-05
-3.70532946478516e-05
-2.42601837607554e-05
-3.73671984394684e-05
-6.81028174190221e-06
-3.7649982697281e-05
-4.41124246393317e-05
-3.49541230977973e-05
-7.97753017993122e-06
-4.0578982435035e-05
-6.16744371108287e-05
-6.58403616198591e-05
-4.03584775387243e-05
-4.39576479719669e-06
1.27314619394142e-05
-3.36904075279014e-05
-2.96521965924382e-05
-5.92467061799555e-05
-4.2542330679722e-05
-3.10726738087366e-05
-1.54587664142437e-05
-4.84963709058601e-06
-2.50010703473031e-05
-2.49746197422865e-05
-6.99425619165267e-05
-7.26453188841935e-05
2.00822233333198e-06
-5.51298206216927e-05
-2.52537240483767e-05
-2.83001978468536e-05
-3.47003439298272e-05
-6.05958600480043e-05
-3.20300041740218e-05
-5.89399982598592e-06
-3.53347380430109e-05
-4.40035656285194e-05
7.69746975104674e-06
-5.89628284853223e-05
-1.28864432227258e-05
-1.79707018659721e-05
-1.80411239386562e-05
-5.04718811441009e-05
-3.80790968877756e-05
-3.89145062923565e-05
-2.98492874089969e-05
-1.85491208127585e-05
-7.0275596619773e-05
-1.77927729881245e-05
-1.15711561267654e-05
-4.5204460741423e-05
-3.54636768823874e-05
-3.91886297360516e-05
-5.08101207762192e-05
-3.15647878796161e-05
-3.57845563278847e-05
-2.55035990742273e-05
-1.86858572818217e-05
-4.79834829193204e-05
-4.9127984047438e-05
-3.55069040730185e-05
-5.66528674583211e-05
-1.07373848678303e-05
5.62074302862064e-06
-3.00610493314898e-05
-3.90614692453985e-05
-4.30082406926994e-06
-2.88563903848687e-05
-3.31840115197128e-05
-2.59251257314175e-05
4.56125092988938e-06
-1.01068411910626e-05
-3.07341673718678e-05
-2.26234077353744e-05
-4.27238432996909e-05
-4.37895713136477e-05
-2.72880895017365e-05
-4.74333541477117e-05
-2.90200803010481e-05
-2.11787828902742e-06
-1.87011355189942e-05
-9.07349693384307e-06
-1.40180072348123e-05
-1.90493407278963e-05
-2.91695946788373e-05
1.0807014926611e-06
-6.20950028403446e-06
-1.43423052535685e-05
-3.09256618358921e-05
-5.16975834894851e-05
-4.47658354584872e-05
-2.32229471503174e-05
-1.85260218368265e-05
-4.88120813261536e-05
-1.71044183169011e-05
-3.43937067482065e-05
-2.03568639977306e-05
-2.07469917819423e-05
-2.37096227382516e-05
-4.1493144627759e-05
-4.0727934128534e-05
-3.53084733093887e-05
-3.71502703056298e-05
-4.59463461878641e-05
-4.50989970137555e-05
-6.9123883179574e-06
-1.89518599062009e-05
-5.65673498022868e-05
-3.09121483242823e-05
-2.4530250033801e-05
-3.0111186212492e-05
-3.99839402597204e-05
-2.03443587429824e-05
-3.68375568679804e-05
-2.28467598542837e-05
-2.00453262666069e-05
-1.76970255778295e-05
-3.72498416017767e-06
-6.72309891493691e-05
-3.96740883473968e-05
-2.53027678633797e-05
-2.42234953418187e-05
-3.01468410637321e-05
-3.27775624972698e-05
-9.42334632644031e-06
-1.99098736060813e-05
-3.46305945384759e-05
-2.77363352741755e-05
-3.52946689499628e-05
-2.33325001415777e-05
-3.26654735370157e-05
-4.19073317288854e-05
-3.72212213504466e-05
-2.63690341983759e-05
-6.63855992113692e-05
-3.03614869811534e-05
-2.99723319470413e-05
-2.44330700804164e-05
-3.84542059819703e-05
-4.03348212784457e-05
-2.02030396202878e-05
-4.63376118003687e-05
-5.1426896260805e-05
-3.40390288516385e-05
-2.53239708063092e-05
-1.6476988672713e-05
-2.41847518958518e-05
-3.23488566957803e-05
-5.27712190006316e-05
-2.88098592713518e-05
-5.53446369595316e-05
-2.38248095834831e-05
-6.34915093086248e-05
-5.85150136680636e-05
-2.93103468672955e-05
-2.45219005141721e-05
-3.32001737895689e-05
-4.09250231289974e-05
-2.34713713753323e-05
-3.83205258865775e-05
-4.77227366402179e-05
-5.44597906002199e-05
-4.30916563717248e-05
-2.61237101776361e-05
-3.32112091182458e-05
-1.82738610763179e-05
-8.26798961579148e-06
-2.56268003502083e-05
-4.39086057287151e-05
-4.06119595117821e-05
-6.37757915676427e-05
-2.21566635849548e-05
1.99037475778616e-05
-4.76870820783645e-05
-1.00583413639081e-05
1.23338718513829e-05
-2.49564941583716e-05
-5.79981014693791e-06
-1.8822657114676e-05
-8.80150936270735e-06
-7.61948642372213e-06
-2.46234571925883e-05
-3.06160773727743e-05
-3.53726886765562e-05
-3.17071137729761e-05
-4.18747193482992e-05
-4.79237855045337e-05
-4.89553188506206e-05
-2.36355394317629e-07
-2.43821140568798e-05
-2.23779183679279e-05
-2.1067188405977e-05
-4.10800234756119e-05
-6.68965017316304e-06
-1.82517197977426e-05
-2.24008786680538e-05
-7.26201228783361e-05
-1.95803142037038e-07
-1.30651676381947e-05
-2.64406234609934e-05
-2.61497908888257e-05
-3.23937484996704e-05
-4.40971444803746e-05
-1.28364398454681e-05
-4.1248502398857e-05
-2.87847291140807e-05
-2.96555295357842e-05
-2.64526099397066e-05
-2.46672723972127e-07
-3.65829880698327e-05
-2.23762003284819e-05
-4.15282683718069e-05
-1.23441641978563e-05
-1.10983216219801e-05
-9.99600750633818e-06
-3.00874869326236e-05
-2.15183403836905e-05
-2.26486626376171e-05
-3.60799431807722e-05
-3.41360502008464e-05
-9.30626950776655e-06
-4.12725931337295e-05
-1.3866923427447e-05
3.15712031289243e-06
-2.26868773750042e-05
-1.22149295698782e-05
-2.38137770424993e-05
-3.42385135325601e-05
-2.15588567310689e-05
-3.27101363696844e-05
-1.15493134712063e-05
-2.45706050210396e-05
2.02422854870569e-05
-4.10762352854414e-05
-2.58125157762011e-05
-1.87568235266546e-05
-2.73267331707548e-05
-4.0107958050392e-05
-1.37938776799866e-05
-6.34353066255589e-05
-5.65060327972684e-05
-2.69180212264711e-06
-1.55584292453524e-05
-3.09705544868896e-05
-1.11126793893365e-05
-1.59874963590398e-05
-2.94508821882551e-05
2.98717023092345e-06
-3.29886385980267e-05
-3.63687942370627e-05
-7.632971151263e-06
-1.12382820043133e-05
-1.76341017135927e-05
-3.90081398554995e-05
9.97351068172392e-06
-2.4645444086901e-05
-3.19553949131091e-06
-5.13936456858702e-05
-1.49994510382538e-05
-8.22493700460425e-06
-4.32221079815865e-05
-3.31525384952616e-05
-5.5273581191353e-05
-2.08569620882678e-05
-1.07501703979515e-05
-4.28300267146614e-05
-2.61636652238626e-05
-3.93847792798663e-05
-1.527871656253e-05
-1.21308338437546e-05
-5.79564969243801e-05
-1.25136708693544e-05
-2.81266565159672e-05
-2.59056440876779e-05
-4.39781174207599e-05
-3.0073682176809e-05
-6.01715061128197e-05
-1.67141601236767e-05
-3.62995267907929e-05
-4.95276273543145e-05
-3.40520655636839e-05
1.03921826031053e-05
-1.61600485195336e-05
-1.39176532513426e-05
-6.23887251880638e-05
-2.35533745745919e-05
-2.38971718263291e-05
-5.25539315161269e-05
-5.96385411495899e-05
-4.75115890722959e-05
8.89990812311571e-06
-4.37865447724346e-05
-3.30010192403578e-05
-1.81518935253683e-05
-4.5956525274922e-05
-3.89314288416384e-05
-3.03120728984622e-05
-2.62766463948295e-05
-6.11763762083982e-05
5.23870178116954e-06
-2.716772432018e-05
-4.03048242648948e-05
-4.0861410844727e-05
1.27134016275198e-05
-3.91433252499317e-05
-3.07614255471646e-05
-1.0479700909576e-05
-1.76455737755654e-05
-3.73532720393519e-05
-4.10728068000203e-05
-2.02024303355449e-05
-3.76249562964133e-05
-2.5231321882118e-05
-3.39079054448404e-05
-2.41383186691374e-05
-3.35483588881157e-05
-2.64289427816733e-05
-2.11286381755993e-05
2.45147513285425e-06
-8.67976649646777e-06
1.01549391233079e-06
-4.43140322966157e-06
-2.01505821945326e-05
-1.7837614778956e-05
-3.76960890013469e-05
-2.34073965388665e-05
-6.92462775617884e-06
6.23152266349978e-07
-2.92154411234901e-05
-2.32780021414146e-05
-5.05966414212993e-05
-2.46956412874747e-05
-3.96190945735986e-06
-2.42136656066121e-05
-1.50952854492018e-05
-2.1710701283522e-05
-4.60489989324739e-05
-5.74586017278129e-05
-2.08282245574264e-05
-1.42567199830913e-05
-3.45095191089002e-05
-2.70046474500643e-05
-3.64066034954098e-05
-5.06068469131017e-05
-4.44749637923221e-05
-4.14643257639634e-05
-3.15303425090509e-05
-4.1477076095363e-05
-1.73252151520468e-05
-2.67742279586624e-05
-1.82818789829601e-05
-1.27016830724551e-05
-1.19547303974452e-05
-3.04042041418579e-05
-2.98516504433138e-05
-3.47747060477938e-05
-2.84053187325711e-05
-2.89097725222145e-05
-1.70803912282448e-05
-3.3773167852225e-05
-4.23573389620167e-05
-3.20247302531391e-05
-4.02671741370267e-05
-4.65916166403174e-05
-2.91024452553917e-05
-3.20360294552952e-05
-2.81117639288308e-05
-1.6034850589826e-05
-2.59822874656269e-05
-1.86172286191816e-05
-3.62335472730735e-05
-3.08847180313244e-05
-1.06193685286966e-05
-2.83866162588943e-05
-3.71262102152251e-05
-2.81826223193606e-05
-4.60884212041284e-05
-5.15303254167199e-05
-2.56389693820794e-05
-4.95182807020354e-05
-2.24003609671707e-05
-1.56416253272968e-05
-3.92790224947896e-05
-1.07165945320787e-05
-2.59718698940659e-05
-1.40247356823141e-05
-6.6056303409055e-05
-3.71739748499512e-05
-4.19432127851279e-05
-3.20875347202414e-05
-2.13528346907357e-05
-4.8620189764124e-05
2.65081362700482e-06
-3.74565352987324e-05
-3.04214979514669e-05
-3.35490870104408e-05
-1.55116022959783e-05
-2.63538015404463e-05
-3.92188012127224e-05
-4.22205193996919e-05
-3.71617733759399e-05
-1.24271526854203e-05
-3.03599565570978e-05
-3.20748189847366e-05
-5.20196253273121e-05
-2.57213333708168e-05
-2.78281563187347e-05
-4.02254240312153e-05
-3.23976352153861e-06
-3.06484338139969e-05
-3.02630970221179e-05
-2.16119014792267e-05
-2.25616363813756e-05
-4.52214674301576e-05
-9.32396396291626e-06
-1.58396505214208e-05
-1.73546509558334e-05
-2.45908224511581e-05
-4.25136228519838e-05
-2.29207215732223e-05
-5.41873001961818e-05
-6.61815870183193e-05
-3.76785518580363e-05
-4.06068278415202e-05
-5.20059695835925e-05
-3.66454135459592e-05
-4.7974216927031e-06
-6.00781071002316e-05
-3.41274682462402e-05
-2.81509620075526e-05
-6.01578214962007e-05
-1.78179875659459e-05
-2.56483977126662e-05
-6.36610819958785e-05
-3.30348319767967e-05
-6.20050781332873e-05
-7.14597505449076e-06
-3.21336223057863e-05
-5.04457719787141e-05
-4.21350456834058e-06
-3.30560852796952e-05
-3.83233569429343e-05
-3.80446406667824e-05
-1.85699262257583e-05
-5.97439892617062e-05
-3.34014030103727e-05
-2.66397696755677e-05
-4.31984993983903e-05
-5.48130169711433e-05
-2.45402202885627e-05
-3.57952272478412e-05
-5.72153880143348e-06
-4.25839893276271e-05
-1.72650082482463e-05
-1.59360949299337e-06
-2.17191624074182e-05
-4.94684107628466e-05
-5.89943668542714e-06
-2.25422632688206e-05
-4.27806806285987e-05
-2.42772080626774e-05
-7.12803915536906e-06
-6.17774610731188e-05
-2.15403589282067e-05
-3.75712374165409e-05
-9.37153568152709e-06
-7.11033297862683e-05
-7.47190452163833e-06
-5.69968186450791e-06
-3.17605525890054e-05
-2.98609569290991e-05
-3.94006152650907e-05
-1.05745041990583e-05
-2.1751541871202e-05
-2.72618812430343e-05
-1.10841148561979e-05
-1.14464421740151e-05
-3.15428847793628e-05
-4.70071683118834e-05
2.83989454429688e-06
-3.10281705104288e-05
-2.95602771899033e-05
-9.13091584490542e-06
-2.48817997032782e-05
-6.26608282004962e-05
-3.04143975185086e-05
-2.70238421846279e-05
-3.262865993944e-05
-3.60953976153065e-05
-5.98022182112739e-05
-3.54904476044677e-05
-2.04180743769465e-05
-4.16766028004555e-05
-6.38788453283718e-05
-5.05673914179871e-05
-2.93609958309229e-05
-3.37450193792198e-05
-4.66520320178056e-05
-1.75887865480833e-05
-4.64538358093058e-05
-2.07667773880736e-05
-5.46465113792141e-05
-2.15179684120025e-05
9.84486609270323e-06
-2.3623676857155e-05
-2.62742146089093e-05
-4.05232093380647e-05
-3.08283007499686e-05
-2.32673724975222e-05
-3.32918105849817e-05
-2.12025359240372e-05
-4.17626205109126e-05
-4.67822462301495e-05
-1.7440272462656e-05
-2.86144154339139e-05
-6.10523862678167e-06
-1.64372860445985e-05
-4.68038482750028e-05
-3.30792391113042e-05
-2.63665476614438e-05
-1.10632948782855e-05
-3.90802243620161e-05
-1.36734984609732e-05
-6.25228635313714e-05
-3.11490525025894e-05
-6.53221500667446e-05
-1.99011222959828e-05
-3.16779633363139e-05
2.34742930320309e-06
-4.47616311070443e-05
-3.49919605719224e-05
-2.1710184180303e-05
-1.2541025861809e-05
-2.94762194627417e-05
-2.92683596728238e-05
-2.32056279855068e-05
-2.9063819452986e-05
-3.61624473360019e-05
-4.01112799227028e-05
-1.15855287055832e-05
1.66340396400237e-06
-4.28858151989844e-05
-3.04632463444674e-05
-2.83054323974127e-05
-2.39688359443295e-05
-3.42203644511119e-05
-4.06998916869698e-05
-2.63501487080127e-05
-4.3922746206384e-05
-2.55910663508513e-05
-2.85780103700937e-05
-1.55165183666404e-05
-3.84730360760405e-05
-4.88448013346144e-05
-1.22961613419376e-05
-1.41135550841305e-05
-6.39538670516422e-05
-5.21532634391163e-05
-3.21744062477471e-05
-3.18825777780433e-05
-3.16504497995168e-05
-3.27615941572976e-05
-5.08343768488747e-05
-1.28935943261544e-05
2.01742488064569e-06
-3.43723127468949e-05
-4.12183653132039e-05
-2.36150062787244e-05
-2.81310391078927e-05
-4.65647438315172e-05
-2.570778953709e-05
-2.95548782094376e-05
-4.63851836464869e-05
-5.0657589063417e-05
-2.19507116472336e-05
-5.07336595647624e-05
-4.66960900177742e-05
-1.64368904424226e-05
-3.4065967923688e-05
-4.09560661575101e-05
-2.37976857358047e-05
-1.91123447666947e-05
-5.00469789913658e-05
4.14405551460437e-06
-7.80452326107991e-05
-2.94110197822158e-05
-2.84382346658125e-05
-2.76879209559892e-05
-2.41347248290714e-05
-2.49954651508965e-05
-1.41400389152397e-05
-8.79873618184459e-06
-3.67919406016902e-05
-2.32527262125448e-05
-6.92216465950055e-05
-2.28812505484208e-05
4.76665729197169e-07
-2.06580658483568e-05
-3.77875840843889e-05
-3.86978799139529e-06
-5.22379261988961e-05
-1.62687454829956e-05
-2.38151130109247e-05
-1.2012629457984e-05
-2.46991645051616e-05
-5.24187559829336e-05
-4.29451415279993e-05
-2.42502691760186e-05
-1.76889851803952e-05
-2.60613726259477e-05
-3.27899705612401e-05
-2.91137323906623e-05
-4.42263755196509e-05
1.17982059970285e-05
-4.27161486242252e-05
-4.67526142346829e-05
-1.02781007210167e-05
-3.53756593365538e-05
-2.65301461117872e-05
-4.34414471257442e-05
-7.67307695680661e-05
-3.56235903713466e-06
-3.69446823628836e-05
-8.29530216669284e-06
-4.62151982032226e-05
-5.96303327501969e-05
-7.14160264384517e-06
-2.04621010617746e-05
-4.32886228914797e-05
-6.22653033270311e-06
-4.08091703542175e-05
-4.97968194522146e-05
-2.57303406577752e-05
-3.7044294143774e-05
-2.72074420072641e-05
-3.3811318042397e-05
-3.47837534352145e-06
-3.61262221886804e-05
-3.80809549460326e-05
-7.09932793031072e-06
-2.54253322091928e-05
-3.63442287708505e-05
-5.27723542964907e-05
-3.08822027348948e-05
-1.71508101607399e-05
-3.55049587563408e-05
-4.17738713406163e-05
-5.2981459246241e-05
-4.84544306976107e-05
-1.2253178151115e-07
-4.81233646144654e-05
-1.5780941535714e-05
1.19096679189831e-05
-3.29830409259678e-05
-3.76126079058972e-05
-1.83063088197444e-05
-1.10114956501083e-05
-3.61165743340056e-05
-4.79883848328004e-05
-4.24729580438706e-05
-8.30231677651412e-06
-2.93934592053356e-05
-3.32145052193813e-05
-6.66275404976293e-05
-5.28498750628043e-05
2.97889882561752e-06
-4.63744922465155e-05
-2.30276692450081e-05
-1.34430691886075e-05
4.89187730154575e-06
-1.36304091356864e-05
-1.73413555572214e-05
-2.99554039697412e-05
-5.3675216829719e-05
-2.85674165508966e-05
-1.5814397969754e-05
-6.44218723993728e-05
-3.43826857803933e-05
-1.41200130933585e-07
5.35224542312982e-06
-3.06950597699301e-05
-1.91477643746795e-05
-1.70106222631422e-05
-3.04518810679884e-05
-1.19965713988806e-05
-4.65798483572009e-05
-3.32979070420745e-05
-1.12978141021467e-05
1.43605792234574e-05
-2.77297786778581e-05
-3.68550765645414e-05
-1.8958789553724e-05
-6.24503356423204e-06
-4.65326980859829e-05
-1.38305562574352e-05
-3.0439704414698e-07
-1.69171749302177e-05
-1.2457595097809e-05
-2.87508578726638e-05
-3.90107757779138e-05
-3.72633086138808e-05
-2.06997515641064e-05
-1.15127508812354e-05
-1.33732983145232e-05
-5.09148541014225e-05
-2.34092216432026e-05
-3.69817684097906e-05
-2.77974378332129e-05
-1.85324767317821e-05
-3.61163535926885e-05
8.63897525423752e-07
-1.53540190592115e-05
-2.92806392062582e-05
-1.47073455977855e-05
-2.34670430037849e-05
-4.75796217677308e-05
-1.97611997881477e-05
-1.94184506385478e-05
-3.37917734533134e-06
4.97774879761431e-06
-4.69124506911944e-05
-3.89398665347864e-05
-1.41757544491742e-05
-2.56402564403191e-05
-2.62620015832268e-05
-1.02512803351575e-05
-3.10616579746869e-05
-4.18731112869539e-06
-2.49368431420874e-05
-2.01142877373836e-05
-4.05393486095128e-05
-4.20286696171444e-05
-3.84583334677042e-05
-5.67680900443391e-06
-1.84756847069357e-05
-1.69416782525437e-05
-1.8166254613912e-05
-6.91343919733255e-06
-4.53500840014338e-05
-1.63517064150226e-05
-5.70422396491006e-05
-5.16590457044154e-05
-1.75415561784043e-06
-3.82724230337987e-05
-3.07054612572242e-05
-1.52719209898179e-05
-2.12431177727847e-05
-2.67051452360582e-05
-5.2379564411164e-05
-3.79759144930557e-05
-2.70830688290328e-05
-7.62679942215866e-06
-3.01058722605688e-05
-2.68075801950158e-05
-3.45160295490535e-05
-2.37618742524459e-05
-2.30341088412302e-05
-3.8516283888544e-05
-1.58102696930386e-05
-4.11755825116578e-05
-3.38416324279042e-05
-5.16064823116986e-05
-7.12513884538318e-06
-2.31319284162419e-05
-3.33448486608787e-05
-4.69334582773243e-05
-4.50527044039618e-05
-2.81187358496257e-05
-1.64674875989657e-05
-4.46687203841162e-05
-4.00035463090816e-05
-8.78629276748235e-05
-4.49411268963926e-05
-3.26529937520301e-05
-2.83543092963262e-05
-4.56085800208064e-05
-1.79459739859249e-05
-1.28946385493952e-05
-5.65153831137022e-05
-5.60713205680755e-05
-5.28269962240157e-05
-2.53885232302653e-05
-4.82848828708253e-05
-2.33324484477591e-05
-1.0174250246455e-05
-4.03924233571333e-05
-9.21744874892952e-05
-2.54258677998275e-05
-1.91124390249226e-05
-5.28678333931627e-05
-5.96640295336307e-05
1.15247682768049e-05
-4.19957004909944e-05
-3.20182519685637e-05
-3.52772637022467e-05
-4.69288388490379e-05
-2.72233765897993e-06
-2.52258635539925e-05
-7.47376466565453e-05
-3.63271832709194e-05
-1.99841188990208e-05
-1.05364503130191e-05
-3.68037505835407e-05
-3.5343098192431e-05
-3.59498169153192e-05
-1.83401375436883e-05
-2.56643967804123e-05
-2.11220656278209e-05
-2.11834538644629e-05
-3.46147107045524e-05
-2.32222121247517e-05
-2.87185121594273e-05
-6.0232059775538e-06
-2.72474201343765e-05
-3.08292794518797e-05
-3.94599870506276e-05
-6.11913632256346e-05
-4.14967317315997e-05
-4.73152429317297e-05
-4.54100257251032e-05
-4.81502713364005e-05
-7.01817813673097e-05
-4.44539015897385e-05
-2.37056259778419e-06
-2.28751092813708e-05
-1.19645227214435e-05
-4.13597815698857e-05
-1.55285179704442e-05
-2.17818088266946e-05
-4.67249014895235e-05
-3.6878644127763e-05
9.3027235010908e-06
-3.67459951741242e-05
-1.86514712561109e-05
-7.39926424040237e-05
-3.79648033879871e-07
-2.32696829455389e-05
-2.75470780054157e-05
-2.64711885989175e-06
-4.57792159351529e-05
-5.06616156752217e-05
-2.96849742922484e-05
-4.40525777593164e-05
-2.00447487419882e-05
-2.33951946003009e-05
-2.64898701869037e-05
-1.77116244741444e-05
-5.81617098940527e-05
-1.76202879234155e-05
-3.97483097204269e-05
-4.12952602901257e-05
-3.78569443152324e-05
-2.61074250777601e-05
-5.04288476148516e-05
-3.08070179446825e-05
-3.6140691043881e-05
-1.89830943798704e-05
-5.17010638448429e-05
-3.65229201720871e-05
-3.47265621960311e-05
-5.22229453203764e-05
-3.93484042329515e-05
-3.3204619237626e-05
-4.15892786988167e-05
-2.35217311041808e-05
-3.20385735208007e-05
-3.71873285384397e-05
-2.11896704789096e-06
-3.84280112831269e-05
-2.34453737584049e-05
-2.96369425211286e-05
3.3996070886978e-06
-2.3257625086005e-05
-1.08527800867523e-05
-3.99979009719055e-05
-5.30447306955601e-05
-4.31221811579411e-05
-2.41866049084162e-05
-4.96210731081746e-05
-2.67503537383652e-05
-5.8697664441154e-06
-4.69182481871662e-05
-3.64814319399653e-05
-1.62091254084194e-05
-2.40161661777437e-05
-8.70893955940604e-06
-2.01624488723257e-05
-4.23309350411535e-05
-2.38573029351753e-05
-1.35171590536558e-05
-2.57103509762066e-06
-4.13542900416694e-05
-8.06748866048426e-06
-5.52692905999664e-05
-1.77770373456878e-05
-1.97423155816481e-05
-9.70712089413538e-06
-3.98279388908113e-05
-2.95976424991744e-05
-1.07643603318261e-05
-4.48050432957251e-05
-6.35623517875733e-05
-5.52266932363263e-06
-1.88645258508499e-05
-4.22191736672318e-05
-3.43927786645173e-05
-4.9339971969544e-05
-3.15484860709656e-05
-1.06612635186557e-05
-3.43099808113537e-05
-2.09507281606099e-05
7.46837277284001e-06
-8.44319344166018e-06
-3.99072383058889e-05
-3.87791237330402e-05
-2.33074356794442e-05
-3.85883961282444e-05
-4.08662765939136e-05
-2.33506916839627e-05
-1.41291271034987e-05
-5.59839039735608e-06
-2.46060099038923e-05
-1.35014474374653e-05
-2.42315841001632e-05
-1.70171462294137e-05
-6.53531555129499e-06
1.31042110898122e-06
-3.15767539010921e-05
-5.09681779884705e-05
-2.48639608243402e-05
-5.01033997554578e-05
-2.04819319706612e-05
-1.49204106415732e-05
-3.69891667865848e-05
1.36486437514313e-05
-4.73853754033366e-05
-6.37260175018511e-05
-2.97182754815263e-05
-3.35727843135855e-06
-5.01438714217021e-05
-3.69589284530325e-05
-2.01290540444613e-05
-1.70613970445288e-05
-5.29771508027047e-05
-1.65192998832973e-05
-4.76062051369153e-05
-2.51839778743023e-05
-4.45843839873078e-05
-3.40035093163939e-05
-3.43597437471786e-05
-1.2786819057769e-05
-4.21091096158164e-05
-1.16972030912625e-05
-3.64254498784287e-05
-6.05067846231263e-05
-2.45794280794546e-05
-4.84242179349675e-05
-1.85873640813737e-05
-3.23935617142479e-05
-4.69564766059113e-05
-1.95189993379799e-05
-3.31523575735228e-05
-2.30802062114241e-05
-5.63373543180885e-05
-1.40085093024929e-05
-1.0863418871514e-05
-5.58462222236194e-05
-3.28585415513047e-05
-5.17412914895802e-05
1.94231488307924e-06
-9.55391952526396e-06
-4.10081537215875e-05
-3.03466487117595e-06
-1.72251169982471e-05
-2.52012247824317e-05
-2.63602986534292e-05
-1.98888542495452e-05
-2.61137679731939e-05
-3.8542127117245e-05
-3.79983701934893e-05
-2.66963103470264e-05
-4.25206531390734e-05
-3.46128392615601e-05
-2.05565716706829e-05
-8.54890437663006e-06
-1.96185200097631e-05
-4.98864051011356e-05
-2.20006313559953e-05
-3.38905459967885e-05
-2.61361079932682e-05
-9.72023761942901e-06
-4.27076267324432e-05
-1.73642080806774e-05
-6.30909617497095e-05
-3.7325791739832e-05
-3.83696234277503e-05
-6.91368414087913e-05
-3.05282943319089e-05
-4.08263479830569e-05
-6.77522585254003e-05
-2.13704880938531e-05
-4.08368476944642e-05
-5.2251276568454e-06
-1.90385698335881e-05
-1.07051885572857e-05
-4.95961067536274e-05
-4.4036577099204e-05
-4.52678717560622e-05
-2.23494715184618e-06
-5.84596297796807e-05
-5.09102817821603e-05
-3.07619418203045e-05
-2.16930347360122e-05
-1.90902122389766e-05
-5.45796188104892e-05
-1.13469689419819e-05
-1.89137373271335e-05
-3.06089570692162e-05
-1.28905980329007e-05
-4.87294936098069e-05
-3.47320311460193e-05
-4.89523653345143e-05
-3.78944351945728e-05
-1.41394259070681e-05
-2.41166807213296e-05
-4.00370836896705e-05
1.46901186393146e-05
-3.28479016711626e-05
-4.21445949266414e-05
-4.40743725489203e-05
-2.93615112166114e-05
-6.7720422544401e-05
-7.19904736748297e-05
-3.56270063217395e-05
-3.747974281507e-05
-4.90662927664527e-06
-7.26614598031774e-06
-8.57336104261087e-06
-2.76522037330481e-05
-2.05199109293678e-05
-2.69805483750085e-05
-1.61172346145295e-05
-2.9979112326057e-05
-2.57932996105641e-05
-1.19784578276599e-05
-1.51430436471605e-05
-7.12409455561702e-05
-4.65806160976998e-05
-2.12305161423354e-05
-4.3148059341468e-05
-4.32245316482256e-05
-1.87031651658922e-05
-6.23763576998237e-05
-6.70272293908852e-05
-4.46078454575013e-05
-3.57043568956364e-05
-2.79572232813252e-05
-4.80245788193228e-05
-5.722342854328e-05
-3.47114736484904e-05
-3.42067788099214e-05
3.31825566476788e-06
-1.49159681328175e-05
-1.67788463378397e-05
-5.0613357044027e-05
-3.05390202122123e-05
-4.33744126009948e-05
-3.98361285851686e-05
1.69040116486785e-05
-6.05537576473843e-06
-2.79286642500995e-05
-3.61697258717717e-05
1.05933640663211e-05
-2.01288486393859e-05
-4.36845872699334e-05
-1.68898338644211e-05
-9.99532222757962e-06
-4.99949016109145e-05
-4.48329779121912e-05
-1.64160377839121e-05
-3.20124336162665e-05
-2.16881508953474e-05
-7.18932903801372e-05
-2.9158296818626e-05
-1.49073609442965e-06
-3.55988411899521e-05
-3.2777437870628e-05
-4.60476876837862e-05
-6.96329463886062e-06
-2.80485488030925e-05
-4.47953697371552e-05
-4.30745679027117e-05
-2.09359045359253e-05
-4.22548346679992e-05
-3.4711752725182e-05
-1.75259013225608e-05
-2.67533769686852e-05
-3.78452871792072e-05
-3.08206187782992e-05
-3.38899783401937e-05
-2.61616981406915e-05
-5.11795328689513e-06
-2.43455575110623e-05
-4.71584274023557e-06
-3.14217048138044e-05
-4.50849537900942e-05
-5.09278381311525e-05
-3.58480551499594e-05
-4.40061771937844e-05
-6.54198125328934e-05
-1.22536161282669e-05
-4.36127149022664e-05
-8.6757202996623e-06
-4.08424758357373e-05
-5.78041635807121e-05
-7.39105974555122e-05
-4.06396851957969e-05
-3.35956901648588e-05
-4.29920210803501e-05
8.9886810873332e-07
-3.42576002926219e-05
-3.03177874647968e-05
-4.66861808173842e-05
-1.29478881931916e-05
-2.5836062114607e-05
-5.81204221774088e-06
-5.06843731679409e-05
-3.25320302768142e-05
-3.13850788052391e-05
-3.79054366331744e-05
-2.73389074281993e-05
-1.46029190673902e-05
-2.91146332193818e-05
-2.42394665213736e-05
-3.00195977615863e-05
-2.83961285168456e-05
-1.22066836590933e-05
-4.55679873146176e-05
-4.32464009286043e-05
-2.16754836804002e-05
-3.21703112964639e-05
-4.45522336847253e-05
-1.23877819342072e-05
-3.02596140732223e-05
-5.35856294063619e-05
-4.77643545542758e-05
-1.20442048519858e-05
-2.47591768047308e-05
-2.86363244564704e-05
-1.39783166259642e-05
-2.68400571778962e-05
-5.06025057262217e-05
-3.02994916156479e-05
-5.03442261969364e-05
-2.04951774285046e-05
-3.95458540640957e-05
-1.8957752729788e-05
-5.49326223253398e-05
-1.95780116302619e-05
-6.14785148092021e-05
-3.38621008600852e-05
-4.36340755946652e-05
-4.91331561574606e-05
-3.7134339588669e-05
-1.90927982109735e-05
-5.27455550047927e-05
-2.23186021869934e-05
-6.09271710152864e-05
-3.28127382382537e-05
-2.86554934927665e-05
-2.36581499037147e-05
-3.02917053228729e-05
-8.87154311189353e-06
-4.86072783431096e-06
-2.82136656668371e-05
-3.10755097729868e-05
-4.32473721732174e-05
-4.01064439180749e-05
-2.33100072845154e-05
-3.03752466097213e-05
-2.4951459142874e-05
-5.1201095693196e-05
-3.73485521437455e-05
-4.07029915067512e-05
-1.51067587830159e-05
-4.94702848887611e-05
-3.28050069046446e-05
-4.68046782929583e-05
-2.77062572768551e-05
-4.59520736903414e-05
-7.00322903717518e-06
-2.49072617962727e-05
-1.15013146729371e-05
-4.9081346204709e-05
-1.95534794818227e-05
-3.55735366232135e-05
-3.46293749394558e-06
-1.42753849135615e-05
-4.82970391469156e-05
-3.6436346229778e-05
-3.05132878048785e-05
-5.09711521252622e-05
-1.30645315995966e-05
-2.87407793556098e-05
-3.0680097448456e-05
-1.22625208237356e-05
-2.94593710336646e-05
-3.05947943717684e-05
-5.57873714379777e-05
-2.17754689841218e-05
-3.19216584170281e-05
-3.75443274196357e-05
-3.68662192033835e-06
-1.96155208703573e-05
-5.6511376713226e-05
-3.05302067850469e-05
-2.90971258789292e-05
-1.81046132226211e-05
-4.97690869261293e-06
-4.08318214724895e-05
-3.51470788394092e-05
-2.32630873297909e-05
-4.45073435625996e-06
-1.10685357403388e-05
-9.74226983043129e-06
-3.08415063442441e-05
-8.17030623814253e-06
-2.4843552307111e-05
-6.64665914213249e-05
1.45163506529833e-05
-3.73553214745898e-05
-6.13801813575173e-05
-1.80461652644026e-05
-9.8529648382633e-06
-2.09522766430904e-05
-2.63278413024145e-06
-1.27235442853172e-05
-2.26651228896202e-05
-1.67470332785123e-05
-3.58225019293483e-05
3.31169192268223e-06
-1.84981923913343e-06
-2.53638106669481e-05
-1.69678896847245e-05
-2.24279229111798e-05
-4.02789656195799e-05
-2.52546203332912e-05
-2.1274604166591e-05
-2.2218741183444e-05
-1.7851596935581e-05
-1.49633073476547e-05
-5.12910761816733e-05
-2.12363933060564e-05
-4.32094044419856e-05
-1.5302499423575e-05
-5.75917920682342e-05
4.38989084567375e-06
-2.76522526949112e-05
-1.38186351687206e-05
-4.75982865032927e-05
-4.62127737407338e-05
-3.39464390432036e-05
-4.06213894116547e-05
-2.03149229341049e-05
-1.05177919915588e-05
-1.30730588683755e-05
-2.56960535015583e-05
-4.12523977088962e-05
-7.11833565566229e-05
-2.37035910526447e-05
-3.16904325667288e-05
-4.35752625139211e-05
-3.28650734710719e-05
-4.10158299540006e-05
-3.6251193346813e-05
-5.05547413020491e-06
-4.34318848230235e-05
-6.90158248122097e-06
-3.58618801056272e-05
-2.36614707448482e-05
-1.28531251363356e-05
-4.50042682673212e-05
-3.95463778773483e-05
-2.7827058793824e-05
-2.52666443411338e-05
-2.80638737564153e-05
-2.48345440530849e-05
-2.98735201550924e-05
-3.97242831067882e-05
-1.2437299916473e-05
-2.75283345904141e-05
-1.02463979753525e-06
-5.22514131797827e-05
-3.08639518112166e-05
-3.46263723311159e-05
-3.99423552988802e-05
-1.64089483697671e-05
-1.55234597568592e-05
-1.77587504486477e-05
-3.38251124795983e-05
-4.11059985468043e-05
-1.77248866037091e-05
-1.448812462615e-05
-2.74560107646628e-05
-4.78198213922906e-05
-3.20991139981387e-05
-2.64248032643079e-05
-2.84018706104584e-05
-1.9803391279985e-05
-2.87715228701847e-05
-1.9454962850188e-05
-4.4336695240236e-05
-1.17379981775238e-05
-3.15504676221948e-05
-2.76532310676346e-05
-7.00289017140695e-06
-4.30248372191399e-05
-2.9748394666929e-05
-3.60259260187961e-05
-7.24583474889923e-05
-5.57455687250866e-06
-5.79530945248433e-05
-1.23276131640225e-05
-1.70362977906727e-05
-5.8745174433615e-05
-2.93854402674902e-05
-4.29215344121329e-05
-1.17458146908892e-06
1.77398276839918e-05
-2.39333339152393e-05
-2.51081768345643e-05
-3.93160826130125e-05
-9.06343587097798e-06
-2.82469798613371e-05
-3.39038683805699e-05
-2.48941866355018e-05
-6.01439321560007e-05
-2.86352430482814e-05
-5.31396910736055e-05
1.15545218233884e-06
-5.69545697618534e-05
-1.63781046851275e-05
-5.21950964173647e-05
-1.78221833902828e-05
-2.09411914831458e-05
-2.94390035781866e-05
-3.89994762927121e-05
-2.96342266981546e-05
-4.56000073346841e-05
9.33114100426074e-06
-4.20470708210888e-05
-5.08718895652442e-06
-2.59915685097296e-05
-3.19581408686231e-05
-2.79771143417858e-05
-5.01560953224008e-05
-3.16030035621599e-05
-3.36840846681524e-05
-2.4398204142129e-05
-2.46880484061615e-05
-5.14256195571992e-05
-4.12948992295956e-05
-2.94190995028924e-05
-2.20136378010526e-05
-1.83840536284916e-05
-3.85411289791267e-05
-2.18076555399166e-05
-4.14936690238533e-05
-5.54798060366681e-05
-2.59801830982691e-05
-5.95880475418135e-05
-5.24212303361607e-05
-2.88417668195782e-05
-2.46713640732141e-05
-4.08862071882015e-05
-2.17675298834086e-05
-4.14089991045619e-05
-2.93315643043569e-05
-2.45478941090839e-05
-3.32980844269899e-05
-2.34550711077508e-05
-4.50819206334674e-05
-2.73700717010055e-05
-2.75727477464251e-05
-3.73442336778152e-07
-2.31167949346991e-05
-3.93974587777472e-05
-2.67137932704389e-05
-8.53629922785161e-06
-4.83257657209555e-05
-2.54010598222029e-05
-4.26063137147102e-05
-3.5385305495046e-05
-2.35760375512002e-05
1.47907561775241e-05
-2.05637000329877e-05
-3.2273825780568e-05
-3.47107328328714e-05
-2.5516225265701e-05
-1.47830305669899e-05
-3.5507055254269e-05
-2.95710111900139e-05
-3.9198639345076e-05
-1.861502787206e-05
-4.84130171031358e-06
-3.69284399531153e-05
-2.45038246011539e-05
-1.54584768790898e-05
-1.12156347340195e-05
-4.51872796423575e-05
-2.03492098868338e-05
-2.2100874165013e-05
-1.53336536490815e-05
-2.01513925656148e-05
-3.36489553305957e-05
-3.92378156482272e-05
-5.20835690147515e-05
-4.15410584258646e-05
-1.96491649219719e-05
-1.44608635514117e-05
-3.89786540432579e-05
-1.96796788033962e-05
5.83412842417346e-06
-2.63601312572311e-05
-3.46792152533879e-05
-2.81688804370186e-05
-5.55570499600928e-06
-6.76359624543961e-05
-4.23115024991752e-05
-5.03551406564192e-06
-2.4828935220516e-05
-8.48246233280556e-06
-3.7021550625122e-05
-1.64833089995233e-05
-2.72597973471124e-05
-1.47088063057842e-05
-3.32896186143216e-05
-2.63937584667991e-05
-3.450160261913e-05
-3.06970051661585e-05
-1.4275158759047e-05
-4.9832821355302e-05
-5.03409502382315e-05
-3.96840932385193e-05
-5.56155324531271e-06
-3.50502889803043e-05
-3.29277967363859e-05
-2.4907432054911e-05
3.16655355697654e-06
-1.69333980802347e-05
-2.96908696774115e-05
-2.44283111735239e-05
-1.32683313848623e-05
-3.61789228758508e-05
-4.31598239816679e-05
-3.29071918820876e-05
-2.30164216774932e-05
-2.58577780026158e-05
-1.1321256881084e-05
-4.4116759570673e-05
-4.77871839481072e-05
-2.54262131894599e-05
-4.25597045352219e-05
-2.92020922097083e-06
-4.62287189004427e-05
-1.58848723772334e-05
-2.71725620861625e-05
-2.22517023694252e-05
-3.42519931447828e-05
-2.04979512797439e-05
1.20456519354489e-06
-3.53453795153805e-05
-1.30111896996678e-05
-9.08180490874456e-06
1.03424076507868e-05
-1.75571904137375e-05
-6.61559289384381e-05
-1.90869918089579e-05
-5.96158096230777e-05
-6.21075905859392e-05
-2.46864020327867e-05
-4.72493162918349e-05
-3.98853828542122e-05
-4.8709980206201e-05
-3.87928294890718e-05
-6.01069059814885e-05
-3.39364540666085e-05
-2.29876731701814e-05
-4.31482520543071e-05
-4.12457262652487e-05
-4.09884064469126e-05
-1.85587721195423e-05
-7.16527363280721e-07
-5.81617548893985e-05
-2.76005597810308e-05
-3.07693113493012e-05
-1.22968392790294e-05
-4.5510290588099e-05
-3.9008346455853e-05
-6.15292826555995e-05
-4.10443521108643e-05
-2.2017164633017e-06
3.4725669651509e-06
-2.41841406009207e-05
-4.83343929365837e-05
-4.67341756417454e-05
5.81235934503339e-06
-2.19815440094984e-05
-2.9775032256933e-05
-3.67704657510811e-05
-6.4001562983824e-06
-1.16138341031285e-05
-4.1665916650239e-05
-5.84385402024527e-05
-2.41215763031057e-05
-3.04373813860807e-05
-5.92056951769363e-06
-2.21997801710337e-05
-7.87360475782105e-06
-1.34625702499449e-05
-1.7689555486417e-05
-1.93486600235727e-05
-4.3081515723335e-05
-1.87955057827193e-05
-5.17022716985955e-05
-2.68633219526846e-06
-2.1766294957371e-05
-3.74382323070815e-05
4.67484553220534e-06
-3.38418489227491e-05
-3.13789860581996e-05
-3.92887701284748e-05
-2.00262998108392e-05
-3.09600684061996e-05
-4.2660652192893e-05
-4.14394830765492e-05
-5.44300319135903e-05
-1.78874944125068e-05
-1.13632487078406e-05
-1.95074688259278e-05
-3.13716267351465e-06
-2.17037181348415e-05
-3.96705940330306e-05
-2.22635409154174e-05
-1.7924378391702e-05
-2.93228617217802e-05
-2.97923419288027e-05
-2.49442445018984e-05
-2.34416871156646e-05
-3.95482630482109e-05
-2.47956489473113e-05
-3.68343853934728e-05
-3.03234154816788e-05
-1.69333433286032e-05
-3.57728002545512e-05
-3.99269742652795e-05
-3.96462434331885e-05
-2.02459232753577e-05
-4.601013849402e-05
-3.42834562743831e-05
-4.47658180996718e-05
-1.62570474555021e-05
-5.16977797721878e-05
-1.14088458600428e-05
-3.84919030272417e-05
-3.16940983677965e-05
-3.89410936333002e-05
-3.17202319949343e-05
-8.15388857934847e-06
-3.17788443732985e-05
8.53080389954276e-07
-3.75754206584883e-05
-1.1858381808246e-05
-2.97422560767945e-05
-4.64115287134732e-05
-1.59989044416235e-05
-1.60508235360424e-05
-1.98794171479703e-05
-2.17145071726911e-05
-2.80524898681118e-05
-3.38233670623644e-05
-1.54632041584472e-05
-5.16888497465023e-05
2.18073663976702e-06
-2.13137895076929e-05
-3.8426901374702e-05
-2.40428721464562e-05
-3.39302712121312e-05
-3.22820371448213e-05
-3.33754260606737e-05
-4.09604711064936e-05
-4.03589714194628e-05
-3.86694038693575e-05
-2.39419337308766e-05
-5.13290462648228e-05
-4.24860686337603e-05
-3.32065011576925e-05
-3.5684173344052e-05
-1.97813252862723e-05
-2.07471624422303e-05
-1.99245144213987e-05
-3.55647350641618e-05
-4.30954811024095e-05
-2.64719988198412e-05
-3.72799551080111e-05
-2.30691923771545e-05
-2.33529674781966e-05
-5.43226204536697e-05
-4.17188043695487e-06
-3.27921586756928e-05
-2.70277762831305e-05
9.00295770386981e-06
-8.20653185952029e-06
-2.17921915998704e-05
-3.57904025911251e-05
-2.52909767175803e-05
-5.37324939889725e-05
-4.29850945762816e-05
-2.81735453457878e-05
-3.53525646693468e-05
4.80602891358546e-06
-5.32584850535181e-06
-5.72903961561442e-05
-2.85966565512374e-05
1.52378753607825e-06
-2.0645238504031e-05
-3.5413891604701e-05
-2.86954384898835e-05
-2.01583667219089e-05
-4.45901680621456e-05
-2.72618714978936e-05
-1.18244359409696e-05
-2.14476756189051e-05
-2.92964071508198e-05
-1.35922321232304e-05
-1.97689223346608e-05
-2.52587918793945e-05
-4.87649168597994e-05
-4.69304245443479e-05
-6.94038963329292e-05
-3.38133452753366e-05
-3.90479405348395e-05
-5.08617967042417e-05
-3.94286396754806e-05
-3.03172955651193e-05
-1.78392030086818e-05
-5.38818249654667e-05
-6.07571767550146e-05
-3.83786291436486e-05
-1.56303705449977e-05
-2.50146875934879e-05
2.40783966335626e-06
-4.85027749106472e-05
-1.86656436292417e-05
-2.25728425768849e-05
-7.32716042280017e-06
-5.53343512106775e-05
-3.89087622595706e-05
-2.93501080671348e-05
-9.0988805556587e-06
-1.37958484871006e-05
-3.85899695099701e-05
-3.31684471516337e-05
-1.34461941121172e-05
-1.27239007680632e-05
-1.9948859821757e-05
-1.78229541474032e-05
-3.79596517509146e-05
-1.12948710497412e-05
-3.49358115885869e-05
-2.81714078614024e-05
-7.12009774748485e-05
-3.49215235017868e-05
-2.26112300247319e-05
-3.57192333369885e-05
-1.30140039116525e-05
-5.44169992757294e-05
-2.11211039596943e-05
-4.02691523083879e-05
-9.75743820304252e-06
-6.25209096088536e-05
4.61945847739349e-06
-2.88975627622168e-05
-2.15498382797278e-05
-2.00746903406852e-05
-2.73766159154106e-05
-4.71215500111439e-05
-1.13557410042602e-05
-1.95839434787288e-05
-8.21819149633687e-06
-1.85442250576527e-05
-1.33098072382469e-05
-4.91032261249793e-05
-1.76910850173416e-05
-1.4857085550663e-05
-1.75120911721583e-05
-3.34014784637868e-05
-3.65792235984809e-05
-2.49931369109699e-05
-5.29449308005319e-05
-1.09911280353506e-05
-1.122152526149e-05
-6.31556417282893e-06
-1.52015995707872e-05
-2.45222017904129e-05
-1.49869571213063e-05
-4.4055183175041e-05
-3.0262000054731e-05
-2.39145357896462e-05
3.47301490049914e-07
-2.67131062597143e-05
-1.91645711296266e-05
-5.75803703859599e-05
-1.76256770110458e-05
1.55326972839641e-05
-4.74177837548144e-06
-4.48022390970842e-05
-5.16196809612576e-05
-4.29790962381392e-05
-2.32945814607466e-05
-3.83078168303012e-05
-3.14226653532958e-05
-2.19569846706119e-05
-3.75434561733063e-05
-5.73004137544856e-05
-4.77856548750857e-05
-4.66618463728639e-05
-1.05716473250244e-05
-2.14037499548074e-05
-2.8910543431735e-05
-2.36374563114704e-05
1.57770387367281e-06
-1.92592103744956e-05
-3.13071487138989e-05
-1.61457273209769e-05
-2.20447042673405e-05
-2.0967974115538e-05
-2.82499076667478e-05
-3.30115321528789e-05
-3.60797087638373e-05
-2.24209027859693e-05
-4.40315954802251e-05
-2.33675234968731e-07
-4.73996478492202e-05
-3.29925256840493e-05
-2.04845147773719e-06
-1.86902950716524e-05
-3.22987505670909e-05
-3.66247428793116e-05
-2.94931005259144e-07
-4.09499399739597e-05
-6.42877217441132e-05
-1.13604262350707e-05
-5.79209917169157e-06
-5.0993008996721e-05
-4.36317581395518e-05
-2.22330423559971e-05
2.69677299579532e-06
-3.06239736126941e-05
-4.59302850691985e-05
-4.5113928968934e-05
-3.50706227135535e-05
-2.19574450598252e-05
-2.07000263057015e-05
-3.89990872762321e-05
-2.35344074425993e-05
-3.07055550511897e-05
-1.42463205378391e-05
4.64574186404011e-06
-2.7027341261684e-05
-3.74919607789106e-05
-5.15714443093876e-05
-3.06191093679606e-05
-1.60542161251276e-05
-4.68289580128299e-05
-2.21600115919464e-05
-9.6175195792961e-06
-1.14488210617696e-05
-9.1361345093481e-06
-2.45849872776547e-05
-3.34490379997353e-05
-2.74513750301833e-05
-1.68098165772666e-05
-9.73662911032839e-06
1.6484499994752e-06
-4.02419569865152e-05
-2.44000921753312e-05
-1.24494866986428e-05
5.13765778801292e-06
-2.40078893788666e-05
-8.24943208109289e-06
-2.97132520765302e-05
-4.46838954964093e-06
-3.36203467983737e-05
-3.25481363379993e-05
-1.64002871618273e-05
-3.08544300467307e-05
-4.26577708267296e-05
-4.03446123766143e-05
-4.10864140396052e-05
-3.88544528898653e-05
-1.30489032760609e-05
-3.4061635340821e-05
-9.37630857036154e-06
-3.20098397195518e-05
-3.85738735938571e-05
-2.92995333303992e-05
-3.00014150440436e-07
-5.87910397153933e-05
-4.05263882481409e-05
-4.95706250969131e-05
-3.96292765711869e-05
-2.70077659659721e-05
-3.43809616399932e-05
-1.9996606010669e-05
-1.88727061654325e-05
-3.54115144834268e-05
-7.24379273004674e-06
-8.23475807569136e-06
-3.97105832580786e-05
-7.56166351030179e-06
-9.16147838481881e-06
-3.21408885211748e-05
-2.57689658803178e-05
-3.33738680256931e-05
-3.72334417077386e-05
-2.60014929897148e-05
-6.3286506847738e-06
-2.06671802343784e-05
-4.49233373062744e-05
-1.94422829245953e-05
-3.1548235876542e-05
-2.83277039116653e-06
-4.40514893241745e-05
-2.11030523527199e-05
-3.19927584418335e-05
-7.14817321626147e-06
-2.86284771083854e-08
-3.84183717433163e-05
-2.2683681475275e-05
-2.70648620386819e-05
-3.86903194381917e-05
-4.20868520800219e-05
-1.35990193087435e-05
-3.94664226072269e-05
-3.72758377957848e-05
-1.05443078886256e-05
-4.00133244268447e-05
2.81441213004674e-06
-3.13966953857004e-05
-5.25368615095983e-05
-1.80322079930873e-05
-4.8505164226518e-05
-4.63505018990725e-05
-4.10005185536365e-06
-2.23840651970356e-05
-1.28205627930211e-05
-5.41381626017847e-05
-1.3298193905788e-05
-3.89526400199999e-05
-4.24891993408606e-05
-3.03608443675921e-05
-2.94632216954326e-05
-1.61507141645195e-05
-5.60716419092033e-05
-3.01550483330059e-05
-2.63374136122333e-05
1.32308203004215e-05
-1.92065272520642e-05
-5.87107696823516e-05
-4.23985207246981e-05
-2.71675407687606e-05
-1.29806465943286e-05
-2.7884689509924e-05
-4.30612399834633e-05
-4.14797804527362e-05
-4.85938962044359e-05
-5.52241311029626e-05
-2.24674941047645e-05
-1.88039072781472e-05
-2.85899725243184e-05
-3.68626518759342e-05
-4.2853994489836e-05
-3.71424690936838e-05
-5.46858977740978e-05
-3.35417189906415e-05
-2.67197974491997e-05
-4.28929943558421e-05
-1.49580955547083e-05
-1.44820613034088e-05
-3.19760564546651e-05
-1.04748577833925e-06
-2.64307700037147e-05
-6.54492359879139e-05
-1.10958070040286e-05
-1.08031221591985e-05
-3.57200994764266e-05
-3.07202198935781e-05
-1.85655709041261e-05
-1.15808884338375e-05
-1.18475774549767e-05
4.52190780438586e-06
-1.871569930013e-05
-3.8957956104674e-05
-3.29991104724621e-05
-2.35058085539621e-05
-1.07580041524163e-05
-3.15301391059291e-06
-4.69317190197485e-05
-2.47492029532925e-05
-8.00436998029072e-06
-3.0105528244394e-05
-4.42402830396332e-05
-4.39066123493393e-05
-2.51091676203694e-05
-5.71820255476098e-05
-3.11463120005791e-05
-4.30160329657091e-05
-2.92187303015881e-05
-3.25396284182313e-05
-2.01048509376096e-05
1.03163041810596e-05
-1.90319099776823e-05
-2.92564808669966e-05
-5.79129242540218e-05
-2.85402771410572e-05
-2.54684034792315e-05
-3.336216486103e-05
-2.83188714802756e-05
-9.33503683211732e-06
-2.85054781829318e-05
-3.93797894846787e-05
-2.13990949296794e-06
-3.82786798017723e-05
-1.05771504746354e-05
-3.48972895490021e-05
-4.36281594739801e-05
-1.24424587124157e-05
3.16784033007385e-06
-4.6064874328387e-05
-1.65105495830701e-05
-4.549585470064e-05
-1.28553796811238e-05
-3.85388542028915e-05
-5.4917635969245e-05
-1.92533510174881e-06
-1.75305874084331e-05
-3.42525321110777e-05
-3.56039607665052e-05
-2.36397906062939e-05
-2.54842611208448e-05
-4.57822214311412e-05
-4.62817536645236e-05
-2.65508969900841e-05
-1.92698537463013e-05
-1.0022960929087e-05
-2.46320697903626e-05
-2.66723409537687e-05
-1.82382831645495e-05
-3.87419385023305e-05
-3.09920834530361e-05
-3.71165181303272e-05
-2.77444841057211e-05
-1.14860242400658e-05
-1.88022271504021e-05
-4.14031205442054e-05
-1.6087547988399e-05
1.77572495819743e-06
-8.81283893120515e-06
-4.65407317133194e-05
-5.07868381384436e-05
-2.13473842798712e-05
-2.71544310696385e-05
-6.27574171298638e-05
-4.97883966912816e-05
-3.56505615155868e-05
-4.70422536373879e-05
-3.53711719077995e-05
-3.14488232280567e-05
-1.5960027509469e-05
-5.59405685606858e-06
-7.92248141603532e-06
-6.82206196625752e-06
-1.60746553469286e-05
-5.95886847554798e-05
-7.49570554045843e-06
-6.71624199800238e-05
-3.65649639237933e-05
-4.8062851688876e-05
-2.6844281637815e-05
-3.35974439285964e-05
-3.53732824927907e-05
-8.48218384653281e-06
-2.38612919866312e-05
-1.59025381388846e-05
-2.24397743468043e-05
-2.8132798468124e-05
-3.52429050438517e-05
-2.18824444674545e-05
-1.54419694066435e-05
-9.24441809469115e-06
-2.16458040288243e-05
-3.43119303064586e-05
-6.47971455418062e-05
-2.66001584634394e-05
-5.55972796715789e-06
-1.96914698230356e-05
-3.26242945009781e-05
-1.58379950788991e-05
-2.81966766896484e-05
-2.74523719635442e-05
-1.19330471275841e-05
-1.93831819537743e-05
-4.61334448236522e-05
-3.76236436121959e-05
-4.74419535772717e-05
-1.48683028367839e-05
-3.8107921460819e-05
-1.57992778314795e-05
-4.67518652651501e-05
-4.31444798761641e-05
-3.12037522543424e-05
-2.96909250288449e-05
-3.81710566394496e-05
-3.99550290800999e-05
-3.64322845239644e-05
-3.59170187650581e-05
-3.52129066182573e-05
-2.67728098447684e-05
-1.64174223305818e-05
-2.01112727627988e-05
-2.48367689350379e-05
-1.70647540412982e-05
-2.7086639660668e-05
-2.05686559740721e-05
-5.58090556946399e-05
-1.51149806632737e-05
-3.30604961844886e-05
-5.51143981269835e-05
-2.94192346610076e-05
-1.343844304888e-05
-7.25839123276316e-05
-3.70420956635073e-05
-4.38784495755062e-05
-4.97667698369956e-05
-4.78297434121777e-05
-3.55348311864608e-05
-5.33566747565533e-05
-3.38955359860942e-05
-3.15923826219017e-05
-4.86153965976919e-05
-5.214555965062e-05
-4.30950824741388e-05
-3.00662425477456e-05
-3.27853562543663e-05
-4.81170690577288e-05
-3.42230274767937e-05
-3.91511169405138e-05
-1.80458912869715e-05
-3.51413598917162e-05
-7.45814033989628e-05
-3.5913958197416e-05
-4.04822719410746e-05
-5.58000335042662e-05
-4.97132069034178e-05
-3.26659722610519e-05
-1.66800424059958e-05
-6.6399618892414e-06
-2.10702702242222e-05
-2.39470242329638e-05
-1.83114265768715e-05
-1.18031774677435e-05
-4.80430437903548e-05
-2.48932387968301e-05
-3.74708209380498e-05
-4.53107669688069e-05
-4.0871802889543e-05
-5.45347128245553e-05
-2.12931149816807e-05
-2.82807460471713e-05
-3.67470867009908e-05
-1.83283061680983e-05
-1.30185577108102e-05
4.26160512637989e-06
-1.3043909412257e-05
-6.75834177372646e-05
-3.27876124542412e-05
-8.35332470913129e-05
-2.30214372627527e-05
6.39805305346793e-07
-2.74288792603243e-05
-1.84283439228828e-05
-2.42358026215174e-05
-1.11512273279406e-05
-3.11761348788056e-05
-2.25098548324671e-05
1.07749014691859e-05
-3.20788511048758e-05
-2.13890995939244e-05
-5.89491356069964e-05
-2.92175161025173e-05
-2.66088538009669e-05
-3.18351564825533e-05
-1.23668440574203e-05
1.12532905050009e-05
-3.71834000762243e-05
-5.07193600560802e-05
-2.66325287433864e-05
-9.14247551805474e-06
-1.56132331384364e-05
-2.16389711707949e-05
-5.74490783183546e-05
-2.95774864154423e-05
-3.40839675660518e-05
-2.52879986042003e-05
-2.40138007551653e-05
-3.51429697431814e-06
-9.79427992891305e-06
-2.8551947387081e-05
-1.09449281690617e-05
5.05947613094958e-06
9.50324805736238e-06
-9.99460469588447e-06
5.24644380366178e-06
-4.2027600790897e-05
-4.58686934429411e-05
-6.35321100109349e-06
-1.72572081077077e-05
-3.77758833540575e-05
-3.02537857224651e-05
-4.04572763063811e-05
-1.80034465369889e-05
-3.8458705283553e-05
-3.57121731382257e-05
-2.72213370840276e-05
-2.55375309384634e-05
6.64474038909901e-07
-3.20068032623916e-05
-5.14980397936218e-05
-2.80374022806722e-05
-4.22719577412378e-05
-3.26053226192459e-05
-1.52491686473819e-05
-3.63202342317752e-05
-1.98545676313197e-05
-1.79415548190639e-05
-3.72800596617042e-05
-4.4413840167318e-05
-3.83550295376864e-05
1.56551042328327e-06
-3.68668434944622e-05
-4.95692735840558e-05
-5.90062220752912e-05
-1.78754462948181e-05
-4.10546503450169e-05
-2.05353896524848e-05
-1.16492523499518e-06
1.93112880065913e-05
-2.62053903000697e-05
-2.59582743423304e-05
-5.3958214310063e-05
-9.5385582651071e-06
-2.58067692008764e-05
-1.84319215542863e-05
-5.03890743263607e-05
-2.73927416112162e-05
-3.97367910313146e-05
-2.76769886144693e-05
-2.40421934323414e-05
-4.4076827000115e-05
-2.39049839737282e-05
-1.95426206165733e-05
-1.76677299965391e-05
-4.57002777488682e-05
-6.46737595610641e-05
-2.01829102124683e-05
-1.46362859855155e-05
-4.70070522188886e-05
-3.07309172826203e-05
-3.75949473651044e-05
-1.80606071980859e-05
-2.06776774295162e-05
-2.51033708537438e-05
-1.25842518242456e-05
-3.03728553723867e-05
-3.28581980153979e-05
-3.41521871888021e-05
-1.62225165347069e-05
-1.95209220731128e-05
-2.98702959589667e-05
-1.50801782111798e-05
-2.94999459685585e-05
-3.6613003190621e-05
-2.39182643894043e-05
-1.23336471437055e-05
-4.75278663265178e-05
-2.23815384338411e-05
-1.68197519823079e-05
-2.00628563526146e-05
-2.88639705643309e-05
-4.0058303535142e-05
-1.02125303389329e-05
-1.93238115220132e-05
-4.48572150573182e-05
-2.39888481769387e-05
-2.38253155917007e-05
-4.12488788978116e-05
-5.57894128618205e-05
-9.61027520866027e-06
-1.32543152029071e-05
-4.54542466791286e-05
-2.02301201187891e-05
-2.2334245059372e-05
-4.55447282198482e-05
-1.22208407541934e-05
-4.11023494268432e-05
-1.36355153736103e-06
-2.69264949336523e-05
-7.05855872290274e-06
-2.15975075339619e-05
-3.21989921400915e-05
-9.90335640519772e-06
-4.30378401952591e-05
-3.47951584570471e-05
-4.20761246668152e-05
-3.40128939459806e-05
-4.33119953542637e-05
7.94515501466755e-06
-2.53631295625534e-05
-6.30835409495599e-06
-6.72341852474308e-06
-3.70761290323848e-05
-1.30782492428399e-05
-1.96885783081143e-05
-1.50619705165726e-05
-4.84625789489052e-05
-2.76059554778072e-05
-3.43009993450644e-05
-7.98552447555694e-06
-5.50273880864577e-05
-2.21132751871868e-05
-4.69423400543149e-05
-3.60136972119798e-05
-7.51103796932831e-06
-2.6862989227699e-05
-5.60822672150332e-06
-2.48644241628573e-05
-1.46926056039922e-05
-5.60649149443452e-05
-3.10848961772366e-05
-1.21155330851431e-05
-2.6999039788163e-05
-2.27798696897235e-05
-8.97038676882374e-06
-1.25081522105994e-05
-3.39023299138998e-05
-1.48871683260688e-05
-9.39495919699824e-06
-3.28332538128057e-05
-5.33918114122015e-05
-1.76062573207532e-05
-6.48360745953175e-05
-1.89170849609416e-05
-2.30535394414299e-05
-6.80571576345122e-05
-4.09811649260087e-05
-2.18801808471478e-05
-1.15822424247246e-05
-3.60153941693316e-05
-2.67011436217025e-05
-2.36744995248069e-05
1.00700831088984e-05
-3.72105241880898e-05
-3.81530391644325e-05
-4.70987719069885e-05
-2.73386797366809e-05
-5.40539181516865e-05
-5.79872469475858e-05
-3.83156014655893e-05
-3.35532412454881e-05
-2.70039267235359e-05
-2.65629024324667e-05
-3.48027950778001e-05
-2.67746988718059e-05
-4.38440669933238e-05
-2.8194958739871e-05
-6.25960547825001e-05
-6.18944473114226e-06
-3.33733455803793e-05
-2.33620625117769e-05
-2.54947823584722e-05
-2.08442021864848e-05
-1.79726750226452e-05
-3.03682275173709e-05
-3.73905916722838e-05
-3.60390706090515e-06
-2.50952906045266e-05
-5.00705440996184e-05
-7.88830006145546e-06
-2.85920388601641e-05
-3.38171936309244e-05
-1.87265840497282e-05
-2.68462218585668e-06
-1.1178081145044e-05
-4.52184532637607e-05
-1.32571902231341e-05
-1.74534366533643e-05
-3.26492485721923e-05
-3.04444628681675e-05
-5.3600284154803e-05
-4.28267355589289e-05
-5.39769377010221e-05
-3.90099279339186e-05
-3.93125138181507e-05
-4.68798641744758e-05
2.37983002593723e-06
-4.95506457022148e-06
-3.02435814951085e-05
-2.21963922698958e-05
-5.9707350876966e-05
-1.35052935446133e-05
-2.13456498295162e-05
-2.32275002374185e-05
-1.9823576075161e-05
-2.69667755091148e-05
-3.9723393527578e-05
-3.70487718128066e-05
-2.35284805037431e-05
-5.42047118577881e-05
-5.00474215670205e-05
-2.09932116164244e-05
-8.96345849812622e-06
-5.31594084104773e-06
-2.791241044966e-05
-2.08701620888383e-05
-3.66006761453061e-05
-5.14025645126429e-05
-3.1891421954409e-05
-3.62145646673283e-05
-1.24960820874013e-05
-2.70999480814356e-05
-4.7911734699752e-05
-3.00402656425234e-05
-2.46713509347026e-05
-1.07607206973835e-05
-3.25697072763098e-05
-1.33615557739009e-05
-2.84258379382288e-05
-2.73058566905939e-05
-2.92306316455885e-05
-2.75356910468072e-05
-3.27337208660065e-05
-1.91264379442154e-05
-3.09514559335167e-05
-4.61399771196244e-05
5.67389450566346e-06
-5.87120741099205e-05
-3.11252084831765e-05
-3.69548149023858e-05
-6.082072397861e-05
-2.50748398311325e-05
-4.11255118556419e-05
-9.75334856945943e-06
-7.18761865976858e-06
-3.48644785394079e-05
-2.34935489229438e-06
-3.42015474220467e-05
-3.56788778628304e-05
-1.33974257483449e-05
-2.91112129380108e-05
-2.72751981914442e-05
-3.49076993697952e-05
-5.1916835713104e-05
-4.32541906073013e-05
-2.33390523513605e-05
-4.36434631357861e-05
-3.29586424971058e-05
-3.24738271876917e-05
-2.73388909888848e-05
-3.24829216372733e-05
-2.71658148536831e-05
-1.66356792830556e-05
-3.29087436702704e-06
-3.54664128857022e-05
-9.59809223496821e-07
-5.56019880711365e-07
-1.67353094665295e-05
-6.51182025609911e-07
-5.83574569275501e-05
-3.34249881940787e-05
-5.07542312024995e-05
-2.13517729997045e-05
-2.09101302077373e-05
-1.38373995878426e-05
-1.58507786815094e-05
-7.41171098424789e-06
-4.26538872766791e-05
-1.32031751432405e-05
-3.36204904766101e-05
-9.51664190427191e-06
-5.70905921246059e-05
-2.87184439871945e-05
-3.28169902424518e-05
-4.03521811371141e-05
-5.11467659213418e-05
-1.79978671981325e-05
-4.46939322595243e-05
-3.60756438615672e-05
-5.41677440699443e-05
-2.93329291521628e-05
-4.01244762325222e-05
-3.63524163330053e-05
-5.41839481791936e-05
-3.99424806029531e-05
-4.51488690151693e-05
-4.57848225470606e-05
-1.25272810540975e-05
-1.71446756250386e-05
-4.43836366671527e-05
-1.47294181002827e-05
-1.97231658563977e-05
-3.17519983249798e-05
-1.78377335912753e-05
-4.22544810107184e-05
-4.9572778079476e-05
-3.28973876344186e-05
-5.15009990643412e-05
-5.85789940389293e-05
-3.4519644476529e-05
-3.50636854070706e-05
-1.23605293376468e-05
-4.98291803629248e-05
-2.68896538612426e-05
1.13133663351614e-06
-1.79732395514684e-05
-1.61234567635697e-05
-5.6001227564285e-05
-2.30089117773577e-05
-2.70069123430109e-05
-4.42823701580131e-05
-2.36077161314414e-06
-3.1229076461441e-05
-2.73259711552329e-05
-3.61494097410924e-05
-7.42435203738079e-08
-5.44541338457656e-05
-3.40812465384064e-05
-5.31703836409226e-05
-3.16153687798557e-05
-2.91250057193472e-05
-4.13874072323515e-05
-4.45324552766883e-05
-2.90537399562876e-05
-3.99316115310367e-05
-1.73311310565139e-05
-1.86493702105827e-05
-2.34151926726412e-05
-2.65903934188092e-05
-2.87507451698651e-05
-2.50452064980394e-05
-7.17837107014968e-05
-2.66500846615804e-05
-4.57954040403118e-05
-3.28021491970828e-05
-3.07917048328924e-05
-2.61847438696862e-05
-4.68765047349466e-05
-9.94462091619936e-06
-2.93914717821244e-05
-5.56614342850589e-06
-2.10995410592653e-05
-3.28180428400908e-05
-9.21566982537845e-06
-4.59529529121387e-05
-1.81582073044416e-05
-1.43704237997043e-05
-1.1228981281859e-05
-1.30061056440788e-05
-3.83881573192942e-05
-4.19666425465468e-05
-5.7214031783001e-05
-9.5969623665719e-07
-5.69153648164366e-05
-2.91947279161605e-05
-5.6838064653537e-05
-5.44903656649835e-05
-4.6545307606793e-05
-3.0350350245255e-05
-3.46602333039504e-05
-1.24284075556818e-05
-2.58723889033328e-05
-1.39330977385979e-05
-3.43586965408941e-05
-4.82091604111851e-05
-5.64654092280383e-05
-1.88124715544562e-05
-1.18234385468869e-05
-5.55500197396657e-05
-1.91125700390015e-05
-4.93395981049947e-05
-2.06599320207756e-05
-6.13834771468743e-05
-2.99534095403202e-05
-4.02088301123216e-05
-4.29658325246124e-05
-1.50872106406993e-06
1.73166302595781e-05
-2.7704338974695e-05
-1.78707733146457e-06
-3.22494742117105e-05
-1.38986682876081e-05
-3.84374924020903e-05
-3.34086244861259e-05
-2.60158623896995e-05
-3.47437142053695e-05
2.23800292640167e-06
-3.63650572172977e-05
-5.9638566151389e-05
-3.1639511821702e-05
-5.66937828990704e-05
-2.6737153137492e-05
-4.12025471638489e-06
-3.94178107927682e-05
-1.96275454903268e-05
-1.04940039105936e-05
-1.45350051590639e-05
-3.06983946074005e-05
-3.73077330123462e-05
-1.04198909110176e-05
-1.92065585755052e-05
-1.30474258649657e-05
-4.15438449395385e-05
-1.51174842388722e-06
-3.86945399321858e-05
-2.23944820220859e-06
-2.97291730800384e-05
-2.40063584305353e-05
-4.11383049218167e-05
-3.63570212514481e-05
-1.72692506460548e-05
-4.79260651478397e-05
-3.39252580477914e-05
-4.36402053150915e-05
-1.63909531020502e-05
-2.77845533260094e-05
-2.1627392023239e-05
-3.37607632124368e-05
-3.93988201978288e-05
-1.94208382979813e-05
-1.50031577548976e-05
-1.37671671920812e-05
-6.24405839940642e-05
-4.006521566886e-05
8.52038976903808e-07
-3.3648450191117e-05
-4.52013234268924e-05
-2.44012804979959e-05
-3.87453803398484e-05
-4.52511462909912e-05
-8.37385365788791e-06
-4.32735011183363e-05
-4.03750989794674e-05
-2.19794409067092e-05
-5.94262250517249e-06
-3.53386284686245e-05
-3.08720663878904e-05
-2.35339342285487e-06
-3.73001295688145e-05
-4.29702648465291e-05
-3.72381576299519e-05
-4.60061827955731e-05
-3.54169239257409e-05
-1.09196052233477e-05
-4.68940817860953e-05
-3.47285457401098e-05
-1.51191599656437e-05
-2.06371287927668e-05
-3.9729864280191e-05
-2.2357389181652e-05
-6.9917763753762e-05
-3.61638504937854e-05
-2.45734111025754e-05
-5.88796372396936e-05
-2.55300510464261e-05
-2.00229719887955e-05
-1.95603504186948e-05
-1.87267793243343e-05
-5.59527121235728e-05
-3.59766277909605e-05
-2.35488953742218e-05
-1.12062753270408e-05
-2.49549343675799e-05
-2.49502296783575e-05
-4.14000108164358e-05
-5.38512618739514e-05
-3.33388430870213e-05
-7.21386015002158e-06
-4.61238928127701e-05
-2.19682554793064e-05
-3.75243032676168e-05
-2.91559321987792e-05
-4.81193363903101e-05
-3.32267127580738e-05
-1.04980688247697e-05
-1.19244890403203e-05
-3.67496163021632e-06
-2.3762739212252e-05
-1.93932825531881e-05
-3.97375239128458e-05
-1.2158662122491e-06
-1.73391477769858e-05
-3.49977666352194e-05
-4.53091341718114e-05
-2.36926072881112e-05
-4.13259239227673e-05
-1.79896683976705e-05
-1.6273150690466e-05
-5.31061636810063e-06
-3.22398861210682e-05
-2.95964366147824e-05
-2.36220518126621e-06
-3.75838048496715e-05
-3.43726996092546e-05
-4.57409066206319e-05
-4.2217829525136e-05
-4.08205192526871e-05
-3.12558462554532e-05
-4.44405261859941e-05
-5.50813922497999e-05
-4.55808600045192e-05
-5.15472801694482e-05
-4.74653348466802e-05
7.04409743388986e-06
-1.02325618876019e-05
-4.8486634106985e-05
-5.84568267786197e-05
-5.55222377859841e-05
-1.47438820185693e-05
-3.44786607837065e-05
-8.46785256588886e-06
-2.3228951460455e-05
-4.10647898103902e-05
-3.12058910021485e-05
-8.25453612394889e-05
-2.16181123614732e-05
-3.62185367644367e-05
-2.66570272457329e-05
-4.26224673527504e-05
-4.74788181559573e-05
-4.27720173779648e-07
-3.0637588870975e-05
-4.49847041945888e-05
-2.10918518477449e-05
-4.81387333244672e-05
-2.55166277903716e-05
-3.53723735551105e-05
-4.1217521753394e-05
-5.5080030267124e-06
-2.72032072741669e-05
-3.29539694131417e-05
-1.51369426018784e-05
-4.88824215431909e-05
-1.05256443931362e-06
-2.0967125934305e-05
-3.47635906906651e-05
-3.38464689589525e-05
-5.51348298996349e-05
-5.45585749935151e-05
1.14424817623975e-05
-1.91736332321946e-06
-1.55485935280599e-05
-4.13112817896794e-06
-9.95229647163114e-06
-4.70306562189449e-05
-2.85837016762388e-05
-2.01619370024592e-05
-4.97158565748339e-05
-4.45589672062427e-05
-4.35151690911996e-05
-6.67422245113289e-06
-7.98069363097606e-05
-4.33602339247917e-05
-4.01864826077616e-05
-3.56145419440639e-05
-4.65148579293388e-05
-3.35247140503155e-05
-3.36648557713767e-05
5.95606655776419e-06
-2.46686689875098e-05
-2.90932797225924e-05
-2.2101440716329e-05
-1.70656416788375e-05
-1.91483567650626e-05
-5.38625900971377e-05
-4.58603971097941e-05
-6.27464669866221e-05
1.19310563312568e-05
1.51920724886201e-05
-4.82289543443041e-05
-3.47571469666739e-05
-2.44569577581213e-05
-3.70368216825776e-05
-1.27300093685782e-05
-3.07326750140991e-05
-4.7133003788941e-05
-4.13632174174853e-05
-8.64802435062926e-06
-4.22435103591184e-05
-2.8105246658648e-05
-9.1702056266298e-06
2.73453941057143e-07
-2.28495922836406e-05
-2.28887819227075e-05
-1.90596064681393e-05
-3.26742039877258e-05
-6.35350868500517e-05
-3.04253964054889e-05
-1.83626095511868e-05
-3.29801683799054e-05
-3.0445721638709e-05
-2.70062470009689e-05
-3.5166285670122e-05
-2.36425157881097e-05
-1.85070810137438e-05
-1.21322857903028e-05
-4.23010796968608e-05
-5.97617972106204e-05
-2.8706861979643e-05
-1.84368085348971e-05
-4.22416750206067e-05
-5.14293500350691e-05
-5.71175358570697e-06
-1.76451045684062e-05
-3.23736466108459e-05
-4.24290004351158e-05
-1.96509432691387e-05
-1.3714366903348e-05
-3.95222391571888e-05
-2.28012702423177e-06
3.2278845292961e-06
-5.97944519289645e-06
-3.40625894428758e-06
-3.2343767401765e-05
-4.43101521319089e-05
-3.61571009229923e-05
-4.43044590156295e-05
-5.5046995013701e-05
-2.38372727519737e-05
-3.35779621894698e-05
-2.5085618041298e-05
-3.30876471561886e-05
-1.85390243194703e-05
-4.48053529365042e-05
-6.37460916459365e-06
-9.63434424833308e-06
-2.51691037398716e-05
-3.52364936384334e-05
-1.78102534333046e-05
-1.54587404094024e-05
-1.32797851352527e-05
-1.81418515668173e-05
-4.19986502857728e-05
-4.66396885949706e-05
-3.32031336714052e-06
-2.05373361212688e-05
-2.77463761146089e-05
-3.54885510263217e-05
-4.03823869250935e-05
-2.77916594218019e-05
9.42863197573402e-07
-2.58783469580995e-05
-5.6925297651819e-05
-6.30455006495861e-05
-4.13148710534113e-05
-1.56987159383737e-05
-3.54752254902902e-05
-5.36230759704662e-06
-2.01101117423808e-05
-2.20417871808008e-05
4.57929581513827e-06
-2.06004531179725e-05
-5.21893214767642e-05
-6.53469985177001e-05
-4.48105441873215e-05
-3.19088623680208e-06
-7.13983140938045e-05
-1.17121725923909e-05
-5.56351980341792e-05
-1.41194312901165e-05
-4.75541448984357e-05
-4.42343369683146e-05
-6.22149461305801e-05
-2.98920349932148e-05
-3.88192055475045e-05
-4.87021535807577e-05
-8.46530892652416e-06
-4.13186392900214e-05
-1.45883109355675e-05
-5.52072869092391e-05
-2.34276624426416e-05
-1.45899875481465e-05
-3.73813281801507e-05
-9.57375173697228e-06
1.77355483892398e-06
-2.37739639251002e-05
-4.13983993047701e-05
-1.55840303120079e-05
-4.12396239852681e-05
-1.80964387915313e-05
-1.45478111569522e-05
-3.94949805884464e-05
-5.82681854549933e-05
-1.19050305932416e-05
-5.54694327124645e-05
-2.93500847941293e-05
-2.15541870767214e-05
-4.25321726246568e-05
-1.57934874177302e-05
-9.32813126472335e-06
-1.6555456153416e-05
-4.51918477940836e-05
-1.83589465744579e-05
-5.69637441064035e-06
-4.10170900840367e-05
-2.15061497774852e-05
-3.60470056069097e-05
-3.53666694843309e-05
-4.77913326383592e-05
-9.36708570261983e-06
-6.07094188558852e-05
-2.83182380725497e-05
-4.4175226455276e-05
-2.37707250476706e-05
-3.95966563486465e-05
-3.45840990039257e-05
-2.17826562718152e-05
-3.64963713177456e-05
-2.15612402220798e-05
7.02575510845456e-06
-4.33491948301256e-05
-5.29251065593099e-06
-1.35424100735996e-05
-5.18325958393068e-05
-4.7172591629375e-05
-2.98699948822463e-05
-2.58343763451164e-06
-3.50870266194735e-05
-1.47945507432097e-05
-4.37794454217051e-05
-1.13281587816885e-05
-3.98625981331532e-05
-2.35697414963498e-05
-2.34862875419968e-05
-4.83640749618982e-05
-3.50592071502164e-05
-3.45858538788604e-05
-1.6808083112366e-05
-1.94855903208443e-05
-1.64470582299687e-05
-2.0613616021427e-05
-3.26501676383962e-05
-3.50112597892122e-05
-4.13380462616377e-05
-1.0924734325445e-05
-4.55254783059818e-05
-5.59240471914924e-06
-2.3646625880632e-05
-1.28527833031675e-05
-1.58988310072206e-05
-3.28304973114631e-05
-5.49190461862469e-05
-4.48226425030239e-05
-5.01720615735856e-05
-2.95011534442181e-05
-4.18496967655646e-05
-4.00411893514799e-05
-3.62872699435592e-05
-5.28890230109958e-05
-2.11299117678243e-05
-6.87947080960855e-07
-5.59602822275848e-06
-2.42136523440214e-05
-6.34116654750164e-06
-1.4764870383981e-05
-5.91987308103576e-05
-2.38883435427702e-05
-4.18984065926309e-06
-4.72099001730376e-05
-2.46913817087578e-05
-2.22787720994639e-06
-3.83438941386873e-05
-3.77750752023666e-05
-2.30983734120937e-05
-9.28790802911352e-06
-2.99349207117312e-05
-1.16942996404295e-05
-1.53428781526328e-05
-3.05060060804112e-05
-3.07160317287475e-05
-2.3551717064121e-05
-5.50371859195251e-05
-4.25459287697941e-05
2.17765579789922e-05
-6.09908922641059e-05
-4.5763413421556e-05
-4.36177009410637e-05
-2.53079545819047e-05
-2.02202149226003e-05
-3.3989298665109e-05
-1.60080289821658e-05
-5.58255984667388e-05
-1.53130452690215e-05
-3.54532447643615e-05
-4.95450220385772e-05
-6.1261623490704e-06
-3.77771812571139e-05
-2.58384814346044e-05
-1.62219805653069e-05
-4.16184908890644e-05
-8.71100113435752e-06
-3.15806449615831e-05
-1.71255265363584e-05
-5.02878370635897e-05
-8.69182320795405e-06
-2.09737653167551e-05
-4.65689389706517e-05
-3.87703204459659e-05
-1.39446251874863e-05
-2.46980170634545e-05
-1.38531250624476e-05
-3.02190919278282e-05
-5.57055056821059e-05
-3.01122637779616e-05
-1.03886900605248e-05
-1.66510206713351e-05
-7.16067474223911e-05
-2.01184699144583e-05
-6.9071809263913e-05
-1.74415458741994e-05
-2.02687159844116e-05
-3.05355135925342e-05
-1.79194854613462e-05
-4.44558362222763e-05
-1.77725044935426e-05
-2.21382312726074e-06
-3.63399550805416e-05
-3.46542911458696e-05
-2.72305548036704e-05
5.15483620955586e-06
-1.82324025786859e-05
-4.37664909659084e-05
-5.52426128381197e-05
-3.88626432877397e-05
-2.61765676727862e-05
-2.0516398262976e-05
-6.18924572922995e-06
-3.86351733652425e-05
-3.20175212873303e-05
-2.04251170990055e-05
-2.03165954919279e-05
-1.37725400616891e-05
-3.69495127596289e-05
-5.23931174593752e-05
-5.36260767925852e-05
-2.65616246664183e-05
7.48640461654764e-06
-7.4158971255608e-05
-1.9200373260558e-05
-7.75306688298966e-05
-3.05367575855388e-05
-2.16073613922036e-05
-1.9293172290822e-05
-2.26055852586589e-05
-5.23853925810468e-05
-1.71771967346911e-05
-2.91369012780943e-05
-2.38233335454729e-05
-5.24211681676801e-06
-2.50434198155152e-05
-5.15765736366203e-06
-5.03417245610633e-05
-9.71125631941619e-06
-1.78817502395277e-05
-4.16001185178001e-05
-5.73685308620339e-05
-2.29575158832178e-05
-2.06984449763126e-05
-4.43040302896832e-05
-1.60503194765258e-05
-1.85400453159573e-05
-3.70235659967809e-06
-2.10759045393141e-05
-3.4166971052561e-05
-2.76969037900013e-05
-3.20469289292191e-05
1.02499073885807e-05
-3.17416562539631e-05
-4.8501989825919e-05
-2.8283773464218e-05
-1.98900503282138e-05
2.76567866798679e-06
-8.14484121950825e-05
-5.05207355729173e-05
-2.04094097624684e-05
-3.76733946109918e-05
-4.40356990149749e-05
-3.24673487116349e-05
-1.13640622947865e-05
-3.91793807548372e-05
-2.76273622173916e-05
-2.61164829322374e-05
-2.12263702608401e-05
-3.98422213694417e-05
-3.292819642476e-05
-4.19414038529508e-05
-3.5445024391956e-05
-2.3968562117052e-05
-1.71743444591467e-05
-2.5222359558543e-05
-3.54908124795548e-05
-3.43270218731022e-06
-7.91140167410359e-05
-1.91158529377384e-05
-3.42796099281542e-05
-4.4034666920101e-05
-4.98964206203278e-05
1.73094963432605e-05
-4.46936076768357e-05
-1.64136553751881e-05
-1.39491101406469e-05
-4.67425777019956e-05
-4.11856321683098e-05
-3.09779217445477e-05
-4.52345102235025e-05
-3.59231598941509e-05
-4.22337670398737e-05
-2.30689136452844e-05
-3.87138959496942e-05
