# Supplementary material for: Research on computational propagation and identification of mine microseismic signals based on deep learning
Source: PLoS One. 2025 Oct 22;20(10):e0334641. doi: 10.1371/journal.pone.0334641 (PMC12543183; doi:10.1371/journal.pone.0334641)
Supplement: S8 Data — (ZIP) [file pone.0334641.s008.zip › 000100900002721.xlsx_0.txt_24.txt.txt]

-2.42940188812149e-05
-4.98971333127037e-05
-5.58128487182542e-06
-2.80690073650067e-05
-4.83456538963684e-05
-1.6681372489258e-05
-2.00428130515133e-05
-2.08682048245804e-05
-2.75881615622627e-05
-1.69876838018161e-05
-4.02507711180591e-05
-1.53802048518204e-05
-2.74594456677219e-05
-1.05779515925201e-05
-3.36590690229659e-05
-5.42605297105193e-05
-1.42272034991671e-05
-5.8296397175064e-05
-1.87451574645356e-05
-3.45125162427959e-05
-4.49262740888894e-05
-3.82484015363766e-05
-3.97087959489709e-05
-1.78763508595008e-05
-5.36945995176551e-05
-4.98223398482191e-05
-5.23077133701845e-05
-2.22234768347806e-05
-5.42353665649498e-05
-7.0243589414913e-05
-2.74992947566015e-05
-2.595446452272e-05
-4.61019531028094e-05
-7.32045549570467e-06
-3.22441203391063e-05
-4.33285850797099e-05
-1.80196083125244e-05
-2.79758388266734e-05
-2.50442210350166e-05
-3.5365311425158e-05
-8.55970449732658e-06
-2.89204462500187e-05
-3.15222031343621e-05
-2.94360384023423e-05
-7.06619779002796e-06
-3.99832615894631e-05
-1.97055124411612e-05
-1.18069063195318e-05
-2.90126158522166e-05
-5.04350242562276e-05
-1.51106839676131e-05
-4.94513234598505e-05
-3.12305240572567e-05
-2.70734521668902e-05
-2.26585932073397e-05
-1.95721225670288e-05
-4.07033547922547e-05
-6.64970659070512e-06
-3.28126816844691e-06
-5.73892640252692e-05
-2.96210898502894e-05
-5.13110831383927e-05
-5.61132736022558e-05
-3.68510712927439e-05
-2.41863683740323e-05
-1.78331877125665e-05
-1.3850737626697e-05
-1.52102286193711e-05
-2.96397565004482e-05
-5.5769642368394e-05
-3.54913849637005e-05
-5.06433925670622e-05
-3.75172870087701e-06
-1.84349639924662e-05
-2.01434017634666e-05
-6.72850490410461e-05
-3.12235259251374e-05
-1.26544754534585e-05
-2.79239292103373e-05
-2.23411976934148e-05
-4.11595287309087e-05
-7.0939024731267e-06
-1.48417339489295e-05
4.92821983573429e-07
-2.67897168278195e-05
2.99098625861671e-06
-2.60824680322942e-05
-3.55135318224904e-05
-4.16639180981147e-05
-4.45796122677465e-05
-4.11673804826831e-05
-3.99482989577986e-05
-4.52288903008289e-05
-7.8065244912489e-05
-1.97505588832767e-05
3.3024700311303e-06
-4.37410003005775e-05
-1.72505711515384e-05
-2.7547792776734e-05
-4.71149877831597e-06
-2.69845801302383e-05
1.31048506012052e-05
-1.59293323947849e-05
-3.13416159423857e-05
-4.04680096176247e-06
-2.76532298162123e-05
-3.01095531880946e-05
-2.56563767362433e-05
-1.31490132593664e-05
-4.02052927086054e-05
-1.86629657520848e-05
-2.95426437439152e-05
-3.59878182515613e-05
-2.74346694561095e-05
-1.87917390181874e-05
-1.86915427030242e-05
-1.19600828144922e-05
-2.64049044975762e-05
-2.67757799130677e-05
-4.0527234228112e-05
-3.39645408570267e-05
-3.82838813116842e-05
-2.05768071886184e-05
-3.15572103206874e-05
-3.23243239749439e-05
-4.39673349554174e-05
-4.26932397073886e-05
-2.72078691836538e-05
-1.13568685842306e-05
-5.21024581664961e-05
-4.14800454935829e-05
-1.40919499740987e-05
-2.95419814036528e-05
-4.06382718734128e-05
-3.28800714039594e-05
-3.68951850073425e-05
-5.19397521972098e-05
-2.31538524902195e-05
-3.30447324912736e-05
-2.02788744184949e-05
-2.83489496218802e-05
-1.00795151344147e-05
-5.47110698790401e-05
-2.50007742058111e-05
-5.22407957681682e-05
-1.78123577503424e-05
-3.32369796971295e-05
-2.71074151371937e-05
-3.68557859723152e-05
-4.8286270331661e-05
-2.59058600575321e-05
-4.58531209286469e-05
-3.2546912115997e-05
-5.62872877367654e-06
-2.68425059001167e-05
-1.86026002514374e-05
-1.43756403287547e-05
-5.12817271101129e-05
-6.37122455837443e-06
-2.47775875673523e-05
-3.20588941943064e-05
-6.38438195696864e-06
-3.53331654858707e-05
2.34071100407577e-06
-4.07584364708705e-05
-4.2058429536558e-05
-3.04796392831169e-05
-3.30870032254969e-05
-2.98258616011768e-05
-4.79513197416677e-05
-1.5877547594749e-05
-1.56122986256035e-05
-3.44328835904176e-05
-4.53430993861101e-05
-5.13258322323352e-05
-2.22836965804584e-05
-1.67665076644874e-05
-1.62548269813381e-05
-2.03240527165457e-05
-4.26087804962582e-05
-5.75524919852767e-05
8.8496070403034e-06
-1.45036521676753e-05
-4.65375940769393e-05
-4.5023645760224e-05
-2.64458541455278e-05
-6.00036414254596e-05
-3.70095499678477e-05
-4.28258169635296e-05
-3.7065535104884e-05
-6.22946418519007e-05
-4.1749360477047e-05
-5.90400037202471e-05
-3.36749902125131e-05
-3.38613233204807e-05
-4.77730184468388e-05
-5.15919233915553e-05
-4.43625007311754e-05
-1.91018038410342e-05
-1.5535210161272e-05
-3.11081246363879e-05
-2.55454104681883e-05
-2.16753856820208e-05
-4.46084788100857e-05
-4.57673576409596e-05
3.61921622777415e-07
-2.06745616336038e-05
-7.24850197462256e-06
-4.02401622427373e-05
-2.54295817783176e-05
-1.91560313817586e-05
-1.73768141740774e-05
-2.31456501752912e-05
-2.51766768260578e-05
-1.6413461315446e-05
-1.92997650278136e-05
-3.30439196936423e-05
-9.76443885060652e-06
-7.45709416152958e-05
-5.74333642303459e-05
-1.24966035038123e-05
-2.45008695260571e-05
-3.43875314893732e-05
-5.30294284609103e-05
-3.46157873943334e-05
-2.83395915816491e-05
-4.04805566225862e-05
-4.25147730615185e-05
-4.79952876467754e-05
-5.95144726020679e-06
-4.18614502277254e-05
-3.12164256096025e-05
-9.71460374149646e-06
-3.19932500912826e-05
-4.75477465099154e-05
-1.74430539217384e-05
-2.24577040736527e-05
-3.01867646337289e-05
-3.16512734305539e-05
-2.3229371450223e-05
-4.11107422913099e-05
-3.88229535117003e-05
-3.28170727301745e-05
-2.71097971261103e-05
-3.44562654973439e-05
-4.57222914367447e-05
-3.74926351072115e-05
-3.63675268659515e-05
-2.16582017143594e-05
-3.36023314444855e-05
-2.54588814714366e-05
-1.99287996701272e-05
-1.50588071999522e-05
-1.44979569399126e-05
-2.64591005329672e-05
-1.66382013666185e-05
-1.37083626977305e-05
-2.35351725917998e-05
-4.41490323355155e-05
-2.34783770534568e-05
-2.60828802038021e-05
-6.24813160757742e-05
-3.94117504261758e-05
-2.19185023650239e-05
-4.70144287850835e-06
-3.4453164603576e-05
-8.52359018025512e-06
-3.21805151270328e-05
-3.78648314850161e-05
-2.12417948217508e-05
-7.75644369775301e-06
-2.2363164690333e-06
-8.17304818756251e-07
-3.48528314444304e-05
-2.99388810966792e-05
-1.74094879761894e-05
-3.38727453902085e-05
3.80880048083668e-06
-1.65260504440548e-05
-1.25828506151096e-05
-3.42499783713977e-05
-5.61489401990597e-05
-6.65860457429215e-06
-3.98647764952063e-05
-2.0642578557916e-05
-5.59244608725129e-05
-9.26981777420581e-06
5.25117668569503e-06
-1.35419859682349e-05
-3.84543418943407e-05
-2.24466312728765e-05
-2.87271164381934e-05
-2.50991219421124e-05
-2.79407122597728e-05
-3.50359084065357e-05
-1.16597533889329e-05
-1.82789039017879e-05
-3.13187946572799e-05
-2.52915713967338e-05
-3.36131193457263e-05
-3.07009156418783e-05
-2.8798641503285e-05
-5.89715392967631e-05
-3.34157788019771e-05
-2.7399969187049e-05
-3.96899740735509e-05
-2.24405345248703e-05
-3.80060252377243e-05
-4.44060771360992e-05
-2.28171902948769e-05
-3.2896256732375e-05
-3.7599825097714e-05
-1.79882519650872e-05
-3.17428599980639e-05
-4.57563696095882e-05
-5.45819965051078e-05
-2.7444635576702e-05
-4.96835939255393e-05
-2.33431329459535e-05
-1.05142297869181e-05
-3.24953141347534e-05
-1.49320476714737e-06
-4.18991695571326e-05
-4.93788160806762e-05
-2.14223069983755e-05
-4.53190259655537e-05
-1.8229415651473e-05
-5.65616141272836e-05
-3.04671841517229e-05
-2.21701645839444e-05
-1.06477123218733e-05
-2.065638357279e-05
-1.34069332772088e-05
-2.83234553385723e-05
-9.50863930539608e-06
-5.11551431514287e-05
-3.4894285819736e-05
-2.6882590335107e-05
-4.29587499142923e-05
-3.65961140274068e-05
-3.18874717168466e-05
-4.98998046213376e-05
-3.5150556256602e-05
-2.51332811102446e-05
-2.46809382754662e-05
-1.22577976224313e-05
-3.77919120626178e-05
-2.65724317935606e-05
-4.57720449031815e-05
-3.86762436027499e-05
-4.8054708548677e-05
-7.38578888523295e-06
-3.5482577843593e-05
-1.6801378270381e-05
-4.15818672063432e-06
1.5407983548894e-05
1.14382704623465e-05
-2.55793550203849e-05
-6.6495635836053e-06
-8.30677103471163e-06
-5.14734075502135e-05
-1.586442767205e-05
-3.87695615846165e-05
-3.56444899306711e-05
-4.608098961084e-06
-2.22917141115229e-05
-4.25081814862842e-05
-1.69579077975417e-05
-4.99497355060041e-05
-3.81457308088353e-05
-2.43331366876503e-05
-1.57627827922105e-05
-1.12205350511373e-05
-4.61437602357752e-06
-2.84982901909376e-05
-3.74974613662495e-05
-3.20356400654726e-05
-7.28075331500031e-06
-5.64359518398841e-05
-2.95779520351524e-05
-2.51398777802171e-05
-3.13330180189811e-05
-3.18585368200075e-05
-6.56215760531471e-05
-2.80157859068756e-05
-3.7897523448753e-05
-4.6443712375002e-05
-3.33187823426944e-05
-4.91799408052244e-05
-4.00888711036159e-05
-3.89017165192215e-05
-3.66013523495861e-05
-2.64609082425924e-05
-7.80547456196382e-06
-2.8150601787551e-05
-4.130339426212e-05
-6.2800694589494e-06
-6.85075636019962e-05
-3.46556041715476e-06
-3.4976345431284e-05
8.7339721983833e-06
-5.06341318628297e-05
-7.44127717070205e-05
-5.47307575873194e-05
-4.61838594658453e-05
-2.30690284594544e-05
-1.39084037377006e-05
-2.47892847953048e-05
-3.43725088278393e-05
-2.42328451526756e-05
-2.08151774088912e-05
-2.66146636306782e-05
-2.16316569837931e-05
-4.09118973913931e-05
-4.4711631358371e-05
-2.05094571503023e-05
-2.6978810782584e-05
-7.56829367529298e-05
-1.49531295202192e-05
-3.45323291658733e-05
-3.1807256301929e-05
-5.86433980189963e-05
-3.1310569395835e-05
-3.71918013542029e-05
-2.73375349084874e-05
-3.86067811985191e-05
-3.21380196494996e-05
-5.15492851482317e-05
-2.92598093987954e-05
-2.8599663208081e-05
-5.58417774582937e-05
-3.42825567296077e-05
-5.06858267460455e-05
-1.47708441133425e-05
-1.82442120955967e-05
-2.39155565477688e-05
-4.38889061395784e-05
-5.03729986805322e-05
-2.98275800235535e-05
-2.70052680688994e-05
-3.94799460377771e-05
-2.30250081561737e-05
-1.36182079902086e-05
-5.55617878274886e-05
-2.54830814315521e-05
-4.49142220965493e-05
-2.58230346347611e-05
-1.03701493393817e-05
-2.39616579294396e-05
-1.01606691692146e-05
-2.05996369363961e-05
-1.07292472794632e-05
-1.04107807205691e-05
-4.16426917401223e-05
-4.38443092792788e-05
-3.55563758730782e-05
-3.16687642434084e-05
-4.50544837953463e-05
-3.3634512102369e-05
1.78434528718588e-05
-3.66700669707459e-05
-3.8395466379588e-05
-1.21190684606528e-05
-2.3038549948003e-05
-1.60185601043832e-05
-3.03336834224942e-05
-3.97568235590078e-05
-1.65104358605735e-05
-2.84843869901585e-05
-4.07927604352137e-05
-4.27001103887959e-05
-5.34326472319235e-05
-3.31138191293507e-05
-1.67653076274952e-05
-3.88926232904725e-05
-3.03038385203633e-05
-2.93224146669782e-05
-2.91103807316018e-05
-3.59235865469709e-05
-2.44954521323552e-05
-6.88563995340857e-05
-8.31403745895158e-06
-6.11516405836982e-05
-2.88670014849475e-05
-3.57482174073214e-05
-4.23754956522073e-05
-2.28377732029055e-05
-4.85379755051539e-06
-6.84013234823838e-06
-4.33876096151244e-05
-6.11563908757906e-05
-1.58541234754331e-05
-4.05935174740241e-05
-4.75539751487981e-05
-1.6286161091044e-05
-2.18174512585565e-05
-9.30024351082681e-06
-1.44063761290757e-05
-4.33757334146643e-05
-3.44714092385788e-05
-4.04549143741248e-05
-4.26302097094278e-05
-9.76708661374477e-06
-3.28494928620271e-05
-3.19896773997104e-05
-4.82458656174445e-05
-3.07626209518712e-05
-2.28090349177621e-05
-2.38492363141921e-05
-3.14010863199883e-05
-2.08228227803984e-06
-6.24188154072495e-05
-2.92153758739326e-05
-4.72562110097743e-05
-4.9579665933839e-05
-3.62609818386319e-05
-5.40946486764539e-05
-4.08524805332085e-05
-3.39879966654702e-05
-3.24478425149169e-05
-2.86763364730669e-05
-4.56648042930476e-05
-4.4384634376194e-05
-1.41088857064664e-05
-3.24495972447848e-05
-4.85567311010997e-05
-2.26344907962312e-05
-3.90298311973781e-05
-2.68642476535432e-05
-3.96262960126295e-05
-4.41911432395853e-05
-3.29037842316822e-05
-2.17254425306607e-05
-4.58138956694683e-06
-3.51802367721125e-05
-4.44263624821755e-05
-4.32247248240057e-05
-4.7165300584083e-05
-2.08107836132091e-05
-5.07302809725937e-05
-4.27926924609487e-05
-1.65432464268268e-05
-3.11802147236011e-05
-3.17748534668714e-05
-3.66615199861684e-05
-1.85721468418303e-05
-1.29786617588027e-05
-2.89875948612387e-05
-2.3693502772521e-05
-4.46110443580752e-05
-3.68212382392051e-05
-2.32362391041647e-05
-2.49563048486568e-05
-2.59342445528833e-05
-3.03732417697402e-05
-4.79584734612245e-05
-2.9915836957219e-05
-2.13052747102785e-05
-1.05477519455495e-05
-1.89289162025864e-05
-5.95823550848574e-05
-3.31635840744554e-05
-3.79744804813673e-05
-1.39356461346382e-05
-4.86999433388963e-05
-9.27537908558965e-06
-3.54142130947312e-05
-3.19226546578026e-05
-2.77048156579957e-05
-4.02212643954965e-05
-1.02959738231644e-05
1.11389911965595e-05
-2.814061555248e-05
-5.25725484144542e-05
-4.66525911187572e-05
-8.79556751262864e-06
-3.5173531833791e-05
-3.61216610850533e-06
-4.17997288060889e-05
-5.48627846676751e-05
-1.32969468836143e-05
-4.88356914642766e-05
-3.33527271494467e-06
-3.89296905879376e-06
-5.1768194992768e-05
1.5394531523079e-05
-2.5650286979108e-05
-3.16077488430206e-05
-3.16924647102076e-05
-3.19704065468652e-05
-1.20002178774917e-05
-1.78711117549696e-05
-4.34232906922348e-05
-5.6758320358761e-05
-2.58289593555778e-05
-4.20180663633779e-05
-3.30799556989557e-05
-2.78413013557996e-05
-2.54320723663033e-05
-2.5964300802295e-05
-3.78233038934792e-05
-3.34503142378918e-05
-1.38029072553661e-05
-3.38624298722344e-05
-5.25837611687918e-05
-9.84908077552969e-06
-2.43515885657691e-05
-4.12111839251744e-05
-5.23650940812228e-05
-4.35586562361802e-05
-3.80813428736025e-05
-2.01866339235772e-05
-1.98591319584588e-05
-2.08582053496871e-06
-3.80925182240227e-05
-5.93206756705577e-05
-1.64667956655748e-05
-7.80259237898319e-06
-1.45444905837792e-05
-3.53696747079744e-05
-1.28289792789243e-05
-1.7140423327105e-05
-1.54996004465003e-05
-6.78543135555371e-05
-2.92930872426748e-05
-3.42242321554839e-05
-6.61914751529991e-05
-1.29435019895786e-05
-7.67203067378999e-06
-3.5730497819345e-05
-2.93659909596315e-05
-3.8060904077091e-05
-4.97600438191332e-06
-3.75375165137549e-05
-1.52544379675841e-05
-1.63662466885394e-05
-1.26436901459223e-05
-2.36889312992531e-05
-1.34808722472843e-05
-1.92712476943622e-05
-4.39947300268775e-05
-1.80731704159478e-05
-2.53963328036282e-05
6.69121620942563e-06
-4.08718492696981e-06
-2.72061472102156e-05
-2.13403075635913e-05
-3.62576450235354e-05
-7.36577509694861e-06
-5.95730380730126e-06
-1.30581483183323e-05
-3.96993467463903e-05
-4.72774365635726e-05
-5.50472422538427e-06
9.33105292264838e-06
-3.63640782423507e-05
-5.15824076589863e-05
-2.41017660187991e-05
6.84198375165016e-06
-4.15579788985094e-05
-2.69722097517469e-05
-3.67920265196442e-05
-1.70852845518165e-05
-3.26118738240693e-05
-3.42519406468839e-05
-1.64735588343822e-05
-6.94374239632636e-05
-2.12342448236185e-05
-5.95888713398523e-06
-2.71861885378671e-05
-5.03253543019611e-05
-3.1177897213919e-06
-7.38126801791986e-06
-2.05640058036968e-05
-7.24275171213994e-06
-4.34278099723043e-05
-6.06765892922946e-05
-3.26761666043314e-05
-3.82742701572015e-06
-1.3282797341022e-05
-2.84713957108452e-05
-1.10482373106264e-05
-2.67473510535405e-05
-3.76063893744012e-05
-3.04842330675572e-05
-4.14021663271732e-05
-1.99183610343069e-05
-1.16081519746093e-06
-3.5437859470871e-05
1.88497210264386e-06
1.52865246278217e-06
-3.73303756193981e-06
-5.10565375638402e-05
-3.7128323756593e-05
-1.30180756748047e-05
-2.7339577289656e-05
-5.63897667565033e-05
1.73090406882602e-06
-2.18327926749541e-05
-1.87443321186975e-05
1.03378975358435e-05
-4.56093400634845e-05
-2.8127909879298e-05
-1.17178835544539e-05
-3.03979767162722e-05
-1.68723940133128e-05
-4.54992966478609e-05
-3.81728942503201e-05
-2.7911617829232e-05
-3.02008134566322e-05
-3.68069950913079e-05
-5.15027515513156e-05
-2.89269464728591e-05
-2.98446647521567e-05
-2.20590923791075e-05
-1.40417807233112e-05
-3.12940917813391e-05
-1.99413994006615e-05
-2.9999065678095e-05
-4.43353951589946e-05
-2.79216452575828e-05
-1.13086975299366e-05
-5.16017711113591e-05
-6.9472860463979e-05
-1.77035713075593e-05
-2.66877734500711e-05
-3.41709353227582e-05
-6.11003608407886e-05
-4.88386388287176e-05
-2.02117254809838e-05
-3.78852970999119e-05
-5.79705336010315e-06
-1.5353389574984e-05
-3.58834633685191e-05
6.93036393870414e-06
-4.54737030719377e-05
-1.96800915898556e-05
-1.86648580111711e-05
-5.23313627844496e-05
6.33130687734449e-06
2.23264337474084e-06
-2.17052692941817e-05
-4.54302006521284e-05
-2.20026676397954e-05
-3.29262250125425e-05
-5.16005405626572e-05
-5.47191789517433e-05
-3.96464482704569e-05
-1.42409255188688e-05
-1.46513024174696e-05
-2.34427258666144e-06
-8.09997632882718e-06
-2.35375842542221e-05
-3.30299789933072e-05
-3.60936005609964e-05
2.92177351968237e-06
-5.01925251548659e-05
-3.37642084015159e-05
-5.0037550245209e-05
-7.94690423862641e-06
-2.4835748917569e-05
-6.73750126068596e-05
-4.60837621941187e-05
-1.89862794297717e-05
-6.34107367061549e-05
8.5518513502872e-06
-3.25976038694705e-05
-1.11681498560039e-05
-3.47315750568731e-05
-4.86341229922294e-05
-4.2119387731406e-05
-4.36625285977522e-05
-2.788111531458e-05
-4.67885958333157e-05
-9.69884485566395e-06
-2.82358679260413e-05
-2.73475781837945e-05
-1.83611085772661e-05
-5.92011677541382e-05
-6.13475237231386e-05
-3.08031843173165e-05
-6.08223502935713e-05
-1.77618905787424e-05
-6.37718294183651e-05
-1.29501399233178e-06
-4.54953349916709e-05
-6.00675818220461e-05
-1.09386802090181e-05
-6.70084374587014e-05
-6.47978512123344e-05
-4.05023792602577e-05
-3.40522283407077e-05
-7.53844667526584e-06
-1.68023738912696e-05
-2.24143602813013e-05
1.17316934199627e-05
-2.56039866001069e-05
-3.1691593282802e-05
-4.89706065342659e-05
-8.2595328558181e-06
-3.05962815574415e-05
-2.63510825005806e-05
-1.06708962922703e-06
-4.35396461458534e-05
4.17302022127858e-06
-2.934263249739e-05
-2.31925515350116e-05
-4.11250127526309e-05
-3.37284353062918e-05
-5.11565864990627e-05
-1.15652666484873e-05
-6.66226161274306e-05
-1.10460813643015e-05
-4.85257833040838e-05
-3.27156494755871e-05
-4.17353440597154e-05
-1.91665658260297e-05
-8.10363694013892e-06
-2.32175899202807e-05
-1.16100262125391e-05
2.19072292999583e-06
-2.04068531142553e-05
-1.89892867826252e-05
-4.20075821780246e-05
-3.454454610271e-05
3.06491625450506e-06
-6.43874698513027e-05
-2.48234789574855e-05
-2.00546349554719e-05
-4.41695895668853e-05
-2.98542471831965e-05
-3.11882580742862e-05
-2.96265432837434e-05
-3.54862242253206e-05
-2.68271318578736e-05
-2.61482518557588e-05
-2.75273861026933e-05
-2.41912372677917e-05
-5.92874475963314e-06
-4.65665197068449e-05
-4.61083841062026e-05
9.26179312032637e-06
-3.70189609906198e-05
-6.04946150612592e-05
-1.6404612841715e-05
-1.54201064390459e-05
-1.1709781342304e-05
-2.44621465120333e-05
-3.57177010890541e-05
-1.86661003415829e-05
-1.53582325656508e-05
-1.73809293758062e-05
-2.78473550817397e-05
-2.92758069424941e-05
-3.23701385817615e-05
-2.51537899108139e-06
-3.4723263516068e-05
-2.48828695220548e-05
-2.20444994311812e-05
7.29283000898513e-06
-3.17295040187485e-05
-2.6786539879895e-05
1.25290281969451e-05
-3.35342077578589e-05
-6.0210225071125e-06
3.61518204599634e-06
-3.56750593608108e-05
-4.84871488137632e-05
-1.70780956666576e-05
-1.21500260123257e-05
-4.61836018958937e-05
-2.2039258214951e-05
-3.05447453936647e-05
-3.84019607977865e-05
-2.55997273399979e-05
-3.21795072743737e-05
-4.51212706164654e-05
2.81769834586353e-06
-1.43830713076132e-05
-5.3238427112851e-06
-1.93266450031062e-05
-1.09944717260196e-06
-1.94692355498858e-05
3.82369549518412e-06
-3.94295834284386e-05
-4.68916717433751e-05
-3.40680041157052e-05
-2.16964929518624e-05
-2.33185023186486e-05
-3.45880130233324e-05
-6.93407034285648e-06
-2.80746690449617e-05
1.00386381710646e-05
-1.73952891852003e-05
-1.50247927064827e-05
-4.26985912487679e-05
-1.25705239919425e-05
-2.71317252206213e-05
-3.18779986594203e-05
-3.60625017751816e-05
-3.40786320430162e-06
-1.60606198622018e-05
-8.25211455865897e-06
-6.25950405155403e-05
-2.31209345147015e-05
-3.15144638358059e-05
-2.13849205440098e-05
-4.62634057217946e-05
-5.67697043061189e-05
-4.32915327869611e-05
-1.77120882939999e-05
-2.39314852036432e-05
-9.66441360723968e-06
-5.39004584692427e-05
-3.30537491235114e-05
-3.30397362423426e-05
-2.6990343912875e-05
-3.75067710637912e-05
-3.74960365538717e-05
-4.07571855337739e-05
-3.93573028292363e-05
-4.31950000661327e-05
-1.70681455329996e-05
-1.51644730688386e-05
-7.59817196832587e-05
-5.21364015118862e-06
-2.02396538272557e-05
-1.63351696573257e-05
-5.14608061320557e-05
-4.19335451400022e-05
-2.17274752952046e-05
-4.16247869288992e-05
-2.76232550503085e-05
-4.2910459345971e-05
-4.47130706870791e-05
-3.32184389173589e-05
-1.3046616982575e-05
-4.28397595866338e-05
-6.85402130233195e-06
-3.19729523302819e-05
-2.84288893539285e-05
-2.18002768487127e-05
-2.42494313405998e-05
-1.50507995880209e-05
-4.97162944314292e-05
-1.91939255130694e-05
-2.45273946225933e-05
-4.05970353970946e-05
-3.18875746177558e-05
-3.26564835221393e-05
-3.14565079346753e-05
-3.74917879114143e-05
4.17866040529481e-06
-7.90372616357e-06
1.16114355850163e-05
-2.84154594877852e-05
-2.06392156424929e-06
-4.69495893956698e-05
-2.40408700497345e-05
-5.81376375161273e-05
-3.44767231369047e-05
-2.62779929749789e-05
-2.89641712613508e-05
-2.95228043394153e-05
-1.47955096686361e-05
-1.91824647952136e-05
-1.19231723033691e-05
-3.35609804277193e-05
-1.10678100587326e-05
-3.56872978640912e-05
-2.85681072356108e-05
-1.77386715654372e-05
-6.13586867696347e-05
-4.75587443313243e-05
-4.88269655057016e-05
-3.06098288794714e-05
-3.96660166174928e-05
-3.5873205051893e-05
3.40242445072255e-06
-4.27910209467759e-05
-3.11457598957691e-05
-2.3475437904382e-05
-2.23148754431078e-05
-5.42368439614781e-05
-2.2820634752618e-05
-3.41565858260044e-05
-7.48576613464492e-05
-2.68317269471308e-05
-1.43291431858842e-05
-2.02643051885044e-05
-3.19693791341206e-05
-4.64390595538436e-05
-1.9973377081733e-05
-3.50152031875623e-05
-2.10317762960379e-05
-2.02447913969248e-05
-3.47169112919031e-06
-4.81689333904311e-05
-4.14858556993534e-05
-7.51845755027031e-06
-3.60748782723494e-05
-2.53543110393473e-05
-3.3551868248419e-05
-5.95167336657066e-05
-1.46734161555759e-05
-3.36337222546068e-05
-3.79970564895439e-05
-2.36511558914264e-06
-2.62754780902755e-05
-5.19521605471958e-05
-4.00930336520121e-05
-2.98300074935291e-05
-1.57709019689052e-06
-5.61517849454683e-05
-3.35681651140125e-05
-6.95021610689427e-06
-3.33716291029564e-05
-2.44249040005681e-05
-1.51271063158598e-05
-3.27734448442408e-05
-2.81772053217302e-05
-3.93801685865917e-05
-1.16707306908238e-05
8.88728594965083e-06
-1.05606800463753e-05
-4.06578162862604e-05
-4.71441321527435e-05
-3.21641260673644e-05
-2.44237158181629e-05
-3.52761430588798e-05
-1.27528473674262e-06
-3.88139367766269e-05
-2.78738220391285e-05
-1.92230941751321e-05
-6.82527933591153e-05
-1.7297456766963e-05
-2.33798104136045e-05
-3.86239071341513e-05
-3.40496606045778e-05
-6.09817343470167e-05
-5.00048124812221e-05
-1.66030953417178e-05
-2.745873630511e-05
-1.41970883707816e-05
-1.04649543506982e-05
-1.94841348361801e-05
-5.43422943285799e-06
-4.88438581108663e-05
-3.82460001994268e-05
-4.30670228342302e-05
-2.55782686314601e-05
-3.81824984595311e-05
-3.86401845314321e-05
-4.888205744221e-05
-2.00824900429016e-05
-4.74634472549412e-05
-2.70987391447889e-05
-1.82060760606058e-05
-3.92556338400563e-05
-1.73821025033315e-05
-4.43748760739293e-05
-2.22436649129607e-05
-1.87377457859433e-05
-2.2108409735752e-05
1.57494412282537e-06
-3.59761800942018e-05
-3.95766177971554e-05
-5.06190869693225e-05
-2.32614423125945e-05
-1.10392640843118e-05
-3.94120866927835e-05
-4.75227680438901e-05
-4.21628756622836e-05
-3.50302676040357e-05
-1.58515129078224e-05
-1.43788234228879e-05
-1.85834557085621e-05
-1.45661708593139e-05
-3.37496125813868e-05
-3.31679299540232e-05
-2.75312768051174e-06
-4.83950012559925e-05
-1.32391886958245e-05
-2.80434334781195e-05
-3.61367695132619e-05
-7.34247676937156e-06
-2.33653025089893e-05
6.92031020029673e-06
-7.19312692437417e-05
-6.23056966566485e-05
-3.06886181175387e-05
-5.00178339142098e-05
-3.35328246557675e-05
9.71409962665399e-07
-7.53970252006016e-06
-1.65743460558442e-05
-2.35663272521534e-05
-4.30583107402664e-05
-4.39903484649264e-05
-3.13202802150551e-05
-3.65882458648884e-05
-1.48172484126553e-05
-1.63647233645e-05
-1.95363808745084e-05
-4.56050961368447e-05
-7.17458278929571e-05
-5.16204637688671e-05
-4.08374804857058e-05
-1.91176801665074e-05
-1.52136465183354e-05
-5.51697198524982e-05
-1.1285864863905e-05
-3.02340397032261e-06
-5.44267146639427e-05
-4.07521799516994e-05
7.05093624536789e-06
-4.07898374316271e-05
-1.76247951912086e-05
1.39577831152992e-05
-3.3660221396233e-05
-5.55978926691957e-05
-3.91090157733313e-05
-1.11359103718457e-05
-7.45864981641046e-06
-3.40184380659227e-05
-1.69219917966018e-05
-3.12830963697709e-05
-2.19603530470081e-05
-4.47730349407911e-05
-4.17470415023598e-05
-2.80708050511054e-05
-3.20421868195153e-05
-3.17194877468248e-05
-3.06123882037809e-05
-1.56271597377024e-05
-6.59150171647111e-05
-1.04154889215394e-05
-2.08385038860793e-05
-5.345606700782e-05
1.25393500513384e-06
-3.02880184304165e-05
-4.78144184711919e-05
-3.34517680331192e-05
-4.72776134919365e-05
-9.73650638736514e-06
-2.78462246691558e-05
-2.94739157537256e-05
-6.76721007405501e-05
-2.55501306976482e-05
-4.97953257472863e-05
-4.8261245875994e-05
-7.55080353067998e-06
-1.01660303637832e-05
-1.63480526350293e-05
-4.87968381686767e-05
-3.57006502154002e-05
-4.74953395502024e-05
-6.07162784660022e-05
-7.99845297954988e-06
-4.23509560717313e-05
-4.77731126219044e-05
-4.92006675196254e-05
-2.18760914400134e-05
1.02790372089632e-05
-1.63877643185844e-05
-3.66574620807783e-05
-3.4447556082143e-05
-3.73063864460877e-05
-4.26217443192733e-05
-2.80285235750748e-05
-5.35303695920449e-05
-4.29670708062213e-05
-3.56781417644524e-05
-1.1182146879252e-05
-3.9635556196416e-05
-2.50675383537794e-05
-2.05070102870428e-05
-1.94358754019752e-05
-4.87667037336073e-05
-4.63845628992409e-05
-2.14935573399961e-05
-3.44646585179308e-05
-1.01400790600413e-05
-4.11106982598159e-05
-2.84475608402706e-05
-5.54004278337636e-05
-4.46038236677275e-05
-4.39926113025072e-05
-3.1355438962709e-05
-3.1633376535178e-05
-4.06447467553226e-05
-4.29053462778777e-05
-3.16487135776503e-05
-2.06762734440726e-05
-2.50213510177281e-05
-3.4690905337111e-05
-3.28643223280556e-05
-5.06432379731857e-05
-1.94596656861967e-05
-2.79107707606967e-05
-1.9819146370058e-05
-3.37544498049351e-05
-3.55790216231419e-05
-5.03428704517618e-05
-4.8906589561435e-05
-4.87012050613625e-05
-4.7217050253117e-05
-2.93979645824893e-05
1.8347945921027e-05
-3.81005952690992e-05
-5.7324476606883e-06
-5.40540489370178e-06
-3.79278536447785e-05
1.5467342638023e-06
-6.22525402582907e-05
-2.71294656778386e-05
-1.53769276257899e-05
-4.46510677187372e-05
-7.15516125594946e-06
-1.63628031061093e-05
-2.29173834686982e-05
-2.63525138425109e-05
-2.57102200064675e-05
-1.10820841544351e-05
-2.20045643456226e-05
-2.38663626855056e-05
-2.93728348528787e-05
-2.99071707504299e-05
-6.26736047835201e-05
-4.87635782121364e-05
-9.82840054388921e-06
-1.84083198479855e-05
-3.31216889536422e-05
-4.19658348767764e-05
-1.04868126763214e-05
4.38908779655863e-07
-7.48098393542865e-06
-3.19712344743845e-05
-2.42392010330747e-05
-3.7510649094631e-05
-4.40745675000452e-05
-5.51425188969768e-05
-1.57595599915749e-05
-2.60718517622681e-05
-4.45762844660693e-05
-2.64422799013106e-05
-2.50206641003222e-05
-1.63219400290325e-05
-4.2824030172671e-05
-2.5749407507014e-05
-3.707766299176e-05
-2.31401069658289e-05
-1.66352752930932e-05
-6.820756090658e-05
-2.47641114475584e-05
-4.45968799246309e-05
-2.651075611663e-05
-4.34310728792425e-05
-3.79545334719389e-05
-3.0849958143662e-05
-2.59098046762907e-05
-1.85515681077575e-05
-1.91524658342091e-05
-2.42645516096542e-05
-2.59579996198911e-05
-1.4169911717125e-05
-3.83945042241289e-05
-3.25505008600742e-05
-1.93295741140353e-05
-5.29254650443617e-05
-3.50575885008397e-05
-1.69217714236858e-05
-5.82337435881507e-05
-4.91876005563497e-05
-3.03484788674414e-05
-2.82751217177231e-05
-5.58529649185198e-05
-3.36383455561356e-05
-1.0155308596573e-05
-4.09652351946619e-06
-4.97860344598701e-05
-3.53887096925898e-05
-2.54022833746131e-05
-2.15963791720148e-05
-5.28674932674539e-05
-1.9406657804661e-05
1.88649958332064e-06
-1.61413546299502e-05
-7.65367766433673e-06
-2.74126639937181e-05
-2.82544310446002e-05
-2.37134323153677e-05
9.93557167817819e-08
-6.4314056540672e-05
-2.15666791040467e-05
-2.61403371307831e-05
-1.8529656270886e-05
-2.06604091175731e-05
-3.46740217288861e-05
-2.19340682870345e-05
-2.78677600570245e-05
-3.25817042035163e-05
-1.71233784844045e-05
-2.50250173723226e-05
-2.50043297586782e-05
2.07559415815542e-05
-1.45754745415588e-05
-3.57227131898667e-05
-4.31663170732049e-05
-4.43966555187452e-05
-3.69067419983534e-05
6.84143020853535e-06
-6.07817384571922e-05
-1.73254496358015e-05
-4.69339124044354e-05
-5.72398545405099e-05
-3.15868694982287e-05
-3.04082733231669e-05
-1.27526776741041e-06
1.94799386109457e-06
-3.19434505228824e-05
-1.82305495831646e-05
-2.24990714631799e-05
-4.90017289459195e-05
-8.91893215503537e-06
-3.6658366828031e-05
-2.78946006041329e-05
-1.65979833958816e-05
-4.00135573450947e-05
-3.63400180809444e-05
2.58474675288498e-06
-5.72495508989103e-05
-3.05022494804585e-05
-2.49959510589651e-05
7.70718631193298e-09
-6.92235203238328e-05
-2.50656372384016e-05
-1.28489749873578e-05
-2.4381160367013e-05
-3.17511105128493e-05
-2.80595182478927e-05
-3.39025650184414e-05
-5.05170640802195e-05
-3.70618256699314e-05
-3.4383931854673e-05
-3.90408976532732e-05
-1.55405682128037e-05
-4.05400620301023e-05
-1.55867834259743e-05
-1.67327577176008e-05
-8.17312367031532e-06
-1.74223017058626e-05
-1.35713538277e-06
2.02920843088255e-06
-6.04771459320747e-06
-3.08120538364611e-05
-2.00743065822685e-05
-2.34726246478863e-05
-3.7541242937873e-05
-3.48912154811638e-05
-3.15093986022384e-05
-2.62101191331035e-05
-2.73417495268081e-05
-3.36559623232263e-05
-4.65028821967372e-05
-5.49655807067522e-05
-4.40230202800256e-05
-6.09265162201125e-05
-2.774114583343e-05
-3.14676957889041e-05
-1.94099753732882e-06
-2.30526136720834e-05
-2.24561832283219e-05
-3.8075926715391e-05
-4.22899715274142e-05
-4.17346026200734e-05
1.92269572828768e-05
-3.7147209266377e-05
-1.24505984712368e-05
1.48918624854921e-05
-4.44992772669436e-05
-2.36457544041949e-05
-4.78300334633306e-05
-1.28707992219027e-05
-1.99973728722651e-05
-1.78587982313203e-05
-1.41523623971183e-05
-5.82787534729683e-05
-4.97804852505839e-05
-2.84522485146308e-05
-4.14128769346879e-05
-3.63269985471671e-05
-1.31442209378023e-05
-4.52737785542696e-05
-3.10157180485757e-05
-1.64627793345394e-05
-3.45278684932921e-05
-1.90269166679327e-05
-6.09355513707284e-05
-2.59194257705708e-05
-9.37789000029123e-06
-5.09071847507343e-05
-3.70757206805148e-05
-4.38249929130926e-05
-1.99394203515778e-05
-2.96037097239492e-05
-4.43123618553658e-05
-4.28275980130581e-05
-4.94931889512835e-06
-7.8111982569238e-06
9.92137401564972e-07
-1.86151521272408e-05
-1.0493848532145e-05
-5.45748444640867e-05
-3.64854048089164e-05
-2.29788968495225e-05
-4.13864709742029e-05
-5.47497975215623e-05
-1.22784699939288e-05
-4.24871507949812e-05
-5.67915568067938e-05
-4.89222633035697e-05
-1.19594751603037e-05
-2.46781807905368e-05
-1.06068435951224e-05
-4.15503811425898e-05
-3.35545267186634e-05
-4.33320905314489e-05
-3.22373406028675e-05
-2.82286257315582e-05
-4.77372284163074e-05
-5.10188045659242e-05
-3.6582143873094e-05
-9.31929612881848e-06
-1.05079663999687e-05
-7.37843278592888e-05
-3.6319776564574e-05
-5.20479254823525e-05
-4.11785614876211e-05
-2.71948001541501e-05
-2.19302936092158e-05
-2.41613494510774e-05
-6.36475565329061e-05
-5.20418729066022e-05
-2.47707387753994e-05
-8.53920750367311e-07
3.87097136603333e-06
-3.76361930373315e-06
-3.49911996748461e-05
2.14851293024296e-06
-3.44836289258766e-05
-2.61461660679797e-05
-1.49798600040956e-05
-4.09161544544791e-05
-5.0337621914797e-05
-3.15908221782405e-05
-6.84191165780313e-05
-3.16814392634266e-06
-1.75384041239808e-05
-2.13827746513763e-05
-1.37064828892989e-05
-4.67379645473659e-05
-6.17111046352496e-05
-5.44026989659404e-05
-5.48823649864003e-06
-1.39496540523518e-05
-2.99842335217282e-05
-2.19629424996733e-05
-4.96293170163491e-05
-1.59454763864778e-05
-5.60152783822785e-05
-4.37517259421046e-05
-2.1779550533398e-05
-1.96081653292774e-05
-1.87818283318929e-05
-2.18803532049865e-05
-1.63434511704549e-05
-2.1266823641408e-05
-4.56857308113032e-05
-1.0321656674079e-05
-4.55762978941037e-05
-1.84748674447123e-05
-2.39122165587622e-05
-3.40031405717942e-05
-1.74646430665705e-05
-2.7459935726119e-05
-2.55376254717167e-05
1.91775358684451e-05
-1.35920755555394e-05
-5.93146725325961e-05
-2.81002418762489e-05
-1.89088753066893e-05
-2.41691447388675e-05
1.60378286731823e-05
-3.56281584543645e-05
-9.53567815086672e-06
-2.80287830624831e-05
-1.09340307607767e-05
-4.62727847335222e-05
-2.41950734877263e-05
-4.86454815325325e-05
-4.1160131941169e-05
3.30319359939944e-07
-5.06141934353849e-05
-2.53130284690945e-05
-3.88992648863066e-05
-1.6108925942332e-05
-2.11110499830112e-05
-3.12523522485871e-05
-1.74186719824569e-05
-2.28942164476671e-05
-3.07355456504802e-05
-1.55839163562854e-05
-1.36726997885606e-05
-3.20382474839991e-05
6.29035296195081e-06
-2.15416032898357e-05
-1.53447516431417e-05
-4.70466014890291e-05
-3.35251435728239e-05
-2.98379794305926e-05
-7.48953311253426e-06
-3.35941319948858e-05
-1.50855226339606e-05
-4.5429810706741e-05
-1.95918802541746e-05
-4.14872482514608e-05
-1.64460091763945e-05
-2.0107756250967e-05
-2.29780977124182e-05
-2.18991047108795e-05
-2.12870146166015e-05
-5.71862154600997e-05
-2.44664838051996e-05
-5.52468705176671e-05
-3.6392752833147e-05
-2.70073395096895e-05
-4.0546050097226e-05
-3.97453641583684e-05
-2.42378795936933e-05
-8.32780236106812e-06
-2.1612982685021e-05
-3.71263546251961e-05
5.908697245443e-06
-2.87350636918814e-05
-4.68970295135732e-05
-3.13305782211469e-05
-1.72051945528366e-05
-3.66467607447633e-05
-5.49904882372767e-05
-2.20499973043838e-05
-1.75038829107457e-05
-1.72574882396769e-05
-2.66580254231277e-05
-4.24312062247505e-05
8.12270583688873e-06
-1.82516312480713e-05
-5.72915953473995e-05
-2.99440835215189e-05
-3.36461143834033e-05
-3.90355216124986e-05
-4.17248979247592e-05
-2.84001493477377e-05
-2.58643122692897e-05
-3.35036500024526e-05
-3.53891126592279e-05
-6.50347474661214e-05
-3.32956679998423e-05
-2.71745618841158e-05
-2.55338278188873e-05
-3.83834045854244e-05
-1.08495765080364e-05
-4.0681337044553e-05
-5.36617620986205e-05
-1.66668216630956e-05
-4.7571420716026e-05
-1.5942193318855e-05
-1.29487930091562e-05
-8.64172314577345e-06
-2.93783160011404e-05
-2.3410099232498e-05
-1.37559298476014e-05
1.1573069409616e-05
-1.46897795402604e-05
-2.33802363094055e-05
-6.35269138918415e-06
-5.85631827201133e-05
-5.09618032507629e-05
-3.83238705402545e-05
-4.03738039808354e-05
-2.54165310425669e-05
-3.20692547723276e-05
-1.30269619293944e-05
3.72238289326946e-06
-1.00957993487232e-05
-3.95335772049988e-05
-4.27605709835661e-05
-2.48089084734852e-05
-2.64989523978504e-05
-4.18921605064109e-05
-3.78285332373486e-05
-5.06524345745804e-05
-1.58910668887344e-05
-3.62757492751721e-05
-5.59998929607621e-05
-4.47536047983069e-06
-1.761387267246e-05
-3.6749386312977e-05
-1.20805772085835e-05
-2.91023858049106e-05
-1.71702539319359e-05
-4.14982307290336e-05
-5.36031118968039e-05
-3.68092131101413e-05
-1.33154743229264e-05
-3.05485982696289e-05
-1.04659231759064e-05
-1.74142114761414e-05
-4.67505292430186e-05
-2.61461513754517e-05
-2.45071028857433e-05
-2.29063211686853e-05
-3.60655970979241e-05
-1.95130541899005e-05
-3.18212091699455e-05
-8.52986181852575e-06
-6.23325438588014e-05
-8.00310293312148e-06
-2.66666803190699e-05
-3.54699416165197e-05
-2.88063021177983e-05
-3.77461621045751e-05
-5.30788815844416e-05
-5.10954010474901e-05
-2.41490946309176e-05
-5.32268849132464e-05
-5.90168991001283e-05
-3.51332671939691e-05
-3.86749139558912e-05
-2.06696990956883e-05
-5.53124255376235e-05
-6.20693130546477e-05
-2.73554768042433e-06
-3.38869379952937e-05
-2.21435524476848e-05
-2.1580601992417e-05
-5.39994851907067e-05
-3.91178723127324e-05
-2.47268959055107e-05
-1.33701615918536e-05
-3.43112678525073e-05
-2.41530988544487e-05
-3.00315100494059e-05
-2.35508175634914e-05
-4.83434505474571e-06
-1.38122508826981e-05
-3.41103135077066e-05
-1.35587345346688e-05
-1.47931243623362e-05
-5.19977164335872e-05
-1.61195899467476e-05
-8.93534103285598e-06
-3.20480555162689e-05
-1.98805421863413e-05
-1.97856986939608e-05
-3.89856881994909e-05
-6.57615606691444e-05
-7.91823608164473e-06
-2.58896065586078e-05
-5.66352846024028e-05
-4.68173054345544e-05
-1.42617547951493e-05
-1.16253910177293e-05
-5.54807139298844e-06
1.32480879010319e-05
1.05830373125739e-05
-6.45807716695675e-05
-3.50660573051969e-05
-4.50674629516387e-05
-1.80483018546087e-05
-3.52960673585149e-05
2.40075486274776e-06
-6.10977813396882e-06
-3.29537412800711e-05
-1.85054839510024e-05
-4.83171971341367e-05
-6.1262018960503e-05
-2.89058720989355e-05
-4.79164692689897e-05
-3.36622309508648e-05
-5.40287372498426e-05
-3.84597401688715e-05
-1.66478673558634e-05
-1.18658061414132e-05
-4.18675160983531e-05
-1.98895647609306e-05
-1.59893362553642e-05
-2.3639916684744e-05
-3.22602016782807e-05
-3.03480447491653e-05
-4.86452166120247e-05
-4.11681880119243e-05
-1.71682353244277e-05
-5.47260402747412e-05
-1.49621672270122e-05
-1.79988094988211e-05
-2.53143724753471e-05
-8.86943168334738e-07
-4.02200513247073e-05
-2.2877269303519e-05
-2.36987117543262e-05
-2.24614380807539e-05
-3.22440836376745e-06
-3.12938147738545e-05
-7.80987764335995e-06
-1.47764504625245e-06
-8.18823615861674e-06
-3.19900014015062e-05
-1.85877263486156e-05
-5.36883308595183e-05
-1.67962895807475e-05
-1.66907231837932e-05
5.60902131910701e-06
-2.50381597056507e-05
-4.56129026586425e-05
-1.84503938966722e-05
-2.1332302608125e-05
-4.94715371854735e-05
-4.0259726690853e-05
-2.02281354111811e-05
-2.70892342048819e-05
-3.57610348557594e-05
-2.2371624985028e-05
-3.56457508164843e-05
-5.54354847644894e-05
-3.8948289257119e-05
-5.5242374617305e-05
-3.04416790749111e-05
-8.45359417141561e-06
-1.39074960724789e-05
-8.04149779269521e-06
-1.94148851368731e-05
-2.5012243151292e-05
-4.32208197044388e-05
-5.11885543780653e-05
-1.49392430870421e-05
-2.94619503380364e-05
-3.11847835200034e-05
-4.24118679807641e-05
-4.08142470375755e-05
-7.64302766710019e-06
-4.0965798893212e-05
-4.25802067214353e-05
-2.74020786676593e-05
-4.65744187545179e-05
-2.35167451930361e-05
-2.22104443400338e-05
-2.17812758372003e-05
-2.21098039019407e-05
-3.06789118178908e-05
-4.15268961809941e-05
-1.24930774830369e-05
-2.47680608537467e-06
-5.37049245670351e-06
-5.25497628170308e-05
-3.61900582799458e-05
-3.53930149725339e-06
-2.31192669918803e-05
-2.92408285093519e-05
-3.61986593468895e-05
-5.52868484218042e-05
-1.6190940618411e-05
-3.69003381796173e-05
-3.96718913401335e-05
-3.57930597417356e-05
-4.71451636255127e-07
-7.4361966209542e-06
-3.95286331368665e-05
-4.67343222856216e-05
-3.9042452192246e-05
-1.74794177461134e-05
-9.53512533307792e-06
-2.19058545191136e-05
-2.26373691224425e-05
-3.16306367037354e-05
-4.80253807009911e-05
-4.74299583620781e-05
-3.77291426567894e-05
-4.1973708667897e-05
-2.57455687180838e-05
-2.47740274572246e-05
-4.66909333378948e-05
-4.67623600581654e-05
-1.49244942011211e-05
-4.3735001441672e-05
-2.4797031640496e-05
-4.1784063376286e-05
-2.91417858776943e-05
-4.65367182403013e-05
-3.6287566649362e-05
-2.51891885959796e-05
-4.1238164222251e-05
-2.04496162311588e-05
-3.38604586518891e-05
-3.71570979141499e-06
-2.22767485686404e-05
-4.21802817548712e-05
-2.28924195901725e-05
-3.43900539139821e-05
-2.74249201093209e-05
-1.38706976955683e-05
-2.8298880926592e-05
-4.54319658386184e-05
-1.5621448743449e-05
-2.67690218536635e-05
-3.77298889572338e-05
-1.29604593668994e-05
-4.06346695649915e-05
-5.43417136939648e-05
-1.15861220763441e-05
-1.44236111545667e-05
-1.13708393013298e-05
-2.06506139042609e-05
-3.42851673140631e-05
-1.88293649031554e-05
-3.22348119370963e-05
-2.31537602314941e-05
-5.13256645306413e-05
-2.57761068520813e-05
-4.90119380558864e-05
-1.9434682199331e-05
-3.24803918192492e-05
-3.4852385534671e-05
-4.09927405741482e-05
-3.92435148633279e-05
-2.44331818877947e-05
-3.98437313502722e-05
3.93842324529857e-07
-3.54481575336851e-05
-4.07315512712207e-05
-4.18079879513958e-05
-2.06366316345128e-05
3.91183561691057e-06
-5.30026556914661e-05
-2.37226238095888e-05
-3.12347048647545e-05
-4.32677514358506e-05
-7.02446876198236e-06
-4.50862281994948e-06
-3.23761413293416e-05
-3.89172135562077e-05
-3.70951247382771e-05
-9.48262709396769e-06
-5.26947148873856e-06
-2.32510912153562e-05
-5.050341327693e-05
-4.79152888604532e-05
-5.05026528885935e-05
-2.89220300881356e-05
-9.80127663425153e-06
-1.01460837685658e-05
-2.88437993432962e-05
-3.0976563516479e-05
-1.51468630794469e-05
-3.67174428037031e-05
-1.36554256246635e-05
-4.57311178934006e-05
-3.31819468375819e-05
1.43028563647127e-05
-2.57988172265312e-05
-3.57098591059716e-05
-2.35280068616873e-05
-3.93246816684199e-05
-1.11184363171997e-05
-2.14590440685724e-05
-4.56337533266688e-05
-1.30313850216571e-05
-3.43295935982229e-05
-1.9959855974671e-05
-3.16914914194876e-06
-4.33207838827126e-05
-1.95554404436914e-05
-6.89135797507379e-05
-9.79250383879742e-06
-4.82534784977744e-05
-7.45209281566203e-06
-5.4991754240791e-06
-2.93783903375676e-05
-4.32320170505117e-05
-2.52956981029935e-05
-7.93174693038934e-06
-5.16257458998245e-05
-1.61613958242402e-05
-5.34504468930258e-05
-9.62554589475566e-06
-4.23567753792511e-05
-5.76539284277251e-05
-3.9273032746797e-05
-1.24453328699292e-06
-3.96401332095779e-05
-1.36969665705503e-05
-4.44283575316733e-05
-3.57062268328326e-05
-1.89905168329943e-05
-7.31811604927555e-05
-3.09425258325837e-06
-5.24783920675841e-05
-3.37383578668054e-05
-1.63626842462871e-05
-5.52629147589524e-05
-1.88687178652669e-05
-8.46159197738246e-07
-2.7284524532265e-05
-3.71774978263951e-05
-2.14619615905808e-05
-1.44516847061399e-05
-4.10420674303727e-05
-1.01088601283122e-05
-1.00766169792465e-05
-2.77833330945998e-05
-4.19395707067648e-05
-1.50971041187769e-05
-1.55991953196707e-05
-3.28926560539396e-05
-4.39476845509308e-05
-3.19654046141145e-05
-2.85627000786106e-05
-3.5492275211575e-05
-3.57082987723481e-05
-2.38124370240565e-05
-7.64636651590498e-06
-4.94370817618164e-05
-1.462023941832e-05
3.93414545568536e-06
-2.91746008449554e-05
-2.36408250212434e-05
-4.58556867595879e-05
-4.1508836421371e-05
-1.43813235697788e-06
-3.23906826177103e-05
-3.41048848698133e-05
-4.43335632377346e-05
-3.20709053371575e-05
-2.19252769863692e-05
-4.56356220919084e-05
-3.79164285466261e-05
-1.87189267132391e-05
-3.87601837067877e-05
-2.83734000800712e-05
-2.51650310279117e-05
-4.6428575351723e-05
-1.58137565573032e-05
-1.68798857803546e-05
6.6359896673403e-06
-2.97239762850219e-05
-1.84074097791119e-05
-7.01426675766199e-06
-2.96454868806506e-05
-3.1827906683083e-05
-2.98076591141709e-05
-9.84463943743147e-06
-2.42946349129777e-05
-1.75314719468514e-05
-3.98749423314141e-05
-5.17653280075584e-05
-2.98923405354039e-05
-1.02572138341739e-05
-4.14483946881564e-05
-3.33284482300942e-05
-5.77111792432433e-05
-2.30269109202727e-05
-3.47129850782008e-05
-4.7927746690631e-05
-5.60437019714809e-06
-2.29209203978745e-05
-1.99911163894922e-05
-2.90362830727795e-05
-3.56434260758017e-05
-4.01592673586132e-05
-4.46885273554116e-05
-2.5774934490976e-05
-1.21395494981576e-05
-4.3144516607369e-05
-3.66831694613511e-05
-4.38996309557616e-05
-2.71693150408047e-05
-5.54465505599791e-05
-3.24353957333936e-05
-9.37416272739136e-06
-4.37689725845661e-05
-7.28699910315493e-10
-1.4298277517562e-05
-3.20299843356794e-05
-1.22586251823422e-05
-3.41505260663796e-05
-7.78338773403908e-06
-4.51339164286778e-05
-2.09098031983549e-05
-4.12801264808836e-05
-1.47095723943643e-05
-3.65451415742699e-05
-1.52420604059167e-05
-4.50408036371144e-05
-5.56618840005313e-05
-1.64074042002806e-05
-3.34509158057731e-05
-3.31947361390242e-05
-1.91933029760133e-05
-3.53717833824549e-05
-4.02032971641644e-05
-1.70160329211912e-05
-4.69047866485149e-05
-3.95554968726869e-05
-1.4914070295374e-05
-2.49441874730254e-05
2.43775901082365e-06
-5.43495281653464e-05
-4.39203375102707e-05
-3.48138638081323e-05
-2.26845002153438e-05
-4.0513612958849e-05
-6.68413267820404e-05
-2.39922240752728e-05
3.43665258126714e-06
-4.62676413703599e-05
-3.29638588056798e-05
-2.44491999424026e-05
-4.181310266631e-05
-3.3929485373059e-05
-2.83768928390974e-05
-1.70701746286428e-05
-1.90599884643996e-05
4.69213248755667e-06
-4.09097365484722e-06
-1.26013395082845e-05
-1.61882144945246e-06
-3.33114432583841e-05
-5.8581454934513e-05
-1.80602774189509e-05
-1.20375856921877e-05
-4.50018814808972e-05
-2.93703442616838e-05
-1.20054663727857e-05
-5.10951023306634e-05
-2.89249778537062e-05
-3.345130773382e-05
1.55895879797727e-06
-3.26739654461481e-06
-4.0229542494176e-05
-1.29171237823693e-05
-2.99613184543863e-05
-3.05910910402481e-05
-1.35950969612712e-05
-7.49037406858951e-06
-3.2118651652621e-05
-5.28634475895954e-05
-1.00414215560829e-05
-1.99245516695644e-05
-2.48116111950785e-05
-4.82331967684018e-05
-1.27543434496445e-05
-1.97102003323351e-05
-3.86997927391659e-05
-2.68755608988343e-05
2.54105534217092e-07
-2.56684226980476e-05
-2.24336780507408e-05
-9.00654901689874e-06
-4.4772536531799e-05
-4.40121620917791e-05
-5.96671631541272e-05
-2.66721841488313e-05
-2.20528285610182e-05
-1.89354079973672e-05
-2.83708630451519e-05
-5.30185321979503e-05
-4.92120059320801e-06
-2.05800681540128e-05
-2.98836614582376e-05
-8.49549486558314e-06
-2.18257745217752e-05
-4.07644348615628e-05
-1.27047644538264e-05
-1.88398524180405e-05
-2.27478235677267e-05
-1.83694222382071e-05
-1.57124562419704e-05
-3.76043456934291e-05
-1.70264029705231e-05
-4.4844732743931e-05
-1.40979839709922e-05
-2.08264045851929e-05
-5.50914595616605e-05
-4.21198596494542e-05
-1.09301104059031e-06
-4.08952632902403e-05
-1.21519616923948e-05
-2.29721387159777e-05
-1.84669975187758e-05
-4.18762178396733e-05
-6.40517218166165e-05
-4.14172011851896e-05
-1.59136506944211e-05
-2.36999861081423e-06
-3.81146122019039e-05
-4.85305984571749e-05
-2.9922123071396e-05
-3.80454788448108e-05
-4.29888430018761e-05
-7.33733841206042e-05
-4.53645207699841e-05
-3.47372615524648e-05
-3.80966694594086e-05
-5.69025143896817e-05
-3.20204481604997e-05
-3.34684366944087e-05
-4.22288163915612e-05
-3.81686222917732e-05
-3.33819468325353e-05
-2.87465404666154e-05
-5.8497888944695e-06
-3.62425412836758e-05
-2.44525808151339e-05
-2.20079390244928e-05
-4.12198113045261e-05
-4.62186190187733e-05
-3.16696980472112e-06
-2.67512128742544e-05
-4.79801979076181e-05
-2.12216815441242e-05
-5.07525054363224e-05
-2.75797843790862e-05
-4.67530119226126e-05
-2.14197316795832e-05
-2.80229195423961e-05
-4.35444029405782e-05
-1.22320870801974e-05
-4.7763735121722e-05
-1.42365985171809e-05
-4.86973415225068e-06
-1.24501511515228e-05
-1.0324962734072e-05
-3.67077012321349e-05
-3.06696447314855e-05
-4.15276752348676e-05
-1.93914897936515e-05
-4.03780632841209e-05
-2.59950569439454e-05
-4.6822819116452e-05
-3.98529736310455e-05
-2.04232753054027e-05
-2.95663212179895e-05
-2.44978428850488e-05
-7.97998387442189e-05
-9.68436916054012e-06
-3.18246859308208e-05
-4.43272516909957e-05
-2.34684968178233e-05
-2.50487857355064e-05
-4.65627372593764e-05
-1.65746920145244e-05
-4.00873562063302e-05
-5.81795455547092e-05
-3.36583727907623e-05
-2.57379436479073e-05
-2.79972230659834e-05
-4.49455593818072e-05
-2.02521504137179e-05
-3.7729922617982e-05
-1.12169860457517e-05
-8.29676013874394e-06
-3.27027415881426e-05
-5.47102429740897e-05
-2.35917824844743e-05
-5.13841092978363e-05
-1.92186083764786e-05
-9.12044165390597e-06
-4.62909860290603e-05
-3.08672695402273e-05
-6.23035184319464e-06
-4.83891532907958e-05
-2.34121710196789e-05
-2.25324448350992e-05
-2.17696397150113e-05
-1.96868990221945e-05
8.25443109616482e-06
4.06295410455351e-06
-3.74472619810001e-05
-4.05827938587112e-05
-5.54581414382958e-05
-3.88489757320034e-05
-2.62920137321185e-05
-2.00967578330708e-05
-2.93137411595405e-05
-2.17500578713475e-05
-3.28443638060093e-05
-3.27473493144209e-05
-1.08483126076988e-05
-4.03287644998599e-05
-1.94784245196289e-05
-2.68261739312867e-05
-3.51476681233216e-05
-6.54539962320282e-06
-5.6473469018817e-05
-6.56414811876768e-05
-3.30538545814996e-05
-5.80522861339717e-05
-1.84088363631507e-05
-1.03708131302181e-05
-6.9078553419569e-05
-1.87415945628242e-05
-1.67040736483498e-05
-5.61232838245255e-05
-2.94810160334679e-05
-2.9682789896496e-05
-6.88824021479522e-06
-2.88340677694216e-05
-2.06691878092186e-05
-3.48449095300485e-05
-1.33921618006129e-05
-1.39788468166128e-05
-2.6563991379751e-05
-8.91214137136727e-06
-3.13941076646182e-05
-2.33714687356574e-05
-1.69878243172644e-05
-2.10255657270509e-05
-3.09624508846201e-05
-2.6309417906978e-05
-2.48496262704602e-05
-4.9536946560706e-05
-5.97484251501536e-06
-1.32196637309642e-05
-3.23969657498444e-05
-3.36340439282759e-05
-4.01446363419745e-05
-1.81836706297837e-05
1.64511988580398e-07
-6.97787675830362e-05
-2.63569791137916e-05
-1.66612494820064e-05
-2.34565839511333e-05
-2.61080969674694e-05
-7.23834306158598e-06
-4.92089221619026e-05
-2.53331132095198e-05
-4.93361305402723e-05
-1.46893727027078e-05
-9.43747039418078e-06
-6.07020992071453e-05
-3.03920623922629e-07
-2.67742462370086e-05
-3.43117809367229e-05
-6.23963629582975e-06
-4.69073352428168e-05
-3.42684526603672e-05
-1.68530442435147e-05
-2.8661089242895e-06
7.51523287152167e-06
-4.74518661459956e-05
-3.04882691463108e-06
-2.11466118934468e-05
-4.94107248771093e-05
-1.74503967654151e-05
-2.00359993110223e-05
-4.61657920761437e-05
-3.2529108752321e-06
-3.56546030023587e-05
-4.00797153740991e-05
-2.84737020926259e-05
-2.59567657808907e-05
-3.57707147255694e-05
-6.45300107718596e-06
-2.61539153639048e-05
-2.51380795341393e-05
-2.59107506403945e-05
-4.68822934651328e-05
-3.6701946633375e-05
-1.04077536914995e-05
-3.1800693961782e-05
-4.95501901795387e-05
-1.51300413410315e-05
1.05657589840381e-05
-5.60359323185572e-05
-4.65775823797224e-05
-2.99882661860775e-05
-1.15859478501156e-05
-1.11584084903089e-05
-2.50456265656075e-05
-3.07335948083855e-05
-3.94389298975819e-05
-1.85350063356116e-05
-3.87049743435096e-05
-2.67704714187091e-05
-3.37668169401138e-05
-1.43698722171228e-05
-2.71818668367238e-05
-1.82350930778355e-05
6.15883012180629e-06
-3.74726910075804e-05
-6.56645637776249e-05
-3.2742795002451e-05
-2.01714525699705e-05
-1.29775752311667e-05
7.676718314631e-06
-4.18575351636508e-05
-4.961814721419e-05
-4.32696792851156e-05
-4.86639584849493e-06
-1.25239198043543e-05
-2.69611787434692e-05
-1.43225742615374e-05
-4.71290535208996e-05
-4.38794411891057e-05
-8.03405458610312e-06
-1.35375043912647e-05
-4.5072344467106e-05
-2.35655855669308e-05
-4.47715626859597e-05
-1.78324878900072e-05
-1.64453279854236e-05
-5.9243706865967e-05
-6.34601717417679e-05
-2.96102509804419e-05
-4.76304928810975e-05
-7.40006344290264e-05
-3.15507257403289e-05
-6.85183473760744e-06
-2.97431052086706e-05
-5.29553193043762e-05
2.8648434455275e-06
-2.16534659333063e-05
-1.64231866116346e-05
-1.33673065923039e-05
-3.27894266177639e-06
8.7678951134e-06
-1.73392699051043e-05
-6.31398076273401e-05
-5.80993559406602e-05
-2.38291209435953e-05
-1.73009692148207e-05
-4.05851393175686e-05
-1.58953549900562e-05
-1.83582291426677e-05
-1.74644611688456e-05
-4.50229550674871e-05
-4.24090474414345e-06
-2.83440022680416e-06
-1.07325102733299e-05
-2.85400900968022e-05
-5.21135733412717e-05
1.38571158634e-06
-1.09174345887549e-05
-1.74483488415928e-05
-3.26347721015824e-05
-4.01034339577299e-05
-4.30868988187973e-05
-1.5757271665255e-05
-3.47474676509274e-05
9.7637751174128e-06
-3.50218157042545e-06
-1.52969488322669e-05
1.93105043499137e-06
-4.39353923237911e-05
-3.50415609058536e-05
-3.33687430512633e-05
-4.53307155688819e-05
-2.25242738957771e-05
-4.47851182239585e-05
-3.73934896549274e-05
-4.47698221350289e-05
-1.55697264128485e-05
-2.5101810721301e-05
-2.23948002700247e-05
-3.80965831343156e-05
-7.74975907237078e-06
-3.67744705191327e-05
-3.8425254163028e-05
-2.52883670103315e-05
-2.36016827323257e-05
-5.86980834182955e-05
-2.47661775298235e-05
-1.55703369009708e-05
-4.62187692747911e-05
-3.44877854245813e-05
-4.84443065232791e-05
-1.71581982871782e-05
-2.35332775220395e-05
-2.40781911181116e-05
-1.01822068417545e-05
-1.45065133595908e-05
-2.33794338443891e-05
4.36167530939979e-06
-2.22335768554336e-05
-1.23524939419313e-05
-4.11109315779625e-05
-1.08054826734355e-05
-3.86573161580711e-05
-5.0720921120578e-05
-3.37705637893076e-06
-4.75641082695478e-05
-3.85744968257196e-05
-1.4774836990895e-05
-7.01834661862271e-05
-1.84682759010802e-05
-3.36596719561015e-05
-2.04272934365699e-05
-1.78854184811269e-05
-4.1027033909528e-05
-3.84335667776281e-05
-4.57368737413361e-05
-4.09503561901228e-05
-3.07589099547931e-05
-5.54201437123843e-05
-5.37639084226156e-05
-4.43583215218466e-05
-6.89169976186385e-05
-2.66770584422083e-05
-3.47899533987078e-05
-1.05484923177861e-05
2.2710254292222e-05
-1.70226308882735e-05
-4.38117842093439e-05
-4.31176229325332e-05
-4.0984721349307e-05
-7.07991889071369e-06
-1.72520344911282e-05
-3.17640829645802e-05
6.95515071098032e-06
-5.99145484367093e-05
-2.42129600819876e-05
-7.87082185028643e-06
-1.36748958683033e-05
-2.13585115205455e-05
4.21509524071011e-06
-4.71965683553123e-05
8.60071311478695e-06
-2.52873357696646e-05
-4.43502582800085e-05
-3.9101562393769e-05
-1.29025549922338e-05
3.0253230116939e-06
-5.1060687660249e-05
-2.28050854743094e-05
-5.86239975839977e-05
-4.22438544550768e-05
-1.03269811216645e-05
-2.89718198786837e-05
-1.01792070424491e-05
-4.35503013826867e-05
-4.10726464519871e-05
-5.33567652570637e-05
-1.68876744096405e-05
-3.30656429303573e-05
-2.19004323054027e-05
-2.69727962449856e-05
-5.03594584753944e-05
-4.13678341272881e-05
-1.95472225985124e-05
-3.12185675965174e-05
-3.49498281583025e-05
-2.54003913874405e-05
-3.93163559474898e-06
-1.52073480003983e-05
-2.9913983114604e-05
-2.70260261961989e-05
-1.56426769093108e-05
-5.37675094846802e-05
-5.24843869993069e-05
-3.17570315195986e-05
-2.64120382026746e-05
-2.34418401087989e-05
-2.56661731152288e-05
-2.74187936924373e-05
-3.41392996782675e-05
-1.6809030428102e-05
-2.29369786557853e-05
-4.76411866409342e-05
-2.04485459692898e-05
-4.24833339020843e-05
-2.87696619363603e-05
-4.38860859165445e-05
-2.53145153760041e-05
-1.90174289407285e-05
-3.56827551864224e-05
-2.54116055887797e-05
-2.06324038515927e-05
-4.91110019041736e-05
-2.13414956546057e-05
-3.73562285871322e-05
-1.01282656009042e-05
-2.95973645245841e-05
-5.3351312588499e-05
-2.89339976097122e-05
-1.06324193964428e-05
-3.11933396838765e-05
-2.73903847449252e-05
-2.07578878320116e-05
-4.28247751414504e-05
-5.50239137742703e-05
-4.92256396600207e-05
1.60652245345753e-05
-2.21726800601479e-05
-2.81272494845095e-05
-3.33059031593938e-05
-2.40460973809331e-05
-2.22674843585099e-05
-2.97112279928877e-05
-2.2495034421694e-05
-3.3179535703257e-05
-3.87409079671077e-05
-3.42362282980362e-05
-2.0037875697363e-05
-2.29003126399003e-05
-4.16639181261778e-05
-2.56812788312861e-05
-2.99661968590878e-05
-2.70441664079813e-05
-4.60447908823334e-05
-1.58953369518218e-05
-3.91247893219862e-05
-2.14517200424433e-05
-3.0068978081422e-05
-5.41222915526277e-06
9.5287052640239e-06
-2.6766088699334e-05
-1.99537426674689e-05
-9.02318935838239e-06
-2.7941578067381e-05
-1.18141535939299e-05
-9.84365963379752e-06
-3.23697189322332e-05
-5.13901933503665e-05
-2.20327986383326e-05
-3.93363983739746e-05
-5.16921632803763e-05
-3.21829348478198e-05
-1.35783777573512e-05
-4.00729495523726e-05
-2.66533490301012e-05
-3.20873494374378e-05
-1.02835745512662e-05
-9.0396700316888e-06
-1.23386712492673e-05
-1.28014700550741e-05
-5.00727253827579e-05
-2.599385601772e-05
-3.13244187916536e-05
-3.88730196295056e-05
-3.18163432483261e-05
-1.16114457589665e-05
-2.71658961175795e-05
-3.4656368229889e-05
-2.01304915020537e-05
-3.60707752991051e-05
-3.82819814165093e-05
-2.79398699613617e-05
-1.97435023343374e-05
-2.38812376847867e-05
-6.4800479646246e-05
-2.78768464941048e-06
-2.28921577858487e-05
-1.7195826438621e-05
-5.50114196313117e-05
-2.56080995724786e-05
-3.43041905144559e-05
-1.05674083775194e-05
-1.21349033534163e-05
-2.10702502608019e-05
-2.64938292645925e-05
-6.10340577780984e-06
-3.70264665406582e-05
-3.877491431259e-05
-2.06597729311317e-05
-3.47944411257461e-05
-2.5647659301957e-05
-1.99332652553394e-05
-6.39507729311865e-06
-2.37618277600939e-06
-1.86921931196755e-05
-5.69920359124673e-06
-3.38389330480963e-05
-4.60246531931745e-05
-3.56643015712281e-06
-2.78511599009849e-05
2.64281734650205e-06
-3.50403485131726e-05
-3.81666114238478e-05
-1.73207908014412e-05
-1.28618330469502e-05
-3.03050812254838e-05
-1.43672063146455e-05
-4.96389414593766e-05
-2.6528482280794e-05
-1.5332111751038e-05
-4.08387501337673e-05
-3.11416318851678e-05
-4.34246447251156e-05
-6.27439355138977e-05
-4.78184440993506e-05
-1.50150540812699e-05
-1.54836734727956e-05
-3.29020579105794e-06
-5.73440621838566e-06
-2.09188353725192e-05
-3.79515713554994e-05
-4.38747862803206e-05
-2.97493325517683e-05
-2.87524582611687e-05
-5.80469869294134e-05
-4.02587231156803e-05
8.27461208266179e-06
-8.07413198068475e-06
-4.60103485951707e-05
-3.30632480857085e-05
-2.62402295615305e-05
-1.8087739483916e-05
-9.16057138090839e-06
-5.31314526316338e-05
-1.28292304168055e-05
-2.98944468950381e-05
-4.73874320510259e-05
-4.9443896742811e-05
-4.77937869142096e-05
-4.0534811648277e-05
-1.88009211270309e-05
-1.95379592122265e-05
-3.85011700771838e-05
-2.15616815459543e-05
-2.88044342872897e-05
-3.14670670696359e-05
-2.83002482845451e-05
-4.08581398749414e-06
-4.05174833109996e-05
-3.11852121608608e-05
-3.17116864192205e-05
-3.49027711888163e-05
-2.19484113159625e-05
-4.78964257401083e-05
-2.59305511908043e-05
-3.70957443383977e-05
-3.52664107631405e-05
-4.42941747028228e-05
-1.844618958282e-05
-2.88710404012636e-05
-6.11255108841583e-05
-2.70534826837651e-05
-1.18343151160489e-05
-2.20281470695762e-05
-6.80129454833002e-05
-3.80122331408766e-05
-1.57256670482392e-05
-3.1167153640192e-05
-4.97075468821805e-05
-1.07196559255585e-05
-3.83948468062603e-05
-2.026422869585e-05
-2.55084107142479e-05
-1.2703866539144e-05
-2.4890610866766e-05
2.9659311255158e-07
-1.52363351058459e-05
-2.44244550721364e-05
-1.3465255976333e-05
-3.48228341678161e-05
-3.98630137619947e-06
-6.02350180632495e-06
-5.20352084850448e-05
-5.54781616483485e-05
-4.6404526526678e-05
-3.78262571288106e-05
-1.69886681548984e-05
-3.40635985480166e-05
-4.265960295104e-05
-2.99625141489073e-05
-3.10818528658636e-05
-2.18180884871893e-05
-7.56652882053263e-06
-4.51808283157132e-05
-8.0983381565143e-06
-3.7129767635169e-05
-2.05728139515193e-05
-1.20952480641814e-05
-4.32588430204645e-05
-2.87441690900053e-05
-2.95410694513336e-05
-1.70373645390531e-05
2.53556248257895e-06
-1.33220774222862e-05
-4.58938950466927e-05
-2.07720589332834e-05
-3.18855313472405e-05
-3.6604084269351e-05
-3.5995333665122e-05
-1.6737997456026e-05
-1.69005693027174e-05
-2.18265449968111e-05
-2.71733781708804e-06
-2.29658657041788e-05
-1.90275084877928e-05
-3.86722842395895e-05
-2.80732153299444e-05
-3.85894830690393e-06
-1.82600290514011e-05
-1.78467930807927e-05
-2.65041534948272e-05
-3.54866916343458e-05
-4.08482203663073e-05
-3.56447523731896e-05
-6.27203095354986e-05
-6.30823992038465e-06
-2.96201659022451e-05
-1.73917184653621e-05
-2.98217874810428e-05
-2.61013373860259e-05
-3.62289771335404e-05
-3.17809523652815e-05
-5.57908358380896e-05
-1.55310058393853e-05
-2.60738135556055e-05
-1.2900883933061e-05
-4.51845627680123e-05
6.54805886328253e-06
-3.69851175520718e-05
-3.84874671751039e-05
-2.01360125193006e-05
-2.06332318556759e-05
-2.64635017414384e-05
-2.44115036949308e-05
-2.7012441492656e-05
-4.41215045249416e-05
-2.18719742124029e-05
-1.17388355915974e-06
-4.1639272922261e-06
-5.12816874460037e-05
-4.29829681834676e-05
-1.37737143945875e-05
6.20006946224225e-06
-5.84998201867695e-05
8.48623314537963e-06
-2.80526575203369e-05
-1.83468073971723e-05
-2.45643918668381e-05
-1.48917767989171e-05
-2.25735696818865e-05
-3.95282061368756e-05
-3.28782244543122e-05
-3.75180692675035e-05
-4.20343931383968e-05
-3.98353883263671e-05
-3.99813365634719e-05
-3.68481687716007e-05
-9.9727919676341e-06
-2.42740138732729e-05
-3.80417444885884e-05
-3.13719497893612e-05
-2.85176594575805e-05
-4.08440093724369e-05
-2.58866023160102e-05
-8.84787046046374e-06
-4.39550990920212e-05
-3.98425285317353e-05
-3.37754812607153e-05
-8.52900880700189e-06
-2.40401664746807e-05
-4.58462006096925e-05
-1.02464666301641e-05
-3.65191525959195e-05
-5.42154274471607e-05
-3.80602895038708e-05
-4.3728155419401e-05
-3.29608360258949e-05
-2.25617528610396e-05
-1.0582154545749e-05
-3.42365922769274e-05
-5.68399374952136e-05
-1.42433183011426e-05
-3.25750461065015e-05
-3.47595453153725e-05
-3.21500565906456e-05
-2.94608159529585e-05
-3.31825771159515e-05
-6.06309916159307e-05
-1.60746675299749e-05
-1.94471922886746e-05
-2.56268381794224e-05
-2.74737022205643e-05
-2.24637241349239e-05
-1.83119975172937e-05
-4.12003768554359e-05
-3.76328365899128e-05
-5.0634279936367e-05
-4.37433579533998e-05
-2.76854988977262e-05
-3.6619544042519e-05
-3.84746166653075e-05
-1.34630027523694e-05
-4.82148310957128e-05
-4.40460714269664e-05
-2.76458057007215e-05
-4.49196933000076e-05
-3.45842002157385e-05
-4.85700787862803e-06
-2.83827686503713e-05
-3.41645314030282e-05
-1.84728540261291e-05
-5.23240685115952e-05
-3.94552745546345e-05
-4.15147077667215e-05
-6.07261084354958e-05
-2.27078090296241e-05
-1.01692398868514e-05
-4.70193789995167e-05
-3.22611612216065e-05
-2.22682959543783e-05
-8.4034946543872e-06
-2.36031529301022e-05
-4.01347997105143e-05
-3.46379826307287e-05
-4.3204035977194e-05
-1.6407616884854e-05
-4.82156639665682e-06
-4.53395038680009e-05
-2.1222036658406e-05
-4.72402458510955e-05
-3.37081143004205e-05
-3.34242188426018e-05
-4.43543000222679e-05
-5.4511384615011e-05
-4.83707949124212e-05
-1.2272574281885e-05
-4.79323244368003e-05
-5.77559451276701e-05
-2.88106530769535e-05
-1.69252035048736e-05
-2.56269907388562e-05
-2.74187090809814e-05
-1.42664606769675e-05
-4.53746176002865e-05
-3.08336834165873e-05
-1.81146025463227e-05
-4.89544218675905e-05
-1.92791315382929e-05
-5.10775995849935e-05
-4.93312783079256e-05
-6.05565738576197e-05
-6.71007101541025e-05
-1.83961778996406e-05
-3.09908411980522e-05
-2.15578253049246e-05
-2.30516564805796e-05
-6.71011746364464e-06
-4.19422682902775e-05
-3.03200096313891e-05
-4.39626181056186e-05
-3.98197430643003e-05
-2.85597862215749e-05
-1.33441579447418e-05
-9.00890024304577e-06
-5.31946575756046e-05
-7.23439937012376e-06
-3.6501546006652e-05
-2.49013857462801e-05
-3.26512869771399e-05
-3.05825864869448e-05
-3.56497689327092e-05
-3.14486499895235e-05
-3.15701666705917e-05
-2.33843333847845e-05
-3.09794031177564e-05
-2.33889618440246e-05
-5.01023891436729e-05
-1.85022313521077e-05
-5.43950512955141e-05
-1.63095383578871e-05
-8.1706290609856e-06
-3.57123732332137e-05
-3.02931634864438e-05
-3.6072365642218e-05
-4.22355122516337e-05
-2.48288129943118e-05
-3.62291589287224e-05
-4.24569070440056e-05
-2.09291390078142e-05
-4.53258762740453e-05
-2.21255394289114e-05
1.07965105718041e-05
-4.72730851150648e-05
-3.17151746080455e-05
-4.62104132587492e-05
-4.67074336007856e-05
-5.37043848504565e-05
-6.77416341350131e-05
-4.84202635212473e-05
8.58053501418459e-06
-4.0877283187046e-05
-3.32247217512811e-05
-3.18851439032478e-05
-5.31900910982536e-05
-2.29843264217964e-05
-3.84088238210573e-05
-2.29452700464027e-06
-2.33075231048157e-05
-3.37266115100458e-05
-4.63439327157936e-05
-2.06493496176723e-05
-2.49142562182773e-05
-2.29058700504612e-05
-3.87290330485064e-05
-3.26070833991877e-05
-6.49108451630334e-05
-1.8297882818826e-05
-4.01215625213724e-05
-3.78652715219373e-05
-2.24622296914359e-05
-5.86975469996539e-05
-4.80662107520799e-05
-3.63469183617278e-05
-3.26612837980106e-05
-8.88043559536666e-07
7.47034584376617e-06
-4.79336932287969e-05
-3.4910568044608e-05
-4.18607138712765e-05
-8.78806436949993e-06
-1.80721854754749e-05
-3.18771701289825e-05
-2.13954329915798e-05
-2.83647514969228e-05
-1.93280702751104e-05
-1.71984756835137e-05
-1.88426134596931e-05
-6.43941556592182e-05
-2.93658550626552e-05
-4.05908408131209e-06
-1.37827911830995e-05
-1.50946675680156e-05
-1.10691076314629e-05
-6.81317490886626e-06
-2.06283314256091e-05
-5.82959366701571e-05
-2.73049699121002e-05
-3.70711367556162e-05
1.55296154037984e-05
-2.5523394199166e-05
-4.11116507225313e-05
-3.27849911623861e-05
6.14024277009652e-06
-2.87737246579555e-05
-4.33696813068927e-05
-2.6451727698824e-05
-2.500557615264e-05
-1.68133056703923e-05
-1.07327947210239e-05
-1.77288988152563e-05
-4.96977267998268e-05
-3.49173920527006e-05
-1.72696892268641e-05
-1.47032274682912e-05
-2.59574613324782e-06
-2.88410553000836e-05
-3.44223588319751e-05
-4.30173013694484e-05
-4.84514447953546e-05
-2.58603284338181e-05
-3.17953210425841e-05
-1.91370476487387e-05
-1.07666528536921e-05
-6.22284124266454e-06
-1.57009103916187e-05
-2.33056334281148e-06
-2.01438572623296e-05
-2.56407445725903e-05
-2.37238858214861e-05
-3.48480450126306e-05
-2.21342981467064e-05
-3.31974087559262e-05
-3.29822548166386e-05
-2.0463426681027e-05
-7.36808982029845e-06
-2.3957813985586e-05
-5.45382395484907e-05
-3.23830535161401e-05
-3.43441771905247e-05
-5.00028040265889e-05
-1.49923770123416e-05
3.93279361295891e-07
-3.53445299794702e-05
-2.4114244552985e-05
-3.14999021316941e-05
-4.10969696809529e-05
-3.47877248882954e-05
-4.5288093096156e-05
-4.27091265286469e-05
-5.01038781195563e-05
-3.96462634613184e-05
3.64599703635487e-06
-2.68150073514936e-05
-6.34540006720308e-05
-3.68165559339345e-05
-8.616897737685e-06
-3.09576123546538e-05
-1.36517417459891e-05
-5.12926311361036e-05
-6.16828924470072e-06
-2.31162082502368e-05
-1.85480672349927e-05
-4.7854298984852e-05
-3.19723922183913e-05
-5.50486631228535e-06
-1.60457903075296e-05
-5.29290846054458e-05
4.83484139070712e-06
-2.90942957918017e-05
-3.25249271213369e-05
-2.83199149198908e-05
-2.47898817943284e-05
-4.7319737340323e-05
-3.51103987933385e-05
-1.4954032964373e-05
-4.99130543552902e-05
-4.10992540430484e-05
-4.23674513008944e-05
-3.12116867744778e-05
-2.94984943311591e-05
-5.61122994553056e-06
-7.38913955280835e-06
-3.06958893943715e-05
-1.51763625258838e-05
-5.17801676307181e-05
-5.41999196068227e-05
-1.01170954270769e-05
-4.51179549662405e-06
-2.67863235036479e-05
-6.52627167697821e-05
-5.57317802093808e-05
4.2614739798395e-06
-2.57710905504686e-05
-5.31256701219927e-05
-8.01997515636636e-05
3.9144193838664e-07
-2.3839707564792e-05
-4.05861762196316e-05
-8.61798300041861e-06
-3.64129457404103e-05
-2.44541732048336e-05
-1.57364417478365e-05
-9.11973889798017e-06
-5.10147732869703e-05
-2.62703216110319e-05
-3.57511370435456e-05
-4.62025625637134e-05
-4.55624368575237e-05
-4.08153024465409e-05
-2.73107291483169e-05
-4.37849533363986e-05
-4.30022764389708e-05
-2.11725508810648e-05
-1.96340195483288e-05
-1.93593532568934e-05
-3.17709818595707e-05
-2.66686323787979e-05
-2.29460680350391e-05
-1.66376328416196e-05
-3.35263551827088e-05
-5.5230085097677e-05
-8.59267775991092e-06
-2.91186170361278e-05
-3.84032202330448e-06
-4.73352392881836e-05
-6.8599587554146e-06
-2.63926780516802e-05
-2.61930751399232e-05
-3.38763905861735e-05
-4.75064007724831e-05
-4.35061711706465e-05
-2.00970191117397e-05
-2.85251088879853e-05
-6.39923256454324e-06
-5.47047701290248e-05
-5.02400866260473e-05
-1.68349299960594e-05
-1.74200903230587e-05
-2.81756680317072e-05
-1.64208824916122e-05
-1.38332666955535e-05
-2.37269033125276e-05
-2.12075147540796e-05
-4.38862597654174e-05
-2.92931657893198e-05
-3.97115228358888e-05
-1.3203311164446e-05
-9.71047682596994e-06
-3.48674251640153e-05
-2.98543588781203e-05
-1.23037550349813e-05
-2.15683009547065e-05
-1.60000133985263e-05
-5.58625202183761e-05
-2.97920585308417e-05
-6.20244181307624e-05
-4.98772177865921e-05
-3.99857951046482e-05
-4.72850375290831e-05
-4.0820227080434e-05
-3.90794157263913e-05
-1.76215403262594e-05
-2.18918781702965e-05
-2.25121978263091e-05
-2.22193884540184e-05
-2.6956167369582e-05
-2.3234266055407e-05
-4.44780196746398e-05
-4.57927550298608e-05
-2.81437149236066e-06
-2.89704422475641e-05
-3.68004730105261e-05
-5.02833849360938e-05
-4.93560613616897e-05
-5.63722909126857e-05
-3.36851117663106e-05
-3.78762413444882e-05
-2.39318987355372e-05
-3.70512513439007e-05
-3.98587611121927e-05
-4.47918054222006e-05
-1.17311823230772e-05
-2.23796136255763e-05
-4.24593218475668e-05
-5.587975771417e-05
-1.07414963952415e-05
-3.78722495875726e-06
-5.35841723407283e-05
6.3479262686342e-07
-5.05344195490285e-05
-2.74086054985264e-05
-1.27419602228751e-05
-3.73158411712215e-05
-3.74037711345223e-05
-3.94120011178e-05
3.08950557747836e-06
-3.9389786818943e-05
-4.97462921737883e-05
-2.95123961744335e-05
-1.61129044593362e-05
-2.08388440738621e-05
-4.77490481984726e-05
-4.51022078182554e-05
-1.92552115816853e-05
-4.23998047136673e-05
-4.476258390112e-05
-3.92584634995335e-05
-5.85818513465975e-05
-2.12626430307261e-05
-2.29666644393713e-05
-1.44338277617025e-05
-2.99099434976875e-06
-4.70957555459789e-05
-3.15088450527688e-05
-2.68565501045356e-05
-2.63028753024628e-05
-3.14198356140714e-05
-4.12803933448108e-05
-5.18354517541594e-05
-4.88431065203014e-05
-1.18899249557087e-05
-4.79992924107398e-06
-5.0149738256666e-05
-2.96259987489018e-05
-1.75859812458343e-05
-1.42001584800478e-05
-1.89847592572688e-05
-7.88656344378761e-06
-2.96367587876975e-05
-2.96748978804083e-06
-5.88894001666079e-05
-3.50476202641616e-05
-3.23782196412393e-05
-5.57409586593419e-06
-6.67086578400874e-05
-2.61046587909921e-05
-2.07435420021923e-05
-4.51235751375201e-05
-4.83286372912298e-05
-7.79347720473628e-06
-2.8438279640545e-05
-4.35211502239148e-05
-5.89502945209249e-05
-2.83225730832447e-05
-1.99911385441685e-05
-4.37948502187508e-05
-8.36518232953444e-06
-3.98597046441727e-05
-4.78052937422372e-06
-3.91112653058009e-05
-2.58531329641909e-05
-6.32861713773333e-05
-1.55708342550191e-06
-1.87735903764572e-05
-3.64009411740128e-05
-3.13675790206062e-05
-3.28655540801536e-05
-3.15429025072081e-05
-1.41047260130907e-05
-2.94119592709992e-05
-5.13480849365062e-07
-3.76985692957279e-05
-3.39563753383206e-05
-4.15910069975971e-05
-5.28215009467947e-05
-2.96720288094438e-05
-2.27595929652042e-05
-4.34910728260589e-06
-5.89256856817137e-05
-3.75825665914448e-05
-2.30318411037573e-05
-7.08163757192185e-06
-3.3258009414568e-05
-1.88317472340848e-05
-5.21743790636051e-05
-4.37072425908479e-05
-4.6597710886876e-05
-1.70751217886047e-05
-2.4915615454792e-05
-4.53491019158201e-05
1.1074369821523e-06
-4.83681571984122e-05
-4.47202288450286e-05
-1.95089907269927e-05
-3.88412276294095e-05
-8.49736277817411e-06
-4.10362144427318e-05
-1.528707483742e-05
-4.68057346897939e-05
-4.28213983820876e-05
-1.8387242534099e-05
-1.26593907088716e-05
-2.69428684864871e-05
-2.1248990493755e-05
-2.54019152242007e-05
-8.9267187378325e-06
-1.93854152637211e-05
-3.47072814765298e-05
-2.5174619718735e-05
-4.89736664441075e-05
-2.06769484532757e-05
-1.91820570132792e-05
-1.01067813076965e-05
-1.37571266768404e-05
-2.96010492930058e-05
-6.2945845577881e-05
-2.94451664469738e-05
-1.16088050310727e-05
-2.05267735474245e-05
-6.43615306500869e-05
-1.83557698287213e-05
-4.59064055611456e-05
-4.67420611331912e-05
4.5988839753959e-06
-3.08868778906705e-05
-3.083994432397e-05
-5.53215308282744e-05
-3.45895811123334e-05
-4.43946587755793e-05
-3.73198993856019e-06
-2.64326902440635e-05
-1.90443415111064e-05
-2.91014078260735e-05
-3.73938642359019e-05
-1.25368245714587e-05
-3.17812751044509e-05
4.80309844534077e-06
-3.9381056049357e-05
-5.03554499676514e-05
-3.29727652481462e-05
-2.4853191883477e-05
-5.5942975411509e-05
-4.98197676820826e-05
-3.30758359242946e-05
-3.60367701760019e-05
-3.4384559561992e-05
-5.19344895281715e-05
-1.2738720769143e-05
-3.99956234205229e-05
-1.72213969586264e-05
-3.08822444297706e-05
-4.2754401673335e-05
-1.69818126784606e-05
-3.46876346270402e-05
-2.39990252983972e-05
-1.21871807654212e-05
-1.40246674214733e-05
-2.4146205177424e-05
-1.64114022206189e-05
-1.41480831400766e-05
-5.02592016643009e-05
-4.04880672629712e-05
-4.42772023450672e-05
-2.88783816057784e-06
-5.56187873223066e-05
-5.65853210030113e-05
-4.08322787441511e-05
-2.67056238991307e-05
-4.44815945831228e-05
-4.06400397725961e-05
-1.9702493856239e-05
-3.19427018371423e-05
-7.10957426767685e-05
-4.87560944049953e-05
-4.09889101843178e-05
-1.59045665017795e-06
-5.9191726236153e-06
-3.85026095757124e-08
-9.35980252055493e-06
-1.38376327282063e-05
-2.02493291444774e-05
-3.77265290807663e-05
-1.1568745090897e-05
-2.21620157680218e-05
-3.45305703737501e-05
7.69706647407731e-06
-3.47402278457896e-05
-4.12686650137094e-05
-3.23918272683122e-05
-3.52913578547741e-05
-3.42794754915004e-05
-3.28459888615738e-05
-3.94332890899388e-06
-7.75488908785125e-06
-5.03772640082173e-05
-3.40526903995318e-05
-3.81996875323376e-05
-3.3403870691534e-05
-2.21918869579269e-05
-1.64747690599036e-05
-6.54487026579255e-06
-4.46896047555445e-05
-2.61034690949287e-05
-3.38456887219009e-05
-8.38767839739052e-06
-3.40482051259648e-05
-5.76635092792279e-06
-3.82444371155508e-05
-2.17947039002967e-05
-4.12671273754106e-05
-3.90540765313147e-05
-3.4708022273792e-05
-1.75114448547462e-05
-2.6657310830065e-05
-9.6734075831567e-06
-2.59415411077016e-05
7.70896012405343e-06
-9.96522741463651e-06
-5.32873409080205e-05
9.75842369028412e-06
-2.31991798338551e-05
-2.98138068997023e-06
-1.41120738910211e-05
-1.83128670429131e-05
-2.24833795110222e-05
-1.48201370232503e-05
7.79079018463312e-07
-1.66347571149162e-05
-6.17398713568196e-06
-3.6404785574561e-05
-1.16181828215738e-05
-1.56582599830957e-05
-4.50178521005477e-06
-1.38744174497538e-05
4.71902656755771e-06
-3.78062284219683e-05
-1.96409499268882e-05
-1.92182328348107e-05
-1.32008815121459e-05
-4.07765041458754e-05
-3.11953340075461e-05
-1.94736450414787e-05
-1.6480751327588e-05
-3.83408199564995e-05
-1.16791955237302e-05
-4.2620925687277e-05
-3.06113042861411e-05
-1.13058242563365e-05
-1.87418998149279e-05
-4.45528526348119e-06
-8.81209463839552e-06
-2.60923057878659e-05
-2.11509012805454e-05
-4.08848702697015e-05
-3.88828340444724e-05
-5.07620605016628e-05
-3.58537847226366e-05
-3.68130898109421e-05
-3.24321950645988e-05
-1.89701388898121e-05
-4.28755960847161e-05
-5.7337775372171e-05
-4.16753019009431e-05
-5.04905052470783e-05
-5.11275854660574e-05
-2.01952643602463e-05
-4.18172761801483e-05
-3.85374937840295e-05
-1.03795938848684e-05
-8.40880432692594e-06
-1.51680025951608e-05
-3.66829554105596e-05
-2.98628271582381e-05
-2.98152491800916e-05
-4.73404497798982e-05
2.26326219378823e-06
-1.43086086421503e-05
-3.10675023852978e-07
-3.4921105835499e-05
-2.07188379018739e-05
-2.98644924723228e-05
-1.73137124772307e-05
-2.86932681780329e-05
-1.37494659564227e-05
-4.34791061224653e-07
-4.44815650237469e-05
-3.37628189289952e-05
-1.95087021426177e-05
-4.28286775827066e-05
-4.6027529788722e-05
-3.57510964960588e-05
-7.33199203888755e-06
-2.33462742191802e-05
-3.27892122887574e-05
-2.70242520175896e-05
-3.18479034552071e-05
-4.66428902105598e-05
-5.31284578907428e-05
-1.43124390256691e-05
-1.61083829906588e-05
-3.07320018779474e-05
-4.05800042834285e-05
-6.60278272434281e-06
-3.49345723666326e-05
-1.22311963286036e-05
-2.42304700717313e-05
-2.33360828601194e-05
-5.72944273430862e-05
-3.59669841492907e-05
-2.96252382889587e-05
2.69249455752261e-05
-3.47928032979217e-05
-3.12335264114407e-05
-4.34429411628498e-05
-4.46659092772723e-05
-5.82592178607223e-05
-3.87745352418263e-05
-3.63837977883694e-06
-8.37262440625097e-06
7.68042412633911e-06
-2.37735309268876e-05
-2.90830888780022e-06
-5.02987516321917e-05
-3.02437710150642e-05
-4.56894582102894e-05
-3.64456007141023e-05
-3.71412973521197e-05
-4.07548659542229e-05
-3.31494855693723e-05
-4.44484188496838e-05
-4.28475271586288e-05
-4.1083715247385e-05
-1.24209079587698e-05
-2.35602146156543e-05
-1.66409940481201e-05
-2.08452531311882e-05
-4.72475794951759e-05
-1.33433509810927e-05
-1.85661791393154e-05
-2.84096908428404e-05
-7.67340950807118e-06
-4.07288909712861e-05
-3.46956371468043e-05
-3.68744436713716e-05
-4.2405763126841e-05
-2.01248379482113e-05
-3.9954380620596e-05
-3.56766560157165e-05
-4.47662856989112e-05
-2.64089531104542e-05
-1.18049020062697e-05
-5.29674683609641e-05
-3.97348532794642e-05
-6.670852561916e-06
-1.09864125320388e-05
-3.36720786913505e-05
-6.14015494562742e-06
-3.92495291361356e-05
-4.80466383284361e-05
-1.5378510744894e-05
-1.92515688067898e-05
-1.50094299633726e-05
-1.88098004922276e-05
-4.1241723053311e-05
-3.08496165025648e-05
-1.16417145035268e-05
-4.06461085496522e-05
-1.75421243484675e-05
-1.03210095904438e-05
-4.49877165123062e-05
-1.24664543724499e-06
1.71425864632249e-05
-4.9483136139676e-05
-4.74963940510667e-05
-7.05668713943766e-06
-4.03668460821272e-05
1.74513839016524e-06
-1.3105196118647e-05
-3.35608059022546e-05
-5.00337343371087e-05
-2.48127594283095e-05
-1.13930507830775e-05
-3.56508125375195e-05
-3.74390913824151e-05
-3.50342451695247e-05
-5.98613667842294e-05
-2.29948932730059e-05
-1.11154337509384e-05
-1.46939551626532e-05
-1.2806107040555e-05
-5.81338894701249e-05
-2.70803394920869e-05
-1.12729042645257e-05
-8.08229305338167e-06
-4.23058540168104e-05
-9.86805056113424e-06
-2.37945190183149e-05
1.60679200644162e-05
-3.52308691422778e-05
-7.80077622427958e-06
-1.57171540774396e-05
-4.17647922558167e-06
-5.91357667626805e-06
-3.7035482884332e-05
-4.38590457174411e-05
-3.74022240207243e-05
-5.15357126779799e-05
-5.39818044167017e-05
-3.29283467810803e-05
4.11822551266563e-05
-2.534965616672e-05
-5.22121179421348e-05
-4.72922216023044e-05
-1.92998246444423e-05
-1.85664511204864e-05
-3.41006893656458e-05
-4.63080353946319e-05
-3.31026433056743e-05
-5.00165389739365e-05
-1.92181730911151e-05
-1.96548219239739e-05
-8.85137120763891e-06
-1.27707443369868e-05
-3.77703167139287e-05
-1.74122114253752e-05
4.41801885666479e-06
-2.89765868283271e-05
-2.15737805377355e-05
-1.3240664009436e-05
-2.0295120626057e-05
-5.652870734945e-05
-2.80830633447797e-05
-6.08554836390891e-05
-3.47399285054447e-05
-4.06559140261345e-05
-6.25640408777883e-06
-1.34280362591974e-05
-4.42302213147928e-05
1.41902862477108e-05
-4.38756630668095e-05
-3.88114848892322e-05
-5.52298140749192e-05
-4.3496168997427e-07
-2.72515322634471e-05
-2.9306482419665e-05
-1.48932627823485e-05
-4.33790354406362e-05
-3.23676013551309e-05
-4.9012926862384e-05
-1.62425631152027e-05
-2.13719791382216e-05
-2.72726278699547e-05
-3.19822600556565e-05
-1.46744137000909e-05
5.1935944709592e-06
-1.75611062167344e-05
-5.79497165008871e-06
-1.48904659842034e-05
-4.99250956359129e-06
-2.40691335722326e-05
-4.86987364644531e-05
-4.26147434041982e-05
-2.61067093499651e-05
-2.250974638447e-05
-4.36470623541609e-05
-2.04210971876896e-05
-4.445335338592e-05
-6.19149858963063e-06
-6.31986340639435e-05
-2.99645793127151e-05
-2.35858067695846e-05
-3.0908035092883e-05
-2.07045809981211e-05
-3.17447336263765e-05
-1.00174536636137e-05
-4.0061359500433e-05
-1.58773704850937e-05
-4.23896408501228e-05
-1.4711369165901e-05
-2.9821127620965e-05
-2.17238215683146e-05
-1.55459215290805e-05
-2.11035535698404e-05
-1.77722476930036e-05
-9.08489199667363e-06
-2.69261080700643e-05
-4.1383169069304e-05
-5.9652799729299e-05
-6.45500688662767e-05
-2.13063987856075e-05
1.02508256257716e-05
-6.08139007133776e-05
-2.36376988083917e-05
-3.51857730650822e-05
-2.24743290937313e-05
-3.86903830302767e-05
-3.37860377510526e-05
-2.70128151021489e-05
-5.37548867374811e-05
-6.56420081434014e-05
-2.12349705780697e-05
-4.2833452307963e-05
-4.36723708085013e-05
-1.44079053946881e-05
-1.894386899527e-05
-2.57996982280016e-05
-2.14668493759717e-05
-4.01679023361693e-05
-4.90609740172689e-05
-4.22492480822865e-05
-1.56393800871843e-05
-3.08041721792377e-05
-5.33326481246735e-05
-2.02398900283521e-05
-2.27179678718118e-05
-4.8731462339426e-05
-3.12135397096278e-06
-1.18109611533962e-07
-2.51258957659385e-05
-4.22259206073701e-06
-2.60606183612041e-05
-5.54656652777952e-05
-3.48324274881904e-05
-1.29534494235414e-05
-2.71324233592469e-05
-1.87320735101885e-05
-4.59034937181236e-05
-1.83755985667817e-05
-2.4320960184364e-05
-3.17380761290448e-05
-3.41428246071597e-05
-3.27834780206488e-05
-3.25542824334323e-05
-5.95858786532548e-05
-3.52604134602878e-05
-5.41651690913509e-06
-1.66438892355086e-05
-7.69552240697737e-05
-3.54929370346173e-06
-2.57823779262752e-05
-1.52625136845974e-05
-4.40473619034769e-05
-3.36888579208373e-05
-4.3290015729009e-05
-3.00741512503233e-05
-2.83233922571226e-05
-2.41570935095467e-05
-5.11878625557048e-05
5.16859087354573e-06
-2.7257155470945e-05
-3.26508690609879e-05
-2.99759002046821e-05
-3.62017954983448e-05
-3.64581211792267e-05
-2.29226856997061e-05
-4.2815999950995e-05
-9.59933379918643e-06
-2.837557929977e-06
-5.04113810442926e-07
-1.69511441258359e-05
-3.43586483445835e-05
-3.18248157943719e-05
-4.80370196502937e-05
-2.61622978505385e-05
-3.77326917726176e-05
-3.26455888730711e-05
-2.00905476657359e-05
-1.46944031678565e-05
-3.647304449613e-05
-5.50551136580769e-06
1.96309122233903e-07
-2.04011632295656e-05
-4.23945696332537e-05
-3.38076339981762e-05
-7.55547894197071e-05
-4.62609107997923e-05
-2.18825116819403e-05
-4.803141395962e-05
-2.48785927980811e-05
-5.08143680164281e-05
-1.58642092924821e-05
5.10002073282156e-06
-2.89911849188057e-05
-5.12825858821574e-05
-2.38193905270614e-05
-1.73077443117348e-05
-4.11903131309389e-05
-3.28306034908222e-05
-4.11990653762395e-05
-2.75382628986925e-05
-4.08660298638995e-05
-1.17793112782571e-05
-1.7256299138484e-05
-4.61919538523353e-05
-3.01175515856079e-05
-4.27605519746631e-05
-6.97665641739982e-05
-3.77353915838076e-05
-2.28684862952357e-05
-3.51545335475056e-05
-2.36385789816951e-05
-3.22758623277416e-05
-1.47063835831514e-05
-2.15075586870053e-05
-3.45182891582106e-05
-5.31257843752435e-05
-2.40596562376458e-05
-1.16123199379532e-05
-3.52197160327651e-05
-2.57030219039332e-05
-8.56018239637375e-06
-5.09612809813801e-05
-5.29695848788677e-05
-2.93391787009463e-05
-4.54585138091329e-05
-9.20926989832882e-06
-5.17473216592517e-05
-2.84358166559645e-05
-3.22029866907474e-05
-4.75338916387507e-05
-2.83817227850397e-05
-3.88293503400185e-05
-4.48276479639113e-05
-2.56247867397912e-05
-3.83388451177042e-05
-2.71248125045486e-05
-3.06014479739273e-05
-3.35019604130729e-05
-8.45718148177763e-06
-3.09769755760703e-05
-1.3885701048691e-05
-3.07909949704849e-05
-2.5647481639638e-06
-4.7913516837001e-05
-3.46021389151396e-05
-6.88833455797208e-06
-4.49287410441885e-05
-1.39445108522388e-05
-3.79190110034051e-05
-1.5367343829452e-05
-2.77347458537465e-05
-5.05739346871525e-05
-9.89098765173924e-06
-3.00028196153293e-05
-8.0313465025208e-06
-5.41334439749337e-05
-1.47867391263462e-05
-3.8004995419763e-05
-1.63824743753128e-05
-8.02671005890399e-06
-1.82660561669233e-05
-2.40353854208185e-05
-3.98961524772802e-05
-5.80476589250434e-05
-2.8719088360496e-05
-3.24489028743832e-05
-6.88695206037119e-06
-2.63739195414619e-05
-3.82914499162876e-05
-2.97789308110176e-05
-3.81914788335334e-05
-4.38509568488965e-05
-5.3190219824865e-06
-2.69619956732984e-05
1.17288759479071e-05
-4.09896278344873e-05
-2.56057682894293e-05
-2.13345461134572e-05
-2.38140755207739e-05
-8.19793113667138e-06
-6.35255951626587e-05
-2.13244983081189e-05
-4.84099454847116e-05
-6.7126324827287e-05
-1.23910541577752e-05
-1.54716305725157e-05
-2.39657270231002e-05
-2.79987794609887e-05
-3.01064638515246e-05
-6.99223922034572e-06
-1.73621748764343e-05
-1.90465414430291e-05
-1.18441981830473e-05
-2.51132194022407e-05
-1.62521744340725e-05
5.97877470072016e-06
-3.31936893477735e-05
-7.13630513027423e-06
-2.01469241497907e-05
-3.95366116737465e-05
-3.19423337219749e-05
-9.36727387817758e-06
-1.97514098922057e-05
-2.11911181257051e-05
-2.42911916157773e-05
-4.53992716552005e-05
-3.92685065285078e-05
-1.54495607999738e-05
-3.60433778063207e-05
-2.74478311216538e-05
-3.6944411878202e-05
-3.6369591083575e-05
-3.68765180706373e-05
-6.11487677846011e-05
-3.74491633556459e-05
-1.9130680122412e-05
-1.26339674076463e-05
-2.88480134624081e-05
2.8084993182175e-06
-1.80606838507663e-05
-2.99286834824694e-05
-2.39141889074052e-05
-3.94835172416768e-05
-5.49651094275323e-05
-2.0211982454058e-05
-7.76338159855604e-05
-4.17927429110935e-06
5.80795264395152e-06
-4.08526365502393e-05
-5.13961521403112e-05
-1.70959632692962e-05
-5.55715086367785e-06
2.24125093448552e-06
-1.74509796545213e-05
-2.73079195924523e-05
-2.77065515482003e-05
-2.63704916797566e-06
-5.8014273092404e-05
-5.81825278604108e-05
-2.11357130206879e-05
-2.68552864958054e-05
-1.14531295822325e-06
-4.02564687753705e-05
-2.25361276491834e-05
-3.07225689953721e-05
2.31730041782873e-06
-5.0425855759826e-05
-1.31647176748563e-05
-1.2428038209676e-05
-1.19769155638263e-05
-3.00540672865935e-05
-2.20568752058555e-05
-4.23671098128656e-05
-2.05701776603524e-05
1.18416477033461e-05
-3.46743597380791e-05
-3.42096366459331e-05
-3.13286281895213e-05
-3.9943165929896e-05
-2.94381302205898e-05
-5.28165631100662e-05
-4.00615347480234e-05
-4.78022871615523e-05
-9.41917169639983e-06
-5.4011878487941e-05
-3.08053531573261e-05
-2.69534600264463e-05
-7.39359929551208e-05
-1.95625410635057e-05
-8.29756642360147e-06
-1.8563543538972e-05
-3.87356647703326e-05
-1.61731913779721e-06
-5.56001153072968e-05
-5.66464645044155e-05
-3.14523211962566e-05
-2.87286756978241e-05
-4.53958413803947e-05
-1.73598943643428e-05
-2.74186420322788e-06
-5.01901759369151e-05
-2.3819328205108e-05
-1.7112229557894e-05
-4.15740401581217e-05
-2.14439398887992e-05
-3.43937449577586e-05
-3.89510327571443e-05
-3.15071553722736e-05
-2.97460810619898e-05
-5.30456421397873e-05
-1.0201301839167e-05
-4.1219032901606e-06
-3.31140781043572e-05
-1.48951349740693e-05
-4.57539167440264e-05
-4.0281155251824e-05
-2.97873627862779e-05
-2.92501550618223e-05
-2.11601077890849e-05
-4.68004622782797e-05
-1.31356966824904e-05
-2.41531474868652e-05
-1.38132411166274e-05
-1.00677666065503e-05
-3.09647835279948e-06
-6.5585483062282e-05
-2.43609911412511e-05
-1.42861326200588e-05
-2.88883030298227e-05
-3.95091031377771e-05
-1.34769550484174e-05
-8.52619157539861e-06
-2.42044084745082e-05
-2.30050759445557e-05
-3.62781364698045e-05
-4.20534413719953e-05
-3.31660816482227e-05
-1.78023462930994e-05
-4.07372503214059e-05
-3.88893984164882e-05
-5.70045428770682e-05
-1.83910901729315e-05
-1.18426530428422e-05
-4.81868622675529e-05
-4.08486077222244e-05
-1.41317857989835e-05
-2.66405521574801e-05
-1.33331324926367e-05
-3.20864382756669e-05
-2.87828292850843e-05
-2.95229361863261e-05
-4.3230156887471e-05
-2.77185987783913e-05
-4.30096304418641e-05
-3.17283389591336e-05
-3.92835434998153e-05
-4.70834159363927e-05
-2.71457787063532e-05
-3.34524897062688e-05
-2.42972738002417e-05
-4.67021123870274e-05
-2.0404987749285e-05
-2.20281460425492e-05
-7.73773543609088e-06
-6.92123205518414e-06
-2.48031426229446e-05
-5.59143854824007e-05
-2.30927378470371e-05
-2.09607348182578e-05
8.22460627102702e-06
-3.23554942790209e-05
-2.04035142035763e-05
-2.81620443259263e-05
-5.48299850863622e-05
-1.23606789440467e-05
-7.19946164344675e-06
-4.07815829730479e-05
-4.5078310506978e-05
-3.05634266194181e-05
-2.12064308668403e-05
-2.71605124126178e-05
-2.9103432180242e-05
-4.29011342326685e-05
-1.38131362290051e-05
-5.52853540344538e-05
-2.78732692250602e-05
-5.69907011900854e-05
-1.18574198448696e-05
-3.37916169580135e-05
-1.290661377036e-05
-2.73605501432565e-05
-2.16023751201813e-05
-3.12517760472236e-05
-1.90250119482477e-05
-2.18587442678663e-05
-4.34910661588868e-05
-3.17737441644287e-05
-1.7085113241831e-05
-3.13095294839773e-05
-5.68325509733583e-05
-4.23835390971905e-05
1.49364257327959e-05
-3.92144503192891e-05
-2.5280648246754e-05
-3.64753070968252e-05
1.25535233183698e-06
-2.40426164731177e-05
-1.3643167035567e-05
-2.88324275136786e-05
-3.63512784980244e-05
-4.78598797131563e-05
-5.3572813405996e-05
-1.17400349656202e-05
-5.25777922997233e-05
-2.4433069807647e-05
-1.8892781716265e-05
-2.59240370809885e-06
-1.19710153588099e-05
-3.39285069551151e-05
-3.47552218926439e-05
-4.93164184086656e-06
-1.10237112955539e-05
-8.49882430134714e-06
-3.37274505582964e-05
-2.70432501209621e-05
-2.39425275114906e-05
-4.44514855619322e-05
-2.2115760481537e-05
-4.00494256566863e-06
-3.21178559512246e-05
-9.16683741936763e-06
-2.35468769243841e-05
-4.2852760884131e-05
-8.03352325779231e-06
-7.29988959838458e-06
-1.87836323860546e-05
-4.55433661489026e-05
-1.01760129186736e-05
-3.48953948220039e-05
-4.87797095011742e-06
-4.13386695007013e-05
-2.35387348211249e-05
1.56111468578257e-06
-3.52653898641466e-05
-4.39372062876329e-05
-2.12421899706005e-05
-2.53583983788671e-05
-5.4050674107174e-05
-5.58728680506463e-05
-1.99306749564984e-05
-5.6160439064245e-05
-1.25686562714658e-05
-3.95197240487673e-05
-1.18377007014122e-05
-4.19053337730918e-05
-6.04673279656264e-05
-3.32071544352951e-05
-3.7187935854098e-05
-6.03142830505384e-05
-1.70168738775301e-05
-3.15930926238568e-05
-1.68328544571982e-05
-1.8071158934965e-05
-2.48901630498976e-05
-3.35602613697134e-05
-1.80303020247295e-05
-3.4726200655926e-05
-1.17552464503698e-05
-5.67448461303639e-05
-4.21358372166027e-05
-3.31072118998551e-05
-2.36447600169993e-05
-1.99153113239502e-05
1.7779306737266e-06
-4.15411488907776e-05
-2.06401078592075e-05
-3.10194073246322e-05
-5.03070254802427e-06
-4.05236400880551e-06
-5.35919256279698e-05
-5.361426981078e-05
-2.6823761766947e-05
-1.71745061191977e-05
-4.78232365006966e-05
-4.66672503871774e-05
-4.28608288096001e-05
-3.07795995726821e-06
-3.54544963751154e-05
-5.47416831279796e-05
-3.62578348861835e-05
-6.10816233440872e-06
-1.42162593721409e-05
-2.32757812011132e-05
-2.71748228456661e-05
-4.48418206066689e-05
-4.79605909129612e-05
-9.52717762927452e-06
-4.21631662824411e-05
-7.06470695081546e-05
-4.08416890201191e-05
-4.77561014916422e-05
-4.79590409872915e-05
-4.02851363421807e-05
-2.52825138773735e-05
-5.46375666710123e-05
-1.22643664496744e-05
-5.35862742257916e-05
-2.78798283371166e-05
-4.8606161422107e-05
-2.08919883249741e-05
-5.60651915260232e-05
-2.80150229256106e-05
-3.07439898973345e-05
-2.29838617078391e-05
-1.84993936934673e-05
-3.5761066429172e-05
-4.10500156617202e-05
-2.76929622603137e-05
-1.95910159783098e-05
-2.52957836509943e-05
-2.83444174665709e-05
-1.3806208096258e-05
-2.36301229062266e-05
-2.56542351150031e-05
-2.45882946357432e-05
-5.99061295384153e-06
-3.4457771553681e-05
-2.74394573808137e-05
-9.27118848130798e-06
-3.26451850769278e-05
-2.71401044522549e-05
-3.58002995108738e-05
-2.70702213650135e-06
4.03087971939205e-06
-3.58050541076403e-05
-3.58621383429287e-05
-1.62493355676707e-05
-5.03838640264854e-05
-1.80692241069025e-05
-3.59817363924054e-05
-1.25241607327866e-05
-4.16503602291015e-05
-2.63148462200815e-05
-2.18195298394579e-05
-8.6663847126841e-07
-2.94825067705297e-05
-1.90339340369873e-05
-2.54310751624255e-05
-2.93463167750178e-05
-2.21208119366742e-05
-4.24898661321185e-05
-3.23317115390952e-05
-2.94871603134215e-05
3.02009451830111e-06
-2.85207404439606e-05
-3.92591969394415e-05
-6.07355889870313e-05
-3.9153182158295e-05
-1.69200467655208e-05
-2.48986770447619e-06
-4.62073405139907e-05
-1.42129047805495e-05
-4.37988008515026e-05
-3.2464820166461e-05
-4.051415140147e-05
-3.36139804332273e-05
-3.43539771940142e-05
-1.977084556487e-05
-1.34312698884659e-05
-5.23541418621416e-05
-3.10370889994062e-05
-3.63145436267127e-05
-1.9426974704553e-07
-3.34571256858672e-05
-3.2913734294206e-05
-4.04805997849059e-05
-1.63313046450857e-05
-5.32948202471138e-05
-3.32825932295429e-05
-4.1389655978711e-05
-4.18938053563005e-06
-3.55412841326022e-05
-4.40973492817144e-05
-3.83544246365268e-05
-2.60724855966919e-05
-1.18704904593619e-05
-3.28975197648434e-05
-1.35721831700663e-05
-3.77385123471274e-05
-1.28970630381158e-05
-2.73968884757909e-05
-6.85841160784231e-05
-1.84433909625432e-05
-3.24573263542037e-05
-2.72745957241727e-05
-1.40291332775621e-05
-2.33679706646743e-05
-2.9080234151799e-05
-2.70903809663935e-05
-4.2264604818474e-05
-9.41248719490298e-06
-4.3869660323731e-05
-4.04106201809611e-05
-2.46331214662968e-05
-1.39427076166996e-05
-4.91520959193104e-05
-3.07934845579762e-05
-3.95638017275066e-05
1.7934584849948e-06
-6.03920386007073e-05
-4.32018775938475e-05
-1.9211970483182e-05
-6.90826939617798e-05
-2.29985025085661e-05
-7.83308655011874e-05
-1.02340574480618e-05
-2.91241631481563e-05
-3.51613065177257e-05
-2.67473329507012e-05
-2.33451485765954e-05
-1.87153514639848e-05
-4.4295609222402e-05
-1.80882158823135e-05
-1.10501609095749e-05
-1.20331575596537e-05
-2.60129190756328e-05
-3.71525415647483e-05
-2.44544381008811e-05
-4.81493215275859e-05
-2.00901186294063e-05
-3.31971999639323e-05
-5.26634633613479e-05
-5.09239656459787e-05
-3.01628907671843e-06
-4.03737739905381e-05
-3.54163750748137e-05
-3.39821501274926e-05
-4.89025951035341e-05
-3.79101249941736e-05
-2.62665227490423e-05
-2.65531809637586e-05
-1.09229413318663e-05
-2.65323356633216e-05
-3.15636917527303e-05
2.97639140943514e-06
-3.38011476519206e-05
-3.67942283028843e-05
-4.19031552131053e-05
-2.20371006780051e-05
-1.92138885582268e-05
-1.35020897724449e-05
-4.20111507045445e-05
-5.46636751929324e-05
-9.47563887343268e-06
-5.44309924733583e-05
-1.96219770942067e-05
-2.40460029761301e-05
-1.60250039234268e-05
-1.61174858931107e-07
-2.74969868029652e-05
-2.26617340116654e-05
-2.10123319763953e-05
-3.15900178691365e-05
-3.61295539168295e-05
-5.09786639241733e-05
-3.9502377523396e-05
2.43759645714865e-05
-6.93387330832858e-06
-1.19020858931174e-05
-2.96824981686934e-05
-2.17701477709877e-05
-3.26627971115776e-05
-2.46688074209191e-05
-1.94044127241592e-05
-2.71623744597075e-05
-5.3203429015776e-05
-1.07502050005572e-05
-4.41180147825732e-05
-4.74965715075671e-05
-8.88911344789018e-08
-3.07163990746454e-05
-1.70599470076901e-05
-4.67856221934602e-05
-2.85222905194307e-05
-5.00793221162502e-05
-5.76329915757621e-05
-3.69858916051132e-05
-4.30393917275405e-05
-1.3523694931645e-05
-1.07103798187968e-05
-2.77300940947161e-05
-1.20118125277757e-06
-2.50733599718505e-05
-1.60263121572651e-05
-3.73955390584562e-05
-1.66840574747832e-06
-1.83131741910576e-05
-4.56599057260759e-05
-3.3881132043124e-05
-4.49503575627907e-05
-1.19102785511714e-05
-9.50966240781141e-06
-2.27435756769523e-05
-4.64614668142651e-05
-2.1679263463529e-05
1.44759644264223e-05
-2.06534058636573e-05
-1.36952976987066e-05
-1.98528129479584e-05
2.72758481915583e-06
-2.21765372996602e-05
-5.27125134640994e-05
-1.93521487709628e-05
-2.27213608139302e-05
-3.20364714126073e-05
-3.11114374223213e-05
-1.93916919831093e-05
-4.38118348745535e-05
-4.06581521149694e-05
-1.84325948860007e-05
-3.94425673410888e-05
-1.80940726406933e-05
-3.01749664394157e-05
-1.64101664628105e-05
-2.81671133634614e-05
-7.07805172943212e-06
-6.08769561246819e-05
-2.40757629817458e-05
-2.70885532064984e-05
-2.37716690968151e-05
-2.63179428774172e-05
-2.92736714646642e-05
1.64237661140108e-05
-1.58924991363289e-05
-1.75236778440404e-05
-1.2791337748643e-06
-1.50520542057106e-05
-1.15234773011658e-05
-3.38181266412652e-05
-3.473631438139e-05
-1.34682773003047e-05
-4.84163972295639e-05
-1.56143975138567e-05
-3.52863042185836e-05
-1.51203504509433e-05
-1.26335120650257e-05
-4.4743422695989e-05
-3.09299834883349e-05
-1.47098539387476e-05
-4.02412257177687e-05
-4.76661010273651e-05
-1.03626497342098e-05
-2.85308497665007e-05
-2.22222625896374e-06
-4.42199472417299e-05
-4.29271605759889e-05
-3.35559430826011e-05
-3.5014626975197e-05
-1.24369054075482e-05
7.58421659909275e-08
-4.72365226531022e-05
-5.64860808310403e-05
-3.59410164049376e-05
-4.44193793292531e-05
-2.41131158227964e-05
-3.33416300581879e-05
-2.10756032592791e-05
1.14859645961984e-06
-1.226496844924e-05
-4.25766974549816e-05
-3.27233361319947e-05
-6.74355422889011e-05
-5.332121341583e-05
-3.68393228203356e-05
-2.88414335411065e-05
-2.11534969143088e-05
2.23614537430624e-06
-2.52436111260542e-05
-3.90715006999845e-05
-9.5592744245955e-06
-3.89456693016166e-05
-3.01376505306975e-05
-4.17322582110088e-05
-4.51052305798985e-05
-4.58274670187478e-05
-3.65823873795821e-05
-3.29835656999206e-05
-6.01114341985884e-05
-1.53850136850515e-05
-2.79991244031967e-05
-4.0350846319364e-05
-4.44824929490277e-05
-3.33742704207951e-05
-2.04948440633686e-05
-5.56520257873161e-05
-3.70501033273578e-05
3.68621731219514e-07
-2.88421337301303e-05
-4.47977928292585e-05
-1.60579484258176e-05
4.78489028237492e-06
-6.35573206175116e-06
-2.73862780827281e-05
-3.86611231830699e-05
-2.47864887468184e-05
-4.93294198235998e-05
2.362578556445e-06
-8.7159152407229e-06
-2.36028279047731e-05
-3.77867149145971e-05
-3.93970053132425e-05
-2.98612408943063e-06
-9.35703932772267e-06
-4.00973338076116e-05
-3.23831032620992e-05
1.40598250548338e-05
-1.19655450308578e-05
-3.45705551003685e-05
-2.93166707395681e-05
-2.97161214488653e-05
-1.05031190270314e-05
-3.62356969784964e-05
-4.33234684214453e-05
-1.22928502895794e-05
-6.82653031981758e-05
-4.71700156469126e-05
-5.41673295487417e-06
-1.88845289650972e-05
-4.03480747183253e-05
-7.2209237113967e-05
-4.07758213587594e-05
-4.3051478456671e-05
-2.07452276544943e-05
-3.32882559922941e-05
-4.5990693558662e-05
-3.42986541598977e-05
-4.83867570645679e-05
-5.45042391991351e-05
-1.82534628974494e-05
-5.78458145404013e-05
-3.24444940020301e-05
-6.41768790536571e-05
-1.15746485746623e-05
-4.2472920452909e-05
-5.18840201068048e-06
-1.56550429774643e-05
-2.44726199109936e-05
-2.3917595323293e-05
-4.16686551309727e-05
-4.39833334587193e-05
-3.62345453634695e-05
-5.10047405461449e-05
-2.95444432045977e-05
-4.60032768507859e-05
-9.88386745808428e-06
-2.11530311204083e-05
-5.70317098733063e-05
-5.29198436550004e-05
-8.57915826154761e-06
1.14736030261622e-05
-3.32096933075719e-05
-1.65099925361059e-05
-3.65542687322741e-05
-3.86475226773804e-05
-3.54913663166423e-05
-1.14665584108212e-05
-2.70435108352702e-05
-9.84344906256735e-06
5.23812874689004e-06
-2.69806231140399e-05
-1.53660313287614e-05
-2.03360338111317e-05
-2.68514475512368e-05
-1.4652057101392e-05
-1.75905350257412e-05
-3.79914895537335e-05
-4.30718936294211e-05
-2.41915871119173e-05
-5.96117990868846e-05
-2.70361354376256e-05
-3.92732889977447e-05
-2.33612630096904e-05
-6.44124530249239e-05
-4.56383163108149e-05
-4.47815101580377e-05
-4.05523608521807e-06
-3.73538504606485e-05
-1.69776977870258e-05
-1.98105288372561e-05
-4.78584420366325e-05
-3.33615014168413e-05
-5.30059914196975e-06
-7.91747618795987e-06
-3.74628570671818e-05
-1.57509825762592e-05
-2.50515581261151e-05
-3.27842823450854e-05
-7.96797561107832e-06
-3.41206901312132e-05
-2.46575316463961e-05
-3.35027952795745e-05
-2.58018235089266e-05
-2.83866328696211e-05
-4.13357664230129e-05
-2.31392949889893e-05
-5.03167721638885e-05
-1.94208291017325e-05
2.79789127796272e-06
-1.16880473790893e-05
-3.42465928045448e-05
2.31114586583376e-06
1.04725259376423e-05
-1.47213012165529e-05
-2.792879084412e-05
-3.93888260886417e-05
-4.88481501139262e-05
-2.63804322832198e-05
-3.42721607732852e-05
-1.48025271494288e-05
-5.39603164616075e-05
-5.43423834609394e-05
-1.97154198050011e-05
-1.17770168217297e-05
-1.72148054090373e-05
-9.72202803092911e-06
-2.845126887376e-05
-4.97764572361316e-05
-3.25373046411361e-05
-5.9521229267245e-06
-2.74410361334883e-05
-3.0197329926599e-05
-3.07496922807202e-05
-9.56461959020609e-06
-3.66229265567022e-05
-2.33365788239546e-05
-3.19094210100339e-05
-5.16100267782641e-05
-3.88661171925858e-06
-3.42670237242155e-05
-2.76272765988903e-05
-8.85559353628186e-06
-7.14809380242847e-05
-2.45346042288724e-05
-2.77965675950976e-05
-1.96285561412425e-05
-2.10203875655342e-05
-3.48239647003746e-05
-1.91785738027618e-05
-3.59731608693623e-05
-5.60408324726677e-05
-9.64023586039287e-06
-3.49174566522884e-05
-3.86389633198034e-05
-6.30737927326403e-05
-3.87762521554577e-05
5.85796282780959e-06
-1.97357015459294e-05
-1.56114994720573e-05
-3.91805392310606e-05
-4.98654240681976e-05
-3.45441327676638e-05
-5.01077010600454e-05
-2.6571770103165e-05
-4.18375955959729e-05
-7.19915589681401e-05
-2.26265914058784e-05
2.91914337517522e-06
-4.20496956092128e-05
-1.37375417596909e-05
-3.61096738172842e-05
-6.57936394994524e-05
-4.45122725258849e-05
-2.58605920042503e-05
-5.55964267507473e-05
-4.24671762296241e-05
-3.46998238109202e-05
-2.83350931072388e-05
-3.97692263352636e-05
-1.46589048497064e-06
-3.82793691503225e-05
-6.52861727889594e-06
3.38459737356376e-06
-3.0923134668875e-05
-2.8194054071244e-05
-4.15268439143194e-05
-3.91891949391743e-05
-2.41230096831693e-05
-4.83686531693287e-05
-4.15851411357681e-05
-4.44259752622452e-05
-3.76958080979956e-05
-5.21018576388977e-05
-2.89832079469553e-05
-5.33185353505519e-05
-3.81791888689733e-05
-8.7224226412077e-06
-1.57499711106066e-05
-3.56748032994668e-05
-4.40239136119467e-05
-3.39720700002752e-05
-2.9742384451071e-05
-9.35648267210634e-06
-2.86247583842281e-05
-3.45150652398316e-05
-2.51479702335353e-05
-5.0885168872643e-05
-2.32045896521952e-05
-6.93830996309249e-06
-3.03957661743015e-05
-2.44699138404373e-06
-3.49143951533727e-05
-3.92366389742039e-05
-2.80261532396705e-05
-7.36806000520004e-06
-2.65601679335933e-05
-5.72995670707901e-05
-2.2872742078394e-05
-3.7453370120545e-05
-8.80420407062192e-06
-2.650322635948e-05
-1.75695288920329e-05
-3.58366577447866e-05
-3.70823428910344e-05
-4.57868754200709e-05
-4.18038222826239e-05
-2.51031259379428e-05
-6.10867665813342e-06
-4.77868077250466e-05
-1.78207874507179e-05
3.02462534518197e-06
-2.34556741192605e-05
-4.5328880288225e-05
-9.92847890216125e-06
-2.04427745723049e-05
-2.67848452374954e-05
-7.29716050277229e-05
-4.53134497338358e-05
-4.72658029875907e-06
-3.50865417972164e-05
-4.64687545394815e-05
-5.2079359304588e-06
-1.31727963377409e-05
-3.80525880321245e-05
-2.66627990252028e-05
-2.14764393440852e-05
-3.80366747617155e-05
-3.79029256781406e-05
-2.07316480057829e-05
-3.55041863856031e-05
-1.85330732484795e-05
-1.89979981736338e-05
-2.65300907827007e-05
5.54839062818183e-06
-5.99269042939052e-05
-5.75212819141068e-06
-3.57315707024268e-05
-1.86798356822975e-05
-2.44864453015891e-05
-2.74614750853404e-05
-6.47218659843388e-06
-1.61575665682981e-05
-4.72234511992703e-05
-5.44331740864258e-05
-1.74766639108581e-05
-1.69941319353857e-05
-5.5260630155712e-05
-3.27851872280838e-05
-5.67457589856938e-05
-1.99995751977733e-05
-4.06152852035683e-05
-4.1554572562051e-05
-2.43805671978516e-06
-2.03915778175393e-05
-8.1497542963987e-06
-4.58755593234892e-05
-3.63859706898127e-05
-2.90068651391758e-05
-3.7179558437912e-05
-5.84443113824459e-05
-3.85048135673482e-06
-4.44302970718899e-05
-2.42192752393076e-05
-2.63129926135928e-05
-1.1553563878118e-05
-1.18467500501002e-05
-5.74331421329614e-05
-4.41526741920858e-05
-3.26099079753766e-05
-3.12146557781667e-05
-5.96996575201401e-05
-3.23772614207147e-05
-3.61041022590928e-05
-5.28128525316553e-05
-2.89324112002829e-05
-2.00175687516713e-05
-2.69110988699462e-05
-1.65420333057159e-05
-2.98273831302113e-05
-3.34774693858661e-05
-6.33978504263438e-05
-5.73905668697204e-05
-4.24374875116739e-05
-4.3755230093464e-05
-5.02959826914328e-05
-3.95421251886056e-05
-2.41996061653991e-05
-3.70366713881723e-05
-4.59320311742582e-05
-1.6932833862435e-05
-7.78507167150207e-06
-3.70930114340968e-05
-5.63192112595891e-05
-4.23481038262257e-05
-1.88239778076578e-05
1.14218056763351e-06
-3.62004962330679e-05
-1.63974562082128e-05
-2.32722144856583e-05
-4.63648445288822e-05
-4.24807223874291e-06
-4.20377205558038e-05
-1.75742394723172e-06
-2.1609124959702e-05
-2.2619929244645e-05
-2.18796239597846e-05
-1.49727185747327e-05
-3.85694912253022e-05
-4.57508001351455e-05
-3.48788294464693e-05
-4.27889578798859e-05
-2.04461730956202e-05
-2.8856300207949e-05
-3.51460590482287e-05
-3.5128093603705e-05
-3.38280061687198e-05
-3.94949629192316e-05
-2.25723398381042e-05
-3.42003632025315e-05
-3.35403713077775e-05
-2.85459997127791e-05
-3.04626305684889e-05
-5.2769013409799e-06
-6.55536456455376e-05
-3.24373218971971e-05
-2.89067605230367e-05
-6.1676168905204e-05
-4.65785104518318e-05
-4.77602725368646e-05
-5.94798543725867e-05
-2.75105213503536e-05
-3.54996421174833e-06
-5.6075905712333e-05
-2.9940663562449e-05
-2.92951583540418e-05
-4.17178377778143e-05
-4.14552866140467e-05
-6.01450135747102e-05
-6.09170108671756e-05
-3.89465315169741e-05
-5.02001690354761e-05
-8.13342765354471e-06
-2.6843168927966e-05
-4.30647937150543e-05
-3.08198027597656e-06
-8.48430442937296e-06
-3.09351540682334e-05
-3.5689589087163e-05
-9.95547767130637e-06
-4.02956531230753e-05
-4.13129244869499e-05
-6.97127500606346e-05
-5.34406279083261e-05
1.09795260209499e-05
-1.96858752389853e-05
-2.23165043361639e-05
-1.0508494035393e-05
-3.22888716172211e-05
-3.60158329407762e-05
-3.75647091141192e-05
-4.91561964261942e-06
-1.42921170730708e-05
-6.51859660281869e-05
6.07631660735509e-06
-1.45237592553172e-05
-4.378394452235e-05
-3.1252462501192e-05
-4.28795141527261e-05
-3.69542525762554e-05
-2.79502316571582e-05
-5.10175208254383e-05
-3.5223402319521e-05
-1.48822637501167e-05
-2.33927947625356e-05
-2.84125402884216e-05
-6.35478816171769e-05
-3.1376006293214e-05
-1.51190223426803e-05
-5.47442145004025e-05
-8.97225799052382e-06
1.26445351826131e-05
-4.7570641270426e-05
-4.45976370338156e-05
-1.86545907757084e-05
-1.99051381912219e-05
-3.28702288581707e-05
-3.15918859055201e-05
-1.71836325833642e-05
-3.64874491261703e-05
-5.23718222141259e-05
-3.07731878999983e-06
-3.74666440236618e-05
-3.97682383975451e-05
-2.64556031334902e-05
-3.97100975475353e-05
-1.63696293204517e-05
-2.37418487540032e-05
-5.65405942619358e-05
-3.82997892973872e-05
-4.7477160451933e-05
-4.40046990122173e-05
-1.73372361808984e-05
-2.55440935130044e-05
-6.25205363651469e-06
-2.00431679267989e-05
-3.2574746530921e-05
-3.84666199496478e-05
6.69370950225449e-06
-1.66846640819902e-05
-3.59497065033975e-05
-4.78025498709818e-05
-3.8794767396435e-05
-3.00698238128118e-05
-6.68870752368184e-05
-8.1646204067838e-06
-3.13126839073013e-05
-2.20951923840294e-05
-2.16539607074579e-05
-2.92432713587688e-05
-3.9100787752436e-05
-3.10593542407948e-05
-5.32989910207613e-05
-3.83557733105873e-05
-3.1047356730916e-05
-2.01493956025761e-05
-1.26672302565745e-05
-4.0224533351695e-05
-1.65680600993054e-05
-1.51824608785499e-06
-4.91878960847139e-05
-4.08976431705859e-05
-3.87748846225479e-05
-2.39775237343389e-05
-4.66550518831481e-05
-2.51418268055573e-05
-3.45582204382592e-05
-1.97228850299091e-05
-4.00712706295404e-06
-1.987502942902e-05
-4.24726798608389e-05
-1.62487625786603e-05
-2.67243738785878e-05
-1.21210057292498e-05
-3.88058101409621e-05
-1.91987015576947e-05
-5.58841720711839e-06
-5.67918733442091e-05
-1.65731599276867e-05
-2.0169976272471e-05
-5.07038383432175e-05
-3.75353206097409e-05
-4.12934662049408e-05
-5.16458484384236e-05
-4.11323849460528e-05
-5.80357850840946e-05
-2.50960010249725e-05
-4.81657861119496e-05
-2.19853047323879e-05
-2.94931734945475e-05
-3.9958229785046e-05
-2.46031553630112e-05
-3.2395564140576e-05
-2.14907107379678e-05
-3.11385141740274e-06
-5.60443235395058e-05
-4.06582919325147e-05
-4.06080389775705e-05
-1.23281328288086e-05
-4.0523085406412e-05
-4.65016816655636e-05
-2.02911592332584e-05
-5.75850786862362e-05
-3.14339769068353e-05
-6.9936567094545e-05
-2.26081032234186e-05
-4.1948893073006e-05
-2.59718378249489e-05
-2.26337237068073e-05
-5.35458591715727e-05
-1.42968352965744e-06
-2.82347605775921e-05
-3.69461487583126e-05
-2.92503456674243e-05
-2.87038188506512e-05
-2.25840126061865e-05
-2.04069119488826e-05
-3.00294138431502e-05
-2.39058229341283e-05
-2.56715437281108e-05
-1.08918097039092e-05
-4.85109099179448e-05
-5.06310442893996e-05
-3.08614457751139e-05
-1.46576847544835e-05
-1.78409220146711e-05
-3.98616448073669e-05
-5.45126994300319e-05
-3.43262106598526e-05
-3.07913694161896e-05
1.11441492575749e-06
-4.09979374300959e-05
-3.73895543483707e-05
-5.44916110403121e-06
-1.6250652670681e-05
1.97921057779228e-05
-2.89607565192565e-05
-3.30934323537918e-05
-1.55447261739218e-05
-2.40284594919086e-05
-2.39370238681065e-05
-3.47152512303241e-05
-5.34939668651155e-05
-7.76712026346686e-06
-2.92367256506911e-05
-3.36192178550866e-06
-3.63978203058355e-05
-1.43403972258422e-05
-3.84462395637586e-05
-2.94115084643018e-05
-1.93485692526069e-05
-2.77031249362631e-05
-1.53754655543503e-05
-3.25085370605736e-05
-3.85943418338122e-05
-1.94206033795211e-05
-1.05494185016286e-05
-4.04823743817896e-05
-1.90529989402543e-05
-4.89685171501466e-05
-5.0758814832108e-05
-3.40593354343654e-05
-2.83243693159188e-05
-3.18256962323414e-05
-1.87884115929742e-05
-3.47902623786195e-06
-5.00054378978092e-05
-4.08869248668954e-05
-4.91353179453918e-05
-6.79858905092407e-06
7.48993512527326e-06
-5.84341401855367e-05
-2.54752493108328e-05
-4.07651605613644e-05
-3.38757026815803e-05
-1.60796745125804e-05
-2.10090024443736e-05
-2.31674524469322e-05
-3.19596917324026e-05
-2.06752357842804e-06
-3.34833478811363e-05
-3.25977021309591e-05
-2.38606781775289e-05
-4.01046923036709e-05
-2.34706625342172e-05
-4.93444430566597e-05
-3.26825217740108e-06
-4.89163760813949e-05
-7.53382316452942e-06
-5.36191875253876e-06
-3.21636341630664e-05
-1.69859332235594e-05
-1.6590194518653e-05
-2.51826336043541e-05
2.51683315292613e-05
3.50576855940433e-06
-3.11660113107503e-05
-3.45521718802889e-05
-6.74704081022015e-05
-9.89594090453165e-06
-1.2382617827763e-06
-2.41475929705508e-05
-1.97532233727183e-05
-2.94463578821715e-05
-1.02036640629787e-05
-2.61313614009522e-05
-7.34993516707999e-05
