# Supplementary material for: Research on computational propagation and identification of mine microseismic signals based on deep learning
Source: PLoS One. 2025 Oct 22;20(10):e0334641. doi: 10.1371/journal.pone.0334641 (PMC12543183; doi:10.1371/journal.pone.0334641)
Supplement: S8 Data — (ZIP) [file pone.0334641.s008.zip › 000100900002722.xlsx_0.txt_24.txt.txt]

1.38264494032874e-05
-6.50412977267946e-05
-1.8501070127881e-05
-1.7732448677751e-05
-5.73509015559543e-05
-2.34554139380699e-06
-1.552205815954e-05
-2.05998050310468e-05
-3.49812678873296e-05
-4.19200306048198e-05
9.96907395743573e-06
-2.90881887197791e-05
-1.31945427553277e-05
-1.11613873819981e-05
-3.19048496906056e-05
-3.10772172096337e-05
-2.69965179994071e-05
-3.48738455560536e-05
1.07013850053264e-06
-2.64448590273101e-06
-3.52855503177547e-06
-5.25853582850454e-05
-1.00724014690651e-05
-6.00619932253987e-05
-2.146293067811e-05
-4.44794777774797e-05
-2.60746962224734e-05
-7.91088656368916e-06
-2.82266115662038e-05
-1.85276375399256e-05
-2.65394636836661e-05
-4.94510876741207e-05
-2.72465811439354e-05
-1.48939682673974e-05
-1.81072746822368e-05
-4.19399464930866e-05
-1.63994345465405e-05
-3.58213288042248e-05
-3.60679369669167e-05
-3.47859869979253e-05
-3.56048010517991e-05
-3.43911980638219e-05
-3.03296821195162e-05
-3.32433358438577e-05
-1.69089677434641e-05
4.63095428748896e-07
-4.66370883067091e-05
-4.50126509494878e-05
-3.10063970013764e-05
-4.94043001745293e-05
-3.1573330081335e-05
-1.84857091987315e-05
-1.64430812621902e-05
-7.07350290962453e-05
-3.12286230878128e-05
-4.12319402155716e-05
-1.52040800632817e-05
-3.62700267345758e-05
-1.52175626640182e-05
-4.16213676139034e-05
-9.81165805926428e-06
-3.93531908460428e-05
-1.3707229561774e-05
-5.40049422582963e-06
-9.69676741997102e-05
-4.41439016917046e-05
-3.02242649744401e-05
-4.87159661552324e-05
-2.00495728089861e-05
-3.75019764394111e-05
-2.78758162058604e-05
5.46823232396573e-07
-1.67002880034756e-05
-1.68344647934582e-05
-3.54135592114569e-05
-1.09707095651372e-05
1.37346209469656e-05
-2.85359277054369e-05
-3.80924131770688e-05
-3.18578121256588e-05
-6.00557960238598e-06
-1.0988361397382e-05
-4.51262090372951e-05
-2.99998048889832e-05
-1.57672614271066e-05
-1.31823480590103e-05
-4.06726301349034e-05
-6.09958770428397e-05
-2.81009273715316e-05
-3.28629099004332e-05
-1.845876056299e-05
-2.64588402660319e-05
-4.01678763120683e-05
-3.06702355109868e-05
-3.44405180665606e-05
-2.72588404816693e-05
-5.25107380659678e-05
-2.2483003588832e-05
-4.13441281209063e-05
-1.97903561154877e-05
-2.7459877565613e-05
-3.79200899363954e-05
-4.35124930407451e-05
-3.2035313266621e-05
-4.18324039255742e-05
-2.21900941972419e-05
-3.76518029898447e-05
-3.89908756068895e-05
-3.23455364147365e-05
-5.82812364267735e-05
-3.64002097322888e-05
-6.29926971691045e-05
-8.07967763564922e-06
-3.21113601080226e-05
-3.586567495601e-05
-1.61681219228908e-05
-1.79737821582291e-05
-2.7213189587367e-05
-9.86036886443916e-06
-5.08977349511918e-05
-4.19097227644972e-05
-2.27981421601664e-05
-2.63159151343521e-05
-3.8835706493155e-05
-3.48943847733141e-05
-4.32989460755252e-05
-2.24286149923712e-05
-1.38179549686174e-05
-4.20235954192649e-05
-2.19115007477051e-05
-2.94320986739587e-05
-4.0832326782865e-05
-1.33481592033085e-05
-7.26617036804499e-06
-2.8239236155678e-05
-1.77315994218453e-05
-6.26342448344009e-05
-3.31319481997943e-05
-3.23182164520178e-05
-5.6309230662e-05
-4.06457150450584e-05
-2.51607224464038e-05
-2.24310065518854e-05
-2.93271623816634e-05
-1.0380278505977e-05
-9.03952827981379e-06
-2.95241818314099e-05
-3.56748003617685e-05
-2.73028084549771e-06
-3.21738657960167e-05
-2.34904591037327e-05
-1.55463482994871e-05
-5.8412946122378e-05
-2.44012106544963e-05
-4.53802055230561e-05
-2.54357704868209e-05
-3.69164323160467e-05
-2.02684079674913e-05
-8.04216360401214e-06
-6.09673772348331e-05
-2.87076602488473e-06
-3.29727217491911e-05
-5.83412908893614e-05
-2.86406378119629e-05
-1.73076318168388e-05
-2.99519229263281e-05
-4.01174310795207e-05
-4.30312287621033e-05
-2.34916950268178e-05
-4.8275448471422e-05
-2.5721968895065e-06
-3.89280744460617e-05
-2.78720341870854e-05
-5.09573824017677e-06
-5.08552807161669e-05
-2.91848274087719e-05
-4.00246349532128e-05
-4.49135238933802e-05
1.95972501831105e-06
-3.23939696839199e-05
-5.86590755685989e-05
-3.82965133562842e-05
-3.07217828556091e-05
-1.97560212809151e-05
-8.19941094207856e-06
-3.37699167896874e-05
1.43108166771173e-06
-2.98856636381114e-05
-3.40996829113968e-05
-3.02167055909797e-05
-3.05233969531432e-05
-5.65827079911598e-05
-1.77442263084818e-05
-2.59728123200118e-05
-3.94242566761232e-05
1.03866056695302e-06
-3.95384133540549e-05
-4.98984100192621e-05
-1.92725379304153e-05
-8.18894092603627e-06
-3.34816963689534e-05
-2.25949355276634e-05
-1.16320385437245e-05
-3.2314155765836e-05
-5.31370460404492e-05
-1.09348209002146e-05
-2.75105713739176e-05
-3.1529257204411e-05
7.1763308188539e-06
-4.77198214070383e-05
-1.21271217001686e-05
-6.30441941255496e-06
-4.93748507576694e-05
-3.72724015189828e-05
-6.29631599592944e-05
-2.88468215340785e-05
-3.65337583542454e-05
-2.43379641820142e-05
-4.71429678949781e-05
-4.28683950846428e-05
-4.36622664735068e-05
-4.23386227436347e-05
-5.38074185284673e-05
-2.13843759550063e-05
-1.6528174260729e-05
-1.17055679504175e-07
-3.6152380089761e-05
-3.99416635151112e-05
-4.57260305586382e-05
-2.52124304434319e-06
-4.60074709882591e-05
-1.62087045088549e-05
-3.61741433400632e-05
-3.11781107004893e-05
-3.56155998561022e-05
-4.85821125877015e-05
-1.94173276140227e-05
-6.17701855022362e-05
-2.1664974315423e-05
-2.60159553841378e-05
-3.94018083003176e-05
-3.82693301065615e-05
-2.01252486656197e-05
1.17662430537415e-06
-4.28769836406743e-05
-2.68324891716397e-05
-4.27222718607396e-05
-2.70456679610194e-05
-5.31293250613978e-05
-2.65450743001947e-05
-1.71055011295423e-05
-3.32164042891333e-05
-5.03209811663996e-06
-5.97726600956279e-05
-2.88177710025379e-05
-2.56340937676007e-05
-4.01187098584547e-05
-2.0969936902228e-05
-1.50442975181877e-05
-3.14258345959939e-05
-3.66384252057116e-05
-3.89704140777824e-05
-5.44793843707326e-05
-3.05956569146099e-05
-1.4698150267828e-05
-5.05589848380987e-05
-5.96756758984338e-05
-3.97736410460459e-05
-3.90582676955091e-05
-2.10078623510909e-05
-1.60407408085054e-05
-3.56195255753017e-05
7.99085644404787e-07
-1.96985936070173e-05
-4.53376813914106e-05
-5.96263085123128e-05
-3.32016944531553e-05
-1.58558470644476e-05
-1.35863721613756e-05
-2.1364807383115e-05
-6.44789318133007e-06
-2.55173432591933e-05
-2.42597396077992e-05
-3.10104527290266e-05
-8.38209692251382e-06
-1.49653054976947e-05
-1.28244982937117e-05
6.29271118943472e-06
-3.42308119954917e-05
-6.15965695936139e-05
-7.19179155668287e-05
-5.0632834002618e-05
-4.06943591513243e-05
-4.67260824480045e-05
3.70474169024667e-07
9.15157521705478e-06
-6.40898367233059e-05
-5.72003603730872e-05
-5.78832629376654e-05
-3.52588324918393e-05
-3.97691261239332e-05
-3.13941383226384e-05
-4.62190719685648e-05
-1.67150109725681e-05
-1.9992130593084e-05
-3.97771026628687e-05
-1.97577416026293e-05
-2.12968109133874e-06
-1.92015581122032e-05
-2.70550482407221e-05
-5.39468858817298e-05
-4.29414740149292e-05
-4.30921419198956e-05
-5.49784884125613e-05
-2.78865163232748e-05
-3.17753952915656e-05
-7.44787506766878e-05
-4.88476514626955e-05
-4.16962362539976e-05
-2.95657660791567e-05
-2.91104115437433e-05
-3.36370237911077e-05
-6.17129345731823e-05
-1.48982812208201e-05
-4.62450830230651e-05
-2.11471201628059e-05
-2.97785248440685e-05
-3.04052696760376e-05
-3.24482395655489e-05
-3.0376001628646e-05
-4.68051370386575e-05
-1.66625449011446e-05
-4.16573880643989e-05
-1.81696889682476e-05
-4.60143059187638e-05
-4.70322996024282e-05
-1.53218156614076e-05
-5.39450165395001e-05
-1.68902188490244e-05
-5.08415836519491e-05
-1.85620751688824e-05
-2.71651378409591e-05
-8.1702928435158e-06
-3.02343446428524e-05
-4.06960608336039e-05
-2.43456180856354e-05
-3.67598252246757e-05
-5.97081402310963e-05
-2.15943494659334e-05
-2.80246025679007e-06
-2.15468864260815e-05
-5.41592580500932e-06
-5.66002677993501e-05
-4.55669536036615e-05
-3.32205601053777e-05
-5.479646280326e-05
-6.23256651955527e-05
-3.13650778007143e-05
-2.42413578039817e-05
-2.39574593253505e-05
-2.03343501902995e-05
-2.73523643736044e-05
-5.50754554448563e-05
-2.99787672159859e-05
3.07988200129443e-06
-1.94363510898406e-05
-3.23723578372545e-05
-4.52211854997767e-05
-3.98802563608559e-05
4.78000093937761e-07
-5.40944742965932e-05
-3.17525674923849e-05
-5.99796351522067e-05
-5.72869718477469e-05
-3.95964654836124e-05
-1.35497082107932e-05
-1.31815890918809e-05
-3.96840264378588e-05
-4.51300070343603e-05
-7.31025849108778e-06
-3.62729375646711e-05
-5.3066247212607e-05
-3.87952415100938e-05
-4.87823444888627e-06
-5.23263491186313e-05
-2.03936576243358e-05
-2.33612468553378e-05
-2.17264868284573e-05
-2.32233832063524e-05
-2.68782658325181e-05
-2.24833604504615e-05
-4.50052621899e-05
-5.58289356940061e-05
-4.31628487947177e-05
-2.65029715094049e-05
-4.70618386728047e-05
-6.29782524547417e-05
-2.27340916006588e-05
-4.03422712540044e-05
-3.73309840957e-05
-4.92518056408805e-05
-5.3602560424469e-05
-5.052833814329e-05
-3.46271121128792e-05
-2.21016535229962e-05
-1.69800071930543e-05
-2.00061873999096e-05
-2.28491782265319e-05
-5.3044265910486e-05
-3.18240913160783e-05
-2.26044013194314e-05
-3.24680165893664e-05
-3.65122492088087e-05
-2.61160399646243e-05
-3.20511389203989e-05
-1.55623689573999e-05
-1.73377437373854e-05
-2.41398464916353e-05
-3.59526328652815e-05
-2.05768487806711e-05
3.95131138966873e-06
-3.51199092474047e-05
-5.4587024398009e-05
-2.24577899916669e-05
-3.17546985872368e-05
-6.65825267707683e-05
-3.05217845626285e-05
-5.17554197230271e-05
-3.32450806249456e-05
-9.41287756209532e-06
-2.30058366911432e-05
-3.89399338162537e-05
-5.6930623829576e-05
-5.43307431316866e-05
-6.01102933348073e-05
-4.17513767658674e-05
-1.1759420864543e-05
-4.98286599292039e-05
-1.62370912478987e-05
-1.5374916250082e-05
-2.04241597015382e-05
-2.39682272346273e-05
-6.04566399310864e-05
-1.69181204922011e-05
-4.4867394592606e-05
8.3802275038182e-06
-2.83574855952929e-05
-2.97618949182257e-05
-4.17256643996749e-05
-1.54936096817891e-05
-4.56055549745798e-05
-4.68973393683847e-05
-2.77908177883333e-05
-4.10600270492091e-05
-2.90172375206766e-05
-3.93734363289213e-05
-1.55017826875626e-05
-7.01634689559233e-06
-8.81156368629561e-06
-6.80386129772415e-06
-4.51863985883214e-05
-1.61182446921047e-05
-1.55541165651684e-05
-5.10428318336772e-05
-2.53814730302953e-05
-9.05250224110412e-06
-4.49329063990278e-05
-5.12309623552265e-05
-1.38106222855373e-05
-3.14791808999466e-05
-1.93106975993318e-05
-2.29616617628576e-05
-1.79297798764222e-05
-4.39852758849586e-05
-3.50835918234604e-05
-3.39816436856455e-05
-2.36430590593925e-05
-3.34954256384458e-05
-1.8886095764462e-05
-5.64371911901204e-05
-4.53790462522288e-05
-3.08701377921261e-05
-2.55505834277999e-05
-5.35141547475947e-05
-2.16637734687069e-05
-3.99673806032812e-06
-4.73145846904386e-05
-5.77452200737312e-06
-6.9257094197373e-05
-2.72598133930789e-05
-3.53645120248337e-05
-1.44618939067649e-05
-1.52740088862369e-05
-8.54673882531606e-06
-4.47398886005467e-05
-3.91269948342684e-05
-3.87957547176436e-05
-1.27155374542124e-05
-4.38448457606573e-05
-2.75971693550678e-05
-2.50879457804171e-05
-3.26051054547544e-05
-3.94264813581223e-05
-5.30390155968671e-05
-2.59642033412402e-05
-2.0757370687353e-05
-4.45912746891249e-05
-5.75692838569495e-06
-5.06896325129889e-05
-4.16675927031766e-06
-5.4102968919698e-05
-1.51635522037956e-05
-4.13891075705367e-05
-3.24259140869713e-05
-4.63595000096179e-05
-2.90339218690207e-06
-4.58689689729018e-05
-2.06550338074096e-05
-4.38343756069606e-05
-1.4670342623591e-05
-4.14765356648673e-05
-4.31448092050002e-05
-5.82582219159302e-06
-1.49298802130109e-05
-3.4100953779202e-05
-3.58124162002386e-05
-2.25145118049031e-05
-4.48678004263288e-05
-1.8040317004817e-05
-4.19184146775899e-05
-4.78393747259708e-05
-1.87207379732831e-05
-4.23268085145647e-05
-4.95815518406503e-05
-2.7018678136325e-05
-1.6451726099938e-05
-3.88407689146186e-05
-4.01810045844877e-05
-1.50929826798717e-05
-1.89533788133689e-05
-2.9271945457662e-05
-4.93851991990422e-05
-1.9986736875654e-05
-4.08868022469223e-05
-1.27085427808118e-05
-3.45299102820716e-05
-1.55816863842589e-05
-2.52639787916767e-05
-3.02084403066062e-05
-8.17656797736389e-06
1.73393777189816e-05
-1.33824131203133e-05
-5.58703465030693e-06
-4.03182454181242e-06
-2.20798196180021e-05
-9.54157923417175e-06
-3.09408381996727e-05
5.67736826489505e-06
-2.78774396651207e-06
-5.35597776854511e-05
-5.56143312745041e-05
-2.65667425797696e-05
-1.06508613557601e-05
-6.56661111620734e-06
-3.21241425331145e-05
-3.53370111084625e-05
-4.42659359300952e-05
-1.3574299543019e-05
-3.92189782787123e-05
-3.45162850956412e-05
-2.95300007608526e-05
-3.95104559891956e-05
-2.27580205945286e-05
-3.21289267949359e-05
-1.73031334024814e-05
-1.68351744343924e-05
5.6451639133997e-07
-6.25030499143549e-06
-6.21916103750557e-05
-6.18252126341802e-05
-2.24427231473208e-05
-3.93953341784162e-05
-4.81810280801383e-05
-3.91753490517221e-05
-1.83930047145301e-06
-2.01227954388064e-05
-3.30585312407484e-05
-1.56758842508546e-05
-3.62736577941118e-05
-6.43746067819384e-05
-4.1850195733988e-05
-4.8042419618677e-05
-1.5477331837527e-05
-2.46954514521662e-05
-2.14273086953669e-05
-2.69163504628128e-05
-1.21091622382555e-05
-1.63307059133415e-05
-7.03497483885731e-06
-4.69865896243934e-05
-7.22591329309616e-05
-1.55420869924923e-05
-1.97446869864158e-05
-3.61265568975511e-05
-7.52614221947766e-06
-4.12745508873785e-05
-3.66740188168972e-05
-3.51538414822063e-05
-4.04868790398426e-05
-7.28665987096945e-05
-3.77972480303724e-05
-2.93061739204202e-05
-3.95141438682262e-05
-6.08691063362653e-05
-5.64162867029033e-05
-3.06451578840605e-05
-5.36504055921776e-06
-3.86030261047889e-05
-3.82113851710518e-05
-6.79629814496712e-05
-6.09179214736045e-05
-4.36817310280554e-05
-1.36540157220773e-05
-1.83065140312371e-05
-2.4683837413791e-05
-3.18022266286757e-05
-4.15587018964008e-05
-1.38817912361023e-05
-3.20693522925917e-05
-8.33961870455334e-06
-2.26259612018163e-05
-2.46455278068707e-06
-3.25311764625498e-05
-5.20064507430399e-05
-3.63246957448521e-05
-3.24171603359401e-05
-5.30529665918544e-05
-3.60373446315685e-05
-6.68003136162368e-05
-3.15642546106076e-05
-3.5099097195309e-05
1.88892335276931e-06
-3.64381493085122e-05
-1.09581954079323e-05
-5.21189183260006e-05
-1.9246318212509e-05
-1.30378672296729e-05
-2.22957238763609e-05
-1.43383167760187e-05
-2.25100604600946e-05
-4.21027026977117e-05
-4.197523791447e-05
-2.8050258737352e-05
-3.515182548783e-05
-2.78249836255724e-05
-8.7808697168078e-06
-3.27009077305397e-05
-3.44409965448451e-05
-2.40220990443065e-05
-2.75391660655382e-05
-1.69694741326814e-05
-5.94158648478778e-05
-2.61397331006595e-05
-2.21187508047724e-05
-3.51676252307502e-05
-3.02976892920167e-05
-2.18031489182927e-05
-2.97251502466828e-05
-2.28647327814083e-05
-1.79126248517738e-05
-2.88934758077557e-05
-1.04669457218454e-05
-3.27243916122457e-05
-3.750098647515e-05
-2.99020622105616e-05
-1.80744873585565e-05
-1.41258392138593e-05
-5.23450677490585e-05
-5.27846051485937e-05
-9.70437787774706e-06
-2.92308410453459e-05
-1.7841071211555e-05
-4.31587968602655e-05
-1.93570536216418e-06
-5.59023202309846e-05
-2.54833555516038e-05
-2.87996910530969e-06
-6.25596725637847e-06
-1.28197018261592e-05
-3.17873032521334e-05
-3.01131148278789e-05
-2.09857285085101e-05
1.36022832456506e-05
-1.97588193436994e-05
-5.44525887577997e-05
-4.55983362089179e-05
9.5401055088992e-06
-3.70187808131573e-05
-3.31045983289279e-05
-4.73408186515029e-06
-3.42312279678228e-05
-1.33402000469686e-05
-2.78104051304836e-05
-5.28528481658112e-05
-3.32404206170601e-05
-1.88879060047127e-05
-2.67673051532519e-05
-1.95327328563486e-07
-1.5671865259138e-05
-5.51675008813336e-05
-5.24537247059163e-05
-3.28273446677266e-05
-4.01841803403631e-05
-1.35165784417212e-05
-6.08039376098505e-05
-3.77710834743713e-05
-3.09118217827075e-05
-2.42799927350856e-05
-1.27128844641683e-05
-4.73335419440879e-05
-4.66996057821763e-05
-2.55106470840287e-05
-2.54291831945437e-05
-5.77134524419541e-06
-6.17528047540155e-05
-4.12584710426395e-05
-5.44135103448413e-05
-2.41972280183241e-05
-3.11185023975821e-05
-6.54532615113601e-05
-3.47402070194612e-05
-3.36575617730067e-05
-3.72405338532527e-05
-8.56874007454952e-06
-2.2306624494669e-05
-2.50933564433636e-05
-4.62875921431896e-05
-1.27810919450844e-05
-4.66498186567417e-05
4.80808267307865e-06
-1.19345105817247e-05
-2.21460479229615e-05
-1.88784754966468e-05
-4.85932640673039e-05
-5.55274302584358e-05
-1.58269623348559e-05
-1.0921631616254e-05
2.29962781139354e-06
-2.8302413365811e-05
-4.92956228260349e-05
-3.63576335548752e-05
-2.04792292206593e-05
-2.12359152385375e-05
-6.12531006597312e-06
-1.81450791157473e-05
-2.80325459093781e-05
-1.60053950081043e-06
-1.30148392715987e-05
5.72948107984073e-06
-4.34868374485357e-05
-3.44233567701838e-05
-2.58859813234639e-05
-2.23825832579186e-05
-2.97087002794867e-05
-1.37966136681069e-05
-7.49945027033844e-06
-2.36203721131019e-06
-4.00218905833258e-05
-3.17450656053871e-05
-7.82561926753526e-06
-3.50902300135499e-05
-2.24090946642639e-05
-5.12966920753776e-05
-1.98054319790996e-05
-3.10328346734088e-05
-2.3152703271929e-05
-2.30872300338473e-05
-3.34218211322808e-05
-1.03548298885623e-06
-5.79623505012181e-05
-1.94405331860773e-05
-2.54086745082147e-05
-9.05999673514631e-07
-1.978975442109e-05
-2.62476753287372e-05
-3.73791179212869e-05
4.26951075304939e-06
-2.06571576233688e-05
-2.09711329261969e-05
-4.87002618798e-05
-4.40797514305981e-05
-1.72177142535285e-05
-2.81100027925022e-05
-1.39725857984373e-05
6.4810675846101e-06
-2.18124360308777e-05
-3.81643882148996e-05
-2.84772020652009e-05
-1.3932948967309e-05
-2.17280964569521e-05
-4.84852790796663e-05
-3.62944087749294e-05
-4.83287059978414e-05
5.13554065888623e-06
-3.1995919546857e-05
-3.37534037219051e-05
-2.80192207001285e-05
-4.07951560094347e-05
-2.768189671611e-05
-4.7810515519538e-05
-4.42546314436088e-06
-1.66548090270726e-05
-3.89897683976436e-05
-2.33978334872468e-05
-4.97546382883308e-05
-1.72270331072067e-05
-1.84370909386522e-05
-2.72562106255077e-05
-2.04954155057185e-05
-5.08101500553899e-05
-5.05133058535496e-05
-2.9650249864656e-05
-5.01525636224649e-05
-2.44465989758073e-05
-5.79856282878303e-05
-2.22786083725555e-05
-5.35542631498932e-05
-1.63116179977642e-05
-2.73328475562784e-05
-6.14597355758556e-05
-3.67674732072817e-05
-3.83115216239787e-05
-3.77386276839092e-05
-3.20698830654177e-05
-3.11754568232435e-05
-5.52647715984994e-05
-2.14806843520746e-05
-5.57660513072506e-06
-4.20736600192745e-05
4.46411673917507e-06
-9.98208611333385e-06
-5.72666474087813e-05
-2.9503131014021e-05
-3.52417815116686e-05
-1.30092882555802e-05
-2.78852344947833e-05
-4.86797531219743e-05
-1.80306609125153e-05
-4.25657207646825e-06
-3.24307053261695e-05
-1.41841159303193e-05
-3.29585285676285e-05
-3.53263693551818e-05
-4.38311134005226e-05
1.41253504304799e-07
-2.11067560251366e-05
-5.4950480317396e-05
-3.93498015313975e-05
-2.85022653701562e-05
-4.48969819535063e-05
-2.59533000668497e-05
-5.61942659658403e-05
8.48607320153819e-07
-4.56857260294186e-05
-3.10703138763431e-05
-2.1631206403892e-05
-5.01845831065046e-05
-3.77427678686761e-05
-1.41095953654284e-05
6.25753723502377e-06
-5.33213707704269e-05
-2.61145253219464e-05
-2.27852893360957e-05
-2.54632167419845e-05
-7.36732873657214e-05
-3.14380686697063e-05
-2.97404800696574e-05
-1.6147418740743e-05
-5.37468152224743e-05
-2.66137260329634e-05
-2.862281588712e-05
-3.36816490785767e-05
-2.29509206316529e-05
-1.77702394452634e-05
-4.79462460217128e-05
-1.9775373741628e-05
-3.83643299540744e-05
-2.53789864442105e-06
-1.19168909364586e-05
4.03724028322915e-06
2.6324321073254e-06
-2.03280691235803e-05
-1.35004829757752e-05
-4.73789416189837e-05
-2.54739178748961e-05
-4.77315461698771e-05
-5.4547202559478e-05
-7.2269019246853e-05
-3.48965581945058e-05
-7.97460872288497e-05
-3.31750289240887e-06
-5.84194676417937e-05
-2.40275074716747e-05
-8.94277435866776e-06
-2.86577253331112e-05
-2.76953682491357e-05
-1.71890597553762e-05
-3.92427617329971e-05
-1.32557432727888e-05
-3.06723862226463e-05
-3.84742297903882e-05
-3.60471544920497e-05
-3.99439316159778e-05
-3.12347476068029e-05
-2.35987114104576e-05
-4.4824157090349e-05
-2.97765270022928e-05
-1.99233627440092e-05
-3.32108536606908e-05
-1.38817197392799e-05
-4.78692333180554e-05
-1.2076841339698e-06
-3.40610663006932e-05
-5.94833335082767e-05
-6.7235828283341e-05
-1.32525876546082e-05
-2.38152936400614e-05
-2.82327756161366e-05
-1.00916605264323e-05
-7.25111748892873e-05
-6.3973571093816e-06
-4.27854349481927e-05
-2.69004422082205e-05
-8.56186421636203e-06
-3.48489696818389e-05
-2.66515264772412e-05
-4.94536885457976e-05
-4.81797144887235e-05
-5.19737310145825e-05
-1.55520413690164e-05
-1.24478350754865e-06
-2.70923354205732e-05
-4.7048739531692e-05
-1.97757374500908e-05
-3.39588549083179e-05
-2.61352467100578e-05
-4.20328566648069e-05
-3.48019398867783e-06
-4.44795079209725e-05
3.79294561533041e-06
-2.75424899427555e-05
-3.06523806546603e-05
-1.03922171000236e-05
-3.36072036688023e-05
-2.329135357629e-05
-2.10586054436401e-05
-3.11766813570582e-05
-8.12348563919982e-06
-4.58565641974372e-05
-1.74663246260636e-05
-2.56844140360225e-05
-3.04587822462179e-06
-3.7654000604383e-05
-5.2488247968093e-05
-5.14383966022232e-05
-3.60472520953965e-05
-3.5231656582015e-05
1.68264261176484e-05
-2.10678774626897e-05
-2.83715436945208e-05
-5.2883237684202e-05
-2.39878490077494e-05
-1.60557179408453e-05
-3.62710096373752e-05
-1.90194608417164e-05
-5.7032541217771e-06
-1.75371848654543e-05
-1.41919404772417e-05
-5.54765127055763e-05
-9.30079964372833e-06
-6.16911566175393e-05
-4.25909288524035e-05
8.37494055501851e-07
-8.37519701470886e-06
-2.73884350244046e-05
-2.83506580575323e-05
-4.35159197393553e-05
-5.42585241732973e-05
-2.65046201992207e-05
-3.85283275389324e-05
-4.39162371116936e-05
-3.70682719764451e-05
-4.15628319984131e-05
-2.33413111661291e-05
-2.41445267928052e-05
-3.73609258957852e-05
-2.27734494968003e-05
-9.62069773508993e-06
2.29631123709792e-05
-7.72990845380365e-06
-2.84236917701587e-05
-1.59867327391672e-05
-3.3486565248991e-05
-1.74751186140045e-05
1.08244269508164e-05
-3.81476581589137e-05
-2.69798965022563e-05
-2.99842530031324e-05
-1.13065408772767e-05
-3.99443296279456e-05
-1.65234072239708e-05
-1.05020293868686e-05
-2.72122529492758e-05
-2.59612821958443e-05
-4.92245882547871e-05
-3.93236702417385e-06
-3.18917107262051e-05
-3.7887908870731e-05
-3.65708936181105e-06
-5.09595802377746e-05
-3.99210422549958e-05
-5.00660327607846e-05
-1.61984068791771e-05
-2.43631037392131e-05
-5.91763402751219e-05
-3.42328415021727e-05
-1.58471746340985e-05
-2.37048015656101e-05
-2.25417427217961e-05
5.36924113836859e-06
-1.36443590940299e-05
-1.63915940389973e-05
-3.75411381568091e-05
-4.03297331110661e-05
-7.01790610945958e-06
-4.12496258769421e-05
-1.1192409158692e-05
-4.13795081723862e-05
-4.33728303165997e-05
-3.86665529611913e-05
-4.89994430556774e-05
-1.7504553448278e-05
-3.65296869705705e-05
-1.62970435697625e-05
-4.04823125583672e-05
-4.35258703911069e-05
-3.47142432717362e-05
-5.05680527238193e-05
-6.12462465618286e-05
-2.05247857394916e-05
-2.36142118730878e-05
-2.50561650406589e-05
-2.18966658787589e-05
-2.73282456471898e-05
-7.98624497655482e-06
-4.90824792653071e-05
-5.04314621456731e-05
-3.2780870767147e-05
-2.28211851920512e-05
-5.29424958499374e-05
-5.27776531991661e-05
-5.00443217128276e-05
-5.82449886539553e-05
-1.2345884785918e-05
-2.28897102011501e-05
-3.0118004607116e-05
-3.55339135299456e-05
2.39765328780104e-06
-2.59921978756417e-05
7.00931957444548e-06
-6.37947207747596e-05
-3.44155669601454e-05
-2.63209270842565e-05
-2.15260160773143e-05
-1.84042580405249e-05
-1.84839519336331e-05
-4.87298473988012e-05
-3.27349250266676e-05
-2.1519804210054e-05
-3.92013055672402e-05
-3.40763205057181e-05
-5.85663614191348e-05
-4.98241240450371e-05
-3.45815780188208e-05
-3.88522063520862e-05
-5.48050041081707e-05
-2.74951262475516e-05
-2.32072323179325e-05
-4.39188510949654e-06
-3.9452141208478e-05
-4.70708410159898e-06
-7.32690325915007e-05
-3.86230169804527e-05
-1.53978445567066e-06
-5.70855556515959e-05
-1.29370712525277e-05
-4.60206429570256e-05
-3.97791071148572e-05
-8.25266482465591e-06
-1.44582282440761e-05
-4.03595445426581e-05
-6.99271262769091e-05
-3.97569111861091e-05
-3.19814061898103e-06
-4.28365494915815e-05
-1.6349295123352e-05
-1.91222100146757e-05
-1.91798533169993e-05
-1.5251688903916e-05
-3.95907011167059e-05
-5.16657128675259e-05
-5.78210714958411e-05
-7.75072505008491e-06
-2.1678297092437e-05
-5.99871862764789e-05
-1.58610871036884e-05
-3.30971284684964e-05
-2.29921764387901e-05
-2.93003203389358e-05
-3.1384423280339e-05
-3.93441800340475e-05
-4.1254660351794e-05
-1.9788768232013e-05
-2.15159219605869e-05
-6.04378576587855e-05
-2.9460637297219e-05
-1.93232722646386e-05
-4.35228695374191e-05
-2.45810502726127e-05
-4.9785209836658e-05
-6.4768288378753e-05
-2.38151039321309e-05
-2.94230857573715e-05
-3.72660629274602e-05
-3.9521353990506e-05
-2.39561183014444e-05
-3.60258072698691e-05
-4.00344925568721e-05
-1.01153117713837e-05
-1.54176374752412e-05
-3.45140660971686e-05
-3.61576835755734e-05
-3.42750483274398e-05
-1.80661446689783e-05
-3.93271760034797e-05
-2.93626656434215e-05
-5.92105050674839e-05
-3.67482768685738e-05
-4.58257370024266e-05
-1.1033486804995e-05
-1.55379147774915e-05
-2.31376021033152e-05
-3.50843392492133e-05
-4.7608185494822e-05
-2.53759005180381e-05
-3.14773148255358e-05
-2.65532261811062e-05
-4.53170226392667e-05
-4.96823838070393e-05
-3.50841681526444e-05
-4.08126626491398e-05
-3.86468542467097e-05
-5.25190422908345e-05
-2.40003784335508e-05
-4.42100396115946e-05
-4.60683724584472e-05
-2.86191074751441e-05
-5.5729321952743e-05
-1.57832761250359e-05
-8.51963626769463e-06
-4.96634077321535e-05
-4.15454666413176e-05
-3.50890680270353e-05
-4.55338465903092e-05
-5.55544457602108e-07
-3.18059532367233e-05
-4.94744658046999e-05
-1.3113603364327e-05
-2.88334680976221e-05
-3.53030590479284e-05
5.74077562719674e-06
-5.81845496682476e-05
-3.3119541251145e-05
-6.82293643720479e-05
-3.45201176757032e-05
5.75313328772716e-06
-4.09853980662131e-05
-3.52660344343118e-05
-3.37664042359667e-05
-6.53039786157682e-05
-3.58419451606489e-05
-3.93646261544365e-05
-5.47625328664668e-05
-1.07128031546857e-05
-4.5723720828903e-05
-1.05144236434994e-05
-5.15691804195049e-05
-2.26606514360574e-05
-4.9266998256183e-05
-1.45689245308555e-05
-3.0057281315776e-05
-5.87414938131456e-05
-5.43031117203596e-05
-1.54825636634682e-05
-5.69693179206636e-05
-3.69400534268303e-05
-3.64790672322923e-05
-2.09780685956775e-05
-3.64173939895935e-05
-4.88365085542294e-05
-4.48808865163251e-05
-2.62486165854578e-05
-6.06016001361011e-05
-1.74555456303953e-05
-4.48933950953392e-05
-5.39778974914605e-05
-2.33866302692164e-05
-3.6351167282593e-05
-5.20171741123802e-05
-9.0375118800301e-06
-4.64237610600893e-05
-2.23968573697034e-05
-5.33999139003434e-05
-4.55227091204192e-05
-2.68739922876368e-05
-2.62771009788694e-05
-2.9894617296485e-05
-3.65916841182788e-05
-1.03940128205792e-05
-1.36476569936407e-05
-4.46566141135025e-05
-6.72430930977366e-06
-4.39979318527377e-05
-4.63069134891809e-06
-1.38665640164681e-05
-2.7703169718016e-05
-1.59788331392375e-05
-3.35012930268313e-05
-1.79217312430288e-05
-2.96807338892699e-05
-2.80092801223235e-05
-2.08335870702737e-05
-3.21903321367148e-05
-1.19589350132171e-05
-2.93739466609428e-06
-5.27490287485836e-05
-3.0800627657332e-05
-4.07951164145419e-05
-3.09949559874354e-05
-2.75321612185027e-05
-9.8519096620758e-06
-3.10124564728935e-05
-1.28136263201274e-05
-4.2356628665054e-05
-1.64458898093401e-05
-4.19100339238767e-05
-2.65032819961681e-05
-3.82352236559567e-05
-2.57312596508443e-05
-4.54465596955861e-05
-3.86560880828883e-05
-5.94314795014048e-05
-3.70167592555539e-05
2.16377360838608e-06
-4.52418669589147e-05
-4.52572768222809e-05
-4.07919452193398e-05
-4.98681293288365e-06
-2.10008215671292e-05
-5.00510273573978e-05
-1.85450993679681e-05
-4.97593220714189e-05
-4.72996057650458e-05
-5.00307918582873e-05
2.10421101484856e-05
-2.05144437559048e-05
-2.87326431594376e-05
-1.920816157339e-05
-4.0874910309873e-05
1.06382965325619e-05
-1.4197364411229e-05
-3.2595089236104e-05
-3.30379962380933e-05
-6.67782036381828e-06
-3.22040539041291e-05
-5.10645049528723e-05
-2.75066519082542e-05
-2.1496150672252e-05
-3.21569382999294e-05
-3.46060994777544e-05
-5.50639017774377e-06
-5.78823478459153e-05
-3.5111369632435e-05
-9.42131317186906e-06
-4.04436291287704e-05
-1.50254150331336e-05
-2.25587963120098e-05
-5.26255886992116e-05
-2.08732831874255e-05
-3.21084058797689e-05
-4.44109759082059e-05
-5.21181783507465e-05
-3.23522998753422e-05
-9.07638321737693e-06
-3.78937860540327e-05
-2.49022947425135e-05
-6.42710101715879e-05
1.59879429181225e-05
-7.96373170814836e-06
-3.42746668017177e-05
-2.2957620105399e-05
-3.5377869155345e-05
-3.14895095764607e-05
-2.86817906765972e-05
-3.74992806593293e-05
-4.59981523891894e-05
-2.71830880849972e-05
-1.86015677572774e-05
-2.28963269495595e-05
-2.47684593809971e-05
1.18547268182538e-05
-1.26411862328705e-05
-1.29276981596717e-05
-3.73493949706954e-05
-3.77616725802823e-05
-1.61532901834203e-05
-5.19224188396849e-05
-2.42306311922723e-06
-3.33003528197047e-05
-4.43585845608122e-05
-3.08130782193386e-05
-4.26186084089498e-05
-1.06189696934689e-05
-2.53103254208883e-05
-2.87344431593472e-05
-2.26958556432682e-05
-3.34452309119413e-05
-7.09088627695984e-05
-9.52371634079863e-06
-2.96027677821691e-05
-5.24011748804659e-05
-3.89701805963752e-05
-1.40810913344826e-05
-5.02835374774836e-05
-1.74125345503377e-05
-5.65148262132877e-05
-2.31952822458746e-05
-3.85691341230076e-05
-3.15396234342306e-05
-3.44415929063287e-05
1.03407247304635e-05
-2.89337743063808e-05
-2.30233865504206e-05
-4.91112113509785e-05
-3.57071251127176e-05
7.80647307099755e-06
-2.95923437463403e-05
-1.94583269209684e-05
-4.36066189476595e-05
-3.399048592835e-05
-2.63215294316594e-05
-6.21024172950988e-06
-2.27052367321527e-05
-1.63598794569625e-05
-1.73305868947536e-05
-4.21598115569083e-05
-7.64014434720891e-06
-1.01086425070568e-05
-2.70798754485278e-05
-5.3246804582013e-05
-2.91292878598279e-05
-2.39322398717355e-05
-2.82865171193926e-05
-3.4041391635094e-05
-5.16581752782345e-05
-2.1178810722626e-05
-4.36361100301936e-05
-5.46759758649339e-05
-3.65256307463507e-05
-2.26666330603998e-05
-4.40408480880291e-05
-1.19872006094977e-05
-2.26068487829342e-05
-4.21240545451525e-05
-4.85684292712653e-05
-1.63007782219284e-05
-2.29136483834214e-05
-2.16887424456537e-05
-4.6307408400606e-05
-2.79252340522791e-05
-2.51303527635838e-05
-4.90145532389835e-05
-1.83923795827921e-07
-2.25569092137373e-05
4.4708672991854e-06
-2.40555137435736e-05
1.55861698760156e-05
-3.50513832196953e-05
-3.84223601380557e-05
-6.66683267588456e-05
-1.60818613010447e-05
-4.09527742289286e-05
-4.39287751950968e-05
-4.23137470942368e-05
-7.17449128967331e-06
-4.11422679625823e-05
-6.83092575119779e-05
-5.36833789721221e-05
-2.51790952668865e-05
-4.25361514838087e-05
-4.92118839836678e-05
-4.71516441794746e-05
-4.01056385437418e-05
-2.23816412468613e-05
-1.25233406828946e-05
-3.29661915628312e-05
-2.00560457782475e-05
-4.83889654657352e-05
-3.25698350258748e-05
-3.08843090989108e-06
-4.43470149026712e-05
-2.60093685946991e-05
-3.41195990489949e-05
-4.18310492314199e-05
-4.64917946782357e-05
-3.94273214016739e-05
-2.93228372185689e-05
-3.47894128726288e-05
-4.81188631886111e-05
-2.89782003436089e-05
-4.79198450596366e-05
-1.74298553435031e-05
-3.37688325356013e-05
-4.22471383417679e-05
-3.27462952572502e-05
-7.15187052324598e-05
-4.12972731958096e-05
-3.69212251696111e-05
-1.53644269504963e-05
-2.20111692986634e-05
1.92422624732116e-06
-2.76006309849084e-05
-2.62855801883885e-05
-4.13613287238495e-05
-4.50982817498515e-05
-4.44293811831507e-05
-4.29638001451387e-05
-3.57798376682991e-05
-3.19182070851694e-05
-1.81774778506905e-05
1.54628311156313e-06
-2.81785013021125e-05
-2.09400153127223e-05
-3.76681132871495e-05
1.25068556314092e-05
-3.92987788645109e-05
-1.69231913516645e-05
-5.21247253498073e-05
-5.72141069836542e-05
-1.98564119560459e-05
-7.06618346642988e-05
-2.43321361115379e-05
-3.04775774747409e-05
-3.8399365221226e-06
-1.10693586025253e-05
-4.97876951927969e-05
-2.27645856364814e-05
-1.05285564931217e-05
-4.30470376649765e-05
-2.10733546097099e-05
-1.23026967784013e-05
-3.06578291220879e-06
-2.69315883416297e-05
-2.59289583377752e-05
-2.17481013545938e-05
-4.86843639604671e-05
-4.29147291513555e-05
-5.02468426058499e-06
-2.46782853703208e-05
-1.37615612428441e-06
-4.72043354611262e-05
-4.55331167015146e-05
-1.81881785264293e-05
-4.47393357079111e-05
-3.43474336794494e-05
-1.11470823088779e-05
-2.51681393271121e-05
-2.9435632986565e-05
-4.03496875089685e-05
-4.76440061710778e-05
-6.59113793374434e-05
-6.39057821598932e-05
-3.10485044475292e-05
-2.00120365863419e-05
-2.813682533559e-05
-3.23963092672545e-05
-3.92092592258129e-05
-1.87423979675988e-05
-2.43338186635351e-05
-5.79879474122173e-05
-2.40555332078346e-05
-1.59589208158183e-05
-4.40643904613151e-05
-1.1220015640273e-05
-2.96511784771389e-05
-5.06398369341742e-05
-3.1474177651531e-05
-3.89775561032928e-05
-4.51335265641688e-05
-2.86148002860364e-05
-3.76970862980263e-05
-3.30263397045377e-05
-3.50341851742133e-05
-2.27091760670006e-05
-5.38849634609595e-05
-8.51154716825354e-06
-4.92932850301355e-05
-2.62441852878904e-05
-5.27794908373183e-05
-1.25598992836227e-05
-5.77994861630395e-05
-2.7410448144442e-05
-3.71764519779429e-05
-3.8243158761538e-05
-4.69891121159076e-05
1.17836652946969e-06
-1.93597749273423e-05
-1.9819208336564e-05
-6.01032914038721e-05
-5.68837178769832e-05
-1.11212303350844e-05
-4.11911024223651e-05
-4.85298160849149e-05
-2.15659624010971e-05
-4.20441518220757e-05
-1.96307759459896e-05
-4.84409848510696e-05
-6.66866888269506e-05
-4.90758058631963e-05
-3.23292609872752e-05
-4.52391656793436e-05
-4.58328933453112e-05
-2.36304306864217e-05
-4.08211091067071e-05
-1.08928228885215e-05
4.87777088295749e-05
-6.60503697506543e-06
-4.71467176584113e-05
-2.81867826674767e-06
-5.23480422502841e-05
-3.82588064242344e-05
-3.04337395750835e-05
-3.43429007279245e-05
-3.21907422646266e-05
-2.86614635625575e-05
-3.57303808209754e-07
-2.96002902939631e-05
-1.89519760743972e-05
-2.87957956004446e-05
-2.35965861518663e-05
-3.23234272849565e-05
-6.59335285409704e-06
-5.50923949975256e-05
1.26776842930241e-05
-3.14752370888094e-05
-1.74412883597878e-05
-5.88578211116528e-06
-1.78314618471211e-05
-1.80241436013907e-05
-3.97823049022133e-05
-3.0976589265577e-05
-3.78061328645144e-05
1.43243467389707e-05
-2.20968643864972e-05
-4.62210486779322e-05
-2.93573831459279e-05
-3.13245626966334e-05
-7.8361506562744e-06
-5.90520730959352e-05
-2.19543636121932e-05
-2.07984175049251e-05
-2.30378711078347e-05
-3.53019248640957e-05
-3.74258231387722e-05
-2.90418953083929e-05
-3.05207249215594e-05
-3.2651751810902e-05
-4.03899070524737e-05
-2.02905477265542e-05
9.36666864705196e-06
-3.93455749346138e-05
-3.02613529282173e-05
-3.8619237512511e-05
-3.69911471787478e-05
-4.38002582131549e-05
-3.44965434381433e-05
-1.39984615442033e-05
-2.95656772425575e-05
-1.73351180797349e-05
-1.36817675195517e-05
1.53035470645397e-06
-3.41835789858521e-05
-6.38715838522425e-05
-4.18543638792104e-05
-4.56686537569911e-05
-3.55866293213405e-05
-1.36769287321957e-05
-7.22759239606351e-06
-3.65832393957408e-05
1.41532460888858e-05
-3.86583655966998e-05
2.56041404457857e-05
-2.92327290466988e-05
-4.2021816079543e-05
-3.5159172871182e-06
-2.33950402881063e-05
-2.62242190739412e-05
-4.42350749381464e-05
-1.25377579799453e-06
-4.53737242055695e-05
-6.60719361328809e-05
-1.75048557891513e-06
-5.87509490216797e-05
-2.66547162270245e-05
-4.45962387566863e-05
-1.91529462888718e-05
-5.22554487427056e-05
4.40936676052166e-06
-3.28937641758537e-05
-1.69421867817618e-05
-1.8614034593182e-05
-6.21251616686659e-06
-3.51649126344961e-05
-2.74438213363731e-05
-3.93076256149847e-05
-2.4333770106732e-05
-2.32698826021909e-05
-2.96990973805721e-05
-7.44268471870891e-05
-4.83982277573983e-05
-5.72083960573546e-05
-2.67664872368712e-05
-4.79247362953771e-05
-1.01964265557626e-05
-4.35831080534392e-05
-3.06046471465624e-05
-1.24284040226213e-05
-3.45676504627745e-05
-2.47735804426129e-05
-2.74164932463975e-05
-6.54405555717423e-06
-2.57923575122801e-05
2.71650037273043e-05
-4.07069756778839e-05
-2.18722467065047e-05
-3.31581513825024e-05
-3.94206294557945e-05
-4.87075711576955e-05
-2.23156658748634e-05
-4.02657672274192e-05
-4.59595730287327e-05
-2.41538634199699e-05
-1.86533830187189e-05
-3.8474334872168e-05
-2.63257600228543e-05
-1.77393073149677e-05
-3.11648520071332e-05
-4.45529375399524e-05
-2.7844114640112e-05
-1.06797231118293e-05
1.4382808212146e-05
-6.05842930253045e-06
-2.44723843921827e-05
-2.69240849071659e-05
-3.70570173027045e-05
-4.70375677407988e-05
-2.58514456493204e-05
-8.55633725033497e-06
-4.81782470127131e-05
-4.55026352031493e-05
-3.28639175092937e-05
-2.58644036147407e-05
-2.59564129542122e-05
-1.11609645478943e-05
-4.60023976407606e-05
-2.54504375166136e-05
-4.73501796901217e-05
-2.74829556069309e-06
-3.24288694381695e-05
-3.22711067788106e-05
-5.70889672657775e-05
-2.59290402837213e-05
-4.22499384398659e-05
-6.95171047119278e-05
-4.39192859492345e-05
-2.0800906459812e-05
-4.73318449071039e-05
-2.16941419188438e-05
-3.41348363459066e-05
-5.11196123657742e-05
6.60659794800031e-06
6.21277676139956e-06
-2.45478115134173e-05
-3.30336015282409e-05
-3.22864065999763e-05
-2.04301312992072e-05
-3.83080698098899e-05
-3.39239908098653e-05
-4.17575191681077e-05
-1.50125006326742e-05
-3.32582536674571e-05
-2.4344266444613e-05
-2.79074453160074e-05
-2.48019826011626e-05
-1.74075306267579e-05
-2.58248595324317e-05
-4.54577314343918e-05
-3.18329917509362e-05
-5.32189367402916e-05
-3.9021962864652e-05
-4.90295161305438e-05
-6.55475286099682e-06
8.75170329157253e-07
-2.74489737221933e-06
-4.90453750596985e-05
-8.52954232286417e-06
-3.10026238174654e-05
-4.15695174273319e-06
-3.86028227566544e-05
6.45542949735042e-06
-2.19181905371305e-05
-4.48362163761009e-05
-5.30830923597433e-05
-1.79995816186604e-05
-1.13626657889183e-06
-5.82837783659764e-05
-2.48677737267151e-05
-1.06008749689357e-05
-1.74312431916406e-05
-3.5304639317295e-05
-7.93827193009823e-06
-7.18394191515638e-06
-1.07817359641898e-05
-6.165734267822e-06
-1.75079635426521e-05
-1.30188422358479e-05
-2.95257240122171e-05
-2.9165911291187e-05
-8.93743144114872e-06
-1.31525539455743e-06
-5.91434525826089e-06
-6.1277910918656e-05
-5.3004532509563e-05
-4.67204303893739e-05
-1.01639568472419e-05
-3.48555174785326e-05
8.20358402353015e-06
-4.24132281319707e-05
-1.89972567925464e-05
-2.46161477079068e-05
-3.21043833358487e-05
-3.49081584505204e-06
-5.65163220101704e-05
-2.79930299016593e-05
-2.67479417938696e-05
-6.08660379382447e-06
-1.92725118567917e-05
-2.98772724992326e-05
-1.72396844786168e-05
-5.14250350221671e-05
-2.22768876560635e-05
-3.28831989813266e-05
-3.20344948513336e-05
-3.74613866827234e-05
-3.64212390262991e-05
-2.00801215966059e-05
-4.71972043633497e-05
-7.55049461408566e-05
-2.69511407916722e-05
-2.62374017840617e-05
6.99816592478622e-06
2.95946211624878e-06
-1.37314293735397e-05
-8.89917651141654e-06
-3.86953717870562e-05
-2.98833503501584e-05
-3.00935542775078e-05
-3.34471070355273e-05
-4.04467280511179e-05
-3.30978421938541e-05
9.64328677267032e-06
-2.81121650957973e-05
-3.58121092239642e-05
-1.60237356891514e-05
-5.75679213207928e-05
-4.95218120569379e-05
-4.12369608249257e-05
-3.80510600061176e-05
-5.65250676955364e-05
-3.06856226504382e-05
-4.87888309587185e-05
-3.00157933143438e-05
-3.10082526120525e-05
-2.69492103711349e-05
-4.88855980003429e-05
-2.43131331321196e-05
-2.35907538875053e-05
-2.99291878330292e-05
-3.48324757340853e-05
-3.61152643736942e-06
-3.18782394130707e-05
8.46970392818514e-07
-3.12711131612469e-05
-3.54105612034858e-05
-2.51723302617573e-05
-3.13938453542226e-05
8.81972696115129e-06
-3.55968581254705e-05
-5.1059502491571e-05
1.13897321585628e-05
-4.96264276830208e-05
-3.28325596897302e-05
-5.46031741280822e-05
-2.3095104943739e-05
-2.92038772505214e-05
-2.34632474573658e-05
-1.06115485389268e-05
-3.81641720847367e-05
-3.13219148451122e-05
-2.53188513691427e-05
-4.25361302937965e-06
-4.1834931014957e-05
-1.3110952079368e-05
-9.22199666466357e-06
-2.92454763430484e-05
-3.67288212657757e-05
-3.99327576886044e-05
-5.12903888357807e-05
-2.94872348790131e-05
-4.20684417428343e-05
-4.89538019291481e-05
-2.35269532019632e-05
-3.98455879585912e-05
-1.43343687632417e-05
-1.471768598923e-05
-1.44009445762123e-05
-5.30137446344269e-05
-3.43470934491621e-05
-5.06733376397486e-05
-2.12017678697231e-05
-8.05674583167153e-06
-3.19863373483534e-05
-3.12709835317396e-05
-2.80962407588802e-05
-1.67586822274274e-05
-3.88514224038433e-05
-5.90810182826698e-05
-3.87013626557415e-05
-9.93977303362773e-06
-3.25745536337985e-05
-4.73164564340919e-05
-9.52909431591254e-06
-2.29260159307868e-05
-1.02105313507089e-05
-1.71935665965755e-05
-3.91123949135036e-05
-1.99110653930313e-05
-2.05380867960805e-05
-1.56518056238885e-05
-4.01621770843716e-05
-1.48381885414826e-05
-5.17617366888224e-06
-4.08092553819927e-05
-3.38251623035549e-05
1.28576941334149e-05
-3.20320707139765e-05
-2.81375138484914e-05
-4.6587689316709e-05
-3.75312993684546e-05
-5.78016633198294e-05
-5.45045523682369e-05
-3.22506586148873e-05
-3.38368798338096e-05
-3.90258580376782e-05
7.08770298007886e-06
-2.18329974010007e-05
-4.66176707683929e-05
-2.87330325703123e-05
-2.32339187380743e-05
-3.86752040298793e-05
-1.8688339237871e-05
-9.97957523839119e-06
-4.17595413339024e-05
-1.46835130665168e-05
-1.14529665015885e-06
-3.7649639635281e-05
-3.05315773939204e-05
-4.24160189924308e-05
-2.50009121861653e-05
-2.45056860280438e-05
-2.21504530214186e-05
-2.53816050894983e-05
-2.0492350161152e-05
-1.28457620784015e-06
-2.37107792268398e-05
-3.83379847986982e-05
-1.67580189133921e-06
-3.94497964267242e-05
1.23121546619065e-05
-8.27941510733395e-06
-2.04142294250776e-06
-1.90798568738525e-05
-4.7374834285516e-05
-4.79966998643352e-05
1.59981540132618e-06
-2.82422926865439e-05
-1.73347143988515e-05
1.22888462361038e-05
-7.2655771824386e-05
-6.56469761609614e-06
-1.88073229648682e-05
-5.66377110539851e-05
-2.4833561865548e-05
-1.39842546453045e-05
-5.31475962109712e-06
-4.4944340720425e-05
-4.82863227064584e-05
-3.13839430204742e-05
-5.27888569793068e-05
-3.83262972384428e-05
-5.25169802107718e-05
-2.87225871860722e-05
-3.86358065732696e-05
-3.1252540599771e-05
-1.79016284016395e-05
-3.52711433732757e-05
-4.38578379529387e-05
-3.6701396494935e-05
-1.87088640856122e-05
1.6367997793223e-05
-4.44287097530023e-05
-3.11564419446987e-05
-1.82263257128771e-05
-4.58251623125187e-05
-2.77799838447773e-05
9.88024573095056e-06
-4.93689255517467e-05
-3.55999481648572e-05
-1.73208458833876e-05
-4.13383658920441e-05
-2.06528859366863e-05
-6.55773811477555e-06
2.19738419915674e-06
-1.86440508561928e-05
2.03312021214258e-05
-2.88716717440001e-05
3.17566806873488e-06
-3.22452596795796e-05
-2.22222777297835e-05
-2.16577801602739e-05
-1.85660751332966e-05
-3.02060848272053e-05
-3.4171092474013e-05
-1.96887135809464e-05
-3.57914312244049e-05
-1.2083355049114e-05
-3.9222528254753e-05
-2.79975227272417e-05
1.59851062850994e-05
-3.63420060287739e-05
-3.25090374729139e-05
-2.8271441420992e-06
-2.39137812819069e-05
-1.25317185891379e-05
-2.83421503492388e-06
-4.4633700684049e-05
-2.08993904074856e-05
-4.20682506453873e-05
-3.96369876298973e-05
-5.04787759446613e-05
-1.95006181903923e-05
-3.80494282136731e-05
-4.46035712563111e-06
-1.42782570003253e-05
-3.63826151790576e-05
-4.67058697188415e-05
-5.40391454871237e-05
-1.06995949669318e-05
-3.47865147640171e-05
-1.50740733709377e-05
-1.14889140116437e-05
-5.05204802865573e-05
-4.13985716806906e-06
-3.87100499744458e-05
-2.67225897686669e-05
-3.31212675455617e-05
-3.97518036516735e-05
-2.46594818715272e-05
-3.39632684981877e-05
-1.94599393586595e-05
-4.57894614823765e-05
-5.24132002722068e-05
-4.56053550607895e-05
-8.35765945864721e-06
-3.73309493535922e-05
-1.64365948615688e-05
-1.1279202982778e-05
-1.14673010824911e-05
-5.21165952594385e-05
-2.77427070149918e-05
-3.55855266494604e-05
-4.11163255689953e-05
-3.49127647041261e-05
-2.34353843682107e-05
-3.2943813199599e-05
1.21131974681373e-05
-4.37047329855573e-05
-2.36121617305719e-05
2.65265127381671e-06
-4.54971497479683e-05
-2.39584173702952e-05
-1.32944721247786e-05
4.60796050297141e-06
-7.50879771160377e-06
-1.39183810337501e-05
2.06090532653196e-05
-2.54689761859669e-05
-4.56069504663131e-05
-2.03589714296445e-05
-2.4306903787134e-05
-3.72022474364858e-05
-1.15621117513571e-05
-3.65084440285276e-05
-2.86885822417285e-05
-5.59216483767709e-05
-7.87139688503337e-05
-1.77533174925607e-05
-4.09047271286628e-05
-3.37172355336178e-05
-4.02825160085896e-05
-2.26696570740728e-05
-2.48804657342627e-05
-8.92673915453535e-06
-2.15579988928031e-05
-7.04966460024349e-06
-3.98241603398671e-05
-4.29462092546136e-05
-2.88458143592322e-05
-6.63589806757804e-05
-3.11698852225787e-05
-3.55467146800347e-05
-5.68022657229697e-06
-2.78783970858689e-05
-5.33826404143747e-05
-3.3273263285461e-05
-1.96532653289497e-05
-1.77476116774048e-05
-7.71887160992152e-06
-4.89602827706551e-05
-2.18797024127978e-05
-2.75617347302709e-05
-6.58911043038774e-06
-4.25888699809766e-05
-2.38341549224287e-05
-3.83672650802409e-05
-1.48494302769078e-05
-7.31680060492513e-06
-5.50692999577739e-05
-6.51615261819076e-05
-2.64695747909214e-05
-2.00139000841869e-05
-6.01799479763073e-05
-3.84121041186517e-05
-3.99514546797853e-05
-2.01437531261554e-05
-4.03912175671888e-05
-4.69832501782607e-05
-2.65209603917975e-05
-6.83434121006225e-05
-2.17454556534261e-05
5.98539643603395e-06
-5.00737407555246e-05
-3.47372525919368e-05
-3.59327468410791e-05
-6.03401159923056e-05
-3.2074871025557e-05
-1.32516785609071e-05
-1.47779199369956e-05
-1.56006696152036e-05
-5.0219733314477e-05
-2.70071923733468e-05
-3.92087838691115e-05
-4.83964792956487e-05
-2.66119315428905e-05
-4.42739974619814e-05
-1.61949755080786e-05
-4.79941106481996e-05
-1.66065119711684e-05
-1.48427226621718e-05
-2.74542176492068e-05
-6.58672232995565e-05
-1.65759314937538e-05
-2.83493814420879e-05
-2.92078231941577e-05
-2.39930173421752e-05
-3.47137910510172e-05
4.76579063776142e-06
-5.12169412595783e-05
-3.74074335883083e-05
-6.73401454486993e-05
-3.64096899993759e-05
-1.37219712106424e-05
-1.51898052307688e-05
-2.10325181928622e-05
-2.13113236659939e-05
-3.9502022086383e-05
-5.14842712875424e-05
-3.61577789576752e-05
-4.86932188249792e-05
-3.71350840075216e-05
-1.78912124182352e-05
-4.12707079698987e-05
-3.3770109132671e-05
-4.39811756451905e-05
-3.08129568953159e-05
-2.3498117061074e-05
-2.72796559263686e-05
1.45962333338132e-05
-2.45510015653089e-05
-4.26537432718965e-05
-1.5263212618121e-05
-6.67460031377248e-05
-3.41937459566328e-05
-2.80255865598584e-05
-5.17759516612643e-05
-2.73437462611272e-05
-4.48156029319323e-05
-7.66037728569358e-05
-5.59794182132657e-05
-3.62096837716526e-05
-5.02692385194789e-06
-2.68575457352947e-05
-4.08551603636103e-05
-3.26703904991005e-05
-3.64466533702789e-05
-3.69702371089567e-05
-2.89388246700205e-05
-4.2468062649269e-05
-4.2834993453156e-05
-2.25734528179998e-05
-1.94529975921152e-05
-6.05238299015395e-05
-5.08677155879634e-05
-1.34775863918461e-05
-4.0576575949225e-05
2.50139727502175e-06
-4.3352936984714e-05
-5.36326862808354e-05
-2.66994420803541e-05
-2.50005956492253e-05
-2.46950719600049e-05
-5.30593996898446e-05
-1.16718338619027e-05
-1.51260059991106e-05
-3.31562313746301e-05
-3.63798777993126e-05
-6.06870884026109e-05
-3.17236511595004e-05
-3.97363336381062e-05
-2.42169899030859e-05
-1.88090728823115e-05
-4.63568858472457e-05
-3.76860683076117e-07
-4.08860200068985e-05
-3.94613737799657e-05
-2.37575476289597e-05
-3.09962671997248e-05
-2.55183716601307e-05
-2.85299311671534e-05
-2.60470902416757e-05
-3.38553542248514e-05
-3.69846466031959e-05
-4.1466118711728e-05
-6.33478047598347e-05
-1.3418769932614e-05
-3.52886672998868e-05
-2.90521108187515e-05
-1.7264854263121e-05
-2.10964741873879e-05
-4.31587825803714e-05
-3.43088449053039e-05
-4.25402483844844e-05
-3.15258418624718e-05
-3.16048495170851e-05
-4.80790015036871e-05
-6.10286357949262e-05
-5.51874555193159e-05
-2.75596890774155e-05
-3.03811249514762e-05
-1.12077915645549e-05
-1.53442894894782e-05
-3.59316770105824e-05
-4.32212785032451e-05
-4.26766332434758e-05
-5.24334992438487e-05
-9.62882967626965e-06
-1.53961375942654e-05
-9.24962171508893e-07
-1.24113993081985e-05
-4.46552950335338e-05
-2.28247238760905e-05
-3.13413813338019e-05
-4.71430368156351e-05
-4.29164126561051e-05
-2.49209148890537e-05
1.52734680581246e-06
-2.99077412780902e-05
-4.33314201683313e-05
-1.96338172991426e-05
-1.03012186609869e-05
-2.79498382542671e-05
-2.49717465938796e-05
-3.34036901176749e-05
-1.73620419804872e-05
-4.05329379880248e-05
-2.44776354825239e-05
-4.11671024135159e-05
-4.0046667673058e-05
-4.26377534153563e-05
-1.97238772038948e-05
-7.45724132161993e-05
-2.64893603620064e-05
-4.92552724906248e-05
-1.21953042253413e-05
-2.81271891966997e-05
-2.65047566149819e-05
8.44144398345319e-07
-1.01713350931923e-05
-3.54725277759103e-05
-2.4723087887117e-05
1.00291873926912e-06
-4.54410510811927e-05
-1.59557914817866e-05
-4.56315234447136e-05
-1.20909029425203e-05
-4.68056883928873e-05
-4.87943228545216e-05
-3.29237997843086e-05
-3.54127951157687e-05
-7.94980405475674e-05
-3.89013376770917e-05
-4.96160571468896e-05
-3.26950813918137e-05
-2.39882087598557e-05
-5.4932907041857e-05
-3.96706979293198e-05
-3.6074850703942e-05
-4.96269275450474e-05
-2.61009367698399e-05
-3.89011150679721e-05
-2.03947235750718e-05
-3.11597432781067e-05
-8.86691709425003e-07
-3.34456694985666e-05
-2.90224336160593e-06
-3.85289036000286e-05
-3.54709246181322e-05
-4.68975776960569e-05
-2.79240088746551e-05
8.92636237279271e-06
-1.4349900024843e-05
-4.78192226229519e-05
-1.08509705181254e-05
-5.10608763315721e-05
-1.80982556398849e-05
-5.9300992337524e-05
-4.56125863396493e-05
-2.53699001178222e-05
-9.5381964928969e-06
-4.2418642892751e-05
-1.0997310301911e-05
-1.63995142721553e-05
-1.22424281353042e-05
-1.19016533607817e-06
-2.28495594422407e-05
-3.47847862335153e-05
-4.53633787998463e-05
-2.89481659804536e-05
-4.69544784619981e-05
-4.59203766862438e-05
-5.73814152369973e-05
-1.15286036499821e-05
-4.30499155451351e-05
-4.58102437848785e-05
5.35507546327008e-06
-2.60991530886977e-05
-6.38038057609753e-06
-4.79476656796676e-05
-1.17160226086151e-05
-3.90544755960787e-05
-1.19761152835359e-05
-3.95460281782436e-05
-2.91842880520294e-05
-2.12727700941554e-05
-1.69035217707848e-05
-3.35762613159464e-05
-1.06853826106458e-05
-4.44195504669248e-05
-4.67130590267372e-06
-3.52624265819196e-05
-5.58889666520159e-05
-5.36151328605337e-05
3.95316621757435e-06
-4.18715369827356e-05
-3.66611462261738e-06
-4.29006864630911e-05
-5.57483952465093e-05
-2.2881152447789e-05
-5.0730620411925e-05
-1.0617519491639e-05
-6.00069546189873e-05
-2.17917878030923e-05
-3.29589520585681e-05
-1.61218507816999e-05
-2.3020823225339e-05
-3.16273774148242e-05
-5.64097939160088e-05
-1.98569818038494e-05
-5.09282621298087e-05
-1.78224719254627e-05
-2.27056427810915e-05
-2.62460096302263e-05
-2.51774027407372e-05
-5.36553835609442e-05
-1.72487622737628e-05
-3.36415599174468e-05
-6.02329776825574e-05
-6.42796745697296e-05
2.31588635240753e-06
-2.60498705783539e-05
-2.4398422018321e-05
-4.4868553358579e-05
-7.09014108041817e-05
-1.08881901015987e-05
-6.21600741945958e-05
-4.40081872489783e-05
-2.32387327609276e-05
-4.78926351275441e-05
-1.49675320219512e-05
-2.39470654355643e-05
-2.04866451083413e-05
-1.54874587983757e-05
-1.51533241878158e-05
-2.90070200096698e-05
-3.49697409338955e-05
-2.16520279868304e-05
-4.3872693184169e-05
-2.3508874378418e-05
-3.23335523801557e-06
-2.52565958007339e-05
-3.69073246344781e-05
-1.40952885524399e-05
-1.03887838453429e-05
-4.91052019872747e-05
-5.69651416745668e-05
-4.26460043966929e-05
-2.51402386886558e-05
-1.47808095019016e-05
-3.65097333324989e-05
-4.32561074097214e-05
-4.86827690502378e-05
-9.06442506272303e-06
-2.05491245509262e-05
-3.57184801603559e-05
-5.03686889797713e-05
-2.52175108176059e-06
-4.19472240183035e-05
-1.45822581956382e-05
-3.09640130258049e-05
-1.66279862296616e-06
-3.54763056804272e-05
-5.09293477371812e-05
-6.07110429177454e-05
-3.52656423826931e-05
-3.08589520761775e-05
-2.15521773296009e-05
-5.56786805063355e-06
-5.34883974287868e-05
-2.70406570143837e-05
-2.14350695395019e-05
-3.7491166919793e-05
-3.30704476145825e-05
-2.49503805505427e-05
-1.25755892641363e-05
-3.01787573610471e-05
-3.12029455647826e-05
-9.30507919281082e-05
9.83137903431857e-06
-1.34580517131637e-05
-1.85282327469278e-05
-4.14796455097183e-05
-3.32094578137774e-05
-1.53525051522959e-05
-4.34060634190105e-05
-2.50903135540129e-05
-1.58069528720211e-05
-7.18810381154943e-06
-2.26409219881987e-05
-2.26919440017273e-05
-2.70007718129615e-06
-3.75476612512446e-05
-1.15175391890632e-05
-3.87297074018036e-05
-3.28517410071206e-05
-2.075097419867e-05
-8.38275995779055e-05
-2.5740909813023e-05
-2.40150108666582e-05
-1.81893984380515e-06
-3.47368049162072e-05
-3.11818853951101e-06
-1.9123658890383e-05
-1.4235324643995e-05
-4.95653165724946e-05
-5.42870087477484e-05
-1.80289031279078e-05
-3.86090860261378e-05
-9.92269118564608e-06
-1.07755987874224e-05
-7.58454019093234e-05
-6.55779249882825e-05
-5.92596340491016e-05
-2.60665446229853e-05
-5.41885182598021e-05
-1.57473681718537e-05
-1.13901293383453e-05
-3.0764408076503e-05
-4.81602339286393e-05
-4.16260927269613e-05
-4.10397002438908e-05
-4.2044433174505e-05
-3.83670889713779e-05
-3.22002385980878e-05
-3.34194086197041e-05
-3.84670058763229e-05
-5.08130788601132e-05
-2.58744817716308e-05
-3.37975174139813e-05
-4.28673761640449e-05
-1.54573828789238e-05
-7.60305652126363e-05
-3.39402060486407e-05
-3.75715647850651e-05
-3.56442289314539e-05
-3.12634663612919e-05
-5.83343875928391e-05
-1.25340827086187e-05
-1.0833851992625e-05
2.32497312624712e-06
-3.72536161444777e-05
-2.6008331833938e-05
-3.32662267494784e-05
-2.22662453399622e-05
-3.66305589702946e-05
-4.14023092650341e-05
-2.62952975511317e-05
-1.69462732261047e-05
-1.33608949145273e-05
-3.92540849668723e-05
-2.90216059095546e-05
-1.99538044438162e-05
-2.83414445781809e-05
-5.14223523169742e-05
-2.70323797149485e-05
-9.80161204934616e-06
-5.99885287946275e-05
-5.34916130618404e-07
-7.89570502872451e-06
-4.00431954969004e-05
-1.96095173934698e-05
-6.00307474057911e-05
-3.52869667079277e-05
1.32201157979991e-06
-3.90827715727613e-05
1.39948048413968e-06
-3.54332486962172e-05
-3.25388866699785e-05
-3.92619205106291e-05
-5.68545893371317e-07
-3.42023091419762e-05
-1.72398144803024e-05
-3.98810520351103e-05
-3.55190791553992e-05
-1.4461102044418e-05
-4.21826956332895e-05
-2.24281420297165e-05
-1.84227388292176e-06
-3.97013076272361e-05
-1.23494120169757e-05
-4.72933346144903e-05
3.35187229824667e-06
-1.16563202890547e-05
-1.65015848611333e-05
-5.00772016130715e-05
-3.1902097055147e-05
-2.99399247789879e-05
-4.26549345099578e-05
-2.13876107446469e-05
-1.12594830501774e-05
-3.21726015047735e-05
-5.64686636030344e-05
-3.97117674671453e-05
-3.86291081562591e-05
-4.12898071868647e-05
-3.09095080460211e-05
-6.77098886706668e-06
-5.881101735944e-05
-2.49598343559422e-05
-1.65992664276494e-05
-3.95059474695935e-05
-4.06832080171272e-05
-2.01696515546493e-05
-2.38053680124372e-05
-5.15492835747266e-05
-1.9178092301096e-05
-3.53151415418038e-05
-3.176852114143e-05
-1.55646250020248e-05
-4.52573961559771e-05
-4.92212565773992e-05
-4.37273965540287e-05
-3.73646192130068e-05
-4.36912029512986e-05
-1.96883474746798e-06
-4.70942612634315e-05
-5.09032097329613e-05
-5.42554441922773e-06
-4.70838239353042e-05
-3.93356690236612e-05
-4.6025552329082e-05
-3.71656679633637e-05
-1.72471086397456e-05
-3.41560341927271e-05
-2.43805627321543e-05
-3.27420968413485e-05
-2.09962943186038e-05
-1.44784183492427e-05
-1.88827565093607e-05
-3.56717864427374e-05
-3.51906276168836e-05
-6.05611343872058e-05
-1.86000103693867e-05
-2.04254079590412e-05
-2.52911647248654e-05
-4.18310892476465e-05
-1.88543715871634e-05
-3.28061997001865e-05
-4.08319386723783e-05
-3.06663260602267e-06
-3.02298631967776e-05
-4.67773735428178e-05
-2.05481488758994e-05
-4.41343586910105e-05
-2.00850339056741e-05
-5.30620347000743e-05
-1.92708445073589e-05
-3.1110752529508e-05
-2.18160723002814e-05
-1.2115063943756e-05
-2.74952407378253e-05
-5.80422357329891e-05
-3.76791683970295e-05
-4.88915568649866e-05
-1.31539046938208e-05
-1.00632539360664e-05
-5.00244346761686e-05
1.56745538314585e-06
-3.02529661941032e-05
-4.1776854310096e-05
-1.18423373968763e-05
-2.63101495135591e-05
-2.45780568489978e-05
-2.15614655737137e-05
-6.94482275490198e-06
-2.89037515082481e-05
-3.91226666057733e-05
-3.62839244409026e-05
-4.1660156277704e-05
-4.08836888409381e-05
-3.79388368953093e-05
-3.57604280942182e-05
-3.56505476001085e-05
-3.16680626986301e-05
-1.82583021681689e-05
-6.47317097445796e-05
3.86558811646135e-06
-4.84003972265952e-05
-4.17782012347642e-05
-3.6112804174747e-05
-2.84223166602405e-05
-3.0442389005506e-05
-4.29217658784103e-05
-2.75634228913145e-05
-5.66314221315634e-05
-3.82927789096873e-05
-7.97624487627735e-05
-3.33308581550857e-05
-4.71946581932831e-05
-2.321377207573e-05
-3.43340856900212e-05
-1.26920809643338e-05
-3.73806497384585e-05
-2.22353780799182e-05
-5.19692673337105e-05
-4.16906377230531e-05
-3.15462961924791e-06
9.06440902590897e-06
-2.01238587768469e-05
-5.12019654350674e-05
-3.23119670354685e-05
-3.90800418058115e-05
-2.00298738877873e-05
-1.74476581663918e-05
-2.82240647384924e-05
-1.74538978006775e-05
-4.75418988836494e-05
-4.90463740763009e-05
-9.00123443490689e-06
5.17606883861186e-06
-3.86236406483895e-05
-5.93679927038224e-05
-3.14775507534414e-06
-2.01024022301348e-05
-2.22161029747698e-05
-3.63608092350767e-05
-2.24914011806929e-05
-1.19556375753899e-05
-3.87591437865998e-05
-2.04758492133739e-05
-1.88337115196667e-06
-2.40981895926157e-05
-2.63904358188883e-05
-3.29737073398379e-05
-1.94645668239777e-05
-3.57890390090523e-05
-3.00363349573654e-05
-3.91359489431814e-05
-4.04039631998022e-05
-1.74869188447195e-05
-3.97914304382631e-05
-1.69924450593306e-05
-1.74232747772043e-05
-3.17915645510931e-05
-3.87402058464891e-05
-4.46539091768665e-05
-5.19451021224169e-05
-3.41264732295668e-05
-2.4678426527359e-05
-1.85438181531735e-05
-2.92813554310071e-05
-3.11467356546981e-05
-5.29562510730856e-05
2.93686587889497e-07
-6.62270896415875e-05
-1.56540347566525e-05
-7.27334464727069e-06
-3.61039244228257e-05
-2.15985349917226e-05
-1.77328792077444e-05
-7.85397503090401e-06
-1.91063092434446e-05
-2.44812021416876e-05
-3.02347785394114e-05
-9.61018807697479e-06
-5.37416980892327e-06
-2.04800595261714e-05
-2.41823032820381e-05
-4.82080888923988e-05
-2.50256951162093e-05
-3.51861202228994e-05
1.07472827693913e-06
-4.93037353174287e-05
-2.00590603403902e-05
-3.37544004731291e-05
-1.51021986216013e-05
-4.45927878504083e-05
-3.8112628757959e-05
-1.06244090068942e-05
-2.69228426221969e-05
-2.37635997792181e-05
-1.87555898513105e-05
-5.6211755956778e-05
-4.66531477224248e-05
-2.94618452491694e-05
-5.51014676392725e-05
-3.02188664488689e-05
-2.62455047038589e-05
-2.86448849826693e-05
-4.44574327746417e-05
-1.79352674579528e-05
-1.65413518541422e-05
-3.80543802653959e-05
-3.80634595247111e-05
-9.09591368877938e-06
-3.94490035858429e-05
-4.20350439766308e-05
8.10497465592811e-06
-1.87758137101124e-05
-4.50341327508084e-05
-2.28904533300706e-05
-3.89415931328529e-05
-3.65761400843708e-05
-4.26176585971905e-05
-5.47252519680142e-06
-2.44596272456935e-05
-1.6574190320244e-05
-3.51555463650087e-05
-3.90524182809814e-05
-8.91646794581959e-06
-2.04864976506902e-05
-2.55271895019673e-05
-1.42808064639378e-05
-2.83333140790165e-05
-2.56451778570317e-05
-1.70743218578493e-05
-2.06700599687454e-05
-7.01113674274479e-06
-9.69819415247575e-06
-3.63651958939739e-06
-3.76183623428934e-05
-3.11478445728915e-05
-3.1467061376839e-05
-2.30231936268068e-06
-1.55705402310324e-05
-2.12554763442888e-05
-5.32551229296369e-05
-1.35986767350108e-05
-4.44529855448193e-05
-2.60183308051175e-05
-3.3116146896974e-05
-5.56653848205439e-05
-1.23428222817344e-05
-4.88122926640357e-05
-7.76185641415401e-07
-3.62521530058596e-05
-1.01332311809123e-05
-3.15164136539903e-05
-2.5941703765357e-05
-3.07791515230323e-06
-4.69412233320073e-05
-1.94946218073072e-05
-2.69442911604748e-05
-1.94036082306168e-05
-5.10133339199844e-05
-3.21654131127811e-05
-2.1091374112707e-05
-5.26359815094394e-05
-3.7343538076799e-05
-3.46889167849595e-05
-1.63341543253699e-05
-3.16880954390416e-05
-3.87513643945743e-05
-3.68187300814662e-05
-3.31392243402867e-05
-1.60230356230964e-05
-2.5934834802374e-05
-4.23854990900947e-05
-2.31199188827399e-05
-7.30797424724641e-06
-3.70102023788802e-05
-3.01547307763053e-05
-1.42146785380674e-05
2.42931076155316e-06
-1.92816357333682e-05
-1.70382908948434e-05
-4.6457307358752e-05
-2.54003917572521e-05
-2.83131599069411e-06
-5.65783396440329e-05
-2.26619742179183e-05
-1.42999536843114e-05
-6.7653330304846e-05
-5.29289520251464e-05
-3.0099853817385e-05
-3.38609227776759e-05
-3.03020252480075e-05
-5.59606626825965e-05
-1.48818136586948e-05
-4.37565541462073e-05
-2.90246394807661e-05
-3.53732225127474e-05
-1.78599930073836e-05
-3.07721037727393e-05
-2.82872438499563e-05
-3.96597027108078e-05
-1.53901049890688e-06
1.24964534357464e-05
-5.29077468425342e-05
-1.01651446829398e-05
-3.16127936504757e-05
9.83922420266052e-07
-2.71731993737399e-05
5.42822087305476e-07
-2.20672968312657e-05
-1.53381559949396e-05
-1.39011797147417e-05
-1.0864861825893e-05
-3.3790870680356e-05
-5.48932811359764e-05
-3.99750633473034e-05
-1.32179875616393e-05
-3.04460468226982e-05
-2.93587370329773e-05
-2.6054980118827e-05
-2.76603284264923e-05
-2.92796878638275e-05
-3.77634676633745e-05
-3.10934638332313e-05
-2.91147638017823e-05
-2.0782543121391e-05
-2.95252202072931e-05
-3.33055028312869e-05
-5.91030818458308e-05
-3.84747004565165e-05
-3.95667127572219e-05
-2.05728148597811e-05
-6.15033138380253e-06
-2.2664836399867e-05
-1.41957079160705e-05
-7.08343446448531e-06
-3.8376162907264e-05
-1.0873483987279e-05
1.34897446459382e-05
-2.95270485871252e-06
-2.09746372887701e-05
-1.69921692846369e-05
-2.91774843523917e-05
-4.06237150359302e-05
-1.46263575871813e-05
-2.15663821316948e-05
-2.58987577219517e-05
-2.12318255604659e-05
-4.34366287007243e-05
-4.56668629695061e-05
-3.61144126242191e-05
6.08445406374701e-06
3.9679404157241e-06
-2.17974996899736e-05
-3.96394065078887e-05
-5.77671620519656e-05
-1.9938610068528e-05
-3.88162303001434e-05
-4.03794769207079e-05
-7.09696138745198e-06
-1.56659318744168e-05
-6.31101094095192e-05
-6.50763241745587e-05
-4.68606362565397e-05
-1.31384610417167e-05
-1.1214493748179e-05
-7.96402771109579e-06
6.83151000274769e-06
-2.45014697513668e-05
-2.57425382359612e-05
-4.93155095961808e-05
-5.09050001013256e-05
-3.0769981073072e-05
-4.52939535023322e-05
-4.47677254798025e-05
-1.9650781337796e-05
-1.27433720052758e-05
-5.70723357393941e-05
-1.29570212966483e-05
-3.26683212400834e-05
-3.20226584467518e-05
-2.71377032659189e-05
-9.37396768630764e-06
4.58859012130229e-06
-2.74068838408634e-05
-3.73789804443867e-05
-2.89554107774658e-05
-2.19278731804701e-05
-7.83564737769822e-06
-5.39659587329565e-05
-3.81922157038522e-05
-3.46020215534677e-05
-3.37615939972665e-05
-5.2044713219481e-05
-3.02691579338875e-05
-3.56794072052405e-05
-1.75424032600536e-05
-3.06378411829347e-05
-2.19892652296041e-05
-6.4588941881794e-05
-4.49644141393746e-05
-3.25006368796747e-05
-3.66457250885745e-05
-1.53938824185406e-05
-3.51031385916661e-05
-2.58348111555787e-06
-2.76985610153552e-05
-2.27072757857024e-05
-3.74813738661251e-05
-5.69230632848872e-05
-1.73340788304655e-06
-2.58957943835735e-05
-2.98406007624275e-05
-4.21312379879819e-05
-6.78229659046358e-05
-6.44931894512256e-05
2.25902901387552e-07
-1.97668156106619e-05
-1.74088741407405e-05
-1.440022483242e-05
-3.43143304215458e-05
-2.16617462917695e-05
-1.70546203028052e-05
-1.87736728871685e-05
-1.05552598140768e-05
-6.13436522468603e-05
-3.39090777538106e-05
-2.72059410888496e-05
-1.67586403423369e-05
-4.66241008834875e-05
-4.39100491059312e-05
1.16976558288385e-06
-2.98855473622614e-05
-3.5130511925507e-05
-3.56164444037811e-05
-4.07139612253582e-05
-5.76484684509444e-06
-4.36781445387081e-05
-7.21560635976597e-05
-2.4162082670112e-05
-4.00251244525142e-05
-7.472482065276e-05
-2.67866184801773e-05
-4.85401636871422e-06
-4.73641290132626e-05
-2.74556649486106e-05
-4.27267157898366e-05
-2.87949142854272e-05
-2.59741582432962e-05
-2.75103024492292e-05
-4.82535561055656e-05
-2.60081574937298e-05
-4.74231342769427e-05
-8.76913968928919e-06
-4.52663940211809e-05
-2.17924072679924e-05
-2.71252018450406e-05
-4.09516256331971e-05
-4.10213494925321e-05
-4.61048843281313e-05
-7.89572017416363e-06
-2.78596434419131e-05
-5.9020661302804e-05
-2.38183860360482e-05
-5.04109357506297e-05
-4.49895329888774e-05
-2.70918060651147e-05
-2.22419221764946e-05
-2.5514905355934e-05
-2.02353531213156e-05
-3.38533839501431e-05
-3.85421265512831e-05
-8.96571182349307e-06
-4.49800764337519e-05
-5.0365070651723e-05
-4.31664726860459e-05
-3.29401425887061e-05
3.3978306006071e-06
-2.35447106455468e-05
-3.91696036152943e-05
-1.34551508154593e-05
-2.41492642400125e-05
1.077423468826e-05
-2.47454471194487e-05
-4.36095212846989e-05
-2.29902146637627e-05
-5.59197350167414e-05
-1.57352136836934e-05
-5.01519439637669e-07
-2.94658510087091e-05
-3.49675597659485e-05
-1.75321167296391e-05
-2.89428855824084e-05
-2.04456081728445e-05
-1.82586354126232e-05
-7.93474067935517e-05
-4.61557372010442e-05
-3.50234354454897e-05
6.41290116209623e-07
-3.46994693207248e-05
-4.17950765820404e-05
-1.30522214169031e-05
-4.41774322825881e-05
-6.60977825971794e-06
-8.75127107036669e-06
-1.1672883156516e-05
-1.00586642239088e-05
1.14607235580728e-05
-1.71195485500072e-05
-1.68075884710115e-05
-2.69718921431286e-05
-4.4658653510906e-05
-3.98363065021552e-05
-2.205484373757e-05
-2.55099818177926e-05
-9.30226558927614e-06
-4.47276921694687e-05
-1.72060137560322e-05
-4.25050212658424e-05
-5.99354975403487e-06
-4.93583281742764e-05
-5.61092322578057e-05
-1.87892304323714e-05
-2.17733993276797e-05
-3.25878112171376e-05
-4.01040784650282e-05
-1.90718087997466e-05
-3.50709133507708e-05
-5.79203927071172e-07
-4.13103809657082e-06
-3.39982075408105e-05
-3.50371027106757e-05
-2.62927298099149e-05
-5.90646357957209e-05
-6.6187372177459e-05
-5.4241154294739e-05
-1.11956739682315e-05
-4.88766301204622e-05
-1.94656162494221e-05
-4.55498030382747e-05
1.37404783095838e-07
-1.58478649115554e-05
-4.4865544106781e-05
-2.37322565451676e-05
-3.06686317518148e-05
-4.55383064414379e-05
-4.08728402206973e-05
-4.54330036159629e-05
-4.90742597404149e-05
-1.64794498263572e-05
-2.46267776450099e-05
-3.69979894255696e-05
-3.72835598918131e-05
-4.6566046954718e-05
-1.55377821432621e-05
-3.87702856008206e-05
-3.74838822783794e-05
-3.95401405585381e-05
-2.76480446867281e-05
-4.58391800392821e-05
-1.88264677768479e-05
-4.38017689382081e-05
-8.70996386776043e-06
-3.39142909590071e-05
-4.50726152376e-05
-4.59460097135739e-05
-2.12778238577789e-05
-2.79457317350151e-05
-2.01414744025614e-05
-2.16903881591555e-05
-1.14701797923336e-05
-2.37213362260432e-05
-2.17608259558711e-05
-2.77080435554646e-05
-9.89088851162999e-06
-1.04644261887419e-05
-9.11260712653286e-06
-7.01909970085782e-05
-3.63630734880791e-05
-1.82842591430818e-05
-2.24838801602682e-05
-3.71369244562074e-05
-4.12156827964038e-05
-1.54089570006186e-05
-1.33022126811342e-05
-3.88065236350869e-05
-1.72894965548204e-05
-2.83016234993826e-05
-2.01539333872125e-05
-3.29131495759545e-05
-4.16888528906021e-05
-1.21556895785271e-05
1.84157911011251e-05
3.95713762753316e-06
-2.31269786340223e-05
-1.73422866136855e-05
-2.80325659430599e-05
-2.34898179319365e-05
-4.39709122920599e-05
-3.18987787871405e-05
-4.91437956871917e-05
-4.31582044195125e-05
-2.79300246390979e-05
-3.45966724269351e-05
-1.15058855376491e-05
-8.79143699886211e-06
-4.85627320937088e-05
-3.35172417350894e-05
-1.33759151731506e-05
-2.3592111456088e-05
-5.56409863758232e-05
-4.95172387353559e-05
-5.65505217980431e-05
-3.01751046025751e-05
-2.51531139707386e-05
-1.19956165856552e-05
-2.86777285293817e-05
-4.82643848772928e-05
-3.75444188388837e-05
-8.54419938111901e-08
-2.96502029589031e-05
-2.39059865379497e-05
-2.3880676610616e-05
-1.71469546981877e-05
-4.04407713590853e-05
-3.86602802616475e-05
-1.68863232952698e-05
-3.63493542406023e-05
-1.53469454123157e-05
-2.3336708043608e-05
-2.23987176298218e-05
-6.1482415716101e-05
-8.01964380008834e-05
-3.1898516939886e-05
-2.40761695508875e-05
-9.79810278913335e-06
-2.73135828804227e-05
-1.19442008088457e-05
-3.27599915389502e-05
-1.74850682689798e-05
-5.52617554387648e-05
-2.43947213895836e-05
-3.2853295472841e-05
-4.75740443599571e-05
-3.3690543014292e-05
-4.31740438268907e-05
-1.95694793734178e-05
-1.9025822720457e-06
-3.5134109582886e-05
-1.14139206952792e-05
-1.92405938933812e-05
-2.81897919970614e-05
-3.57946258826911e-05
-6.05320302204567e-05
-4.43296379692892e-05
-5.79908872101185e-05
-1.44093248521249e-05
-4.53350964381647e-05
-3.08723625598171e-05
-3.31926559436264e-05
-2.92057233802434e-05
-3.05386066965756e-05
-3.79326999389902e-05
-4.85842969476104e-05
-1.68594110309998e-05
-3.89341888535545e-05
-1.82592266148871e-05
-2.78505845056807e-05
-1.42121225761912e-05
-2.20996925404942e-05
-6.49644007915328e-06
-5.63957385472738e-05
-3.06412167575757e-06
-3.79504448013498e-05
-3.45396387947582e-05
7.45287319685065e-06
-4.4685454307479e-05
-3.89531451079158e-05
-1.08333721387336e-05
-3.29597598527548e-05
-4.94684134080916e-05
-2.67847836832812e-05
-4.13787338582773e-05
-4.74630241545519e-05
-6.25427137219155e-05
-4.33945243344722e-05
-2.78596113858977e-05
-6.21079861121126e-05
-5.44681159975446e-05
-4.44806051046279e-05
-2.01881025274063e-06
-3.43744885670284e-05
-2.72056687030723e-05
-5.80291215272118e-05
-3.58603039678801e-05
-4.96772498608447e-05
-2.28319733619306e-05
-4.63463882731905e-05
-2.66524516523231e-05
-1.76145548453517e-05
-2.14248986419337e-05
-3.00048248605632e-07
-6.43409620325337e-05
-2.84223065276103e-05
-3.65427483953218e-05
2.25584271654593e-05
-9.89712154727618e-08
-8.99375427274706e-06
-5.16424112895249e-05
-9.13562797492556e-06
-1.13472985719941e-05
-2.220759612746e-05
-2.07273892230181e-05
-3.03690146915739e-05
-2.57605660097993e-05
-5.94307917592532e-05
-3.8673837422271e-05
-3.59907206131305e-05
-2.26976888748568e-05
-6.1026211082102e-05
-9.28345736682737e-06
-3.0001902603871e-05
-1.22627208003248e-05
-1.75171266422314e-05
-1.10969280730879e-05
-2.45241453441933e-05
-2.72775952131702e-05
-4.68748789904788e-05
-3.8803848226676e-05
-1.80437728839703e-05
-5.15791470435593e-05
-3.24504665017409e-05
-3.13700662156553e-05
-1.62066554769362e-05
-1.91967968247435e-05
-3.41158748203277e-05
-3.38388235984092e-05
-2.15638226791548e-05
-3.17678252501323e-05
-8.48466390032129e-06
-2.50563143471367e-05
-1.16099664969673e-05
-2.42147228698856e-05
-1.18823789355557e-05
-2.93627444578417e-05
-3.65538537895778e-05
-4.12112947794051e-05
-2.4735018182628e-05
-3.98719253275118e-05
-3.18005975991035e-05
-2.92319240208261e-05
-2.3978346526928e-05
-5.55194476570628e-05
-4.20004737954579e-05
-3.62719417038465e-05
-4.49829382512483e-05
-3.68180298114248e-05
-3.8855131835191e-05
-5.79122803489904e-06
-1.03796644014494e-05
-2.97032284384111e-05
-3.89449310947399e-05
-2.99943288246327e-05
-3.0574955369501e-05
-3.7432699466524e-05
-4.95852244520149e-05
-4.10073916193267e-05
-4.63256857359017e-05
-1.9252722836683e-05
1.66865134314154e-06
-3.59961115867883e-05
-2.933653533719e-05
-9.82139272893198e-06
-2.21723818701934e-06
-2.9010680832021e-05
-2.79682127565216e-05
-2.0108098130794e-05
-1.58685747012268e-05
-5.57878074619913e-05
-3.42509400812082e-05
-2.9627438178374e-06
-3.87953810626973e-05
-2.67477111370856e-05
-2.7132743280371e-05
-5.28104484370867e-06
-3.02756513064622e-05
-4.40301426711895e-05
-4.68129386230489e-05
2.27248421400232e-06
-1.32067149081315e-05
-5.20300934712231e-05
-3.04016513489598e-05
-3.98564130304556e-05
-2.63140391861852e-05
-3.65578907853702e-05
-3.00654064174375e-05
-3.6362693728467e-05
-2.12759941311914e-05
-4.23999582456378e-05
-2.59863829503185e-05
-3.92689574964442e-06
-1.05137229692535e-05
-6.72215979736172e-05
-2.4620886264848e-05
-1.11042061951842e-05
-4.57232472995503e-05
-2.46254562032173e-05
-3.72134510621767e-05
-1.86315899468464e-05
-1.49544148077325e-05
-3.2682424952681e-05
-6.31322353107777e-06
-3.54429586655045e-05
1.37392938803721e-05
-6.79732718360158e-05
-4.846209272397e-05
-4.55745779116334e-05
-3.76882894991114e-05
-8.49990464294316e-06
-1.9255906923582e-05
-3.5306501317397e-05
-4.76881671483807e-05
-1.0188076476069e-06
-4.86689034017893e-05
-1.75441758309358e-05
-9.12303779638374e-06
9.08673236860586e-06
-3.41030276346317e-05
-4.67494295417908e-05
-2.61444397984375e-05
-1.53984671388885e-05
-3.48026379148693e-05
-2.68504596719512e-05
-2.97607626255981e-05
-3.09669092506595e-05
-3.09958363451807e-05
-6.42724627148235e-05
-6.10623362497893e-05
-4.80334759007086e-05
-2.79000995161103e-05
-3.36194059381024e-05
-4.02205808113945e-05
-1.95158298335973e-05
-2.287760849996e-05
-3.51832530308968e-05
-1.74164434056243e-05
-1.2342375675705e-05
-1.98446620879101e-05
-2.2326593662621e-05
-9.83923167906649e-08
-2.40105539581091e-05
-3.20170277419073e-05
-2.88331038863574e-05
-5.82894865058006e-05
-3.47419593543837e-06
-2.90636885681084e-05
-3.55304596113673e-05
-1.2937061167079e-05
-2.51130319141198e-05
-2.22813656249954e-05
-1.30267435259391e-05
-3.07452579749206e-05
-4.02665077625087e-05
-5.19660113381317e-05
-5.1217848207979e-05
-3.02592486310868e-05
-4.80785361379992e-05
-2.76711620205458e-05
-4.05564023836034e-05
-3.55715193990967e-05
-3.10747713711564e-05
-4.62751768800114e-05
-1.90674973759569e-05
-3.86067535359143e-05
-3.6488787509913e-05
-3.7458855743028e-05
-9.44705273938643e-06
-4.33283878194133e-05
-8.58335725054101e-06
-1.75695987367537e-05
-4.93805029025248e-05
-1.25728583827678e-05
-2.29933787720603e-05
-2.35668304060695e-05
-6.2176025155845e-05
-3.78275937691122e-05
-2.68280070083714e-05
-5.84824449136411e-05
-1.25248742797426e-05
-1.8111973011323e-05
-1.60226694996927e-05
-2.96008275402274e-05
-6.04728998403959e-05
-9.42016163104702e-06
-1.62269319622478e-05
-4.0011486688393e-05
-2.09519579209552e-05
-2.00651863628382e-05
-5.34453440762952e-05
-4.13489229470074e-05
-3.54178422550846e-05
-2.7194481559486e-05
-5.13885767357749e-05
-3.11673661059672e-05
-1.77136132610297e-05
-1.31625287386808e-05
-9.0673121903769e-05
-6.53426670089216e-06
-4.23027254985754e-05
-3.20870843488376e-05
-1.12465677734261e-06
-2.31984503497198e-05
-1.28433838931394e-05
-2.91779509304387e-05
-4.82113833096484e-05
-2.62544441594062e-05
-4.13849712855759e-06
-3.97923294898078e-05
-2.14040237860309e-05
-5.05162033792387e-05
-5.18789696780638e-05
-5.37687005614104e-05
-2.05062964720007e-05
-2.73037986757438e-05
-4.29648469563911e-05
-4.19331736545937e-05
-1.77442779572361e-05
-1.46293555498363e-05
-2.56460551890808e-05
-3.87421723126719e-05
-3.11334261339338e-06
-1.86062427401228e-07
-4.14989238727135e-05
-7.35177761820352e-06
-5.06457107951546e-05
1.15445497977276e-05
-2.64837558124706e-05
-3.85131052276777e-05
-1.29936252271605e-05
-3.23675766731632e-05
-1.41262138802626e-05
-2.40897755406999e-05
-4.79367379382957e-05
-1.48785055570271e-05
-3.40320375937239e-05
7.60402450771539e-06
-2.97670495441449e-05
8.3267840188979e-06
-1.06040933117436e-05
-1.81663467641226e-05
-7.34480025988959e-05
-1.89348494146605e-05
-1.83827805622399e-05
-3.7863189301119e-05
-5.06991002985548e-05
-3.61919642751278e-05
-3.18256475259637e-05
-1.48563983145259e-05
-1.35181598353785e-05
-2.15454400374872e-05
-5.81103788811965e-05
-1.41643642536161e-05
-1.77318256739143e-05
-4.56759945270961e-05
-5.60935683167532e-05
-4.68408562990975e-05
-4.85555115690956e-05
-1.11391903297102e-05
-2.2059889917631e-05
-4.25204569415765e-06
-3.58397860844494e-05
-3.39875842308668e-05
-5.75501397262847e-05
-1.4475198779077e-05
-4.80618772413594e-05
-4.07460413579414e-05
-1.63709681853792e-05
-4.36530893533469e-05
-3.19837530615003e-05
-1.49457561981749e-06
-4.59509189882604e-05
-2.87203510113102e-05
-2.92340340557844e-05
-6.1108038384802e-05
-4.02261332494603e-05
-5.84503388222747e-05
-1.36503831619095e-05
-4.34646859948682e-05
-2.81095670728704e-05
-1.15638678324685e-05
-1.48368181283198e-05
-2.30646220549437e-05
-4.09361363171734e-05
-2.97470358455442e-05
-4.6812676538637e-05
-1.34107099375266e-05
-1.65246837839331e-05
-2.8345062329951e-05
-2.11839202882718e-05
-3.24981678229925e-05
-5.71063819843229e-05
-6.38763486401569e-06
-4.48062874216723e-05
-2.35013811312523e-05
-5.17062094369062e-05
-3.7876942688896e-05
-1.35291642140526e-05
-5.93927053476794e-05
-1.14199046635141e-05
-4.37032962233367e-05
-1.41353987143298e-05
-1.35153939859166e-05
-5.91647298130389e-05
-5.41583106425993e-05
-3.71373041755535e-05
-5.15227557341995e-05
-2.78296720649917e-05
-2.6860412498067e-05
-3.08024277377996e-05
-4.52312600603184e-05
-6.07672237991161e-05
-4.04186287224885e-06
-4.52853652390643e-05
-3.12389681323913e-05
2.44515440071509e-06
-2.77454073163477e-05
-3.69201830268703e-05
-2.42039753149699e-05
-3.21684074299675e-05
-1.52006613345844e-06
-4.3657503066323e-05
-1.48885455496243e-07
-1.76059930656037e-05
-2.8167844194021e-05
-2.22004001138504e-05
-1.23415723546256e-05
-1.90609376138831e-05
-2.07894575995261e-05
-3.28184192430242e-05
-2.96225048209383e-05
-3.80050357332235e-05
-4.35478879744648e-05
-2.32846928065866e-05
-2.38030383959808e-05
-4.41575926353377e-05
-1.26201176862582e-05
-3.73714784395349e-05
-4.08105233103075e-05
-3.47754621522475e-05
-1.72575079555324e-05
-5.60064210887558e-05
-1.63277078007195e-05
-1.66107803162724e-05
-1.6753913733942e-05
-1.48120871969048e-05
-1.34144424941466e-05
-3.86894406076007e-05
-2.16553040356433e-05
-3.80061817609257e-05
-3.09237413993017e-05
-3.63418371736284e-05
-4.0805857593147e-05
-9.72824736255852e-06
-4.17708288962614e-05
-5.01501544947092e-05
-5.87760761335471e-06
-2.19918985547535e-05
-2.4771409680802e-05
-6.00466595694793e-05
-3.13382044063539e-05
-2.11781548275318e-05
-1.64645345878064e-05
-6.43791458390097e-06
-4.86928036390779e-05
-4.07892876058412e-05
-1.37727506264339e-05
-5.75622970874099e-05
1.49249991097187e-05
-6.1701402265841e-06
-1.36702708153599e-06
-4.01789943088627e-05
-3.01830155540114e-05
-3.38690175315205e-05
-1.72066491244221e-06
-3.51980632449876e-05
-1.53156238817117e-05
-5.09645201395756e-05
-3.51152938747509e-05
-4.10419572026179e-05
-3.66766678206407e-05
-4.29290906949827e-05
-1.83785658710101e-05
-3.77692940553265e-05
-4.04831636866479e-05
-5.12484457346553e-05
-2.95637729865821e-05
-1.6546779013516e-05
-3.16995556015076e-05
-3.88750381069196e-05
-3.46139708139946e-05
-2.89917684558377e-05
-3.41450642472312e-05
-1.9267100445725e-05
-6.33705145389079e-06
-3.74751181075817e-05
-3.08524167224108e-05
-3.41616724762088e-05
-4.67122783775898e-05
-7.17385709049364e-06
-3.28138966839037e-05
-2.39642537278359e-05
4.78598956831415e-06
-1.83758073097104e-05
-3.68733723513338e-05
-3.95184739209118e-05
-1.25439548529607e-05
-2.65012253915835e-05
-4.90031937253531e-05
-4.45450170090506e-06
-4.7609234639895e-05
-1.31038630233973e-05
-4.30720414471299e-05
-4.67277803347098e-05
-2.62827181702069e-05
-4.26255274873108e-05
-4.36141366828623e-05
-1.19913803844829e-06
-5.51566576524529e-05
-5.16561027736765e-05
-9.78048295449609e-06
-1.53288040791176e-05
-4.46588774266416e-05
-2.5679497033766e-05
6.58325876486244e-06
-4.73694772072328e-05
-4.01282930248798e-05
-5.33609240985252e-05
-2.97957084497089e-06
-4.0924478339348e-05
-5.43034688601521e-06
-3.67459480699407e-05
-2.45168432486287e-05
-3.74825727868156e-05
-1.02464416558715e-05
-6.3923080368988e-05
-5.17943846689967e-05
-4.0922054753323e-05
-1.17218221460114e-05
-1.28267437303474e-05
-4.86634567402551e-05
-2.44053750691167e-05
-3.27411805274093e-05
-2.6813227854097e-05
-3.85891976081264e-05
-6.21902736524053e-05
-3.45563033293645e-05
-3.90569353413316e-05
-3.60842270144154e-05
-3.6533899625995e-05
-1.19858413264117e-05
-1.43272401291521e-05
-2.90567125701018e-05
-4.45573665676443e-05
-4.17184681530132e-05
-4.66088028518637e-05
-2.70175085021676e-05
-2.27377306872662e-07
-5.3065754359122e-05
-2.39724706306314e-05
-5.02325313286598e-05
-6.26987213262152e-05
-5.909282768737e-06
-3.66780662945152e-05
-3.46226849603513e-05
-1.64274727846057e-05
-3.49534833488788e-05
-3.1252525916536e-05
-2.37228671047744e-05
-1.95205286075065e-05
-1.36974370574381e-05
-4.15145476634994e-05
-2.43365559931663e-05
-4.7488440354743e-05
-3.41490253829449e-05
-3.60292682268644e-05
-5.06576454010997e-05
-2.51383234349292e-05
-5.7090426517057e-05
-7.38656987117311e-06
-3.02594065395581e-05
-2.31308402937269e-05
-2.11757454498681e-05
-4.95397424202662e-05
-1.293906709614e-07
-1.95249604948573e-05
-3.40352384333606e-05
-1.73297741376538e-05
-6.82915932675387e-06
-3.91865334686316e-05
-4.11535595980134e-05
-2.63830252114117e-05
-2.68623824589206e-05
-1.28650295818467e-05
-3.34632408485504e-05
-4.51603358401241e-05
-4.71052152157735e-06
-1.38706824578584e-05
-2.64509880072899e-05
-5.14047960102227e-05
-3.97600092598801e-06
-1.59925645824518e-05
-6.27893917470746e-05
-3.50966884723161e-05
-2.14233351159785e-05
6.07964183009793e-06
-2.63799914630449e-05
-4.25625369478948e-05
-4.88115794639312e-05
-4.7762885538669e-05
-4.15738483866908e-05
-4.30550097829844e-05
-4.31967761952308e-05
-1.63524921718234e-05
-2.81072428063316e-05
-1.62460466244247e-05
-9.03710507437406e-06
-6.14578992724285e-05
-3.30810852196108e-05
-1.1720488037592e-05
-3.46491064410531e-05
-4.67353834896014e-05
-2.48729056008451e-05
-3.90174882260677e-05
-2.03689719418632e-05
-6.38095243549356e-05
-1.09572959634879e-05
-1.88126121582123e-05
-1.4331615771187e-05
-3.03411646741585e-05
-1.30102895037524e-05
-4.74987631258263e-05
9.05873438833414e-06
-5.75067649328545e-06
-2.44471847467758e-05
-1.51265592814258e-05
-3.05426838444973e-05
-4.09550139996327e-05
-7.18050331142649e-05
-1.71470433322113e-05
-4.05550695302269e-05
-2.75275998531573e-05
-2.61801495889213e-05
-2.33036197054838e-05
6.13445553893394e-06
-3.26927341584358e-05
-3.01733113065926e-05
-2.51382883812112e-05
-1.37483537589183e-05
-3.08510682084886e-05
-4.05708607260612e-05
-4.3000023669547e-05
-3.42352643005105e-05
-3.2679196609983e-05
-3.84684454386697e-05
-6.28849277725235e-05
-4.17495642877545e-05
-2.38339895986097e-05
-1.03155344325034e-05
-2.82713471287296e-05
-3.30815115849135e-05
-2.73302669258413e-05
-4.23276189021332e-05
-2.60211860280409e-05
-2.47045424414105e-05
-1.64480373695693e-05
-3.66715156127741e-05
-3.71328826349065e-05
-2.05005607544704e-05
-1.8382412623315e-05
-4.37511904109786e-05
-2.82455925422579e-05
-4.77232393153307e-05
-1.79857183934828e-05
-2.72456701637494e-05
-1.32106572464981e-05
-2.00816853734248e-05
-8.95397114094991e-06
-7.88212372097993e-05
-8.51822465688297e-06
-3.21768440414545e-05
-3.80484971660383e-05
-3.15887939267504e-05
-1.71226424136937e-05
-1.44142886199026e-05
-4.0867430434654e-05
-7.21764947301412e-05
-2.09562458537114e-05
-2.31714966454005e-05
-2.13976979881337e-05
-5.8734306357016e-06
-3.55446392913969e-05
-4.49121829187626e-05
-5.17445029164637e-05
-2.22026526456121e-05
-3.92764754342049e-05
-4.41368845989466e-05
-2.1054585083657e-05
-2.94686350218622e-05
-6.00689665635211e-05
-4.55465605388592e-05
-2.54404765399955e-05
-4.29974126005207e-05
-3.35195727190487e-05
3.37298632458687e-07
-2.18426208080065e-05
-3.25737178003757e-05
-3.54449303928511e-05
1.11333926399499e-05
-2.48225820482367e-05
-2.3077451403065e-05
-1.81904919677303e-05
-2.09164312076888e-05
-4.05465752589664e-05
-5.03956590104213e-05
-3.32086101212244e-05
-3.39780060324947e-05
-1.87572041381523e-05
-3.7610117232696e-05
1.08229335978632e-05
-4.2413273716262e-06
-2.92867312944321e-05
-5.7600165541774e-05
1.27890934600981e-05
-2.19511128405119e-05
-4.80150639679341e-05
-3.72275506459711e-06
-1.02557535684164e-05
-3.92528937890632e-05
-3.7119249070844e-05
-2.08312167509085e-05
-2.64667666153957e-05
-5.37802120874778e-05
-3.08386947642424e-05
-1.13419271356398e-05
-4.54817963186381e-05
-2.44701644575553e-05
-4.80386167364507e-05
-7.22366509956213e-06
-4.62150055334206e-05
-8.35689188971159e-08
-1.55632522728327e-05
-4.25262750455107e-05
-3.85750777666914e-05
-4.69030222218306e-05
-3.0770566555797e-05
3.51599593392363e-06
-2.60835902534028e-05
-2.45071249069889e-05
-2.45849558725565e-05
-1.96756633833405e-05
-7.84315088367586e-06
-3.49349437382165e-05
-4.90686407056573e-05
-5.23594227399198e-05
-4.26904267815505e-05
1.08725694562106e-06
-3.01392601738362e-05
-1.56925372471838e-05
-1.03417952595515e-05
-2.32409837726074e-05
-4.63260388455641e-05
-4.54087622284486e-05
-3.80102670025587e-06
-2.25494413995246e-05
-3.5741760007705e-05
-2.68814183665112e-05
-6.1993965232193e-05
-4.21190196707058e-05
-4.04032304378598e-05
-1.98873285834247e-05
-4.19235167982564e-05
-6.05204097452286e-05
-4.30667942512523e-05
-2.9205626325405e-05
-2.97295076088453e-05
-4.65568981518309e-05
-5.38109241851678e-06
-5.68390771042317e-05
-3.71869715597905e-05
-6.3919591535154e-06
-3.67546350525207e-05
-3.98624117671076e-05
-3.80847062597344e-05
-3.96033103477808e-05
-2.47737474124056e-05
-1.97717020079288e-05
-3.20034911953915e-05
-3.2639491245569e-05
-1.43859271326675e-05
-2.25270992809031e-05
-7.94859986734589e-06
-4.37606380752768e-05
-2.62335427325638e-05
-4.60314794548051e-06
-7.38125223858731e-05
-3.99168497344994e-05
-3.76625288912383e-05
-4.68163856005864e-05
-7.32763664237174e-05
-1.70571707197163e-05
-4.25365044357797e-05
-6.72294162782294e-05
-3.76017113890684e-05
-3.79600695075333e-05
-2.95786088398308e-05
-5.05705190198234e-05
-5.20904821961561e-05
-3.46183602073549e-05
-5.90364809768302e-05
-1.151947497575e-05
-6.13437019608606e-05
-4.98008603641593e-05
-1.64398413739177e-05
-3.40029620623213e-05
-9.9083083270058e-06
-4.38344644394631e-05
-2.19821941324624e-05
-5.97898788266313e-05
-3.74209923057655e-05
-2.89555752669077e-05
-5.64960669312007e-05
-5.36451849556399e-05
-9.49601836455924e-06
-2.78031935141692e-05
5.31281092913837e-06
-5.27206574494226e-05
-5.06512018132532e-05
-2.97253942535771e-05
-4.74403871354256e-05
-3.02623355391025e-05
-4.07044802712353e-05
-3.00705023072201e-05
-5.33417156680784e-05
-6.46850627743083e-05
-3.26103157401235e-05
-1.11445925066527e-05
-2.39120480869612e-05
-3.24049370151863e-05
-3.69696262583324e-05
-1.78319651592188e-05
-4.08419435221398e-05
-5.49803656711111e-05
-3.35426688505412e-05
-3.23132117393204e-05
-2.28575812054633e-05
-4.67356440834398e-05
-2.84654151746292e-05
-1.41023726634025e-05
-5.07772907927256e-05
-2.37432826086265e-05
-2.92350984458386e-05
-2.65311157451676e-05
-4.88373550136749e-05
-1.48797698790567e-05
-2.89799703740556e-05
-4.28147794554678e-05
-4.95522613470801e-05
-2.71285098018537e-06
-4.63107735633248e-05
-1.10503892682819e-05
-2.57547749454028e-05
-1.33507768356385e-06
-7.13409472299659e-05
-2.24233011011268e-05
-8.09404760718233e-05
-2.32910930406526e-05
-2.26273605442833e-05
-4.79176531154248e-05
-4.15752330083946e-05
7.3267065001415e-07
-9.92589691315493e-06
-4.39076457976087e-05
-8.84439531153274e-06
-4.6160145790334e-05
-2.23987064790486e-05
-1.79080557630926e-05
-5.50105425937066e-05
-4.02544999557351e-05
-3.73045137200007e-05
-3.03654313095934e-05
-4.00383058400259e-05
-5.70248079817862e-05
-6.64059528620119e-05
-1.8008956669707e-06
-3.28153931254024e-05
-2.40106453368315e-05
-3.85596632027244e-05
1.85046705226221e-06
-4.80258064222742e-05
-2.95216531734654e-05
8.5140583846925e-06
-2.11219688144439e-05
-2.48860208449512e-05
-3.99169016778963e-05
-5.65717572013289e-05
-2.73169780046029e-07
-4.98305686772658e-05
-7.85998963469508e-06
-1.2716887093796e-05
-1.83032146895092e-05
-9.93733401971595e-07
-8.11238127423109e-06
-2.97015417611547e-05
-4.62038699993651e-05
-3.04495657287244e-05
-4.04635921320666e-05
-2.31536680401132e-05
-7.42834839458486e-06
-5.00463646507607e-05
-2.96510514308389e-05
-4.42977607769739e-05
-3.56019946522186e-05
-2.05153983075675e-05
-2.46866834345458e-05
-2.5283879206989e-05
-1.67903142506959e-05
-2.33842190598689e-05
-4.80412907007406e-05
-3.02488929438396e-05
-4.12268998263985e-05
-4.95426363425584e-05
-2.46000066149101e-05
6.37322860285491e-07
-2.65652572194338e-05
-5.93612062726088e-05
-2.99643782977617e-05
-5.06178657245703e-05
-4.65180795581489e-05
-3.36570942705052e-05
-2.0950498768107e-05
-2.5785587633202e-05
3.8800084391923e-06
-5.51438197307096e-05
-1.27618975953606e-05
-1.65265014931265e-05
-1.28342773165558e-05
-3.67408076541484e-05
-1.06687116240514e-05
-4.73448236633856e-05
-4.03496011891384e-05
-3.44269225937891e-05
-5.49606559813813e-05
-5.18309941601238e-05
-1.89006174913344e-05
-6.13549584719782e-05
-5.19956450090377e-05
-3.6123270294558e-05
-4.45471865082565e-05
-2.28011281511559e-05
-3.9741525046515e-05
-6.22335148008373e-06
-2.17111656975771e-05
-3.28904324815787e-05
-2.27875806676405e-05
-2.73221985353617e-05
-2.81008854481625e-05
-1.10105671144987e-05
-4.98491975251554e-05
-4.61188551853107e-05
-2.63324922645751e-05
-1.98856359930509e-05
-5.55235809793096e-05
-2.73128565743117e-05
-4.57056938887483e-05
-3.49839419712716e-05
-4.51807629890463e-05
-7.5768184361214e-06
-4.7262004941957e-05
-3.12512673804185e-05
-2.37041861469255e-05
-2.52950830927586e-05
-2.1355105277062e-05
1.68335184659499e-05
-2.96821767119161e-05
-5.04442089017517e-05
-1.27141897549565e-05
-3.38796784063826e-05
-3.96642413107744e-05
-5.16465430590995e-05
6.60541638788384e-06
-1.89127014844622e-05
-3.94440322571447e-05
-1.27648543612272e-05
-3.54628906444605e-05
-3.62685525597854e-05
-3.50620903982891e-05
-2.55550498420962e-05
-3.7955687965126e-05
8.15133126711537e-07
-2.11637111993315e-05
-9.40895148729565e-06
-2.1595574291935e-05
-5.53936792011438e-05
6.769716823515e-06
-4.89856329055866e-05
-2.75897899458981e-05
-1.6823490689461e-05
-1.35911630322862e-05
7.66631714843782e-06
-4.31519634786782e-05
-5.51617266708243e-06
-2.83315755827431e-05
-4.58768942347388e-05
-2.34272198524756e-05
-3.83414205482255e-05
-2.54093878390951e-05
-5.22146818287232e-05
-4.1877800329718e-05
-4.81741710766689e-05
-1.74587590741991e-05
-5.18195733476147e-05
-3.94303044462171e-05
-2.33735628774164e-05
-4.14197236952417e-05
-8.40486358587287e-06
-2.50544197511321e-05
-2.61971541178028e-05
-2.28792874749536e-05
-2.37780086180802e-05
-2.66106004430323e-05
-2.12139208597372e-05
-1.94182422404789e-05
-4.4196356502546e-05
-9.5588690282934e-06
-4.96261727034943e-05
-2.7177513880299e-05
-6.08448095869975e-05
-1.9123635127364e-05
-1.4198300304238e-05
-1.74391364818251e-05
-2.79066094506211e-05
-7.65744920233686e-05
8.07464008972179e-06
-4.31956176259274e-05
-2.77485113862364e-05
-2.42710376808633e-05
-2.45465475969957e-05
-2.95837155485879e-05
-1.6016908357286e-05
-2.77441047296902e-05
-9.04577426191502e-06
-3.76352108901425e-05
-1.83571326396035e-05
-1.52072735407341e-05
-3.50914563640964e-05
-1.48311506087083e-05
-4.67518349291605e-05
-1.36708901976548e-05
1.51859762852304e-06
-7.08584557604702e-05
-1.11159141542107e-05
8.52699470855217e-06
-2.17771736391238e-05
-1.18298112176804e-05
-3.08794785847122e-05
-2.89409195078058e-05
-2.71049130657564e-05
-3.26264982789098e-05
-1.39115920900932e-05
-3.50178307140407e-05
-2.68633198440373e-05
-3.29597312850441e-05
1.17571206072672e-06
-2.9022857098657e-05
-1.45114494057081e-05
-1.51039161904285e-05
-1.31588314397825e-05
-2.2564873897452e-05
-4.42705153998759e-05
-1.73132460509055e-05
-3.01886362273522e-05
-3.22739907693639e-05
-5.51579048581742e-05
-3.27733772840589e-05
-6.91096640820284e-05
-2.22523235575316e-05
-3.87039430175077e-05
-3.5992567277363e-05
-3.64892719503559e-05
-4.23250413350122e-05
-3.7184441515217e-05
-1.42136929634043e-05
-2.51935375518229e-05
-1.3313947459855e-05
-2.62996587224039e-05
-4.19140273423584e-05
-1.98313470168879e-05
-2.92573775160339e-05
2.05875454827274e-05
-2.08968096474777e-05
-4.14814972203759e-05
-3.60863804969579e-05
-3.62226818961707e-05
-2.63063967677539e-05
-3.11644302213724e-05
-1.00818051051475e-05
-2.34231155689271e-05
-1.70450209728841e-05
1.66657450011835e-05
7.701384817407e-06
-3.17721782387816e-05
-6.36876513582747e-05
-2.21310637603092e-05
-2.41780544533798e-05
-2.71643905156764e-05
-3.5568571576748e-05
-4.35728033168233e-05
-4.94342508380672e-05
-2.65555460511775e-05
-4.03699986938224e-05
-5.38085841843286e-05
-4.65888865708436e-05
-3.4737486784109e-05
-6.69511147127577e-06
-4.0257773769669e-05
-2.50550749691394e-05
-2.42552092389703e-05
-1.63873513116847e-05
-2.16173867197856e-05
-4.04170222916229e-05
-2.40150766633982e-05
-3.63083452148761e-05
-4.16918011548141e-05
-4.46546004771483e-05
-3.07541182740417e-05
-4.16233360145826e-05
-3.22306515188226e-05
-4.02781201818091e-05
-5.28122808606288e-05
-6.10585164312398e-05
-2.68445465271571e-05
-1.63355329002473e-05
-4.63188530579078e-05
-3.45569681945762e-05
-1.20307082878562e-05
-4.73213298814229e-05
-4.08781320080424e-05
-8.69858776239489e-06
-4.06875403115275e-05
-1.98857543387781e-05
-2.87022383243217e-05
-4.45901544127626e-06
-2.36876040236269e-05
-7.07932715299722e-05
-2.34255554302297e-05
-2.11326086115489e-05
-2.55854426422843e-05
-2.84477465753407e-05
-1.66640643478254e-05
-1.86373514494353e-05
-5.30425195959703e-05
-8.26978889910153e-06
-3.38042354850893e-05
-2.93207659788668e-05
-2.95011017158465e-05
-1.1131772962282e-05
-4.50338832045044e-05
-4.63754716329215e-05
-5.14030061673799e-05
-2.03630071578191e-05
-3.92785498758529e-05
-4.3968961397035e-05
-2.99804908819997e-05
-5.18693237731498e-05
-8.26520677663547e-06
-2.71227445509875e-05
-2.95440198460049e-05
-4.86795717334305e-05
-2.11536883504946e-05
-4.46241131327495e-05
-2.53858847794949e-05
-5.3592085242537e-05
-2.24279560498053e-05
-2.07733537530404e-05
-5.10196547150001e-05
-4.93308163088915e-05
-4.03773083197905e-05
-1.28335866424498e-05
-3.64720020038057e-05
-4.25365493765016e-05
-3.13695104064882e-05
-3.3268708259831e-05
-3.22588589172784e-05
1.54612300066109e-06
-2.62724625015187e-05
-3.16475202026899e-05
-1.83658765800575e-05
-2.94668378543332e-05
-4.36626443574776e-05
-3.24488409187327e-05
-3.68825132102847e-05
-5.22035122570514e-05
-3.21848353188498e-05
-1.80941292500782e-05
-3.7513641871367e-05
-4.71365184463165e-05
-2.63238880706801e-05
-5.4632774354264e-05
-1.72533602802683e-05
-1.10036392805774e-05
-1.12954984981881e-05
-6.90682784501951e-05
-3.89418600688978e-05
-2.60979220988911e-05
2.48046785310384e-06
-5.74914682005975e-05
-2.97532522495788e-05
-3.2504092598957e-05
-3.31724395083353e-05
-2.58863379035138e-05
-6.69934995455738e-05
-4.94595795465289e-05
-4.54130402778742e-05
-1.04266687833485e-05
-6.27993493868361e-05
-5.84313550131326e-06
-1.42856596972061e-05
-2.27753806260603e-05
-4.12179528752723e-05
-1.46689564666085e-05
-4.75594723955931e-05
-3.83343184370126e-05
-3.6034499356526e-05
-2.30966451450367e-05
-3.11550163435255e-05
-2.03758201266984e-05
-7.35407933884426e-05
-4.13047129281624e-05
-4.4147472658315e-06
-3.09716567141129e-05
-1.12939530583738e-05
-4.96030946898397e-05
-3.6237871785065e-05
-9.03203384939626e-06
-7.63854171593691e-05
-2.44821371202992e-05
-1.52952393783313e-05
-2.65234561151557e-05
-3.30994799788326e-06
-1.44245855435025e-06
-5.9614696854656e-05
-1.04122770563953e-05
-7.35998030009054e-05
-3.48515139994728e-05
-1.78581102823791e-05
-3.76674085151446e-05
-3.50434451741247e-05
-2.08123322730775e-05
-2.24226171823961e-05
-5.71864133782403e-05
-5.72224734990336e-05
-1.23232005203699e-05
-4.85916229799172e-05
-2.26361740748575e-05
-5.4306020093245e-05
-6.55449142902416e-05
-7.44513023062901e-05
-2.10598436937102e-05
-3.91861930684192e-05
-3.24695332360193e-05
-3.2834527861141e-05
-3.50034919287434e-05
-2.4642394837234e-05
-5.64518994410395e-05
-3.6743238811783e-05
-3.31527849170982e-05
-3.01400225368904e-05
-2.02900530804237e-05
-4.44533029698705e-05
-2.0929872786282e-05
-3.27552384038181e-05
-5.02064746273368e-05
-4.53061032523241e-05
-1.25149780330989e-05
-2.25963260157919e-05
-5.3164712061627e-05
-3.41876870777935e-05
1.55649589944289e-05
-3.37453186299722e-05
-1.15779826902261e-05
-1.04639002374852e-05
-1.48773738165577e-05
-3.2876022815512e-06
-3.51719491598466e-05
-3.53450117601071e-05
-1.93799731992675e-05
-4.60104427968584e-05
-2.75745248442224e-05
-3.85069198310184e-05
-4.24209361549919e-05
-2.31250498120332e-05
-1.69914597987939e-05
-3.67045473794075e-05
-1.46624294134766e-05
-2.19655543578275e-05
-2.50403512006444e-05
-2.18732553563731e-05
-3.28539529880721e-05
-2.08146939763605e-05
-3.56638014849738e-05
-3.91098519985413e-05
-1.49892621177137e-05
-3.81333396565924e-05
-2.67570955731176e-05
-6.43446074326455e-05
-4.37315264838861e-05
-9.20364663518075e-06
-1.33996739165188e-05
-1.29412024225307e-06
-3.16542013983566e-05
-4.21798834185837e-05
8.07662391297358e-07
-4.68735411230533e-06
-3.96795074324414e-05
-3.20998390128491e-05
-3.78528083628774e-05
-1.7991330910321e-05
-3.21074973959819e-05
-3.42234273744606e-05
-4.62282843964302e-05
-4.80137868203501e-05
-8.93585285924851e-06
-2.08000977602388e-05
-2.78101454801981e-05
-2.65216197773493e-05
-1.21528285779312e-05
-5.78644812652091e-06
-1.86407229107269e-05
-2.57764404121281e-05
-9.38898486642687e-06
-2.2101045278361e-05
-3.10244549993337e-05
-2.75304742396562e-05
-1.42012483307897e-05
-1.00325667168134e-05
-6.03043861498105e-05
-3.26398203337424e-05
3.12104219593495e-06
4.94139953733479e-06
-4.63263338180799e-05
-3.65930923014051e-05
-6.4327545436607e-07
-2.09769579217885e-05
-1.38635235965687e-05
-3.69045903377396e-05
-4.14639806885187e-05
5.63046563067843e-06
-3.52124425890431e-05
-3.62718473380371e-05
-2.29669191864942e-05
-3.99069641419374e-05
-3.36711799671654e-05
-2.70705228714168e-05
-3.3134105462713e-05
-1.91657149162499e-05
-1.55236819543847e-05
-5.93380767959568e-05
-4.39924376734254e-05
-4.79927840706163e-05
-1.3828337932747e-05
-3.60696467957126e-05
-2.67322351956706e-05
-1.50157703327512e-05
-4.00757674472742e-05
-4.26181674325136e-05
-3.00171133035797e-05
-1.30158964960413e-05
-2.96988846173042e-05
-1.05431901051595e-05
-2.91341996581449e-05
-1.91862028244717e-05
-2.95889822998219e-05
-1.73938505251297e-05
-1.63503184767302e-05
-2.27464929758576e-05
-4.12578469181158e-05
-3.98013510959402e-05
-6.17884716454985e-06
-5.15361680456593e-05
-3.22674618811191e-05
-2.68536135358548e-05
-1.61992956631815e-05
-1.05806213741707e-05
-5.04034927313117e-05
-2.24854259199432e-05
-1.85396556265396e-05
-5.72583409403314e-06
-3.38701306706522e-05
-5.74825356913292e-05
-2.03667903549739e-05
-3.59524438601796e-05
-5.12562701891456e-05
-5.47383741404384e-05
-1.41250726864218e-05
-2.95019461761629e-05
-5.10989553387335e-05
-4.03735963065305e-05
-2.9091482143637e-05
-3.11424753591378e-05
-1.49126576704935e-05
-3.04764159671883e-05
-1.72281834887995e-05
-1.87418177417559e-05
-3.97923131201271e-05
-5.58912298182225e-05
-4.11608519412632e-05
-1.18852856886993e-05
-2.03124137335206e-05
-5.09733693549931e-05
-2.81364623237568e-05
-2.86547677607176e-05
-2.52290406589767e-05
-2.9393075256751e-05
-6.70374470799095e-05
-4.04359250290788e-05
-1.00259883679476e-05
-2.14504362995866e-05
-4.42682216020108e-05
-2.38294165404338e-05
-1.53298833028078e-05
7.33648439576947e-07
-4.66718756837513e-05
-1.28034633692846e-05
-5.15539513200104e-05
-7.73020238214625e-05
-2.25428483058041e-05
-4.52515091147818e-05
-3.08681149381691e-05
-3.13728396044766e-05
-3.87974200973222e-05
-2.82836552267734e-05
-2.86250335451809e-05
-3.85998048917837e-05
-4.2436191844148e-05
-1.48589805662112e-05
-2.99971539326136e-05
-3.57827351364714e-05
-3.18608987424961e-05
-3.40899835957559e-05
-3.99353574081569e-05
-1.6693085424671e-05
-2.03345795754417e-05
-5.04321343535671e-05
-1.21058262681884e-05
-2.32314149377604e-05
-7.03601975392853e-05
-5.22513495522959e-05
-3.24885521984927e-05
-1.81061340279998e-05
-3.31354237683416e-05
-2.51845301806717e-05
-4.40029178963655e-05
-4.38761820386565e-05
-3.4850818506163e-05
-1.60855951458284e-05
-2.01658022088995e-05
-2.06820347459302e-05
-1.95510294305337e-05
-6.2357391425129e-05
-1.6878452906146e-05
-2.28883175907869e-05
-4.03040928415429e-05
-2.68986358163755e-05
-6.2263719607187e-05
-3.78775980907808e-05
-3.78153780922438e-05
-5.58012557676502e-06
-2.94051229663983e-05
-1.19116384091158e-05
-1.88908841447734e-05
-4.01040601612025e-05
-2.20657138899457e-05
-1.86694902118135e-05
-2.99119262626079e-05
-4.10769691904731e-05
-8.31922299091012e-06
-2.29229120574129e-05
-3.5923816746077e-05
-2.83964838687098e-05
-4.03316163020269e-05
-2.79297384881636e-05
-7.91554807141879e-06
-3.17881719747946e-05
-1.68910120366818e-05
-3.24485613770105e-05
-4.58170142054944e-05
-5.08871277473018e-05
-3.85667059142141e-05
5.59025198102236e-06
-1.00953729726085e-05
-2.27594821153607e-05
-1.53810854404349e-05
-3.40066240909805e-05
1.0319813212271e-06
-4.2124364400689e-05
-2.71471078460794e-06
-4.69881195019569e-05
-4.71600486318142e-06
-6.0138419358609e-05
-2.74649785795874e-05
-1.09542576075148e-06
-5.50114243802543e-05
-2.88932644443517e-05
-5.32562595065699e-05
-3.62154839563301e-05
-4.07668505178787e-05
-3.58704604177471e-05
-2.46908467216052e-05
-2.55434460719543e-05
-2.49357245844417e-05
-1.67062089623655e-05
-4.06171814530995e-05
-2.78726276414837e-05
-1.07042683529485e-05
-4.26035656581233e-05
-2.39875299332062e-05
-4.72498387881635e-05
-1.39543562366721e-05
-2.29890670022145e-05
-1.59297539566958e-05
-2.7813505381708e-05
-1.11109917748944e-05
-1.76912299528213e-05
-4.29427925456894e-05
-4.14919496386419e-05
-3.52057610590648e-05
-4.77699919365849e-05
-4.76765217865221e-05
-4.61082505614949e-05
-3.40960343441973e-05
-4.28304119798978e-05
-3.14008797839336e-05
-3.17313480077748e-05
-3.48258271043985e-05
-1.37953387180376e-05
-2.12125132242076e-06
-3.19618535036038e-06
-5.78337763495836e-05
1.4541058977016e-05
-7.38279843783289e-06
-3.72091268651993e-05
-2.16716833632029e-05
-5.09656938871248e-05
-2.9657846844487e-05
-9.87443425870557e-06
-2.68574953580322e-05
-4.21795328431654e-05
-4.09108088741739e-05
-1.69678177923665e-05
-3.77340121279938e-05
-1.88051292468971e-05
-2.17412248341993e-05
-2.24796412858477e-05
-1.02075814190195e-05
8.28878722520118e-06
-1.56316778118789e-05
-5.3791860372899e-05
-3.34750061386944e-05
-2.58081011800169e-05
-2.74095942313357e-05
-1.66510467822618e-05
-5.04225063506717e-05
-5.82521264619207e-05
-1.3330913551183e-05
-1.29519826831828e-05
-4.39118395366615e-05
-5.54428900741736e-05
-2.78852214290827e-05
-4.17042099680802e-05
-2.70631817408868e-05
-2.62878969032954e-05
-5.27082862768503e-05
-3.32965681909185e-05
-5.58238640802138e-05
-4.94708095449e-05
-3.58215044275197e-05
-5.31379549592562e-05
-7.24254792980401e-06
-4.31847421237922e-05
-2.77253089109511e-05
2.07978358923494e-05
-4.71923733405223e-05
-1.63572827228092e-05
-7.57352150856246e-06
5.02820576658167e-06
-1.56207995823281e-05
-2.6905973487433e-05
-7.63120598330756e-06
-2.64970831929385e-05
-3.87710224075646e-05
-2.16281522069451e-05
-2.19618370533591e-05
-9.08919888028722e-06
5.89568847101564e-06
-5.49424002894684e-06
-2.76025234650993e-05
-2.44712094583645e-05
-5.18231977421071e-05
-5.67604674952483e-05
-2.76129150954767e-05
-1.36351033262279e-05
-2.46080257855243e-05
-2.78167852937813e-05
-3.06382275867557e-05
-3.31318718570604e-05
1.85577463280724e-05
-4.15013011796163e-05
-1.14827293463848e-05
-2.92434947999999e-05
-2.08706932282487e-05
-2.86368124702609e-05
-1.343794176533e-05
-1.76203081774353e-05
-2.23635034969647e-05
-8.87739096232497e-06
-2.43795482156741e-05
-2.12183501421963e-05
-3.24627916771053e-05
-3.8887729592896e-05
-2.47923192528871e-05
-2.41220807125261e-05
-3.47188439606079e-05
-2.65804905429777e-05
-4.1174880307508e-05
-2.0461475462315e-05
-1.31222921239373e-05
-4.20481727590336e-05
-3.63842938390305e-05
-2.05314134878474e-05
-3.68446707305245e-05
-1.48289409451598e-05
-4.29070958738684e-05
-3.36947843394831e-05
-5.66904632681691e-05
-3.81118753643048e-05
-2.09321635673427e-06
-4.35365485569e-05
-2.69786417008648e-05
-2.52054297396522e-05
-4.48003827593182e-05
-3.43048988980672e-05
-2.82425783317257e-06
-9.05616963035843e-06
-3.75876043180913e-05
-2.50948032989901e-05
-1.02721171478992e-05
-3.85480056948879e-05
-4.45009435243058e-05
-1.59830763158142e-05
-2.27740351835775e-05
-3.56446764140583e-05
-1.53632811649255e-05
-3.10355300508585e-05
-2.47396583230429e-05
-3.90462437391608e-05
-5.65514467809854e-05
-3.57627688750876e-05
-8.85640922212901e-07
-2.79294967574049e-05
-1.31453021721604e-05
-4.05709260405323e-05
-3.47038606238352e-05
-2.4751549215221e-05
-6.85081566653805e-06
-1.28962133826642e-05
-2.94820607732906e-05
8.12436443018229e-06
-6.71554606366614e-05
-6.40720505670539e-05
-2.8577953479516e-06
-2.81416830519635e-05
-1.56836948433674e-05
-1.20274121149515e-05
-1.16188562072839e-05
-2.43369680538958e-05
-3.30658202351497e-05
-3.78863503798585e-05
-2.66700813306631e-05
-2.71093989673835e-05
-2.53968984585286e-05
-1.74474081572877e-05
-6.67515801501504e-06
-1.55680114308633e-05
-1.02553086830776e-05
6.81894589705379e-07
-6.33705646471672e-06
-3.38357371402566e-05
-2.43315711904617e-05
-2.82154705787725e-05
-5.7721806797017e-05
-9.03267201418578e-06
-3.23300412626348e-06
-5.91996382677846e-05
-2.52393602969484e-05
-3.78970052549092e-05
-3.93147063355227e-05
-3.7069836282647e-05
-2.72209408074744e-05
-4.84344597163059e-05
-1.19810005944453e-05
-6.7173478139045e-05
-1.85755453990885e-05
-4.00030197148003e-05
-2.70105834713446e-05
-2.44480856986969e-05
1.15808974169713e-05
-6.13798931225104e-05
-4.12428546984812e-05
-3.94668232769011e-05
-1.50550096584351e-05
-5.23196787370374e-05
-4.86934817821163e-05
-2.33545021773839e-05
-2.66024057208721e-05
-2.38476848909489e-05
-1.45530252330742e-05
-2.63906209062658e-05
-5.30604321815422e-05
-2.95184865425032e-05
-2.01203928512401e-05
-4.00022029547712e-05
-1.61817253382192e-05
-2.12241149930282e-05
-3.82251022558879e-05
-4.51603232731386e-05
-3.50410369916543e-05
-4.77653394859999e-05
-6.2902845396686e-05
-1.64031914162402e-05
-2.77743368934127e-05
-3.39449775349659e-06
-2.61035847481391e-05
-1.78016723513183e-05
-1.80933146209711e-05
-2.32148076192361e-05
-2.26506203028546e-05
1.93361591765584e-06
-3.09168679242658e-05
-2.79506822781654e-05
-5.84393455577215e-05
-5.19907475397862e-05
-2.25203752846072e-05
-1.6171865501877e-05
-3.40480933192677e-05
-3.90663001768531e-05
-4.03331115765492e-06
-9.56190139307417e-06
-3.8280215690336e-05
-8.16883162364158e-06
-1.75307005545673e-05
-3.38212400592794e-05
-6.47043216644331e-05
-5.04672764275288e-05
-2.79192494197822e-05
-3.67854074448994e-05
-4.58107749650382e-05
-9.44328123759197e-06
-3.39798234935702e-05
-3.99029747655069e-05
-4.24452980466879e-05
-1.15579782045335e-05
-3.92151555900805e-05
-3.16644842077192e-05
-6.36046739553115e-05
-9.24203274866561e-06
-6.83703596171725e-06
7.966834004946e-06
-3.46312339568525e-05
-9.07292576626143e-06
-5.15972013458648e-05
-1.0554785104506e-05
-1.37590123163946e-05
-1.52854117144083e-05
-3.98940573299361e-05
-4.08495913382935e-05
-3.82331949534259e-05
-2.72652626682676e-05
-2.48793782439066e-05
-5.62672840462589e-05
-3.79122069433613e-05
-7.52484735741641e-06
-9.25329888642447e-06
-2.81247021319102e-05
-3.08988023038931e-05
-2.1656545962808e-05
-2.58635277836894e-05
-4.67324456802024e-05
-2.2553027370067e-05
-3.72752386984137e-05
-5.17419744800958e-05
-1.04830660759207e-05
-4.61417127899281e-05
-1.9556471546361e-05
-5.29866236739794e-05
-5.28616866068143e-05
-2.37053673981624e-05
-3.1381210751943e-05
-6.04878945798827e-05
-3.24032387515395e-05
-1.29711845883844e-05
-2.32446302272892e-05
-2.92914045399948e-05
-2.1765604828661e-05
-1.84443787647527e-05
-3.68307778551527e-05
-4.59595610223383e-06
-2.98960703769622e-05
-1.476707434535e-05
-2.60794771187002e-05
-4.89914151591326e-05
-4.10845759633908e-05
-3.35176367412036e-05
-6.76307249414445e-05
-3.53636954209979e-05
-4.94301012967798e-05
-4.15335456087279e-05
-4.20331324868234e-05
-2.36081101580056e-05
-2.48427824005488e-05
-1.01278657582096e-05
-1.96118087199157e-05
-2.50494674022001e-05
-3.35892659390807e-05
-2.17814808811146e-05
-3.84601703767517e-05
-3.33949489303604e-05
-2.98244708599768e-05
-2.12869611159485e-05
-4.22489764367597e-05
-4.10031652973428e-05
-4.20091314039907e-05
-4.13282184676988e-05
-4.91605683579036e-05
-1.39836660837959e-05
-4.16461325877708e-05
-3.98275638575764e-05
-2.26317151609821e-05
-1.4439071023938e-05
-4.4794986037787e-05
-2.51311055527455e-05
-4.72723999332107e-05
-4.25366603481922e-05
-1.48570466808264e-05
-4.13630194504514e-05
-1.6445922707726e-05
-3.16590014228978e-05
-6.16923642922705e-05
-3.22930588565115e-05
-4.50905774502043e-05
6.38901742023225e-06
-3.25831713948087e-06
-4.03135691500532e-05
-1.40041541250025e-05
-3.2750467645186e-05
-5.17670844506563e-05
1.0570719057993e-05
-4.2829594524045e-05
-7.11745119271594e-06
-8.88747857878734e-06
-1.03189298430639e-05
-3.0189969299533e-05
-8.24994908370839e-05
-5.37819999730636e-05
-2.12735237820437e-05
-2.31661120575627e-05
-3.87076790845043e-05
-3.71691201663535e-05
-2.91351054165269e-05
-6.6734542701786e-06
-4.1197798806387e-05
-4.20191318780313e-05
-1.76485623852246e-05
-2.61655256248276e-05
-1.09923770978095e-05
-7.67290905161077e-06
-4.22554015407182e-05
-3.80201091021611e-05
-3.98738560019383e-05
-3.88115257428212e-05
-4.9703522520916e-05
-1.91564839124827e-05
-3.50802287769684e-05
-2.27309132532764e-05
-3.58222485031576e-05
-2.06651427220528e-05
-5.56438274678698e-05
-3.96119978046437e-05
-4.48558862024055e-05
-3.26878246248587e-05
-5.58190218216938e-05
-4.63322579445648e-05
-4.61335450681754e-05
-4.91053531468902e-05
-6.38088595634287e-05
-4.49267634901213e-05
-3.60922611576213e-05
