# Supplementary material for: Research on computational propagation and identification of mine microseismic signals based on deep learning
Source: PLoS One. 2025 Oct 22;20(10):e0334641. doi: 10.1371/journal.pone.0334641 (PMC12543183; doi:10.1371/journal.pone.0334641)
Supplement: S8 Data — (ZIP) [file pone.0334641.s008.zip › 000100900002723.xlsx_0.txt_24.txt.txt]

-2.00466969275506e-05
-3.08722606189118e-05
-5.73578787262823e-06
-4.59478189712045e-05
-1.18051700003498e-05
-3.37977267447256e-05
-3.90354808319827e-05
-1.45957412050441e-05
-1.76119505778818e-05
-1.31164923292189e-05
-3.47313381066357e-05
-1.88901537875463e-05
-5.32685656192401e-05
-4.3646386040801e-05
-2.72051126411082e-05
-5.29395132577257e-06
-1.72869509832899e-05
-2.45297673182807e-05
-2.18525094925184e-05
-2.69998523362465e-05
-2.59773097223971e-05
-4.53669287007568e-05
-5.07371286182996e-05
-5.37489469327739e-05
-2.82613624976201e-05
-5.41748101806882e-06
-2.48305881370435e-05
-5.9522232611423e-05
-4.8327185369123e-05
4.36128218889547e-07
-1.81400859540434e-05
-3.84237213938236e-05
-7.44702517378165e-05
-6.22093024039572e-06
-4.28679098286201e-05
-3.89628909006664e-05
-2.82290431266541e-05
-3.6260848432602e-05
-3.24778312384431e-05
-1.50119583125946e-05
-2.13394465250177e-05
-3.24826113283815e-05
-2.7483149754592e-06
-1.28259831723084e-05
-3.01214077985844e-05
-3.07532762203721e-05
-2.71137555095164e-05
-7.0856295735803e-05
-3.07734345428593e-05
-1.68176376603082e-05
-6.82062204754794e-06
-3.35483542032977e-05
2.47158977737689e-06
-3.65608834027517e-05
-1.63206686070302e-05
-2.0693500953014e-05
-2.26780553597529e-05
-4.3803447664892e-05
-1.86618831107354e-05
-1.39706559259881e-05
-2.5911344952918e-05
-4.94778677022329e-05
-2.37680280541362e-05
-9.97634929571965e-06
-4.47031608315252e-05
-3.3407810411855e-05
-2.0956556107662e-05
-2.26012934304868e-05
-2.4107816963029e-05
-4.17312412203269e-06
-3.43327853782203e-05
-5.78556370096805e-05
-1.6594629287414e-05
-1.20452771725414e-05
-3.60540301379093e-05
-3.26023968175065e-05
-4.03802283110338e-05
-9.14139508860151e-06
-2.27617662758955e-05
-4.77244351302418e-05
-2.34604214443538e-05
-4.90904292554895e-05
-3.85345541031158e-05
-1.60329212836774e-05
-4.53523268062337e-05
-3.72424390859355e-05
-1.14358543983148e-05
-5.18353202415442e-06
-9.64845601916908e-06
-3.59017202732198e-05
-2.3317043257953e-05
-1.63660932542608e-05
-1.4730346594024e-05
-2.44533200522868e-05
-1.32685688857219e-05
-3.00657985203341e-05
-3.09393227105411e-05
-3.25782966307848e-05
-2.42203717715941e-05
-1.31356853217881e-05
-1.64750004723641e-05
-1.14844219969937e-05
-1.24050776171844e-05
-2.89948763690293e-05
-3.5474455717564e-05
-3.34698255206139e-05
-5.61589956743944e-05
1.6616301919003e-05
-7.38304695017975e-06
-5.89350745003409e-05
-5.20088703790188e-05
-1.85796434928942e-05
-2.27582572757455e-05
-1.66924923822164e-05
-4.35576695722976e-05
-2.11781224549727e-05
-4.65496262430061e-05
-5.73774908738939e-05
-3.06414723823149e-05
-3.24446632977653e-05
-4.35404239076022e-05
-1.62257125854996e-05
1.94727676156485e-05
-4.55281090681444e-05
-1.6527487122051e-05
2.8020508381895e-06
-4.11910903713878e-05
-3.01585870784736e-05
-2.42208641514771e-05
-6.6472689314242e-05
-5.57968156471894e-05
-3.83847153697576e-05
-1.62314222190478e-05
-1.56354558562099e-05
-3.8163954557261e-05
-2.60634537671218e-05
-1.16531457855135e-05
-3.37535541955834e-05
-5.98496238479517e-05
-4.61963766189443e-05
-2.16594401754183e-05
-1.15529251577247e-05
-1.89135905481476e-05
-7.24663683564692e-06
1.36887254341441e-05
-3.50337991489754e-05
-3.73695243559051e-05
-3.79454964485259e-05
-3.84738107574476e-05
-3.23872726996317e-05
-2.65935152942664e-05
-5.31804865952234e-05
-3.06671871891833e-05
-4.63792151109469e-05
-5.69082831283276e-05
-5.85060898550782e-05
-3.65360323670473e-05
-2.85323040677305e-05
-1.29859501702808e-05
-3.28325213699557e-05
-4.99581355749881e-05
-4.67523465834812e-05
-6.37104331644583e-05
-2.24889335071386e-05
-2.99496805798437e-05
-3.86490223678054e-05
-2.9055130114027e-06
-2.07508479967913e-05
-1.27437559565597e-05
-2.00418080686591e-05
-5.93820885428532e-06
-5.17726212006612e-05
-1.92433230961656e-05
-9.17361041566115e-05
-3.13389585626137e-05
-6.36693679735667e-05
-1.77090089360568e-05
-6.68165200930265e-06
-3.47607965530519e-05
-4.36695971378608e-05
-3.7373104189876e-05
6.19332314746373e-06
-7.48962441454421e-05
-2.61880396513768e-05
-3.67249367723144e-05
-2.34108141872032e-05
-5.84079555886639e-05
-1.32452528544186e-06
-2.19031834257048e-05
-3.52807545276256e-05
-3.3754068356236e-05
-4.26069742162613e-05
-4.23608315919239e-05
-4.73532219552738e-05
-9.7031082601398e-06
-5.29831163127217e-05
-2.77007242737063e-05
-2.22507547822897e-05
-2.39764193905195e-05
-1.40053355011938e-05
-2.85701745535978e-05
-2.28652115126934e-06
-1.93681453914479e-05
6.12192731200835e-07
-5.25149895618328e-05
-2.009851868579e-08
-1.56534303392572e-05
-1.19304869974996e-05
-1.71685051123309e-05
-4.74736404650901e-05
-9.35386177727265e-06
-2.81539724021433e-06
-3.13557056003248e-05
-2.23579401650641e-05
-3.46963753650025e-05
-9.82837937322993e-06
-3.28782454605969e-05
-2.8187391688493e-05
-3.0373692626751e-05
-2.79222567569899e-05
6.78584610330683e-06
-3.1491991946925e-05
-2.55100453117557e-05
-3.87283542882164e-05
-3.10083913497298e-05
-3.52502174358427e-05
-4.66892946081479e-05
-2.29010021162079e-05
-7.0137258201452e-05
-6.01562444127913e-06
-1.25527010627799e-05
-2.38387961143424e-05
-3.55245750935476e-05
-2.61751485515509e-05
-2.99217093142735e-05
-1.33056135735935e-05
-2.37178629320334e-05
-4.09516619975136e-05
-5.42604130050921e-05
6.00755977776616e-06
-5.3859423259491e-05
-5.61674564654086e-05
-3.47101733281083e-05
-2.9865888629397e-05
-1.39170957015529e-05
-6.22893488450924e-05
-3.84291498225225e-05
-2.70223474794399e-05
-5.02638224987856e-05
-4.46858529553434e-05
2.57383732899704e-06
-1.18847617428918e-05
-1.29707851558179e-05
-2.39950934364548e-05
-3.4217548862916e-05
-4.05935020380335e-05
-3.00561774912437e-05
-4.45788487641219e-05
-3.94445259202922e-05
-1.81514312776167e-05
5.63503502363546e-06
-3.77780207629927e-05
-5.44912864786745e-05
-3.08564193130278e-05
-1.01226562160885e-05
-6.58646624510853e-06
-1.58548351660608e-05
-4.39742326851076e-06
-3.67390340340721e-05
-3.12825446541699e-05
-4.23150754948952e-05
-2.8619435917278e-05
-3.85761109666873e-05
4.42828420037841e-06
-3.11031099506257e-05
-1.53869584212015e-05
-1.65612086673485e-05
-4.46877391067318e-05
-3.95363120156831e-05
-1.37517969611777e-05
-3.37219566712418e-05
-4.07211562316286e-05
-3.5712303652656e-05
-4.83316558960359e-05
-2.50670535667747e-05
-2.70465676840804e-05
1.07496156370743e-06
-4.90062614882797e-05
-2.14843122179095e-05
-1.9074319717319e-05
-2.31679466379019e-05
-4.12074133618189e-05
-2.97188213115872e-05
-2.11464329055849e-05
-1.63281909569144e-05
-1.88370534774628e-05
-4.33309323524606e-05
-3.30302571350631e-05
-3.76300477861569e-05
-3.44590223761075e-05
-2.06763870724305e-05
-3.649764535508e-05
-2.62355600052273e-05
-6.58910831337611e-06
-1.30133729731735e-05
-2.42437914114682e-05
-1.59447194900542e-05
-3.42127549637366e-05
-2.71705082404428e-06
-3.7941557677622e-05
-4.46855378527623e-05
-5.09592038065244e-05
-5.51954757497384e-05
-4.67573561855044e-05
-3.18176768543805e-05
-3.2126873861009e-05
-1.79211188227919e-05
-4.4076306598862e-05
-3.00130382876405e-05
-1.49047693626906e-05
-1.96158777346198e-05
-1.83614590920409e-05
-5.63778464413724e-06
-5.53546766057862e-05
-4.46622595845815e-05
8.66623534460967e-07
1.86223736204226e-05
-4.34308336974261e-05
-3.19022608843636e-05
-5.68378753756937e-05
-2.40409035584929e-05
-2.72686867238321e-05
-3.31794582133156e-05
-2.57744993020372e-05
-4.38626334275789e-05
-9.03656510636367e-06
-3.56765183027412e-05
-4.99494394856746e-05
-1.3180526695241e-05
-3.7608361201979e-05
-2.30835427342237e-05
-2.46015329429181e-05
-4.59835044466644e-05
-1.99985049353078e-05
-2.19973469464385e-05
-1.7995039524647e-05
-1.71218527733755e-05
-1.89248854651427e-05
-2.8482359235338e-05
-1.80094881811876e-06
-4.24916130476068e-05
-2.06161244404478e-05
-5.15700610702394e-05
-5.59167982654552e-05
-1.1563838199699e-05
-4.25494033293634e-05
-5.18477153431085e-05
-1.17526385294108e-05
-3.26079936044446e-05
-3.41397183951598e-05
-4.89995715785011e-05
1.52999697199971e-06
-3.4719157492091e-05
-3.38639316480389e-05
-3.52680792912457e-05
-6.5668950719442e-05
-5.04088480451405e-05
-1.94056182599781e-05
-4.54389177850488e-05
-5.50678343381062e-05
-3.79508985626213e-05
-2.60012908646122e-05
6.65700008144892e-06
-5.08322934568847e-05
-1.24141808999489e-05
-3.28570209124617e-05
-1.41303642557439e-05
-4.41584238896851e-05
-2.01382482963742e-05
-4.34211887573095e-06
-3.45181855917273e-05
-3.34484489482496e-06
-9.30541466581997e-06
-3.8285801224191e-05
-5.25696873076279e-05
-5.05094014787397e-05
-2.29146441922847e-05
-3.43904603058419e-05
-2.03208851253885e-05
-3.75881820287435e-05
-3.68703323534354e-05
-5.03057334173928e-06
-9.42745200480524e-06
-4.6331811751901e-05
-1.1077459832421e-05
-4.66838886322072e-05
-3.5341705029986e-05
-2.68046337097289e-05
-6.79612221321368e-06
-2.59856803615137e-05
-1.34560668048732e-05
-3.92307792658964e-05
9.35588228701773e-06
-3.25784854490404e-05
-4.56130838974735e-05
-6.52211102495911e-05
-3.11504675963655e-05
-2.11572775623455e-05
-2.17668315287195e-05
-1.22354044832957e-05
-1.7190866457635e-05
3.41432740810423e-06
-6.17332256366509e-05
-2.51810132506081e-05
-3.02478764341383e-05
-3.14146833900985e-05
3.68879141642968e-06
-4.29172497644241e-05
-2.4962448726866e-05
-4.86491524654919e-05
-3.32108604197602e-05
-2.8348940862228e-05
-2.4025811771402e-05
-3.3745232828956e-05
-2.52325828001312e-07
-1.799488924781e-05
-2.72097054868465e-05
-3.62823002500127e-05
-4.00875990584326e-05
-2.73014769236391e-05
-3.81480858990491e-05
-4.55035722179283e-05
-4.57975573440099e-05
-7.79542989853839e-06
-3.50893977682169e-05
-3.9835784797332e-05
-1.53758866168044e-05
-3.04804092242553e-06
-1.13912406576897e-05
-4.92339963761127e-05
-3.25178403680409e-05
-3.03693181544138e-05
-9.60750453540738e-07
-4.56084518793877e-05
-1.30305963345496e-05
-3.1374825759348e-05
-2.70384605408109e-05
-3.42498693349292e-05
-7.62332641720458e-06
-3.28469805971253e-05
-3.20255847255214e-05
-5.65712482051889e-05
-3.64185555223988e-05
-4.27599783126187e-05
-4.0018892644425e-05
-2.33784395593861e-05
-2.59151309932766e-06
-3.10619768148688e-05
-3.52614078862861e-05
-1.88989937513198e-05
-2.35205485413585e-05
-1.27271161494591e-05
-4.73578713278848e-05
-3.32395343620041e-05
-3.43305545615084e-05
6.66616160792949e-06
-4.83445691399445e-05
-4.43407239678944e-05
-2.44379297734264e-05
-5.51391526308427e-05
-1.82822216814169e-05
-8.65359433078011e-06
-1.67241775069591e-05
-2.43727527827578e-05
8.19566046061547e-06
-3.87348359666607e-05
-4.59446662964472e-05
-2.6917229364601e-05
-2.42502576167453e-05
-3.10257910853689e-05
-2.1421890138918e-05
-4.05968257197867e-05
-3.45991436076744e-05
-1.24713751224952e-05
-1.26816006821028e-05
-1.86810334008747e-05
-1.72066664358925e-05
-2.59260325640212e-05
-4.20665659271964e-05
-4.93323240492122e-05
-1.34563105390695e-05
-4.58547039581668e-06
-3.40680308762663e-07
-3.70592897616882e-05
-1.89743242367668e-05
-3.54953139573387e-05
-1.75954450015902e-05
-4.57423907624836e-05
-5.87069682834406e-05
-2.62585714037989e-05
-3.18442845276952e-05
-2.79991888717891e-05
-5.22987805518991e-05
-2.07026157293361e-05
-2.84514900070816e-05
-2.73371045449327e-05
-2.93913952689504e-05
-3.12066346609267e-05
-3.51956667343997e-05
-8.44719602653861e-06
-4.01855971531249e-05
-2.20170011783701e-05
-2.97186001846911e-05
-3.29769219200995e-05
-2.97443789701747e-05
-2.59880332611237e-06
-1.68225854556356e-05
7.93300948367537e-06
-3.68502077609366e-05
-5.77072066926101e-05
-3.94188034634423e-05
-3.52218606460458e-05
-3.75079599077038e-05
-6.17398595200023e-05
-5.90675538419237e-06
-3.24585742312566e-05
-3.90560727696446e-05
-4.23125729330962e-05
-1.73100456302733e-05
9.75079101220699e-06
-2.40556811693637e-05
-7.09086989424391e-06
-1.68628608888545e-05
-1.05172546805745e-05
-3.76018387650168e-05
-2.62038653355434e-05
-2.90779079675658e-05
-2.28765363919034e-05
-5.44980183815251e-05
-3.15220090510291e-05
-1.01743992468791e-05
-2.63857858165067e-05
-2.54161148649745e-05
-1.30119884963702e-05
-5.35618273491418e-05
-4.40791036432293e-05
-3.28505454436818e-05
-3.70915106178171e-05
-4.16497791569058e-05
-3.85382586957721e-05
-3.16677113494736e-05
-1.82856138371085e-05
-4.08394445355648e-05
-7.07495255718295e-05
-5.86890022909349e-05
-4.84641964343679e-05
-4.45642387792656e-06
-2.56789240713159e-05
-2.65153505611526e-05
-2.14895095767609e-05
-2.0120314352521e-05
-4.18894916916765e-05
-2.30634971481747e-05
-3.61531008717297e-05
-3.42006342205574e-05
-4.87524649267026e-05
-4.46291831456111e-05
-4.54907133980892e-06
-4.21154026297699e-05
-2.32223383607005e-05
-8.45887366358855e-06
-2.08802674359331e-05
-2.65805651479296e-05
-1.71843933131658e-05
-4.27098759705505e-05
-5.99753091658796e-05
-3.8708068151714e-05
-1.02548610541869e-05
-3.64059512727173e-05
-1.98918246349776e-05
-1.25180833553313e-05
-2.79133687478426e-05
-4.54328974507655e-05
-1.03403486761206e-06
-3.52528152055694e-05
-4.37153043104242e-05
-2.11052043915646e-05
-1.73875626445869e-05
-2.95362422403133e-05
-2.81712541676116e-05
-4.54962086494316e-05
-2.36530745431433e-05
-2.95368289212283e-05
-4.97048579887557e-05
-1.59001438723644e-05
-3.94593906345341e-07
-3.5414717103547e-05
-2.53076330447515e-05
-4.06035191165301e-05
-5.03926073613965e-05
-1.82292752129342e-05
-4.86572001245373e-05
-3.33977646361006e-05
-2.43178053500616e-05
-3.01937825752925e-05
-5.60091155453227e-05
-2.32427145330111e-05
-3.38259062791199e-05
-5.21423672928475e-05
-6.66766705833718e-05
-4.79680905173169e-05
-3.34216459884072e-05
-1.48754284918363e-05
-4.12627510914671e-05
-1.10846012354563e-05
-3.11750752261198e-05
-8.91591117954713e-06
-2.87649300635234e-05
-5.70029387329417e-05
-2.1307214971068e-05
-3.0078997387581e-05
-2.85887502838611e-05
-3.42465005309494e-05
-3.32988891356417e-05
-1.86450759991375e-05
-1.39473502327098e-05
-3.04076445886494e-05
-2.98564387976563e-05
-3.62304332046196e-05
-4.2226859633889e-05
-4.03835127414052e-05
-4.36857702230502e-05
-2.64880057149359e-05
-5.59096217283131e-05
-3.64553115871314e-05
-6.25386061952787e-05
-3.89383116000518e-05
-2.96112151103043e-05
-1.28490811536131e-05
-8.710549433445e-07
-3.70191824663241e-05
2.73088538647163e-05
-3.18877874243198e-05
-1.16680578138849e-05
-9.77790758224796e-06
-2.38731184970049e-05
-1.30949011958726e-05
-1.50887555811781e-05
-1.67217086368018e-05
1.06535403718684e-06
-1.91540647409951e-05
-3.89894370924331e-05
-4.26982806913583e-05
-3.54495562477545e-05
-3.38961109333912e-05
-3.46080445259321e-05
-3.08874113712026e-05
-4.2640491318977e-05
-2.25801068539633e-05
-2.40249577495841e-05
-2.70517439372472e-05
-1.03979038171573e-06
-5.3522241181192e-05
4.83541391242167e-06
-3.62761756890509e-05
-4.60441058115465e-05
-2.70049965877977e-05
-1.24167810475938e-05
-2.87168571537663e-05
-7.0264235036996e-06
-7.14911187961764e-06
-1.83507443623793e-05
-3.20709050767459e-05
-2.53664337223571e-05
-4.15705003628349e-05
7.17822611570223e-06
-2.28703086688582e-05
-5.40665932957996e-05
-3.08574575707211e-05
-3.97040814442509e-05
-3.63577136265889e-05
-3.14039116473985e-05
-2.83015581252379e-05
-5.98054600684445e-05
-2.18579340596368e-05
-2.53075605986141e-05
-4.63893157968583e-05
-1.99698010327868e-05
1.81180562460531e-06
-4.39950787732166e-05
-2.98917074705846e-05
-4.57238248685685e-05
-1.40039756503354e-05
-7.19343079322608e-05
-5.10505428144696e-05
-3.06614398418161e-05
-3.06046447139821e-05
-1.66529144246238e-05
-2.7878018860934e-05
-1.28466232340713e-05
-1.20209464238363e-05
-2.69095707891575e-05
-3.12992673234438e-05
-3.97297376001609e-05
2.31349167929516e-06
-2.38990620859098e-05
-5.20800496232173e-05
-2.2134747522828e-05
-4.66862822485754e-05
-4.35046312074498e-05
-3.51117072493639e-05
-1.47597353175702e-05
-1.58599401299862e-05
-1.98228064515876e-05
-1.2404084955406e-05
-4.81579630374737e-05
-3.03475351696938e-05
-3.29199716338215e-05
9.03149247502245e-06
-3.08515261180494e-05
-2.31581647340222e-05
-2.02980862042941e-05
-4.72616078159632e-05
-2.8612627689218e-05
-6.13865119832707e-06
-4.5574135475851e-05
-1.77196085340034e-05
-5.93512305452601e-05
-3.96088852260352e-05
-2.08111393621026e-05
-5.09756189396456e-05
-5.7390759247547e-05
-2.82813707721848e-06
-2.64822474900186e-05
-4.92052482819052e-06
-4.42900858141352e-05
-2.30906834116237e-05
4.73381531811901e-06
-3.37734078399526e-05
-3.98195825073951e-05
-1.40534691578007e-05
-4.03761179325892e-05
-1.68555823917568e-05
-4.01906073069642e-05
-3.88620145990075e-05
-2.51861345031891e-05
-5.75584017465346e-05
-2.81302629350934e-05
-3.27034214092016e-05
-1.77828130325533e-05
1.80269925721129e-06
-6.06443450024235e-05
-2.78470813524728e-05
-4.63026924648683e-05
-1.33138601371162e-05
-2.0143883703633e-05
-2.73901398875869e-05
-2.9451972220449e-05
-3.24137039912425e-05
-5.56828192472017e-05
-4.70315309096551e-05
-6.32324276757892e-05
-1.55740390283936e-05
-4.46856120839855e-05
-4.2559008971855e-05
-4.69142876951415e-05
3.49393432531304e-06
-3.38760841793208e-05
-4.55342246460647e-05
-3.4564660597664e-05
-3.47042541326776e-05
-1.6644847104441e-05
-2.91302232626116e-05
-3.68938423436783e-05
-1.14123372192073e-05
1.48269354115409e-05
-4.97396436589958e-05
-4.01591721255522e-05
-2.94153456635105e-05
-4.7454660210959e-05
-2.41234977775282e-05
-2.83113803815041e-05
-2.76335104561989e-05
-2.02635972670074e-05
-2.99413911224639e-05
-3.88583729952533e-05
-2.2772913652565e-05
-4.43818987009154e-06
-1.5251803100487e-05
-3.87336981701579e-05
-6.48348473807057e-05
-1.67893996584294e-05
-1.91252822055458e-05
3.80243972637038e-07
-2.82857713705691e-05
-5.84230199832405e-05
-3.39560720241043e-05
-4.27211673840652e-05
3.63204976226793e-05
-2.31227857061773e-05
-3.40622567703919e-05
-4.10984184681931e-05
-7.19696760068141e-06
-4.07179970665969e-05
-2.17683234427157e-05
-3.53798374402619e-05
-1.47910890266033e-05
-2.25929595546977e-05
-1.83706609006664e-05
-3.57904206656223e-05
5.84195029431249e-06
2.55989745381412e-06
-4.35580461818308e-05
-1.92204211867602e-05
-4.48965267574017e-05
-4.74908231038645e-05
-1.50383073683474e-05
-3.38251409017871e-05
-2.08502033039375e-05
-5.14300787005318e-05
-4.74987261468556e-05
-6.79107547483491e-05
-1.89754729888027e-05
-1.52687123352614e-05
-1.95265863324422e-05
-4.52016593751253e-05
-1.34685820428477e-05
-6.78802711036346e-05
-1.95168794045398e-05
-3.7491476722511e-05
-2.24734092433275e-05
-5.7292788741036e-05
-1.48620204461001e-05
-5.41658544080385e-05
-5.18778889207957e-05
-2.53064328425429e-05
-5.17403819353817e-05
-3.4690679356509e-05
-3.06964584218042e-06
-1.37438118578608e-05
-2.15680929409443e-05
-5.28243315600724e-05
-2.20536394618623e-05
-1.31682841065612e-05
-3.79557600327912e-05
-1.51646544776206e-05
-3.90505084874219e-05
-4.01749890388375e-05
-4.58090104859321e-05
-3.03670779843577e-05
-1.86866681416206e-05
-3.23380911753125e-05
-3.13467713913074e-05
-3.31696124292041e-05
-9.89384182988972e-06
-3.16267521296342e-05
-6.20607120240106e-05
-4.08254724327916e-05
-1.48712605766988e-05
-2.15203482574999e-05
-1.39412635613498e-05
-1.06577375686727e-05
-3.86466999075026e-05
-3.16942037611437e-05
-5.33556747382993e-06
-3.01541916692526e-05
-3.91587041687553e-05
-2.66201049835921e-05
-1.85958221272502e-05
-6.21809867381556e-05
-3.97413374208393e-05
-7.67618117023119e-06
-2.31653263886701e-05
-2.63092202715583e-05
-2.07366117804269e-05
-3.29505266040409e-05
8.8251258718472e-06
-4.98645414503061e-05
-4.33025180099122e-05
-2.04462445774417e-05
-2.76036203225271e-05
-2.94669826320563e-05
-2.27216484052755e-05
-1.78467206884838e-05
-3.54361388836177e-05
-3.2812415078305e-05
-1.80101956498438e-05
-3.78090943463634e-05
-5.95434203159588e-05
-7.62188331081934e-06
-4.61673215302731e-05
-4.11674481577507e-05
-3.73571232308447e-05
-6.59132432952504e-06
-3.57001255936176e-05
-3.04724002249757e-05
-2.63642493285173e-05
-1.69332950512776e-05
-6.07246114274356e-05
-4.32907947931496e-05
-2.08310308158372e-05
-2.95337678257015e-05
-5.85280476681543e-05
-3.64348631519042e-05
-5.70739996686656e-05
3.54952552243416e-05
-4.07868760289987e-05
-6.10132016605663e-05
-2.4862020757115e-05
-4.83109685373099e-05
-4.83431661296847e-05
-2.72532840411692e-05
-5.5120929147619e-05
-7.28956115275145e-05
-3.89661209952515e-05
-3.33021069436957e-05
-6.73547107662627e-05
-1.71614709637001e-05
-7.62618280057533e-07
-1.56876803481868e-05
-4.05105069154977e-05
-1.14699324480476e-05
-3.09911584454019e-05
-8.4892281198287e-06
-2.31839091469623e-05
-3.27172055661613e-05
-1.92525799122662e-05
-6.55223281946042e-06
-2.99883841309693e-05
-4.23091972652905e-05
-3.92732908374425e-05
-2.14673627208923e-05
-4.90251285135177e-06
-3.75357130430188e-05
-3.24405739279292e-05
-4.61478724273303e-05
-4.68866252396527e-05
-3.3825369368269e-05
-8.46357665908285e-06
-2.35474082678724e-05
-4.81297761008186e-05
1.60143099679455e-06
-3.01571467064334e-05
-2.80845227182452e-05
-4.5779178294602e-05
-3.02281805161196e-05
-4.42120952284638e-05
3.48582706908137e-06
-9.00659081706648e-06
-2.73469961089718e-05
-6.46115176614798e-05
-2.968969249633e-05
-2.38837805084878e-05
-4.95881603227714e-05
-4.29010301260179e-05
-3.26743986393832e-05
-2.94918094737465e-05
-2.96497978393867e-05
-3.36156932116324e-05
-3.30947280530374e-05
-1.42275940188335e-05
-9.4230895465298e-06
-2.97479585834068e-05
-1.95952698922504e-05
-5.21247740919858e-05
-3.92389626022639e-05
-3.94825624065845e-05
-2.9430645417628e-05
-2.1278278657279e-05
-3.53601223047809e-05
-3.88972569331039e-05
-3.22551558341406e-05
-2.66486843588901e-05
-1.42644272844799e-05
-4.08860136264578e-05
-2.6659160517544e-05
-3.13462283258246e-05
-4.64545309053393e-05
-6.03253044270443e-05
-2.39998635763187e-05
-5.66914198747252e-05
-4.07139833166614e-05
-2.53592447047441e-05
-3.61611532980655e-05
-2.35280367191936e-05
-2.96406860192708e-05
-2.31596130657266e-05
-1.48165813444301e-05
-3.3676334369388e-05
-2.3699386289939e-05
-2.62258812512909e-05
-3.77333423147266e-05
-5.02626678122365e-05
-3.96631838423825e-05
2.38340878532851e-05
-2.89802318296206e-05
1.50183792093093e-05
-1.83929141196353e-05
-2.39024480254531e-05
-4.31833693902619e-05
-1.95645729893609e-05
-2.70415710471015e-05
-5.59987397425306e-05
-2.15643639394976e-05
-8.7828924909671e-05
-3.94054451365609e-05
-4.74260453348781e-05
-2.38520270503407e-05
-3.29463755481046e-05
-2.55434634741538e-05
-1.21080898272296e-05
-3.53820947548779e-05
-5.11376300151964e-05
-3.31439910096992e-05
2.51615097711759e-06
-4.20334263926994e-05
-1.92014921728299e-05
-1.11928969964696e-05
-3.20126879003436e-05
-4.82606507866324e-05
-4.8645811554986e-05
-3.3920608174406e-05
-4.037325717543e-05
-3.84690402660333e-05
2.76826442119536e-05
-1.19350781469808e-05
5.3831254519928e-06
-1.39607070789872e-05
-4.52170664280764e-05
-2.69324668141945e-05
-3.83217175227109e-05
-4.36391458229066e-06
-4.63011236863287e-05
-1.07622588531698e-05
-4.62366829366789e-05
-7.46775379706112e-06
-9.96466244589888e-06
-3.9870291787125e-05
-2.73475191896443e-05
-3.96758503991484e-05
-2.32402833473347e-06
-8.19726024851002e-06
-8.58100841701537e-06
-1.63891993147359e-05
-2.25621438809971e-06
-1.71128996680078e-05
-2.6067416812967e-05
-4.04272728331708e-05
-4.15538379039718e-05
-5.26529874402293e-05
-4.48162253067992e-05
-7.87279602695837e-06
-2.51063498986652e-05
-5.50453891194693e-05
-2.83785187421332e-05
-3.51031420054715e-05
-5.36470704103849e-05
-6.35274662162018e-05
-2.85425191770939e-05
-2.3049310645158e-05
-1.33952025443275e-05
-1.69263209565997e-05
-3.73784619383215e-05
-4.58842007274611e-05
-3.58849156221568e-05
2.36117203194958e-05
-2.89138773338291e-05
-1.54119747525751e-05
-2.55851463353914e-05
-3.39203898706922e-05
-2.99007374897932e-05
-3.68308802623842e-05
-3.11234880055309e-05
-1.41115095396816e-05
-8.22105614683231e-05
-1.45297571592692e-06
-1.93956059760772e-05
-5.03576893838211e-05
-5.46348924994652e-06
-2.67266980094995e-05
1.70326895256495e-05
-4.4927123844758e-05
-4.42318038190614e-05
-1.82186781038055e-06
-4.41135520856841e-05
-1.14709205130987e-05
-6.42674984726684e-06
-2.71772117554188e-05
-1.92389694482075e-05
-3.37312956979163e-05
-4.26038946849493e-05
-4.22316012318286e-05
-2.44520061950776e-05
-2.43922057112879e-05
-3.53720809498535e-05
-1.9524215696376e-06
-3.20624386876241e-06
-3.11399149225847e-05
-1.96424686187663e-05
-1.86121909389168e-05
-5.65200213599391e-05
-4.2929157501527e-05
-6.35840630086869e-05
-2.3581139431874e-05
-3.15221469071565e-05
-3.51706321299503e-05
-1.01471355445171e-05
-4.63620147911568e-05
-1.32090756979755e-05
-2.01568736060887e-05
-3.44075594419749e-05
-1.90345455995615e-05
-3.82241136472123e-05
-3.59337985777574e-05
-1.92419077393132e-05
-2.56780592570899e-05
-4.9779003903256e-05
-3.32776584531564e-05
-4.00010125579755e-05
-3.55753713928018e-05
-1.37222436963511e-05
-3.05819029679997e-05
1.32388690451799e-06
-2.18356892281657e-05
-4.45744815493596e-05
5.84148831426194e-06
-6.33232828515023e-05
-2.25584067618362e-05
-1.40935569245756e-05
-4.26148819304731e-05
-3.25794774107727e-05
-7.05822510202457e-05
-3.53391466591409e-05
-4.6595700731262e-05
-4.55495924838276e-05
-3.14010942461177e-05
-1.09189042735702e-05
-1.7457648357325e-05
-3.15199200699883e-05
-3.54758446232197e-05
-2.23850533571199e-05
-1.88789425308338e-05
-4.10407368626839e-05
-2.68960803079414e-05
-1.34341640631654e-05
-1.45678028499947e-05
-3.17800158014205e-06
1.81943755910438e-05
-4.10216808165413e-05
-2.57646523247191e-05
-4.21080085129685e-05
-3.6898786288423e-05
-3.41181386729344e-05
-1.91598298366119e-05
-1.55874818155978e-05
-4.49692886743976e-05
-1.81958139412245e-05
-2.91198201823817e-06
-4.30919854072289e-05
-4.98080059311298e-05
-3.08532121794582e-05
-3.25631548403612e-05
-1.08638545655602e-05
-6.22514036875914e-05
-2.03798347814133e-05
-3.81670533402338e-05
-4.7879624374402e-05
-4.11706870418045e-05
-3.2964003646869e-05
-2.44094825459974e-05
-3.60264719446977e-06
-3.54676822881855e-05
-5.18233088297559e-05
-1.38166912379292e-05
-5.07019737981328e-05
-5.57588754667832e-05
-5.55506595750569e-05
-3.65729294899751e-05
-4.16322301586974e-05
-3.866127181058e-05
-4.53229164140483e-05
-4.65068565243034e-05
-3.52209274483035e-05
-2.4137356687408e-05
-2.38485355482353e-05
-5.52275696886277e-05
-5.41882793487247e-05
-2.08083823099396e-05
7.99177136613681e-06
-1.36454470661073e-05
-3.25779981106088e-05
-2.73021644056697e-05
-3.6349160123858e-05
-2.83294586377816e-05
-1.88261725529539e-05
-1.64830309028358e-05
-3.18071385202901e-05
-1.54105342624933e-05
-5.11437778314202e-05
-1.82744677659577e-05
-3.0330967976799e-05
-3.41438312665115e-05
-4.95596146728924e-05
-3.75423692830212e-05
-3.9015245836947e-05
-3.71392335407824e-05
6.20204333391995e-06
-3.75977025689193e-05
-2.71088326506555e-05
-3.12993955509942e-05
-1.29303417063442e-05
-9.24121648340388e-06
-3.93773428345601e-06
-3.03895650856838e-05
-5.429692391045e-06
-1.15643471105971e-05
-1.90463922331593e-05
-1.87129902556657e-05
-2.36172989831919e-05
-8.38291805207805e-06
-3.16089847931196e-05
-8.46902463115648e-06
-6.26501533859175e-05
-8.10771891459806e-06
-1.11165356260505e-05
-3.23986551231901e-05
-1.67715103145817e-05
-6.02938238663926e-05
-2.98259661381806e-05
-5.27192391933898e-05
-3.2983236108753e-05
3.4561993466566e-06
-3.28491178503994e-05
-2.82011085023356e-07
-1.56601113251686e-05
-3.69086226861203e-05
-4.70125160318916e-05
1.07428998123663e-05
6.02838266897378e-06
-4.10539909038209e-05
-2.65086807381765e-05
-2.55206108341483e-05
-7.52862732225194e-06
-3.56840284452428e-05
-2.7560198460239e-05
-3.08409207800547e-05
-2.8947515884792e-05
-5.40284949327929e-05
-2.75182615798141e-05
-3.22110440033833e-05
-5.16913250428339e-05
-3.65677118512782e-05
-3.78747678270309e-05
-1.09413788965187e-05
-1.90552934348148e-05
-3.61843082608538e-05
-9.63529631860529e-06
-4.36053075304118e-05
-1.91026277753529e-05
-3.06793322674461e-05
-3.48329078824659e-05
-3.10037879504112e-05
-7.49308326841504e-06
-3.3993018788956e-05
-3.33149112055052e-05
-2.10500444548811e-05
-4.63379478887817e-05
-3.69834600157046e-05
-1.26797877987819e-05
-4.3265942452641e-05
-6.54823317550773e-05
-7.91234627324774e-05
-3.96770007292264e-05
-1.73526075176303e-05
-3.2128089875582e-05
-4.78207389143742e-05
-4.89645197361341e-05
-1.69927492560324e-05
-1.75046861780582e-05
-4.33468216674354e-05
-2.46289729951501e-05
-2.59128272036198e-05
-4.01036554806372e-05
-7.06804764859332e-06
-3.42656378922627e-05
-2.08158020768748e-05
-6.00004691063189e-05
-4.53106732187173e-05
-4.63836174046687e-05
-4.33761496818235e-05
-5.82617272301002e-06
1.18272736177514e-05
-5.17993367262481e-05
-1.33247075305524e-05
-5.408642846129e-05
-3.05097881411095e-05
-1.35655382555844e-05
-4.47754017590623e-05
-5.34723257192825e-05
-3.34549719575793e-05
-7.517527348083e-06
-2.61324375036766e-05
-2.85522646795379e-05
-2.25321415121486e-05
-5.75101106733219e-05
-2.09482183226671e-05
-1.95676120683063e-05
-1.62170222359073e-05
-3.99152497960242e-05
-2.01997295403765e-05
-1.86253510377723e-05
-2.12428339211554e-06
-1.93422314891137e-05
-5.67711633276294e-05
-2.34707671020595e-05
-3.20366485020928e-05
-4.78685655604349e-05
-3.42589640304389e-05
-2.34671617248743e-05
-4.95038974137515e-05
-3.45202034093168e-05
-1.13772777765e-05
-9.13884117739971e-06
-1.53720576979559e-05
-2.67395133704091e-05
-3.55164302436932e-06
-4.07311359846055e-05
-2.2093594992425e-05
-1.44800016397298e-05
-3.78077665674394e-05
-3.29703365130581e-05
-3.61179123964919e-05
-5.63394851452866e-05
-3.01225887142436e-05
-4.41733313022919e-05
-5.58613515637962e-05
-6.51285558959481e-05
1.21758405422978e-06
-3.11470065021284e-05
-5.32119749515563e-05
-2.6819055056763e-05
-7.25084830159076e-05
-4.58069883018578e-05
-2.75995635771904e-05
-7.21846939708036e-06
-7.70314539996045e-05
-5.42865247695883e-05
-3.6618280620759e-05
-4.51213462961236e-05
-2.87093312744195e-05
-3.37758481154244e-05
-3.97273708076635e-05
-1.80763734785832e-05
-1.56977878454163e-05
-2.75836585207195e-05
-3.21849721473547e-05
-3.17878144354461e-05
-9.7693535855371e-06
-1.08512348073181e-05
1.60526572737775e-05
-4.16811581360171e-05
-6.39032824216138e-05
-3.24786448391325e-05
-3.19710383176285e-05
-2.1283559393763e-05
-3.78010690980139e-05
-3.00180477827837e-05
-2.17314637384787e-05
-3.93923536475257e-05
-2.15525199403816e-05
-2.55353334247275e-05
-6.5212328271062e-05
-8.71231503912325e-07
-2.90534676268033e-05
-7.8974893036949e-05
-2.08839322345369e-05
-2.87062855577574e-05
-3.64301537396128e-05
-3.61021689816124e-05
-7.6222687275831e-06
-3.49215109861264e-05
-3.51285145769035e-05
-6.28136900688457e-06
-4.6705965088067e-05
-5.06360848834324e-05
-3.96215397385749e-05
-2.12395620529128e-05
-4.07481432010128e-05
-5.84530163267738e-06
-1.54281200160988e-05
-5.52015108939111e-05
1.80936024506128e-05
-3.99348871290917e-05
-4.93055538751956e-05
-2.23328359080973e-05
-3.29333050031351e-05
-3.90418808644351e-05
-5.17775838128481e-05
-7.20401633986374e-06
-5.72463045386274e-06
-1.53293282717926e-05
-3.83369396954817e-05
-2.10982815456498e-05
-4.0611014181282e-05
-2.64427889319715e-05
-2.94701717959142e-05
-4.5161363282408e-05
-3.48974253053496e-05
-2.32180194532802e-05
-4.03910529753265e-05
-1.0641467396584e-06
-2.28797554382015e-05
-5.77685092634355e-05
-2.03032305922253e-05
3.38154281371065e-06
-1.99099363462129e-05
-1.83517181837052e-05
-3.31690038553417e-05
-4.28227063727815e-05
-3.1484153945627e-05
-2.10754474234739e-05
-1.72215136482626e-05
-7.41769973493401e-05
-4.84186080008581e-05
-5.11060720710195e-06
-1.59542337630124e-05
-1.73510680867977e-05
-3.0834544340593e-05
-1.4555476463166e-05
-2.85404312544967e-05
-3.6381059049728e-05
-2.51488417127762e-05
-4.52624763826919e-05
-4.47900612366959e-05
-7.08184421215309e-05
-4.49177212904833e-05
5.49364688252793e-08
-3.86177334211459e-05
-5.58017331932711e-05
-4.76266972729148e-05
-3.07963622582256e-05
-3.0963877373425e-05
-2.65821402463234e-05
-2.73293248833118e-05
-2.78238170671098e-05
-1.18039785501701e-05
-3.45992136267428e-05
-1.12905007004101e-05
-3.41683682695692e-05
-2.00597510389263e-05
-3.14373121030848e-05
-4.34541552560331e-05
-3.09046434760491e-05
-4.63372743319469e-05
-2.53709305323336e-05
-4.22379919476219e-05
-3.63340975771019e-05
-2.8248415249993e-05
-3.6087592590295e-05
-3.13962709771203e-05
-3.86241518715234e-05
-1.64227160933345e-05
-3.28901197800138e-05
2.63498004170304e-05
-1.97656847768527e-05
-6.7011900520069e-05
-3.69697694769632e-05
-1.82012675905581e-05
-2.70506857536609e-05
-1.75872106556076e-05
-5.29009492731299e-05
-5.8786038573014e-05
-2.61722400743479e-05
-4.37836900718042e-05
-4.75837991342714e-05
-2.48560860574442e-05
-4.52949441494794e-05
-4.50652677906376e-05
-5.83573687166106e-05
1.61997120701831e-05
-2.73190989074217e-05
7.88424695606455e-07
-3.47738187641686e-05
-4.66873644527164e-05
5.61875527008369e-07
-2.64712429123609e-05
-2.26909723704721e-05
-3.57536522206117e-05
-3.91157919029781e-05
-3.66813967576186e-05
-4.64386802312182e-05
-2.73777951515643e-05
-4.81055733166996e-05
-2.42233852677332e-05
-4.77605877864194e-05
-4.0269663289682e-05
-2.14176952323042e-05
-3.85860556135751e-05
-3.90909463000202e-05
-1.79280184746547e-05
-4.87981478005199e-05
-5.25647911025933e-06
-2.98169723626675e-05
-2.9133738430923e-05
-3.24772939970365e-05
-5.47736170646714e-05
-1.59498153354733e-05
-3.20234738565995e-05
-3.44182553190976e-05
-1.22124587574915e-06
-4.0675794674094e-05
5.31381201850682e-06
-1.72183797068121e-05
3.84704646941669e-07
-2.2625763722193e-05
-2.76120393144301e-05
-3.4030834406399e-05
-2.25563192460129e-05
-5.64642623765772e-05
-6.38177995489844e-05
-5.31203031079902e-05
-4.14250035916699e-05
-4.46128730254719e-05
-6.94642098077096e-05
-4.5942050382985e-05
-5.96714785176173e-05
-2.67266249622946e-05
-2.23664208378457e-05
-2.77287408636044e-05
-3.10898692809487e-05
-4.6322371602036e-05
-3.99229741019906e-05
-1.5581122437643e-05
-4.96714302887597e-05
-3.29553180162836e-05
-4.79782406696809e-05
-5.30281174699365e-05
-3.91614789257887e-05
-2.29630884123422e-05
-4.39221545364095e-05
-3.93304923236881e-05
-4.2040131357994e-05
-2.38850276442606e-05
-3.45619058866348e-05
8.39409262201976e-06
-2.61560935079108e-05
5.45567916753054e-06
-9.28775652790419e-06
-2.54484294113648e-05
-8.46426348019619e-06
-3.66755508945408e-05
-3.70342441776841e-05
-6.83593106887619e-05
-3.80591009337448e-05
-4.53863842748647e-05
-2.99848157667816e-05
-3.46346156419082e-06
-2.89012277677611e-05
-2.91986732302347e-05
-3.78538214585649e-05
-1.55377101597459e-05
-6.55326879547523e-05
-3.63216156670064e-05
-3.5583789998723e-05
-5.13358329881372e-05
-4.75444677646378e-05
-3.2588953648799e-05
-3.12506346072497e-05
-2.73978865683822e-05
-2.54769692798005e-05
-5.04205514901495e-05
-5.84325980583484e-06
-3.11563049906264e-05
-1.61983526122156e-05
-5.01150205367444e-05
-5.41464803128995e-06
-7.11487196018333e-06
-5.15030909776011e-05
1.2799307516842e-05
-4.25324931191558e-05
-1.50017941811108e-05
-1.70650472667937e-05
-3.72764206075868e-05
-2.9214724075723e-05
-1.55468934269993e-05
-3.49820627876892e-05
-3.71507037629679e-05
-4.68445966270188e-05
-4.15673335334883e-05
-2.77273497709388e-05
6.0741772734018e-06
-3.36647177908471e-05
-1.61509409698943e-05
-2.26573983359036e-07
-4.88214044607099e-05
-3.816664648033e-05
-6.51269323414016e-06
-2.96074418610426e-05
1.17591254560727e-05
-1.83949426096582e-05
-4.36359224791705e-05
-2.11962812702206e-05
-2.00116155755719e-05
-3.31180775807583e-05
-3.10907440572563e-05
-1.19295250204876e-05
-5.01449110926755e-05
-2.77742600437654e-05
-3.2410644655285e-05
-2.55824322463693e-06
-5.55174015350778e-06
-2.33166141869539e-05
-3.15507105264205e-05
3.66522719396781e-06
-3.21793848587254e-05
-2.05740451854545e-05
-5.34545018812182e-05
-2.47546552180537e-05
-4.57630777360041e-05
-3.613689156472e-05
-4.59547295130723e-05
-3.30074194298509e-05
-7.28847906998942e-06
-3.00314336084257e-05
-2.46858643493281e-05
-3.1316713038063e-05
-5.26122060351072e-05
-3.52040303559698e-06
-2.78596161217947e-05
-1.30161612448348e-05
-3.45589757076511e-05
-3.3631735268742e-05
-4.50492961923588e-05
-2.85254013195763e-05
-2.65213691859356e-05
1.67953589489253e-05
-1.88136381726039e-05
-4.22238773094135e-05
-2.93434203248463e-05
-4.46777173950852e-06
-2.98176925432204e-05
-4.36843938393628e-05
-3.24578751573916e-05
-5.38936702889188e-06
-3.53207416880508e-05
-2.89567417431347e-05
-2.65561579735796e-05
-3.09167424521911e-05
-4.81605887593496e-05
-5.8460386919266e-05
-2.66894508601894e-05
-5.85834877793323e-06
-6.96365532841648e-06
-6.21717652342213e-05
-1.94980008685532e-05
-3.28099955608222e-05
-2.94064188629934e-05
-2.6150702206089e-05
-2.77979089644921e-05
-3.65517689300163e-05
-5.68415022927429e-05
-2.50437356253614e-05
-1.46153520940059e-05
1.80348616140232e-05
-2.5917287461552e-05
-1.34449132760665e-05
-1.80923579270146e-05
-2.24661002015258e-05
4.29191736757606e-06
-1.61786349435072e-05
-3.09920373375192e-05
-4.33718802479177e-05
2.95747407797094e-06
-7.85575130953264e-05
-1.48145897668576e-05
-4.07916465511083e-05
-1.4430276477877e-05
-2.61696330683873e-05
-5.96281220130668e-05
-2.86562741872366e-05
-3.78586102054007e-05
-3.50867208590647e-05
-1.90083838906798e-05
-1.27975396263185e-05
-3.36053508254826e-05
-1.48522161504592e-05
-1.70902180572322e-05
-3.72967783049038e-05
-1.77750308651689e-05
1.97984890262677e-06
-4.81880194516701e-05
-4.85884258154435e-05
-5.03926443318071e-05
-1.98826046784149e-05
-3.43924425688314e-05
-4.10641971021173e-05
-1.38437179740031e-05
-1.61844199754388e-05
-2.14031762648584e-05
-2.70518511816207e-05
-4.5620777409816e-05
-3.46872366332295e-05
-2.04660709750872e-05
-2.01874508399581e-05
-3.38745122676848e-05
-4.62860167125114e-05
-4.50896948978201e-05
-5.10666011648179e-05
-3.30640394684581e-05
-4.79042030546201e-05
-3.49814617952815e-05
-3.98728775440972e-05
9.33937712889502e-06
-7.72240572883638e-06
-1.80019862199279e-06
1.58760488852243e-06
-4.41747336207792e-05
-2.44756432691593e-05
-3.32874594592174e-05
-1.14528123934666e-05
-2.37408201156916e-05
-4.47153077458523e-06
-5.55300992322812e-05
-4.91456332898738e-05
-5.79745754622731e-05
-4.33769304358361e-05
-3.67529631530822e-05
-3.98947452992172e-05
-2.28294261911858e-05
-4.46191794693513e-05
-5.64406639367138e-05
-4.12318174365355e-05
-4.30186120971143e-06
1.1130286963898e-05
-1.28469810153196e-05
-3.27929441551773e-05
-1.27489040117446e-05
-1.93961603381084e-05
-9.23567732645184e-06
-7.29557255783447e-05
-4.77503467148131e-05
-9.52651047742004e-06
-1.63362344946738e-05
-2.85839937584325e-05
-3.28670370258112e-05
2.3188139627702e-05
-3.63836748650337e-05
-3.47593495547326e-05
-3.97544027828512e-05
-2.63033888504018e-05
-3.59566427120986e-05
-2.83531589061502e-05
-3.23581061231487e-05
-3.72466791720981e-05
-4.88304943263739e-05
-4.43356826319822e-05
-4.14284240438744e-05
-1.37642995959344e-05
-1.58783863924365e-05
-3.86983461722711e-05
-2.82336178233577e-05
-7.46163610021582e-06
-3.59113930518276e-05
-5.68228483842184e-05
-9.42103763313627e-06
-1.00225238498703e-05
-2.21448638733974e-05
-3.59271814740789e-05
-2.15296938885623e-05
-1.45842668478754e-05
-4.80751638827031e-05
-1.00370226673899e-05
-1.34673237633131e-05
-3.870466835624e-05
-2.08570978240533e-05
1.8680689931409e-05
-2.06969090699948e-05
-1.72119231182167e-05
-5.99757109156054e-05
-2.19115608243737e-06
-2.78368499795295e-05
-3.17057623543671e-05
-2.76285841205392e-05
-1.36626717490645e-05
-4.16218536203202e-06
-4.66461564780738e-05
-1.72062970156731e-05
-2.49299801009962e-05
-4.80031554681348e-05
-3.56265072126537e-05
-4.50179884575104e-05
-2.08329261036021e-05
1.56140104208182e-06
-1.07030259329647e-05
3.07953625462387e-06
-2.61766489750732e-05
-2.8366735847949e-05
-3.30841705339706e-05
-3.75142772594029e-05
-4.48964863671462e-05
-4.7278533078369e-05
-3.44391650013893e-05
-3.50956017027201e-05
-2.80611942620967e-05
-3.0532856784034e-05
-6.09020615961439e-05
-3.87370401614181e-05
-3.48591856625876e-05
-2.78999503616249e-05
-4.07655274089684e-05
-6.07538985305159e-05
-2.41586812696565e-05
-2.44874726690867e-05
-4.12063952410373e-05
-2.22011103087203e-05
-2.99723524346414e-05
-5.26513148845372e-05
-3.22540664001644e-05
-5.48488255085055e-05
-4.75995953171681e-05
-5.86796287492406e-06
-1.72213254925718e-05
-2.15167035034275e-05
-1.76121389759475e-05
-1.70554216834013e-05
-3.67239332262866e-05
-5.0081294786462e-05
-1.15118638627848e-05
-2.68276061621771e-05
-3.19444451808342e-05
-1.60718085681966e-05
-5.4588379049744e-05
-1.27040408958615e-05
-2.97790563448258e-05
-4.09542484469047e-05
-2.63158929204436e-05
-5.42700996025664e-05
-3.46259714258706e-05
-4.27466117605131e-05
-4.38778359519928e-05
-2.80061915388589e-05
-2.70499362533911e-05
-4.52460939778606e-05
-3.34510031186103e-05
-7.11926639597393e-06
-5.02985415352337e-05
-1.67752193574134e-05
-2.56937030137879e-05
-4.38887394231963e-05
-1.97874498956248e-05
-2.23594566922394e-05
-1.3936613209486e-05
-2.40942742302566e-05
-3.96700157759894e-05
-1.59071251451655e-05
-2.66301744311254e-05
-4.4455802077145e-05
-3.85747913567984e-05
-3.71844990245339e-05
-9.5783668934114e-06
-5.65559230623385e-05
-2.10737008975919e-05
-5.49841116357901e-05
-3.27398030047288e-05
-6.18946581587466e-05
-4.39922216879655e-05
-4.87594867089882e-05
-3.65803175788267e-05
-1.31636723843968e-05
-3.71390228966536e-05
-8.09815724609918e-06
-2.85078121704296e-05
-3.91773439621388e-05
-4.64433585382634e-05
-3.47211802288008e-05
-6.8268956446335e-05
-3.34710194228927e-05
-5.69963705062833e-05
-3.5257382894612e-05
-2.9161213545814e-05
-4.08092514486899e-05
-6.64628602399913e-05
-2.83418533478178e-05
-1.20115968702648e-05
4.55643006736061e-06
-5.95445305695911e-06
-2.18476903024784e-05
9.7379040992772e-06
-5.92007215470302e-05
-3.22428978621225e-05
-4.23579072840846e-05
-3.58062346247072e-05
-1.96910627043461e-05
-4.78584787777419e-05
-4.87037619571322e-05
-3.74156059103121e-05
-4.83465131818851e-05
-3.18135764332463e-05
6.83042371940306e-06
-1.94468547447724e-05
-9.19908232341253e-06
-4.38266106583729e-05
-3.17250510208514e-05
-1.03798445113334e-05
-2.86739934928352e-05
-2.9778287395259e-05
-3.13300284455837e-05
-6.32444631361586e-05
-3.89650049053487e-05
-1.32607334201326e-06
-5.3979590153786e-05
-3.05080518691168e-05
-1.97067861936723e-05
-5.38609923650434e-05
-3.34137872128174e-07
-4.89610392042605e-05
-4.94818291243942e-05
-2.48728058912024e-05
-3.81005827063242e-05
-1.03036411642907e-05
-1.91477163968985e-05
-1.66337530409673e-05
-2.22204335591617e-05
-2.35537604557087e-05
-3.64104363703556e-05
-3.83440965549594e-05
-4.69431790790805e-05
-4.50579122963639e-05
-2.90762602505308e-05
-2.42342841377926e-05
-5.47057355192906e-05
-7.78865444414682e-06
-5.29540204679977e-05
-3.83536942635473e-05
-3.54768704263427e-05
-2.4249335428193e-06
-4.81218896043614e-05
-4.50130024984104e-05
-2.77775835921895e-05
-1.6262254734731e-05
-2.94225617769213e-05
-4.25655546627669e-05
1.0318448354276e-05
-1.25552717864674e-05
-1.11873494689183e-05
-2.63539273212491e-05
-4.06049846689526e-05
-4.80087572971564e-05
-2.0821565804839e-05
-3.82354500509834e-05
7.80065225892091e-06
-4.21784561989459e-05
8.45488060206503e-06
-1.68687118216981e-05
-5.51002137372913e-05
-4.87384537223945e-05
-5.06513789961686e-05
-2.2581072506064e-05
-4.53714399858601e-05
-2.94056158959004e-05
-2.09184448070205e-05
-3.80481437612499e-05
-2.9279158890619e-05
-2.33301495907084e-05
-1.0751747241957e-05
-2.72318153435348e-05
-2.8299119665428e-05
-3.27288090395917e-05
-3.10009775218796e-05
-3.99634061504675e-05
-4.81019156648334e-05
-3.18834389459531e-05
-2.82255631352116e-05
9.47033155417676e-06
-3.59891020774683e-05
-2.48595586124111e-05
-4.37482551151477e-05
-3.40793034271001e-05
-4.63586260259218e-05
-3.92204544264028e-05
-3.75838914417958e-05
-9.32280959334443e-06
-2.59478823543724e-05
-2.18369677132067e-05
-5.92926656724167e-05
-3.62529894437214e-06
-6.192823155356e-05
-4.30036277814527e-05
-1.23978923501057e-05
-4.93042031729197e-05
-1.67688313049299e-05
-4.75492647213839e-05
-5.47310692453178e-05
-2.50699009015785e-05
-1.82915777230207e-05
-3.69451007167376e-05
-6.83738736958698e-05
-1.40161800940719e-05
-3.2877340267844e-05
-5.67540829925525e-05
-2.28615921210008e-05
-4.47475488729969e-05
-4.09884657504295e-05
-7.91854169524206e-05
-1.81392327096001e-06
-1.51777453545147e-05
-3.04598864979165e-05
-2.16495890583069e-05
-2.55788098970243e-05
-3.99672714396086e-05
-2.23378944991298e-05
-8.17737410283272e-05
-3.77185309049902e-05
-1.25662289717068e-05
-6.01998194917559e-05
-2.79833963441305e-05
-2.73409475809806e-05
-3.80185919686651e-05
-2.91718243672441e-05
-1.8841561250894e-05
-6.1146968573343e-06
-2.39412122928261e-05
-3.83529818438384e-05
-3.89202642713363e-05
-3.43943746101286e-05
-1.65378397619216e-05
-3.59306800188265e-05
-7.80042620060908e-06
-5.25121679189049e-06
-4.17190252011046e-05
-4.44384858560098e-05
-3.06752823898508e-05
-2.15326600967795e-05
-2.67031341399817e-05
-4.92577206755531e-05
-2.3886339849808e-05
-1.85685252999994e-05
-2.7269986596967e-05
-1.69300446040758e-05
-2.77295379248098e-05
-1.41933229384437e-05
-1.64110660133022e-05
-2.20077822170592e-05
-2.78529725642229e-05
-3.03294506163453e-05
-3.41223002758417e-05
-2.74611587313291e-05
-2.6935010942016e-05
-2.4168981306934e-05
-3.30381632018338e-05
-3.34275476587254e-05
-1.8406102203705e-05
-1.06371205875096e-05
-7.89287967158201e-06
-8.48438352660267e-06
-1.45306691915101e-05
-4.97397065871452e-05
-9.05292423812315e-06
-3.80859728080547e-05
-2.91413442617751e-05
-2.05690142715298e-05
-9.81981582607627e-06
-5.12703783204551e-05
-8.79257859629607e-06
-2.7812571195951e-05
-1.81398413736289e-06
-2.6673863500782e-05
3.31779668743488e-06
-2.32866263863646e-05
-3.42838788848314e-05
-1.91244796603686e-05
-3.41980585466739e-05
-5.09219293205724e-05
-2.5655947741233e-05
-5.01950837180714e-05
-3.30665721739211e-05
-6.25556961157358e-05
-4.56789612653363e-05
-4.89471971321716e-05
-3.81538760256409e-05
-3.92965044125069e-05
-4.45237935695414e-05
-1.13670752563541e-05
-3.25792943368824e-05
-1.6257346377454e-05
-6.05696152619439e-05
-4.00450479377743e-05
-5.43472457022188e-05
-4.49114830551227e-05
-3.83270660636571e-05
-6.29081181682614e-05
-2.86885541428243e-05
-7.27709462045083e-05
-3.41672423434073e-05
-2.1809137491786e-05
-2.75119365951288e-05
-4.98220984917807e-05
-1.27851662176037e-05
-4.05857022035085e-05
-2.27516154072767e-07
-3.64585881953671e-05
-4.90526413042991e-05
-9.07804890416987e-06
-2.72622274336894e-05
-2.04459254209122e-05
-4.1047467655824e-05
-1.63734091960287e-05
-5.82741087117417e-05
-4.3122136727231e-05
-6.5526117816473e-06
-2.3792601026714e-05
-3.13895381917047e-05
-4.91509349680195e-05
-2.72564264433133e-05
-8.66576709871396e-06
-3.14616060428749e-05
-5.15120056228407e-05
-4.3570396190214e-05
2.69429854655586e-06
-6.41162365995052e-05
-2.908491448594e-05
-1.57858195765896e-06
-4.3288135572621e-05
-9.62588063987473e-06
-8.66661101083605e-06
-3.34608744822005e-05
-4.13106194045023e-05
-4.73358224393694e-06
-3.43895007446674e-05
-3.88727551317691e-05
-2.1063290519684e-05
-4.12977720056296e-05
-4.01634342718678e-05
-2.59892778016663e-05
-3.36266550657286e-05
-5.9903812023775e-05
-4.27111921064545e-05
-3.56400812280654e-05
-1.95472998739271e-05
-5.88747546841589e-05
-1.10779242730999e-05
-5.37036472113187e-05
-3.3204450192809e-05
-4.49066217748727e-05
-2.59287126562442e-05
-2.68509811943946e-05
-3.79839573299751e-05
-2.64441985922356e-05
-3.23435332815488e-05
-7.71311600407702e-06
-3.75120611409508e-05
-5.35501872576112e-05
-3.30435613101145e-05
-9.58677037985063e-06
-3.44364535350551e-05
-3.05192166026247e-05
-6.05782759767954e-05
-4.12346761303624e-05
-7.45664550154371e-05
-1.12058418297319e-05
-1.70117769811178e-05
-6.8509616105511e-05
-2.87867178706484e-05
-3.59350519140791e-06
-4.8414033037714e-05
-3.14153429634173e-05
-3.06417170814737e-05
-1.97345530653085e-05
-1.97991884779146e-05
-5.33132585823302e-05
-4.5015598318162e-07
-1.16253227076597e-05
-3.96216265663275e-05
-2.94822459156025e-05
-5.07980357830754e-05
-3.87997926217733e-05
5.79162328045908e-06
-3.00066230684569e-05
-2.7703132546221e-05
-3.07276449981845e-06
-4.53419199446787e-05
-1.77802242159148e-05
-2.7170674807832e-05
-3.07003567514933e-05
-2.50986509262284e-05
-1.71522435373887e-05
-2.90344178583602e-05
-9.40939819645339e-07
-1.59703657413296e-05
-2.68192313724771e-05
-4.393951344747e-05
-4.14966503439619e-05
-3.03388808174023e-05
-6.14275370070286e-05
-4.98433767488897e-05
-1.03657075116432e-05
-1.79895938613077e-05
-5.68142230317175e-05
-4.34187103686763e-05
-1.83784234328945e-05
-3.03773224446161e-05
-3.69014002144024e-05
-3.2027402810023e-05
-5.30204857703627e-05
-4.38445611667284e-05
-3.55780717244392e-05
-2.82115848812158e-05
-2.59945149414961e-05
-5.15914966267656e-05
-3.60119626372707e-05
-3.62930654208618e-05
-3.11348173600726e-05
-6.54420704977871e-05
-4.00908651315728e-05
-2.20176363196499e-07
-4.52706841468281e-05
-3.34106069634456e-05
-3.50937423739778e-05
-3.2278814683943e-05
-4.63420053102028e-05
-1.31118412761241e-05
-4.00506316286549e-05
-1.11429553840373e-05
-2.84138731623748e-05
-2.96636782082293e-05
-5.66955352776917e-05
-3.4405303350521e-05
-4.03007872766681e-05
-6.36244628325891e-06
-6.31155500825065e-05
-1.25351406600317e-05
-4.80427115190196e-05
-1.54834937743291e-05
-6.00492910043559e-07
-5.17694153200725e-05
-3.43557913498988e-06
-2.39873270268604e-05
1.99030491940704e-05
-2.00335488341125e-05
-4.63362909601436e-05
-4.50782510957748e-05
-4.63220529727228e-05
-4.07583315762169e-05
1.24317469758974e-05
-1.84183489813693e-05
-2.69942792264859e-05
-5.015176788885e-05
-9.07453500758339e-06
-4.56805136825265e-06
-2.17940510458636e-05
-3.62994309691062e-05
-1.55564273201519e-05
-1.41920392966312e-05
-2.38551126686726e-05
-2.19192309257045e-05
-1.92746805080284e-05
-2.45478188964811e-05
-2.61223041849474e-05
-1.20341049598443e-05
-1.36528197245486e-05
-1.81465817661597e-05
-2.47171980695289e-05
-4.01404454952877e-05
-7.50178830652441e-05
-3.18447712591334e-05
-4.46915534553836e-05
-4.68558455059812e-05
-3.37261190262958e-05
-7.63680347750327e-06
-3.24549236447945e-05
-2.93033480383299e-05
-3.36409465524955e-05
-4.43424578595981e-05
-2.56991387904168e-05
-2.91383892064312e-05
5.75173103823106e-06
-4.89374333371794e-05
-5.03038081744631e-05
-4.65452400946302e-05
-3.73773129565918e-06
-2.07589669382647e-05
-3.08823926169264e-05
-5.94286567510657e-05
9.43656094783859e-06
-4.02358925008596e-05
-1.28303402801083e-05
-2.82514488375753e-05
-3.70549675523698e-05
-4.41377980240952e-05
-3.04300832859891e-05
-4.2576316595607e-05
-2.46012620026315e-06
-2.88828770830124e-05
-2.41907021896454e-05
-1.51773256865461e-05
-3.13749767401789e-05
-3.86874370848469e-05
-3.77612836761204e-05
2.22808783270771e-06
-1.8561069304757e-05
-1.52820122802105e-05
-3.15698885883437e-05
-4.67897343882003e-05
-7.11220303004357e-05
-1.20290927091992e-05
-2.6818210703883e-05
-1.77355418624233e-05
-2.84510695122698e-05
-3.99038638690607e-05
-4.37949096734075e-05
-1.69439603533024e-05
-2.89844224129959e-05
-2.28466571759271e-05
-8.3912811698284e-06
-1.78458375521975e-05
-4.38750244448024e-05
-8.09289741247374e-06
-3.70771014281679e-05
-2.57896151798897e-05
-4.99729641496504e-05
-4.02485463674165e-05
-5.47411617843085e-05
-3.14773549520324e-05
-4.02727628798542e-05
-4.44969411927025e-05
-5.18751389577304e-05
3.78694911623058e-06
-2.21070967509629e-05
-5.41934015197601e-06
-3.77180069716311e-05
-6.86260985946658e-06
-6.68710304070314e-06
-3.706211637766e-05
-4.79414096360835e-05
-3.23004742293453e-05
-1.55831793908409e-06
-3.92041267065151e-05
-4.72070853417928e-05
-2.05130201969963e-05
-5.8744450053559e-05
-4.67382323286352e-05
-3.15123155755437e-05
-2.53230696447465e-05
-2.14860706895573e-05
-2.50674280351545e-05
-4.10354073304132e-05
-1.61505971548486e-05
-2.64383317753886e-06
-2.65883428517765e-05
-2.5368867155136e-05
-3.27525919987563e-05
-4.78810246885085e-05
-8.79164501233502e-06
-1.23172350271928e-05
-3.74731193099149e-05
-6.4441059826542e-05
-3.33398797264509e-05
-1.13285575248595e-05
-3.55315989682513e-05
-1.0818396672524e-05
-5.61375917562067e-05
-2.0646668124098e-05
-2.42553653982456e-05
-2.78563913097232e-05
-3.00378909083097e-05
-2.35263157392468e-05
-4.73066144648754e-05
-4.3979736306397e-05
-4.92764250697208e-05
-1.97974183407422e-05
-7.12418904039347e-05
-7.49956968101318e-06
-4.93998295783071e-05
-3.81920468571683e-05
-1.23613857808801e-05
-3.11986349875019e-05
-2.62652338121738e-05
-2.21893892078082e-05
-3.09076661468755e-05
-4.95915297596657e-05
-2.47097072586683e-05
-2.94455253884916e-05
-4.56495609780139e-05
-6.19551979110128e-05
-2.23983518226802e-05
-2.63013334312299e-05
-1.92300595165807e-05
-4.7152629715992e-05
-3.37671961853919e-05
-1.3248808877476e-05
-4.36144182071794e-05
-3.86805487423273e-05
-7.15180247785226e-06
-2.01851336126159e-05
-2.84041413374707e-05
-3.94612621466441e-05
-4.52701262988537e-06
-1.9373229896864e-05
-1.15035341148838e-05
-5.10824402754391e-05
-3.81322665933523e-05
-6.21893667016756e-05
-5.16764509374223e-05
-8.35087370738378e-06
-3.41697989939681e-05
-3.70342889761506e-05
-5.55395447522982e-05
-6.30506392237445e-05
-2.84435329439663e-05
-1.86406222595792e-05
-2.60601024962897e-05
-4.10742019352563e-05
-3.87455581350192e-05
-3.80170068267327e-05
-3.81944493802677e-05
-2.15203156450237e-05
-3.28297811871711e-05
-4.63863945020126e-05
-3.83818172132694e-05
-2.68643435795543e-05
-2.44224036970979e-05
-2.23417913322003e-05
-1.09938209743171e-05
-1.23939784952351e-05
-7.1659427606695e-07
-3.80696303966185e-05
-5.27915008023639e-06
-3.60568799036634e-05
-1.62385909931503e-05
-1.06526093144089e-05
-1.67602473364538e-05
-5.51405492245736e-05
-1.58725248147112e-05
-1.44697221272989e-05
-1.29438704302936e-05
-2.22397160500573e-05
-3.7904198184173e-05
-1.2296839768399e-05
-3.24755762939585e-05
-1.51128948881479e-05
-1.753649321078e-05
-2.99316170868443e-05
-2.51893307023185e-05
-5.60559159384223e-05
-2.91060456143782e-05
-2.14891246269768e-05
-2.70637156366218e-05
-2.93777495892721e-05
-4.50784709552384e-05
-1.34466204865846e-05
-2.70761136888788e-06
2.74950930586603e-06
-3.32154304714025e-05
-1.9495875609394e-05
-2.73352805790435e-05
-5.51124268171216e-05
-3.67162751114417e-05
-2.42625569844506e-05
-2.95007863123172e-05
-4.10703471090682e-05
-4.40215108400601e-05
-2.4550964778064e-05
-3.05238964923583e-05
-3.22134670204683e-05
-2.3946886148433e-05
-4.4086734022297e-05
-3.47669302409278e-05
-4.16123295205186e-05
-1.40185796718452e-05
-6.14482660781331e-06
-2.52527804301842e-05
-7.60537350697793e-06
-2.80604563692871e-05
-2.7509504274838e-05
-4.53200251805521e-05
-3.04831359025535e-05
-2.38689367674906e-05
-5.14164360975031e-05
-3.31183536780205e-05
-2.15761932823452e-05
-2.217713462775e-05
-4.7418436700601e-05
-4.50255655880465e-05
-4.20492415064294e-05
-5.10184756407616e-05
-4.34216125278217e-05
-5.65270441391575e-05
-4.05621746191683e-06
-3.40095267679341e-05
-3.62607393369242e-05
-6.1799601372693e-05
-3.87316295455613e-05
-5.44273729440742e-05
-2.62052201083581e-05
-1.26054634301572e-06
-1.02173284221009e-05
-2.97250826002004e-05
-2.45678973528612e-05
-4.45116977775167e-05
-5.63836559795722e-06
-5.51567959986358e-06
-1.49202372224901e-05
-4.3591967904444e-05
-2.82969117340636e-05
-1.90120648047453e-05
-4.22875506846435e-05
-5.466542549827e-05
-3.97600553348477e-05
-8.14855430671934e-06
-4.19406005201363e-05
-3.63841706066831e-05
-1.971753705186e-05
-2.68510336415103e-05
-2.77988905703325e-05
-2.58396083686771e-05
-2.18297096546056e-05
-3.90821689006123e-05
-2.82944861639247e-05
-7.1138668527736e-05
-1.48957120516848e-05
-2.49244884394327e-05
-1.19052645021747e-05
-3.65645236768271e-05
-3.80297354383226e-05
-7.1475565911545e-06
-1.47366933929013e-05
-2.85005020009743e-05
-4.64851085994577e-05
-2.68635378039785e-05
-8.39312005492689e-06
-3.46398163007418e-05
-1.80865960525546e-05
-2.78709299047057e-05
-4.06833806135525e-05
-2.42359598595808e-05
-1.7159737255004e-05
-5.22409795356942e-05
-3.53053834944026e-05
-5.54412224333227e-05
-5.26360288520994e-06
8.03502749904511e-06
-3.30985710164707e-05
-1.5178244912332e-05
-4.32556984967696e-05
-4.37234167125752e-06
-1.16135922885905e-05
-3.9403889524564e-05
-3.24319083062628e-05
-2.36758349291536e-05
-3.07361268326689e-05
-3.64384746052518e-05
-4.16074828821053e-05
-1.43865114519429e-05
-4.66647340577428e-06
-5.03042489514309e-05
-7.90383628498268e-06
-2.14988234236799e-05
-1.7552453887348e-05
-1.3689424527578e-05
-6.40703912826938e-06
-2.15976675954144e-05
-4.30949171315424e-05
-4.41433462953656e-05
-4.84849550734703e-05
-4.1747652771326e-05
-9.22728649578889e-06
-3.54732221721461e-05
-4.06164435679416e-05
-2.91113699835257e-05
-2.68770484386356e-05
-3.26336321101499e-05
-4.1478161691169e-05
-4.3075509498273e-05
-2.37372790506309e-05
-5.1406494603523e-05
-9.67689589315838e-06
-2.94110788085407e-05
-3.13383238104974e-05
-3.95262647493715e-05
-2.99077140811844e-05
-3.14006189549569e-05
-1.49463785830415e-05
-2.50472377568565e-05
-7.74848179111022e-07
-3.99610576990404e-05
-3.49663394265722e-05
-4.45444331120116e-05
-3.49415157778593e-05
-2.47031468792473e-05
-6.66575965358197e-05
-4.0388042853949e-06
-1.30048002442577e-05
-7.36938083929076e-06
-3.34994455860647e-05
-3.67060948381424e-05
-2.68404938577493e-05
-3.6931760617477e-05
-1.27586937599975e-05
-5.209334973289e-05
-3.05254841836003e-05
-3.01182551563238e-05
-1.31965127511537e-05
-6.50466051820177e-05
-1.26402836957567e-05
-1.76854322440974e-05
1.09896895408319e-05
4.35912502537939e-06
-4.69720580411076e-05
-3.87138105854392e-05
-2.26740582413974e-05
-2.26460616687685e-05
-3.83490142494765e-05
-3.82363971228363e-05
-2.09603189585009e-05
-2.66107752843708e-05
-4.68812427312027e-05
-4.60784217409269e-05
-1.45577096636282e-05
-5.21416581528491e-06
-1.62754180108287e-05
-4.32076493758991e-05
-1.98485137987816e-05
4.833626723977e-06
2.85654133017035e-07
-9.39681384830199e-06
-2.44350764733391e-05
5.73659500547099e-07
-2.94640678687325e-05
-4.41655168939168e-05
-3.46694392199196e-05
-1.85399783730966e-05
-4.8075012883009e-05
-3.94787300676145e-05
-3.45831740469819e-05
-3.5361064543865e-05
-4.337091155598e-05
-1.08816235651352e-05
-3.04311176108887e-05
-4.04785890528493e-05
-5.36894587346608e-05
-3.51120186613163e-05
-3.67082041562133e-05
-4.83952365795954e-05
-5.5330616628869e-05
-1.75822270276454e-05
-1.40968479794198e-05
-5.77259961570511e-07
-3.36212030089156e-05
-3.82176640260535e-05
-4.67370447342559e-05
-3.49313206608408e-05
-4.18184703974726e-05
-6.67246269262965e-05
-2.3884999152677e-05
-2.80377119442831e-05
-5.09072083569542e-05
-4.05605863771317e-05
-4.27529499102456e-05
-4.03740569741882e-05
-1.08583163348644e-05
-4.16662200955202e-05
-2.39166091348957e-05
-4.95202327670711e-05
-1.12180147890276e-05
-4.38288099599409e-05
-2.60520450338095e-05
-2.90024786422445e-05
-6.13698353277474e-05
-4.7987010874002e-05
-1.20008666790564e-05
-1.42600875871733e-05
-2.38934593461213e-05
-2.60025112318434e-05
-6.67830420458579e-06
-3.09199476051653e-07
-2.98084693782556e-06
-1.3028786551406e-05
-5.37250971354923e-05
-2.68099959638036e-05
-2.21859746140195e-05
-2.85540206809903e-05
-1.59511632953423e-05
-1.80993455542109e-05
-1.2410934150804e-05
-2.81517184688561e-05
-4.18696112780444e-05
-4.79623367835833e-05
-3.72071510005404e-05
-2.33339849629727e-05
-1.8002776716924e-05
-5.82948063786689e-06
-9.76240793735791e-06
-4.89342193449123e-05
-1.06930478033649e-05
-9.84812356177972e-06
-4.35936129934665e-05
-2.03696148945112e-05
-5.7109306378413e-05
-4.49546042659781e-05
-5.56301003165057e-05
-6.51320986174724e-07
-7.13039935289719e-06
-2.90980277413883e-05
-3.02381375172092e-05
-5.58653999900815e-07
-4.66852629518241e-05
-8.58636281222672e-06
-3.73071736257708e-05
-4.23025975587581e-05
-4.07842349458303e-05
-1.3060479202021e-05
-3.75506626176167e-05
-1.14468907939661e-05
-1.61679442440569e-05
-2.09100844272278e-05
-3.76089021528657e-05
-5.54329996302488e-05
-3.53625943826102e-05
-3.28531565266338e-05
-2.78903223601536e-05
7.55388963769782e-06
-1.27260185950175e-06
-2.05342850105042e-05
-2.05140734574743e-05
-3.82276890208306e-05
-5.47148171621892e-05
-4.06853443112431e-05
-2.56305857257845e-05
-3.90932433701551e-05
-3.76239403008506e-05
-5.65370707082768e-05
-2.95687451941439e-06
-4.48319813711722e-06
-1.99408566216984e-05
-3.93674967974654e-05
-3.83648039049629e-05
-1.93455152688578e-05
-4.84637026665641e-05
-5.69257212272253e-05
-5.29214260073938e-05
-1.36229458417346e-05
-3.96234908948366e-05
-3.09388825729377e-05
-4.42119767505597e-05
-9.18108386277984e-06
-1.95291394430313e-05
-4.56641571609523e-05
-5.25482602081562e-06
-1.06628909248639e-05
-1.62669204035817e-06
-3.40506487526486e-05
-2.13392688826426e-05
-2.57673947692668e-05
-9.8337556379583e-06
-2.4570828905893e-05
-2.97282905180779e-05
-5.16865275653993e-05
-6.614885676858e-05
-2.6696305106093e-05
-3.80991656084975e-05
-2.51101230058405e-05
-2.02836422923977e-05
-3.9354433983136e-05
-3.90998771785119e-05
-2.88222945387622e-05
-2.31854070378153e-05
-4.14492081344815e-05
-3.52727091548861e-05
-6.11932506200263e-05
-4.45058992183869e-05
-3.55596028770674e-05
-6.6818174112608e-05
-1.30257234670889e-05
-3.24455452545147e-05
-3.68684442372755e-05
-2.31826165546409e-06
-2.41857469773687e-05
-2.46677036014949e-05
-3.82675438015467e-05
-4.09767471262927e-05
-3.85366271271171e-05
-6.60074527259029e-06
-2.56057774762267e-05
-3.33154038163007e-05
-4.89976170531231e-05
-5.92877530782333e-05
-8.67228271894169e-06
-3.82769923745628e-05
-2.17280976305018e-05
-1.78610238073551e-05
-2.11666125887129e-05
-5.88843431000398e-05
-2.0695803518148e-05
-3.8323781253919e-05
-1.94690424530643e-05
-3.11004359573689e-05
-3.10790733828727e-05
-1.55886098329577e-06
-3.11771950203947e-05
-3.81830547182815e-05
-3.72244674051861e-05
-3.03676330291111e-05
9.62564197432092e-06
-4.09328076083931e-05
6.45406626588205e-06
-2.01491085297715e-05
-1.32453381301559e-05
-1.32755004175644e-05
-1.62563112715031e-05
-4.60508805136819e-05
-3.36223386281216e-05
-5.00763711578128e-05
-1.36994305396328e-05
-5.1373078371061e-05
-4.78795764344132e-05
-4.42005418689001e-05
-3.11688385508684e-05
-2.69793682913928e-05
-2.32779111827322e-05
-2.82775253122208e-05
-1.62876297110001e-05
-5.66441342080865e-06
-1.25191493707919e-05
-2.39114867044898e-05
-3.27802081908047e-05
-1.8493200841554e-05
-6.38899857766539e-05
-6.01556899583112e-06
-5.80273796384333e-05
-1.88606302256141e-05
-2.50548940060492e-05
-3.11434203880174e-05
-4.772283935214e-05
-2.91715980412354e-05
-2.20886342759631e-05
-5.06096392030039e-05
-2.13424459946354e-05
-3.80566468511671e-05
-2.54709758983345e-05
1.64764640231481e-06
-2.36581105735675e-05
-1.27427825243683e-05
-2.58602858166542e-05
-4.41488772069567e-05
-4.10537277064991e-05
-7.89448124582749e-06
-3.70752648415723e-05
-4.17743567625132e-05
-4.63129423437956e-05
-2.95796098695273e-05
-5.34344084372567e-05
-3.07677220784859e-05
-3.6341603170713e-05
-1.6498449946399e-05
-5.53130899461045e-05
-1.89953515235669e-05
-1.9534989177553e-05
-3.24339008305608e-05
-2.36309724580073e-05
-4.31585201222303e-05
-3.8222617398218e-05
-1.79061797982815e-05
6.92117866886817e-06
-2.6613741312516e-05
-4.62629387288934e-05
8.15321861182363e-06
-2.51074412149773e-05
-1.08857232400326e-05
-1.71705127205682e-05
-1.70632371556263e-05
-3.10927579735719e-05
-1.36040111848883e-05
-2.55911350152208e-05
-5.40634827548001e-05
-7.90645181881559e-05
-5.40403702933972e-05
-2.90676526958377e-05
-4.3556340334161e-05
4.56947184334652e-06
-1.36950161277891e-05
-2.4773626849089e-05
-3.70321513388463e-05
-3.80591156943979e-05
1.33786288377679e-06
-5.19396737345433e-05
-3.43411721180596e-05
-4.56941527010548e-05
-3.03078076917956e-05
-3.40209657047859e-05
-7.1715473718371e-06
-3.13648093359547e-05
-1.63995714292197e-05
-6.25387307821397e-06
-6.09277551924602e-05
-8.34019287567982e-06
-6.79284635854035e-05
-3.64163785404176e-05
-2.08692137181422e-05
-8.44222948210896e-06
-4.61100282282541e-05
-1.61476835605132e-05
-1.88437867546527e-05
-4.2644169997275e-05
1.15400109741212e-05
-6.27787059999721e-05
-1.81326225453143e-05
-5.37925883265554e-05
-9.00256730314641e-08
-3.28588748839077e-05
-1.59145928058465e-05
-2.94476952208812e-05
-2.90198240331151e-05
-4.80102833544359e-05
-4.81284970563843e-05
-2.66617576251623e-05
-3.57073962198317e-05
-3.35617931608962e-05
-2.05676993958098e-05
-9.58750707255077e-06
-2.14354214531263e-07
-5.09937408780011e-05
-1.32638062669368e-05
-3.56089736793816e-05
-2.21885877201582e-05
3.63720873245568e-06
-2.6127683205662e-05
-5.5898646326179e-05
-1.55709704953911e-05
-1.60287772833928e-05
-1.15967135862398e-05
-3.03952259378597e-05
-4.8610882764998e-05
-1.50224035969414e-05
-1.91334404661465e-05
-1.07155423527307e-05
-5.29639325068493e-05
-1.47970388556243e-05
-1.31202170575692e-05
-4.42083894933654e-05
-4.79963561917164e-05
-1.85001888007469e-05
-2.19967895376157e-05
-2.37855137741712e-05
-3.55912473039963e-05
-3.20163750508528e-05
-3.90045136729306e-05
-2.27590264579168e-06
-2.81131185304259e-05
-3.09255235589564e-05
2.10938996861872e-06
-3.33175798808614e-05
-5.09508657651896e-05
-3.31077134858206e-05
-5.84073363098403e-05
-2.32350328941261e-05
-2.44168365677832e-05
-2.96360706541603e-05
-4.93623193254356e-05
-1.82288407975549e-05
-4.31522994246166e-05
-4.81060998958342e-05
-4.96178620811086e-06
-2.3779103851863e-05
-3.3267686988937e-05
7.44405764861881e-07
-6.49675975306693e-05
-5.18104632977357e-05
-5.20959050810814e-05
-1.78711400975666e-05
-8.37433559419836e-06
-3.5940992079555e-05
-2.66003098729338e-06
-5.41585641227376e-05
-1.68409052805103e-05
-2.46651635732991e-05
-4.75064110302983e-05
-3.05562061377526e-05
-3.12647742496126e-05
-3.67874197074229e-05
-2.05289773027379e-05
-3.96432636967537e-05
-1.98307892571327e-05
-5.51129028859552e-05
-1.63994076281482e-05
-2.16756787892088e-05
-4.26954599403818e-05
-5.77188791000436e-05
-5.8030953056069e-06
-2.78546180157943e-05
-3.46522902732666e-05
-2.4865939267853e-05
-4.05291620987214e-06
-4.46870857877414e-05
-9.20743133286411e-06
-2.89516591683766e-05
-2.60447646876592e-05
-2.96782580306475e-05
-1.3039039068022e-05
-4.64088586296574e-05
-2.73376999525469e-05
-3.61058588299522e-05
-4.32558920944701e-05
-3.67525433459951e-05
1.15629654381133e-07
-3.28188083299787e-05
-9.60218511195197e-06
-4.18181930771894e-05
-2.310930822098e-05
-3.04151602493528e-05
-1.58942798426595e-05
-1.84507200259737e-05
-4.6024949374418e-05
-3.3996221708311e-05
-1.17746674177177e-05
-4.22364474164421e-05
-3.10536604499897e-05
-4.87921256472116e-05
-3.64141711963654e-05
-3.07035597074108e-05
-3.09363290904216e-05
-2.62764094305671e-05
-3.17009013134707e-05
-5.23277251723832e-05
-3.62198563618199e-05
-4.45687226561153e-05
-3.2709593809364e-05
-7.96226095686212e-06
-2.60425271968312e-05
-2.86823731056441e-05
-5.79956057803967e-05
-5.4372855361614e-05
3.38716302088677e-06
-4.88024076377206e-05
-4.55627314365718e-05
-2.19061179604825e-05
-5.17771475858621e-05
7.48279175786234e-06
-2.76980397717287e-05
9.47338550948105e-06
-2.15952366830988e-05
2.3512378513163e-06
-2.28646264265271e-05
-3.68124562894549e-05
-1.68874432583128e-05
-1.50834419151366e-05
-4.6478314876849e-05
-9.79614094440746e-06
-1.69775616463672e-05
-5.02787540641715e-05
-3.8527404973365e-05
-3.68354285711826e-05
-1.7841906865765e-05
-2.71311123810135e-05
-2.24025977605034e-05
-2.30929595015976e-05
-4.66482724329e-05
-2.77947423989046e-05
-6.3275199956479e-05
-5.0029799449355e-05
-1.95159821915916e-05
-4.29220113166615e-05
-4.27429886521918e-05
-5.92272462080361e-05
-1.09591677608666e-05
-3.57510465991668e-05
-4.5911938004813e-05
-1.97232553306541e-05
-5.49450672341421e-05
-5.26264173388643e-05
-4.74040820757802e-05
-3.03882582440377e-05
-3.22036873287972e-05
-2.88567975681464e-05
-6.28048653440548e-05
-4.43978972237711e-05
-2.63900377083975e-05
-4.50967905886395e-05
-2.67247311455973e-05
-2.7097762191443e-05
-4.54843503670842e-05
-1.72763633822158e-05
-2.37061882210317e-05
-2.07382264458909e-05
2.26716228894153e-06
-1.98986755219962e-05
-2.69414435767201e-05
-3.50419735883202e-05
-4.70239019769077e-05
-4.1510507266001e-05
-1.62511697742208e-05
-7.98351424864745e-05
-7.18900837186003e-05
-3.15169192937353e-05
-6.44569814111028e-05
-5.56607016442441e-05
-1.74829269326473e-05
-2.68661362454688e-05
-2.26145796641654e-05
-2.61786326009649e-05
-1.86902461144628e-05
-3.27153578598582e-05
-3.12871445455962e-05
-3.95695237046852e-05
-6.04412481011465e-06
-9.76516875599454e-06
-3.49200649983445e-05
-1.34304906204023e-05
-2.89810888901766e-05
-1.94081448549962e-05
-3.54241338479908e-05
7.73448092606444e-07
-2.28232672088442e-05
-2.17276575954799e-05
-3.51765185076098e-05
-2.55229566838677e-05
-2.29860005661478e-05
-3.25054937767562e-05
-1.34060922164582e-05
-4.10510102080425e-05
-4.95855963945775e-05
-2.75582371402413e-05
7.89442253961141e-06
-5.76242503766985e-07
-2.39727054989757e-05
-3.7226364956113e-05
-3.4565902895841e-05
-1.68487736324233e-05
-2.54437731384586e-05
-4.93120472409105e-05
-2.44519819729048e-05
-1.43423172644974e-05
-5.36970274419229e-05
-2.95194999304518e-05
-4.27117962235368e-05
-2.14243940977332e-05
-1.74503695652198e-05
-1.50703868528265e-05
-2.27126184655524e-05
-7.85494330085857e-05
-3.21885919084491e-05
-2.94740694426271e-05
-3.85880289909406e-05
-1.98532995434584e-05
2.67956734894048e-06
-3.03449126048343e-06
-8.23076032743365e-06
-1.58525988181119e-05
-4.01918972796878e-05
-3.58582419926005e-05
-3.21902320102789e-05
-2.80366683053944e-05
-5.8988317500628e-05
-5.10402987475708e-05
-2.26243257754539e-05
-1.06111434700174e-05
-1.49815769744121e-05
-5.495747837397e-05
-4.80379559807874e-05
-2.81449584054521e-05
-4.45078148604056e-05
-2.25504676541817e-05
-1.63681764184824e-05
-2.15079053405076e-05
-6.09530933542826e-05
-1.66899513841447e-05
1.99006617816805e-06
-2.53182744593243e-05
-4.66042066202709e-05
-5.30000210043703e-05
-2.26393424811304e-05
-2.28719920770615e-05
-2.97345854539462e-05
-2.50801869881132e-05
-4.67455822209654e-05
-4.4412443876177e-06
-1.87593155273107e-05
1.33968679607933e-06
1.88693409603312e-06
-2.34014286529022e-05
-3.22683529830316e-05
-3.55471928619706e-05
-2.1553898158564e-05
-3.79872125052721e-05
-6.52817572698868e-05
-4.87694579182962e-05
-7.33407352663097e-05
1.27811631022163e-05
-5.59044380682657e-06
-5.75097563482214e-05
-2.1886412736714e-05
-2.45799412389062e-05
-4.33742194271159e-05
-6.31889282107729e-05
1.19389639378025e-06
-2.69512968921976e-05
-5.29135094444744e-05
-3.44554269553484e-05
-8.11813794988254e-05
-5.38785293378886e-05
-4.18809465088221e-05
-8.0383896816402e-05
-1.73787387291559e-05
-3.34025745942239e-05
-2.81510848238071e-05
-3.58750457505613e-05
-1.59723997097719e-05
-6.26007206940926e-05
-3.85628622222904e-05
-1.72698368721091e-05
-4.57067626103715e-05
-4.32153617902767e-05
-2.16035602876049e-05
-2.69525507555443e-05
-4.81710304349105e-05
-2.6357204477149e-05
-2.47948893417869e-05
1.81241409111264e-06
-4.1308446121177e-05
-4.37482639303791e-05
-1.7764737562358e-05
-3.2603036632433e-05
-3.35703147882095e-05
-2.55278229204572e-05
-4.51350551098822e-05
-2.34728151066651e-05
-5.35566141104687e-05
-1.74067771849359e-05
-1.04271828765457e-05
-4.2834240213478e-05
-1.78954180034729e-05
-1.10377335214371e-05
-2.21805945188107e-05
-3.93728242167791e-05
-7.05903179569555e-05
-4.00545080332384e-05
-2.93690843955494e-05
-4.98284921521648e-05
-3.45106719259082e-05
4.91649478970529e-06
-3.10867168327834e-05
1.08186471579373e-06
4.82292326637628e-06
-2.95618019078029e-05
-1.15810592974395e-05
-2.42381837905416e-05
-2.33384007569262e-05
-3.37341610759087e-05
-8.8448460118277e-06
-5.25005058445714e-05
-4.64509939471335e-05
-4.72310019171741e-06
-5.91877344142766e-05
-3.02447562017221e-05
-1.31073361481556e-05
-3.34620237328049e-05
-1.5969246627422e-05
-1.94634047058878e-05
-3.32091353924054e-05
-1.46165469508081e-05
-5.56527242114926e-06
-4.48367663586031e-05
-1.86720353385629e-05
-1.06326151449287e-05
-4.42067361857199e-05
-4.52665190471571e-05
2.27924108539688e-05
-4.51550255244462e-05
-4.00092930949241e-05
-1.52259751107168e-05
-2.77531511084675e-05
-5.1536975887055e-05
-3.5920883878595e-05
-1.54740446723048e-05
-2.79420828874388e-05
-5.37155571692689e-05
-1.79477945416426e-05
-2.04398313567252e-06
-2.63654035090832e-05
-4.54265312495448e-05
-3.9731889822625e-05
-2.09105936909218e-05
-2.88578601565153e-05
-1.25917261843497e-05
-2.12261223302466e-05
-4.67507791981561e-05
-1.97980890886584e-05
-4.24452129620555e-05
-2.00058133867279e-05
-6.56866828988223e-05
-4.28862315178129e-05
-1.86486605459238e-05
-3.14981906650765e-05
-1.5156644930362e-05
-2.74735477372163e-05
5.33375654607262e-06
-2.7423074910306e-05
-5.34808854211477e-05
-3.83545482305592e-05
-5.18440517281427e-05
-1.07243783115047e-05
-2.58670389272213e-05
-1.23750827743162e-05
-4.29543582323989e-05
-1.94275377587644e-05
-1.67319051526446e-05
-5.32853209276111e-05
-3.84514277802908e-05
-1.96110561970088e-05
-4.01256543388935e-05
-1.93849474862602e-05
-3.7286114954959e-05
5.16905644199742e-06
-3.0825439578626e-05
-6.05180274860138e-05
-4.28538854361152e-05
-1.21928934531812e-05
-7.72923373690859e-06
-1.8011670032685e-05
-5.42115494471878e-06
-3.47311620132482e-05
-8.77930490544874e-06
-3.40660420074573e-05
-1.03600718934963e-05
-5.38646191973516e-05
-2.17522753937031e-05
-3.74906903583009e-05
-4.42088665644569e-05
-1.20691428172493e-05
-1.55104622690089e-05
-5.41213339419129e-05
-4.42611547242119e-05
-5.50545284936789e-05
-3.31612941607882e-05
-2.97864525402535e-05
-4.59420165040157e-05
-3.66082856179321e-05
-3.79338645222462e-05
-4.09130204960957e-05
-1.64862965713558e-05
-4.2477603879291e-05
-5.32671002481515e-05
-4.11030143761275e-05
-4.07126508157771e-05
-1.17770268742364e-05
-1.40707095098059e-05
-3.87225226344505e-05
-3.3558244792802e-05
-2.30636513229563e-05
-1.50128205161865e-05
-3.1531325405576e-05
-2.92934360613562e-05
-1.37448462485809e-05
-3.22422735504627e-05
-1.74539535860867e-05
-4.71932335712076e-05
2.64597711609433e-06
-2.95527377928729e-05
-4.21567163876565e-05
-5.29627266191076e-05
-3.77752005369528e-05
-3.04904903634661e-06
-3.10396636979099e-05
-4.23798680549934e-05
-1.33297886096564e-05
-2.74593238307826e-05
-3.59106081442165e-05
-2.84286261226193e-05
-1.27174682058081e-05
-3.95024381437678e-05
-1.65060962177339e-05
-3.91422971034409e-05
-2.92214473747011e-05
-4.28230507784154e-05
-3.50297931823609e-05
-3.77667730983526e-05
-1.11593963457511e-05
-4.23669600803878e-05
7.60832475185438e-07
-3.88649862891035e-05
-2.31184901695507e-05
-3.31081819213237e-05
-2.06069305426252e-05
-2.60520736643184e-05
-3.86817573948278e-05
-4.86481208789672e-05
-9.39794980708467e-06
-1.81989101565702e-05
-3.6171845385387e-05
-3.41523750251635e-05
-5.22142241336056e-05
-3.9884775824208e-05
2.83884637501796e-06
-1.1484668346183e-05
-1.088862146317e-05
-3.49401836642159e-05
-1.10878743620322e-05
-2.31938596012346e-05
-3.60276131624329e-05
2.13531064913835e-05
-3.08888469397904e-05
-2.10528403400523e-05
-2.40192605557865e-05
-6.24006437352118e-05
-2.19186577239204e-05
-2.686262125507e-05
-3.76457598819534e-05
-3.17394530316743e-05
-2.94935421235932e-05
-1.72982141014523e-05
-3.52583394730118e-05
-3.01024358426981e-05
-2.86102081765961e-05
-1.82500814429314e-05
-2.63184696135811e-05
-2.3246397517025e-05
-3.66946949659182e-05
-5.59788198798324e-05
2.33863578404998e-06
-4.81820672468661e-05
-4.40331613732147e-05
-3.07515949454971e-05
-1.67356012827817e-05
-2.55022445699559e-05
-5.53640403296931e-05
-4.35414775889735e-05
-3.72976703077268e-06
-1.13902209211596e-05
-3.36557504957715e-05
-1.54354443141453e-05
-1.38663217936456e-05
-4.11840331786349e-05
1.04899445257033e-05
-3.89792143402047e-05
-3.7284775802182e-05
-2.00321018114062e-05
-4.64897459342582e-05
-6.59888067937948e-05
-3.64883837361775e-05
-5.00990705463573e-05
-3.8320792590817e-05
-1.75403895993921e-05
-3.21020565058895e-05
3.20955475801365e-06
-3.52812053184194e-05
-2.30932483592518e-05
-4.25610241467426e-05
-2.95542400051712e-05
-2.98471735605203e-05
-3.66734122110829e-05
-3.78992836113712e-05
-1.56695903450378e-05
-1.10515073052178e-05
-4.41239969813314e-05
2.05621420849898e-05
-2.79971066178753e-05
-4.99801738490194e-05
-4.13378580104675e-05
-5.28686155996036e-05
3.47018023106308e-06
1.05107093228249e-05
-4.05279448606589e-05
-3.61934893104201e-05
-3.0278470730721e-05
-7.06947259133078e-05
-1.91802697590855e-05
-2.38289035830221e-05
-2.73636972480136e-05
-5.0988038523744e-05
-1.50272847724495e-05
-2.19739877281757e-05
-2.31361473445604e-05
-2.9941697801108e-05
-3.51620337551396e-05
-4.33613435448953e-05
-4.0058297110114e-05
-2.9345890921422e-05
-3.43461970956517e-05
-1.66056122151909e-05
-8.60426204190969e-06
-3.56340927121407e-05
-4.71298099656175e-05
-1.96404307177192e-05
-7.27715189198247e-05
2.94234180509426e-06
-2.81688628096541e-05
-1.86336124035479e-05
-2.51177825234224e-05
-1.63202457105449e-05
-1.71271556163238e-05
-4.37929382805616e-05
1.68147114909933e-05
-2.13970254480581e-05
-3.82520038417065e-05
-3.50051952163813e-05
-1.4796038105368e-05
-3.29567915554565e-05
-3.8566481443757e-05
-1.73423491425733e-05
-3.94746117031426e-05
-4.42388480888994e-05
-2.72347096518343e-05
-5.04215013564407e-05
-2.75998590198545e-05
-2.81519632303557e-05
-4.24726961358306e-06
-3.75070844613511e-05
-3.13411149057266e-05
-1.08192336852053e-05
-2.56039934522257e-05
-4.85965879484929e-05
-4.18587298317049e-05
-4.75449606236466e-05
-3.52428513936459e-05
-5.78570765424497e-05
-3.08940752253301e-05
-6.49930472841302e-05
-4.0770403298845e-05
-2.23841502155056e-05
-2.64828882298893e-06
-1.84235085075478e-05
-1.14687792604967e-05
-2.47035697080778e-05
-1.62339682929027e-05
-2.77041124293914e-05
-5.22445682642433e-05
-3.74027919510433e-05
-5.00294638276463e-05
-1.9116345037013e-05
-4.07714784166162e-05
1.53484240709548e-05
-6.47791116083641e-05
-1.31078830186044e-05
-4.75300549012532e-05
-5.28211988243779e-05
-2.75430162704141e-05
-1.94970756755518e-05
-2.14786857061604e-05
-3.42183428024255e-05
-4.16159622650135e-05
-7.39225774387327e-05
-5.53962108904444e-05
-4.01470939482946e-05
-2.79561265867022e-05
-4.22529580053398e-05
-2.99926048086288e-05
-2.9820364400805e-05
-4.94780123784856e-05
-4.04980389295293e-05
-3.72049439435245e-05
-2.10329178269034e-05
-1.40448920742972e-05
-1.91975606310877e-05
-6.04989018529513e-05
-2.71259087700193e-05
-2.81061146041706e-05
-4.32465853414212e-05
-6.95479668827498e-05
-4.5027026282372e-05
-4.30963963758718e-05
-2.34565662131491e-05
-4.07546170490334e-05
-2.94029331682687e-05
-6.65895232731188e-06
-2.05370487551609e-06
1.57320478862308e-05
-3.30664473349569e-05
-4.80056425834775e-05
-4.93372869611397e-05
-1.08460173518819e-05
-4.33236956784326e-05
-3.50893737091102e-05
-2.40230415394627e-05
-1.70159332627516e-05
-3.72933240654571e-05
-1.77479666123157e-05
-2.53188124220548e-05
-3.96711607228769e-05
-1.90681688550479e-05
-3.07340234535496e-05
-2.0371552342593e-05
-1.81032693473935e-06
-9.11820725871382e-05
-4.302222629645e-05
-2.59034726724124e-05
-4.19063181643331e-05
-4.197460043597e-05
-3.36926594126525e-05
-1.43678052995527e-05
-5.59775031350126e-05
-4.21266327788325e-06
-3.40274848115744e-05
-1.72006051651308e-05
-7.61280057381732e-06
-5.60758468093932e-06
-1.37607171706348e-05
-3.33171943459303e-05
-5.72502225490584e-05
-4.7895907837354e-05
-2.81503466323192e-05
-1.45435384495206e-06
-5.85911995939008e-05
-7.60910039363345e-06
-8.33003086774656e-06
-5.98259537310932e-05
-6.18042976211518e-05
-6.96875464618063e-05
-3.08794502600868e-05
-4.74014756536736e-05
-3.25935522512272e-05
-1.32079879609001e-05
-1.91985288347137e-05
-2.89475417772718e-06
-2.03228728544808e-05
-3.24447315781652e-05
-5.57067072753406e-05
-3.99202393344018e-05
-3.86302297865412e-05
-1.52010462392717e-06
-8.90095740454293e-06
-2.93608797205858e-06
-8.69732077012525e-06
-3.072397915171e-05
-4.06461991607869e-05
-1.21750121692773e-05
-7.17971468938564e-05
6.85194223861911e-06
-4.72573395558933e-05
1.24806601502424e-06
-8.08474365142086e-07
-4.39108984553087e-05
-4.21095171528429e-05
-4.16129036896145e-05
-3.50126470534898e-05
-1.90674574015344e-05
-4.24209289759113e-05
-4.38060175199449e-05
-2.38707737335051e-05
-2.3853640447662e-05
-5.45011776520652e-05
-4.60092167458892e-05
-1.621708037889e-05
-4.54654503842483e-06
-1.70718196237655e-05
-1.9697808300324e-05
-3.30136352622141e-05
-2.83623359395411e-05
-3.82287997060145e-05
-2.70280862923026e-06
-1.87138294930981e-05
-4.35272636200958e-05
-2.178511035133e-05
-2.60314966918837e-05
-1.39574129003854e-06
-3.1733018281522e-05
-3.24018732280628e-05
-6.19928581716505e-05
-1.18969392349387e-05
-4.28980132165794e-05
-2.71095880710096e-05
-3.58685911032605e-05
-3.61830968536135e-05
-1.97087900428051e-05
-3.08592153758324e-05
-4.3725833717495e-05
-5.75760067068301e-05
-5.67703332514044e-05
-3.21172576401271e-05
-4.24198590794617e-05
-2.89717797992692e-05
-2.28272568853606e-05
-3.78897577527743e-05
-1.94585894331195e-05
-2.9942439284131e-05
-3.60072300483049e-05
-3.25015083950969e-05
-3.96652740285779e-05
-2.9635538713708e-05
-5.32519043034456e-05
-2.34323886864995e-05
-3.19687033918447e-05
-1.271928903453e-05
-7.40820023112642e-06
-2.97264402777308e-05
-4.64237481198265e-05
-1.3794796198833e-05
-6.20022146163973e-05
-7.86611616711321e-06
-1.98813565616306e-05
-1.33700487709903e-05
-1.08773196786022e-05
-3.9166614006065e-05
1.82921801127984e-05
-3.85550647519391e-05
-4.22612148565279e-05
-2.61056135682254e-05
-3.54080366938693e-05
-4.29673228111278e-05
-3.09040594271296e-05
1.21321859346019e-06
-5.1852105599466e-05
-2.17036179371717e-05
-7.31019420821281e-06
-4.93656764773511e-05
-5.62703625876845e-05
-3.5322806772331e-05
-3.08685854004889e-05
-6.41517658030144e-05
-2.38784813470515e-05
-3.62782947749354e-05
-3.06060726495201e-05
-5.4303537991778e-05
-2.12393170070055e-05
-4.15952444293209e-05
-5.57787928704635e-05
-1.88979777479523e-05
-6.33528240568611e-05
-3.04442101359582e-05
-3.96435049803458e-05
-2.77339329137224e-05
-2.85876915638132e-05
-3.34597166979274e-05
-6.35050703361077e-06
-3.19759758598296e-05
-2.47631746714805e-05
-1.71296512822476e-05
-3.07882459830864e-05
-2.51714850809653e-05
-4.79997495503143e-05
-5.129196916599e-05
-1.96034855526326e-05
1.53865134942703e-06
-1.13771238320859e-05
4.62542089597203e-06
-3.50191730443128e-05
-2.49298896135783e-05
-1.19875342706732e-05
-4.02933945807139e-05
-2.18421955347713e-05
-2.11257686465241e-05
-2.63364976834641e-05
-4.62031532843574e-05
-2.3260038322008e-05
-3.76628800442062e-05
-3.31149217074107e-05
-2.27250838857795e-05
-3.7756498218002e-05
-3.98868942829609e-05
-1.78652629343046e-05
-4.48745557316826e-05
-2.63306640542513e-05
-3.45925383832543e-05
-6.76936372773389e-05
-3.25999960630088e-05
-3.53022247343298e-05
-2.41604145976342e-05
-3.99616410145837e-05
-4.2015966218202e-05
-2.12213451825043e-05
-5.20666063457341e-05
-2.05222204026746e-05
-2.46248891807562e-05
-2.97527086071026e-05
-9.31347375029097e-06
-5.60915657631392e-05
-2.91579659948505e-05
-5.41126271810392e-06
1.01281241073264e-05
-2.71730601426835e-05
-3.42516493268826e-05
-3.10190016602546e-05
-4.88113639188268e-05
-3.160366492694e-05
-4.66617704664838e-06
-1.8619503215917e-05
-9.94636109601198e-06
-4.76783767149231e-05
-3.30769138232466e-05
-1.15496094660293e-05
-3.66761934974192e-05
-5.36632738853219e-06
-1.01904253806132e-05
-2.94127911603422e-05
-3.18946204721187e-05
-5.9426907905106e-05
-1.05808102257265e-05
-3.85106334516644e-05
-3.81203994260567e-05
-3.73052408492837e-05
-2.85132399589554e-05
-3.7617213750485e-05
-3.38468516397917e-05
-1.64047703509462e-05
-7.22527914525325e-06
-4.79920025482057e-05
-2.6841322424408e-05
-2.76020758057841e-05
-3.19034361971127e-05
-2.20037968065208e-05
-3.55713831685601e-05
-1.87637594529309e-05
-1.36461485758728e-05
-2.45485721784669e-05
-4.2700668065985e-05
-9.05128483320204e-06
-6.15766842667508e-05
-2.56044412882925e-05
-2.49345885436365e-05
-3.34478695863558e-05
-5.67457582176799e-05
-2.01663603757925e-05
-2.49563267961131e-05
1.20482774753736e-05
-3.15371687409684e-05
-3.99097949763015e-05
-1.7854017255018e-05
-3.57857170739339e-05
-3.29617007647684e-05
-2.02647189430142e-05
-5.23835610866433e-05
-7.07281871953516e-06
-1.595524406878e-05
-3.19515922469526e-05
-6.87391713768935e-05
-8.7257348038598e-05
2.57179014779052e-05
-1.9479738321883e-05
-1.95862538241615e-05
-5.59181165385692e-05
-2.6926881462909e-05
-1.85276675066462e-05
3.3975120405602e-05
-1.74347673363673e-05
3.89088472149904e-06
-2.51957448631659e-05
-3.26872191379817e-05
-3.62840408344262e-05
-6.61208090737387e-06
-3.82425442630037e-05
-6.18405453192752e-06
-4.6021307307806e-05
-4.95336224708926e-05
-3.53977823780209e-05
-4.30746050042174e-05
-3.35954270347947e-05
-4.28738998095034e-05
-2.52699871720865e-05
-3.89645694194012e-05
-5.66181359759414e-05
-2.59854625142669e-05
-2.97088972750317e-05
-4.98087835538066e-05
-2.27843296308408e-05
-1.05459462655888e-05
-4.1890465816279e-05
-4.42312284958697e-05
-6.18413841942135e-06
2.11038990918863e-06
-3.41502231517261e-05
-4.47927957233624e-05
-7.09439543835589e-05
-3.97715544019806e-05
-2.98319592083922e-05
-2.44266874672647e-05
-2.82644576666014e-05
-9.02791445797826e-06
-6.51196480918773e-05
-3.59674576927026e-05
-1.32864949985769e-05
4.5230073393903e-06
-4.76320690589448e-05
-1.64314681167768e-05
-1.53940147103618e-05
-7.26254415226995e-05
-4.40500196772187e-05
-2.00619342064857e-05
-4.51272363830913e-05
-3.88535940263918e-05
-3.84457548270132e-05
1.36336676947687e-06
-3.76474741076167e-05
-3.94230815153978e-05
2.08579475331998e-06
-9.30676464765124e-06
-3.25342310918344e-05
-1.88378133626992e-05
-2.58841595720818e-05
-1.97266004234442e-05
-6.22943568399017e-05
-1.64299185671882e-05
-2.19102324347549e-05
-3.83173232035452e-05
-1.36054853758674e-05
-2.56087666463231e-05
-3.18576311247156e-05
-4.66405643530189e-05
-3.97408979672684e-05
-3.67409616529129e-05
-1.48877984961605e-05
-4.20956369932479e-05
-1.98200014640887e-05
-2.25995836732697e-05
-1.60448723207832e-05
-1.17006197923347e-05
1.22403561641673e-05
-3.82672044262194e-05
-5.08575615238225e-05
-4.05783283601761e-06
-4.23701733216886e-05
-9.65217630428282e-06
-2.42195768911915e-05
-3.37947817852825e-05
-2.71763851541531e-05
-1.62912487903135e-05
-1.23748099063595e-05
-3.45449993212233e-05
-3.02533467678966e-05
-3.95765821456354e-05
-3.97015406966859e-05
-4.98544792747438e-05
-4.98703193662213e-05
-2.42341716921279e-05
-2.7522211800223e-05
-3.49476594051544e-05
-6.53103568103654e-06
-3.27582691335113e-05
-3.69999705581097e-05
-2.41559320219013e-05
-1.67361141087118e-05
4.81567566212873e-06
-4.44822574921008e-05
-5.43359524306386e-05
-1.53737235903397e-05
-4.39998069945464e-05
-4.96919401492185e-05
-1.70775942569519e-05
-2.72046998873945e-05
-5.64768425068224e-05
-3.72646699051977e-05
-4.29409311475241e-05
-2.71300938664835e-05
-5.34034570980073e-05
-4.33074134953432e-05
-1.68047456691483e-05
-3.44452742551225e-05
-1.54272188884356e-05
-2.9230376844159e-05
-2.98763415353764e-05
-3.23571431912906e-05
-2.0163891222508e-05
-2.19003215515104e-05
-2.20501111213112e-05
-3.20703024951535e-05
1.50944931488914e-06
-4.17437606800351e-05
-2.11715212468439e-05
-5.02378053398676e-05
-2.79001014279282e-05
-1.87315796618349e-05
-2.77495729320856e-05
-4.46186186899866e-05
-3.43029039594206e-05
-3.16972620437724e-05
-2.34556680322261e-05
-1.22195230443945e-05
-1.51735510591331e-05
-3.74419728724593e-05
9.60648603146805e-06
-6.00856200916313e-06
-2.80965918846618e-05
4.02392620918538e-06
-1.32998330184475e-05
-1.7921872019014e-05
-3.40018926768869e-05
-2.85539851137613e-05
-2.6897903187764e-05
-5.20282534248647e-05
-4.7366408514348e-05
-2.20413924169888e-05
-1.61642499697794e-05
-1.83562883739737e-06
-6.66686059613444e-05
-4.04629862882605e-05
-3.34089136790677e-05
-4.04912247246348e-05
-2.84693078086993e-05
-3.09626752300605e-05
-2.59784607066424e-05
-9.51757355196128e-06
-5.88805057079747e-05
-6.19107768733432e-05
-3.54467055537052e-05
-6.64750294237152e-05
-5.73166544732125e-05
-4.41378337636709e-05
-1.85288505648116e-05
-2.49150875661383e-05
-2.33444240752279e-05
-1.56405888903149e-05
-3.29028211835102e-05
-1.72530275159706e-05
-6.45859141498016e-05
-4.91119947004169e-06
1.30851154513017e-05
-3.49537924500473e-05
-1.78350274104627e-05
-4.31922095919824e-05
-4.11907863084534e-05
-4.13430089441239e-05
-3.02556224250083e-05
-4.2384499439741e-05
-2.45806915202067e-05
-1.56322648612501e-05
-3.53691365623754e-05
-3.64463139416719e-05
-4.3512145546396e-05
-2.2369502586802e-05
-1.08011028003493e-05
-9.35330417359322e-06
-3.24419242019845e-05
-2.01652441421283e-05
-1.719893481054e-05
-9.31414900940652e-06
-4.06074224111075e-05
-2.190363160716e-05
-2.35921748396254e-05
-1.59741285411459e-05
-2.4943927827838e-05
-3.80041348861072e-05
-4.471513493722e-05
-1.31769103945588e-05
-3.23716141083699e-05
-3.66241652584425e-05
-3.65201602602501e-05
-3.13125302394982e-05
-2.98690672804765e-05
-4.38945942802177e-05
-2.57079246113273e-05
-5.3994528736581e-05
-3.65286099253255e-05
-6.14999656412187e-05
-2.36653236955612e-05
-2.79292846654755e-05
-3.83305579126637e-05
-9.99159305698088e-06
-3.68428548232387e-05
-3.80674384173878e-05
-5.20629795084663e-05
-3.89119820441257e-05
-5.55950988738125e-05
-4.71805036087187e-05
-2.40193044198157e-05
-5.0146827537692e-05
-2.18553135329286e-05
-3.48048955617169e-05
-3.88000142718173e-05
-5.17753628068128e-05
-3.52591863817605e-05
-3.60843559973646e-05
-4.57940455163952e-05
-6.15141807432665e-06
-2.80258675326062e-05
-5.98182754684213e-05
-4.99541936222554e-05
1.66494997604363e-07
-4.75554802282306e-05
-2.51947548993614e-05
-4.12685265871223e-05
-3.16651848586866e-05
-3.95729822325053e-05
-2.16800879734254e-05
-2.70178183603135e-05
-2.70890787599365e-05
-5.03439822875047e-05
-2.63386290183565e-05
-3.39123437907846e-05
-1.96793530811434e-05
-3.70823368772311e-05
-1.0749821360571e-05
-2.85231113765649e-05
-3.54278166540802e-05
-2.55924844986748e-05
-9.63702162059219e-06
-4.07519836023038e-05
-8.26700276228139e-06
-4.26553720974363e-05
-2.92771664509466e-05
-6.60579515868022e-05
-4.52631585042106e-05
-2.25032369253056e-05
-2.48646548515523e-05
-5.8823918737133e-05
-1.75493560522245e-05
-6.71956610697766e-06
8.25472212679562e-06
-5.13252841978592e-05
-2.20381801754766e-05
-3.34651676573622e-05
-2.6364764853207e-05
-2.48827315957743e-05
-1.67945723389327e-05
-4.10483094668133e-05
-3.48515121635604e-05
-5.26866967019354e-05
-4.21868103028856e-05
-1.98460499258114e-05
-4.07701973284113e-05
-3.42967357917934e-05
-2.29000698496265e-05
-2.73213327030792e-05
-5.0618474070033e-06
-2.67460200543036e-05
-3.3041994001994e-05
-2.85496807986579e-05
-2.17877903238427e-05
-2.2956555617983e-05
-1.85083889231743e-05
-3.96208838688352e-05
-3.15820376347011e-05
-1.72551589409813e-05
-5.27623860564434e-05
-3.77344074926495e-05
-4.71496140620581e-05
-3.72997501042838e-05
-2.07095829244393e-05
3.06681950155322e-06
-1.37889079604558e-05
-1.22684015223053e-05
-2.47266767345469e-05
-3.5034017475156e-05
-2.57231453339411e-05
-4.90223501615002e-05
-2.06312439320473e-05
1.50858044155277e-06
-1.8630278308954e-05
-3.33601017839856e-05
-2.57265083175096e-05
-4.23029589881947e-05
-4.91366239336831e-05
-3.16054507567146e-05
-2.63695168777853e-05
-3.09631267689085e-05
-2.76616486572838e-06
-4.27042664445619e-05
-1.86442270992475e-05
-5.63393338116748e-05
-6.03575362024201e-05
-4.69308865042051e-05
-9.00756210157089e-06
-2.44705041883246e-05
-1.32495287627761e-05
-5.50003834308038e-05
-2.69838707629584e-05
-3.06133525568466e-05
-3.07816877714222e-05
-2.95138201338363e-05
-4.10127787744018e-05
-4.23291992835541e-05
-2.87620331546523e-05
-1.58793201374493e-05
-4.96646594509768e-05
-2.19137372816507e-05
-2.48000208384516e-05
-1.9845823317555e-05
-3.69605154328046e-05
-3.52922499066558e-05
-1.80944602931459e-05
-3.45801739428492e-05
-3.94018123526785e-05
-3.27260030920878e-05
-4.51133727620147e-05
-2.99406008817355e-05
-5.0882365277618e-05
-1.5054005770961e-05
-3.50573746168861e-05
-5.26636231279163e-05
-5.46790314319589e-05
-2.28128931598003e-06
-2.54063185971241e-05
-1.26188460199457e-05
-3.88697180877469e-05
-3.26168700575382e-05
-4.03350058679848e-05
-3.62706095269173e-05
-2.27944908104157e-05
-2.53078597480462e-05
-4.58936476388211e-05
-3.10287973058827e-05
-8.64761556521749e-06
-3.23547201724378e-05
-7.38579935561887e-06
-1.87952317972574e-05
-4.32389078426272e-05
-2.50343060704614e-05
-3.73347341226717e-05
-3.05641246229389e-05
-1.69248667259903e-05
-1.78538101283736e-05
-5.46459294146654e-05
-4.49733754305938e-05
-2.31582534333111e-05
-2.86688388614898e-05
-3.06778059979138e-05
-2.16266366501683e-05
-4.40370891612354e-05
-4.22942879806356e-05
-3.1928472774427e-05
-5.77372129867193e-05
-3.18639132262692e-05
-3.78221862952761e-05
-3.8288301004327e-05
-2.51589001691532e-05
-1.83955733227339e-05
-3.53474893130598e-05
-2.36661069335789e-05
-4.77030400195603e-05
-5.72450658165372e-05
-4.26459888243888e-05
-2.85151331386308e-05
-6.28710098920282e-05
-5.82938702914518e-05
-2.30390910743336e-05
-4.30961044436613e-05
-5.70126382976559e-05
-2.3020554051403e-05
-4.50728794675072e-05
-2.27089993197717e-05
-2.48868391014099e-05
3.54637209679715e-06
-2.80920091235821e-05
-5.24404417672758e-05
-2.73376672990559e-06
-5.11554771130038e-05
-2.89060619457099e-05
-3.08372831130564e-05
-6.25748984603952e-05
5.72646492994949e-06
-1.35173194873706e-05
-5.10581455202588e-05
-4.09613236039157e-05
8.420433856108e-06
-4.51213554383995e-05
-2.3842837089274e-05
-3.6180488187136e-06
-5.34653137058469e-05
-2.35533173632761e-05
-1.54039509058401e-05
-4.4456136930452e-05
-2.84302695924903e-05
-3.83362660358356e-05
-3.74011339953591e-05
-3.98537281739938e-05
-3.93282884546369e-05
-1.8211766984882e-05
-2.68863070426841e-05
-2.8987920041865e-05
-4.28023186388308e-05
-2.96950137885071e-05
-5.07008085685016e-05
9.01710056428462e-06
-3.80767384122936e-05
-1.35723348930243e-05
-1.072903552932e-05
-3.9251319532052e-05
-3.09589066581652e-05
9.13789506926876e-06
-3.41085010050028e-05
-4.60306178765492e-05
-2.41098190392493e-05
-3.74796726992287e-05
-3.25444651876745e-05
-4.68280192975986e-05
-2.62051411170787e-05
-2.87938721199746e-05
-1.00441271415505e-05
-4.93939913936616e-05
-1.58892909923879e-06
-9.50441962491857e-06
-5.65603373251628e-05
-2.26830831593505e-05
-1.17115939335408e-05
-1.37438785127366e-05
-3.18955340855067e-05
-4.50495144808073e-05
-3.87578311347976e-05
-2.42424210004024e-05
-3.10701793450098e-05
-2.65298533568812e-05
-2.49772433892416e-05
-4.18048471772687e-05
-8.01026222447162e-06
-1.02735806157848e-05
-2.41841316889567e-05
-1.53006921703895e-05
-2.72580775330637e-05
-2.38331364545448e-05
-4.15462033228373e-05
-5.69585307252597e-06
-2.31476256815839e-05
-1.05727482685847e-06
-7.18245181159197e-06
-2.34584599752169e-05
-5.62893923875906e-06
-4.82087981237819e-05
-3.01589721036725e-05
-4.8958933269586e-05
-3.57996393746479e-05
-2.10165019644264e-05
-4.87819750341193e-05
-3.83570954430763e-05
-1.5967940363559e-05
-1.30671997062543e-05
-2.71303661127712e-05
-6.19430656076686e-05
-2.91697619147975e-05
-7.98020561468335e-08
-5.70509162713159e-05
-4.53869259493896e-05
-2.81329934096349e-05
-7.69742882177034e-06
-2.44081129136444e-05
-1.00250737964436e-05
-5.42657876138578e-06
-2.10552417582791e-05
-5.25265565364038e-05
-2.29538564330278e-05
-4.94236045005068e-05
-4.50141092857101e-06
-1.32270968665762e-05
-4.62314202730642e-05
-2.05801184463035e-05
-2.51620955661632e-05
-3.41689032414646e-05
1.13016236024929e-05
-3.68868473788163e-05
-1.92665211355363e-05
-4.21706257213014e-05
-3.4681178716357e-05
-4.85952485327518e-05
-7.54515877159282e-07
-4.60180784302679e-05
-3.45721742661677e-05
1.3020223172971e-05
-3.54229830403796e-05
-5.30411260583082e-05
-4.13170183081651e-05
-3.44763285739429e-05
-2.18535446142369e-05
-3.05705641323359e-05
-2.80800123699659e-05
-3.17130825751705e-05
-1.01593270854825e-05
-1.63153910796674e-05
-2.29474267405595e-05
-4.81275394792825e-05
-4.351796084461e-05
-2.83949456301309e-05
-1.15042119314908e-05
-4.61159254397729e-05
-2.25037205271445e-05
-2.62332105428848e-05
-1.61021198833798e-05
-5.55476390230483e-05
-1.9136457606641e-05
-4.5691809789095e-05
3.52254394955984e-07
-5.12123032867667e-05
-2.69110707384456e-05
-1.26426539640306e-05
-3.80098843311422e-05
-1.80978661141989e-05
-4.57864589750386e-06
-3.97869588535846e-05
-3.09858916785946e-05
-2.62234293547867e-05
-5.8819118294435e-06
-2.43650276914352e-05
-4.2922037538551e-05
-5.91631667704413e-05
-4.53374014328882e-06
-1.15594325521673e-05
-2.74471106688517e-05
-1.29565435849585e-05
-1.41898957712667e-05
-2.14873486486166e-05
-3.65704938634352e-05
-2.85272206921184e-05
-2.31506745486188e-05
-3.63055611936052e-05
-8.3359417104212e-06
-5.51767786853491e-05
-5.80077545942475e-05
-1.14166193608811e-05
-1.06920900304264e-05
-4.06248307829926e-05
-2.95460291580353e-05
7.18931661274111e-06
-2.92325782654477e-05
-2.39554181131705e-05
-1.34921048492648e-05
-3.94091515819771e-05
-8.12615108596794e-06
-2.98782883216008e-05
-1.38183587089629e-05
-2.26831256923198e-05
-2.38893969789055e-05
-1.92815532545974e-05
-3.95392308570631e-05
-2.456697482269e-05
-2.11685061068717e-05
-4.80664953656141e-05
7.95148725936129e-06
-2.81726694280503e-05
-2.60922387139011e-05
-1.38008408375274e-05
-3.30058737272053e-05
-3.72698972526088e-05
-2.51382381378473e-05
-2.72648597860905e-06
-1.93319282057995e-05
-5.8104267745796e-05
-3.24603130809428e-05
-3.36063586396682e-05
-5.17567384386037e-05
-9.89518452112114e-06
-1.94238633439327e-05
-8.3432053803037e-06
-4.18785759260234e-05
-3.54786944875449e-05
-3.38846180335994e-05
-2.44009860705178e-06
-8.21131720968056e-06
-4.40751984813316e-05
-3.49538898592596e-05
-5.29257166290048e-05
-3.04187733049605e-05
-2.0110251799319e-05
-6.18490776065516e-05
-3.70823047519001e-05
-2.30514628854642e-05
-2.69883055980539e-05
-4.28512294043149e-05
-4.48265904382878e-05
-2.4201068691752e-05
-3.07564117520943e-05
-2.66519502246511e-05
-2.35266094779198e-05
-2.91042294205103e-05
-4.94183316721198e-05
-3.63474396516126e-05
-2.83078056121548e-05
-3.59983101144104e-05
-4.14517322077673e-05
-4.03624583222308e-05
-5.87241451697363e-05
-3.08745424077979e-05
-3.68145339978246e-05
-4.63203945238344e-05
-6.74294214912139e-06
6.77872542695999e-06
-2.45444918579974e-05
-2.65564703212756e-05
-8.91948925684477e-05
-6.64540189310579e-05
-4.10083314254478e-05
-4.66027268272623e-05
-3.87213026817042e-05
-4.86011695539229e-05
-7.19000100772955e-05
-2.27809719313586e-05
-2.81478915704975e-05
-3.01888241973024e-05
-4.77533688970212e-05
-1.64914996190262e-05
-1.02479097101068e-05
-2.27228413794201e-05
-2.3260295095533e-05
-4.64745923431231e-05
-1.43463312853159e-05
-4.76684311480731e-05
-4.95439803706367e-05
5.58722099200246e-06
-4.7656120539531e-05
-3.52116514788234e-05
-2.34728168164927e-05
-2.99319562894059e-05
-4.74969472500252e-06
-3.14791958094969e-05
-7.14414638638687e-06
-2.56105667013375e-06
5.08700136970041e-06
-4.52142418078606e-06
-7.25381861671125e-05
-5.04929830090147e-06
-3.95685340846533e-05
-2.89057974860919e-05
-4.38399968225421e-05
-6.48162377333257e-05
-1.57394931043996e-05
-3.41865687334914e-05
-4.82509592251008e-05
-3.69366191834265e-05
-1.4311717352963e-05
-5.01287342133968e-05
-1.97573831999918e-05
-3.28299069730516e-05
-2.66039900871423e-05
-3.54660253310786e-05
-2.09454089840677e-05
-2.61729893985806e-05
-3.43476467880821e-05
-6.38097602078692e-06
5.87898311975821e-06
-2.35114517739503e-05
-1.89167564914285e-05
-4.70985641497354e-05
-1.67789520013936e-05
-3.37180070389465e-05
-4.36874096635845e-05
-2.14291309610996e-05
-2.56270124306746e-05
-8.15910439382972e-06
-3.50285247566139e-05
-2.03034884443968e-05
-2.58090794386783e-05
-1.28232272609752e-05
-1.63505036255915e-05
-1.39157568308029e-05
-4.71764956682191e-05
-4.76133751344872e-05
-5.69690502321976e-05
-6.42163347946404e-05
8.46376762666738e-08
-1.75852145521167e-05
-4.94930728135199e-05
7.62416487903044e-06
-3.18706853532669e-05
-6.29358328618861e-05
-7.61852331295862e-07
-8.52912914415597e-08
-4.38375423098497e-05
-7.70194112370053e-06
-3.1478737821346e-05
-2.53607970012638e-05
-4.16749964613558e-06
-5.02224764030659e-05
-2.73441508528999e-05
-3.38290116674717e-05
-4.47882265190976e-05
-6.06367813321108e-05
-5.64551597846523e-05
-5.45008098868764e-05
-4.27324974269411e-05
-2.6739789672684e-05
-6.15595252568499e-05
-2.10759967249423e-05
-8.28771869712884e-05
-3.04290818860539e-07
-2.16369418132163e-05
-2.49848453579543e-05
-6.43109708426108e-05
-3.1972757763552e-05
-2.82570762935935e-05
-2.68183093843086e-05
-3.55329962838657e-05
-2.14878244708775e-05
-2.40346205647424e-05
-5.22152551959407e-05
-2.16132463269721e-05
-3.88369460449917e-05
-4.80927346451165e-05
-4.83742690359575e-05
-1.5241636514458e-05
-1.60331869716102e-05
-2.0341495534953e-05
-3.65205350509245e-05
-2.93034974716019e-05
-4.38056536778561e-05
-2.55184178563654e-05
-4.60575696932102e-05
-2.34552542972817e-05
-3.3297813628256e-05
-4.47895416351954e-05
-5.48940088284656e-05
-6.95369496433216e-05
-5.63868854019235e-06
-1.32704029645611e-05
-1.29271286058724e-05
-4.31453874647981e-05
-1.20134735512431e-05
-5.11571960183666e-05
-4.0333553603298e-05
-3.19803264332225e-05
-2.1539725783666e-05
-2.8861630057391e-05
-8.76670655200444e-06
-3.15140345132803e-06
-4.56009961010017e-05
-3.76096836076394e-05
-3.60408771030596e-05
1.16691522221666e-05
-1.78576611066975e-05
-3.38317521325682e-05
-4.10288008167775e-05
-5.37367895098581e-05
-2.09355737921805e-05
-1.77853883972545e-05
-1.84086217887921e-05
-4.35851289392267e-05
-4.62105639992304e-05
-3.17720392117415e-05
-5.03313398657057e-05
-1.98269262238937e-07
-4.57125300940674e-05
-4.20656864588103e-05
-2.56428940355597e-05
-5.14565443614002e-05
-4.88075632193126e-05
-3.55512789215523e-05
-1.79935668115444e-05
-2.51695753842337e-05
-4.05569623005014e-05
-3.74411681494173e-05
-1.27102857622213e-05
-1.6959630171133e-05
-1.42872163431846e-05
-6.11631475167899e-05
-3.54085698261503e-05
-3.62390487398978e-05
-7.38100755208994e-05
-7.50227698470869e-07
4.59236752229514e-06
-3.31596353575118e-05
-3.74300796250268e-05
-3.33483101102078e-05
-4.25182737341153e-05
-4.36114604236304e-05
-2.14988451932511e-05
-4.87573120083024e-05
-4.2029224344662e-05
7.06761620486959e-06
-3.77585321586423e-05
-3.6223727461424e-05
5.16463439663286e-06
-1.60899913681482e-05
-5.48510813035297e-05
-4.01409667852766e-05
-1.92318965003003e-05
-4.07170442330436e-05
-3.15164724845998e-05
-4.21705789121045e-05
1.90780183629594e-06
-1.67870968322767e-05
-2.32956394238422e-05
-3.80817498756492e-05
-4.72268715082849e-05
-2.10031453326196e-05
-2.88044653140179e-05
-1.3891628593407e-05
-3.12978011009063e-05
-7.06975457256688e-06
-4.92488736877329e-05
-9.93398673078634e-06
-3.19435672012854e-05
-1.94108599308173e-05
-1.95828856372539e-05
-2.75443985126057e-05
-3.18596736191215e-05
-3.66090884276716e-05
-3.47997746000262e-05
-4.80626182960331e-05
-2.57999705215586e-05
-5.07454818698105e-07
-4.18161261371587e-05
-1.57829410340549e-05
-3.03679992553356e-06
-4.10557867770608e-05
-3.13684374650807e-05
-1.32789710290624e-05
-3.15668282764963e-05
-2.25528794740749e-05
-5.61276833883675e-05
-1.42360335720143e-05
-1.12816465844722e-05
-2.71413367409925e-05
-2.4964157722293e-05
-1.16165562041241e-05
-2.73920963249169e-05
-3.05992208294242e-05
-2.07696474505891e-05
-3.89742031724695e-05
-6.87461836748055e-05
-1.23723776134186e-05
-4.16965587147253e-06
-3.83943145090269e-05
-6.74560661092386e-05
-2.70043935753573e-05
-1.29509869168608e-05
-3.4718424820116e-05
-2.30666820953502e-05
-2.31644014203346e-05
-2.26119555394349e-05
-3.70204859487846e-05
-4.56833142050857e-05
-2.84222250338833e-05
-9.95117735892978e-06
-1.1695778654872e-05
-2.05617201194949e-05
-4.06434467286362e-05
-2.76136729176134e-05
-5.90270203732085e-05
-4.41651187839449e-05
-2.58813187221125e-05
-2.27051913773157e-05
-1.73208781779063e-05
-1.92808345428559e-05
-5.42176891917333e-05
-3.04328484328367e-05
-2.0258751190811e-05
-3.91393013460607e-05
-3.5542488071663e-05
-1.90978387303076e-05
-2.12005988628429e-05
-4.44995478703846e-05
-2.2757723344034e-06
-4.17008416543382e-05
-4.79761932171833e-05
-1.75920906896556e-05
-1.0771175335524e-05
-2.6252484825659e-05
-4.89015985065901e-05
-4.70507738683912e-05
-4.69884907141509e-07
-4.03110539615043e-05
-1.52334202637854e-05
-2.65919188709977e-05
-2.39536722258542e-05
-2.94666463536885e-05
-5.11794396630761e-05
-4.57344860465263e-05
-2.2936611726371e-05
-2.53652313022366e-05
-3.68749120930435e-05
-3.04453463203453e-05
-2.98912702110979e-05
-4.78165120213408e-05
-4.940793714798e-05
-3.23735163196246e-05
-2.68999049759526e-05
-5.71636785148598e-05
1.84076249684455e-05
-2.19672119158969e-05
-1.96739870153234e-05
-3.17488213449655e-05
-4.50209091256825e-05
-2.73324598379969e-05
-4.14021524845215e-05
-3.65919026804698e-05
-2.33108241798784e-05
-6.24879918790306e-05
-3.83071480026184e-05
-4.19422995218514e-05
-5.52592563186065e-05
-3.27894219590252e-05
-4.7969622185142e-06
-2.60045709388396e-05
-2.23486032704283e-05
-2.5581304676033e-05
-3.84331686327608e-05
-5.22682619078522e-05
-1.06086817882783e-05
-3.26682351803461e-05
-1.45980206799703e-05
-5.62882975549211e-05
-3.93083626186283e-05
-3.96056692895332e-05
-1.84579720572012e-05
-1.75760822414224e-05
-1.51910084035321e-05
-1.55352731579645e-05
-3.39158963403697e-05
-9.5272956146075e-06
-5.23824320497076e-05
-3.09252199902804e-06
-1.64458118883241e-05
-3.39499822252465e-05
-4.6426036124175e-05
-8.03478380176366e-06
-1.28676025309244e-05
-3.95744093433261e-05
-3.99770467036012e-05
-5.58411068018565e-05
-4.65925799684626e-05
-5.11117647426799e-05
-2.90473896992777e-05
-3.57884274664797e-05
-4.57597578587992e-05
-5.6697144617621e-05
-4.17410899907879e-05
-1.82593686632315e-05
-7.69666553521691e-05
-6.31455309555672e-06
-3.05302857121894e-06
-2.52142597178443e-05
-9.97617752154375e-06
-7.79650356574618e-06
-6.13703211083736e-05
-2.75424386627553e-05
-2.79982785985755e-06
-2.755509474453e-05
-4.0057271551816e-05
-3.7168537727722e-05
-5.31377608279972e-05
-2.38697321823402e-05
-2.39852875275706e-05
-1.50868843310553e-05
-1.3313672189562e-05
-4.70881877939822e-05
-2.87567859898519e-05
-1.35385528858205e-05
-1.78133958284567e-05
-2.71228613404614e-05
-2.85382078618978e-05
-1.28490223873263e-05
-3.28874896861043e-05
-1.77830289944241e-05
-3.48269864371868e-05
-2.20937621759123e-05
-4.33634447899082e-05
-2.15456655743633e-05
-1.35050478836537e-05
-1.80026652413961e-07
-3.70559210170129e-05
-5.65278953232463e-05
-4.53838755190439e-05
-2.46242563415487e-05
-2.46050181422606e-05
-5.34196117379056e-05
-2.70710975410924e-05
-3.68584174543237e-05
-2.18353037261722e-05
8.12431225150579e-06
-6.63322331407312e-06
-2.77942738706672e-05
-5.30751536509586e-05
-4.90377101918319e-06
-4.0946648380378e-05
-2.06190672878268e-05
-8.04514556204341e-05
-5.03200570283319e-05
-2.43949512410783e-05
-4.54438823015749e-05
-4.70682294626682e-05
-4.75420603691847e-05
-3.04292307315614e-05
-4.01000213891721e-05
-5.25565066526153e-05
-3.64793000020675e-05
-1.7339379393781e-05
-3.95935329131732e-05
-4.33334069066518e-05
-1.35427195814741e-05
-2.83711509086274e-05
-8.19312168745531e-06
-1.14171629962397e-06
-2.36478445345951e-05
-4.20389877605449e-05
-2.57666664256896e-05
-5.2005850168308e-05
-4.51424087426089e-05
-3.81257835418836e-05
-5.63412760533026e-05
-1.07200643083323e-05
-2.7610561175002e-05
-8.66848945427833e-07
-6.40726651000958e-05
-6.42953269685611e-06
-1.12520834303328e-05
-3.80732745604601e-05
-4.28070337145123e-05
-3.17709813957734e-05
-2.1383270277113e-05
-3.57088287269065e-05
-3.98642006517367e-05
-1.50166941582707e-06
-2.22107471112697e-05
-3.44427633029401e-05
-2.69798621837639e-05
-5.76788687997032e-05
-3.78295597025004e-05
-1.36264919087092e-05
-4.80819715742031e-06
-1.68925975625405e-05
-1.36255983417379e-05
-3.81629457877982e-06
-4.6229929611416e-05
-4.32784477229741e-05
-3.71329544061764e-05
-4.61470659709797e-05
-4.52665554584564e-05
-3.06253800812349e-05
8.60436033691482e-07
-5.48630577722873e-05
-3.13020538604334e-05
-1.35824314736134e-05
-1.76946169835844e-05
-4.54722870890585e-05
-1.61656862545654e-05
-3.54438796035363e-05
-6.30618021883458e-06
-4.81619923275634e-05
-3.62429288840192e-05
-1.40404678087842e-05
1.11319804778105e-05
-2.45619109832549e-05
-5.01447760472689e-05
-3.30755702480076e-05
-4.52353810292812e-05
-2.34388448728912e-05
-4.4103650670709e-05
-2.74606984865328e-05
-2.17138420231022e-05
-3.13411517452697e-05
-1.65621549048111e-05
-2.23778364299885e-05
-3.10248266920012e-05
-1.38017916033283e-05
-9.35281517567822e-06
-3.31145300395074e-05
7.8093704799723e-06
-1.85482201803183e-05
-6.91640070636735e-05
-3.97980463083876e-05
-4.1780902753788e-05
-2.92369452321028e-07
-2.52490686811542e-05
-2.8407383882827e-05
-5.35425276410745e-05
-4.0089227823582e-05
-6.53561136773322e-06
-4.3824736415313e-05
-3.24104009786411e-05
-3.29212686776432e-05
-1.94211602078771e-05
-1.42453525079479e-05
-2.14257926809254e-05
-1.76310698540507e-05
-2.4101288596113e-05
-1.39482555261938e-05
-3.40214324713006e-05
-1.79803742436302e-05
-5.3167274472662e-05
-3.54048211124321e-05
-3.6952351074569e-05
-5.65314732792496e-05
-1.9124394219058e-05
-3.12347757985456e-05
-1.07430441240496e-05
-5.9865600997129e-05
-2.46146451730877e-05
-3.55954031990798e-05
-2.13131979737495e-05
-3.68213555956258e-05
-1.29128037297381e-05
-1.12095504784764e-05
-4.31614835274198e-05
-3.28293086429142e-05
1.78526039696717e-07
-5.82071084501787e-05
-6.7193794126306e-05
-2.60899554861236e-05
-4.66233030197687e-05
-5.75952433373138e-05
-2.12133289882031e-05
-4.70844244242137e-05
-1.0998439856018e-05
-1.16582198579421e-05
-4.07168890108589e-05
-2.84236701931701e-05
-4.99628818528728e-05
-2.19792247401096e-05
-2.00353117306724e-05
-2.11701168094553e-05
-2.6986573839029e-05
3.81980073943309e-07
-2.96637505263603e-05
-3.7732171160486e-05
-2.42402768994086e-05
-5.08776970092039e-05
-3.09023790561882e-05
-3.82293364242869e-05
-3.27899107730577e-05
-1.02625759646222e-05
-9.24833657119537e-06
-2.62422603777692e-05
-3.41207199275619e-05
-2.545957270263e-05
-2.15507319733396e-05
-7.42083403562592e-06
-1.52157326502584e-05
-5.02822509849375e-05
