# Supplementary material for: Research on computational propagation and identification of mine microseismic signals based on deep learning
Source: PLoS One. 2025 Oct 22;20(10):e0334641. doi: 10.1371/journal.pone.0334641 (PMC12543183; doi:10.1371/journal.pone.0334641)
Supplement: S8 Data — (ZIP) [file pone.0334641.s008.zip › 000100900002724.xlsx_0.txt_24.txt.txt]

-2.32601229875704e-05
-3.27848782570172e-05
-3.98676339408323e-05
-3.65301703198428e-05
-1.97963859398168e-05
-5.31884548328735e-05
-4.79668786783655e-05
-4.54946424582012e-05
-5.32509259765325e-05
-3.83510339517137e-05
-2.43616698373998e-05
-3.22152774868075e-05
-5.19664696405924e-05
-5.99383281185979e-06
-1.01137517485939e-05
-4.49931040816896e-05
-5.60425305311978e-06
-2.34640196259297e-05
-5.4422625281028e-05
-3.66296260319769e-05
-2.23762421592322e-05
-3.46830956443466e-06
-5.79250280491715e-05
-4.96787060664949e-06
-2.06260703386737e-05
-2.01751718476493e-05
-3.72662893432411e-05
-3.61911355085824e-05
-2.81185647767571e-05
-2.20818707612234e-05
-2.13545051833414e-05
-3.59953002432092e-05
-3.62835292235286e-05
-3.56871299685808e-05
-1.70065970945494e-05
-4.07107367064319e-05
-4.89241638582046e-05
-3.28892001011717e-05
-2.86559178363332e-05
-1.2170871036825e-05
-2.73915925811252e-05
-5.0438631898419e-05
-5.26253825813722e-05
-5.07130799157588e-06
-3.58466039574702e-06
-2.53973768586374e-05
-2.674517121663e-05
-3.96255409149616e-06
-9.14704956231093e-06
-3.04432188158263e-05
-4.14027708950179e-07
-6.27871168563e-05
-2.85114065562834e-05
-2.55558227332565e-05
-1.27695585172818e-05
-2.42916751315095e-05
-6.92355759848487e-06
-4.70042061957176e-05
-5.28158345303429e-05
-6.35318660983156e-05
-1.11671762804487e-05
3.69901959191106e-06
-7.33885550600321e-06
-2.1915553719682e-05
-7.37648565356089e-05
-4.0892379919193e-05
-2.40622911493633e-05
-1.68911143003205e-05
-4.86880329178254e-05
-5.17501745132577e-05
-2.70854661676622e-06
-3.43750571395637e-05
-1.61398750684743e-05
-2.88971632499915e-05
-4.45668930956491e-05
-1.00688059311978e-05
-4.10920832513884e-05
-3.5987912588275e-05
-2.42169313714408e-05
-7.69980630598323e-05
-4.88280472204666e-05
-6.23010395292942e-06
-3.2677274145706e-05
-4.02435737512632e-05
-3.38221508884186e-05
-5.02920708924674e-05
-2.86143362588324e-05
-2.46977385430222e-05
-1.12104773859379e-05
-3.05874646809746e-05
-3.38410209262833e-05
-4.15611152709694e-05
-5.65840168078143e-05
-1.96026403658219e-06
-2.77570531471825e-05
-2.96886643541754e-05
6.49851382122651e-06
-6.32961799601564e-05
-3.94246283271192e-05
-1.26617799547883e-05
-2.76451181014321e-05
-3.39190631204016e-05
-1.59949785253689e-05
-3.56036488727563e-05
-1.06639994376677e-05
2.27688614569156e-06
-3.99430971604539e-05
-1.38926902295295e-05
-4.72624919548129e-05
-1.38742826645039e-05
-4.58074392314246e-05
-2.70924375166866e-05
-3.17022408258509e-05
-1.99629813395441e-05
-3.76396462394849e-05
-3.48255429761043e-05
-3.01216824352248e-05
-1.53295276906344e-05
-2.63824164740316e-05
-1.39081466706628e-05
-8.61294542297292e-06
-9.20942379980946e-06
-3.31096951492073e-05
-3.79760870423597e-05
-4.80554549412579e-05
-1.83513352015295e-05
-1.19068768094671e-05
-7.26364776316678e-06
-4.14973033218826e-06
-2.6618082525182e-05
-5.24013181072558e-05
-6.03948067822826e-06
-3.64367151479101e-05
-1.78992619372212e-05
4.48089387538081e-06
1.52297241863534e-05
-2.10645873398833e-05
-4.00616693912702e-05
-1.56286813485942e-05
-3.34029634035614e-05
-4.02458934572367e-05
-1.71238604090554e-05
-3.52886298529598e-05
-2.44138814898525e-05
-6.4236036399676e-06
-4.24630673040233e-05
-1.93298305923883e-05
-2.3971965498096e-05
-7.24868974260065e-05
-8.02918113559469e-06
-1.38910750778875e-05
-4.1857460774444e-05
-4.87233593428624e-05
-2.1705634241726e-05
-8.39517481439599e-07
-2.49099942527034e-05
-3.42918098084868e-05
-2.8945232415223e-05
-4.52731312403533e-05
-5.71608009601275e-05
-3.96478061234113e-05
-1.39061995731079e-05
-3.66169045737781e-05
-3.58839677850035e-05
-2.11860044794005e-05
-1.48550332070498e-05
-1.55884634904456e-05
-4.71860145303145e-05
-3.6444644808181e-05
-3.8838609944155e-05
-1.83715244957286e-05
-7.54444451044962e-05
-3.34719301715877e-05
-3.22106895656195e-05
-3.44830446141261e-05
-2.78439017697449e-05
-3.82588168629237e-05
-2.71978997361462e-05
-1.45564961954461e-05
-2.3326180855688e-05
-1.54694988258445e-05
-2.83526050626215e-05
-4.92074800828863e-05
-4.95598133006022e-05
-4.97122029054341e-05
-3.97885328570312e-05
-2.06893481133495e-05
-2.17819884459294e-05
-4.2133836148431e-05
-4.11625435782114e-05
-2.72971137218391e-05
-1.7426954032929e-05
-9.22626720730893e-06
-7.18570964265165e-05
-2.51949960229112e-05
-6.15137852169001e-05
-8.58660648497833e-06
-1.88747060204826e-05
-1.63042375396645e-05
-4.38983232121652e-05
-2.02643416335504e-05
-2.62226204379744e-05
-3.17902638744501e-05
-1.51687396473487e-05
-2.51423397354866e-05
-2.1979953004765e-05
-5.52648619266659e-05
-3.02362891582048e-05
-1.84187168290141e-05
-5.45478294135664e-05
7.90018369218369e-07
-3.88877323094568e-05
-2.68347760278821e-05
-2.44063174305451e-05
-1.93555456777695e-05
-5.10540040558168e-05
-1.71468662612336e-05
-2.08761718119098e-05
-4.78271385427975e-05
-2.14576634009856e-05
-3.01764986299843e-05
-4.42390349705767e-05
-5.64311413262128e-05
-5.12985870418332e-05
-2.64146683223103e-05
-1.25166056499799e-05
-2.09232833419605e-05
-5.38153342721046e-05
-6.17082541804911e-05
-1.20878499824893e-05
-6.36786000512783e-05
-1.1426289479357e-05
-1.41107674495537e-05
-1.19548580366801e-05
-5.66870625387308e-05
-3.59035547595774e-05
-4.2692777591374e-05
-7.51721023410735e-06
-4.24693251230196e-05
-2.43428661459825e-05
-6.72432744297243e-06
-4.57393916692976e-05
-4.14655083473678e-05
-1.26450976737431e-05
-3.35968744631306e-05
-7.83106538658546e-06
-1.69598005355101e-05
-4.22268406530112e-05
-2.94662464576288e-05
-8.75984022382963e-06
-2.80989913882151e-05
-6.75035481365892e-05
-3.01480664174249e-05
-1.59506646809395e-05
-4.6478647886147e-05
-2.71502182801041e-05
-2.17312677396436e-05
-4.58300805136895e-05
-2.259568525715e-05
-5.01228684223668e-05
-1.0335788388171e-05
-5.46505475119025e-05
-2.57332514634292e-05
-5.86818663876381e-05
-2.82308492921827e-05
-2.51158987955411e-05
-5.33331522172182e-05
-2.02789296802145e-05
-2.51417578352919e-05
-6.03750127870021e-05
-2.1213661401037e-05
-5.69440786159434e-05
-2.26942511005824e-05
-2.09918994524458e-05
-4.19299939520216e-05
-1.29694358159735e-05
-2.6359980433294e-05
-2.2559573909419e-05
-3.13237182211599e-06
-4.19264378082772e-05
-2.35837440801598e-05
-2.29822582212999e-05
-3.86088867736483e-05
-2.9420129243302e-05
-3.65466629034829e-05
-2.99825336316095e-05
-2.97321337979499e-05
-4.58014222790956e-05
-4.57866986501868e-05
-5.07158512908525e-05
-2.75787268423911e-05
-2.93239840936899e-05
-2.76729199202483e-05
-3.53206645495519e-05
-1.76352471811621e-05
-2.64900113837494e-05
-3.38484626588191e-05
-1.82613085030314e-05
-4.19887457836933e-05
-1.79489630438737e-05
-1.65029832806136e-05
-5.21025503161564e-05
-2.23763314808008e-05
-1.40613344306678e-05
-2.40193554068232e-05
-2.38873463429384e-05
-2.18682642084298e-05
-2.69415237518763e-05
-3.05509921590243e-05
-1.5520328001658e-06
-4.54766148058656e-05
-1.96806393085663e-05
-8.31346723589153e-06
-4.58275721017756e-05
-2.00212276064612e-05
-3.94101086937616e-05
-1.53975677994814e-06
-2.93777736861436e-05
-2.20732598866598e-05
-4.61500227876286e-05
-3.55853125209008e-05
-1.01278161985951e-05
2.40497956404478e-06
-3.35893067761649e-05
-2.65783046372579e-05
-5.058167250661e-05
-1.91240117076654e-05
-3.4028826638939e-05
-3.38464760217829e-05
-2.23463911239223e-05
-7.11526251876046e-05
-4.92802350465653e-05
-1.62435263137196e-05
-4.55002498813451e-05
-4.72244835972624e-05
-1.15213832790305e-05
-3.39101425855281e-05
-1.14440943290565e-05
-1.8483622966599e-05
-4.89577910263685e-05
-3.21592947500783e-05
-1.25061041149351e-05
-1.49562235696565e-05
1.34063349400974e-05
-2.23465381345306e-05
-2.88123496002927e-05
-5.76319476854709e-05
-1.74558390174911e-05
-3.58383816440557e-05
-3.00606683153516e-05
-4.29320913474779e-05
-7.94653564889933e-06
-3.33821326247563e-05
-4.83384238276722e-05
6.6980232093752e-06
-2.51115376130043e-05
-3.40497288313863e-05
-1.35071104686108e-05
-2.5399294052372e-05
-5.05824397214386e-07
-7.00021785637751e-05
-6.18614741327975e-05
-3.19665611725482e-05
-3.7024959660026e-05
-4.27548267561997e-05
-5.80479040475627e-05
-2.67850980058256e-05
-2.050968548399e-05
-4.8165788748875e-05
-4.37198164541796e-05
-5.15295030193339e-05
-5.84412432856954e-05
-1.42460252235324e-05
-3.25572115340584e-05
-4.6298685552589e-05
-1.61730726278633e-05
-1.71550554697989e-05
-4.80483061553266e-05
-2.57017058686907e-05
-3.74560603886359e-05
-2.03659170539699e-05
-4.05924265360191e-05
-4.07643970785351e-05
-2.80958631942955e-05
-4.56655779335962e-05
-5.20384283596949e-05
-3.95693057975509e-05
-1.25470094494607e-05
-3.30716979630763e-05
-5.36511033479254e-05
-3.82089904514289e-05
-3.57480114841904e-05
-3.56018335476917e-05
-4.50886195877478e-05
-2.41146763802497e-05
-2.46748154124015e-05
-3.23380319666371e-07
-6.2390175929036e-05
-5.29194991946368e-05
-2.03092631172666e-05
-5.32499181555212e-05
-1.44034730319836e-05
-8.20385910181296e-05
-4.23395764158365e-05
-4.8006439030035e-05
-8.9136109161872e-06
-1.71839286504362e-05
-4.153235906681e-05
-2.50179723927271e-05
-2.15167200214461e-05
-4.19084315916945e-05
-2.05622483530277e-05
-4.15440841908684e-05
-6.431937264303e-05
-2.7766297486443e-05
-4.30743373268845e-05
-2.98353566916566e-05
-4.96887652017455e-05
-3.4847857475261e-05
-2.171924315151e-05
-2.42253530558107e-05
-4.53134853124801e-05
-2.4928159098598e-05
-1.72290638897175e-05
-1.39004561573707e-05
-3.70585485315461e-05
-2.6205848282387e-05
-1.52043713254261e-05
-1.53645183712952e-05
-1.96466917813098e-05
-6.47896044759928e-06
-5.17239168492766e-05
-5.11298722546513e-05
-7.03306945087487e-05
-4.24503163916362e-05
-1.7958985028999e-05
-4.50123434146393e-05
-5.19961060486989e-05
-5.66036448569909e-05
-3.42662726705093e-05
-3.64897048606946e-05
-2.98821022547979e-05
-1.13676055940125e-05
-5.07353988516324e-05
-3.16813188393759e-05
-2.20150693157653e-05
-2.19210242318683e-05
-2.66336174532977e-05
-1.60258984110101e-05
-2.57814943280784e-05
-1.91176780499661e-05
-4.64317282279268e-05
-3.08656262209858e-05
-6.98159573113516e-06
-3.04071275539905e-05
-4.82684024329798e-05
-4.01438958136322e-05
3.39109414919601e-05
-1.4075109128299e-05
-2.8432837338575e-05
-5.42991374049658e-05
-1.82498621178755e-05
-4.31875673873984e-05
-2.2404176837725e-05
-4.82555268581306e-05
-2.90392254221716e-05
-7.87212091099587e-06
-2.06487962064857e-05
-2.47915613009669e-05
-3.97857115487092e-05
-4.78340167021139e-05
-2.21366555689365e-05
-1.627068457244e-05
-2.98508728399268e-05
-1.8397068332857e-05
-3.9415099498916e-05
-4.88413351309099e-05
5.60774585758992e-06
-5.06456607566006e-05
-2.6518159954767e-05
-5.32380302941138e-05
-5.50162615778131e-05
-1.90874222965243e-05
-1.54460683671147e-05
-3.25594370361141e-06
-5.82798982090136e-06
-4.46298359682095e-05
-4.42205682851182e-05
1.05841126285041e-05
-1.96380401638269e-05
-4.77496320098539e-05
-5.41116022495216e-05
-2.1665001852188e-05
-4.56255315923868e-05
-2.72067807625726e-05
-2.50703307645022e-05
-3.99865276928025e-05
-3.77261051257738e-05
-3.35882292635568e-06
6.43312931779756e-06
-7.12947138731327e-05
-5.73545688482299e-05
-5.30712828451629e-05
-1.14695000248318e-05
-1.62619016966112e-05
-3.59576325850279e-05
-3.29733165860209e-05
-8.29795332400495e-06
-1.47223796287877e-05
-5.34349156955421e-05
-3.39654401907037e-05
-3.23708874743412e-05
-4.16729273629478e-05
-1.29341992309461e-05
-4.1699437893091e-05
-3.95887405730307e-05
-6.42592774620023e-05
-4.29536220931979e-05
-3.08337562231638e-06
-5.15085138087851e-05
-1.63494583475606e-05
1.0741239609567e-05
-3.37065116941571e-05
-4.43806558544058e-05
-6.57670456643244e-05
1.21397208762222e-06
-4.33373821969878e-05
-2.57083312967287e-05
-4.13281517533412e-05
-4.49736738326299e-05
-5.25328832648872e-05
-2.58447410112227e-05
-3.17063126549496e-05
-1.96557495963104e-05
-1.03662355325696e-05
-3.33205597491473e-05
-5.05382146041064e-05
-3.60224064663701e-05
-2.46103499581975e-05
-5.62001843592384e-05
-3.982025373262e-05
-6.3531562232423e-05
-2.70848044175326e-05
-4.97080461264638e-05
-9.0571833642913e-06
-1.77141859938425e-05
-2.64330150074262e-05
-1.11703951725216e-05
-4.85524707895625e-06
-5.42136809122766e-05
-2.52686401922714e-05
6.84393227820271e-06
-3.22642825315033e-05
-2.82902228690218e-05
-3.76165029579834e-05
-5.16301805623628e-05
-2.72816443006189e-05
-1.26566123424321e-05
-5.07009576189884e-05
-3.49377922109397e-05
-1.61773825643111e-05
5.02204955725778e-06
-4.4816383351693e-05
-2.12684669085043e-05
-4.67981190955609e-05
-6.02269011853416e-05
1.23450991734118e-06
-1.84806692878637e-05
-1.31316867241872e-05
-7.85346322667954e-06
-1.26094556502208e-05
4.0799419278042e-07
-5.3806838909625e-05
-5.22219159734022e-05
-5.35053125251508e-05
-1.61258052681998e-05
-2.63382195126879e-05
-2.33268132865167e-05
-3.81230117936255e-05
-2.88488952769511e-05
-4.14364946210541e-05
-1.98845662169031e-05
-2.74337523229991e-05
-3.85843822048064e-05
-2.32548754008998e-05
-5.46220352868828e-06
-3.24234255013713e-05
-3.01152937442425e-05
-3.28238212648036e-05
-3.81905927207655e-05
-3.8004227865327e-05
-4.98677762375824e-05
-3.62767425248362e-05
-4.37183855627164e-05
-2.17152443296659e-05
-1.97637884648617e-05
-3.30177795177328e-05
-1.39146653918971e-05
-4.67199195842521e-05
-2.3674402629406e-05
-2.7757925336553e-05
-6.40825255980906e-06
-3.39716673822753e-05
-1.76919201348162e-05
-2.69147378751172e-05
-3.06190707388415e-05
-3.78241163882459e-05
-4.69294168446232e-05
-3.26816537282004e-05
-2.33870566897485e-05
-4.19324410414782e-05
-3.69791195590057e-05
-4.68031960647032e-05
-1.85577298998994e-05
-1.3841915774094e-05
-2.02054814654453e-05
-4.57733335606352e-05
-3.08663184564259e-05
-3.84922875068755e-05
-2.13537642514019e-05
-3.50025331934519e-05
-5.00280591871747e-05
-3.22728072567467e-05
-7.71150808524059e-06
-4.14691449177746e-05
-4.53178849505647e-05
-2.11187435523774e-05
-1.04394563216609e-05
-4.21927175435655e-05
-2.66981575495225e-05
-2.92976659642039e-05
-2.8803758269561e-05
-4.69464559813164e-05
-6.10655736543907e-06
-4.15103986842207e-05
-3.87404178113707e-05
5.4608247287525e-06
-4.1553184271738e-05
-2.21640180306129e-05
-4.24695835779401e-05
-2.74471749062831e-05
-2.94013475090738e-05
-3.51083193960298e-05
-3.64449294045103e-05
-3.79133936307589e-05
-6.76203402730204e-07
-2.78726296591483e-05
-1.42597106997542e-05
-3.28693583977809e-05
-5.52033838379603e-05
-3.42653456936539e-05
-3.80695790418167e-05
-4.87962524458455e-05
-3.151822295402e-05
-5.88138436457436e-05
-1.23301902317585e-06
-1.11324146614169e-05
-2.89860889033022e-05
-4.2693130098128e-05
-3.46268062796562e-05
-3.56074900553438e-05
-2.66469755778968e-06
-2.65612280704023e-05
-8.47149521387743e-06
-3.3073084237881e-05
2.74001749074369e-06
-3.24236454730606e-05
-3.06766073222474e-05
6.08625487833979e-06
-1.7772373585443e-05
6.97043419241868e-06
2.94634590215541e-07
-2.68303991510859e-05
-5.35822781120727e-05
-2.91506366433753e-05
-5.12814261450855e-05
-3.52318432896604e-05
-4.79973716402359e-05
-1.65922050834494e-05
-3.6603586104666e-05
-2.65622873185344e-05
-7.81532348415793e-06
-3.64266057130044e-05
-2.89845284266439e-05
-1.89260290028927e-05
-5.02578866104513e-05
-8.22139678203971e-06
-7.48415909391567e-06
-3.51700397442253e-05
-5.08854825797562e-05
-6.20106337359834e-05
-2.31331378263082e-05
-4.21729916395547e-05
7.51453433641003e-07
-1.64554039785206e-05
-2.86356782225497e-05
-4.08529674271732e-06
-1.53091991190101e-05
-3.96127611620238e-05
-3.16037926712257e-05
-3.76277621531407e-05
-1.99455188136364e-05
-5.82112870783351e-05
-6.1795167869668e-05
-1.42849674288884e-05
-3.11209460607451e-05
-1.96498277222156e-05
-3.96440201061983e-05
-2.17558845752257e-05
-5.20867392356973e-05
-3.93583952214684e-05
-1.76286086054578e-05
-2.63057633282774e-05
-1.62172004724366e-05
3.81005262320151e-06
-4.30089454654156e-05
-3.58737860162997e-05
4.6261483620644e-06
-3.07025879261949e-05
-4.19223921867504e-05
-3.11539996073064e-05
-1.64786273856052e-05
-1.00851296894601e-05
-4.06582622152837e-06
-6.15673189347423e-05
-1.9722942687644e-05
-2.49995574018945e-05
-3.60158689375411e-05
-1.73813217230109e-05
2.33187865772532e-06
-2.3823713854824e-05
-3.50977743081634e-05
-1.0373613560343e-05
-1.96039588935253e-05
-3.83191834221924e-05
-6.1525776112217e-05
-2.91592908796875e-05
-2.38775868238173e-05
-1.16261786924507e-05
-2.85865585189086e-05
-2.34488546044477e-06
-3.08062780896772e-05
-3.8045377160936e-05
-2.76913831756008e-05
-2.76655792474119e-05
-2.25183538921701e-05
-2.36249934000825e-05
-2.08018336025792e-05
1.05380346456717e-06
-2.62003423083474e-05
-2.54575680179451e-05
-2.85927672886258e-05
-1.3859933670463e-05
-1.13618410882627e-05
-5.47928074443801e-05
-8.44235976008982e-06
-3.46797002612468e-05
-5.8075500910059e-05
-3.38534508050901e-05
-5.19430529246343e-05
-2.6153572008243e-05
-5.51511356252152e-05
-2.11960251399396e-05
-1.61844542229429e-05
-5.23746681945328e-05
-6.1805719165526e-05
-3.29560862557708e-05
-1.19703728632304e-05
-2.19707675793715e-05
-3.22265317444479e-05
-4.84508261675903e-05
-2.71879687307502e-05
-3.03707087688549e-05
-5.14460561496219e-05
-3.12442768452088e-05
-4.50758727262676e-05
-2.90833423566544e-05
-5.71023241355002e-05
-3.94248575932401e-05
-3.61986096760633e-05
-3.79685480402956e-05
-5.37065038493632e-05
-1.05147626314405e-05
-2.33678746266987e-05
-2.29865810425609e-05
-2.05961004776274e-05
-5.63697949675145e-05
-7.51360257438543e-05
-3.51771709350682e-05
-2.11364441831059e-05
-4.36005733250715e-05
-2.57063682317686e-05
-5.57320611151491e-05
-2.86530547327705e-05
-3.39691625627294e-05
-5.19835064828242e-05
-3.87105841809957e-05
-6.00293583979106e-06
-3.56111476368977e-05
-8.87230358042267e-06
-4.0680276266192e-05
-4.23925428698306e-05
-2.17419872263514e-05
-3.84087061658447e-05
-3.04362583008974e-05
-3.15039492606391e-05
-1.27436707955573e-05
-3.17766906486441e-05
-3.9819483186244e-05
-2.32111664090729e-05
-2.51502425666471e-05
-2.42378439722342e-05
-4.26710020117416e-05
-1.05953234252201e-05
-5.81066490614826e-05
5.51914158910302e-06
-2.54568715867111e-05
-4.97901214113287e-06
-2.12050897653032e-05
-3.7976327066799e-05
-5.34383620706549e-05
-1.01093390723025e-05
-1.93641245896824e-05
-4.48128286502942e-05
-4.2632282801923e-05
-2.63870577183919e-05
-1.31528618919454e-05
-3.06399389386258e-05
-4.83087477028598e-05
-5.18069709389342e-06
-1.51866586179879e-05
-3.3010808856043e-05
-6.02746638407157e-05
-1.02391077355571e-05
-2.26158608570273e-05
-4.24681836562605e-05
-2.52471968918504e-05
-5.08114110175071e-05
-1.10369768874384e-05
-5.4472171654308e-06
-5.04455089985246e-05
-4.06497698081504e-05
-1.94591154019555e-05
-2.46355552639135e-05
-1.01104935064924e-05
-2.22349249444751e-05
-2.89242643226747e-05
-4.24789449664599e-05
-2.70233324541938e-05
-4.10487171440852e-05
-3.78652761623745e-06
-5.24445472358251e-05
-1.41910758007286e-05
-9.79398521954608e-06
-2.71836336489145e-05
-4.03560498160475e-05
-2.06896054809197e-05
-3.95501429549795e-05
-2.01831735078488e-05
-2.6296115756763e-05
-3.90194284614113e-05
-5.22126122322793e-05
-2.55728644105161e-05
-3.54598710186351e-05
-2.81357895583473e-05
-3.58207210160194e-05
1.31367240733315e-05
-3.6727918882027e-05
-4.95102647978599e-07
-3.11778423586472e-05
-5.9755820058852e-05
-6.05418969619041e-05
-5.39113272250146e-05
-4.91365664085993e-05
3.37728807627269e-06
-5.03778006212377e-05
-1.45173916933285e-05
-4.29636204549299e-05
-9.50990450892537e-06
-6.24271478747914e-05
-4.76974694799847e-05
-5.20820272450112e-05
-2.20596222564708e-05
-3.53412058163918e-05
-4.16555380422026e-05
-3.24741401387428e-05
-2.9508499818567e-05
-3.48624422499209e-05
-1.40447612017535e-05
-3.53623776273314e-05
-2.75551428741251e-05
-1.78023245744221e-05
1.44489557449074e-05
-6.05251834760619e-05
-3.50544871600172e-05
-5.0593164363661e-05
-3.30510189110832e-05
-2.56408841133059e-05
-3.09609732442943e-05
-5.51421800225589e-05
-3.52274015671179e-05
-3.71589577520277e-05
-6.10872297692913e-06
-4.23807677327558e-05
-4.03316454147531e-05
-3.90837355774682e-06
-2.13452794665033e-05
-6.82571095284921e-05
-5.3574089252619e-05
-3.21140594693219e-05
-1.59728307390728e-05
-1.3279905633513e-05
-6.5461348398801e-05
-2.97837740190425e-05
-6.49773567371422e-05
-2.35980729126094e-05
-1.80643370416791e-05
-5.36620640768115e-05
-4.61776345639099e-05
-5.31450439259003e-05
-3.42688758041678e-05
-2.87011813736154e-05
-1.76072425987816e-05
-3.39191387275289e-05
-2.83886365601457e-05
-4.44622579880822e-05
-4.64798059070644e-05
-3.14555524866874e-05
-5.50814164802196e-05
-2.10695196864412e-05
-2.17890204305982e-05
-1.37421881688646e-05
-3.89856503620497e-05
-2.80924216481599e-05
-2.86213214888508e-05
-5.27755103393863e-05
-3.27703123208175e-05
-2.41829298171728e-05
-4.99058717695152e-07
-3.44864784548599e-05
-7.92582529757882e-06
-1.35074336277717e-05
-2.76305794851497e-05
-1.9210845155714e-05
-4.0436483678361e-05
-2.09093057817646e-05
-4.3687224242543e-05
-4.8363079396849e-05
-2.35688249717908e-05
-2.66539521322441e-05
-2.88149991189385e-05
-1.6396641448911e-05
-3.28361924517626e-05
-2.98255709190127e-05
-3.35914442482634e-05
-2.08638807275703e-05
-3.64779415897456e-05
-2.90613739710303e-05
-4.93102249488271e-05
-4.7680346294928e-05
7.14027536253667e-06
-3.04574738933284e-05
-5.76203961119221e-05
-5.37664816639608e-05
-1.75652524449039e-05
-4.91561586287895e-05
-2.5612387860988e-05
-5.50078299188924e-05
-1.25541967764621e-05
-3.16943689053846e-05
-3.789411219464e-05
-2.46421055912908e-05
-6.09576179391096e-05
-3.91079833239887e-05
-3.40441734098578e-05
-6.55610989716398e-06
-1.79255645407583e-05
-2.12287229573209e-05
-5.23316666383921e-05
-1.91780129635673e-05
-4.95687126799711e-05
-6.74432625974917e-05
-3.03393025050972e-05
-3.42875438185713e-05
-2.70731827660846e-05
-1.50699821466283e-05
-3.30390441058615e-05
-4.18982080719503e-05
-2.50932131827209e-05
-4.4940445157577e-05
-4.20484976761651e-05
-2.04596458591815e-05
-3.09199674374676e-05
-6.28490171932972e-05
-6.73483760589406e-05
-3.85667039365091e-05
-2.94435406382592e-05
-3.35707140861385e-05
-3.4429896257702e-05
-4.66246697662382e-05
-4.33058284697921e-05
-3.65430247741962e-05
-2.73946605420863e-05
-1.4108448911831e-05
-2.63938311904799e-05
-1.87442713516258e-05
-3.97282560242131e-05
-7.24320740894427e-07
-2.73444793260466e-05
-3.9170423508012e-06
-8.6005717398799e-06
5.73509251252783e-06
-5.71063890867625e-05
-2.46627311414955e-05
-4.58491443870395e-05
-3.77427046731923e-05
-1.01947020534396e-05
8.66812194774417e-06
-6.54875504928947e-05
-2.05069670695153e-05
-3.87992168349089e-05
-1.10779924626876e-05
-2.79358878371548e-05
-4.47888496558877e-05
-1.47887723725686e-05
1.12411287540301e-06
-2.12448044396025e-05
-3.63539793213794e-05
-4.51686775699152e-06
-2.46734251031239e-05
-1.05363614650603e-05
-2.04716549454983e-05
-1.12623419678834e-05
-6.19630564716662e-06
-2.92340410080059e-05
-5.25507571981445e-05
-7.97205064404031e-06
-9.22933196228029e-06
-3.38302542961763e-05
-3.80317227003413e-05
-2.41921408224869e-05
-1.73203477028465e-05
-2.09659700945471e-05
-3.00017742530229e-05
-3.12042599896783e-05
-4.83156030455474e-05
-3.27091428704775e-05
-3.17782667455089e-05
-5.24173988281612e-05
-5.42199402455881e-05
-4.14312970258504e-05
-3.66285637783266e-05
-1.68531278144834e-05
-2.5943000231866e-05
-3.26921332390636e-05
-2.73332083887287e-05
-5.98626079485055e-05
-4.93560807973854e-05
-2.14343716384063e-05
-1.82622382257787e-05
-3.56368142709417e-06
-1.89424649353597e-05
-5.18019242698286e-05
-2.65304723412393e-05
-3.90381307044295e-05
-8.46979112802149e-05
-1.95833661855315e-05
-2.13914562402484e-05
7.62818418926529e-07
-2.59548750785116e-05
-4.99695931466064e-05
-1.76584373808971e-05
-2.19435089246915e-05
-3.52284384620831e-05
-4.71981768720539e-05
-4.62646813441914e-05
-4.63378750820753e-05
-2.3510935014648e-05
-4.18639450241334e-05
-3.4356674003536e-05
-1.84572620062189e-06
-4.011286041592e-05
-7.09300450278494e-05
-3.4330152222013e-05
-5.49609432135516e-05
-4.4411733867844e-05
-3.28088740002283e-05
-7.82428820506923e-05
-1.6734123480098e-05
-1.74488082373408e-05
-4.6991667090857e-05
-2.21524276804373e-05
-1.25863310954708e-05
-1.95486781316222e-05
-3.50161087026605e-05
-2.3218814107901e-05
-8.76331632673321e-06
-3.26315028849969e-05
-3.94861419996794e-05
-1.77155301154194e-05
-1.39511033522948e-05
-4.59153265739277e-05
-4.16070213959283e-05
-3.06605122004203e-05
-2.52466649270635e-05
-1.52829088790008e-05
-4.3817369650502e-05
-3.54356031270828e-05
-2.71839715108173e-05
-1.34288738967466e-05
-2.93955457396553e-05
-2.88769624255956e-05
2.40536643576091e-06
-1.34141486907552e-05
2.10921078939376e-05
-4.9832089800316e-05
-1.08412566176345e-05
-2.19764641304182e-05
-6.98874283383537e-06
-1.24850306776384e-05
4.98073903455839e-06
-3.75462791156378e-06
-1.39106368670419e-05
-2.8635311793644e-05
-5.82809978709877e-05
-2.94830050023589e-05
-7.55460323507553e-05
-6.39782817535159e-06
-4.65899396775147e-06
-2.1167667134335e-05
-4.29904911905851e-06
-2.64542724278923e-05
-7.63998208102364e-06
-2.07512121770721e-05
-1.06034628829601e-05
-4.51694963256264e-05
-4.20242131447754e-05
-2.93975130596919e-05
-9.77878033195348e-06
-5.60849979649267e-05
-2.05103537973221e-05
-2.75925936621017e-05
-4.11711504319008e-05
-1.5216784130604e-05
-3.90015172095e-05
-3.85138594567352e-05
-3.27625270097724e-05
-5.34610411414453e-05
-3.87272224864452e-05
-5.72718721986246e-05
4.09815652456889e-06
-3.60267128421096e-05
-2.23009584932028e-05
-7.93776038183628e-05
-2.19121730844868e-05
-6.0246703416371e-05
-1.99975302139003e-05
1.9459731327021e-06
-4.90472681292683e-05
-3.62369058567037e-05
-2.50515332047668e-05
-1.64237699237683e-05
-3.36320399617546e-05
-3.33768949217324e-05
5.63022615448424e-06
-4.7034261317137e-05
-3.64502579860403e-05
-1.73798585688271e-05
-2.16636019176073e-05
-2.34436422391967e-05
-2.42909850348017e-05
-2.57045551210227e-05
-1.24211308806923e-05
-8.72580580615959e-06
-1.25653099105815e-05
-2.84940027521307e-05
-1.69547330105516e-05
-5.66370388838367e-06
-2.18171740811471e-05
-1.7400889422316e-05
-2.22960204024452e-05
-4.99120777878946e-05
-2.70845585447501e-05
-2.71511845600084e-05
-1.77835671804942e-05
-3.32016061946998e-05
-2.76556664425758e-05
-4.19279035325275e-05
-1.3375169793993e-05
-2.4851494406183e-05
-2.83022958187719e-05
-1.74780874074649e-05
1.12241928989772e-05
-1.78692087620763e-05
-3.38262695792261e-05
-4.64732014875313e-05
3.12994457952848e-06
-1.27521329443989e-05
-5.78201847321735e-05
-3.56492158165981e-05
-2.03310453028797e-05
-7.44550832686276e-05
-2.76960333162053e-05
-4.71587381627142e-05
-5.25394341732319e-05
-3.79937671499771e-05
-2.89300580721197e-05
-2.89196407812521e-05
-2.09258644321959e-05
-3.14467372257388e-05
-3.35549113419268e-05
-2.48492627159905e-05
-5.20433307231102e-05
-3.46882690808831e-05
-3.45395010622481e-05
-5.28011236499735e-05
-3.90363850825053e-05
-2.46974663464036e-05
-4.28505703896792e-05
-3.61657307701961e-05
-2.11973740665765e-05
-2.98868771535543e-05
-2.15686514289759e-05
-3.78634830551061e-05
-1.77524244046732e-05
-5.33371048583838e-05
-3.28558639181698e-05
-2.63845464306217e-05
-2.32682205973818e-05
-1.21325894497685e-05
-4.19389634745957e-05
-1.62415376589931e-05
-3.26260760151745e-05
-1.84920735488658e-05
-3.84730575986843e-05
-2.59521553833793e-05
-4.2938978851734e-05
-4.4628110463582e-05
-3.54625101887729e-05
-3.14530767565683e-05
-2.01021453133932e-05
-7.54293086906676e-06
-2.29705966770222e-05
-1.81123061581817e-05
-3.1270347670487e-05
-1.4445819453767e-05
-3.15208031185632e-05
-3.57282930897425e-05
-2.5753484900451e-05
-8.64760504529727e-05
-3.32588519681278e-05
-6.88624640164608e-05
-2.44512441271396e-05
-2.54518156312244e-05
8.58083391759414e-06
-5.26817531387352e-05
-5.2376510067572e-05
-4.33673147777036e-05
-7.99366998839071e-06
-7.26399146557508e-06
-1.90518774896597e-05
-6.6694109130404e-05
-1.08667490678824e-05
-5.53817816326334e-05
-1.12814630758541e-05
-2.21537244696705e-05
-1.64147700433398e-05
-2.21172945394659e-05
-1.07089905662073e-05
-4.07497853334462e-05
-8.43073768881749e-06
-8.15052372027967e-05
-2.29566251465116e-05
-3.15331090059609e-05
-1.01573583943864e-05
-1.78254868986972e-05
-4.09512644978815e-05
-4.36081343573075e-05
-3.11345104933962e-05
-7.52193818347826e-05
-4.74677096697262e-05
-2.2027712691518e-05
-3.50231834044838e-05
-2.40797519868529e-05
2.09141931103744e-06
-2.81096868399729e-05
-2.82482875819614e-05
-1.61296693679916e-05
-3.59191488970939e-05
-3.54870924080975e-05
-1.56869406046575e-05
-5.23565473525145e-05
-5.47519949584816e-05
-1.69902446937788e-05
-5.91029695312054e-05
-2.45645535736585e-05
-3.15548819055895e-05
-5.5867408436581e-05
-3.29693106280115e-05
-4.26855086851406e-05
-4.76507579114261e-05
-6.01086867642417e-05
-1.23714976534104e-06
-1.82091345393133e-05
-2.53610729901263e-05
-4.58871789986837e-05
2.43860992820831e-06
-3.69573388853142e-05
-2.79654662968204e-05
2.57874492781934e-07
-4.4976041550505e-05
-4.77823590090953e-05
-2.55874922844872e-05
-4.60131722441476e-05
-2.09988216477135e-05
-3.96655289655649e-05
-2.05970794438455e-05
-2.46651179906176e-05
-2.0718775404665e-05
-4.0934626880447e-05
-2.71545192616415e-05
-6.90151386987879e-05
-3.72950144584713e-05
-5.10687318993997e-05
-2.93680969869894e-05
-4.58443586687007e-05
-3.3423857700744e-05
-1.82853002215747e-05
-2.36444766122671e-05
7.95233944987909e-06
-2.50311909332326e-05
-1.05520527638253e-05
-2.02650069280155e-05
-5.62599343780957e-06
-4.21369229719293e-05
-2.9936664715809e-05
-1.22586882819994e-05
-3.76783747862031e-05
-4.71953125375087e-05
-1.48967988002784e-05
-3.91003533545055e-05
-2.94667082195592e-05
-3.08921266424751e-05
-2.18528310243546e-05
1.3154238575081e-05
-3.98354305761009e-05
-3.01050357843385e-05
-3.49275232353171e-05
-1.9104692860046e-05
-2.95323614545605e-05
-4.8532934209927e-05
-2.57765977246375e-05
-3.17604622033042e-05
-1.85749428018528e-05
-1.25617411477588e-05
-3.94466387783578e-05
-3.49940300668753e-05
-3.30500865962623e-05
-1.56841252799838e-05
-1.51119284554012e-05
-1.79134416378227e-05
-4.36051605334433e-05
-5.41629730853199e-05
-5.62074923365236e-06
-5.07855113837254e-05
-5.3611356198472e-05
-4.52092491938231e-05
-3.2917683701304e-05
-3.85196588311945e-05
-1.25555246786989e-05
-2.60229496882199e-05
-3.17275895190593e-05
-1.7018132015603e-05
-3.90324994572183e-05
-1.25475579706134e-05
-4.11325679581241e-05
-3.98482465895329e-05
-4.89757613863384e-05
-2.25576827483923e-05
-1.91450329230764e-05
-1.4294466269084e-05
-4.69310885379763e-06
-3.12323860666164e-05
-2.19660344409897e-05
-1.69413573994921e-05
-2.23482687498206e-05
-1.2341597630524e-05
-1.29987513813969e-06
-3.92629720344573e-05
-3.01032256675041e-05
-2.43859450845819e-05
-4.66783103130433e-05
-6.15722450461303e-06
-1.96522161362935e-05
-1.6897959392544e-05
-1.24551231927369e-05
-2.81253023095272e-05
-3.13998521037961e-05
-2.12877134502152e-05
-2.99302186765111e-05
3.41303982667938e-06
-2.42313245268e-05
-9.73103173243448e-06
-4.78934343231657e-05
-4.4897319440672e-05
-1.55459435953143e-05
-5.77430895472678e-05
-2.70142730855194e-05
-3.92162376014486e-05
-2.20081021296186e-05
-1.24344895017665e-05
-4.54816266299663e-05
-2.15954310359188e-05
-1.44711730253161e-05
-4.77925817871017e-05
-1.81406501864564e-05
-3.21959009078702e-05
-2.94280621912962e-05
-2.77266254323825e-05
-4.01292065504892e-05
-3.29076294194252e-05
-3.67575182745021e-05
-1.2264799745683e-05
-4.12553641186739e-05
-2.81023652485379e-05
-3.31242527790167e-05
-2.00192491921061e-05
-3.68713750324001e-05
-6.50902216864799e-05
-1.86351059711152e-05
-2.31582601310274e-05
-3.39382502920356e-05
-1.24671004658158e-05
-1.40885419862367e-05
-4.48781183665161e-05
-1.98585044475486e-05
-3.49521953299891e-05
-2.36636136405483e-05
-7.01507781088185e-06
-1.95439397841207e-05
-5.63336304938438e-05
-4.26691079300112e-05
-2.32835691046923e-05
-6.20418741861826e-06
-4.46157907317447e-05
-2.87239580152224e-05
-6.00551969737219e-05
-1.07221562818708e-05
-3.6644295025593e-05
-2.41279803498e-06
-5.20138288956431e-05
-3.77156597024211e-05
-5.66560179109216e-05
-3.3811936138795e-05
-2.34938071684055e-05
-1.36884989914742e-05
-1.27558861210989e-05
-2.17378245718281e-05
-2.03857296214551e-06
-1.66665601555747e-05
-2.34032849839595e-05
-1.95588858979204e-05
-2.48309553126314e-05
-4.37248861090809e-05
-4.19645620342126e-05
-2.51959724045261e-05
-3.96696749063237e-06
-6.24163721771574e-05
-3.02043235836822e-05
-4.77433485050686e-05
-4.28384698151862e-05
-5.59900491821963e-05
-6.04205449398357e-05
-1.5898861408588e-05
-1.76598288175579e-05
-3.09718627025088e-05
-5.60594474875515e-05
-4.78088497908303e-05
8.4486352718762e-06
-4.75638419913253e-05
-4.6656367939596e-05
-3.76340470885977e-05
-6.23567147435434e-06
-2.45295231155765e-05
-4.50810682754128e-05
-5.02245790684638e-05
-2.88180280337229e-05
-2.49002809583151e-05
-1.69768089487963e-05
-1.3238239047274e-05
-1.74648976348263e-05
-1.91894457567552e-05
2.93049868439855e-06
-2.34308675992828e-05
-2.13442978740159e-05
-5.64465033892339e-05
-2.73937506089128e-05
-1.96313656325462e-05
-1.35371194226175e-05
-2.09259870920498e-05
-7.42488484061889e-06
-3.06293132102195e-05
-1.56152450331368e-05
-3.65018055647974e-05
-4.64014618783595e-05
-1.73564132548537e-05
-3.08591145038816e-05
-3.3894070182363e-05
-3.44166433147276e-05
-1.94647193027018e-05
-5.94546273924097e-05
-1.94063371329349e-05
-2.30730564827838e-05
-2.0048126535243e-05
-1.3658702968866e-05
-4.32355141873064e-05
-2.18847315117186e-05
-2.43767901177481e-05
-1.02979683589996e-05
-3.77512716385837e-05
-2.70346274048511e-05
-2.04508637395453e-05
-3.89077172041143e-05
-3.20158046748162e-05
-1.71599741196443e-05
-2.77875435435067e-05
-5.38635229047485e-05
-3.65658195459691e-05
-2.93749798380866e-05
-7.22900651795481e-06
-1.25193177200109e-05
-4.23934944330463e-05
-2.75019153690792e-05
-3.6553557939457e-05
-2.88014938994844e-05
-2.26881407416621e-05
-6.11034436424577e-05
-3.92855103645058e-05
-3.62948800018002e-05
-2.91718193563347e-05
-2.68350342899291e-05
-1.01094107075189e-05
-4.79854761973069e-05
-2.68926383832926e-05
-9.52006843637039e-06
-8.25503312700279e-05
-3.20548846020859e-05
-4.26408130212245e-06
-3.20253922530059e-05
-3.32356002184558e-05
-4.73019164702885e-05
-3.28959679090061e-05
-4.27367629152541e-05
7.50965575334277e-06
-1.86683200544988e-05
-4.80983964840614e-05
-4.01239637194223e-05
-1.91517523771122e-05
-4.914959495809e-05
-9.22611454725319e-06
3.12064876784984e-06
-3.51254803840599e-05
-4.28042877462659e-05
8.47415173276175e-06
-3.01663932547333e-06
-2.02495620519097e-05
-1.11622993805911e-05
-3.3796232338639e-05
-4.10912055268694e-05
-2.1097348970958e-05
2.93851665610636e-06
-4.15313580087174e-05
-5.11820862476572e-05
-3.49108810905166e-05
-2.18433384345464e-05
-7.56254897840002e-05
-3.28275346697578e-05
-2.57269165365735e-05
-2.21237734572967e-05
-3.52139984456566e-05
-2.06203807667799e-05
6.04491430816966e-06
-4.79485011891281e-05
-4.37855333381949e-05
-2.94178438823985e-05
-2.54704390417245e-05
-2.31387825388829e-05
-2.82504320471671e-05
-7.11038930340583e-05
-1.74540286721378e-05
-3.29804060849984e-05
-7.05785110940603e-06
-7.26429278240663e-05
-3.67034040950458e-05
-4.26651503666697e-05
-2.22658168568039e-05
-2.16512316588284e-05
-1.82766617229201e-05
-3.37315943793534e-07
-2.5865694213507e-05
-2.70473947712172e-05
-4.79517386413706e-05
-1.14224165217276e-05
-2.31183755633258e-05
-1.96818374255333e-05
-3.17687436596708e-05
-4.03851155337863e-05
-1.69192281389141e-05
-5.80274952422883e-05
-1.5789070072719e-05
-1.20606966603402e-05
-6.48504902796878e-05
-2.84875232104536e-05
-4.53393275145401e-05
-2.85160528448652e-05
-3.13256647238636e-05
-2.03525732178405e-05
-1.62570350686484e-05
-2.48656522811778e-05
-4.58203098832317e-05
-4.3926599454501e-05
-1.40620456611488e-05
-2.59242231919816e-05
-1.53094179443897e-05
-2.08756588782249e-05
1.93958871326231e-06
-4.67366942772735e-05
-3.04232179717416e-05
-5.9529695883703e-05
-3.43373575517636e-05
-2.69485844040428e-05
-1.29556023398656e-05
-5.08328544889716e-05
-1.37122960788816e-05
-4.74978028761378e-05
-2.71033325800043e-05
-2.56251032081891e-05
-1.90601637006793e-05
5.63234250034256e-06
-3.75553111911118e-05
-5.43240116469855e-05
-5.43240609079557e-05
-3.39770291067062e-05
-5.09265618396164e-05
-1.4719475766719e-05
-3.84114228480345e-05
-1.69259999664074e-05
-3.03853105657479e-05
-2.11080819582406e-05
-4.7205176098652e-05
-4.42804802736565e-06
-3.46210856319788e-05
-4.09877581408665e-05
-3.79963180642461e-05
-3.73167550001678e-05
-1.25041998466627e-05
-1.47380060545759e-05
-3.31563639615405e-05
-4.01576620987772e-05
-1.02731203345607e-05
-1.69046241612196e-05
-4.20301651265442e-05
-2.64015146985513e-05
-2.73985989135016e-05
-1.96416852175964e-05
-5.48020137886179e-05
-1.86641544114047e-05
1.53870184852158e-05
-1.7073596373237e-05
-5.46423368583367e-05
3.20882667571771e-06
-2.88779332076192e-05
-3.47295046437261e-05
3.71785505471397e-06
-3.23424009345738e-05
-2.67361019697531e-05
-8.00960640870553e-06
-4.22809159983567e-05
-1.76891405547093e-05
-3.20197404717652e-05
-2.97532604765247e-05
-4.94018461818989e-05
-2.72934817669906e-05
-2.33845063202815e-05
-4.29932647193774e-05
-3.81227350959247e-05
-3.55860494550215e-05
-7.29872367299733e-05
-4.02282449004015e-05
-2.87019087943434e-05
-3.89127095044191e-05
-1.92756185233172e-05
2.18319707218628e-06
-2.66596283622182e-05
-3.24449436679811e-05
-2.706472931895e-05
-3.27672255224453e-05
-3.45206861544832e-05
-3.35281557050967e-06
-5.39228741863347e-05
-4.21081311988866e-05
-2.38142746413417e-05
-2.01354221894716e-05
-2.88164584259385e-05
-2.98107386818755e-05
-2.07028933587312e-05
-1.52749496671436e-05
-2.68648935055924e-05
-1.88718717169234e-05
-8.89293421269685e-05
-9.60189150563455e-06
1.66690732116187e-06
-2.58291178450965e-05
-2.37052566918363e-05
-3.30104751327801e-05
-5.2652480314372e-05
-3.15891422785131e-05
-2.00900292417361e-05
-3.01120509912283e-05
-2.56347044947755e-05
-3.49067746471002e-05
-1.94336353826443e-05
-9.73156351346074e-06
-8.46831812526647e-06
-4.82644249700011e-05
-5.48801436583479e-05
-3.18645778579181e-05
-5.79593906812065e-05
-2.04801912312608e-05
-3.48011632654499e-05
-2.2798443779045e-05
-1.36467201729006e-05
-5.07099625776342e-05
-1.19650814955739e-05
-6.42876432717703e-05
1.78170295687554e-06
-4.41685449189812e-05
-4.21349318245334e-05
-5.38171414917797e-05
-3.8775092579964e-05
-3.90809921524833e-05
-1.16185966702071e-06
-2.90402806047543e-05
-3.66906819255979e-05
-3.78220622177675e-05
-3.13855475888897e-05
-3.11851017365798e-05
-5.55105846409961e-05
-1.75076052045464e-05
-2.83585311706616e-05
-2.46915270549393e-05
-3.5245555259138e-05
1.03806072539966e-05
-2.88364133635511e-05
-2.48555755791344e-05
-5.21254281090503e-05
-3.58543179661583e-05
-4.17624542840982e-05
-6.66924337555751e-05
-5.37197525057258e-05
-2.45031559434794e-05
-1.34906236491901e-05
-1.6790407113621e-05
-3.40185098302224e-05
-3.36136867606531e-05
-1.40524393629692e-05
-1.48524567461516e-05
-6.73093348085269e-05
-1.00926237027142e-05
-2.66144094795935e-05
-3.5719192748692e-05
-3.63437727082176e-05
-4.7979136396064e-05
-4.14570631566402e-05
-8.10380326478975e-06
-2.27435490071161e-06
-4.63138242578511e-05
-4.01962269635318e-05
-3.66941555818948e-05
-1.56372066440068e-05
1.65980158751845e-06
-1.88652625517387e-05
-2.26165154162327e-05
-1.50454595827453e-05
-2.50807856887844e-05
-2.88680450361576e-05
-2.48177334463744e-05
-1.77139413814916e-05
-4.51098244628563e-05
-5.31067414452884e-05
-4.38545299804202e-05
-6.46570341649901e-05
-3.51075379693523e-05
-4.31195485293036e-05
-4.39115025517641e-06
1.33201495332625e-06
-5.22506469732992e-05
-2.10761369899454e-05
-2.90515599160997e-05
-5.84885876518625e-05
-5.02383891807427e-06
-4.18332799991659e-05
1.36697165500227e-05
-5.90172658729508e-05
-2.5646791328602e-05
-1.66417765403004e-05
-4.22436040849286e-05
-3.27390335900769e-05
-2.17236072289607e-05
-4.09439317306167e-05
-1.59832092513398e-05
-2.59307057668468e-05
-2.52087730312365e-05
-2.17080390687219e-05
-2.70399326445155e-05
-7.41201038013015e-06
-2.85856200393119e-05
-6.07397051923744e-05
-3.87151307232772e-05
-4.60693540072825e-05
-6.20136167846703e-06
-4.25364747400394e-05
-3.43031733913235e-05
-9.94463636819086e-06
-1.61690222942828e-05
-4.02456562834816e-05
-2.11091016358017e-06
6.66845170569557e-07
-5.93634164008738e-05
-1.43903130877157e-05
-7.40573258110972e-05
-3.52903270548475e-05
-5.6311259555455e-05
-4.72319126458624e-05
-4.02722435826099e-05
-2.40036902003011e-05
-3.55108212466166e-05
-2.36840918234395e-05
-1.56094340597434e-05
-2.93442972169655e-05
-3.54640291236756e-05
-5.40521137651822e-05
-5.65599522609379e-05
-5.4503049021891e-06
-4.03512025404427e-05
-9.66508368643705e-06
-2.9303932249855e-05
-3.22036809405486e-05
-1.12372170434265e-05
-2.90807916110324e-05
-4.54511126201422e-05
-2.65986742374831e-05
3.8667764931463e-06
-8.94480490170721e-05
-8.48884306583655e-06
-2.48439625985783e-05
-4.218730719285e-05
-4.14084329516081e-05
-3.45831223016937e-05
-5.0035695584835e-05
-6.14495843145629e-05
-2.54089259470514e-05
-3.62151092080721e-05
-3.75096369779796e-06
-4.12618342171434e-05
1.05261714994942e-05
-4.01352615198286e-05
-4.03405863149123e-05
-1.90652185273271e-05
-2.43777480856067e-05
-4.7952116316222e-05
-3.24299832874636e-05
-3.31947560607196e-05
-6.44688264480538e-05
-6.18822313862063e-05
-3.02766104975093e-05
-1.1057638002893e-05
-2.21593095404492e-05
-2.5119374731273e-05
-9.94688728241387e-06
-4.74727896260166e-05
-1.53914556647153e-05
-3.69663863672247e-06
-1.49151358619772e-05
-4.11303904731605e-05
-3.22011376746117e-05
-3.81755234517508e-07
-7.00937050769331e-05
-2.05384181989945e-05
-5.04157192935439e-05
-2.85987933975467e-05
-1.79286661081527e-05
-1.85652723110797e-05
-1.58519648865313e-05
-1.38442640185412e-05
-5.56472601917575e-05
-1.2101465170954e-05
-1.7073126684566e-05
-2.33976133378746e-05
-3.41739431750402e-05
1.70025071702962e-06
6.86866129277139e-06
-3.74075704142353e-05
-1.59900337655788e-06
-1.50645039538043e-05
-3.45314903864224e-05
-4.88687087204804e-05
-3.2600415039651e-05
-2.01199613112728e-05
-1.23048559068054e-05
-4.91273442041051e-05
-4.60401246635609e-05
-3.29037791584548e-05
-2.07471325891388e-05
-4.15626797393944e-05
-5.51004045525194e-05
-1.83549749804953e-05
-3.77507208662639e-05
-6.49842674443043e-05
-1.64876961179945e-05
-2.90541825415706e-05
-1.9358876913684e-05
-2.10135915162071e-05
-2.16854878235838e-05
-6.7378145064498e-06
-4.81569480701797e-05
-3.26458489535764e-05
-2.45679377742807e-05
-3.37261905010968e-05
-2.71276148521175e-05
-2.20623793106272e-05
-1.68603398101462e-05
-3.86364711275024e-05
6.24355045545542e-07
-1.35442805594205e-05
-4.77811889704211e-05
-2.27727739669101e-05
-3.67627399606268e-05
-5.21383008952156e-05
-1.85554392866394e-05
-4.92293668682191e-05
-9.53144640061938e-06
-4.49704720738197e-05
-5.75569824912999e-05
-2.58449174043512e-05
-4.11862161412528e-05
-2.85814693931697e-05
-4.61606984082784e-05
-3.84275459169542e-05
-3.16284500373433e-05
-3.27187836668768e-05
-6.69471556572425e-05
-2.82928857661587e-05
-5.17148008713067e-05
-6.96694276210253e-05
-2.13386367825506e-05
-3.70736640375899e-05
-1.69497100611547e-05
-1.68996349035482e-05
-3.92166185803945e-05
-5.21723137915923e-05
-1.46985477098202e-05
-4.40260655938752e-05
-2.61946426919726e-05
-2.40595255271251e-05
-3.41732352809136e-05
-4.82241406073307e-05
-3.80194416668854e-05
-5.1469906464236e-05
-1.82608819551683e-05
-4.59822511076165e-05
-2.28171744666748e-05
-2.97069158568463e-05
-3.49332865679707e-05
-3.00077333737984e-06
-1.82559948723468e-05
-3.62029805635264e-05
-2.54969159522275e-05
-2.41726715722712e-05
-4.88900637941891e-05
-3.15441648225146e-05
-4.14203829458786e-05
-2.78074975983577e-05
-3.13120111110746e-05
-5.82901884752099e-05
-4.95045347676863e-05
-1.50702040717475e-05
-7.03712477849574e-05
-2.80533417406215e-05
-5.90131844524795e-05
-3.74312136420334e-05
-7.97138697410166e-05
-4.0642248182878e-05
-4.02663776412444e-05
-1.50572754134345e-05
-3.07433041638297e-05
-4.36574503324093e-05
-5.07559066882852e-05
-8.88779051280605e-06
-2.54866288457997e-05
-2.34325884983516e-05
-2.03312734179296e-05
-1.3527411207562e-05
-3.33211477129551e-05
-4.40414294532987e-06
-2.9379380277361e-05
-3.76341300703929e-05
-2.06304396241814e-05
-1.04963075926482e-05
-5.32478499972806e-05
-3.66846601923278e-05
-1.66171396655506e-09
-2.62843549356804e-05
-2.78131674906252e-05
-1.72128490737126e-05
-4.71673571312165e-05
-4.58563444215972e-05
-3.75994230468882e-05
-3.44355796123627e-05
-2.11060368837142e-05
-2.79585706638253e-05
-3.55703481319789e-05
-4.38989064035e-05
-1.73262692954058e-05
-2.10152326104089e-05
2.71521714595074e-06
-4.41899206525275e-05
-4.13581083879012e-05
-4.28091947091993e-05
-4.05574815824053e-05
-3.78707333746921e-05
-1.03286022899323e-05
-4.07421378229141e-06
-2.19279733016416e-05
-2.50390599076818e-06
-3.14200077174393e-05
-1.29939996405103e-05
-3.07313640016297e-05
-5.65473257616331e-05
-2.39412724461843e-05
-4.95859981278285e-05
-3.61681849014939e-05
-3.14229754213952e-05
-5.20295292569091e-05
-1.8726905879737e-05
-6.87336703351543e-06
-1.89154010014303e-05
-3.1893021441606e-05
-6.40291487221704e-05
2.45512799883003e-05
-1.34574489484058e-06
-4.55264412359487e-05
-1.9763903841501e-05
-1.4285122979937e-05
-5.68936875462025e-05
-4.02195490607883e-05
-2.43953348108339e-05
-2.76500436919978e-05
-4.42776219090086e-05
-9.57759506488182e-06
-3.74983302193102e-05
-2.19253467925806e-05
-5.68158845925081e-05
-4.23268662550098e-05
-4.58342217824085e-05
-2.17252353349686e-05
-3.70010646834789e-05
-1.28282847765847e-05
-3.13910432479479e-05
-3.82903559557626e-05
-2.35858591932001e-05
-1.88011335020574e-05
-2.94705392380882e-05
-2.40654032212153e-05
-3.08366830268932e-05
-1.12944830155119e-05
-8.07824254652724e-06
-7.43251202764144e-06
-1.89245893502994e-05
-3.11036019102882e-05
-2.52024168865747e-05
-3.29851987945265e-05
-1.13972375304333e-05
-3.23171395167567e-05
-9.30482013714766e-06
-3.24312229501713e-05
-3.75850487444813e-05
-5.39564093127742e-05
-2.13917261545709e-05
-2.82293935402653e-05
-4.94377899582143e-05
-3.59770953201148e-05
-7.79211038244872e-06
-2.0478802040157e-05
-5.76353135689917e-05
-2.16035281905154e-05
1.77304977038909e-05
-1.53948364168551e-05
-2.65544382067334e-05
-2.46376511381494e-05
-3.99000858411222e-05
-4.77979198347851e-05
-1.02853034721885e-05
-4.33142085402902e-05
-8.54984701809707e-05
-3.63137942006188e-05
-3.75583521791399e-06
-1.29745674171332e-05
-3.24735370530756e-05
-2.23623879628366e-05
-2.16046392889658e-05
-1.06464012356211e-05
-2.63086573133366e-05
-4.94936582037632e-05
-5.08884522365258e-05
-9.33815373121858e-06
-1.33367131519872e-05
-4.59913868537536e-05
-2.93168039068798e-05
-2.0149200094259e-05
-3.41673880620334e-05
-2.19876402737241e-05
-7.15673142070235e-05
-3.19141131832857e-05
-2.35482510777856e-05
-4.75653290551561e-05
-4.11213855800704e-05
-5.50459897427918e-05
-1.74690020973374e-05
-3.49824182138294e-05
-2.55098652032519e-05
-1.22990418705306e-05
-9.12657236432859e-06
1.33867413970271e-05
-1.74534971111623e-06
-6.85572335706777e-05
-3.18191984371276e-05
-3.91056674014584e-05
-4.28181291743341e-05
-3.10670160024279e-05
-5.45144754419755e-05
-6.09515889670208e-05
-1.87104653696179e-05
-1.68502572358481e-05
-1.78988828065834e-05
-1.58403900256152e-05
-2.86171711360846e-05
-3.26543124414258e-05
-3.15041451766874e-05
-2.55627184649573e-05
-1.55054218914952e-05
-3.15733311035374e-05
-3.93484611588963e-05
-4.34434350362366e-05
-1.73162353532976e-05
-3.37167786507598e-05
-2.97761873557856e-05
-3.63762099992037e-05
-1.57651881764241e-05
-4.10209076338433e-05
-3.44754503522572e-05
-3.1009593110301e-05
-4.05137319513238e-05
-2.30220659308682e-05
-4.46163418489917e-05
-2.09085579667494e-05
1.45828257772535e-05
-2.55652696463705e-05
1.38965625581814e-05
-4.8276776084285e-05
-3.42530274582378e-05
-2.96950677336696e-05
-1.61527318016628e-05
-2.55899486410542e-05
-3.56291864381807e-05
-2.79115822721451e-05
-5.17538448677715e-05
-4.38346813897643e-05
-5.20924465343966e-06
-6.20327838478217e-05
-1.46679206306052e-05
-2.34917606202525e-05
-4.56990774796445e-05
-1.21586629627801e-05
-2.18663399169414e-05
-4.77714650192646e-05
-2.70293879667654e-05
-4.19572745942652e-05
-4.51898497221661e-05
-2.42032719941281e-05
-2.77938205341408e-05
-4.94355318389312e-06
4.17900191556439e-06
-2.88224295041159e-05
-4.38414073117689e-05
-1.71340932339484e-05
-2.73477945705846e-05
-1.82703127039814e-05
1.66369811170919e-06
-2.81607874692344e-05
-3.77331591870755e-05
-2.74280878214925e-05
-4.80068500362181e-05
-6.89958733565471e-05
-4.07476119429334e-05
-4.18406637321461e-05
-3.3996451546513e-06
-2.60305479372012e-05
-3.91615869952272e-05
-5.54967548603105e-05
-3.39385014390964e-05
-1.56553659050721e-05
8.68597974047492e-06
-1.49568443193532e-05
-8.66706327844834e-06
-1.66939406866367e-05
-3.54655561240972e-05
-2.72460288867617e-05
-4.89866151110718e-05
-6.62948958748968e-05
-2.5511521846562e-05
-6.51884893443818e-06
-3.98544166806765e-05
-1.70011713771793e-05
-1.85735678641501e-05
-2.98023424136225e-05
-1.43196633323274e-05
-4.33040064213478e-05
-2.08840995871151e-05
-2.23046682206442e-05
-3.39498712784977e-05
-1.03762051344854e-05
-4.08292338666088e-05
-1.05359829086064e-05
-4.87125443239946e-05
-2.76250599560668e-05
-4.15000519527168e-05
-5.63922870886132e-05
-2.26751994758337e-05
-2.07426677123089e-05
-3.65513900393473e-05
-4.63143764067889e-05
-4.45252665822559e-05
-3.48654332689095e-05
-2.81802235019483e-05
-4.3849218121956e-05
-3.36031745290701e-05
1.63199962025294e-06
-3.67228002501837e-05
-1.52469541272869e-05
-2.56261686883746e-05
-3.32073230883506e-05
-4.92184210728671e-05
-3.72694663900384e-05
-2.81230015664702e-05
-2.06686011274394e-05
-5.09473147571958e-05
-4.07472451548275e-05
-2.00312147704993e-05
-5.23417691432156e-05
-3.11628872075351e-05
-4.23542019962617e-06
-5.29392090809916e-05
-2.74101406926009e-05
-2.70959232633897e-05
-2.26981330615885e-05
-6.32071371690652e-05
-2.10703193260684e-05
-6.45968026748147e-05
-3.61793177578355e-05
-4.49720653201537e-05
-3.20597674056837e-05
-6.56285911132202e-05
-3.90003914005103e-05
-2.01834424726551e-05
-3.55389370823473e-05
-9.94633041085336e-06
-1.54025876296319e-05
-1.37158372632249e-05
-8.08476807059555e-06
-1.20994416845376e-05
-2.15222166764243e-05
-4.96539912297749e-05
-3.87912467489576e-06
-1.04295395343706e-05
-3.32991750884139e-05
-1.8184963261489e-05
-2.83145665571574e-05
-5.58044526523833e-05
-1.0942112891289e-05
-4.09636803106369e-05
-4.55577635793168e-05
-5.27526952466189e-05
-3.61185380065831e-05
-3.3029579903607e-05
-2.86060599858098e-05
-8.43989818296546e-05
-2.81916982382404e-05
-5.41363805211332e-05
-3.38282825844013e-05
-5.35801008422714e-05
-5.76358697979295e-05
-4.01785396483277e-06
-2.97659252968442e-05
-3.92217259579863e-05
-4.97869411568357e-05
-3.20430950924612e-05
-3.59387695754882e-05
-5.0756908601724e-05
-3.01688087165426e-05
-2.25462868487939e-05
-4.36135829610213e-05
-5.14351750236283e-05
-3.05491421062663e-05
-2.34717596802712e-05
-3.33701721831115e-05
-2.2334204895009e-05
-2.2962565185288e-05
-4.16950185994674e-05
-1.19715086813708e-05
-5.36249654118442e-05
-2.46981228679104e-05
-1.99654237529521e-05
-4.56374730030718e-05
-4.48073701218352e-05
-4.16580926136676e-05
-2.43919328689492e-05
-1.69815770524299e-05
-6.23556433946406e-05
-4.40057195192552e-05
-4.003148634667e-05
-2.90959607409346e-05
-5.26946668527241e-05
-2.46600282421237e-05
-2.75211743597509e-06
-3.82358242194129e-05
-4.45913090810853e-05
-3.78387741874044e-05
-2.29052689310122e-05
-3.9877958594681e-05
-5.05163288285986e-05
-2.31594880787068e-05
-3.05539571392749e-05
-3.22116712219521e-05
-4.07418584660386e-05
-2.40628933939833e-05
-5.34958673172344e-05
-3.45347608441492e-05
-4.09017402550612e-05
-3.83254663232965e-05
-2.56749242627273e-05
-4.11287208431953e-05
-1.69883962255782e-05
-1.02751230007459e-05
-3.89205258191338e-05
-3.09754420535007e-05
-1.00022829035861e-05
-4.47054988962442e-05
-1.75967499527865e-05
-4.28915389504296e-05
-1.35629924742755e-05
-4.00370582257496e-05
-3.73782963546017e-05
-3.59577356315924e-05
-4.27992285619253e-05
-5.01338847025008e-05
1.17687906088787e-05
-2.66449257155022e-05
-1.87389712596439e-05
-2.61839778987267e-05
-1.19704624650426e-05
-3.23315339614636e-05
-3.91023047839731e-06
-2.26879336649564e-05
1.712212507216e-06
-2.46081910976699e-05
-4.58570329855395e-05
-4.67136606372616e-05
-7.07445149615623e-05
-2.69287627971765e-05
-3.66717692068584e-05
-1.66278284738501e-05
-5.06470300750368e-05
-5.87879824475866e-05
-3.09777663225853e-05
-6.14841914725359e-05
-3.43179591844141e-05
-2.2820991673307e-05
-2.93774797987027e-05
-2.70118931212201e-05
-7.50168795248422e-05
-2.6077638332325e-05
-7.45794402887302e-05
-2.1620919736667e-05
-3.08785774671539e-05
-2.09031957484304e-05
-2.23942911674123e-05
-4.20432372106945e-05
-1.27294580137282e-05
-2.64761624586331e-05
-3.28252002936438e-05
-2.46966700926779e-05
-1.58562867763617e-05
-2.99911424772212e-05
-3.41460716821785e-05
-4.48672885502575e-05
3.95920264317792e-06
-3.48996641789076e-05
-1.02971114609201e-05
-3.78783239091002e-05
-2.18074981858873e-05
-3.43663086015107e-05
-1.80671035766926e-05
-2.09750831941795e-05
-2.1070277242435e-05
-3.92764460840669e-05
-8.45370487032637e-06
-3.96912768544683e-05
-5.9309428368993e-05
-3.36008933471535e-05
-4.44679022916439e-05
-2.11381656121296e-05
-3.39906264585063e-05
-2.44382092110518e-05
-1.02894174617355e-05
-4.05362009027475e-05
-2.48910955052397e-05
-2.00588252718449e-05
2.05850550549905e-07
-1.02088809903616e-05
-1.69225942755174e-05
-3.81521112447937e-05
-1.08570473896822e-05
-3.17705301679975e-05
-4.54618234067885e-05
-3.81909148388161e-05
-5.28505548683818e-05
-2.10491247920535e-05
4.01017384885292e-06
-5.90723939142004e-05
-4.61477386810966e-05
-6.91411498066736e-05
-5.95073278109979e-05
-2.42490263724998e-05
1.10428129442918e-06
-1.50344223999571e-05
-6.03139302026321e-05
-2.26037200480582e-05
-1.59293314961145e-05
-2.49725850980456e-05
-5.61170365287815e-05
-6.54788291146844e-05
-2.81837062406107e-05
-3.24470795999072e-05
-2.59775900914136e-05
8.0330077784896e-06
-3.27223954199017e-05
-8.156368856383e-06
-1.47941191365745e-05
4.43672657626135e-08
-2.65260866645969e-06
-2.33914019176415e-05
-1.76571698838792e-05
-2.48639025385406e-05
-5.34684981170305e-05
-3.55613742538097e-05
-2.15440825805534e-05
-5.15439217789495e-05
7.15012319825644e-06
-2.00989485748597e-05
-2.20923826850055e-05
-6.34900961964194e-05
-4.82922341308846e-05
-1.78390452601021e-05
-4.50657313359989e-05
5.5300184621579e-07
-2.63638304103844e-05
-1.52607556947543e-05
-9.7273350193944e-06
-2.72235228514249e-05
-3.16749815323612e-05
-4.18634065824439e-05
-4.58180411294449e-05
-1.44674599062364e-05
-4.73945189669808e-05
-1.26947987962993e-05
-2.76712203599526e-05
-5.42127186666449e-05
-2.02488784979043e-05
-3.58409789527423e-05
-5.67379176697554e-05
1.54127612299531e-05
-3.98739713084274e-05
4.93650915616673e-06
-2.3041395467466e-05
4.11177102200938e-06
-4.29569997030303e-05
-1.28549758948559e-05
-3.92944852271152e-05
-5.04046766697017e-05
-3.28429787212608e-06
-1.8293318412004e-05
-4.4860338994201e-05
-4.54406285139796e-05
-2.54459976236001e-05
-1.24633985453167e-05
-3.1890649989784e-05
-2.12721436138828e-05
-2.98889344366059e-05
1.82412361484677e-06
-1.20808993681753e-05
-1.86008194673882e-05
-5.22642241208701e-05
-3.90892474101077e-05
-2.53743281261575e-05
-4.17124244828311e-05
-6.66020293744661e-05
-4.85341100109711e-05
-3.47187938892359e-05
-8.65326059131751e-05
-2.0985692872241e-05
-3.59498521561935e-05
-1.79992608120567e-05
-2.35407742892514e-05
-7.52880210603549e-05
-1.93357772811276e-05
-3.59040361230045e-05
-2.57192636408253e-05
-5.22599501995878e-05
-3.0492264937435e-05
-2.65781261817385e-05
-2.10197479076055e-05
-2.88752141811654e-05
-2.23875888681394e-05
-1.2538853375477e-05
-1.38911245198061e-05
-2.95586811970182e-05
-3.96448356881579e-05
-9.39033377601035e-06
-3.56964335101325e-05
-2.3007775042512e-05
-4.37565338120364e-05
2.93025367201162e-06
-2.91474074776264e-05
-2.92851755680768e-05
-3.83966875522608e-05
-4.13717703475597e-06
-1.36838633973095e-05
-4.54105713939725e-05
-8.30008112862243e-06
-3.06407606739134e-05
-1.44312088148162e-05
-2.38045136734987e-05
-5.29835943043532e-05
-5.35914902565863e-06
-2.02947966880811e-05
-2.51175485173403e-05
-2.72396068580698e-05
-1.78426513495029e-05
-5.83437153050366e-06
-3.59063584092012e-05
-9.38743322891522e-06
-3.36459160107107e-05
-1.08878285683151e-05
-4.6219985039217e-05
-6.60878697358047e-05
-1.82358849401557e-05
-1.58574928932749e-05
-4.92277085074857e-05
-3.58756315835525e-05
-1.59043931567205e-05
-1.28913681785817e-05
-2.50445882045264e-05
-3.88552842113115e-05
-9.15928723349228e-06
-1.36629384921702e-05
-3.52622752782336e-05
-5.82866185274641e-05
-2.0602648692984e-05
-3.45217257386586e-05
-2.4485991485548e-05
-4.2293568933792e-05
-1.65650573147421e-05
-1.82146800393662e-05
-3.40640533946997e-05
-4.97603592777374e-05
-1.83056026436075e-05
-8.60594689028969e-06
-1.60923680845128e-05
-2.36070280113583e-05
-3.99207441253198e-05
-2.30679187441433e-05
-7.00665581621528e-06
2.70403789997163e-06
-2.05092883691858e-05
-2.94311740877348e-05
-1.36368506729696e-05
-4.78387841864123e-05
-3.88016247691916e-05
-1.71554391063495e-05
-2.99198877701339e-05
-7.04163171677652e-06
-3.39036448016077e-05
-6.95361622427695e-06
-2.18260383271849e-05
-4.46015216724587e-05
-2.64175006691165e-05
-2.22535639080353e-05
-3.13419418985711e-05
6.70721065580906e-06
-3.6516093468891e-05
-4.76295589742371e-05
-3.49665955057137e-05
-2.51991017746111e-05
-2.93995710021796e-05
-2.517554786197e-05
-2.19952186138736e-05
-3.00820965245498e-05
1.29696492305032e-05
-3.26159663841937e-05
-6.04018629448919e-05
-2.29304559341488e-05
-2.88358626852843e-05
-2.57832399092384e-05
-2.49826488398676e-05
-4.96292815158205e-05
-1.91314401363776e-05
-3.08057628847329e-05
-3.2902656372034e-05
-2.50012772461898e-05
-6.89700178711315e-05
-6.72188579453345e-06
-3.78905387198487e-05
-1.6698114157786e-05
-4.23827559023463e-05
-9.41700515715177e-06
-1.96060318354987e-05
-2.2718766888368e-05
-3.28301128090489e-05
-3.03634779067494e-05
-5.46916968038897e-05
-1.94454046955395e-05
-4.34304327572848e-05
-3.65241458531807e-05
-5.22164460459114e-05
-4.07797749815599e-05
-2.87163658605001e-05
-3.88106372683476e-06
-1.05207253467295e-05
-5.41931201367672e-05
-3.99314468669044e-05
-1.78932869930222e-05
-5.65926432082366e-05
-4.9725705500027e-05
-6.27198476712109e-06
-4.13140720057881e-05
-3.74579621846521e-05
-3.27804489798492e-05
-2.10785171110644e-05
-2.87002131965116e-05
-2.62727692847243e-05
-6.06979453176564e-05
-4.34311394668452e-05
-3.02767522214475e-05
-3.95964529232145e-05
-2.2976373881182e-05
-3.84765571633095e-05
-1.2301306797061e-05
-2.33551740323022e-05
-2.89099483690266e-05
-1.57098544756244e-05
-2.45976159500908e-05
-4.14048771128666e-05
-4.2478097754014e-05
-4.39668313439381e-06
-3.54759728544084e-05
-4.63080679021736e-05
-5.14188371976172e-05
-1.87964425450794e-05
-2.12258923661623e-05
-1.41183316706025e-05
-5.46554765659008e-05
-5.00578280429646e-05
-7.96030698276557e-05
-3.0097369073777e-05
-1.95396240780876e-05
4.45590836463609e-06
-3.65241745503293e-05
2.55935026359154e-06
-1.72360717622204e-05
-1.94290315558743e-05
-2.85450810773535e-05
-8.79915087633539e-06
-3.31787287002233e-05
-2.82010820321522e-05
-3.45842456466605e-05
-2.90449290820998e-05
-1.44953323168803e-05
-2.37870814679473e-05
-5.69736613087945e-05
-1.4398780799622e-06
-5.33042405803233e-05
-5.01893723942958e-05
-3.6164564616331e-05
-5.08291549596547e-06
-2.29329390138952e-05
-5.00001512537721e-05
-5.32082236223645e-05
-4.28831939403802e-05
-5.42438590027379e-05
-4.10302569485133e-05
-1.7483389223462e-05
-3.03571387562618e-05
-4.49109730597917e-05
-1.59659056454933e-05
-8.12937218297638e-06
-2.10568540936548e-05
-2.85762960920206e-06
-4.27899662405609e-05
-2.59051564290422e-05
-4.28430935934569e-05
-4.49085340262094e-05
-3.13114272165527e-05
-4.41588303410858e-05
-4.85373383721752e-05
-2.81495014563035e-05
-6.54831442485092e-06
-7.19125473787743e-06
-2.83629566532554e-05
-1.39905305012573e-05
-5.83565863472779e-05
-1.43939051500694e-05
-3.03585279015309e-05
-1.46527425367349e-05
-3.30911792706518e-05
-2.57765265083644e-05
-3.2903272593567e-05
-1.33730610848385e-05
-4.01559434535073e-05
-1.86902455394335e-05
-5.63611141685461e-06
-3.14074595701654e-05
-3.22002589993819e-05
-2.12069715357797e-05
-8.64406128965398e-06
-2.73275311186608e-05
-2.98207591008691e-05
-3.5864799837152e-05
-3.28591037172864e-05
-4.23251235690408e-05
-4.48682924527282e-05
-2.3818835150971e-05
-4.81345803535173e-05
-3.71041088411013e-05
-5.12074414384864e-05
-3.73175601556063e-05
-4.13428936886734e-05
-3.84535799507151e-05
-3.27033938759454e-05
-1.63235699804884e-05
-2.15681470529701e-06
-1.87338225744741e-05
-2.23630912888411e-05
-3.37417136547189e-05
-3.57427990826915e-05
-3.59746737562068e-05
-1.45174399397994e-05
-2.8364562793547e-05
-1.74940155810357e-05
-6.4815698930099e-05
-2.61811422764633e-05
-1.05089787976257e-05
-2.81836639931726e-05
-3.68365004634418e-05
-1.78503674873557e-05
-2.58659660845208e-05
-4.41835207481533e-05
-1.69775266348707e-05
-3.43361445272158e-05
-2.39429870089197e-05
-1.50395281114429e-05
-5.70034559490732e-06
-4.44204967232942e-05
-4.02260641447281e-05
-7.09505838653246e-05
-2.54872080428744e-05
-2.68618578537327e-05
-6.02754783884635e-05
-2.82678658470847e-05
-3.33728671262032e-05
-5.05535711406664e-05
-3.59940437424194e-05
-2.48057886031605e-05
-8.6552298527373e-06
-3.60333092250072e-05
-5.89926752479981e-05
-3.24651488049616e-05
-7.47368546674717e-08
-5.35806998765349e-05
-6.99979989690628e-06
-1.67899530471471e-05
-4.70549125299051e-05
-2.86568054277679e-05
-4.20597305889945e-05
-1.58657608123089e-05
-7.9642453608264e-06
-4.24739695322276e-05
-2.78976753181992e-05
-1.81885955010707e-05
-1.50962865577039e-05
-5.25975639456467e-05
-9.9590695958289e-06
-4.97883225219975e-05
-3.90712434064538e-05
-4.9313439560581e-06
-4.93193683809837e-05
-3.6487515072448e-05
-3.66899998870055e-05
-3.67031152786714e-05
-2.70417657026937e-05
-3.62221132044976e-05
-9.87060905666122e-06
-1.4617126048452e-05
-2.77988390754649e-05
-1.49929715311789e-05
-3.64495644810233e-05
-4.73416598984881e-05
-5.12264344722029e-05
-3.8503422602921e-05
-3.94877675150597e-05
-4.58888850068938e-06
-1.43559593100358e-05
-4.11234431320179e-05
-8.08231305591412e-06
-3.440212192404e-05
-1.62290898102699e-05
-2.70822441718081e-05
-3.29162249718221e-05
-2.51087747378924e-05
-4.47121627458309e-05
-2.520383459515e-05
-1.61072603533016e-05
-3.13598090141029e-05
-3.07180451998598e-05
-3.9298571931193e-05
-1.12798682171716e-05
-1.90367255185979e-05
-3.67637654682264e-05
-4.83380179267282e-05
-7.03137855695774e-06
-5.02862349739594e-05
-2.58829943697144e-05
-2.1093272776638e-05
-3.29608326727923e-05
-2.5745345578857e-05
-3.01740381783507e-05
-1.72060838233592e-05
-3.45159376753466e-05
-2.56748076971835e-05
-2.67567436620065e-05
-2.1330133982698e-05
-2.58948004761815e-05
-4.34852646733081e-05
3.36980309242062e-07
-1.30831709590206e-05
-7.00248340490575e-05
-1.82188590690913e-05
-4.30564298123894e-05
-9.91607594075141e-06
-2.60951635843943e-05
-2.82719054205407e-05
-4.18520085616246e-05
-4.75924451757144e-05
-1.34888347623636e-05
-1.21707959121391e-05
-3.82475764929298e-05
2.94698869469372e-06
-4.09582297581374e-05
-1.23544971879929e-06
-5.32243379403566e-07
-1.90124766511084e-05
-1.01511244839155e-05
-4.68363586312269e-05
3.73705895599445e-06
-3.44447072377269e-05
-2.54473445005411e-05
-2.07758158914974e-05
-1.10063123414283e-05
-1.25237416054168e-05
-3.99471755711182e-05
-3.32873849995236e-05
-6.25125864997081e-05
-2.61833222511521e-05
-1.96645931563035e-05
-5.27205611749968e-05
-2.74479830864468e-05
-9.96923079999736e-06
-2.80232377401105e-05
-3.0472447613075e-05
-1.03526184099299e-05
-2.62297131044838e-05
-6.47474828119793e-06
-3.75624280979929e-05
3.413356277438e-06
-1.41116091959965e-05
-4.80440087059008e-05
-4.60656104747492e-05
-2.65393671589407e-05
-2.45355134588065e-05
7.85207143534707e-06
-3.12068073318441e-05
-3.74490582674778e-05
-5.03055018482102e-05
-2.61400375325371e-05
-3.25253456457295e-05
-3.56358870760198e-05
-1.32727755135061e-05
-3.68936243928917e-05
-6.95799436756966e-06
1.61596127973179e-05
-3.42485475968938e-06
-1.64635096851923e-05
-5.52912944454767e-05
-3.49539407264739e-05
-2.33324142359254e-05
-2.32622195975818e-05
-2.84445537147226e-05
-6.32048474228677e-05
-5.16272464839568e-05
-5.01775937457615e-05
-1.33433975390015e-05
-1.62780338006411e-05
-2.58803912505421e-05
-3.13822376680566e-05
-1.48649647729884e-05
-2.54073841252569e-05
-3.32049846927237e-05
-2.43218058809675e-05
-2.23492592062764e-05
-1.27933932588923e-06
-5.92152932651352e-05
-2.72789005002578e-05
-2.9926526264462e-05
1.17095115633511e-07
-3.52507595773055e-05
-3.17958204489089e-05
-4.52381897906323e-05
-6.73391011348363e-05
-5.80111459163303e-05
-2.50950016505739e-05
-2.04278852490955e-05
-4.60233706775274e-05
-2.29369414707044e-05
-1.73407848352872e-05
-3.11408475708068e-05
3.72536035593542e-06
-3.01562872813529e-05
-6.96915162119807e-05
-3.33809973723613e-05
-2.51406470040214e-05
-2.0643782854029e-05
-3.97581004035946e-05
-4.12184558271505e-05
-4.73600123340171e-05
-1.82811668644335e-05
-3.65935386618611e-05
-2.32673786189019e-05
-3.1853959594154e-05
-3.78265606852972e-05
-4.16204731607087e-05
-4.09828750620499e-05
-2.40314040994747e-05
-3.62387686763729e-05
-4.28947202529961e-05
-1.27235600742582e-05
-4.24437470338917e-05
-2.66884175177885e-05
9.7849811296388e-06
3.01298405933409e-06
-9.98545600648738e-06
-5.27862862708175e-06
-2.1138028842422e-05
-2.11834765217852e-05
-2.12795151575832e-05
-2.80418166706277e-06
-2.78530135765888e-05
-2.47573575423783e-05
-7.04518932846627e-06
-1.21533618928924e-05
-2.03321693159787e-05
-2.14258243954289e-05
-2.48375321619964e-05
-2.52227481808647e-05
-1.4203856684017e-05
-7.91681283206705e-07
-3.82710727551479e-05
-2.56272665224027e-05
-1.89893412950549e-05
-4.91271563378837e-05
-3.70827700165179e-05
-1.99447224889384e-05
-1.67513693791436e-05
-2.53906745759436e-05
-3.40229319127998e-05
-5.62589219226847e-05
-2.1853270742628e-05
-2.45717160554781e-05
-4.32419428409063e-05
-4.79171294023165e-06
-5.08080399207657e-06
-3.55560211174162e-05
-1.62192165337118e-05
-1.44083072764682e-05
-2.22647387087453e-05
4.1230364213802e-07
-5.20765096518595e-05
-2.7044147782428e-05
-3.20830276325554e-05
-2.24905472668778e-05
-1.80337153691232e-05
-3.79695408297455e-06
-3.37495026432405e-05
-5.16507844857604e-05
-8.00852547856522e-05
-2.78819415339408e-05
-8.98448786960149e-06
-3.16044979762214e-05
-3.93682729604633e-05
-3.17612613505922e-05
-1.44152329232906e-05
-1.62755289924641e-05
-2.61256325930372e-05
-5.02257886315577e-07
-2.70655620263176e-05
-4.40216143166295e-05
-1.72644220297844e-05
-3.96115183800302e-05
-3.12199400039957e-05
-4.27372649212426e-05
-4.55984073289725e-05
-4.50971260840327e-05
-4.39440863035996e-05
-3.5183484820026e-05
-3.88005856632859e-05
-2.46382450190864e-05
-2.83405546526265e-05
-3.07370115828992e-05
-1.77380843291657e-05
-3.08006872300619e-06
-5.73972015860392e-05
-2.42867385149991e-05
-2.74532765359688e-05
-1.69265126112499e-05
-1.87056163409868e-05
-2.1588715913901e-05
-3.45369117774148e-05
-2.38555508781805e-05
-5.33925512284856e-05
-4.81281082619718e-05
-1.72127778916425e-05
-9.23068245018599e-06
-1.78193992401941e-05
-2.82243191378321e-05
-2.13328020631992e-05
-1.67356607163907e-05
-1.40081190448826e-05
-1.39487268743746e-05
-1.98018246207306e-05
-2.05992249811211e-05
-3.00011083035352e-05
-5.07264307144557e-05
-3.22470227403429e-05
-5.31586636610422e-05
-1.27066825382074e-05
-2.7626034568554e-05
-1.99211790111294e-05
-4.14784369193664e-05
-2.07389973451169e-05
-3.4005346477666e-05
-3.34024196024195e-05
-1.62296161419618e-05
-2.66363098897322e-05
-5.99128160790431e-06
-2.75672463634266e-05
-1.12621435541403e-05
-4.56659000834676e-05
-4.93220798837642e-05
1.68958854991289e-05
-6.62547262635543e-06
-1.46638739742846e-05
-2.8407642310476e-05
-1.1213216247886e-05
-5.77110909007099e-05
-3.58234989143208e-05
-3.65588926807082e-05
-4.01115184725285e-05
-5.3477388409859e-05
-1.03071873594846e-05
-3.36479886710726e-05
-6.09587426080985e-06
-3.0351681242064e-05
-5.16838437382328e-05
-2.05594009820517e-05
-5.48018332532034e-05
-3.71457638525457e-05
-1.90533866410212e-05
-4.48251621911885e-05
-2.45714475309343e-05
-3.29814351495409e-06
-2.35965227904344e-05
-2.06747526181734e-05
5.45724957533135e-07
-1.47706792041241e-05
-5.36902522212513e-05
-1.47442154672564e-05
-3.83264352544264e-05
-6.87679838931983e-05
-2.85472076391299e-05
-4.39098504225583e-05
-2.05138280476486e-05
-2.0986369651522e-05
-5.96158741927257e-05
-3.44567597880695e-05
-2.47201407402835e-05
-5.2187228232486e-05
-3.9885220862225e-05
-3.60184174135627e-05
-4.03520804493238e-05
-4.53050918747695e-05
-3.29283796249374e-05
-1.65585815762868e-05
-1.60821140605058e-05
-3.10399417264257e-05
-6.01716566544506e-05
-2.17079759109765e-05
-2.05915394703167e-05
-3.09322761500431e-05
-6.90091715755493e-05
-5.6392159771747e-05
-5.18605380539239e-05
-2.53916127616917e-05
-1.06968545111073e-05
-1.16249463728139e-05
-5.66473620326136e-05
-2.02387470125663e-05
-3.33286612564341e-05
-3.64865220335094e-05
-3.27065487550992e-05
-2.04769722209333e-05
-2.66293979341973e-05
-9.11538855656712e-06
-2.19674810422207e-05
-3.17572869209001e-06
-2.90431485027311e-05
-3.97643152359915e-05
-2.07791024174742e-05
-5.51239726029777e-05
-3.78556590137746e-05
-5.9967586700505e-05
-3.47371999322764e-05
-4.43618065148367e-05
-4.11239852989146e-05
-1.78052781624691e-05
-1.46372276735077e-05
-1.41930334797177e-05
-4.32136171301982e-07
-2.02618766949798e-05
-5.69873554130153e-05
-6.41958549388978e-05
-4.43136573619057e-05
-1.96425940454398e-05
-5.00273819230302e-06
-1.11105650723521e-05
-4.44650209182658e-05
-2.70803929094704e-05
-3.79149319224749e-05
-3.94399123011556e-05
-2.62749495135146e-05
-2.23602071501824e-05
-1.83047336357587e-05
-4.54268894731543e-05
-2.37269316133026e-05
-1.33383642409292e-05
-4.09178719979923e-05
-4.13324791167037e-05
-1.62249551460017e-05
-3.34515278389158e-05
-2.74968587250204e-05
-2.88310641138085e-05
-1.58120937974758e-05
-3.49523858128989e-05
-9.48373241476071e-06
-8.04596234156313e-06
-1.12245375200871e-05
-1.47786925501108e-05
-2.45229227308977e-05
-3.54930884625736e-05
-5.01120522863134e-05
-1.27374518823588e-05
-3.37611127987853e-05
-2.83071498569262e-05
-2.24354397573163e-05
-4.92757687006118e-05
4.98468738134128e-06
-6.78597246280533e-05
-2.68607744102869e-05
-1.60024252307811e-05
-2.02422651353063e-05
-4.11133731245757e-05
-4.18552155766777e-05
-2.58374477650796e-05
-1.69889782878404e-05
-1.82499539852687e-05
-2.19504347478783e-05
-5.09273601556413e-05
-2.22103273474718e-05
-4.14429227107779e-05
3.36989747786076e-06
-3.31552202957301e-05
-3.23010626326365e-05
-3.87777167451015e-05
-2.42534637246679e-05
-5.49751525728608e-05
-4.43166299515217e-05
-3.57346396435064e-05
-4.35942447298332e-05
-4.86929543579942e-05
-2.16353869445504e-05
-5.08248916022645e-05
-3.20883324055073e-05
-1.68699145418974e-05
-1.88242155605081e-05
-1.65968301988023e-05
-2.5613371533342e-05
-1.31061709755127e-05
-4.08071644666231e-05
-4.54004958975604e-05
-3.49250295311244e-05
-3.55407234547782e-05
-3.19617730835415e-05
-1.31885750726448e-05
-5.50272752872654e-05
-2.88421423713556e-05
-2.03641863506972e-05
-3.3774232689297e-05
-2.15751970031478e-05
-2.35245266626777e-05
-3.30182376518812e-05
-3.27996532537832e-05
-9.12992448412947e-06
-1.47481130347603e-05
-4.10950828642254e-05
-3.20648268340172e-05
-3.96069179368376e-05
-1.86979258942533e-05
-3.48531564739428e-05
-1.8945951568245e-05
-4.08269348601243e-05
-3.47053589099508e-05
-4.36714718698963e-05
-2.87946032381278e-05
-4.86251519727079e-05
-1.25849366129793e-05
-2.89591510431914e-05
1.22857427164637e-06
-3.08438958205021e-05
-3.3765459206642e-05
-2.6202061150842e-05
-3.00200576620182e-05
-2.92332916126905e-05
-3.68774235788839e-05
-5.14162346137908e-05
-4.33448380758581e-05
-2.63864615340831e-05
-3.02321660120923e-05
-2.00283952486325e-05
-1.83758958783431e-05
-2.06851146269655e-05
-2.0955259778654e-05
-3.81629309313202e-05
-3.56303053481476e-05
-6.9189929401558e-05
-3.69721356043581e-05
-5.57427383216796e-05
-5.01448493267603e-06
-4.92499801371774e-05
-2.99998388484062e-05
-2.67314959778916e-05
-2.89255494519605e-05
-1.2388839854911e-05
-6.07985484613361e-05
-2.82626811409748e-05
-3.36839971360577e-05
-3.25160181178524e-05
8.51535374045357e-06
-2.66697253535564e-05
-2.85334054710279e-05
-2.70189361185827e-05
-4.84934088463824e-06
-3.37359920559412e-05
-3.79529454649611e-05
-7.64049211545012e-06
-5.28665637904825e-05
-5.11633254251164e-05
-2.79726709686552e-05
-5.73617679037007e-05
-8.38177850179385e-06
-1.16888709926181e-05
-2.50616654633254e-05
-1.25681858565483e-05
-1.40070094439212e-05
-2.92572661050953e-05
-2.34339757160057e-05
-5.14679973172764e-05
1.82855971036552e-06
-1.25224482754806e-05
-2.91853901081203e-05
-3.11230076773322e-05
-2.55543721876271e-05
-1.3918071213587e-05
-2.66783480568056e-05
-1.29474128516359e-05
-2.52346449718532e-05
-9.47769598690156e-06
-1.02887746173048e-05
-3.12283144837617e-05
-1.49051551616095e-05
-4.2507320813282e-05
-2.92197486040715e-06
-2.08972569355551e-05
-4.16135618477137e-05
-2.42572104558633e-05
-2.34258160039432e-05
-1.86621705506666e-05
-5.99002293176641e-06
-2.11282104855836e-05
-4.57573633556139e-05
-2.1398743679524e-05
-4.87914216694614e-05
-3.99965691289882e-05
-3.09811924120833e-05
-2.74289440864205e-05
-3.83416453367109e-05
-2.57564669992508e-05
-5.47782881230254e-05
-4.21472543241094e-05
-2.01994948154349e-05
-3.37930596886665e-05
1.63920890506972e-06
-3.38834128570857e-05
-4.44952673204291e-05
-1.58416024908384e-05
2.40250412928973e-07
-1.55149799695027e-05
-5.21901237828537e-05
-4.69755377645148e-05
-4.35593651324188e-05
-8.34778555603e-06
-3.10956881813192e-05
-5.55411663580469e-05
-2.07520312451599e-05
-3.68547791564049e-05
-6.45279790211906e-06
-4.52500804868647e-06
-4.97171389363168e-05
-2.42453879705871e-05
-3.64129478053411e-05
-3.16218836600848e-05
-1.46485042905589e-05
-2.63719124714222e-05
-5.43111161200125e-05
-4.30987065172373e-05
-2.33321845394692e-05
-2.40801132223909e-05
-5.40392220755402e-05
-3.45848107120166e-05
-3.91658491334837e-05
-3.42817718778804e-05
-2.27911504885002e-05
-1.81023450789169e-05
-3.91167466207443e-05
-4.33320231080131e-05
-3.4495442201755e-05
-1.60909740599639e-05
-4.29066819408866e-06
-3.02705267809325e-05
-5.03232943108167e-05
-1.68159720752321e-05
7.070596220901e-07
-3.41052582946072e-05
-1.74057361195117e-05
-1.0696056663551e-05
-2.33630868351292e-05
-2.05869404473721e-05
-5.10617797624928e-05
-5.09694612924295e-05
3.80038861261126e-06
-5.03166968195888e-05
-4.33962514251636e-06
-4.13068514075748e-05
-2.17639596497488e-05
-4.29402171676726e-05
-5.22088975919927e-05
-8.42238757543878e-06
-3.96857268339955e-05
-2.83256320463426e-05
-1.64029129244252e-05
-3.94456072838512e-05
-4.88341046843855e-05
-3.5194682905034e-05
-8.20881453227988e-06
-3.12048891692017e-05
-2.74500412433478e-05
-2.17265190322512e-05
-2.80212813589226e-05
-9.32001491935123e-06
-1.07446671549233e-05
-2.76687071205387e-05
-1.79530079003081e-05
-3.76852223289665e-05
-4.05695761865472e-05
-2.15650121957767e-05
-5.75502108855224e-05
-2.90671525623771e-05
-1.30618300199753e-05
-5.70030427811776e-06
-2.42247232473629e-05
2.97396600870167e-05
-4.01978716440935e-05
-3.70366540373906e-05
-4.42250175182103e-05
-1.19013777411595e-05
-4.44141068247772e-06
-2.73126178325483e-05
-5.94553165704795e-05
-1.41239072638687e-05
-3.03758458986306e-05
-5.28026500331315e-05
-1.16543662473482e-05
-5.71850229100233e-05
-1.52607526628721e-05
-4.38530388439091e-06
-2.90402793898938e-05
-3.24125977469505e-05
-4.1570095500412e-05
-3.40856098491487e-05
-4.08365473123044e-05
-3.86034877773686e-05
-1.06646839687696e-05
-2.44539903288826e-05
-4.33472550691341e-05
-2.4759770400004e-05
-2.55284387819555e-05
-6.67702819274576e-05
-3.80851882240204e-05
-2.19018647755035e-05
-1.26335523552e-05
-3.42495148002759e-05
-1.79528227556717e-05
-5.98808016592786e-05
-3.44919569562089e-05
-2.0616079063685e-05
-3.02798041329329e-05
-3.25469906763175e-05
-2.90258220054789e-05
-2.27455430647173e-05
-1.5340542272116e-05
-3.08606818511865e-05
-1.64835017506451e-05
-2.69944071228775e-05
-4.26010465933315e-05
-5.0972874959991e-05
-5.17730007564674e-05
-1.60262728165095e-05
-3.76180410268275e-05
-3.44016447803559e-05
-2.76012034240476e-05
-4.71949817229421e-05
9.95274483179877e-06
-1.55199247087816e-05
-5.30560924725198e-05
-2.05321061227579e-05
-3.52925066001165e-05
6.94531902282092e-06
-3.0965137506499e-05
-5.58760163085253e-05
-1.76160657245496e-05
-5.80184226864193e-05
-2.61737134689499e-05
-3.81283053519713e-05
-4.00400859131379e-05
-4.56808428585479e-05
-3.59322752311233e-05
-2.59268814003227e-05
-4.24079929986149e-05
-2.54746928301298e-05
-1.46061916549033e-05
-7.1499287576642e-06
-3.07638899670209e-05
-3.56636101320397e-05
-2.47166382468975e-05
-2.67789862096337e-05
-4.24649009401656e-05
-1.656041480947e-05
-4.92497085026779e-05
-5.5231433299838e-05
-3.15467970910443e-05
-5.30612605735225e-05
-1.30236122435334e-05
-4.48882965433763e-05
-1.37832448465076e-05
-1.51616762366104e-05
-3.07709308668191e-05
-1.60603564742101e-05
-2.77296664469069e-05
-7.33076498514416e-05
-4.30090517964154e-05
-3.76918476190131e-05
-2.4854994508307e-05
-1.51411461314637e-05
-5.44836810247421e-05
-4.11591965203751e-05
-2.94165453668499e-05
-2.79074717246795e-05
-3.63543197566864e-05
-4.7060785248638e-05
-4.02614997852138e-05
3.03692060189225e-06
-1.84709913572696e-05
-2.11058110175165e-05
-2.50698437112405e-05
-5.08729654652104e-05
3.35365934299049e-06
4.70347087777692e-06
-3.19949552827012e-05
-3.0992729250482e-05
-4.49989948802452e-05
-2.60082322547196e-05
-3.25552849014093e-05
-3.02478519794923e-05
-1.90478930170584e-05
-3.59495696499747e-05
-4.40447511972175e-05
-1.92209946275798e-05
-2.94858292811959e-05
-4.51126336686938e-05
-2.29742736424511e-05
-3.97507290646361e-05
-2.78536471577491e-05
-2.72510848393123e-05
-1.9252579017228e-05
-4.25196198173525e-05
-2.90866954312289e-05
-2.17686469192561e-05
-3.06035275328347e-05
-2.54265087013431e-05
-4.57287716350689e-05
-5.44518579237578e-06
1.7359596913641e-05
-4.43272369943523e-05
-2.09596727315878e-05
3.17600142266418e-06
-3.84644571139415e-05
-8.99218668944572e-06
-5.56028983168059e-05
-4.00352050979949e-05
-3.59708616409966e-05
-6.38700226511592e-06
-9.52663484724782e-06
-3.80947147779173e-05
-3.84965348809732e-05
-1.96963985974335e-05
-1.66854318201611e-05
-1.31918779731077e-05
-3.98617782086117e-05
-2.58865484976181e-05
-4.80027035647481e-05
-6.00768449595088e-05
-2.54147435801078e-05
-8.46331524849881e-06
-8.82981952523858e-06
-2.37327256149284e-05
-4.62114132038324e-05
-3.21546574094989e-05
-2.95217983159214e-05
-3.58043698209751e-05
-3.47089972196912e-05
-3.38305687660646e-05
-2.61272990598271e-05
-1.49936160295496e-05
-4.08781700261533e-05
-5.47639526801426e-06
-2.87751469963771e-05
-3.97775522072757e-05
-3.73264843874548e-05
-1.69949201513528e-05
-1.86737235618326e-05
-2.51310348288231e-05
-5.48195797914647e-05
-1.25753752669486e-05
-3.04553656207249e-05
-1.54405586167692e-05
-4.64712540851828e-05
-4.28169761030596e-05
-1.68963949334096e-05
-4.94991448092419e-05
-5.18410615894135e-06
-6.04796808030653e-06
-1.08922741979591e-05
-7.22749867735848e-06
-1.29580087183339e-05
-4.82546671146767e-05
-2.68370681233256e-05
-2.97813364494597e-05
-2.85071029922145e-06
-4.08357174242532e-05
-1.04179087844591e-05
-2.86828186875387e-05
-4.20903709798474e-05
-3.60005526021877e-05
-2.253790285781e-05
-2.79835115879487e-05
-4.54403364040515e-05
-2.89297434356114e-05
-4.376542760491e-05
-6.73032173467818e-05
-5.45281350415447e-05
-3.28552698611567e-05
-2.17125608635283e-06
-2.96252704162763e-05
-5.05460604652569e-05
-2.16742081729836e-05
-4.00705484411988e-05
-3.93143855709589e-05
-4.23278717631488e-05
-5.15849708393492e-05
-4.19373751502098e-05
-2.86043065404295e-05
-3.23546244249705e-05
-1.74468144780102e-05
7.05300541672403e-06
-1.11322018982611e-05
-1.74070755064348e-05
-2.73431983405617e-05
-2.6662914251164e-05
-2.4470124656979e-05
-4.11107185389315e-05
-2.79743347477559e-05
-2.39537838682707e-06
-4.72811022106155e-05
-1.44156575661265e-05
-1.84797909954458e-05
-3.521402195071e-05
-2.18207880504746e-05
-4.41165304847248e-05
-4.15807312404722e-05
-3.64440892156108e-05
-1.61616894816373e-05
-3.25447514421993e-05
-5.23022485837976e-05
-8.13753049490934e-06
1.25669912336972e-05
-5.83112751541123e-05
-3.28534863257705e-05
-4.2264204595376e-06
-2.58210094271883e-05
-1.89142018300913e-05
-2.53962652060507e-05
-6.11942339512621e-05
-1.6187773242418e-05
-2.17929853506675e-05
-3.33739514689333e-05
-4.25922555901381e-05
-5.11885852029528e-06
-3.38099039578552e-05
-1.67325139557707e-05
-3.72757430001495e-05
-4.19149997733258e-05
-3.5080674950835e-06
-3.12399796193614e-05
-2.83959497431759e-05
-2.17900690915477e-05
-2.72947845854501e-07
-1.37278049683926e-05
-1.86132067971568e-05
1.56479013298834e-06
-3.66974066374404e-05
-1.89867528130128e-05
-1.59688797821676e-05
-3.17752874357964e-05
-1.8806280176522e-05
1.6611962151981e-07
-4.12953120003154e-05
-7.53270274579907e-06
-6.02524538082883e-05
-1.90582160761036e-05
-2.48946619881263e-05
-1.90228947970234e-05
-2.86077002314205e-05
6.911183049693e-07
-2.98222922435677e-05
-5.83191102241578e-05
-7.07996175049485e-06
-2.44853659539985e-05
-3.15334319781099e-05
-3.87647604922801e-05
-3.27154142208798e-05
-1.23049545598705e-05
-2.39028546087128e-05
-2.77806482995179e-05
-5.38424897497725e-05
6.88252054054037e-06
-5.11680991714498e-05
-3.35824731003216e-05
-2.3264932035618e-05
-3.0198614324331e-05
-2.76262111922032e-05
-4.9156348079713e-05
-2.87124751630899e-05
-5.58911092306015e-05
-3.39548056305994e-05
1.58446235380397e-06
-1.60431495431955e-05
-2.55747462066465e-05
-2.17242942398028e-05
-4.48705809566896e-05
-2.86934881660264e-05
-3.94029882099569e-05
-1.3486278392024e-05
-3.15292592817511e-05
-1.58521682131927e-05
-3.18729166578844e-05
-4.26344588427013e-05
-1.18886968973015e-05
-6.38914374717145e-05
-4.02111369629555e-05
-4.24447716036068e-05
-8.96097182695375e-06
-5.56523403311552e-05
-2.90730035251122e-05
-4.66858063635423e-05
-4.17897314237748e-05
-2.98895304459305e-05
-3.75900313465434e-05
-3.04067844379508e-05
-3.34307277080585e-05
-3.84481487219942e-05
-2.99669441269619e-05
2.89581538153443e-06
-3.85067520160244e-05
-6.38928629211405e-06
-3.58511170079672e-05
7.2148651319453e-07
7.72887774842806e-06
-3.55831250183958e-05
-3.33232471207358e-05
-4.10759413337278e-05
-1.48014783805254e-05
-2.13265222732848e-05
-6.53729839672618e-06
-4.94877573370707e-05
-4.73093685207263e-06
-5.95148788155847e-05
-3.32573836227743e-05
-6.59672581673625e-05
-1.69866254245321e-05
-5.11066455574329e-05
-5.26217594573573e-05
-1.71610102847294e-05
-1.40488283123895e-05
-5.4416172398165e-06
-6.24706286712975e-05
9.37019208865989e-06
-2.97471016769014e-05
-3.35943135593005e-05
-2.34005366893001e-05
-2.931875562559e-05
-3.11684244164725e-05
-6.83059405056232e-05
-2.05185023577042e-05
-4.27482114477743e-05
-2.60118801165042e-05
-3.09842660024194e-05
-2.19833408684111e-05
-2.86945604786986e-05
-2.5522955377941e-05
-1.09585268607768e-05
-3.71541796777036e-05
1.43843468370507e-06
-1.83271260415977e-05
-2.57631909537781e-05
-3.03890321246456e-05
-3.57978938647531e-05
-5.18840289725288e-05
-2.76104845748684e-05
-3.76048118842675e-06
-9.57686290080274e-06
3.29702224938964e-06
-3.15063637403919e-05
-1.8263695270168e-05
-2.19609939688589e-05
-3.39643075809385e-05
-9.36532664942244e-06
-2.78129167172328e-05
-9.8295887014651e-06
-4.96833618413087e-05
-5.36064613237164e-05
-4.3764129630886e-05
5.24771118766645e-06
-3.72085778302382e-05
-1.2072498999124e-05
-7.8408288968737e-06
-4.5020071330052e-05
-1.87074191636025e-05
-1.23289673746666e-05
-5.6642100158973e-05
-1.71129875691641e-05
-5.68699048053812e-05
-4.29550049521664e-05
-2.63592318833442e-05
-4.33234569028048e-05
-1.21786786388393e-05
2.07939500724873e-06
-5.6665446363574e-05
-4.80634837285566e-05
-2.85047036787879e-05
-9.73535829830346e-06
-4.20221989767011e-05
-1.22303838991327e-05
-1.07758181594512e-05
-9.01477275252815e-06
-3.58548688224353e-05
-1.73855858290466e-05
-1.2207797151273e-05
2.20203154401931e-06
-2.99115035266914e-05
-5.28326349878032e-05
-4.5393632113421e-05
-6.11206069082324e-05
-4.15256521009108e-05
-3.26333526087946e-05
-4.22031886575009e-05
-3.77721034065382e-05
-2.51785455297443e-05
-1.52756622939387e-05
-2.60673866624445e-05
-1.25848403060185e-05
-4.15029995256993e-05
-4.04134816592273e-06
-5.65352526736671e-05
-1.15600932842987e-05
-3.66721575828948e-06
3.04825438420675e-07
-2.11930573384132e-05
-2.37461889071048e-05
-4.46834436695118e-05
-3.09548202776293e-05
1.53394334885677e-06
-2.72211106437114e-06
-5.16583291585174e-05
1.96591431771977e-05
-1.30093601666976e-05
-5.29074248345842e-05
-5.98040721119656e-05
-1.69433602320397e-05
-2.72495510442926e-05
-4.39179027363299e-05
-3.89579102672029e-05
-3.29303198675161e-06
-1.77056727894229e-05
-3.08583270543344e-05
-1.24096630302519e-05
-4.83564849038023e-05
-3.43530802044861e-05
-8.40620389783881e-06
-3.90553666508449e-05
-2.20276327894005e-05
-2.9669725580797e-05
-2.75372062270021e-05
-4.53397260843849e-05
-1.88657151152028e-06
-4.31612318907307e-05
-7.32511100113067e-05
-9.88753449647847e-06
-1.65125093524519e-05
-3.1136736455317e-05
-3.37324342308642e-05
-3.75828381591704e-05
-2.51360085718101e-05
9.52281780666145e-06
-2.978029924239e-05
-9.80500393717492e-06
-1.0655519837153e-05
-1.98868283706296e-06
-1.01542404311465e-05
-2.13976057533893e-05
-1.8337108473941e-05
3.48380086702245e-06
-2.11403347885551e-05
-2.81485448724501e-05
-2.01418379313178e-05
-3.31164948103022e-05
-3.46568215868844e-05
-2.28062423374933e-05
-2.3948511574819e-05
-1.47635619773652e-05
-4.20765197459891e-05
-1.41400946351254e-05
-5.36306038451914e-05
-3.87525226644514e-05
-2.15154711768313e-05
-3.40368077529975e-05
-1.41631607883786e-05
-1.99415335110521e-05
-3.28599898352525e-05
-1.34878963910555e-05
-2.68470434108205e-05
-3.23331590886354e-05
-6.40992273219039e-05
-4.34375172892367e-05
-1.66722986704746e-05
-4.4108428519725e-05
-4.15354372388057e-05
-3.33387109718912e-05
-1.63887427594266e-06
-4.85642715457973e-05
-1.51792383718994e-05
-2.01586843851382e-05
-2.6957784573779e-05
-4.26710625584238e-05
-1.89757549940333e-05
-2.64768564053496e-05
-9.48775267259129e-06
-4.08266488868662e-05
-3.99667749800674e-05
-2.31933967070597e-05
-2.31776842851092e-05
-1.18807513281863e-05
3.43332914411655e-07
-4.49646225161206e-05
-2.17655857500737e-05
-6.70499222268992e-06
-2.0691853374902e-05
-6.48624120133866e-06
-7.23750508237185e-06
4.4817820870555e-07
-1.65307764688877e-05
-4.2388232418842e-05
-2.58447652596896e-05
-5.85168510402644e-05
-5.0311262163292e-05
-4.11839434396243e-05
-1.13989199286367e-05
-3.79456145397145e-05
-2.72452069117883e-05
-1.37831850326164e-05
-2.97466172836898e-05
-3.5175984222225e-05
-3.34536547444449e-05
-1.48897534884352e-05
-2.55970375249185e-05
-3.56710668733955e-05
-2.82645455501285e-05
-5.81736750276324e-05
-2.85238275967086e-05
-5.47110916202655e-05
-6.83855190075811e-06
-3.67033854965163e-05
-4.65195588484979e-05
-2.85222044013262e-06
-2.20585913873745e-05
-3.44428548751128e-05
-5.34547077458485e-05
-3.37092896292016e-05
-5.92473668039929e-06
-2.97603877942164e-05
-3.82156678259686e-05
-6.24618908437963e-06
-3.93127699161475e-05
-2.39789983410444e-05
-2.52014365620949e-05
-2.1989625491836e-05
-3.26866445776574e-05
-2.50592855509409e-06
-2.05690603503023e-05
-4.3060700218251e-05
-5.26674622506006e-05
-3.67020047929035e-05
-4.67243076881134e-05
-3.85348264861893e-05
-2.07177954944616e-05
-1.2105328586289e-05
-3.75640410123084e-05
-3.58938045705172e-05
-3.78083353998823e-06
-1.69427775973587e-05
-3.58037223558631e-05
-1.23088567964309e-05
-2.66968782177742e-05
-2.10240364092279e-05
-4.34406734523947e-05
-1.72715499264544e-05
-2.380676360855e-05
-3.42121811265995e-05
-4.24374563599441e-05
-5.33064654754151e-05
-1.7763107449775e-05
-4.78724256757343e-05
-7.24824091441895e-05
-5.45568018493664e-05
-2.10999896014712e-05
-7.08802750476696e-05
-4.80231573026667e-05
-6.48137698722585e-05
-4.33161436564785e-05
-2.33510070788171e-05
-1.78688363193749e-06
-2.2098463714762e-05
-4.52676043188497e-05
-5.744163550111e-05
-4.6490020796487e-05
-3.41066658574572e-05
-4.59685690338193e-05
-4.01015612782708e-05
-1.41172115248219e-05
-4.47228228187669e-05
-2.89920575144516e-05
-3.9593111630199e-05
-2.93106837204736e-05
-4.29219264534757e-05
2.17916095632185e-05
-2.39717639940835e-05
-2.32595791276826e-05
-5.89289255997043e-06
-1.90729835134187e-05
-3.09957551130981e-05
-5.97996721495738e-05
-3.52248687695515e-05
-3.62699568306721e-05
-2.98784393474397e-06
-4.87745538079308e-05
-5.19071602067372e-05
-3.46140790432479e-05
-6.62728240051077e-05
-3.69424128478983e-05
-4.10922989155437e-05
-4.26014813065146e-05
-3.60812628115433e-05
-1.85479048844774e-05
-1.76956032796312e-05
-3.08989973871718e-05
-5.74595053801548e-05
-5.30747139943315e-05
-4.00851114573809e-05
-1.56984848345886e-06
-2.44724842963534e-05
-2.35210220601428e-05
-1.60362161197431e-05
-3.72083834265969e-05
-3.32593900268511e-05
-3.64276654052947e-05
-2.50377421412171e-05
-1.85116404734483e-05
-6.23730049551542e-05
-5.76107025179141e-05
-1.29771064516893e-05
-2.64838619712031e-05
-5.38168234499543e-05
-1.39619834762805e-05
-5.47893885793217e-05
-3.30057499794524e-05
-3.75395556185916e-05
-1.80220593515003e-05
-3.38523958684399e-05
2.65402213319086e-05
-4.19164381548803e-05
-1.17022891809537e-05
-4.87064194820285e-05
-2.65758515118751e-05
-4.06804243206775e-05
-2.18790179687906e-05
-2.0180758315967e-05
-6.14587873288822e-05
-1.29723528794421e-05
-1.17673708144633e-06
-2.52186173800915e-05
-2.2006481723325e-05
-4.91276405492506e-05
-2.52493657504367e-05
-2.20773657127399e-05
-3.95588946141334e-06
-2.05268595071974e-05
-1.94232988253889e-05
-3.44300262640604e-05
-3.72089691139177e-05
-2.11063043404304e-05
-1.38535338817604e-05
-5.22519942542112e-05
-1.52999389953941e-05
-2.02296583197262e-05
-1.45205352501625e-05
-1.13355413734655e-05
-3.08276628291002e-05
-3.76938545878056e-05
-3.33704729309411e-05
-0.000103721138919815
-4.36681900690924e-05
-2.39252073064848e-05
-3.52725774588251e-05
-4.18254070306858e-05
-2.32985858790274e-05
-1.49401273258473e-05
-3.44546807292814e-05
-3.86572372561822e-05
-3.2238300548926e-05
-1.04560632089138e-05
-1.39855854275265e-05
1.25701845690939e-07
-1.12955538584505e-05
-5.66956904090319e-05
-5.05968641719095e-05
-2.93942074002071e-05
-4.14942094234415e-05
-8.188156116104e-07
1.1134292968391e-05
-5.81252425160664e-06
-2.36531368202683e-05
-5.60384248652081e-05
-1.07351782476152e-05
-3.29546409216121e-05
-4.05820723020343e-05
-3.50364976824266e-05
-7.0334112727381e-06
-1.40600725938919e-05
-5.57806957222249e-05
-6.18707507376486e-06
-4.13158063112167e-05
-2.92931846767881e-05
-2.45095771313791e-06
-3.02989393613395e-05
-1.33784814211757e-05
-4.43538754335828e-05
-4.02622518384158e-05
-3.67030681124192e-05
-5.89710162706711e-05
-4.27013920969114e-05
-6.18029677263337e-06
-2.26474224014707e-05
-2.25421936955722e-05
-2.96754098769179e-05
-5.25171638750077e-05
-1.0837964908557e-05
-2.41242996185924e-05
-4.43502639853456e-05
-1.2664364159075e-05
-4.32165829664005e-05
-4.07754187383565e-05
7.81593383126366e-06
-3.97674834292129e-05
-1.96330201665624e-05
-2.23518720987833e-05
-3.77687113746193e-05
-7.59993578017184e-07
-2.56726403940011e-05
-2.54815654300989e-05
-3.62568259381868e-06
-2.9640958129422e-05
-3.04423469417168e-05
-2.37116856555227e-05
-4.1708983236692e-05
-8.3237849649293e-05
-5.35554409203229e-05
-2.14735635201294e-05
-1.14853892480917e-05
-2.44494826210954e-05
-3.45452732115846e-05
-2.11443936500324e-05
5.11360446463403e-07
-4.00893360848997e-05
-4.25815559234475e-05
-1.75236065246664e-05
-2.71400547294235e-05
-5.64604191740478e-05
-3.53856414126413e-05
-2.45151330481965e-05
-4.20661888670953e-05
-3.76163206138008e-05
-3.66346605251049e-05
-3.52093408076553e-05
-3.02692437949887e-05
-1.22588409557367e-05
-4.447978002541e-05
-1.89444487378712e-06
-3.66018787193351e-05
-6.59928397805997e-05
-2.32167951062205e-05
-1.3361745301882e-05
-3.55164404912758e-05
-2.51072255877271e-05
-3.41855112560962e-05
-3.66179070673616e-05
1.37007622918333e-06
-7.88944327080732e-05
-2.16406744937772e-05
-1.95920951644709e-05
-5.89543961854897e-05
-3.86086670002524e-05
-3.14843504629965e-05
-2.07469685747686e-05
-4.17581099892808e-05
-6.2065946134066e-05
-2.81636758936917e-05
-2.47341072507996e-05
-5.92890971161368e-06
-1.80094754450754e-05
-2.3788363125275e-05
-4.02825407318209e-05
-5.80857780706874e-05
-1.01283488856597e-05
-2.64895688472493e-05
-3.66220200559815e-05
-5.20320005364651e-05
-4.23051917950639e-05
-2.31015422249122e-05
-5.83159633048826e-05
-1.99393855825438e-05
-8.89156170574904e-06
-1.5342183142525e-05
-3.73261633994787e-05
-3.76590745486467e-05
-3.98293532387361e-05
-5.60409236648092e-06
-3.3746330999872e-05
-3.48257255075615e-05
-5.31804941502209e-05
-3.09832978759516e-05
-1.40905152770334e-05
-2.8406424798991e-05
-9.15871339575621e-06
-3.35814726895138e-05
-8.78508761624332e-06
-1.55774858413862e-05
-1.8063945076234e-05
-4.75721766927102e-05
-4.33920265162213e-05
-1.50373592059577e-05
-4.7001339466867e-05
-7.00389114306751e-05
-4.48825220740514e-05
-3.65573395704663e-05
-2.51093294784391e-05
-2.09523710360624e-05
1.21527992308212e-05
-3.82596134018617e-05
-4.5539159675241e-05
-2.38154349271395e-05
-1.01783823637469e-05
-1.513488098203e-05
-2.49590386322411e-05
-6.40006150917537e-05
-2.24607738816397e-05
-1.35487461712302e-05
-3.40459785009431e-05
-3.5333394342739e-05
-1.10475942320197e-05
-2.7176340609138e-05
-3.98563125491167e-05
-3.43366248038627e-05
-8.19955278978414e-06
-5.27880887694083e-06
-5.54212195988853e-05
-4.46156705447496e-05
-2.54901536879011e-06
-9.84883472565536e-06
-4.46635350944166e-05
-3.83068779602307e-05
-1.27371453383889e-05
-5.28895534251752e-06
-6.81577512018146e-05
-2.02243430111918e-05
-2.06629489691758e-05
-3.23233297913411e-05
-3.90319306109146e-05
-3.37933388593159e-05
-1.68888078964522e-05
-4.46686974263638e-05
-8.45762923109482e-06
-2.54139884280247e-05
-2.62351650156735e-05
1.35754675840918e-05
-4.43914132708231e-05
2.20268157045495e-05
-8.21824107210437e-06
5.38881368778583e-06
4.91605799101766e-06
-1.47152786603631e-05
-3.18771656725769e-05
-4.70994506568357e-05
-3.64515854996632e-05
-3.11030401762526e-05
-2.02524245274737e-05
-3.64666410452047e-05
-2.48535714699412e-05
-4.20309368495236e-05
1.28268450725682e-07
-6.01080283471455e-05
5.35341405391489e-06
-6.29487465105839e-06
-1.96834766160368e-05
-4.36138373694335e-05
-1.52019380099135e-05
1.51563296273695e-05
-3.18110747894397e-05
-1.29676307756897e-06
-2.03289702681763e-05
-2.57839295898347e-05
-2.86308989218412e-05
-2.88452835723898e-05
-2.6573385840935e-05
-3.88950203790683e-05
-2.70917789522287e-05
-2.72010191427345e-05
-4.07299511073788e-05
-2.10411892699776e-05
-2.89752656293713e-05
-5.13450589602528e-05
-3.93941593284258e-05
-4.77294819797904e-05
-3.61811009419289e-05
-4.74912126745987e-05
-2.50530023842438e-05
-4.79494033649486e-05
-1.89000928906326e-05
-7.41416762325113e-06
7.87154980869487e-06
-4.20413645211578e-05
1.56770987560924e-05
-1.31473274270205e-05
-2.62676037318863e-05
-2.80684564578916e-05
-2.41645452987062e-05
3.04823711185715e-05
-1.95853784121454e-05
6.49876449826144e-06
-4.20469647505678e-05
-4.88067402810171e-05
-3.87501604907865e-05
-4.11141927801907e-05
-6.305062844471e-05
-3.49983975926244e-05
-3.75162642449332e-05
-1.51404820651943e-05
-2.42700859717869e-05
-2.11071596962511e-05
-2.28992194393227e-05
-3.17916606151133e-05
-1.17908228475076e-05
-3.2165435959146e-05
-6.62883209871691e-06
-1.3342048958729e-05
-3.34061943070643e-05
-4.94040038343303e-05
-2.03036923959084e-05
-5.40167299575428e-05
-1.40115511278193e-05
-4.30911830759275e-05
-2.44583725787139e-05
-2.57821272576991e-05
-4.53123507184197e-05
-1.49698084704081e-05
-3.73230362413835e-05
-3.11351093652268e-05
-3.85767370067459e-05
-5.29649979739532e-06
-2.89120593638966e-05
-1.12699539598363e-06
-9.58893599558434e-06
-4.03425230849016e-05
-2.01833593052959e-05
-8.12104509285838e-06
-1.89151667609562e-05
-2.20898684542261e-05
-1.44317481336893e-05
4.71678340114926e-06
-2.53341590871877e-05
1.51339306369678e-06
-1.95568486152082e-05
-8.7178570448951e-06
-3.86796972417833e-05
-3.36552090338567e-06
-3.21952723994091e-05
-3.33053061961818e-05
-2.01436323341221e-05
-1.23385338947635e-05
-4.56003885737251e-05
-3.6534119014838e-05
-2.55228800374919e-06
-3.16398949217527e-05
-2.02851062004795e-05
-4.15830925799535e-05
1.92740159148113e-05
-3.32825666310241e-05
-2.94301591798328e-05
-2.2843055916458e-05
-1.5839717735482e-05
2.66498494625221e-07
-3.17369565807014e-05
-2.43453100157645e-05
-4.07479741365941e-07
-1.53428318257572e-05
-4.33663284440468e-05
-2.39085029491529e-05
-3.84256001790156e-05
-4.28240835033296e-05
-3.86654879384159e-05
-4.54621830018998e-05
-2.95233597368104e-05
-1.26989257252697e-05
-4.97902552297847e-05
-5.04291801252245e-05
-2.71709197001337e-05
-9.19853330085567e-06
-4.54424198994889e-05
-3.00475458039978e-05
-2.22193721498769e-05
-2.32706246818298e-05
-8.3385765091061e-06
-2.54778894228641e-05
-9.51428673809289e-06
-3.0296407439306e-05
-5.54326359292209e-05
-2.1029070781157e-05
-2.65193774716209e-05
1.57981617156121e-05
-1.56094957117084e-05
-2.19914443696934e-05
-3.01732033127003e-05
-2.8962856390908e-05
-3.91520051112427e-05
-4.71845346215556e-05
-1.66589554565784e-05
-5.35817599961813e-05
-2.46387804838481e-05
-3.4898271988745e-05
-3.69607058106959e-05
-4.04767711166733e-05
-8.9646488593725e-06
-1.94546000059193e-05
-3.9204665338516e-05
-5.51233733058021e-05
-2.37490937845587e-05
-2.17542077866877e-05
-3.60539099520417e-05
-3.22167827643427e-05
-1.86908255619306e-05
-3.50445993188777e-05
-1.55427928493389e-05
-5.26364806218398e-05
-3.98784375077203e-05
-6.13487079740094e-06
-3.34950858136439e-05
-2.73963561975692e-05
-3.5697278340484e-05
-6.39266565206682e-05
-8.65503713204547e-06
-2.21182866946841e-05
-5.63152984581199e-05
-2.6405880189669e-05
-1.36067972900028e-05
-2.67166934013994e-05
-3.55453278873797e-05
-3.9259195970516e-05
-2.46384562489095e-05
-1.57149389652602e-05
-1.53513949207627e-05
-2.3825774503661e-05
1.42708912208096e-05
-4.77418094868281e-05
-2.27020396435959e-05
-2.61125127551808e-05
-4.27573645634998e-05
-4.1131403120047e-05
-4.34664717659195e-05
-4.31589594251686e-05
-8.01087817088227e-06
-1.41856008833071e-05
-3.51909022784539e-05
-1.16775991518215e-05
-3.28921825801672e-05
-2.76976349420221e-05
8.37281525367094e-06
-1.81244907934355e-05
-2.48547789997371e-05
-1.92772099966531e-06
1.79123850040714e-06
-2.74789775239887e-05
-4.63449913572638e-05
-5.97767609556813e-05
-2.83308261847565e-05
-2.5942485090513e-05
-4.70033634816607e-05
-4.65061633886645e-05
-2.75226918380752e-06
-1.70093543417256e-05
-2.29227395428314e-05
-2.64640744937318e-05
-3.58032201559221e-05
-2.66417240371341e-05
-5.50164062777532e-05
-4.28399741420815e-05
-3.05865214915309e-05
-2.41574485735118e-05
-3.97588609094172e-05
-2.76517125374804e-05
-1.06688245687712e-05
-3.64000179350721e-05
-5.27979097596901e-05
-3.33946081003063e-05
-1.21402802852054e-05
-2.4702616590384e-05
-1.45862673092338e-05
-4.74487284435542e-05
-2.2350874709391e-05
-3.38773476264065e-05
-5.30008080240254e-05
-9.32200581138473e-06
-5.07425712608373e-05
-2.58240307738151e-05
-2.21044549153497e-05
-3.36153337178374e-05
-1.9316533055418e-05
-5.43777834823931e-05
-3.82643376945984e-05
-1.10358671289943e-05
-2.91330616291093e-05
-2.8437529716306e-05
-3.52069012639565e-05
-2.73271459993105e-05
-5.39882562579559e-05
-2.12035125398722e-05
-2.04391391740353e-05
-2.11802355842288e-05
-2.48517258202122e-05
-5.71352376739898e-05
-4.36854980762357e-05
-6.12147191039123e-06
-2.71247327764508e-05
-4.70237925223085e-05
-4.2971583925599e-05
-2.02081999690219e-05
-3.6699854877884e-05
-4.24209508893047e-05
-1.15106898736569e-05
-2.24378599754938e-05
-3.63598427721905e-05
-6.39533773970016e-05
-4.8692337933291e-05
-6.29518800471195e-05
-5.44519250375085e-05
-3.21864191187931e-05
-1.53704257948137e-05
-9.38179681435898e-06
-1.02154111419592e-05
-2.74484098884222e-05
-4.42240535427318e-05
-6.46335611122039e-06
-5.40555494852208e-06
-3.47540933522043e-05
-4.08384937730716e-05
-2.71218332558028e-05
-2.80787433255181e-05
-3.6563360504292e-05
-3.24185964854003e-05
-3.21559214698454e-05
-1.28589419856079e-05
-4.80828315852386e-05
-2.8685456789785e-05
1.0835410372418e-05
-2.98461811859595e-05
-4.26250216103663e-05
2.79261970347205e-06
-1.33306423283662e-05
-3.08698736162419e-05
-3.954747386763e-05
-3.75572440703516e-05
-2.29190924058418e-05
-2.61548564941573e-05
-4.25047029597768e-05
-5.65329241648399e-06
-3.31466082655933e-05
-1.8641425526313e-05
-8.03999099805144e-06
-1.90848105555799e-05
-3.53862029386252e-05
-2.49162780037378e-05
-1.48195396056308e-05
-2.18330352163952e-05
-3.44965422249615e-05
-9.7930568228207e-06
-2.29886967779377e-05
-3.37094097265359e-05
-2.76653981685643e-05
-3.13570847069371e-05
-3.86355765778419e-05
-9.39612128834598e-06
-2.64323019423206e-05
7.16569367113562e-06
-4.72523494312461e-05
-1.0110365394554e-05
-1.35287677952593e-05
-4.05452512438416e-05
-4.89060043953597e-05
-4.20361897382281e-05
-2.49840034009483e-05
-1.3693745112845e-05
-3.08597687759667e-05
-3.06296279873552e-05
-7.7903361073601e-06
-2.59581045494573e-05
-6.36913622022634e-06
-6.85166709757949e-05
-2.77889965971347e-05
-6.59098971268633e-06
-3.61187647018816e-05
-4.2893301146835e-05
-2.75419272140638e-05
-2.28735171581962e-05
1.06669751200664e-05
-1.76254102767578e-05
-1.13476994673914e-05
-2.51396011435237e-05
2.0866564308807e-06
-2.69206640445982e-05
-1.91064470845869e-05
-1.38712054990953e-05
-1.58371466318643e-05
-1.37126736863328e-06
-6.59906259713614e-05
-3.01889091736701e-05
-2.19610408752997e-05
-5.54781296383201e-05
-3.05408393161697e-07
-2.08045746195765e-05
-2.17379717740202e-05
-4.02417078625937e-05
-1.92230657524548e-05
-1.35058851099747e-05
-4.76428804162382e-05
-3.67959239323941e-05
-5.61865947671256e-05
-4.10270443901632e-05
-3.82119164643762e-05
-4.66324724995289e-05
-3.77937701512428e-06
-1.88940750138063e-05
-4.07529883166605e-05
-1.05984037092074e-05
-2.9097299844099e-05
-4.81687917048165e-05
-2.80156388380248e-05
-2.11879514004764e-05
-3.68144963219693e-05
-2.19713741755445e-05
-3.07379146124469e-05
-5.16713171454265e-05
-6.78606277703378e-05
-1.52000932192168e-05
-2.16902708146758e-05
-5.07875225152041e-05
-1.94125864991565e-05
1.59399131557793e-06
-8.73719135842207e-06
-3.69694915166622e-05
-1.74343854141327e-05
-2.06611719184735e-05
-2.80071791458095e-05
-2.13025589805802e-05
8.86088642325764e-07
-4.4060638253117e-05
-6.28894394871684e-05
-1.62019311381576e-05
-3.27585809561679e-05
-4.36883209502127e-06
-2.91426207010635e-05
-4.63658032323584e-05
1.34897828197975e-05
-4.24221894479106e-05
-1.79484679734242e-05
-6.10971120523078e-06
-1.19006439761504e-05
-3.69924508171744e-05
-2.48779835374842e-05
-3.82125203026433e-05
-3.49356624711835e-05
-2.74269810904659e-05
-5.22527879148372e-05
-7.90480879852526e-06
-4.39383906573891e-05
-3.34864908687881e-05
-1.42677464486318e-05
-2.1202042065801e-05
-2.51155121257076e-06
-4.47347700077292e-05
-5.07172101024235e-05
-4.97576569864285e-05
-4.46481377595034e-05
-3.67763143496449e-05
-2.24228257384571e-05
-1.02014624553209e-05
-2.81978494571907e-05
-2.60344682565942e-05
-2.11287712125471e-05
6.58028032660357e-07
-1.44032736384559e-05
-2.32198107338179e-05
-1.70061849546156e-05
-2.99882590752359e-05
-2.0203261633247e-05
-1.20088011618836e-05
-4.02980784249155e-05
-2.16315337382526e-05
-2.5338135651871e-05
-4.73532689956809e-05
-2.69087560325264e-05
-2.89728587328748e-05
-4.10521187057128e-05
-3.00944116628202e-05
-1.13858617968765e-05
-2.22585297076836e-07
-3.63674011126636e-05
-1.09568308025194e-05
-3.22812844845655e-05
1.83206863142997e-07
-1.3292919212824e-05
-3.83102962724232e-05
-3.4269660792736e-05
-1.46149252214868e-05
-4.19727159724054e-05
-5.80871872104701e-05
-4.62334738374513e-05
-4.30647966433952e-05
-2.07117560671898e-05
-8.43289603307111e-06
-3.90524637385368e-06
-5.08024109533696e-05
-6.44308161081307e-06
-3.12425464575209e-05
-5.03351874089922e-05
2.67390651790567e-06
-1.91881916132544e-05
-6.87996480339177e-05
-3.55887346166874e-05
-1.89521312660498e-05
-2.38476343127993e-05
-1.94194662795246e-05
-5.61154994820384e-05
-2.60786228449904e-05
-2.51438527729526e-05
-3.54268412924875e-05
-3.0819343901464e-05
-2.12759099164314e-05
-3.44505933815018e-05
-2.35609399072858e-05
-8.73340089975325e-06
-2.68307655485047e-05
-2.90848968344886e-05
2.02467675587042e-06
-3.20589990709851e-05
-3.73187816286325e-05
-2.26881900685452e-05
-3.92476487536741e-05
-1.76690553891027e-05
-2.82152646160801e-05
3.4330394036036e-06
-4.87590874865868e-05
9.38700864722784e-06
-3.74994349093306e-05
-2.38127178212991e-05
-4.68933834187228e-05
-2.86878328204508e-05
-2.88404709316824e-05
-3.12179815547254e-05
-4.24109344338651e-05
-2.78859698953957e-05
-1.93045868634527e-05
-2.72183431906569e-05
-1.71654832017103e-05
-4.7486182661395e-05
-2.41891387028361e-05
-1.86761544564425e-05
-2.44785872451966e-05
-4.49277622727408e-05
-2.82132420602017e-05
-1.7846363941694e-05
-4.66136719674196e-05
-2.91700639647242e-05
-3.19709283466147e-05
-4.88243865869507e-05
9.38870851245124e-06
-2.80825982073102e-05
-7.39797101936615e-05
-4.27514483665341e-05
-4.23195078986918e-05
-2.89647944183085e-05
-3.32076593070087e-05
-1.50211933310253e-05
-1.83332372242917e-05
-3.24019213655967e-05
-3.39352939000731e-05
-4.27272528882287e-06
-4.14915129544974e-05
-9.71650275130467e-06
-3.55447686878257e-05
-3.10829799650251e-05
-9.60942750859604e-06
-6.42346990630815e-05
-2.4055564996674e-05
-2.36727722712439e-05
-4.69844155990836e-05
-4.9824412478294e-05
-2.18465860004155e-05
-3.67657958575719e-05
-1.23863451549075e-05
-2.87827825915684e-05
-2.96878041795794e-05
-2.61360380049446e-05
-1.5450318777603e-05
-2.97188227755335e-05
-2.50274669816054e-05
-3.17537276352329e-05
-4.10394637269688e-05
-4.0209792927659e-05
-3.60917168784636e-05
-1.69067994472093e-05
-2.53909743573344e-05
-3.33366263499606e-05
-5.81921467382751e-05
-4.54690008773596e-05
-2.16051150252572e-05
-3.17752891406414e-05
-8.41441076788348e-08
-4.44322883952296e-05
-1.92985996580099e-05
-1.92342722184184e-05
-5.08314925724206e-05
-1.392091761224e-05
-4.52663278865768e-05
-3.09950248395209e-05
-4.76059043737304e-05
2.13269929266229e-05
-3.735244005143e-06
-1.83205438310402e-05
-3.17925058685605e-05
-4.0667406660242e-05
-1.66573522744271e-05
-4.46725103203277e-06
-2.87602791437211e-05
-8.42045462005888e-06
-9.18314881201901e-06
-2.43782721795173e-05
-3.98149315118832e-05
-4.3454596748053e-05
-4.16782369848547e-05
-3.53187559946335e-05
-4.15392993881801e-05
-4.12916464268954e-05
-3.47368263144799e-05
-2.07711153198991e-05
-2.48588574811967e-05
-4.03623034688027e-05
-3.48472768898452e-05
-1.54146919263635e-05
-2.50162036381078e-05
-2.4669977351561e-05
-9.64141937629612e-06
-4.31608862910799e-05
-5.77165257857323e-06
-2.62491839346361e-05
-5.34986173386327e-05
-2.78961042458527e-05
-2.99520471484371e-05
-4.64448570326012e-05
-5.95328147957694e-05
-6.17883433774119e-05
-3.12611204608881e-05
-4.65318258423397e-05
-6.0433826755146e-05
-5.2650971695405e-05
-2.09006305683638e-05
-5.87650125521192e-05
-2.39976687197058e-05
-2.40443454511971e-05
-2.68453384554034e-05
-3.90523774162616e-05
-4.51279935009265e-06
-1.85524239913445e-05
-2.09046710452622e-05
-3.9515729483894e-05
-2.41833798299383e-05
-5.49661647749097e-05
-1.82236551451978e-05
-2.12639512308571e-06
6.53186453305807e-07
-1.78031505305293e-05
-3.30263674232393e-05
-1.96399469881558e-05
-4.76540324751248e-05
-2.91246160600176e-05
-4.7889120602506e-05
-3.99791946327388e-05
-1.42908918438415e-05
-5.16965429301628e-05
-2.36123187063222e-05
-5.62233294787855e-05
-2.9597409362215e-05
-1.61521721121252e-05
-2.50733249078047e-05
-3.64538727516132e-05
-4.70741406860917e-05
-4.98814773801929e-05
-4.1250851503878e-05
-2.79523157532146e-05
-2.60071701844616e-05
-1.97313984410279e-05
-2.20303438916052e-05
-4.83637546975822e-06
-3.60396922890229e-05
-3.77956860106187e-05
-3.53963571972564e-05
-1.21465643112263e-05
-3.92618824305079e-05
-2.48221464037751e-06
-4.63317608440492e-05
-1.00599893897322e-05
-3.18342691235023e-05
-3.61735397776e-05
-6.35171553150707e-06
-2.81525374177922e-05
-3.01708849890372e-05
-3.2594202459927e-05
-3.29907078774529e-05
-6.21077340079217e-06
-3.70345315786935e-05
-7.12594103451265e-06
-2.75803997537312e-05
-1.50072587958043e-05
-2.30801159090942e-05
-9.97494090516926e-06
-4.04769255176919e-05
6.84452266101123e-06
-1.99054942438839e-05
-5.84865331809879e-05
-1.29162662634012e-05
-1.24910236572128e-05
-3.88881125195229e-05
-5.61670249161319e-05
-2.39833941129722e-05
-2.71722653678051e-06
-5.6796904081339e-05
-2.18071617813447e-05
-6.55930732397206e-06
-3.6931695476224e-05
-5.41399072422602e-05
-5.73520360631163e-06
-2.91850093567616e-05
-3.78996830008457e-05
-2.8467622564135e-05
-3.97181375382024e-05
-3.90548146224391e-05
-2.18800035612848e-05
-3.31321365127352e-05
-1.80688176782711e-05
-2.69092688150452e-05
-4.17417431226632e-05
-4.29643216916666e-05
-2.06440956569828e-05
-2.19870961403592e-05
-1.1340172579676e-05
-2.00945205624384e-05
-2.44250981401918e-05
-2.00564020186875e-05
-2.28906875023649e-05
-3.10440494992439e-05
-3.97994437996947e-05
-1.20685228500729e-06
-8.45555900157423e-06
-6.2736526802208e-06
-1.93549939403373e-05
-3.94216944241632e-05
-4.25106845192622e-05
-2.31174574047264e-05
-3.81966862584113e-05
-8.31815250440418e-07
-3.76896249731937e-05
-2.46789937300812e-05
-2.17011030019391e-06
-1.93309608085541e-05
-3.0779993422864e-05
-5.02800202573379e-05
-2.47871609125175e-05
