# Supplementary material for: Research on computational propagation and identification of mine microseismic signals based on deep learning
Source: PLoS One. 2025 Oct 22;20(10):e0334641. doi: 10.1371/journal.pone.0334641 (PMC12543183; doi:10.1371/journal.pone.0334641)
Supplement: S8 Data — (ZIP) [file pone.0334641.s008.zip › 000100900002725.xlsx_0.txt_24.txt.txt]

-2.7162507428837e-05
-3.31670436807201e-05
-2.31111112330856e-05
-6.96031832544169e-05
-3.02047974676181e-05
-2.04177230490763e-05
-5.66531450035422e-05
-1.91609333254587e-05
-1.55544510011636e-05
-2.23804307649466e-05
-3.96924899604597e-05
-1.08350188409257e-05
-1.93988967454289e-05
-9.82777964947752e-06
-2.07617743286762e-05
-1.71800301296504e-05
-5.83330746486753e-05
-1.36419777941171e-05
-3.26855109944863e-05
-4.24654382160225e-05
-1.50250725030539e-05
-2.14372898519002e-05
-1.14218121747874e-05
-3.07784013669635e-05
-5.05484055121702e-05
-2.45257152747648e-06
-2.09684776161076e-05
-3.38335100211026e-05
-3.02845461799859e-05
-1.37495473771373e-05
-3.55193488418208e-05
-9.66447736483418e-07
-1.86841278108213e-05
-4.48352568483981e-05
-4.48401887727701e-06
-1.48633597016788e-05
-4.11432149456533e-05
-2.32036215387949e-05
-3.92177676721766e-05
-3.92290440959298e-05
-4.06396564356868e-06
-1.99754310814024e-05
-9.46899163910148e-06
-2.08143890598862e-05
-3.52241344639957e-05
-1.96140640644481e-05
-1.58677176843908e-05
-4.94408485734007e-05
-4.1610319970681e-05
-3.27254636585823e-05
-2.00147207375768e-05
-3.68790610541102e-05
-2.19434085379469e-05
-4.24649253928874e-05
8.36054665596291e-06
-1.64039110534208e-05
-5.40265477928303e-05
-2.39086157694926e-05
4.49966879698816e-06
-3.145045809638e-05
-4.22289410982038e-05
-8.26939161292859e-06
-2.19476100666075e-05
-1.00916876949045e-05
-1.79857224065453e-05
-3.05081265690257e-05
-3.19107802026625e-05
-3.84646430734967e-05
-4.27147875181372e-05
-2.12702015928422e-05
-8.48132132219043e-06
-3.28059931629708e-05
-4.04263951827625e-05
-1.56535790484292e-05
-3.39035393217032e-05
-2.97057021128037e-05
-6.60787343573587e-06
-3.87761155247829e-05
-4.147319787331e-05
-2.16483682609921e-05
-4.0894434531728e-05
-2.12944602775008e-05
-2.41186791288404e-05
-2.97274440200759e-05
-4.15672769976857e-05
-3.13721128565824e-05
-1.92414849400102e-05
-6.08387691994926e-05
-4.35344522413511e-05
-3.80163613942428e-05
-3.35881315119275e-05
-3.90014834584786e-05
-2.59549519512972e-05
-3.43090322001823e-05
-2.70562106755948e-05
-5.86201634589419e-05
-2.00958272810516e-05
-3.80047745603682e-05
-2.88413520750689e-05
-2.43167413660479e-05
3.5689765796128e-07
-1.71443940461964e-06
2.02683087762877e-06
-2.39849219640078e-05
-3.77070455590128e-05
-2.36888703190515e-05
-4.68432463408702e-05
-1.20964847780752e-05
-3.77355016225112e-05
-4.49959039427184e-05
-2.03472267676203e-05
-4.56431835669322e-05
-4.05488926696726e-05
-1.67865031666714e-05
-2.82709300234802e-05
-3.702530505359e-05
-2.64580309840973e-05
-1.78163026699051e-05
-3.80814950522986e-05
-4.13554697375006e-05
-1.52554332171592e-05
7.47736417825657e-07
-2.84816644216219e-05
-5.35871730496858e-05
-3.0849305861522e-05
-3.93845168411618e-05
-4.06530770817362e-05
-1.0628061007636e-05
-5.67632870618957e-05
-1.82530151751631e-05
1.69412744547373e-05
-3.67666551425022e-05
-4.71460990873238e-05
-3.90988176514537e-05
-3.87000131028753e-05
-3.76750495119451e-06
-8.80661740448041e-06
-1.61073847870164e-05
-1.83021430613709e-05
-4.13878266946605e-05
-2.8084799393529e-05
-1.81087957690181e-05
-5.15004851993334e-05
-6.1368035140904e-05
-5.3588576910205e-06
-4.34446077535224e-05
-6.36433621647223e-05
-2.75323613911372e-05
-3.94754797057304e-05
1.2343419180739e-05
-4.34628614516534e-05
-2.10640940384107e-05
-7.54289443004913e-06
-2.23223931226397e-05
-5.19033572507831e-05
-3.3006471129681e-05
-3.16198215119579e-05
-2.04530926887208e-05
-3.41921674671293e-05
-3.42091422875535e-05
-3.41244329808599e-05
-3.65567271126503e-05
-2.25924071944399e-05
-1.55569671371201e-05
-2.14354777773985e-05
-2.62854654710908e-05
-1.42859418410455e-05
-3.99397990972768e-05
-3.83866861084674e-05
-4.40208422750524e-05
-4.90042574025575e-05
-1.40399140418754e-05
-3.77128769868905e-05
-5.4324102831232e-06
-3.82583828886607e-05
7.60864007551288e-06
-8.04529310489012e-06
-5.37515270800567e-05
4.72539179542695e-06
-3.77186196479421e-05
-3.08205382845644e-06
-8.33548545869948e-06
-2.36509993646355e-05
3.09566379144009e-06
-5.76949793738825e-05
-7.65787461288943e-06
-1.62375230043402e-05
-2.64177051176765e-05
-3.72862647300746e-05
-2.35330282064545e-05
-8.62436117594801e-06
-2.6762299709141e-05
-1.30875015895132e-05
-8.13622862868838e-06
-4.20251900968862e-05
-3.4802781700563e-05
-2.5162232145295e-06
-2.18044653314458e-05
-2.82279599049786e-05
-1.24820364311639e-05
-2.26511306469246e-05
-4.89370507689899e-05
-1.37473721052211e-05
-5.77258666681558e-05
-4.10338656013719e-05
-3.83221159366302e-05
-4.35335524357278e-05
-5.06818948472592e-06
-2.08338242119263e-05
-5.02057193787701e-05
-2.31385505655947e-05
-8.64224634416346e-06
-3.7788186330692e-05
-3.39927759910046e-05
-3.24538448419582e-05
-2.13719732692172e-05
-3.11928919308789e-05
-7.83577019494784e-05
-5.72729075612705e-05
-4.27572703147743e-05
-3.87769830703785e-05
-2.34218699268171e-05
-6.51907238109157e-05
-1.64783597039573e-05
-2.06041242392813e-05
-2.01101386370823e-05
-2.54638437972554e-05
-3.24792079941941e-05
-1.95438986229278e-05
-7.3249598254737e-06
-1.88093619896478e-05
-4.01277044198419e-05
-1.47872112966953e-05
-7.06660594632979e-05
-1.38474194543619e-05
-4.14663779379756e-05
-3.35676097899211e-05
-1.84407993439456e-05
-1.92722632696954e-05
8.72726538834338e-07
-1.80779726759536e-05
-6.44698593579422e-05
-8.765657768293e-06
2.24369778124092e-06
-4.04128500860436e-05
-4.18639968833731e-05
-2.70667152763109e-05
-2.07187723950077e-05
-1.54224396673718e-05
-1.76446561565738e-05
-1.13754879451389e-05
-3.47873792617111e-05
-3.2642169028192e-05
-3.99830779269687e-05
-3.23400043801606e-05
-3.23435197633907e-05
-3.5130606215806e-05
-2.40195974221255e-05
-3.25382544052253e-05
-4.3111760263215e-05
-2.38577547889885e-05
-4.46704824429264e-05
-3.25212389393623e-05
-2.95682433075546e-05
-5.16015262046915e-05
-2.44190742943908e-05
-4.05679114613018e-05
-5.96751769681656e-05
-3.85978449367027e-05
-5.54392701968052e-05
-3.16131151812108e-05
-6.13618001576283e-05
-3.20205535641819e-05
-1.79496129220234e-05
-2.6938203338948e-05
-3.55873869406684e-05
-3.59839910174707e-05
-2.81388314532129e-05
-4.21899639326194e-05
-3.49799891932082e-05
-2.57841052976601e-05
-2.39884096629569e-05
-2.30816473697977e-05
-1.36909313290103e-05
-1.78884151762563e-05
-4.32481979133952e-05
-9.5012462582388e-06
-6.88164446047116e-07
-3.28696944197194e-06
-2.31337051476718e-05
-2.03571788161699e-05
-3.49501474115819e-05
-2.80756423658309e-05
-1.27399280497627e-05
-2.90124350687016e-05
-1.78774519408198e-05
-4.62207270489164e-05
-3.2338746917391e-05
-4.81087176822193e-05
-1.09375117230358e-05
-4.31102844773388e-05
-4.52238673886244e-05
-3.56196068324382e-05
-2.04144190114414e-05
-1.66165436017548e-05
-3.17923659260625e-05
-3.28263652821533e-05
-2.86637388932032e-05
-4.32137280181009e-05
-4.22439757923757e-05
-2.57829077692364e-05
-3.47895745985154e-05
-5.46942801563206e-05
-2.50211318194885e-05
-2.26195148766675e-05
-5.23968579506358e-05
-4.31487950249358e-05
-9.41484468454425e-06
-1.17022273007557e-05
-7.11267610840308e-05
-3.75888592842649e-05
-5.33978838357844e-05
-2.65845236590109e-05
-5.93241243838909e-05
-3.74889514355156e-05
-3.36903237923926e-05
-5.90298691232525e-06
-3.10375982568645e-05
-4.58187383023172e-05
-5.9889777020865e-05
-9.3457295609927e-06
-4.80227460722247e-05
-4.13917043469742e-05
-2.45575942800835e-05
-5.04291824599255e-05
-2.69303461948668e-05
-3.05036120347577e-05
-2.02991594026259e-05
-4.38207565414577e-05
-4.8797446535697e-05
-3.99851508071183e-05
-3.96700869077888e-05
-5.64621433888167e-05
-2.74697915945398e-05
-1.82021721597935e-05
-3.09979494799808e-05
-2.61924614238706e-05
-1.06363070683121e-05
-5.89712269400296e-05
-4.94909774884039e-05
-2.65435529118755e-05
-2.30039925653838e-05
-5.49167945688088e-05
-3.19597083268071e-05
-1.69999749502377e-05
-4.30446320681734e-05
-2.05751484899376e-05
-3.18803339173898e-05
-8.18492462443501e-06
1.97202687766046e-05
-4.32037570850104e-05
-5.05217589836595e-05
-1.46985851129982e-05
-4.38822188266393e-05
-6.14299678503379e-06
-2.86405657062493e-05
-2.35835840258148e-05
-1.19135189815204e-05
-3.40289822342021e-05
-2.65294507821036e-05
-3.77643924340735e-05
-3.16068220154484e-06
-2.07770707033227e-05
-3.54144828147765e-05
-2.60305040020016e-05
-2.06610799164488e-05
-1.91382831889285e-05
-4.59207601404771e-05
-5.64523890931002e-05
-3.5858874190274e-05
-3.8494222836926e-05
-3.76756354629072e-05
-1.86612201581491e-05
-7.44717628356413e-06
-3.98121717816843e-05
-2.36698240226231e-05
-4.58542499245219e-05
-1.16499919907513e-05
-5.67509377017092e-05
-5.20451962768008e-05
-2.83444196058312e-05
-2.91373153809458e-05
-2.25847929177596e-05
-3.42685441982185e-05
-1.35046022520638e-05
-4.51243413636301e-05
-3.94180787794429e-06
-4.26257031845831e-05
-4.39229648158047e-05
-4.48392047096772e-06
-2.71790551320795e-05
-2.00608607337539e-05
-2.4287007870547e-05
-3.08430175867437e-05
-4.03756570996978e-05
-2.1129442076634e-05
-3.23808463385306e-05
-2.19468522257499e-05
-5.42489352268567e-05
-4.7458374424532e-05
-4.19383732953321e-05
-1.5921020733593e-05
-7.2489564406496e-05
-2.39594123445715e-05
-2.18806286757904e-05
-4.76880242507447e-05
-3.396135571093e-05
-5.65310087092642e-05
-1.06428669696858e-05
-4.44773509903039e-05
-1.03283802543142e-05
-4.34948333152174e-05
-1.68558567759779e-05
-1.81175420289262e-05
-2.58179035267404e-05
-4.24618060337833e-05
-4.39077503461176e-05
-7.12880295814084e-06
-2.71140798772247e-05
-3.11093210643502e-05
-5.25325714962221e-05
-3.01319133677566e-05
-2.57043997316808e-05
1.00030669903335e-06
-6.614045571288e-06
-4.85979240811511e-05
-4.77945741033594e-06
-4.51181849553394e-05
-1.95743889562441e-05
-4.4064162078439e-05
-2.14592950228296e-05
-1.90761280229308e-05
-4.131240306308e-05
-2.82882213727486e-05
-1.55071951476349e-05
-3.53783641173976e-05
-2.8758423382461e-05
-5.02923572599475e-05
-2.78803348998209e-05
-2.69595518706836e-05
-2.40976442773555e-05
-4.59827910059195e-05
-2.5266437172769e-05
-4.13774382484314e-05
-2.22205262061414e-05
-1.40313719917914e-05
1.67270394232909e-05
-2.21984509795936e-05
-1.5367313978515e-05
-5.63102666642391e-05
-3.32193740889434e-05
-6.13028380082302e-06
-4.66859921719379e-05
-2.33073880019123e-05
-4.38066992517088e-05
-3.3171044202813e-05
-4.65285602006608e-05
-4.61939001329621e-05
-3.00261522389364e-05
-5.25439160709238e-05
-2.1945922917933e-05
-3.14483968548799e-05
-1.46125734765511e-05
-4.49630165654928e-05
-2.07131842332133e-05
-3.66860279382023e-05
-7.07392753162293e-05
-4.7357677187174e-05
-1.89360718301014e-05
-1.15434411044385e-05
-3.73277719958606e-05
2.20910199075574e-05
-5.56091601330238e-05
-5.59230104263999e-05
-4.47930720200675e-05
-4.88179764721672e-05
-3.57027439278738e-05
-2.93388564774885e-05
-4.57748786872135e-05
-2.1812245024972e-06
-1.96284960081326e-05
-2.9952463610892e-05
4.7831603257365e-06
-4.77570523894203e-05
-1.28764199636328e-05
-1.93522988682446e-05
-1.67316423364069e-05
-5.63090534786307e-05
-3.6103779658188e-05
-3.42443028302329e-05
-3.85098831010271e-05
-2.54857838250218e-05
-1.49086105348389e-05
-3.72047185758958e-05
-3.61339056275207e-05
-4.83686663367075e-05
-1.81032850411744e-05
-3.96384196219047e-05
-2.5992702672888e-05
-2.45710765367098e-05
-4.04442315875117e-05
-4.11949798856093e-05
-3.1597061405239e-05
-5.26536223974147e-05
-1.81029486982825e-05
-4.98718060096254e-05
-3.80723994237446e-06
-4.32504634556088e-06
-1.39318683409279e-05
-3.69486273852984e-05
-3.83838917435154e-05
-4.66707565305773e-05
-1.13789709139814e-05
-5.36412637353681e-06
-2.69088537266736e-05
-4.32621627604917e-05
-4.24015046109466e-05
-1.33115026716573e-05
-3.67345668435937e-07
-3.36983120589984e-06
-4.5567953339499e-06
-5.79088811761166e-05
-3.49565045257331e-06
-4.79677781239884e-05
-3.87510215300197e-05
-1.50382416894086e-05
-2.91561453050565e-05
-2.24290452921852e-05
-1.42774457890144e-05
-2.70930838007062e-05
-3.86710178085656e-05
-3.25602672063462e-05
-4.32326588525507e-05
-4.74218512123232e-05
-4.66615512170614e-05
-3.12871280141413e-05
-2.84590045146641e-05
-2.57943324910336e-05
-2.03489794298521e-05
-2.30560581320902e-05
-3.40023160747947e-05
-3.68739177544609e-05
-2.09307753648371e-05
-2.6453585400568e-05
-3.60795539249822e-05
-4.61389887103877e-05
-2.81217024183986e-05
-5.84200211476724e-05
-4.22136501959207e-05
-4.78647982450411e-05
-3.01043789536419e-05
1.27863996274096e-06
-1.2611342722091e-05
-2.75010492796079e-05
-4.78881821843106e-05
-6.41263249916419e-05
-2.66186731321507e-05
-2.37106058547868e-05
-3.83466663441154e-05
-3.8621617391408e-05
-2.61589311246349e-05
-2.79330709808063e-05
-2.5004755705092e-05
-1.33129604674097e-05
-2.06539272693166e-05
-2.2042425248485e-05
-3.66692582913958e-05
-3.50471838425927e-05
-2.64891162350865e-05
-1.11693640730536e-05
-2.27735220255389e-05
-3.4394836409932e-05
-5.94503558765966e-07
-1.7088314794719e-05
-1.70905674911691e-05
-7.33046005726636e-05
-2.44863781122459e-05
-3.22281121487386e-05
-5.50114936577844e-05
-2.17138791384595e-05
-4.81397080160657e-05
-5.33137779328372e-05
-1.14450075641791e-05
-3.25889161384038e-05
-3.19136561870375e-05
-6.62662621558271e-05
-4.87196531445486e-05
-3.01983165065075e-05
-3.73579005817835e-05
-1.58112308839423e-05
-4.27738638244881e-05
-4.49338693505962e-07
-3.53708571185307e-05
-3.47242846000387e-05
-1.81689938215673e-05
-3.94735487064101e-05
-3.60454365137603e-05
-1.77392412477633e-05
-6.37125303983057e-06
-9.04374571540824e-07
-7.26276654026013e-06
-4.3250812087087e-05
-1.45385063167139e-05
-2.33965064141647e-05
-3.28911204772627e-05
-2.55782558050572e-05
-3.93934984208558e-05
-3.92735878817877e-05
-3.30493647769712e-05
-1.57944807083253e-05
-2.19632577901465e-05
-2.61517102901707e-05
-2.66700824607606e-05
-3.05335330481479e-05
-4.04708155757455e-05
-5.04532359639345e-05
-5.99076754895822e-05
-3.69151470466953e-05
-2.48551455250038e-05
-1.93985550639197e-05
-9.2945870255755e-06
-6.36425124581893e-05
-4.47526078251972e-05
-2.46883210692581e-05
-6.0932707890846e-05
-2.91441356056388e-05
-2.95685352206717e-05
-2.27799981946099e-05
-2.77332350352098e-05
-1.49544220054821e-05
-3.94418625141872e-06
-3.43354861003677e-06
-2.3543515630811e-05
-2.91543089490863e-05
-1.14703195454454e-05
-3.63407098388681e-05
-2.43017713837928e-05
-3.02513853014227e-05
-3.72885181947481e-05
-4.51580549241442e-05
-3.95291116615183e-06
-3.87559285882775e-05
-3.00527623121922e-05
-3.02893447300557e-05
-1.96481363761264e-05
-1.53987679014124e-05
-1.43831591931314e-06
-4.08356910468624e-05
-6.15294223866588e-05
-3.11284581391518e-06
-3.17398009854511e-05
-1.494313133135e-05
-4.42723469016884e-05
-3.43729061177298e-05
-2.65192225356798e-05
-9.66928620451276e-06
-2.0692723343565e-05
-1.68775079551453e-05
-1.77994937246708e-05
-1.42191119983388e-05
-1.29121617713156e-05
-1.68566503818075e-05
-2.44187210352902e-05
-2.06826371591836e-05
-1.57109265912411e-05
-3.44338655067493e-05
-6.10509620534831e-05
-4.36359179265602e-05
-1.04467682118917e-05
-2.68675629906728e-05
-1.86558216370442e-05
-5.67264913749621e-05
-4.0128182189838e-05
-3.57624159711761e-05
-2.28210465774379e-05
-3.49373763598695e-05
-2.14488416918173e-05
-4.87979127470563e-05
-5.79908346716514e-05
-3.21269150699542e-05
-7.34100246576923e-05
-4.04099226462533e-05
-1.91816503474468e-06
-4.9114882194196e-06
-4.00892788299133e-05
-2.16361560002253e-05
-2.99795841111697e-05
-4.90954233621899e-05
-1.80007233496023e-05
-1.91535103472656e-05
-5.88892037133953e-05
-3.26900390294063e-06
-2.75391245055059e-05
-3.36189166776351e-05
-4.65361476777057e-05
-2.90913999149875e-05
-2.9685350094799e-05
1.08508375187203e-05
-4.73741057764671e-05
-1.81709854110113e-05
-4.51860608433014e-05
-1.84118279254004e-05
-1.93875381128223e-05
-6.22124173847072e-06
-4.01010729590874e-05
-1.99527990677578e-05
-2.44229302502712e-05
-4.42879486708586e-05
-2.99032952529781e-05
2.3248134921093e-06
-4.85852035535688e-05
-3.31019337139728e-05
-3.75149298611997e-05
-1.36795409559909e-05
-1.820140095894e-05
5.54015409152093e-06
-5.65542224963197e-06
8.24553108027849e-06
-3.32177475863484e-05
-1.26320234174985e-06
-4.07608891252156e-05
-9.62379005983894e-06
-3.24643196672031e-05
-1.63539876320798e-05
7.45621578607535e-07
-4.21389378205595e-05
9.78437791844269e-06
-4.49445792767602e-05
-5.91510407939524e-05
-6.12400969949515e-05
-2.25588510915987e-05
-9.59528867488803e-06
-3.69629216515789e-05
2.50269881224658e-06
-3.6014648825221e-05
-5.1738891674414e-05
1.17263411172366e-05
-4.04861427851757e-05
-3.58109464596269e-05
-1.47861448604532e-05
-1.80199420599916e-05
-1.84881688654582e-05
-1.89020158971923e-05
-5.50307804077573e-05
-3.44427203777578e-05
-2.44287642940158e-05
1.09633576116984e-05
-1.75647044635066e-05
-5.71634303961304e-05
-2.70952383537729e-05
-4.73103745001985e-05
-3.01206939042251e-05
-4.46270376998446e-05
-2.96438801892803e-05
-1.74449268219287e-05
-2.2776346899425e-05
-3.13700990732127e-05
-4.45185387584694e-05
-4.14525352316681e-05
-6.48990955711449e-05
-1.07745758259673e-05
-3.67592039222256e-05
-4.13381879113382e-05
-3.83171255060569e-05
-4.28614594356452e-05
-4.01054701896493e-05
-3.7298406263089e-05
-1.9283471121906e-05
-2.63815738885258e-05
-4.86418117956552e-05
-3.92259101254419e-05
-2.1539376305025e-05
-4.62869231669906e-05
-4.36411495869173e-05
-2.17044504308477e-05
-2.53660683388069e-05
-2.95223447628513e-05
5.48615036557972e-06
-8.8223084195951e-06
-1.91781941141299e-05
-3.73243811594408e-05
3.793809050835e-07
-3.3657339429798e-05
-3.89294779887502e-05
-5.29910344653507e-05
-3.30847781902642e-05
-5.47557838736625e-05
-2.67013926463767e-05
-2.49972339641026e-05
-4.42542290119942e-05
-3.87376312597912e-05
-2.06164753076148e-05
-1.71728849766356e-05
-2.81215646561026e-05
-3.82748345225558e-05
-4.09274076709866e-05
-2.77038035121531e-05
-7.22013282369223e-06
-2.9261404549792e-05
-3.74097372883378e-05
-7.79656291075313e-06
-1.22880496486136e-05
-2.96953581942574e-05
-2.62850280783511e-05
-2.85994822510775e-05
-4.22828379948156e-06
-4.28685223469816e-05
-2.47377729378754e-06
-4.97457723133742e-05
8.01156775350864e-06
-3.69365365110964e-05
-4.98598188422449e-05
-4.82197105303544e-05
-3.23243479151239e-05
-4.39326661614921e-05
-2.98360095338217e-05
-4.7594514609844e-05
-1.34698816726047e-05
-1.40246402155436e-05
-2.598259074114e-05
-2.34533387582228e-05
-1.63359833126855e-05
-5.2729961555142e-05
-1.36430126359096e-05
-2.38921488416041e-05
-4.81931727907346e-05
-2.21399318563779e-05
-3.52838641272667e-05
3.47302848037122e-06
-1.44411503128637e-05
-8.1821780516249e-05
-2.54539854536122e-05
-3.71564816990678e-05
-3.8319516315135e-05
-2.87751821169724e-05
-3.36042085154904e-05
-3.75967613488756e-05
-3.54800163473841e-05
-5.22591220469991e-05
-3.12924306521405e-05
-4.10318015644186e-05
-1.07286396486824e-05
-3.94992311064622e-05
-8.72316342865613e-06
-1.58962088588878e-05
-4.76976782796296e-05
-2.26205333357683e-05
-4.22220487662296e-05
-1.40711765587612e-05
-7.83115167464435e-06
-3.21393608007311e-05
-2.39832711626333e-05
-3.6727082229535e-06
-5.50290745251889e-06
-7.28951245790613e-06
-1.65131637937655e-05
-2.54269444834631e-05
-3.47275274321334e-05
-7.9652367113001e-06
-2.04361481180182e-05
-3.27885085301702e-05
-3.01436762428193e-05
-4.63686497664619e-05
-1.69485042338491e-05
-1.05400515029029e-05
-1.08840844331025e-05
-1.62423075585646e-05
-5.58528967720333e-05
-4.22098966151059e-06
-5.6922705059819e-06
-3.04165421981074e-05
-5.99881518922086e-05
-3.40124265838654e-05
-3.79263875196163e-05
-4.46177115559102e-05
-2.95178614071762e-05
-2.3601390210369e-05
-6.19135275919191e-06
-3.92351057699051e-05
-2.74919288245561e-05
-1.55662455389855e-05
-9.27281022142674e-06
-3.69646310560102e-05
-2.54248894903181e-05
-5.97239856571602e-05
-4.62073288720854e-05
-2.26132867829944e-05
-3.05153734310081e-05
-1.53444263095645e-05
-1.45134216358677e-05
-3.42412544334558e-05
6.69185166316782e-07
-5.55920564669441e-05
-2.41680765618422e-06
-4.71651543774886e-05
-6.14651395835486e-06
-4.73947107753213e-05
-4.28148807356088e-05
1.23569859839786e-07
-1.57565168530434e-05
-4.40141165764787e-05
7.21406367523899e-07
-1.17743025110518e-05
-4.26279619960049e-05
3.78059760024222e-07
-5.36385051882465e-05
-5.42231764625617e-05
-3.47756464241733e-05
-4.47694167743985e-05
-4.90822975685727e-05
-5.49710816281187e-05
4.61731641049844e-06
-1.01797575172249e-05
-6.71379356533836e-05
-2.89765580614729e-05
-3.0810791465313e-05
-2.88092532140611e-05
-2.76167712574948e-05
-1.12250971712133e-05
-2.32362935482954e-05
-3.17569524663015e-05
-4.05175494400946e-05
-9.07138656636827e-06
-3.25944920322531e-05
-2.780773343444e-05
-3.29780895699829e-05
-6.79399738980605e-06
-6.37876020258247e-05
-4.07314465851926e-05
-2.71361972959434e-05
-3.19230624680394e-05
-2.18289917445037e-05
-7.12317569725209e-05
-5.37688152767358e-05
-3.17311853416799e-05
-4.56722157743032e-05
-1.51888915694803e-05
-5.08493620119273e-05
-3.87143958726534e-05
-3.39912465069765e-05
-2.85886353679213e-05
-2.79338432325912e-05
-2.53162379740069e-05
-4.90147996519406e-05
-2.27011157492071e-05
-5.25016422429108e-05
-1.28285351295791e-05
-3.95505401401747e-05
-3.44649148791622e-05
-3.32607210300296e-05
-2.56872670030045e-05
-2.22674778132657e-05
-6.34465640338724e-05
-2.64966336230061e-05
-3.27356849866114e-05
-4.35893890400392e-05
-3.38121469040644e-05
-3.40604091960862e-05
-3.3944623978401e-06
-1.63357389466572e-05
-2.56932413868012e-05
-1.79097407059505e-05
-5.07098018752409e-05
-4.34221963338608e-05
-3.29535000340226e-05
-5.5614700499406e-05
-6.92425610677998e-05
-1.91076805345059e-05
-3.07491609428161e-05
-4.8595936471148e-05
-3.52460183026636e-05
-2.77677300359495e-05
-7.80587392473474e-05
-2.5557734612352e-05
-3.13073264134279e-05
-1.70738306308774e-05
-3.19325868198619e-05
-5.02658879359344e-05
3.94390978441843e-06
-3.45172923938561e-05
-3.52203978572944e-05
5.67056918583308e-06
-3.17577792634883e-05
-3.18353564518476e-05
-2.32002586106278e-05
-5.11319505672695e-05
4.11749433277267e-06
-2.7723182611389e-05
-3.97588849823612e-05
-2.84509638487708e-05
-5.31715614018703e-05
-1.66875930468839e-05
-5.20506502464921e-05
-4.67213092177575e-05
-6.7292163056964e-05
-1.51926207961718e-05
-4.60920509764176e-05
-3.33755551357862e-05
-4.32475351053911e-05
-2.14258384501512e-05
-3.62518859715241e-05
3.87643787082216e-07
-2.10361247647679e-05
-5.40111995782753e-05
-6.73015002907649e-05
-9.28630834658698e-06
-9.61574049086245e-06
-3.83848154192429e-05
-4.25383195426722e-05
-2.67782479003023e-05
-4.39909291101834e-05
-2.83265639031403e-05
-4.61935031781644e-05
-4.35447954051218e-06
-4.58050187241062e-05
-2.47469193562266e-05
-3.95204026603612e-05
3.78869964437265e-06
-4.18772082899667e-05
-2.52058173773873e-05
-3.13934036936476e-05
-2.98257094892526e-05
-5.86195485627391e-05
-3.91791944497483e-05
-3.54414956894403e-05
-3.33345883465906e-05
-3.68722170157102e-05
-4.07209052374206e-05
-3.0551878687747e-05
-2.25286368039478e-05
-3.97401624973974e-05
-1.89734184719345e-05
-4.34089695355283e-05
-4.38120612202437e-05
-2.1469042159844e-05
-1.88563024844514e-05
-3.42602421832004e-05
-2.36316974584559e-05
-2.86256093008849e-05
-6.47933256039744e-05
-2.85120827545193e-05
-2.97057319369677e-05
-4.93505609801785e-05
-2.15365926257301e-05
-2.85334214391743e-05
-5.07234437193506e-05
4.16025063847837e-06
-2.12452546908719e-05
-3.41965464833034e-05
-2.8908377052861e-05
-3.25190434082985e-05
-4.05656522141267e-05
-2.46851342948096e-06
-3.16234469016128e-05
-6.05368679168964e-05
-5.39162174247315e-05
-4.53752720004105e-05
-1.9762178542968e-05
-3.26885770571552e-05
-3.19404826424366e-05
-4.5150313366309e-05
-2.8755867779303e-05
-5.75301570280937e-05
-1.52888226219156e-05
-3.49138701050817e-05
-2.58101647501127e-05
-1.20497728560914e-05
-2.39549153628561e-05
-5.83271161255095e-05
-1.395021293182e-05
-1.29309457509225e-05
-1.7257887575467e-05
-4.01115766499593e-05
-4.10711716701377e-05
-3.7736526777131e-05
5.34813235527137e-06
-2.24942260131367e-05
-3.57634088171359e-05
-5.60919054413487e-05
-5.03690808592874e-05
-3.49805224866089e-05
-7.8011874151823e-06
-3.64805897555794e-05
-3.17178026440962e-05
-2.14789467638881e-05
-3.91312610757211e-05
-2.81356066447201e-05
-1.80000073141184e-05
-2.23980357571537e-05
-2.49756375249424e-05
-3.77568970468531e-05
-4.14354755335502e-05
-2.74196025880425e-05
-3.29151747752115e-05
-2.90146462385594e-05
-4.73103520271106e-05
-3.06731698985776e-05
-4.50249720420348e-05
-1.77147313632921e-05
-8.98130572987917e-06
-3.64166203544815e-05
-3.41129444496845e-05
-3.21346139048826e-05
-2.65723408350761e-05
-4.1438445567977e-05
-3.35830932556147e-05
-3.51516123292171e-05
-1.52038324279439e-05
-3.49530266988584e-05
-4.93318798357276e-05
-4.40048358133319e-05
-3.89401555029229e-05
-4.71726900381232e-05
-4.9867189481635e-05
-4.38783651323833e-05
-3.88893619880164e-05
-2.47235313559458e-05
-4.64953138465363e-05
-1.20407103757619e-05
-2.58987485942571e-05
-6.4362515220763e-07
-5.3249839393638e-05
-1.79981474681918e-05
-4.2676556522539e-05
-6.35931354586064e-05
-3.32317357238745e-05
-1.85415863969729e-05
-2.18168068027234e-05
-1.44491483009864e-05
-2.72436533770856e-05
-2.73050183788011e-05
-2.73574979783691e-05
-1.72840709124643e-05
-3.61367415124909e-05
-4.19820376911549e-05
9.38373397731746e-06
-1.70573155417569e-05
-1.82773664710029e-05
-3.04868256505531e-05
1.01711834838977e-06
-3.35923934281685e-05
2.19702971689886e-06
1.99245893708624e-06
-1.71430323896717e-05
-3.81815612687629e-05
-1.79970468811159e-05
-1.23690510859552e-05
-5.28313740092942e-05
-1.06528141912229e-05
-9.557166390254e-06
-1.77893445801417e-05
-4.16177400487712e-05
-4.22733298431849e-05
-2.18386295522224e-05
-2.8880421777594e-05
-1.94216604383046e-05
-2.01501221404052e-05
-2.85682494183808e-06
-1.80816521098355e-05
-9.45371809313085e-06
-1.33785983600266e-05
-3.16283800644369e-05
1.4354484397064e-06
-2.18619301137719e-05
-2.63223618280201e-05
-4.00901725473517e-05
6.26398307833629e-06
-2.6871598252775e-05
-1.43726096946824e-05
-4.09273358080028e-05
-1.27165727994564e-05
-3.93026484077209e-05
1.76214283946649e-06
-1.33631362656627e-05
-2.79649547778267e-05
-4.44244196057164e-05
-6.39181004114111e-05
-1.07257351130542e-05
-4.05953355235343e-05
-3.20715899229654e-05
-1.08121571616454e-05
-4.53157863118735e-05
-2.75819903433256e-05
-2.07613355605544e-05
-5.63150328731972e-05
-8.36422756200174e-07
-2.73674200753312e-05
-2.2454107203785e-05
-4.41668585260304e-05
-3.62246192502774e-05
-2.38017605516143e-06
-9.04270639130878e-06
-1.02236591777207e-05
-1.26127528308229e-05
-3.28990153117419e-05
-9.44434430990801e-06
-3.26221971332314e-05
-5.83240181490833e-05
-5.18786471315406e-05
-1.93945089257072e-05
-1.85450924625819e-05
-3.31961665839624e-05
-2.63563549410819e-05
-5.57575903698559e-05
-6.15302657216419e-05
-9.46963141136366e-06
-2.12802792666883e-05
-1.52047960665917e-05
-4.71124734142806e-05
-1.27716243704476e-05
-1.26296231029496e-06
-2.31981590826356e-05
-4.59976584034245e-05
-2.63897085921476e-05
-2.79027403763012e-05
-4.90193003745712e-05
-3.13741519772047e-05
2.46882698107144e-05
-4.05991877325356e-05
-1.19629369208846e-05
-2.33992426007227e-05
-4.87111529864275e-05
-3.27615533641919e-06
-3.86499772526858e-05
-5.72714005554746e-05
-9.43897339671014e-06
-2.53176083079879e-05
2.088341180498e-07
-2.81630653115807e-05
-3.87104845043827e-05
-3.74532817519842e-05
-1.14638819733209e-05
-9.01930779065672e-06
1.36556138196517e-06
-2.64518371818521e-05
-2.36529199878414e-05
-1.9118422585157e-05
-3.79853982734354e-05
-5.02981584905812e-05
-1.67781190743006e-05
-3.03111113340609e-05
-2.65795277311568e-05
3.54168171284947e-06
-7.44401598313219e-06
-6.04396845307674e-05
-3.8545077125988e-05
-1.37386608043136e-05
-2.28745099855591e-05
-2.01008013370817e-05
9.46903981702781e-07
-1.93198507938689e-05
-1.84848599448786e-06
1.26305517017901e-06
-3.33061682546722e-05
-2.23588679794602e-06
-1.42167481901372e-05
-3.85620381715244e-05
-6.42738863966655e-05
-4.07608412912856e-06
-1.06770996309462e-05
-3.83058605714779e-05
-6.57052333658248e-05
-1.67545152287479e-06
-3.00594667794889e-05
-2.77644132824763e-05
-6.34266789022266e-05
-3.64720730626135e-05
-2.53215144841565e-05
-9.85545254631319e-06
-2.13609627382217e-05
-3.87636407986119e-05
-2.87028372004506e-05
-7.03740106289121e-05
-5.86979688329279e-06
-4.39855521466272e-05
-2.20112702244819e-05
-2.34307355334532e-05
-1.580896932761e-05
-3.66792428249405e-05
4.626570067548e-06
-2.31711787334117e-05
-3.51720466169661e-05
-2.94534608003985e-05
-9.50125423942361e-06
-1.77842929103366e-05
-2.0167373490572e-05
-3.87027676363861e-05
-2.6866786753792e-05
-3.72521500361846e-05
-3.93535597782709e-05
-4.8809492194021e-05
-3.93752757887578e-06
-2.7847969955634e-05
-4.23342506095256e-05
-3.65008377834401e-05
-4.25099116202007e-05
-3.52666831542944e-05
-2.461918931795e-05
-2.79830265347627e-05
-3.10850168175927e-05
-3.04067151878116e-05
7.04979801215149e-06
-2.42634815913104e-05
9.37433979706414e-07
-3.0005557901955e-05
-6.25008201106438e-05
-4.27766278733793e-05
-3.45919634600563e-05
-5.4691493088137e-05
-2.0792556245291e-05
-3.92911706480446e-05
-5.50023173793601e-05
-2.21556824109047e-05
-2.0218479954375e-05
-3.64714099366212e-05
-2.82592006717705e-05
-7.57341532969636e-05
-1.7404888973871e-05
-2.95262774608077e-05
-5.38147808609462e-05
-2.4852592604036e-05
-4.91743471849477e-05
-3.25277040529463e-05
-3.07209260305931e-05
1.03948755672463e-05
-7.52294041112064e-05
-1.05662216104317e-05
-2.09009566554471e-05
-3.47049408017969e-07
-3.9176815844439e-05
-3.76048904006522e-05
-4.79706582600343e-05
-3.22048265692306e-05
-4.22339263701911e-05
-1.93395044734121e-05
-2.36418701963286e-05
-5.13133436106021e-05
-2.70125501573603e-05
-3.7892790499727e-05
-3.55717481527267e-05
-6.99777539986645e-06
-3.63533001095717e-05
-2.58149251502276e-05
1.51261554094469e-06
-2.36188820449969e-05
-2.339348429058e-05
-3.3509422440328e-05
-3.91259071637622e-05
4.00053831469915e-06
-2.28530454518425e-05
-8.1687286209204e-07
-2.73889711445311e-05
-2.08311912371319e-05
-2.18148240300514e-05
-2.30112342207923e-05
-3.90318866702197e-05
-4.44234459613564e-05
-2.78806144117863e-05
-1.51038915045475e-05
-3.40001312604004e-05
-3.02984229987619e-05
-3.51574854665842e-05
-3.20924436571819e-05
-4.33431997589853e-06
-7.8410807595712e-06
-2.04895542407728e-05
-3.6927364398368e-05
-5.6282378884681e-05
-1.14076808081351e-05
-3.72129955830661e-05
-2.23214691629307e-05
-3.46069645705692e-05
-2.73904610792729e-05
8.94727516165928e-06
-2.30357996865912e-05
-4.59362400847631e-05
-3.78908131642208e-05
-1.63343053605714e-05
-3.35792354951145e-05
-3.98423564241901e-05
-1.7438594389705e-05
-1.85702319770059e-05
-4.05883956443004e-06
-2.98512387166347e-05
-2.85935447642062e-05
-2.90865187349843e-05
-1.99788315273484e-05
-2.10116047049779e-05
-3.61959332403506e-05
-3.70812257262929e-05
-3.10860091903439e-05
-4.82542409090684e-05
-2.43040923748527e-05
-2.40127807673485e-05
-3.32338714070611e-05
-2.97871305694987e-05
-2.8008121206495e-05
-4.45744834409684e-05
-4.69486580421445e-05
-3.3251489785132e-05
-3.15529845096759e-05
-6.40515552249603e-05
-4.68373123730534e-05
-3.6984141484091e-05
-5.42728374557336e-05
-2.94452823493615e-05
-1.602818337509e-05
-4.40584951037657e-05
-4.56056335826617e-05
4.7157467444832e-07
-3.71652393076825e-05
-4.54182017777532e-05
-2.52265017183699e-06
-2.61260728496819e-05
-2.4881092153769e-05
-1.94039084213615e-05
-4.02499859123789e-05
-5.18301240992537e-05
-3.26913629924406e-05
-1.22417582997224e-05
-3.63082075783031e-05
-1.34407980289153e-05
-3.91278532108834e-05
-4.03590396054775e-05
-3.84446385179149e-05
-6.40693528476566e-05
-3.01044496794276e-05
-1.25676385963271e-05
-5.65367593428076e-05
-1.28919649050119e-05
-1.45138873544329e-05
-1.13984012005599e-05
-7.0629885226132e-05
-3.18535321264402e-05
-4.6451448333519e-05
-2.67998115422707e-05
-4.44154523579414e-05
-1.17909268992192e-05
-3.94399881923028e-06
-2.8323358862288e-05
-6.87812801083876e-05
-2.54931192141342e-05
-2.95362983879777e-05
-5.53174815474846e-05
-5.72057360514732e-05
-3.73783070224157e-05
-4.1859399382562e-05
-3.38390930979717e-05
-5.43105429009346e-05
-4.38983680357429e-05
-2.5689131541747e-05
-1.05093354083972e-05
-4.80051936777902e-05
-2.90616941601621e-05
-2.30470749755487e-05
-4.1557982886669e-05
-4.15508309828967e-05
-1.92626789589304e-05
-3.56855824738455e-05
-1.83006892696168e-05
-1.51954944069022e-05
-4.39115955949189e-05
2.42611308829516e-05
-2.65049551715675e-05
-3.61056283284531e-05
-4.36553095080221e-05
-2.54766328916133e-05
-4.388786987751e-05
-1.08956891537375e-05
-3.56486559633846e-05
-3.37751869921546e-05
-3.95303867074724e-05
-2.44111863298427e-05
-1.7428612461002e-05
-4.32707925799076e-05
-5.07345225249712e-05
-1.78569894263893e-05
-2.03516141158596e-05
-2.49488461001004e-05
-2.76013677363587e-05
-6.16926927420643e-05
-1.95967710375899e-05
-2.94052167014882e-05
-4.73464223799747e-05
-5.25927222112485e-05
-3.45961525401955e-05
-3.46568907304639e-05
-2.45685440787199e-05
-3.84943529336167e-05
-2.88998409829423e-05
-6.22941356275169e-05
-3.61763241679149e-05
-6.60931161299576e-06
-1.44873161675864e-05
-3.91032156569657e-05
-3.64252207041424e-05
-2.7848284628848e-05
1.41084574639121e-05
-4.35881877354272e-05
-4.88966519513753e-05
-5.7759490662921e-05
-1.79839803588629e-05
-4.47729115353871e-05
-2.77437085969496e-06
-4.45278087228563e-05
-3.27228745768404e-05
-2.2491602576053e-05
-5.97549090346466e-05
-2.3539737379532e-05
-2.85818558668636e-05
-3.61770570737108e-05
-1.56030120173983e-05
-2.84124068482863e-05
-3.3092851142915e-05
-5.06486434052168e-05
-2.17461427559773e-05
-2.93260173497109e-05
-4.36051149093966e-05
-3.04290564657411e-05
-1.82372250263231e-05
-2.69945639940547e-05
-3.98232588437393e-05
-3.90490820192235e-05
-2.95239691264412e-05
-1.54764092394687e-05
-5.50059035621259e-05
-5.53383694403608e-06
-4.41029358874428e-05
-2.78812701689445e-05
-6.48884751458911e-05
-2.77158261057632e-05
1.43576003602687e-05
-3.62392567354227e-05
-2.88060811450113e-05
-1.858960509521e-05
-1.15802884174536e-05
2.212362720302e-05
-4.38131514049132e-05
-4.90887968296097e-05
-4.90384551278129e-05
-3.4987178847089e-05
-2.43935158052989e-05
-1.03736445284834e-05
-4.18309922991204e-05
-2.49370516814671e-05
-2.45900325402371e-05
-2.0876098351687e-05
-2.71185388699406e-05
-4.18259193581978e-05
-6.41713009328295e-06
-1.66994263982578e-05
-1.50970535283605e-05
-5.168803259121e-05
-4.49960785180206e-05
-1.5273136767732e-05
-1.18030937202743e-05
-2.06143651014166e-05
-7.85661671287236e-05
-2.69800983108086e-05
-3.54941760435858e-06
-4.10543309013287e-05
-5.66820534258075e-05
-1.46394633599892e-05
-2.07509638099974e-05
-9.21157814114689e-06
-3.52783192131616e-05
-1.92880225945026e-05
-2.75139356728954e-05
-1.84401739707716e-05
-8.70117561454973e-06
-4.65177227927441e-05
-4.07416874454969e-05
-7.21852155683437e-05
-3.86734005193734e-05
-3.6569967347628e-05
-5.16324163274653e-05
-3.95764944541482e-05
-7.59811050485786e-06
-2.3233792214442e-05
-4.09516521204679e-05
-5.08976827581221e-05
-1.86659043833169e-05
-4.80602027175031e-05
-4.86734604028245e-06
-4.78470406051361e-05
-1.02270451459484e-05
-4.61621117218583e-05
-5.51477474593618e-05
-6.46033773694172e-05
-3.8269757416328e-05
-4.66335288142535e-05
-4.04339904147363e-06
-4.6782201186616e-05
-6.59021622627294e-06
-3.19097163140549e-05
-3.15389002236475e-05
-2.06247522031626e-05
-3.99132945584561e-05
-3.62375746397028e-05
-4.15166875859832e-05
-1.98675512044662e-05
-2.81489117806975e-05
-4.40415103028167e-05
-3.83044858053356e-05
-2.38541751037923e-05
-2.89730520201246e-05
-5.26183831861019e-05
-2.55751486650721e-05
7.75371130326714e-06
-4.81333453326997e-05
-4.60483022410861e-05
-2.97940352146666e-05
-4.31600368642589e-05
-4.72400421421587e-05
-2.63828879964199e-05
-3.84476697493287e-05
-4.06833951731172e-05
-3.9083864969124e-05
-3.62992440531559e-05
-5.95197175738275e-05
-3.66342223942084e-05
-5.46207051391223e-06
-2.66502482681887e-05
-7.6964308276383e-06
-3.15403189999745e-05
-2.9672505695021e-05
-1.0005230944675e-05
-2.37966965616229e-05
-3.22201610208437e-05
-2.45471360351166e-05
-2.98791292861311e-05
-5.96738160843028e-05
3.34489219252668e-06
-1.20307820550499e-05
-1.43993424299552e-05
-2.72314225449039e-05
-3.24655845415283e-05
-3.25575412676868e-05
-2.18628425214979e-05
-2.23115092608422e-05
-5.28919831006477e-05
-1.49948240614684e-05
-4.37006168932536e-05
-2.64793773729486e-05
-3.51369448390446e-05
-2.42133579374214e-05
-5.2502265111253e-05
-1.69539415135563e-05
-1.85030009401093e-05
-2.84453047045778e-05
-3.41726940023806e-05
-2.60614981971618e-05
-2.25743755152566e-05
-2.90850649880334e-05
-3.55621399553558e-05
5.10788207926185e-06
-2.70883984183912e-05
-2.0997317384919e-05
-2.54010274105641e-05
-2.10365093108122e-05
-4.24299304641661e-05
-2.41395049724245e-05
-1.99225110678648e-05
-1.72046238690711e-06
-2.75470977710067e-05
-2.72494955498189e-05
-2.45114272998916e-05
-3.83724423910015e-05
7.55901126025289e-06
-2.9374722483384e-05
-2.78572777699114e-05
-2.93330285995676e-05
-2.89789096542945e-05
-1.52067142736131e-05
-4.08363133071253e-05
-3.25972230689697e-05
-1.95364071809716e-05
-1.584673543996e-05
-3.95592321401826e-05
-4.99455838061024e-05
-5.37200860916943e-05
-4.52151169746693e-05
-4.34509291182607e-05
-1.04970588212023e-05
-5.09224591996977e-05
-4.45118639213847e-05
-2.17804428047187e-05
-2.17465514444486e-05
-2.3972628836413e-05
-3.29155749470892e-05
-1.20879403909322e-05
-5.79653976794354e-05
-9.50814397677687e-06
-2.17918213984357e-05
1.01485616499439e-05
-1.0141016320785e-05
-3.52526842359632e-05
-6.99037534756391e-06
-2.6832982052378e-05
-3.66699356169565e-05
-2.21290463378824e-05
-3.3436133789081e-05
-2.70374075248935e-05
-4.8853848107619e-05
-3.90904593658855e-05
-1.89792365171487e-05
-3.02835087160963e-05
-1.79504073851753e-05
-3.07660610735965e-05
-5.83630076769128e-05
-4.36210703180463e-06
1.03461949020611e-05
-1.60651012434624e-05
-3.96954339266958e-05
-3.49684489027349e-05
-1.49020334162051e-05
-1.61847688656093e-05
-2.66133618520432e-05
-5.0708085298417e-05
-2.64342366804039e-05
-1.66273629045741e-05
9.22327212676371e-06
-3.7069053161033e-05
-2.65553831405522e-05
-3.06237014448864e-05
-3.63346031057521e-05
-2.9921416142701e-05
-2.14717471895121e-05
-8.98075256365373e-07
-1.73524692670376e-05
-2.08166989656576e-05
5.90315931918596e-06
-5.12758662332928e-05
-9.011105787184e-06
-3.98788151843799e-05
-9.25312143801503e-06
-4.06296673850131e-05
-3.26113704607139e-05
-2.50782414429883e-05
-2.62805483037947e-05
-2.41706613032014e-05
-1.30910784116531e-06
-1.32440375435895e-05
-2.84848698544355e-05
-1.34123150449838e-05
-3.52064806116512e-05
-2.37028195525848e-05
-3.32546526171472e-05
-1.90648826517677e-05
-3.86371867674778e-05
-1.18133675464611e-05
-2.43101948675733e-05
-5.57799619763284e-05
-4.80769648617734e-05
-9.60545035317373e-07
-1.04794779394126e-05
-6.64135084412606e-06
-2.86677107321072e-05
-1.24684809704798e-05
-2.00272789840884e-05
-3.12114246876725e-05
-1.82975735879478e-05
-2.25669554054699e-06
-4.97246009768906e-05
-4.71112591172147e-05
-4.88668769987136e-05
-3.20941054135256e-05
-4.74803839890845e-05
-3.7384590052638e-06
-2.75578240423011e-05
-1.02715245755581e-05
-3.57405062646216e-05
-4.00829132590823e-05
-4.58180887373196e-05
-1.76134875206519e-05
-4.33674983819174e-05
-4.16247628994136e-05
-1.98664386917361e-05
-1.63521147039283e-05
-1.62583082225861e-05
-3.63716245350871e-05
-4.36177991606986e-05
-5.42395345894568e-05
-2.0624012117375e-05
-2.30932660299016e-05
-2.18799640076965e-05
-4.44063473002386e-05
-4.33590178086438e-05
-2.42726156007892e-05
-1.88543890999107e-05
-3.30852277107612e-05
-3.70333529482478e-05
-1.52461628996403e-05
-2.94460350703155e-05
-1.57462941722082e-05
-1.48029980824334e-05
-1.87344813067804e-05
-2.70421189360536e-05
-4.1865551676318e-05
-2.01662844428501e-06
-2.01713002636454e-05
-2.08578988559311e-05
-2.19104951896147e-05
-9.27577444886949e-06
-6.82017040552278e-06
-3.4395620781743e-05
-4.18115107048168e-05
-3.84606032510844e-05
-5.84916554533192e-05
-2.07309841400812e-05
-4.47439768647585e-05
-9.05274628381246e-06
-2.4770811170613e-05
-4.06972869899125e-05
-3.56557612151154e-05
-3.18595291658539e-05
-2.42837065431167e-05
-6.84079406633698e-06
-1.9571809006467e-05
-2.83782544442015e-05
-4.15667770623465e-05
-4.47094209230708e-05
-4.22048869983224e-05
-2.34977304355035e-05
-2.74967654836043e-05
-2.01084165135956e-05
-3.4968258778891e-05
-5.55851862872916e-05
-1.81989854662157e-05
-4.18704274947875e-05
-3.27097574873834e-05
-2.70376306894517e-05
-2.90924515631116e-05
-3.09099293733886e-05
-1.69976013154476e-05
-1.26368742284337e-05
-3.70944815112617e-05
-1.29031326234355e-05
-3.39489757900675e-05
-3.13267438867986e-05
-3.14540167592787e-05
-2.36517752603498e-05
-3.24935324083152e-05
-1.23304053055151e-05
-2.56235389357634e-05
-1.02302716546404e-05
-4.76259292128618e-05
-3.49020580804665e-05
-1.72008689019222e-05
-3.20174276553479e-05
-1.66932351772378e-05
-3.87039836944418e-05
-9.83306004198095e-06
-2.52554616725261e-05
-1.46877336069761e-05
-2.95272647445177e-05
-1.74515575296212e-06
-5.47951400625522e-05
-1.59894777236496e-05
-6.14003280158139e-05
-3.74114980024273e-05
-4.34516035160025e-05
-2.50379305586925e-05
-3.14944102633494e-05
-4.64371761997706e-05
-4.03103803796432e-05
-2.56735718642896e-05
-1.54976067450762e-05
-6.16988471730908e-06
-1.40633137295973e-05
-3.98761306761744e-06
-1.27128122124383e-05
-1.72024685252626e-05
-3.44822107842305e-05
-4.58159463412112e-05
-3.72245578894279e-05
-3.06172368134838e-05
-1.52175127847004e-06
-4.09817085251812e-05
-4.73365576520937e-05
-3.76384255845512e-05
-2.84172852323981e-05
-7.10459299912208e-06
-5.90739796873833e-05
-1.99870830071972e-05
-4.78506038413544e-05
-3.40402287055969e-05
-1.16111411518599e-05
-2.18139324739867e-05
-3.4838390309095e-05
-2.61985698997729e-05
-3.12505481383726e-05
-5.48524273700525e-05
-1.85079062704471e-05
-2.0749385585276e-05
-4.49550370980343e-05
-2.76049983784683e-05
-3.33986533801559e-05
-2.73330982325978e-05
-2.61445728286858e-05
3.75182838702125e-06
-1.92882632528869e-05
-4.51356982140974e-05
4.12371997983767e-06
-2.00163541889281e-05
-2.78083642211673e-05
-5.22029105940041e-05
-6.57061341553297e-07
-2.8293846419684e-05
-2.95675545994328e-05
3.99844765539571e-07
-3.36458301903114e-05
-4.06112830066179e-05
-2.35520277539632e-05
-3.90771784152406e-05
-3.21204220769788e-05
-4.28020663913058e-05
-1.87699342518645e-05
-4.34420035943475e-05
-3.34462680960309e-05
-5.56467381063144e-05
-4.36400773927156e-05
-2.71751478610177e-05
-3.11908107063348e-05
-2.22194041051649e-05
-3.27756025919156e-05
-4.0298264477758e-05
-3.51476489048869e-06
-2.6086041508612e-05
-4.92389997439563e-05
-3.44546045567182e-05
-2.64542827324902e-05
-4.46639329914914e-05
7.37247771782766e-06
-7.23305791211961e-06
-2.93340877145455e-05
-3.89131324895174e-05
-8.59567231517864e-06
-4.54617918752801e-05
-4.32913590021843e-05
-3.88490696781299e-05
-1.74683687719457e-05
-4.9327670635377e-05
-1.01786402462077e-05
-4.46104113578617e-05
-3.52020385745058e-05
-1.86869477525535e-05
-3.224319733059e-05
-6.9551203098297e-06
-4.88586423085852e-05
-3.60969955688298e-05
-4.09325804086638e-05
-2.08246941307223e-05
-2.49200237111941e-05
-1.88629999684474e-05
-5.5038566298912e-05
-4.28744679705949e-05
-3.09946797330734e-05
1.14513629686977e-05
-2.48700886364034e-05
-2.75678740820278e-05
-3.05565797754606e-05
-4.54476303545963e-05
-2.75389312735043e-05
7.66244854192167e-06
-1.98431508402186e-05
-2.88467784472854e-05
-4.98034227318776e-05
-3.70335869487648e-05
-2.27492205678785e-05
-1.32769472111636e-05
-2.80998233746138e-05
-4.46970673815493e-05
-3.3269572225668e-05
-4.89409585415577e-05
-2.81438404777129e-05
-2.63568230111471e-05
-2.82584448328493e-05
-2.86958742874054e-05
-4.10491321677862e-05
-4.44340543454437e-05
-2.24553056877914e-05
-1.89347232097809e-05
-1.76238656985316e-05
-2.55014199235252e-05
-1.8888173151092e-05
-2.53905995174082e-05
-1.4216294517226e-05
-4.68617981874161e-05
1.29148661503395e-05
-5.09918427004362e-05
-2.97693919159975e-05
-2.42057472946247e-05
-2.31755936157354e-07
-5.71249405588132e-05
-4.71320863487872e-05
-2.45738751395454e-05
-3.01737206344174e-05
-3.40344852073113e-05
-1.05191170941986e-05
-4.99032100277854e-05
1.58465904124393e-06
-3.364013517952e-05
-4.16871320430193e-06
-3.99948504963618e-05
-5.59703537594172e-05
-6.87524454341514e-05
-3.22059516848506e-05
-3.53329868033632e-05
-2.2554083042053e-05
-3.47892667728847e-05
-4.0330376708613e-05
-2.0749973452046e-05
-3.38785721256324e-05
-2.38109654282344e-05
-1.63021304397173e-06
-1.88383199420989e-05
-1.23712951924716e-05
-2.21419832931124e-05
-1.21800058237436e-05
-2.89543300405563e-05
-6.77340586915504e-05
-1.58127010330243e-05
-3.18035010693828e-05
-1.24526317025512e-05
-3.04315173612864e-06
-2.40265021697262e-05
-3.76961767810036e-05
-5.26989136080776e-05
-2.634584491559e-05
-2.76132668427126e-05
-5.35606339353121e-05
-5.12675776430848e-05
-2.59297081094057e-05
-5.7107692161863e-06
-1.51880648962858e-05
-3.61122725684842e-05
-2.33789524425947e-05
-3.09551270776495e-05
-4.37566676397818e-05
-3.33929931765525e-05
-3.33935385263404e-05
-2.48112747347866e-05
-5.95180845228333e-05
-4.84946497145429e-05
6.23025034620189e-06
-5.25882480616621e-05
-5.0451830597647e-05
-2.16786121251189e-05
-3.34337896309051e-05
-9.72477896319244e-06
-4.89911062295498e-05
-2.90866836381283e-05
-3.20502795449924e-05
-2.15462686927937e-05
-5.55607206136137e-06
-4.1307513558856e-05
-1.44711492067946e-05
-5.26400471523604e-05
-5.01937485308953e-05
-2.26240273250195e-05
-5.2944674381539e-05
-3.92050288461539e-05
-3.78133095424364e-05
-3.03946879233954e-05
9.21876973060105e-06
-6.01817825567817e-05
-4.41731188966486e-06
-2.33059723478484e-05
-2.89022447383246e-05
-3.81843934611864e-05
-4.59852147192024e-05
-4.80829236010691e-05
-4.50289926212746e-05
-1.28867009439637e-05
-3.33511561682735e-05
-8.36270071434687e-06
-4.82512572406181e-05
-4.35249826242047e-05
-3.12231010570112e-05
-1.8670223989776e-05
-4.71749531741248e-08
-3.36534239831201e-05
-1.37614226245867e-05
-5.07589809890618e-05
-3.16834346095308e-05
-2.99759600567499e-06
-5.00768558087455e-05
-2.35402411280198e-05
-2.56613119379259e-05
-3.30432758654687e-05
-4.17132661742055e-05
-1.47636331904067e-05
-3.73188170918571e-05
-1.92178095053175e-05
-5.3501165167706e-05
-5.50715222057366e-06
-1.53944847229269e-05
-2.83768331342864e-05
-3.28341799842455e-05
-5.03510629125316e-05
-1.32870019192096e-05
-2.38214132342062e-05
-2.33198137004153e-05
-5.72870621213854e-05
-3.97599699225374e-05
-3.94281619784323e-05
-1.12004881252006e-05
-5.56874610750935e-05
-4.69681276173767e-05
-4.3454002968657e-05
-2.08313409737794e-05
-4.20069157678125e-05
-2.21646320033156e-05
-4.46232045528134e-05
-1.94148176958177e-05
-4.05922452647645e-05
-2.98164332491195e-05
-3.91817352421531e-05
-3.51009383749912e-05
-4.65075488423647e-05
-1.52810254890164e-05
-3.96268140787287e-06
-3.85387182344884e-05
-1.06316250881332e-06
-1.19012025989355e-05
-3.57691800862744e-05
-3.95679074103313e-05
-1.56625828158836e-05
-4.46014132739716e-05
-6.25432367594132e-05
-1.44929551540715e-05
-5.99922980322978e-06
-3.67848745381204e-05
-1.98858931389546e-05
-1.10010832668329e-05
-2.41143140551842e-05
-1.05856119812117e-06
-5.62952135182203e-05
-4.40452030828048e-05
-2.76846415283724e-05
3.7569804574319e-06
-2.24136209556141e-05
-3.98959794809272e-05
-1.41816061864431e-05
-3.93926950672359e-05
-4.17931395790749e-05
-3.64453899960631e-05
-6.29912504864111e-05
-2.51667111979159e-05
-7.65028496267855e-05
-2.45924775340625e-05
-3.44749458637962e-05
-3.80072723016769e-06
-5.53920280716298e-05
3.07839336153711e-06
-2.82983941954363e-05
-4.16732723888607e-05
1.10459069730037e-05
-6.74303789388575e-05
-3.86305272585578e-05
-3.98390091813116e-05
-2.75946157035539e-05
-3.86279989530491e-05
-5.52577710025118e-05
-5.79514916663072e-05
-1.70860289728413e-05
1.22670365397117e-06
-4.29254958142043e-05
-1.98189732582686e-05
-2.05628852041083e-05
-4.07848018109989e-05
-5.84424620790022e-05
-1.74907953598095e-05
-2.63931707912554e-05
-1.7075609002306e-05
-1.44720798422483e-05
-2.72312662057361e-05
-4.65608610575399e-05
-3.71266240059595e-05
-3.12062907011603e-05
-4.32897898960932e-05
1.97436838208867e-07
-3.81298584532845e-05
-3.17407095955615e-05
-4.00821030945159e-05
-5.05377569124113e-05
-5.7843289121531e-05
-2.73115350504687e-05
-2.32120630271441e-05
-5.31089953969156e-05
5.87435590155498e-06
-4.05215166547764e-05
-4.09963865457653e-05
-7.05613944211094e-05
-4.50738632337945e-05
-1.91405645549496e-05
-3.49797915859704e-05
-3.17179711893021e-05
-2.70634273565553e-05
-5.71903026290421e-05
-2.36278122917995e-05
-1.04787382986928e-05
-4.04784900792394e-05
-3.73834897642239e-05
-3.02425364833656e-05
-2.30302845976844e-05
-1.70527198800078e-05
-1.57004837370608e-05
-2.77996254642441e-05
-4.01295021109204e-05
-1.07365883821084e-06
-7.83205994041809e-06
-4.85651011917045e-05
-3.59926252557356e-05
-2.55175088837375e-05
-2.71700241698148e-05
-3.15929894359146e-05
-2.39091136151318e-05
-1.08470075386206e-05
-2.80636163900655e-05
-2.84184848876223e-05
-1.91896317412928e-05
-6.90633814506173e-05
-4.35914590537539e-08
-1.98883698280468e-05
-6.16678891956707e-05
-5.47516189162688e-05
-3.4009700821503e-05
-1.88530418150721e-05
-6.01568494741227e-06
-2.89977391656536e-05
-1.77947630915594e-05
-3.13091889004716e-05
-8.59558305836745e-06
8.66936628221103e-06
-8.36519535321646e-06
-1.93419704298354e-05
-1.61530577163086e-05
2.22367894702225e-05
-4.42901117432818e-06
-4.76937184828452e-05
-4.6343247361677e-05
-7.71135662831704e-06
-1.36239034829668e-05
-2.95690010069651e-05
-2.44993569071355e-05
-4.4326261027677e-05
-1.96315031185121e-05
-1.96758781830636e-05
-2.75797640810084e-05
-3.60223694586659e-05
-4.26922981015709e-05
-2.74790193479108e-05
-5.20852281548949e-05
-1.57736654240087e-05
-7.82099904299869e-06
-3.06192932999868e-05
-4.52437780622353e-05
-1.31432776734726e-05
-4.92083355909496e-05
-3.00926861974624e-05
-3.17280023720309e-05
-1.48122455568189e-05
-2.95259823103204e-05
-3.26391646367806e-05
-3.41528525573106e-05
-4.82959164799434e-05
-5.98004877299289e-05
-6.63247193043104e-06
-1.20253912133271e-05
-2.10159031264835e-05
-1.80511711283338e-05
-2.94062768171737e-05
-8.86323101457039e-06
-3.39553106655182e-05
-1.52296336539813e-05
-2.96750469943258e-05
-2.74287543385937e-06
-2.69623222141353e-05
-1.45713193759658e-05
-4.99303499724883e-05
-2.69213618533456e-05
-3.19405446244707e-05
-4.49394769610752e-05
-1.78525402805823e-05
-3.54674005280309e-05
-2.72628558709654e-05
-3.60159394486152e-05
-6.06483887020061e-06
-2.04467760409593e-05
-6.29805612055116e-05
7.68522227434233e-07
-1.38311483239754e-05
5.61881614931592e-06
-5.19666590782868e-05
-4.14555454213853e-05
-5.30309552635621e-05
-1.63343949320443e-05
-2.98504088008571e-05
-3.2199241816279e-05
-3.699076264237e-05
-3.3648995447059e-05
-1.89003268199181e-05
-2.14996130263739e-05
-2.56586122836699e-05
-5.193174298277e-05
-3.77515727011209e-05
-4.68088679169967e-05
-1.30168624067126e-05
-3.65882381603069e-05
-4.27242279319788e-05
-2.82640968767313e-05
-5.16540383717646e-05
-3.3287171423681e-05
-4.7793325470094e-05
-3.27904870682322e-05
-4.82822552511729e-05
-1.83475209649153e-05
-1.83813625467702e-05
-1.50009230967751e-05
-3.61181399207716e-05
-5.21701394465404e-05
-2.83179218781714e-05
-8.74922785831684e-06
-2.61776528876973e-05
-2.38871529442986e-05
6.5761346304901e-06
-3.66925154259833e-05
-5.66580174225025e-05
3.96051615103988e-06
-1.10932020586333e-05
-2.72712425443848e-05
-1.9700521497216e-05
-1.74897885625581e-05
-4.45789455860309e-05
-2.53407115592725e-05
-3.17844228365258e-05
-1.9150612683373e-05
-6.23542331347641e-05
-4.75115313495679e-05
-2.8113719294739e-05
-3.91940262252527e-05
-2.53121639415004e-05
-1.65858392942939e-05
-1.97836914640284e-05
-2.72818019025187e-05
-2.89401376652967e-05
-1.48979932568327e-05
-1.99029410726436e-05
-1.19648904585301e-05
-4.57538192902341e-05
-2.72290546997591e-05
-3.15896824361517e-05
-3.09212562016793e-05
-9.14923327292653e-08
-1.7021186559448e-05
-1.372009185368e-05
-1.97943336089533e-05
-7.82322632773084e-05
-4.02422387745844e-05
-1.07692300482899e-05
-2.75199930608595e-05
-3.63193755650101e-05
-2.90487206271376e-05
-6.47902772190542e-07
-4.8630261365838e-05
-2.5323315355825e-05
-2.2368062201372e-05
-2.52121757775726e-05
-2.20206702634879e-06
-1.82376434077799e-05
-3.35856116209008e-05
-4.94501068123343e-05
-2.32547152656959e-05
-2.80574360319825e-05
-2.73022512733196e-05
-2.46316389763565e-05
-4.83501297914784e-05
-3.80480626672808e-05
-4.80357673406136e-05
-2.79654239701773e-05
-3.84603733018043e-05
-2.63212831040181e-06
-4.12151040455899e-05
-8.23434105551138e-06
-3.38758796153497e-05
-1.79469905047648e-05
-3.80345424480747e-05
-1.17491583674269e-05
-9.80706847433557e-06
-3.1003172829585e-06
-3.03938272807016e-05
-2.42906728005328e-05
-3.8551962556126e-06
-2.25871766942552e-05
-5.0228183358217e-05
7.47252241461736e-06
1.68133448417961e-07
-1.64800583964623e-05
-4.44113134118748e-05
-3.31554187168045e-05
-2.95096439379248e-05
-6.90632492084331e-05
-2.56750603819475e-05
-5.94849491351841e-05
-4.32557826193302e-05
4.37057805041001e-06
-3.67610107274828e-05
-4.00385040739112e-05
-3.5277272120405e-05
-2.90877417137902e-05
-3.02280814297151e-05
-4.26957509369109e-05
-2.6544017028188e-05
-3.58733250709012e-05
-2.18024863943269e-05
-5.27678067773302e-05
-1.38188925575056e-05
-3.05987136617987e-05
-4.39718055540543e-05
-2.8600418985895e-05
-3.66986117768107e-05
-4.88213064213786e-05
-2.79608942750973e-05
-3.82717962836811e-05
-2.90990132429089e-05
-4.90653342861592e-05
-2.3648545523853e-05
-3.15954477473207e-05
-3.65475134917576e-05
-6.04089984031342e-05
1.67070018477655e-06
-2.77305713040867e-05
-4.38128286377361e-05
-5.28176472502769e-05
-2.61628709283709e-06
-2.93165930402224e-05
-1.67151412363896e-05
-4.16218417120992e-05
-3.10523594434785e-05
-1.17702882318761e-05
-1.16929778626608e-05
-1.34387367425596e-05
-8.72493567587931e-06
-1.11908015680604e-05
-2.49441929558469e-05
-1.16966547512874e-05
-3.75096371223959e-05
-5.25587615764314e-05
-4.20512041932183e-05
-5.78910463639993e-05
-4.20093572007879e-05
-4.24769437173766e-05
-5.50909590054138e-05
-2.19575196580077e-05
-1.93426438172882e-05
-2.2721183272813e-05
-2.02521916825564e-05
-2.13089225806821e-05
-2.76351069442595e-05
-3.208918616257e-05
-3.04814575703881e-05
-2.05128695818313e-05
-3.79918613909034e-05
-2.5284610296309e-05
-2.47522823100917e-05
-2.41143428826169e-05
-2.87153613645621e-05
-3.2306040558594e-05
-2.68648210281162e-05
-3.7488560935341e-05
-2.85936565249096e-05
-4.7923834831128e-05
-3.2308367951184e-05
-1.90359273751255e-05
-4.02455807711196e-06
-4.43134820960813e-05
-2.15910998458358e-05
-1.47610871705328e-05
-3.09159795185354e-05
-3.32975119145016e-05
-1.3070465300259e-05
-3.83310272863064e-05
-1.06604850925168e-05
-3.55600864098631e-05
-2.77352391977276e-05
-3.6106710407753e-05
1.09737553888157e-05
-4.34968938423176e-05
-1.27145279863732e-05
-1.06110671813829e-05
-1.97353061995656e-05
-3.0468018780207e-05
-3.82114488991548e-05
-2.61688955276983e-05
-8.92963391608406e-07
-2.38088087940152e-05
-8.63210856892097e-06
-1.3191933448377e-05
-3.51703311534217e-05
-1.69982650450315e-05
-2.93277878138145e-05
-4.95839394027729e-05
-2.9772466223626e-05
-5.69538898606183e-05
-3.11378849309027e-05
-2.50220107304039e-05
-4.66059171586148e-05
-3.95654193083811e-05
-1.39173764989038e-05
-2.27743681518573e-05
-1.49817217828122e-05
-2.08320976971091e-05
-3.13913486868098e-05
-3.86305703409578e-05
-6.4451524859909e-06
-1.65922859680463e-05
-3.35868789912773e-05
-5.80945557682944e-05
-4.60913071339336e-05
-4.11846349522039e-05
-4.1736909812425e-05
-4.34752246783917e-05
-2.24171920327395e-05
-2.70777757458986e-05
-3.77567868164489e-05
-3.75510322568318e-05
-1.77142550671147e-05
-1.70082578052943e-05
-1.35443514658563e-05
-3.35610107728344e-05
-5.46309783134715e-05
-4.92450435901192e-06
-2.02860513875133e-05
-3.57528874993826e-05
-2.75836667908494e-05
-4.18667311451259e-05
-3.80289088681801e-06
-6.52185813178911e-05
-3.55434229800414e-05
-3.69400674243056e-05
-1.07301882269841e-05
-2.0873201633599e-05
-2.05849768033721e-05
1.17578806295974e-05
-4.44160028179677e-05
-5.79431072715665e-05
-1.68502951773066e-05
-6.02190790692573e-05
-2.6971266219921e-05
-7.39642318869453e-05
-1.90073855323226e-05
-3.88069544734708e-06
-3.6961720324488e-05
-1.56534281109699e-05
-1.55183097647927e-05
-4.01943011619284e-05
-3.61460441359656e-05
-3.69054549473338e-05
-5.95243691543363e-06
-3.56878763865822e-05
-9.56217072263402e-06
2.63002640764309e-06
-5.14385753451281e-05
-4.86718703133035e-05
-3.07177477440197e-05
-3.06711877654667e-05
-2.22376900965665e-05
-5.89469846959713e-05
-2.59557762798029e-05
1.30394328397405e-05
-2.67257666423766e-05
-3.54734680118021e-05
-2.36119879500995e-05
-3.69679293665101e-05
-3.16440223198099e-05
-5.66629038586823e-06
-1.78574905833309e-05
-2.93715983390753e-05
-4.93392839080819e-05
-2.31095972105949e-05
-2.2871582906218e-05
-3.60945981446197e-05
-4.91106947676199e-05
7.83315784469781e-06
-5.22086183394204e-06
-5.9728226178932e-05
-3.48498412536423e-05
-5.09504182448312e-05
-3.00070290007123e-05
-5.11019925042841e-06
-5.38939968926868e-05
-2.86006956901078e-05
-3.39548276965327e-05
-4.34748950606349e-05
-4.88706651607473e-05
-2.09706532486397e-06
-2.06360025318469e-05
-2.25435454965963e-05
-3.31194574095276e-05
-4.27293969951599e-05
-4.41307361112641e-05
-4.1226110880825e-06
-4.20142414302828e-05
-2.74208783548638e-05
-4.59490023983443e-05
-1.08733920921115e-05
-4.78998219757708e-05
-2.85692415116267e-05
-2.81391096888099e-05
-3.94066270572344e-05
-5.52160160219011e-05
-2.16004521839571e-05
-1.01425463279083e-05
-5.93649999414388e-05
-2.87939214626356e-05
-7.49421210765055e-06
-5.331176164259e-05
-6.32153035379442e-05
-2.89879894704223e-05
-4.97816334308245e-05
-5.89716582763432e-05
-4.19543892062491e-05
-3.19526561909902e-05
-2.80982981312772e-05
-1.75334063821331e-05
-3.08733517617636e-05
-5.6191247197429e-06
-2.3580671311054e-05
-3.67142090660883e-05
-2.81090361945638e-05
-1.54999156492356e-05
-3.75865848552974e-05
-4.49389654519724e-05
-5.57813596725653e-06
-2.11723942610745e-05
-1.475837319364e-05
-1.86575427094336e-05
-5.55800412723706e-05
-5.36231265639478e-05
-5.19373884979932e-05
-4.8895456433802e-05
-1.55693790731092e-05
-2.54356461246782e-05
-3.91533488673848e-05
-2.65902542548313e-05
-1.5034996784765e-05
-3.31320038381321e-05
-1.94566535175848e-05
-1.11668604128566e-06
-2.42149171996258e-05
-4.05058445050277e-05
-2.03345894431598e-05
-4.83743251821591e-05
-1.14621217965314e-05
-8.77128642037869e-06
1.43639752445665e-05
-5.71111461779559e-05
-2.80215386504188e-05
-2.70666981271353e-05
-1.00721835839463e-05
-4.6800364943598e-05
-2.66029266411974e-05
-3.36239172496414e-05
-1.64301578735959e-05
-4.28459248353089e-05
-4.09303091334871e-05
-2.16939823734504e-05
-2.79570892426935e-05
-1.28406586748394e-05
-2.54305117676016e-05
-5.32802416234197e-05
-2.21861772454768e-05
-3.55398350433692e-05
-4.6595140833687e-05
-4.40951573354821e-05
-5.46131735313462e-05
-4.93131356552057e-05
-2.0390364943773e-05
-3.08956854019623e-05
-4.67615426241366e-05
-2.71154930593805e-05
-4.62933688648767e-06
-3.00489755933099e-05
-3.08110928475164e-05
-2.10209003493381e-05
-3.3522212579436e-05
-2.74326808477604e-05
-2.24252936309534e-05
-6.06377720599091e-05
-2.06723455162551e-05
-1.39125067950258e-05
2.12957078973354e-06
-5.84615400925227e-05
-3.56548856683016e-05
-8.18394829283428e-06
-2.98267538027568e-05
-4.05903287120561e-05
-5.75877528659854e-05
-3.36523136493274e-05
-2.35524645824832e-05
-2.04459001072176e-05
-2.78332362290086e-05
-2.11711640505824e-05
-8.33290893202392e-06
-7.59135885732738e-05
-3.17906468421143e-05
-1.86027301806229e-05
-1.95785390069523e-05
1.81548651207592e-05
-4.26184496722086e-05
-2.13687741830815e-05
-7.13864709520823e-07
-5.37972449837597e-05
-3.54752713384878e-05
-3.53212140411127e-05
-2.40011479739384e-05
-1.81359222888265e-05
-2.2957400050541e-05
-3.7027741523701e-05
-7.51318987261019e-06
-1.34988668348038e-05
-1.06564271387304e-05
-4.94206721364503e-05
-4.35558395467998e-05
-2.94951118508244e-05
-4.55869814696287e-05
-2.545373376666e-05
-4.46601987547242e-05
-2.96287249082905e-05
9.20954823451047e-06
-2.46477816512568e-05
-2.94274918482538e-05
-2.73992745838636e-05
-2.91056835993683e-05
-2.18884237511657e-05
-1.27883378859772e-05
-5.23846143163431e-05
-4.29610090710085e-05
-2.60676248179684e-05
-3.68831808974275e-05
-2.12203652382146e-05
-5.08238483922397e-06
-5.13489213735443e-05
-1.88837256371056e-05
-2.97996361661221e-05
-2.49459759636311e-05
-4.90600830176419e-05
-2.10745581496807e-05
-6.04548196442892e-05
-5.27228044130486e-05
-4.62087426289973e-05
-9.91199109810087e-06
-1.91143067307388e-05
-7.38397170030081e-06
-6.23288489263667e-06
-5.14170513478265e-05
-1.42407340367567e-05
-2.65928072480468e-05
-4.62214254812435e-05
-2.51918493442198e-05
6.06365083754359e-06
-4.38408429525668e-05
-4.4626251360975e-05
-1.73877281959162e-05
-4.44919032971546e-05
-1.69007659275286e-05
-5.07152359220964e-05
-1.85149674275272e-05
-3.45363945718546e-05
-5.44507003901833e-05
-3.93544568672489e-05
-3.26362483891199e-05
-4.44783714488962e-05
-5.62845485952803e-05
-1.68699912992316e-05
-6.72892626903343e-06
-1.04566886164608e-05
-3.03690266931997e-05
-2.86670193946715e-05
-4.14954149577342e-05
-2.01714660733627e-05
-5.21852074020007e-05
-1.49352155240957e-05
-3.59723382562166e-05
-2.57600599344947e-06
-6.07242296846221e-05
-4.0295584398362e-05
-5.4912149523903e-05
-1.43515820518888e-05
-6.19194728540246e-05
-5.61264926775896e-06
-4.0752455406311e-05
1.3517534269199e-07
-3.91553467702608e-07
-7.20309039746985e-06
1.01643816726373e-06
-2.15005976148489e-05
-5.04044111486397e-06
-4.77097545625043e-05
-2.47970999801957e-05
-2.61849281800535e-05
-3.07024269758151e-05
-4.06941793121797e-05
-7.11038109245112e-05
-2.608708664391e-05
-5.60314867021262e-06
-3.79562631432893e-05
-4.57642038547084e-05
-4.05736521835331e-05
-1.36999036307596e-05
-4.16143361304698e-05
-3.33012849959844e-05
-3.63593970076635e-07
-3.5744119166726e-05
-3.68526078148624e-05
-4.1488263684339e-05
-2.60778649289493e-05
-3.76523829576203e-05
-1.04725948622854e-05
-5.02654916874557e-05
-4.16009449055651e-05
-1.05847310718827e-05
-3.75469042471092e-05
-2.99917789380518e-05
-1.77723175054356e-05
-4.21547461404076e-05
-2.69027043195354e-05
-1.53895846388568e-05
-1.7690724166629e-05
-3.91707793213285e-05
-2.98374282934932e-05
-1.29829257242658e-05
-2.10947851568606e-05
-2.99233199120005e-05
-5.35568123152255e-06
-1.38023061295942e-05
-3.419943142696e-05
-4.09219828360491e-05
-3.11735673342161e-05
-1.59444183095755e-05
-4.7270687021797e-05
-1.75935755862272e-05
-2.53512149257918e-05
-1.72357016732043e-05
-6.41250252452503e-05
-3.83364174634297e-05
-3.95606460105888e-05
-4.12156044156481e-05
-2.93353479325562e-05
-2.73148174467857e-05
-9.68620776819298e-06
-3.59753691958712e-05
-6.63588894314697e-05
-2.94147729227891e-05
-3.73986140021364e-05
-2.85769941415963e-05
-1.11148847201345e-05
-2.49590153836245e-05
-3.03187093740849e-05
-2.29017444372914e-05
-1.92647259952945e-05
-3.06243539034795e-05
-4.91433866001106e-05
-3.94461363340356e-05
-4.81785075396025e-05
-3.80820435711419e-05
-4.08044102062397e-05
-3.46430405093996e-05
-1.97920725386187e-05
-2.72383181636749e-05
-4.39352469070097e-05
-2.21921936789285e-05
-2.37262441962666e-05
-4.5228126813513e-05
-5.41577847503223e-05
-4.96610651923811e-05
-3.48571427623128e-05
-1.96466920227976e-05
-3.94926004314862e-05
-1.8635341095754e-05
-1.89077225208989e-05
-5.67288796991631e-05
-3.49340753926321e-05
-3.0653300274041e-05
-3.01587547286821e-05
-2.16908132377462e-05
-4.91736642749767e-05
-1.62632924113205e-05
-2.10211383351581e-05
-3.10906600935281e-05
-2.13271528008567e-05
-6.71184514065487e-06
-2.6188509350897e-05
-1.76041304689438e-05
-3.84675016708138e-05
-4.41986286806533e-05
-1.63123917514189e-05
6.76873178397783e-06
-4.14444884656728e-05
-6.39944055769047e-06
-4.07709582195574e-05
-8.678222522972e-06
-4.91640724132712e-05
-9.31180018910107e-06
-3.47767194100189e-05
-2.16305441970317e-05
-6.1082075256211e-06
-3.77676236735502e-05
-2.75974685366403e-05
-2.04275956725437e-05
-2.69903730105022e-06
-7.10444485535695e-05
-2.98666085131045e-05
-3.3267259187832e-05
-3.32574103641996e-05
-3.41897805692288e-05
-1.11963774359658e-05
-3.60668938621224e-05
-2.69575584425007e-05
-2.94642373292875e-05
-2.32685932111038e-05
-1.9087540203384e-05
-1.52418326100505e-05
-1.7964509326754e-05
-2.8118935908039e-05
-3.07584763170453e-05
-6.08119044113235e-05
-7.18107421016833e-06
-1.84193539855857e-05
-4.18338601986156e-05
-3.57783032228165e-05
-1.63086649923347e-05
-5.10016551262548e-05
-2.73526971634385e-05
-2.33450760521441e-05
-3.26155919215303e-05
-4.32569199415133e-06
-3.06366927314215e-05
-3.64095637507665e-05
-5.71407572842774e-05
-1.66597684672439e-05
-4.60465638852379e-05
-2.59439085896804e-06
-1.70464580473363e-05
-6.88142152633966e-05
-2.38019374778175e-05
-7.47866330299044e-06
-4.10059268895586e-05
-3.80558246137323e-05
-3.17522965996862e-05
-2.20554802925493e-05
5.25839137780995e-06
-7.21288488839376e-05
-2.71386967482174e-05
-2.19872374291244e-05
-5.13173926286144e-05
-4.06073286373283e-05
-3.92114495712009e-05
-2.3865518646302e-05
-2.17617670985775e-05
-1.70283829467285e-05
-3.87689693833668e-05
-4.07281499586567e-05
-3.70158920735358e-05
-2.9756251492313e-05
-5.55554400834991e-05
-4.0087434875145e-05
1.3660381704841e-05
-5.21156948660038e-05
-4.85329030321353e-05
-3.5978859116968e-05
1.56842764449957e-05
-8.11595207671454e-06
-2.80099640357428e-05
-4.17074031875352e-05
-1.8609171874246e-05
-5.86796723136294e-05
-1.19686532106904e-05
-2.01988826269788e-05
-2.48552354763454e-05
-2.21385187619936e-05
-1.15859857285753e-05
-4.64648304323187e-05
-1.9194519195996e-05
-3.0567078997173e-05
-1.75647290764557e-05
-3.51919066303229e-05
-2.64375972320845e-05
-3.56652650209378e-05
-5.51057101496544e-05
-3.04488401195896e-05
-4.54980527706849e-05
-1.21361265995384e-05
-5.68940042344507e-05
-4.04756466850716e-05
-3.09258900839389e-05
-4.19962550391658e-05
-3.8336103735488e-05
-2.66101980916233e-05
-6.59332969921052e-06
-4.07535233534789e-05
-3.00223403061207e-05
-6.37985263423691e-05
9.02777395542252e-06
-4.67870252551223e-05
-5.66553172928864e-05
-3.13767379973179e-05
-4.9697021722914e-05
8.28449024549896e-07
-4.74588034054982e-05
-2.28012699204332e-05
-1.67079307793484e-05
-1.0827526388029e-05
-9.24981976023828e-06
-2.22978287334195e-06
-2.754614983442e-05
-2.13591755116267e-05
-4.39771086277446e-05
-3.24692681519114e-05
-2.93820601602456e-05
-2.74672926848768e-05
-4.31309526292698e-05
-2.58535310309567e-05
-1.70522708101234e-05
-1.03250202965356e-05
-4.9975740505599e-05
-8.3796595286856e-05
-3.08033058650702e-05
-1.83069709180425e-05
-3.69396325036739e-05
-4.22569834997222e-05
-5.0599519674334e-05
-3.91191289734185e-05
-5.745511485548e-06
-3.14308338048753e-05
-2.16800421139234e-05
-1.53818840341513e-05
-2.94510364902904e-05
-1.78203032125966e-05
-4.59957178177933e-05
-1.54863797737889e-05
-1.38927308470671e-05
-2.65814692529447e-05
-3.48679185583288e-05
-4.05795330350481e-05
-5.58003503684838e-05
-1.54938892682482e-05
-3.94861183110882e-05
-1.16665052542992e-05
-1.82217683332328e-05
-6.23821860492556e-05
1.23028733818309e-05
-2.55296380383997e-05
-2.58664923893709e-05
-2.61032699944133e-05
-3.92498743968446e-05
-3.22618820327882e-05
-4.67368089797045e-05
-8.07229412450334e-06
-1.07948301947263e-05
5.03497862437473e-06
-2.95056564827319e-05
-2.17810276563648e-05
-2.21860112724379e-05
-3.83488210115363e-05
-2.14870876470491e-05
-3.63718275543482e-05
-2.6480851045281e-05
-3.62191039395175e-05
-1.01123388885516e-05
-4.31795263449169e-05
-2.83989522347661e-05
-2.97910075266607e-05
-4.26845366042735e-05
-5.94381552750664e-05
-3.20344987893536e-05
-5.44719643599257e-05
-8.16690218391729e-06
-5.12042243076967e-05
-4.28613547084581e-05
-5.17480286236372e-05
-2.39023198893496e-05
-1.25525582792849e-05
-2.0595675551015e-05
-3.89070383819548e-05
-2.63424126659355e-05
-2.47307146601916e-05
-3.22996516579725e-05
-1.01012617168171e-05
-1.68028717498224e-05
-3.62559344037743e-05
-3.96089917549988e-05
-4.89427791288876e-05
-1.37660392574704e-05
-3.80162179262618e-05
-3.2733508145644e-06
-6.89572305519546e-06
-4.53518468238622e-05
-2.22539554496594e-05
-2.31801566094237e-05
-2.5476050174494e-05
-1.92694629845937e-05
-9.90125970522397e-06
-3.02086163489161e-05
-2.80971086238175e-05
-1.60665454258462e-05
-3.90302309727159e-05
-2.11832461703075e-05
-1.87711205676693e-05
-5.55750335208562e-05
-2.48739414398199e-05
-1.00977247346624e-05
-2.03720196220475e-05
-1.58771365314851e-06
-2.63489803417764e-05
-1.5414127297754e-05
8.19499864790291e-06
-2.55757673204592e-05
-4.58914839483276e-05
-3.95430263986985e-05
-4.58586328589925e-05
-1.2218871025737e-05
-4.61440113393089e-05
-2.71490096923437e-05
-3.44985686790315e-05
-1.94824185974832e-05
-4.78084905255867e-05
-3.98274710425549e-05
-4.24221986624202e-05
-3.13275700448243e-05
-5.66131082530434e-05
-1.70683744894339e-05
-3.47136165358378e-05
-4.98875669702918e-05
-2.87663274208975e-05
-6.68550280264317e-05
-2.20147167092899e-05
-7.23262057174415e-05
-2.23035640048036e-05
9.73394518408351e-06
-2.03434897248665e-05
-2.51200037401257e-06
-3.28455147337026e-05
-4.16344040072052e-05
-2.86392038945115e-05
-2.19823781246063e-05
-3.68860684749747e-05
-3.58202954765601e-05
7.23590845717081e-06
-1.94069534722416e-05
-1.28190309363796e-05
-2.55312033129443e-05
-4.23229386351858e-05
-3.62280625214457e-05
-2.58229570949475e-05
-4.22510398560955e-05
5.26555433170458e-06
-4.11084584416738e-05
-5.17992186503027e-05
-3.69810773261649e-05
-2.92397332379878e-05
-5.21919828187381e-05
-2.85197749899506e-05
-3.05831582317068e-05
-1.54082096584098e-06
-3.77237278873214e-05
-3.92492760360653e-06
-2.33254457354186e-05
-4.83547175144297e-05
-4.29001475187938e-05
-1.32997380783142e-05
-1.97083185561304e-05
-1.45374769605223e-05
-4.45332939862806e-05
4.93528471260632e-06
-2.06512357868592e-06
-2.31201006535964e-05
-4.0230694278432e-06
-4.04496004051937e-06
-4.99228047214653e-05
-6.45821071738976e-05
-2.48384200535724e-05
-2.8859996025129e-05
-3.36775932475046e-05
-2.55758731681235e-05
-4.94137052772447e-05
-5.08034215994566e-05
-1.2874659417424e-05
-4.00370903291722e-05
-1.80076640102987e-05
-4.06776091062749e-05
-2.70114401339663e-05
-4.4177258550438e-05
-5.14103337492804e-05
-3.14629671537757e-05
-1.6996425430097e-06
-2.92875058364422e-05
-4.65666057933039e-05
-1.54921392692494e-05
-2.89662498312385e-05
-7.23069490043327e-06
-3.39431907678449e-05
-4.54501263456188e-06
-3.73639637127002e-05
-5.06648291068975e-05
-4.44931105657719e-05
-4.7147854024414e-05
-1.4302134854915e-05
-3.7988883199158e-05
-3.6722905279491e-05
-4.91435797651338e-05
-4.05690947551629e-05
-3.14808247154395e-05
1.37181404953678e-05
-4.1672219763512e-06
-3.58898703867941e-05
-2.13020436168051e-05
-4.45129857558951e-05
-3.56779170179963e-05
-2.54626939819214e-05
-2.1012610582172e-05
-2.80322010667351e-05
-1.98648025732865e-05
-5.25623269056459e-05
-2.36423726747029e-05
-4.71065907957749e-05
-2.83604662931564e-05
-1.72304275616618e-05
-2.37647422807529e-05
-4.56632549671674e-05
-1.2766314239789e-05
-1.06260754362507e-05
-1.22729447126894e-05
-2.38205908929963e-05
-3.49822025528289e-05
1.15714674061837e-05
-2.79570334823567e-05
-2.89286448609414e-05
-2.34895908763862e-05
-3.24839339587766e-05
-6.21121475513243e-05
-3.79258513053662e-05
-4.33616710562011e-05
-3.26454689557788e-05
-5.69352402373222e-05
-9.29830155482969e-06
-1.55517248326468e-05
-3.39044575865561e-05
-1.65971505539335e-05
-3.50634774864241e-05
-2.02125539270941e-05
-1.25346394405964e-06
-1.95707001362072e-05
-1.93678132631404e-05
-5.07447408947661e-05
-6.15816340637761e-06
-2.69481914744033e-05
-2.34667088020024e-05
-4.44116957329892e-05
-4.46073184227605e-06
-1.48368468386417e-05
-3.67955396323989e-05
-3.02850353047757e-05
1.23246193084764e-05
-3.68015493266327e-05
-2.97092211453867e-05
-6.98826193653227e-05
-6.36770039004061e-05
-1.67265232649468e-05
-7.59748090767595e-06
-3.22825133659106e-05
-1.35830001209524e-05
1.45871942074394e-06
-4.40250399083894e-05
-2.35242770748716e-05
-2.95864122444912e-05
-4.1023509794867e-05
-2.68183954704129e-05
-3.53906894963723e-05
-1.54064469130916e-05
-4.04219748235441e-05
-2.56104301412445e-05
1.14859675067354e-06
-1.84147335779181e-05
-6.29543561365017e-05
-9.86040925884518e-07
-6.16606875429151e-05
-7.89464493170386e-05
-3.77404103705199e-05
-8.05512316745084e-05
8.01632064285535e-07
-1.5967382180216e-05
-2.23774200191583e-06
-4.16429215116711e-05
-5.33340982442316e-05
-2.98534072477198e-05
-5.98510143949755e-05
-4.04296474104412e-05
-5.55389958091709e-06
-1.09751158303557e-05
-3.9560875481495e-05
-1.92016297029762e-05
-2.51925134195946e-05
-1.41364303004223e-05
-2.61238395867417e-05
-2.03349539594869e-05
-2.70212590403801e-05
-6.01555208378881e-05
-2.70822609300518e-05
-1.65440420395228e-05
-9.02143898194217e-06
-2.35896356312199e-05
1.08543266327188e-05
-2.31497339367345e-05
-5.20668224284993e-05
-4.90841871108832e-05
-1.79391805484697e-05
-2.90498827072516e-05
-1.16148052784069e-05
-3.95005635174563e-05
-1.90209718553516e-06
-2.24420039779093e-05
-2.07271650033691e-05
3.47180386100366e-06
-4.63436024877987e-05
-2.16033721873151e-05
-1.75403072698485e-05
-3.41210357030532e-05
-3.8426355495033e-05
-1.4735444982889e-05
-4.88149182929546e-05
-1.19544681355854e-05
-1.47244088084042e-05
-2.29552587619345e-05
-3.0932300752562e-05
-2.70169250926377e-05
-6.48818622924373e-05
-4.07103510970005e-05
-2.92237879732652e-05
5.3712120662089e-06
-1.9250966902454e-05
-4.66671143552354e-05
-5.59210128951491e-05
-1.01404534694018e-05
-4.41105825895993e-05
-2.04379194985813e-05
-3.46927368033169e-05
-4.40784513227512e-05
-1.2725131657516e-05
-1.74942058743492e-05
-3.04419002584447e-05
-3.43361784951226e-05
-4.94285584347943e-05
-1.58910813461062e-05
-2.07361509470347e-05
-2.16044183533627e-05
-3.49278995089364e-05
1.05723426185046e-05
-3.87763472169681e-05
-1.61899008007322e-05
-2.30389613681464e-05
-3.14047231310601e-05
-3.9198761953201e-05
-4.13592017513137e-05
-2.09545807131828e-05
-4.25252617404707e-05
-3.625372098789e-05
-2.74555809913942e-05
-1.420281652456e-05
-1.20376526458581e-05
-2.95267059597415e-05
-2.92651701806877e-05
-3.5798876278927e-05
-4.70468811544094e-05
-1.73028001038545e-05
-2.51066468638748e-05
-2.41169905218133e-05
-2.22252498749963e-05
-3.57058667598638e-05
-1.20114239635041e-05
-2.08981183230082e-05
-4.2148201759352e-05
-2.95628334679461e-05
-2.56537109207579e-05
-8.81510997180694e-06
-2.52491716581902e-05
-3.46553580341973e-05
-2.9564652279218e-05
-4.92432064369763e-05
-9.63193530975872e-06
-1.35639512051324e-05
-1.6408231230235e-05
-3.06733949526547e-05
-3.75034671912847e-05
-2.45643350004177e-05
-3.71056394166898e-05
-3.47369587761307e-05
-2.40211742022952e-05
-3.32595121451681e-05
-3.48842756674372e-05
-5.73671719336273e-05
-5.21329465162954e-05
-3.76529716813252e-05
-3.17656019114403e-05
-1.71323278898663e-05
-6.93038485350225e-05
-2.03382210405215e-05
-6.36598003551245e-05
-1.09042149609107e-05
-1.93735721362257e-05
-4.40636448860492e-05
-2.71641609758065e-05
-1.52904336246519e-05
-2.38435096473155e-05
-3.40934822109986e-05
-5.12910118122969e-05
-4.08783523297664e-05
-2.72287530636272e-05
-3.83689407137135e-05
-2.52094829687628e-05
-2.4441413888288e-05
-4.33724398990482e-05
-1.51873334693199e-05
-1.83719054592689e-05
-5.59009549575201e-05
-3.47799777517007e-05
-4.79419868764651e-05
-3.58600214202085e-05
-1.18704537642986e-05
-2.19531274516496e-05
-3.84545734155306e-05
-3.03307168521014e-05
-5.76972268748697e-05
-1.65916146282418e-05
-4.08504155727464e-05
-1.57432052348617e-05
-1.86054078041394e-05
-4.42614522271929e-05
-4.31852084370334e-05
-2.7779424670482e-05
-4.50221167628866e-07
-1.65278497492503e-05
-4.26545802800271e-05
-8.59622236932338e-06
-1.54914278357094e-05
-4.74923636823191e-05
-2.97072173289088e-05
-5.66463485608118e-05
-1.54224027690331e-05
-3.47643030836063e-05
-4.57197335958996e-05
-4.92609544244131e-05
-1.17821930560079e-05
-3.39686018007421e-05
-2.47523830467602e-05
-2.51743706070438e-05
-1.70135686482593e-05
-1.00178472714884e-05
3.64251579126237e-06
-2.84649690518708e-05
-1.44507472181573e-05
-2.20766029366864e-05
-6.17374901220014e-05
-4.89937261424768e-05
-4.27914113308655e-05
2.1584841887687e-05
-4.63362539971658e-05
-4.78052399083858e-05
-2.02375024681197e-05
-2.44485239344998e-05
1.71333076242616e-05
-4.01352602524964e-05
-1.61032831653534e-05
1.79638290978312e-05
-3.93401969374004e-05
-2.3463508455668e-05
-8.78921347685795e-06
-3.92797726052647e-05
4.62722956832554e-06
-4.44912035266487e-05
-4.3363903237402e-05
-1.72669670474801e-05
-1.56125563172642e-05
3.41067901513896e-06
-6.15808588832209e-05
-4.70035822399364e-05
-1.59197417022267e-05
-2.73179322648373e-05
-3.27192240364937e-05
5.26178985780849e-06
-2.52923384018246e-05
-5.97498380341974e-05
-2.1513564567756e-05
-3.79378125851118e-05
-1.50984094259422e-05
-4.02051067382929e-05
-1.113614239216e-05
-3.69767596816238e-05
-3.96848474462048e-05
-2.14964225276971e-05
-1.16551547723804e-05
-2.65267393644538e-05
-3.73561459884909e-05
-1.99823037220944e-05
-7.31161908416615e-05
5.48207811014482e-06
-3.61998108668027e-05
-2.81883376896417e-05
-3.96488880206412e-05
-5.0568650466626e-05
-3.85722614169821e-05
-4.9116992407227e-05
1.64616781521163e-06
-4.26236776946098e-05
-3.70328649270201e-05
-4.51242749686777e-05
7.55323740822973e-07
5.99033229549689e-06
-1.62318264164467e-05
-3.29821603582428e-05
-1.79633835935504e-05
-2.63820885929281e-05
-3.29982960633025e-05
-3.09518726503496e-05
-1.11051597433012e-05
-1.91455929047306e-05
-7.06306416190661e-05
-1.14837370592644e-05
-3.31267945218621e-05
-1.40493981107129e-05
-2.74560256636299e-05
-4.34051200003213e-05
-9.36593597385285e-06
-3.70430634889716e-05
-3.34671551148452e-05
-7.57869577609377e-06
-2.76618179004682e-05
-9.63602063689417e-06
-2.33943569061837e-05
-3.6770345361124e-05
-1.09702230852692e-05
-3.35413071174097e-05
-5.71403707293595e-05
-3.75814094209694e-05
-2.24753322001271e-05
-1.78526518603687e-05
-6.29009114856766e-05
-1.60043924180592e-05
1.88842381765956e-06
-1.50142534595848e-05
-3.41693552107207e-05
5.28300712458595e-07
-1.8222275505597e-05
-1.51149225055117e-05
-1.67981220642292e-07
-2.82022075600207e-05
-1.97876904618668e-05
7.77434386098586e-06
-4.07938029063672e-06
-5.09150811143226e-05
-1.5341235734534e-05
-4.04704148025138e-05
-5.27017491761058e-05
-1.76966588657759e-05
-2.75157341569292e-05
-2.08679028238719e-05
-2.72822830932786e-05
-3.88969840114116e-05
-4.73312123224783e-05
-6.19075794271354e-05
-3.21144602756765e-05
-3.05598944269457e-05
-4.3638363267507e-05
-3.52442087523873e-05
-5.23917236037614e-05
1.0622360643837e-05
-4.98618478182997e-05
-1.99353368342866e-05
7.43980689998845e-06
-2.65649593226442e-05
-4.44914416239322e-05
-5.35185469911586e-05
-6.22532645600373e-05
-3.57318987116818e-05
-2.32367276934549e-05
-2.1789074983551e-05
5.71356019361159e-06
-9.30101049389112e-06
-2.68430668012045e-05
-5.87816670844856e-05
-3.07751184971791e-05
-1.50199112767414e-05
-5.24503824058735e-05
-6.08931515727934e-05
-2.52450058036956e-05
-1.64768634930687e-05
-1.8780180359076e-06
-7.4266718111413e-05
-3.14559841524264e-05
-6.25676620960561e-05
-1.26602236602693e-05
-2.79962231697812e-05
-5.40028439836061e-06
-2.62320230788055e-05
-6.76000204425983e-06
-3.21639552414643e-05
-7.71393831305048e-06
-4.35072404108305e-05
-2.99170777711036e-05
-2.308174321907e-05
-4.11463395378908e-05
-2.48789789308358e-05
-2.88595979779265e-05
-5.1037331682479e-05
-1.16037387597143e-05
-3.67124937386722e-05
-4.30165210374786e-05
-2.35940169436523e-05
-1.61243871620521e-05
-5.23836296991109e-05
-2.75053278945683e-05
-5.14589122257026e-06
-2.61324320957997e-05
-3.83663532590572e-05
-1.36849577694375e-05
-3.91699545749841e-05
-3.52227265501362e-05
-2.06178543984521e-05
-4.56622622595321e-05
-3.72822799694584e-05
-3.12853594058605e-05
-3.19575720681517e-06
-3.07458644637138e-06
-2.46522042961348e-05
-2.77963737571473e-05
-6.40817773265963e-05
-3.36574138230381e-05
-2.47729081141434e-05
-1.24414936891128e-06
-6.0297717434329e-05
-3.5818355725254e-05
-4.12733626121847e-05
-2.94576224568401e-05
-5.76320055322687e-05
-2.39291588638348e-05
-1.51724463159413e-05
-2.46798957633132e-05
-1.9729319859845e-05
-2.5422493227747e-05
-4.33486871648094e-05
-2.82346929633858e-06
-5.74349323914611e-05
-1.57195731223604e-05
-4.97698565959217e-05
-1.24070307703217e-05
-3.57413442378084e-05
-1.11783683832112e-05
-2.34243289112196e-05
-3.85095766919508e-05
-2.67946879687447e-05
-6.19697657459266e-05
-3.55568335649539e-05
-3.93058326299513e-05
-3.30117269819131e-05
-2.8430790568488e-05
-4.41843585455517e-05
-4.15264548337099e-05
-3.44543454858686e-05
-3.15854525604615e-05
-2.29707834912426e-05
-3.31868836426577e-05
-1.08405366607037e-05
-1.39086987322171e-05
-4.51471415492848e-05
-1.84519154339583e-05
-1.66460385693435e-05
-3.40012395192208e-05
-2.53997740999359e-05
-2.90686661330248e-06
-5.15422764281174e-05
-2.43119838192971e-05
-2.142137094094e-05
-5.78419410838669e-05
-2.53309063274682e-05
-4.78934431621696e-05
-4.66496200977611e-05
2.68718476983247e-06
-1.58908835057667e-05
-1.18081945660108e-05
-2.11397093643702e-05
-4.7489249430738e-05
-2.24980413669097e-05
-3.14670201770098e-05
3.09689085089394e-07
-3.97418131205573e-05
-7.91497234410218e-06
-6.53971968154133e-06
-4.78934508772348e-05
-2.6482949597122e-05
-4.93059244901072e-05
-4.06692721593275e-05
-3.02905586926836e-05
-1.56519324165945e-05
-5.12613465926623e-05
-1.57019405376019e-05
-2.79017442505137e-05
-5.62139950903735e-05
-2.2612554751864e-05
-1.67049353747847e-06
-8.36754753642872e-06
-6.12119060195955e-05
-5.68537245031964e-05
-3.23073430145603e-05
-3.5744660740586e-05
-3.29400500792683e-05
-2.75790225242976e-05
-5.52395035441213e-05
-5.01671402312861e-05
-4.77644064437955e-05
-6.21333602777461e-05
-9.83622812499747e-06
-3.67174373617224e-05
-4.09035448187091e-05
-3.42472395875403e-05
-1.94134024598543e-05
-3.30256962813079e-05
-2.40454650203317e-05
-3.96148045491114e-05
-3.07208151941047e-06
-1.15422298386004e-05
-3.06639519692857e-05
-3.15091725908837e-05
-2.66841411601258e-05
-1.59866576782105e-05
-2.15637025868407e-05
-1.3596769829668e-05
-3.81472141310317e-05
-1.70479588259234e-05
-2.04019890509149e-05
-3.61830600959286e-05
-1.7698929668035e-05
-5.65810769782057e-05
-3.05666106597527e-05
-2.62198327348704e-05
-4.77169908161624e-05
-1.73772297768e-05
-7.98100044489769e-05
-1.80540659407362e-05
-1.76683770184355e-05
-2.57145568254047e-05
-2.43513886642993e-05
-5.55379733967805e-06
-5.15894248118081e-05
-2.88593369451393e-05
-4.2141019108353e-05
-1.50599119386327e-05
-2.10929789159264e-05
-2.74257978851849e-05
-1.32184875644918e-05
-3.21804381748903e-05
-5.63818451142931e-05
-1.23907279275229e-05
-1.56204588922485e-05
-4.2323572526221e-05
-2.10783876934263e-05
-4.04733546814753e-05
-2.21885769529787e-05
-4.26105396468229e-05
-3.29247600710432e-07
-2.28302184302673e-05
-2.71963197707407e-05
-4.13171938733052e-05
-3.21988140462216e-05
-3.33424415910326e-05
-6.32087588247533e-06
-1.57590764324162e-05
-2.40378056653819e-05
-1.86427314197137e-05
-4.75794884738631e-05
-3.74833247503503e-05
-3.54099456458645e-05
-5.07790662752993e-05
-1.01917047812372e-05
-2.54293334474051e-05
-3.76515402557825e-05
-1.32884359594138e-05
-3.1019359854291e-05
-1.84133632855259e-05
-4.89738055062951e-05
-1.39478218657213e-05
-2.3412147818715e-05
-3.29404129814514e-05
-3.22865234841458e-05
-1.73786621062039e-05
-2.93067955063164e-05
-2.26227290395252e-05
-2.08833681954091e-05
-1.34796518885754e-05
-5.6752174273955e-05
-3.22770435411938e-05
-1.55919752928407e-05
-1.44468122726058e-05
-4.24558585541618e-05
-3.68262241920721e-05
-2.00199829776891e-05
-3.59073026202859e-05
-4.13836740414924e-05
-5.68177762227233e-05
-2.18744768756489e-05
-3.3521883844307e-05
-4.36239479979758e-05
-2.20633723644146e-05
-2.88684554078863e-05
-2.88511783716635e-05
-3.30541797330883e-05
-3.73437992340685e-05
-6.62608485552185e-07
-5.28386389813082e-05
-1.9112289178039e-05
-3.14984298651812e-05
-3.91334464204546e-05
-5.47208222309988e-05
-3.90798826623132e-05
-3.84275378194064e-05
-1.16423178538059e-05
-1.71683474173717e-05
-2.62093199866382e-05
-5.33114465164383e-05
-1.66397566584486e-05
-2.93572953018193e-05
-4.47171102187888e-05
-2.15911059291215e-05
-4.09172332207161e-05
-5.20565032075983e-05
-3.10380493564461e-05
-2.66468215889193e-05
2.19347021413939e-06
1.97519213492636e-05
-1.74508897237642e-05
-2.11347072936868e-05
1.33264536647244e-05
-8.85321906490392e-06
-1.93429195432389e-05
-3.75851174353844e-05
-4.74798624447063e-05
-2.71753157606443e-05
-8.04710704658501e-06
-5.06147394832951e-05
-3.27237725085671e-05
-2.87975293154802e-05
-3.09038436457281e-05
-2.15639921922677e-05
1.07657129541128e-05
-4.08022857097358e-05
-4.20299579509509e-05
-4.37866506601635e-05
-2.52714353548403e-05
-2.56267261325323e-05
-2.15494441112607e-05
-1.48297354628984e-05
-2.65588169106203e-05
-2.26705931393586e-05
-3.85376513543881e-05
-2.4037672794329e-05
-3.97475051390317e-05
-5.17481340273337e-06
-2.23145597737594e-05
-2.30884148595519e-05
-2.43568192380349e-05
-2.62227126716652e-05
-2.87665354971626e-05
-1.23489756782726e-05
9.30272448060317e-06
-1.97422969549926e-05
-3.78829994509392e-06
-3.40505914325245e-05
-1.86986070998226e-05
1.43782321999783e-05
3.6824852186239e-06
-3.14933521725273e-05
-2.81552440040604e-05
-4.05891608945983e-05
-4.52546608026649e-05
-2.89124016700503e-05
-3.36428098258456e-06
-2.73847900096816e-05
-4.99835716105112e-06
-2.36903736245951e-05
-2.32341941087075e-05
-3.63377149502635e-05
-3.36769886920884e-05
-2.32890086387177e-05
1.08041079194274e-05
-9.22857694571673e-06
-4.491553486757e-05
-5.45044241985303e-05
-2.85537854765416e-05
-1.89833600483692e-05
-9.70595253373135e-06
-2.09106832204103e-05
3.44082023644247e-06
-2.46434012245747e-05
-1.90153199370565e-05
-4.52332293101956e-05
-1.97235193880516e-05
-2.41663586090425e-05
4.94236165711638e-06
5.6163219224413e-06
-5.57516606139673e-05
-7.85989236766134e-06
-3.11772932530972e-05
8.02670176092837e-06
-4.30700675271415e-05
-1.22110957923423e-05
-4.24384149105375e-05
-7.74020108983407e-06
-1.62969147778799e-05
-4.29818196629933e-05
-2.65882628938793e-05
-7.91882863127547e-06
-3.74594456325888e-05
-3.10870842092762e-05
-4.56862110904138e-06
-5.10838853659509e-05
-2.1400612186003e-05
-2.32737457795725e-05
-3.39370665228026e-05
-3.77664408890761e-05
-3.74586014440317e-05
-4.05923250238557e-05
-3.71767816044318e-05
-2.89102786817287e-05
-2.88807849717523e-05
-2.16566050855171e-05
-3.44705559415208e-05
-3.17533669738599e-05
-5.13024936101794e-05
-4.53803313194253e-05
-4.44912782897022e-05
-2.55475831424932e-05
-2.72160657449253e-05
-1.43814336447498e-05
-3.2597986412795e-05
-6.35480761777051e-06
-2.30878261000987e-06
-2.87117190200792e-05
-1.48590398309498e-05
-3.67728738875268e-05
4.67861432406366e-06
-3.14865852941557e-05
-3.46296040961195e-05
-5.68028962728519e-05
-2.7818618712475e-05
-2.69485307235647e-05
-3.16095658512826e-05
-1.26365845622064e-05
-5.01646124642893e-05
-4.14562302659499e-05
-3.37271161229666e-05
-3.84691327251333e-05
-1.52462957280277e-05
-2.30598016038357e-05
-1.72371571229378e-05
-2.86562126673946e-05
-3.3180075363432e-05
-3.41329930409921e-05
-1.71499728138478e-05
-6.76238450826892e-05
-3.22525058891817e-05
-3.47692833704147e-05
-3.17160437907171e-05
-3.02266389172953e-05
-5.98657293328133e-05
-4.26085940548095e-05
-5.15397522650682e-05
-9.752232945035e-06
-2.54702322074447e-05
-3.62902435293267e-05
-2.47650383601754e-05
-5.41442909029425e-05
-4.64959705481861e-05
-5.07148350319272e-05
-1.55346289776039e-05
-3.42139191923608e-05
8.09564024671473e-06
-1.72119460657557e-05
-2.60878279516001e-05
-5.76018922599856e-06
-1.35407355842447e-06
-2.25661665383274e-05
-3.83858869083698e-05
-4.28038113324703e-05
-3.29099231931191e-05
-6.09368300005836e-05
-1.55592480651693e-05
-1.5111234825119e-06
-2.96082620148145e-05
-4.53068692406337e-05
-3.95786673908821e-05
-1.17895865293931e-05
-4.33173735251543e-05
-4.59087281034596e-05
-2.0336565968656e-05
-4.60176773863135e-05
-1.66762891832384e-05
-3.6089119347735e-06
-1.46755929475073e-05
-2.01847360035926e-05
-3.08361277572357e-05
-1.18082322870633e-05
-3.61206110163033e-05
-4.86366416795319e-05
-5.61895470880847e-05
-2.40077080874455e-05
-1.85856455462952e-05
1.07397730254461e-05
-2.43983291902915e-05
-6.71987956045973e-06
-5.26276005146155e-05
-3.57283136084923e-05
5.46604215821773e-06
-1.86486757906723e-05
-1.12264557633397e-05
-3.19466678208452e-05
-6.10768076332861e-05
-2.71186472104237e-05
-4.23526323752099e-05
-3.38863049103187e-05
-2.44216341290931e-05
-2.28169182003279e-05
-6.79476568932613e-05
-4.62516338386185e-05
-2.16879294668101e-05
2.29250522970377e-07
-1.98014888098343e-05
-1.84052792062979e-05
-3.05645958449699e-05
-1.62630468425409e-05
-2.7890369307031e-05
-5.61942475604856e-05
-4.65957974169854e-05
-8.09648791990192e-06
-4.8316995065481e-05
-4.46557839673243e-05
-1.86585791433263e-05
-4.7659057084671e-05
-1.81472726636714e-05
-4.70821909198699e-05
-4.23368311852951e-05
-7.77119162173014e-05
-3.33706574153009e-05
-1.58411107754975e-05
-3.47151038033915e-05
-4.19070616725906e-05
-5.93164794102004e-05
-4.51134658431925e-05
-6.15495848718496e-06
-5.24485902607329e-06
-1.03026699605375e-05
-4.73979493945892e-05
-4.66922401630235e-05
-5.58191372447328e-05
-5.64168477837353e-06
-5.29105314532197e-05
-3.39454139534347e-05
-4.42677329449435e-05
-2.86576415637618e-05
-4.06337299870275e-05
-3.22027680922038e-05
-4.97512652926114e-05
-3.24836650539444e-05
-2.50956115219535e-05
-2.41856624636811e-05
-2.08690634464608e-06
-3.96215160320185e-05
-2.60566573787694e-05
-1.10169163283238e-05
-3.81975616691921e-05
-4.76042011420689e-05
-2.34305514824469e-05
-3.98509490489051e-05
-2.84316302328438e-06
-4.05439560717242e-05
-2.07607833192931e-05
-7.855731136979e-06
-3.58557002443018e-05
-2.42300029101833e-05
3.97400952700207e-06
-1.34398357444609e-05
-1.46811693653339e-05
-1.97178532837409e-05
-2.65464839737459e-05
9.11859617257181e-06
-3.29915173345572e-05
-5.06725892497661e-05
-1.33995875768956e-05
-4.08537742506918e-05
-2.36080950550879e-05
-2.91887738853634e-05
-5.101567874433e-06
-3.33222334727901e-05
-4.06396605829656e-05
-3.31683915360396e-05
-2.70772208797912e-05
-2.69015928174503e-05
-1.99517879554615e-05
-1.93974822324913e-05
-4.06643652417617e-05
-7.00174325179557e-05
-4.13180143742029e-05
-4.91402211914991e-05
-4.21416327773933e-05
-1.51849679777169e-05
-1.68811555607699e-05
-3.09391132632349e-05
-2.96741915995473e-05
8.27710403601004e-06
-2.12580761547556e-05
-2.31388697858074e-05
-3.19417564631132e-05
-1.858019547179e-05
-2.36455977239552e-05
1.36891788952336e-05
-4.88201343841913e-05
-4.9377888735844e-05
-2.58112639652523e-05
-3.1901327609817e-05
-2.19372062009267e-05
-3.89570871675587e-05
-1.13258727302706e-05
-2.52346339530947e-05
-1.70531214637186e-05
-3.13286890567252e-05
-2.11356998430477e-05
-5.65948762151145e-05
-2.21537386607604e-05
-2.94879066147396e-05
-7.13531252696924e-05
-5.17145357888035e-05
-8.44970827705726e-06
-5.92874613684956e-05
-1.17786774056713e-05
-3.92585606703938e-05
-3.11859467840793e-05
-3.21375701760814e-05
-3.8563596865269e-05
-2.37904647526097e-05
-1.33905746319321e-05
-3.82680437660896e-05
-3.16571373592486e-05
-3.76012901798462e-05
-6.18914581759889e-05
-4.83873708377074e-05
-7.19767196777092e-06
-3.93186774405628e-05
-3.13031855574155e-05
-5.08889790056539e-05
-1.81891081708321e-05
-6.70058206485342e-06
-2.36102881963236e-05
-2.31926687118346e-05
-3.56133946731943e-05
-2.11870433806689e-05
-1.16679862135615e-05
-4.8876981467451e-05
-1.69237824255915e-05
-1.68613090780757e-05
-2.92625846962454e-05
-3.25218400419133e-05
-2.44779359424406e-05
-5.83382618909316e-06
-1.8503929737207e-05
-3.52906551139237e-05
-5.36137030577485e-05
-3.33073809506786e-05
-3.7370793857616e-05
-3.09102075331723e-05
-4.09713068273457e-06
-2.43335663932102e-05
-1.18671788197319e-05
-5.76962930712522e-05
-1.35082031525236e-05
-2.09866710718031e-05
-1.82974017819677e-05
-4.09802224716575e-05
-4.25442279535358e-05
-2.72072742136324e-05
-4.39145369749218e-05
-3.98290972739384e-05
-1.25592466903847e-05
-6.07221382459014e-06
-1.86213529449081e-05
-1.61531197905137e-05
-2.80920951438825e-05
-3.29090767071843e-05
-4.30826811834669e-05
-4.4513835887987e-05
-2.13878208476053e-05
-2.50894192488734e-05
-4.78762426175002e-05
-4.12238579175523e-06
-5.01691186882437e-05
-2.99895461405517e-05
-4.33916370554623e-05
-4.24386758024554e-05
-2.60563904083595e-05
-5.41002151662189e-06
-2.12466735144842e-05
-2.48618936445188e-05
-4.97299542020509e-05
-1.98599422942351e-05
-1.52965572742141e-05
-5.65568972269008e-05
7.1593674689681e-06
-4.2410173165706e-05
-1.45778473313255e-05
-1.95318329943348e-05
-4.07712696658687e-05
-4.24908269104313e-05
-2.98178005486393e-05
-2.49476251888804e-05
-5.69067233137399e-05
-1.53367592797237e-05
-2.76880259051943e-05
-3.1424548146616e-05
-2.23197547134789e-05
-3.97975644003341e-05
-2.2111211035179e-05
-3.02961198501385e-05
-3.84530264611614e-05
-3.0221324765625e-05
-3.76160900348785e-05
-2.6849299789545e-05
-9.07539434371437e-06
-3.05031167975924e-05
-3.83811341638581e-05
-2.66779322650509e-05
-2.40726707096968e-05
-1.16916466651437e-05
-4.94227114896045e-05
-4.76068067833512e-05
-3.8408669850641e-05
-3.20466739607054e-05
-1.4547796377561e-05
-3.80131635186931e-05
-2.55622126340214e-05
-1.33478589483007e-05
-3.81663687594626e-05
-4.05908077102825e-05
-5.40574339296163e-05
-3.27275878963626e-05
-2.93708708540132e-05
-4.4033638476042e-05
-1.98118637146702e-05
-3.33341842802256e-05
-4.96398586372556e-05
-1.42546732780106e-05
-1.93293572764796e-05
-1.88884357296636e-05
-6.42298945846603e-06
-3.99655507387724e-05
-3.06218217656562e-05
-2.68406702365394e-05
-1.57492978162424e-05
-2.67197782169461e-05
6.51376713472104e-07
-2.04392826304003e-05
-5.81708804930123e-05
-2.00960153803972e-05
-1.9365874727973e-05
-4.61161699113791e-05
-4.0614656572124e-05
-2.01403841996292e-05
-4.75787050803533e-05
-2.64950655280444e-05
-1.78520174292628e-05
-3.55215020713355e-05
-3.53973242551274e-05
-4.19512976723854e-05
-1.61137042828796e-05
-4.42754238939631e-05
-2.41839200165396e-05
-6.60411693239235e-06
-3.48902419382918e-05
-1.83160136325692e-05
-2.84685484347543e-05
-5.43809842478784e-05
-1.91171848473368e-05
-3.95350678544538e-05
-6.14055615728156e-05
-3.56937914167457e-05
-3.54428150331491e-05
-2.76809865860168e-05
-2.39066942955238e-05
5.59822913179555e-06
-3.23936685154469e-05
-3.83793819257483e-05
-1.5564306021943e-05
-3.56058941145371e-05
-3.02119855994815e-05
-5.11857561258702e-05
-7.13749900963965e-06
-5.4125586292775e-05
1.69258348986038e-05
-8.03939412895246e-06
-5.12592643293667e-05
-3.74159552729461e-05
-3.60881984490017e-05
-3.51039365977656e-05
-4.08598552875665e-05
-1.13947064430976e-05
-3.54266912673394e-05
-4.55185399004159e-05
-3.3812784485125e-05
-3.47415876376565e-05
-3.09423387403345e-05
-4.01795287404439e-05
-2.52487798822405e-05
-5.176595024896e-05
-5.40595586611363e-05
-2.54299567831457e-05
-4.75874235050476e-05
-6.77376732723093e-06
-1.36259338997417e-05
-8.55329225904169e-06
-1.49276867443087e-05
9.31806106714455e-08
-4.07434475466449e-05
-2.71401060180041e-05
-2.41568654680652e-05
-5.35545794313099e-05
8.97733674724104e-06
-4.82219824354891e-05
-1.67696876468147e-05
-1.21698393101978e-05
-4.71749243401526e-05
-3.28024360430751e-05
-3.85831191130972e-05
-6.49682586154747e-05
-1.61839804087343e-05
-2.19572622287452e-05
-2.90222564751825e-05
-3.87723260996971e-05
-3.43204285779462e-05
-1.96671804084714e-05
-1.0920552650428e-05
-3.38037043205334e-05
-1.70320863773546e-05
-1.8594313026616e-05
-4.11741784119473e-05
2.22101043536671e-06
-4.1092198557768e-05
-1.94499794673757e-05
-3.52679640415426e-05
-2.923893415424e-05
-2.85578066574166e-05
-5.25339597403779e-05
-3.44590691248582e-05
-2.19921718539065e-05
-3.33600784685602e-05
-4.45655620924347e-05
-1.29095280799614e-05
-3.21120233008121e-05
-3.83615418067772e-05
-3.5758909613494e-05
-2.97223222563547e-05
-1.45601369341439e-05
-6.97716479274606e-06
-4.69797768136734e-05
-6.194587577245e-05
-2.75067966381054e-05
-1.12327155906186e-05
-2.48657494931032e-05
3.87487204899195e-07
-3.2999897123442e-05
-3.18383548649378e-05
-1.02016687806293e-05
-3.99475510871095e-05
-1.91935558186275e-05
-2.3002084980694e-05
-9.11739449592508e-06
-2.70077392546506e-05
-9.09641195193481e-06
-4.92993313725574e-05
-2.07102042094921e-05
-5.51247677014462e-06
-2.12475816521425e-05
-3.18180239918659e-05
-2.39281808984975e-05
-1.88611987267938e-05
-3.5991512659712e-05
-3.45753128726165e-05
-4.16560296827297e-05
-8.27227311505794e-06
-5.45759247053778e-05
-4.32399688628562e-05
-4.48247223471212e-05
-3.55991128109207e-05
-9.85253844018335e-06
-2.25916461139453e-05
-4.52651489465604e-05
-1.96835813814867e-05
-5.69397869665108e-05
-5.85813921145774e-05
-2.57714846637415e-05
-1.55825290034311e-05
-3.64131801488297e-05
-2.41602901205377e-05
-3.64110293615652e-05
-3.84401838322501e-05
-2.69181360484817e-05
-3.38227182969149e-05
-1.29317983050444e-05
-3.33804711221397e-05
-2.96502947181998e-05
-3.01610040226966e-05
-1.65795230144776e-05
-1.82015195832415e-05
-2.28743112955675e-05
-5.50098940162365e-05
-5.0164903986967e-05
-2.38579313123144e-05
-1.32987846149756e-05
3.22940433304349e-06
-1.68112666548025e-05
-4.56506425354231e-05
-1.44444122526503e-05
-2.85571126634093e-05
-4.1678427302713e-05
-2.4555876122548e-05
-3.04487530973763e-05
-2.26308281013293e-05
-1.51429702137767e-05
-2.84798912832227e-05
-1.14610223937784e-05
-3.88260570185237e-05
-3.70854282112232e-05
1.65384478408599e-05
-3.60850456843977e-05
-1.76334351609458e-05
-4.09017422215019e-05
-3.61600366424918e-05
-3.20406766687347e-05
-4.51969531669529e-05
-1.57843860063573e-05
-8.12817190426067e-06
-1.05822772756006e-05
1.31432084841803e-06
-2.79410251651596e-05
-1.92281622498508e-05
3.18659152705869e-06
-2.6925845661262e-05
-3.87173567686956e-05
-1.67657045880513e-05
3.71668243137906e-06
6.74249192961333e-06
2.20727725901982e-05
-1.72508547829153e-05
-2.17084921941622e-05
-3.90420994603881e-05
-4.28754738026424e-05
-2.37109929158741e-06
-3.52804867056343e-05
-1.10118801337884e-05
-2.10243971465936e-05
9.03649931881529e-06
-8.32171338294893e-06
-4.41927353208043e-05
-4.67185100344313e-05
-3.1721699711913e-05
-1.23679373552313e-05
-1.79398803443084e-05
-2.59542193605683e-05
-4.405313613317e-05
-5.17862454851182e-05
-1.97044457500445e-05
-3.1588763203082e-05
-5.34224787909412e-05
6.57141367630173e-06
-4.00288531186831e-05
-6.54511393109939e-05
-2.4152870521034e-05
-1.97039010672527e-05
-1.32797879505669e-05
-2.90781865068276e-05
-3.70119116611175e-05
-1.61705635557508e-05
-6.0144507760095e-05
-5.18664907423485e-05
-3.81013492441754e-05
-4.17020398478308e-05
-3.56205023125293e-05
-1.2775313506878e-05
-2.67556911178343e-05
-5.44231355683126e-05
-2.35006898673662e-05
-3.54581788355317e-05
-1.95373072439457e-05
-4.9442718119194e-05
-2.01272580579044e-05
-5.0996456168994e-06
-2.25674773049163e-05
-2.52219771804501e-05
-8.64605502127425e-06
-5.1514947770637e-05
-4.53554939851227e-05
-9.19896476380975e-06
-2.67448588403493e-05
-3.01847467354734e-05
-4.57399960770636e-05
-1.34206438547036e-05
-3.56242729887208e-05
-5.24283206812216e-05
-3.76706561339883e-05
-2.81937697029189e-05
-6.80744119289533e-06
-6.65945778187047e-05
-5.15114751915602e-05
-8.11392789299082e-06
-1.04937900035502e-05
-1.98955945433906e-05
-5.1053177180556e-05
-2.99587077407662e-05
-9.50938588182912e-06
-1.10174896551441e-05
-6.07348304846754e-05
-1.79714414268028e-05
-5.12302690991405e-05
-4.89749209185686e-05
-6.19286332620474e-05
-2.50070109993502e-05
-5.69340267052382e-05
-4.74474720625109e-05
-4.75472224766594e-05
-1.34849447527626e-05
-7.17715055119033e-05
-1.89467355245556e-05
-1.10403763277235e-05
-1.78565352157213e-05
-1.14322296739222e-05
-5.34859456174103e-05
-4.26621342977564e-05
-3.03859908306872e-05
-2.43421591610428e-05
-4.32562782584134e-05
-3.306112908869e-05
-1.56673962102667e-05
-5.89945677967108e-05
-2.37320796767902e-05
-1.5388781895922e-05
-4.00098346165978e-05
-4.40358422856391e-06
-4.2960241167983e-05
-4.30450495115042e-05
-3.53191910140967e-05
-1.81999976941423e-05
-2.48112614925674e-06
-3.47183636959856e-05
-4.04616224824903e-05
-4.41304955964269e-05
-3.28263366140534e-05
-4.85240780105467e-05
-4.17501325056587e-05
-3.42220008399828e-05
-5.00216737739205e-05
-1.52850953282656e-05
-2.55170272074931e-05
-4.09605186107508e-05
-1.84273228396394e-05
-6.42387547523254e-05
-4.28812385285916e-05
-3.96192414039757e-05
-7.40048206583807e-06
-2.10546090594029e-05
-2.87252035341056e-05
-6.13871767734221e-05
-3.84481944702275e-05
-2.04862914941424e-05
-2.18873435176945e-05
-8.0115106623888e-06
-9.9645783821557e-07
-3.99876355639794e-05
-2.25633256449508e-05
-4.6854396180145e-06
-3.97138388140739e-05
-4.00789754678045e-05
-4.46873769874364e-05
-2.49137284526728e-05
-3.49465489229094e-05
-2.44924686079785e-05
-1.45185041228565e-05
-9.47408242720223e-06
-5.91719721984779e-05
-1.74604449952377e-05
-6.23072103978471e-05
-1.19191375188491e-05
-2.88964059995283e-05
-4.31127228661913e-05
-3.18619678071858e-05
-1.6527635652334e-05
-3.16173741186689e-05
1.62657688598664e-06
-3.68672801711968e-05
-3.77681010643186e-05
-2.31942521822688e-05
-4.26808130890545e-05
-3.11941397048715e-05
-3.01063683824162e-05
-4.1285631355601e-05
-2.07487712373147e-05
-3.53662695658314e-05
-2.9415712034605e-05
-1.45084038990058e-05
-3.62311565966205e-05
-6.10490714649499e-05
-5.16393308828528e-05
-2.41521843452962e-05
-5.10298955289288e-05
-4.06715311454578e-05
-2.25894558166708e-06
-2.68015851170867e-05
-3.21930349565431e-05
-1.89294494972047e-05
-3.91565873447436e-05
-2.98102081719105e-05
-3.15771750461104e-05
-4.15840484505264e-05
-1.42385387825604e-05
-1.68970589375367e-05
-2.28713889258772e-05
-4.76800966564797e-05
-1.66750543938814e-05
-4.08039902550794e-05
-4.27482256099328e-05
-3.10905734758433e-05
-2.94542505238938e-05
-4.205792291003e-05
-3.87102353845688e-05
-4.44912497192428e-05
-3.99820425579751e-05
-2.34033434662792e-05
-3.05298411273915e-05
-2.74897630241532e-05
-2.46104070789332e-05
1.71006580030871e-05
-2.81589389232428e-05
-4.78110954763493e-05
-4.70399368455207e-06
-1.48576819959387e-05
-2.17002196305516e-05
-3.65025501208295e-05
-6.14594757348803e-06
-4.01900366979957e-05
-2.79272390835079e-05
-1.03729276671702e-05
-4.31549189491058e-05
-1.35618137103325e-06
-7.02704230670442e-06
-1.31348023104573e-06
-3.98407141525075e-05
-3.6382450458935e-05
-1.24497574386896e-06
-5.75889282460558e-05
-6.66788417085401e-05
-1.38132216224856e-05
-4.0458830039097e-05
8.71931370713657e-06
-3.82440575475741e-05
-3.94291775625376e-05
-3.58686912869677e-05
-3.66474266347122e-05
-2.87755681474618e-05
-1.46971331240586e-06
-1.29023768592889e-05
-1.46326365917432e-05
-1.22854084702154e-05
-5.98063632835213e-05
-3.37642741391191e-06
-1.38956457443746e-05
-8.26186196873472e-06
-4.41799634674177e-05
-2.33984959648933e-05
-3.29601986136582e-05
5.75212370745556e-07
-3.70701998979512e-05
4.47805718688805e-06
-2.66143207019431e-05
-2.215924626068e-05
-1.4429705016472e-05
-2.43417213519441e-05
-8.75089250874433e-06
-5.1130061447026e-05
-4.76278150366844e-05
-2.79225681966201e-05
3.75175340078464e-06
-4.1832632598329e-05
-4.72723543108219e-05
-4.01031314231862e-05
-3.24364075882281e-06
-4.18109000130027e-05
-6.7238970446677e-05
-3.21996073256647e-05
-3.20366783593216e-05
-4.20717883813231e-05
-5.01638699375873e-05
7.74295429172256e-06
9.53579310112001e-06
-3.43433689652643e-05
-1.74692585934403e-05
-2.53997456841383e-05
-3.65890118690327e-05
-7.34176692188467e-05
-6.29663699948134e-05
-3.36290703943433e-05
-2.74272829150556e-05
-7.89597185818368e-06
1.94712754744633e-06
-8.27422875430728e-06
-3.94575819660649e-05
-2.4599208190485e-05
-5.06326442756422e-05
-8.2665115141251e-06
-5.22387603238213e-05
-5.55341089427623e-05
-2.11696721955528e-05
-5.36646958914621e-05
-3.77937581103214e-05
-2.86941737001732e-05
-2.23164347572585e-05
-2.47883215543343e-05
-2.71335305328708e-05
-2.16543395402639e-06
3.70485770134392e-06
-5.09190651367108e-05
-4.36924674662456e-05
-2.86250126478887e-05
-8.62713937159721e-06
-4.91420609204886e-05
-3.0617707405565e-05
-4.18455733583537e-05
-1.29191777384268e-05
-2.20400168787695e-05
-3.04321697938663e-06
-4.48634045808904e-05
-1.15712529397079e-05
-3.15134853362278e-05
-3.28724680367215e-05
-3.14064276694191e-05
-5.06777123976377e-05
-6.43417831269835e-05
-3.46755003445029e-05
-2.33322915357605e-05
-3.23397364496266e-05
3.64095151709092e-06
-3.31733499679249e-05
-7.67178205544648e-05
-2.71135027551361e-05
-4.08574332980928e-05
-3.74971466602442e-05
-6.21863900419823e-05
-1.07415099525156e-05
-1.69705421771182e-05
-4.70762390864672e-05
-4.20424688777988e-05
-3.99157397555077e-05
-6.75876584448847e-06
-4.33001166453222e-05
-2.7475968515231e-05
-3.31444512873729e-05
5.50701571028579e-06
-4.96319109390264e-05
-1.60058734716966e-05
-2.85486305229276e-05
-2.40154376800384e-05
-3.37494770096594e-05
-2.22164535059773e-05
-2.41416058669047e-05
-3.07416895898602e-05
-5.99160806559818e-06
-2.93990284848569e-05
-5.23152980123446e-05
-2.31481375590166e-05
-1.6577259873367e-05
-2.68840953976972e-05
-3.69196985393614e-05
-2.58783543618338e-05
-3.81998718949989e-05
-4.91418570247684e-05
-2.62190900979685e-05
-3.58997740404298e-05
-2.42048618239029e-05
-5.74199344580328e-05
-4.47607455697919e-05
-2.21889582511287e-05
-4.71559036874389e-05
-2.92474744237862e-05
-3.33361722886278e-05
-4.60990800813167e-05
-3.66891326984948e-05
-3.60803631532738e-05
-2.25416880422237e-05
-4.38099573816611e-05
-2.50160977454209e-05
-1.35961900042738e-05
-3.22235237428482e-05
-3.57555292628761e-05
-6.27147898084147e-06
-2.11013889909324e-05
1.10091766292551e-05
-2.34257129311546e-05
-3.46287481489185e-05
5.20215005440559e-06
-4.91948658258088e-05
-4.04436172217927e-05
-4.34782724895099e-05
-1.74992406918873e-05
-3.96682889169902e-05
-5.24266912003688e-05
-6.08540586662544e-05
-4.41172573213819e-05
-1.00093065065633e-05
-2.70744729443901e-05
-3.12820859055789e-05
-2.10072772383819e-05
-3.77178277768949e-05
-9.0239636070831e-06
-4.18493135186902e-05
2.6395850049609e-06
-3.39052276893284e-05
-4.02576684082611e-05
-1.68698708767246e-05
-6.93351209779598e-05
-5.149589987299e-06
-3.87620969474347e-05
-5.71212495994315e-05
-2.21902779905996e-05
-2.21348050198806e-05
-5.12987927873871e-05
-2.75766738193417e-05
-1.79596290685479e-05
-1.93905823725977e-05
-2.88334435619193e-05
-3.39035565041708e-05
-2.46110541414805e-05
-4.02230003232903e-05
-8.96621077322065e-06
-1.85037315758999e-05
-3.38198091084322e-05
-3.21510330610809e-05
-1.55837304655027e-05
-1.42713170838863e-05
-1.25973580001035e-05
-6.30750439656329e-05
-2.78047220365444e-05
-1.31320315227949e-05
5.5638791268511e-07
-2.95891440868001e-05
1.43378946171807e-07
-1.86601857558408e-05
-3.67724994156378e-05
-3.12105735262512e-05
-4.36938104035428e-05
-2.02813977721701e-05
-3.34630146011585e-06
-3.24939539449939e-05
-2.08202158521614e-05
-2.83517062951449e-05
-1.18417069226647e-05
-5.13356150015936e-05
7.5153535688916e-06
-3.56684964863145e-05
-4.92011191252967e-05
-2.68487376316974e-05
-1.78047486285142e-05
-2.77258258725393e-05
-2.42984539291802e-05
-4.80594346351229e-05
-5.36337784571932e-05
-6.94680768787165e-05
-1.50635466262307e-05
-3.15013587874335e-05
-5.57928060168859e-05
-4.20570284001803e-05
-1.56599800422783e-05
-1.44609780277057e-05
-4.41847481240896e-05
-3.06295597441952e-05
-5.82021453721641e-05
-2.07977660304258e-05
-3.02855543923159e-05
-1.81709750429243e-05
-5.38011858623234e-06
-1.38444651307015e-05
-4.58497435559931e-05
-7.96183434877788e-06
-1.31177892523232e-05
-2.58539578598702e-05
-4.24786725281334e-05
-5.12871249900532e-05
-1.3662189821248e-05
-1.75604288315388e-05
-4.67068360896429e-05
-2.8455149700723e-06
-5.45971357856062e-05
-3.28103497784698e-05
-2.37627943254499e-05
-3.58109880064159e-05
-1.19037812181203e-05
-5.574544114615e-05
-5.40961777833655e-05
-2.48099768435909e-05
-2.10872689772118e-05
-4.01088633869991e-05
-2.99433003239285e-05
-5.6197306928073e-05
-2.96867155450311e-05
1.1963675692976e-05
-2.87222700571356e-05
-1.41062291444037e-05
-4.16602398509967e-05
-5.69731864303784e-05
-2.98670076396471e-05
-2.03327427858784e-05
-1.01218058083111e-06
-1.93625427165458e-05
-1.16676044004507e-06
-1.70705751756208e-05
-2.4808095720915e-05
-2.2307841299998e-05
-5.15108807838853e-05
-3.64948437653547e-05
-3.86136468863681e-05
-3.70310820326158e-05
-7.09529025188956e-05
-3.25938057505853e-05
-3.37591251768739e-06
-5.72388366290818e-05
-2.73234889564803e-06
-9.14584976152875e-06
-1.61619652728659e-05
-5.72415657564758e-05
-1.20080006848413e-05
-4.10794285050131e-05
-1.71628991722266e-05
-3.54126125400952e-05
-2.8839226860919e-05
-2.69076143672375e-05
-2.23084334405817e-05
-1.39100838809065e-05
-2.05839550509896e-05
-4.70493881529365e-05
-3.4073137130581e-05
-3.37995190079463e-05
-2.29331807785935e-05
-4.02874617635446e-05
2.12065279618654e-05
-4.42510265876215e-05
-3.81218644715303e-05
-1.35376528904968e-05
-1.70173810441531e-05
-2.26342254822438e-05
-3.80262325659718e-05
-4.34387256782855e-05
-4.49884036284439e-05
-2.2989019762752e-05
-5.36249944505492e-05
-2.5850945346281e-05
-1.13206595088706e-05
-2.26183453282638e-05
4.15319339613842e-06
-6.01290550966955e-05
-2.07162412795911e-05
-2.3563809430848e-05
-4.76508804579817e-05
-2.50176841376922e-05
-3.34644033547828e-05
8.61155525495988e-06
9.28840251690324e-07
-3.94318944294689e-05
-3.16891317637291e-05
-1.76256424602557e-05
-4.30569524731421e-05
-1.10509554114021e-05
-2.04232963315049e-05
-3.68974365668987e-05
-1.01810860707172e-05
-2.49221674669595e-05
-1.98421246553337e-05
