# Supplementary material for: Research on computational propagation and identification of mine microseismic signals based on deep learning
Source: PLoS One. 2025 Oct 22;20(10):e0334641. doi: 10.1371/journal.pone.0334641 (PMC12543183; doi:10.1371/journal.pone.0334641)
Supplement: S8 Data — (ZIP) [file pone.0334641.s008.zip › 000100900002726.xlsx_0.txt_24.txt.txt]

-2.19483998799451e-05
-3.01133782213335e-05
-6.80301680386834e-05
-9.68129991552509e-06
-1.04482897954361e-05
-1.87191233082398e-05
-3.35127834140709e-05
-4.66418010751166e-05
-3.36252915313594e-05
-4.03574208992215e-05
-4.546555445132e-05
-5.45155146037213e-05
-5.64444565181054e-05
-2.74053559798317e-05
-3.59913671332859e-05
-3.23514573712429e-05
-4.70884350108572e-05
-3.87332729053852e-05
1.17520022762913e-06
-3.4268803648333e-06
-8.29464850201108e-06
-3.97434446292437e-05
-1.03288832177128e-05
-3.5002937481602e-05
-3.9987058128733e-05
-1.90905978947613e-05
-5.08148123233648e-05
-4.01765489123289e-05
-2.91163634587016e-05
-4.75524205448042e-05
-2.86507152984341e-05
-3.41717103179907e-05
-1.85186728202009e-05
-2.77067976887648e-05
-4.92854030196448e-05
-1.27038051219209e-05
-5.64495566944087e-05
-4.01925490334402e-05
-2.02043517060839e-05
-3.80473841041714e-05
-2.93646084817331e-05
-4.57257011586401e-05
-8.55011437865979e-06
-1.75446461073458e-05
-3.13783027663901e-05
-1.4364136999127e-05
-3.40616212736208e-06
-3.06300976900114e-05
-1.20208318730442e-05
-2.58384533246276e-05
-1.49007041287737e-05
-3.26289975264412e-05
-4.66921532291042e-05
-2.92485397333719e-05
-4.96634151526482e-05
-1.65305895258653e-05
-5.01846275062641e-05
-1.11187368285522e-05
-1.71028150661881e-05
-5.12880784269571e-05
-5.66149309416019e-05
-9.81368991497094e-06
-1.6570386205251e-05
-4.88347757411932e-06
-1.63393784285604e-05
-2.92534451706053e-05
-3.45973815717363e-05
-1.86865220276853e-05
-4.78885072876912e-05
-3.73947717802586e-07
-3.90455559832231e-05
-5.90785973005597e-05
-5.60975809959336e-05
-3.08834892013053e-05
-2.58292363733827e-05
-3.3210185417897e-05
1.68627635522776e-05
-3.38243462202572e-05
-1.57167920445194e-05
-1.99283288342847e-05
-2.42338606569339e-05
-4.89557184533908e-05
-1.56598067806939e-05
-2.39506028298945e-05
-3.13344960167142e-05
-7.64928254508085e-06
-2.18497751187066e-05
-3.82759032344719e-05
4.6365564375404e-06
-2.46264748880013e-05
-6.52833553470016e-05
-1.27675227562525e-05
-2.33046379296319e-05
-4.04771689518164e-05
-2.18861171587123e-05
-2.83175101162638e-05
-2.86484820842266e-05
-1.79388472178487e-05
-3.22930279504978e-05
-6.30861193306161e-05
-5.23737028165766e-05
-5.95502078347156e-05
-7.9168837327257e-06
-2.6916237467909e-05
-1.30556182572901e-05
-1.07907827435683e-05
-3.3172371968878e-06
-3.26168170400032e-05
-2.33173027941066e-05
-1.1173768367907e-05
-4.86264347164453e-05
-2.20916129003869e-05
-4.81008188384845e-05
-4.15251457993969e-05
-1.71351482998147e-05
-1.99652602731377e-05
-2.02303132203549e-05
-2.30836221814717e-05
-2.87847489753272e-05
-3.20596828616006e-05
-2.44559876703956e-05
-1.94795834887333e-05
-4.09441396505554e-05
-4.45012306317053e-05
-5.74083514448656e-06
-4.16772983923468e-05
-3.17709088467094e-05
-3.08227254601898e-05
-9.71899298310215e-06
-3.43446539346464e-05
-3.34441355175375e-05
-1.67243944660001e-05
-2.1010418839357e-05
-1.6700207420556e-05
-1.06572648999926e-05
-3.35354417497468e-05
-1.30581833580886e-05
-4.28517354790311e-05
-3.57666440801385e-05
-3.28531643788895e-05
-5.65847544142423e-05
-4.11477658892085e-05
-3.46289812859982e-05
-2.56967885214858e-05
-3.96809291433272e-05
-6.45224429406334e-05
-1.90383158655796e-05
7.92395574774173e-06
-6.39254943369475e-05
-3.48224918030265e-05
-3.490390293175e-05
-2.80395139445627e-05
-2.86814789015636e-05
-3.33182191912853e-05
-6.11641167412242e-05
-3.07183253190646e-05
-2.26123035844561e-05
-3.21441925680296e-05
-4.06358536640739e-06
-2.22881573638917e-05
-2.94872193010461e-06
-3.38967060433985e-05
-1.2554148309606e-05
-4.02461645151052e-05
-4.75944754260733e-05
-3.45111035968319e-05
-3.38142987132452e-05
-1.74269546519036e-05
-1.19885834052542e-05
-1.87514962408215e-06
-3.16226109543585e-05
-3.37507559143447e-05
-4.40700752184341e-05
-1.80539233989486e-05
-2.38558416876638e-05
-3.83835375475931e-05
-5.99247489617242e-05
2.81980751434161e-06
-5.42181499439867e-05
-3.91473118035686e-05
-2.22887523811911e-05
-4.82582136760609e-05
-2.62635867028512e-05
9.97009688941666e-06
-4.65444142460748e-05
-2.45876900432187e-05
-2.34089948508585e-05
-2.84001807277412e-05
-4.91993837061419e-05
-2.09936918082532e-05
-3.49724729379236e-05
-5.02341603538935e-06
-9.42286591758366e-06
-4.1258222550071e-05
-5.19737820579718e-05
-8.80842628652989e-06
-2.21230974809087e-05
-2.83772236263717e-05
-4.60763070590143e-05
-6.94036974116496e-05
-1.59929542571014e-05
-3.72860235027377e-05
-3.88358707643371e-05
2.22078161008651e-06
-3.66804131129436e-05
-3.77122643906441e-05
-9.08889791827398e-06
-4.2344975957115e-05
-1.64922158892289e-05
-4.10222275171448e-05
-2.71059574472638e-05
-3.38208291950983e-05
-2.71414084327233e-05
-1.56479543801984e-05
-6.38011425312038e-05
-5.01507902774309e-05
-4.47070234147023e-05
-1.57949146483238e-05
-3.69499989617761e-05
-3.16949012747255e-05
-2.77004732901895e-05
-3.48401397013055e-05
-1.50033853013273e-05
-2.40799981771829e-05
-1.09209086080414e-05
-2.48308133935326e-05
-5.21474248513548e-05
-4.69527313976195e-05
-4.28784778745362e-05
-3.78643541416476e-05
-3.27977350187115e-05
-2.2350861622158e-05
-1.6711484340517e-05
-8.49610247404801e-06
-1.80494151693941e-05
-3.52644862370663e-05
-1.78229036104506e-05
-1.56972235417919e-05
-4.72984563983412e-05
-5.03474609040054e-05
-1.86350736083616e-05
-2.14137832770615e-05
-5.2422793767019e-05
-2.76154375989221e-05
-2.15502553049567e-05
-5.30828440348966e-06
-2.40337452978672e-05
-2.58690499042067e-05
-3.75997171482745e-05
-1.75545543242086e-05
-1.62810650357537e-05
-3.73559180305306e-05
-4.19201887940825e-05
-2.2792429851463e-05
-2.11730012273652e-05
-2.22509434035472e-05
-1.72468694430036e-05
-8.38846526438254e-06
-4.06792468011316e-05
-3.84641546412047e-05
-1.44931214862398e-05
-2.30889439396782e-05
-5.41471923400881e-06
-4.18298725460392e-05
-2.48597172078664e-05
-1.82903585849117e-05
-3.01118316416686e-05
-1.61939549992749e-05
-3.86329113579206e-05
-2.88002615433567e-05
-2.70232136557188e-05
-3.60101347346832e-05
-3.6908567299779e-05
-5.76220678342965e-05
-2.94611900862233e-05
-2.37055317147021e-05
-1.73388251652884e-05
-1.1296551374496e-05
-3.75780381480285e-05
-1.74871908287324e-05
-6.08668020928798e-06
-1.22906327893692e-05
-2.06155948580634e-05
-5.17445760096626e-05
-9.81187623703265e-06
-4.07857661069436e-05
-3.27342394900789e-05
-2.06342653744058e-05
-3.11707175179371e-05
-1.44576206741271e-05
-6.95236616740412e-05
-4.44143194313561e-05
-4.07951878596592e-05
-7.03855665464137e-06
-2.57169620410815e-05
-3.82960123333713e-05
-5.48873060072829e-05
-4.99761606333509e-05
-2.79921701302426e-05
-1.53905152661541e-05
-6.36400339318289e-05
-4.60901586169779e-05
-1.6237780787324e-05
-1.94202266241189e-05
-4.67837428308928e-05
-5.04368032494225e-05
-2.86713182160881e-05
-2.53224294758028e-05
-5.51204855416579e-05
-4.03574835510415e-05
-3.0119414308636e-05
-1.9453422232761e-05
-3.31450648198992e-05
-7.06697103551407e-05
-4.00161607912064e-05
-3.01099621297347e-05
-4.33393466655367e-05
-5.66257824388057e-05
-5.58512861809316e-05
-2.17346177165383e-05
-9.51119611810665e-06
-2.62545649163625e-05
-3.34814634264066e-05
-5.04959358649173e-05
-2.52921478490576e-05
-4.460195714044e-05
-1.88369266068993e-05
-3.69657023976619e-05
-4.24206418178202e-05
-1.58550465595044e-05
-3.97743028451016e-05
-1.72352100071089e-05
-2.92354108839257e-05
-9.35306877958129e-06
-1.46280170332679e-05
-4.07140410764552e-05
-1.66309347401175e-05
-6.09333633545699e-05
-2.81903523921001e-05
-5.88241618107358e-05
-2.74572048162643e-05
-1.24336226177823e-05
-1.78422955158337e-05
-1.65386968097647e-05
-1.47395980339137e-05
-3.74260177770835e-05
-2.12844910969716e-05
-1.05870535028309e-05
-3.22837821936036e-05
-1.27978846803369e-05
-2.29983469556275e-05
-1.82568822732706e-05
-4.26822140420246e-05
-4.05572229424049e-05
-8.62898083682554e-06
-1.8625191732304e-05
-4.75086981022281e-05
-1.89802395358346e-05
-3.87694568347489e-05
-6.32154517927824e-05
-3.9422849742626e-05
-2.02353698328108e-05
1.04159639243214e-05
-4.29028034145373e-05
-2.75679030984939e-05
-3.60720761480458e-05
-3.62283957522077e-05
-1.32583916589679e-05
-6.00509185388456e-05
-3.71096018899225e-05
-4.64464730203968e-05
-3.43078178943555e-05
-3.79798694886996e-05
-1.39020596307837e-05
-4.27354888124097e-05
-6.7134763345323e-05
-3.2665369632318e-05
-3.72463297003025e-05
-1.81227366471439e-05
-1.44346974638301e-05
-3.22508424821069e-05
-2.40385925738708e-05
-4.12877624032539e-05
-3.15556591576866e-05
-3.36636765547507e-05
9.98805914018382e-06
-3.22451646583502e-05
-8.05788751850158e-06
-1.41367138475775e-05
-7.99971285501771e-06
-1.07389426270019e-05
-5.77976995078205e-05
-2.27947548598736e-05
-4.11291663901379e-05
-2.24475638142854e-05
2.11339583986639e-06
-1.60172808219504e-05
-4.79773017793868e-05
-3.30027847480683e-05
-5.67311331427172e-05
-5.54975021339456e-07
-3.86423325796232e-05
4.1469297794818e-06
-2.6994181332262e-05
-4.42801054779949e-05
-3.03696431777803e-05
-4.57695245612552e-05
-3.61938778466961e-05
-3.44402490042169e-05
-8.77340220236874e-06
3.47035639356076e-06
-2.39561686038222e-05
-4.15751867963965e-05
-7.21070112122196e-05
-3.93112765977399e-05
-3.39290513624e-05
-4.32756235798731e-05
-8.77740966646816e-06
-8.47289801098585e-07
4.66156220405483e-07
-2.38280381651519e-05
-2.88802784176178e-05
-5.18676961035705e-05
-3.35713700313595e-05
-4.68649768381706e-05
-2.64518710653614e-05
-2.78599181329197e-05
-4.10013980844203e-05
-3.0489118803558e-05
6.43715553127912e-06
-2.0669610922237e-05
-5.08610351282297e-05
-2.34139433097739e-05
-3.65939448063242e-05
-3.94669776248845e-05
-1.71156081480489e-05
-4.56705401201626e-05
-3.51445161929214e-05
-1.87782628919394e-05
-2.87659676673794e-05
-2.73393689292063e-05
-2.28803178495873e-05
-7.6576576490389e-06
-2.31101929381736e-05
-1.00416074276454e-05
-3.0159662482653e-05
-6.68421309954621e-06
-4.72434297536336e-05
-5.97997353872701e-05
-1.52369921494841e-05
-3.28628627687164e-05
-1.339216152681e-05
-1.95314697298925e-05
-5.53889695042209e-05
-3.4244393669805e-05
-2.99920643626011e-05
-2.93542077288712e-05
-5.26113700076384e-05
-5.07770378603154e-05
-4.58203364327646e-05
-4.18689993130953e-05
-3.18871451486019e-05
-3.17143517627228e-05
-1.31020144155556e-05
-3.01175646827128e-05
-4.42940899269898e-05
-5.65045319050597e-05
-3.13681310179862e-05
-1.72223435859553e-05
-2.38894666177863e-05
-2.4022850929191e-05
-1.69844961729792e-05
-4.39930345177942e-05
-1.65784619967089e-05
-2.66964007421464e-05
-3.9796420498561e-06
-4.98231091840032e-05
-3.03183147261903e-05
-3.3882846205783e-05
-5.18707947895178e-05
-4.25762603121201e-05
-2.44281386953075e-05
-1.76188999010699e-05
-2.59338363730255e-05
-2.7598267402282e-05
1.15915832943061e-05
-2.41385983197062e-05
-3.11956061214642e-05
-1.20634094892908e-06
-4.47849168659674e-05
9.08002867089152e-06
-2.77028521778429e-05
-2.77663632431778e-05
-3.00643986572587e-05
-6.71460770318005e-05
-3.25449800338508e-05
-3.09435793333496e-05
-3.95337240000304e-05
-4.0753297655803e-05
-2.47594310939594e-05
-4.05802029730057e-05
-1.08796319627814e-05
-1.07981274251411e-05
6.05273592156986e-06
-1.19347221989235e-05
-2.00861197928617e-05
-3.94628989559691e-05
-4.99590873212787e-05
1.84671875308182e-05
-2.40806953678751e-05
-2.88482430396354e-05
-3.94639839099749e-05
-3.53887530914655e-05
-2.04474335104873e-05
-3.21534617197389e-05
-3.84111328682948e-05
-1.93685969117874e-05
-2.25534544140679e-05
9.91238624193936e-07
-1.15961407505459e-05
-4.01857673547084e-05
-2.29729122901651e-05
-4.35364203817783e-05
-5.03466903402024e-05
5.18616120172685e-06
-1.9279873547484e-05
-5.48805263636078e-05
-2.84621073427032e-05
-5.00422874166754e-05
-3.61536922149395e-05
-4.75852601054338e-05
-2.55521463617335e-05
-1.37221262094849e-05
-4.4688975944776e-05
-9.32330150114631e-06
-5.38576619724794e-05
-1.24480068038262e-05
-2.98557827638063e-05
-1.13747959640665e-05
-2.35078087953652e-05
-3.77973031380817e-06
-1.8261811254194e-05
4.29800664983523e-06
-2.43118342479875e-05
-4.63925655153549e-05
-4.86406866980945e-06
-5.65727781065167e-05
-2.80098516258403e-05
-1.9581820495288e-05
-6.34727060168355e-05
-9.47132077903568e-06
-5.33510207288434e-05
-1.53124029419456e-05
-2.34543546801174e-05
-4.01454960914635e-05
-4.66916496712519e-05
-4.34631498541476e-05
-3.41870214685272e-05
-3.8558643921699e-05
-2.39054509685972e-05
-3.2080431312292e-05
-2.95062257488341e-06
7.97407608510334e-06
-2.45318061718904e-05
-6.3186160374588e-05
-1.68576830792667e-05
-3.95690780152109e-05
-6.88896390260495e-05
-3.82110474337977e-05
-1.10485986860678e-05
-5.4363612543081e-06
-1.35030142964499e-05
-1.52313433192137e-05
-1.25711083655711e-05
-1.58166562413121e-05
-4.85103180084811e-05
-4.28652969200115e-05
-2.06685271880816e-05
-5.67882819220478e-05
-3.87485604227516e-05
-4.25220495012482e-05
-5.2383545552886e-05
-1.07591773643095e-05
-5.82054811602225e-05
-2.36307506051823e-05
-1.81134341825814e-05
-2.99041768353344e-05
4.7936301622656e-06
-3.05703142836498e-05
-1.07388185133662e-05
-5.29004867160428e-05
-4.15686473467969e-05
-3.70324116204764e-05
-4.33848802171132e-05
-3.2144809167177e-05
-3.02343603670217e-05
-7.52733290714189e-05
-1.83121450912997e-05
4.34617288309327e-06
-2.23795159009426e-05
-3.50661023493234e-05
-3.03186916377793e-05
-3.17038634488263e-05
-3.06430590627881e-05
-7.80392939449157e-06
-3.27343496597924e-05
-3.90974401398168e-05
-4.94979828877495e-05
-4.26606990130313e-05
-1.60411038090789e-05
-2.36971605262052e-05
-3.19617748489257e-05
-5.86374464659975e-05
-4.22418926648535e-05
-2.13070918863476e-05
-4.02839951282581e-05
-5.23388374933896e-05
-3.05262903032601e-05
-3.34472667848549e-05
-2.35466537010945e-05
-2.01608026117952e-05
-3.89238858070501e-05
-4.15909337774185e-05
-5.20459161774687e-06
-3.64549844773801e-05
4.9360988604976e-06
-1.67265083780557e-05
-3.94370024006821e-05
-2.56478664100179e-05
-2.40795214178961e-05
-1.93548750001232e-05
-2.18050889202457e-05
8.50068631709468e-06
-5.36543753139704e-05
2.50773513956799e-06
-4.75463723799919e-05
-2.93989790108873e-05
-1.26434885222441e-05
-2.02647397298392e-05
-2.32343854455236e-05
-4.7137765933595e-05
-1.77689681792449e-05
-1.64158339729157e-05
-3.04264106067749e-05
-4.84733556271943e-05
-2.64412447734937e-05
-3.02251775522066e-05
-5.09114420686606e-05
-2.47026337316916e-05
-4.95630869562944e-06
-3.80854128901334e-05
-4.88748641876094e-05
-2.61721083789181e-05
-7.39161773996248e-06
-5.60695265132918e-05
-1.52799198607589e-05
-8.94702248721666e-06
-4.21034214183894e-05
-6.32919862905714e-05
-2.65741936091128e-05
-4.81438511842658e-05
-2.5927982631672e-05
-1.69105230193833e-05
-1.97830588688986e-05
-3.47704990355869e-05
-3.54898116761946e-05
-1.82696129985353e-05
-3.38013742874192e-05
-1.43118096105386e-05
-3.09490795916772e-05
-7.06264225559451e-05
-2.77302968102497e-05
-2.15111119635657e-05
-2.58784082969208e-05
-2.78585962788443e-05
-3.32634223530647e-05
-1.23887242657415e-05
-3.83947925094915e-05
-1.28175082174373e-05
-9.09894734365178e-06
-3.61365193865326e-05
-3.93104538266593e-05
-2.25147372100713e-05
-4.00143704129902e-05
-3.5087972427406e-05
-1.39206271269438e-05
-3.74108305404717e-05
-4.2344199219595e-05
-2.64137185566855e-05
-1.06417087036927e-05
-4.67590598836667e-05
-3.92747759559697e-05
-4.88890688594957e-05
-2.98534674127956e-05
-1.63074431468673e-05
-2.39868353025966e-05
-2.27038494541781e-05
-2.3879698345072e-05
-4.24111680494354e-05
-1.18193294064554e-05
-5.63288667240124e-05
-3.57275059372809e-05
-2.21569132246298e-05
-3.73447290018117e-05
-3.39389600682508e-05
-1.84006092126113e-05
-3.89393814123226e-05
-6.39452049827795e-05
-3.57755866109323e-05
-1.20546933547007e-05
-2.34079096393261e-05
-1.67216656532221e-05
-4.66886107803994e-05
-2.45800118912095e-05
-8.40006952777662e-06
-3.15845310356296e-05
-3.82781039523838e-05
-2.85641439431905e-05
-2.51838810276639e-05
-4.58877056254386e-05
-4.39378991452206e-05
-1.86068221874396e-05
-3.6986530094462e-05
-1.80358756825657e-05
-3.20357195597213e-05
-3.21092641860456e-05
-1.89298964384606e-05
-6.00254993059881e-05
-2.33953006957099e-05
-2.2068550181882e-05
-3.42602985678886e-05
-3.08845124038267e-05
-3.95978512895979e-05
-2.56611739501511e-05
-7.01426392328582e-05
-3.94063268604097e-05
-4.40584820990682e-05
-2.7605644228868e-05
-2.90145884373252e-05
-3.99021358825066e-05
-4.11587467390434e-05
-1.70632220298949e-05
-2.97893327857352e-05
-2.12412664161045e-05
-5.11099934608557e-05
-5.2420601227889e-06
-4.97679875682612e-05
-4.45739235934417e-05
-1.68862117233527e-05
-3.68167331754133e-05
-3.32317251059152e-05
-3.03546668831371e-05
-3.27122810725049e-05
-1.73367135581521e-05
-2.64144984928239e-05
-2.91291598605739e-05
-5.04324450571791e-05
-3.84038613416053e-05
-2.69934675394899e-05
-9.70532417789897e-06
-4.21299403264954e-05
-4.45222084554818e-05
9.89852198667335e-06
-3.88792963964803e-05
-1.01768263620449e-05
-4.87452081044722e-05
-2.30358497202314e-05
-2.90191133393428e-05
-2.21417242932026e-05
-3.20577408129771e-05
-4.14466972160321e-05
-1.82445553074015e-05
-2.03233250259905e-05
-4.0055877112411e-05
-4.5917634094822e-05
-3.64072370490507e-05
-2.44148978262037e-05
-2.50002533352413e-05
-1.92542599826079e-05
-3.02964188519581e-05
-1.52328793021652e-05
-2.1743298402208e-05
-3.37236712112898e-05
-2.23124487958249e-07
-5.54696174857848e-05
3.23491304347815e-07
-5.36254242452104e-05
5.90659880819689e-06
-2.22064338274944e-05
-5.46761026639413e-05
-3.99375392187945e-05
-2.20719586789893e-05
-5.34063550222354e-05
-5.37546642621126e-05
-3.06726441015684e-05
-5.45094880031456e-05
-5.45159893277406e-05
-1.45902260721632e-05
-2.98603681706864e-05
-1.65725324864688e-05
-2.9801576532061e-05
-1.90289650206615e-05
-1.57851035619733e-05
-1.59431241097659e-05
-3.82758114235898e-05
-2.21448676245201e-05
-2.57318104248843e-05
-4.5073798094874e-06
-1.90407056003239e-05
-3.58237178000199e-05
-3.05160936334547e-05
-2.22563114395397e-05
-3.13483056787176e-05
-2.97527540271333e-05
-3.52537378471604e-05
-4.6714298587967e-05
-4.28565186878398e-05
2.73336664026539e-06
-4.16472677791209e-05
-5.94904498368378e-05
-4.93726830623957e-05
-3.3752073234681e-05
-4.35948849683881e-05
-1.91546531681052e-05
-3.53869298342958e-05
-2.13157309251789e-05
-8.61116482311512e-06
-1.19185434068789e-05
-3.35013663743559e-05
-1.65567438401831e-05
-2.20316781838065e-05
-1.73294432199753e-05
7.17515398957315e-06
-2.76625834721266e-05
-4.40603918201317e-05
-2.03092911222857e-05
-4.32247668020002e-05
-3.49425623261567e-05
-2.71647325387999e-05
-3.00207562931512e-05
-1.50114272356798e-05
-3.97484746420004e-05
-1.10898149106623e-05
-2.07967812817964e-05
-5.2522264628379e-05
-1.53440919956003e-05
-1.02061905470823e-05
-8.57438347814094e-06
-5.06448607304091e-05
-4.47973592914458e-05
-3.10138083826153e-05
-3.96144301599112e-05
-4.48631318638875e-05
-3.4424115108876e-05
-2.3376859462846e-05
-5.1806809737163e-05
-5.92509713584658e-05
-5.47762690243728e-05
-3.43689821895341e-05
-1.82940369931259e-05
-1.47720298253216e-05
-3.82858349127576e-05
-2.70205609987835e-05
-1.12966502559465e-05
-6.6932636033256e-06
-2.31398267012797e-05
-9.32854372445838e-06
-3.6817749453324e-05
-4.52424642189026e-05
-3.92163694015468e-05
-1.48762960371475e-05
-2.25836389659266e-05
-1.11568122315213e-05
-3.24680210351124e-05
-4.40362358334574e-05
-2.73328201920294e-05
-1.95175744648528e-05
-4.69834472280586e-05
-2.44967930683927e-05
-1.18933077497789e-05
-3.36568430241096e-05
-1.3403117134032e-05
-2.5285914014815e-06
-3.9003583906834e-05
-5.23279551764239e-05
-7.85197706043314e-06
-3.0682934047482e-05
-2.28325316156303e-05
-7.11256134007498e-05
-3.70594400122734e-05
-1.89689051254699e-05
-1.08428239625968e-05
-4.00793184764812e-05
-4.3834418018069e-05
-2.38473575783503e-05
-3.43150584012649e-05
-2.57423983808e-05
-4.90437520874512e-05
-3.91957455160458e-05
-3.75505185340864e-05
-3.93683704875479e-05
-3.80525510816714e-05
-2.38393971183244e-05
-3.26598131749438e-05
-2.72656625645766e-05
-4.42325081168439e-05
-5.53369168165824e-05
-2.85600002720824e-05
-3.28216665783783e-05
-3.65986009496133e-05
-1.50789026628794e-05
-2.91980890501889e-05
-2.83484944131977e-05
-3.35342316334652e-05
-2.409910292074e-05
-4.42525041687848e-05
-4.19675261032442e-05
-3.57342298453974e-05
-3.80877513942787e-05
-4.06093848176301e-05
-2.73892676959869e-05
-1.3992154744534e-05
-1.88814607390729e-05
-5.46020375158106e-05
-3.57478599079067e-05
-5.20376581588117e-05
-2.41475980794729e-05
-4.07328557336156e-05
-1.05128739344779e-05
-2.27411558736205e-05
-3.47517502689758e-05
-1.73919699429692e-05
-3.61494781661468e-05
-1.53755740732972e-05
-5.48130559096822e-05
-9.21375840541526e-06
-3.22890073538225e-05
-2.97935567152994e-05
-9.71853508637176e-06
-1.48452776727545e-05
-1.00507516005854e-05
-1.90651053256995e-05
-3.26230056511069e-05
-3.47874012706328e-05
-1.69737945594695e-05
-3.1209121786684e-05
-3.45395323554754e-05
-4.53535546571147e-06
-3.47967114089592e-05
-5.81878787852613e-05
-2.86242998430372e-05
-2.30979983614621e-05
-5.01763565905395e-05
-1.06543386253201e-05
-1.71720265597686e-05
-2.28868593588149e-05
-1.6679057401245e-05
-1.83785128172579e-05
-2.2655188518478e-05
-1.85553663291979e-05
-7.91681951568964e-06
-1.90327488750426e-05
-2.49338802051678e-05
-3.85340634678607e-05
-4.56850347254496e-05
-2.69242926104034e-05
-2.73996989999474e-05
-4.45483606272017e-05
-2.1993821931262e-05
-9.93584014415514e-06
-3.77056534546711e-05
-3.1961056167207e-05
-3.44140786591059e-05
-4.87874470403287e-05
-3.96065767657998e-05
-4.73252604776922e-06
-1.03314469631942e-05
-2.71671381061273e-05
2.9428828115232e-06
-3.61187753367541e-05
-3.02458581051704e-05
-3.95504596636269e-05
-5.9194212326302e-05
-1.66197530187906e-06
-5.1522642336636e-05
-2.69151815513724e-05
-1.95904919421307e-05
-3.21469592772805e-05
-2.90433346272628e-05
-4.04781781469468e-05
-6.34526812161164e-05
-3.27143685973341e-05
-2.08607621269513e-05
-2.03942886286153e-05
-3.50839895406867e-05
-4.47225737539681e-05
-1.7622349781499e-05
-2.69317238651177e-05
-5.05566710456757e-05
-2.90580417514381e-05
-3.69939475635325e-05
-5.66371386365866e-05
-4.66624043219089e-05
-2.21007348177121e-05
-1.27893640723274e-05
-1.90677732993088e-05
-2.72598756166745e-05
-4.24794653805183e-06
-2.19429946614229e-05
-2.89172311348852e-05
-3.25462606218224e-06
-4.0919371762198e-05
-4.69458031179652e-06
-2.29405288942871e-05
-3.96451703033779e-05
-1.69880800760915e-05
-7.65625563277641e-06
-3.65230297643948e-05
-1.82740602730551e-05
-1.28681588007245e-05
-5.29682425841793e-06
1.76065376642857e-05
-3.22204765833039e-05
-1.90331248089991e-05
-4.25344582304584e-05
-3.94697699646611e-05
-4.47217778822957e-05
-4.72435740651815e-05
-3.74550701960843e-05
-1.8943144444517e-05
-1.61633643437192e-05
-3.17028894356844e-05
-3.94766325541341e-05
-5.1342325158316e-05
-2.56651448345471e-05
-2.60666559792406e-05
-2.7388176450422e-05
4.50147654387273e-07
-3.78578943478652e-05
-2.67066283321969e-05
-4.63463285127868e-05
-5.2120244537955e-05
-4.81401977873491e-05
-2.77049457226226e-05
-2.49146973166422e-05
-3.03580775308921e-05
-4.79397340043936e-05
-1.04384538016078e-05
-5.18096306092504e-05
-4.22777175310605e-05
-4.51273484565527e-05
-5.14687181896574e-05
-2.68749155088878e-05
-6.28063093973538e-05
-3.7501141947745e-05
-3.93445571351621e-05
-2.07913329453648e-05
-4.43143624422603e-05
-1.01563532078929e-05
-2.2028290368064e-05
-1.16211511817932e-05
-2.212785590201e-05
-2.14686305072023e-05
-5.64621671389024e-05
-2.92800392763288e-05
-5.83602852859671e-05
-2.15598262146236e-05
-3.78393927567311e-05
-1.91679032543278e-05
-6.52523827805319e-05
-3.01157486824047e-05
-1.34677500867442e-05
-6.38736324918688e-05
-2.22817334635343e-05
-3.53639976492151e-05
-5.31633979111441e-05
-5.55612718154863e-05
-2.4345096971023e-05
-2.34107723520234e-05
2.75218181384112e-05
-1.44426469652805e-05
-2.00009143780775e-05
-1.71595934833751e-05
-1.34604133042293e-05
-6.01700214263121e-05
-3.59314601279166e-05
-1.18341828220016e-05
-2.57388605256235e-05
-5.05217964028172e-05
-5.10076648719468e-05
-1.23722561930101e-05
-5.59312981511737e-05
1.86014014066865e-05
-2.58520048622029e-05
-2.39117123533468e-05
-3.77814257461191e-05
-1.61858125106488e-05
-5.34644102845076e-05
-8.32327845223029e-06
-1.61339914193318e-05
-2.432864781362e-05
-2.11717601759684e-05
-1.23651107070542e-05
-2.08366676980466e-05
-3.09399647606933e-05
-6.39908866414517e-05
-1.55396955573905e-05
9.58856966228606e-06
-7.32366880560236e-05
-3.42345822173912e-05
-2.64264586237086e-05
-2.81849358061769e-05
-1.5581010053676e-05
-2.08359488946198e-05
-4.72239637770473e-05
-4.45146826395359e-05
-3.93833118147125e-05
-4.29859917485523e-05
-5.58676716008396e-05
-6.39253485993329e-05
-4.95071405470933e-05
-8.43599078971242e-05
-2.29265412551403e-05
-5.82908834049731e-07
-4.3776650338401e-05
-4.57554013409595e-05
-2.07748061969747e-05
-3.08250440386839e-05
-1.80958502570807e-05
-5.16996760046643e-05
-7.23620929083678e-05
-4.10737580519126e-05
-3.7569248121654e-05
-4.9157987670268e-05
-1.3043125141318e-05
-3.70044531521759e-05
-6.32365766469171e-06
-4.52373347410045e-05
-2.83586748250299e-05
-2.6793041888858e-05
-3.40408280458056e-05
-2.82985700868091e-05
-1.81974991664362e-05
-4.12148428794249e-05
-2.02839386307556e-05
-2.25090963037933e-05
-2.10035223546935e-05
-3.09923802266196e-05
-1.84138378790299e-05
-1.13384805013938e-05
-2.59557896301015e-05
-3.37004061039805e-05
-3.23043464109202e-05
-4.29038637349557e-05
-2.36959556169037e-05
-3.52449167078986e-05
-4.07576917764393e-05
-4.73176818213721e-06
-3.87193933151214e-05
-1.6647014154008e-05
-2.61876807321927e-05
-3.17020098726837e-05
-1.30761449828173e-05
-5.74887853814159e-05
-2.29049934583096e-05
-2.21217986815112e-05
-1.74713986427784e-05
-4.52810018312721e-05
-1.93133195386204e-05
-4.59833598225942e-05
-3.89332748317254e-05
-2.7645230622709e-05
-7.22580088428481e-06
-3.80588636905524e-05
-4.63261175216801e-05
-2.32805446089111e-05
-2.89847016790694e-05
-2.02382384827337e-05
-2.94091441944536e-05
-2.69405284804298e-05
-1.05460295564402e-05
-1.87866006891574e-05
-1.86861144120486e-05
-1.2925833122947e-05
-1.31092451520355e-05
-3.48626035574583e-05
-4.99058953028378e-05
1.02850894516777e-06
-3.22960669842257e-05
-3.84126595831486e-05
-2.72191245025246e-05
-7.52013752980882e-06
9.74426278893955e-06
-2.06771566640473e-05
-5.5963058526032e-05
-3.26985306044461e-05
-1.50180144661218e-05
-6.88634061299741e-05
-3.68983834014403e-05
-5.16865755356733e-05
-1.64968182041405e-05
-3.42460623627587e-05
-4.45605381091086e-05
-4.7660164999452e-05
-2.6477973598564e-05
-8.17838254548906e-06
-5.16321852313616e-05
-3.0759582153182e-05
-1.79311812584644e-05
-5.54208584239393e-05
-1.9002407261787e-05
-3.86394523401852e-05
-3.02061377757621e-07
-1.12589175276912e-05
-3.19800302558796e-05
-1.1023103150852e-05
-2.54247826889829e-05
-3.47619348399624e-06
-2.79301764554192e-05
-2.69084323144666e-05
1.61839526043678e-06
-4.76114865684802e-05
-5.43279431162533e-05
-3.6864315188106e-05
-6.0327956541067e-05
-3.05219959085029e-05
1.08717592706759e-05
-2.83928029929405e-05
-1.88118226352639e-05
-5.62510819537636e-06
-3.48456535507155e-05
-5.46212923663928e-05
-1.11517328445066e-05
-1.18741126392157e-05
-4.69875718184436e-05
-2.36842497654478e-05
-4.90721970487345e-05
-5.06456830904912e-05
-4.51055689564635e-05
-2.54414208422199e-05
-3.36188194693499e-05
-5.47710388296104e-05
-4.90595836589504e-05
-2.83626776692689e-05
-5.92216554853388e-05
-4.65168160808971e-05
-2.81412630464462e-05
-3.7615297274637e-05
-4.01822245512097e-05
-3.03440771591918e-05
-3.21012044705668e-05
-2.27978281522672e-05
-3.41685693239882e-05
-3.04163206222589e-05
-3.12979164106921e-05
-3.15141968209974e-05
-1.89230291922642e-05
-2.15067020074461e-05
-2.91692758924838e-05
-1.34544169921404e-05
-2.46372431155922e-05
-2.67074466214129e-05
-2.43245844547069e-05
-1.48282788911149e-06
-3.56693120503472e-05
-3.96141385138287e-05
-4.60056877877173e-05
-5.283843769105e-05
-5.1646449767198e-05
-4.39391033823236e-06
-4.49504530611638e-05
-4.80396508488753e-05
-4.51767933088883e-05
-1.56104010788457e-05
-3.45961118735621e-05
-3.01080880835195e-05
-4.32867811446948e-05
-3.09270736985342e-05
-1.99550367572771e-05
-2.54166093281261e-05
-3.35335258261604e-05
2.6413416850981e-05
-4.12786958143188e-05
-2.0714462915498e-05
-4.5266712218243e-05
-3.31313850498228e-05
-4.29096285218992e-05
-4.97126679490037e-05
-3.33614817320039e-05
-2.31978760211389e-05
-3.81713673409615e-05
-3.57913629965395e-05
-3.66040692687121e-05
-2.52259840777282e-05
-2.93724013427377e-05
-3.68399119745722e-05
-4.75265140739294e-05
-1.72187655590843e-05
-5.87088116186779e-05
-4.71881336067299e-05
-3.35518218658081e-05
-1.74350086230592e-05
-3.89752960639305e-05
-1.34600283663617e-06
-1.94995854168793e-05
-3.6811399104712e-05
-4.96441495574532e-05
-1.67500487664537e-05
-5.21698214034686e-05
-2.88280782886101e-06
-6.33743379332805e-06
-3.29750476113142e-05
-2.00820476176998e-05
-1.47746968043402e-06
-4.66031192295346e-05
-3.70437199516976e-06
-2.20686933115142e-05
-2.20256755231343e-05
-4.34693471057981e-05
-4.72841705383364e-05
-3.63073952390553e-05
-5.42674232447486e-05
-2.67314498276749e-05
-4.7372247510219e-05
-2.01152444781611e-05
-7.49412816088916e-05
-2.68831095939673e-05
-1.05327833744929e-05
-4.19238289890422e-05
-5.90999866000635e-05
-5.48627700845525e-05
-6.69778062290321e-05
-4.05120771439283e-05
-1.93928430458302e-05
-1.70038049650035e-05
-3.66775388678321e-05
-3.14854042924859e-05
-3.95007271300189e-05
-8.38081075475918e-06
-3.17788340222379e-05
-2.400034037901e-05
-1.79814119205904e-05
-3.96692562187039e-05
-4.4930091929008e-05
-3.65190315246524e-05
-1.55214910057666e-05
-5.62233849342597e-06
5.25816559840854e-07
-2.53642195817305e-05
-3.67757376402787e-05
-1.5514946187559e-05
-3.92998941101993e-05
-4.63116235005185e-05
-5.89818699856664e-05
-3.23598434724731e-05
-5.39483156164802e-05
-4.50538580737394e-05
-2.4627517076147e-05
-3.23519831297563e-05
-1.94806893150954e-05
-1.70409459431123e-05
-4.63345939978462e-05
-1.56602625218281e-05
-3.0903259158419e-05
-2.62183116851466e-05
-3.87105345690499e-05
-3.29463637375776e-05
-4.80126871423883e-05
-4.41700990432058e-05
-2.50988971575714e-05
-2.93064572546709e-05
-2.75064803192482e-05
-3.1511311386697e-05
-4.06395977346971e-05
-2.16373291001796e-05
-4.17318912362321e-05
-4.25143126521225e-05
-1.60228787129839e-05
-3.85722558446688e-05
-1.54993040321351e-05
-2.28753503454364e-05
-5.63995200608024e-05
-3.87247142252294e-05
-1.29781913693273e-05
-5.31273350282009e-05
-4.34396950043812e-05
-3.09816936204915e-05
-2.99403886571825e-05
-5.59529586501429e-05
-9.3018768136253e-06
-3.1258960768515e-05
-3.61477694866206e-05
-5.37625692221929e-05
-5.02491520811094e-05
-1.21925424424152e-05
-1.37173150289753e-05
-1.05296635764234e-05
-9.30890629340216e-06
-2.16618606321243e-05
-3.11687034666673e-05
-2.69932058063815e-05
-3.81741405874486e-05
-2.36660252571398e-05
-3.14976993937345e-05
-4.55283997948274e-05
-4.15210536958983e-05
-2.33414835294691e-05
-1.5464765090111e-05
-3.19931361509053e-05
-1.67843298480752e-06
-2.67867420953394e-05
-6.94971576579807e-05
-7.64309506474278e-05
-1.91984849026059e-05
-4.00591961260291e-05
-5.34278833289821e-05
-1.79917979824454e-05
-2.71531926872609e-05
2.58357413122853e-05
-2.50895398760148e-05
-2.21051496095601e-05
-2.72414302254903e-05
-5.01391871765709e-05
-1.87710179368316e-05
-2.76522472838592e-05
-1.6004986908712e-05
-5.97720082853063e-05
-2.68420759125794e-05
-2.39822871281813e-05
-3.22917298201396e-05
-5.36841280329861e-05
-1.83648217670465e-05
-2.57265580563186e-05
-1.6038719041669e-05
-2.96016563674816e-05
-5.7285116988726e-05
-2.74316573402582e-05
-6.6565210178195e-05
-1.66016723786294e-05
-2.53360918019395e-05
-5.13074222689728e-05
5.78357698524475e-06
-2.28160340299844e-05
-3.45681537464465e-05
1.50615831931314e-05
-4.37064790427543e-05
-1.96664784607492e-05
-3.40953703684026e-05
-2.79832658225471e-05
-8.88220008800974e-06
-1.46301405219474e-05
-6.10222830772365e-05
-6.11174282764387e-05
-5.29902092845681e-05
-3.97723738012638e-05
-6.08839750040112e-05
-9.83676498436605e-06
-3.35495422735326e-06
-5.9462258126312e-05
-7.0713737027398e-05
-4.1269057188014e-05
1.1855842450101e-05
-4.34322084180499e-05
-1.40409790627632e-05
-3.87068832397332e-06
-1.72811280104341e-05
3.83897413111337e-06
-3.75972563084616e-05
-3.64947327167715e-05
-1.89664296999569e-05
-4.51473755741833e-05
-4.69635978820384e-05
-2.14954426426559e-05
-3.84619702130113e-05
-3.88454236549584e-05
2.12132142147764e-06
-3.04113750595504e-05
-3.84173581096805e-05
-3.95135991058112e-05
-3.03886915630239e-05
-1.57977416349625e-05
-3.01451807539537e-05
-3.69608887856663e-05
-3.09417862128604e-05
-1.23055798409343e-05
-1.6230895140649e-05
-4.71070303397679e-05
-3.91517556154377e-05
-6.02167386672259e-05
-1.22407213921406e-05
-3.22404876230795e-05
-3.17835974318622e-05
3.0319429434173e-06
-1.3077376363188e-05
-2.53942305314347e-05
-2.31622657370193e-05
-2.23711901020891e-05
-1.82897807801612e-05
-2.33249034234825e-05
-4.12081037715694e-05
-1.07062578388582e-05
-2.53478058162394e-05
3.33442177990049e-07
-3.47317567039101e-05
-1.72212164415019e-05
-3.71979070728322e-05
-3.58439752301973e-05
-2.13178289165297e-05
-3.23559710846641e-05
-2.82936537791811e-05
-1.86997087170996e-05
-2.90706621881852e-05
-2.90031749204443e-05
-3.45753659488042e-05
-5.69919439878162e-05
-1.24317450987113e-05
-2.49890539933042e-05
-3.22391345306951e-05
-1.28689612184164e-05
-4.62737779049249e-05
-2.61866895258462e-05
-6.50346895614679e-05
-4.25074678388076e-05
-3.72852468821435e-05
-3.5831537815482e-05
-4.35466751876635e-05
-1.71459267812139e-05
-2.11204238661273e-05
-3.19568500505888e-05
-2.34969836670519e-05
-1.62048655324079e-05
-1.6370706562715e-05
-4.25343624001732e-05
-1.29655926154472e-05
-5.44742926822443e-05
-7.06031316780963e-05
-1.25139507568338e-05
-2.93698295158926e-05
-5.30880325487332e-05
-1.57382073715805e-05
-1.30320376294524e-05
-4.66929720070505e-05
-3.05375442618696e-05
-1.20919067571099e-05
-1.02281988074324e-05
-2.90753724835818e-05
-4.59971363144881e-05
-1.66710121301153e-05
-3.63984165296351e-05
1.55975536016885e-05
-1.73739691919492e-05
-3.30891711774578e-07
-1.47682564998887e-05
-1.35821082737228e-05
-3.52810870984989e-05
-2.68917260143374e-05
-2.02962620235323e-05
-2.96676831507069e-05
-3.87468035559956e-05
-2.17107663920934e-05
-5.11215074074374e-06
-4.40135289355276e-06
-3.5969428951873e-05
-2.42484424626279e-05
-2.51797704666328e-05
-2.35290765942922e-05
-1.24705631526136e-05
-6.3272966168998e-06
-2.48945201467356e-05
-2.62193904939919e-05
-3.80983512662183e-05
-3.9108167381788e-05
-2.52884960427167e-05
-1.08179518170077e-05
-3.94632433121407e-05
-2.1795363355178e-05
-2.68908591900097e-05
-3.61775532754064e-05
-3.0590915898652e-05
-1.77570277161915e-05
-1.84525639523237e-05
-2.5590093127132e-05
-1.29636960950857e-05
-5.56949114547479e-05
-2.16098626832337e-05
-3.65365036286581e-05
-4.32049313856208e-05
-2.76823031241314e-05
-1.2488830510611e-05
-2.95775804240136e-05
-4.11966851165391e-05
-2.02279380391415e-05
-2.35355998516894e-05
-1.35439602508107e-05
-1.13422625101745e-05
-3.89225102920417e-05
7.65023636806674e-06
-7.65135195610199e-06
-4.14181770524854e-05
-1.96981691898471e-06
-2.66855237805579e-05
-4.50794601227116e-05
-1.93006247084317e-05
-5.69172238242475e-06
-3.99757508735966e-05
-3.78042945135846e-05
-2.68606098368204e-05
-2.45020882799239e-05
-6.23759071847098e-05
-2.18384321651587e-05
-5.03115540366425e-05
-3.09836032561221e-05
-5.54553523793175e-05
-3.83480484963673e-05
-2.75185625802936e-05
-3.69372045945457e-05
-4.25399107889508e-05
-3.05664115759675e-05
-3.69833718937553e-05
-2.12828572666385e-05
-1.84661561462696e-06
-1.60688629535481e-06
-9.7132547739479e-06
-1.98107978527639e-05
1.3264273367701e-05
-3.30270046421352e-05
-2.54204136199902e-05
-4.33855252913771e-05
-1.73415713660298e-05
-3.30170653739791e-05
-1.73364221669617e-05
-1.70878103828438e-06
-5.90041380936806e-05
9.64608206779075e-07
-3.4358212956426e-05
-4.75478684432183e-05
-1.14672676054369e-05
-1.25046479774806e-05
-4.68998161157403e-05
-1.39509916263208e-05
-3.34412556792586e-05
-2.05781601094739e-05
-1.11878985432079e-06
-1.98740687938786e-05
-3.07727181753172e-05
-2.90486933236104e-05
-3.81622012494024e-05
-6.53677030426021e-06
-1.36455651231864e-05
-2.93425407111709e-05
6.02232747305788e-06
-4.18916099181153e-05
-3.11853302031275e-05
-3.90325507923776e-05
-4.57440755757744e-05
-4.11367981110062e-06
-2.65589631972479e-05
-4.58957161731177e-05
8.23583012661425e-07
5.22379689142129e-07
-4.49266777746132e-05
-2.90171607616295e-06
-7.06194741823229e-05
-9.4012115258999e-06
-1.72778649339113e-06
4.93406930516512e-06
-1.39572149609455e-05
-5.0901154218141e-05
-6.01241570542868e-05
-1.71106981163424e-05
-2.90737524692784e-05
-3.81892095768721e-05
-2.86184118164579e-05
-3.09830266524495e-05
-4.91539425167949e-06
-4.10701015945296e-05
-2.86698670881209e-05
-1.91614203247739e-05
-4.40504572044542e-05
-3.47025449391542e-05
-4.71300983736963e-05
-1.63872746945843e-05
-3.52537929541784e-05
-4.92578804034944e-05
-5.80764559243032e-06
-5.63082774857103e-05
-2.57708690866578e-05
-4.34844378921919e-05
-1.23362941927494e-05
-4.022298691419e-05
-1.55467197854341e-05
-3.03519542410605e-05
-2.21456856842086e-05
-3.45613866434306e-05
-2.17689236439966e-05
-3.54713810265772e-05
-4.47515889670631e-05
-3.68055400841624e-05
-1.6725125160955e-05
-5.9269284835716e-05
-1.922880267469e-05
-3.29110307957365e-05
-3.64588106859533e-05
-1.38656554955055e-05
-6.98220862488316e-05
-1.42518276489255e-05
-1.68985837378763e-05
-2.25148035588254e-05
-4.78638388936188e-05
-5.60934191192705e-05
-6.00213214627567e-05
-7.39027822970359e-06
-3.07891018616324e-05
-2.51544291919311e-05
-8.28035045236158e-06
-3.26281052565946e-05
4.59718574310055e-06
-2.63273586143271e-05
-2.33811424579148e-06
-6.77668303898001e-06
-1.81555799767932e-05
-6.2437724933287e-06
-4.86670944805295e-05
-4.18379991231061e-05
-1.44781081007458e-05
-2.75052221020624e-05
-2.53761891735423e-05
-6.11949397552747e-05
-5.98082517718916e-05
-1.18248994591617e-05
-2.64164061136778e-05
-1.81056594041617e-05
-2.2288443839199e-05
-1.51742811693906e-05
-1.15193781707296e-05
-2.19894901280015e-05
-2.43986168838042e-05
-3.9997862208315e-05
-3.79826228449718e-05
-4.44861766517208e-05
-2.79084744559982e-05
-4.80682602121659e-05
-3.27402155015828e-05
-6.13618472691648e-05
-2.81881902572618e-05
-3.51964524271217e-05
-1.22855183331729e-05
-9.14371256666938e-06
-2.92318927713433e-05
-1.39765773976975e-05
-3.60347202911784e-05
-8.78430518340754e-06
-4.55170442965687e-05
-4.30265257732778e-05
-2.23801488641827e-05
-5.96817808063064e-05
-2.78672342180473e-05
-1.69685925573402e-05
-4.52723927359062e-05
-3.54696404480337e-05
-3.38973054808281e-05
-4.01843396221692e-05
-2.88059709592128e-05
-2.761039440257e-05
-5.11036134886146e-06
-4.96375614228712e-05
-3.0472426053152e-05
-2.22792669404413e-05
-3.87009823057585e-05
-1.54553511078891e-05
-1.23252670855829e-05
-3.63185371143912e-05
-8.69019887851465e-07
-5.15661221487106e-05
-1.83735028493821e-05
6.26975521946616e-07
-6.54242500450768e-05
-6.32875664868418e-05
-4.26680607549009e-06
-3.33894956193207e-05
-1.31714265610597e-05
7.06651653194347e-07
-5.06130462695555e-05
-3.58395614755999e-05
-4.11879105516991e-05
-3.72305924558565e-05
-4.3437655603769e-06
-3.23729267310032e-05
-3.03262960947252e-05
-1.89585675342573e-05
-3.03424731691673e-05
-2.65377329060377e-05
-2.71669667055411e-05
-3.75531755781132e-05
-4.37007614643693e-05
-7.20903903435378e-06
-1.42130689495902e-05
-2.76752001456456e-05
-2.90322912465747e-05
-3.82558081096426e-05
-1.87417875185456e-05
3.90852057114494e-06
-2.70398560573654e-05
-2.43418072811357e-05
-5.25696250179962e-05
-4.03830450136015e-05
-1.78640304851855e-05
-4.11894796012751e-05
-4.93733168579281e-05
-2.34989144720441e-05
-4.80728020515919e-05
-1.51062941492691e-05
-1.68558015585143e-05
-1.92195351534292e-05
-3.91189890373768e-05
-4.71934654810961e-06
-2.88340510543162e-05
-1.11129294414922e-05
-3.46461029206712e-05
-2.74030713678847e-05
-3.01330706751257e-05
1.01827562235558e-05
-3.58047727214641e-05
-2.99566055363473e-05
-5.15882699569107e-05
-2.85971739506264e-05
-3.5276294871309e-05
-1.70178529185514e-05
-4.69707876238076e-05
-3.18102755832802e-06
-3.08628062357701e-05
-2.91505492322546e-05
-3.73084288368108e-05
-2.65421663653465e-05
-5.93275750245881e-06
1.9666290304575e-06
-3.98151832999694e-05
-3.00278199399933e-05
9.37423041821661e-07
-2.37358345529348e-05
-3.87265598073889e-05
-2.781726189596e-05
-2.92772530911323e-05
-7.19436229396e-05
-8.05699092425888e-06
-3.73002825590593e-06
-5.46086971826748e-05
-2.4812224212901e-05
-2.17241876663257e-05
-3.8007318120552e-05
-4.45268174517497e-05
-1.01177248110631e-05
-2.05368212646159e-05
-3.73193912279124e-05
-2.20131262714188e-05
-5.64578192012857e-05
-3.33873900666011e-05
-5.38815521763919e-05
-4.08711484669593e-05
-8.38037299039336e-06
-7.27865735948163e-06
-5.23438781093856e-05
-1.48459449279307e-05
-1.83121643984676e-05
-2.45593870736393e-05
-2.40918960516367e-05
-2.5173390061335e-05
-2.2036520771314e-05
-4.39785436698954e-05
-2.2538683043802e-05
-2.70899072103072e-05
-1.09992044527497e-06
-4.8617430260174e-05
-1.40335797704141e-05
-4.80817425721427e-05
-2.52155919434498e-05
-1.05677289617756e-05
-3.88378985011198e-05
-3.04859119237488e-05
-2.2076463830125e-06
-3.39124960700589e-05
-2.71299016203385e-05
-2.10906097106976e-05
-4.82246791248437e-05
-4.36851402916961e-05
-2.59171386588877e-05
-1.11190574370918e-05
-3.20069994873982e-05
-3.42833164996067e-05
-2.66542925004088e-05
-2.81106097699844e-05
-4.05418685577514e-05
-5.04499422236782e-05
-1.9892694794131e-05
-4.03012025599442e-05
-3.93279852446584e-05
-1.41713198701624e-05
-2.02262659424433e-05
-2.47747769758529e-05
-2.53206614976744e-05
-1.95309474397774e-05
-3.91340057406185e-05
-3.74689122624083e-05
-2.8537463484809e-05
-3.61365664770111e-05
-3.15216065657874e-05
-1.86005311131269e-05
-3.23590670480731e-05
-3.40463623198057e-05
-5.2352359753452e-05
-3.98140581145438e-05
-4.7355329258993e-05
-3.03711090940636e-05
-1.84944808058708e-05
2.31406162304024e-05
-2.53469335287139e-05
-2.78546368104566e-05
-3.73518855751769e-05
-9.05915721140012e-06
-3.85761175873577e-05
-3.92219243577444e-05
-3.10382833842176e-05
-1.84857493353765e-05
-4.71240854719816e-05
-9.97897290409635e-07
-3.42854027864106e-05
-3.65264905146403e-05
-2.13185954700132e-05
-4.4472644738969e-05
-1.70688842888007e-05
-3.61650186201056e-05
-1.56518476298148e-05
-3.17545907305218e-05
-1.97422957114425e-05
-4.35649171145487e-05
-2.97520442777448e-05
-3.16208370562801e-05
-3.31606625655439e-05
-1.02705897785248e-05
-4.3217297148336e-05
-2.43175752367126e-05
-8.45415602969072e-06
-1.02173375224467e-05
-4.01507119216983e-05
-3.29548043402483e-05
-2.86310388360942e-05
-2.12936211490536e-05
-2.41013258568837e-06
-1.32337242675644e-05
-1.52506248241851e-05
-1.0921260243124e-05
-4.97024407079657e-05
-4.34948119538746e-05
-8.32992208328879e-06
-1.86402396216449e-05
-6.32446915945884e-06
-2.93159535301505e-05
-4.10486194789829e-05
-9.3177796663262e-06
-3.68344005387872e-05
-6.38271981415139e-05
-1.51318546765936e-05
-2.02011975121105e-05
-3.34201253945439e-05
-6.24470559003846e-05
-8.84283447482751e-06
-3.44690957353296e-05
-5.28555890171387e-05
-4.47432404661405e-06
-3.49177713090036e-05
-2.42332321163568e-05
-3.88681132263773e-05
-1.29965145781808e-05
-4.38726310727754e-05
-2.81991185538912e-05
-4.25420421119752e-05
-2.96093253571011e-05
-4.15908849768794e-05
-5.03826647886136e-05
-2.3179050553445e-05
-1.30000100069701e-05
-3.91071446132341e-05
1.22642191017155e-05
-3.02708099428842e-05
-1.96403053179319e-05
-2.90349414447713e-05
-6.46480712467913e-05
-1.86120533621171e-05
-1.22941607426786e-05
-1.3662212312839e-05
-6.56025132812853e-05
-4.28941835306359e-05
-2.4539054568936e-05
-3.26666282457945e-05
-2.16257488959229e-05
-3.35375762431441e-06
-2.67059919847244e-05
-2.48569986272021e-05
-3.54535678077301e-05
-2.33216276164605e-05
-3.32548316264042e-05
-4.61856425445662e-05
-3.05909633402348e-05
-4.11992143853596e-05
-3.75343157725603e-05
-2.32107033581964e-05
1.32557969505205e-05
-4.49542778613304e-05
-2.34923620345961e-05
-3.86755952219456e-05
-1.3446260321073e-05
-2.30068573843161e-05
-2.34952376028823e-05
-3.33040236553467e-05
-3.65856684995443e-06
-3.18612254991403e-05
-4.86787822001483e-05
-1.90789881232902e-05
-1.31096214512725e-05
-4.42419402251364e-05
-3.1502641504201e-05
-1.90377398521239e-05
-2.08813950029016e-05
-1.96779155454407e-06
-2.53254748410544e-06
-1.96283251611144e-05
-2.82886527366453e-05
-9.79817939335664e-06
-3.07941960596764e-05
-4.75417410554518e-05
2.48410942586608e-06
-1.20421893305377e-05
-8.18689115697375e-05
-8.48787256636195e-06
-3.47775852667381e-05
-1.60883363982696e-05
-4.84853559251746e-05
-1.03769997979497e-05
-3.83715137446469e-05
-6.14235273280731e-05
-2.79590544528794e-05
-3.55746676758983e-05
-9.66648222951829e-06
-5.33554225509671e-05
-1.7801801969301e-05
-3.18734767693706e-05
-4.29937706886109e-05
-2.14566696744016e-05
-3.25032999104097e-05
-2.08908457197003e-05
-1.77619658333393e-05
-3.06224008005479e-05
-2.78971979672021e-05
-3.44778301770499e-05
-2.20465587251384e-05
-3.76937972791575e-05
-1.96665273906222e-05
-3.26290275503624e-05
-4.59754588950816e-05
-1.37971244667828e-05
-5.64208576319121e-05
-1.31261158956107e-05
-4.36260325751436e-05
-3.1980461051144e-05
-3.42596821679366e-05
-2.43523984769385e-05
-3.0761750850781e-06
-2.72304450286289e-05
-2.01702881651922e-05
-3.64144492119755e-05
-2.69860534760207e-05
-3.12444787676288e-05
-3.65335627879583e-05
-2.83663497803913e-05
-3.03982430380126e-05
-6.2356659269448e-05
-5.76660334578467e-05
-4.15501519037907e-05
-2.46648986178223e-05
-6.57413149109202e-06
-1.13191851999986e-05
-3.28113399716944e-05
-3.05888847540852e-05
-8.71995670780015e-07
-4.2705119452138e-05
-1.44076995175889e-05
-4.18735829168752e-05
-4.38598350210738e-05
-1.71951264885199e-05
-7.73860611355978e-06
-2.07789609764987e-05
-3.00839906764902e-05
-5.07204680793398e-05
8.5387863090434e-06
7.76685237021465e-06
-1.64538101458889e-05
-2.89846843131651e-05
-3.77716772145916e-05
-6.32456227106215e-05
-5.68887458093851e-05
-2.78310917010233e-05
-2.3573154078834e-05
-2.90566620388112e-05
-2.33147474911131e-05
-6.34245632753876e-05
-4.59453768956939e-05
-1.98075002776255e-05
-3.27650440459458e-05
-2.46317141523038e-05
-4.89503791780195e-05
-4.38800153462793e-05
-2.18041376714684e-05
-3.04721682235467e-05
-5.16366778997415e-05
-1.61630328155459e-07
-4.30775959861568e-05
-1.01756150199792e-05
-2.82305515879303e-05
-2.81754056746006e-05
-5.77508570043297e-05
-3.82848990520112e-05
-1.02416386473763e-05
-3.17758700831178e-05
-1.34721454461271e-05
-2.66640285706362e-05
-2.58413247583628e-05
-3.61352353699737e-05
3.94555086403442e-06
6.69989692994388e-06
-3.80498790171881e-05
-3.10285930517965e-05
-1.29531637524123e-05
1.97072771080673e-06
-3.35904746948612e-05
-1.46383945649171e-05
6.97926804065485e-06
-2.51141996254437e-05
-2.02792433314077e-05
-9.59130026701966e-06
-2.25994145812981e-05
-5.54420688755869e-06
-1.79770395605034e-05
-1.9875355514711e-05
-4.06392822109494e-05
-3.85460879231369e-05
-5.06420674265262e-05
-1.77752624897812e-05
-1.96632409513388e-05
6.49774154934927e-06
-6.7126104344469e-05
-7.26968964979491e-05
-2.0055804331069e-05
-2.93519530430057e-05
-6.96388545319911e-05
-4.73209026864765e-05
-2.52742207568398e-05
-2.88793887490566e-05
-1.92930942864752e-05
-3.17780971987852e-05
-5.45027467458865e-05
-3.61616791211643e-05
-4.98404900841203e-05
-4.59301927973165e-05
-4.18427046308838e-05
1.3062901116161e-06
-1.27029851498406e-05
-7.06612886928413e-06
-3.28747666907144e-05
1.41266579889779e-06
-6.26865791102337e-06
-3.78953128881757e-05
-2.11368279069293e-05
-4.3018103610106e-06
8.06962268469348e-06
-3.1640850527686e-05
-5.51262451628718e-05
-5.65173684511556e-06
-2.2221379556419e-05
-3.93147763755437e-05
-4.08434884125611e-05
-2.2581016028097e-05
-3.33413845402679e-05
-4.91249747237292e-05
-1.34979683771063e-05
-4.50551134493558e-05
-1.8430908929216e-05
-3.24695151706925e-05
-3.2949639929343e-05
-2.13276216009908e-05
-1.2866751184695e-05
-7.96627709118172e-06
-1.80412273524941e-05
-1.88025215008329e-05
-3.96530527667657e-05
-2.03847185504775e-05
-4.45432365875851e-05
-4.50120198381641e-05
-2.1410682449599e-05
-3.90916559160365e-05
-3.45540788879762e-05
-7.16699643490511e-05
-2.80949271180244e-05
-6.12617993529747e-06
-3.30135459062061e-05
-1.88811493572552e-05
-3.20591306514323e-05
-3.03763408908025e-05
-3.22015543785669e-05
-7.84293819204414e-06
-2.75222826630959e-05
-2.18704262138091e-05
-1.52268948250576e-05
-3.29635160486507e-05
-2.88286616389349e-05
-2.60621270456643e-05
-2.0160763117016e-05
-4.2222948475537e-05
-1.88527700623203e-05
-2.28222900973088e-05
-4.10885326397225e-05
-3.45673880019238e-05
5.15598258791778e-06
-2.49963359098936e-05
-3.20464766846594e-05
-4.53505506484975e-05
-4.43460997559339e-05
1.98382455800189e-06
-3.21252492202005e-05
-1.61789608251076e-05
-1.52678600292299e-05
-1.63740132096622e-05
-2.41414729519473e-05
-1.96309536172472e-05
-2.72297539546519e-05
-4.72797941469353e-05
-4.99454625979761e-05
-2.34651443039515e-05
-3.84227348389067e-05
-8.6687549656427e-06
-2.42331382929117e-05
-5.73531257542032e-06
-4.95094778008191e-05
-4.82711758121692e-05
-4.31671620026439e-05
-1.41035504142612e-05
-2.58248207418081e-05
-3.52588233846739e-05
-1.23297242431469e-05
-7.05815158847121e-06
8.02266428012705e-06
-4.04475112336626e-05
-3.751056193943e-05
-3.76169092011608e-05
-2.63815261689404e-05
-4.10697313967349e-05
-1.86348472284922e-05
-1.14855001663736e-05
-4.58019625574222e-05
-4.14863750683255e-05
-3.06228945012951e-05
-2.62808126869402e-05
-4.84964323870301e-05
-4.00197470396836e-05
-3.3843322040201e-05
-1.28991911665919e-06
-2.5854642423465e-05
-1.79645830975736e-05
-4.04586018447138e-05
-1.63827302870137e-05
-2.81246029734187e-05
-3.09049416534376e-06
-3.08191331090995e-05
-2.50812398323285e-05
-3.01558518650556e-05
9.24612972595101e-06
-3.55487204693239e-05
-2.47019519604441e-05
-4.65738311347817e-05
-2.1057261268029e-05
-4.00710639410498e-05
-2.8096413757553e-05
-2.68682088484423e-05
-1.78016421152366e-05
-2.03002299654998e-05
-8.38597101977362e-06
-1.71176887108688e-05
-3.71729103818397e-05
-4.72730535224116e-05
-5.28511062332819e-05
-1.47681016318187e-05
-2.06675092052542e-05
-2.26921460571063e-05
-5.72170878880671e-05
-5.37152626489016e-05
-3.25626683032984e-05
-1.39634900613867e-05
-2.98276894317127e-05
-1.23758269363636e-05
-9.94406783677086e-06
-2.54428996900972e-05
-2.39592227126131e-05
-2.18579086285981e-05
-2.05859648449479e-05
-5.25876429830363e-05
-1.18952484243398e-05
-3.44585670736057e-05
-5.41165481939532e-05
-6.99344500795646e-06
-5.62810587040249e-05
-9.86801830932662e-06
-4.2926632597724e-05
-2.82896814678658e-05
-2.0377960663919e-05
-2.35076782277366e-05
-2.91484878341785e-05
-5.35934875446149e-05
-2.3492499454902e-05
-6.11770323725202e-05
-3.42743937338248e-05
-4.14863947570419e-05
-2.29848790792233e-05
-1.13974531454566e-05
-3.11838495886171e-05
-2.25556978874175e-05
-1.51741926246274e-05
-5.02190614265477e-05
-9.18403953943249e-06
-3.97962704032943e-05
-2.55069855544636e-05
-2.37386369616493e-05
-3.72249949420503e-05
-2.58251950970958e-05
-2.83758714497268e-05
-4.75307804758495e-05
-7.47370564936644e-07
-1.70429775083515e-05
-2.34279826444981e-05
-2.14069596158348e-05
-3.4856441592207e-05
-1.07460509649209e-05
-4.44922142514151e-05
-2.82339365371753e-05
-5.09133406097451e-05
-2.95632051260684e-05
-4.19100567541049e-05
-1.11889685278347e-05
-3.88839462958787e-05
-2.06849936343033e-05
8.38788845406384e-06
-2.35860331998462e-05
-2.91791342632212e-05
-3.3233564015536e-05
-1.73686420115337e-05
-2.32371373551019e-05
-3.31322888780899e-05
-4.31393161626947e-05
-2.70146042241249e-05
-3.21726804739689e-05
-1.93868630568795e-05
-4.48440744439709e-05
-2.22296858227685e-05
-9.18008208924458e-06
-8.23694777628761e-06
-2.98208441562837e-05
-1.44588166260117e-05
-1.91648599096464e-05
-5.41668022720985e-05
-5.36396900600104e-05
-3.84841560204149e-05
-5.54763735778016e-05
-9.07301269265629e-06
-2.5935367064355e-05
-4.01635258341803e-05
-3.68510875384832e-05
-3.11564128547613e-06
-2.27045097767891e-05
-8.44194491718335e-05
-3.45055011372593e-05
-2.30473733541859e-05
-1.34403501301165e-05
-3.32266589063716e-05
-3.01832823873805e-05
-3.02805279551293e-05
-5.15485297242062e-05
-3.94316343885274e-05
-1.56307214652613e-05
-4.25149934688628e-05
-2.95629173474241e-05
-5.60694426049975e-06
3.86565959795467e-06
-5.66888065314446e-05
-2.493940016319e-05
-3.33620121267074e-05
-3.22758094887843e-05
-1.92596794258306e-05
-3.01777381591312e-05
5.40382414615872e-06
-1.39586725175209e-05
-7.33418957414422e-06
-2.17828259749683e-05
-1.34109959247874e-05
-1.49365246624558e-05
-9.67520773189102e-06
-3.50953661167688e-05
-1.52356591871507e-05
-2.65624360214241e-05
-3.03677256934387e-05
-6.28830757871799e-05
2.02568432320338e-05
-3.68829876830872e-05
-4.36375244799807e-05
-5.56259611205731e-06
-1.82064708856148e-05
-2.1346071462588e-05
-5.26307560802595e-05
-4.1672869702741e-05
-3.85564735232105e-05
-2.76209075785872e-05
-4.09615951465472e-05
7.90650860556419e-06
-2.69747630540155e-06
-5.19928830064685e-05
-2.20758348688575e-05
-1.16478396647292e-05
-1.50350035605176e-05
-4.26858808202186e-05
2.38437689859388e-06
-4.38308129062067e-05
-4.52787574387926e-06
-4.77748712803046e-05
-6.65842702804156e-06
-3.24384500575073e-05
-3.49666617211826e-05
-4.54785518064288e-06
-4.72451802277711e-05
-1.66218217124728e-05
-6.83401581724067e-05
-7.3817652275757e-05
-5.01437729792996e-05
-3.63344899583778e-06
-2.37491132430419e-05
-1.88377824788574e-05
-1.76152495614906e-05
-2.65794888579162e-05
-1.67967126675879e-05
-6.12950166481954e-05
-1.15292530662481e-06
-3.76279471443463e-05
-3.20765859233863e-05
-5.7083769918689e-05
-1.97302588921354e-05
-3.27774501833023e-05
-3.3401096858586e-05
-1.99148744695465e-05
-3.06022114701744e-05
-4.83437884811622e-05
-3.09506423778705e-05
-2.49085487747564e-05
-3.78791014329476e-05
-2.69382672679056e-05
-4.17884215180337e-05
-1.58188262244026e-05
-3.79431842808e-05
-3.66160816749009e-05
-1.53087374554518e-05
-4.19287572052964e-05
-5.81766853257526e-05
-1.65982593722476e-05
-1.61225800144799e-05
-3.21071180338186e-05
-2.1811069151327e-05
-4.96766276451795e-05
-4.64219237986661e-05
-2.46952985773179e-05
-2.18019504298221e-05
-1.23177176725885e-05
-4.22400413728258e-05
-4.72937702437844e-05
-4.16365429790679e-05
-2.72171570138847e-05
-2.78169571221353e-05
-4.09734045335678e-05
-1.24852027922715e-05
-3.89125339473418e-05
-3.77942381152339e-05
-3.29160425480009e-05
-2.0529176294232e-05
-1.71451482677037e-06
-3.69629472284359e-05
-3.4690846430754e-05
-3.92435099550958e-05
-5.3228856105007e-05
-8.02300155767009e-05
-6.26510237161687e-05
-4.79792680335618e-05
-5.12912294087286e-05
-1.25714016597539e-05
-4.27203805958094e-05
-2.34748907108311e-05
-3.36241238762412e-05
-4.61607084357419e-05
-1.19002110583675e-05
-4.63184046367806e-05
-4.00020107885426e-05
-4.99298444059991e-05
-2.96322089300475e-05
-2.54134654106863e-05
-2.31616501732088e-05
-3.66978567490434e-05
-1.51286053400375e-05
-4.46680887632255e-05
-4.29478901718517e-05
-2.13105898626978e-05
-2.81071069651043e-05
4.36946298866583e-06
-2.2462720770689e-05
-1.6498428985919e-05
-3.60398204167603e-05
-1.6465312493133e-06
-3.90788284928088e-06
1.16336948162563e-06
-3.77064588842662e-05
-2.81974505444842e-05
-6.62102541935831e-07
-1.0968210503624e-05
-3.65084389687191e-05
-2.44960149879163e-05
-1.82017883145759e-05
-2.29976770043197e-05
-1.52593549603644e-05
-6.71802100054308e-06
-3.69884424048257e-05
-5.56085326690128e-05
-1.2951906778315e-05
-2.60908678840584e-05
1.12764088073634e-06
-8.12382720714268e-05
-1.3773980175541e-05
-2.33856725103757e-05
-4.59510464450353e-05
-1.87884609576383e-05
-3.77264430093933e-05
-3.87101074144986e-05
-2.8230001231701e-05
-7.15613196866934e-05
6.34394005852486e-06
-2.95562825653529e-05
-2.85026751817033e-05
-4.08024599258589e-05
-2.26540303500373e-05
-3.26426424148547e-05
-3.68328958639656e-05
-2.61398833204596e-05
-2.07775406798947e-05
-4.08638667351132e-05
-4.39001375836248e-05
-2.91194275860231e-05
-3.56512882140931e-05
-2.58140173005293e-05
-3.36829174400073e-05
-4.25091261145979e-05
-2.86330961598673e-05
-3.61972875653528e-05
-2.45676741265527e-05
-3.24478273221891e-05
-7.6428438772115e-06
-5.85112094360397e-06
-2.53813167362427e-05
-2.26603407463717e-05
-1.38656849318594e-05
-3.99804808001916e-05
-2.93270587492133e-05
-4.0167409039489e-05
-1.47636390846271e-05
-4.76755887831479e-05
-2.55145847530016e-05
-7.96991008610511e-06
-4.51139194848368e-05
-7.06772213398509e-05
-4.75700511308417e-05
-3.94244016273757e-05
-5.21304125444405e-05
-4.13664057490233e-05
-3.6907072391009e-05
-3.64980150679717e-05
-4.98682554211897e-05
1.61185343422151e-05
-3.0570615699568e-05
3.48305052688742e-06
-3.12363173443209e-05
-5.16290139737521e-05
-3.39115652872914e-05
-2.18464914313717e-05
-2.17154178604902e-05
1.05350366543967e-05
-5.94709751072258e-05
1.22296283959574e-05
-3.10958175586385e-05
-3.54223813290104e-05
-1.37954780531198e-05
-2.35583478962062e-05
-2.48761682976399e-05
-1.77538057360035e-05
1.09775154449337e-05
-4.62239053379165e-05
-3.22498777083425e-05
-3.6454647862121e-05
-1.09806526647015e-05
-2.61101287286646e-05
-1.04463835733661e-05
-2.18053602215425e-05
-3.09807296577806e-05
-5.12209054543418e-05
-3.85773983645962e-05
-1.61989170857856e-05
8.99875134543916e-06
-1.99662046100998e-05
-2.07214964540858e-05
-3.85500771729848e-05
-2.56335285579708e-05
-3.98166260404546e-05
-5.24253982970759e-05
-3.23511140055841e-05
-2.69188150089315e-05
-2.47585186288556e-05
-3.10001682513956e-05
-3.61981559886146e-05
-3.1153004977959e-05
-4.42864296520398e-06
-3.76837850734763e-05
-4.58025570552751e-05
-3.48773198047475e-05
-1.98502235569124e-05
-2.30686049593612e-05
-3.24677685886467e-05
-1.88344839675049e-05
-2.44351693746404e-05
-3.12171430530304e-06
-1.00082561728748e-05
-1.77171808831083e-05
-3.11386662048223e-05
-4.14305450118927e-05
-2.61027578110706e-05
-1.74818114595562e-05
-3.44554337181897e-05
-4.01552352242586e-05
-1.00909894551633e-05
-2.26290140193422e-05
-5.28850914174413e-05
-2.0146433047503e-05
-4.27929208196422e-05
-4.44692710120762e-05
-9.69622369013883e-06
-3.10374841090392e-05
-5.14866760555334e-05
-5.46583873477591e-05
-9.01790346128235e-06
-1.99979463180691e-05
-4.16500650167617e-05
-2.77446519701853e-05
-4.7945463260993e-05
-1.19577044261643e-05
1.70230579878958e-05
-2.03431228783901e-05
-6.45778803087695e-06
-3.90818518795144e-05
-1.21866095973899e-06
-4.40814774814135e-05
-3.19659088534584e-05
-2.24183318448349e-05
-4.36064427257631e-05
-4.52778649762246e-05
-4.08687203694352e-05
-5.72908376893547e-05
-3.10272739704689e-05
-5.32366225384224e-05
-4.86737250537249e-06
-4.778626651148e-05
-3.44263747661995e-05
-5.68057142754723e-05
-1.99872314704615e-05
-3.75625783993488e-05
-4.15315835826792e-05
-1.5165773098117e-05
-1.80984269313677e-05
-5.08665410969043e-05
-3.93390841448946e-05
-3.41704072387501e-05
-4.62791306926154e-05
-4.33858264327073e-05
-5.65636348268246e-05
-5.98484657050013e-05
-2.13937573441505e-05
-4.17428086586211e-05
-3.02093895760664e-05
-3.63855084484147e-05
-3.67158436490041e-05
-1.49332055172379e-05
-2.75507533410688e-05
-4.3802521725039e-05
-1.19301676663578e-05
-4.36681690882777e-05
-5.13088945573003e-05
-5.55942855865308e-05
-6.05251107269049e-05
-3.76418139039106e-05
-2.67886862848844e-05
-1.5029072150982e-07
1.52318183733825e-05
-2.91159788728903e-06
-3.12591775567617e-05
-3.40729994426182e-05
-2.46845613841747e-05
-2.25909881227814e-05
-1.82011417676161e-05
7.35802513107831e-06
-6.02737522702778e-05
-1.83708705551714e-05
-2.92502088688976e-05
-2.11653797901428e-05
-2.44072517738658e-05
-5.95735649971337e-05
-1.71972394075294e-05
-1.79659053796594e-05
-1.62398930360101e-05
-5.69898437482407e-05
-4.01114656263741e-05
-2.41282777513231e-05
-9.2840615170134e-06
-2.4296789911468e-05
-2.87217378140903e-05
-1.81788443940629e-05
-9.12732948238673e-06
-6.20617562308326e-05
-4.59991554696136e-05
-6.48638339305232e-05
-1.93639236637526e-05
-5.1685160160852e-05
-2.71418563844465e-05
-5.24416931051276e-05
-2.49576585319944e-06
-3.51550328006025e-05
-2.49798166430137e-05
-3.01920476810832e-06
-1.91181293064783e-05
-2.57330719627488e-05
-4.81523975919464e-05
-6.42389686984125e-05
-2.64851928442719e-05
-3.44320582536458e-05
-3.62067792714156e-05
-5.52826951323941e-06
-3.63820865684798e-05
-4.0552966935126e-05
-7.65242634941394e-06
-4.01428865104042e-05
-4.35601452843371e-05
-4.32521862610677e-05
6.06648286713703e-07
-1.76637232836381e-05
-4.47582548957285e-05
-1.60136510259922e-05
-2.74563832261013e-05
-3.53481592358936e-05
-1.73795943017173e-05
-2.89941329931911e-05
-3.00076445388444e-05
-2.93539277362118e-05
-1.92010550549088e-05
-8.92182244546103e-06
-3.26645529072541e-05
-3.90746111695381e-05
-2.72078212315773e-05
1.16229376185624e-05
-3.06224207533522e-05
-4.5005861597098e-05
-3.51308540014075e-05
-1.88195825796538e-05
-2.86421990487989e-05
-3.53908868512982e-05
2.25471121553656e-05
1.14946295839526e-06
-2.67756110768409e-05
-2.97738336576152e-05
-4.19250420702573e-05
-1.7391907750721e-05
-2.03006923142083e-05
-4.16475064300209e-05
-1.61139914074501e-05
-9.43332054863277e-06
-5.71844080098983e-05
-5.54521130007201e-05
-1.33660718162069e-05
-2.72536770567325e-05
-4.6612541373983e-05
-3.83288462127489e-05
-1.34709039792038e-05
-1.45341711772447e-05
-2.13331942721847e-05
-1.15414113358387e-05
-2.05994858203736e-05
1.62067157507652e-05
-1.58413203748375e-05
-4.24900652157921e-05
-1.96125310151901e-05
-4.51924056514707e-05
-2.57870062998307e-05
-6.5632766451858e-05
-1.94488143136268e-05
-1.85843506731879e-05
-1.32643676185265e-05
-3.4445262890872e-05
-1.0330579324954e-05
-2.46863831704628e-05
-3.55314392571018e-05
-1.97067911482354e-05
-1.12522579015696e-05
-2.48128036717909e-05
-3.00213848743129e-05
-1.38481078772239e-05
-2.01495228004894e-05
-3.79325114269579e-05
-4.13593615970837e-05
-1.44254133472564e-05
-4.01994660502908e-05
-1.28855350260959e-05
-2.92262674442182e-05
-4.99492202937492e-05
-2.63938698388744e-05
-4.51133951943353e-05
-5.32597775380136e-05
-3.39815310779167e-05
-3.2476406609899e-06
-1.6268542973078e-05
-3.11668567354069e-05
-3.72115324422131e-05
-4.55499048318284e-05
-1.74330917720925e-05
-3.35656570620908e-05
-1.38979842828579e-05
-3.76903844952348e-05
-1.1003963337905e-06
-3.47455718200749e-05
-2.47421854957519e-05
6.21310081701114e-06
-5.3456483627093e-05
-4.4726392218166e-05
-1.95247414316008e-05
-5.43397781137489e-05
-1.32063426617953e-05
-7.27137131189269e-06
-2.45766642553275e-05
-3.3129031743392e-05
-1.12628728060197e-05
-6.83923861505724e-05
-3.21145835206894e-05
-6.97255486760278e-06
-5.65869989998212e-05
-3.83466088475565e-05
-1.68167123811125e-06
-4.00617009245377e-05
-2.24715856362197e-05
-4.80779907654935e-05
-2.04795628902211e-05
-1.41827921484991e-05
-6.39264098603031e-06
-3.41564668069577e-05
-1.53954907772352e-05
-3.33908370631948e-05
-2.69916955946638e-05
-5.04265492591569e-05
-2.74040166306405e-05
-1.10938550646551e-05
-4.67943190496986e-05
-2.69529270386988e-05
-2.74943756260601e-05
-1.61097790316134e-05
-2.91102099807397e-05
-3.08460421551678e-05
-1.61808033888636e-05
-3.36377603627775e-05
-6.14180348984823e-05
-8.62806129161221e-06
-1.391652032854e-05
-1.47292628179535e-05
-4.33514165243787e-05
-4.98271781701307e-05
-3.02218293703609e-05
-2.53799387900886e-05
-2.71674656924411e-05
-5.55755846605515e-05
-1.14525332192375e-05
-4.72373450803969e-05
-3.64789061050223e-05
-3.42152334631987e-05
-5.9602555247233e-05
-4.4086108722687e-05
-2.33379895613765e-06
-2.42559033685773e-05
-2.67737785762345e-05
-1.91371962543684e-05
-6.27031415435117e-05
-3.61086492141684e-05
-1.86541944055815e-05
-7.43604624071774e-06
-3.00756077841523e-05
-4.72630597160058e-05
-3.0306067018275e-05
-6.86062809860478e-05
-3.86490875648361e-05
-3.95047327810809e-05
-2.20548443939091e-05
-1.11028623866565e-05
-3.35229253746104e-05
-3.74035341132241e-05
-2.51656372747864e-05
-2.33678952184707e-05
-4.95026871668598e-05
-2.67643920329727e-05
-2.77403762106585e-05
-5.01701973532504e-05
-1.70279167045321e-05
-2.09212613971449e-05
-2.57946217752625e-05
-3.29649465108543e-05
-5.283571931531e-05
-3.45136352638728e-05
-2.64447298714107e-05
-1.36839540143828e-05
-4.80460379067437e-05
-1.83367190731011e-05
-5.5563847804416e-05
-1.62078855510889e-05
-2.64158588728827e-05
-1.6936454477051e-05
-8.30200949446863e-06
-3.01430410798595e-05
-5.75686749264975e-06
-3.98991440212033e-05
-2.0365714149281e-05
-6.35831514072264e-05
-2.97900938488999e-05
-2.63404439006662e-05
1.23373377035626e-05
-1.23755400357359e-05
-2.85018229051944e-05
-2.33172263686331e-05
-3.46260513374346e-05
-7.77288790857554e-06
1.02022819972517e-05
-3.80871379491188e-05
-3.80607752976754e-05
4.6279515700034e-09
-3.56696368410547e-05
-2.75568436786032e-05
-5.81612477364325e-05
-2.36846605093582e-05
-3.50650305213289e-05
-3.2548621906068e-05
-2.08819393705964e-05
-3.72981507625702e-05
-2.08091688024032e-05
-4.83863277447177e-05
-2.54428867197533e-05
-4.26005630102569e-05
-1.87702296941323e-05
-2.65979664301399e-05
-5.8994935104921e-05
-9.65618991725851e-06
-2.70736728487401e-05
-4.72670348171256e-05
-1.91947410731685e-05
-3.12779722418447e-05
-3.87591277714713e-05
-2.79372063930424e-05
-3.6113521554484e-05
-3.54267039653315e-05
-2.51650310281306e-05
-6.65259520922754e-06
-2.68308989958748e-05
-2.05590759296503e-05
-4.98830404473573e-05
-2.53824147555064e-05
1.00649758744075e-05
-1.81832639703427e-05
-8.68745893730405e-06
-1.43293465697037e-05
-3.9116378809414e-05
-3.0799972950835e-05
-2.85933055120744e-05
-8.42421626113753e-06
-3.04764725755774e-05
-4.97236504161564e-05
-2.18828719111832e-05
-1.4380450907944e-05
-7.47711713201043e-07
-7.72066303611844e-06
-3.21006062438458e-05
-5.16843545766144e-05
-1.31011265132191e-05
-2.96294843207773e-05
-4.87780824844538e-05
-4.35027357758385e-05
-4.62437888811543e-05
-7.29472624425211e-06
8.74839788990139e-06
-1.7760007006495e-05
-2.04382297751303e-05
-2.23516682040156e-05
-6.07445780074863e-05
-3.18128153800943e-05
-1.80020940131553e-05
-5.25460773000468e-05
-5.80096030236328e-05
-5.87215325856094e-05
-4.57552042495058e-05
-6.43629751732967e-05
-2.92280174693857e-05
-2.5213693901123e-05
-4.65883772031118e-05
-1.93543124222119e-05
-3.09987620611414e-05
-3.51674931146792e-05
-2.66045094804645e-06
-4.09623369355352e-05
-3.91735964682813e-05
-3.18534846441249e-05
-2.05804993236843e-05
-8.61107197021532e-06
-3.03921243017355e-05
1.29398636463703e-05
-3.41448680227051e-05
-5.22030880631249e-06
-1.77082705860255e-05
-5.69235447432774e-05
-4.34680157515732e-05
-6.12356994077536e-05
-2.93262668929831e-05
-2.93665783847734e-05
-3.92112495173304e-05
-2.71121324004336e-05
-1.74467064142914e-05
-2.24331381691074e-05
-2.11950412205923e-05
-2.00900461030512e-05
-2.38958360925387e-05
-3.27014170304788e-05
2.58312438950746e-05
-1.69169099088375e-05
-2.82725720625863e-05
-3.09851188137519e-05
-6.9635368139567e-06
-7.04544827078728e-05
-9.76823593592729e-06
-4.90681189777916e-06
2.26543000003344e-06
-3.84527541687728e-05
-2.37730950731117e-05
2.84869149690736e-06
-1.68309707661034e-05
-4.75350732627423e-05
-2.49189714390333e-05
-3.3889572513607e-05
-3.21624697747445e-05
-5.97720663888968e-05
-7.01557678857606e-05
-4.06687219052063e-05
-2.09606625611973e-05
-5.43291539119991e-05
-4.86458553922833e-05
-2.97638744669019e-05
-3.97657639539997e-05
-3.06854805491385e-05
-9.95270426892207e-06
-1.06090405544655e-05
-2.00352820106764e-07
-7.57549820883229e-06
-4.95438256644176e-05
-3.43750241392331e-05
-1.67283561387484e-05
-1.69153389492238e-05
-3.87093041139834e-05
-4.01953516981636e-05
-3.1261549445409e-05
-4.79282733282189e-05
1.45806471422754e-05
-3.98746456668729e-05
-1.2887080899733e-05
-1.61580092497967e-05
-1.41654327246022e-05
-2.3830302915618e-05
-1.96473164021145e-05
-5.72934541559692e-05
-3.24836543793177e-05
-1.72714489123986e-06
-2.62889859703626e-05
-4.19145157823796e-05
-4.7656608823627e-05
-6.53091069999864e-05
-3.00376160564936e-05
9.56853338346091e-06
-4.40602387456389e-05
-8.79454646643477e-06
-1.93064967821451e-05
-2.79595817050061e-05
-3.50653068199226e-05
-4.18401920344842e-05
1.98824808171431e-05
-5.10275838934895e-05
-2.26850386784409e-05
-4.58948132219469e-05
-4.03695900149537e-05
-2.50672094434877e-05
-2.03067803228896e-05
-1.54849405255406e-05
-2.51449840627259e-05
-3.00236187145319e-05
-3.86925326775363e-05
3.74850879154372e-06
-2.77549905360368e-05
-7.02531945797007e-05
-2.45555292055804e-05
-9.80688650490414e-06
-1.85046220851951e-05
4.87611015178965e-06
-5.72977737106969e-05
-1.10966975937614e-05
-6.0567088047123e-05
-4.73748367712805e-05
-2.50337085671943e-05
-1.60255062470344e-05
-2.83573360921415e-05
-4.86160050128187e-05
-3.99288770220086e-05
-4.86844229032608e-05
-1.94728868329597e-05
-3.84687092973531e-05
-4.97901715166676e-05
-5.6176423507861e-05
-3.49732098445006e-05
-6.66267736548769e-06
-3.93724694276555e-05
-1.35497840419837e-05
-3.45657726280785e-05
-5.43172231495572e-05
-2.63695408204972e-05
-3.71619270127765e-06
-3.41233116443589e-05
-4.63982906334048e-05
-4.79888774026002e-05
-3.03496056794384e-05
-3.87546110076995e-05
-2.37095618791426e-05
-2.68917771796007e-05
-2.48358136250957e-05
-4.51529831584329e-05
-3.36249623340957e-05
-3.06738186725752e-05
-2.62465790667313e-05
-3.20399229467622e-05
-3.584446771076e-05
-3.93650625285642e-06
-1.97332253143431e-05
-1.82075716561231e-05
-1.36515826727107e-05
-5.13648545382235e-05
-7.65807150753528e-05
-3.82128441071023e-05
-5.09131337608779e-05
-4.39615136263754e-05
-3.6844233000329e-05
-3.52820974821097e-06
-2.50372441176246e-05
-7.0575319480956e-05
-1.41103395482533e-05
-4.59321917269672e-05
-3.15908400196531e-05
-1.6870833200164e-05
-4.95000170170016e-05
-1.9543314685241e-05
-1.90321511529698e-05
-4.16454823564995e-05
-3.58202597916338e-05
-3.01618388040183e-05
-4.66430425245013e-06
-1.23103564403625e-05
6.7883181469014e-06
-2.2567381511475e-05
-1.75757912360706e-05
-1.29496122911065e-05
-3.54546196777429e-05
-2.92134781896655e-05
-3.37653134021752e-06
-1.62156497440855e-05
-4.07143358406491e-05
-4.70955840937228e-05
-3.99141302323362e-05
-2.3747025611579e-05
-3.22332070284093e-05
-5.48995937240732e-06
-5.17370634865894e-05
-9.54279071476482e-06
-4.52631925356727e-05
-1.590569678022e-05
-9.4253250079867e-07
-1.64362283172899e-05
-7.13626947481945e-05
-2.04507085259922e-05
-5.67120322556833e-05
-3.44825546040061e-05
-2.17229842099929e-05
-1.65873303275512e-05
-8.2454091106498e-06
-1.26019260734358e-05
-7.81239494993264e-06
-2.21130712219214e-05
-1.55035689984001e-05
-1.60445437975945e-05
-5.1331999235747e-05
-1.2811313352804e-05
-1.54113902520796e-05
-1.94912611997403e-05
-2.24215061633523e-05
-4.92234455162435e-05
-3.57700628760598e-05
-6.91854396502225e-07
-1.91826821498237e-05
-4.17683550941867e-05
-4.09813078311871e-05
-2.85093863450726e-05
-3.93533502973314e-05
-2.45711605094473e-05
-3.57103246755438e-05
-1.18552817302667e-05
-2.16724147582692e-05
-1.53802882729299e-05
-3.24636690076461e-05
-4.06034704882993e-05
-7.39733372028834e-05
-2.76520353142129e-05
-2.9177851726744e-05
-2.27606477655934e-05
-3.33176791034287e-05
-3.31053646250366e-05
-5.39271444650289e-05
-4.98303906689557e-05
-4.08110593846425e-05
-3.48425256513393e-05
-1.62251297137101e-05
-3.11708208662398e-05
-2.19287037287301e-05
-1.38793100389223e-05
-3.02593458283242e-05
-1.91560226624994e-05
-4.07632746152833e-05
-2.87667711280074e-05
-3.9747348093097e-05
-2.76844538259351e-05
-2.16120800140076e-05
-2.84899076228308e-05
-4.61958252894702e-05
-4.2845504779756e-05
-2.43072436756037e-05
-2.53780918160841e-05
-3.29733641849685e-05
-3.92865450100913e-05
-4.19159162827851e-05
-2.71952135889112e-05
-2.19141426616068e-05
-1.10171084457649e-05
-2.76099844280248e-05
-4.56395714229109e-05
-3.20179180319005e-05
-3.66409744375452e-05
-2.91059000692331e-05
-1.51567465768167e-05
-3.33101414086929e-05
-3.26873709311364e-05
-3.21920261376676e-05
-1.69902153859473e-05
-2.65242430195047e-05
-3.74685463555157e-05
-1.5896620014494e-05
-5.36606949110708e-05
-3.91909381475716e-05
-9.94752507996806e-06
-2.35658234890114e-05
-8.29407724645688e-06
-3.88550968308001e-05
-2.28487022672504e-05
8.45826017535418e-06
-8.38726134538322e-06
-2.72730566216986e-05
-6.19636294490708e-05
-5.12962743005587e-05
-2.54794216795006e-05
-3.42149862161586e-05
-1.50689492002152e-05
-2.81316017573346e-05
-6.29236609558637e-06
-3.01977469996878e-05
-3.80358196487111e-05
-3.60440442596473e-05
-5.04623434386014e-05
-2.33649118671857e-05
-4.62631005546219e-05
-8.56081752866916e-06
-1.96879349244479e-05
-3.69716903617866e-05
3.4778833247929e-06
-4.37121136830097e-05
-4.09764876458057e-05
-2.16453249029924e-05
-5.45246080504526e-05
-2.33770010889695e-05
-2.23146618405997e-05
-7.61590047419189e-06
-2.36768374947884e-05
-9.88126897856782e-06
-2.06517234654216e-05
-1.14268097101408e-05
-5.04328587415969e-05
-3.76413141494169e-05
-2.29429576673609e-05
-1.37679704628591e-05
-7.6385022330603e-06
-3.9377768575127e-05
-1.00280007491851e-05
-2.11141531617367e-05
-1.83507162184878e-05
-3.67426759663455e-05
-5.62619139230024e-06
-3.80205989795832e-05
-2.77143698342286e-05
-1.28086218670207e-05
-2.4167998376087e-05
-2.31111747929494e-05
-4.72229435503532e-05
-3.01799503780831e-05
-2.07504839662915e-05
-3.6539528198625e-05
-1.31091241023945e-05
-1.73701610728873e-05
-1.19167621641342e-05
-4.31213153948103e-05
-4.10400820352985e-05
5.80775836668705e-06
-5.32100445176873e-05
1.15007106246831e-06
-2.87060457230297e-05
-4.06821800661765e-05
-1.89972414559057e-05
-4.17453355656145e-05
-4.2900133371638e-05
-3.0893933439179e-05
-3.46428569232916e-05
2.47523220124361e-07
-3.71750018192077e-05
-4.97706172695443e-05
-2.59489903269116e-05
-4.18055585135922e-05
-5.13103320572892e-05
-4.40102606905451e-07
-5.4446643788696e-06
-3.2382305653791e-05
-3.94721085869038e-05
-3.04847402648153e-05
-1.77939981432328e-05
-2.58681134114804e-05
-1.38436371171775e-05
-2.74096874595961e-06
-3.05476284999132e-05
-1.27583421315566e-05
1.26037090950487e-05
-3.80424639560797e-05
-5.87238369584636e-05
-4.352571666796e-05
9.39826883505625e-06
-2.81690974213062e-06
-3.03300140262265e-05
-3.04370317262554e-05
-5.94002743510229e-05
-3.10061775672295e-05
-2.73845466869406e-05
-1.75955300083681e-05
-9.34442463481246e-06
-4.57088374733723e-05
-2.29656367959505e-05
-9.27359142158403e-06
-1.12853298442639e-05
-5.66933980027776e-06
-4.61611261942489e-05
-2.27375333899372e-05
-4.31315259388028e-05
-3.17038236392239e-05
6.30242307454524e-06
-3.01400472659588e-05
-2.15188434710156e-05
-3.36548389104849e-05
-1.30538001274046e-05
-3.67036182135341e-05
-6.18654222194926e-05
-1.61730755327909e-05
-3.08002293401447e-05
-5.62659783833373e-06
-3.36801699743798e-05
-4.65312213850012e-05
-3.41997561286494e-05
-3.49846125147343e-05
-1.39214275950603e-05
-2.91345740791499e-05
-2.19056083785438e-05
6.91001219050416e-06
-2.81203872663854e-05
-2.45284093013194e-05
-2.2331555627942e-05
-4.39374726718452e-05
-1.30518017783164e-05
-3.50103509321394e-05
-1.02147640540595e-05
-1.63144618097212e-06
-3.01108837809453e-05
-2.09985250211993e-05
-3.14864360351089e-05
-1.32509526506654e-05
-5.48452363148603e-06
-2.09086770111967e-07
-5.12811595060587e-05
-1.768853397845e-05
-2.02588693607029e-05
-2.73175899347622e-05
-5.82290268904634e-05
-1.72404080503272e-05
-4.92789868867734e-05
-5.55656473652845e-05
-2.60506944683698e-05
3.97670440808768e-06
-2.99375557808627e-05
-2.30797412841339e-05
-1.62574810256045e-05
-3.60576943470535e-05
-4.35142734606455e-05
-1.14224390791136e-05
-2.95097284378264e-05
-2.93011323987939e-05
-2.11791951644743e-05
-2.067243714486e-05
-2.80962735437789e-05
-1.70940225994556e-05
-3.91834287575672e-05
-3.07911166876123e-05
-3.76722509220015e-05
-3.56947503037428e-05
-1.06928983041656e-05
-2.73574473237644e-05
-2.39822931404433e-05
-2.88756730483213e-06
-6.6877989782553e-05
-3.85910704350661e-05
-3.17919969118333e-05
-3.75095313140554e-05
-4.95165140775864e-05
-4.38400984725953e-05
-6.71813222878006e-05
-5.85838963221624e-05
-1.71275961054864e-05
-3.7870579919072e-05
-5.19825078021438e-05
-6.69976898563473e-05
-1.59624618060722e-05
-5.96186519656684e-06
-3.85725435693272e-05
-4.52672714042545e-05
-5.43372801668679e-05
-2.52806342931305e-05
-4.30668317922594e-05
-2.27988963526789e-05
-3.22570647958006e-05
-2.91390978483896e-05
2.55021776464057e-05
-2.47878972094685e-05
-6.50411281195075e-05
-2.6741835442405e-05
-6.70998829410706e-05
-9.0685131804923e-06
-4.84983622841362e-05
-6.96858449751768e-05
1.15557487525746e-05
-2.56523571269915e-05
-1.88884569021305e-05
-7.37326148293979e-05
-9.77521296692874e-06
-1.97573549217998e-05
-5.25542266890468e-05
-3.16142793763117e-05
1.82106833299826e-05
-5.36529650355389e-05
-3.07750291106473e-05
-1.77940329886213e-05
-2.34338052046817e-05
-3.73824825809589e-05
-4.00391309394857e-05
-2.32936816041441e-05
-2.41820598941371e-05
-2.63200828293691e-05
-3.04647686607679e-05
-1.05575797559654e-06
-1.20869724661996e-05
-1.53602796857722e-05
-1.80673205507017e-06
-5.25288936709495e-05
-3.28615333274586e-05
-4.42005443324256e-05
-2.90770116358265e-05
-5.5240199998608e-05
-6.33892105964456e-05
-3.9058826537762e-05
-5.96690806033738e-06
-3.62181749086055e-05
-4.40470392716831e-05
-1.42809472642136e-05
1.62937706076562e-05
-4.62617796919889e-05
-3.60805884570938e-05
-5.45620773449399e-05
8.21497041198066e-06
-2.07359842421294e-05
-3.47248439533487e-05
-3.62418812720674e-05
-2.34115298603564e-05
2.07022529645514e-07
-4.72071031666019e-05
-3.01674582957806e-05
-1.69448493820133e-05
-3.67719124953528e-05
-4.25359465962673e-05
-5.60545625535882e-06
-4.83508763118134e-05
-5.63110597149391e-05
-1.8571848110915e-05
-3.6903336958415e-05
-5.53382454032414e-05
-4.14359670694824e-05
-4.04177068540343e-05
-9.84290389470752e-06
-3.8560457714829e-05
-1.37529255588517e-05
-4.47209142298766e-05
-1.05886480893862e-06
2.44816698258569e-06
-5.02214639995265e-05
-2.86296405799453e-05
-4.73861397929512e-05
-9.27061109864741e-06
-3.7279914630855e-05
-1.753081424214e-05
-4.14156385062264e-06
-4.57236863550446e-05
-3.62400629491532e-05
-2.76848214789985e-05
-1.02731783050604e-05
-5.23525727048096e-05
-1.91667667313054e-05
-8.82973247562308e-06
-2.51216766309751e-05
6.38682391566624e-06
-2.88566866603029e-05
-3.58834073287619e-05
-4.21894742664868e-05
-2.60435058886273e-05
-3.89579396617244e-05
7.67304173054183e-06
-1.64291246504578e-06
-5.77341531287763e-07
-5.63331594861097e-05
-2.29816921185622e-05
-2.63725571228723e-05
-6.40692929935753e-05
-2.33488352305768e-05
-2.72470438411612e-05
-3.65839357248541e-05
-2.98254875420547e-05
-1.42025828605216e-05
-4.27430102627209e-05
-4.0276385070503e-06
-3.16676113280738e-05
-2.55971941829636e-05
-3.28974185416363e-05
-4.00967947976227e-05
-5.36239586822967e-05
2.59510653372096e-05
-4.24459599019424e-05
-4.7573713224684e-05
3.75151153389622e-07
-4.63738752592033e-05
-2.2250201118666e-05
-2.16669630038869e-05
-1.84944167764008e-05
-1.82205432517202e-05
-1.92565093225893e-05
-3.51715646462125e-05
-5.87972226904787e-06
-7.30930140612843e-06
-2.76850338903465e-05
-1.6517153008598e-05
-4.08954933610258e-05
-8.83032623879144e-06
-2.54851283541464e-05
-2.9007728529443e-05
-3.50713387230797e-05
-1.64089120063061e-05
-2.72787940258394e-05
-3.02493304318144e-05
-4.35354890761023e-05
-6.39911539066562e-06
-3.69635035229519e-05
-1.63055305508647e-05
-3.11697861340649e-05
-1.73349393031919e-05
-8.8036363701285e-06
-1.51249750913565e-05
-3.88259921921862e-05
-3.94963775412363e-05
-4.11650592123575e-05
-1.08291465311027e-05
-4.97339608984735e-05
-4.23288612779301e-06
6.33731202471989e-06
-4.69093522973564e-05
-2.43413682833101e-05
-4.47738899371841e-05
-1.81307178272619e-05
-3.17358712726786e-05
-5.51868849465525e-05
-3.9183647490252e-05
-3.07326987018142e-05
-2.39881393855142e-05
-3.50151371098729e-05
-5.41322758997301e-05
-3.65637708797108e-05
5.0365695673114e-07
-2.21551265614108e-05
-6.4639855431715e-05
-4.18158428768915e-05
-4.8219220613364e-05
-5.45443253664158e-05
-3.78174095296096e-05
-3.01679763756167e-05
-4.60768113615406e-06
-1.96691781819266e-05
-2.17892789334749e-05
-1.36409247449226e-05
-3.35666571850219e-05
-1.92040555722361e-05
-3.46617666826266e-05
-4.94668172307329e-05
-1.71417374335966e-05
-3.34898545475297e-05
-4.45394718044817e-05
-2.99221923482688e-05
-3.82059647401453e-05
-3.37614807144193e-05
-3.29485967654619e-05
-2.62529554506964e-05
-3.95401557788458e-05
-2.61804710200789e-05
-4.83353794342811e-05
-4.43118223577876e-05
-2.59182446899121e-05
-1.28048075622054e-05
8.74224210318179e-06
-2.8283521432901e-06
-1.67102887190722e-05
-1.21955238663046e-05
-4.77214687932993e-05
-3.60949327579521e-05
-1.32163206254783e-05
-2.15837265836685e-05
-3.52685762716773e-05
-4.54604148185571e-05
-8.7775222939307e-06
-3.05132117430654e-05
-5.08661969214937e-05
-1.93279689671002e-05
-3.4075751326245e-05
-1.56440238328158e-05
-3.07263088346538e-05
-1.16042267568233e-05
-5.17590681819198e-05
-4.7140647243131e-06
-8.29414010535996e-06
-2.11835273888925e-05
-1.5205067313243e-05
-1.89095134279808e-05
1.50103725211176e-05
-2.47410400218599e-05
-1.85331268903959e-05
-3.97102849163737e-05
-3.61196054500726e-05
-1.60161304967637e-05
-5.21205613515116e-05
-5.53826565655226e-05
-1.01882809015708e-05
-1.80399483747907e-05
-1.98559638487089e-05
-3.23346327327343e-05
-5.75680434776528e-05
8.00798709346945e-06
-1.92704325851203e-05
-1.32294182271541e-05
-4.2748187950293e-05
-2.23157194599842e-05
-4.68964303268117e-05
-1.59489382161429e-05
-4.15072835087049e-05
-8.0924111170601e-06
-4.81719865273093e-05
-2.0445046982006e-05
-1.30749358856572e-05
-1.02699278767023e-05
-1.96194003447355e-05
-3.49514789949881e-05
-2.02883058332412e-05
-2.66241275968503e-05
-3.86436794330533e-05
-4.24358457121145e-05
-4.33612993958257e-05
-2.17390202023056e-05
-3.62795432488584e-06
-3.83726996707617e-05
-2.14887012067744e-05
-2.36927081331553e-05
5.55745125621555e-06
-3.52752124225456e-05
-2.7616344616764e-05
-2.99355088003666e-05
-2.84152596061119e-05
-5.02249928014675e-05
-4.34080453400712e-05
-2.47765808471259e-05
-1.83709476640316e-05
-3.81276086059514e-05
-4.12646672487258e-05
-6.64544130518933e-05
-5.17625688360192e-05
-3.73868988627595e-05
-3.177069019153e-05
-3.24447089543477e-05
-9.99735525893067e-06
-3.36331196199267e-05
-5.22449889452311e-05
-3.8880021882941e-05
-4.13771995889373e-05
1.08206551277517e-05
-5.11323953780289e-05
-4.17418620357554e-05
-6.02943818787611e-05
-5.17421720100713e-05
-4.56425838481937e-05
-1.95743617347614e-05
-4.7523005559863e-05
-2.31701865963498e-05
-5.17671493763044e-05
-1.51832376389262e-05
-3.90680990771492e-05
-9.77308790573394e-06
-2.85182735390415e-05
-7.08241963975836e-06
-6.00112105014214e-05
-3.72759248064443e-05
-1.21355524880045e-05
-4.66658658902586e-05
-3.58773151154686e-05
-3.15504311578258e-05
-8.42144298390457e-06
-4.52102806587614e-05
-4.6040332334711e-05
-1.63783938525006e-05
-7.19436427360297e-06
-3.15240408626397e-05
-3.55494118117038e-05
-2.30357599941468e-05
-1.734875275292e-06
-2.13531402671246e-06
-3.15103476521919e-06
-4.85254392907419e-06
-2.67899464964662e-05
-6.0538861154427e-05
-3.58548706141978e-05
-3.59943557824103e-05
-1.05582910018372e-05
-1.10569900489293e-05
-4.0112310148216e-05
-1.28982396252533e-05
-1.13017468552353e-05
-5.26140401189232e-05
-1.53988386912129e-05
-3.89834818581759e-05
-3.25043090245665e-05
-5.33583149127264e-05
-3.31300607218235e-05
-2.77065679006266e-05
-3.56822930914061e-05
-2.32047466573955e-05
-3.35045213257319e-05
-3.57078416272492e-05
-5.51113915237283e-05
-1.69723876511159e-05
-4.02191076398836e-05
-2.77357604365327e-05
-2.71515946249421e-05
-8.00305542560488e-06
-2.96938077281355e-05
-2.88592509766385e-05
-3.67718596313027e-05
-3.39765000229285e-05
-5.17041057914558e-05
-5.49678127533589e-06
-1.91451967048802e-05
-4.25512119642043e-05
-3.40401240859609e-05
-5.38911367768706e-05
-4.28440209497942e-05
-1.13661202118821e-05
-6.43627451255461e-05
-1.18683642410555e-05
-5.5128352828629e-05
-2.83820389331239e-05
-2.7285722188689e-05
-5.20411999308523e-05
-5.45531939582741e-05
-5.42130602458909e-05
-5.20181690982663e-06
-1.9049627688388e-05
-2.52856579254529e-05
-4.58683543735783e-05
-4.38030001137223e-06
1.62622778394581e-06
-8.30594420811871e-06
-1.29841064789098e-05
-1.24689500964461e-05
-3.39150133881406e-05
-3.29403730930545e-05
-1.20238112710793e-05
-2.79526043643523e-05
-5.08181956676102e-05
-3.21642687934302e-05
-2.77530421513718e-05
-1.42525174445045e-05
-1.28862238713578e-05
-1.63076786289143e-05
-1.11450350300701e-05
-3.22634491372305e-05
-3.57227346164297e-05
-1.85413869830632e-05
-3.38283854190126e-05
-4.18738877562904e-05
-5.48369352383442e-05
-1.93546259158321e-05
-2.88121637298701e-05
-2.48939948432784e-05
-3.71192525058384e-05
-4.34178952554315e-05
-3.57890828657195e-05
-2.23842929395439e-05
-3.68659393723271e-05
-5.505082861816e-05
-2.44743488987681e-05
-3.5942964587425e-05
-2.40728082071405e-05
-2.21877146451825e-05
-7.84750770989352e-05
-2.16200778967435e-05
-1.90891157887436e-05
-5.98947750062209e-05
-6.18223665911487e-05
-3.94168598149594e-05
-3.51738877438768e-05
-1.49162687026788e-05
-3.7129587765472e-06
-3.83892005811567e-05
-6.21578966076289e-05
-4.41262548273792e-05
-5.08649069101803e-05
-3.12213481619382e-05
-2.46429202914957e-05
-4.76712988716913e-05
-3.53248671860354e-05
2.03424605645045e-05
-1.98471060765292e-08
-1.16572482275522e-05
-3.59418865382122e-05
-3.90644304689247e-05
-2.5449550617637e-05
-3.53648641902081e-05
2.04936299582419e-06
-2.70982349055908e-05
-2.90843754511681e-06
-3.55284655845117e-05
-3.90491710160284e-05
-1.29191073709493e-05
-1.35956664077548e-06
-2.59573800676437e-05
-3.7234520975067e-05
-6.35645887635574e-08
4.00686139675007e-06
-3.92829599900505e-05
-2.28813407257156e-05
-4.16702493114985e-05
-9.75513093831781e-06
-3.81669000392106e-05
-6.11541419355768e-05
-2.51355144797603e-05
-6.64491780539751e-06
-6.80501495118883e-06
-3.69103683725061e-05
6.52620543101664e-06
-2.17850153714426e-05
-4.81301862098476e-05
-5.36216920350448e-05
-4.8931778732678e-06
-3.31132874021756e-05
-2.93143400889673e-05
-2.33464735314296e-05
-1.6034273148265e-05
-3.6104878601103e-05
-4.18027437802826e-05
-1.62446686316567e-05
-4.29776380413712e-05
-2.41854400010776e-05
4.7706291724163e-06
-5.19689336440095e-05
-2.15158219837973e-05
-9.0407696793379e-06
2.80399602907012e-06
-9.46386511117586e-06
-3.51714370107517e-05
-1.97119222830896e-05
7.03081982564351e-06
-2.31135511085931e-05
-5.74080853222299e-06
-3.95959857157179e-05
-2.72403878908589e-05
-3.76651080424767e-05
-2.96475267384842e-05
-3.03003915693845e-05
-4.07296693102178e-05
-2.35313715638676e-05
-3.83649437523081e-05
-4.89527503686231e-05
-2.13715256264329e-05
-3.43525213457326e-05
-7.02165108823518e-05
-4.90516129252373e-05
-2.21645265589751e-05
-4.21521924123253e-05
-2.13889022973792e-05
-4.67954555155297e-05
-2.37022163427473e-05
-2.8675220833205e-05
-5.52729209897247e-05
-1.43584893546037e-05
-3.28495303494735e-05
-4.92014934138636e-05
-1.76358550458479e-05
-4.06316734911405e-05
-2.74871119525917e-05
-1.58746442477418e-05
-1.08356970737569e-05
-2.56690471018569e-05
-4.99164380901174e-05
-3.05594888439487e-05
-1.76929320659876e-05
-2.02089698161253e-05
-4.3480667921814e-05
-3.01287561857696e-05
-4.405246991587e-05
-4.89008506322494e-05
-1.84315897365826e-05
-3.07422709783369e-05
-3.99739395471924e-05
-4.00188263778091e-05
-3.06039608401435e-05
-3.81678268044306e-05
-3.99969174418095e-05
-4.1785477898407e-05
-5.0511671048338e-06
-3.77089777274902e-05
-2.57794087438574e-05
-2.76529036260659e-05
-2.79586378019006e-05
-3.87584922657588e-05
6.5017916033103e-06
-4.43802751339272e-05
-3.43896918715967e-05
-4.19402012945692e-05
-1.31228610970606e-05
-1.92530526224172e-05
-3.46092524491874e-05
-5.72677287765485e-05
1.56952632933775e-05
-4.49007265869801e-05
-4.61054364322789e-05
-1.99167021610146e-05
-4.08352787307337e-05
-4.68078083000706e-06
-2.04629385259077e-05
-2.96597476353424e-05
-3.5967417018656e-05
-1.00396419026892e-05
-1.43858807888858e-05
-2.53436711948436e-05
-3.87011914302413e-05
-6.22940878900129e-05
-2.39629756085864e-05
-3.5989034379755e-05
-5.00302734642164e-05
-4.23741100164754e-05
-2.65719586290525e-05
-2.65793972277535e-05
-8.10539439864898e-06
-7.74479052501558e-06
-4.51320448059587e-05
-4.0590261600638e-05
-1.05623022317091e-05
-4.70500760877556e-05
-2.55895868434736e-06
-4.35260366700663e-05
-3.97995328208193e-05
-3.94602933778043e-05
-1.79358113277295e-05
-3.22009837436452e-05
-4.83986289616273e-05
-2.50292390050956e-05
-3.27478761521591e-05
6.43857143803089e-06
-5.82665736599367e-05
-1.90654876592425e-05
-4.02118712727586e-05
-2.15085565286335e-06
-3.0937209259499e-05
-2.39516211354582e-05
-3.04226316906349e-05
-3.23842030009917e-05
-5.19347776471482e-05
-4.08947042834834e-05
-7.06769976037112e-05
-3.78619222290128e-06
1.52271456770084e-05
-5.73932155994525e-05
-4.3299467969117e-05
-1.79113444086277e-05
-4.28390929635761e-05
-3.05221603881348e-05
-2.92932327708314e-05
-2.40001865703433e-05
-2.09836010104262e-05
-3.09449479421573e-05
-1.60452648846721e-05
-3.05856872892099e-05
-2.43187936469517e-05
-2.38936499986588e-05
-1.95171839395202e-05
-3.3983077349477e-05
-1.09602424842917e-05
-2.03795149030953e-05
-2.45184736470183e-05
-4.78710559852233e-05
-2.83432679949138e-05
-4.06700778509318e-05
-1.88189157584541e-05
-3.76499359848333e-05
-8.06658484166524e-06
-1.07898701129814e-06
-3.35063095551818e-05
-2.10133437508938e-05
-2.89530042048985e-05
-3.48446621872029e-05
-2.4786151859432e-05
-2.62547893995512e-05
-2.33632749870299e-05
-3.14121000953127e-05
-2.72175424915698e-05
-2.49145645038649e-05
-2.94915499026107e-05
-4.74155417751703e-05
-2.77408123038155e-05
-2.87315620021408e-05
-1.86210409747041e-05
-5.59132210768848e-07
-4.41213907043677e-05
-4.86369861515216e-05
-3.29158732603662e-05
-4.18976855002573e-05
-3.12859734868455e-05
5.85683388106818e-06
1.48741239574077e-06
-5.32843867871976e-05
-5.44626050509095e-05
-3.27238518423216e-05
-1.86112496537286e-05
-5.41781271903885e-06
-1.87625665249708e-05
-5.76745561974992e-05
-2.02657817330346e-05
-2.57506360414068e-05
-2.86145005071692e-05
-5.93828108964953e-05
-3.68100648482928e-05
-2.12529101119795e-05
6.04416641672887e-06
-3.70379713517111e-05
-3.50862961128052e-05
-3.69739333081054e-05
-6.48286294629695e-05
-4.4410265829777e-05
-2.21830463764448e-05
-1.274143993885e-05
-2.68931239234083e-05
-4.32245138761822e-05
-1.14510432995976e-05
-1.5417195574565e-05
-4.78888978461413e-06
-3.28039055344242e-05
-3.33607277713705e-05
-4.39779377480946e-05
-4.99162431827648e-05
-3.2401031824665e-05
-3.88315181282251e-05
-1.54438245696208e-05
-4.02047635611458e-05
-1.30917020992893e-05
-2.32220843179488e-05
-3.57495344786022e-05
-1.27067770747751e-05
-8.77110384392504e-06
-2.7979349558766e-05
-3.46221590685358e-05
-2.54492157497962e-05
-5.39322205106251e-05
-3.46123503529694e-05
-4.17057892495823e-05
-3.39630713944838e-05
-4.91246872320239e-06
-2.23728806653722e-05
-2.63401333592749e-05
-6.39308928784701e-05
-1.92382831059717e-05
-7.84075887563355e-06
-7.19331171283455e-05
-1.05225659233238e-05
-1.31669974118729e-05
-2.37458809808214e-05
-2.81974365554546e-05
-1.07758769532484e-05
-1.58795106422152e-05
-3.04809909912901e-05
-4.58188752224181e-05
-2.96514999797424e-05
-3.09281505990256e-05
-1.00089358643338e-05
-4.90623637898926e-05
-4.81255777726196e-05
-4.34397498097768e-05
-3.5417296850859e-05
-3.87151242691962e-05
-1.5212434143749e-05
-3.9192459358174e-05
-3.27134526373542e-05
7.09435274276754e-06
-5.45783296922169e-05
-4.23561855797507e-05
-2.62146871460753e-05
-6.73070041734947e-06
-2.56216855747402e-05
-3.19589438826831e-05
-1.10583742223121e-05
-3.25256549205124e-05
-2.23093602454722e-05
-2.99735009137321e-05
-2.71171134157099e-05
-5.67495481173262e-05
-3.59521762871376e-05
-2.18700161994676e-05
-3.70732238792733e-05
-4.51488013344043e-05
-5.23162488661041e-05
-1.65836046173362e-05
-4.55194741709278e-05
-4.29314830173366e-06
-5.10273859863363e-05
-1.81551322570131e-05
-4.98318846461378e-05
-1.17626309831757e-05
-1.37873292500525e-05
-6.39482489755531e-06
-5.64348791808717e-05
-3.76775073482894e-05
-1.35730028067637e-05
-1.10552532954791e-05
-1.28597477692919e-05
-3.02356071058409e-05
-4.19623032963066e-05
-1.62631929935702e-05
-1.88174080443398e-05
-1.88390370156568e-05
-2.46764494286163e-05
-2.44801870923238e-06
-3.0235180018676e-05
-6.48675530106305e-05
-3.66237529983943e-05
-3.69853186606639e-05
-2.38483637546555e-05
5.86910844648332e-06
-6.5983569568744e-06
3.71039058723221e-06
-3.09059913244805e-05
-2.07821798723565e-05
-1.17650055454535e-05
-4.12450389574605e-05
-5.81551586618662e-05
-8.56354297395621e-06
-4.46219516790223e-05
-6.25570442665077e-05
-4.33702308085687e-05
-3.50536937916101e-05
-2.8175559570169e-05
-3.32403831087045e-05
-2.26926460831422e-05
-1.60254410820437e-05
-4.45987919230099e-05
-2.97135398221458e-05
1.54006746813813e-05
-3.52953239410833e-05
-3.28450873351437e-05
-2.52452637953983e-05
-4.70563268780733e-05
-3.98409713450378e-05
-4.38098269153521e-05
-2.99919409270214e-05
-4.04212462050124e-05
-3.10169600873368e-05
-2.41419804378503e-05
-2.93889766137625e-05
7.27560728217031e-06
-2.21169180760352e-05
-3.41591551987209e-05
-1.09058019340982e-05
-1.68657845941842e-05
-3.0616967935299e-05
-2.4738858560211e-05
-1.72681989532943e-05
-7.1266554553258e-06
-2.7809191423026e-05
-1.56012599654816e-05
-3.08908260404256e-05
-4.81548693612805e-05
-3.31906704485212e-05
-3.33221741216029e-05
-6.4628567782244e-05
-5.08029003271845e-05
-4.92810797850433e-05
-6.62158710016465e-05
-2.62963155680353e-05
-7.16460739917203e-05
-3.28566404964243e-05
-3.12991725704807e-05
-2.41876483696947e-05
-1.51417377145081e-05
-2.97022728277676e-05
-5.56942263611176e-05
-3.00236302046822e-05
-1.98899625372755e-05
-5.15319177624678e-05
1.38440595479153e-06
-3.50899031146942e-05
-4.10543013146678e-05
-5.66736590823861e-05
-3.35741404675016e-05
-1.16931275643393e-05
-3.26485177651913e-05
-1.31074217058104e-05
-1.62930944065523e-05
-2.53255006277135e-05
-2.36635344236853e-05
-3.82004150346012e-05
-4.07630280199935e-05
-3.05164141364737e-05
-3.62887261161801e-05
-2.92456773003492e-06
-3.13880019317559e-05
-4.53486557841734e-05
-3.62487283866486e-05
-2.57342544331844e-05
1.60184286528454e-06
-1.32681857847014e-05
-2.62371040107589e-05
-2.17571479790782e-05
8.51933334579832e-06
-2.93311356186244e-05
-3.08198282049006e-05
-4.10464922090448e-06
-6.08049528376345e-05
-1.54145576840895e-05
-2.74903870720096e-05
-4.05252490585083e-05
-3.1773563405425e-05
-3.20546159042604e-05
-5.21575843868117e-06
-2.83836570518486e-05
-4.27055211752101e-05
-1.95390351454125e-05
9.81236497020344e-06
-3.3057545473964e-05
-2.46635847051216e-05
-1.15101868516363e-05
-5.17211112320617e-05
-2.91377538786342e-05
-2.62124289462886e-05
-5.48471892437675e-05
-4.97545127602104e-05
-3.34407361655693e-05
-1.56627621048184e-05
-4.06907511090339e-05
-3.37297131557243e-05
-1.55545445653275e-05
-3.84873772192231e-05
-3.27043116653581e-05
-4.37779631820112e-05
-2.48618150214751e-05
-1.36818766024354e-05
-3.77104833312634e-05
-1.68925936577685e-05
-1.98072136967853e-05
-3.16191725701665e-05
-1.70450538548858e-05
-2.32089385072324e-05
-4.95267750826396e-05
-4.72974791694937e-05
-2.24891868642681e-05
-5.36674903494052e-05
-1.57062245141195e-05
-4.07392385803903e-06
-3.92919967003168e-05
-4.9702294463946e-05
-3.23722954979054e-05
-1.90951302004221e-05
-1.06360802018423e-05
-2.24601895378395e-05
-2.38379968502384e-05
-5.61936157678466e-05
-2.84134452790473e-05
-1.57842472295318e-05
-2.73787648033652e-05
-2.7099043667771e-05
-2.80453679500757e-05
-1.65207021188286e-05
-1.36494584491821e-05
-2.27866424570107e-05
-4.13226818107356e-05
-3.69112255296433e-05
-1.91417550820847e-05
-2.89311564236073e-05
7.2617935892346e-06
-2.31443389992252e-05
-4.36678536493328e-05
-3.1639066205522e-06
-6.75866529009136e-05
-1.26008060386534e-05
3.42599541814408e-06
-3.03098028503872e-05
-9.27284373423929e-06
-3.75434113681356e-05
-6.26638348966478e-05
-3.8791029215485e-05
-6.04162104744386e-05
-4.9692320286597e-05
-2.09991967563852e-05
-1.50103673093805e-05
-1.48294466725148e-05
-2.72362436023195e-05
-3.32556245835488e-05
-4.50641128658282e-05
-2.09974015781009e-05
-4.0037472070209e-05
-4.15296148677205e-05
-4.26052158639875e-05
-3.22601101258343e-05
-4.65571666834524e-05
-1.0236294795633e-07
-2.08611013590195e-05
-5.32246718399943e-05
-1.44936335146973e-05
-3.42857441707941e-05
-1.45183186755077e-05
-3.62165861746021e-05
-3.47785875945862e-05
-3.41689355108783e-05
-7.24817332042745e-06
-2.76271901591589e-05
-2.53271498795629e-05
-4.37793662597202e-05
-7.09359650207954e-05
-5.72879134356966e-05
-4.2985041539022e-05
-3.27962151527871e-05
-1.52238978329716e-05
-1.73692206285912e-05
-3.7084667294888e-05
-2.95130646575013e-05
-1.04046850632632e-05
-1.68424638521466e-05
-3.82834646132275e-05
-3.77527393129606e-05
-3.64436805643584e-05
3.17087538476354e-06
-4.70729155715149e-05
-4.83031634657315e-05
-2.99876761377551e-05
-3.48151215012137e-05
-3.89649239170067e-05
-1.998175318246e-05
-1.26586933173645e-05
-3.0131492946936e-05
-7.27022692985598e-06
-4.84212140104046e-05
-2.57247112946268e-05
-1.0151041238249e-05
-6.5290132175693e-05
-2.91430130861272e-05
-8.51857452220605e-06
-5.43309857155307e-05
-4.61838817551326e-05
-4.39937087795773e-05
-3.50221512522151e-05
-4.27783504168695e-06
-3.11415292427178e-05
-5.27622216677569e-05
-2.30805508645661e-05
-6.15272889876954e-05
-2.64643849330418e-05
-2.18145873300138e-05
-2.91101349947264e-05
-4.77549186145301e-05
-4.48457656385334e-05
-5.47855290546182e-05
-3.71652708290548e-05
-2.86795230346024e-05
-3.81025733041449e-06
-3.48289309033409e-05
-2.07475154082701e-05
-3.26854441746316e-05
-2.08758762334942e-05
-2.90717020812338e-05
-4.64103953661925e-05
-4.51159934886661e-05
-4.18519004711598e-05
-2.47986861770782e-05
-7.04156048957528e-06
-1.40186257761212e-05
-2.54200801330466e-05
-1.45349349481643e-05
-2.31965043385452e-05
-3.3054200563497e-05
-1.07009023321545e-05
-6.11260788209967e-05
-3.01954407254111e-05
-3.7434762141214e-05
-1.45798937708691e-05
-1.62240351571915e-05
-5.77367928421051e-05
-1.12352741042561e-05
-3.17507624358628e-05
-9.87682357854074e-06
-3.72648454343374e-05
-2.99472122879212e-05
-3.99037804409918e-05
-4.58298622003747e-05
-4.88183509509158e-05
-2.17927380692296e-05
-4.56891013369598e-05
-4.0471343037018e-05
-1.76206700250248e-05
-5.54819975125756e-05
-6.33060002951621e-05
-2.79738833587843e-05
-3.04919430857765e-05
-4.49990960524721e-05
-1.43952892883609e-05
1.66304472472291e-07
-3.07350309160492e-05
-4.02211402846036e-05
-1.01233013191277e-05
-9.97850529156638e-06
-6.0451925129118e-06
-1.41580413243746e-05
-2.52175572815218e-05
-2.89856562565759e-05
3.23859401351786e-07
-5.24129117511208e-05
-3.15723949446139e-05
-5.92118827465278e-06
-2.1008230304053e-05
-3.58790405483729e-05
-5.080200521536e-05
-4.98191227267035e-05
-2.21011761202624e-05
-5.64747599322202e-05
-5.1171602238307e-05
-2.33296052398439e-05
-3.15597129848163e-05
-3.80368572527955e-05
-1.35784448277358e-05
-4.04006531719254e-05
-2.35490975107616e-05
-2.52671057017702e-05
-1.27419483552993e-05
-2.43726857614552e-05
-4.5015782200578e-05
-3.00713283850924e-05
-4.08569963236627e-05
8.96196281753347e-06
-3.56406076528714e-05
-1.78055058703479e-05
-2.20965938098518e-05
1.96620618803453e-05
-4.87025368663783e-05
-4.56136452941721e-05
-3.73053126145465e-05
-8.89063292992439e-06
-1.38593833196853e-05
-3.48120645189966e-05
-1.53141499297973e-05
8.26182785889887e-07
-3.36398268718233e-05
-3.08144701745715e-05
9.68969937501771e-07
-2.28926438770024e-05
-1.42166495266137e-05
-1.85330789679645e-05
-2.63706484635896e-05
-3.04839873421884e-05
-5.22802362600341e-05
-1.95434510924066e-05
-4.42505483143209e-05
-4.06289293844026e-05
-4.4863159513652e-05
-5.3396596861884e-05
-3.34988759584063e-05
-4.29003858713647e-05
-4.65202622004594e-05
-4.54495093180619e-05
-4.43905858159418e-05
-5.3145217880356e-05
-3.00863058887523e-05
-3.73119738437556e-05
-2.06718531203589e-05
2.10829941896283e-05
-9.26212510521444e-06
-1.89223615826349e-05
-3.89577894298231e-05
-1.45118745054538e-05
-2.59607278171767e-05
-5.23545771342059e-05
-3.17034249640391e-05
-3.19811861247111e-05
-5.27346527905404e-05
-2.53073933637029e-05
-5.00350436361704e-05
-2.94703346443359e-05
-3.26526578194898e-05
-4.6638777405752e-05
-3.78336253763485e-05
-2.31152324148086e-05
-2.0951052339994e-05
-3.12355822671885e-05
-3.32420426378969e-05
-4.43255909696319e-05
-1.91953348743249e-05
-5.89311248961644e-05
-1.87115730210928e-05
-2.96750727108256e-05
-3.59349838842545e-05
-1.018821759562e-05
4.6316886184848e-07
-2.50880397803423e-06
-6.96632065305079e-06
-3.54474524004461e-05
-5.18039337730076e-05
-2.95024470498934e-05
-4.41918021407475e-05
-3.3951383779316e-05
-2.49495094294019e-05
-3.47715082760392e-05
-1.81605733254221e-05
-3.61023487482761e-05
-3.05096717814194e-05
-1.09636153551994e-05
-4.2339424990531e-05
-5.8123322067101e-05
-2.02204145594051e-05
-1.90814565573251e-05
-3.75529358388165e-05
-3.15928857649263e-05
-2.90571989516815e-05
-1.15488616506267e-05
-2.44800193995926e-05
3.55900125127617e-06
-2.78991335324997e-05
-5.18368857666594e-05
-3.13415456648658e-05
-3.87322516707164e-05
-2.57355986575106e-05
-2.26338688632638e-05
-5.24312490052599e-05
-6.74116835807268e-06
-4.79166783459765e-05
-2.82394510145942e-05
-1.89528145742219e-05
-2.03964904605817e-05
-5.48193489309251e-05
-3.1752062149557e-05
-5.36532262462768e-05
-2.34848752795141e-05
-2.87660744497827e-05
-2.91733872145718e-05
-3.62167098891005e-05
-2.43281121744205e-05
5.59617726357068e-07
-3.03175557928594e-05
-6.45682451256986e-05
-4.06224977876916e-05
-8.8722698340543e-06
-2.81410468660587e-05
-3.75825077699375e-05
-5.27484320291792e-05
-4.22592372077351e-05
-6.35273585883395e-05
-4.13080095665236e-05
-2.41299375372207e-05
-1.28667703782015e-05
-3.16506491832326e-05
-2.02819796997341e-05
3.90811250974236e-06
1.82664425394639e-06
-1.77978080556692e-05
-1.6587345983804e-05
-1.75108728919439e-05
-3.15055287116786e-05
-3.692172639935e-05
-4.72796396219871e-06
-3.1280783173077e-05
-1.15821495088885e-05
-2.55003196159359e-05
-5.44258723904942e-06
-2.95598133662646e-05
-2.50663143286738e-05
-1.48628093485634e-05
-4.96838174495125e-05
-3.60706789511725e-05
-2.10850948114894e-05
-2.21734111972204e-05
-1.01234284652138e-05
3.41116447647087e-08
-5.53898567524279e-05
-3.3158232092142e-05
-3.22525413658695e-05
-4.76154447088928e-05
-2.11730882066261e-05
-2.67036150268404e-05
-1.26189696865518e-05
-3.45082717450514e-05
-4.5520221199355e-05
-5.42704358835929e-05
-3.8173809590052e-05
-2.21501993639064e-05
-4.76227189587617e-05
-3.95265043893681e-05
-9.70248772981155e-06
-2.37900461575242e-05
-7.95344392390881e-06
-4.94221503190932e-06
7.93257617329925e-07
-6.58648532258059e-06
-5.03863441616014e-05
-7.08332033632454e-05
-4.01391118174215e-06
-1.431702469978e-05
-5.85817209329952e-05
-3.5292188169615e-05
1.24444361102499e-05
-4.19377485525335e-06
-5.77499236922853e-05
-4.11770147891026e-05
-4.58799396221916e-05
-2.37305564740905e-05
-3.71405676000188e-05
-2.60767952008401e-05
-4.65925940054891e-05
-4.04017395902834e-05
-5.87143499174433e-05
-2.73673415028427e-05
-1.8975585924341e-05
-3.26979494740548e-05
-2.47298928340222e-05
-3.18755048570094e-06
-1.71759349268202e-05
-1.30951479860233e-05
-2.3535760509447e-05
-1.60165743007246e-05
-6.85568333224905e-06
-2.90785497057941e-05
-4.43967164704884e-05
-4.39582002043087e-05
-1.68583116132771e-05
-1.70542837832419e-05
-3.45982809530687e-05
-3.89457451724445e-05
-1.57444496988892e-05
-6.37293122330045e-05
-2.47065792739818e-05
-2.05503207138908e-05
-2.4323202131803e-05
-4.86669137239318e-05
-4.0215906811787e-05
-3.95737830791145e-05
-3.08981845233777e-05
-4.55502412167983e-05
-3.12462399986642e-05
-2.30338267728357e-05
-1.15747027794661e-05
-3.10530355011072e-05
-4.17758775859403e-05
-4.60857540481889e-05
-4.65103123155413e-05
-2.06983100236824e-05
-2.24657386618814e-05
-4.45351378170614e-06
-4.43498896135536e-05
-5.80809609530134e-05
-2.91229271501197e-05
-3.93108953041146e-05
-3.14469021941381e-05
-2.03385432324152e-05
-3.41787732183814e-05
-2.55039230125766e-05
-1.74029025147669e-05
-4.95955881020102e-05
-2.07828602646317e-05
-3.63969297888304e-05
6.54823338544219e-06
-4.34315937422885e-05
-3.49980857248001e-05
-3.97503430021573e-05
-2.10916832143291e-05
-3.49612752284214e-05
-4.25097305995157e-05
-3.52480232290051e-05
-4.39432585185982e-05
-4.43547219422022e-05
2.93073990018628e-06
-3.35594614950643e-05
-2.81035172617214e-05
-2.30192774748473e-05
-3.57060007785729e-05
-4.59610045199494e-06
-5.62262598095134e-05
-4.90645731034282e-05
-1.21838367417231e-05
-1.73772002478422e-05
-6.48228623526597e-05
-6.96205549217492e-06
-2.29024901731226e-05
-2.28596172951811e-05
-1.94995967162484e-05
-2.39810556562133e-05
-1.67392081966162e-05
-1.33383310783624e-06
-1.59977160144796e-05
-4.08623996984665e-05
-3.5273885570342e-05
-3.90833781597015e-05
-4.12516743214816e-05
-1.817495204059e-05
-1.27811334954423e-05
-1.82185163387537e-05
-4.64671449063663e-05
-3.42381107527119e-05
-5.44718584383745e-05
-6.86870268620451e-05
-3.08974808356628e-06
-1.71602989998023e-05
-3.39463753057524e-05
-9.74969609966456e-06
-4.39257345467984e-05
-3.7027305373306e-05
-4.39428110708492e-05
-3.0546225086088e-05
-1.6990754853518e-05
-1.89463997145472e-05
-2.07668884687222e-05
-3.49924856000984e-05
-1.03629151570076e-05
-3.51335043535363e-05
-6.65780315312832e-05
-3.03125779458053e-05
-3.52937003131078e-05
-2.25036654897047e-05
-9.48400361860653e-06
-1.46026738613838e-05
-1.73945353642533e-05
-1.53470348712122e-05
-6.45508152376475e-05
-5.71719341098593e-06
-3.83628086356299e-05
-2.96507602128706e-05
-2.06495676572722e-05
-1.9966820574077e-05
-4.81641723252409e-05
-1.71181749978301e-05
-2.24142687738719e-05
-4.53049175119325e-05
-3.0238289362618e-05
-8.6210875975739e-06
-1.44592444531489e-05
-2.92390534567849e-05
-2.78004789360634e-05
-4.73804305036275e-05
-4.82536273087806e-05
-2.31876987614166e-05
-1.38164849062563e-05
-4.90254401855659e-05
-3.42599953433771e-05
-2.8472359165589e-05
-1.26614369932977e-05
-3.04314310855771e-05
-5.49819056709326e-05
5.80938188608206e-06
-2.46392677976865e-05
-1.22512865679692e-05
-2.50147107310753e-05
-2.62484539786545e-05
-2.48015776103177e-05
-3.57868676107256e-05
-7.4315423072933e-06
-9.13833887675475e-06
-1.61615682270409e-05
-3.12165220134413e-05
-4.43668681882853e-05
-2.69189397763138e-05
-6.23088166594003e-05
-2.64954168771879e-05
-2.45726561215822e-05
-4.13333383296631e-05
-5.12494518537667e-05
-3.38434577581208e-05
-2.92111834701323e-05
-8.48712317213207e-06
-3.73127123687559e-05
-2.28917293317117e-05
-1.89693485338787e-05
-1.66631405782146e-05
-1.98722730058687e-05
-3.60609754576017e-05
-2.65190418217526e-05
-1.56507040495103e-05
-4.51707588188687e-05
-1.19000195006283e-05
-2.96807771176948e-05
-3.94653670023043e-05
-4.01447697442429e-05
-3.76642084116752e-05
-1.27617815477642e-05
-4.8792744110751e-05
-3.64618292440759e-05
-2.92208118428374e-05
-2.56621023358831e-05
-2.36734446899713e-05
-3.1215160043877e-05
-3.29465485763465e-05
-2.20978663137372e-05
-2.72693182223367e-05
-1.1898984583193e-05
-4.37699739477712e-05
-2.52585525900548e-05
-1.46112129385874e-05
-2.81161043805641e-06
-1.97379088848671e-05
-3.67363648687492e-05
-4.8895594819345e-05
-2.27507269622334e-05
1.31904980897812e-05
-4.34587728599477e-05
-3.6059729934143e-06
-5.30662702819237e-05
-4.49207469083341e-05
-6.18107949702051e-06
-1.33705751198801e-05
-3.85768359620858e-06
-4.39173927251571e-05
-5.74590291375316e-05
-3.71990767304248e-05
-2.842174558945e-05
-3.97967947494225e-05
-1.34373181921263e-05
-3.30139673493932e-05
-1.29053462283335e-05
-2.50200779170462e-05
-4.29140675438725e-05
-4.48975503123113e-05
-2.7921457416211e-05
-1.24342118137303e-06
-5.21487514206342e-05
-9.14981414357668e-06
-3.00413339990671e-05
-5.33727139076047e-05
-1.39766499663306e-05
-1.0623175713452e-05
-2.86951315609699e-05
-1.04196416634391e-05
-2.75623240080855e-05
-2.11077685425677e-07
-2.05866055527288e-05
-4.44209893359748e-05
-1.37360450956728e-05
-4.82334597792914e-05
-3.73520705839746e-05
-2.51290684043645e-05
-6.58694431953208e-05
-1.0828163295015e-05
-1.0992644367176e-05
-4.71029242592134e-05
-3.87943319092284e-05
-1.0997496484363e-05
-3.94330540898139e-05
-6.02438100648997e-05
-4.04637921569879e-05
-5.39920678792134e-05
-5.52822979599966e-06
-8.67746212457321e-06
1.05693719078131e-05
7.25525424975738e-06
-3.34820470068059e-05
-5.60244845630658e-05
-3.25542009724578e-05
-3.04899577058609e-05
-2.96567027450682e-05
-4.28808573388331e-05
-1.46152813343257e-05
4.18957711278087e-06
-3.12402736737827e-05
-2.07112516084138e-05
-3.07932578776008e-05
-9.30970789964622e-06
-4.41006360252978e-05
-2.63856072031449e-05
-2.15083811855131e-05
-4.97133767971417e-05
-4.05060612573763e-05
-3.40792629164285e-05
-3.95699039058808e-05
-3.22118267072359e-05
-2.02630944240515e-05
-6.19206513571206e-05
-3.66654013585631e-05
-3.2135442934186e-05
-4.31924869484878e-05
-2.72629603652977e-05
-2.76921621651197e-05
-2.68813794255208e-05
-2.47536248185837e-05
-3.72048906648859e-05
-1.56870464139922e-05
-6.13247080839761e-05
-1.19096646867704e-05
-3.01530783778877e-05
-2.63786511409568e-05
-1.82472196104813e-05
-2.65673649649594e-05
-4.661647871795e-05
-4.09082310227117e-05
-1.94524962150685e-05
-3.73161562312631e-05
-3.1622026492284e-05
2.13744524137271e-05
-2.08805433659964e-05
-2.92882749634317e-05
-2.08405583137928e-05
-1.64040727018781e-05
6.94845650678484e-07
-2.29898497608664e-05
-1.23694312596877e-05
-2.90767689706225e-05
-5.46197296717294e-05
-5.22860673243268e-05
-3.67059628412586e-05
-2.49993393317603e-05
-2.16020149665223e-05
-7.43904555080468e-06
-1.46649028707023e-05
