# Supplementary material for: Research on computational propagation and identification of mine microseismic signals based on deep learning
Source: PLoS One. 2025 Oct 22;20(10):e0334641. doi: 10.1371/journal.pone.0334641 (PMC12543183; doi:10.1371/journal.pone.0334641)
Supplement: S8 Data — (ZIP) [file pone.0334641.s008.zip › 000100900002727.xlsx_0.txt_24.txt.txt]

-2.99385630123594e-05
-3.14683403189001e-05
-3.04013369888503e-05
-1.34490706766857e-05
-1.0296952957136e-05
-4.26395913975373e-05
-4.52204743880214e-05
-2.53766213769328e-05
-2.79647542286669e-05
-2.98048526881674e-05
-3.71294754361015e-05
-5.56401555247056e-05
-3.38714678092365e-05
-3.07108373007531e-05
-1.21970186904506e-05
-4.991102264574e-05
-2.37564920382959e-05
-3.69895770395741e-05
-2.43693170164618e-05
-3.01756709977877e-05
-2.91373909701281e-05
-1.15768849839838e-05
-1.22733462769613e-05
-2.48878327586646e-05
-1.61851476605604e-05
-2.45786760284635e-05
-3.49832441924794e-05
-1.276796136177e-05
-4.07353639610274e-05
-3.88081609247486e-05
-7.22220115711516e-05
-1.70724215036911e-05
-4.81554767267634e-05
-2.252037227743e-05
-6.14794333373938e-05
-3.45210869666498e-05
-2.57470687605706e-05
-1.61203196881985e-05
-5.02890009721196e-05
4.17408811488519e-06
-4.53404641497985e-05
-4.40475427212035e-05
-3.52783649501051e-05
-2.33702555953568e-05
-1.72648837639098e-05
-3.91541066613365e-05
-2.37207083894965e-05
-5.82104867984263e-05
-3.54024491466324e-05
-2.52858401518588e-05
-5.05389872926982e-05
-3.38505939068883e-05
-3.99079516541897e-05
-4.29815653477533e-05
-3.10618946894278e-05
-2.058668279036e-05
-3.49296371138675e-05
-2.54053446368687e-05
-1.84357715060536e-05
-2.66382914289719e-05
-2.10441017429416e-05
-3.74882245830906e-05
-4.87509312728241e-05
-1.6975911326422e-05
-6.71780452401619e-05
-1.62692363882135e-05
-1.83467487376273e-05
-3.64015394044138e-05
-4.91994500163022e-05
3.48203990352467e-06
-2.63345358508804e-05
-5.23080707440014e-05
-3.01341168037082e-05
-3.93496958461953e-05
-1.19183325651277e-05
-4.53119260745616e-05
-1.48718466817127e-05
-2.98853892633551e-05
-3.75811812984752e-05
-5.42808326682811e-05
-5.70681107160779e-05
-2.77649852915616e-05
-5.31786403151586e-05
-3.12756048840383e-05
-1.88992585734998e-05
-1.9172449053581e-05
-1.24634572953763e-05
-2.61546907543565e-05
-1.02507696487679e-05
-4.1007104022156e-05
-2.20644254201382e-05
-2.70118941266946e-05
-1.9773232629376e-05
-7.02897919527374e-05
-3.00221819804232e-05
-3.30963400885296e-05
-3.8870409515833e-05
-3.93468092999815e-05
6.03263111771247e-06
-7.26194153090816e-05
-1.46789925174048e-05
-2.74808048995031e-06
-3.42506809480494e-05
-2.39472608987113e-05
-1.57602867328628e-05
-3.46316083543299e-05
-1.1261477543143e-05
-2.85436393709921e-05
-1.08067031451996e-05
-5.39944160994913e-05
-3.39188584267094e-05
-2.02122060443691e-05
-3.9061390149383e-05
-3.43086793557424e-05
-5.49755226965499e-05
-4.7825615302067e-05
-3.11708852381083e-05
1.16064690067269e-05
-3.79895349959973e-05
-4.82544725446359e-05
-1.66762781186839e-05
1.7002982359295e-06
-1.53557423395206e-05
-4.72021556447796e-06
-7.46942708289388e-06
-2.61859780092304e-05
-4.94386906786409e-05
-1.73804068815362e-05
-3.07104957972577e-05
-1.55991131582564e-05
-1.63214062933535e-05
1.21272608246981e-05
-1.934327388402e-05
-1.43368575810794e-05
-5.57325299102358e-05
-1.0011991470696e-05
-3.63610996006397e-05
-3.98288743208866e-05
-1.98176359237163e-05
-2.48011094840667e-05
-4.02570672219628e-05
-1.41409277617134e-05
-2.19866998207856e-05
-3.7686957801834e-05
-3.03567085949505e-05
-3.94935266425227e-05
-4.04510259008141e-05
-4.54575949044636e-05
-2.55433577620753e-05
-5.66018541423921e-05
-3.21634300128281e-05
-4.64140393856696e-05
-3.88668953488148e-05
-2.97347970465495e-05
-3.53460543269533e-06
-6.52305949461182e-05
-2.5068775143044e-05
-3.9120622772912e-05
-2.20205655228614e-05
-3.44843577814756e-05
-2.70265609740268e-05
-1.61440699294922e-05
-2.37907961573189e-05
-1.43771830781817e-05
-8.88879064643823e-06
-3.78102969755604e-05
-1.9299957504592e-05
-2.9912964795056e-05
-3.64684057971783e-05
-5.55576981385935e-05
-2.40957594207002e-05
-8.01045989620494e-06
-3.09554741811294e-05
-4.02541991417188e-05
-2.7370197948533e-05
-3.99704410433099e-05
-1.33228172787869e-05
-3.21166172726989e-05
-4.04514726928055e-05
-3.16307829053092e-05
-5.40639146616196e-05
-1.11674617519865e-05
-3.31371050845211e-05
-1.60193622851622e-05
-9.85180988646374e-06
-1.22077496674752e-05
-2.59153348471186e-05
-1.62972002277996e-05
-5.35116008453446e-05
-2.44770119868342e-05
-2.09342120858597e-05
-7.15928103784031e-05
-3.20516563576668e-05
-2.13711171532087e-05
-4.20477101122915e-05
-7.71165030664439e-06
-3.76942837410905e-05
-3.73676411030623e-06
-3.32184007190232e-05
-1.92229235500023e-05
-7.77715726007213e-06
-3.2348266179571e-05
-6.95755581330677e-05
-2.62207783011154e-05
-3.68250686065633e-05
-2.77512836271658e-05
-2.71448071297727e-05
-2.32383250225534e-06
-2.75686029732003e-05
-2.22359629735947e-05
-4.15795057259647e-05
-4.81218044880557e-05
-2.66003634292294e-05
-3.2906423639274e-05
2.24967647168054e-07
-3.77336539448485e-05
-2.37163931429064e-05
-4.68634020730679e-05
-3.33853135155925e-05
-3.23590044049061e-05
-7.8715729983075e-06
-1.09317761195898e-05
-3.33464229413687e-05
-2.8277956263035e-05
-1.78987803296158e-05
-3.76293965292717e-05
-4.81857079714678e-05
-3.96073229997581e-05
-4.23038831133534e-05
-2.6140948765673e-05
-4.21510001963135e-05
-1.71444669528521e-05
-3.64214472665159e-05
-4.1051892664794e-06
-3.39814233559504e-05
-2.1239445500626e-05
-1.06503133207986e-05
-2.39530750036447e-05
-1.75271790277975e-05
-1.46275321736786e-05
-1.08821833639429e-05
-9.17931722245225e-06
-3.0099066945424e-05
-2.95494070682627e-05
-1.29029991841778e-05
-3.97140325341534e-05
-2.86185695323001e-05
-9.4376968767484e-06
-3.22256660161138e-06
-3.59690289079512e-05
-1.00798506979782e-05
-4.68229208200019e-05
8.14147899142963e-06
-4.32671333480924e-05
-2.86458458349476e-05
-3.32871503298535e-05
-3.95823987441745e-06
-2.9436379783484e-05
-3.00847931826815e-05
-2.54167461499356e-05
-4.63190626735448e-05
-2.85771009720334e-05
-2.77823958785415e-05
-1.18873535457984e-05
-2.66021918266301e-05
-2.30536347651816e-05
-4.20747805226211e-05
-3.34402858592833e-05
-2.21904500411457e-05
-4.12149084837381e-05
-4.24851693129893e-05
-2.40077925512081e-05
-1.9543786602071e-05
-2.65101503405318e-05
-1.73276261559147e-05
-2.97279289791837e-05
-4.40300994574208e-05
-4.58578494292857e-05
-6.14640596548111e-05
-3.27544220267795e-05
-3.33767302436429e-05
-1.54362262320314e-05
-3.92780021169247e-05
-2.40989572876618e-06
-2.42670401867915e-05
-1.65388197352724e-05
7.75858530817041e-07
-3.08043203047271e-05
-2.90656292559229e-06
-3.85975808070295e-05
-1.51061784938527e-05
-3.43693964256157e-05
-2.38905649256851e-05
-3.30030106000884e-05
-1.72539659373566e-06
-1.89096312901402e-05
-4.92496196896072e-06
-1.40575675920361e-05
-4.58086237130293e-05
-4.93130939181102e-05
-4.3816878010573e-05
-2.35811538456186e-05
-7.28653558176864e-05
-2.41122808664857e-05
-1.2488485476541e-05
-1.94668972669598e-05
-1.6834932122157e-05
-4.61188485566256e-05
-4.34087037685232e-05
-2.93440365886155e-05
-2.15592916154854e-05
2.82678914803515e-05
-3.17932117448852e-05
-2.65191651687636e-05
-2.31983405273762e-05
-3.16144659066291e-05
4.04420263063985e-06
-8.9647003191956e-06
-4.64639002752296e-05
-5.29029931887379e-05
-2.3582264879982e-05
-2.94337453044783e-05
-2.43404010902894e-05
-6.94352635427773e-06
-4.55158665780801e-05
-5.4422726726376e-05
-2.88895819868967e-05
-3.78044464978721e-05
-1.55534295681166e-05
-4.03372093854444e-05
-4.03120698449287e-05
-2.96865472858731e-05
-3.24472816945029e-05
-4.03020500260369e-05
1.79126215619655e-06
-1.411012300592e-05
-2.14350421001312e-05
-2.16717311774094e-05
-2.92930792550759e-06
-3.44642047535279e-05
-3.30472974963553e-05
-6.24260099308917e-05
-1.87484485667001e-05
-3.24085164398424e-05
-1.53091944934396e-05
-1.39188649347004e-05
-5.09668208370836e-05
9.08207844155035e-06
-2.73830744594427e-05
-3.22280834357275e-05
-3.50163580316528e-05
-3.92732339971106e-05
-2.30121926293948e-05
1.15923338575508e-07
-3.5775295914861e-05
-7.14092362000063e-05
-6.16029501005539e-05
-3.18142796995225e-05
-6.04727576516408e-06
-2.61095671904983e-05
-6.99132141441164e-06
-3.67026307660577e-05
-4.8410922118585e-05
-9.12646978498334e-06
-3.95484307403074e-05
-1.76951528245029e-05
-1.16641242371157e-05
-1.26736452826305e-05
-2.96281055702222e-05
-3.23538293474535e-05
-3.81837010003133e-05
-4.79207561211929e-05
-1.29813376226858e-05
-4.1723277183249e-05
-2.8074643211544e-06
-4.29497857573777e-06
-1.95088235043162e-05
-1.92698360490034e-05
-1.66598503535947e-05
-2.49073177386326e-05
-2.4121192895824e-05
-1.42130574341424e-05
-4.18214203640346e-05
-4.96156345242851e-05
-2.53437917637479e-05
-4.14467155815109e-05
-6.38257976830547e-05
-3.09073744534499e-05
-4.76570135220631e-05
-2.33089593824471e-05
-6.06680390303883e-06
-2.50342347441115e-05
-1.57832524258539e-05
-8.85519673398924e-06
-8.27409624077513e-06
-2.84636810832262e-05
-4.98757887769999e-05
2.09119203191418e-06
-1.93247599966812e-05
-2.40003622579945e-05
-2.03377862169092e-05
-3.14818497593071e-05
-3.0713974911147e-05
-4.80863856942933e-05
-4.36667383591563e-05
-5.82664263267729e-05
-3.42386852590629e-06
-4.0216154953883e-05
-9.64698552573483e-06
-3.02263921544153e-05
-4.72750542643115e-05
-1.85639690865855e-05
-4.21684766971217e-05
-3.65026100321814e-05
-3.63934154969314e-05
-4.30063495058398e-05
-4.63441204512593e-05
-2.82602636654606e-05
-3.70503190836214e-05
-2.08623552602677e-05
-6.52360005201145e-05
-4.54273436110934e-05
-2.06022385507705e-05
-2.08119492542188e-06
-3.85308050538552e-05
-1.3730424102336e-05
2.55713089805784e-06
-1.04200612399395e-05
-2.30817179982112e-05
-2.84557991830779e-05
-3.125796772352e-05
-3.78878114988713e-05
-3.38388259802058e-05
-1.50616159862356e-05
-1.03337129869966e-06
-3.98319359454562e-06
-1.97252901736301e-05
-5.13937137236809e-05
-2.83394300663839e-05
-3.89712071286979e-05
-1.55159573203519e-05
-7.27758684548201e-06
-3.63534790552363e-05
-2.28720267357137e-05
-4.15560151970868e-05
-1.23214435074468e-05
-3.95044489992205e-05
-6.47080658485766e-05
-4.77173255030182e-06
-3.570542005366e-05
-2.61888996712012e-05
-5.62648437866141e-06
-4.59477019580966e-05
-3.84043494726862e-05
-1.63217047248486e-05
-4.45069629910066e-05
-3.38178584702074e-05
-5.18352795938352e-05
-2.08701809381199e-05
-1.72307908492001e-06
-8.30142261535673e-06
-2.85573198801142e-05
-1.71511757524169e-05
-2.0769980651583e-05
-1.90805585437076e-05
-1.23078428802506e-05
6.62617046006472e-06
-5.44980542709907e-05
1.49910274420553e-06
1.35097959074678e-05
-1.47243477949988e-05
-2.72401693404303e-05
-2.91263617176586e-05
-1.72566298964485e-05
-2.23649750879292e-05
-4.69435831149707e-05
-9.15001854769002e-06
-4.04993989228148e-05
-3.53216183986575e-05
-5.59891152041964e-05
-5.9073996572693e-05
-1.22533550208431e-05
-3.05602111098959e-05
-2.87225299990606e-05
-2.01316573436849e-05
-1.62621738466052e-05
-3.82501701375806e-05
-2.4620718592508e-06
-4.02359946018264e-05
-2.73627740409295e-05
-1.34056653413296e-05
-2.12347456006046e-05
-3.01899151672682e-06
-2.11789976776051e-05
-1.65666588234847e-05
-3.01978770792708e-05
-2.98248306335953e-05
-7.95656270011839e-06
-5.05027819888755e-05
-4.18630177536045e-05
-2.81290531847804e-05
-5.46148987733891e-06
-2.41909934156634e-05
-1.49170874789715e-05
-1.52754704706327e-05
-3.40067370530131e-05
-3.00979654544676e-05
-4.46398920911096e-05
-3.25256368847299e-05
-4.83145621582686e-05
-1.09714384403198e-05
-3.21402619500707e-05
-7.01911837355847e-06
-1.77076471946792e-05
2.99449802728376e-06
-3.7265063229468e-05
-2.58774113516617e-05
-3.56570114546366e-05
-3.34512188375026e-05
-3.76789725404371e-05
-3.73026078416358e-06
-2.55267204393542e-05
-2.39221160994779e-05
-1.46949632855184e-05
-3.88395064332197e-05
-5.85557343403034e-05
-2.72092747811731e-05
-3.57980552340462e-05
-2.4871205158752e-05
-4.1787714076081e-05
-1.55337758585253e-05
-4.42351662607639e-05
6.44258864512167e-06
-2.14053061582051e-05
-3.18116359308364e-05
-1.02348382937488e-05
-4.02526596629123e-05
-1.93048056378463e-05
-2.51858563271149e-05
-3.74350826141793e-06
-5.10338296625632e-05
-5.1410242509304e-05
-4.50946595565166e-06
-3.80677715933457e-05
-5.13610587208601e-05
-3.48039062907074e-05
-4.35817916480899e-06
7.05590919277078e-06
-5.30776671735224e-05
-2.07723416601712e-05
-2.67555735410433e-05
-2.81012311767673e-05
-3.18856537321257e-05
-2.95993668943713e-05
1.7993915621267e-05
-1.24375688748892e-05
-4.82444799527593e-05
-3.81726182612013e-05
-4.58459461126484e-05
-2.33724625544898e-05
1.92499382535225e-05
-2.9301129366299e-05
-5.21404813428612e-05
-1.61557358601926e-05
-2.39194986439923e-05
-3.78337648639871e-05
-6.12850676461864e-05
-2.08523934298586e-05
-3.1762334700548e-05
-3.95293830476023e-05
-1.97168131636886e-05
-1.86774300932921e-05
-2.27176530958932e-05
-2.96207760433977e-05
-4.08900938372732e-05
-3.84938829192087e-05
-3.20827285822416e-05
-2.70396108483595e-05
-3.51915954929944e-05
-2.29658135341265e-05
-2.25773070582328e-05
-4.31589190550089e-05
-1.14630008129529e-05
-2.15859665073964e-05
-3.47658935407695e-05
3.35334033798576e-06
-1.04457192496227e-05
-2.42448049709746e-05
-2.57916236262052e-05
-3.85906942417621e-05
-3.26476825862613e-05
-7.4887923954323e-06
-1.48054242362593e-05
-2.74356540304972e-05
-6.0996465011325e-06
-3.84448494953776e-05
-1.34127499930721e-05
2.57323409458794e-05
-3.56165207187831e-05
-3.05485206190087e-05
-4.73942597076532e-05
-6.20551671618595e-05
-2.14623505952842e-05
-4.10375790450922e-05
-2.14089449632478e-06
-4.68181189091238e-05
-3.39161707745138e-05
-1.49848180870087e-05
-2.2050210200933e-05
1.39105628616928e-05
-2.20254266496852e-05
-1.53882892888164e-05
-3.08922236815727e-05
-4.17067868656375e-05
-2.81422613804868e-05
-5.37141600678263e-05
-8.44302788762402e-06
-4.67153072262087e-05
-2.94023333132944e-05
-2.54964834265042e-05
-1.60503993706117e-05
-2.11405506556444e-05
-2.08204319070734e-05
-2.93461817588986e-05
-2.19970471210755e-05
-1.76389958498583e-05
-2.45960296627809e-05
-7.70795206728908e-06
-2.09779247422622e-07
-2.47480189087888e-05
-5.68302194135647e-05
-3.06705303476664e-05
-3.17786485553172e-05
-2.12531941771905e-05
-1.49000575982315e-05
-3.50100252302174e-05
-8.39150086208573e-06
-4.97763984312025e-05
-2.87198832515685e-05
-3.50054429339345e-05
-5.26800194822532e-05
1.08923460931627e-05
-6.45592125410401e-06
-1.33699093965479e-05
-3.80280140255964e-05
-4.48702675479747e-05
-2.17918512494624e-05
-3.35844381905778e-05
-2.8266302681985e-05
-8.53522549275074e-07
-4.21456601141193e-05
-5.61745182145436e-05
-5.55037105262216e-05
-2.8676248589582e-05
-2.66729888452565e-05
-3.62882598202078e-05
-4.07373449989822e-05
-3.50426443616585e-05
-1.65583471366926e-05
-2.49317317660907e-05
1.80189327498409e-06
-2.2080288690485e-05
-2.99709523159908e-05
-1.69021789245512e-05
-3.87692553711606e-05
-3.608568621893e-05
-2.89447864091833e-05
-1.58803573651675e-05
-2.46043238177396e-05
-1.28485766281917e-05
-1.52986425577507e-05
-3.44694725780747e-05
-3.22272089090274e-05
-3.40610911357808e-05
-2.4767122849263e-05
-4.48888914487016e-06
-3.95696001548918e-05
-9.01281474731044e-06
-4.62014097158379e-05
-2.41616679235499e-05
-4.07899897669627e-05
-2.80963129897673e-05
-1.80412908184544e-05
-3.85523302152857e-05
-3.22786504563436e-05
-1.46172496460344e-05
-6.95438067443455e-06
7.30469155451566e-06
-2.49493009377392e-05
-5.53074615750323e-05
-7.81005253838567e-06
-4.43107210392104e-05
-8.65048889135613e-06
-9.62125245476377e-06
1.97466621912299e-06
-4.80928662225251e-05
-4.20355326335632e-06
-2.71365769886346e-05
-2.99120328670032e-05
-2.64308153964257e-05
-2.25005808452523e-05
-1.45129385817958e-05
-7.27843659585934e-05
-2.03329241916203e-05
-1.06691723005599e-05
-5.76691953531264e-05
-5.18601583332823e-05
-2.84262952266387e-05
-3.43282645038375e-05
-4.81122859325534e-05
-3.33363505547173e-05
-3.80976772850259e-06
-8.49994871432355e-06
-2.6276711896556e-05
-2.81238317862382e-05
-1.52711569578672e-05
-3.17514466564301e-05
-4.17670984884555e-05
-2.5742049017929e-05
-2.49303858141373e-05
-2.90396338280248e-05
-4.33677096782375e-05
-3.24454243603779e-05
-2.25598401189746e-05
-3.28249315007925e-05
-2.80759954686493e-05
1.51466811566184e-05
-3.00681884903645e-05
-4.11944330445393e-05
-2.06800248832653e-05
-3.41431320442805e-05
-1.58855608969666e-05
-2.76791673880601e-05
-2.02621093050504e-05
-3.62519585562827e-05
-4.11543913485664e-05
-1.78531430790932e-05
-3.99890561930842e-05
-7.12127714970435e-05
-2.31892079815376e-05
-6.94449759947879e-06
-2.17423511872415e-05
-3.42043713606526e-05
-1.50407647699463e-05
-4.32255632952548e-05
-2.57275466386078e-05
-4.46886037490211e-05
-6.98634337392895e-05
-4.11327094039917e-05
-1.29751083163877e-05
-2.88079853820007e-05
-3.78378854641006e-05
-3.11301110842606e-05
-3.63117501657816e-05
-2.21165903012082e-05
-2.50114983436328e-05
-4.4005698577057e-05
-1.49422000976073e-05
-2.58812751236699e-05
-2.27769985598665e-05
-2.88682422356961e-05
-4.97058980324117e-05
-2.93938103898843e-05
-2.38525999665244e-05
-3.8377432501356e-05
-4.06272892691804e-05
-1.86253024628964e-05
-2.9585835837812e-05
-4.35625812958647e-05
-5.1977422125701e-05
-2.11403755421337e-05
-3.66003685643287e-05
-4.68151716775633e-05
-4.49653350466968e-05
-4.62952341676555e-05
9.06016882694479e-06
-1.56152661962528e-05
-3.21377658020409e-05
-3.52082934993616e-05
-2.66089824663143e-05
-3.07647002481711e-05
-2.54208483738359e-05
-4.02934793496334e-05
-2.04167170364587e-05
-2.84537769732e-05
-1.67865440618291e-05
-2.93161984795996e-05
1.73982500383204e-05
-2.02205900136761e-05
-2.94346510072924e-05
-2.53937584763891e-05
-2.80173527442253e-05
-3.75500765161503e-05
-1.60807922437239e-05
-6.11033537778539e-05
-5.57470675912654e-05
-5.14399562941164e-05
-3.14900679299508e-05
-4.25675827077863e-05
-3.58107331691576e-05
-3.73901324924247e-05
-1.94342680907013e-05
-3.24637565859928e-05
-7.84345942969224e-06
-2.11581761562562e-05
-3.17412479491541e-05
-5.38483093079332e-05
-4.82038520742037e-05
-1.46582991350467e-05
-2.12594399321553e-05
-5.66560294828166e-05
-1.00983657246854e-05
1.15808996030074e-05
-2.55742494568954e-05
-1.68919363387504e-05
-5.14858914941112e-05
-2.26020195570122e-05
-2.92353975112163e-05
-3.97582933398852e-05
-4.56841860339285e-05
-3.62010839619743e-05
-1.6349187961162e-05
-5.0272262656361e-05
-3.31493819778931e-05
-1.32233562371015e-05
-3.92843597695684e-05
-2.32630729976859e-05
-3.27623979573837e-05
-2.96696758037006e-05
-2.26420148107247e-05
-2.21012916293387e-05
-2.77812384396194e-05
-2.26353701159211e-06
-6.08885489534264e-05
-2.72253452143126e-05
-4.31020739500466e-05
-1.67745028410265e-05
-3.87926757807356e-05
-4.56549238544468e-05
-2.14803935577884e-05
-3.14559545572815e-05
-1.15817440438797e-05
8.59819892350721e-07
-5.47250637908511e-05
-1.94162090553179e-05
-2.8000655180578e-05
-3.38695542581433e-05
-1.97377361291649e-05
-5.98783424909134e-06
-4.65569247228648e-05
-5.07889789290516e-06
-2.11526234573112e-05
-6.50134275685178e-05
-1.62430610781411e-05
-7.44019747897471e-06
-2.47488407176382e-05
-4.92243577710528e-05
7.14491166134491e-07
-5.94503671879323e-05
-4.06134988379754e-05
-2.69730112158043e-05
-2.75451930371093e-05
-4.61840762256764e-05
-3.54392086310847e-05
-5.63499648312674e-06
-1.34428025540696e-05
1.57554012456343e-05
-2.20661931703508e-05
-4.0053113553304e-05
-1.32357082618977e-05
-1.30820370681471e-05
-1.45609448146413e-05
-3.82163165413272e-05
-4.17509014358747e-05
-4.47740710705993e-05
-1.91531928282564e-05
-7.29166937834491e-06
6.71053060643971e-06
-5.42508707334674e-05
-1.75795662947619e-05
-2.35296064378487e-05
-3.64310040122115e-05
-6.79563475955599e-05
-8.00337483381045e-06
-2.57261065183857e-05
-2.87984584348832e-05
-1.28353602306743e-05
-7.35550086627002e-06
-3.50925931848102e-05
-4.03683694407895e-05
-4.27214637118437e-05
-2.92700787717716e-05
-3.94889285077295e-05
-5.12055621487904e-05
-2.05173017535812e-05
-1.06509397904077e-05
-3.02364986751811e-05
-4.92176602789793e-05
-3.62104629349975e-05
-1.35913393614056e-05
-2.48873885242878e-05
-4.10077868385666e-05
-4.89033920005533e-05
-3.62463985275821e-05
-2.83839751084654e-05
-3.12989973501488e-05
-2.45484689340392e-05
-1.23768655783636e-05
-1.23545485268293e-05
-3.05993078480654e-05
-2.23473110127448e-05
-3.05378098760571e-05
-5.30063223030902e-05
-2.89454347636338e-05
3.47171091277433e-06
-3.85295530773045e-05
-3.79453578727307e-05
9.73880895918014e-06
-2.36401127976907e-05
-3.67350389025514e-05
-7.64307638646134e-06
-8.36970250685102e-06
-5.25913724216941e-06
-2.17565098438852e-05
-2.80452624330331e-05
-2.70322807518196e-05
-2.51196295788585e-05
-2.93135028594629e-05
-1.51023563939835e-05
-2.87402261391299e-05
-2.95531946780043e-05
-2.71088333431734e-05
-5.16386433153139e-05
-1.13430738414572e-05
-4.76589227790757e-05
-4.26415937960852e-05
-2.66810192452839e-05
-4.29022847241457e-05
-4.27919937424064e-05
-5.14550402455952e-06
-4.19925300506618e-05
-4.05812928643568e-05
-2.52846501335284e-06
-7.04414483969483e-06
-5.8127685153549e-05
-4.42759117298936e-05
-3.2098771098526e-05
-2.65531567582696e-05
-3.56540053541523e-05
-4.09140964713273e-05
-1.40971122704136e-05
-2.1722065320346e-05
-5.1221676750083e-05
-5.29130988918171e-05
-1.91439242301987e-05
-1.43144270287423e-05
9.2190864669486e-07
-1.08007461392028e-05
-6.88187031633807e-05
-2.4821694877021e-05
-1.00560921643581e-06
-2.61562181320588e-05
-3.31451392869394e-05
-1.43987684550875e-05
-3.94591961991136e-05
-4.44323256627458e-05
-1.22921178535893e-05
-3.51834998005751e-05
-9.02162124878431e-06
-3.46473609751959e-05
1.04776917168272e-05
-5.77754774063417e-06
-1.52880528348765e-05
-2.03850343400723e-05
-1.26994870632305e-05
-4.26078567966088e-05
-4.40431592327162e-05
-4.75862929728995e-05
-3.47542772576763e-05
-2.7102118419597e-05
-6.00469287831231e-05
-3.31226985413747e-05
-5.03726302000799e-05
-3.23051669872946e-05
-1.22530125560033e-05
-4.5434872049809e-05
-3.85524601965446e-05
-2.27137632483618e-05
-4.3400062839045e-05
-4.08267616829769e-05
-4.38367433100576e-05
-6.70496245038123e-05
-5.63624609761822e-05
-1.09810255948417e-05
-4.05031443439081e-05
-4.50129661987629e-05
-1.09233544530556e-05
-3.86852080886134e-05
-8.72831271218266e-06
-1.46503656654309e-05
-3.54126223659313e-05
-4.21745373991693e-05
-2.54181769289307e-05
-2.03919421215611e-05
-2.17467245605859e-05
-5.19233238732293e-05
-3.88231725085559e-05
-4.0349240199023e-05
-3.48830481013332e-05
-3.30126686066469e-05
-3.37337767422004e-05
-4.57285562903441e-05
-2.00371576612373e-05
-4.48832115677171e-07
-4.8688307455218e-05
-3.44926896152695e-05
-8.99299159841758e-06
-2.56662137217554e-05
-2.98450770115505e-05
-3.34935718769093e-05
-1.60332169969266e-05
-3.57132136007381e-05
-2.64636561358423e-05
-2.88874800051043e-05
-4.99818159527303e-05
-3.32717722280567e-05
-1.85717025579739e-05
-3.25277303602702e-05
-2.94468598964935e-06
-6.14969489393677e-05
-2.992515580293e-05
-5.35247427784604e-05
-3.22335773734624e-05
-4.90504425857571e-05
-1.29050156289836e-05
-2.07571129290073e-05
-7.67419901205269e-06
-4.96750504491611e-05
-4.19215357391223e-05
-1.9186464320286e-05
-5.48527672100194e-05
-3.68452591718237e-05
-5.84542217288078e-05
-5.53664242095081e-05
-3.44383443168372e-05
-1.36971605041564e-05
-1.81067389135184e-05
-2.7908992881592e-05
-3.77116937854162e-06
-6.89454046577438e-06
-2.38760721340244e-05
-2.34189913176271e-05
-5.44905683390326e-05
-1.81906562233357e-05
-1.87364392672111e-05
-1.62422254894503e-05
-3.50687442584826e-05
-5.32341687356582e-05
-3.5701599892573e-05
-5.02084694035421e-05
-3.00528458120735e-05
-1.47323211695399e-05
-1.37409935678911e-05
-3.84875893348846e-05
-1.92118683361021e-05
6.26536189993378e-06
-2.478861582819e-05
-4.14032740494753e-05
-2.78427510172364e-05
-3.73743231089584e-05
-2.87006301865436e-05
-1.83046624980405e-05
-4.51010678519491e-05
-4.76992231207224e-05
-2.98981105187061e-05
-2.94556582451284e-05
-2.27580249233536e-05
-2.34919177097412e-05
-3.09589877739093e-06
-3.12003698020313e-06
-2.87815347759502e-05
-2.59791950806571e-05
-8.75880193863096e-06
-2.50689510382634e-05
-2.93799486780302e-05
-4.40539893240959e-05
-3.10977839329902e-05
-1.31046585613885e-05
-1.522944236771e-05
-3.41796361152592e-05
-3.67489281442819e-05
4.76757099641501e-07
-4.9328193845852e-05
-3.03458193257285e-05
-2.70504281489811e-05
-2.19104798694876e-05
-5.52341392847238e-05
-7.83445842536348e-06
-2.52422955961403e-05
-6.3785506521853e-05
-3.29509855943275e-05
-1.9710785683315e-05
5.27556386935998e-06
-5.51513267533918e-05
-3.55782526217951e-05
-1.31178512362329e-05
-2.45017298387658e-05
-1.80196304124118e-05
-2.13327764807903e-05
-2.34294555967337e-05
-3.08172565457759e-05
-2.54387644174394e-05
-3.87701277223265e-05
-5.99584820650074e-05
-2.05249061668331e-05
-7.8625431188486e-06
-4.2179749920679e-05
-3.26969792871138e-05
-4.87089585786174e-05
-3.273970785441e-05
-3.46943603592906e-05
3.8470634078226e-06
-2.83280664925309e-05
-8.2281387334252e-06
-3.50475618371726e-05
-2.58603237511995e-05
-3.14133958439681e-05
-4.43979208476316e-05
-2.86786206575111e-05
-5.40793110249078e-06
-4.45467306229043e-05
-2.92837461789167e-05
-4.66484698198787e-05
-5.52162783858029e-05
-3.79896388025364e-05
-4.66546054019258e-05
-4.96556021573549e-05
-4.53435142313256e-05
-2.69847303035918e-05
-2.7038053625871e-05
-2.6963642814508e-05
-3.44675853899424e-05
-2.27512233431574e-06
-3.36323527386942e-05
-2.9824635303019e-05
-1.71135155687566e-05
-5.17894334957259e-05
-2.75299275864897e-05
-3.68672337571874e-05
-1.98292358311603e-05
-4.64489678025059e-05
-1.28093310638442e-05
-3.14044943228282e-05
-3.08041443472249e-05
-5.96512815882991e-05
-2.78264273518118e-05
-6.00198237498983e-05
-4.15022024427099e-05
-3.09125195836468e-05
-3.39775241303824e-05
-9.30735665848188e-06
-3.64336246831947e-05
-1.80263031211883e-05
-1.68142307224102e-05
-4.09987190928018e-05
-3.82356743922908e-05
-8.03454583531235e-06
-2.96998412461221e-05
-1.70976487744614e-05
-5.98361399081043e-06
-4.32375156316423e-05
-4.24192819453636e-05
-4.58132459150926e-05
-1.48696584197121e-05
-1.80100938429329e-05
-4.35106844739926e-05
-1.20932530461885e-05
-1.60248623671191e-05
-3.33812018958774e-05
-9.59284619539777e-06
-2.91268009068071e-05
-4.08680449029276e-05
-3.6191025656875e-05
1.62355807022107e-05
-3.55980537168121e-05
-4.43111279038106e-05
-2.61304864805858e-05
-4.37777852225679e-05
-2.78001891622474e-05
-3.91402016549502e-05
-4.82287705606864e-05
-2.71518548018715e-05
-2.94098842782892e-05
-3.28270827306786e-05
-4.76954242018731e-05
-1.98240127379833e-05
2.28755568195374e-06
-4.49408943093555e-05
-5.73130024125387e-05
-3.05354322711907e-05
-3.16581348749145e-05
-4.14203851351394e-05
-3.42416214821761e-05
-3.53304954226372e-05
-4.24169858537462e-06
-3.62113530147948e-05
-3.02974342126685e-05
-9.97056627805147e-06
-3.062255116333e-05
-4.22135225695321e-05
-2.93700927510046e-05
-1.76211170323305e-05
-1.01946464427655e-05
-2.53624398142594e-05
-1.873255055508e-05
-2.71661908567389e-05
-2.09086008033396e-05
-1.58044533644607e-05
-2.61440636116405e-05
-3.11705614226937e-05
-4.15531018429961e-05
-3.06402425053118e-05
-4.0464731447415e-05
-3.58777900133132e-05
-1.38174690911064e-05
-4.35355987490306e-05
-4.27088455644242e-05
-3.13093770320385e-05
-2.59682225041666e-05
-2.91692102547203e-05
-2.26509922489324e-05
-2.30713896823637e-05
8.19905527571711e-06
-6.54626425900645e-05
-4.74980164228874e-05
-1.71403474123797e-05
-1.11796091133944e-05
-3.30534988652036e-05
-5.24655499518942e-05
-2.6936659958596e-05
-3.45612461801573e-05
-3.31644341812656e-05
-3.18186899040194e-05
-3.18730105431678e-05
-1.46017188824115e-05
-2.54742699341459e-05
-3.78723030274529e-05
-5.84368723406033e-06
-3.88738885006057e-05
-4.01044287385316e-05
-1.89976881843612e-05
-3.66874481355494e-05
-5.56125127126877e-05
-1.66512341609691e-05
-3.07440861362658e-05
9.70076161091657e-07
-1.40818290969654e-05
-1.71431569040656e-05
-1.64190319982218e-05
-1.4894768447392e-05
-2.33332153696202e-06
-5.29310189774855e-05
-5.67243701365268e-05
-4.34251831567716e-05
-1.20135307671639e-05
-4.69367400768694e-05
-3.22505242879232e-05
-2.39626849983179e-05
-3.135468602373e-05
-4.8567322134501e-05
-2.83319750310982e-05
2.23249681786754e-06
-5.46892627250335e-05
-1.09661599554589e-05
-4.17072450049187e-05
-1.10995443404425e-05
-4.67842944359553e-05
-5.13154879802131e-05
-3.10260370409552e-05
-2.72374510546203e-05
-3.22288020195747e-05
-4.11476702095083e-05
-4.40529995732568e-05
-1.61741643970708e-05
-3.52726970699751e-05
-4.66240238977988e-05
-1.01032084195036e-05
-1.82475954040039e-05
-1.57831089851654e-05
-2.49131285735784e-05
-2.70636487303821e-05
-1.72454784886977e-05
-5.07533075712403e-05
-4.49098313333287e-05
-2.98130298547243e-05
-2.05879030439601e-06
-5.06981674996381e-05
7.32806819543531e-06
-2.12881436136753e-05
-3.07142133666145e-05
-1.40360630747303e-05
-3.91025358339044e-05
-6.19535068504437e-05
-5.78143322793444e-05
-4.24382006267796e-05
6.29185790367892e-06
-4.57289346031777e-05
2.08027225366786e-06
-2.41383226994708e-05
-3.61568962858575e-05
-2.41929662672558e-05
-1.18775647067193e-05
-3.29568193308109e-05
-3.64745305018627e-05
-3.15083539244212e-05
-5.47426481778289e-06
1.37507010957207e-05
-1.58418049958709e-05
6.37846565886471e-06
-1.56437442921906e-05
-2.00627014283486e-05
-5.81812261871089e-05
-6.41311774142779e-05
-1.70633239469721e-05
1.42812807309997e-06
-4.12538596552621e-05
-6.42756936135273e-05
-2.60322425907443e-05
-3.14595165649918e-05
-3.48552633035923e-05
-2.8069669321534e-05
-3.37365766142414e-05
-4.97259609642985e-05
-3.6743105394561e-05
-3.23507771711217e-05
-5.86597921548948e-06
-3.79553548184501e-05
-3.04839416503168e-05
-1.84719007797507e-05
-2.66911024447271e-05
1.69825348125853e-06
-3.18641377689644e-05
-2.56995887068536e-05
-3.31266511989946e-05
-4.61645719504719e-05
7.22593807456257e-06
-4.45634286022048e-05
-2.85565815414467e-05
-3.96181210491776e-05
-5.53489818047201e-05
-1.2023305894882e-05
4.1189071143432e-06
-3.36188939335354e-06
-5.28754164933691e-05
-4.77410761207118e-05
-3.09575572006198e-05
-2.92714464927939e-05
-4.35235776863176e-05
-2.96185877298442e-05
-3.95106536048246e-05
-5.21133453189961e-05
-4.27684883666077e-05
-3.76916283305358e-05
-3.03910887389881e-05
1.15957697147501e-05
-5.21558998127051e-05
-3.83718857608626e-05
-3.18483523694576e-06
-4.15758412760592e-05
-2.81058855512085e-05
-2.46286465317136e-05
-4.56830186770945e-06
-1.23913111845141e-05
-4.17524225336654e-05
-1.20591534049695e-06
-3.61097895364668e-05
-9.83485827505622e-06
-6.09110060230238e-05
-3.14962954315762e-05
-2.08336456145224e-05
-2.75442909791477e-05
-1.58943326417998e-05
-2.09677163670719e-05
-3.34017103696557e-05
-4.14650589467462e-05
-2.58559040733406e-05
-2.80879785785573e-05
-2.12155940030349e-05
2.14444354671498e-06
-3.91362714744603e-05
-3.81918594456624e-05
-2.1567563947285e-05
-2.28654532360342e-05
-5.35473326702742e-05
-1.21235311012647e-05
-3.12027124131748e-05
-3.89620211133172e-05
-3.28623608709104e-05
-1.95059939600558e-05
-2.85423062270272e-05
-2.93933215303594e-05
-2.36198297538051e-05
-1.93957692307558e-05
-4.24211934701176e-05
-1.8867289294736e-05
-2.92567739179928e-07
-1.74869618838551e-05
-3.22006644705049e-05
-7.35951103148435e-06
-5.94745447804363e-05
-9.89855646147392e-06
-3.72286848044098e-05
-2.92239316791533e-05
-2.8662829300433e-05
-4.04540447768221e-05
-2.78552539884888e-05
-3.1758960102042e-05
-2.7238738681235e-05
-3.71966464473197e-05
-1.72183636560262e-05
-2.22371939681919e-05
-3.94716227259738e-05
-2.42461342228277e-05
-3.20951930042597e-06
-1.64933638803002e-05
-4.62963852184637e-05
-3.32207466194162e-05
-4.56943847914333e-05
-7.05425550176026e-05
-4.78463035108435e-05
-4.25988016792664e-05
-4.26767792855448e-05
-1.31634215570397e-05
-3.98798878124412e-05
-1.3656529711216e-05
-2.77651123269608e-05
-1.72703861357155e-05
1.96731286397466e-06
-2.69436289525716e-05
-6.32892944578646e-05
-3.04916634001458e-05
-3.10259272208753e-05
-1.88835849514598e-05
-2.34673436798324e-05
-4.1539517706862e-05
-3.76624363434618e-05
-5.71964342006708e-05
-5.1338667799876e-05
-3.70285946831585e-05
-2.28972706274925e-05
1.00397623860558e-05
-3.6247999048092e-05
-8.77981512348039e-06
-4.83352685058941e-05
-4.30396535871259e-05
-2.8286384262914e-05
-8.18558543434913e-06
-1.80999971026006e-05
-3.14772358685506e-05
-3.01839061930291e-05
-6.72025290255136e-07
-7.41155720020381e-06
-1.70945816514194e-05
-6.26291861387174e-06
-3.58645588319129e-05
-1.57797872253817e-06
-1.2847142624523e-05
-2.46331607095597e-05
-2.0205585199277e-05
-4.33778862698029e-05
-2.40980833073262e-05
-6.27545261480712e-05
-8.62342137648952e-06
-3.43348783531631e-05
-1.17602606482312e-05
-1.09893318127345e-05
-2.95968976279977e-05
-1.44438024254133e-05
-9.51824869430009e-06
-1.76155945018756e-05
-2.2256278419823e-05
-4.16708271796898e-05
-2.296397452237e-06
-4.31302128093479e-05
-3.6291332075291e-05
-2.48818214440953e-05
-1.08760134811537e-05
-3.08111278162901e-05
-1.35004217589184e-05
-3.64134652499412e-05
-2.99493068208884e-05
-1.9556620766332e-05
-3.95865553458934e-05
-1.46647754985614e-05
-2.00080790950476e-05
-3.27649487493752e-05
-3.32920005990377e-05
-1.13964240834788e-05
-4.82862169038443e-05
-6.89934693278606e-07
-5.28397923777253e-05
-3.77825292447825e-05
-1.33160148219363e-05
-2.21084033597209e-05
-4.86776934219098e-05
-5.0951984945776e-05
-3.67174448956653e-05
-1.84673750469252e-05
-4.01127298549693e-05
-4.81115881917421e-05
-5.08840451153225e-05
-1.7520774956114e-05
4.95215275009649e-06
-4.43959247311353e-05
-2.64746708602946e-05
-1.23072660691797e-05
-1.34188660667644e-05
-2.85066877820787e-05
-1.29407698727412e-05
-2.24430455659632e-05
-3.76537289736843e-05
-1.80749708868244e-05
-4.22286318571511e-05
-4.58025764248814e-05
-3.03181136184837e-05
-4.1660151629281e-05
-1.6194462385199e-05
-2.77200880170824e-05
-7.78656048376403e-06
-2.75758009448617e-05
-4.35013783747472e-05
-2.93122365660993e-05
-4.53126349362545e-05
4.42863472242438e-06
-1.15856879117423e-05
-3.25215424226123e-05
-3.85188528287466e-05
-4.46699838121719e-05
-2.94879537881362e-05
-2.41171522747819e-05
-2.5376994537921e-05
-3.27789713792007e-05
-1.88079048429181e-05
-1.96162536739847e-05
-2.15512513212672e-06
-1.80848628676991e-05
-7.58050791758139e-06
-4.22464920442976e-05
-3.48906232664015e-06
-4.01944533677747e-05
-1.23166701446676e-05
-3.17797666419247e-05
-1.37721910634433e-05
-1.87879915368207e-05
-1.48268033006414e-05
-2.54670662227984e-05
-1.83465872004085e-06
-3.0841532800225e-05
-5.08969367485961e-05
-3.28598882052876e-05
5.08202192772058e-06
-2.87949197391398e-05
-6.24248756170947e-05
-1.15979503142207e-05
-2.15768080998539e-05
-2.38423723442629e-05
-3.70812571631091e-05
-5.05004465528489e-05
-3.43968124315472e-05
-3.33005411512218e-05
-4.03529007872506e-05
-5.02112202832442e-05
6.02119084862408e-06
-2.66898935077906e-05
-5.1466068534158e-05
-1.51861613925725e-05
8.96598037229346e-06
-3.29341053699258e-05
-2.74056338353132e-05
-3.96711106265489e-05
-2.85736585588478e-05
-3.06170488662497e-05
-4.67354199001394e-06
-8.20989091485818e-06
-1.85676863899298e-05
-4.30188023483757e-05
-2.84065194336897e-05
-1.68716379948736e-05
-4.99673484026822e-05
-9.88183383531782e-06
-4.74863188794813e-05
-3.81967388230675e-05
-4.95130957532514e-05
-3.52127044099186e-05
2.35435992075907e-06
-5.22492226794779e-05
-2.54144819652648e-05
-2.65902700355523e-05
-2.83160760245187e-05
-4.9723856752298e-05
-2.22126241698779e-05
-3.68328874040471e-05
-5.03330499687972e-05
-3.20150225814935e-05
-4.40573686662038e-05
-3.29336084946676e-05
-3.65962054661919e-05
-1.60600921051971e-05
-3.67870622781404e-05
-4.27020419815862e-05
-4.02332430500959e-05
-1.67742048625292e-05
-3.214540156751e-05
-3.09099030275919e-06
-3.04451344770325e-05
1.05889939705438e-05
-4.35247308365733e-05
-3.68634503108307e-05
-3.15822509058592e-05
-4.37087652337832e-05
-2.789197502284e-05
-2.09088791158903e-05
-1.06272868282459e-05
-4.12042266052743e-05
-1.65960507336836e-05
-1.46331568417915e-05
-4.95816875842279e-05
-4.02580994413128e-05
-3.65811210861046e-05
-1.43314102619987e-05
-6.05704206542588e-05
-6.3598940201831e-06
-1.82515978644397e-06
-3.38620822949654e-05
-5.09882268954463e-05
-4.53325655206962e-05
-3.79796698538559e-05
-2.45550294928659e-05
-2.30504195101095e-05
-4.51007818846704e-05
-4.80281557479538e-05
-1.26714601996246e-05
-3.01059969378749e-05
-2.00251240470416e-05
-9.92146458629577e-06
-2.21684305634587e-05
-2.16071455383372e-05
-1.01487152695394e-05
-2.84158771968045e-05
-4.25926870719287e-05
-3.89104499314118e-05
-3.27715229771049e-05
-3.78268842723441e-05
-5.3615330685849e-05
-4.54160693685167e-05
-3.67675746548359e-05
-2.38879408257603e-05
-5.61465671271312e-05
-4.33261178784763e-05
-1.589997890596e-05
-1.84991885815263e-05
-2.93311281781547e-05
-7.2308969432789e-05
-1.33747818656119e-05
-1.95678615836888e-05
-3.96501331597683e-05
-1.93130211282719e-05
-2.64957240570123e-05
-2.00101055265763e-05
-6.25934665387451e-05
-2.76470775716412e-05
-5.03874852700193e-05
-2.90243404691042e-05
2.25437293798961e-05
-3.49648188447517e-05
-7.32020722986065e-05
-3.69346556155706e-05
-2.66977855955634e-05
-3.02956891619456e-05
-6.10456444300814e-05
-1.31355848487979e-05
-3.15506785560984e-05
-3.6046329539861e-05
-3.52095826973636e-05
-3.09792080011329e-05
-5.92552694209151e-05
-3.09764204303671e-05
-3.7331179496503e-05
1.19712002776074e-06
-4.46965021717237e-05
-3.26657118323307e-05
-2.89859174883005e-05
-1.56625277441658e-05
-2.96203332896105e-05
-2.14907729161114e-05
-1.96384314750089e-05
-3.30720488119447e-05
-3.30595263471268e-05
-1.04776218867456e-05
-3.88905997515546e-05
-2.45648073366707e-05
-4.75352039768764e-05
-3.9641022951814e-05
-1.61203413077783e-05
-2.05148224719221e-05
-3.391889999949e-05
-1.87208848822518e-05
-4.00052989108731e-05
-3.997836301051e-05
-7.98629137563734e-06
-5.26984727362953e-05
-3.03391510379471e-05
-1.0278333699237e-05
-5.42849259412288e-08
-4.00403134313389e-05
-4.68719601654102e-05
-1.90401772913689e-05
-2.56435262122641e-05
-2.03696429379905e-05
-3.28605547973187e-05
-3.12730943189795e-05
-3.95079666780826e-05
-8.14719711963619e-06
-5.04636170472059e-05
-2.15507956378133e-05
-4.77456221270728e-06
-2.33958751836127e-05
-7.22191249690004e-05
-2.06443326749699e-05
-1.98379758649492e-05
-4.53501991739298e-05
-2.2161434458115e-05
-8.27164570171341e-06
-4.64535536884046e-05
-1.46730845816496e-05
-5.47764930387524e-05
-8.04992713207442e-06
-2.5774533651292e-05
-9.94879165609046e-06
-3.47243250781569e-05
-3.10169410192036e-05
-4.4004908782149e-05
-1.20961428906111e-05
-1.2795748840809e-05
-2.02342127065768e-05
-9.86047016920838e-06
-2.77757757198695e-05
-2.10753388488138e-05
-1.41993176286404e-05
-2.56522666336813e-05
-3.89325313776064e-05
-3.84570616859758e-05
-9.13068472281696e-06
8.11140604614213e-06
-2.74253413535177e-05
-2.84702002812978e-05
-3.88127731486457e-05
-6.68464715846392e-05
-5.52853597295916e-06
-6.06327812431705e-05
-1.4611227278712e-05
-5.00113050427296e-05
-1.64610931988773e-05
-4.94106387954133e-07
-2.01883518807043e-05
-4.80279904241983e-05
-4.69848260703879e-05
-3.99792862663346e-05
-3.81614554844299e-05
-4.39895755658907e-05
-1.20054970573982e-05
-1.01739521424683e-05
-8.03367174438151e-06
-2.3779375239067e-05
-2.64671338545509e-05
-4.5184366512648e-05
-1.68845381988918e-05
-3.36425481703012e-05
-4.89287097588009e-05
-6.29005594762559e-05
-5.2066583209106e-05
-2.57867210119914e-05
-4.11020256668876e-05
-2.39767117707388e-05
-3.78678131311699e-05
-3.84794892808142e-05
-4.71256958345339e-05
-1.64953168811978e-05
-2.23050969959771e-05
-3.03632398794108e-05
-5.95447180199509e-06
-6.27930568563174e-05
-1.55629143848557e-05
-1.72199107687643e-05
-3.94046011276263e-05
7.55184659197502e-06
-2.01116545613381e-05
-4.47649394769515e-05
-2.34784478034263e-05
-3.4724706269844e-05
-4.83524478296477e-05
-1.64544606325951e-05
-5.16437457180593e-05
-3.06780949116826e-05
-4.31977350228712e-05
-9.67235985073306e-07
-2.12577628576783e-05
-4.004583721378e-05
-2.73332794966535e-05
-2.06158639819384e-05
-4.5605967304932e-05
-2.64576051705069e-06
-5.70854781142947e-05
-9.07583563049362e-06
-3.40605088741816e-05
-2.95395474596916e-05
-3.59260571006859e-05
-3.43510922547937e-05
-3.44561411094372e-05
-3.24693450070282e-05
-1.48965971363328e-06
-5.99686854723211e-05
-5.14661960084344e-05
-1.85053464122035e-05
-2.01804249443013e-05
-2.82196195717493e-05
-4.99668161393481e-05
-3.96070879345418e-05
-7.69224272795874e-06
-3.4003059401498e-05
-2.5362528867404e-06
-3.77293647484904e-05
-2.36643995314689e-05
-1.60679965936604e-05
-1.16397243472613e-05
-2.37511016709499e-05
-1.71318683876932e-05
-4.64578807351756e-05
-1.23982176900572e-05
-5.42651510225431e-06
-1.98473557649943e-05
-3.41083897127929e-05
-1.63268910078915e-05
-3.85239405341196e-05
-8.89942144813794e-06
-2.3243238475386e-05
-3.82770790989106e-05
-2.65536796576405e-05
-2.5239548747421e-05
-1.87028774908309e-05
-2.09796274528826e-05
-5.73409512648315e-06
-1.10639624698083e-05
-8.85439556192589e-06
-4.15957897620971e-05
4.72261758484603e-07
-1.43350762867248e-05
-4.4749828841467e-05
-1.33589880472332e-05
-1.90923723358402e-05
-4.60070286549117e-05
-4.90626926089367e-05
-4.69004438863041e-05
-1.44009804585906e-05
-1.16510745805266e-05
-4.14701885950937e-05
-3.84182522043534e-05
-4.91599535096661e-05
-9.83310898419111e-06
-3.34655110377949e-05
-4.38404371154618e-05
-1.53542728230788e-05
-5.27379446588554e-05
-1.94744231893598e-05
3.43047808595319e-06
-3.99323700155549e-05
-4.60635278584579e-05
-5.16478251483065e-05
-3.69086990039824e-05
-3.45657844397182e-05
-1.41584880069545e-05
-6.85453948112796e-06
-4.68664652986067e-06
-3.80996592433877e-05
-1.07529486183947e-05
-3.86911376155246e-05
-4.35276912646476e-05
-4.15516874849747e-05
-3.21179846222798e-05
-6.13985940311083e-05
-3.13042700240842e-05
-2.91314137262521e-05
-7.72182590441784e-06
-6.49381741036896e-06
-8.1421013274475e-06
-3.62388335263772e-05
-2.58051392774974e-05
-2.14744275891924e-05
-2.63617053641529e-05
-2.40030156469151e-05
-4.63522524699165e-05
-5.43049710212558e-05
-2.38290447564213e-05
-3.93069421888323e-05
-1.77982787567677e-05
-3.52138147156021e-05
-5.98775456552915e-06
-4.39054351305784e-05
-2.4205801907882e-05
-7.19063547661043e-06
-4.87312844046669e-05
-1.07004127558471e-05
-3.32011644090927e-05
-1.79301568304368e-05
-5.15017860066606e-05
-4.00779372294397e-05
-5.24420087106435e-05
-5.42074516988424e-05
-3.17471823022092e-05
-4.3448215914965e-05
-2.50859800305457e-05
-8.39348242858882e-06
-1.24065003568214e-05
-2.5959265318629e-05
-2.31234916103802e-05
-4.66928464176789e-05
-1.4397004256758e-05
-1.35353985482545e-05
-4.85793430688736e-05
-1.70002048730895e-05
-4.51750487309311e-05
-1.38909059099219e-05
-2.73074158184958e-05
-3.25343002871924e-05
-1.96127735259301e-05
-2.5897642423486e-05
-2.28853033774943e-05
-3.8927461321463e-05
-1.68161443677238e-05
-2.50884320755661e-05
-1.20822897640003e-05
-3.44227696860771e-05
5.38543778312954e-06
-1.6786459444795e-05
-2.29036240911754e-05
-3.60838491587084e-05
-4.0705453753284e-05
-3.82543459820524e-05
-3.99669728220951e-05
-1.692748940153e-05
-8.27381593260143e-06
-4.95129053691508e-05
-1.32855821472177e-05
-5.26588001634598e-05
-2.37675129774806e-05
-3.59195301556832e-05
-2.73867318463314e-05
-9.35291541822766e-06
-2.37153029340281e-05
-2.73492774013163e-05
6.82901455837069e-06
-2.00220331601222e-05
-2.95089553930483e-05
-4.4141716552271e-05
-3.44825382567461e-05
-2.23889663391169e-05
-4.5194139454921e-05
-1.95099960416753e-05
-4.65811191408905e-05
-2.79056435288125e-05
-2.62890914702368e-05
-1.51424833873473e-06
-4.91303114500563e-05
-2.48686823407693e-05
-2.57256424674945e-05
-3.20533583441938e-05
-4.37801110582482e-05
-2.08858897565233e-05
-3.49540570839769e-05
-7.99706295396982e-06
-2.5433480194953e-05
-2.57846267135914e-05
-3.16370843199116e-05
-3.82207177093349e-05
-2.83509313857747e-05
-4.94528815639379e-05
-3.91567985294705e-05
-3.07892501840594e-05
-2.03636442358125e-05
-2.90239837516e-05
-1.56010073261791e-05
-3.29926026645333e-05
-1.3297276035114e-05
1.3101376581747e-05
-3.09751712298831e-05
-4.63551287218972e-05
-1.01512205473672e-05
-6.39304263596042e-06
2.53377424637027e-07
-2.64611133395551e-05
-3.54874876277871e-05
-1.00597400970204e-05
-5.63906686427645e-05
-3.94140159618635e-05
-2.28678762255159e-05
-2.76181232126845e-05
-2.33790517468649e-05
-2.7590421160119e-05
-3.43624600234476e-05
-4.12764409797566e-05
-3.59938859063687e-05
-3.04301683620036e-05
-2.03179727469374e-05
-2.90380312064865e-05
-5.02656100557917e-05
-1.2038563285152e-05
-2.70735618947062e-05
-3.744568778093e-05
-4.49141972849475e-05
-4.66872458434024e-05
-5.1634973738623e-05
-2.38251477409136e-05
-3.27506957473726e-05
-5.07133545840005e-05
-5.38874136558043e-05
-3.48191098856001e-05
-5.30718536281826e-05
-1.84079255831578e-05
-2.03039877952496e-05
-2.84904860206739e-05
-2.33494355410125e-05
-3.17916097635829e-05
-2.53974450007941e-05
-4.25430438438269e-05
3.35632004132787e-06
-3.17617274072851e-05
-6.29137463266579e-05
-2.84101399650617e-05
-4.84339488232098e-05
-2.62873706619276e-05
-1.57789715375089e-05
-1.42058596159581e-05
-3.27576562702351e-05
-1.58099208049978e-05
-4.28645599743206e-05
-4.84894242847448e-05
-3.89341543273879e-05
-1.16301127263013e-05
-3.88199127149889e-05
-1.40513872113607e-05
-6.33029850689941e-05
-2.42620762232354e-05
-2.43981304584511e-05
-1.10710038241749e-05
-2.44676530003155e-05
-1.11148389742441e-05
-4.92023915255113e-05
-3.59143462788872e-05
-2.59655089278834e-05
-6.67678070130766e-06
-4.95891757366917e-05
-1.03610784606332e-05
-4.14579416273701e-05
-3.60430079286606e-05
-2.43467124931858e-05
-4.77623298110674e-05
-1.84964625146966e-05
-3.50385158499083e-05
-4.38616648935327e-05
-2.51907104932964e-05
-9.7629934482812e-06
-5.81759209717361e-05
-2.3092048820262e-06
-4.58868442394875e-05
-4.12592919288473e-05
-2.48727064866196e-05
-1.56924107876159e-05
-9.85363281063662e-06
-3.89367547722722e-05
-5.66751868785589e-05
-2.74356573132879e-05
-2.36850169612568e-05
-5.15951406479636e-05
-3.7552131291719e-05
-1.82412954297999e-05
-1.57866484243098e-05
-3.68476799649721e-05
8.29013461652245e-06
-5.1239438817228e-05
-1.73949604665714e-05
-3.27877515028043e-05
-3.16984743716147e-05
-2.23882204785156e-05
-2.01202794030469e-05
-3.22961118334176e-05
-4.70678797650589e-05
-1.01517071237904e-05
-3.49204064964155e-05
-5.59869968711706e-05
-1.71653485595925e-05
-2.14317686470453e-05
-5.65445674359205e-06
-4.84069740475943e-05
-3.5017130884318e-05
-2.59508622709002e-07
-2.55053148158989e-05
-6.45890776143292e-05
-9.18851050507203e-06
-3.62009957314469e-05
-1.88632413606773e-05
-1.00682013392389e-05
-4.88007779325374e-05
-3.42894393069391e-05
-2.22350243268427e-05
-4.33869660354689e-05
-3.19671696616451e-06
-1.36815044814702e-05
-5.12079491807236e-05
-2.81828175929588e-05
1.52538177125487e-06
-3.49917088436449e-05
-2.58277438940904e-05
-2.99167203588372e-05
-2.67208880711403e-05
-4.36993735103727e-05
-1.45828403846039e-05
-3.40104101831219e-05
-1.16447532969208e-05
-2.91539036811224e-05
-3.231008036957e-06
-2.31203115840354e-05
-1.8098246359643e-05
-1.54678280666164e-05
-5.59768255878721e-06
-5.01830592520609e-05
-3.38814127782438e-05
-3.70465780747732e-05
-2.21779599837178e-05
-2.09693735477108e-05
-3.35287744699811e-05
-3.87173641214346e-05
-2.83557319821803e-05
-2.3714026360449e-05
-5.66033228525504e-06
-2.41313480073229e-05
-1.63257549105217e-05
-2.45511236881253e-05
-2.17450700218635e-05
-2.71183966973706e-05
-8.59901271454523e-06
-4.26111723437058e-05
-3.10600123097903e-05
-1.99820761443244e-05
-3.30488840218984e-05
-3.22281551821234e-05
-1.28012808039909e-05
-1.93824185722281e-05
-5.28389656668675e-05
-8.62936988362784e-06
-5.06999550876517e-05
-1.01595830078435e-05
-2.39427396468676e-05
-1.36914681130236e-05
6.227084196421e-06
4.66224006661006e-06
-7.38905682254225e-07
-2.91995768813266e-05
-4.67848907561522e-05
1.54332986232548e-06
-5.38060191895784e-05
-3.69452855467018e-05
-4.2633955570834e-05
-3.20882418492473e-06
-7.14132475645467e-06
-2.19798706461459e-05
-3.1521827669457e-05
-6.20924029938723e-05
-5.40855112249613e-05
-3.60081362542528e-05
-1.17016387667062e-05
-4.03642860095226e-05
-1.1676613658978e-05
1.89544611804079e-05
-2.5134482156759e-05
-9.99138783189772e-06
-3.28843586268467e-05
-3.44366851825711e-05
-5.84148754340996e-05
-3.9649509447285e-05
4.90961522452433e-06
-3.42748632286109e-05
-4.78718376990839e-05
-5.88186792727059e-05
-2.83467299145619e-05
-2.64824509012746e-05
-9.66244224956039e-06
1.67073107220095e-05
-3.98498429065817e-06
-2.83908644174466e-05
-1.95703784399737e-05
-3.64373882276117e-05
-9.88727717924666e-06
-4.72904894353935e-06
-2.66314684764422e-05
-3.42180381641052e-05
-3.36998833608693e-05
-1.46919308522554e-05
-4.26099750786059e-05
-5.00548240958989e-05
-1.70462314073212e-05
-2.30644290617129e-05
-2.26429869123105e-05
9.31057636752289e-07
-5.45791782708098e-05
-2.42529311291967e-05
-2.36879839939676e-05
-2.26512074398173e-05
-1.98212401636913e-05
-3.52441971440732e-06
-2.96775503535072e-05
-3.20657479723918e-05
-2.40193778820502e-05
-1.93965208550022e-05
-3.57926770600453e-05
-1.08498942209088e-05
-4.70378348308698e-05
-4.41300988288139e-05
-2.60126689045357e-05
-2.63180121103428e-05
-4.53039690246871e-05
-3.05487169317919e-05
-4.07343805552834e-05
-7.99129023020011e-07
-4.23441368194084e-05
-4.27136430095496e-05
-1.28621887256537e-05
-1.95371492175755e-05
7.98258824265994e-06
-3.33868171685605e-05
7.70656968422692e-06
-3.76153113668892e-05
-3.24316369666345e-05
-5.55880021895744e-05
-2.78081740194328e-05
3.83285338715544e-06
-8.77144502970252e-06
-4.87453223080415e-05
-1.94153423254859e-05
-4.79618922294909e-05
-1.48180312292144e-05
-8.71560151724746e-06
-5.5369539038363e-05
-3.602694601812e-05
-6.19158920552005e-06
-2.19316044892936e-05
1.3525401567882e-05
-2.98225254595122e-05
-2.74405017977463e-05
-4.61644377550637e-05
-3.01603008841186e-05
-5.09799687341405e-05
-2.99212278971733e-05
-2.14066374829815e-05
-1.24863163420289e-06
-3.36536476075712e-05
-3.14428261786076e-05
-3.08798834338866e-05
-7.74737013813189e-06
-2.89596338066537e-05
-3.0030717042188e-05
-1.95940377947759e-05
1.05856330921522e-05
-3.41457669372209e-05
-3.02291864880294e-05
-4.14284043093428e-05
1.39985956862743e-05
-9.52408588992969e-06
-4.77938882980528e-05
-2.16130700365388e-05
-1.89909899451383e-05
-1.04416557962811e-05
-1.67364098801982e-05
-4.46834764625778e-05
-6.07226812883365e-05
-2.31416298374913e-05
-4.3451624511775e-05
-4.85524458141001e-05
-2.43508350024517e-05
-1.12358379200786e-05
-2.20369649803345e-05
-1.66457608747514e-05
-3.17315592991058e-05
2.21911494092233e-06
-1.15695515666536e-05
-1.31842564667286e-05
-4.93995692738332e-05
-5.50883228987039e-06
-1.26124261654584e-05
-2.57207355622647e-05
-3.88158788273779e-05
-4.34861080764121e-05
-1.02997946934118e-05
-4.59513232364814e-05
-6.66303718015461e-05
-3.8056537910089e-05
-4.68069711731383e-05
-3.94688853326361e-05
-3.85068082419181e-05
-2.56384188114254e-05
-2.24103452508369e-05
-1.21904187889073e-05
-4.39953116990403e-05
-2.76354988540953e-05
-4.053121309809e-05
-1.51058698710488e-05
-2.64740798869283e-05
-2.03842246957436e-05
-1.6520967993807e-05
-1.94581632577831e-05
-2.80352209842307e-05
-9.77815964530295e-06
-2.11198332203986e-05
-6.73630976503948e-06
-3.29288145628788e-05
-8.23413335036927e-06
-2.46839080994641e-05
-1.86961764632935e-05
-2.35613353381866e-05
-3.50033573072611e-05
-1.66345029835773e-05
-3.48292334306051e-05
-6.01639671049016e-05
-2.00565380592288e-05
-4.31860179392761e-05
-3.0011762082884e-05
-4.14220946383637e-05
-1.73128558540492e-05
-1.48499541316986e-05
-1.4559053695859e-05
-3.41475494064425e-05
-4.93842272696509e-05
-1.11314849644452e-05
-1.85035557059606e-05
-3.89243670516429e-05
-3.84518350883552e-06
-1.37853984734069e-05
7.67374834193243e-06
-4.31474367380514e-05
-1.01345168433997e-05
-2.98565535596969e-06
-4.07124190060079e-05
1.73263469541389e-06
-2.10374985656097e-05
-1.96573867537186e-05
-2.71816036263536e-05
-5.7965260187616e-05
-3.00413711712361e-05
-3.80803236706117e-05
-2.05090405231095e-05
-4.53872855087025e-05
-2.59662708290968e-05
-5.76319586912149e-06
-4.70711866666956e-05
-1.39860842518123e-06
-1.82782986921919e-05
-5.75770000653785e-05
-1.72775132624489e-05
-1.404888835408e-05
-1.60134512887341e-05
-2.86898550084128e-05
-3.24859465015033e-05
-1.42185416829636e-05
-3.363957405764e-05
-1.72387485377803e-05
-1.05722111053716e-06
-3.16286688742584e-05
-2.76827512711814e-05
-3.20845109396864e-05
-2.16759636251388e-05
-4.45292709486536e-05
-1.70646198263224e-05
-3.54056064118172e-06
-2.81742153144657e-05
-1.20849868513335e-05
-3.64621387733612e-05
-2.45904563280199e-06
-2.66816614362978e-05
-4.58906030128504e-05
-2.2595159733114e-05
-6.40603156003053e-05
-2.65343153594948e-05
5.45953923033618e-06
-1.9722561353519e-05
-3.07378319345247e-05
-1.98776208534219e-05
-3.88278243745388e-05
-1.69931353271992e-05
-3.98653765334407e-05
-4.58513995902991e-05
-2.18544753873204e-05
-5.76201737333424e-05
-6.05481248423825e-05
-1.13527386201083e-05
-3.87595625575956e-05
-2.68312512309686e-05
-3.73127915122467e-05
-2.67712173864462e-05
-8.06603945194319e-06
-2.90885613293207e-05
-5.55900811778583e-05
-3.52932704630105e-05
-4.13655917688263e-05
-1.86125560415768e-05
-2.9979865942249e-05
-2.87232945991152e-05
-1.69112284333883e-05
-4.63990588851798e-05
-1.8041008350551e-05
8.86755265606259e-06
-3.6128181707908e-05
-1.8463892268092e-05
-3.41641926184177e-05
-4.91276427523773e-05
-1.4034208021317e-05
-5.29791359905225e-05
-1.86674439056443e-05
-1.933758461479e-05
-1.14761299707387e-05
-4.25664419077294e-05
-3.7817528131998e-05
-5.4552931092374e-05
-1.48575819115352e-05
-5.23794519446516e-05
-1.9389525157448e-05
-3.54827548121819e-05
-3.40982940163766e-06
-2.65012143654172e-05
-2.57843081285996e-05
-5.70924120838062e-05
-6.35687006600316e-05
-2.22523602420824e-05
-4.72732604015088e-05
-1.78661271681833e-05
-3.35767390076625e-05
-4.02559722942471e-05
-3.0150069437123e-05
-3.65841458581337e-05
-6.325133142841e-06
-4.9399309815598e-05
-3.1443770705e-05
-4.52732297670938e-05
-6.95734994762472e-06
-3.2374853757122e-05
-1.11553168582836e-05
-3.53211329473222e-05
-2.39988804138276e-05
-4.13093158625431e-05
-1.0155830927198e-05
-2.15937029614035e-05
-1.07544657482743e-05
-2.73604322114936e-05
-2.75636797469406e-05
-1.46874886911679e-05
-2.908617939884e-05
-5.76804986759355e-05
-2.31785458484647e-05
-2.53109979319361e-05
-1.21722342875588e-05
-1.28856241855778e-05
-4.59705715729579e-05
-4.50763932216127e-05
-2.5423172345957e-05
-1.67582645806829e-05
-4.2128701984544e-05
-5.00297560259998e-05
-5.43683838922262e-05
-2.85938201992838e-05
-4.49119390131837e-05
-1.86871137104982e-05
-6.71923244287695e-06
-1.9675844187081e-05
-3.61888341763501e-05
-1.91033231152068e-05
-2.45327660208659e-05
-2.25625993500513e-05
-2.04559748790418e-05
-4.16009451730639e-05
-2.78700632754955e-05
-5.69400062869632e-05
-3.09933821450217e-05
-4.27162962785816e-05
-2.12672976101672e-05
-2.86199199715599e-05
-3.00648605200378e-05
-4.51453182120462e-05
-1.3863074567633e-05
-5.27635618290623e-06
-5.25786669768795e-05
-4.61957620130156e-06
-3.41179486117522e-05
-2.37861874800242e-05
-2.22422708685534e-05
-3.86048567153744e-05
-7.13652929659561e-06
-2.99795717113495e-05
-2.41672125399449e-05
-3.94092731201215e-05
-2.32280559189568e-05
-5.40530072547211e-05
-4.32209965256944e-05
-5.9306337769285e-05
-3.94721361850281e-05
-2.46389852373104e-05
-3.26077323910868e-05
-3.91060004329488e-05
-5.77402668623279e-05
-1.28262427067186e-05
-1.23712762134345e-05
-3.14742066512437e-05
-4.44214023650646e-06
-2.55626876667093e-05
-2.33442267211966e-05
-1.88487023668415e-05
-4.48027897748305e-05
-2.28870277955938e-06
-3.205808891678e-05
-3.21416164912522e-05
-2.07893924845684e-05
-1.70455725319266e-05
-4.87982089726259e-05
-5.3328903727614e-05
-6.4759041967871e-05
-6.04500512234835e-05
-2.80076698058147e-05
-5.55268648052363e-06
-3.56397294793681e-05
-6.13489737805448e-05
-2.56147753351007e-05
-1.42254681234688e-05
-2.3713926650748e-05
-3.44675795039264e-05
-6.33793733460835e-06
7.99045263692357e-06
-1.02929103055768e-05
-2.86244597452572e-05
-2.31595628559065e-05
-3.49091742958155e-05
-6.18976686676519e-05
-2.57754075896754e-05
-1.30560947662849e-05
-3.63644934323695e-05
-1.24736736764879e-05
-1.84375287890951e-05
-3.0771080733948e-05
-2.75642169436201e-05
-3.52443838635428e-05
-3.94363307364141e-05
-3.88243625248675e-05
-4.62613715726412e-05
-1.39431752291655e-05
-4.22122893655418e-05
-2.28053919993919e-05
9.35758070098187e-06
-3.95261881069387e-05
-2.84832135421543e-05
-3.74438025770781e-06
-2.5693704711364e-05
-3.16201498733308e-05
-3.61421607275283e-05
-3.81452755311446e-05
-1.09317664155696e-05
-1.9139790751346e-05
-2.4339956549654e-05
-3.77043051407788e-05
-3.78570078739955e-05
-2.55035796095388e-05
-3.32254212470366e-05
-3.30150779052994e-05
-4.59068454924326e-05
-2.61533216129348e-05
-4.34469369668354e-06
-4.17183521605211e-05
-6.9554426781526e-06
-5.12175197240371e-05
-4.72071163160462e-05
1.54714627603364e-05
-5.15974045846102e-05
-3.43936274713216e-05
-2.01683827008966e-05
-1.46532177624526e-05
-5.62515711954422e-06
-3.68035594850523e-05
-1.01200059887e-05
-6.10016579822025e-05
-1.06052310238567e-05
-3.47345960291151e-05
-2.49227566544151e-05
-2.44567040866796e-05
-2.4261875440933e-05
-4.43900002700718e-05
-2.55033673759226e-05
-2.87102440765311e-05
-9.51099270671924e-06
-5.98017949577913e-05
-3.61136657816323e-05
-8.00652136955412e-06
-3.77937651994134e-05
-3.40624623396934e-05
-1.42783341822157e-05
-3.11444985541348e-05
-4.43717173622396e-05
-6.13424946337054e-05
-3.27319287642109e-05
-2.38282743921008e-05
-5.14483626923513e-05
-5.43284968155767e-07
-3.30086473774204e-05
2.63318827023193e-06
-2.39146574658431e-05
-1.67324069136651e-05
-3.87638658031037e-05
-7.11566881714921e-05
-2.62377050140816e-05
-1.23545907411617e-05
-3.5314496604311e-05
-1.25783061093564e-05
-3.28902165258586e-05
-2.86592088203058e-05
-6.64930689805763e-06
-1.12744429477619e-05
-1.67147362164601e-05
-5.08392601766541e-05
-2.99828130139323e-05
-5.42947896617317e-06
-3.92972739251929e-05
-9.35274997606874e-07
-5.47519526887968e-05
-6.90832042807581e-06
-9.42245256650273e-06
-3.34406470743674e-05
-2.78883783594315e-05
-5.19279700210894e-05
-4.96154301228756e-05
-1.33592240433884e-05
-2.98302708816435e-05
-4.58445811079629e-05
-1.67755704873491e-05
2.80626836614101e-06
-2.57874025648365e-05
-4.7544254780759e-05
-5.98570409588464e-05
-3.08715163534009e-05
-1.95054054046078e-05
-5.97872276202903e-06
-1.2735146245362e-05
-3.74058459031373e-05
-4.06679129326549e-05
-3.33632330874739e-05
-5.47458767910218e-05
-2.35401480607612e-05
-3.21325193113932e-05
-3.80002692050167e-05
-2.46243472127421e-05
-1.7957952103918e-05
-1.81799520330437e-05
-1.83067241235849e-05
-4.68099126040742e-05
-2.65079700365256e-05
-4.78549177383422e-05
-1.93440941203833e-05
-5.45519706004374e-05
-3.72324931771451e-05
-4.64829948492336e-05
-3.60851106586088e-05
-2.30443877809843e-05
-3.10134046975755e-05
-3.03287609029161e-05
-2.43441165723258e-05
-4.35012144988435e-05
-1.29172127837604e-05
-2.58850773613269e-05
-2.56568982139826e-05
-6.21190781366048e-05
-3.56250856722931e-05
-2.74081817868589e-05
-3.7275469650221e-05
-2.20054599048967e-05
-1.65800266293696e-05
-2.66165481664716e-05
-4.48207902938677e-05
-2.53082963788798e-05
-3.84078546578119e-05
-1.22410935918364e-05
-4.10783605684927e-05
-1.8198028946111e-05
-1.84180118974698e-06
-3.98266068364709e-05
-1.37505192356784e-05
4.26987387120901e-06
-3.96498219828297e-05
-4.1277727353503e-05
-2.75050408565145e-05
-2.07186102285116e-05
-1.12770726009411e-05
-5.29924365600203e-05
-3.1000626488075e-05
-7.55872358800515e-05
-4.69543140773708e-05
-1.72509394963275e-05
-3.61991585589424e-05
-4.32763627183831e-05
-3.07975530326403e-05
-1.09087614458008e-05
-3.76662732580782e-06
-3.42377270408405e-05
-4.05571860369392e-05
-1.41092356221401e-05
9.25050983527732e-06
-1.06601510043816e-05
-3.13613301903786e-05
-3.18680558858009e-05
-1.83280989795649e-05
-1.71445644682875e-05
-3.07166370143568e-05
-2.56669410091074e-05
-4.1088224866313e-05
-3.25278404108299e-05
-1.86972384609663e-05
-3.16963656044015e-05
-3.56181302341244e-05
-3.25408744450694e-05
-4.07226559319683e-05
-4.14713157561254e-05
-4.27246251788353e-05
-2.18260636896999e-05
-1.34595600474086e-05
-3.49559563740909e-05
-1.48784881905041e-05
-3.31980360744849e-05
-3.9538230182967e-05
-2.25167607284042e-05
-1.76005224398905e-05
-5.63050853655876e-05
-1.40687503792504e-05
-2.60034733818013e-05
-1.29377222878624e-05
-3.43761291965288e-05
-4.51859240950341e-05
-3.20368855515466e-05
-2.56208539656656e-05
-4.4471268713715e-05
-4.62467456206326e-05
-2.38711110950449e-05
-3.74896718340062e-05
-2.60727207496954e-05
8.9650071808562e-06
-1.96262640261777e-05
-3.5634188127976e-05
-5.1216630652025e-05
-1.78911538830416e-05
-1.88947326706161e-05
-6.05336082898352e-05
-3.5683590956445e-05
-2.47861732681918e-05
-3.96604996871816e-05
-1.36379974133847e-05
-2.33755926424423e-05
-1.51581253543055e-05
-3.96359825126709e-05
-1.53313350899376e-05
-2.13824379188706e-05
-3.12998811347376e-05
-1.60870646754844e-05
-1.38532027424352e-05
-3.65570004574702e-05
-9.52265855959818e-06
-1.62467888556911e-05
-2.19782756996494e-05
-2.39628543323656e-05
-6.40995774863611e-06
-4.21262409493242e-05
-1.55396461465341e-05
-4.12470960274074e-05
-1.50323831709713e-05
-2.40063061315557e-05
-2.85704379166675e-05
-7.11557678577707e-06
-4.44278409459656e-05
-4.8032268080763e-05
-2.30202021814273e-05
-5.77721426113409e-06
-3.57120535723022e-05
-6.00933624387049e-05
-2.16461583606568e-05
-1.06793203927548e-05
-5.06990106983983e-05
-2.55136088868022e-05
-2.70217083574463e-05
-1.50433026447581e-05
-4.18277280735165e-05
-2.32825003164025e-05
-5.68564516304677e-06
-3.42507689945181e-05
-2.28859202090605e-05
-4.21851511044874e-05
-3.88890481018122e-05
-1.99793089573351e-05
-3.20859507252094e-06
-3.68810544181971e-05
-5.66883247356603e-05
-2.68202035302712e-05
-2.49300667603066e-05
-3.92640324112455e-05
-3.42011400278092e-05
-1.41279692979898e-05
-3.05961792945518e-05
-4.21834339301224e-05
-1.48494051620441e-05
-1.13097665220566e-06
6.90407324941271e-06
-2.17589805207772e-05
-3.51638850010954e-05
3.94828931525168e-06
-4.56197192038455e-05
-4.43101599642958e-05
-2.01960226863881e-05
-2.82001424171672e-05
-1.07938169567515e-05
-1.66360313845155e-05
-3.42706170653454e-05
-1.81196509527857e-05
-3.37953463406826e-05
2.06941209030827e-05
-4.29907015672247e-05
-3.87682401570519e-05
-3.45159341198891e-05
-4.81503024877582e-05
-4.23644674724284e-05
-5.73315188161042e-05
2.66173338903083e-06
-3.92066510798912e-05
-1.69172005888925e-05
-2.84844501046625e-05
-6.8191708902775e-06
-2.50091330311136e-05
-1.13053477298407e-05
-4.63349370031553e-06
-2.15665153754099e-05
-1.91209868142078e-05
-8.8445050952435e-06
-4.81756446578771e-05
-5.74673857021045e-05
-5.1898075248834e-05
3.16755990546841e-07
-3.61041110041278e-05
-4.56883986078402e-05
-2.15569969909414e-05
-3.28320346269284e-05
-3.88151063133869e-06
-1.90318709123072e-05
-4.03388081971887e-05
-9.21969170252824e-07
-2.27342148744186e-05
-2.06320038118741e-05
-1.27915557889321e-05
-2.75550353416336e-05
-3.62038958228823e-05
-2.47260607027867e-05
-3.51142102707387e-05
-3.78274656978891e-05
-3.51430569866419e-05
-2.2907441060216e-05
-3.93024629076633e-05
-2.51645100523325e-05
-2.669328711358e-05
6.12364410773062e-06
-2.52712136943011e-05
-4.82850278152311e-05
-3.04756087982093e-05
-3.0700531423197e-05
-3.21877641016545e-05
-3.49732937185399e-05
-3.52717881391235e-05
-1.64485524839836e-05
-4.59218531897051e-05
-3.25819764344914e-05
-1.32227452399143e-05
-2.82039402574198e-05
-3.14932400426134e-05
-3.6953627538694e-05
-1.21437748913017e-05
-1.10095491631349e-05
-4.45163057086755e-05
-3.22312153251417e-05
-1.30340191543652e-05
-2.94915274040904e-05
-3.35346261499177e-05
-9.80669275044777e-06
-4.1002715860121e-05
-1.06325587103555e-06
-3.76669035479927e-05
-5.39526544644168e-05
-4.80746532414949e-05
-4.12054558597146e-05
-2.70820881654382e-05
-2.6874769992279e-05
-3.34386049145965e-05
-7.44857480406744e-06
-2.45066517505771e-05
-4.12417606624088e-05
-4.48372214020453e-05
-2.02848323488331e-05
-1.8407490453677e-05
-3.05550441469522e-05
-2.25644112535219e-05
-4.09008066635472e-05
-5.00529661616166e-05
-5.09908551952424e-05
-2.66692761232097e-05
-3.82814243161069e-05
-3.66961079782123e-05
-1.4746820410288e-05
-1.85776631142242e-05
-3.54869374071647e-05
-2.21414358175322e-05
-2.35521322886063e-05
-5.56599133220594e-05
-1.96914444373446e-05
-3.36883918153078e-05
-2.18938920997264e-05
-5.10649797103974e-05
-3.37244831636323e-05
-2.31091766438895e-05
-4.57992248965769e-06
-4.48941296127616e-05
-4.33105341521382e-05
-3.91203509856507e-05
-4.28280198418751e-05
-1.8980228224925e-05
-3.43543305549174e-05
-5.09759102965667e-05
-5.78803962899446e-05
-1.7438778263982e-05
-2.30525711018856e-05
-3.75648786345175e-05
-4.43536343107334e-05
-3.04447648296501e-05
-4.80505711146407e-05
-3.43518939884448e-05
-2.1477541935023e-05
-6.22461181310949e-05
-3.05938133664145e-05
-3.0938135655537e-05
-1.105396218194e-05
-2.55770605742999e-05
-1.17417193830829e-05
-3.41193456498979e-05
-4.42997920063888e-05
-2.24378468868868e-05
-4.00188222787073e-05
-4.82671846151408e-05
-3.59380162803973e-05
-3.31448741124836e-05
-4.02871214563559e-05
-3.94131725964594e-06
-2.72270345173732e-05
-4.15677347165038e-05
-3.44616028981027e-05
-5.97234714278811e-05
-2.18544336806137e-05
-3.58756643611932e-05
4.54264501110735e-06
-3.31982488342884e-05
-2.08014008291362e-05
-4.86791607500226e-05
-2.27907701126108e-05
-8.9379581468707e-06
-8.47325188322214e-06
-2.46268800635401e-05
-6.49586596998833e-05
-1.06422632424739e-06
-2.10910666773861e-05
-5.49512089744601e-05
-4.74700413222781e-05
-1.67389045730969e-05
-5.2911330265377e-07
-2.38874650558246e-05
-4.92894967403117e-05
-2.31073862347945e-05
1.19072289338542e-05
-3.91414457170375e-05
-4.15067739807065e-05
-3.59463674422432e-05
-5.23857714504345e-05
-2.82930962411218e-05
-2.15157694720427e-06
-5.01381278641372e-05
-3.22576194830818e-05
-2.75607616960705e-05
-1.94654195615674e-05
-5.86911428871923e-05
-2.75693633963174e-05
-5.83977836987869e-05
-1.4040858485751e-05
-5.30200434774941e-05
-4.66747399020952e-05
-2.36323664091521e-05
-4.12670965067873e-05
1.36919426643985e-06
-1.13329085907973e-05
-3.53366157170326e-05
-3.43576501269802e-05
-4.03766124779445e-05
-4.1924417487843e-05
-2.93171732387561e-05
-4.0517175445439e-05
-3.24976925848956e-05
-7.45414085998181e-06
-1.96764688973397e-05
-2.19100339697759e-05
-4.90832300849759e-05
-3.53130265052987e-05
-5.36087607152898e-05
-4.1486626001577e-05
-5.62611751111953e-06
-3.19769821437446e-05
-3.85540783716835e-05
-3.7627896914369e-05
-5.16399992403242e-05
-3.49505859740189e-05
-1.60533194708286e-05
-2.88301572660154e-05
3.49523272444459e-06
-5.55794884163702e-05
-4.03385676933226e-05
-2.65095223775746e-05
-1.15712091976813e-05
-2.52962530754449e-05
-1.95420570573499e-05
-4.36311532270678e-05
-2.72378251507315e-05
-2.71134301497737e-05
-5.50630034930614e-05
-2.17032435022412e-05
-3.91072981799855e-05
-3.52821102085976e-05
-2.96368349972825e-05
-4.58143171121039e-05
-2.91213557724274e-05
-4.7497255984543e-05
-1.81847327013966e-05
-1.50959752316541e-05
-5.00577889815878e-05
-9.14153227163044e-06
-2.07495385715065e-05
-2.79027439738249e-05
-2.13399578236395e-05
-3.79301009287783e-05
-7.26978789284725e-05
-3.33920214127039e-05
-1.34753334736036e-05
-3.52465118702203e-05
-1.21627187883532e-05
-1.07810317968433e-05
-1.90196177180738e-05
-4.87395883133088e-05
-2.44293432339309e-05
-1.30331922321746e-05
-2.70227377114136e-05
-2.19914260681225e-05
-2.68946186295761e-05
-1.82496462482926e-05
-2.960963027088e-05
-5.05038268962404e-05
-1.94863722657763e-05
-3.44888501842238e-05
-4.73618827237441e-05
-1.97134160536504e-05
-3.09570854760036e-05
-6.56964509853241e-05
-4.10631956463662e-05
-6.42044431341439e-06
-2.25214245606521e-05
-2.80027450149154e-05
-1.70965445537622e-06
-5.76288232116256e-05
-4.94333621886759e-06
-3.30506554052532e-05
-3.56867990047607e-05
-2.78864342961101e-05
-2.19285549825485e-05
-2.66082410693359e-05
-1.39954660299302e-05
-3.17277481407327e-05
-1.45670163429772e-05
-2.00035785801926e-05
-2.12810226550954e-05
-3.04708048310578e-05
-7.25825322281984e-06
-3.94376614693996e-05
-1.91230179832098e-05
-2.92198762594176e-05
-3.2915924887565e-05
-1.47478368054248e-05
-4.6599434822967e-05
-3.24013693030896e-05
-2.45616456245982e-05
-4.25667539080462e-05
-4.11803920207749e-05
-3.05746311574925e-05
-2.46306381980783e-05
-3.21631968594219e-05
-3.4210555623083e-05
-2.18781399939052e-05
-5.65393577739527e-05
-2.99319662014615e-05
-4.58104300679117e-05
-2.40494330840843e-05
-2.31419800890022e-05
-1.90728546517713e-05
-1.60187992760767e-05
-2.04060499249626e-06
-1.14935871226736e-05
-6.50991682546347e-05
-2.75514548781692e-05
-2.48002238988886e-05
-1.6111638292123e-05
-1.20031647014632e-05
-1.00813160940595e-05
-4.62545602642513e-05
-4.64083904624351e-05
-2.36281125532729e-05
-1.70318126715994e-05
-4.0201585330781e-05
-4.06132768567543e-05
2.5376837539169e-07
-1.95102968080654e-05
-1.39013440628523e-05
-3.96804799575039e-05
-9.97426622961648e-06
-2.70825578517672e-05
-3.61900504080926e-05
-5.09292645965163e-05
-3.19244344795006e-06
-5.39390512678451e-06
-1.45823156138593e-05
-2.49689607774851e-05
-3.11914213057712e-05
-1.85785168145329e-05
-9.8479769042591e-06
-3.49424649127729e-05
-2.88762281151551e-05
-1.59699152565523e-05
-4.78463358826042e-05
-4.01780798933215e-05
-2.34121399669854e-05
-5.3978759376633e-05
-9.09165983271314e-06
-6.66893004528352e-06
-3.62503711894534e-05
-9.36351939878005e-06
-1.12123171897069e-05
-3.33885301226993e-05
-2.28362370781064e-05
-1.15486042669794e-05
-2.19324406808028e-05
-2.86018491516744e-05
-9.29729638322794e-06
-2.88020216828784e-05
-2.94868445181823e-05
-2.80286744562106e-05
-5.20457525985537e-05
-1.88047040306296e-05
-1.88144303462889e-05
-5.43877029259729e-05
-3.49239305458962e-05
-7.36689106176137e-06
-1.18583182975192e-05
-1.1357445984284e-05
-3.39546962932635e-05
-7.56021884338753e-05
-1.89936846482463e-05
-7.53677173306339e-05
-3.27368649388999e-05
-3.86657278962204e-05
-2.53446018584295e-05
-8.55118908584291e-06
-3.3322955228067e-05
-1.24098630667675e-05
-3.93430426353793e-05
-3.46395456213268e-05
-1.94178872159687e-05
-9.03943409475796e-06
-2.11271216332108e-05
-3.83511129746477e-05
-3.37893966969079e-05
-5.34907482687509e-06
-2.25440747601693e-05
-3.02335987216768e-05
-2.59247995137684e-05
-5.56992615722979e-05
-2.9995880416972e-05
-1.92736833420296e-05
-2.26198553872351e-05
-3.43570579827753e-05
-3.14180078172345e-05
3.120842416363e-06
-2.78354402049522e-05
-2.25271356496575e-05
-1.72331249397639e-05
-2.24068556811752e-05
-3.8207776602334e-05
-5.86449349084421e-05
-2.54431784099477e-05
-3.5100222903855e-05
-3.11308578516059e-05
-4.39237987619558e-05
-2.68570805833931e-05
-2.10225516777908e-05
-4.52256754035929e-05
-3.91063367726078e-05
-2.26988576713505e-05
-5.28438007998259e-05
-4.56165876409554e-05
-2.64908084533649e-05
-1.51136787654882e-05
-1.63857727155642e-05
-6.49463125984835e-06
-3.87285679642087e-05
-1.33766177784819e-05
-2.03216063187366e-05
-4.98170434980591e-05
-1.14407266398098e-05
-1.7068753589746e-05
-3.35013104486593e-05
-1.60688456383081e-05
-3.06914324238825e-05
-3.01516588882409e-05
-4.03319056171898e-05
-1.65159027654446e-05
-1.97286838203786e-05
-2.63139391342491e-05
-1.16229690490188e-05
-2.6880253137184e-05
-2.10130197343359e-05
-3.26542164463671e-05
-9.67264619796139e-06
-5.77702261389609e-05
-4.76526291539693e-05
-2.01462802731649e-05
-4.45680754496965e-05
8.96808157765035e-06
-3.03328906420157e-05
-4.9307497980315e-05
-3.39557480937522e-05
-4.58230550490853e-05
-3.36499443318848e-05
-3.42116903142484e-05
-5.56934773076793e-05
-3.49342021113687e-05
-2.09896238628996e-05
-2.3472147816932e-05
-3.63512303690934e-05
-4.22909643661654e-05
-3.43847911226881e-05
-3.30693394789851e-05
-1.59084897243283e-05
-4.17237991406058e-05
3.3253188228167e-06
-1.09923916512411e-05
-4.783537099809e-05
-2.93351089932373e-05
-2.01928219874756e-05
-4.73447692775097e-05
-4.4427252906539e-05
-2.29961533030997e-05
-2.20786279455573e-05
-4.68436746747488e-05
-3.06318935738841e-05
-1.91230902756252e-06
-3.63678781598351e-05
-1.20702933267806e-05
-2.74885327284507e-05
-2.1807676778207e-05
-2.8971173594462e-05
-4.28208126230312e-05
-3.3745721794901e-05
-2.50468132007187e-05
-5.50194630322244e-05
-1.31594056594448e-05
-2.36514629201874e-05
-3.20914099621592e-05
1.65548729872485e-05
-3.99556392880597e-05
-2.71923393014557e-06
-3.13057448790528e-05
-3.37273983813393e-05
-2.22404258858751e-05
-3.80847142559462e-05
-1.59381460172891e-05
-5.30505248450344e-05
-3.84426083857129e-05
-1.52174287768111e-05
-1.38376617602031e-05
-2.83224381271938e-05
1.17852485280835e-06
-2.63588729178565e-05
-1.89264644660714e-05
-1.54753224493569e-05
-6.36397296942523e-05
-2.86237084797687e-05
-4.82003959692529e-05
-9.30128977869805e-06
-5.34105390920517e-05
-3.83832982940891e-05
-1.27342562441533e-05
-3.10876573228477e-05
-3.12000121819595e-05
-4.4788292158655e-05
-3.67515885463948e-05
-3.26879202175963e-05
-4.26169771754332e-05
-8.78260122281206e-06
-3.7079107230095e-05
-2.61330891317497e-05
-3.43904157571831e-05
-2.58590502437248e-05
-2.15364314929215e-05
-4.74049844559489e-05
-4.99950519382098e-06
-2.21572674157921e-05
-3.28012545890813e-05
1.95164160389714e-05
-8.76603913439297e-06
-1.99142611276791e-05
-2.55356977345096e-05
-3.28284239922863e-05
-3.24324180448484e-05
-2.00805297347364e-05
1.81030059369184e-05
-3.61811703349892e-05
9.09822533711939e-06
-2.23009489118504e-05
-4.53027614066683e-05
-2.22633055119989e-05
-5.78390197094238e-05
-1.84593367398732e-05
-3.22471296368117e-05
-2.64540206060427e-06
-3.32424837353316e-05
-3.99527660983489e-05
-5.00964023091215e-05
-2.68101386062645e-05
-1.28818226132775e-05
-4.80789070895503e-05
-5.06787794703059e-05
3.31268607550069e-06
-5.14147021744735e-05
-1.07665011830569e-05
-5.14487567712752e-05
-3.76194815379987e-05
-8.88281482241933e-06
-2.06389581515406e-05
-3.5745273984581e-05
-2.7687298248369e-05
-1.3749831229552e-06
-2.41935698291319e-05
-4.17654843642353e-05
-3.33902227176638e-05
-1.06061484092979e-05
-2.50672499544512e-05
-2.59305965918645e-05
-6.03107068107696e-06
-2.76546033825901e-05
-2.58162495109669e-05
-1.78640829984723e-05
-2.0241935977848e-05
-4.9870339870632e-05
-2.58392508378057e-05
-3.45766118120569e-05
-3.2574866906866e-05
-6.22088911928131e-05
-4.69700660979892e-05
-1.09988821907938e-05
-3.19228764462256e-05
-5.41623658299653e-05
-1.60751670933393e-05
-2.88455270896286e-05
-5.409822590832e-05
-4.52550067359828e-05
-4.72873737252347e-07
-2.89214024915659e-05
-4.15669779455945e-05
-2.55921451274885e-05
-3.67381543978091e-05
-5.04593418075899e-05
-3.20859604638434e-05
-2.70835079309766e-05
-4.54639532939119e-05
-3.95194702484075e-05
-7.10622080701001e-05
-3.6312439278396e-05
-1.58491201632178e-05
-3.93476962606274e-05
-4.29571467845237e-05
-9.82718862521677e-06
-3.60331913902775e-05
-7.70526002378375e-06
-2.83622440071766e-05
-1.71176124840105e-05
-5.40333252575165e-06
-5.34141693199844e-05
-2.3636431863795e-05
-4.43014593616422e-05
-6.67603748754196e-06
-4.73022395566072e-05
-2.52972388358274e-05
-2.55370625991221e-05
-3.02742031636746e-05
-3.91795363870102e-05
-4.42313198339871e-05
-3.91297745621746e-05
-1.05944299967774e-05
-3.60140134209308e-05
-3.31878920322096e-05
-3.96798963860341e-05
-3.27009893302518e-05
-2.78691955785906e-05
-2.79600438480282e-05
-1.07716185234196e-05
-3.03797114325578e-05
-3.64696552916308e-05
-1.80659576293488e-05
-2.03504014458216e-05
4.66913119888397e-06
2.76235392075764e-06
-2.64351581631786e-05
-3.05976408862785e-05
-3.45374036544615e-05
-3.79546146687858e-05
9.92500804069987e-08
-2.60760358395836e-05
-1.15315481553862e-05
-2.08632354939675e-05
-2.4776568564212e-05
-4.94122856325649e-05
-1.054971191508e-05
-3.58707942687728e-06
-2.46244675411897e-05
-2.72413342073337e-05
-3.10473900673957e-05
-2.87399307401455e-05
5.51391070248343e-06
-2.41561702890006e-05
-7.97155134570312e-06
-4.99874214481996e-05
-4.95019453516363e-06
-3.84597143917751e-05
-2.17530813278764e-05
1.15925666173797e-05
-4.43869145111314e-05
-3.22360305642067e-05
-3.38992079253047e-05
3.15326642004055e-06
-2.91498967253925e-05
2.17363987128365e-06
-2.58362631755579e-05
-3.19249054184008e-05
-2.01452083392367e-05
-1.55264580515239e-05
-6.87996481460018e-06
-1.24296410067194e-05
-3.9670959902906e-05
-3.2725966310753e-05
-4.08618446731595e-05
-1.08799349277517e-05
-1.54146734204976e-05
-2.56990802815768e-05
-5.1296012403916e-05
-4.22054083381532e-05
-2.25645597451746e-05
-2.62796718388879e-05
-3.50666689997557e-05
-1.6193387455401e-05
-2.90096297098399e-05
-3.4685419491728e-05
-1.96286285219517e-05
-3.37114906574283e-05
-4.59783807358624e-05
-3.22408122382723e-05
-1.45104208357078e-06
-1.05537415751191e-05
-2.66992854257442e-05
-6.09597473614328e-05
-2.28781689624959e-05
-3.22539875256757e-05
-5.06496172112966e-05
-2.74436262952896e-05
-6.37776271657531e-05
-2.57982208451131e-05
-5.99672248481438e-05
-2.52151816824698e-05
-3.07242064595329e-05
-1.48650348665558e-05
-3.83342907269101e-05
-2.0944542862909e-05
-3.44202174618477e-05
-4.72799361613049e-05
-3.20841631802658e-05
-4.72949420666845e-05
-3.49807101280876e-05
-4.12669712536506e-05
-4.49673931972522e-05
-1.47176012026278e-05
-2.13781659160594e-05
-2.83890743192249e-05
-3.24102927555467e-05
-1.20260134858257e-05
-4.43082067733886e-05
-3.92849260651245e-05
-2.52817453167272e-05
-1.22739718651815e-05
-2.8549609685405e-05
-3.91632175749182e-05
-7.62514483762789e-06
-2.8994369738834e-05
-1.08818049875643e-05
-7.97671713455933e-06
-6.04336359927523e-05
-4.72937830029028e-05
-1.77922131701627e-05
-2.24613078441958e-05
-1.66710655001941e-05
-1.93234408401745e-05
-3.10865653776528e-05
-3.06961181170073e-05
-1.43840960622055e-05
-5.44482860504561e-05
-4.80922920441479e-05
-2.51637851339194e-05
-4.33346339600621e-05
-4.35732766027403e-05
-1.32647533699136e-05
-2.89924378600402e-05
-2.82165817272858e-05
-3.38990214233673e-05
-2.83952095601932e-06
-5.97886982279456e-05
-4.18047988593954e-05
-4.92818797221778e-05
-4.18229285495028e-05
-5.46156306380811e-06
-4.76475846817013e-05
-1.53977253841235e-05
-2.54182925744957e-05
-1.18181396054508e-05
-9.678592592455e-06
-6.95311001665069e-05
1.65214399311694e-05
-5.21488040942854e-05
-1.07880437267783e-05
-1.23300298714552e-05
-3.71953306079982e-05
-2.94984419621823e-05
-1.70107228536989e-05
-1.7213386248675e-05
-5.34126334123838e-05
-3.0724446093732e-05
-2.0680252466506e-05
-4.20816135570818e-05
-7.44919256841671e-06
-2.69435057894827e-05
-4.766612588836e-05
-4.44098134263453e-05
-2.42541445903178e-05
-5.08796460530212e-05
-5.82806427696528e-05
-3.91089308587462e-05
-3.60739384626284e-05
-1.76046251090836e-05
-1.25456070150478e-06
-1.21765105294047e-05
-1.49363689690583e-05
-2.67567003595311e-05
-3.65594839730253e-05
-2.50467599879477e-05
-4.84842556471685e-05
-1.95270558006801e-05
2.0675070651647e-06
-1.89544343351825e-05
-3.21074322982045e-05
-6.90671869149392e-06
-1.6091941387011e-05
-1.88276939995546e-05
-3.09892756489372e-05
-5.185567477178e-06
-3.43672729355129e-05
-2.71503640224723e-05
-3.17340700698886e-05
-8.39357997040668e-06
-2.61957505415335e-05
-1.62406041502432e-05
-2.89641533028371e-05
-4.15138396735949e-05
-6.22463730569006e-05
-2.43334049412713e-05
-3.42420255530985e-05
-4.10884627651965e-05
-1.55620045424815e-05
-3.23823886528425e-05
-3.32554131454027e-05
-1.5282197242892e-05
-2.64193769357352e-05
1.41959363212033e-06
-4.45457196323941e-05
-2.41373188024149e-05
-2.96016827856609e-05
-5.81049295780404e-05
-3.772560062405e-05
-1.89223326192225e-05
-3.77851464551003e-05
-1.54918854323566e-05
-6.05836973352084e-05
-1.55088281846194e-05
-3.33598317012078e-05
-8.13542669819275e-06
-2.80446895880635e-05
3.45951329052689e-06
-4.51084343909022e-05
-9.15276605786624e-06
-3.10860313557575e-06
-6.71526364503989e-06
-3.77984701235167e-05
-1.2269368683176e-05
-5.99601603556422e-05
5.45628257632802e-06
-2.52150624978294e-05
-2.60407212429946e-05
-5.18500063920532e-05
-3.49494167066158e-05
-1.33078969961749e-05
-3.24885710213159e-05
-4.28786670491404e-05
-4.48159587086752e-05
-3.34792197028872e-05
-3.15789651331543e-05
-3.98532013861559e-05
-3.50616380085387e-05
-2.04110128629184e-05
-2.55100878763808e-05
-2.22184576097347e-05
-4.60609412835712e-05
-2.38002476917733e-05
-2.64918711304031e-05
-2.69345802538434e-05
-3.23014159483723e-05
-4.15196194267198e-05
-5.22236189134013e-05
-3.91450843784149e-05
-1.43090440601065e-05
-3.99688813618321e-05
-5.48316668829096e-06
7.49200836767253e-06
-2.72140935598425e-05
-1.2491862815478e-05
-1.44655553866994e-05
-1.72916065731319e-05
-2.55231819760986e-05
-3.06518791557324e-05
-4.19743202363194e-05
-4.53356938183919e-05
-2.58602870777641e-05
-9.87349670397339e-06
-1.10087313307264e-05
3.17309148900382e-07
-2.02656005267522e-05
-1.64831847909642e-05
-5.21260209540657e-06
-3.7894154536798e-05
-4.31863354502784e-05
-1.78292478878548e-05
-4.07584409196168e-07
-4.92764150248988e-05
-2.46701908402524e-05
-2.18690624739661e-05
-2.46519782978271e-05
-5.33003134197204e-05
-1.63205797188954e-05
-4.31627244644962e-05
-3.37868962606139e-05
-4.83977735178728e-05
-9.48655555691478e-06
-4.55746674624242e-05
-6.39516804057338e-05
-3.97115637702839e-05
-1.48151098426278e-05
-1.77184528578741e-05
-1.52742531534959e-05
-2.46268776209186e-05
-3.32719139282785e-05
-2.91524660115993e-06
-5.14396644932926e-06
-3.72516231130993e-05
-4.28993407383738e-06
-2.74828411934266e-05
-2.0969652185454e-05
-1.82010260083276e-05
-4.01419294150059e-05
-5.23742578355109e-05
-7.87220416806244e-05
-2.43596782570412e-05
-4.23224335192106e-05
-2.33728908980658e-06
-5.21604816653155e-05
-4.01615307805993e-05
-5.09539297117477e-06
-1.14049470815186e-05
2.61750195296379e-06
-4.82008542504235e-05
-2.11951541037519e-05
-1.73633909497609e-05
-2.32525848928179e-05
-2.68900205424872e-05
-3.11734239421566e-05
-2.59822691753698e-05
5.08939714919785e-06
-3.92160302634441e-05
-3.40816522295467e-05
-2.63285950036958e-05
-3.63785843473868e-05
-2.62703012167163e-05
-3.70049921175023e-05
-5.33240558646145e-05
-3.42301124812868e-05
-4.25632870276962e-05
-3.21141503162204e-05
-2.40527075882681e-05
-3.23872575545708e-05
-2.96350030709493e-05
6.04002570037923e-06
-1.43264034726723e-05
-2.02942789807034e-05
-2.70270364802303e-05
-2.42318016191398e-05
-1.44125866297801e-05
-3.69508688631766e-06
-2.50647627079514e-05
-1.59757643811404e-05
-5.27169440434879e-05
-3.57698956209943e-05
-4.52299660982428e-05
-6.19884492311381e-05
-1.409649703686e-05
-2.55950031684798e-05
1.87895087073551e-05
-2.9366484138911e-05
-2.71748411637862e-05
-2.99389351063434e-05
-3.79530243957049e-05
-3.10537311472302e-05
-7.45351133059923e-06
-3.40927056980646e-05
-4.50982498960184e-05
-3.32984182147162e-05
-4.91627042077618e-05
-3.56366785643582e-05
-3.00794339739138e-06
-5.44868081328437e-05
-2.91914255340948e-05
-6.79164379825815e-05
-2.77323762188025e-05
9.88531021248937e-06
-1.28703173198119e-05
-1.90729639275481e-05
-4.72322325140362e-06
-3.49463414939299e-05
-3.02633360697072e-05
-1.65261459942459e-05
-2.95338476457893e-05
-1.81320811399842e-05
-8.25934980069669e-06
-6.41938241922892e-05
6.63306924509104e-06
-1.32762775401122e-05
-1.66209767866927e-05
-1.52688586952039e-05
-2.58051316355608e-05
-4.14001130026978e-05
-3.91639420112828e-05
1.35248323810479e-05
-1.89899165433096e-05
-2.957260863652e-05
-2.78673274148584e-05
-3.52317568223388e-06
-2.27340272683122e-05
-3.11064995973081e-05
-1.99998564365144e-05
-7.98182261352602e-06
-3.62175997698601e-05
-6.80935894911988e-06
-1.84711017134708e-05
-2.66156734826605e-05
-4.95598401579992e-05
-8.75693242715819e-06
-2.54610470396519e-05
-3.09127884844105e-05
-2.84238020489809e-05
-4.81563007342478e-06
-1.3851882570642e-05
-2.67504348739616e-05
-1.7666127308774e-05
-4.01701158735007e-05
-2.54413216479113e-05
-8.63780725322366e-06
-1.11945295391756e-06
-1.99806181586887e-05
-1.58859065303633e-05
-4.36675828502846e-05
-2.3740818961311e-05
-4.57105247128181e-06
-5.83820858421673e-05
-5.48620073104928e-05
-5.40532787969547e-06
-3.94544075057555e-05
-2.59659961732878e-05
-7.10266958099801e-05
-2.8561395253615e-05
-3.32984224072555e-05
-4.97975168412664e-06
-2.46760978110426e-05
-2.13213473357059e-05
-1.86190672577566e-05
-4.30377853660659e-05
-1.06842584014988e-06
-7.35200945881769e-06
-4.77285735149362e-05
-3.23339182493069e-05
-3.04863771163096e-05
7.40697287804777e-07
-3.05053568208666e-05
-3.20810794182622e-05
-1.62099405182572e-05
-2.44631330751837e-05
-1.33112960894383e-05
8.45066630695569e-07
-2.68085297774463e-05
-2.5098941058208e-06
-5.56190755267982e-05
-4.77202223497854e-05
-3.77829288012967e-05
-3.53912552313024e-05
-1.98316136631962e-05
-3.54529618732575e-05
-8.29485665426694e-06
-4.25823629164033e-05
-2.55655395247608e-05
-5.78704973292933e-06
-1.1828366768944e-05
-9.84013190928806e-06
-1.56177049860671e-05
-2.90502379762649e-05
-3.11327680457178e-05
-4.96860422166505e-05
2.96567266701786e-06
-5.02310186818876e-05
-3.93514254215759e-05
-3.25518389039237e-05
-4.84886985537646e-05
-5.02286966425076e-05
-1.66301571771939e-05
-3.50053966603737e-05
-1.73729235821891e-05
-9.57098571955767e-06
-2.42097667102575e-05
-5.32297112670269e-06
-1.28221450248909e-05
-3.51318947882498e-05
-2.15176116871542e-05
-1.05032297309058e-05
-2.76018290794167e-05
-2.99958229546477e-05
-4.25939955691231e-05
-3.02955958432793e-05
-3.80466827622684e-05
8.15274166660962e-06
-1.60820534278466e-05
-4.53309047762465e-05
-4.26047749506555e-05
-1.80156136821104e-05
-3.63217338622979e-05
-3.13967411643341e-05
-2.71049289183722e-05
-3.40246611756086e-05
2.99430106126501e-06
-2.34311791825809e-05
-3.37446371083708e-05
-3.13941785901628e-05
-1.43704854682134e-05
-5.021817592344e-05
2.61289201559644e-05
-4.95782129070303e-05
-2.93889141374547e-05
-2.83911430829254e-05
-4.27666965400889e-05
-5.95283863015472e-05
-2.70913807748315e-05
-2.3579843152721e-05
-2.16043898201153e-05
-2.51342060341193e-05
-3.75786862568791e-09
-2.43386715647044e-05
-5.61151442438002e-05
-2.82759081078768e-05
-2.30562022074695e-05
-3.70921899435709e-05
-2.34548809104993e-05
-3.52337797801895e-05
-2.1983562813452e-05
-4.0030733070239e-06
-2.34915141397717e-05
1.03846212214816e-05
-2.6668162070268e-05
-3.13958187845201e-05
-3.56913124483598e-05
-4.31975747568237e-05
-3.1625784482801e-05
-4.22170798177141e-05
-2.89143567033819e-05
-1.57820655973041e-05
-2.81044695181428e-05
-3.23092048400503e-05
-3.31220797469263e-05
-3.5717528487505e-05
-5.44930905787767e-05
-4.59667256305984e-05
-3.48717156457185e-05
-2.25155041028092e-05
-2.85065184564861e-05
-3.5280165933666e-05
-3.94273402807197e-05
-3.33184496725659e-05
-7.71193531087545e-07
-2.77861976514435e-05
-5.49086064919112e-06
-5.1412159456624e-05
-1.56914555448366e-05
-3.01828721921239e-05
-4.56583223334822e-05
-3.54505637433083e-05
-2.71962611609193e-05
-2.85631176710304e-05
-3.56209193467308e-05
-6.76871402405253e-05
-1.03270646879826e-05
-6.13672910124861e-07
-7.19287195908808e-06
2.32817634261531e-05
-5.49383662965634e-05
-2.8075418726449e-05
-3.83740911684216e-05
-2.40432696896504e-05
-1.67484794613861e-05
-1.55225049295658e-05
-5.6591829073384e-05
-5.59404267057912e-06
-4.9529082389124e-06
-8.73047782900342e-06
-1.50636921030687e-05
-5.45398384595072e-05
-2.82045016140361e-05
-1.36360384439469e-05
-4.05514096764432e-05
-7.16551153777954e-05
-3.05648279728664e-05
-2.72610015059508e-05
4.77054689728291e-06
-2.41174922620857e-05
-2.3682537998338e-05
-1.34451733091143e-05
-1.62984339323844e-05
-2.9536430625436e-05
-4.48548184195603e-05
-4.39723536453788e-05
-4.27914112480452e-05
-3.07926411664219e-05
1.36698136918045e-05
-2.08078063261819e-05
-3.41096638139685e-05
-3.79054521933841e-05
-3.81352638236651e-05
-2.52178135990004e-05
-8.85692997490742e-06
-1.81401853273391e-05
-2.59241728876856e-05
-9.05049847356879e-06
-3.38868814698361e-05
-9.54274829384267e-06
-6.29006276010148e-07
-2.54291842898787e-05
-1.12382567997936e-05
-2.53613604113693e-05
-2.48277630409749e-05
-2.47937704927051e-05
-1.82646949736443e-05
-3.6548054896063e-05
-2.53490588839815e-05
-2.86678933304905e-05
-3.22112059258573e-05
-4.27650808548891e-05
-2.80103308482858e-05
-1.10240783857286e-05
-2.99081603945928e-05
-7.45118119038918e-05
-2.80111975584151e-05
-3.41957844171627e-05
5.22609293234649e-06
-1.41907625212131e-05
-1.92371728275517e-05
-8.4542054421431e-06
-2.64942418628243e-05
1.53538944443751e-06
-8.2485807358899e-06
-2.25088269551301e-05
-2.14176759973144e-05
-3.94196525815462e-05
-4.91481456408804e-05
-4.96951767906543e-05
-2.65669510372086e-05
-5.02700421122385e-05
-2.06948654555873e-05
-1.04755801456718e-05
-3.54356795201512e-05
-4.70655189135447e-05
-2.87941297159905e-05
-2.74613197711144e-05
-2.74864828770006e-05
-1.88566834765998e-05
-3.63380536446865e-05
-6.91486618648323e-06
-1.61829696747646e-05
-1.17769706426971e-06
-5.3213012738221e-05
-1.09593632520613e-05
-5.26551397733326e-05
-3.13400652901634e-05
-1.39643629314771e-05
-4.79472087234475e-05
-2.49693664296144e-05
-3.88024055465832e-05
-6.77253160953763e-05
-4.51231732131281e-05
-1.41974337526615e-05
-3.28637045188231e-05
-2.23664745201262e-05
-2.23860290429622e-05
1.57473244766124e-06
-4.18002188272355e-05
-1.89918437490593e-05
-3.94064403054302e-05
-2.08303953107182e-05
-2.23615140418414e-06
-5.72827867797433e-05
-5.1648425911423e-05
-3.37192003844695e-05
-4.35337722774862e-05
-3.14372712127048e-05
-1.76343250732236e-05
-4.0195583374403e-05
-2.22572764657738e-05
-4.46543094365754e-05
-2.33356532364847e-05
-4.08148022337032e-05
-1.97083050421274e-05
7.46368447038137e-07
-1.86730109044691e-05
-8.55825304003827e-06
-4.62093649859699e-05
-1.68232030410846e-05
-9.52159141064526e-06
-1.73100723445387e-05
-3.12061370232627e-05
-1.41350850172988e-05
-4.52710384054641e-05
2.59454568292388e-05
-1.24982868515494e-05
-5.02620711107831e-05
-9.03773466112199e-06
-3.4469470181182e-05
-1.44030127275602e-05
5.84673744417927e-06
-1.14234132564996e-05
-2.05701056005118e-05
-5.56238206899885e-05
-2.40805954308053e-05
-3.37733746753105e-05
-3.25298694223374e-05
-3.71446558942148e-05
-3.01626543915087e-05
-3.42814948794078e-05
-1.69726509556939e-05
-2.09522934394692e-05
-3.35602473674968e-05
-2.74609861127437e-05
-2.48183599349331e-05
-4.44566185421196e-05
-1.61994627331414e-05
-1.5177421372141e-05
-3.11929335610854e-05
-5.44005543395628e-05
-2.31618846597936e-05
-5.58844630235639e-05
-1.20308800344084e-05
-2.74630445213123e-05
-3.63206425010369e-05
-5.86875540654833e-06
-6.58142116643851e-05
-2.4690429374006e-05
-4.11456791910955e-05
-2.36716737794832e-05
-2.92964111108988e-05
-3.97739585181167e-05
-3.3414714164027e-05
-1.8617977873386e-05
-2.61877866710915e-05
-9.09976453464674e-06
-1.64893453365531e-05
-1.01490657007542e-05
-1.529444723454e-05
-1.0774373690733e-05
-2.47177426573518e-05
-3.43691312348973e-05
-2.56147152781326e-05
-1.91662317442239e-05
-2.30025989514496e-06
-5.98817382639634e-05
-1.89515063798116e-05
7.59883251163692e-06
-2.55957190062014e-05
-1.31921401650684e-05
8.52895282476802e-06
-2.42704167577046e-05
-4.45283466071178e-05
-7.29872338662514e-05
-2.4490677292057e-05
-5.88621431065751e-05
-4.59304779913829e-05
-2.46479886047949e-05
-2.83673522678416e-05
-1.43812694339871e-05
-3.16005686997327e-05
-3.97920132313132e-06
-3.61375212319772e-05
-5.2260263678443e-05
-4.01582525518775e-05
-3.22992929859213e-05
-7.13122908958451e-05
-1.60016793235779e-05
-1.32977267234407e-05
-3.80595062531559e-05
-3.99298588917674e-05
-5.58234676886332e-05
-3.45341560642267e-05
1.23743777587035e-05
-2.84733237308369e-05
-3.07648394732662e-05
-3.55537721306036e-05
-3.24632904163077e-05
-4.24686464461848e-05
-2.51928042113897e-05
-2.57890676984971e-05
-3.25716986107581e-05
-4.05690609239254e-05
-1.61192790492705e-05
-1.55375247564135e-05
-1.55373548405243e-05
3.48981595612915e-06
-1.59796149353987e-05
-2.72600721033047e-05
-1.37992498027297e-05
-4.06473505486759e-06
-5.73716487216821e-06
-3.76967382228186e-05
-3.2249075627325e-05
-3.82757270560184e-05
-3.64123959242823e-05
-3.42544364382703e-05
-5.52477418412672e-05
-1.83969401157552e-05
-4.30309341662446e-05
-2.75180016056657e-05
-1.18962586992391e-05
-2.95128608980759e-05
-2.30488602441949e-05
-3.43713838502949e-05
1.1153787727222e-05
-5.60455581937511e-05
-3.44890193443673e-05
-4.196705520068e-05
-3.15854388646878e-05
-5.21471860577019e-05
-8.26767591402773e-06
-1.661230082361e-05
-4.75821444643519e-05
-1.56369704533903e-05
-1.35794708667053e-05
-4.71979657030544e-05
-4.98053715231476e-05
-4.58585387549033e-05
-9.8849301326603e-06
-7.73667018319535e-05
-1.54098221852618e-05
-1.82935614217181e-05
-3.50167339663987e-05
-4.64817638566859e-05
-4.82786967478466e-05
-2.72386939584544e-05
-4.73739019907081e-05
-4.82808033860065e-05
-1.8911821449975e-05
-1.66216781270284e-05
-2.53497788950278e-05
-4.53219027434382e-06
-1.92521368353932e-05
-1.35092443574e-05
-2.99245479715759e-05
-2.29900431785587e-05
-5.06227517218719e-05
-3.84644121486615e-05
-7.3516687012391e-06
-4.28543745669845e-05
-1.71046610663551e-05
-4.30122010821296e-05
-4.6120099019218e-05
-2.07071432912876e-05
-3.51231183762381e-05
-4.51190301927807e-05
-3.08738095610742e-05
-3.15427513835108e-05
-4.15120621534622e-05
-3.70067403618345e-05
1.28464625226884e-05
-4.96983000237968e-05
-3.85796273313872e-05
-4.64042336372059e-05
-2.24365974934978e-05
2.23866821954794e-06
-4.24073289489622e-05
-2.11292105919222e-05
-2.43651364966069e-05
-5.30251788479664e-05
-2.32426059421759e-05
-2.51050087961459e-05
-1.98279375836891e-07
-1.65715345478585e-05
-2.79618027075038e-05
-2.06959781519746e-05
-1.12033519991605e-05
-2.46699157623059e-05
-2.83027932966183e-05
-3.95615826579437e-05
3.04274273912278e-06
-4.15545067426682e-05
-3.44598501686319e-05
-7.71228809268776e-06
-2.34167325185963e-05
-4.59768374079924e-05
-3.35111346615471e-05
-1.73725594203522e-05
-5.00252629864431e-05
-6.11848867686093e-05
-2.87667339941714e-05
-9.62345522548198e-06
-1.83396770248528e-05
-4.15310236923794e-05
-2.32408148479112e-05
-3.78486903502136e-05
-1.5904249396772e-05
-4.56239563488964e-05
-2.09144946640341e-05
-5.43177599193237e-06
-4.28963261477552e-05
-2.11320416108864e-05
-1.9749842047324e-05
-6.07761997339512e-05
-2.8781778745419e-05
-2.15526880830984e-05
-3.8868098947252e-05
-1.9624392845834e-05
-2.66862921741452e-05
-2.51201206080901e-05
-5.11141183070686e-05
-3.66542555237159e-05
-4.16265045969203e-05
-4.41429595810446e-05
-1.57669658217137e-05
-2.3743816481589e-06
-4.02317870034405e-05
-3.50466249580955e-05
-3.13414758710191e-05
-2.20229471579569e-05
-3.04724297583909e-05
-3.27371329394272e-05
-4.42642575563747e-05
-3.41768270940554e-05
-3.21569324381285e-05
-2.93426437639608e-05
-4.55704999712707e-05
-2.54624214140057e-05
-5.79123020892621e-06
-3.37328796527271e-05
-4.5842215597956e-05
-4.41093594764819e-05
-3.55784966390355e-05
-2.84265047957546e-05
-2.32165226630027e-05
-2.26117798286019e-05
-2.76479742551854e-05
-2.70947207099566e-06
-3.42668069462128e-05
-1.25573592853932e-05
-3.27621210146309e-05
-1.80531880113347e-05
-4.47275501033807e-05
-3.52898771249902e-05
-3.03725933435802e-05
-5.33922744613829e-05
-1.30792865212438e-05
-2.31189543913954e-05
-5.99349764597996e-05
-2.45567133836259e-05
-2.55023409150118e-05
-3.43694585574265e-05
-4.72786716846618e-05
-1.0099737658502e-05
-1.86736875680476e-05
-5.08189214510917e-05
-4.2290047111874e-05
-1.50786593752386e-05
-4.60830565597943e-05
-2.69079837122807e-05
-3.68492819832697e-05
-4.18390111635972e-05
-3.54529216146048e-05
-2.96244658785776e-05
-3.62209087069601e-05
-2.63752886286358e-05
-3.13212096889265e-05
-3.33186969880991e-05
-2.70176702646219e-05
-3.25352164326259e-05
-1.45317270344918e-05
-4.40274257089367e-05
-2.45141921125681e-05
-4.2677186271454e-05
-1.93955954219978e-05
-1.06142518902931e-05
-2.08278680277733e-05
-2.24545603518218e-05
-5.34000956441327e-05
-4.17122184314894e-05
-8.38918191468381e-06
-4.46795705745659e-05
-4.85093218011226e-05
-2.07023805954134e-05
1.05288095597162e-05
-3.8140461792014e-05
-2.83785334625647e-05
-2.94484524718405e-05
-1.83375262549168e-05
-1.39722222750678e-05
-3.60107747233631e-05
-3.38582369806515e-05
-4.15264163432968e-05
-2.58218162817161e-05
-3.59598006627178e-05
-4.62432481019612e-05
-3.83258693373635e-05
-2.39412969982491e-05
-7.03980975721842e-06
-4.0292238675422e-05
-2.83196069562506e-05
-2.36957313370672e-05
-2.30270742062346e-05
-1.51829710643083e-05
1.77848105702375e-06
-1.94704350325983e-05
-3.51702677036645e-05
-5.14368352449443e-05
-6.86376222436548e-05
-4.79733544136136e-05
-2.84513537329177e-05
-4.55343670938739e-05
-2.2341424805965e-05
-1.32626158866185e-05
-2.70493965383973e-05
-3.53666630163836e-05
-4.14984565639343e-05
-4.87760431405205e-05
-8.14207611290833e-06
-1.53894585749163e-05
-3.29185592940835e-05
-2.22655528635423e-05
-3.29253991773014e-05
-6.53634300871515e-05
-7.89606933810295e-05
-1.25622614427907e-05
-2.02113789871682e-05
-4.99460576935181e-05
-3.13600113543905e-05
-3.5215568746638e-05
1.71465944484691e-05
-2.96888072560628e-05
-3.86759165935176e-05
-1.19223442179935e-06
-2.81337590777404e-05
-2.70523659025285e-05
-3.05052445248687e-05
-1.8187450966208e-05
-4.64236017925771e-05
-1.70278877988704e-05
-5.68942970195964e-05
-3.73565929287979e-05
-2.09499369286751e-05
-3.09424951081977e-05
1.93523092684264e-06
-3.18843870954762e-05
-1.16974258401335e-05
-5.67476590640601e-05
-3.15640831330661e-05
-2.55384377336907e-05
-4.60129483563275e-05
-2.55937273026712e-05
7.34102167721377e-06
-2.57296166124442e-05
-3.08812696107394e-05
-3.84625979166781e-05
-2.38590754404537e-05
-6.49174215593371e-05
-5.36415847587414e-05
-1.65605625647695e-05
-2.56088909421143e-05
-2.62031196664966e-05
-2.13074537876873e-05
-4.54732133122189e-05
-3.66302435165489e-05
-4.57316799125861e-05
-1.77639575136342e-05
-4.146595033802e-05
-2.2510346422341e-05
-3.1809523536567e-05
-2.87147638949532e-05
-1.08864055681437e-05
-1.75818401001776e-05
-1.93125670224993e-05
-2.1249431580144e-05
-2.5156602990799e-05
-2.30761911824247e-05
-1.77881020931257e-05
-4.52987731223731e-05
-1.62252223275023e-05
-4.75185725654085e-05
-3.22027807016056e-05
-4.70703988746782e-05
-3.82321102712722e-05
-1.17290018382137e-05
9.84084746928323e-06
-2.5016173936371e-05
-1.61358067805001e-05
-3.05782047647455e-05
-2.42319439417824e-05
-1.7535576988556e-05
-2.95659881965665e-05
4.90602920424868e-06
-4.79740203669705e-05
-2.13353605430448e-05
-5.58882079992257e-05
-2.08888085357179e-05
-7.62294021968926e-07
-2.97811112128276e-05
-4.33967320013364e-05
-3.03410710350978e-05
-1.22410598741291e-05
-3.25957199514815e-05
-2.23108879311658e-05
-3.6098893561154e-05
3.67741991756508e-06
-1.26349644269063e-05
-3.8788802433432e-06
-5.10138871066185e-06
-3.81608621990312e-05
-1.68680574957211e-05
-5.50209629837559e-05
-1.42160839423073e-05
-7.84190505413941e-06
-2.89209834908714e-05
-1.94667223356746e-05
-3.64429594974276e-06
-2.8850413906707e-05
-1.37202350715393e-05
-2.43046432507881e-05
-2.62355404188057e-05
-1.32930284620848e-05
-3.49212252287263e-06
-5.78702679208173e-06
-1.51219797137702e-05
-5.81861419335945e-05
-1.92874095790349e-05
-2.19382464189332e-05
-5.40113870691963e-05
-1.70549526912497e-05
-2.84253543812798e-05
-5.08487899371361e-05
-3.43484586774602e-06
-3.18600148038666e-05
-4.02286593396563e-05
-2.37593567293611e-05
-4.31034008365439e-07
-3.35558124557063e-05
1.79392441615072e-06
-1.61987512735575e-05
-3.59060466441292e-05
-3.42014229105495e-05
-4.53069868119095e-06
1.82822834561246e-06
-3.94405220515663e-05
-1.96175874282328e-05
-3.35419196550549e-05
-2.35248876793808e-05
-4.36149932401447e-05
-2.75591791940771e-05
-2.81596059339936e-05
-3.17523741880948e-05
-5.38049350521647e-05
-3.12715024130414e-05
-3.48592489780255e-05
-1.20430487360266e-05
-3.11564528928579e-05
-2.9441092617654e-05
-1.61622630245267e-05
-2.27370326809287e-05
-8.01699100974365e-06
-3.23205780028723e-05
-2.99219850825975e-05
-4.74264416662883e-05
-3.9338351733785e-06
-1.63643751637892e-05
-3.77016240608576e-07
-3.67596604214271e-05
-3.39296875372993e-05
-5.92101875438833e-05
-5.6065790177176e-05
-4.99310362363952e-05
-2.02048663675615e-05
-1.3382197594531e-05
-3.38071284501202e-05
-2.15225430199346e-05
-2.13380104029494e-05
-5.53773078035603e-05
2.50571010431684e-05
-2.99392355858148e-05
-3.64382724400691e-05
-1.07226090174853e-05
-3.66961490461487e-05
-1.48946295763111e-05
-1.8969232741965e-05
-1.17828717106972e-05
-2.15186500261474e-05
-6.18127012899861e-05
-3.51793621417027e-05
1.94437428485233e-06
-8.85916060928446e-06
-1.55357167229956e-05
-3.5313516379559e-05
-5.40722263735499e-05
-4.62267685637881e-05
-2.26460255185926e-05
-5.22468481423908e-06
-3.65410338465668e-05
-2.06723984005628e-05
-3.43387342645937e-05
-6.49607911228579e-05
-3.10061114659099e-05
1.16925530409285e-05
9.73959814128034e-07
-4.17477644684076e-05
-2.00487637384199e-05
-5.94862813480017e-05
8.23053970198237e-06
-4.90263136931957e-05
-5.76957511527045e-05
-2.72069974525245e-05
-5.93693333153262e-05
-2.56775664584792e-05
-2.72943514425129e-05
-3.63654642670342e-05
-3.80202480452173e-05
-1.69929921273324e-05
-3.86289808673257e-05
-1.544218121082e-05
-5.87825992486785e-05
-3.35898518136236e-05
-2.36661556121324e-05
-4.39126477842379e-05
-2.07372182633643e-05
-5.87203181912216e-05
3.86277600830462e-07
-5.4183725822797e-06
-1.4551900771422e-05
-2.4867946379938e-05
-1.41004803620122e-05
-2.05253259225871e-05
-2.2390899912076e-05
-2.70162898930353e-05
4.26085401318264e-06
-3.36203070345306e-05
-2.64191203640495e-06
-2.04267086086226e-05
-1.71763585201541e-06
-1.16693051133296e-05
-3.9865740895742e-05
-3.41094572696533e-05
-2.51768272175843e-05
-2.73040982437154e-06
-3.21011820515571e-05
-4.10619189357498e-05
-1.50124283329406e-05
-5.82940356388113e-05
-3.57347951050916e-05
-1.23682408111866e-05
-1.09936568652421e-05
-5.32267955030143e-05
-5.84197226167676e-06
-2.84653714583869e-05
-1.64735947210573e-05
-3.88858886915486e-05
-2.21240095318399e-05
-3.91678533490638e-05
-1.38168688636232e-05
-6.52762390371823e-05
-4.26296367573986e-05
-8.26454364620613e-06
-1.00706097528286e-05
-4.32270686547501e-05
-3.97507129366126e-05
-3.98549146290115e-05
-1.05331549710136e-05
-2.28759902191056e-05
-2.89806657675193e-05
-2.53996299168561e-05
-2.1918305367163e-05
-4.0425894113516e-05
-3.88938454676511e-05
2.79323535686091e-06
-4.09872944531063e-05
-3.03319351342859e-05
1.97514098958048e-06
-4.25983646584891e-05
-3.71524297129339e-05
-2.6846998293884e-05
1.26182799269325e-07
-2.32151739861021e-05
-4.47598896094625e-05
-2.44304511756796e-05
-1.95263812177013e-05
-1.84489615290337e-05
-1.05679690850795e-05
-2.29086903208793e-05
-4.34057228997108e-05
-7.69206395771841e-07
-4.80989270428921e-05
-7.71367926539283e-06
-2.78189959458535e-05
-4.51679883925709e-05
-2.44978903152547e-05
-1.34666026427219e-05
-3.07073647398103e-05
-2.98061315486549e-05
-2.78545172547923e-05
-3.83143128071897e-05
-2.33541416427834e-05
-2.55641296330715e-05
5.18817750958775e-06
-1.86695976145725e-05
-1.50654871801212e-05
-2.33348748782569e-05
-2.34294249707687e-05
-2.82649226766438e-05
-2.05568904925016e-05
-2.73356826617731e-05
-4.20315731445528e-05
4.72925413340032e-07
-4.85305471622811e-05
-6.32841770765877e-05
-2.54977212054429e-05
-3.77596638514571e-05
-1.2205595025075e-05
-2.76173030976637e-05
-1.28928641787611e-05
-1.90881239175838e-05
-7.9851469346981e-06
-5.55782527577098e-05
-4.32241745515086e-05
-4.39709351064181e-06
-3.90194976759065e-05
-3.27235602823771e-05
-6.07395451545963e-05
-1.99499797184319e-05
-2.10388583886148e-05
-2.60154383796301e-05
-2.23485988023861e-05
-2.913949203212e-05
-1.88009736440085e-05
-4.20732835449121e-05
-4.21365965861334e-05
-3.15305961374332e-05
-4.92527751992267e-06
-1.51602880946774e-05
-5.37463448265274e-05
-2.0176984982889e-05
-2.94407765623161e-05
2.80290747405982e-06
-9.23444994247876e-06
-1.28895200958978e-05
-1.27723086553753e-05
1.26143875530191e-07
-5.31703322855006e-05
-3.55916297294171e-05
-1.85156037214739e-05
-2.75786356378428e-05
-1.40397431306695e-05
-6.00598559650889e-05
-3.06118930266298e-05
-1.2054941026251e-05
-3.98530291523868e-05
-1.11344948921784e-05
-4.79362286955928e-05
-3.4611326504335e-05
-1.14389417151886e-05
-3.76775862642427e-05
-4.4215164901933e-05
-3.5251977625651e-05
-3.97769467973484e-05
-3.85871245005289e-05
-2.43886012345605e-05
-2.50438954721165e-05
-2.52373323908218e-05
-5.05397016069008e-05
-4.59663521565128e-05
-3.91522998221259e-05
-1.39540476465906e-06
-2.94926302179633e-05
-1.78064414489136e-05
-2.22133447056101e-05
-1.56979354124053e-05
-7.04695262361668e-06
-2.22400485087144e-05
-3.41545641503923e-05
-5.6369847378072e-05
-1.25137560005161e-05
-1.74204206177543e-05
-3.27826834105232e-05
-1.77800742185798e-05
-1.87161706491065e-05
-5.23198314392831e-05
-1.45797917428164e-05
-4.38991589269508e-05
-2.83477230272016e-05
-3.62405457185788e-05
-2.97608024531781e-05
-2.8073684780298e-05
-1.12066963746865e-05
-2.33488687490691e-05
-5.5025247164194e-05
-2.90606305365391e-05
-5.4271984502458e-05
-4.23942362519039e-05
-5.43784195803587e-05
-2.12288866012151e-05
-2.50297502190243e-05
-8.37382822550828e-06
-1.99151405784722e-05
-2.16835905224242e-05
-3.13275016927465e-05
-4.07932687377713e-06
-5.10821113319173e-06
-5.4169432238442e-05
-4.59886893484682e-05
-6.69903760267978e-06
-7.08771631685256e-05
-4.61277547889864e-05
-3.75855940520384e-05
-3.10282019119051e-05
-3.12592041678765e-05
-2.37513789835695e-05
-8.53478918776689e-06
-4.61829452743083e-05
-5.31628115045322e-05
-3.53392629555154e-05
-2.11148501220247e-05
-6.99649995605231e-05
-4.44627981468861e-05
1.6897355999404e-05
-2.52391177070038e-05
-2.43075956514809e-05
-2.91782407648912e-05
-2.47289833924322e-05
-4.00244041690665e-05
-6.19754618501183e-05
-2.90991757295913e-05
-9.28924851609679e-06
-3.12623868287755e-05
-3.46460564886579e-05
-3.76452695675941e-05
-2.58624455099164e-05
-1.64135009046992e-05
-2.72709420936253e-05
-2.26324480093243e-05
-6.58246759003198e-06
-1.38059097221452e-06
-7.70034633188694e-05
-2.93992144452173e-05
-6.48513573961315e-05
-3.27306156398321e-05
-6.92040416012289e-06
-2.08433491358918e-05
-7.67446754147796e-06
-3.90472142352413e-05
-1.8313652216487e-05
-2.17703443735959e-05
-2.26995038532212e-05
-2.21950041525644e-05
-1.60757812711084e-05
-1.26062147826836e-05
-5.79795100362694e-05
-3.52211502399866e-05
-3.63783479587935e-05
-3.12450896713533e-05
-6.0131538175443e-06
-3.70404479790303e-05
-3.95740095101445e-05
-2.5842095186444e-05
-2.98074151464464e-05
-3.29684394714652e-05
1.82669851008653e-05
-2.97513265228208e-05
-4.87839771876036e-05
-1.76243668388957e-05
-4.99038017934359e-05
-1.71080158382491e-05
-2.77527261842568e-05
-1.08017717108672e-05
-6.83449342182774e-06
-2.00484287148942e-05
-1.62586870438223e-05
-3.37558543429856e-05
-2.29653181650966e-05
-1.08933561178346e-05
-8.63272294067125e-06
3.20268977315135e-06
-2.8127185027557e-05
-1.19405091785302e-05
-3.52539598915593e-05
-2.11484605489869e-05
-5.35164033478967e-05
-1.51512021029305e-05
-1.91419701317202e-05
-1.72306697986298e-05
-3.41837676543697e-05
-1.11218108272064e-05
-3.70421097382623e-05
-3.79137966327811e-05
-8.41402702618381e-05
-2.0677197552833e-05
-2.66344997032878e-05
1.06959015249801e-06
-4.26931381991611e-05
-1.99828036303207e-05
-3.00556020569663e-05
-3.95228088622528e-05
-1.8169298028188e-05
-6.54849447623368e-05
-3.18963005367662e-05
-2.9642914891254e-05
2.20538553659561e-06
-1.8432916158656e-05
-3.39600766727262e-06
-2.68838837259561e-05
-1.57180680971136e-05
-6.69373220739686e-06
-3.75834963815889e-05
-3.6170946587297e-05
-2.21115333193252e-05
-3.91928113518921e-05
-2.98526550529295e-05
-2.58546660600682e-05
-3.52552284236253e-05
-3.52800633078625e-05
-2.62604249702463e-05
-1.83242688434803e-05
-1.19074123155005e-05
-5.4743271019428e-05
-7.88330248193178e-06
-1.26089689596379e-05
-2.13955056791796e-05
-3.40449334939847e-05
-3.4043809251152e-05
1.26748002827325e-05
-1.49721018082426e-05
-2.89111324023815e-05
-2.03447696186698e-05
-4.7319912633793e-05
-2.03709016604875e-05
-4.12170926140756e-05
-2.86707108166217e-05
-5.09234681988576e-05
-9.79685228538738e-06
-4.92412721801112e-05
-4.69235649206062e-05
-4.74090113366766e-05
-6.64798098726238e-05
-2.48723618126658e-05
-4.88496422308839e-05
-4.14091263943147e-05
-3.33227459869923e-05
-1.84029464994642e-05
-2.82723076509018e-05
-2.74901174320754e-05
-2.06330536365571e-05
-2.99898915349879e-05
-4.0898949019364e-05
-1.80304974545356e-05
-4.83479345792268e-05
-3.77116820227709e-05
-2.7330045193347e-05
-1.98068253322594e-05
-2.89018348753503e-05
-3.74579242675258e-05
-3.05925454997475e-05
-5.26594325329334e-05
-1.42511724496983e-05
-4.93074295343481e-06
-3.3297255674768e-05
-4.63540406131435e-05
-2.88355071748323e-05
-3.51940021044641e-05
-2.55489638029487e-05
-2.51912895846992e-05
-1.60351331499062e-05
-4.35260174770584e-05
-2.89037213068485e-05
-3.55173411812296e-06
-1.20254648006098e-05
-2.44778300792995e-05
-2.23723488423284e-05
-2.76104035838179e-05
-2.22561692544194e-05
-2.96125818883761e-05
-2.26617007231512e-05
-5.11884299065763e-05
-2.80265544907998e-05
-3.79020480866714e-05
-2.47751400081022e-05
-4.33342664758127e-05
-5.48779908653346e-05
-3.49356561525882e-05
-1.94011083111483e-05
-1.57641455437089e-05
-1.73696327453289e-05
-5.29274754601888e-05
-2.90891369573594e-05
-7.17764853298486e-05
-2.04851130430492e-05
-3.39041244349652e-05
-1.82687243851256e-05
-5.58806943681728e-05
-3.41708546708958e-05
-2.1710844492295e-05
-2.06010383836411e-05
-3.84767622573279e-05
-4.75382227866304e-05
-3.5929472695966e-05
-2.15339491272104e-05
-3.34029812193631e-05
-1.00994051859888e-05
-1.21022133963334e-05
-2.89384559294873e-05
-4.00721961821762e-05
-2.10171159842568e-05
-2.60917831396288e-05
-3.94820060922326e-05
-3.51627318708836e-05
-1.55806315062337e-05
-1.00349864222874e-05
-4.64851391335347e-05
-1.39120955260399e-05
-5.74526845610179e-05
-2.71360767553756e-05
-3.51868116338045e-05
-1.12645431753761e-05
-1.69632063324516e-05
