# Supplementary material for: Research on computational propagation and identification of mine microseismic signals based on deep learning
Source: PLoS One. 2025 Oct 22;20(10):e0334641. doi: 10.1371/journal.pone.0334641 (PMC12543183; doi:10.1371/journal.pone.0334641)
Supplement: S8 Data — (ZIP) [file pone.0334641.s008.zip › 000100900002728.xlsx_0.txt_24.txt.txt]

-6.64159450520622e-05
-1.04481680297778e-05
-2.50240623393511e-05
2.84319931616074e-06
-3.24778127827435e-05
-2.91381248175049e-05
7.20974854840547e-06
-3.3731603042942e-05
-5.9156474196854e-06
-3.38478584779607e-05
-1.87270705721184e-05
-6.58628688125275e-05
-2.50392732792773e-05
-4.98424561750423e-05
-2.92640136975606e-05
-3.41409720317186e-05
-3.83004189626923e-05
-2.80434982070294e-05
-2.05811005678066e-05
-4.60835154060024e-05
-1.32884088302984e-06
-2.22903942831248e-05
-1.08335561270966e-05
-1.81856453611797e-05
-3.54992913832677e-05
-2.07210866893517e-05
-5.23438330947858e-06
-3.88272051457763e-05
-2.15813483749729e-05
-1.37136321890136e-05
-3.88590847657978e-05
-1.29536395792441e-05
-2.97945739034568e-05
-5.54401336538455e-05
-3.23719915337046e-05
-2.0211627471285e-05
-4.30040292213018e-05
-4.63609893630011e-05
-4.76476484879809e-05
-5.71496766401004e-05
-2.52846190429912e-05
-2.03958640455447e-05
2.48146281665578e-07
-1.96269944555677e-05
-1.07479926489785e-05
-3.42657296033865e-05
-2.56757270078175e-05
-2.13370540619902e-05
-3.60480866082186e-05
-4.41665747681406e-05
-4.30498054204711e-05
-1.1574522052875e-05
-2.23120031395657e-05
-3.930591452126e-05
-4.03016537848002e-05
-9.51287865499609e-06
-3.98078619324099e-05
-2.26669192539641e-05
-2.4723479808033e-05
-1.5897724070478e-05
-2.18918982300715e-05
-1.44572320940708e-06
-1.78408971746111e-05
-2.8797100675536e-05
-4.78411761629853e-05
-2.555598884223e-05
-3.51650736443887e-05
-2.99373272510161e-05
-2.44729551617547e-05
-8.85821616845324e-06
-1.73537031606502e-05
-3.02984525485875e-05
-3.47883758465154e-05
-1.54062659372773e-05
-1.38127606908713e-05
-2.39337537204941e-05
-1.49539852987328e-05
-3.54418727982226e-05
-1.36099669981034e-05
-1.19068893022735e-05
-2.79813860804637e-05
-2.09486673427208e-05
-2.57546958530023e-05
-2.70056166691142e-05
-5.67242648753714e-05
-3.01132341398328e-05
-3.25633637533134e-05
-4.42835526930823e-05
-2.00711588069336e-05
-2.50285320991133e-05
-3.22667158733819e-05
-3.06500752890904e-05
-5.92329307135891e-05
-3.38063031549186e-05
-3.57616666376947e-05
-4.49932681207485e-05
-1.80316620475397e-05
-2.39831346634376e-05
-3.93389423248143e-05
-4.03080621753371e-05
-5.91240064845221e-05
-1.39607835903481e-05
-5.19709941529519e-05
-1.71510931662979e-05
-1.93739771458041e-05
-1.85454751134838e-05
-3.12274805925211e-05
1.42055332699798e-06
-3.07435874613504e-05
-1.97474612616343e-05
-1.13499625966317e-05
-8.67932711045295e-05
-1.5046981133386e-05
4.74090395719178e-06
-2.24283111038506e-05
-2.67132583456977e-05
-8.4652649623831e-06
-2.24962779143662e-05
-9.65805348537474e-06
1.74554983815669e-06
-4.6740844393845e-05
-8.27814124201608e-06
-1.97170596162368e-05
-1.75213536762407e-05
-1.01193911066149e-05
-1.95632266381495e-05
-2.95318395098166e-05
-3.20458636911839e-05
-2.29101364527188e-05
-2.22512353658817e-05
-1.98193430240088e-05
-4.72550390130391e-05
5.1929624968006e-06
-6.1291721542308e-05
-1.75676401679584e-05
-8.97168796326944e-06
-4.316059885756e-05
-2.36497497815364e-05
-3.57529638698322e-05
-3.35163766445092e-06
-2.54621475285646e-05
-3.37900054778392e-05
-3.17944168244424e-05
-3.29518782407806e-05
-2.27972369875698e-05
-2.85894062645929e-05
-2.76436187443971e-05
-5.33980438150899e-05
-5.55884155672792e-05
-3.98270691089995e-05
-4.26653276895267e-05
-3.49733693845753e-05
-1.63301697646118e-05
-2.97236246112881e-05
-1.66880647439108e-05
-3.40193347257755e-05
-2.40917365896857e-05
-8.81349080586338e-06
-3.15465524933998e-05
-3.01321484315519e-05
-3.27921726169083e-05
1.2193960460275e-06
-4.24008898784101e-05
-3.25495385650815e-05
-1.28119969210196e-05
-3.82741792880153e-05
-4.15772659362308e-05
-4.07171256011789e-05
-1.84322849662268e-05
-1.59952345035417e-05
-5.65072690514283e-05
-1.88935792871071e-05
-4.14329935534033e-05
-3.85656374284281e-05
-3.19626798256874e-05
-2.05055028885213e-05
2.39103879753638e-06
-2.31820984320594e-05
-5.06966236305416e-05
-3.04955184603228e-05
-2.58777645085856e-05
-4.69603699588311e-05
-4.28466086135346e-05
-1.35489882867782e-05
-2.5330912348134e-05
-1.85443545032543e-05
-6.72095916799669e-06
-7.28991243635449e-05
-5.13087315934844e-05
-3.8957171997928e-05
-1.29065198373247e-05
-2.67519362071746e-05
-3.71587883457217e-05
-3.92283294312418e-05
5.50618912030295e-06
-2.47371948694024e-05
1.2929017285345e-05
-4.1398420075497e-05
-2.26195602755222e-05
-3.0358852004606e-05
-4.27226744690725e-05
-4.32648388573581e-06
-2.94191353340644e-05
-4.9494003899142e-05
-4.20412979868323e-05
-2.38019843119557e-05
1.97079076932651e-05
-4.88002479318496e-05
-4.87822026609759e-05
-2.47289067120181e-05
-6.70987055881017e-05
-2.80873541750459e-05
-1.70306830907665e-05
1.07104779038261e-05
1.7153214074334e-06
-1.43667603853142e-05
-1.55469670220181e-05
-8.67562348659267e-06
-1.19139775092911e-05
-4.8518660808185e-05
-6.77818826390717e-05
-2.73958697853819e-05
-1.86466887695023e-05
-4.5488153076021e-05
-2.80866478994639e-05
-4.32672538310033e-05
-1.06639552922415e-05
-4.27214201309049e-05
-2.58205479211611e-05
-2.20982335805893e-06
-1.02857239009724e-05
-4.02529539495768e-05
-2.58043599390123e-05
-3.71879245307298e-05
-2.50046970582476e-05
-3.63181639059108e-05
-2.6615102619076e-05
-2.38996873642363e-05
-3.41229525912185e-05
-3.32399717580015e-05
-1.83815525748582e-05
-1.76826213033755e-05
-3.26922300840918e-05
-1.37655096210915e-05
-2.23267561374981e-05
-4.38610362425997e-05
1.21730996986435e-05
-2.05016253607912e-05
-1.53860905291328e-05
-5.26671062544609e-05
-2.50208529344675e-05
-2.60701391427656e-05
-4.1736461624742e-05
-3.42699724873055e-05
-2.17097631001533e-05
-3.32718886605031e-05
-3.24703609793203e-05
-1.44606862442233e-05
-3.84452269455207e-05
-2.99949047380007e-05
-2.13851122270754e-05
-1.69343417730827e-05
-3.57226764960688e-05
-4.35298612834369e-05
-3.80119687102477e-05
-3.27267642217534e-05
-9.07966233660347e-06
-5.18397877483516e-05
-1.61824339533044e-05
-3.41100963267755e-05
-4.50918541577317e-05
-2.12835925255781e-05
-4.79855015582986e-05
-3.14282909396563e-05
-4.29825195902992e-05
-3.4615776648655e-05
-2.48296597795233e-05
-1.54487474330256e-05
-1.61460450287447e-05
-3.7112638653389e-05
-3.04911276938108e-05
-2.07617052417102e-05
4.68842010060978e-06
-4.73407564774748e-05
-4.1075894344925e-05
-7.651875572187e-06
-7.56046143774885e-06
-5.85454402261931e-05
-4.20759029206036e-05
-3.02271978810816e-05
-1.83124409283587e-05
-2.94210337614229e-05
-2.8132256987771e-05
-4.24624097475478e-05
3.75412011724698e-06
-5.10899892931599e-05
-4.63296302384701e-05
-7.88722847501193e-06
5.31463291749959e-06
-3.49171128343285e-05
-7.61390391686917e-06
-3.14561400821128e-05
-5.79538520465911e-05
-3.7541576860547e-05
-1.54300472886709e-06
-2.10059998741676e-05
9.26378053950207e-07
-2.53555912815531e-05
-4.07272807612502e-05
-2.95280666722823e-05
-1.61382052498978e-05
-2.2601326313859e-05
-2.38194322677613e-05
-3.46764540440988e-05
-2.25076836191484e-05
-3.05445412449922e-05
-4.05429796444829e-05
-4.9128732041194e-05
-5.0516939489493e-05
3.45924670078215e-06
-4.8410567891624e-05
-2.83574857155838e-05
-7.43346060047182e-06
-2.90729908024314e-05
-5.57779560060429e-05
-3.95651012701847e-05
-2.13683249041094e-05
-1.73402202275099e-06
-2.37129361211119e-05
-5.3178463290849e-05
-1.51804197027081e-05
-5.1618513928223e-05
-5.58926651398631e-05
-2.24551718024523e-05
-3.57109605327654e-05
-4.78813859102638e-05
-2.66381518329111e-05
-1.44282071800125e-05
-3.38311282915049e-05
-3.31723871263189e-05
-3.90614781611486e-05
-2.10304295874368e-05
-3.85116933519289e-05
-1.03620154326432e-05
-3.05167841480789e-05
-2.78958219098384e-05
-2.71910720561065e-05
-1.10215436144557e-05
-4.94563205592781e-05
-1.36653092136216e-05
-4.68761946487128e-05
-3.63239934748233e-05
-3.35097540098963e-05
-4.77909509024091e-06
-2.31732450976952e-05
-9.03173761574509e-06
-2.32343658254705e-05
-2.40101755000091e-05
-3.25637507360916e-05
-5.65066624804332e-05
-2.10125330218362e-05
1.41432860097727e-05
-1.46952440987763e-05
-2.34337881411054e-05
-8.4608927503638e-06
-4.18896688662903e-05
-3.7444597559062e-05
-6.52284668253609e-05
5.79175821569411e-06
-3.43091330615473e-05
-1.08455755375912e-05
-4.84977296932674e-05
-3.63340425637313e-05
-2.24794553608047e-05
-2.94270334460729e-05
-3.36990090382862e-05
-3.66922958968248e-05
-3.10315528304069e-05
-5.54827559992978e-05
-2.71948581303888e-05
-3.32596033411611e-05
-4.24035839538428e-05
-2.25814364779756e-05
-5.90512007181934e-05
-3.96505438752407e-05
-3.18840369960234e-05
-2.54033425549081e-05
-3.59371253054925e-05
-1.54028011752948e-05
-1.32349012415008e-05
-8.16015792729136e-05
-1.3399088194362e-05
-3.7071756069358e-05
-2.08846888680834e-05
-3.78798833319889e-05
-1.07076711434496e-05
-4.18049099385531e-05
-1.02074307419153e-05
-5.69206902010802e-06
-3.03558540284333e-05
-2.00267277250748e-05
-3.02173623358559e-05
-1.77639145880293e-05
-1.66057981641395e-05
-5.29853092284158e-05
-3.14046039238123e-05
-2.1973799921846e-05
-4.24195424140401e-05
-1.42358091294785e-05
-3.36256065893241e-05
-4.13180560529362e-05
-6.10314140453215e-05
-3.56488277319782e-05
-8.72280104516174e-06
-6.7631684646222e-06
-3.33696517212989e-05
-2.23289676980816e-05
-2.30423512939657e-05
-3.95244626720028e-05
-9.1980448765611e-06
8.59763013240208e-06
-4.64510488769951e-05
-2.99381964038484e-05
-2.13575407905549e-05
-2.51904593034897e-05
-3.75322216653749e-05
-2.47487710342396e-05
-6.67501147305074e-05
-1.4429860987596e-05
-8.85989857422158e-06
-3.01907959249585e-05
-2.36607023862369e-05
-3.69531351784029e-05
1.88008778239888e-05
-1.66601527397674e-05
-1.00264091739849e-05
-3.74232571403764e-05
-1.5198379948059e-05
-3.23742531113327e-05
-7.79603747887552e-06
-8.15113547873967e-06
-3.09026065204578e-05
-2.86017470421829e-05
-2.35643097131761e-05
-1.22343467354529e-05
-3.52003200193165e-05
-2.66742970781384e-05
-2.14611815150682e-05
-3.78247197844967e-05
-5.38799263382617e-05
-1.91375700337666e-05
-1.82542780176797e-05
-2.20850009930965e-05
-1.57995877134908e-05
-4.03941141477564e-05
-2.70713259086346e-05
-2.04824808273786e-05
-3.97104508852511e-05
-4.408496284384e-05
-3.99704179219924e-05
-1.64162115282502e-05
-1.16521511891628e-05
-2.73279959401566e-05
-3.89335235972441e-05
-1.60055075069932e-05
-8.3429266552235e-06
-2.69939089957649e-05
-1.43299223254852e-05
-3.08176132242176e-05
-3.77821079733334e-05
-3.32892813462748e-05
-2.27638790970132e-05
-1.39190141324812e-05
-1.42508592869188e-05
-4.37251879260922e-05
1.05838869979157e-06
-5.35220331918324e-05
-5.43225289525854e-05
-3.86788593177038e-05
-3.00923243656534e-05
-5.34873385203552e-05
-5.90775841653044e-05
-2.51767329618451e-05
-4.63608620497789e-06
-6.53428529412362e-05
-1.05812331733643e-05
-2.07649933386092e-05
-2.68363836483131e-05
-3.08675343895716e-05
-1.00106080539018e-05
-3.29991255298734e-05
-4.32508343070747e-05
-2.46599822634605e-05
-3.86648279757773e-05
-3.58317904630229e-06
-1.88392848740244e-05
-2.78699401272599e-05
-2.94250474293947e-05
-5.77469468897901e-05
-1.67988263995993e-05
-2.94747239683432e-05
-3.17755224523957e-05
7.3032119710264e-06
1.40688186468204e-05
-9.57433977621161e-07
-3.24135793128628e-05
-1.87213477088537e-05
-5.41510057740584e-05
-2.24673548803376e-05
-2.95864923683726e-05
-2.03876761013628e-05
-2.13887840110999e-05
-2.56778319435285e-05
-2.59703132090894e-05
-1.40366263615407e-05
-1.07823868392523e-05
-2.31113433187214e-05
-4.51701893320443e-05
2.47399889241597e-06
-1.48563337963267e-05
-4.11955532183661e-05
-2.15977345438285e-05
-3.66993848685215e-05
-1.13455551703085e-05
-4.17114522888913e-06
-2.1644681028071e-05
-1.67483558664293e-06
-1.78465294343824e-05
-2.26266357386545e-05
-3.39081811057849e-05
-3.08038996122508e-05
-2.97716379824873e-05
-4.50762168635258e-05
-5.4971324999028e-06
-5.56251899750898e-07
-2.80932362642287e-05
-2.56099450073152e-05
-4.84527339006171e-05
-1.25323939624574e-05
-1.57219119827568e-05
-3.03944080860471e-05
-3.05330218827621e-05
-2.53548549900861e-05
-3.85996338904065e-05
-2.70108764949246e-06
-4.15056510247157e-05
-3.27686451686317e-05
-4.2497343523189e-05
-3.84332923253179e-05
-2.71477615431771e-05
-5.51575974626227e-05
-3.21232351752156e-05
-1.39016514980101e-05
-3.9977730515615e-06
-1.65788546092141e-05
-3.17649684557055e-05
-3.89707402817247e-05
-3.22475419253183e-05
-3.64491132485013e-05
-7.8038457646753e-06
-3.23936725601279e-05
-1.20176989031711e-05
-5.7042523996977e-05
-4.17023317135944e-05
-4.23799830125817e-05
-1.44663122638734e-05
-6.70719606373774e-06
-2.47477917283506e-05
-5.92187125289896e-05
-2.56290282265625e-05
-3.56340075483506e-05
-3.05665405570525e-05
-6.23489375556063e-05
-5.59211345935918e-05
-4.81749217859178e-05
-5.33844143650501e-06
-7.33481938882956e-05
3.2257473631568e-06
-1.84835367113907e-05
-4.33251826344921e-05
-1.56010612622683e-05
-3.66222587072038e-05
-5.03796432208225e-05
-6.86596653341553e-06
-2.11057334304838e-05
-2.6652547716446e-06
-2.85537389714955e-05
-3.26315866189622e-05
-5.77959420568393e-06
-2.04019317623216e-05
-1.01362093807718e-05
-5.5928635614209e-05
-2.97744574266159e-05
-4.63894013071949e-05
-2.32669918087909e-05
-2.84936314212041e-05
-2.37921398970041e-05
-5.31218603250494e-06
-1.284156268063e-05
-4.43029014933312e-05
-5.75310296874833e-05
-3.69159930659757e-05
-3.50019460805991e-05
-2.31632511198186e-05
-1.80346611930296e-05
-4.4966351948427e-05
-4.15179710614608e-05
-3.7721990107628e-05
-4.48166703928701e-05
-1.77548484523437e-05
5.95619084302923e-06
-9.88098155614818e-06
-3.43437071823828e-05
-3.6993417460896e-05
1.04455403860395e-06
-3.09193210419002e-05
-3.08460810653316e-05
-4.29564666238895e-05
-2.90531355115803e-05
-1.88143417305824e-05
-3.52322806449946e-05
-1.41881617309256e-05
-1.81290135093191e-05
-3.67024311673358e-05
-4.04499139416109e-05
-5.68395670342959e-05
-4.32275973168032e-05
-4.76273444502742e-05
-2.20090281997576e-05
-1.60302851355516e-05
-3.71615634065306e-05
4.47434161665852e-06
-2.26086858462508e-05
-3.63039763611816e-05
-2.06885783929675e-05
-3.92529767918705e-06
-9.54633629540824e-06
-3.54013962376296e-05
-3.70765026596232e-05
-5.09786422605216e-05
-3.51542639442608e-05
-5.08807341528009e-05
-1.09973668205051e-05
-9.37717424803085e-06
-3.99635687352777e-05
-5.44500156792089e-05
-3.0426557851096e-05
-3.72860163584941e-05
-2.68777146335157e-05
-1.30825912855812e-05
-3.87148683477882e-05
-4.94253743786291e-05
-3.44144433015597e-06
-5.16240358587229e-05
-5.09433279968471e-05
-1.19507003287816e-05
-5.6530725413411e-05
-5.50838615095846e-05
-3.57090173816325e-05
-4.54986059524866e-06
-3.61988299672071e-05
-4.52288328577697e-05
-1.50621732679878e-05
-3.61138627376738e-05
-2.26400526144653e-05
-5.30474639216617e-05
-1.26086656657963e-05
-4.86405495727154e-05
-3.49371608739816e-05
-3.36336617719997e-05
-2.21736362790594e-05
-1.27237531295019e-05
-2.16983347672685e-05
-1.11333855595023e-05
-2.90784327057016e-05
-6.06993003139132e-05
-2.68801278748052e-06
-5.24906021991794e-05
-1.71256692984922e-05
-4.28402204864097e-05
-9.79355799308907e-06
-1.47157547540827e-05
-4.51547310818013e-05
-4.27290720593249e-05
-7.54165060059126e-05
-5.6790269270938e-06
-3.69240230260568e-05
-5.81255900407928e-05
-3.36052895754597e-05
-2.4937393511783e-05
-3.41820839482167e-05
-3.22598857068256e-05
-3.31756288329075e-05
-6.04592750290405e-06
-4.3738400783865e-05
-2.00779905819279e-05
-2.94953450237056e-05
-9.62412319640995e-06
1.30845603345918e-06
-4.36862091659166e-05
-3.75227853696329e-05
-3.24024928371616e-05
-1.69588150789574e-05
-3.80967810357472e-05
-4.6875503384501e-05
-2.48902696345369e-05
-9.73958524512184e-06
-1.60088857485706e-05
-7.89094256429629e-07
-4.6496213659774e-05
-4.29710851359306e-05
-2.661540248225e-05
-5.95853823599797e-06
-3.12625764776862e-05
-5.58932333052691e-05
-4.02460969632309e-05
1.32810351598027e-05
-6.08600724929736e-05
-3.22224276485654e-05
-5.19599505214204e-05
-2.45267454775237e-05
-2.90505876540111e-05
-4.13084731990354e-05
-2.46136116730996e-05
-1.74752247841502e-05
-3.23558361416441e-05
-3.25312881578075e-05
-2.37815239017716e-05
-3.2724778177594e-05
-1.82533212597573e-05
-1.66353427233135e-05
-4.21041475644056e-05
-4.27857964994524e-05
-3.42042114568227e-05
-3.63368127510947e-05
-4.13132063375075e-05
-2.47743826658644e-05
-2.54724868796792e-05
-2.38592638685184e-05
-1.8868072614292e-05
-2.69035262872186e-05
3.76707307684352e-06
-3.20570237514668e-05
-4.02643148286366e-05
-5.14490906435157e-05
-3.39179311238289e-05
-2.2504481383907e-06
-3.18609719273087e-05
-4.07012334868518e-05
-8.26238344145868e-06
-4.36400326045115e-05
-1.26750834804672e-05
-4.32398059634632e-05
-4.25247044995801e-05
1.09415694475903e-05
-2.7333629190977e-05
-3.75228449606276e-05
-5.27800221391096e-05
-1.88167798303199e-05
-4.91262993674087e-06
-2.81972257876261e-05
-3.27398649085929e-05
-2.73169463453787e-05
-1.68690375313372e-05
-4.36451469458519e-05
-8.61895587295116e-06
-3.42677962255577e-05
-5.8649797693424e-05
-4.6427126905729e-05
-6.204277398474e-06
-5.74013015638307e-05
-4.93139859447877e-05
-5.35376615734607e-05
-2.33620665132502e-05
-1.66869906105347e-05
-1.96188753160728e-05
-4.21639078783273e-05
-4.35027960400301e-05
-2.59942672424761e-05
-2.12157260408364e-05
-5.42362656788911e-05
-4.15816948919411e-05
-5.27873093219809e-05
-5.49864774519442e-05
-3.06933679530201e-05
-2.00606647699278e-05
-3.96364190593739e-05
-1.26362799706346e-05
-2.06769202950309e-05
-2.86026344514803e-05
-1.96746143719072e-05
-2.48780256779728e-05
-1.41864249552472e-06
-2.31425184118594e-05
-4.51176484087266e-05
-2.51926741596391e-05
-2.0961401467882e-05
-3.80658209312725e-05
-1.74597625645702e-05
-8.3547227588709e-06
-2.4947951592855e-05
3.03235589182799e-08
-1.28550656577751e-05
-2.759171104034e-05
7.7656055141419e-06
-5.7579961045822e-06
-2.47065048942633e-05
-8.57225210668701e-06
-6.10200674727318e-05
-3.41673603248727e-05
-4.32215886729785e-05
-4.57822108832028e-05
-1.11462120231725e-05
-2.75635791494573e-05
-4.94648856027199e-05
-1.84938067899907e-06
-3.69439844525805e-05
-4.02294524760822e-05
-2.4820462582733e-05
-4.85786608887985e-05
-2.72741426357201e-05
-5.73842469198909e-05
6.56785970786482e-06
-2.66057719682299e-05
-1.58221773427e-05
-3.48336257936035e-05
-4.55549979258413e-05
-6.41410433713121e-05
-4.80791598346732e-05
-1.98051571850427e-05
-1.45218394667654e-05
-4.14473633333225e-05
6.14824669899339e-07
-2.97833434052577e-05
-3.66102729403944e-05
3.30867690415329e-06
-3.32985948471225e-06
-3.73930917314695e-05
-7.10127274317817e-05
-2.43494752744004e-05
-4.29191523024141e-05
-2.68819203879744e-06
-4.99740817119726e-05
-3.94237776193564e-05
-5.7510839654013e-05
-1.24355749979459e-05
-2.81770546827019e-05
-7.73101987190366e-06
-3.19610488197867e-05
-1.01310082719746e-06
-8.32127307664454e-06
-1.16398973876197e-05
-5.2324359608946e-05
-6.69155792535074e-05
-2.63404269274648e-05
-3.48101948090604e-05
-1.92336529635749e-05
-3.56427488554995e-05
-2.09592871540321e-05
-3.033819564976e-05
-3.46466025420754e-05
-5.00005304720189e-05
-4.16491324412876e-05
-2.50571751929174e-05
-3.02794644067493e-05
-4.67587654644586e-05
-1.28369229875813e-05
-2.70527503248779e-05
-1.82876797564095e-05
-1.73456986441589e-05
-1.85238917708936e-05
-2.00878155190069e-05
-2.03750311000496e-05
-2.8564601541983e-05
1.24211450105006e-06
-1.7384897094291e-05
-4.34294831784538e-05
-3.92660264187705e-05
-5.67041617403085e-05
-2.19936568521736e-05
-2.99698350706415e-05
-2.68116302135317e-05
-2.50969308970728e-06
-2.14582867372656e-05
-2.69434769092029e-05
1.88781776243264e-06
-1.87407979107866e-05
-5.3039350544935e-05
-3.90300233511858e-05
-3.73190030962927e-05
-2.54282549122677e-05
-2.63404842482633e-05
-4.84242257201298e-05
-4.29078758024003e-05
-1.45000203781299e-05
-1.22661334447315e-05
-7.58133842423788e-06
-1.55942409605445e-05
-2.59970359448685e-05
-2.05859527552136e-05
-3.70691760356615e-05
-1.4318823826431e-05
-2.85395015084843e-05
-1.8971277630207e-05
-2.45982606027433e-05
-5.12463202980689e-05
-1.19184706302705e-05
-3.77809912455908e-05
-7.67792061152047e-06
-2.1632085349328e-05
-5.25903423651471e-05
-1.95654199651046e-05
-1.60517935828453e-05
-7.09796312232278e-05
-2.21739755168611e-05
-4.38449369662076e-05
-5.03971015483675e-05
-9.64177250257139e-06
-1.28573731323941e-05
-1.8914723488197e-05
-1.71690322838988e-05
-3.25534707788598e-05
-1.92265864604498e-05
6.01280494552784e-06
-8.88264643059677e-06
-4.76729143640692e-05
-2.46604653450724e-05
-2.1890666545704e-05
-1.78574291509723e-05
-1.52253980715844e-05
-1.98428066044504e-06
-3.20541022230931e-05
-4.82237394123766e-05
-5.97375549247309e-05
-1.89931707078981e-05
-3.59887995562197e-05
-5.20998322819498e-05
-3.45534202356551e-05
-2.90948717254777e-05
-3.91896959904046e-05
-3.56091928076642e-05
-4.73026699125213e-05
-4.12832375756973e-05
-2.96465881027152e-05
-1.35784415359947e-05
-4.11697240928518e-05
-3.0841154943455e-05
-3.19930891221868e-05
-9.02065433743783e-06
-3.51799560819839e-05
-1.36756444041423e-05
-2.07072720509286e-05
-3.97568561328159e-05
-1.00198229431087e-05
-2.21566285936963e-05
-1.6478806717364e-05
-7.10639532565286e-05
-8.73464934356442e-06
-2.33946303750743e-05
-5.45545513577278e-05
-1.8148698539279e-05
-3.75849617713447e-05
-1.12896567155879e-05
-2.37575981245672e-05
-4.78137046751312e-05
-3.45022075551121e-06
-4.59447993742144e-05
-1.91670233836375e-05
-3.08246675932676e-05
-3.7862871276722e-05
-1.34409139286132e-05
-1.59197481454773e-06
-1.4706080295428e-05
-2.22230369768886e-05
-2.23157030627838e-06
-1.69014671827607e-05
-1.20273476758643e-05
-3.79726857032718e-05
-4.59335800203999e-05
-4.38398171702564e-05
-5.24608111541744e-05
-1.2144836655435e-05
-1.0864659524109e-05
-2.76277340433225e-05
-3.99970550711224e-05
-3.87571713410548e-05
-1.1399433029086e-05
3.45154714737372e-06
-1.7517832451121e-05
-3.1537990560992e-05
-2.00458641820455e-05
-2.1350803120604e-05
-3.42310723659583e-05
-2.96864271007191e-05
-3.40915126221912e-05
-3.692780367942e-05
-3.17949145333922e-05
-1.48767485941659e-05
-3.19207000245018e-05
-3.81233287377564e-05
-2.30714163532322e-05
-2.54399178575685e-05
-4.35135728675832e-05
-7.61456978509798e-05
-2.59204920213339e-05
-2.49969643203553e-05
-2.4852132799887e-05
-1.7039323554642e-05
-4.58221790519225e-05
-3.49143211820017e-06
-5.57114834035795e-05
2.55423292072332e-05
-1.01000926014654e-05
-1.22661713856924e-05
-5.01768489842064e-05
-2.03412861514672e-06
-1.09674349391725e-05
-2.07936804060466e-05
-2.13437895097284e-05
-4.91512175777617e-05
-2.79422319546335e-05
-3.5957898528271e-05
-4.9170067550085e-05
1.26723740458499e-07
-5.73910347154736e-05
-3.41860124728167e-05
-2.9729346478732e-05
-7.90679668829958e-06
-2.93072759381202e-05
-2.70256531506855e-05
-2.24853779725984e-05
-7.95946902226438e-06
-3.14554044947856e-05
-2.51393463329918e-05
-4.09593172042145e-05
-2.48565899420884e-05
-3.4141913365516e-05
-2.80361758895773e-05
8.00914202267293e-06
-5.77550462247805e-05
-1.57280542112473e-05
-4.04336283527904e-05
-1.98229828106876e-05
-4.68182914648892e-05
-2.69007857048674e-05
-2.1260585446148e-05
-4.85131763258785e-05
-2.43413165719228e-05
1.2400663521024e-06
-1.92684433855828e-05
-5.42314930226799e-05
-3.28107525525419e-05
-3.19086399039184e-05
-3.8754224417631e-05
-4.75410671794848e-05
-2.45432489704106e-05
-5.5574667530001e-05
-1.0974579556323e-05
-2.90381837914365e-05
-1.77254705445129e-05
-4.27235174634475e-06
-4.10477378914631e-05
-5.00325447116819e-05
-3.87521530602066e-06
2.60073369611831e-06
1.03254857899163e-05
-2.18773516283714e-05
-1.97510263813617e-05
-4.10109765364158e-05
-3.56902620037131e-05
-8.08807677359971e-06
-6.39047186634104e-05
-2.76682686823985e-05
9.21097381235058e-06
-2.472912042477e-05
-2.87976840374703e-05
-7.90542580449123e-06
-3.66171555624465e-05
-1.32156609022665e-05
-3.30856754383004e-05
-2.21429156952397e-05
1.20992783133839e-06
-2.65490472470974e-05
-1.42085004104154e-05
-2.29357753198928e-05
-2.92581699180696e-05
-1.54928640066615e-05
-4.1237399109694e-05
-4.68072842308364e-05
-3.51203730342156e-05
-1.66589756596486e-05
-6.86676808516327e-05
-6.61444365210596e-06
-2.55281873250019e-05
-3.27687352221829e-05
-2.52400755041182e-05
-2.27329970269616e-05
-1.27646015101935e-05
-2.68956326280804e-05
-4.30248940772938e-06
-3.65735811177344e-05
-2.75021949724038e-05
-5.2587164241941e-05
-3.20727360374528e-05
-1.99756129317553e-05
-3.49631518630802e-05
-1.2026754737329e-06
-1.19549135931623e-05
-2.86679094489013e-05
-2.93294452454491e-05
-3.3700183902886e-05
-3.51245511250371e-05
-5.22021378177524e-05
-3.08517433223358e-05
-3.98277914473217e-05
-2.61643099321412e-05
-2.24922984865154e-06
-3.06168537413045e-05
1.52044023716976e-05
-1.66712655974032e-05
-2.07059388003271e-05
-3.05634991701173e-05
-1.01899647592055e-05
-5.06630725885046e-05
-4.76983794943831e-05
-5.50585809945434e-05
-4.54416653714819e-05
-3.25395309024317e-05
-5.56731897869755e-05
-2.832991546416e-05
-1.29136103830435e-05
-4.82886845560839e-05
-1.74904278757766e-05
-3.49770496129831e-05
-8.22256525391135e-06
-2.85429546902172e-05
-3.44977943851788e-06
-2.51784953775412e-05
-2.16949879858297e-05
-3.86743805866727e-05
-6.31916825242767e-05
-2.4147825230456e-05
3.60708144335223e-06
-9.65696989775272e-06
1.11640561618162e-05
-1.8977349268336e-05
-3.14594800382386e-05
-2.85318874640729e-05
-4.44561448710525e-05
-3.6085080691108e-05
-5.03583525560445e-05
-4.9928594975158e-05
-1.58011277810798e-05
-3.52745626106622e-05
-3.16261808419818e-05
-3.33350993912172e-05
-3.47183040666811e-05
1.90776854204423e-06
-2.53452337065569e-06
-2.8320328254392e-05
-1.47237744362772e-05
-3.8370781627298e-05
-2.91211925242169e-05
-3.45469142181014e-05
-1.32767870402544e-05
-2.95266338495917e-05
-2.44539685484317e-05
-3.9378941361766e-05
-3.94371496966502e-05
-4.80923024689009e-05
-2.41649885955777e-05
-3.2723681262487e-05
-1.18026524823472e-05
-3.1769887760694e-05
-5.64317731267334e-05
-2.00340760822292e-05
-3.9469570907195e-05
-3.90217282312192e-05
-1.53560853536514e-06
-7.58333270680584e-06
-3.83075332238191e-05
-4.34678634979941e-05
-4.29189199506583e-05
-2.14168113914478e-05
-3.8789210628896e-05
-1.51723966796945e-05
-2.24625599975962e-05
-3.82939922749964e-05
-2.64636998315725e-06
-1.94682194649682e-05
3.8519407328845e-06
-2.23322930418372e-05
-2.81883996467965e-05
-2.98815528554011e-05
-5.29458113387665e-05
-3.99950005940098e-05
3.17559628865346e-06
-3.29695078511908e-05
-3.00564154608727e-05
-3.36529032030316e-05
-1.8925589592081e-05
-1.95233671559214e-05
-2.77561115934937e-05
-4.38857856130373e-05
-2.21692655743639e-05
-2.27966995380942e-05
-3.42460185457645e-05
-3.31083385823813e-05
-1.39832739326528e-05
-3.9481583535534e-05
-4.22453729821571e-07
-3.65647665749803e-05
1.73358067466295e-05
-1.07057503790419e-05
-4.7863216578089e-05
-1.34020653317297e-05
-2.69761235746882e-05
-2.87284326634922e-05
-2.38221901113173e-05
-2.44104988280923e-05
-2.53928665399092e-05
5.5559813314459e-07
-1.69395662958421e-05
-2.97832721066011e-05
-9.42412260721125e-06
-5.38610468242119e-06
-4.02612556457157e-05
-5.38871188031181e-05
-2.55612279122269e-05
-3.26118537311126e-05
-4.8683402163295e-05
-2.59011195855772e-05
-3.81577966271707e-05
-3.16744561887159e-05
-2.17026345826521e-05
-3.88216940571876e-05
-9.95300851060064e-06
-1.97396792982474e-05
6.64953845945118e-06
-2.10947268096933e-05
-2.3658556918552e-05
-1.40497648688136e-06
-1.50517000284788e-05
-3.32646832042146e-05
-1.18415157197941e-05
-2.46822581926431e-05
9.8825598965303e-07
-3.72852213265575e-05
-4.16746745707671e-05
-1.15333245597174e-05
-4.43156611972257e-05
-5.01081963199521e-05
-4.61160131015782e-05
-2.50825876462266e-05
-1.76055221510447e-05
8.05000986364391e-06
-9.46614326259391e-06
-1.2004627213719e-05
-3.33754181620833e-05
-3.9941582395296e-05
-1.46782890562628e-05
-5.74244737257719e-05
-3.67868843000316e-05
-1.19957362789339e-05
-4.04412425487457e-05
-5.3980220484232e-05
-1.77438505537098e-05
-5.42412137812706e-05
-1.00720396217898e-05
-4.20769796764939e-05
-2.39861007856555e-05
-4.27217830365256e-05
-4.28307667209878e-05
-3.54899262335988e-05
-7.20828409760537e-06
-5.11048559330017e-05
-1.97757060362902e-05
-3.81339789636527e-05
-1.88232942019682e-05
-1.0119578294071e-05
-3.04095066582593e-05
-2.01217963163112e-05
-1.05285570642078e-05
-3.17158133749025e-05
-5.03326290283922e-05
-2.14080701748032e-05
-1.1755906947783e-05
-4.90935528019976e-05
-5.01016815738408e-05
-4.15807704734153e-05
-6.77064302759115e-05
-1.34764666680058e-05
-2.47937319279953e-06
-2.45546154574406e-05
-2.97697056811278e-05
-4.53841828440461e-05
-3.51281431961578e-05
-3.52939841253763e-05
-8.21007500206043e-05
-3.56499738901972e-05
-4.60540507201319e-05
-7.74240176276989e-06
-4.3827172364539e-05
-6.57864629634405e-05
-2.97781208935818e-05
-7.73137190762013e-05
-1.77047965734968e-05
-4.76616907747351e-05
-4.11925897975265e-05
-3.97163799658575e-05
-3.26058112815943e-05
-2.96352768973177e-05
-2.61042433880735e-05
-7.80416900626816e-06
-1.24187340205303e-05
-4.54694025330676e-05
-2.15898540013278e-05
-4.89986081097835e-06
-1.64175081624264e-05
-1.24748583310649e-05
-3.46008757432397e-05
-4.76261829900664e-05
-3.54033840715854e-05
-1.85606291660251e-05
-4.22744761081719e-05
-1.48120529435334e-05
-1.15201116140526e-05
-4.89515611775229e-05
1.00021680016216e-05
-1.81413578689048e-06
-3.63631838934984e-05
-3.32585541626257e-05
-3.84780082585653e-05
-1.25492953610283e-05
-2.55634390967568e-05
-5.19952965280117e-05
-5.3020324492082e-05
-4.61577574006543e-05
-3.62348276848951e-05
-1.6086643042522e-05
-6.56540317496731e-05
-3.28332730460908e-05
-3.88834628174933e-05
-3.69347313369107e-05
-3.11158889394575e-05
-2.83264750805453e-05
-2.30617747237316e-05
-3.98234139094444e-05
-1.05044284830294e-05
-1.25790133498937e-05
-1.24982157027717e-05
-1.5717080413623e-05
-6.72105972186794e-06
-2.69262739146489e-05
-5.87972690149169e-05
-1.46282069220289e-05
-7.97398894937981e-07
-3.92429526017527e-05
-2.68070177545395e-05
-3.28502401282601e-05
-3.75233002928192e-05
-2.78228952956847e-05
-5.3352035652321e-06
-1.91714969516356e-05
-4.27707273759527e-05
-1.29035908725081e-05
-1.61352927750695e-05
-1.21953041136649e-05
-2.696135270181e-05
-2.83496791914144e-05
-1.94355623447908e-05
-2.51512503444144e-05
-2.91398406373598e-05
-3.79117529381033e-05
-3.21078722103468e-05
-4.09201419256745e-05
-4.20326643676914e-05
-4.32568190819061e-05
-2.56619945259542e-05
-1.31654475178328e-05
-2.36874114829701e-05
-1.53890829498308e-05
-4.5692366874914e-05
-5.59298520266642e-05
-1.9435705188929e-05
-2.72703929225854e-05
-2.77322755438914e-05
-1.63176537898978e-05
-4.57048782851694e-05
-5.8097054895491e-05
-2.18171339859025e-05
-5.68475080514527e-06
-4.11015138736327e-05
-3.06619741547744e-05
-1.77087098579308e-05
-2.85240341260493e-05
-1.11984135843476e-05
-4.45348718313071e-06
-3.53526207051293e-05
-1.24062732644523e-05
1.47570344997479e-05
-5.29296622027689e-05
-1.43892762449811e-05
-1.76580211445597e-05
-2.66226742334347e-05
-1.91101727284233e-05
-2.31764202334337e-05
-2.67659974769761e-05
-4.17667625449005e-05
-3.84323577698364e-05
-1.26293411352581e-06
-4.37359522626823e-05
-4.94371662050878e-05
-4.54567384109712e-05
-3.05687647818479e-05
-1.3898242843324e-05
-3.30936606355988e-05
-4.52341252615122e-05
-3.22541377692308e-05
-3.74912918114274e-05
-2.40307557269054e-05
-1.74784070631444e-05
-1.32362165493169e-05
-3.05305096799786e-05
-1.78598163375469e-05
-3.33628422976551e-05
-2.64220343731333e-05
-5.96613331120264e-05
-2.04026970042101e-05
-3.63132649066124e-05
-3.43432195438466e-05
-1.89438819831882e-05
-1.19000347673324e-05
7.19225613659516e-06
-2.89873565789819e-05
-2.40183015960699e-05
-3.25431612577567e-05
-1.27993668592877e-05
-3.72953953929768e-05
-1.88397702014532e-05
-1.47083104583387e-05
2.03683009012696e-05
-3.47802244211897e-05
-4.70249811629317e-05
-2.06565516501009e-05
-3.08044550776649e-05
-2.0591149598835e-05
-3.40024929138021e-05
-1.66921186446691e-05
-4.10960783056062e-05
-4.38607801329668e-05
-2.73995988519667e-05
-2.81457544032555e-05
-3.28670481059031e-06
-3.50708322004339e-05
-3.280684074349e-05
-2.41727864567414e-05
-3.91280498514435e-05
-3.26637132898969e-05
4.4243168828964e-06
-1.6816838076321e-05
-3.85463457611805e-05
-1.14887401178632e-05
-1.9515195646715e-05
5.82980997378346e-06
-2.66636799092048e-05
-1.80972058722753e-05
-4.64219083835055e-06
-5.03299629244248e-05
-2.42166743184368e-05
-4.37929007056713e-05
-2.70486276563703e-05
-2.17719081636997e-05
-1.96288258302181e-05
-3.32413785369225e-05
-4.40053711030644e-05
-3.78187137434895e-05
-4.30112826144658e-05
-2.3461652669348e-05
-4.28505306256118e-05
-6.19129293594847e-05
-5.4157330201461e-05
-3.77729640378333e-05
-3.03588644507636e-05
-2.75993694070746e-05
-4.85019967654264e-05
-4.19646315341835e-05
-4.89218425820287e-05
-8.56433768934574e-06
-3.72486752936777e-05
-4.25664133122083e-05
-4.66996906874683e-05
-1.3212385701179e-05
-4.41570372192708e-05
-5.12374931658375e-05
-2.5255829605198e-05
-6.1411689356299e-05
-1.72129041059998e-05
-3.52237616709921e-05
4.80447801532677e-06
-2.83177942374923e-05
-4.79122223353404e-06
-1.9659929513892e-05
-3.11946727569169e-05
-1.67938043575631e-05
-4.23021116081366e-05
-9.85573078445906e-06
-3.12035865999536e-05
-4.48123614925097e-05
-1.45643520149491e-07
-2.98861455216315e-05
-2.73463585708644e-05
-1.72366880080311e-05
-2.30152333891924e-05
-2.95412197604952e-05
-4.86857265756673e-05
-4.24857891233783e-05
-5.07481017094733e-05
-1.81579519862249e-06
-2.40662826485743e-05
-2.7853515463962e-05
-3.33537294265012e-05
-4.91660478858662e-05
-5.22601011099466e-05
-3.58159358470349e-05
-2.96272316953653e-05
-2.36750968949315e-05
-3.23229020516709e-05
-4.24009342684851e-05
-1.47262637721863e-05
-4.51204670523334e-05
-1.84590686358711e-05
-9.8041811976307e-06
-3.01454014602615e-05
-3.89032772157157e-05
-2.87331931375657e-05
-1.64606410737406e-05
-1.69448236961782e-05
-3.83647937028459e-05
-1.0919394347049e-05
-1.59537063646701e-05
-8.19915124205677e-06
-3.17354747969995e-05
-4.46604230911396e-05
-4.6196743927115e-05
-1.21802389291106e-05
-4.31549111349358e-05
-1.61331872524261e-05
-1.43241853081922e-05
-1.98351204066413e-05
-4.28734355449576e-06
-3.94959410938128e-05
-5.3460602418667e-05
-3.3055990435302e-05
-2.0090610858734e-05
-2.18998101290639e-05
-9.14276662176759e-06
-4.14329727258417e-05
-4.39937261951367e-05
-3.39241431347285e-05
-3.99221084229508e-05
-5.07387456930627e-05
-2.64349513556566e-05
-4.32200270585298e-05
-5.80511936975726e-05
-1.60443344681987e-05
-1.04139453477784e-05
-4.61171012206654e-05
-3.92058912650906e-05
-2.43265117614307e-05
-1.5189218719487e-05
-1.9008149047533e-05
-2.60823705536814e-05
-3.93590239863527e-05
-3.41722304784319e-05
-3.14972587514058e-05
-4.70732353756493e-05
-1.16407079076502e-05
-4.56491432318278e-05
-1.4683204653308e-05
-2.41753880831766e-05
-3.10750943299537e-05
-1.18492091607325e-05
-1.44585583592214e-05
-3.52942137796547e-05
-7.13498650613413e-06
-2.87656774711045e-05
-1.01400275051561e-05
-4.26675518481076e-05
-5.17437954549233e-05
-2.30064476528745e-05
-3.40699427138606e-05
-5.70025532465365e-05
-3.3024080795952e-05
-2.96673859966691e-05
-8.90636957600756e-06
-4.34413676557656e-05
-1.48723009567811e-05
-4.32574165291079e-05
-3.65464548098058e-06
-1.27671995781509e-05
-1.85940053544098e-05
-1.73905613316977e-05
-1.61837439284508e-05
-6.67249288644724e-06
-1.64580931083162e-05
-1.6019858849345e-05
-3.17338617120425e-05
-2.34774927221011e-05
-4.04336442042201e-05
-2.93139159351526e-05
-1.21088511925037e-05
-3.0590577963044e-05
-3.21036238949075e-05
-2.42636906307968e-05
-1.44619915775425e-05
-5.30105821865942e-05
-3.377131126982e-05
-1.86370538010601e-05
4.57891658879888e-06
-2.55904987675171e-05
-1.68665678127444e-08
-5.1141019565438e-05
-3.18502315590868e-05
-1.99637142799785e-05
-3.92172074069975e-05
-3.3832985405583e-05
-2.66914109532749e-05
-2.33881649642586e-05
-2.64876691483718e-05
-2.25141812173744e-05
-1.79332196422977e-05
-1.61065031633664e-05
-2.96560247685697e-05
-1.5727680688981e-05
-4.67000159353162e-05
-4.23921959720478e-05
1.07747680757299e-05
-2.75312549573378e-05
-2.42239486773376e-05
-2.22728417815479e-05
-4.79978513148149e-05
-3.01839216927583e-05
-4.57168462873759e-05
-4.27376169679279e-05
-3.78326228559615e-05
-3.35249412976663e-05
-3.26842751728001e-05
-4.17687295861384e-05
-5.08322015144733e-05
-5.44702970023094e-05
-2.13069325101278e-05
-4.5438455559861e-06
-1.83829169286905e-05
-5.04424026666193e-05
-2.27549589536319e-05
-7.08393998881319e-06
-2.01438284414277e-05
-6.08477935749443e-05
-4.10701079057897e-05
-1.72095225178112e-05
-7.84630311367633e-06
-2.3501654430045e-05
-2.2277285696347e-05
-1.74776786069111e-05
-4.30161186874213e-05
-2.74468226587998e-05
-2.55199509113484e-05
-1.91844598814995e-05
-3.77174705365808e-06
-3.27907018531687e-05
-4.49566611463065e-05
-6.65741382289117e-05
-1.04742982611766e-05
-4.27675627200633e-05
-1.88237892227357e-05
-1.82830797178932e-05
-1.33799360346213e-05
-5.66889254734668e-05
5.04481284232554e-07
-2.99632208628441e-05
-2.52604922831978e-05
-4.21248061970189e-05
-4.33958621174018e-05
-2.173388472394e-05
-2.36742951350949e-05
-4.17696827157142e-05
-2.87899082789472e-05
-4.57219314195215e-05
-3.57045403071949e-05
-2.92801989168888e-05
-2.62759408136422e-05
-2.0525339894257e-05
2.37100287496945e-05
-1.40605157648304e-05
-3.01563441429249e-05
-2.10982085649857e-05
-2.15869055612369e-05
-1.53816707468076e-05
-1.83002364705923e-05
-6.10556301237917e-05
-3.70852334660974e-05
-2.78314773232124e-05
-4.40096178126739e-05
-3.05236986800949e-05
-3.81370324152292e-05
-4.33391147251251e-06
-2.06430224706052e-05
-5.43323487045989e-05
-4.53587406186132e-07
-5.47354039344842e-06
-2.96198658469617e-05
-6.2422599685558e-05
-3.24961564086811e-05
-1.00419405348572e-05
-7.05491135681015e-05
-7.31125030541523e-07
-2.34957717054595e-05
-5.37684083165077e-05
-4.02326748973137e-05
-5.19244828722939e-05
-2.13983638536471e-05
-6.1034342545946e-05
-4.15962122072465e-05
-1.90315014202707e-06
-1.81754845275251e-05
-9.16167857844864e-06
-1.99748874767396e-05
-6.50284574178694e-05
-1.94913182662392e-05
-4.26995583022603e-05
-2.28711275181336e-05
-4.36879003136905e-05
-4.04848517461328e-05
-2.76775186080308e-05
-4.46669866011578e-05
-4.79993376921778e-05
-4.00676693356732e-05
-3.0273515171803e-05
-1.63799067937655e-05
1.3165685415197e-05
-1.3670851800819e-05
-5.63680278517642e-05
-2.28942416342171e-05
-3.47209177359693e-05
-1.55508196145527e-05
-3.24640305906263e-05
-1.25901019236045e-05
-2.47400399420756e-05
6.06629516434409e-06
-2.15548226627584e-05
-3.78268067998941e-05
-2.46545042447278e-05
-3.33793968953587e-05
-2.84126683444276e-05
-1.54168723297425e-05
-5.69427734715528e-05
7.38526285214903e-06
-2.61994203898389e-06
-2.25719659155483e-05
-2.35028534458245e-05
-3.05648425752366e-05
-6.56585518535594e-06
-4.51960693202433e-05
-1.37969384125341e-05
-3.05012709569057e-05
-3.57817712931848e-05
-3.16041013140817e-05
-3.59133752432084e-06
-5.12489771865353e-05
-5.2123520736558e-05
-1.52125063688656e-05
-3.59727532067663e-05
-1.55252428142883e-05
-6.37001519311939e-05
-3.9413250798188e-05
-1.23603769883179e-05
-5.17954440190667e-05
-1.17193408511064e-05
-4.60480084934715e-05
-3.17327442263586e-05
-6.13456353661158e-05
-3.94583240079806e-05
-4.02301544966824e-05
-3.39909963738123e-05
-1.48467895144995e-05
-1.63005228000595e-05
1.63727185958085e-06
-1.29206420994577e-05
-3.21813031358494e-05
-6.86980636257529e-05
5.90742557435872e-07
-3.72088239132525e-05
-4.68286779931035e-05
-1.48407648929038e-05
-2.04231677011119e-05
-2.94131933083473e-05
-3.75924069068274e-05
-2.17370114986324e-05
-1.98204377672159e-05
-1.78376793488645e-05
-2.08998836128188e-05
-2.88909608683901e-05
-3.66204248603297e-05
-8.55222305778485e-06
-2.71592671080686e-05
-4.81921170181598e-05
-2.720862292421e-05
-2.63212753691315e-05
-1.07457467179081e-05
-3.92985157247886e-05
-2.04454727064957e-05
-3.49928007534581e-05
-5.08482059890906e-05
-3.20810381444616e-05
-3.28796922514301e-05
-2.54425239058812e-05
-3.04309106486458e-05
-2.044592012552e-06
-2.20976179842352e-05
-4.50739663478941e-05
-1.7572985016261e-06
-4.78099515711129e-05
-2.57350200138239e-05
-4.8467035190705e-05
-2.89860797502204e-05
-2.06057609072754e-05
-4.89773608935497e-05
-4.79677560870281e-05
-3.16000685909635e-05
-2.30957119783894e-05
-3.94190061939834e-05
-3.56637467173219e-05
1.72613660844806e-06
-1.23192175974191e-05
-3.23888135674142e-05
-2.13381764369561e-05
-3.77801549006852e-05
-4.33513600961039e-05
-4.54208920213169e-05
-2.98298185911669e-05
-4.32717886813248e-06
-1.07594947864812e-05
-2.31930014387805e-05
-4.10167211086396e-05
-4.45473463625853e-05
-1.06779083062681e-05
-2.26308447664314e-05
-1.65751545846059e-05
-1.36221434975229e-05
-3.84723791675294e-05
-1.64597480014562e-05
-3.34541968809617e-05
-5.84942673142096e-05
-3.39531020586163e-05
-3.16311677637169e-05
-3.41689195325171e-05
-3.7413717020724e-05
-3.83946890434718e-05
-8.39940832095808e-06
-4.27523837626832e-05
-2.79998586163713e-05
-2.24758259980395e-05
-1.36593404015812e-05
-5.97128164014597e-05
-2.99251818592044e-05
-2.02108929608419e-05
-2.40528872138337e-05
-1.32715024758598e-05
-5.5762387417863e-05
-2.93033924760229e-05
-2.73831206580812e-05
-3.60431624147224e-05
-4.26283245657106e-05
-6.15852687464426e-05
-6.89436212403532e-06
-5.65316446940515e-05
-1.41213959195346e-05
-4.54537243807062e-05
-6.20106676836805e-05
-4.55383177276668e-05
-4.38594773148319e-05
-1.35360340078513e-05
-3.86835066940228e-05
-3.76343247783141e-05
-6.3833656004205e-05
-2.28131221908948e-05
-1.8388653846197e-05
-1.27182795377997e-05
-3.18080584003373e-05
-3.75244353280944e-05
-6.90289900887573e-05
-4.08620803657768e-05
-3.12710198658691e-05
-4.04125479961928e-05
-9.31918287008794e-06
-4.81392182606504e-05
-2.53087096342198e-05
-2.2764040016916e-05
-2.24927258673617e-06
-4.50965455780868e-05
-8.09699936196695e-06
-5.96610150205265e-05
-1.04376772794619e-05
-1.45708348629636e-05
-2.42547088486023e-05
-1.67392831653438e-05
-3.67685683712815e-06
-1.76562976969851e-05
-3.05109899252115e-05
-1.24517270010091e-05
-1.80497664576843e-05
-8.66893121056843e-06
-3.97019542997087e-05
-4.03575269446664e-05
-3.26826179881739e-05
-5.20070607488522e-05
-2.135758654381e-05
-3.73143333150884e-05
-3.67697037756687e-05
-3.24977627697019e-05
-4.87593157668451e-05
-7.58614260880905e-06
-2.34816492209691e-05
-3.11049262703741e-05
-6.61529031700701e-06
3.93915483442323e-06
-2.57952156769786e-05
-2.7831342638695e-05
-3.02061635389428e-05
-7.1510576930749e-05
-4.04861966510793e-05
-2.72246571671637e-05
-2.25187983307978e-05
-2.63618428551972e-05
-1.59039510791285e-05
3.53718354648377e-06
-1.81413222404082e-05
-1.65153711055376e-05
-4.26490863255171e-05
-1.86223578181318e-05
-4.02533995309173e-05
-1.99809734057676e-05
-4.44582943002971e-05
-3.46095590621915e-05
8.32466622335902e-06
-2.55104223354053e-05
9.03143047164734e-06
-3.48383657199152e-05
-3.01833331100104e-05
-1.76956155226014e-05
-3.00517337299035e-05
-2.37846104338286e-05
-4.55671627361844e-05
-3.30558809514517e-05
-4.00379627153965e-05
-3.00345402341657e-05
-3.32385919428984e-05
-2.40861268278711e-05
-1.5189036566343e-05
-2.55324924705576e-05
-1.70615318544487e-05
-1.19098011759859e-05
-1.57042456911381e-05
-3.73031333711025e-05
-3.44492883918962e-05
-2.20989319803541e-05
-1.92516328202953e-05
-5.33624047514223e-05
-6.55585816901906e-06
-4.58061129581813e-05
-4.53076598929005e-06
-2.81475767951009e-05
-2.51615432902975e-05
-1.18638835987571e-05
-4.10166341453155e-05
-2.40990845954911e-05
-2.25140476417336e-05
-2.20711101095989e-05
-3.64785939265097e-05
-1.64008526540408e-05
-3.93656015234264e-05
-2.23425263046325e-05
-3.46303385159146e-05
-3.74130945114129e-05
-4.11232551139316e-05
-3.01696648179455e-05
-1.97566696319883e-05
-2.01300111632664e-05
-1.20937802302375e-05
-3.6171364630776e-05
-3.76784666705419e-05
-3.44462760713044e-05
-5.36118428626934e-05
-3.96902026927992e-06
-1.32096706208821e-05
-2.49216329903742e-05
-2.57934258376831e-05
-3.22097809938895e-05
-5.85691733929134e-05
-3.43270638048989e-05
-3.59019065202297e-05
-1.4000438039689e-05
-2.64040385590365e-05
-5.17189565565268e-05
-1.85935155101306e-05
-3.60891578921726e-05
-3.36021812817019e-05
-4.91524520938991e-05
-1.01424820966204e-06
-3.39559964872684e-05
-2.37367598865001e-05
-9.75363596881172e-06
-4.02738305883578e-05
-1.58313292759821e-05
-7.81976828808314e-06
4.28642143048837e-06
-1.86553084796402e-05
-3.4527399905664e-05
-1.79710307397666e-05
-1.4817322348316e-05
-1.40901574477227e-05
-3.5748736074141e-05
-3.24631457187395e-05
-4.24091566352651e-05
-4.19518884491219e-05
-2.72447163630467e-05
-1.47006698900028e-05
-1.7326918393523e-05
-3.02523500506322e-05
-5.22744861989976e-05
-4.34678677345251e-05
-1.96541284797332e-05
-2.60859535309576e-05
-3.22722609961762e-05
-7.2295278156519e-06
1.96903044363303e-05
-1.56961476533774e-05
-1.6593143950058e-05
-2.96626179654037e-05
-1.77562171694348e-05
-1.9760637366599e-05
-2.63505225273514e-05
-6.35650600016471e-05
-1.32483829928015e-05
-2.02239612560139e-05
-2.46659354943365e-05
-2.23980247161824e-05
-2.66550675806475e-05
-5.86227025295954e-06
-3.22189713725579e-05
-2.01888285210657e-05
-9.94307419911615e-06
-1.65061547920154e-05
-2.38327288182817e-05
-3.38510490336885e-05
-3.26004210881977e-05
-2.20257959884503e-05
-2.66566643182107e-05
-2.96246323687076e-05
-1.45634793284996e-05
-2.09794129874352e-05
-1.11436684219942e-05
-4.3515474957045e-05
-2.98609615806891e-05
-3.6394746669363e-05
-5.75131162761121e-05
-3.10151373692306e-06
-5.11555467400917e-05
-3.54313453702696e-05
-3.12710631250239e-05
-3.4926133814698e-05
-1.37168761795386e-05
-4.88565294733823e-05
-4.14552252917437e-05
-4.05171001370304e-05
-3.44158003323053e-05
-2.60887993542531e-05
-2.97956980510463e-05
-2.41352376432355e-05
1.7863733043624e-07
-1.75804639508068e-05
-1.17043880311045e-05
-3.85833425063619e-05
-4.11872342041138e-05
-5.85900258675748e-05
-6.21825897751767e-05
-2.93113362683109e-05
-1.33970008249691e-05
-3.21720830875004e-05
-5.42852144094035e-05
-1.90703374155112e-05
6.17220981432735e-06
-1.76047809392465e-05
-3.67018757978218e-05
-2.66104630306875e-05
-2.9501221438104e-05
-3.15898444895809e-05
-3.42848156861865e-05
-5.62148709086199e-05
-2.54277583255681e-05
-4.61517419334602e-05
-2.12105662052195e-05
-3.98848257548735e-05
-4.68244866388039e-05
-5.71288494480929e-06
-1.85984441412765e-06
-3.36237397338131e-05
-7.45860488242081e-06
-1.84095118716653e-05
-4.49986102717804e-05
-2.48661507058767e-05
-2.75644082127833e-05
9.30900881426316e-06
-2.19896808323897e-05
-3.04724948917194e-05
-3.60544868089969e-05
-4.62840907035735e-05
-1.12892185484791e-05
5.16140077292816e-07
-2.4089186905646e-05
-4.67341171806699e-05
-4.82501619949046e-05
-4.14099027020778e-05
-4.04256505884502e-05
-1.39880334725499e-05
-1.26163431340101e-05
-4.4071014630845e-05
-3.97235849376241e-05
-3.84926509099822e-05
-5.73572074650193e-06
-2.52361779293601e-05
-3.03413486598254e-05
-5.1067024514224e-05
-3.6853251834231e-05
-3.43702318236802e-05
-4.86381989050266e-05
-4.6090310777603e-05
-2.05317203587268e-05
-4.36186854345594e-05
-8.04276420983865e-06
-4.32475844282397e-05
-2.94391907633037e-05
-3.2640998758705e-05
-4.75483519800779e-05
-2.74825819445784e-05
-2.73631796191413e-05
-2.71540786634142e-05
-1.08706198837593e-05
-3.65380049217419e-05
-5.33735229784438e-05
-2.34151178750021e-05
-2.32807775268109e-05
-4.05706690293044e-05
-1.88536883627416e-05
-3.31112375464548e-05
-1.90840160275145e-05
-7.1319286370994e-06
-4.75068606960255e-05
-5.70226358252762e-05
-3.72041167517582e-05
-3.66988481215528e-05
-1.85140406945073e-05
-5.57258455062744e-05
-3.28082460361345e-05
-3.20303833506304e-05
-4.14370453855499e-05
-2.61211900174387e-05
-2.04097968234673e-05
-3.42008277870159e-06
-4.05482815974037e-05
6.02488962123236e-06
-7.4088230030474e-06
-3.64022637654535e-05
3.91329233024478e-06
-2.50032059687926e-05
-2.26439810141658e-05
-4.50076133517817e-05
-4.41750277140327e-05
-6.70543957420521e-05
-2.78121659217712e-05
-2.71907202699464e-06
-6.39911997670614e-05
-2.00977997827139e-05
-1.24736821403237e-05
-5.04477325981384e-05
-4.05343193566387e-05
-9.82355889029367e-06
-6.84232182405403e-05
-2.4356202867405e-05
-1.19474242617094e-05
-1.20305964721559e-05
-1.30961758462059e-05
-1.22483115833018e-05
-2.04086884447408e-05
-1.96266300134048e-05
1.03475249362924e-05
-3.01761200360511e-06
-3.80476355163899e-05
-2.70383416279462e-05
-2.45278974702848e-06
-2.3329682068278e-05
-4.70050946322688e-05
-7.14211697914729e-06
-6.64620672261766e-06
-4.84190949633566e-06
-3.06569272301588e-05
-1.02854139496065e-05
-4.35753953970192e-05
3.32393064983783e-07
-1.89906130014929e-05
-5.12515684458313e-05
-1.60563559817735e-05
-2.6876870672836e-05
-4.29765532920642e-05
-3.98089283523857e-05
-3.4018157039912e-05
-5.23243212101414e-06
-1.58949837189839e-05
-1.47876236639217e-05
-2.80385834125253e-05
-3.41530714102305e-05
-1.61169360026356e-05
-3.43345881977909e-05
-5.1925451194195e-05
-2.55553657011313e-05
-4.76585444280274e-06
-1.55181255951976e-05
-3.73611093462973e-05
-2.31933173245696e-05
-2.8973753820931e-05
-3.93836895322773e-05
-4.61723667032113e-05
-2.39350903113057e-05
-2.08934763418519e-05
-2.93390161942831e-05
-3.64955996152219e-05
-1.05797565587604e-05
-3.77809613165336e-05
-6.71256110308789e-06
-2.78748767800127e-05
-3.68937551668171e-05
-5.04030614298764e-06
-4.36468687835191e-05
-5.01245184612077e-05
-3.54333224552226e-05
-4.82171746990062e-05
-3.36431600027175e-05
-1.7061272455664e-05
-5.10600211002049e-05
-3.49236265762871e-05
-1.89196467564173e-05
-1.20178942341946e-05
-3.14583137131352e-05
-2.62060703788677e-05
-2.63440473541979e-05
-3.70905095727975e-05
-5.81196603157744e-05
-4.68087642908661e-05
-4.37853822382374e-05
-3.37506378513318e-05
-3.92150762125921e-05
-8.88654268813374e-06
-1.61045180643146e-05
-5.27107912755396e-05
-2.2671256533831e-05
-2.12098092965507e-05
-2.1572545597777e-05
-5.61189311248665e-05
-2.39253579047783e-05
-2.51572804916616e-05
-2.70902121800806e-05
-2.91736638088066e-05
-2.40344791142681e-05
-2.8503092458078e-06
-3.3705324479879e-05
-5.07833790153392e-05
-4.79379522749492e-05
-1.44812832070511e-05
-4.12079930529844e-05
-3.88951806558276e-05
-2.45537957651633e-05
-2.14242013378991e-05
-4.09771808205605e-05
-4.5031894117328e-05
-3.19600997236886e-05
-4.00666748988735e-05
-3.2364506727785e-05
-3.49914688127724e-05
-4.0565285501084e-05
-3.07845239358508e-05
-2.01023951186964e-05
-7.59855770544151e-05
-4.57523005541446e-05
-3.90715439191019e-05
-4.43944447564964e-05
-3.95262766152527e-05
-2.97348599283851e-05
4.45485121100854e-06
-3.08871198073061e-05
-1.3617077325204e-05
-1.32671156369362e-05
-2.17740835137339e-05
-5.51648607839016e-05
-4.54586194894482e-05
-4.01679250947201e-05
-2.88419501261271e-05
-3.60449085792152e-05
-2.42697763818992e-05
-2.54970066389041e-05
-4.3229229873424e-05
-4.15295729021989e-05
3.36029985865047e-06
-2.52083706571216e-05
-3.61326427198004e-05
-1.88835234770812e-05
-4.70054344697071e-05
-5.2049431497687e-05
-2.41473923713222e-05
-1.15185020678237e-05
-1.71363803372884e-05
-3.61015447769385e-05
-3.63922118060238e-05
-9.44188298519497e-06
-5.71849941743569e-05
-8.21594938072624e-06
-2.93158669123486e-05
-2.2133974660107e-05
-3.80247119940829e-05
-5.50372324346816e-05
-5.05536481271339e-05
-2.71876064780381e-05
-3.95348310835894e-05
-1.40290939558515e-05
-1.43962671341961e-05
-5.3599277286072e-05
-4.01610200427291e-05
-2.6677023901885e-05
-3.46550208193292e-05
-4.45315572840627e-05
-3.22042642795988e-05
-4.15311917267131e-05
-3.57899397843069e-05
-2.31151907835272e-05
-2.18563940866804e-05
-3.53355731037288e-05
-3.56062940372293e-05
-2.42853145323653e-05
-3.36047467619042e-05
-4.0343856408407e-05
-2.97592462611435e-05
-6.13728878643895e-06
-1.5860387617611e-05
-2.57797650352393e-05
-2.51762502981424e-05
-2.72184197522805e-05
1.05101225425546e-05
-2.5076557600258e-05
-2.89458021799161e-05
-3.92312374655731e-05
-3.05184871320944e-05
-4.39467391067154e-05
-2.79770999133412e-05
-1.10988039296905e-06
-4.10107229671087e-05
-3.08374165329246e-05
-4.31948999959725e-05
-3.47043508465892e-05
-2.64724634173015e-05
-2.14560699717946e-05
-8.67529258625658e-08
-2.74387634731016e-05
-4.36758367277318e-05
-4.09161125229875e-05
-4.66733839419964e-06
-1.6228656999425e-05
-5.28490264131312e-05
-2.30361441672566e-05
1.46517504816671e-05
-4.67884530324416e-05
-5.53071394384948e-05
-1.37766209545812e-05
-1.95711257735401e-05
-3.21085548897632e-05
8.08945192999526e-06
-2.63089784953482e-05
-3.48638478748297e-05
-2.31383031553134e-05
-2.6651175435168e-05
-3.16534589598826e-05
-4.67588280436875e-05
-4.40984284028908e-05
-3.08595928886733e-05
-3.05915382321407e-05
-5.07328819925092e-05
-3.58407827713187e-05
-1.17276162341612e-05
-3.43761441963477e-05
-3.61716372659607e-05
-1.90759728070766e-05
-6.19577984440288e-05
-2.52473295371514e-05
-3.14940893111448e-05
3.98611220233453e-06
-1.5277999785209e-05
-1.77142450419008e-05
-2.24184305434092e-05
-3.49762576728058e-05
-4.53014673181995e-05
-4.2213539898916e-05
-2.00370665948042e-05
-3.43653123516403e-05
-2.07277414103513e-05
-3.58176845999114e-05
-6.09599299470814e-06
-3.83589343347669e-05
-3.26440483666521e-05
-2.3112604590614e-05
-3.31766796004955e-06
-2.27405354122066e-05
-2.05144329327094e-05
-2.28542140769773e-05
-8.41805307245945e-06
-2.16642207381741e-05
-3.75225796846191e-05
-6.53822435471159e-05
-5.52261289645187e-05
-4.08491704833962e-05
-2.76822209834551e-05
-3.36362901791355e-05
-3.46732483518361e-05
-3.5327064237848e-05
5.60209561082556e-07
-3.83217854030426e-05
-4.20549120437785e-05
-3.00791316388205e-05
-3.77216662206772e-05
-3.88495784727657e-05
-4.31471429393556e-05
-2.01288269116227e-06
2.27494308648477e-05
-3.96742265893461e-05
-5.86288529001703e-05
7.85265967800643e-07
-1.65264554156422e-05
-2.36947452036513e-05
-6.2725685454043e-05
-2.83999693237103e-05
-1.84278582070466e-05
-2.80707601411199e-05
-4.2699290293696e-05
1.50900553419524e-06
-3.7123690366675e-05
-2.83710103321562e-05
-1.41251360718946e-05
-2.68040126667133e-05
-3.97288498828875e-05
-2.45811689637747e-05
-1.51765142340278e-05
-2.19791193385419e-05
-1.45945622457368e-05
5.15958724408502e-06
-1.68451080715022e-05
-3.08016040776955e-05
-4.15677127245651e-05
-1.16731608163774e-06
-1.6027048089457e-05
-3.06203952381967e-05
-3.06646986458286e-05
-2.93956009752032e-05
-1.60920717553779e-05
-2.31214723199142e-05
-1.82049028127176e-05
-1.112836187681e-05
-2.00064697076146e-05
-5.50850859508305e-06
-4.05028972424991e-05
-1.75731685179265e-05
-4.49082998752816e-05
-4.014227827407e-05
-9.6236148777472e-06
-2.77185959667003e-05
-2.75807341614965e-05
-5.89787632994902e-05
-4.63934305219363e-05
-4.36328473859496e-05
-2.80354268435218e-05
-1.82489057442442e-05
-3.61749477837286e-05
-2.23384210575973e-05
-3.25511309563133e-05
-3.41541288404916e-05
-1.00258666763928e-05
-3.34902498031759e-05
-6.18842491773542e-05
-2.10853878531057e-05
-1.4298981810611e-05
-6.9232895324036e-06
-3.36397621725366e-05
-2.93851923812311e-05
-4.24346849480098e-05
-1.99779383730148e-05
-3.6919554737963e-05
-3.52194652959527e-05
-3.2763947548857e-05
-3.29884558900348e-06
4.24016166676159e-06
-1.83411548378089e-05
-3.57008633959822e-05
-4.23935087131822e-06
-3.65189510616596e-05
-4.7021524588749e-05
-3.06754047279507e-05
-1.73661516247828e-05
-2.30125807094554e-05
-2.48630485863828e-05
-1.14728184471583e-05
-4.15277802345084e-05
-4.60532974466382e-05
-2.7333038233039e-05
-3.20901416679893e-05
-2.30934368715378e-05
-3.35955135193031e-05
-8.87625455519676e-06
-2.25601201821296e-05
-2.44366504188326e-05
-2.61488833190629e-05
-2.22364872808551e-05
3.77065941904168e-06
-3.64280731565546e-05
-4.030977389133e-05
-4.26338697527512e-05
-5.25183495444519e-05
-3.46756186340052e-05
-1.98034174360187e-05
-2.12362099961672e-05
-2.55163160582959e-05
-5.47196789879424e-05
-2.87292833650534e-05
-3.84445029357374e-05
-2.55833129375569e-05
-6.20341208901828e-05
-6.34564197044231e-05
-5.22043110534522e-05
-2.07626510503635e-05
-1.89350376263115e-05
2.00998473067947e-06
-3.31264348277031e-05
-2.24189187327151e-05
-2.23698002761533e-05
-1.47383892696532e-05
5.61614718751366e-07
-4.49274885133857e-05
-3.30980029708724e-05
-1.93012597931853e-05
-2.34880670669651e-05
-4.11874652081587e-05
-8.24922192392164e-06
-3.93721340937038e-05
-6.42477704654502e-06
-3.73490231696115e-05
-2.88102998294127e-05
-2.33912297417443e-05
-1.94406840533588e-05
-1.78214619372831e-05
-3.47737395605943e-05
-5.16908411162998e-05
-2.41134057839426e-05
-7.52886644038011e-06
-5.23998819926691e-05
-2.74396586196623e-05
-6.77369746151562e-06
-1.59826342859124e-06
-2.27650080431629e-05
-2.64119526045654e-05
4.78324721308337e-06
-2.36356556613097e-05
-2.67452543630391e-05
-5.80213362403384e-05
-2.44813824935303e-05
-5.02038961236642e-05
-2.27078288666989e-05
-4.00327051358554e-05
-1.79240661681245e-05
-3.65525905078114e-05
-3.92564841764089e-05
-2.49148764421085e-05
4.18470762392692e-06
-3.89105530657002e-05
-3.7043319765321e-05
-2.31176758155245e-05
-1.60944188978467e-05
-2.40683202584052e-05
-2.19698238358947e-05
-4.74874082260094e-05
-5.27906008554266e-05
-3.18547072556932e-05
-3.63096239069634e-05
-2.09711210708446e-05
-2.28611937525418e-05
-7.65615640565976e-05
-3.44793341767085e-05
-1.9558086597224e-05
-1.83906332122113e-05
-2.79656139650897e-05
-1.84608513351833e-05
-2.58719548768294e-05
-4.38151211686009e-05
-3.60496048149772e-05
-2.80516447399377e-05
-4.70487958219846e-05
-7.89663609159127e-06
-3.9759688126782e-05
-2.53511089184606e-05
-2.99587000108353e-05
-3.17570223810375e-05
-5.45935609885508e-05
-4.35922087915024e-06
-2.72473201168243e-05
-2.26170751960474e-05
-4.82642352048663e-06
-1.15885681762507e-05
-3.8881948837965e-05
-1.89280443512015e-05
9.12760485619844e-06
-6.48194409625544e-06
-4.83289503298668e-05
-2.79519847323785e-05
-3.11364398774204e-07
-2.03673769167699e-06
5.39997578433984e-06
-4.29228558913059e-05
-9.117834065675e-06
-2.36642581763418e-05
-1.20934659515088e-05
-3.30852797480976e-05
-2.73107879616725e-05
-2.22894680218102e-05
-4.0516929663481e-05
-2.57337396179108e-05
-9.06098854556228e-06
-2.28993391478809e-05
-4.0753844027131e-05
-5.42836970955454e-05
-5.77363439471306e-05
-4.45803621282101e-05
-2.28488705701862e-05
-5.79692994008899e-06
-2.42594792326443e-05
-3.52596055307274e-05
-2.96054004834448e-05
-5.06502650876761e-05
-6.72214642268487e-05
-1.28633568351996e-05
-2.08775562554627e-05
-5.49514365760156e-05
-4.91656705103419e-05
-3.34133136691406e-05
-4.71428453120198e-05
-4.12547570309076e-05
-1.51396811302041e-05
-5.16234375353126e-05
-1.69106526069091e-05
-3.80666553558949e-05
-4.05240755119543e-05
-2.61965588024387e-05
-1.3354161956491e-06
-4.16986840286737e-05
-2.99875861993538e-05
-3.08556353410258e-05
-1.81915987621791e-05
-8.98103658550077e-06
-4.13101269863796e-05
-2.88782146789621e-05
-5.19375830073921e-06
-1.61865817112431e-05
-1.94450015703243e-05
-4.33468638486241e-05
-5.8703290613373e-05
-3.79246475035601e-05
-1.04976246048434e-05
-7.47492353328991e-05
-6.29432344987791e-05
-2.75456714260422e-05
-4.50170300389422e-05
-2.5515852367413e-05
-1.28551613931876e-05
-3.04272195554299e-05
-4.66747160385204e-05
-6.56136606419694e-05
-4.57832154000021e-05
-5.31742521279677e-05
-4.78618076262539e-05
-7.41784519388501e-07
5.41297653104669e-07
-2.00106737750748e-05
-1.57609177911003e-05
-2.43151098827326e-05
-2.78191473668994e-05
-1.62322011116219e-05
-2.2024715873193e-05
-2.40537055957909e-05
-3.61746507828919e-05
-4.11560180721687e-05
-2.76009694368334e-05
-2.51884448073944e-05
-1.73607827137594e-05
-3.07408647283966e-05
-1.65847568590796e-05
-5.47750381718307e-05
-1.72452716966984e-06
-2.35286818259161e-05
-3.32601292789644e-05
-4.74046885541472e-05
-7.64303497167325e-06
-2.07978016948822e-05
-3.33556976919191e-05
-5.14398715169335e-05
-4.36277631844106e-05
-4.491997754934e-05
-4.44779517108095e-05
-1.10998364083562e-05
-3.2072624175502e-05
-3.93794593615425e-05
-4.4431011346965e-05
-2.79825338011908e-05
-3.1354968412674e-05
-1.56417834346131e-05
-6.8011783576548e-06
-1.34923766278713e-05
-2.5268894001013e-05
-3.61496712433517e-05
-5.08163854997289e-05
-2.21556266006817e-05
-3.84565960208851e-05
-5.56734793479254e-05
-4.48012048303656e-05
-1.403214340144e-05
-1.68018645245792e-05
-3.03710508173256e-05
-3.5846960564721e-05
-4.00595531919733e-05
-8.90543812401833e-06
-2.62682780667944e-05
-2.54578648846683e-05
-2.18721261527248e-05
-2.20273683175143e-05
-1.18486656102153e-05
-3.07763039533077e-05
-1.01311542677505e-05
-4.23013916181246e-05
-7.07078463149818e-06
-1.90985119599292e-05
-1.2379584837719e-05
-2.38840292919734e-05
-3.58632656449035e-05
-1.45719765824159e-05
-5.74047112428223e-05
-3.16561046769464e-05
-3.20786635384562e-05
-5.56542366956683e-05
-3.00053162516154e-05
9.00691987473476e-06
-3.25365411766399e-05
-6.06296631989525e-05
9.73624151391047e-06
-1.68768488853563e-05
-2.76856822795614e-05
-2.50997940465544e-05
-4.4588546687648e-05
-2.18981716740309e-05
-3.18507296247182e-05
-2.80930654031752e-05
-1.29889172510186e-05
-2.80146030757114e-05
-2.77421547409356e-05
-3.94058361057153e-05
-3.13418365819892e-05
-2.97256446325172e-05
-6.08293911064655e-05
-4.83492229898104e-05
-2.47352089258951e-05
-2.45520408310394e-05
-9.1853985799936e-06
8.77085138579602e-06
-3.60279306027475e-05
-2.13835830481602e-05
-7.00469495693081e-05
-5.416485804749e-06
-2.07893938736485e-05
-3.68869322361722e-05
-2.66274607149309e-05
-2.95624560294795e-05
-4.59787915178277e-05
-8.41394318391864e-06
-1.33685641377552e-05
-2.26673273705053e-05
4.64714895803113e-06
-2.36776317628807e-05
-5.60187916711388e-05
9.50226301296062e-06
-3.81535846880191e-05
-1.51307419684784e-05
-2.47437533599215e-05
-2.25500604869837e-05
-1.3696821251608e-05
-1.64505570259628e-05
-3.70403456398253e-05
-1.03019359939241e-05
-2.378216404362e-05
-3.09678850543387e-05
-3.32482510490385e-05
-2.35069666852051e-05
-1.18054053608823e-05
-1.40615497063587e-05
-1.80817273891158e-05
-4.84814535777236e-05
-4.55940585052855e-05
-1.62949087351843e-05
-5.64054542149946e-05
-2.99710294239696e-05
-3.17056478449026e-05
-5.00280018305924e-05
3.20620992557962e-06
-2.70511547291505e-05
-2.25368603847532e-05
-3.68062870027746e-05
7.35568503647527e-06
3.11023032081873e-06
-3.3616608651797e-05
-4.73821566720761e-05
-2.50084589076592e-05
-2.14639127640065e-06
-4.47805476954669e-05
-4.81446398509118e-05
-1.7607155556528e-05
-1.99228937204127e-05
-3.54923580087904e-05
1.36855765125017e-06
-3.8901209295184e-05
-5.25678319530297e-05
-3.58844587171452e-05
-8.03382668698215e-06
-3.30216367835069e-05
-5.5930800856037e-05
-1.46048847200005e-05
-4.15992198155055e-05
5.68813935198169e-06
-4.5829510997088e-05
-1.55667423173439e-05
-6.52488916543089e-05
-2.91722203286744e-05
-1.99658044571463e-05
-3.99751383112721e-05
-7.76291927328381e-07
-4.83353868346745e-06
-3.65472037953041e-05
-1.48189341482275e-05
-4.35897531688732e-05
-5.91144792989975e-05
-2.84772778702146e-05
-3.63836374051977e-05
-2.98210528914927e-05
-5.94967732206622e-05
-2.17784662347101e-05
-3.65052463077489e-05
-3.15934565486117e-05
-2.70586898892662e-05
-3.04920075903182e-05
-3.52246937008413e-05
-8.98663213933731e-06
-5.56282507677972e-06
-3.75357189423532e-05
-6.23390011046872e-06
-1.38824623644766e-05
-1.81149112947553e-05
-4.57396332735125e-05
-2.48334841886651e-05
-2.53091635934503e-05
-3.46035745133529e-05
-1.77969909674485e-05
-2.75154017503496e-05
-3.59365209238999e-05
-2.2852165095488e-05
-3.69814471165352e-06
-3.51621031735377e-05
-3.57287445357063e-05
-4.11336029304902e-05
-3.91637512665489e-05
-3.24146483518147e-05
-1.17083580101265e-05
-2.01452083769085e-05
-2.35761199023539e-05
-5.22304399319194e-05
-1.70151171422727e-05
-2.0640165769063e-05
-3.03721220793343e-05
-4.59226281593816e-05
-3.1787348601919e-05
-2.89895679742618e-05
-2.34445928412272e-05
-3.0911431079721e-05
-8.33906100980528e-06
-9.87290421290104e-06
-1.1082249706093e-05
-2.53138744223937e-05
-2.58602961806911e-05
-1.54121810689388e-05
-1.39187283925482e-06
-2.93755182561425e-05
-3.77591055503904e-05
-2.44247889565614e-05
-2.86907326763551e-05
-2.12491686739651e-05
-5.22433007211091e-06
-2.81790248158715e-05
-4.37357626291674e-05
-1.70018998006846e-05
-8.79131407401681e-06
-4.44066253114859e-05
-4.02308508489345e-05
-2.26909300656877e-05
-3.84500144942526e-05
-1.4579444075579e-05
-9.07092493728514e-06
-1.86133936558141e-05
-2.78298333563705e-05
1.33786688350067e-05
-3.01298436004921e-05
5.95265198193652e-06
-1.42925225775771e-05
-5.05057886244499e-05
-3.0516145481544e-05
-3.45786082822124e-05
-3.86115351904481e-05
-2.70616526185676e-05
-4.31305480719915e-05
1.19744149027516e-06
-1.84168729275346e-05
-3.73341653772862e-05
-2.29456694354446e-05
-4.17419592839787e-05
-1.56444352128438e-05
-2.20952398948427e-05
-7.32572561595274e-06
-3.25093533351394e-05
-2.61338899489981e-05
-8.85376929738702e-06
-2.01959173431157e-05
-2.52853548839259e-06
-2.77026674684377e-05
-4.09656089661511e-05
-2.38744817000633e-05
-3.05814963515251e-05
-2.13896400133141e-05
-1.71919073196237e-05
-1.8520395696197e-05
-1.26062210398944e-05
8.06182536567216e-06
-2.35012478069571e-05
-4.88461223228171e-05
-5.49183981708969e-06
-2.45019475718184e-05
-3.75949192644559e-06
-2.25710883834162e-05
-5.10145521888924e-05
-3.44222030724524e-05
-3.8536242796087e-05
-2.61568737271202e-05
-4.31159732848527e-05
-4.82953135224345e-05
-1.16876281177544e-05
-8.45087397415633e-06
-3.65975847938684e-05
-3.6244655161543e-05
-2.99026543332347e-05
-1.89017882402102e-05
-4.59614306313346e-05
-3.47314622971764e-05
-2.87034625967048e-05
-1.96120663464359e-05
-3.60233452124254e-05
-4.21476564329125e-05
-1.68213165846919e-05
-3.39361755882284e-05
-3.7172459206429e-05
-2.39955904567645e-05
-2.0764455154492e-05
-5.99333581765574e-05
-1.72464044075904e-05
-4.34423787038524e-05
-2.68489949309554e-05
-1.12591839916355e-05
-4.13566652885654e-05
-4.86940447502025e-06
-4.65451976226845e-05
-4.49240987279876e-05
-6.82457496514925e-06
-2.70994704439064e-05
-3.1691525411729e-06
1.06375276110062e-08
-5.62852801908295e-05
-1.19584483708342e-05
-1.59012918224046e-05
-3.19576849303609e-05
-3.77677692473477e-05
-2.684860061632e-05
-3.41004516325239e-05
-2.91126109965971e-05
-3.66560592368185e-06
-1.60983260761431e-05
-3.14563523902273e-05
-6.24230318982853e-05
-1.16399690325291e-05
-1.81315402163755e-05
-4.294148233201e-05
1.53063453255661e-05
-5.91344693301803e-05
1.81112653076782e-07
-1.39773908237927e-05
-3.017798658491e-05
-3.4674945174378e-05
-3.1921403246987e-05
-2.01462680548369e-05
-2.0469139010569e-05
-3.53230697808764e-05
-2.96909459635209e-05
-3.05973609353724e-05
2.21083797596112e-06
-4.24555882793421e-05
-4.07099218258874e-05
-4.23787229323398e-05
-3.91751192876579e-05
-8.78847906097075e-06
-2.56362100602644e-05
-3.20299505786136e-05
-4.69329495490692e-05
-1.85075214621966e-05
-1.99928863571923e-05
-2.36898289937956e-05
1.92986206515311e-05
-1.7844810069044e-05
-6.37378287509584e-05
-4.48764083495267e-05
-3.52258770401577e-05
-3.29515272386725e-05
7.47296841834477e-07
-3.57244304708445e-05
-2.31764371668e-05
-5.50304538676559e-05
-5.84045106421699e-05
-5.80757584536337e-06
-5.61570438902326e-06
-4.97909772975918e-05
-2.26237017530382e-05
-9.8983612032003e-06
-4.04243363439435e-05
3.76307616345023e-06
-3.45057087354973e-05
-3.03810807867571e-05
-2.68467301364707e-05
5.63653443823768e-06
-3.90786251256075e-05
-2.97131875777571e-05
-7.1241648898758e-05
-3.92774275509398e-05
-4.05846859121907e-05
-1.82542545697885e-05
-2.43377457096023e-05
-4.03587072301545e-05
-1.68074282283514e-05
-1.41268635275459e-05
-4.40259013364028e-05
-3.2717663583681e-05
-2.12289099592877e-05
-2.83267785315858e-05
-3.71455249776827e-05
-3.43546647808554e-05
-3.83973364602266e-05
-2.69731185316621e-05
-7.67708989667914e-06
-4.18577616405981e-05
-1.54743760798053e-05
-2.94882655462563e-05
-3.60404503396268e-05
-1.78023035348941e-05
-7.80534672157686e-06
-2.57241437620519e-05
-2.69154222920336e-05
-3.4139840907995e-05
-2.94013671078829e-05
-4.28018098816462e-05
-3.00363398237146e-05
-4.03098022400873e-05
-4.25232148577699e-05
-2.90359152374193e-05
-2.83279395837583e-06
-3.50225407506042e-05
-5.11704707022721e-05
1.00635822448136e-05
-4.17701982444774e-05
-2.70530597684958e-05
-3.8072530440666e-05
-5.39225466644179e-05
3.42638182855894e-06
-4.36754849615685e-05
-3.1515070466251e-05
-4.308291535579e-05
-3.14918612057596e-05
-1.61711333903873e-05
-2.47925269906574e-05
-1.54756354170887e-05
-4.23458976048769e-05
2.26331154005053e-07
-3.99697297807135e-05
-1.29968860327697e-05
-3.62691420020164e-05
-4.30359672557891e-05
-2.50300410607816e-05
-3.59640462613237e-05
-2.10260425454877e-05
-4.75300463860534e-05
-1.80311935925577e-05
-4.33681649472233e-05
-2.15698086125473e-05
-4.09487658762901e-05
-2.96898578412028e-05
-2.02239643860899e-05
-4.44015918521709e-05
-4.95370666149177e-05
-6.46092688200569e-06
-2.90778470921229e-05
-3.1145831371372e-05
-4.77927982122976e-05
-2.10275131768251e-05
-2.95792013398844e-05
-1.66912576708758e-05
-2.29636628771287e-05
-4.02142323991326e-05
-5.4379767245245e-05
-3.97066344178337e-05
-6.62358319484657e-05
-4.18239916984246e-05
-3.2305530577444e-05
-5.45836029269029e-05
-1.20514647465483e-05
-3.92046099767876e-05
-1.91285477093202e-05
-2.46571880412438e-05
-3.41634413025079e-05
-4.97777838522682e-05
-3.94997547144313e-05
-3.37138949270822e-05
-1.78828471270915e-05
-2.46763828311287e-05
-2.73922663567347e-05
-7.04860955010158e-06
-4.05930171170107e-05
-2.8304653909186e-05
-4.38774527342521e-05
2.24840863354232e-05
-3.86406228186956e-05
-3.09009901484985e-05
-3.2234702730314e-05
-5.46534263498896e-05
-2.0521699505249e-05
-2.90701185774729e-05
-2.4057465002592e-05
-3.19700275935713e-05
-4.15199237083454e-05
-3.49754639351085e-05
-1.51755617260071e-05
-1.21404848865709e-05
-1.07184088947123e-05
-1.04625171112155e-05
-3.43436057834417e-05
-3.82998735353513e-06
-5.1181133811004e-05
-2.0406789420412e-05
1.1668729374094e-05
-7.0670579148975e-06
-4.46988541557629e-05
-3.94136211257663e-05
-3.70417353400199e-05
-3.79226835533915e-05
-1.66268823818296e-05
-4.82600603454814e-05
-1.4581227622797e-05
-3.87496401332729e-05
-1.86536973799189e-05
-2.0447519911703e-05
-3.13934928438197e-05
-2.4654163025838e-05
-3.59048710115672e-05
-4.59995603353447e-05
-4.26797894425676e-05
-1.74154401089839e-05
-2.8730741798359e-05
-2.29103278034517e-05
-2.16140310206812e-05
6.68322100999563e-06
-2.17994838745436e-05
-7.61329181203303e-06
-2.82720220421813e-05
-3.92923439188998e-05
-2.92349686595068e-05
-4.14199375555136e-05
-4.49977910152199e-05
-3.27329223001325e-05
-3.32338430449226e-06
-1.53930709501101e-05
2.0493585403314e-06
-2.680162516168e-05
-4.75239024064667e-05
-2.72968194785106e-05
-2.74324996618705e-05
-1.10375112255628e-05
-2.04034676552621e-05
-4.62181974842487e-05
-2.78871180672438e-05
-6.47052568572604e-05
-3.67837795269101e-05
-3.62979934537765e-05
-3.9951773707451e-05
-2.13673496935285e-05
-4.92233227944262e-05
-2.94400373691247e-05
-1.40823742650743e-05
-2.95682837621948e-05
-3.42003831376781e-05
2.51611125841522e-06
-2.69215443726295e-05
-4.18307292076769e-05
-5.5199935531132e-05
-4.32446618562619e-05
-7.61184343703138e-05
-4.12451650283212e-05
-2.98197546308316e-05
-3.44916769029093e-05
1.01005580950483e-05
-3.78406406298988e-05
-4.25867343865149e-05
-8.69371316596784e-06
-3.71109343608388e-05
-2.23642917893126e-05
-1.28261113008489e-05
-1.87310382647564e-05
-1.86625931263377e-05
-5.45418019029615e-05
-3.52438386322477e-05
-1.0309801876513e-05
-1.9883449239158e-05
-1.105477615903e-05
-6.31928706775695e-05
1.29263849961118e-05
-1.80436289323959e-05
-2.37347584069211e-05
-3.27297881318709e-05
-4.18717156346968e-06
-2.20492107420597e-05
-1.22619650701127e-05
-6.26984438891257e-05
1.10020029926475e-06
-3.9097776822901e-05
-3.00688170768634e-05
-1.58039817385504e-05
-1.59937765513888e-05
-5.03759795019101e-05
-2.91563456515551e-05
-3.97620873617942e-05
-2.32621631150848e-05
-3.63504940628784e-05
-2.23440913609368e-05
-1.09720900700017e-05
-4.19765044543513e-06
-2.57270129532968e-05
-1.60579823430342e-05
-5.81481156174277e-05
-3.86702143759456e-05
-4.19246557132832e-05
-2.21676945640777e-05
-1.0250627704374e-05
-3.25934112208482e-05
-4.45281160297589e-05
-4.606052707999e-05
-4.05793572030283e-05
-6.02371067881776e-06
-2.76485191560531e-05
-3.49996324785384e-05
-3.82502827918371e-05
-4.65602855336043e-05
-1.97280341646986e-05
-5.52017624538354e-05
-6.60416106022028e-06
-5.51058853480893e-05
-4.06761906960975e-05
-5.22923865964324e-05
-3.33546942069418e-05
-1.39653378874745e-05
-3.0469617049671e-05
-4.92393429118015e-05
-1.60887825983208e-05
-3.07672353638312e-05
-8.1437241665535e-06
-1.31567561442796e-05
-1.45901164444642e-05
-2.82348739290704e-05
-3.69767957314994e-05
-2.54493798343274e-05
-2.84800489188439e-05
-4.96832002219064e-05
-2.99800096638214e-05
-4.24205694179549e-05
-4.37730227188669e-05
-2.07411846972343e-05
-4.12828631177363e-05
-3.78192121642149e-05
-2.7523888656212e-05
-3.3209726095996e-05
-3.3741357760157e-05
-5.01568159773776e-05
-2.83761559413365e-06
-3.92193275437778e-05
-2.09505826293204e-05
-2.16729557819639e-05
-2.55668045733249e-05
-1.93747861264787e-05
-5.25964691874141e-05
-3.4957467187376e-05
-2.67882809280891e-05
-6.4779187656469e-05
-7.92113491839464e-06
-3.41571994763901e-05
-2.64968359475593e-05
-3.45719994225724e-05
-3.94097760135854e-05
-5.13184938237469e-05
-3.78279096034321e-05
-3.7263191356142e-05
-3.21984884181596e-05
-3.73236572862602e-05
-3.17465803524622e-05
-2.58798765499549e-05
-2.76609781561646e-05
-2.85438519336641e-05
-2.03085739180046e-05
-3.88315002129301e-05
-9.37029566326644e-06
-2.29897762197165e-05
-2.65055358532932e-05
-2.66142329519992e-05
-3.33173316194276e-06
-2.05678834182921e-05
-6.80752370120062e-06
-3.87974394424448e-05
-2.4950379836337e-05
-4.85241687992689e-05
-4.51064522885903e-05
-2.76516894013911e-05
-1.15936293140168e-05
-3.8906072940421e-05
-1.38531079401954e-05
-3.31355736683505e-05
-3.05877027811539e-05
-4.0661552626962e-05
-3.46781320706205e-05
-3.74432588994995e-05
-5.94014367200743e-06
-3.32208081483186e-05
-1.93565265938955e-05
-1.41212043925444e-05
-2.39882363925978e-05
-2.86376561814511e-05
-2.69928004467291e-05
-5.25811750076274e-05
-2.19213300258752e-06
-2.46054517831971e-05
-2.31741729878221e-06
-6.19037817381082e-07
-2.8856275285511e-05
-5.24303036118422e-05
-7.64504786047432e-06
-3.40029943800959e-05
-1.38552695297894e-05
-5.31748772811946e-05
-1.27274447951461e-05
-2.7625891319925e-05
8.79481624771944e-06
7.49246042726861e-07
-4.32975127991161e-05
-7.53229063304094e-05
-3.20893302640814e-05
-2.08850413698475e-05
-6.33479389682421e-05
-4.55867149425634e-05
-4.04122684122809e-05
-4.09534522929958e-05
-1.46541345787806e-05
-1.11126000618841e-05
-1.07787972128769e-05
-2.81421205224136e-05
-2.26221948885621e-05
-3.54208253488791e-05
-4.16433489443419e-05
-3.47785450678628e-05
-1.41203546026382e-05
-3.51103243949693e-05
-1.7781936726252e-05
-2.58126290099329e-05
-1.94865897753978e-05
-5.69417244477802e-05
-2.23103117614471e-05
-4.86917834476611e-05
-5.11497090925434e-05
-3.4212449054361e-05
-2.27516575597564e-05
-3.20414816123344e-05
-2.02082482202599e-05
-3.41175751751389e-05
-2.70912791410686e-05
-3.43724413078707e-05
-5.61618344335385e-05
-5.12560607305032e-05
-1.46480903695028e-05
-4.75567941343705e-05
-1.12989006197177e-05
-1.55089932251866e-05
-2.36697088823504e-05
-3.71057639344948e-05
-5.32164536694159e-05
-3.74622833324347e-05
-1.9918002353181e-05
-8.43266647415123e-06
-2.68623460331132e-05
-2.29499570438868e-05
-3.39724898166104e-05
-2.48250136195868e-05
-2.66288215804736e-05
-2.60058371742617e-05
9.11305871208394e-06
-2.84254678561062e-05
-4.5019601957744e-05
-3.73880534052701e-05
-2.26607834459139e-05
-2.57171121827804e-05
-5.08168450697729e-05
-1.24612995336694e-05
-4.15201977146083e-05
-1.12933387814393e-05
-3.03967541223584e-05
-1.28336804770512e-05
-1.31575965077596e-05
-1.76849384260432e-05
4.39201556456396e-06
-3.36167779534425e-05
-3.95127814532081e-05
-6.90921260249508e-06
-4.7191032002886e-05
-4.5255196493372e-05
-3.23625831626874e-05
-4.24280600681462e-05
-2.71075884590819e-05
-1.01187125719735e-05
5.87673813105095e-06
-1.49768073874324e-06
-3.61839049108004e-05
-2.44620418361753e-05
-4.97546571701444e-05
-1.65955598372269e-05
-2.3319520847769e-05
-4.09144424078105e-05
-4.84732195604934e-05
-5.88133759578425e-06
-2.20459472697481e-05
-3.15173851059448e-05
-4.28064616289759e-05
-3.77281122271238e-05
-3.2675223774168e-05
-5.69251043548723e-05
-1.93251272243247e-05
-4.68646437644764e-05
-6.09698527693448e-05
-6.70044858556192e-06
-4.4313079522704e-05
-2.62374688131198e-05
-6.88372455529401e-05
-2.31632052413064e-05
-1.93116650273651e-05
-3.4886242591659e-05
-2.48087171926231e-05
-2.9644064971447e-05
-5.30843222517379e-05
-1.64369850579011e-05
-2.98228801560428e-05
-1.65831913975835e-05
-2.00267769830504e-05
-3.21264340531573e-05
-2.14750395610393e-05
-3.5374919846279e-05
-1.78508149462752e-05
-3.79694936336016e-05
-3.58545087381137e-05
-3.61401422701714e-05
2.26029068059275e-05
-3.4635196766303e-05
-4.05969822502373e-05
-2.0710361854104e-05
-5.91480952699968e-05
-6.17641032035352e-05
-2.09124828650989e-05
-3.66518225612309e-05
-3.9064499294633e-05
-3.77586274058623e-05
-2.8009348122703e-05
-3.42873799113734e-05
-1.01797095131498e-05
-1.82690034858014e-05
-3.96717837355789e-05
-5.12820410821999e-05
-2.32003114865214e-05
-3.54776795777881e-05
-3.27886656351529e-05
-2.63437620210664e-05
-6.20165340184815e-05
-1.32621039304358e-05
-5.14549808205766e-05
-4.2107644283217e-05
-1.525171490958e-05
-4.77838927770623e-05
-2.0680796907001e-05
-3.13431766540195e-05
-1.94938706716305e-05
-3.79430590575074e-05
-4.12144805921387e-05
-2.84431951659999e-05
-4.29170828895636e-05
-1.32339899074683e-05
-2.1720845530074e-05
-1.61440590158416e-05
-1.41589270072873e-05
-4.02868434507181e-05
-2.03148979427276e-05
-3.18104356822988e-05
-4.44430693577547e-05
-5.01063491151792e-05
-1.5365372934185e-05
-2.85986084347263e-05
-1.43639256269496e-05
-2.55281043476565e-06
-3.18021094349579e-05
-2.93596155912571e-05
2.53323963161058e-06
-1.91800285460934e-05
-1.21790237873942e-05
-1.47912951376958e-05
-2.05134797309294e-05
-2.52025398852807e-05
-5.24831075872385e-05
-4.80912469824352e-05
-1.15017569454802e-05
-2.81689935865059e-05
-2.62440513071735e-05
-1.29073625846178e-05
-4.49958802829311e-05
-6.23247444568607e-06
-3.21279479518638e-05
-3.74429591408402e-06
-2.41827783517771e-05
-5.0035287694142e-05
-2.83317867420186e-05
-3.47784616423207e-05
-1.03948843736632e-05
-2.02966467207093e-05
-1.99550712286469e-05
-3.05509584358656e-05
-3.22944686603335e-05
-5.08450271906476e-05
-4.1310034401231e-05
-2.83771924331518e-05
-8.72290201532858e-06
-9.17989776754537e-06
1.11897467923847e-05
-6.47271556413023e-06
-1.76412169664428e-05
-3.98531914672789e-05
-4.22136274263693e-06
-4.0644889240481e-05
1.34344236383175e-06
-1.77642923821584e-05
-2.56131955186234e-05
-2.64999986885736e-05
-5.18205693844481e-05
-2.13832440449884e-05
-3.79101390488007e-06
-1.1508636402555e-05
-2.12211528292599e-06
-3.27683312925447e-05
-1.74867246930694e-05
-3.26325083711784e-05
-2.00630311811083e-05
-4.76696976404429e-05
-2.06958888382713e-05
-2.69994774393585e-05
-3.50254191988406e-05
-2.39589264913851e-05
-3.70366581724561e-05
4.15836512361325e-06
-1.4218383046155e-05
-2.70342806139024e-05
-2.52587114384993e-05
-5.79575444754736e-06
-5.8745975555346e-06
-1.17259882669886e-05
-4.33335885545185e-05
1.82049076967852e-05
-1.80091458337444e-05
-2.31408276884183e-05
-4.59374820683829e-05
-3.89366825674698e-05
-2.61943708201503e-05
-1.59040836012579e-06
-2.68551724551369e-05
-4.49447038249177e-05
-1.05749230945793e-05
-1.73812046951225e-05
-9.32338649148035e-06
-3.60310643224775e-05
-1.51777805561239e-05
-3.0245240114329e-05
-3.81166632124928e-05
-2.66739431987863e-05
-1.88014860770389e-05
-4.23708992762707e-05
-6.70040042747477e-05
-2.8761273900386e-05
-2.44472492628456e-05
-1.51909081968427e-05
-3.53511505398155e-05
-1.30780689031696e-05
-5.16490774273739e-05
-4.09349367728224e-05
-7.00764257113133e-06
-3.04658226442293e-05
-4.55580935916048e-05
-2.17277735495591e-05
-3.21888041480116e-05
-5.24457147023022e-05
-1.24096518969e-05
-4.52793805113387e-06
-3.2226953062212e-05
-4.56608751224693e-05
-5.20190272626265e-05
-3.08588993293893e-05
-1.11157476553395e-05
-2.93120689067938e-05
-1.80418139598069e-05
-4.10261239749554e-06
-3.5633449956086e-05
-2.92657328250856e-05
-9.28252644104417e-07
-2.95305228239777e-05
-6.52353085035998e-05
-5.06916692556265e-05
-2.6234243193672e-05
-1.06059932112704e-05
-4.14610957571792e-05
-5.8471453133325e-05
-4.53168976296322e-05
-5.18001204710151e-05
-2.45659956693265e-05
-9.15786874645562e-06
-4.29605206241661e-05
-5.02385056972847e-05
-3.72537887007368e-05
-1.57370428151447e-05
-1.88211713901917e-05
-1.50664834850829e-05
-4.32759035299997e-05
-2.10984350287951e-05
-7.6448788912925e-05
-2.27377923432922e-05
3.91833095135151e-06
-2.83351651744128e-05
-2.88901973339484e-05
1.41508449030456e-06
-1.91686052094363e-05
-3.92030668470887e-06
-5.14464621794676e-05
-2.95374524305944e-05
-2.72380530341765e-05
-3.36239702701638e-05
-2.25391312139557e-05
-7.75228336000292e-06
-2.05449138152343e-05
-2.01956301012668e-05
-1.74725709187995e-05
-4.7837166329755e-05
-2.25941743632938e-05
-4.79328771965471e-05
-2.08532308938603e-05
1.80740430573042e-06
-2.18405265318442e-05
-2.7174557338288e-05
-2.78380425864693e-05
-2.06052433691421e-05
-2.3430241109352e-05
-5.92545030236608e-06
1.57475037908109e-06
-3.72014171510693e-05
-2.17696186968889e-05
-1.82527220619527e-05
-1.81132753426273e-05
-6.9834877885812e-06
-3.80127230367181e-05
-4.90672154826486e-05
-2.89858511634791e-05
-3.27542089438414e-05
-3.25501089845887e-05
-1.11367330523427e-05
-4.93499705757509e-05
-2.84753546453913e-05
-6.62410117208586e-05
-1.29106007872991e-05
-7.58062301828788e-07
-4.22214284403944e-06
-1.11158732307942e-05
-1.95235363308593e-05
-1.74740525697283e-05
-1.21368098146635e-05
-5.06496695142078e-06
-2.62719409896111e-05
-5.51485322947767e-05
-2.05878092585122e-05
-3.36961521214245e-05
-6.16632822150513e-05
5.41170099022366e-06
-3.90906444919176e-05
2.70643379848015e-05
-3.67392331619713e-05
-4.84136310700564e-06
-3.27269421786834e-05
-4.96876726071509e-05
-2.73544364106437e-05
-3.40934654994968e-05
-2.74241787000475e-05
-5.70477412977351e-05
-3.03618720928275e-05
-1.68282546524033e-05
-7.92578884558941e-06
-4.02897040715414e-05
-1.79310100542232e-05
-5.53386086793982e-05
-1.35835849764659e-06
-4.1775041559171e-05
-2.52344580452461e-05
-4.58514061879256e-05
-3.07249213009608e-05
-3.23796219416856e-05
-1.11505159038575e-05
-3.04066353461584e-05
-5.0400065235283e-05
-1.47887823707068e-05
-2.50400815513963e-05
-3.33527277232842e-06
-5.42872980806099e-06
-6.69105069009955e-05
-4.16183853709623e-05
-7.74877862347437e-06
-4.19279040751604e-05
-3.81817998251822e-06
-5.69034416261227e-05
-3.70947941727094e-05
-5.31208810950757e-05
-5.7048389431753e-06
-1.27588409050919e-05
-1.32350110707377e-05
-1.79445606442811e-05
-1.53689254692227e-05
-5.07388681743183e-06
-2.39104671258043e-05
8.82256094457644e-07
-2.17028178013568e-06
-3.0470482216138e-05
-3.40899315392844e-05
8.59981419501863e-06
-2.21856457889863e-05
-1.88996038706178e-05
-2.73638768484754e-05
-7.29039791484086e-05
-7.75735778048654e-06
-1.0199238333059e-05
-3.75436261310893e-05
-3.35894410768368e-05
-3.06523732462466e-05
-1.72549029607226e-05
-2.38717475680383e-05
-3.80697389216707e-05
5.93997935938345e-07
-1.09328417061539e-05
-4.22567712860053e-05
-4.18909633217614e-05
-4.4337311719701e-05
-4.18301871312467e-05
-2.39746697507174e-05
-1.8627528949341e-05
-3.86494917676505e-05
-3.34750671084199e-05
-4.06676867191008e-05
-4.52176402093756e-05
2.48759383725668e-06
-2.34334309900807e-05
-8.53857160055959e-06
-4.97008730606795e-05
-9.72729885266085e-06
-5.66115647666367e-05
-1.77305230733572e-05
-1.75821520548624e-05
-3.65937021250312e-05
-2.79802551915999e-05
-4.69121159076984e-05
-4.28624613534605e-05
-3.45400555174553e-05
-6.557847460978e-05
-2.6213889613298e-05
-5.90747692968902e-05
-8.49426188721904e-06
-2.33561483021427e-05
-4.39646023277526e-05
-2.90876462463589e-05
-3.99038357323316e-05
-2.10694987070441e-05
-1.78565450367056e-05
-1.46860938026577e-05
-5.34113192676779e-06
-2.79559306625451e-05
-2.3217375166625e-05
-2.35673974949415e-05
-2.04123607814563e-05
-5.25481503185772e-05
-3.12280078061406e-05
-5.76395022902161e-05
-3.40929580943239e-05
-1.8823719799177e-05
-5.25078459482552e-05
-3.01438637985651e-05
4.88647854639168e-06
-2.46467335745711e-05
-1.57211007185543e-05
-4.25450706316032e-07
-1.49939365113263e-05
-1.08916694476154e-05
-1.04880279690032e-05
-3.30157762154303e-05
-5.14269446103329e-05
-3.28083270141039e-05
-2.55494748035596e-05
-3.89203048537827e-05
-2.97872486298372e-05
-2.45434842529413e-05
-3.43647757681499e-05
-3.61288768750692e-05
-4.85774389197793e-05
-2.20106375518467e-05
-3.34816518655846e-05
-9.70961810029991e-06
-1.90755268860768e-05
-1.25865071870156e-05
-2.34678288300762e-05
-2.92270846107931e-05
-2.09688466041994e-06
-6.33801348392974e-05
-4.26726205083105e-05
-1.88973857335697e-05
-3.5225978019837e-05
-1.80858833524253e-05
-2.22619624880828e-05
-4.17394559303854e-05
-3.2953311072352e-05
-3.19049890973139e-05
-5.32599256320039e-05
-1.44786099058678e-05
-2.58570308084166e-05
-3.93525497878971e-05
-3.55145180934288e-05
-4.87666151637427e-05
-5.61433432939991e-05
-8.06728796228202e-06
1.78677255376571e-05
-3.13781020187872e-05
-2.91922464778096e-05
-2.66493259042024e-05
-1.06088895217053e-05
-4.72585181588496e-05
-1.8379303795732e-05
-3.11978405114551e-05
-1.42740905332054e-05
1.74144911175169e-06
-1.42448985813748e-05
-4.42883284007688e-05
2.86893007402743e-06
-4.49743969153895e-05
-3.50327840661902e-05
-2.49599993682792e-05
-3.52178203124296e-05
-2.11243949966157e-05
-3.28758133566475e-05
-2.71518859826173e-05
-2.86486292624158e-05
-1.78792840242897e-05
-1.76324575369709e-05
-3.43190227177049e-05
-3.81414940584109e-05
-5.5109434480447e-05
-2.10886562829443e-05
-4.88915319349087e-05
-2.11937607554596e-06
-3.26283234830681e-05
-2.73524355673623e-05
-2.30640555219949e-05
-2.79220496409319e-05
-3.29016962562106e-05
-2.40857628815022e-05
-8.03990100443766e-06
-4.85292784890215e-05
-5.44623688243299e-05
-2.26328490527357e-06
-5.49849840655284e-05
-4.67449893487937e-05
-3.54439953000731e-05
-1.21209620318818e-05
-1.85439409313781e-05
-1.44819191783334e-05
-2.87068583524759e-05
-2.27928706085732e-05
-4.48342368254608e-05
-3.54428961271686e-05
-2.33577847449113e-05
-2.48567704314905e-05
-2.70803484530808e-05
-1.10452272850702e-05
-2.16256604992917e-05
-4.96545869598808e-05
-4.86195269341707e-05
-8.1226628724485e-06
-3.97095971769642e-05
-1.99116224028927e-05
-5.28375884494984e-05
-3.2590546116227e-05
-3.48780367774381e-05
-4.4054015224415e-05
-6.62272026270752e-05
-2.64163006322911e-05
-2.76302907560759e-05
-1.36912127829667e-05
-2.66918692768301e-05
-2.51802057561408e-05
-3.22638181462704e-05
-4.34703637930671e-05
-1.14348004431544e-05
-1.333466061953e-05
-1.84651968656808e-05
-4.31140447527666e-05
-1.49205354436708e-05
-1.02013069655813e-05
-4.52455229418755e-05
-2.98731960070482e-05
-3.00753540423879e-05
-3.73037873812948e-05
2.00580319295409e-06
-4.94295677081887e-05
-4.03079850692819e-05
-3.73232705086218e-05
-1.33004275987595e-05
-1.07107461117095e-05
-2.77568985341995e-05
-9.90888545405535e-06
-6.36859813813851e-05
-4.20224735142737e-05
-1.8169752144119e-05
-4.46418834699135e-05
9.82078618999163e-06
-3.09080185957746e-05
-1.357781735711e-05
-2.09664878581687e-05
-4.16678720775462e-05
-2.37584469002132e-05
-4.62893869571709e-05
-3.46470923013899e-05
-1.45870650862349e-05
-2.73766524912312e-06
-2.43447399247565e-05
-2.88118586513767e-05
-3.01002938908797e-05
-3.63202492060038e-05
-2.37966233023533e-05
-2.24682668911061e-05
-1.26891147957016e-05
-2.53593634028215e-05
-3.66416381630026e-05
-2.38681593953574e-05
-3.65894161464686e-05
-9.93774460299114e-06
-7.95956303791904e-06
-2.76995484441761e-06
-2.46925844855873e-05
-2.81275311541643e-05
-2.70795700412041e-05
-4.10474104054554e-05
-1.86152133137342e-05
-3.167576393484e-05
-1.75417125336749e-05
-5.04484339542177e-05
-4.46066821066753e-05
-4.89241942464872e-05
-4.47176563633755e-05
-1.23747274802385e-05
-5.97070742191649e-05
-6.55941155393215e-06
6.28825143848421e-06
-2.73994990887319e-05
9.6144078565539e-06
-1.23046796908282e-06
-7.1911844060844e-05
6.61521875704012e-06
-1.11029356776398e-05
-4.08473551202364e-05
-3.02017451540708e-05
-3.58233159857307e-05
-4.48989459214213e-05
-1.15539957324153e-05
-2.75843312190863e-05
-3.43726750564697e-05
-2.75836724610196e-05
-2.03988438035572e-05
-2.86733432881175e-05
-2.2520108663906e-05
-3.87139985410268e-05
-8.68244584130085e-06
-3.43101124393196e-05
-8.99104426384173e-06
-4.5365039469383e-05
-4.16099810381979e-05
-4.80392278130105e-05
-1.37672576446997e-05
-1.58294960677963e-05
-4.96615862279372e-05
1.31914291907785e-05
-4.05940330945779e-06
-5.30864703049278e-06
-2.89552492046049e-05
-3.56442984280695e-05
-3.02367663188667e-05
-2.58142051122229e-05
-3.84845585149044e-05
-1.10707219619155e-05
-2.70286394814107e-05
-3.1995609391295e-05
-2.39552730647891e-05
-5.23933211791609e-05
-2.92665746451152e-05
-3.22602973581472e-05
-2.04034957407155e-05
-1.3132834971076e-05
-5.31646042244572e-05
-4.07181973114055e-05
7.93057779075467e-06
-5.00145336455473e-05
-5.174414694386e-05
-3.69336403637162e-05
-4.57396942241649e-05
-4.22877323690897e-05
-1.80543126491504e-05
-6.80338793862542e-05
-5.47716920036141e-05
-3.20681564547514e-05
-3.39676900552737e-05
-3.7192471795934e-05
-2.78444097357963e-05
-3.58083330492728e-05
-4.06661331637968e-05
-1.48002543101653e-05
-2.63204583516052e-05
-3.75905686324519e-05
-3.38846527860588e-05
-2.51892553969309e-05
-4.08078514293133e-05
-6.69361486208692e-05
-2.90778906021487e-05
-3.42895722071212e-05
-2.37743640355484e-05
-2.79889286125884e-05
-3.95790284907975e-05
-2.3852697202642e-05
-2.96263664223158e-05
-2.64089938906583e-05
-1.98950847155056e-05
-2.79872434041596e-05
-4.25301541834418e-05
-2.28812710250375e-05
-3.93830618617585e-05
-3.02762050921631e-05
-4.18734743984611e-05
-2.77804849850702e-05
-3.56844838143257e-05
-4.63917726742127e-05
-5.20035835975625e-05
-5.52917440836968e-05
-2.1155150178858e-05
-1.74862856403257e-05
-1.49608477300017e-05
-2.65547329620293e-05
-5.0044911280124e-05
-1.98278886773457e-05
-2.23354236345751e-05
-1.56788925414043e-05
-1.51402245240004e-05
-4.79241929725892e-05
-3.89445787954244e-05
-3.3006963859144e-05
-4.1884909533917e-05
-3.58299418900784e-05
-4.65203070180095e-05
1.55736496404977e-06
-9.31031914588059e-06
-4.58218086142394e-05
-2.57907516567042e-05
-1.66780417278059e-05
-2.68198929594198e-05
-3.19410940976785e-05
-3.40552640710316e-05
-9.36095423600042e-06
-4.25738432032769e-05
-3.81405791065679e-05
-2.26128515048051e-05
-5.34310479246303e-05
-2.39189823792668e-05
1.55536186956309e-06
-3.84735450730286e-05
-3.26054495054649e-05
-8.15087666127702e-06
-2.78371527214087e-05
-2.86632157652529e-05
-1.59911899164076e-05
-3.68639637558355e-05
-2.95076819775571e-05
-4.10829431403467e-05
-1.79744679501787e-05
-4.27015950015385e-05
1.62700201349967e-06
-3.11989700454455e-05
-1.10542578603611e-06
-1.90926009658216e-05
-4.18684960714663e-05
-5.35038986219508e-05
-3.92329945814723e-05
-1.79907081130278e-05
-3.25082999721697e-05
-2.65466122873676e-05
-1.70395946960222e-05
-4.62023480293831e-06
-4.57359820892549e-05
-8.20322910147598e-06
-1.57594156980692e-05
-2.16766493057738e-05
-3.6646508977775e-05
1.03022193198935e-06
-3.18549290873187e-05
-3.01331233075632e-05
-5.11573059720049e-05
-4.38617410816312e-05
-2.09532675110583e-05
-4.84724737160454e-05
-2.53806302623467e-05
1.20228894280914e-05
-2.36192392407203e-05
-7.85983268551084e-06
-2.71937349832334e-06
-7.10930620060206e-06
-1.93347468809064e-06
-3.80062087759685e-06
-2.86889036815326e-05
-3.51800264387775e-05
-3.37239273836077e-05
-2.80920593846074e-05
-3.51223730744047e-05
3.58670011562368e-06
-2.21963682188721e-05
-4.72621150310582e-05
-2.93528569857729e-05
-5.80174191753534e-05
-1.82263009268786e-05
-2.88180292561429e-05
-2.53558720798862e-05
-5.0733994013047e-05
-1.66608424750493e-05
-6.96258403412215e-07
-4.2019433183259e-05
-1.82650005477318e-05
-3.25756794944283e-05
-3.19747965447011e-05
-5.99285912479365e-05
-6.1492110376879e-05
-4.58343473317556e-05
-4.75992582522023e-05
-2.6393146191652e-05
-2.36924137211374e-05
-5.55673475633705e-05
-2.98564437027811e-05
-2.44592905549608e-05
-8.70339861932869e-06
-3.66680200391289e-05
-2.45787361203647e-05
-4.55902453503798e-05
-2.65116011030895e-05
-3.73958526411469e-05
-1.35608046088108e-05
-2.01132254949618e-05
-1.24943174602486e-06
-4.70464354112073e-05
-2.71423700353561e-05
-3.42319163388837e-05
-3.42842055992088e-05
-3.57798179433824e-05
-4.17893381095352e-05
-2.51920414408428e-05
-5.5479356604588e-05
-4.35899441422564e-05
-1.88175571104289e-05
-4.3208180911409e-05
-2.42555416772964e-05
-6.14731282276947e-05
-2.30437941424443e-05
-2.64660152934589e-05
-3.39292627457349e-05
-1.91620292360997e-05
-1.62810949725873e-05
-3.27634962296495e-05
-2.04291466922005e-05
-4.03061095564524e-05
-2.27779251266497e-05
-1.51979239120643e-05
-3.24013090029054e-05
-4.89008432279186e-05
-1.13925119136451e-05
-2.51664758967168e-05
-5.38054310363762e-05
-3.40485499050314e-05
-6.47465753307181e-06
-1.67087915611564e-05
-5.91482029817331e-05
-2.74782550515563e-05
-1.08227767658533e-05
-2.94977096829521e-05
-1.08873772868363e-05
-3.17985933403157e-05
-2.45731312641942e-05
-1.43480912470084e-05
-1.48459595145612e-05
-4.85357681628429e-05
-2.82168722354601e-05
-3.60955981305517e-05
-4.08993993914938e-05
-2.16118214702118e-05
-2.58828915265877e-05
-2.56315568690616e-05
-3.77299364449866e-05
-2.37153110702732e-05
-1.20338614294864e-05
-1.5754343557658e-05
-2.59116695939001e-05
-1.79418949829849e-05
-3.52269014664655e-05
-1.8702422238018e-05
-4.08033349889266e-05
-2.93724593271354e-05
-1.88519319145875e-05
-3.29945784834305e-05
-3.96507506538384e-05
-5.29317746537988e-05
-4.57393082165963e-05
-2.22773459326802e-05
-2.65892785384516e-05
-3.42361664794179e-05
-1.34048259090246e-05
-1.99741910842958e-05
-3.19396162502631e-05
-3.47308385193067e-05
8.8336109923258e-06
-1.53949006788788e-05
-2.02404118201569e-05
-2.36688428997847e-05
-2.96587681823615e-05
-5.20650530237589e-06
-3.7001080408973e-05
-3.10592024166829e-05
-2.90504434618716e-05
-1.17484646563533e-05
-4.73288741292808e-05
1.26526731180624e-05
-3.69345573140671e-05
-5.25232520744244e-05
-4.5310888910689e-05
-1.59867474757016e-05
-9.55284763878599e-06
-2.69726359944778e-05
-9.34637582080056e-06
-3.393071553246e-05
-3.02784715527105e-05
-2.67299642746539e-05
-3.82339823039327e-05
-2.54224424169269e-05
-6.05066836845847e-06
-1.9159759578814e-05
-1.20420599718939e-05
-1.13123879281941e-05
-5.39565284640961e-05
-3.67683711215854e-05
-3.47617163072421e-05
7.82971966577178e-06
-1.39696107788416e-05
-3.78027659660135e-05
-2.47845073159747e-05
-4.50226101509876e-05
-2.46017458477608e-05
-2.36791054322057e-05
-3.83127593422592e-05
-1.6286380117712e-05
-3.46315415061062e-05
-3.69371925770623e-05
-3.05577029863213e-05
-1.23274112878811e-06
-2.34412282663196e-05
-3.88077689022159e-05
-5.25707155847685e-05
-2.1365527885536e-05
-3.21414069109369e-05
-3.48929550148263e-05
-2.95760185838933e-05
-3.14055976419481e-07
-4.81094753502898e-05
-3.58765345544838e-05
-2.75170801523606e-05
-2.14560857619943e-05
-2.23512960989396e-05
-3.39457290774007e-05
-4.98263969165101e-05
8.12312898417603e-06
-4.63391308717793e-05
-2.99047086045328e-05
-4.35608715032473e-05
1.09628217468974e-06
-2.10050991834711e-05
-3.58893121831924e-05
-2.58481646572472e-06
-3.34532197081534e-06
-6.49058560832494e-05
-2.13078523009545e-05
-4.24262644866322e-05
-2.02743977280995e-05
-5.37694098818814e-05
-2.1438386490482e-05
-1.58773362020299e-05
-2.29191834452683e-05
-2.27597516583127e-05
-1.95621085559399e-05
-7.80067864897284e-06
-4.3159073923967e-05
-2.11374080851063e-05
-3.12563471037317e-05
-2.13008957597364e-05
-5.02814777088141e-05
-4.0812433862007e-05
-3.60564601142817e-05
-4.80162265975174e-05
-2.01719705025984e-05
-3.23379279351729e-05
-3.28835530795068e-06
-3.71719662398373e-05
-2.77245361444959e-05
-1.22984720353847e-05
-1.30116579416224e-05
-2.82294231205763e-05
-3.63752132119062e-05
-1.0433095820696e-05
-2.17524188402307e-05
-3.19837297502778e-05
-2.51025361454824e-05
4.41505275021396e-07
-7.02805507323864e-06
-1.91427808513293e-05
-2.75698902523884e-05
-3.33366713928452e-05
-5.28054043817887e-05
-2.40863490651132e-05
-3.51939649307821e-05
-1.00870633182154e-05
-1.9398195932744e-05
-1.99800198153776e-05
-1.98480020183972e-05
-4.13184793786793e-05
-2.76774425126084e-05
-3.58964449983548e-05
-1.59448613155059e-05
-2.8776190624412e-05
-6.29897574308258e-05
-3.36844491160993e-05
-2.61423417060694e-05
-2.89904297840336e-05
-4.28471502636497e-05
-4.36051322978153e-05
-2.57812514833296e-05
-4.57416924542619e-05
-3.22402388918702e-05
-2.86512036649275e-05
-7.18797221433e-05
-1.59400596538884e-05
-2.58874716585088e-05
-6.35645208306555e-06
-7.71417869227062e-06
-1.95688085527729e-05
-1.64417300837992e-05
-2.10691983819832e-05
-5.70073173664502e-06
-1.78732662771746e-05
-9.79285723875548e-06
-2.13229732069137e-05
-3.30178502888191e-05
-3.61807669188874e-05
-2.36111652621486e-05
-1.98364609906298e-05
-4.26998771057328e-05
-3.40538321570289e-05
-2.08971239781662e-05
-2.68906159665562e-05
-1.6410439614635e-05
-1.32622955417742e-05
-3.10350903274147e-05
-2.36182605354191e-05
-1.81688099123307e-05
-4.89761828427819e-05
-3.48485703508017e-05
2.28012886191055e-06
-8.10957995022435e-06
-4.92823723926034e-05
-2.94247655354649e-06
-7.09892644889763e-06
-2.13824247493849e-05
-1.50116858563038e-05
-5.34199800933492e-06
-1.30767272841002e-06
-3.49567651603353e-05
-1.81979604017404e-05
-2.18240845034275e-05
-4.82038249049903e-05
-1.99926836937446e-05
-2.47037135676476e-05
-5.37050017700474e-05
-2.68106800086354e-05
-3.07838608462359e-05
-9.10643746289733e-06
-1.82524759704972e-05
-1.93436202098441e-05
-3.47149208193094e-05
-4.96690350290691e-05
-3.95809847999461e-06
-3.01485823383669e-05
-2.35428321024447e-05
-1.73267019560227e-05
-3.18007021282987e-05
-3.25099034992085e-05
-5.57531541239078e-05
-2.43714564629705e-05
7.44076357672501e-06
4.2553982193975e-06
-4.94069958252267e-05
-2.16445696362148e-05
-5.98181845380803e-05
-1.94210239945787e-05
-4.11056547027569e-05
-2.09820195080038e-05
-5.46973021933406e-05
-1.90361376605566e-05
-3.85718541310934e-05
-2.47995566277239e-05
-3.56121810956087e-05
-1.55222780543465e-05
-2.91127827649133e-05
-3.80498961929733e-05
-2.73111340106756e-05
-3.27325871997553e-05
-2.55230625574077e-05
-3.94124776121613e-05
-4.69886917056584e-05
-2.92945938307204e-05
-5.25998618811205e-05
-3.52217292278963e-05
-3.25029166934366e-05
-1.79826669439007e-05
-2.50017681047097e-05
-4.80137395318857e-05
-9.66670693074641e-06
-4.6579901458926e-05
-1.50643671053828e-05
-3.68487413831125e-05
-2.87690779843795e-05
-3.56263975137519e-05
-3.13552114006278e-05
-1.51652478262024e-05
-3.81925697992506e-05
-4.26989219665985e-05
-3.34916083449478e-05
-7.24197565841165e-06
-1.61778124963038e-05
-2.91193857662307e-05
-4.53149651805765e-05
-1.14114078983011e-05
-3.52077915206629e-05
-2.14347969636816e-05
-4.30525495811802e-05
-5.14190704705114e-05
-8.10116207892161e-06
-3.34698208562234e-05
-5.90251790296254e-07
-3.24477500405507e-05
-6.3512552609841e-06
-4.52624275751732e-05
-5.74070299604106e-05
-4.54373913681885e-05
-2.80699308048734e-05
-2.14929789663163e-05
-8.78144807193181e-05
-4.02153684883797e-05
-3.30440797011169e-05
-5.47296070957704e-05
-3.52619999964772e-05
-1.01634026172362e-05
-1.71662730144496e-05
-3.23632394003014e-05
-3.4261415476796e-05
-1.29789186687033e-05
-2.65519738792885e-05
-9.86380424812689e-06
-3.58062708232359e-05
-1.47044653710327e-05
8.22409494085272e-06
-1.45841001403808e-05
-4.78372752511242e-05
-4.90647477668243e-05
-1.70587770769966e-05
-2.49015850028541e-05
-2.20878851612869e-05
-4.82227051878123e-05
1.65847501112067e-05
-2.4557621721675e-05
-1.79271016906998e-05
-6.04477458572196e-06
-5.6926250250815e-05
-1.85294846865586e-06
-1.59682261461427e-05
1.14292279712917e-05
-3.41644536462242e-05
-1.60562538025859e-05
-2.81516319073913e-05
-2.38679714395956e-05
-5.77556606097045e-05
-1.2964288258728e-05
-3.39051306857018e-05
1.34824929635772e-05
-1.99809458547909e-05
-1.56774774602052e-05
-2.39514678976398e-05
-3.3340082307715e-05
-2.71543333373604e-05
-3.7099213824917e-05
5.01733729490862e-07
-2.22987747712027e-05
-2.52934610633604e-05
-3.75396861213623e-05
-1.63665465221517e-05
-2.10555775561003e-05
-3.52577277056876e-05
-5.71946352998222e-05
-2.29903224464911e-05
-2.98357788469228e-05
-2.35139494121347e-06
-3.76715671743842e-05
-3.98987508523762e-05
-1.90437419128871e-05
-2.63226244045117e-05
6.51088879325212e-06
-5.07946124491423e-05
-3.66530613208728e-05
1.04754173823851e-06
5.62173797858361e-06
-1.4327547965066e-05
-4.16879054054391e-05
-2.49373212227676e-05
-5.27436383459031e-05
-4.78037845079695e-05
-4.61505298779353e-05
-2.69688576644446e-05
-2.74211034211545e-05
-4.78083819594937e-05
-5.9877637432666e-05
-4.33582836315456e-05
-5.53804561575149e-05
-1.69230375545642e-05
-3.62018510678395e-05
-2.15906248393168e-05
-2.54707871068164e-05
-6.4679730363618e-06
-4.17180792727844e-05
-4.83280756657237e-05
-3.16101244868946e-05
-2.22535089336938e-05
-2.89888412979746e-05
-2.16230751836835e-05
-8.1619201032999e-06
-4.87109931140793e-05
-1.14392757379663e-05
-3.29829642772246e-06
-2.15061749334562e-05
-8.18972469684699e-06
-2.40613933358629e-05
-4.0097387066109e-05
-1.98230126053166e-05
-4.73434625145601e-05
-3.15385391690498e-05
-2.63913131839205e-05
-1.12912952470379e-05
-4.93469559556692e-05
-6.09093874253885e-05
-4.3753056732463e-05
-2.98512437883208e-05
-1.7027603810868e-05
-1.48546425483537e-05
-4.32980039757687e-05
-1.7656868182532e-05
-2.14689432085608e-05
-1.44062894762152e-05
-1.47582961750943e-05
-4.30511013890225e-05
-2.64329341775888e-05
2.56156003103671e-05
-3.89738653491657e-06
-3.80274274415013e-05
-3.1883794313102e-05
-4.42660343791653e-05
-4.30397402322035e-05
-4.69670238353818e-05
-3.47948271219305e-05
-2.11943962043643e-05
-2.05436685978161e-05
-1.65424377236706e-05
-3.26661819605579e-05
-4.66380983726348e-05
-7.44123210338472e-05
-4.08097545049773e-05
-4.79969353135901e-05
-6.1189634086109e-05
-5.21150006233176e-06
-2.40778030491539e-05
-6.00407152965374e-05
-4.86329659030968e-05
-2.80935342241757e-05
-1.86085312447859e-05
-2.48666913261991e-05
-3.99890933961177e-05
-1.38211941859843e-05
-4.62384486857351e-05
-3.09324283227541e-05
-5.84155749373009e-05
-4.50862757919078e-05
-5.41905973585975e-05
-1.56549469164112e-05
-1.59102128659263e-05
-5.92729887057667e-05
-5.54206255620366e-05
-1.93512592208901e-05
-2.89900811381575e-05
-4.51645349646609e-05
-3.44443851239916e-05
-1.63604057722049e-05
-3.54172078513091e-05
-2.84816766874867e-05
-7.05898867323949e-06
-3.30020632878729e-05
-3.47522237696837e-05
-3.73722805414805e-05
-3.94010997624156e-05
-1.24461051840683e-05
-8.00378025814959e-06
-2.95295412009454e-05
-3.63812546939368e-05
-4.70581129531361e-05
-2.44508354979706e-05
-3.3385758784311e-05
-3.34190547876529e-05
-4.37803884525091e-05
-5.03861290031319e-08
-8.90936930109632e-06
-9.93352407750825e-06
-1.78529761159759e-05
-2.40729721512242e-05
-5.55378391768096e-05
-1.90287295926994e-05
-3.24387150582382e-05
-2.45814567954817e-05
-1.67140033254542e-05
-2.58656225515634e-05
-2.31526960893484e-05
-5.77184553387768e-07
-4.32891909314433e-05
-6.10813407512993e-06
1.09816759001675e-05
-1.61937886516483e-05
-4.10547419031103e-06
-1.78522842094457e-05
-3.19751321821906e-05
-3.92111439040728e-05
-2.82119575167054e-05
-3.28214641511457e-06
-3.0663779934279e-05
-2.61200124928788e-05
-7.5577256230101e-06
-3.35014076110901e-05
-4.8282485442587e-05
-3.2073985180108e-05
-3.32585119400445e-05
-3.06640420545364e-05
-2.28733257468316e-05
-3.15852396526698e-05
-3.12902406854262e-06
-2.68431957234941e-06
-4.14468105396858e-05
-2.35154076417044e-05
-5.2307139972603e-05
-2.59047738563879e-05
-5.97412506381621e-05
-2.95102886180783e-05
-2.95306721211232e-05
-1.47002139542461e-05
-1.27995125567769e-05
-3.91938616406916e-05
-2.61361025380695e-05
-2.4654791002642e-05
-1.91617398349905e-05
-4.78364009248321e-05
-3.3983055640543e-05
-3.82604989286127e-05
-4.46100924219358e-05
-4.35168759384772e-05
-3.62582518543229e-05
-2.6860287917997e-05
-4.41251140800239e-05
-1.76732171908461e-05
-2.54869435229872e-05
-4.22244342179278e-05
-1.82519078399388e-05
-1.4204995414881e-05
-4.1664963591379e-05
-2.03619723207737e-05
-5.25722576538084e-05
-3.1737760757375e-05
-1.29021594756292e-06
-2.93919993176073e-05
-1.23556957301866e-05
-2.22120940082507e-05
-7.90202652752336e-06
-1.08816302466535e-05
-4.05824675831018e-05
-5.67215746087119e-05
-1.00138327714382e-05
-3.93307236536535e-05
-2.22097205146157e-05
-1.24120550885048e-05
-2.04431396473742e-05
-2.77305160864099e-05
-2.12656081684772e-05
-2.96363056052981e-05
-5.70904373000729e-05
-4.93884669244513e-05
-3.25223127032979e-05
-3.42468043115164e-05
-2.26594725084064e-05
-1.90144533068871e-05
-2.22850378225577e-05
-4.47548651133346e-05
-2.6795731774364e-05
-3.5785827007532e-05
-6.48486744491398e-06
-1.04360395503387e-05
-1.99567123791201e-05
-1.88052076218375e-05
-1.18987236952254e-05
-5.92188483696499e-06
-1.77541497903103e-05
-3.6482147749135e-05
-2.81514648726493e-05
-2.41888176874305e-05
-4.46365903016786e-05
-3.72439164757473e-05
-8.64812810132423e-06
1.73051121424718e-05
-5.25173300415222e-05
-1.19537162683534e-05
-4.2085442295092e-05
-4.76184443513522e-05
-7.05126110207065e-06
-4.04485096645567e-05
-3.57448524827219e-05
-3.40226754649698e-05
-1.91522810987987e-05
-1.02991609680529e-05
-2.8496118672144e-05
-1.85906878217516e-05
-1.76450207845635e-05
-3.39217115289262e-05
-2.72383867949773e-05
-3.18838725272219e-05
-3.89971763569515e-05
-1.06785224011412e-05
-3.56398875934515e-05
-4.17998230934036e-05
-1.29350140555422e-05
-8.18722662118777e-06
-2.86192008710428e-05
-2.59969114718232e-05
-1.83239104226248e-05
-1.86873960305136e-05
-1.42469517998889e-05
-4.44774892486164e-05
-3.89146830188734e-05
-2.46612654535109e-06
-1.52858438212649e-05
-2.97398876243513e-05
1.95115780972659e-06
-5.2143059328092e-05
-4.09186262550517e-05
-2.22787467222213e-05
-4.04295892879722e-05
-5.71147275997756e-05
-4.10210447119802e-05
3.80826282356517e-06
-4.07144577350285e-05
-1.21869559005852e-05
-3.69336097342409e-05
-2.04943707432825e-05
-5.42060734631714e-06
-4.36966498158893e-05
-3.10027220504953e-05
-4.22640434609462e-05
-3.41380070084444e-05
-5.40274261425695e-05
-3.42635203887449e-05
-9.28018184585825e-06
-2.70418441878007e-05
-1.84563071332416e-05
-2.32183038558792e-05
-2.57140600244978e-05
-5.21828076220497e-05
-3.19557572935684e-05
-2.75710987361794e-05
-2.76743106130504e-05
-1.38584476012388e-05
-3.4766885441626e-05
1.18213926746596e-05
-9.59813071948424e-06
-3.08377097039493e-05
-4.27420880312587e-06
-3.13297413415779e-05
-1.80213663671645e-05
-3.35412372667032e-05
-4.13689199819017e-05
-5.91214841233022e-05
-3.13308288666335e-05
-3.59040334752923e-05
-5.34446943743338e-05
-2.69536213966399e-05
-2.3663082616301e-05
-3.52952114314661e-05
-3.36128522061679e-05
-3.1328360322131e-05
-3.02920638155073e-05
-2.28251498961901e-05
-3.27951924631043e-05
-2.63332715918952e-05
-1.69344317448159e-05
-1.87571450966378e-05
-4.80966653963074e-06
-4.08729384584147e-05
-3.96919243336776e-05
-3.56193369002779e-05
-2.79815813273193e-05
-3.17891326640868e-05
9.52213348878404e-06
-4.89008731493872e-05
-4.63553922003568e-05
-3.48612243868087e-05
-1.21369827302477e-05
-4.3770825778817e-05
-2.43401773902705e-05
-5.70296677981205e-05
-4.63575674912201e-05
-2.51992155283062e-05
-1.35086703882228e-05
-5.01966918919237e-05
-5.32242503591538e-05
-1.70261809814152e-05
-6.99915808067592e-06
-4.06383837836655e-05
-4.59411338390858e-05
-2.95350354217301e-05
-7.37389022470992e-06
-3.08916553665508e-05
-4.32069421819541e-05
-1.11692853662167e-05
-7.52259262007784e-06
-3.1300190028102e-05
-8.36717636411482e-06
-5.17868480164151e-05
-2.6198769720015e-05
-2.05714726948467e-05
-2.34627315149849e-05
-3.95667938674435e-07
-3.10755102975232e-05
-3.99433447374507e-05
-4.17609930441525e-05
-1.54610603413454e-05
-3.87704466090581e-05
-2.21056524549787e-05
3.94062315880569e-06
-4.49592962331765e-05
-2.19102188320837e-05
-3.49996288526065e-05
-2.2293889078771e-05
-2.06876584305882e-05
-1.05805729791243e-05
-1.07559676511131e-05
-6.03112195909749e-06
-3.87251912406082e-05
-2.58553755836509e-05
-2.1352294597736e-05
-5.27431502852317e-06
-2.81402610157109e-05
-2.19578888636337e-05
-2.22064169820862e-05
-5.85318140013571e-05
1.42646964830717e-05
-2.0776828678331e-05
-5.69465366904671e-05
-3.10662657823035e-05
-3.08507677183977e-05
-8.10424732396107e-06
-2.04256805333794e-05
-1.98769811822772e-05
-6.03657841339478e-05
-4.08016583234072e-05
-3.22322948510057e-06
-1.71666875158705e-05
-2.73240397557691e-05
-1.72075594523978e-05
-4.87156821672759e-05
-3.06638315039985e-05
-4.84790410123806e-05
5.04794723702595e-06
-2.3405110041093e-05
-2.17387163065052e-05
-5.23605608206294e-05
1.60326493900939e-06
-5.5501932864942e-06
-1.64047865574237e-05
-4.01941500906083e-05
-1.87749609634154e-05
-5.07097442710235e-05
-2.4921896054252e-05
-1.55626049215455e-05
-2.19246631918529e-05
-4.88800939347846e-05
-2.11497568406458e-05
-3.51969853614378e-05
-6.55540161169182e-05
-3.74518375278765e-05
-4.45215352931102e-05
-3.45275129550971e-05
-1.45525381192922e-05
-1.20258468018808e-05
-3.69837773245853e-05
-1.77684049014381e-05
-2.32591928855455e-05
-4.25210088056031e-05
-3.01422356616183e-05
-1.37861865551302e-05
-3.61557551956413e-05
-1.12887959006758e-05
-2.09040831031083e-05
-4.45183389487042e-05
-2.0518319976834e-05
-5.33018872811468e-05
-2.48266795696473e-05
