# Supplementary material for: Research on computational propagation and identification of mine microseismic signals based on deep learning
Source: PLoS One. 2025 Oct 22;20(10):e0334641. doi: 10.1371/journal.pone.0334641 (PMC12543183; doi:10.1371/journal.pone.0334641)
Supplement: S8 Data — (ZIP) [file pone.0334641.s008.zip › 000100900002729.xlsx_0.txt_24.txt.txt]

-4.73963545612466e-05
-3.32190315669495e-05
-2.82237856358288e-05
-3.74506439697667e-05
-4.7806011884611e-05
-3.97998443972755e-05
-3.12660138730439e-05
-5.87135032831251e-05
-2.6865561773926e-05
-5.95950551725803e-05
-6.49629498368907e-05
-5.36202864371608e-05
3.82928773896861e-06
-4.3245717102796e-05
-3.71922051917686e-05
-5.02264730168773e-05
-7.32304939730114e-06
-5.1696482964485e-05
-2.63489827091579e-05
-3.57248871809277e-05
-2.20117441155355e-05
-9.27431743569647e-06
-7.21634868699209e-06
-2.04703632898646e-05
-1.48778007624847e-05
-4.36180390422116e-05
-3.80659104588056e-05
-4.92859876702195e-06
-1.51783323306907e-05
-7.53468138391938e-06
-6.923299325113e-05
-3.4624931474679e-05
-7.82833452182596e-06
-9.33685811914763e-06
-2.73171319547213e-05
-4.83100353610895e-05
-4.56852632428997e-05
-4.25269590972481e-05
-5.33485201249871e-05
-1.99821994582392e-05
-4.85890917360219e-05
-2.78163870259001e-05
-4.48805616131941e-05
-2.19340667402659e-05
-4.86440291409374e-05
-2.56349305946394e-05
-1.92822780805863e-05
-2.9843109103969e-05
-1.0802432212911e-05
-1.45458596061073e-05
-4.12432882611942e-05
-2.96654489343031e-05
-4.56814762175423e-05
-2.34827242785227e-05
-2.73417852957558e-05
-3.15501399142736e-05
-4.0720333732083e-05
-6.78236175710702e-05
-1.25218017434991e-05
-2.62942508344357e-05
-3.95165817667731e-05
-5.21135767893401e-05
-1.70025210154201e-05
-1.80239095608685e-05
-8.68246856082326e-06
-5.16634436212473e-05
-2.93295593719346e-06
-3.28634085794359e-05
-2.63841615647448e-05
-4.72403511097672e-05
-3.31839288028126e-05
-2.95589901171872e-05
-3.12231257103609e-05
-1.99161972257325e-05
-1.56647638516218e-05
-6.55568606671785e-06
-4.07865935547061e-05
-5.66987806209898e-05
-2.96608342731242e-05
1.59631591885948e-06
-2.73036035488855e-05
-3.98753442308067e-06
-3.83856883790734e-05
3.328647963038e-06
-2.65424956481928e-05
-3.79853743250476e-05
-4.99059103469279e-05
-7.89764799040616e-06
-2.05780494410853e-05
-1.77049439503508e-05
-1.45296397070575e-05
-4.38034383645904e-05
-1.62548293359586e-05
-2.99811172425391e-05
-2.81936934604395e-05
-4.87328499630366e-05
-2.10801828137176e-05
-1.08082330023131e-05
-1.17968518929909e-05
-2.09812981442649e-05
-3.85059253721476e-05
-2.22306154754074e-05
-3.32925030794867e-05
-1.94144882880757e-05
-4.07860580483594e-05
-6.30566242144946e-06
-4.29329748654393e-05
-1.76236245642761e-05
-2.476684193113e-05
-5.31882685774592e-05
-1.78999389118836e-05
-2.20933355011165e-05
-2.55942855829203e-05
-4.45972687665604e-06
-3.59931697794216e-05
-3.19040578419908e-05
3.63911599491869e-06
-5.39332156150387e-05
-4.9034359073522e-05
-3.78918080869003e-05
-9.92597508868751e-06
-2.12038867036051e-05
4.03437928742288e-06
-3.76069046563304e-05
-4.86351010547093e-05
-3.30704265512044e-05
-1.97974858660611e-05
-1.61329471873504e-05
1.27649872394539e-05
-5.00347900953673e-05
-1.21675939728404e-05
-2.77001478352913e-05
-2.24590109352293e-05
-2.79697070859764e-05
-4.61066398684568e-05
-1.39824196688462e-05
-2.45440667903215e-05
-3.12456937172217e-05
-5.69129438348725e-05
-1.84640760478676e-06
-3.34805282713992e-05
-8.71496914927892e-06
2.80379814005522e-06
-3.71302380052356e-05
-6.96205213571356e-06
-7.14163846543669e-05
-9.45024162464685e-06
-2.41930647512238e-05
-6.02663472707063e-05
1.69237289210471e-05
-3.26670224334721e-05
-6.2762816698666e-06
-1.42769588794257e-06
-1.25664117544194e-05
-4.84872382528399e-05
-1.61953881932548e-05
-3.19177432231131e-05
-3.21439753805904e-05
-1.90874676081436e-05
-3.87478144122494e-05
-2.19103164824919e-05
-2.4078390957713e-05
-3.7173217449513e-06
-2.69556926722068e-05
-2.00871983087268e-05
-9.57522430272279e-06
-1.17168816732246e-05
-5.1923962054193e-06
-2.83508324858058e-06
-2.37467254664688e-05
-1.73049549338965e-05
-4.53782663407628e-05
-1.66478941744173e-05
-4.89131935079889e-05
-3.24441574103941e-05
-1.12339925455427e-05
-2.63742891717593e-05
-3.19629616925693e-05
-2.34544728428804e-05
-1.38038963232911e-05
-4.12388229667381e-05
-4.80726396875897e-05
-6.40466653436038e-05
-9.00024321706028e-06
-1.86160646426705e-05
-1.95578712348065e-05
-3.44148469287448e-05
-3.33265224723972e-05
-2.8940308021393e-05
-3.00640631248056e-05
-2.17432526557914e-05
1.46745518180834e-05
-2.74380939017982e-05
-3.32426867248164e-05
-4.50500502233771e-05
-4.35616002469502e-05
-3.19994036846331e-05
-6.21359004195221e-05
-2.4358334556177e-05
-2.16643720689645e-05
-3.206726206929e-05
-2.70046084222667e-05
-2.56325673142861e-05
-2.62760117104388e-05
-2.16474565743417e-05
-4.47872699909262e-05
-1.15713807701967e-05
-1.89461169843202e-05
-3.1565182214011e-05
-1.86834677843885e-05
-1.81992652334566e-05
-3.49880632808378e-05
-4.38715299389508e-05
-3.14751883531408e-05
-2.01508977159771e-05
-3.63543128951091e-06
-3.00361737104568e-05
-4.57528918985676e-05
-2.14466663843777e-05
-1.69713454160922e-05
-7.67104270859174e-06
-1.69188590750436e-05
-2.9738302378301e-05
-4.18400256482837e-05
-2.601411706438e-05
-3.17781375503631e-05
-5.24743127747198e-05
-4.83144835604685e-05
-1.61459976489212e-05
-6.00066415123147e-05
-3.37000909035812e-05
-3.73152995923032e-05
-5.38243297892797e-05
-1.9528243846235e-05
1.3455268303595e-05
-3.99797696159394e-05
-2.87929287920385e-05
-1.15246478573606e-05
-6.02996332966443e-05
-6.5033291858764e-06
-1.55984006687653e-05
-5.42284492917682e-06
-1.37169136784283e-05
-2.27497057910062e-05
-3.90995347325303e-05
-6.85572485173492e-06
-1.38047818425944e-05
-1.28559062593851e-05
-2.46838198918039e-05
-1.93563057820861e-05
-1.46301766176634e-05
-4.16877713368925e-05
-1.13548965192239e-05
-2.1086679976616e-05
-8.88535497813142e-06
-2.22502897963298e-05
2.0862646030132e-05
-2.64426803832714e-05
-4.91922075777697e-05
-4.0103792055505e-05
-3.8473838637388e-05
-2.59869171014394e-05
-1.71714390226817e-05
-5.3161509262187e-05
-1.43603863265527e-05
-2.22343497820493e-05
-1.53071070950837e-05
-1.94229986046694e-05
-4.27029305671685e-05
-2.43994984642123e-05
-2.20320316589974e-05
-2.3164411429629e-05
-1.73910704984944e-05
-1.56968006619737e-05
-1.88375943720795e-05
-3.83340387458832e-05
-1.45959802594515e-05
-1.64056910992038e-05
-3.32568733901504e-05
-3.63534211308801e-05
-2.9781050985602e-05
-2.11740825992708e-05
-1.15343676554153e-05
-4.33939532297961e-05
-3.508594253496e-05
-3.89074084235338e-05
-5.02395227308332e-05
-2.8919436856519e-05
-3.97387624754739e-05
-3.86737165245173e-05
-1.43991851307185e-05
-1.59810394619438e-05
-3.29368832320065e-05
-1.07913791665919e-05
6.20825579185856e-06
-3.65495257241079e-05
-8.49721092774994e-06
-3.69633836841876e-05
-4.34559850467697e-05
-4.04101152091899e-05
-2.9970857214503e-05
-1.93766588634222e-05
-4.12376827632234e-06
-2.70123249141449e-05
-1.71366201778574e-05
-6.02480239590072e-05
-3.58330198581499e-05
-1.964675120239e-05
-1.03151685854511e-05
-3.74945535436878e-05
-1.74963322485354e-05
1.87594662040221e-07
2.15789743479185e-05
-5.40745746507236e-05
-1.96367544233322e-05
-1.37599671246844e-05
-2.32125707061465e-05
-1.40162946160336e-05
-1.18159055331543e-05
-4.11868453997918e-05
-4.43833470000245e-05
-3.27135299923459e-05
-1.52966235266162e-05
-1.07964806644528e-06
-1.5849699853601e-05
-7.50289065031128e-06
-4.29968182566439e-05
-3.09646101752424e-05
-2.59681500442177e-05
-1.20796673595959e-05
-1.83108667214873e-05
-4.14377700095071e-05
-1.56253296471628e-05
-1.23485672935532e-05
-2.75535586895299e-05
-4.55953069868899e-05
-5.56340223992851e-05
-2.32929862508682e-05
-5.03882366582112e-05
-5.36638370663945e-05
-5.97901548542953e-05
-3.0007662328491e-05
-2.11618089178854e-05
-1.25197000892706e-05
-1.3239283066385e-05
-4.02174442148538e-05
-3.02866011436742e-05
-4.9684436351415e-05
5.75394718189561e-07
-4.79434166443081e-05
-2.52967762770167e-05
-3.8372556419731e-05
-4.17899295661894e-05
-3.25170226035142e-05
-4.7888646560568e-05
-3.26913848139289e-06
1.54093817826049e-06
-2.35330645626479e-05
-2.39881563900323e-05
-7.94338597486153e-06
-6.63492952379812e-05
-1.73534132000724e-05
-2.51602397373567e-05
-6.16320415759633e-05
-1.58346717643379e-05
-5.76251956182751e-05
-3.04396006302395e-05
-2.67660370359026e-05
-1.77168049048272e-05
-1.96587960080574e-05
-3.88633252648336e-05
-3.29026484949991e-05
-2.73148858554685e-05
-1.22662110434676e-05
-3.94103061301371e-05
-3.9729520290971e-05
-2.38751568884596e-05
-3.02512422653767e-05
-1.9124554965424e-05
-2.40132578068992e-05
-4.58539676856315e-05
-1.36949822411499e-05
-2.14341789680808e-05
-9.02666111568718e-06
-4.37380395699279e-05
-5.12812150910689e-05
-2.57765121893338e-05
-5.16902905624944e-05
-1.80170227569359e-05
-3.48907547152049e-05
-4.10160687876852e-05
-2.16284368527502e-05
-1.72172487301696e-05
-5.80569043403814e-05
-4.16191773897084e-05
-1.1169257038632e-05
-3.7382730194949e-05
-1.32528011848885e-05
-3.68749549542052e-05
-4.87673854084785e-05
-4.60989974123545e-05
8.27911266579938e-06
-3.41597605873919e-05
-3.04681789082658e-05
8.94668182139818e-06
2.25470035474773e-06
-2.39176151020043e-05
1.89076305957844e-05
-4.19821215142573e-05
-4.70443817132208e-05
-2.55611063617876e-05
-4.57208845076066e-05
-3.051082799528e-05
-3.48011535835634e-05
-1.82376114836914e-05
-4.92345208604174e-05
-3.66741451531863e-05
-4.06402444241525e-05
3.2537064262459e-06
-4.8172759000345e-05
-5.04349102131263e-05
-2.37238061138675e-05
-5.69796834422293e-05
-2.13622620755092e-05
-3.711797216203e-05
-4.28290282878306e-05
-3.35399680968897e-05
-8.66704779652278e-06
-3.77274213748727e-05
-3.58781885508061e-05
-2.71542193062332e-05
6.77272272228793e-06
-4.82958973726233e-05
-1.18486640792201e-05
-2.2055727487155e-05
-1.8197216517499e-05
-6.16257843274324e-05
-3.97129677923561e-05
-3.23112960019478e-05
-1.54826645225952e-05
-4.62154381191376e-05
-4.06529489246761e-05
-3.23380823664751e-05
-1.38993226434264e-05
-3.14473152589121e-05
-2.41593133915554e-05
-1.21387970233276e-05
-2.97043597324817e-06
-2.30785587396434e-05
-4.385983096785e-05
-4.77204497663224e-05
-3.0326986237449e-05
-2.37381516467643e-05
-3.82093910369777e-05
-6.68808888655391e-06
2.56431160047872e-06
-1.81184750921222e-05
-1.9397327631672e-05
-2.34394575938422e-05
-5.08045885089811e-05
-5.25735053428911e-05
-8.79693483915449e-06
-2.40656831533232e-05
-3.24198667032627e-05
-3.20071111651245e-05
-2.56935332375464e-05
-3.92329586605251e-05
-3.46674326701386e-05
-2.09501410170503e-05
-4.38415042224389e-05
-6.11966447251564e-05
-2.52844662528443e-05
-4.53100648308309e-05
-2.1602847687246e-05
-3.51670875730018e-05
4.5091702950052e-06
-3.1361993498098e-06
-1.81889709302075e-07
-3.01664405449288e-05
-4.1149746323342e-05
-7.02228358845937e-05
-1.49717439290202e-05
-4.41865134282313e-05
-3.45141733216816e-05
-4.86640192348107e-05
-3.47194475199908e-05
-1.67292460734294e-05
-2.50556023703317e-05
-5.99787343346535e-05
-1.6247526379186e-05
-3.40660446328259e-05
-4.04222263366797e-06
-2.92568196671374e-05
-4.52497119611325e-05
-3.72741898691294e-05
-2.87583865175943e-05
-2.38908808161293e-06
-2.45935806221509e-05
-4.83544583201524e-05
-2.89848263742156e-05
-5.04511610918997e-06
-3.4137814697917e-05
-1.2122410726838e-05
-5.4329698475646e-05
-2.26770055849474e-05
5.7862994431189e-06
-5.01678821246774e-05
-3.57675023943157e-05
-1.14289550700243e-05
-4.07449751980157e-05
-4.52455125440289e-05
-3.11179911795096e-05
-4.01760433550561e-06
-1.58192850945699e-05
-2.66265010366536e-05
-2.00739873936714e-05
-4.98733068240464e-05
-2.10160623892391e-05
-3.24126738342225e-05
-3.23803099231985e-05
-1.12826242852402e-05
-3.01447064918241e-05
-4.62043032986851e-05
-2.10794068835881e-05
-1.6915302104173e-05
-1.93862246788907e-05
-2.2543450709826e-05
-1.86133141762278e-05
-7.2558905047286e-06
-3.55177631165273e-05
-3.52129495218581e-05
-1.15265833125505e-05
-3.55778540194076e-05
-4.1032660442485e-05
-4.49736916523997e-05
-3.07967672366331e-05
-4.52634791468805e-05
-2.13186905631833e-05
-5.4569136919031e-05
-1.74438617032808e-05
-5.04665814909545e-05
-4.18390029348747e-05
-3.49009020583522e-05
-2.1739455653325e-05
1.22398714291328e-06
-3.9729861106887e-05
-4.40852902091326e-06
-1.08971192120361e-05
-5.11177758861609e-05
-2.51450102225736e-05
-1.19298185280291e-05
-2.68331419787029e-05
-1.55332008344203e-05
-4.66159048692179e-05
-1.10396517035402e-05
-2.29066462587165e-05
-2.00535417485081e-05
-1.17643428635628e-05
-1.41874759456943e-05
-3.17536396062545e-05
-2.69591220556848e-05
-2.48828236927624e-05
-4.93917113314333e-05
-2.11295227884389e-05
-2.77067311262533e-05
-2.2042442575774e-05
-3.42211404693508e-05
-2.99439226215979e-05
-2.8060325823888e-05
1.14965068813942e-06
-5.67623457049979e-05
-3.02902972028581e-05
-2.63086597735766e-05
6.42194243288072e-07
-8.20222570564986e-06
-1.18085138026211e-05
-2.31199671198402e-05
-1.49768305977192e-05
-9.08246377903788e-07
-2.01533006753251e-05
-1.33539976517609e-06
-4.65643087580911e-05
-5.50215736428728e-05
-6.15272296988294e-05
-1.28199030646662e-06
-2.86380045678269e-05
-5.13390820111146e-05
-2.47393652547397e-05
-1.96562603350009e-05
-2.27614186276961e-05
-4.53225778314297e-05
-3.0133414126706e-05
-1.5121859777787e-05
-4.39342423409613e-06
-3.48422322817291e-06
-3.00366939252661e-05
1.17067991879095e-05
1.76223157850706e-05
-1.7007748094662e-05
-2.81245498103851e-05
-5.73007582495813e-05
-5.63001404118167e-05
-2.34206987871804e-05
-3.61430864253851e-05
-2.82086564616861e-05
-6.1713833080026e-05
-5.40710051968607e-05
-5.27679322550131e-05
-3.9534345535306e-05
-9.56667051888363e-06
-2.66629988564078e-05
-1.30745525189147e-06
-5.92202891668511e-05
-2.53196636159202e-05
-3.35065323927258e-05
-2.49491735575085e-05
-3.92652718946166e-05
-3.89160138906998e-05
-1.40334224991201e-05
-2.08222313654098e-05
-1.6059911415564e-05
-4.71904935285219e-05
-2.39723140055313e-05
-4.33178218999099e-05
-4.99338451338416e-06
-7.42253005996893e-06
-3.87026091655218e-05
-3.74502071361846e-05
-3.00549936855704e-05
-3.06311574165878e-05
-3.87824653686237e-05
-3.66583503559322e-05
-1.28216560084372e-05
-1.58799665117258e-05
-6.80278527774836e-06
-2.02698220654523e-05
-3.53910063770593e-05
-4.95297681389966e-05
-3.49847516803454e-05
-3.4657388370522e-05
7.71221019688175e-06
-4.66185772220075e-05
-2.95699767681682e-05
-7.56331236304089e-06
-1.50824655323144e-07
-1.81452969374126e-05
-5.08650903333219e-06
-4.05357783218322e-05
-1.81150074451317e-05
-3.67169739225292e-05
-2.81865934294047e-05
-5.71382186752347e-05
-1.48686565948771e-05
-1.43436721223818e-05
-5.36230759611096e-05
-3.32837812133169e-05
-3.0910525488901e-05
-2.25457167272406e-05
-4.96343455114005e-06
-3.78967609202238e-05
-2.64326062519877e-05
-2.51162751336495e-05
-1.0172827446856e-05
-3.19277276562857e-05
-2.24535104285533e-05
-4.71989080302567e-05
-2.10876231973368e-05
-9.09251536493956e-06
-1.20893229682477e-05
-3.30118456113747e-05
-4.37573789838654e-05
-1.68079114149539e-05
-4.26092668602457e-05
-1.99706249543545e-05
-2.31346744060881e-05
1.04794912376815e-05
-3.3498640115988e-05
-1.79108968570801e-05
2.92928574433808e-05
-6.07606764234032e-05
-5.42266167503432e-05
-2.06815550132921e-05
-9.91770581680705e-06
-3.0453406459545e-05
-1.31175153100726e-05
-3.43693120324433e-05
-2.46968544142856e-05
-2.25359300502078e-05
-6.55867660168404e-05
-1.25087148933869e-05
1.84444417720731e-06
-2.84003189874374e-05
-1.95592709265472e-05
-3.05471620447991e-05
-4.36148220294959e-05
-1.93344376360293e-05
-3.54191151985843e-05
-1.71877563858703e-05
-2.67494340366483e-05
-3.05411751589407e-05
-4.20061714499782e-05
-6.56943010377063e-06
-3.01254672051452e-05
-8.51034769307155e-06
-3.88256195603557e-05
-2.7757377523295e-05
-4.81203272127529e-05
-3.9189898624985e-05
-4.18880099062666e-05
-3.03610930446452e-05
-2.44338174072378e-05
-5.60345026841388e-05
-4.30026405668163e-05
-3.24503965067909e-05
4.21621957122453e-06
-4.10753390291584e-05
-3.54265823289871e-05
-2.53098488351254e-05
-2.51593413922409e-05
-2.0309956606948e-05
-2.54244999793343e-05
-7.05619969704379e-06
-2.22341551994551e-05
-9.08337511435159e-06
-2.52624074346173e-05
-2.62163590303787e-05
-9.65235806051373e-06
-1.15304114184682e-05
-1.32686198239375e-05
-3.81078987242738e-05
-1.26564406887241e-05
1.03105627590602e-05
-2.78060800598573e-05
1.2936402057056e-05
-9.19473144111128e-06
-2.7005967477512e-05
-4.09216430438299e-05
-1.69262731120064e-05
-1.53405303755892e-06
-3.3315889822324e-05
-2.56585237563859e-05
-5.57948519318459e-05
-4.94190934839174e-05
-3.85307700776498e-05
-3.2217989238658e-05
6.37099105933506e-06
-3.58359196993751e-05
-1.0091234448749e-05
-2.3685319967676e-05
-4.98788853516827e-05
-8.12761460420557e-06
-1.75416861055934e-05
-1.78866540243437e-05
-1.73327281599813e-05
-7.22930869597222e-06
-3.21350325700338e-05
1.59215324657011e-06
-3.00295660068827e-05
-2.09339676350349e-05
-2.47638777378424e-07
-4.2741740191302e-06
-4.09154750607715e-05
-2.8877692354875e-05
9.93267700477175e-06
-4.4563788173478e-05
5.85299080521259e-07
-3.09658872536419e-05
-2.308993546392e-05
-1.05167658929684e-05
-2.18222267978139e-05
-1.08484643531766e-05
-2.17411996324468e-05
-1.32117418482041e-05
-2.71478831767213e-05
-5.55911471523908e-05
-3.45360621877367e-06
-3.57436671141819e-05
-3.29739193487532e-06
-3.33367394517221e-05
-2.63708891378527e-05
-7.20761961073884e-05
-5.70290225787934e-05
-6.87020995492728e-05
2.40824311158962e-06
-1.33663783806248e-05
-3.29382612252815e-05
-3.40063022865825e-05
-3.09499637065115e-05
-5.36300589190865e-06
-8.8882482049058e-06
-1.88982005817651e-05
-3.71620574722748e-05
-1.25224802052699e-05
-1.66432274613776e-05
-1.39376869826844e-05
-4.0135306994109e-05
-4.76130153813951e-05
-1.12174551502616e-05
-1.47147116126423e-05
-3.56889294752505e-05
-1.43244559220276e-05
-6.10943989647777e-06
-1.75141937969888e-05
-3.99111071245167e-05
-8.31830992547478e-06
-3.23356409117779e-06
-3.73096457338402e-05
3.11703327976222e-06
-1.49225250240486e-05
-1.46230518255469e-05
-2.99143339652175e-05
-6.03824442541049e-06
-3.02592074915752e-05
-2.9008213260697e-05
-2.60589318684094e-05
-3.51308226755397e-05
-1.38160753721619e-05
-1.75365685648667e-05
-3.42309300228578e-05
-3.7066465880088e-05
-3.12917718013291e-05
-5.35686103985903e-06
-2.11777281553303e-06
-1.91408360064876e-05
-1.60586345143057e-05
-1.88318647682459e-05
-3.65518897906531e-05
-5.02163126898475e-05
-4.49982990324139e-05
-7.3905396486992e-06
-1.90882571685574e-05
-1.83744298329213e-05
-3.02537684964249e-05
-5.72832577855213e-05
-3.5116424740544e-05
-2.89621862822207e-05
-1.59324823549733e-05
-3.53482554347201e-05
-1.30970573188244e-05
-1.18087089370337e-05
-1.73759538510721e-05
-2.07483067694202e-05
-1.24842682339037e-05
-7.2312368277282e-06
-3.07358794705257e-05
-4.26153527453201e-05
-2.60170153702561e-05
-2.54272151436856e-05
-5.7109900347842e-05
-1.48922324990084e-05
-4.56065828851303e-05
-3.56695516699745e-05
-2.83252990916555e-05
-2.867606580164e-05
-2.95406217233275e-05
-1.17778985779458e-05
-2.93197700846702e-05
-7.78921056384515e-05
-1.18652650566025e-05
-3.51897539146206e-05
-2.28592349910624e-05
-3.77610844827351e-05
-4.15452154581003e-05
-2.28253493624412e-05
-3.07008869748786e-05
-2.90105322666926e-05
-6.49718809260202e-05
-2.37682557926026e-05
-2.9798894268815e-05
-2.91920367054118e-05
-2.00712940514737e-05
-2.45801517512509e-05
-2.60180971721489e-05
-8.09597840426018e-06
-1.56197053321716e-05
-7.40582616694908e-06
-3.0916044073708e-05
-9.3728657431802e-06
-2.84271194952625e-05
-4.3754990263549e-05
4.91992457775371e-07
-3.05831091716655e-05
-4.52120547980006e-05
-1.82717072341555e-05
-6.40162553210793e-05
-4.11940175107722e-05
-2.45504423227465e-05
-4.35418181388765e-05
-9.55500636720925e-06
-2.34330479871435e-05
-3.28504020212014e-05
-5.29000244801468e-05
-3.46239168630684e-05
-3.35248427166115e-05
-3.77012610911611e-05
-3.0792030417299e-05
-2.09752658944865e-05
-3.52751205526954e-05
-2.34766716485175e-05
-2.06349460802833e-05
-2.64098986947163e-05
1.05401684831537e-05
-1.36708817826007e-05
-3.09580540435667e-05
-1.74938734056805e-05
-4.58475448098571e-05
-2.06803806800288e-05
-3.10886339862299e-05
-1.93798030969163e-05
-9.57154202386498e-06
-4.54839688322904e-05
-6.0985945357951e-07
-2.93986065059957e-05
-3.08358948367348e-05
-2.83366295603398e-05
-2.77063799054646e-05
-9.58786092974912e-06
-3.27129894303374e-05
-1.78240683748195e-05
-3.32538864568522e-05
-6.65517839038051e-05
-2.23338538470184e-05
-2.33707715264409e-05
-1.5491025763525e-05
-3.93099162194886e-05
-4.68319928998152e-05
-9.42044133432305e-06
-3.87109901033119e-05
-3.41429129946392e-05
-1.00438600188102e-05
-4.38831029118878e-05
-5.0663948046825e-05
-2.98998206430712e-05
-4.89585919098597e-05
-5.09886171304364e-05
-7.82295597516863e-06
-1.87233437065714e-05
-3.39066973595012e-05
-1.97144185045069e-05
-2.7427285739403e-05
-2.52619934259478e-05
-3.4536209912654e-05
-9.20607948542553e-06
-1.74589319585019e-05
-5.14327317938187e-05
-3.23977375688093e-05
-1.36604498292426e-05
-3.66542024717735e-05
-2.68872738348223e-05
-4.89777908389987e-06
-3.29047777862366e-05
-3.44218708918443e-05
-2.14293783409007e-05
-3.52908415742513e-05
-3.36713916305783e-05
-7.09931208006938e-05
-4.53420994697009e-05
-3.12031448297674e-05
-3.14521116704616e-05
-4.44637678577951e-05
-3.17380185954966e-05
-1.58570928338611e-05
-3.35188288130923e-05
-2.16921013815379e-05
-3.75953749851447e-05
-2.81650939865293e-06
-3.49928300439171e-05
-4.35761851465527e-05
-3.25036769397508e-05
-2.06911186368028e-05
-8.19396585495365e-06
-3.42230245311848e-05
-1.41679583341723e-05
-3.06510505182808e-05
-1.31223352425713e-05
-5.08994648366342e-05
-2.15551323257851e-05
-3.6827940664485e-05
-1.63988438201557e-05
-1.55450433335279e-05
-1.18918357382608e-06
-3.07559168910661e-05
1.95617878817363e-05
-5.01203809917558e-05
-3.64906169795614e-05
3.61271984494844e-06
-1.86312322793624e-05
-7.99361086482565e-06
-2.60783626209194e-05
-5.46502645710726e-06
-2.04039426432227e-05
-4.75079792152788e-05
-3.73695567099015e-05
-6.28798009579409e-05
-4.72515990350157e-05
-2.86447109331566e-05
-3.9463587088011e-05
-2.75177166809904e-05
-4.82758341370356e-05
-2.77634884366638e-05
-1.35270988117014e-05
-4.11766297978968e-05
-2.37390011901005e-05
-8.23271221956481e-05
-2.53328476619938e-05
-2.63961821898972e-05
-2.42361373295296e-05
-1.61344145306873e-05
-4.80832519527273e-06
-2.91315663125029e-05
-1.74778560997545e-05
-1.78354093041399e-05
-3.09579192946036e-05
-4.60763635920141e-05
-2.57276427849289e-06
-8.80129113222171e-06
-4.77439551155335e-05
-4.71216393346496e-05
-2.73173847010927e-05
-1.52191267090842e-05
-1.5119583323126e-05
-1.1750938401932e-05
-2.72124444216323e-05
-3.86760144478501e-05
-5.63559944762341e-05
-3.78395576832967e-05
-1.76990664179354e-05
-1.51596113638187e-05
-3.53812474230361e-06
-4.69475804517268e-05
-2.08839488236692e-05
-6.47957597263179e-05
-2.10868337886957e-05
5.54087632801694e-06
-4.97902016114408e-05
-5.31733473890409e-05
-1.72692198985114e-05
-2.47320565242063e-05
-1.95370837080661e-05
2.49062857606581e-06
-4.75303557716301e-05
-2.17115123442437e-05
-3.63223361544579e-05
-4.44839015567284e-05
-1.73525293965408e-05
-6.63518538897111e-05
-4.8053301975675e-05
-1.04978336835211e-05
-3.10813217189856e-05
-3.86756022697551e-05
-3.75686059769789e-05
-2.75142209208356e-05
-8.7503591628437e-06
-6.14956095376761e-05
-3.36562160940807e-05
-2.73305151443372e-05
-2.68803017614962e-05
-3.49039349042432e-05
-6.86532462887506e-05
-3.44398601601165e-05
-3.22710435661716e-05
1.3291004271121e-05
-1.48977056262137e-05
-2.74640365601205e-05
-1.83942572310669e-05
-3.32498546686688e-05
-4.50437874384923e-06
-4.95997658697695e-05
-5.65230723794823e-05
-1.11394730769596e-05
-3.73671912560656e-05
-5.1551703537801e-05
-2.68261422768909e-05
-3.4182265689154e-05
-3.05211415772397e-05
-6.17750408693192e-05
-4.34716852429537e-05
-4.90163810364515e-05
-3.51221791900238e-05
-1.18080944210291e-05
-2.77745931666747e-05
-3.3508083759461e-05
-3.43877497236241e-05
-4.321731892716e-05
7.0326288310701e-07
-1.61939909814323e-05
3.88584165543971e-06
-1.28789905532344e-05
-1.09874573783772e-05
-2.29698496059846e-05
-1.02242645012092e-05
-3.66389393041554e-05
-1.06437065177483e-05
-3.29882851660712e-05
-6.53474224986097e-05
-1.16505991350042e-05
-3.36809800256779e-06
-2.45133314222686e-05
-3.12087140996669e-05
-3.90592957604755e-05
-3.2864973239849e-05
-4.83213742483407e-05
-3.72528358144066e-05
-4.45063872326078e-05
-4.3183019234008e-05
7.31599240249865e-06
-2.30568034985981e-05
-8.7914789896202e-06
-9.50076878427499e-07
-2.76086577396282e-05
-3.85088662258042e-05
-6.58054490794432e-06
-3.20332793718252e-05
-1.1532691903557e-05
-2.99476223171637e-05
-9.48629457003365e-06
-1.10423558282943e-05
-2.85165591236826e-05
-2.1175550832246e-05
1.79569580013583e-06
-2.86607221403523e-05
-2.66902179765408e-05
-3.72277027897332e-05
-3.04633310842473e-05
-4.1111523668332e-05
-2.28951447388853e-05
-2.51860327249909e-05
-4.37300874469882e-05
-1.13162357213199e-05
-1.01602129520004e-05
-1.96860878755617e-05
-2.37888181611332e-05
-2.89788294831569e-05
-1.56573316164731e-05
-5.10885894550445e-05
-3.39427930057803e-05
5.0671951194522e-06
-6.02625679680824e-05
-1.6982767402888e-05
-2.26327444332915e-05
-4.8774464670866e-05
-1.19347884983478e-05
-3.47938901242249e-05
-4.02514822343633e-05
-3.97326164645663e-07
-2.908033550633e-05
-3.30419211552001e-05
-5.90191468697362e-06
-2.06435237742804e-05
-8.74470936134555e-06
-2.38835518496404e-05
-6.79337747348412e-05
-2.73742335021975e-05
-3.88812080765806e-05
-2.29144089112138e-05
-4.21057749074348e-05
-4.81322603234874e-05
-3.15612690071528e-05
-8.46523967328905e-06
-1.93060844850356e-05
-3.62773303597237e-05
-4.43171942633482e-05
-2.04766499821586e-05
-7.17239393012139e-06
1.46921920087505e-05
-3.46548694136492e-05
1.22076885022155e-05
-1.26672258545744e-05
-1.10105031047397e-05
-2.59957026887665e-05
-3.67310127671773e-05
-4.87839217123248e-06
-3.67044704158676e-05
-2.95412532139316e-05
-3.37630826432442e-05
-6.6605573476663e-05
-2.50331356791871e-05
-7.38510426041298e-06
-3.21001443033576e-05
-7.13741481193717e-05
-7.50081244347346e-06
-6.7786653788683e-06
8.15555214668796e-06
-2.1706907197132e-05
-4.70743428162235e-05
-3.87238850314319e-05
-2.69403377011632e-05
-4.02659498070431e-05
-1.59107003991306e-06
-4.87323698631961e-06
-1.93929977143493e-05
-2.84057771744221e-05
-2.67101929842395e-05
-8.51363509896104e-06
-4.02085132642968e-05
-1.46722529760044e-05
-1.89034225149533e-05
-4.99817289592669e-05
-3.16752121081297e-05
-1.1662396009873e-05
-5.34461129082977e-05
-3.72256253043525e-06
-3.72393111750798e-05
-2.0465287510248e-05
-6.20752482901427e-05
-4.90868624672167e-05
-1.3653103552037e-05
-3.81389607550689e-06
-1.79168866640563e-05
-2.90686531574423e-05
-2.55097891962607e-05
-1.6671263949487e-05
-1.81949837434545e-05
-2.64758485772933e-05
-1.33588261626359e-05
-4.2303169664601e-05
-4.5911209164951e-05
-2.59491094134428e-05
-1.56554357563735e-05
-7.87147312126193e-07
-2.28264752174554e-05
-4.93592022180348e-05
-4.01889459842437e-05
-5.05325307815269e-05
-1.4979909485869e-05
-1.41699432394751e-05
-5.67259393834586e-05
-2.75792124901299e-05
5.85009101536892e-07
-1.76663974586304e-05
-2.28834272302372e-05
-2.90284312049665e-05
-2.90879157370107e-05
-3.70718856238284e-05
-2.56567825844998e-05
-2.10790969252379e-05
-6.53289077412562e-05
-1.71164864849417e-05
-5.44845262617578e-05
-1.95749637397152e-05
-3.5587056598205e-05
-2.51053518714108e-05
-1.61700122738381e-05
-1.76575117512145e-05
-5.41393989754636e-06
-2.42188470079267e-05
-3.64907268792653e-05
-1.04148571397327e-06
-2.19622990490164e-05
-3.84994586937664e-05
-3.6010930981638e-05
-3.14991487051621e-05
-1.60756002665435e-05
-5.25051122588291e-05
-2.35875106426095e-05
-5.32391392419277e-05
1.07811717712887e-05
-4.36164198784143e-05
-1.09031893758157e-06
-3.86338690253979e-05
-3.06925811213405e-05
-3.67758817023868e-05
-2.95107175595796e-05
-4.00724713598449e-05
-9.24931356384722e-06
-5.82993282217209e-05
-3.73220796481822e-05
-2.02928015799966e-05
-5.56194552809471e-05
-1.31433319269261e-06
-4.90193065924113e-05
-2.13023296146079e-05
-4.71205323036271e-05
-2.77772597014821e-05
-1.93054917464429e-05
-6.33262175968708e-06
-4.44988700915713e-06
-8.68341225518378e-06
-2.95933589982653e-05
-6.32720804835475e-06
-8.56018931523502e-06
-4.13563127855527e-05
-4.71738285031982e-05
-4.65703085133962e-05
-2.97026285577053e-05
-4.9688574883657e-05
-6.61458444577015e-05
-2.40541147463734e-05
-2.54109013423988e-06
-2.38369361580547e-05
-3.26598073723329e-05
-6.17901871723465e-05
-1.90149423553994e-05
-4.90741475961606e-05
-6.79281558607357e-05
-2.93571746217553e-05
-3.04546535653654e-05
-9.95930114645471e-06
-3.278446691591e-05
-4.16679430889399e-05
-1.05635988902472e-05
-2.33489519685013e-05
-4.8993767329786e-05
-3.69120461224867e-05
-1.70836647297729e-05
-3.67901360048131e-05
-9.77848871556376e-06
-3.3087214233268e-05
-2.85974805563265e-05
-1.3482943663216e-05
-4.68546069187542e-05
-4.54836891255744e-05
-3.95732791231814e-05
-2.55106098592507e-05
-1.95263311659907e-05
-4.30302686102318e-05
-2.30994300720762e-05
-2.48243455739695e-05
-1.22448305717789e-05
-2.38532027340222e-05
-4.09669423965038e-05
-1.96641076023496e-05
-2.07312766810922e-05
-4.94584279502976e-06
-5.46042246084508e-05
-1.62281118027751e-05
-2.72279220405953e-05
-3.73966684510701e-05
-2.56533579913162e-05
-3.15799983166194e-05
-1.72546678668501e-05
-8.29685903050261e-06
-5.27048580218224e-05
-2.12400229805948e-05
-1.38561203481454e-05
-2.65095696612753e-05
3.540519913403e-07
-1.67311370027764e-05
-3.84667776190267e-05
4.59214873396441e-06
-2.84350511610485e-05
-3.14133532213964e-05
-2.33976586258077e-05
-3.46736904017064e-05
-3.5514746494364e-06
-6.46717100361186e-06
-3.44420247339324e-05
-2.04925302691614e-05
-6.99854343252559e-05
-3.34163125288101e-05
-1.97717861815636e-05
-4.83665195704306e-05
-1.15951606290732e-05
6.00574173343583e-06
-4.03648225350785e-05
-4.22545126545805e-05
-3.01898273216154e-06
-1.79290607503517e-05
7.75730775693888e-06
-3.01938048364715e-05
-2.2447290037881e-05
-4.56375603056426e-05
-3.43533350925589e-05
-3.26216329373942e-05
-1.08743417167386e-05
-2.91301520313826e-05
-2.53372601391557e-05
-5.30147062638343e-05
-1.71581910969592e-05
1.10372635900797e-06
-1.79582673211778e-05
-6.71214299878992e-06
-5.78651430199442e-05
-8.77248988725629e-06
-4.35500861673998e-05
-1.28281599744467e-05
-1.76699881550128e-05
-2.55940993650109e-05
-4.1285356700174e-05
-8.86565070058135e-06
-1.76124123319051e-05
-3.08653789799925e-05
-2.75458616441341e-05
-2.96613254723405e-05
-3.26385700772949e-05
-3.4196111387193e-05
-3.24722150562098e-05
-1.00573220704776e-05
7.47753707847443e-06
-2.40297514903499e-05
-2.59232586081299e-05
-3.85648403059564e-05
-4.96352273367076e-05
-4.32795530255755e-05
-4.29880820046469e-05
-3.57258181418025e-05
-3.42485701096247e-05
-5.01903409251697e-05
-4.66585625145274e-05
-2.17270161811681e-05
-4.24514537775042e-05
-3.99710464932738e-05
-5.46815498733614e-06
-1.63612635012097e-05
-2.79059807250105e-05
-4.14893669401121e-05
-3.20778473405603e-05
-3.47595910790265e-05
-2.5677507949615e-05
-5.43402414912859e-05
-4.57863855041398e-05
-4.04318444667708e-05
-1.1149347468317e-05
-2.18958175871332e-05
-4.75511008291043e-05
-3.65306838459224e-05
-3.26498824265637e-05
-4.27092145487755e-05
-6.62208695194895e-05
-5.34070059632515e-05
-1.03703485023749e-05
-2.10922660004093e-05
-2.06923866334941e-05
-2.10000424533497e-05
-3.01047176819524e-05
-3.19926693780073e-05
-1.73043466249911e-05
-2.59510044893928e-05
-1.25150724609847e-05
-1.35685440328274e-05
-8.27990870613837e-06
6.82902345598891e-06
-1.41229042688943e-07
-3.93549150855526e-05
-4.43539987885613e-05
-1.96533835866598e-05
-3.51326194841633e-05
-2.94512524916004e-05
-3.73991764668312e-05
-5.20710486943871e-05
-3.05808066553469e-05
-1.23614886528854e-05
-1.31884872198061e-05
-1.51994093416754e-05
-3.6860109955262e-05
-3.88537540636028e-05
-5.30678477137174e-05
-4.15385502334112e-05
-2.2058712365307e-05
-3.20423758566104e-05
-2.72438780867269e-05
-3.75545430139056e-05
-2.53001673546762e-05
1.80976320242072e-06
-1.02060086281215e-05
-3.50739752406191e-05
-2.80061807203146e-05
-4.88828092512515e-05
-1.64077801770297e-05
-5.224367253478e-05
-5.14698883390605e-05
-6.34774840078756e-06
-3.53637949956263e-05
-2.54318629035059e-05
-5.53440630048118e-05
-3.50127492943875e-05
-3.76784416358268e-05
2.14106149024762e-06
-5.41673801017651e-06
-2.01823664428791e-05
-4.58728502042638e-05
-6.35625093474211e-06
-1.41254318583565e-05
-4.68657957229595e-05
-4.64341197139316e-05
-1.75945042081294e-05
-1.97026892087538e-05
-2.06536982939766e-05
-8.46337163157633e-06
-3.02760326484572e-05
-2.87680925997221e-05
-4.31959369177656e-05
-4.64455012768094e-05
-2.18327931615402e-05
-4.29248760525466e-05
8.25982853386599e-06
-3.47251126814549e-05
-3.66170678906258e-05
-2.27217737304934e-06
-4.38271608452033e-05
-7.41354400904545e-06
-2.60529397390958e-05
-1.15555440434519e-05
-3.27863569066835e-05
-6.4594390537281e-06
-2.07058828954207e-05
-3.41432454534144e-05
-2.92123616972225e-05
-5.70432191612387e-06
-3.81414365056634e-05
-2.76328391324339e-05
-3.55625545684841e-05
-5.20864222094577e-05
-1.96710199791168e-05
-4.99950454989501e-05
-3.37058792032973e-05
-1.97331737328759e-05
-3.82146730429382e-05
-5.72675061545193e-05
-1.4291151708119e-05
-1.0044756143524e-05
-2.52861172177714e-05
-5.07794086916553e-05
-2.96410349794446e-05
-2.65365340194553e-05
-1.77615399461967e-05
-2.40623668502895e-05
-4.01868680147874e-05
-2.67469486799675e-05
-3.83541800516494e-05
-2.34609840299607e-05
-2.71463146137352e-05
-3.78084900620498e-05
-1.81568531982799e-05
-9.62126184915856e-06
-2.84475334190722e-05
-2.0584550326145e-05
-4.20799900175151e-05
-2.36814802372885e-05
3.1835044791241e-05
1.3359367440269e-05
-2.71815511097244e-05
-4.04591075441534e-05
-5.99798104317518e-05
-2.0608559746986e-05
-2.41350240651946e-05
-1.32883446755563e-05
-3.86796229335903e-05
-3.51961391755727e-05
-3.00406672785816e-05
-4.82198497216897e-05
-2.06976084009094e-05
-3.39606379893814e-05
-2.24414062463662e-05
-2.19243629476873e-05
-3.54173055934669e-05
-2.69321815362325e-05
-2.50726122844671e-05
-2.60149114429225e-05
-5.49084013093773e-05
2.06301617034018e-06
-2.77863274750246e-05
-3.18280053485047e-05
-5.06501472620151e-06
-2.62375153188973e-05
-1.17886545728645e-05
-6.21378069857492e-06
-1.31982794853515e-05
-1.88192083036905e-05
-3.52160652377553e-05
-3.11705596630589e-05
-4.24495669069824e-05
-5.3858929338045e-05
-4.03625160750811e-05
-5.04123260355681e-06
7.0370557238952e-06
-5.79937285437761e-05
-5.88590837726658e-06
-2.11457226928832e-05
-3.25689342962288e-05
-1.75952483501565e-06
-1.42545124700385e-05
-6.17736129692039e-05
-1.54569855483443e-05
-3.70943455098663e-05
-7.08786105007282e-07
-3.03519359344713e-05
-6.94906903813167e-05
-1.61401945608193e-05
-4.00843214545094e-05
-1.94637362334211e-05
-2.44116569028679e-05
-2.4086173252536e-05
-5.51137538496774e-05
-3.51905227211568e-05
-1.81243885664209e-05
-1.42814650598478e-05
-5.46330778675182e-05
-2.01549395033418e-05
1.84771181730399e-06
-2.23289869534827e-05
-1.11856131017004e-05
-6.69271086588029e-05
-1.22636021886913e-05
-1.60734893196382e-05
-2.33687401010719e-05
-3.5864248705437e-05
-1.31580464754016e-05
-1.2727897341485e-05
-4.76009551881523e-05
-2.77494982432283e-05
-3.61128189721581e-05
-5.85451539708391e-05
-4.8463273172128e-05
-1.59038435685715e-05
-3.17874771584309e-05
-4.06858588691711e-05
-2.24837705230316e-05
-1.37590040208689e-05
-5.0341127451609e-05
-1.99048774588971e-05
-1.19347503585747e-05
-3.06161498828374e-05
-1.81948503108199e-05
-2.66526660829469e-05
-4.00172034224395e-05
2.12211261869715e-06
-2.85430508417093e-05
-7.16959278569444e-06
-1.94679167571015e-05
-2.3652250399535e-05
-4.15226326094427e-05
-3.09606659596408e-05
-4.19964438864458e-05
-1.78530209779778e-05
-2.76891725151339e-05
-2.46814129914935e-05
-2.52067247769417e-05
-1.5912416651529e-05
-2.53795335394265e-05
-2.91439694355596e-05
-1.51895361370565e-05
-8.16367309835918e-06
-8.27386951339179e-05
-4.48393905573368e-05
-1.25926353830258e-05
-6.15395133477434e-05
-2.98192343374478e-05
-1.34453844464412e-05
-1.35399117474709e-05
-3.98368978588012e-06
-2.59888131028649e-05
-2.91205643216555e-05
-4.03356764525386e-05
-3.51149514020019e-05
-3.25753811924294e-06
-5.23732813944634e-06
-3.94285586394892e-05
-9.54685266640705e-06
-2.83752984079708e-05
-4.01664717284912e-05
-2.78457706054917e-05
-3.79822726889581e-05
-2.18572959186379e-05
-4.00761504822297e-05
-2.24507965938756e-05
-8.20856163552723e-06
-9.84680051177331e-06
-5.00081391011135e-05
-2.03702526474649e-05
-8.26194889336426e-06
-2.36156126407917e-05
-3.72250658359193e-05
-4.54172799278632e-05
-4.43233179553592e-05
-2.0854238375387e-05
-1.01107315204771e-05
-1.88961463940615e-05
-4.94429061344465e-05
-2.7068782178086e-05
1.18351516073748e-06
-1.77253747910761e-05
-1.67344635628365e-05
-2.0036857874488e-05
-1.26821253332976e-05
-1.99078815360115e-05
-1.22436874389275e-05
-7.99030370859293e-06
-5.42088469778289e-05
-2.65219832461756e-05
-3.95422552539164e-05
4.67408723892548e-08
-3.28794181776358e-05
-3.60032911833262e-05
-3.22898441833787e-05
-1.79366448218516e-05
-3.55010712843772e-05
-3.10566398942836e-05
-3.30861773210642e-05
-4.41407190922782e-05
-4.39606029819484e-05
-3.34495002938351e-05
-1.29452960441807e-05
-2.46429215778706e-05
-3.15994591604004e-05
-6.32767440603688e-06
-1.59747018410659e-05
-4.77178788698133e-05
-8.15771870637391e-07
-2.39766792588319e-05
-2.02702296573014e-05
-4.2010013036214e-05
-2.33449213137176e-05
-3.7774507510653e-05
-3.16245418450128e-05
-1.10165936188282e-05
-2.16753227670338e-05
-3.996615072848e-05
-2.1576396082494e-05
-2.52922352796551e-05
-2.41291331646119e-05
-8.81741396409346e-06
-5.73224186800448e-05
-3.18194512412451e-05
-2.33534769166892e-05
-5.93881071116541e-06
-5.14819926814257e-05
-3.30844846303143e-05
-2.96536889147185e-05
-4.78309580772172e-05
-1.73081605350274e-05
-1.84552389588305e-05
-3.28541205342184e-05
-5.06683849374251e-05
3.40144387040494e-06
-5.70841443479177e-05
-1.47608495277724e-05
2.92056188235512e-07
-9.41367164931824e-06
-4.87179725515409e-05
-2.67274245090774e-05
-6.53372554325719e-06
-4.28366197865782e-05
-5.18607231755045e-05
-4.30720034780388e-05
-3.82341323429213e-05
-2.47055690508481e-05
-4.55874133120309e-05
-2.29489328051233e-06
-2.27920901473979e-05
-3.23681182708919e-05
-3.65244863945931e-05
-3.72176532877853e-05
-3.32023051733309e-05
-1.39152234251069e-05
-2.03949956282114e-05
3.78544595965657e-06
-1.12863007857158e-05
-5.17584626078418e-05
-1.70994252893024e-05
-2.64901433835606e-05
-2.93286393345221e-05
-4.06192017798703e-05
-2.12555128216488e-06
-1.15275378371511e-05
-3.95659331394488e-05
-8.37279371473106e-05
-2.27936260866436e-05
-6.19854286368102e-05
-3.17559666999986e-05
-2.68527830632793e-05
-2.82487915109036e-05
-4.41866034850181e-05
-4.50649467904191e-05
-3.83842015062665e-05
-5.34135373128194e-05
-3.10697132413936e-05
-3.43382876278074e-05
-7.0026835296107e-06
-2.17507535029181e-05
-2.07284922921012e-05
-6.20514030142659e-05
-2.24506628370795e-05
-3.20874973235506e-05
-2.96279886040879e-05
-1.97552517159663e-05
-2.497170744046e-05
-2.59788457105109e-05
-1.8523442633915e-05
-2.7948741296657e-05
-3.69672890109648e-05
-7.43112880724575e-06
-3.96298983705957e-05
-1.61178554593955e-05
-2.17099976680882e-05
-1.3818272342338e-05
-9.46682216119067e-06
-2.14073597662885e-05
-2.21997260098684e-05
-4.04022764312271e-05
-3.80744644650755e-05
-3.3604444815153e-05
-4.41925085948773e-05
-2.40158141768959e-05
-1.98816177434933e-05
-2.16010415018885e-05
-2.58471561960811e-05
-6.50976961575707e-06
-2.58536322134869e-05
-3.48394887690122e-05
-3.18040767957549e-05
-2.78028699480777e-05
-3.57570310798904e-05
-1.62506012169685e-05
-5.14342443278357e-05
-5.76261098452265e-05
-3.62165235356845e-05
-2.98940225842539e-05
-3.61143737631481e-05
-3.2459084612622e-05
-4.49093832951761e-05
-3.73127866669301e-05
-1.25443505459184e-05
-3.65624964605573e-05
-3.63943333884729e-05
-2.64565216346276e-05
-2.3824293866935e-05
-5.95306418796687e-05
-1.60620987200791e-05
-3.81769611228567e-05
-1.10126023223576e-05
-1.700014528071e-05
-2.58304635239564e-05
-4.70947584668054e-05
-2.08649694920731e-05
-4.121492773887e-05
-1.61837745832278e-05
-2.07183721291903e-05
-8.93261138958813e-06
-4.09130991344204e-05
-4.49511662868841e-05
-3.31430929905287e-05
-2.25022940817546e-05
-4.22657546007742e-05
-6.79969070328851e-06
-1.46545503199216e-05
-1.92333113809763e-05
-2.94273075240857e-05
-4.35014341383513e-05
-5.1800459400767e-06
-1.27449553882709e-05
-3.88485993453212e-05
-1.89107286291628e-05
-3.84746075836614e-05
-2.49378160594378e-05
-3.3815363987005e-05
7.77309441753345e-06
-4.30382835806237e-05
-2.38367281351195e-05
-1.97964926289866e-05
-3.04409097496619e-05
-3.25363706332171e-05
-2.78164047514129e-05
-3.88144532294837e-05
-1.42809089282788e-05
-2.42369270709642e-05
-2.03877260688332e-05
-2.00380867182207e-05
-2.4007596111052e-05
-3.13380652279481e-05
-2.9299793334835e-05
-2.47227871328355e-05
-2.09404869192582e-05
-3.25920934991288e-05
-5.28435069075084e-05
-4.48392143661783e-05
8.77363409751086e-06
-2.44527386669342e-05
-5.48125982390556e-05
5.87233558037895e-06
-4.96511594095661e-05
-3.40781129398758e-05
-2.14938405123768e-06
-4.41435734335214e-05
-3.66972145174347e-05
-1.85786100335916e-05
-3.24008884668944e-05
2.98967414055762e-06
-3.0385902218329e-05
-2.83916869295583e-05
-6.26333251395544e-05
-5.66907323184827e-06
-2.72231127227137e-05
-1.81097538897465e-05
-2.21384651060443e-05
-3.52843263433046e-05
-8.55894525571219e-06
-3.86760101256432e-05
-3.1044410228397e-05
-9.71973725188724e-06
-4.27780477476761e-05
-5.09345502390634e-05
-3.25221064919496e-05
-1.5875308414188e-06
-2.28482398973496e-05
-3.17028135354137e-05
-1.59407315779062e-05
-1.75146292961376e-05
-2.65122353128768e-05
-1.50441505170168e-05
-1.24937003097988e-05
-2.88409932438416e-05
-2.68343561885452e-05
-3.44251057367518e-05
-2.53053465701882e-05
-2.5792352340964e-05
-2.36432032064095e-05
-2.66037094639124e-05
-4.5385310956934e-05
-3.29824627976754e-05
-3.59740499631832e-05
-5.67651873537688e-05
-4.9116128301336e-05
-4.79332526586653e-05
-2.87217766848381e-05
-3.93242378499595e-05
-2.26937684031334e-05
-4.8702917655336e-05
-5.01165517190996e-06
-1.56633201842113e-05
-1.58000334935511e-05
-3.13145630166393e-05
-3.99698048470731e-05
-2.98356594268793e-05
-3.22779468576714e-05
-2.80465783722894e-05
-2.66860728264215e-05
-4.96919813306836e-05
-2.10632761462068e-05
-5.93349295936444e-05
-1.78708165805995e-06
4.30576508322306e-06
-4.75498509266017e-05
-2.86472748926583e-05
2.43120861520375e-06
-5.89591044080305e-05
-3.74239536914365e-05
-2.91405513175104e-05
-3.17978593620531e-05
-1.63021274859458e-05
4.36233969343081e-06
-3.66418547644259e-05
-2.02994229909831e-05
-4.48548167862876e-05
-4.16514807137079e-05
-6.18890802259315e-06
-2.30055181100178e-05
1.28720415157934e-05
-3.63379890032768e-05
-3.61334235470192e-05
-4.59625387611841e-05
-4.92402409083347e-05
-3.95211227399702e-05
-6.33301860922533e-06
-3.77334431420816e-05
-2.93611784360348e-05
-4.11312171416579e-05
-1.71328654676505e-05
-2.94004186163597e-05
-4.80308678653435e-05
-2.87875768563742e-05
-3.97233373455632e-05
-3.80967328515331e-05
-1.98569167832117e-05
-4.44932780481751e-05
-3.51849207105147e-05
-4.52127108524483e-05
-4.05857065418592e-05
-4.4409761802749e-05
-2.8619182827923e-05
-5.75136279389973e-05
-4.02670354098702e-05
-5.7888052878108e-05
-2.10552303133739e-05
-2.4163059508465e-05
-5.03067126201555e-05
-1.50111321670184e-05
-1.94244309699115e-05
-4.05261946014343e-05
-3.91680270949331e-05
-3.09741406914883e-05
-6.58091941110115e-06
-3.67894863334715e-05
-1.69594720347771e-05
-3.45391930600517e-05
-1.05671050716829e-05
-2.6484645355678e-05
-3.2388436178196e-05
-2.40134743682014e-05
-1.27064838522523e-05
-2.84258993538188e-05
-5.25728718722052e-05
-3.25534269486912e-05
-4.50876690002079e-05
-1.01923524527011e-05
-3.93383894705103e-05
-4.84611030918418e-05
-1.47143556069763e-05
8.24424336811681e-06
-9.54386008545855e-06
-5.44227493140041e-05
-1.8277003225634e-05
-4.26687230805175e-05
-2.33179740328465e-05
-3.87306390378295e-05
-5.50817190283323e-05
-2.3519717206847e-05
-2.51880456980419e-05
-1.33134768339415e-05
-3.00293268971947e-05
-3.85049317226902e-05
-4.24607092711023e-05
-4.12369684037299e-05
-2.31003588760699e-05
-4.21084476878702e-05
-5.06202518220834e-05
-4.28792257646515e-05
4.33510640204472e-08
-8.09250784637138e-06
-2.76237320134101e-05
-2.42488149304977e-05
-3.42790846439215e-05
-2.90652797664501e-05
-4.32058029444372e-06
-1.16532823839716e-05
-2.77580145911567e-05
-1.94662343241166e-05
-2.8535970640564e-05
-6.24944911044384e-05
-5.09089484081752e-05
-3.94173850908766e-05
-2.65695391285831e-05
-3.21650943263769e-05
-4.14595961823466e-06
-3.5489457422564e-05
-2.02869642009361e-05
-2.23832498158968e-05
-2.27190499907015e-05
-4.63915120274886e-08
-4.17957349409918e-05
-5.72546604161465e-05
-2.37165916176966e-05
5.80633332529253e-06
-1.2711998398924e-05
-1.22431629033531e-05
-4.42964177098919e-05
-5.75280618136989e-05
-3.25905102087673e-05
-3.34313002290825e-05
-3.63273169632564e-05
-3.74892781217666e-05
-3.34148427012587e-05
-1.65295129692323e-05
-2.93016702978516e-05
-2.37179727983403e-05
-8.80050061069377e-06
-2.29374579188711e-05
-4.68281892396097e-05
-1.87498023605474e-05
-2.37696283308286e-05
-4.10262394462831e-05
-2.07324949047612e-05
-3.20675588033531e-05
-3.02346250389953e-05
-3.37032282393771e-05
-2.53018221898581e-05
2.30562222039339e-05
-2.42284788441038e-06
-3.02575454048726e-05
-9.2967271670467e-06
-2.52827439321195e-05
-2.67441211870989e-05
-3.78169168603521e-05
-4.05270377621362e-05
-1.38772639170475e-05
-2.67493035163868e-05
-5.80066772335622e-06
-4.17509788450007e-05
-1.62561041734423e-05
-2.59271295010936e-05
-1.7435845798194e-05
-3.49986886004446e-05
-2.271159661858e-05
-1.35321993760079e-05
-2.04643331535475e-05
-3.98328883646848e-05
-2.98154616990718e-05
-2.52399694107701e-05
-4.06215010078901e-05
-2.83010797392392e-05
5.37041094384404e-06
-4.33466389037924e-05
-9.37820551498247e-06
-1.09442085191384e-05
-7.17765564533924e-05
8.96504602071129e-06
-3.20760730240828e-05
-5.44209476409534e-05
-5.72070331955634e-05
-9.27029020590631e-06
-3.83684746307205e-05
-4.86145985907837e-05
-2.72838380269375e-05
-2.82109445198676e-05
-5.33412011913903e-05
-3.75973657037623e-05
-4.8721063196896e-05
-7.07583271400839e-06
-1.11567972968937e-05
-3.18205754200471e-05
-4.56288081952705e-05
-2.72398552035825e-05
-3.2765215700744e-05
-3.73819812800909e-05
-4.77792125804432e-05
-3.07954653634956e-06
-3.86192619806391e-05
-4.63664358203672e-05
-3.34865920210875e-05
-2.74478894656225e-05
-3.68162091045455e-05
-2.61609403966709e-05
-5.2561187505141e-05
-2.83237364472301e-05
-5.12335436289942e-05
-2.26633543748285e-05
-2.3109691013393e-05
-2.41691504128235e-05
-8.53936705383724e-05
-3.84331181938531e-05
-2.59771660771418e-05
-9.34309419662893e-06
-5.25980877668447e-05
-3.09060743974006e-05
4.33223908257943e-06
-2.07461129672451e-05
-2.60294460150585e-05
-1.74535852342839e-05
-5.15751176981936e-05
-1.39561459357561e-05
-2.64872662429945e-05
-4.50078607628735e-05
-2.12115358774874e-05
-1.43147874740814e-06
-4.05040701757609e-05
-1.73172331630872e-05
2.5892424991199e-06
-2.02554825809594e-05
-2.49994794711193e-05
-1.64957099443432e-05
-7.98336481109944e-06
-5.7695906933885e-05
-5.18376556379465e-05
-4.47465549283914e-05
-9.98331080630642e-06
-5.13238557118176e-05
-3.15084814276229e-06
-3.74524707476784e-05
-4.35258891522685e-06
-2.519403201412e-05
-1.71740021051327e-05
-2.51287840104953e-05
-2.4051886146916e-05
-3.59542323805595e-05
-4.35273254526384e-05
-1.43777113864463e-05
-1.9002405111079e-05
-3.46321618510859e-05
-3.5961627695514e-05
-4.93315897607928e-05
-3.63860464041808e-05
-3.24838207912355e-05
-1.52171349264368e-05
-4.73125630728268e-05
-4.49665295605695e-05
-3.50184095747525e-05
-1.36621910627719e-05
-4.04830883025233e-05
-3.15216906686226e-05
-1.64427629123717e-05
-1.41505483679451e-05
-6.33079574522964e-05
-1.95064322585584e-05
-2.56202164371788e-05
-6.23532582461178e-05
-1.42244848087882e-05
-2.65904255062497e-05
-2.37741877589996e-05
5.42704503792671e-07
-1.52391261386832e-05
-2.81716659518669e-05
-4.39630173400292e-05
-1.24320985731717e-05
-1.88710442148385e-05
-2.73566153623405e-05
-4.70998199253397e-05
-1.75324732350849e-05
-3.10939234612252e-05
-3.54743692400367e-05
-3.22189116605575e-05
-3.05154556021899e-05
-1.47833249664278e-05
-3.16774292010109e-05
-2.31070132855956e-06
-3.18015262150248e-05
-1.33386431162234e-05
-5.21131183668479e-05
-2.12547295795249e-05
-2.4141849727966e-05
-4.05758479702716e-05
-2.66901687380021e-05
-3.44754653436865e-05
-1.71711301819982e-06
-3.46032748957532e-05
-2.64836064151157e-05
-4.78893000037897e-05
-1.08482731173086e-05
-3.168087983655e-05
-2.64250416318295e-05
-4.14106062701145e-05
-2.80992583801873e-05
-3.81711197409547e-05
-3.30073048805034e-05
-2.53415880999211e-05
-1.72843871783297e-05
-5.63497238985583e-06
-1.18158302431716e-05
-1.60170830766255e-05
-3.406277209021e-05
-6.41060625481374e-05
-2.37180526034697e-05
-3.23292445807381e-05
-4.07326167311712e-05
-4.11222009572486e-05
-2.3451875126843e-05
-3.57410471400785e-05
-3.37639957502997e-06
-3.01637618959963e-05
-5.12650507431765e-05
-3.07688853864559e-05
-4.72888499749347e-05
-3.56662533962824e-05
-3.38657030542131e-06
-5.85653151191809e-05
-4.5374014470752e-06
-1.54107026218327e-05
-4.8608549183074e-05
1.43079156983303e-06
-4.11090872074714e-05
-4.80772025894943e-05
-4.68827647445406e-05
-5.33036689405884e-05
-2.66503133116805e-05
-3.6833232354992e-05
-5.3448522241719e-05
-6.19615399473657e-05
-1.89947889324085e-05
-3.95193930791512e-05
-4.99510573604769e-05
-2.70343014172764e-05
-3.8412984453258e-05
-3.78342938653856e-05
-3.21333101609103e-05
-1.8672825303369e-05
-2.66424440089096e-05
-4.80432238774622e-05
-4.34492391740784e-05
-2.68890601079841e-05
-7.31719107933891e-05
-2.39496026155614e-05
-5.38136354850699e-05
-6.67438996886119e-05
-3.26084365420135e-05
-3.80462769982078e-05
-1.02211029923399e-05
-5.91970136416128e-06
-2.40497650670719e-05
-3.39238391965063e-05
-1.70106485147964e-05
-4.37792736831763e-05
-4.07432691068913e-05
-5.66556608537543e-05
-8.94968314752022e-06
1.62904748653286e-05
-1.11600773910656e-05
-3.70504973522314e-05
8.52784107082945e-07
-6.94730577006828e-05
-2.13461423992445e-05
-4.27764782306259e-05
-2.61289651709203e-05
-2.99207119209228e-05
-5.78907066767773e-06
-1.10177580154648e-06
-3.42015029868308e-05
-1.50217484203021e-05
-9.98999166736248e-06
-1.34855052321849e-05
-2.52050225573671e-05
-2.41003979535812e-05
-4.69540893859334e-05
-1.87385689317317e-05
-3.49092829164099e-05
-2.63174872256195e-05
-3.28085583479967e-05
-4.7445563013272e-05
-2.60396270369344e-05
-1.53729371569722e-05
-1.68210323253353e-05
-2.79191063512086e-05
-1.50075263609052e-05
-4.19530460182384e-05
2.21972678025939e-06
-4.19377144461945e-05
-1.98592020822473e-05
-1.72558561740422e-05
-2.94424383955316e-05
-1.78428492937485e-05
-3.30235375231843e-05
-1.65135725667714e-06
-3.85484329577916e-05
-3.98944355561081e-05
-2.50536964765398e-06
-3.72158498462494e-05
-4.49985548415099e-05
-1.80580139385928e-05
-2.27187374656114e-05
-2.99801039523396e-05
-4.44455829539699e-05
-2.4546634016181e-05
-7.78095225645587e-06
-4.19131552184983e-05
-2.43025927587248e-05
-3.62778850324762e-05
-1.44938764093984e-05
-2.55445926757331e-05
-1.99973914397796e-05
-5.19942804201012e-05
-4.86525708448631e-06
-4.21812546341438e-05
-1.27801531541629e-05
-3.2931151864186e-05
-2.85014798253348e-05
-3.69708939283248e-05
-3.63816305694046e-05
-2.27812669111645e-05
-3.31670175893906e-05
-5.76152998631952e-05
-1.73497582120328e-05
-5.84042812840104e-05
-3.65785185415503e-05
-2.15415923795779e-05
-3.71133028159251e-05
-2.91369874427323e-05
-5.96964431644245e-06
-4.97236960756996e-05
-2.36748644703802e-05
-1.57334489386499e-05
-5.95139844527794e-05
-3.79448758059389e-05
-2.27132510678884e-05
-1.44549785333818e-05
-5.02184953138242e-05
-1.80642350602579e-05
-1.96029132261263e-05
-5.41991293852649e-06
-2.88208832161037e-05
-2.5206374023287e-05
-5.30102233166166e-05
-1.40673050768118e-05
-1.15628234868175e-05
2.95922646820704e-06
-3.94580940480348e-05
-3.68950200697121e-05
-3.29773619030821e-05
-4.37427156218884e-05
-7.36733241009075e-06
-3.27108222665875e-05
-2.03632101038401e-05
-5.14965491097715e-05
-4.74138853044326e-05
4.22039204698812e-06
-8.61897477023897e-05
-2.45349799404589e-05
-3.73248504020437e-05
-5.27983518975743e-05
-1.77178423376159e-05
-3.45629933042756e-05
-1.7431832441404e-05
-4.98737267601314e-05
-5.09162980149831e-06
-2.41290391989853e-05
-6.75051342267016e-07
-1.9422675509046e-05
-4.65086252193196e-06
-1.16090507745516e-05
-3.53855108394406e-05
-7.58180097249017e-06
-2.42086295970778e-05
-4.03326706097467e-05
-5.00856705609303e-05
-4.66407868211275e-05
-2.60426907373646e-05
-2.77630613110388e-05
-6.42995324120163e-06
-3.7667804343982e-05
-4.75563912263183e-05
-2.04424738216932e-05
-2.87561641117849e-05
-3.01172799946576e-05
-3.02015213353566e-05
-4.10409243325161e-05
-3.4934427010138e-05
-1.13091241828605e-05
-1.65056779112431e-05
-4.72270752297477e-06
-9.87305473633567e-06
-4.25435087777484e-05
-3.82071789392088e-05
-4.05360894885637e-05
-2.0133169984541e-06
-5.41052812302751e-05
-3.20628748865069e-05
-2.25918944045687e-05
-2.89845163746724e-05
-4.38361176613701e-05
-2.42190238995803e-05
-1.63855507483291e-05
-2.60524992835726e-05
-4.47871862362733e-05
-3.44530684725084e-05
-1.36738600617354e-05
-3.09133237910909e-05
-9.21098567867816e-06
-4.4271505588501e-05
-2.93896798870492e-05
-1.03594037725789e-05
-5.12058685020991e-05
-3.03710705090032e-05
-3.9878139959277e-05
-5.76984708644203e-05
-5.03501309826625e-05
-4.29282819783319e-05
-1.1141450896877e-05
2.83006314079888e-07
-2.77704924574948e-05
-2.7455280623053e-05
-6.1483606024662e-05
-3.37274772627734e-05
-4.95279212624521e-05
-4.04853819859121e-05
-5.78678459652201e-05
-2.55560688663052e-05
-3.06700960043867e-05
-1.85894584881962e-05
-2.8130401812536e-06
-1.62212719297986e-05
-2.13929435612802e-05
-3.11831993317917e-05
-3.62497038772618e-05
1.06315364812779e-06
-1.40071357658775e-05
-4.48730426749846e-05
-1.77208127800536e-05
-2.61189594152466e-05
-4.20684585793394e-05
-2.86977538125577e-05
-2.15219582578435e-05
-1.25320072370691e-05
-2.3798446263439e-05
-1.39696817583286e-05
-3.05265875136949e-05
-3.10100344853046e-05
-5.0081180321216e-05
-5.65632385053817e-05
-1.63418436491586e-05
-2.95864389711191e-05
-4.23306725514907e-05
5.82009253881343e-06
-2.41057143570351e-05
-3.6987208610331e-05
-1.3483415774472e-05
-3.60039104377447e-05
-3.92475113455105e-05
-1.08707713847921e-05
-1.74947445761731e-05
-3.12683492386257e-05
-1.92778969473009e-05
-1.95946695520235e-05
-1.98274566663709e-05
-2.18893144197655e-05
-3.7416909740957e-05
-4.26028299808464e-05
-1.37642416108548e-05
-1.6830235144357e-05
-2.08334715274032e-05
-4.12303986901097e-05
-2.9206361550749e-05
-4.22491605303022e-05
-1.85610427685379e-05
-2.71777149188968e-05
-3.53563163913021e-05
-2.84900357419504e-05
-4.47518668324199e-05
-2.30282512112183e-05
-4.27392466049937e-05
-1.60506654014125e-05
-3.36484075943432e-05
-3.1729887521746e-05
-4.71845217874091e-05
-3.47807078066259e-05
-1.20365253119498e-05
-6.14952498371515e-07
-3.11263744329972e-05
-4.55536703345494e-05
-4.87365230459709e-05
-1.25314749498688e-05
-1.38472726250234e-05
-2.60233837165483e-05
-3.92237806377306e-05
-3.19382016467538e-05
3.00005025091103e-06
-5.04190003468141e-05
-2.33563439943066e-05
-1.48870253799572e-05
1.41641195485594e-05
1.63641471702064e-05
-3.41112812762219e-05
-3.42210997173919e-05
-2.35900434314776e-06
-2.39926749815928e-05
-5.53191859315634e-05
-3.25492059626185e-05
-3.85441158928977e-05
-3.9662166580969e-05
-3.24326402565549e-05
-1.81910891092302e-05
-3.83023219158575e-05
-2.46250434773162e-05
-3.44884150140472e-05
-4.03583864730481e-05
-3.05585796435797e-05
-4.15341274513253e-06
-1.5454195163271e-05
9.38827398891361e-07
-4.16932399907648e-05
1.53825321045081e-06
1.72448272385241e-06
-3.16054308730007e-05
-7.00914047515123e-06
6.19514876295518e-06
-1.61008555993651e-05
-2.70183012565928e-05
-2.94420266169837e-05
-3.49903692059058e-05
-2.75911554899958e-05
-4.99819359950892e-05
-4.09680248327368e-05
-4.19633827981762e-05
-1.54036195136891e-05
7.88215937123958e-06
-3.04176548101162e-05
-4.0824612182936e-05
-2.78708243856817e-05
-5.32674892755143e-05
-4.36273157290836e-05
-1.26222851973657e-05
-3.35422499542575e-05
-3.63118019961596e-05
-4.45288112056739e-05
-2.33237314479889e-05
-3.38200182398856e-05
-2.37181973724499e-05
-5.49447676401299e-05
-4.90814590299999e-05
-2.24960232735409e-05
-5.56089484110914e-05
-5.62646937501338e-05
-3.87095323022562e-05
-3.21779747274775e-05
-3.7773056560928e-05
-4.66662387516252e-05
-5.03377471452928e-05
-1.31309143994846e-05
-5.41001599517841e-05
-4.18039770710975e-05
-3.83184472001496e-05
-3.79722127360995e-05
-1.91650832594016e-05
-4.51419728327049e-05
-5.19418645520706e-05
-2.596515758034e-05
-3.68250434719631e-05
-3.60910629735225e-05
-4.48524575325243e-05
-3.9065428231366e-05
-2.03921249288801e-05
-3.26819273791653e-05
-1.09123520578546e-05
-2.32193791663252e-05
-3.55584650367843e-05
-5.46630994599969e-05
-2.63391590601443e-05
-3.21036415652929e-05
-5.25956788129383e-05
-1.63774191586759e-07
-1.01752092045411e-05
-5.22115921525737e-05
-4.79605130663736e-05
-1.81782228614817e-05
-5.0297763373683e-05
-1.50116532565264e-05
-3.70901768697235e-05
-8.97736129865271e-06
-5.9035035004638e-05
-2.92538921582456e-05
-1.35143544153677e-05
-5.4380370311634e-05
-3.96157042814558e-05
-3.03807875193101e-05
-2.7767520666414e-05
-5.75562940231558e-05
-1.79507204940796e-05
-2.27003841812012e-05
-3.59115510830003e-05
-2.13401779290088e-05
-3.7080529662578e-05
-5.19685304454214e-05
-4.27855309269196e-05
-2.90981057589466e-05
-2.89116961058867e-05
-1.44149881720892e-05
-4.59347714474736e-05
4.10965027497335e-06
-3.19817990033029e-05
-2.96725711260099e-05
-2.87574604457152e-05
-1.66879718634631e-05
-3.79749139190738e-05
-5.29398553949725e-05
-5.49969336333507e-05
-2.81709314056096e-05
-2.17435304213762e-05
-2.86232011267268e-05
-2.97251231591762e-05
1.66036684685848e-05
-6.51809162409663e-05
-3.62285047272363e-05
-3.86846586506587e-05
-5.60571794226979e-05
-3.10828388800694e-05
-3.77883945415459e-05
-1.82559474518727e-05
-1.77743930313023e-05
-4.97747200407116e-05
-3.63068911916507e-05
-3.41952625032417e-05
-3.25497225646702e-05
-1.26775230669979e-05
-3.11288829670299e-05
-5.02673756407613e-05
-3.54010753943108e-05
-3.18496001482279e-05
-2.06703329660314e-05
-5.6091986339413e-05
-1.43310063057081e-05
-2.03097693546936e-05
-1.97441023718016e-05
-2.66158487351386e-05
-4.83983291546905e-05
9.71671786312386e-06
-3.92568868650721e-05
-3.17016513792137e-05
-1.74661868620408e-05
-1.24939024828762e-05
-3.86608583586876e-05
-4.54498418415287e-05
-3.01212004280717e-05
-6.19338406109771e-06
-7.48688225941149e-06
-2.58863997323838e-05
-1.1320074217588e-05
-4.11739803321109e-05
-1.58807539418662e-05
-1.98117449609569e-05
-2.05763187014536e-05
-4.1465359804985e-05
-2.35490106024402e-05
-1.71049436153225e-06
-2.222537612379e-06
-2.2983305705831e-05
-3.27983001694693e-05
-5.31127730307376e-05
-4.80462294395896e-05
-4.2013254763202e-05
-5.79535253739708e-05
-4.09466889057015e-05
-3.27533243014919e-06
1.34312052725213e-05
-2.76054121473391e-05
-2.09689129497378e-05
-2.64741734365255e-05
-3.61338915991768e-05
-2.64013537780231e-05
-8.02529201169887e-06
-7.07476895364339e-06
-3.03357748524426e-05
-5.13378617652113e-05
-4.15206348332583e-05
-3.39454169359382e-05
-3.44739076256844e-05
-4.06611332474255e-05
6.03679610017251e-06
-2.74234429587534e-05
-4.0207358628853e-05
-3.64863052004765e-05
-1.53245447173072e-05
-3.74388092258048e-05
-3.1920239965818e-05
-1.22706093539079e-05
-4.57025235342274e-05
-3.92238218258835e-06
-4.02856508109955e-05
-1.82228213851523e-05
-2.38407875471028e-05
-1.2257511268093e-05
-4.64759911250399e-05
-2.93548011366584e-05
-3.47478571206318e-05
-3.43534501101278e-05
-2.77298619402836e-05
-1.89664432157214e-05
-2.71764949761274e-05
-2.21078715766172e-05
-3.81088344246514e-05
-4.37685215240542e-05
-2.3988039288701e-05
-4.84520026176858e-05
-2.77236311557335e-05
-3.11853468540161e-06
-2.01356397471147e-06
-1.62372417317298e-05
-1.52624316694517e-05
-1.70455888170313e-05
-4.94960163336688e-05
-1.78842859127065e-05
-4.66235903396928e-05
-3.91933763662055e-05
-2.28359398020925e-05
-4.11855677995133e-05
-2.72282970057077e-05
-9.89227807780771e-06
-3.48930051154183e-05
-7.20405334089448e-06
-3.62751517684856e-05
-2.7027925214676e-05
-3.30861605417752e-05
-2.26369347862235e-05
-1.15659138900242e-05
-2.8475013100331e-05
-4.81969378440831e-05
-1.65792150764196e-05
-9.79095301214727e-06
-3.85612016395747e-05
-3.36549003201128e-05
-2.38969954071478e-05
-4.54881132044929e-05
-4.58099660392301e-05
-6.43999713059743e-05
-2.19778990077124e-05
-3.00861519608755e-05
1.41370773949379e-07
-2.96096488441798e-05
-3.32226827770881e-05
-4.88922286100701e-05
-4.21280345441223e-05
-7.62363887341208e-06
-3.65267335199592e-05
-2.23073540512175e-05
-5.43277580662795e-05
-6.673740953951e-05
-2.37362944903855e-05
-4.58767326995912e-05
-2.32455256924319e-05
-2.66367544798913e-05
-2.74660028898206e-05
-3.61981138338776e-06
-2.73300374137269e-05
-3.3955555052199e-05
3.59082274539265e-06
-4.40409884382401e-05
-1.71979846596218e-05
-2.96103721305558e-05
-4.47764475662533e-05
-4.29212401257648e-05
-3.576746998687e-05
-5.19236258783365e-05
-2.88232240904557e-05
-2.64539297012355e-05
-6.25251587778779e-05
-3.83275494898722e-05
-2.28962062964782e-05
-3.53053093648987e-05
1.16762799222257e-05
-2.00121552048014e-05
-1.01489408027153e-05
-5.54369064673312e-05
9.40512509747637e-06
-6.76774504696783e-05
-5.02337040057295e-05
-3.01853267134461e-05
-1.59631266820535e-05
-1.23997583410304e-05
-4.418054533904e-05
-2.30028969014388e-05
-4.47845405232526e-05
-2.12248038972545e-05
4.81337759241558e-06
-3.03763754050121e-05
-4.67277247692646e-05
-1.8339917803749e-05
-3.87118362960737e-06
-1.92567022300346e-05
-3.71116829118666e-05
-4.79857649051148e-05
-4.22662442823491e-05
-1.7471065693938e-05
-3.98594087322753e-05
-2.22162210268891e-05
-8.55019060972667e-06
-1.2974855962755e-05
-4.91401863795201e-05
-3.82534207877306e-05
-5.19211405407782e-05
-2.87476236859112e-05
-5.97047731858849e-05
-4.07779417796487e-05
-3.14187295765129e-05
-2.90160470020246e-05
-2.93678772935747e-06
-3.06918604403344e-05
1.92542790267574e-07
-3.69918587440112e-05
-1.97170070901604e-05
-3.02327611674192e-05
-2.26992581119713e-05
-3.3842143078861e-05
-4.64352537690057e-05
-3.70204153597447e-05
-5.05753480242421e-05
-2.05667100580781e-05
-3.56481563582336e-05
-5.76058471985706e-05
-2.04723438971232e-05
-8.04002929198331e-06
-2.30375505831454e-05
-2.77005211793074e-05
-3.64888188082227e-05
-2.75576607371168e-05
-1.15568555648498e-05
-1.66584542467052e-05
-2.64720932974687e-05
-3.60918721265266e-05
-1.70705380672418e-05
-6.76106518979881e-05
-1.02689314127753e-05
-2.51662494642097e-05
-3.69362274260253e-05
-2.07604051940727e-05
-3.29407051602348e-06
7.95245201323223e-07
-3.43698079579954e-06
-1.33998884700939e-05
-4.56368151464238e-05
-3.19367048772228e-05
-2.08189223903759e-05
-2.36728220527e-05
-9.14517718704144e-06
-3.07901377583159e-05
-2.46732817092587e-06
-4.10169516128095e-05
-3.39116635637831e-05
-4.94634789838812e-05
-1.70095605550362e-05
-3.85288229080619e-05
-5.28841756347136e-05
-2.13299667494846e-05
-2.56854222764798e-05
9.87037397544223e-06
-4.85011142836872e-05
-5.855991677896e-05
-1.83277499567762e-05
5.82487213310108e-06
-3.6503063351758e-05
5.66096184486262e-06
-2.96370536603141e-05
-2.81156442531912e-05
-5.12613174746118e-05
-5.72827079076561e-06
-3.11777018287319e-05
-4.59375116507786e-05
-5.27072545764534e-05
-1.56427142129568e-05
-1.67179065296056e-05
-2.31501977196234e-05
-3.19277683851497e-05
-2.44477964488505e-05
-3.08186645850518e-05
-3.11687678669885e-05
-8.86376469081506e-07
-1.97535948105521e-05
-3.6491440221354e-05
-2.04122221570258e-06
-2.6563177705382e-05
-5.34399503098255e-05
-1.56638741095352e-05
-2.54071566772056e-05
-1.9991766471172e-05
-2.53650436047463e-05
-4.11141196976592e-06
-2.60366670815241e-05
-3.31856055237393e-05
-1.84487457045398e-05
-2.86895872489223e-05
-1.27162368913973e-05
-4.28582727280879e-05
-2.89027648528669e-05
-3.2917260211189e-05
-9.35492907690649e-06
-3.46689196931817e-05
-3.10796625738377e-05
-1.03312691696964e-05
-1.96273879357702e-05
-7.70698865073956e-06
2.66931077558087e-05
-6.90391445937675e-05
-1.05740565045297e-05
-1.6938195331187e-05
-5.71011869481709e-05
-2.96104767748072e-05
-3.46275572304685e-05
-3.91316067511753e-05
-1.85727364668166e-05
-8.76547894752006e-06
-7.47968671159026e-06
-3.53275245636787e-05
-2.65571483724039e-05
-4.78678127392658e-05
-3.28827400443768e-05
-5.19952872054031e-05
-1.81712675832045e-06
-1.63753977114139e-05
-3.2156653147516e-05
-3.31816234950395e-05
-2.70589540091354e-05
-3.17329316692143e-05
-2.52057106424924e-05
-2.91753464789215e-05
-1.60673430718537e-05
-6.75391366710926e-05
-1.13584303984068e-05
-1.86119262275259e-05
-5.43834530537978e-05
-4.84859338787672e-05
-5.02481354475547e-05
9.53085949069574e-06
-2.11121640685722e-05
-9.78537253302592e-06
-3.76477350953669e-05
-1.17429630506217e-05
-1.54268593223616e-05
-1.55650107422879e-05
-1.89032402993466e-05
-8.09237249680594e-06
-1.28144243874202e-05
-3.7459586131495e-05
-4.39182351498965e-05
-3.04742822099411e-05
-3.1027377467702e-05
-5.39260120935936e-05
-3.73885330663198e-05
-3.4289908091467e-06
3.74125801386023e-06
-3.9042642584432e-05
-2.31604801856969e-05
-4.71269625627919e-05
-2.98290419593505e-05
-3.30966148967412e-05
-4.37162048411231e-05
-2.57852347408016e-05
-5.60873312966049e-05
-3.9489558156412e-05
-2.22499975984775e-05
-2.15869820881186e-05
-5.90721192188141e-05
-5.13122925984856e-05
-1.84662941392242e-05
-1.26098506612952e-05
-3.47613452775158e-05
-1.31178092123058e-05
-5.45921494948578e-06
-2.89963333527381e-05
-2.52448502197997e-05
-3.22109352109309e-05
-4.10623149364311e-05
-2.7987486997268e-05
-2.73910762349975e-05
-2.67342655945985e-05
-2.39481785248582e-05
-3.60350184681859e-06
-2.94449525115828e-05
-3.71415472337867e-05
-4.51727941783766e-06
-2.41868633497032e-05
-3.03670253232258e-05
-3.03176060449952e-05
-4.54609762961454e-05
-9.39521627483981e-06
-2.60612974527649e-05
-7.97322813236454e-05
-2.70375161192425e-05
1.13682228206613e-06
-1.83361253779289e-05
-3.20183549090375e-05
1.44313903075924e-05
-3.47531016254028e-05
-3.91395363768139e-05
-3.83107179136901e-05
-3.02477247333675e-05
-4.82062522003706e-05
-9.93907643115533e-06
-1.77482065793643e-05
-1.46685882903175e-05
-3.73025954763455e-05
-3.94702322338406e-05
-2.47342105796883e-05
-2.22270563097332e-05
-2.04488804722092e-05
-2.53367338763532e-05
-2.38485537130647e-05
-3.57562920779167e-05
-4.10220822033769e-05
-2.96695366418209e-05
-4.93230407811939e-05
-4.71547336156971e-05
-2.24929569617462e-05
-2.48323108863978e-05
-5.11398267769858e-05
-2.66210744691415e-05
-3.8102130353127e-05
-4.44255270549322e-05
-7.90962309355225e-06
-2.88616931113242e-06
-3.84803583257857e-05
-5.53302056907603e-05
-4.88744253690514e-05
-5.01569674054827e-05
-3.0987307137828e-05
-1.99891450237219e-05
-6.05385760491666e-05
-2.16932259373603e-05
-3.08154316536484e-05
-1.35319514498633e-05
-2.95344719556529e-05
-3.17198910819733e-05
-4.24044882803507e-05
-1.18580965781832e-05
-3.5189373764682e-05
-3.63843670171228e-05
-1.97327319387917e-05
-2.94449673194419e-05
-1.26469195790623e-05
-3.62545088270616e-05
8.93195806543063e-06
-1.48573269351101e-05
-8.62069511964759e-06
-2.59605703013827e-05
-4.25964076747186e-05
-1.34590397334356e-05
-7.51517226764656e-05
-4.55533163473255e-05
-1.99640728989457e-05
-1.95095581664833e-05
-2.96555847547554e-05
-2.0322640616717e-05
-3.23667530908535e-05
1.6257408163993e-06
-2.60577160947807e-05
-2.20017661714982e-05
-7.96517570080995e-06
-2.24082569159588e-05
-8.84902295318466e-06
-3.79067262074964e-05
-1.57940636440754e-05
-2.98140823517787e-05
-2.39351614095427e-05
-4.09492237136478e-05
-2.56883499669925e-05
-4.38436846027417e-05
-4.78615381138048e-05
-2.8975942351892e-05
-8.30939276289035e-06
-2.82834852526198e-05
-4.0497618165346e-05
-3.06365297377667e-05
-4.70573302322764e-05
-3.81462570874353e-05
-4.57271375418226e-05
-2.82907627071477e-05
-2.34741360624818e-05
-2.7387904245691e-07
-3.53545686424284e-05
-2.70749485144777e-05
-2.9886590954562e-05
-4.44873298533991e-05
-3.59409728341681e-05
-2.95730330195193e-05
-4.67759010738211e-05
-2.56832954494855e-05
-9.92103714962698e-06
-4.76210211582913e-05
-3.97075150563327e-05
-2.1026219134498e-05
-3.61512187536599e-05
-5.16116478409662e-05
-3.68337040245441e-05
-5.22072655245456e-05
-1.82074213407187e-05
-2.43890084352042e-05
-3.72258129461286e-06
-2.46019466184312e-05
-1.96465358929896e-05
-3.52222539762853e-05
-1.34585791025005e-05
-3.90042790614968e-05
-2.8522180428316e-05
-2.12981096516994e-05
-2.80658313027751e-05
-3.65897106912622e-05
-5.43278784204513e-05
-1.64295886931231e-05
-1.91193703372321e-05
-1.92337839814458e-05
-2.94239027251676e-05
-3.63760705009914e-05
-1.17107236476135e-05
-2.89449913806286e-05
-1.3478453175842e-05
-1.24471216622188e-05
-3.52647619292988e-05
-3.67513953990309e-05
-1.04713832444213e-05
-2.41132714577553e-05
-8.08215287848341e-06
-4.58518646282316e-05
-4.89134606474683e-05
-4.35604936723411e-05
-2.36782226055692e-05
-2.47820859714082e-05
-5.60307806886292e-05
-2.097925802123e-05
-4.81981486724975e-05
-5.0099945936649e-05
-5.63183063918927e-05
-2.48557029080428e-05
-3.43559919251233e-05
-5.76629733751274e-05
7.55435002889669e-06
-4.67108876809707e-05
1.17514801741959e-05
-6.94504382592102e-06
-3.65449088835377e-05
-3.58637440087889e-05
-2.4863419515856e-05
-1.66590454759465e-05
-2.12414849144037e-05
-3.84695684757482e-05
-3.3858626500519e-06
-4.50251554995727e-05
-3.21876330154008e-05
-2.42855783683749e-05
-1.72966839603065e-05
-8.5388946536799e-06
-1.33356168006615e-05
-5.78503278602722e-06
-3.59611083261087e-05
-4.80402117329178e-05
-4.9954157959793e-05
-4.69205132117202e-05
-3.40270709238761e-05
-4.1633143827311e-05
-3.84631571129146e-05
-5.34735442874029e-05
-3.06219164963475e-05
-4.33979669449261e-05
-1.70171978411347e-05
-1.5698584553786e-05
-2.77434640705045e-05
-3.53472493697037e-05
9.1770332748389e-06
-1.70222088633913e-05
-3.24852587509253e-05
-8.6876977529391e-06
-2.1737560337135e-05
-1.6541278816997e-05
-1.8241086585749e-05
-4.11776646930313e-05
-1.7156659762019e-05
-3.10524592893727e-05
-5.54810841458578e-05
-1.38217385175625e-05
-5.95237291271162e-05
-4.28603130162426e-05
-3.10949786217102e-05
-4.3928028063528e-05
-6.15389681010442e-05
-1.01511815456093e-05
-3.21489974772384e-05
-4.38212714410107e-05
-8.23907737466045e-06
-2.81947557581166e-05
-3.80871487736559e-05
-5.65535605347807e-06
-4.88445941886242e-05
-1.15291421314278e-05
-2.93831173859713e-05
-4.32289376340559e-05
-1.08649139054616e-07
-3.29221577799253e-05
-2.81455198112998e-05
-1.66917610445562e-05
-4.19307176439232e-05
-3.34826156619088e-05
-2.70155226237102e-05
-4.2989939430243e-06
-3.04202066235732e-05
-3.74410759580312e-05
-5.89386582640521e-05
-3.36606387195585e-05
-2.72910845342516e-05
-4.96662182433349e-05
-4.34783347429807e-05
-3.47885468652332e-05
-2.96299474883535e-05
-4.11646645537886e-05
-2.36110695512124e-05
-1.99840591301373e-05
-9.36159768179161e-06
-1.16266580246671e-05
-4.44192261173984e-05
-1.87330904839386e-05
-4.72657573305032e-05
-3.22790849794138e-05
-4.53484336279035e-05
-7.01757347931434e-06
-4.44485433285476e-05
-3.68143066546872e-05
-2.15319534147289e-05
-1.52157342072043e-05
-2.87736049972924e-05
-4.87527860813477e-05
-2.0464355615366e-05
-5.67890208220569e-06
-4.57738027637263e-05
-1.2846111417329e-05
-4.19246099286699e-05
-1.85378268908502e-05
-4.27429114465947e-05
-2.0652276039169e-05
-1.68533762522631e-05
-3.55924806602402e-05
-1.49750793545853e-05
-3.47440140852729e-05
-1.16474090431078e-05
-4.9642792022221e-05
-1.67665054835112e-05
-5.39523507980613e-05
-2.23103136803009e-05
-2.51580978962285e-05
-2.90206207345385e-05
-2.60797239733871e-05
-3.63332388406105e-05
-3.13760686773508e-05
-2.02541478968308e-05
-2.1473867226362e-05
-4.43578780567476e-05
-2.83414951905738e-05
-4.52889671373638e-05
-4.97498827242471e-05
-3.12467033402163e-05
-4.09831921297023e-05
-3.45672857661158e-05
-4.82244591920288e-05
-3.71076466695838e-05
-1.89400130779739e-05
-3.7832821976804e-05
-3.71083608140987e-05
-3.45416087593249e-05
-2.6146161624881e-05
-3.43164023641071e-05
-1.01654954177888e-05
-2.78894863077424e-05
-3.81876595930543e-05
-1.66502418590361e-05
-3.84332971851188e-05
-3.46941222157463e-05
-2.03610806222481e-05
-4.68093674769557e-05
-5.06962337638373e-05
-3.49862195824532e-05
-2.84294595808608e-05
-3.80838453295117e-05
-9.18633952185466e-06
-2.5261395590832e-05
-4.79535679854413e-05
-2.48222410375203e-05
-1.42139243045364e-05
-3.34478209273554e-05
8.79059015058681e-07
-4.04059159113118e-05
-3.41318108174571e-05
-1.70110773277469e-05
-6.49998652190197e-05
-3.5176776228563e-05
-5.66661556936655e-05
-4.44432610588166e-05
1.53874344718523e-06
-1.62360594516883e-05
-3.89752107187081e-05
-4.28556466833963e-05
-5.4361727818415e-05
-3.40348937608378e-05
-2.50398060373712e-05
-2.50981981734565e-05
-3.86636076121388e-05
-3.58385382249362e-05
-2.61748762156015e-05
-2.85579826902801e-05
-3.25429042050674e-05
-4.56153561463241e-05
-4.81233995171573e-05
-1.13890727455053e-05
-2.40304923650517e-05
-3.37488481306276e-05
-3.17523793713794e-05
-1.67526554730484e-05
-2.02525853863417e-05
-8.56872249587503e-06
-6.6788358369395e-05
-1.24690490735355e-05
-3.53368199992775e-05
-4.51001882359533e-05
-4.5861583091769e-05
-2.77879428380616e-05
-1.11541853705511e-05
-1.91934279752654e-05
-2.8933993608484e-05
-2.64430858871266e-05
-2.87209982767784e-05
-1.541512340074e-05
-2.34842420429767e-05
-9.26978398867593e-06
-1.73998953919359e-05
-6.39151310212297e-05
-4.66878899326328e-05
-1.64360816684897e-05
-3.24211729850761e-05
-2.08572755823673e-05
-2.46182815690815e-05
-2.13211470010345e-05
-3.77622537758101e-05
-2.69247330639027e-05
-2.35655426672828e-05
-4.18462334596308e-05
-1.92585965531407e-05
-2.18542492049937e-05
-2.25295989547108e-05
-3.01818276987879e-05
-1.54768716987952e-05
-1.58157548745681e-05
3.15163822618575e-06
-2.21243205232135e-05
-2.58696325649487e-05
-1.87903577618083e-05
-4.57892308925543e-05
-5.03075969960208e-05
-1.9308041354936e-05
-2.5583364100821e-05
-1.89178913520509e-05
-1.59552820425709e-05
-2.68479521099168e-05
-4.69571484654094e-05
-2.89181825852957e-05
-4.20980295238312e-05
-1.53992227239655e-05
-4.83054760469274e-05
-4.23815655635563e-05
-4.6249398344889e-05
-2.15972420155821e-05
-6.73897687879928e-05
-4.45386444818548e-05
-5.0969133753856e-05
-3.05777853825092e-05
-4.70991714112065e-05
-2.81035004048556e-05
-1.87646351617047e-05
-1.36080342080686e-05
-7.95011941611843e-06
-3.15503543160453e-05
-4.29281168952594e-05
-3.00552911990581e-05
-3.55931589328892e-05
-1.99445940565102e-05
-5.33145447045703e-05
-3.5243582561108e-05
-1.26125442012379e-05
-2.20589793132775e-05
-9.86255566580014e-06
-2.59114455721282e-05
-3.22044984874705e-05
-4.10198841793547e-05
-5.94789631448397e-06
-9.42797743348044e-06
-1.39216349955004e-05
-5.14846642665801e-06
-3.42212197178644e-05
-4.76336177828979e-05
-1.55243281995587e-05
8.25705913401314e-07
-2.89702085624583e-05
-1.15433898094579e-05
-1.77380827414469e-05
-3.84450350746418e-05
-4.04948558786101e-05
-3.6737501323829e-05
-5.87256596247946e-05
-6.86163892216181e-06
-3.47365249165801e-05
-6.12034404016584e-06
-1.55258825481956e-05
-3.51198200430321e-05
-3.16474598283358e-05
-1.83954984016115e-05
-3.27725278968978e-05
-1.93773925265146e-05
-1.27787489707613e-05
-4.38969286839537e-05
-3.53193354374888e-05
-2.81892064965701e-05
-4.11327204106997e-05
-1.54485438432399e-05
-3.28558525188232e-05
-2.24039795366558e-05
-3.52969017331987e-05
-3.86733112352956e-05
-5.43165765480219e-05
-4.27259085461802e-05
-3.97475947528337e-05
-4.82554900326456e-05
-1.12176406128926e-05
-1.46919769384512e-05
8.66660272847957e-06
-3.29147520873064e-05
-2.46929071053647e-05
-5.58991919470983e-05
-1.54296391746046e-05
-4.25798511189893e-05
-2.6661583307806e-05
-5.81862886813587e-05
-2.11786519431163e-05
-2.4869644620143e-05
-3.36222061703521e-05
-6.92718555838373e-05
-4.69690603481775e-05
-1.93546501141668e-05
-5.33424258214136e-05
-2.03811284891278e-05
1.65257184950424e-06
-5.65291017203279e-05
-5.30804065378839e-05
1.43176878509816e-05
-4.13133860441525e-05
-1.14118539114958e-05
-1.90791014566938e-05
1.32443492849913e-05
-5.18906375291485e-06
-3.13099418933749e-06
-4.57720267590181e-06
-1.90497790353986e-06
-4.26357103320799e-05
-2.41392366876017e-05
-1.63270718663604e-05
-3.50016895078711e-05
-6.66655746484139e-05
-4.51722501951538e-05
-3.99494329691954e-05
-3.80584688672431e-05
-2.88842326952787e-05
-4.9474487986969e-05
-2.15241600621955e-05
2.92442936487561e-06
-1.0958664037977e-05
-4.81081949519887e-05
-4.45480346681416e-05
-2.36398763369579e-06
1.38571062387732e-05
-4.20842211021957e-05
-2.82029739305017e-05
-5.98818548839105e-06
-1.03151352269462e-05
-2.67523116173253e-05
-2.30714867129417e-05
-2.5375210884285e-05
-5.92761332132809e-05
-4.83343915055856e-05
-5.98926422569126e-05
-3.98543337344384e-05
-2.26847121558525e-05
-2.20730800809866e-05
-3.47341287978433e-05
-4.97563177301686e-05
-4.89751251217643e-05
-2.96515543178691e-06
-4.72727161899174e-05
-1.77669638869683e-05
-4.74552648533529e-05
-1.74834436248758e-05
-3.48969472323152e-06
-4.21741087804571e-06
-2.95479663105215e-05
-1.73787607789935e-05
-2.23941542916046e-05
-3.02271277209082e-05
-9.45698569923044e-06
-1.45808740557608e-05
-4.17787097639395e-05
4.34892826960329e-07
-1.78081695284118e-05
-4.19686981637009e-05
-3.87355490713726e-05
-2.49250815691603e-05
-5.53474036930058e-05
-2.46557189892492e-05
-4.33863601346819e-06
-3.32210255216888e-05
6.53867193949439e-06
-1.98251852635589e-05
-1.31720653023116e-05
5.41401329164906e-06
-1.42248219870602e-05
-4.51511247515245e-05
-1.04862028784252e-05
-2.06788715576229e-06
-2.25006702618915e-05
-3.00572248358934e-05
-4.87784055513841e-05
-3.00561875691018e-05
-3.47698007631518e-05
-2.12749479608739e-05
-5.0795331317905e-05
-1.35826495834079e-05
-3.1234007112538e-05
-1.58677019853577e-05
-3.65383000286295e-05
-1.89182880926514e-05
-8.88793938909375e-06
-7.35676118148988e-06
-6.15100548824506e-06
-2.95607591085628e-05
-6.4674607152004e-06
-1.90851065429404e-05
-5.18228532505262e-05
-2.69296467982886e-05
-3.70646839094237e-05
-4.28835614525097e-05
-1.6060852355248e-05
-2.49462897905735e-05
-1.64661670964035e-05
-1.74520990680757e-05
-2.55986800411333e-05
-2.13181160219518e-05
-1.69860276451586e-05
-5.47381083186453e-05
-3.53250989612508e-05
-2.70888373871342e-05
-1.74090747995707e-05
-1.46541831001552e-05
-4.9184631837641e-05
-2.72547604238379e-05
-1.54750042835997e-05
-5.98951987418946e-06
-4.23174821868691e-05
-1.41177404753952e-05
-2.90572832412559e-05
-6.67226216546408e-05
-7.47214940969125e-05
-1.84414986268667e-05
-2.45822927256199e-05
-6.36999204627151e-05
-2.89770997461247e-05
-1.79548468402691e-05
-3.51658330822473e-05
-2.5886497027401e-05
-4.2871081557675e-05
-4.05597390145174e-05
-1.17899229426618e-05
-6.08113831347274e-06
-1.67600382120983e-05
-3.7414663090399e-05
-2.27442340537845e-05
-4.25900308217419e-06
-1.93344756188607e-05
-1.82157328676592e-05
-3.62056857897035e-05
-2.35489605762488e-05
-2.75398479589734e-05
-4.04083283984873e-05
-1.60485877750109e-05
-2.9588373621105e-05
-1.81762275801078e-05
-7.42019605249634e-05
-1.22968556908578e-05
-1.81567273741053e-05
2.89088973309099e-05
-3.66417407251171e-05
-9.69518776748391e-06
-1.82171578476854e-05
-2.5715053953888e-05
-1.28587079409415e-08
-4.07556178422997e-05
5.0730142815959e-07
-1.36827818077332e-05
-3.90669263170946e-05
-2.78337735300013e-05
-2.91595023828495e-05
-2.38489575264264e-05
-1.66618987365854e-05
-4.4830516601072e-05
-1.27710986600794e-05
-7.92026455685308e-06
-2.58257400570862e-05
-2.54703467155041e-05
-3.05262730309858e-05
-2.37066993175275e-05
-2.71707196168749e-05
-2.23110760417468e-05
-2.18632245194413e-05
-4.53963525571785e-05
-2.33521794159405e-05
-7.86529531823409e-06
-1.07194202758394e-05
-2.36675484328306e-05
-2.98440903447926e-05
-4.9948608132044e-05
5.18767836475577e-06
-4.65668977829286e-05
-6.59885454611165e-05
-4.19738711068062e-05
-4.67557819265352e-05
-3.46135658867001e-05
-2.89931682308951e-05
-2.32322875794512e-05
-3.63779537323557e-05
1.85737919651028e-05
-1.8027739379588e-05
-2.16633966144864e-05
-2.0069984544427e-05
-2.67931781781916e-05
-2.02753187570569e-05
-3.27363804123266e-05
-2.99500672669254e-05
-4.60062197552316e-05
-2.0168370783246e-05
-2.12057693269137e-05
-1.57827439206149e-05
-3.27310682809768e-05
-1.12068253839713e-05
-4.45145562918396e-05
-4.59468953314502e-05
-9.76463886207569e-06
-1.15377025999951e-05
-2.35758605811433e-05
-2.70894156699149e-05
-1.49318833571213e-05
-3.65983586837395e-05
-3.87074443644413e-05
-4.43045894727372e-05
-1.36338588916393e-05
-3.57817451586471e-05
-3.86634114955332e-05
-1.30406026707956e-05
-2.77160371925955e-05
-2.08161340717951e-05
-4.34687513475596e-05
-1.68179649838297e-05
-2.45556587543319e-05
-6.3714277563129e-06
-1.42559757757141e-05
-2.75192830892995e-05
-5.32283832779612e-05
-3.21336619763973e-05
-1.51789756861097e-05
-1.49997320512083e-05
-4.49571961464178e-05
-2.78308926350799e-05
-2.95545754656083e-05
-3.42537178448122e-05
-2.84614657653747e-05
1.17044429927964e-05
-1.87181998024173e-05
-3.01561692398359e-05
-6.62831342652514e-05
-2.65738821441144e-05
-5.0001115388203e-05
-1.82920321289957e-05
-2.42894190192219e-05
-3.60921654234155e-05
1.16449134550483e-05
-2.81137457683747e-05
-4.4421313775809e-05
-3.49842330506827e-05
-4.2986614910091e-05
-3.16607173244946e-05
-3.69321736485306e-05
-4.06184146629181e-05
-5.04632932455411e-05
-2.18655420327619e-05
-1.76659390583607e-05
-1.92301253000654e-05
-2.76044210034857e-05
-6.41491998598933e-05
-3.23463367927993e-05
-3.19795210111117e-05
-2.34687505881981e-05
-3.75741368661662e-05
-5.8629284021967e-05
-2.65456456393764e-05
-3.91842026307149e-06
1.46188236923657e-06
-2.6954380176354e-05
-1.99070317895231e-05
-1.99750906259335e-05
-1.27550476040466e-05
-3.56921096975283e-05
-1.67346649733448e-05
-4.49537002507824e-05
-2.24683120976798e-05
-1.66800876971889e-05
-2.5637841232494e-05
-5.14930545794847e-08
-4.17975269791748e-05
-7.48785222190422e-06
-3.44526282131631e-05
-3.13743584419605e-06
-2.48364873404375e-05
-6.21699724364539e-05
-2.76819000286438e-05
-2.84435935358186e-05
-1.78104926163995e-05
-5.02645168160507e-05
-2.40834560215523e-05
-4.66600855531795e-05
-1.62493299793432e-05
-5.91528134425516e-05
-2.08505440283711e-05
-8.72061134638551e-06
-1.49961361942366e-05
-5.40216365423564e-05
-1.92938882776031e-05
-5.22873593625549e-05
-3.53943978251718e-05
-3.98507358027963e-05
-7.60577420425171e-05
-4.20641482838917e-05
-2.97509331450972e-05
-3.60450027520087e-05
-4.92690562093915e-05
-1.77820032154563e-06
-4.55011736589333e-05
-5.56604270195791e-05
-3.88314133031356e-05
-3.0374919095177e-05
-2.89097039751608e-05
3.88479767436654e-06
-4.11096908876543e-05
-3.04947584121071e-05
-3.85023371898421e-05
-3.36927185797697e-05
-3.57213425600674e-05
-4.66378886973685e-05
-2.16092570957145e-05
-8.91791092971091e-06
-2.33765260505524e-05
-1.60238592784043e-05
-5.40622610657623e-05
-5.19812294082807e-05
-1.08207217690835e-05
-6.32575693910471e-05
-3.49366727223242e-05
-4.85854894540358e-05
4.0451703946826e-06
-3.66416142930917e-05
-2.07039403200066e-05
-4.77473735315796e-05
-2.04202213885298e-05
-2.10968047953536e-05
-4.20346385960431e-05
-2.04048129069812e-05
-3.51168874188768e-05
-4.2951110941318e-05
-2.85429353419309e-05
-6.17954334214387e-05
-3.47231134074451e-05
-2.37284600295222e-05
-4.69888627977185e-05
-3.64876799100842e-05
-1.1195413092223e-05
-2.94251014384109e-05
-6.36283240484294e-05
-3.16675277947669e-05
-4.19969922096869e-05
-3.32098399194209e-05
-1.32299162290225e-05
-1.4762936186062e-05
-5.20397651920651e-05
-2.07004247648419e-05
-4.89538211371605e-05
-3.29795667282468e-05
-9.81237999147257e-06
-3.24936258800786e-05
-2.91701273285542e-05
-3.96349233803311e-05
-1.54204087321542e-05
-3.35445590654832e-05
-2.86270432654934e-05
-2.67094400867362e-05
-3.85206909826332e-05
1.23908694628399e-08
-2.11303400818031e-05
-2.86364530004213e-05
-3.75019519889131e-05
-3.25324106607388e-05
-5.70479955500132e-05
-1.05131311855591e-05
-3.89954038834141e-05
-2.69074453600626e-05
-4.00201862067958e-05
-2.7735724903045e-05
-3.05721484762975e-05
-1.88179244820317e-05
-2.55812134417445e-05
-3.4345253304473e-05
-1.1401417203836e-05
-2.07380463983789e-06
-3.38539224381937e-05
-1.19806493985296e-05
-2.4928199101882e-05
-3.93121301909248e-05
-2.61237676964538e-05
-3.22059078828115e-05
-1.87709217873862e-05
3.66308393448246e-06
-1.82683748260969e-05
-5.26935566362521e-05
-2.83719866652891e-05
-1.79519928372802e-05
-2.57226851454504e-05
-1.50045171494305e-05
-1.40773363472471e-05
-3.17619553232522e-05
-3.26324592942932e-05
-1.93947530939178e-05
-7.70495044794605e-06
-2.99245059242557e-05
-1.68258938821303e-06
-1.85026884431402e-05
-2.43554343989415e-05
-2.22197972247877e-05
-4.27403279187785e-05
-3.3353322971148e-05
-2.19966326766743e-05
-1.28774535650656e-05
-2.31990898617528e-05
-2.07042570485314e-05
-3.9146945648456e-05
-5.86167895977545e-05
-1.35751436530631e-05
-2.77962663372652e-05
-1.40242068267624e-05
-4.40078415140949e-05
-2.8380548485102e-05
-1.55564029033576e-05
-3.98015133338947e-05
-2.35172685178859e-05
-3.20691167068987e-05
-1.40880766405206e-05
-1.17234503908221e-06
-3.15919240042539e-06
-8.28967792792067e-06
-2.06357015437038e-05
2.08215414220935e-06
-7.25625631137658e-06
-5.22877115877235e-05
-3.31775123147035e-05
-2.52009582044687e-05
-7.8318845865145e-05
-2.98728722613531e-05
-2.13912052542612e-05
-5.03504904135658e-05
-1.98954640592115e-05
6.10677258481807e-06
1.90295950025636e-05
-1.17130841829973e-05
-5.00536746289413e-05
-3.50145840696851e-05
-4.7670286847803e-05
-3.37098206809136e-05
-6.05309047338146e-06
-4.44281598244887e-06
-2.86427780826209e-05
-2.45543422705433e-05
-8.46571088569077e-06
-2.37219712092775e-05
-1.92988498664231e-05
-4.7580239308973e-05
-4.51544074702962e-05
-2.17168177411757e-05
-3.60279201783753e-05
-1.11707843917551e-05
-5.33316487630443e-05
-4.78071486360396e-05
-3.07186510816009e-05
-3.17393823878802e-05
-4.97969416687534e-05
-1.10453273177668e-05
-3.80447314084107e-05
-3.40360786549891e-05
-2.25542452148868e-05
-4.23207518923775e-05
5.28592771554508e-06
-3.24098551804347e-05
-3.82673079662248e-05
-7.03876645685463e-05
-2.82689382847303e-05
-2.86767223324166e-05
-4.26736267368216e-05
-9.35647595306834e-06
-2.14117260577739e-05
-4.37795137966421e-05
-4.01608686553118e-05
-3.15544772929921e-05
-4.3237764310898e-05
-3.30214580919849e-05
-7.51729485863536e-06
-1.8978794048815e-05
-5.35317669959746e-05
-5.17439694373197e-05
-2.40629811926044e-05
-4.26529068988428e-05
-2.24755292420045e-05
-3.32892392386551e-05
-9.59426532001606e-06
9.60004729731856e-06
-1.84149746624865e-05
-2.49058649650015e-05
-1.83104052363697e-05
-4.75410515591279e-05
-6.20165244865009e-05
-1.54674218542844e-05
-1.49891468024291e-05
-4.09652767950968e-05
-4.20234143956132e-05
-5.39922115366572e-05
-4.93793927603289e-05
-2.35917865317725e-05
-3.76769625866261e-05
-1.62902782078565e-05
-4.12242588928204e-05
8.00158294775697e-06
-6.55112098676581e-05
-2.56829482799472e-05
-5.14663280437891e-05
-2.94861868828044e-05
-2.13353933367033e-06
-1.33528518317033e-05
-2.30820198157095e-05
-4.17321399352706e-05
-1.28934066348881e-05
-3.3063404398932e-05
-5.10522964373718e-05
-2.01770530591586e-05
-1.39311609982961e-05
-1.36941856683155e-05
-2.0124081463547e-05
-3.39409059503057e-05
-2.09098775396819e-05
-2.73859800091119e-05
-2.29689532851716e-07
-2.03009071026473e-05
-5.29113544666808e-05
-2.48810897617531e-05
-3.03583130333201e-05
6.06554579050897e-06
-1.27352843208147e-05
-6.62710637747148e-05
-3.68280728841724e-05
-3.55638180866524e-05
-1.349700288828e-05
-2.95140117196475e-05
-3.47026919922344e-05
-1.06523063719923e-05
-5.9278300040895e-05
-2.76681883828029e-05
-8.86500272697001e-06
-2.80298415090679e-05
-4.29312127020369e-05
-2.5077575958709e-05
-3.23073940681124e-05
-1.25365109442272e-05
-1.83603520844628e-05
-2.47726508603622e-05
-2.84806362529683e-05
-2.73801895794538e-05
-3.79110976937274e-05
-2.58312944694701e-05
-5.73763857183087e-05
-3.81423741546304e-05
-1.01061661744331e-05
-4.54561562479573e-05
-4.80158618449892e-05
-6.46477814152665e-05
-1.91475165853883e-05
-2.28552673487271e-05
-3.46672760063636e-05
-2.72048040545256e-05
-3.59336093670123e-06
-2.05066856324551e-05
-1.97964904767826e-05
-2.45765436505421e-05
-1.38400688456522e-05
4.78855480770802e-07
-2.10882207034415e-05
-2.01762341091939e-05
-1.78452758160391e-05
-5.00875995897811e-05
-4.53248874548105e-05
-2.17906892543979e-05
-2.36186418650589e-05
2.57586762050466e-06
-3.31926020989277e-05
-1.19199511389067e-05
-7.1288965021356e-05
-4.40085850739509e-05
-1.27516492644527e-05
-5.57467112786258e-05
-3.39860822986744e-05
-3.3188991946736e-05
-1.5522714981859e-05
-1.29498274874937e-05
-8.44728639098239e-06
-3.61807527186716e-05
-4.51626180353013e-05
-3.44181199995478e-05
-1.45221148253146e-05
6.961854444268e-06
-1.45229893253724e-05
-3.94573103603106e-05
-2.60820325327159e-05
-1.36195817514915e-05
-3.8279699317677e-05
-5.49355699355398e-05
-9.13440666378109e-06
-2.76094299368251e-05
-2.53907186017323e-05
-2.43214972463037e-05
8.95607512696089e-06
-3.13970989583363e-05
2.00867483708247e-06
-4.17936373830521e-06
-2.80687660180701e-05
-1.62104764630083e-05
-6.14685131798688e-06
-7.84528916746781e-06
-3.73012878903982e-05
-2.54140869779217e-05
-1.92106872330143e-05
-2.54399974653474e-05
2.08351085206127e-06
-2.5146026080445e-06
-4.8772336721968e-05
-2.22597045803429e-05
-2.08609700145356e-05
-2.03124604227161e-05
-1.03054929038263e-05
-1.52359260068307e-05
-3.63526699334175e-05
-4.72801773661369e-05
-3.4876064768034e-05
-3.90657569505395e-05
-4.10083724477509e-05
-1.99118362963563e-05
-7.41527286504982e-05
-5.08904641531483e-05
-5.38060287518095e-05
-3.72850835139341e-05
-3.94709751014257e-06
-1.7745870255985e-05
-2.28496717252943e-05
-4.0436693364036e-05
-2.23256657309425e-05
-4.3822495183333e-05
-3.90377970386575e-05
-4.34223502070334e-05
-3.30872287350268e-05
-4.39665290334942e-05
-2.76538649481234e-05
-2.06317122512684e-05
3.228203647047e-06
-2.32215000942187e-05
-2.08573522570053e-05
-1.22722644192916e-05
-1.40886529630132e-05
-3.44617543469989e-05
-1.32345709478277e-05
-3.10324542715074e-05
-5.23680307841811e-05
-4.5410382797004e-05
-2.96593842572598e-05
-4.66436576974189e-05
2.5756797713353e-06
-2.16881401564535e-05
-2.51113966278696e-05
-1.29171842533405e-05
-2.07960672630452e-05
-1.85439431688003e-05
-3.6110393417563e-05
-3.10689865574025e-05
-1.01154284530663e-05
-4.31469923020205e-05
-3.45632173232098e-05
-4.41788824213316e-05
-2.93068306433259e-05
-3.24732374728105e-05
-3.76106058481235e-05
-3.27473780643191e-05
-2.71830534705196e-05
-2.93374754280439e-05
-6.6783627898107e-05
-5.24609360204615e-05
-3.27521775712473e-05
-3.87371741231318e-05
-2.76085329491483e-05
3.69722234427957e-07
-7.13118125846117e-06
-6.98251279147402e-06
-8.6324381350919e-06
-6.95263847335234e-05
-3.06597620872396e-05
-2.63399584162428e-05
-3.96575857785777e-05
-2.31482172653158e-05
-3.06275274202601e-05
-3.4512705217098e-05
-7.65295796097052e-08
-3.71801730305362e-05
-3.48049740083201e-05
-3.55206883543249e-05
-3.34553328349552e-05
-3.89833178089174e-05
-1.15834678364193e-05
-4.15505825380494e-05
-2.3439682367051e-05
-4.20320137633129e-05
-3.92593847674872e-05
-3.36843474524344e-05
-3.57666321074922e-05
-4.73209863885483e-05
-4.22363463966933e-05
-1.31874143863582e-05
-4.9104481841889e-05
-2.41283605786433e-05
-9.15322948477471e-06
5.65373596649619e-06
-3.64672028377129e-05
-1.30770884512616e-05
-4.54204858227383e-05
-2.87464833517791e-05
-3.17330341978884e-05
-2.39477720395794e-05
-4.66087144585475e-05
-1.66172723682075e-05
-5.56828500374064e-05
-4.73501380056633e-05
-8.16980880624501e-06
-5.50058411722311e-05
-3.07815981457015e-05
-6.44135765868589e-06
-1.8510925059887e-05
-8.93895912143281e-06
-2.79198820242463e-05
-4.36281608473663e-05
-5.45900624897197e-06
-2.85385472183876e-05
-5.07153026728746e-06
-4.24634368513057e-05
-6.54742609507432e-06
-1.49312969051221e-05
-4.08870841058361e-05
-4.39250333382524e-05
-3.78878498084801e-05
-2.15152912128662e-05
-4.95314210022269e-05
-3.09887182194741e-05
-1.98318032979605e-05
-2.49290169292181e-05
-4.00210788713819e-05
-3.02490963321523e-05
-1.39429613980569e-05
-1.63319722550149e-05
-1.80096962739929e-05
-5.08333805848491e-05
-4.20376061594539e-05
-2.82757541433288e-05
-3.96919145066224e-05
-3.07041266649822e-05
-1.02524753674775e-05
-3.46597310436021e-05
-5.59947774789562e-05
-2.20628120656925e-05
-2.87355319992799e-05
-3.54466465365777e-05
-1.85503024655333e-05
-4.30634167952195e-05
-5.48680074895436e-05
-2.94677909250781e-05
-1.96601975949168e-05
-3.73526632574984e-05
-3.36526064102465e-05
-2.70983758936345e-05
-2.13587506643875e-05
-4.49194267314608e-05
-4.45264407450147e-05
-1.23630399736669e-05
-3.98647541289955e-05
-3.96948816938213e-05
-4.64674044175319e-05
-3.63707310392266e-05
-9.75567911265689e-06
-2.93292958296577e-05
-2.36298958818167e-05
-2.14986027266569e-05
-6.27804856856345e-05
-1.88110013579155e-05
-2.95345015731051e-05
-4.44396154707843e-05
-1.21391985783649e-05
-1.7275634678963e-05
-3.98550134223474e-05
-2.21947415636355e-05
-1.44484900114549e-05
-1.02602694080076e-05
-1.80022267016347e-05
-1.69815909559622e-05
-1.55515979376273e-05
-2.13381901876012e-06
-3.41656765753347e-05
-3.74362135567304e-05
-3.10027178760654e-05
-3.07449024266713e-05
-1.14897156548667e-05
-7.96867841746649e-06
-3.67450408279383e-05
-4.12993317866363e-05
-2.39017769349352e-05
-3.93039848006469e-05
-4.00560382554415e-05
-3.73606710086884e-05
-2.12649507536546e-05
-4.53336869431291e-05
6.87940645163322e-07
-2.58330484067832e-05
-3.8699062068506e-05
-4.60497855458831e-05
-4.78774601166478e-05
-2.0964782042348e-05
-4.40736532920337e-05
-1.9912268941629e-05
-4.6182936983741e-06
-5.09157535802909e-05
-4.80284713831058e-06
-4.54031761017809e-05
-2.62131895630746e-05
-2.01729984596827e-05
-5.17130460142097e-05
-2.19251527786307e-05
-1.85599544383106e-05
-2.70631826823189e-05
-1.56225556882485e-05
-4.21217084106655e-05
-2.09807534425993e-05
-2.5329163488349e-05
-2.31856467231177e-05
-4.28764464057591e-05
-2.4354787532189e-05
-3.91681664277868e-05
-3.41534829956748e-05
-3.10105366688015e-05
-7.81076377231967e-06
-1.77535920033967e-05
-2.52489824197754e-05
-1.43592503938088e-05
-3.06460377739044e-05
-2.70326410980715e-05
-2.35983326383769e-06
-3.1919956468576e-05
-4.8716756517762e-05
-5.76343067286664e-06
-2.7738400985797e-05
-3.80415205939781e-05
-5.19096532634742e-06
-4.6717416745509e-05
-1.24847826024553e-05
-4.27799852720789e-05
-2.50102766852544e-05
-4.16628253240985e-05
-3.88749955812839e-05
3.80613620613668e-06
-2.82269195209035e-05
-3.94514111615318e-05
-5.04955221861888e-05
-2.17855946894455e-05
-1.35535227392421e-05
-3.48368754234304e-05
-2.51684208847202e-05
-2.40836745335286e-05
-3.12796103019194e-05
-3.01390070584266e-05
-3.13627017630183e-05
-1.20004991412088e-05
-2.53320279001017e-05
-2.63265835092996e-05
-5.16835315919779e-05
-3.38341333756027e-05
-5.83745720282171e-05
-2.49549389271686e-05
-2.90443058659347e-06
-1.903547631018e-05
-3.8077351152371e-05
-1.86251015349572e-05
-3.86055913104818e-05
-3.81796285140718e-06
-1.12458693071395e-05
-5.77054201526501e-05
-1.56650066910394e-05
-2.59164933875572e-05
-3.9369437414971e-05
-9.43385520207606e-06
-2.63371746208486e-06
-3.55726667869478e-05
-3.99340558150706e-05
-4.56069116440542e-05
-3.64796936417708e-05
-3.5362018337904e-05
-6.56459246097445e-05
-6.92244818967392e-05
-1.95912673949505e-05
-4.35847334951989e-05
-3.2716317022712e-05
-7.32774446670848e-06
-4.08973884596222e-05
-1.87349533119845e-05
-2.05649438304036e-05
-6.84649445900841e-05
-2.62049569889054e-05
-1.62842074749713e-05
-5.04195006396391e-05
-3.8057614756494e-05
1.11461017088495e-06
-3.66008866509985e-05
-5.12232344937309e-05
-1.93875441816907e-05
-4.29639910383463e-05
-1.715820981963e-05
-1.37947927393394e-06
-3.98935683121931e-05
-1.30712983159838e-05
-1.89763092832747e-05
-1.69068545169125e-05
-1.28182596289488e-05
-2.39216473240303e-05
-2.0103421748474e-05
-1.47302598063889e-05
-4.76232131998688e-05
-4.11391679675849e-05
-1.33064304903601e-05
-1.48820807118598e-05
-5.05906631490624e-06
-3.34931163488856e-05
-4.10978692679381e-05
-3.82610468745991e-06
-4.68739704648601e-05
-2.3136391563466e-05
-5.16049091357209e-05
4.74608673614805e-06
-2.75018339497877e-05
-5.66244898724963e-05
-3.41869754804007e-05
-4.61278437599459e-05
-5.03502607377023e-05
-1.64362635105039e-05
-1.42193530343787e-05
-2.31048315178459e-05
-4.81179707659035e-05
-4.95965966996752e-06
-4.86561433190367e-05
-2.26523478615314e-05
-4.67240456107038e-05
-2.86312816498386e-05
-2.50947099208992e-05
-3.22643195157097e-05
-3.35157780560563e-05
-1.97147589564962e-05
-5.06488817057575e-05
-1.82519971673136e-05
-1.86047743450807e-05
-2.04327793292463e-05
-2.80621343122061e-05
2.18378277812136e-06
-4.81475171716153e-05
-2.63820960146986e-05
-2.49736350572588e-05
-2.34964074945132e-05
-1.99298763444131e-05
-4.11643384555101e-05
-3.12674351876826e-05
-4.00499744200581e-05
-2.23341621571452e-05
1.08004300783619e-06
-6.29572133855919e-05
-4.27613531067531e-05
-2.90450973250827e-05
-6.23487629807933e-05
-2.6746516419241e-05
-4.19961748475407e-05
-2.54792858441201e-05
-1.92274980206591e-05
-2.98344237653657e-05
-4.62360928520334e-05
-5.84172755660406e-06
-3.41661000809486e-05
-3.24193362861717e-05
9.02721124035015e-06
-1.26682514424638e-05
-7.62337454977874e-06
-2.51489211702778e-05
-3.00801623093105e-05
1.01095584020943e-05
-1.73122589281915e-05
-4.08073918434813e-05
4.24196853875008e-06
-2.62617551844683e-05
9.7697089946659e-06
-2.19974956746303e-05
-2.55580258636649e-05
-1.09013699760751e-05
-3.12788532941336e-05
-2.70423665530272e-05
-2.35173815053578e-05
-1.54319978631495e-05
-3.84111120837439e-05
9.28355454027542e-07
-4.8952916067444e-05
-2.8116216434113e-06
-1.25134888331879e-05
-3.78076594095004e-05
-6.21419757871087e-06
-1.73604637183248e-05
-4.83564238912358e-05
-3.69973819059956e-05
-2.75486268903676e-05
-3.84333121254452e-05
-4.07954099208912e-05
-4.49699431609112e-05
-3.51825692097927e-05
-1.54061261220781e-05
-5.6923122778216e-05
-1.45930242015646e-05
-1.59981011318917e-05
-3.6320069747421e-06
-1.4329755858531e-05
-2.11579983403949e-05
-2.95141242348268e-05
-1.39245765042972e-05
-2.08137160282487e-05
-3.82446479853788e-05
-1.5818268731469e-05
-3.43271696590613e-05
-3.24969349262578e-05
-2.86807097689342e-05
-3.02226490658846e-05
-2.98462560637407e-05
-3.5722314800879e-05
-2.10574336220536e-05
-2.20300111607145e-05
-2.66794667407758e-05
-1.39189515229182e-05
-2.36904477401937e-05
-4.06786268261203e-05
-3.65677466520613e-05
9.54716600125468e-06
-3.23003921411684e-05
-1.00030219683043e-05
-4.98953385081701e-05
-3.9494051537325e-05
-1.64809144667279e-05
-3.30109933826407e-05
-3.60713380635667e-05
-2.4625646942381e-05
-2.88973713425491e-05
-2.34857846140016e-05
-3.6236896003093e-05
-4.10183939868795e-05
-6.02685137321833e-05
-4.87890939093746e-05
-4.35477843326578e-05
-2.8200576663632e-05
-2.85059548075018e-05
-3.61851587123594e-05
-4.61173834972812e-07
-9.31038713729755e-06
-3.3855836965682e-05
-1.88385391895449e-05
-2.61739563110723e-05
-2.87763851097894e-05
-1.21373579892469e-05
-5.00216693353054e-06
-2.99702539059715e-05
-4.57138923142259e-05
-3.65213912183291e-05
-3.79070812783418e-05
-3.32200393760462e-05
-2.47318775590371e-05
-3.50039866431441e-05
-3.23947695280533e-05
-3.06569029777945e-05
-4.50796283701683e-05
-2.64101893529537e-05
-5.88077687201579e-06
-4.21934118231066e-05
-3.24504069649363e-05
-2.99536704993707e-05
-3.28432550131539e-05
-2.64875308333199e-05
-4.35344611996745e-05
-4.15452414526933e-05
-5.94541071990673e-05
-2.48818480187848e-05
-1.97818168105805e-05
-2.86948360643268e-07
-4.37460847134478e-05
-4.71488137786404e-05
-3.40939139261754e-05
-1.76960391860688e-05
-2.6954408463485e-05
-3.19721236883654e-05
-4.57550054136307e-05
-3.00907173933378e-05
1.9337344767672e-05
-3.23768759385642e-05
-2.70958507861228e-05
-1.61877513542849e-05
-1.3666350752783e-05
-2.90750002248051e-05
-1.08498838692761e-05
-1.68585910396776e-05
-1.51875306960148e-05
-4.91269606761345e-05
-3.80337814255252e-05
-1.38620665247437e-05
-1.1948483270582e-05
-1.71715911155472e-05
-3.61242053542354e-05
-4.90766624197841e-05
-3.36535351826477e-05
-1.61382645956592e-05
-6.67744144568347e-06
-4.00845623045554e-06
-5.36964660010818e-05
-2.36217437747433e-05
-5.21206211453464e-05
-6.17523035010517e-05
-2.39849971203192e-05
-3.96248797439953e-05
-2.9775290998048e-05
-4.64527814929272e-05
-1.86342416628337e-05
-1.50762644781058e-05
-3.00167849233164e-05
-3.6726836286755e-05
-7.34785362530658e-06
-2.43535903260457e-05
-3.04225722865606e-05
-3.06816929391595e-05
-3.96543301746318e-05
-5.40241730721753e-05
-2.48851521710734e-05
-2.84164566686119e-05
-2.07139499791247e-05
-1.19464316311036e-05
-2.02054707533063e-05
-2.4178215286432e-05
-5.0218501078374e-05
-2.09789443237055e-05
-6.35141441327039e-05
-1.1066259011472e-05
-3.29244347384164e-05
-2.39281362288314e-05
-3.94081355600117e-06
-2.11871437822627e-05
-3.70986124852679e-05
-5.16654605593359e-05
-5.99048646578698e-06
-4.52982405937071e-05
-3.59025743151399e-05
-5.03512790826193e-05
-4.23325314075683e-05
-4.59292748768235e-05
-2.96901381819526e-05
-2.25108016937978e-05
-3.14514799785436e-05
-3.09356114953494e-05
1.20083646223585e-06
-2.01752075729726e-05
-4.65615908993612e-05
-3.38770161108903e-05
-3.77886289055621e-05
-1.57526046497275e-05
-9.45900199716102e-06
-2.75198566685247e-05
-3.09595321005164e-05
-3.46514323786703e-05
-4.8767490806378e-05
-4.20871553599098e-05
-6.44482020579384e-05
-1.5919770888327e-05
-2.75666737162911e-05
-1.23239925486331e-05
-4.27802365482882e-05
-3.38099823761497e-05
-5.85990747363822e-05
-1.74650657285942e-05
-2.71709077491464e-06
-3.02285881643742e-05
-4.23643148327082e-05
-5.41775248474006e-05
-5.46716323020589e-05
-6.74492410243207e-06
-4.10114507789337e-05
-2.98947790911911e-05
-4.38487387068647e-05
-2.38827367793954e-05
-2.36111661842842e-06
-9.05712279010209e-06
-2.09853915847699e-05
-5.23842107660336e-06
-2.12530826007923e-05
-1.60952705262032e-05
-3.47717793960707e-05
-6.49533839306921e-06
-2.9999266092371e-05
-5.74897965169224e-05
-1.41075138246197e-05
-2.31887371575366e-05
-3.38282371191327e-05
-1.20728716388605e-05
-1.85522716837087e-05
-3.73295149417432e-05
-3.33971768155162e-05
-1.98527947615299e-05
-1.27326366625722e-05
-2.97399922096877e-05
-3.31209319664433e-05
-1.75991638763974e-05
-5.972481592481e-05
-1.55777737143036e-05
-3.73381645241229e-05
-5.45818704427125e-05
-1.44916590793749e-05
-3.34384893805361e-05
-7.96835361852146e-06
-5.18541183862218e-05
-3.77791502014245e-05
6.08155281137305e-06
-3.23679189821207e-05
-1.72971990173863e-05
-5.91056302589206e-05
-2.67397736669697e-06
-2.13097588937324e-05
-2.92264199085379e-05
-4.57947346503962e-05
-4.31878185823334e-05
-3.39729830127977e-05
-2.79879965518714e-05
-3.3223623918655e-05
-1.05539866124363e-05
-3.06591826115218e-05
-3.7963992786019e-05
-4.75137445729708e-06
-3.56164750497281e-05
-2.46532267676979e-05
-2.60491829607503e-05
-3.9150704750983e-05
-1.60740981909012e-05
-3.41869953275409e-05
-3.29797941673007e-05
-2.87579235344714e-05
-2.50558193606696e-05
-3.99946172242565e-05
-3.55059916950881e-05
-3.96143939310642e-05
-1.06514648835984e-05
-3.26490393768004e-05
-2.83039236172393e-05
-2.01165272777996e-05
-3.75521100390156e-05
-2.78330006233531e-05
-4.04779562067694e-05
-3.30192056772481e-05
-2.40531305163531e-05
-3.84328004456475e-05
-1.69771467327566e-05
-2.22504900438546e-05
-3.24765030281782e-05
1.18129191180488e-05
-1.56389084537748e-05
-1.21378498014256e-06
-1.70159577817422e-05
-1.88426142786991e-05
-2.31496460738674e-05
-3.30345777312414e-05
-2.20603898997389e-05
-4.20031182082002e-05
-4.06439343614687e-05
-4.92563305044645e-05
2.96893072637207e-06
-4.01721333070922e-05
-2.54280071970061e-05
-3.08621983685893e-05
-5.36577355039516e-05
-6.40760683698646e-05
4.3123606304939e-06
-4.39726140224048e-05
-3.37721958511986e-05
-4.61384206284252e-05
-1.66580811755163e-05
-3.37257087262618e-05
-2.5454220235544e-05
-3.99826804850219e-05
-2.09741329620768e-05
-3.52462014107735e-05
-5.34291327491726e-06
-1.68239631444733e-05
-2.73372787189733e-05
-2.89579811721212e-05
-2.9250367796538e-05
-1.32695263177968e-05
-3.94786710836577e-05
-3.00977854456114e-05
-1.02600912061238e-05
-8.72930347920233e-06
2.58370019341034e-06
-1.02099316488959e-05
-1.57148938937738e-05
-2.29502650694317e-05
-4.54460610561034e-05
-1.7677911598561e-05
-4.1352020818463e-05
-3.68326711994021e-05
-2.59514915765723e-05
-3.61269438959773e-05
-2.37614147716578e-05
-3.64717972190281e-05
-2.19898652353729e-05
-4.22671534776839e-05
-1.32848784886034e-05
3.57115292513947e-06
-4.91071807565354e-05
-3.99722880506642e-05
-9.27410759193067e-06
-4.59083864105692e-05
-1.8625841808202e-05
-3.82698063203316e-05
-1.52374871573793e-05
-1.41097949233887e-05
-2.44015204252742e-05
-2.00589183728841e-05
-2.68310851745485e-06
-4.27568359274771e-05
-3.64988689596156e-05
-3.64402402858825e-05
-4.10603952680146e-05
-2.66478420217925e-05
-4.81935850290139e-05
-2.76664732463718e-06
-2.94249522562839e-05
-4.82333134930846e-05
-1.87944211932222e-05
-2.25192106730758e-05
2.99129787089657e-06
-2.64901317477665e-05
-3.00425864070493e-05
-3.25444457245419e-05
-4.39544165780356e-05
-9.37838272316167e-08
-2.61201334134834e-05
-3.74644088178905e-05
-5.37293400631585e-05
-2.41914195166132e-05
-2.77978350423279e-05
-4.18567988814837e-05
-4.30951439942532e-05
-6.13355085360061e-05
-3.32852122451912e-05
-2.96036602608875e-05
-3.36400293785512e-05
-3.73453347672989e-05
-3.9398881452629e-05
-5.22431038941889e-05
-5.72705257972015e-05
-2.7623349626771e-05
-4.77334651056686e-05
-5.43099707692537e-05
-8.28780328038432e-06
-3.280389550569e-05
-2.18367643114905e-05
-3.30901374814862e-05
3.35246958229327e-06
-2.39017718659084e-05
-4.10927604226677e-05
1.40503832301463e-05
-5.80048334165868e-05
-4.27545600761387e-05
-4.26320668362438e-05
-6.34052738964418e-06
-4.55699870726226e-05
-1.87607189908216e-05
-1.64103938351325e-05
-3.31271959214924e-05
-3.56643110720758e-06
-1.33544914723612e-05
-3.50488885127827e-05
-2.34283347480787e-05
-2.60704577425193e-05
-5.23011178484936e-05
-2.45558983873126e-05
-3.96046766311008e-05
-4.69004400391194e-05
-3.48396955990564e-05
-5.48801981696901e-06
-2.20949790516737e-05
-7.60519805294993e-06
-1.48049658424153e-05
-5.21888865902522e-05
-3.84346885181701e-05
-9.67756850567978e-06
-5.00646395136103e-05
-1.38313213611927e-05
-1.22650786778461e-05
-4.5615005906294e-05
-4.57868011996378e-05
-4.67781756208095e-05
-2.76871910088498e-05
-4.93363337130082e-05
-2.63512136795033e-05
-3.03289297700462e-05
-1.46178759600678e-05
-1.8265324961745e-05
-4.04157924684305e-05
-1.43698863421134e-06
-5.74482152344527e-05
-3.01264867323152e-05
-3.17515587010617e-05
-2.06657105147238e-05
-3.0251471548486e-05
-1.6653433026092e-05
-2.16848473288399e-05
-3.16840295067547e-05
-3.78869054573936e-05
-4.64845559116839e-05
-4.05553510776914e-05
-2.29085300259746e-06
-2.28364923337987e-05
1.67652617012437e-06
-3.97075111117202e-05
-3.5122039993829e-05
-1.72364918459336e-05
-4.24214062087783e-05
-2.34336102645335e-05
-3.48726546409326e-05
-1.21293429988686e-05
-4.21018114332917e-05
-2.60381158832739e-05
-3.22885586017244e-06
-1.32537513781688e-05
-2.78911450209716e-05
-2.27597433028841e-05
-4.07029269348e-05
-5.40476799106257e-05
-2.2936872552087e-05
-5.12194173303166e-05
-3.77285861673438e-05
-3.25942011644823e-05
-1.1672782542627e-05
-2.74297777837582e-05
-3.25082153428202e-05
-1.19591569187555e-05
-3.82187023309663e-05
-3.68171811301781e-05
-1.2971993222923e-05
-3.70461910818178e-05
-3.18261280814753e-05
-4.0205467351114e-05
-2.92038236785422e-05
-3.59308962936427e-05
-4.80083674490149e-05
-4.81927664777257e-05
-1.41942848183559e-05
-4.92838862896994e-05
-1.95802471278137e-05
-5.39131070343373e-05
-2.04114707127391e-05
-2.51533521552586e-05
-2.97563455186501e-05
-1.83550888898195e-05
-3.34907429750922e-05
-3.69150943190114e-05
-4.49017509363447e-05
-9.19810724935447e-06
-2.29298261198021e-05
-1.94053167505354e-05
-2.81924358722732e-06
-2.36825966499541e-05
-3.009178304725e-05
-6.10125757233212e-06
-8.71473212951201e-06
-2.47580252584921e-05
1.90846303704907e-07
-2.15261738328124e-05
-4.59303266632758e-05
-1.17911122689551e-05
-1.20301549107832e-05
-1.92130843962471e-05
-4.42576010319961e-05
-2.70323878797632e-05
-1.00481992381071e-05
-3.45245905963736e-06
-4.00227220576792e-05
-7.05797773405147e-06
-1.45637007357679e-05
-4.13488197111735e-05
-3.37408853648433e-05
-3.43591223515411e-05
-8.7847867612089e-06
-1.5735861161044e-05
-2.67439112505763e-05
-1.1544431012798e-05
-1.62926849897283e-05
-1.50179082090555e-05
-2.85108283271664e-05
-3.55390687744026e-05
-2.0272757087641e-05
-5.17079869979394e-05
-4.40909259810034e-05
-4.87009574000672e-05
-2.93796590970611e-05
-2.82008019820214e-05
-6.00985260444062e-05
-2.09350890699728e-05
-3.74606833169132e-05
-1.1932864050906e-05
-3.61018346515535e-05
-4.76140432984861e-05
-1.45418967716805e-05
-2.24721076906807e-05
-3.61048680790807e-05
-1.87996191302328e-05
-5.08912085168944e-05
-3.39346483666103e-06
-2.80884719573252e-05
-2.94316264522177e-05
-3.80956819315079e-05
-1.52331330694449e-05
1.23897066350745e-06
-2.94379307562482e-05
-4.20775399928135e-05
-2.68596463397551e-05
-4.89013439314099e-05
-1.53987488943798e-05
-4.16337606479435e-05
-3.78053504988007e-05
