# Supplementary material for: Research on computational propagation and identification of mine microseismic signals based on deep learning
Source: PLoS One. 2025 Oct 22;20(10):e0334641. doi: 10.1371/journal.pone.0334641 (PMC12543183; doi:10.1371/journal.pone.0334641)
Supplement: S8 Data — (ZIP) [file pone.0334641.s008.zip › 000100900002730.xlsx_0.txt_24.txt.txt]

-4.55787101645576e-05
-2.00930857568896e-05
-3.82472332072342e-05
-5.89517126103927e-05
-1.38988278517109e-05
-3.90475833653174e-05
-2.14896910085505e-05
-1.48748522003099e-05
-4.2135377619505e-05
-3.02478648248976e-05
-2.21484090877801e-05
-1.5433596363562e-06
-3.16535004650388e-05
-1.31273132133058e-05
-2.01699024366787e-05
-2.119642692743e-05
-3.73150707597561e-05
-3.30035521632932e-05
-4.26672478497224e-05
-3.98403480531144e-05
-3.59993510683471e-05
-2.03759835486458e-05
-1.56438841176639e-05
-1.94076088535794e-05
-1.74213080759544e-06
-2.81387644117862e-05
-5.3610530108435e-05
5.98142998980055e-07
-2.49506086944961e-05
-1.79865861302232e-06
-1.78040142058281e-05
-3.41665286463554e-05
-2.7716801282495e-05
-3.42477172959943e-05
-1.41746497496454e-05
-4.02903034850332e-05
-5.21881238661438e-05
-3.10227977344055e-05
-1.56827551395335e-05
-3.84858826190232e-05
-3.9085362043376e-05
-2.41948245088278e-05
-6.60384799216654e-05
-4.82128649982712e-05
2.08171039548062e-05
-4.19283226698926e-05
-1.60721163639029e-05
-3.10110217471432e-05
-3.21994246060245e-05
-2.23574145178242e-05
-4.82763259780394e-05
-3.33547564911041e-05
-2.84794336447076e-05
1.35609310190003e-05
-1.45805167038346e-05
-2.33987802517654e-05
-4.8144409752068e-05
-4.17719582570763e-05
-1.92530792815075e-05
-2.36866037124015e-06
-3.84239157732067e-05
-1.15330861319952e-05
-3.80835799708888e-05
-2.86843344982981e-05
6.7425155734504e-06
-2.24189214664218e-05
-1.12599321840797e-05
-4.62233409767765e-05
-2.39149451974963e-05
-9.49947195505225e-06
-3.91790399599073e-05
-2.83369501565761e-05
-3.1107396121458e-05
-3.38250400963925e-05
-2.21534430921431e-05
-4.81728409787378e-05
-1.62692420274067e-05
-2.25313307532816e-05
-4.89270947513254e-05
-2.87515567874638e-05
-5.5767891070519e-05
-1.46448096337171e-05
-5.03679237933953e-06
-2.85047831204952e-05
-1.31549863897491e-05
-8.64551233037551e-06
-6.17524463773073e-05
-2.76684490048248e-05
-2.45818149214121e-05
-1.57227791541638e-06
-4.84560689998456e-05
-4.62599961312949e-05
-2.66035425814949e-05
-5.73228706349502e-05
-1.30886429519643e-05
-3.09074291785154e-05
-1.95234572165457e-05
-4.36971180301263e-05
-7.1232836583187e-07
-1.24237106368456e-05
-1.03712973400122e-05
-3.37646343963465e-05
-3.02290210877947e-05
-5.44137334150435e-05
6.31158240050038e-06
-2.69546270427727e-05
-2.37120774674688e-05
-4.85835410388529e-05
-1.72901678617087e-05
-3.21385386524982e-05
-3.81828685737201e-05
-3.94243927197824e-05
2.96462368943065e-07
-2.06940758430997e-05
-4.80811760306372e-05
-4.78590594644186e-06
-2.50161774816892e-05
-2.57467231517927e-05
-2.91285516606678e-05
-8.78550435832654e-06
-2.61076100666346e-05
-3.86986685314759e-05
-3.12090415990116e-05
-2.71881486110299e-05
-2.67324569565868e-05
-2.78139123708413e-05
-3.51700459072159e-05
-2.68227241624014e-05
-3.10048413070026e-05
-4.33862790011651e-05
1.6153082122452e-05
-3.41469830972201e-05
-2.81954037456435e-05
-4.38473526042001e-05
2.30780395221944e-05
-4.22579048325946e-05
-1.91426504882097e-05
-1.96295122371554e-05
1.63593820455187e-06
6.64253617381334e-07
-2.46431054811844e-05
-4.4273498251336e-05
-2.56645871320976e-05
-2.01960979905116e-05
-2.42785573969324e-05
-3.95164720844812e-05
-4.14960129149715e-05
-4.04976891804335e-05
-5.01224339464684e-05
-3.48413098925134e-05
-5.81894844486878e-05
-3.28657200681323e-05
-1.82183138290723e-05
-2.14956730187667e-05
-2.51190436250812e-05
-2.44005900043104e-05
-7.738059366157e-06
-2.37402536590553e-05
-3.65177817719581e-05
-2.86615669864841e-05
-3.10043613765954e-05
-5.80416638725303e-05
-5.69920509859406e-05
-2.69427766798289e-05
-3.51523419254624e-05
-3.94969286107755e-05
-1.49056374841454e-05
-2.03568382010836e-05
-3.30048245594869e-05
-1.37636892953135e-05
-3.93074374678866e-05
-3.57246420939877e-05
-3.68438302611361e-05
-4.33557993976965e-05
-3.55961284232886e-05
-2.0778558028224e-05
-2.80253772058907e-05
-7.99420227847972e-08
-2.08532274309667e-05
1.35427880022135e-05
-2.09643374564137e-05
-3.72871096110189e-05
-1.68949089917475e-05
-2.50726451349878e-05
-1.49246867959763e-05
-2.62225184489721e-05
-3.7237258692071e-05
-3.15815356129015e-05
-6.25140838526014e-06
-3.57923684586958e-05
-3.57861014467785e-06
-1.72389049962925e-05
-1.61066967935261e-05
-5.28794931814958e-05
-1.32958438860769e-05
-5.38243719286095e-05
1.28955676266637e-05
-3.35820709010805e-05
-2.92423638136171e-05
-2.82106162669004e-05
6.72601252539728e-06
4.16539859878323e-06
-3.68702897958476e-05
-2.26591089518377e-05
9.11572395453303e-07
-2.62343201136701e-05
-3.19818825747064e-05
-9.85646340992059e-06
-8.64391951873669e-06
-2.70879112730714e-05
-1.15593143600751e-05
-1.55039624003018e-05
-3.54673152836148e-05
-2.07044165985505e-05
-5.49627464132622e-05
-2.63335868589801e-05
-3.28517353591099e-05
-2.69440143972242e-05
-1.09992298180633e-05
-1.23887034038219e-05
-2.99929497227026e-05
1.51075695982627e-06
-1.48798149657733e-05
-5.04516665795451e-05
-3.2165791148196e-05
-2.07149139616282e-05
-5.07955512160948e-06
-4.49756281219278e-05
-2.06386235445959e-05
-2.21835022152795e-05
-9.15676333896264e-06
-2.94408312930514e-05
-1.50028639662056e-05
-2.04814773036327e-05
-3.93791111509926e-05
-2.56365955196386e-05
-2.76160842523011e-05
-3.61844189347705e-05
5.98419147746252e-06
-2.03635193336499e-05
-4.46256621793258e-06
-4.40381760964058e-05
-3.28428936184782e-05
-4.13022764674456e-05
-2.2578201110229e-05
-3.99216244328847e-05
-8.35886118391838e-06
-3.29562069630372e-05
-4.72927804079278e-05
-4.23382442643639e-05
-4.09346433007251e-05
-2.81257793295547e-05
-2.77871409813662e-05
-6.32092423827992e-05
-1.75068505982856e-05
-1.14041253103418e-05
-3.49240365564746e-05
-6.46599429096887e-06
-3.40669470660667e-05
-4.05720751615573e-05
-7.2115740722456e-06
-7.10833783925561e-05
-2.01062310003725e-05
-1.99828619432874e-05
-4.65659942522702e-06
-4.49622826793677e-05
-2.49862628072928e-05
-8.43831665556486e-06
-1.83202752634069e-05
-4.26340306494924e-05
-4.62677313497315e-05
-2.44332188964822e-07
-2.9180479030149e-05
-3.75898807101535e-05
-3.50864071611207e-05
-3.16920104345291e-05
-3.27225516376742e-05
-2.41685980601266e-06
-2.16925190631791e-05
-4.82354979049372e-05
-3.1738950584479e-05
-3.78143601409871e-05
-2.93364827879674e-05
-3.65335284081398e-05
-2.76078384044175e-05
-1.96512687841928e-05
-3.85408152681864e-05
-3.56331877190949e-05
-3.55061856718658e-05
-3.08588555373524e-05
-2.56948262830105e-05
-2.12077298443441e-05
-2.29690465207508e-05
-2.30779277190647e-05
-3.689739754749e-06
-1.42151139214715e-05
-4.37800389110184e-05
-5.18512942472922e-05
-1.5912948285637e-05
-5.16642701661389e-05
-3.75668485763864e-05
-3.17393841486174e-05
-1.60036157929274e-06
-3.26330834124923e-05
-2.85938342386729e-05
-1.50979050235553e-05
-1.89380986888327e-05
-2.3924707796138e-05
-3.23185521659278e-05
-4.74421971474227e-05
-4.90498563987008e-05
-2.84401434544402e-05
-1.32512995434206e-05
-2.99394413445217e-05
-3.69360648730905e-05
-1.1898970330962e-05
-7.26017536905724e-06
-2.33273513408523e-05
-5.33334259466805e-05
-1.66327319108508e-05
-2.54684711635418e-05
-3.11484137790727e-05
-2.21782580160081e-05
-5.93031418975005e-06
-8.22093109595815e-06
-1.2847961621246e-05
-1.0709739366329e-05
-3.82512806021333e-05
-2.36994038886486e-05
3.81471890646686e-05
-2.51181501664485e-05
-4.21682198449289e-05
-3.16872008332372e-06
-3.7323178530224e-05
-3.05567356250037e-05
-3.30342763861445e-05
-2.048603969884e-05
-3.89515271750094e-05
8.89920789159695e-06
-3.2681195447549e-05
-3.38060924920742e-05
-3.41051375582885e-06
-2.03135686679804e-05
-1.48337979683515e-05
-2.91947784303393e-09
-2.80630245903448e-05
-3.22825407571489e-05
-3.22357297382814e-05
-3.31759131554031e-06
-3.89589009658262e-05
-3.96383245929046e-05
-1.82861055617887e-05
-2.2961160515194e-05
-7.07992205889077e-05
-1.87063509180898e-06
-2.867768466735e-05
-5.91889040414244e-05
-1.24503712025684e-05
-3.13173124568619e-05
-6.58042881512893e-05
-5.60469270431089e-05
-3.77754999824294e-05
-2.40668085091305e-05
-4.01443542910576e-05
-3.41951571568064e-05
3.95319768660881e-06
-4.87816020156111e-05
-2.61933070057808e-05
-3.88040505160617e-05
-3.7009111122116e-05
-1.96661588814189e-05
-1.85589867245409e-05
-3.17436146587287e-06
-4.09780153058633e-05
-6.06672605703305e-05
-4.83584680945072e-05
-5.20921089617349e-05
-4.63917730681312e-05
-6.16097480319299e-05
-1.75231508471436e-05
-3.03219765275052e-05
-3.40260159091779e-05
-7.26814894365708e-06
-2.00546396200455e-05
-1.4491438583956e-06
-1.64615280454814e-05
-4.12460152484027e-05
-2.40330136455733e-05
-3.2411130387245e-05
-4.89405300337179e-05
-4.86701498351567e-05
-3.24426154072933e-05
-2.14320567345899e-05
-1.20936311611195e-05
-3.32268130436387e-05
-1.99228398260947e-05
-3.97752067487416e-05
-3.43994116815196e-05
-5.47580619301634e-05
-4.03938960073585e-05
-1.6011292309963e-05
-5.64629099887155e-05
-1.90182392399808e-05
-2.1219976198024e-05
-2.33042454514932e-05
-7.51636030265457e-06
-2.80874511214758e-05
-4.17892101898639e-05
-5.9647860836624e-05
-2.55716191097398e-05
-5.71429537169088e-05
-4.43390823716785e-05
-3.0653657277151e-05
-2.8086664347767e-05
-3.65139144219229e-07
-1.29713457772901e-05
-3.75706866636067e-05
-1.74427463489686e-05
-4.40792565908367e-05
-3.12814998078321e-05
-2.21595029527082e-05
-3.51220022184802e-05
-4.13692665737625e-05
-4.37041108342571e-05
-2.40762025256275e-05
-2.06957900392961e-05
-2.22573264789437e-05
-1.31927803621493e-05
-2.6093316455259e-05
-2.19666583177909e-05
-5.12894207067152e-05
-2.06535713682095e-05
-6.41562893627436e-05
-1.01566120051238e-05
-8.02577556490367e-06
-4.40091605901031e-05
-4.56857471446724e-05
-4.03283947694043e-05
-5.10284423300506e-05
-2.77095482695582e-05
-2.56355186976793e-05
-4.7825099522298e-05
-3.18420134355806e-05
-1.02391913049023e-05
-2.60931341751486e-05
-2.52330563200103e-05
-3.42115327167313e-05
-1.91409672117654e-05
-2.05007100911912e-05
-1.7894110438984e-05
-3.3939769662434e-05
-1.66174029961504e-05
1.59388520805404e-06
-3.56741976194908e-05
-3.62031348940507e-05
-5.77998193696479e-05
-1.35346400413209e-05
3.45807843990354e-06
-5.33568207320997e-05
-1.44332462093592e-05
-4.30370332491248e-05
-1.77972103611711e-05
-6.73559573847667e-06
-2.31050953989847e-05
-9.11972781986985e-06
-1.56935694560961e-05
-4.24380842971177e-05
-3.66075042108178e-05
-2.7074783486792e-05
-2.38477345823168e-05
-1.0775010124549e-05
-4.60343294644161e-05
-9.70577323030447e-06
-2.69420564484377e-05
-3.50598361015129e-05
-4.56947024995651e-06
-7.28328955170034e-06
-3.97713260372674e-05
-4.95349582081008e-05
-1.9498921712851e-05
-2.23944680036954e-05
1.88090077167388e-05
-3.19282114901804e-05
-5.22138391757871e-05
-2.2396336875583e-05
-3.99945216030077e-05
-2.07961809194351e-05
-6.19873827639102e-05
-4.75531844353244e-05
-4.94507218153674e-05
-2.63936540838789e-05
-2.68242424163766e-05
-4.32115755459379e-05
-5.79922566811318e-05
-1.98777126155292e-05
-4.24600294386412e-05
-4.98104537898364e-05
-5.63502858486298e-06
-4.80188852615377e-05
-2.71967689501071e-05
-3.02029267311938e-05
-3.49887086643167e-05
-3.58879741324768e-05
-3.66739561761168e-05
-1.31556285100441e-05
-5.9271974703331e-05
-3.27610405855606e-05
-2.84493145680364e-05
1.23869334399921e-06
-2.20381228100279e-05
-4.10858439082191e-05
-3.57980181144627e-05
-2.77098792525737e-05
-4.01452242027442e-05
-2.69833237592315e-05
-1.78644904918383e-05
-1.91854449669086e-05
-2.2161982694117e-05
-3.93500016735152e-05
-2.89700030488909e-05
-5.10101128069336e-05
-1.35721621057006e-05
-4.46776374607027e-05
-4.14580698074245e-05
-1.67249795500687e-05
-1.03885508245559e-05
-5.27181479309954e-05
3.17056514266856e-08
8.69751540385284e-06
-3.67842206980871e-05
-1.78575344710627e-06
-1.33024876139698e-05
-2.10076895807607e-05
-2.59697654816465e-05
-4.29279620069068e-05
-3.79581517238684e-05
-2.35713044930372e-05
-2.41590106761477e-05
-3.59419585172825e-05
-3.96372188303829e-05
-1.90998524480741e-05
-3.34887816357696e-05
-2.84816879699828e-05
-3.00556740471318e-05
-1.66263846226835e-05
-9.01446309000132e-06
-2.79066449157666e-05
-2.77548181458124e-05
-3.74276000527656e-05
-2.92841881168613e-05
-4.1709128011642e-05
-1.40592474059872e-05
-4.82945177694637e-05
-2.74261637650379e-05
-3.97223395221091e-05
-2.91763281735492e-05
-2.16647741607801e-06
-2.21095633510103e-05
-3.40283598903132e-05
-2.75945064328386e-05
-2.63758748461992e-05
-1.53293961618639e-05
-5.26786733136033e-05
-4.12254301543382e-05
-2.182240000041e-05
-6.07363774493729e-05
-5.95999722268057e-06
-2.23739159232849e-05
-4.17663691364996e-05
-1.87162011613593e-05
-4.31949149688466e-05
-4.26068006651931e-05
-4.72975522894888e-05
-1.35528975114796e-05
-4.56547421335442e-05
-2.99761785405238e-05
-3.64781423881788e-05
-4.11827856600812e-05
-4.62913661547032e-05
-2.90631491685926e-05
-2.65405288178401e-05
-6.02211113314798e-05
-1.13993652793977e-05
-5.38568108942298e-05
-3.21881568584993e-05
-3.14908075707715e-05
-4.9972164011467e-06
-6.29908024149361e-06
-2.73467586423376e-05
-1.88516771177458e-05
-5.60975219760413e-06
-6.15586154027084e-06
-2.43881887350539e-05
-2.68175599349182e-05
-3.43225352600677e-05
-1.7185899740729e-05
-2.27306523479445e-05
-2.31562741335908e-05
-4.16844218433047e-05
1.94757077590334e-06
-2.07401405720166e-05
-7.78117071092194e-05
-3.19037904281033e-05
1.85621410575979e-05
-2.84104396954163e-05
-1.07586403495939e-05
-3.98140727733122e-05
-2.9674083379028e-05
-3.09201544826501e-05
-5.31587232874085e-05
-3.01966095163023e-05
-2.81999388675714e-05
-3.24955974143716e-05
-3.79032930750143e-05
-2.81798351317372e-05
-8.54462255504803e-06
-4.37281629543769e-05
-1.92836954167061e-05
-3.35285021010344e-05
-3.07488970904422e-05
-1.1248517910357e-05
-5.48037299924316e-05
4.81541116264936e-06
-3.05012559969561e-05
-1.12871086889009e-05
-2.18748630367693e-05
-3.4226227148969e-05
-1.68651940742685e-05
-2.80956603601894e-05
-1.73110285113535e-05
-2.77115986821276e-05
-2.6204737351903e-05
-2.23169742645632e-05
-1.60687266108115e-05
-4.55487096504827e-05
-2.05255589103728e-05
-2.7168883692353e-05
-2.35682674473476e-05
-3.67683317513104e-05
-2.0487743254092e-05
6.65059171761439e-06
2.67913889081198e-07
-2.52845257609399e-05
-4.67784849450696e-05
-2.97438640844942e-05
-2.61550447673309e-05
-3.76895217601792e-05
-8.97047228583027e-06
-2.71104902394349e-06
-2.42586155808816e-05
-5.42003332460431e-05
-5.22594754572039e-05
-3.86504302521493e-05
-6.52802708713711e-05
-6.0363381311743e-06
-3.10090883769494e-05
-3.27170239583395e-05
-1.74097862230706e-05
-5.70715197643073e-05
-2.96728466803587e-05
-3.90459817802371e-05
-2.26000905096742e-05
-1.3854412316058e-05
-3.50777611606274e-05
-3.01793165813129e-07
-2.2970904204039e-05
-4.26765758100095e-05
-3.00892255041316e-05
-4.86359198877891e-05
-6.27681856222047e-05
-3.69203013068498e-05
-4.16382486392338e-05
-2.21063525695178e-05
-3.95820540051446e-05
-2.31642567760634e-05
-3.0298635792173e-05
-4.05393925446852e-05
-1.29057525323788e-05
-2.50186353834293e-05
-1.61902944819789e-05
-1.76087629045759e-05
6.19329558182476e-06
-1.52858965734482e-05
-3.94100501028136e-05
4.27159208162327e-07
-1.80618332981054e-05
-4.72057286629978e-05
-2.48871981226363e-05
-2.72476861358758e-05
-3.67240235427527e-05
-4.78440612636214e-05
-2.72656600522642e-05
-3.51854670619806e-05
-3.43144365990019e-06
2.43828800744648e-06
-2.86315409429105e-05
5.06788964338264e-06
-2.77365134440956e-05
-5.3236887646893e-05
-2.68982970882315e-07
-4.31106411591086e-05
-3.16619842964677e-05
-1.75466659565045e-05
-1.68674920169533e-05
-2.29693145347407e-05
-5.50870135592563e-05
-1.33056272102197e-05
-2.95388454693234e-05
-3.19962870303217e-05
-3.82996587688542e-05
-3.87451800375442e-05
-2.99528158021251e-05
-2.68641957590533e-05
-6.051478226305e-05
-2.19165181155636e-05
-1.72494660454169e-05
-3.79920611828848e-05
-4.21803384591351e-05
-1.04901799754611e-05
-2.80628672844908e-05
-1.91035366175564e-05
-1.94574722804731e-05
-2.43776519852916e-05
-2.8313795877045e-06
7.3066828755111e-06
-2.71157678969497e-05
-5.83965337774654e-05
-1.97646289629102e-05
-4.52478896868732e-05
-2.09330168940193e-05
-3.40217141158405e-05
-2.74957889954982e-05
-2.31548241072112e-05
-3.75185587992886e-05
2.40501605056687e-06
-4.53974314526434e-05
-1.90449960641938e-05
-4.07740959442395e-05
-2.26078982556964e-05
-3.81843408528079e-05
-8.02501500151827e-06
-1.03028813815118e-05
-1.92331984702352e-05
-3.91120230977886e-05
-4.54616444849907e-05
-1.7905890718947e-05
-6.00470532480926e-05
-2.54873725353867e-05
-3.11875155373976e-05
-3.55926341147163e-05
-4.51050650650683e-05
-2.65709364105953e-05
-5.65605347546022e-05
-3.61202866473984e-05
-1.8427274004211e-05
-2.72771179991017e-05
-5.13605125898146e-05
-2.27752588856194e-05
-3.67059314976191e-05
-1.48074584077433e-05
-2.05030148235253e-05
-4.56234082147742e-05
-1.33658051988988e-05
-3.27906207556703e-05
-3.37379880327927e-05
-4.72531709926045e-05
-3.58435980602021e-05
-6.17105249245861e-05
7.0183386017727e-06
-5.11812815226984e-05
-3.30237170999923e-05
-2.98979247795361e-05
-4.05664400775135e-05
-1.60236811246172e-05
-2.01036754409042e-05
-1.27056441831702e-05
-1.11133130993848e-05
-2.87842797972534e-06
-3.00793420261613e-05
-2.35514653113211e-05
-6.90247608733289e-05
-4.70242239174163e-05
-2.31914705198813e-05
-2.02750867572693e-05
-4.00876286940847e-06
-4.88740892090933e-05
-2.08435562438081e-05
-3.47353103433754e-05
-3.34185111443923e-05
-9.71773639888663e-06
-4.87113074913043e-05
-4.03883537625237e-06
-3.16069802029088e-05
7.16112515588066e-06
-6.8180686015522e-07
-4.60930074606823e-05
-2.01381842487363e-05
-5.39093640045175e-05
-1.9747050762956e-05
-2.22245828311766e-06
-2.46657994682604e-05
-3.3984088755343e-05
-6.53992013767521e-05
-2.58817271625573e-05
-3.2036841348323e-05
-4.32183982348745e-05
-2.72071855541558e-05
-4.69723957421865e-05
-4.67187289330718e-05
-2.69437301407519e-05
-2.93294523331714e-05
-2.44135104589575e-05
-2.83190972258262e-05
-4.19691057407253e-05
-2.89728305438249e-05
-5.14932804126624e-05
-1.94483947186103e-05
-2.75395896788797e-05
-4.83641986235778e-05
-1.77020177558322e-05
-1.1062506125263e-06
-3.55248526055075e-05
-5.74009339835753e-05
-3.92620167330659e-05
-6.55896585119766e-06
-3.89327650538571e-05
-2.38780849306185e-05
-2.22755950085809e-05
-3.32069909196228e-05
-2.36593014972036e-05
1.26084277749819e-05
-2.65105464376972e-05
-2.15152426709136e-05
-3.59969010980101e-05
-1.98737871006695e-05
-3.29743482958412e-05
-2.79331909511787e-05
-8.33202370532409e-06
-2.75288184683316e-05
-3.71704898229389e-05
-2.55534756659419e-05
-6.09451364232128e-05
-1.86719061921776e-05
-1.26462437361471e-05
-2.42958218351746e-05
-2.78828000345822e-05
-4.87673309000968e-07
-8.72722483142722e-06
-1.16094425158784e-05
-1.75401439622057e-05
-2.28654471605699e-05
-1.42567570751769e-05
5.1329497963537e-07
-4.14157310591557e-05
-4.93642642879644e-05
-4.21116812914017e-05
-5.8614289370931e-05
-1.21102631376712e-05
-1.48437754469762e-05
-3.61032593956953e-05
4.50075914987956e-06
-2.96516558351878e-05
-4.11597498669206e-05
-3.69939454821418e-05
-2.42041470960852e-05
-9.82676904861275e-06
-5.48820142769502e-05
-3.65175012417734e-05
-2.80153720320562e-05
-3.48875639553669e-05
-4.07516636742009e-05
-4.30359221612734e-05
-4.6809835514037e-05
-9.68002113301564e-06
-5.14054981143817e-05
-2.82669983342259e-05
-3.77592586822837e-05
-5.6465108413669e-05
-5.76991872780885e-05
-3.1677180339782e-05
-2.82042128100914e-05
-2.27119063358931e-05
-3.45324192411252e-05
-2.78433214072544e-05
-2.31218014716677e-05
-2.20729035508914e-05
-3.4581209916815e-05
-3.73436360386677e-05
-3.27985717412458e-05
-2.60792308276315e-06
-3.58339075213828e-05
-3.61673635236081e-05
-2.9362496329757e-05
-3.88870825274902e-05
-2.90082660841448e-05
-2.3136203534884e-05
-3.34228509142798e-05
-4.21299671374284e-05
-3.15170124309597e-05
-2.2356043396967e-05
-3.34453580687532e-05
-5.21688472428961e-05
-4.37194952462538e-05
-2.54975697564658e-05
-3.07174372347594e-05
-3.94480811808733e-05
-3.42019168367391e-05
-2.41530744142915e-05
-4.22490627877741e-05
-3.45290974335721e-05
-1.46430410364945e-05
-2.6015986811007e-05
-1.53945242268425e-05
-4.53654073695978e-05
-1.86343955245866e-05
-3.96010602998658e-05
-3.12672557215706e-05
-4.80023893274342e-06
-9.43978687550812e-06
-4.02676439910873e-05
-4.2984001787643e-05
-1.32958686416977e-05
-2.776540199454e-05
-7.59761831950743e-06
-4.03731415477692e-05
-5.61562179901995e-06
-1.78320078087114e-05
-5.28918322599936e-05
-1.69674438101758e-05
-2.68673582933714e-05
-1.94331788515152e-05
-2.69275741892672e-05
-5.47258680036443e-05
-7.52279089398626e-06
-1.58371508515857e-05
-1.52746715233471e-06
-1.11018664830955e-05
-7.66401675484353e-05
-5.36343764818933e-05
-1.5464596302173e-05
-1.26843223420332e-05
-3.70708537903581e-05
-4.10401234822104e-05
-4.83802086098017e-05
-5.34507694322748e-05
-2.7201950008829e-05
1.06503999249716e-05
-3.2036893400706e-05
-4.91847892868701e-05
-3.34085900672277e-05
-5.31788197735016e-05
-3.8661867426971e-05
-3.17942550753166e-05
-4.38937208963064e-05
-4.93037750310379e-05
-2.33231741832297e-05
-7.19621438112255e-06
-3.45836417652305e-05
-4.54921804654217e-05
-2.15872276046318e-05
-2.42547887637867e-05
-3.69208058104957e-05
-5.07289173936382e-06
-2.48922816224268e-05
-5.82524879144987e-05
-4.25622890688843e-05
-3.23820162844504e-05
-2.70451018160309e-05
-6.07725360961471e-05
-2.67413131744115e-05
-5.51898086211484e-05
-1.37139379723932e-05
-2.08633110655205e-05
-2.67503862597667e-05
-4.3029484882543e-05
-3.16174944502058e-05
-3.63319933318428e-05
-3.19982352942056e-06
-3.56019365940484e-05
-3.47802473358619e-05
-4.09601833573799e-05
-3.47834717654561e-05
-4.10717349620056e-05
-3.0580886565455e-05
-2.34866707264059e-05
-3.42217605112879e-05
-3.96560044115849e-05
-4.55816941626665e-05
-2.08265548772178e-05
-6.78775292732049e-06
-3.07636153761903e-05
-1.57912980198647e-05
-2.51064193537047e-05
-1.47247952771285e-05
-2.24813541194913e-05
-2.9322798574775e-05
-1.86564050202501e-05
-6.47211952098751e-05
-2.07655144296581e-05
-2.4919111817543e-05
-3.7465390670267e-05
-2.66361304917487e-05
-3.23331528441042e-05
-2.22542714290225e-05
-8.55089639718252e-06
-1.97642598125912e-05
-2.90063518911291e-05
-1.93690785455116e-05
-1.1370486509801e-05
-3.96271230272464e-05
-2.31150598121579e-05
-5.43850620513665e-05
-3.0584060884856e-05
-3.80939744710449e-05
-3.24501263750715e-05
-3.24836488620945e-05
-3.64584185241386e-05
-1.9811906103739e-05
-4.87346100976611e-05
-4.20504824246868e-05
-2.97417498490783e-05
-4.7713661267738e-05
-1.59198910291934e-05
-4.60414633841467e-05
-2.23467298512614e-05
-4.24112835951427e-05
-5.39933789102925e-05
-4.87429595388299e-05
-4.25091411812354e-05
-1.85839180811292e-05
-1.8743558966083e-05
-1.66316086551296e-06
-3.53473761580997e-05
-2.22903150683481e-05
-3.82478103345572e-05
-2.81387874579328e-05
-3.76999353152861e-05
-2.94857447843306e-05
-3.39425832136596e-05
-4.44824988494126e-05
1.25963258819989e-05
-2.51610370580257e-05
-6.13773652833718e-05
-2.68857327929872e-05
-1.39201929988812e-05
-3.45601195063055e-05
-1.49058056507768e-05
-2.67758414888438e-05
-3.75849823019785e-05
-4.96937754863202e-05
-1.30759798740658e-05
-8.54071078683638e-06
-3.34194233811179e-05
-2.1436623429312e-05
-4.57098797884096e-05
-1.88680048211888e-05
-2.56162458552899e-05
3.74455010962585e-06
-2.13419533157659e-05
-1.78600252177128e-05
-3.64812449003189e-05
-4.6623952870226e-05
-2.51301748464571e-05
-6.6626034560333e-05
-4.70523215452524e-05
-3.91735037008618e-05
-3.16984299426365e-05
1.32624148369222e-05
-3.75564312106141e-05
-2.49689434403795e-05
-1.22223524276509e-05
-1.08435841858653e-05
-3.31406516590026e-05
-1.90201054753699e-05
-3.48762880580294e-05
-3.2474333338624e-06
-2.05898044560149e-05
-4.95333649942698e-05
-1.83791574226727e-05
6.20150975008263e-07
-1.21966906865734e-05
-2.66537828985686e-05
-1.46391487010182e-05
-3.19645472441176e-05
-2.20364349283878e-05
-1.63202080151809e-05
-1.74431264979226e-05
-8.87177095836262e-06
-2.18963711780506e-05
-9.42641726895878e-06
-1.98220790914106e-05
-2.78565031687595e-05
-1.47950109504133e-05
-3.27500767531285e-05
-3.67524095493468e-05
-2.1813856598256e-05
-5.41290603241069e-05
-1.79884943693765e-05
-5.27814727464166e-05
-3.73114338271027e-05
-3.83851134426853e-05
5.00185885701887e-06
-2.29805952228579e-05
-2.34531020012695e-05
-4.48735187122705e-05
-1.86244982564778e-05
-5.31911688151791e-05
-1.33759500975138e-05
-5.45970822824972e-05
-5.14595621095643e-05
-3.32616250208842e-05
-1.63938368953503e-05
-3.97897512725929e-05
-2.81941554715488e-05
-3.04300793579735e-05
-3.40460997680308e-05
-4.50448618017225e-05
1.11546737184697e-07
-8.22329779287855e-06
-1.73864820762716e-05
-1.94026047893133e-05
-2.82504795040066e-05
-3.00480054658834e-05
-1.33384969635091e-05
-3.2678204159086e-05
-4.37456128482351e-05
-2.46333477480992e-05
-4.10319759392906e-05
-4.49090905916286e-05
-4.00430339273492e-05
-4.73858014441806e-05
-6.19478662640247e-06
-5.7846742513951e-05
-2.80423220857974e-05
-2.61155116964014e-05
-3.70046759161368e-05
-2.02210662789356e-05
-2.78950994325053e-05
-3.27930619151928e-05
-4.37928302704849e-05
-3.34234709398207e-05
-2.34552536524978e-05
-3.35789944877999e-05
-2.90007563594065e-05
-2.34635396830968e-05
-2.33348433182191e-05
-2.26435625561082e-05
-4.54609271595709e-05
-3.91109714919618e-05
6.51363009426543e-06
-1.24390249091098e-05
-5.05272101203106e-05
-3.04886008194521e-05
-2.94697757215138e-05
-3.74659566540835e-05
-3.18792865335651e-05
-5.35045771236351e-05
-4.65231709369343e-05
-5.1598499834836e-05
-3.07633584727041e-06
-3.63111047988602e-05
-1.74150707875339e-05
-3.82130722756665e-05
-3.16589512956211e-05
-1.5698912706847e-05
-6.09380876916282e-06
-1.98729254466184e-05
-1.53540523746034e-05
-1.12367220564227e-05
-3.88124647756885e-05
-2.57125397719505e-05
-4.65654680241789e-05
-3.74747399786844e-05
-4.39173155771615e-05
-5.23244202242484e-05
-3.657112685031e-05
-4.14573105946407e-05
-1.4255084627211e-05
-4.42868970445846e-05
-5.10015670424507e-06
-3.65493941197425e-05
-4.97962609165837e-05
-1.14334091648671e-05
-6.56564802960817e-06
-2.06837725873636e-05
-4.23278338323653e-05
-8.81776481655987e-06
-2.09640791039851e-05
-4.19557505597919e-05
-1.24048884024146e-05
-1.62178984150423e-05
-5.315952767372e-05
-2.78133770561269e-06
-3.5809765505984e-05
3.32560807625723e-07
-2.17318675114556e-05
-3.00161045947616e-05
-5.62267310395073e-05
-3.41012969199139e-05
-5.85148154178311e-05
-3.17175930007899e-05
-3.72147808532937e-05
-4.31311293882688e-05
-2.04252958925027e-05
-3.25438973725251e-05
-2.10076362089147e-05
-2.71000822484242e-05
-1.47643442943313e-05
-3.14171360204154e-05
-5.30668094893506e-05
-2.16830113264827e-05
-3.5066467495607e-05
-3.37650560023058e-05
-2.8224522384781e-05
-1.04073000069468e-07
4.38916236632233e-06
-3.70563887819425e-05
-2.06947601431689e-05
-3.93433493884879e-05
-4.32403534944531e-05
-5.48838861917811e-05
-5.522161797705e-07
-5.0908622151028e-05
-3.42015909259427e-06
-2.64718262674477e-05
-5.20689931061176e-05
-4.83121237779998e-05
-6.38958928184122e-06
-3.48279190555747e-05
-4.30790608644086e-05
-2.4524063070697e-05
-2.0584158919765e-05
-9.49595030645852e-06
-1.65451499302165e-05
-4.46188332704543e-05
-2.3505726733527e-05
-1.8525496000446e-05
-3.86928763903963e-05
-5.34671161996903e-05
-5.38724786414804e-05
-8.21618476612103e-06
-4.17517365692012e-05
-2.72322705551961e-05
-1.57582669150479e-05
-4.55317829502788e-05
-2.98568959787893e-05
-1.88932167461719e-05
-1.37903374507896e-05
-9.32253572779966e-06
-2.95301075078594e-05
-4.17889584107199e-05
-1.3171375969116e-05
-4.8186533312767e-05
-2.75083086254167e-05
-1.54397800188189e-05
-2.78351139501471e-05
-3.35104131372929e-05
-3.33092730849181e-05
-5.77466359991866e-06
-3.29748083752448e-05
-6.76078540728271e-05
-4.4129210548855e-05
-2.19504234344414e-05
-5.1202743222006e-06
-3.28413688521462e-05
-3.60442366312627e-05
-2.44487282423529e-05
-3.18454655542344e-05
1.23667065913614e-08
-2.81879720018948e-05
-3.05296555181396e-05
-4.67273429132456e-05
-1.89031022416713e-05
-4.97375545766895e-05
-3.01448113577389e-05
-3.40743671519059e-05
-3.34443731236659e-05
-4.52998001829782e-05
-1.65819687753597e-05
-2.6530268704089e-05
-2.99125628807864e-05
-4.14353317675988e-05
-2.17440975407879e-05
-6.14284399095777e-06
-3.73362678406834e-05
-3.37597823941211e-05
-2.82513352272895e-05
-1.39953024991556e-05
-5.34694974383805e-05
-1.0495870214161e-05
-6.17350337774094e-05
-6.31791816108647e-05
-4.21084699438699e-06
-1.58484527110431e-05
-3.51266778184681e-05
-3.08072735228116e-05
-2.15617062692099e-05
-2.60889868322655e-05
5.00388214599309e-06
-1.20711504826085e-05
-1.11999597516297e-05
-3.43774888056463e-05
-4.20960004037639e-05
-5.03058622865482e-05
-5.61950437087226e-05
-4.68310782837191e-05
-3.19498114366682e-05
-3.2464778845886e-05
-4.45675513846669e-05
-1.09015767919136e-05
-2.49781351818888e-05
-6.24938070045684e-05
-2.05091681887042e-05
-2.14154989457325e-05
-4.01236149942213e-05
-3.36820043237682e-05
-1.60687965252521e-05
-4.86084549117311e-05
-2.53973845418551e-05
-2.82930583802254e-05
-1.56782383506668e-05
-5.96890846774753e-05
-8.404773121478e-05
-6.15079075238772e-06
-8.24034645758894e-06
-3.25452549564508e-05
-3.856507225086e-05
-1.26079011472519e-05
-4.33728582162326e-05
-1.64937182804395e-05
-4.25607715019401e-05
-7.44824451112472e-06
-2.92281176165255e-05
-3.36320796883516e-05
-9.26501946211145e-06
-3.55836883510097e-05
-1.85943985037421e-05
-3.29248777247931e-05
-2.24509651942931e-05
-9.34589444290206e-06
-8.40928816900204e-05
-1.32553305253977e-05
-1.73224434421612e-05
-2.5052327805864e-05
-4.47270256240713e-05
-6.3817382010391e-05
-4.5244964456457e-05
-4.07937208548428e-05
-6.10253624132707e-05
-3.11880344783372e-05
-3.67903965200741e-05
-3.31366635590709e-05
-3.1384470998881e-05
-3.96470560582016e-05
-1.27390911858375e-05
-4.35192242887668e-05
-5.05297854797368e-05
-2.37987927520595e-05
-3.50527146620187e-05
-8.90307145009657e-06
-3.33541591333618e-05
-3.05403466257124e-05
-1.22059462789652e-05
-4.07569292296876e-05
-2.2357939351864e-05
-2.99562548918852e-05
-1.01384628508615e-05
-3.20790414857061e-05
1.26010008214347e-05
-3.80897224863278e-05
-2.00720175433872e-05
-2.88005806530282e-05
-3.16229993514708e-05
-2.28098968055668e-05
-1.07271755952818e-05
-1.83222699063415e-05
-2.50097153158869e-05
-2.19702694510747e-05
-2.48344372614259e-05
3.81240073235476e-06
-1.18132626064516e-05
-3.19817289493615e-05
-6.7228991030091e-05
-1.48252603898273e-05
-3.85004922031954e-05
-5.08614185774602e-05
-3.41722823597512e-05
-1.16636698496569e-05
-4.10272814917937e-05
-3.99483601611212e-05
-1.38836337887752e-05
-3.57325517355696e-05
-3.55129254243049e-05
-4.70198502567951e-05
-6.19289503177825e-05
-3.95267021426634e-05
-4.18423916823966e-05
-2.1168685579496e-05
-1.83900733982523e-05
-4.40813662386527e-05
-2.35776466538551e-05
5.62891965806816e-06
-4.14559915775076e-05
-2.73756993942549e-05
-3.2105575741784e-05
-2.06740099227814e-05
-1.88888128142304e-05
-1.72147759705942e-05
-2.01243940733651e-05
-2.37300535136652e-05
-3.09789232665223e-05
-2.69644874603368e-05
-3.13356114715301e-06
-4.77652903863349e-05
-1.47618650107673e-05
-3.55259359824236e-05
-4.10825262822939e-05
-2.77781898109538e-05
-2.47677990432216e-05
-1.72069384950277e-05
-5.012065814078e-05
-1.79091629086916e-05
-1.64111475200596e-05
-4.20739772520631e-05
-3.14835557482391e-05
-2.5252050622196e-05
2.30570749940646e-05
-2.14967172568156e-05
-3.59718159291739e-05
-1.56998384219582e-05
-1.05729863734303e-05
-2.33001103565796e-06
-3.63469196848897e-05
-4.75913807813694e-05
-3.87192225123411e-05
-1.22715353738171e-05
-2.79064521854624e-05
-2.38812569141748e-05
-4.47446665788779e-05
-2.84454443001902e-05
-3.58261453345425e-05
-2.12387911933397e-05
-6.28022448948164e-05
1.60250630762129e-06
-5.10441023751101e-06
-1.30878327407889e-05
-3.40894606494561e-05
-2.31315740517734e-05
-3.77248317067837e-05
-1.48696919030852e-05
-2.77990649875713e-05
-6.27191548881727e-05
-2.23736084867077e-05
-1.08817574032682e-05
-2.64924527422311e-05
-3.4984657078144e-05
-4.20400811664412e-05
-2.23196874034075e-05
-3.85616634089641e-05
-5.87095625238972e-05
-3.8531636532808e-05
-4.337328199573e-05
-1.54604170817138e-05
-2.88747373396741e-05
-1.40007215365223e-05
-4.24719957069746e-05
-2.71118076896026e-05
-5.44856661756752e-05
-3.08558872800547e-05
-2.57373597863686e-05
-2.76523848458407e-05
-2.75104243416151e-05
-2.80251615990534e-05
-3.09924195236277e-05
-4.61305197422051e-05
-1.79196116901404e-05
-2.56869404283166e-05
-4.36321664447659e-05
-3.50187053235867e-05
-1.48931775173923e-05
-5.33389411602528e-05
-5.07959226405249e-05
-2.93547584399981e-05
-2.2662833336706e-05
-1.3331942184121e-05
-5.05826439925003e-05
-4.05442940844783e-05
-2.77519240807551e-06
-5.76181865066507e-05
-4.32183124272824e-06
-1.1242199050736e-05
3.50871074524131e-06
-1.79203748259681e-05
-4.23021612269582e-05
-2.26930839573398e-05
-1.6394891649422e-05
-1.41953098998333e-05
-4.73560738437288e-05
-3.00298828588484e-05
-1.46548841634141e-05
-5.65927241907446e-05
-3.79047254854638e-05
-1.61874790580475e-05
-5.20345555370936e-05
-3.87532592939586e-05
-1.9430319876068e-05
-1.97566780513568e-05
-2.0109461668167e-05
-2.9416207978244e-05
-3.28385416701309e-05
-4.40552540096107e-05
-5.59318878005631e-05
-5.33336779118317e-05
-2.9247317812357e-05
-1.94290518759218e-05
-1.57573854161662e-05
-1.68788048191897e-05
-5.84702062775649e-06
-1.98997225988906e-05
-1.42417546624241e-05
-6.02515443953074e-05
-5.06606019965389e-05
-2.58489213353131e-05
8.25288354381793e-06
-1.86197837909686e-06
-7.27267905589047e-06
-5.31350225322129e-05
-8.88422500632057e-07
-2.98940839592409e-05
-3.06999768563254e-05
-4.05669020259257e-05
-1.78470933259661e-05
-3.98680439780543e-05
-3.50268672993709e-05
-2.72036865445369e-05
-7.95737734788437e-06
-3.10529170018964e-05
-2.46167552219004e-05
-1.63100379110119e-05
-3.21093689418209e-05
-3.7033253869259e-05
6.48208570587113e-07
-7.52064996841992e-05
-2.21014014676366e-05
-5.32012572189698e-06
1.60906000137474e-05
-4.17103897925997e-05
-7.7345430475367e-06
-3.43147595613376e-05
-3.14446565302384e-05
-1.40237901501388e-05
-2.54624923838548e-05
-3.4711889988054e-05
-2.01445044947428e-05
-2.20453590977185e-05
-4.32839756468178e-05
-4.66046764083417e-05
-3.047008913983e-05
-4.22303465806776e-05
-2.85398232236465e-05
-1.17032817973654e-05
-4.66444170366677e-07
-2.4152313524329e-05
-4.436233069334e-05
6.23388526804671e-06
-3.3952325756204e-05
-2.79454667031087e-05
-2.94911732095466e-05
-3.55647207799088e-05
5.17598334626649e-07
-2.82301707886182e-05
4.11960787864666e-06
-1.60658507771907e-05
-3.20780943317472e-05
-5.53586475607341e-05
-4.07140422489392e-05
-1.19313101229986e-05
-4.57868929910363e-05
-3.2089169395403e-05
-2.25156384057851e-05
-1.84254146072182e-05
-3.49371875277325e-05
-8.83619654518387e-06
-2.3100043109522e-05
-2.52359926437254e-05
-1.93990695776959e-05
-5.12653623567686e-05
6.65355368581494e-06
-1.20036172685793e-05
-5.3030175317635e-05
-1.89875787539474e-05
-1.58732094389592e-05
-3.57263103682531e-05
-2.34629192270226e-05
-4.4873825844432e-05
-2.4021445573636e-06
-3.66456357123286e-05
-1.81211314383822e-05
-3.85591787420561e-05
-3.03908109755724e-05
3.72194292780057e-06
-2.91990858588336e-07
-1.52663806166301e-05
-2.42958750779182e-05
-1.94885153161303e-05
-2.85468205038351e-05
-4.33546877778219e-05
-1.46334720917656e-05
9.24685362766051e-06
-3.72820762786088e-05
-2.8145433326365e-05
-2.01062100887017e-05
-2.87388361308915e-05
-1.54092698550228e-06
-2.13389350837716e-05
-1.35044488787997e-05
-4.7077404042712e-05
-3.4110990583086e-05
-2.87480953797238e-05
1.03429273162941e-05
-9.52447200651577e-06
-2.42053787721976e-05
-1.7434299090585e-05
-4.22116785448265e-05
-1.43728760235279e-05
-2.12947322858418e-05
-4.38385211572001e-05
-5.34493602933965e-05
-3.11608478806795e-05
-2.17781356925845e-05
1.80507404562371e-05
-3.66847760992514e-06
-3.36119566773795e-05
-2.88570355348231e-05
-3.22863668161442e-05
-3.31262049538133e-05
-2.68835228592691e-05
-1.18945718167017e-06
-1.77822914956507e-05
-4.71158345466482e-05
-1.60278870704354e-05
-3.49858221163066e-05
-2.45339758038065e-05
-5.94014436649219e-05
-1.59816604159578e-05
-3.44108527277199e-05
-2.60737801485837e-05
-3.12601884121224e-05
-1.9990638447591e-05
-5.66410529897457e-05
-4.08225173258881e-05
-1.68358619636611e-05
-2.68480426555688e-05
-1.05757487123447e-05
-3.90160897827024e-05
-2.83093663048156e-05
-1.80762130277501e-05
-5.12674648837874e-05
-1.5525375888367e-05
-4.48072193781402e-05
-6.14485846737768e-05
-4.5454929673389e-05
-2.82454893396375e-05
-9.95093638934878e-06
-5.21570938020413e-05
-7.13276746098115e-06
-2.53063801223497e-05
-5.69532008872825e-05
-3.46868298090528e-05
-7.69783936174257e-06
-5.70183328331662e-05
-3.86456293685802e-05
-5.75509405829547e-05
-5.5680653641434e-05
-1.43931152123352e-05
-2.35138094604551e-06
-4.6361808597919e-05
-4.51342777310222e-05
-4.98693457897616e-05
-4.61522180089262e-05
-3.02065285601308e-05
-3.13194347960041e-05
-3.1856211962455e-05
-6.10491193988917e-05
-6.01339369655733e-05
-3.78234113344189e-05
1.26641123180396e-06
-1.66703406159134e-06
-5.51894297969886e-05
-3.34710326833897e-05
4.76602366406232e-06
-3.84048669350167e-05
-3.82372179623187e-05
-2.42315515304616e-06
-2.36502408412131e-05
-2.31871842404656e-05
-1.43121955638963e-05
-2.01248173301618e-05
-3.61604050163267e-05
-5.29994132750063e-05
-3.62526225642437e-05
-4.396794318261e-05
-1.36012065441513e-05
-3.58492046813235e-05
-2.95969183790725e-05
6.16286507802594e-06
-5.19372236944114e-05
-6.74458701038522e-06
-3.15002521315254e-05
-2.8425047037857e-05
-2.31938385520561e-05
-5.87802434868121e-05
-6.47459399537874e-05
-9.75473156501802e-06
-1.87470457043677e-05
-1.45768972442941e-05
-4.31866065329897e-05
-4.09304170470734e-05
-6.37947136066907e-05
-4.75420202590386e-05
-4.21340960966033e-05
-1.09102873123244e-05
-2.43771804816175e-05
-3.5022007017732e-05
-5.48318836794954e-05
-8.10933697295861e-06
-2.43230296285553e-05
-6.42803414327775e-05
-5.3466227198874e-05
-1.54794147749866e-05
-2.72276484703759e-05
-2.63485004741013e-05
-3.30338598464948e-05
-2.20190666989695e-05
-2.24665293162529e-05
-4.75314973276656e-05
-2.85534435092249e-05
-2.7949945476531e-05
-2.06675637916006e-06
-2.39061431415875e-05
-3.01639446919851e-05
-3.0336489773178e-05
-2.97415906566971e-05
-3.92798190267669e-05
-2.08346954630852e-05
-1.99361273965388e-05
-8.09172902694518e-06
-3.8676270106778e-06
-1.48899535043471e-05
-5.18384865208821e-05
-9.80748263986631e-06
-3.48422037879181e-05
-3.72238369541758e-05
-2.05107372891328e-05
-1.93456734000751e-05
-5.16433502021034e-05
-3.87648288324725e-05
-2.31453595429422e-05
-1.46236678935611e-05
-4.96230340777068e-06
-2.89615369053119e-05
-2.64633681797324e-05
-1.53078535510716e-05
-7.8321959640027e-06
-1.76765120728076e-05
-3.32519007021927e-05
-7.20255974697116e-05
-2.63168943904744e-05
-4.84616152224944e-05
-5.21809069625962e-05
-3.18632403957445e-05
-2.02633610509181e-05
-3.51038799507579e-05
-2.13817935821222e-05
-1.65783715049943e-05
-2.00438948246994e-05
-1.43202490408265e-05
-6.58072145277813e-06
-5.02569638376634e-05
-1.75329513023085e-05
3.6550727585326e-06
-1.70859330380901e-05
-2.30242328292672e-05
-9.52413942710853e-06
-2.02198187527648e-05
-3.8570764705583e-05
-5.3910034553399e-05
-4.38140287023744e-05
-5.26854932844186e-05
-3.2216308153997e-05
1.13192474074498e-06
-3.11836742562869e-05
-2.18547908162691e-05
-4.16120890388753e-05
-5.84918959976595e-05
-3.74084867315646e-05
-4.29459223487374e-05
-3.40460508476876e-05
-4.25781217987348e-05
-3.77265143689009e-05
7.70187154441628e-06
-1.24226024446024e-05
-4.22321192336058e-05
-2.89219119042049e-05
1.13224010420138e-05
-6.34894511183094e-05
-2.34681777608427e-05
-1.51948943254526e-05
-3.32073723318547e-05
-4.0883807523159e-05
-2.21139937237235e-05
-5.12723477053035e-05
-3.47924253611617e-05
-1.27740174883809e-05
-2.33258622856384e-05
-3.71431206465135e-05
-2.56920706796779e-05
-3.82753632750281e-05
-4.60907123499806e-06
-2.85414531548015e-05
-3.59818589471756e-05
-1.99886632824149e-05
-3.90825541966344e-05
-4.11946192308219e-05
-3.51466763854625e-05
-3.85422161345726e-06
-6.14955220248684e-05
-3.75850532634321e-05
6.21934056654816e-06
-1.81248255838229e-05
-1.73194794058932e-05
-1.44003982985785e-05
-7.18289553744797e-05
-3.75592785963743e-05
-5.87753587970089e-05
-4.67524235025564e-05
-4.25035552216442e-05
-1.5326818539659e-05
-3.19743595786791e-05
4.28343806188628e-06
-3.74392210952422e-05
-1.32610874842976e-05
-3.0424141258132e-05
-1.55930085240363e-05
-6.33668403838661e-05
-5.4965424615001e-05
-9.86091098224944e-06
-3.64989890155874e-05
-3.70060144679123e-05
-3.4778493245116e-05
-5.75844647133959e-05
-4.41922436344456e-05
-1.93690122513942e-05
-2.28423866676582e-05
-9.50846377578243e-06
-3.47541849549105e-05
-2.45461800856393e-06
-2.96084223253051e-05
-3.10727639380305e-05
-3.03782015342498e-05
-3.43792384139194e-05
-1.36764887042654e-05
8.27572577229476e-07
-6.01697698632374e-05
-3.1417329827436e-05
-2.27440863656698e-05
-2.84745895922756e-05
-2.0582489844991e-06
-8.91735349937222e-06
-1.7597363035873e-05
-2.00991909921123e-05
-3.28193114748869e-05
-2.48569578267904e-05
-4.24418084185467e-05
-8.53006743269918e-06
-2.33611889256685e-05
-2.88527931301456e-05
-4.1248353173253e-05
-4.06964003210543e-05
-3.16910521373459e-05
-4.50994116458599e-05
-4.41297916614732e-05
-3.58003796520893e-05
-3.52513018559156e-05
-1.5245586652895e-05
-4.8322112945745e-05
-3.21934536190172e-05
-9.01274781182329e-06
-1.99016635144677e-05
-3.26807960571472e-05
-1.27794959035689e-05
-4.8089462300411e-05
1.67911346029307e-06
-3.93600015890476e-05
-2.87707420020067e-05
-3.58292980596687e-05
-3.26407956600361e-05
-2.25068113840127e-05
-4.39980788262093e-05
-5.45922404633988e-06
-4.14016163998931e-05
-4.80618437844059e-05
-1.68337503545186e-05
-4.14525127425245e-05
-3.33680725876951e-05
-1.77462624567246e-05
-4.76454912903749e-05
-3.19454703498826e-05
-1.17631386939067e-05
-4.3653697341723e-05
-3.77275532185283e-05
-3.4582205341169e-05
-5.18662553515897e-05
-3.95136018448748e-05
-3.2017283157321e-05
8.68401203744198e-06
-3.50492718324113e-05
-4.22841862323067e-05
-3.82007398956569e-05
-3.76481697056388e-05
2.27244082209908e-06
-2.78291548879418e-05
-3.49535040343478e-05
-2.65231460662404e-05
-2.64332370277696e-05
-9.8836825504314e-06
-3.85432520013459e-05
-1.9132317243387e-05
-4.98530181113561e-05
3.05986071768145e-06
-1.00925947638985e-05
-3.45103222507757e-05
-2.23987219039685e-05
-3.48294888566313e-05
-3.64231228740075e-05
-3.11373377739691e-05
-4.02151720226183e-05
-5.92085767182624e-05
-2.7307281389302e-05
-5.94965400370514e-06
-3.4583325274468e-05
-4.67925001189233e-05
-2.37129683085339e-05
-4.06138806693768e-05
-3.62279217209564e-05
-4.01984339578851e-05
-3.94360590176906e-05
-2.02245774768022e-05
-3.56876597955041e-05
-3.18876504373498e-05
-1.79110501931195e-05
-2.5784954022025e-05
-1.79052531234755e-05
-1.97267667888424e-05
-4.48800686885954e-05
-2.09469044632435e-05
-3.20168282924015e-05
-2.31307087724356e-05
-3.37123923280945e-05
-4.00928957935171e-05
-2.57264753072423e-05
-3.18749843179835e-05
-8.0385333609126e-06
-2.81496621492849e-05
-2.81899910263422e-05
-6.68689125996713e-06
-1.51601699726404e-05
-2.58143890016298e-05
-3.85094383750395e-05
-3.83400346348809e-05
-3.19636482782203e-05
-5.2950489818963e-05
-2.1481729395056e-05
-3.98186172963378e-05
-8.22390033963074e-06
-2.86467931980701e-05
-2.57058248899999e-05
-2.95026346700379e-05
-3.01605204620837e-05
-1.30872947266024e-05
-2.58478570277815e-05
-5.1901109405471e-06
-4.68362677116346e-05
-3.39807491773445e-05
-6.51575991422574e-05
-5.19040225855995e-05
-4.25193237165427e-05
-2.25658244242084e-05
-4.15210868927477e-05
-3.45629272408709e-05
-4.09326664927003e-05
-4.24063445220725e-05
-2.21889254267493e-05
-4.68418516435411e-05
-1.70779967914456e-06
1.44926827662291e-05
-1.35160743136868e-05
-3.84574754009378e-05
-5.10823813619023e-05
-2.86054176055507e-05
-2.91719251601593e-05
-2.09290362371519e-05
-3.69829469412646e-05
-1.87750439995599e-05
-1.91816524953424e-05
-1.12569397016069e-05
-1.3138857943432e-05
-5.32595523944004e-05
-3.3573358007136e-05
-2.41469783836522e-05
-3.34543554191267e-05
-3.36675022562269e-05
-3.49017447301481e-05
-3.17791560482397e-06
-2.60419633968082e-05
-2.85082304220685e-05
-4.21619359052264e-05
-1.21077072702366e-05
-2.30145682470391e-05
-1.2850585483163e-05
-1.39036199786059e-05
-3.23840314739464e-05
-3.6012420185622e-05
-2.6591824838184e-05
-9.16621144954644e-06
-1.68022929687322e-05
-2.48408331094832e-05
-2.49820834703354e-05
-1.03696262098306e-05
-4.40579856584647e-05
-2.25219007539777e-05
-5.02578425002095e-05
-4.01895286750451e-05
-1.60805487447115e-05
-2.58488538750862e-05
-3.15830928966698e-05
-2.26014839246984e-05
8.78334136845787e-06
-6.54527773017526e-05
-1.70786006705764e-05
-5.76491059442517e-05
-2.85488801151141e-05
-3.88259671834642e-05
-2.79744564566071e-06
-5.68887914074198e-05
-3.67503825778368e-05
-3.15409036832795e-05
1.70742756475499e-07
-9.08217814435913e-06
-4.99030446346592e-05
-3.45687670504249e-05
-1.26886381217544e-05
-1.71801683640932e-05
-2.00431168901078e-05
-2.75497097704671e-05
-2.59483905902439e-05
-2.44040676818945e-05
-1.81099946250197e-05
-2.27013394513797e-05
-3.71173946212829e-05
-3.62804308778853e-05
-2.46065728644005e-05
-4.39432983343e-05
-1.38105308162818e-05
-2.69753776739775e-05
-4.22909899953799e-05
-2.39049776953758e-05
-2.49099152471934e-05
-2.93830494500275e-05
-1.21597343313039e-05
-1.16318720167145e-05
-2.45136538896914e-05
-3.63100466386596e-05
-3.60829592741483e-05
-2.51534748810716e-05
-8.12994546472909e-06
-2.53864854576533e-05
-6.97135846703977e-05
-1.80334591499143e-05
-4.51288281107985e-05
-1.04120384044697e-05
-2.11243025182003e-05
-8.65559875520832e-06
-3.93447242504282e-05
-1.15192589991674e-05
-3.72055862133639e-05
-3.79678263601171e-05
-2.68234393200466e-05
-3.08148162941651e-05
-2.9120872594795e-06
-3.82640158111749e-05
-3.38888486436827e-05
-5.38380100842971e-05
-2.20856693533518e-05
-8.34813298664065e-05
-2.00477927233592e-05
-3.61011065409597e-05
-1.343260908622e-05
-2.61338622994357e-05
-1.49234066829703e-05
-2.11884868301025e-05
-2.97693018755186e-05
-3.6870212397655e-05
-2.2107804569043e-05
-2.16865100688661e-05
-1.89195805588337e-06
-5.50563213488128e-06
-2.37490682196414e-05
-3.66491878392496e-05
-4.58460396423855e-05
-2.08802609388246e-05
-3.45594455924958e-05
-1.91467882718913e-05
-4.11638369990211e-05
-3.12193711624434e-05
-4.06018640804449e-05
-4.38707930858546e-05
-2.40982459866788e-05
-8.51622555496841e-06
-1.36014609635958e-05
-5.02830503055782e-05
-2.66159987534251e-05
-2.81434781603417e-05
-3.08840798900862e-05
-3.54767836817531e-05
-5.45426320013598e-05
-3.4462966953965e-05
-3.19476451382768e-05
-1.85251000562622e-05
-2.05787571353213e-05
-5.40730767955929e-05
-2.0742801435708e-05
-3.6582563962202e-05
-1.05254311192335e-05
-3.76342591292791e-05
-4.17317185157492e-05
-4.20916689982544e-05
-2.86277761499422e-05
-4.9954812705821e-05
-1.96436492830015e-05
-3.51419969625716e-05
-1.49101295880605e-05
-2.55016778402862e-05
-1.65209064597152e-05
-1.05681907503325e-05
-1.7528030038086e-05
-3.85300416654977e-05
-3.83594835009062e-05
-1.25516858762043e-05
-4.26262500949083e-05
2.99227727284635e-06
-3.71446528811135e-05
-4.14973978454112e-05
1.2434207092526e-05
-1.90671185048808e-05
-4.07079384662916e-05
-3.54390073926008e-05
-3.43750036012863e-05
-5.54045637399258e-05
-1.83127613640279e-05
-3.42542436552109e-05
-3.38969315811838e-05
-4.07824831197561e-05
-2.39748628838476e-05
-4.25933048916017e-05
-3.50502156376651e-05
-3.52754331888684e-05
-3.74538645031504e-05
-3.65147007741508e-05
-2.90731233356894e-05
-2.62811609839219e-06
-3.19260123937585e-05
-1.81934556970025e-05
-3.00452424378588e-05
-1.87420866017055e-05
-4.45488680685431e-05
-2.08957102086422e-05
-3.51677440328436e-05
-1.6486273038424e-05
-2.19451389653506e-05
1.30430221220299e-06
-1.7279864912986e-05
-1.17353298504074e-05
-5.88584405693068e-05
-2.38895071389929e-05
-4.715391243877e-06
-2.20035496930937e-05
-3.26013898287149e-05
-1.49200386234035e-05
-2.22535532508753e-05
-1.87406358439265e-05
-3.52182580454706e-05
-2.12188870133492e-05
-2.89770040037689e-05
-2.95569250975582e-05
-3.25622204917686e-05
-1.7985433805947e-05
-3.44498052108442e-05
-5.50145706037001e-06
-3.20744561061605e-05
-2.19613306498044e-05
-3.42658482860138e-06
-3.24447286898736e-05
-1.82364371998864e-05
-1.63141403076397e-05
-6.66899959123709e-05
-3.67042742744675e-05
2.78077380781398e-06
-3.29213974576796e-06
-4.19439970768147e-05
2.93002475406879e-05
-2.76164878471951e-05
-1.02575137622441e-05
-1.63749523244586e-05
-3.94350334490609e-05
-3.36983195816822e-05
-8.88998355423529e-06
-4.48029006482555e-05
-1.39175792271954e-05
-2.24013460213812e-05
-2.42104771218618e-05
-3.77206997188493e-05
-4.19686404796978e-05
-2.55214008866236e-05
-1.51952818979386e-05
1.02094539361887e-06
-2.18604431124761e-05
-2.46779588489003e-05
-5.56627957509667e-05
-5.06996713562159e-05
-2.35718999886116e-05
-2.83170106211642e-05
-3.40429122288635e-05
-1.43186007595872e-05
-3.08247018454388e-05
-1.69395615899852e-05
-1.99207474091001e-05
1.75072564847389e-05
-7.39926898066258e-05
-3.24827232346512e-05
-2.77643407261694e-05
-2.86276299819327e-05
-1.07975862977946e-05
-5.12413715035529e-05
-1.72840637441207e-05
-4.13968505752898e-05
5.57881642741218e-06
-4.67207635944883e-05
-3.73641163418197e-05
-2.36553510375669e-05
-3.40007093416705e-05
-6.1047542805865e-05
-8.03362099351996e-06
-2.15669309159927e-05
-4.08066098915062e-05
-1.72375113449907e-05
-2.58461643317251e-05
-1.14867107907254e-05
7.86457922884244e-06
-3.68453749549319e-05
-2.85937310371594e-05
-3.07384893000032e-05
-2.83553446413457e-05
-4.02780263732153e-05
-6.09854060179093e-06
-2.0821240383244e-05
-2.1113951468443e-05
-1.40071524268111e-05
-1.05735726592176e-05
-1.55685925848458e-05
-1.28617456067751e-05
-1.02055088742459e-05
-4.28280337215825e-05
-2.71812959870283e-05
-2.95905499405929e-05
-1.97703231033654e-05
-2.06217073453314e-05
-1.82776616053231e-05
-1.06583224281172e-05
-3.33532625646781e-05
-1.79829082432536e-05
-2.19045844029492e-05
-2.43817362822478e-05
-1.41107586880885e-05
-3.92010867331839e-05
-3.80571342218779e-05
-3.17101423882039e-05
9.54729247949401e-06
-3.12436140290836e-05
-1.62396510554998e-05
-2.78620683217617e-05
-3.58433346458847e-05
-3.06880875103956e-05
-1.3253872150032e-05
-3.61003241727848e-05
-4.26168362440783e-05
-6.21612353303661e-05
-3.85641922108182e-05
-4.57263680778019e-05
-5.65142948861819e-05
-2.04588351173395e-05
-3.32449655280672e-05
-2.7438236242076e-05
-4.5589151900475e-05
-2.64539893445642e-05
-2.07369027641228e-05
-1.54542537852798e-05
-2.6072642307099e-05
-6.28924179367315e-05
-2.66444385388765e-05
-2.06774141105666e-05
-2.18483993352059e-05
-4.55418806018644e-05
-3.47321045163725e-05
-5.24702199463525e-05
-4.98327267014944e-05
-3.51941572454512e-06
-2.49819619237835e-05
-4.24906356083554e-05
-5.53145378250927e-05
-2.06792812101506e-05
-1.90288010006298e-05
-2.04675983752765e-05
-4.97140537273243e-05
-1.97768582253527e-05
8.5311337968837e-06
-3.97878443914348e-05
-5.69711742389267e-05
-4.02390372259638e-05
-5.73919616269104e-05
-5.03466658759087e-05
-1.76079221022341e-05
-3.59424056809198e-05
-2.52497686793394e-05
-2.18010567933958e-05
-5.80534538481724e-05
-1.26632395187862e-05
-3.3667894192385e-05
-2.90223312761749e-05
-3.92852142317948e-05
-3.6699549025151e-05
-3.75751479248386e-05
-4.2916106121219e-05
-3.5377930804155e-05
-6.19497487373731e-05
-4.68438925809768e-05
-2.69670882585381e-05
-2.915042457394e-05
-2.98332645562785e-05
-2.41802371018201e-05
7.2630577590171e-06
-7.24408035959465e-06
-1.75087791187686e-05
-1.25767502646322e-05
-3.99467531631711e-05
-2.39184116753589e-05
-9.70545042183078e-06
-1.16542701052689e-05
-2.88961235205645e-05
4.67869637688908e-06
-3.11310452168361e-05
-2.2738076558128e-05
-1.06522992209319e-05
-1.32387396211723e-05
1.85334293122937e-06
-4.1257230277758e-05
-9.94287284651129e-06
-4.3852683222672e-05
-4.42647240549206e-05
8.40714086804867e-07
-4.14769070087204e-05
-9.9259598294104e-06
-8.99507993162558e-06
-1.45042308654764e-05
-2.52512813710762e-05
-1.5815391394272e-05
-3.44872652697462e-05
-9.13613490911029e-06
-7.62924582649014e-05
-4.26131209716802e-05
-2.6627254398176e-05
-3.76128855086629e-05
-4.67455428331681e-05
-3.84654486030178e-05
-3.49094611141031e-05
-3.93113700970249e-05
-2.4784355758097e-05
-5.76109636735428e-05
-5.60218666343483e-05
-6.29640876837845e-05
-4.76812517434494e-05
-2.67536183177684e-05
-3.0143477274706e-05
-8.30459529086877e-06
-3.65754281101046e-05
-2.0665020678854e-05
-4.61100498465665e-05
-3.69954719314726e-05
-2.58435624552915e-05
-1.45047060582519e-05
-1.78373970901913e-05
-1.45131828800718e-05
-1.18526669887362e-06
-3.74119155366644e-05
-2.50045576261206e-05
-9.00271095072677e-06
-3.64724726015489e-05
-8.46899140977287e-06
-5.04855674211458e-05
-2.59052832320765e-05
-1.60763469431563e-05
-2.27300584751198e-05
2.78237529572095e-07
-2.41371600199933e-05
-4.42708074006293e-06
-2.73957224382459e-05
-3.33427882000585e-05
8.51598882196644e-06
-3.12359231958688e-05
-2.54673841024018e-05
-5.00695437168962e-06
-3.85291312941845e-05
-7.61510375254021e-05
-3.34093244142838e-05
-3.98392795012606e-05
-5.87472093001441e-06
-2.48966321910996e-05
-2.63372931128563e-05
-1.1965744709933e-05
-5.5338584412648e-05
-2.2580411020746e-05
-2.87421580255013e-05
-2.91072577964997e-05
-2.33461252983484e-05
-3.27325683021026e-05
-3.17740990984613e-05
-2.38458329085045e-05
-4.35614322336975e-05
-1.8130012423393e-05
-1.25740524610157e-05
-2.49657750512481e-05
-4.69742771542925e-05
-3.33756151086536e-05
-3.27949224708241e-05
-3.42875840420109e-05
-3.61941401806265e-05
-1.18979247385648e-05
6.28788145723061e-06
-2.10911245284556e-05
-4.60115677613689e-05
-3.77207384952972e-05
-6.33336494707299e-05
-4.3905986002258e-06
-4.03972630315242e-05
-1.98023921883896e-05
-1.72272220427547e-05
-6.72169190399577e-06
-7.81595397026438e-06
-4.77206083789717e-05
-4.8916674415492e-05
-4.8407696584899e-06
1.34780911550115e-06
-3.51475891449888e-05
-3.25942737368789e-05
-2.06574529662323e-05
-3.67676276014318e-05
-4.89267992854896e-05
-2.51022660547675e-05
-1.08394780425663e-05
-1.59231276594663e-05
-3.84639036943007e-05
-2.48851526891054e-05
-1.66555195926507e-05
3.03489555280637e-05
-5.17845913431338e-05
-4.89516900469353e-05
-8.51110100443351e-06
-1.23124437032403e-05
-2.02307608931146e-05
-7.08410536619948e-06
-4.04109606689247e-05
-3.6539631998885e-05
-1.31062125387207e-05
-2.39742483557311e-05
-2.50423821005098e-05
-2.92758435494389e-05
-2.23804976335774e-05
-3.70581669543687e-05
-9.39664114400479e-07
-3.11062447468297e-05
-2.65675250315066e-05
-2.98374989861996e-05
-4.59978127981918e-05
-9.63599109003695e-06
-2.95237471637091e-05
-4.22395485884741e-05
-2.0497142516993e-05
-1.82069619784498e-05
-3.95288669785696e-05
-1.28355513455917e-06
-7.2724964560863e-05
-3.66582084983665e-05
-2.18366089979108e-05
-3.70010748996539e-05
-4.26254147175405e-05
-2.49889749101069e-05
-4.92773886376324e-05
1.68546697340278e-05
-1.42474460064953e-05
-3.40643162516446e-05
-2.20016244010804e-05
-1.7879451716283e-05
-3.28902215631188e-05
-5.42823170555821e-05
-2.56009395728868e-05
-1.18386220461088e-05
1.43505337207326e-05
-5.16000742705746e-05
1.07106647278528e-05
-2.12219356560393e-05
-3.11246791532146e-05
-2.32123115845836e-05
-1.43630292031519e-05
-3.73017766306868e-05
-1.14724282137866e-05
-1.78649869264107e-05
-5.78051672356425e-06
-2.03063718702901e-05
-4.46168182732501e-05
-6.03395795980351e-05
-2.49570064355013e-05
3.29167193061637e-06
-5.34502310499301e-05
-1.76776720459683e-05
-2.55824403851091e-05
-4.45337778376258e-05
-4.0543487441371e-05
-3.23238008970071e-05
-3.01011854398145e-05
-2.66564404389382e-05
-3.9532632117838e-05
-1.67611979263587e-05
-3.54887112157818e-05
-5.42084739387006e-05
-4.15893572625381e-05
-1.80237426732546e-06
-2.55447820270644e-05
3.15805193286315e-06
-2.93704192790259e-05
-5.50482977928434e-06
-1.12603383542298e-05
-2.73450525922983e-05
-3.61556613957036e-05
-3.42722999634559e-05
-3.68805765952644e-05
-2.50516049114546e-05
-2.57912143308406e-05
-1.77431107537485e-05
-4.16627485066788e-05
-2.11934258879815e-05
-1.07669741392494e-05
-2.2403091011908e-05
-1.33339396072209e-05
-4.00986400460223e-05
-3.46569965013617e-05
-4.47756059204252e-05
-1.35069051003694e-05
-3.08604621777781e-05
-1.88333151103219e-05
-3.97762612379341e-05
-1.4946782174317e-05
-3.84167454522074e-05
-1.69012052766626e-05
-5.18637948549631e-05
-3.64158684239675e-05
-4.70003767596584e-05
1.47418872927707e-05
-2.73475112476936e-05
-1.96191782791192e-05
-4.83053466120282e-05
-2.59731084861887e-05
-4.67996065050451e-05
-2.42928304534364e-05
-1.10318111797654e-05
-5.39781622993506e-05
-3.26902759837893e-05
-3.95610656710931e-05
-1.84719932019741e-05
-4.41102124717703e-05
-3.14263452067341e-05
-3.71511715080193e-05
-4.22304918379185e-05
-3.34151615376937e-06
-2.14626754059094e-05
-1.19115722897294e-05
-1.38882729733764e-05
-2.83440264815524e-05
-3.4319766714172e-05
-5.63183600677598e-06
-4.37198944332248e-05
-4.08425198042416e-05
-4.72116908224186e-05
-2.98628171170078e-05
-4.6275895125965e-05
-4.41463412097266e-05
-3.25197443832641e-05
-1.67615051080419e-05
-4.06768290487405e-05
-2.71114715074318e-05
-2.96502457830791e-05
-1.37565376406965e-05
-3.2490074017939e-05
-3.50806347578461e-05
3.11539122151539e-06
-1.16814881349057e-05
-1.34475225810109e-05
-3.92043206039888e-05
-5.39750281581924e-05
-4.16800779694753e-05
-2.65284492366908e-05
-1.29746377272901e-05
-3.29418947327617e-05
-6.05807347190709e-05
-3.18306851296027e-05
-2.08593631066441e-06
-2.82415802525152e-05
-2.33291947103193e-05
-3.71143235513501e-05
-4.42237466667908e-05
-3.35512572375456e-05
-2.18785272409714e-05
-4.31715912299086e-05
-2.68282087639337e-05
-1.54939823787488e-05
-3.16230955654649e-05
-2.22196098151286e-05
-2.4492576267886e-06
-3.5119942584491e-05
-3.23461352614288e-05
-2.10563786445913e-05
-1.33391978070313e-05
-1.3155313445232e-05
-1.396120484151e-05
-1.16158755413142e-05
-5.13056151557965e-05
-3.62534407400369e-05
-2.73939874627846e-05
-4.37167272435034e-05
-3.25111639359916e-05
-2.03168910677963e-05
-5.62832121212522e-05
-4.89765993313448e-05
2.64927342292132e-05
-3.76692331458778e-05
-4.42045240912236e-05
-3.08845070527562e-05
9.80971004285918e-06
-3.69468113118269e-05
-1.76488396254587e-05
-2.75963257323967e-05
-1.9615325023343e-05
-4.56160525344323e-05
-3.65749880911326e-05
-3.88606313102852e-05
-4.72417652622022e-05
-3.11811809274858e-05
-3.58955265613487e-05
-1.08027563943341e-05
-1.25764973093785e-05
-3.64029904676695e-05
-2.89886214988453e-05
-1.78754004381439e-05
-1.49129654843969e-05
-3.58969176585263e-05
-1.52649852109941e-05
-4.10152173446418e-05
-3.69290254726663e-05
-2.55800365520527e-05
-2.47706996006431e-05
-2.35580410839579e-05
-3.37528702894263e-05
-2.50170598217918e-05
-3.18072282565909e-05
-1.25541828310006e-05
-2.13492921775007e-05
-2.5288220758351e-05
-2.26918408475118e-05
-3.56518370297752e-05
-2.46621453188238e-05
-4.11839560640736e-05
-2.08879615300736e-05
-2.37097643243027e-05
-1.8018578250918e-05
-1.9621663576614e-05
-3.66865767498627e-05
-2.10162103992533e-05
-2.93812880882497e-05
-7.43587471294207e-06
-3.66147460377513e-05
-3.92526255430132e-05
-3.61246344527292e-05
-2.2928402399229e-05
-4.13474576393132e-05
-1.89923571427674e-05
-1.61594605135513e-05
-2.57587489497106e-05
-1.04913564446717e-05
-5.6250521026864e-06
-4.1682780244577e-05
-3.82051878324625e-05
-2.95989242048112e-05
-1.48204951889057e-05
-3.35743949782569e-05
-1.77989016061353e-05
-4.79754319171507e-06
-1.19759308120397e-05
-4.03267585527315e-05
-4.19704994579173e-05
-2.69920304839355e-05
-2.23942955789061e-05
1.40300545258448e-06
-5.44908214473105e-05
-4.52685685291712e-05
-2.31796081973111e-05
-4.02895761313437e-05
-3.2856052193525e-05
-3.12777438506823e-05
-2.37316973021328e-05
-5.78822701231383e-05
-1.05283300902037e-05
-4.46936829289077e-05
-5.59860653960539e-05
-4.39768816121863e-05
-1.14051725310155e-05
-3.9093418610628e-05
-7.59846337431952e-06
-1.51473150555123e-05
-3.27839154723163e-05
2.17420100004118e-05
-1.22076222272442e-05
-2.89474954732157e-05
-2.18839683656815e-05
-3.24621447672774e-05
-1.70820281935529e-05
-1.18059631361335e-05
-4.4027429735481e-06
4.75484581415373e-06
-3.34900403784737e-05
-1.70553689156571e-05
-3.44864337812658e-05
-1.81088031969845e-05
-4.26618647232169e-05
-3.7759032212506e-06
-4.05468219411374e-05
-2.03652108462765e-05
-3.10576820948255e-05
-4.11612685393446e-05
-3.20342013703041e-05
-3.4221124288914e-05
-2.32081220034141e-05
5.65314092300527e-06
-4.55730728018176e-05
-3.05202275211571e-05
-5.78672562235527e-05
-4.24315984293672e-05
-5.5903156460847e-05
-3.31657059746471e-05
-7.2157682190884e-05
9.99892405618017e-06
-3.21555488422322e-05
-2.88732551944656e-05
-3.27954390906166e-05
6.33409262781979e-06
-5.89580026225578e-05
-1.03056338292597e-05
-7.68621649216787e-06
-4.1258238487248e-05
-2.39951339966065e-05
-5.27260073314084e-05
-3.70688263433682e-05
-5.34252451260758e-06
-1.55757348484795e-05
-3.79693903124234e-05
-1.8997940683341e-05
-2.72066188051076e-05
-2.60708233133276e-05
-3.36157529204986e-05
-2.89225885033082e-05
-3.09129522072724e-05
-3.63721287426039e-05
-3.18119014377809e-05
-2.18663124940799e-05
-1.83999858774576e-05
-5.47313802745309e-06
-2.49530454456341e-05
-2.37004482978191e-05
-4.15775297127052e-05
-3.7820392524078e-05
-4.10919990774806e-05
-3.71812745226776e-05
-3.30395974513928e-05
-4.80224618263119e-05
-3.96896383171004e-05
-1.33816370380276e-05
-4.08770839031778e-05
-5.23602464802776e-05
-4.5063024784743e-05
-2.3265929355375e-05
-4.75192032961804e-05
-3.42121540360369e-05
-2.36101826594307e-05
-2.88486385529127e-05
-2.63694692175208e-05
-2.33507738430334e-05
-1.40244021574908e-05
-2.55464571905694e-05
-9.18437467993907e-06
-1.82310794283251e-05
-2.50514748185897e-05
-4.4499578521111e-05
-3.02631219852961e-05
-4.66183623284168e-05
-2.16297719744359e-05
-1.09944265092228e-05
-4.94091015810919e-05
-3.87165987565432e-05
-2.58950796967099e-05
-2.15842614822228e-05
-3.9924402076047e-05
-3.08469574232068e-05
-2.08994398357213e-05
-3.03241221902785e-05
-1.96306152987329e-05
-1.99268820375974e-05
5.19954963573658e-07
-2.69332444004037e-05
-1.76967681189414e-06
-3.18945302620157e-05
-4.49895889849208e-05
-1.95663837232266e-05
-1.73257909336224e-05
-2.8258644475588e-05
-1.54969253011201e-05
-2.98568024627968e-05
-6.03468367178743e-06
-3.81848960451206e-05
-3.80316316588266e-06
-4.8338053126156e-06
-3.99847308249513e-05
-1.18374425850633e-06
-4.62362442957473e-05
-2.13055222197377e-05
-2.25689952520131e-05
-6.09742183762052e-05
-3.55700437034334e-05
-2.99795943641086e-05
-3.99777029166101e-05
-3.51967042505103e-05
-4.07777433716133e-05
-2.34146250099435e-05
-3.37485938968343e-05
8.68481353807529e-06
-1.13199776316257e-05
-2.40248851124167e-05
-4.47197425315521e-05
-3.93794795806807e-05
-3.05593201447459e-05
-2.27677885067714e-05
-1.70457042120004e-05
-2.70337560205949e-05
2.88368740195954e-06
-1.76120085901104e-05
-4.22590288749256e-05
-6.47628728220125e-05
-8.66319259092463e-06
-3.14430828030836e-05
-4.15970566262617e-06
-1.26875267343221e-05
-2.88328916058497e-05
-3.39941504823187e-05
-2.54004000914595e-05
-4.40549046165562e-05
-2.31991625935908e-05
-6.90913849961329e-07
-6.90917185488432e-06
-1.93855084683578e-05
-5.9249434749572e-05
-2.99219785113162e-05
-2.639335281793e-05
-3.19662295449915e-05
-9.13276939801483e-06
-3.86930343246066e-05
-2.92773284974426e-05
-1.9301980316969e-05
-1.5133051572204e-05
-2.504762195176e-05
-3.84286974196057e-05
-2.77506241666759e-05
-1.56301688216969e-05
-1.5277931867308e-05
-5.04110575707565e-05
-2.55256235341668e-05
-2.70633415666426e-05
-3.60786618238496e-05
-2.24820832361137e-05
-1.83743630155674e-05
-2.00023084286188e-05
-5.16111073673608e-05
-1.9954116922193e-05
-1.10690584879958e-05
-1.69292659706434e-05
-5.76232912755945e-06
-1.98868220072108e-05
-7.81616114432187e-06
-5.49697328527649e-05
-3.54186692094511e-05
-1.30733667921705e-05
-5.87792294788844e-06
-9.6905255371469e-06
-2.83161962451191e-05
-5.61563363754612e-05
-1.49733347290708e-05
-4.31718331377724e-05
-2.74634256745963e-05
-1.86318622118603e-05
-6.66738543378083e-05
-1.79210484123701e-06
-4.11643655573702e-05
-5.51606960625284e-05
-5.41058198015364e-05
-2.9441348139335e-05
-1.15725818064695e-05
-9.52732693839336e-06
-2.23296466426081e-05
-1.49736210969984e-05
-2.05461710536178e-05
-2.85016928072579e-05
-3.2119274354601e-05
-2.35571189604005e-05
-4.97877279426708e-05
-1.17790807800379e-05
-1.0979458574712e-05
-7.168722430561e-05
-3.20194477557531e-05
-4.15044042007518e-05
3.97387890942442e-06
-2.69782004503011e-05
-3.69216561342707e-05
-2.33930297807255e-05
-1.91202709745034e-05
-1.81199862806996e-05
-1.31268954985924e-05
-3.14173959830463e-05
-1.29114243516028e-05
-1.42632667029421e-06
-2.76694106875732e-05
-3.09649536480942e-05
-1.77417235403071e-05
-4.05643332961969e-05
-3.197334037505e-06
-3.81658530022345e-06
-1.64883093135531e-05
-1.78614487757438e-05
-3.66503966262821e-05
-6.88298573081025e-05
-4.66988382540512e-05
3.91229509765787e-06
-2.15907272603473e-05
-2.74429662202787e-05
-2.6592024357253e-05
-3.66636328029369e-05
-3.27814208611439e-06
-1.83993709259096e-05
-3.31371410728348e-05
-3.56066625685872e-05
-5.37072455690241e-05
-3.42580836065949e-05
-3.11263301227962e-05
-1.41036572060763e-05
-1.18441577119158e-05
-3.07998308652831e-05
-2.06078728632039e-05
-3.65761363553589e-05
-3.4190364882712e-05
-1.52551681301946e-05
-2.2126332244118e-05
-1.2223623373821e-05
-1.30831061606217e-05
-5.61821024225374e-05
-2.26583120590643e-05
-2.1185053923461e-05
-2.67563128719204e-05
-2.07026384521948e-05
-3.71927329049232e-05
-2.2850341223573e-05
5.19386766746078e-06
-7.48626309107641e-05
-4.27810053414905e-05
-3.4710035248734e-05
-1.93422892021484e-05
-4.98083398179416e-05
2.58704307365377e-06
-4.35951703787612e-05
-3.65206534018542e-05
-1.55264014114979e-05
8.70898827948059e-06
-2.1783689557485e-05
-2.06434187706412e-05
-3.42751422879049e-05
-2.99146992509592e-05
-1.97894409361678e-05
-9.1301219687925e-06
-1.7553410706738e-05
-3.46107558688088e-05
-3.17276975722399e-05
-3.1805477378705e-05
-2.04515795371669e-05
-3.88758424970866e-05
-1.44306070709209e-05
-2.90828490336938e-05
-4.33356119048683e-05
-1.40371148669077e-05
-4.0645489152777e-05
-5.69399359239707e-06
-3.05678442822205e-05
-1.98552044671256e-05
-4.42238774581835e-05
-3.66693911632369e-06
-1.39161297124911e-05
-4.06317285971207e-05
-2.7043822289951e-05
-3.98281291202204e-05
-1.185360882758e-05
-4.55626350581371e-06
-2.29185482721917e-05
-3.67302014788269e-05
-1.91836118739102e-05
-2.35601625116999e-05
-4.5289352681186e-05
-3.8111502589472e-05
-3.52907943872165e-05
-1.34409798462185e-05
-3.79478737994579e-05
-3.37895291199044e-05
-3.18853516558524e-05
-3.77267478381354e-05
-2.84680942910839e-05
-4.30660664813722e-05
-1.59991296186345e-05
1.46276835207983e-05
-2.99163063494403e-05
9.37313676121029e-07
-2.95981021373297e-05
-4.05835208612189e-05
-3.16053347751782e-05
-3.00964887825397e-05
-3.4758348010034e-05
-4.7666901590652e-05
-2.9399785093001e-05
-4.4143096541657e-05
-1.60944044860444e-05
-3.36571338068885e-05
-2.46132624439095e-05
-2.82744625149586e-05
-2.88484839618643e-05
-3.93173751733521e-05
-4.93123816797715e-05
-5.76193574230766e-05
-9.49793993576437e-07
-3.44930875641294e-05
-1.80735839950475e-05
-7.19097229816296e-06
5.69213521182032e-07
-2.08163160305987e-05
-4.00785074206839e-05
-2.28101327104114e-05
-4.44800876827128e-05
-5.65193519385692e-05
-4.80878683872376e-05
-1.17443304662809e-05
-4.32828131920207e-05
-2.83192934309134e-05
-1.96867878023013e-05
-4.52813272545694e-05
-4.65281531682579e-05
-5.20370288000069e-05
2.4036379329473e-06
2.03463382699512e-06
-2.36674825275248e-05
-3.37010077047807e-05
-3.14348211215183e-05
7.00673769853219e-06
-2.20705797443318e-05
5.05190333941123e-06
-1.45812542748267e-05
-3.90767116750553e-05
-1.93821783231807e-05
-4.82348381177056e-05
-1.47607882556066e-05
-3.06618371327783e-05
-4.56939521395454e-05
-2.57754978217204e-05
-2.37469075463979e-05
-2.12554640658566e-05
-3.78850969847977e-05
-7.39595903638341e-05
-4.38898372122501e-05
-3.33055376662385e-05
-4.29735586148966e-05
1.13354863335708e-05
-3.84971570439645e-05
-2.73762757430349e-05
-2.84307515969195e-05
-3.96647389171983e-05
-3.11985669013985e-05
-3.01981305506409e-05
-3.39728532442833e-05
-2.02456289642895e-05
-2.61596520356428e-05
-5.91582524010862e-05
-1.08599426097045e-05
-4.59611062823726e-05
7.97070885784942e-06
-2.6868856729083e-05
-4.92271167853189e-05
-2.85484926884963e-05
-5.33189443225455e-05
-2.48937908112378e-05
-6.07080042002971e-05
-3.37720748693452e-05
8.57211876737504e-06
-3.96492505139574e-05
-5.05419946954953e-05
-2.36278082489407e-05
-4.68669748813008e-05
-4.52790414775334e-06
-1.93337753276223e-05
-5.82098067529241e-05
-4.15231060501242e-05
-4.21853232773004e-05
-2.79789878988231e-05
-3.90439381096101e-05
-6.51333107332415e-05
-2.63630358154005e-05
-2.96506079107053e-05
-3.52264602962975e-05
-2.22535062828464e-05
-2.32379549707186e-05
-3.49402704603354e-05
-6.28737282929903e-06
-4.6910066714122e-05
-3.91046096155403e-05
-3.6103198998667e-05
-6.41740392335512e-05
-3.52155109140633e-05
-2.85501072673108e-05
-3.29355677470658e-05
-1.50622444141363e-05
-3.59516812642548e-05
-5.49543612161736e-07
-1.04975121875116e-05
-4.02852173825232e-05
-9.91273283234169e-06
7.38093895029564e-06
-1.46924152130413e-05
-4.3772313164954e-05
-5.42080764698304e-05
-4.83858050955293e-05
-2.08482708518589e-05
-5.15647539037997e-05
-3.60551178536874e-05
-3.01947664835827e-05
-4.13302728776882e-05
-1.00151672484274e-05
-3.08982868629149e-05
-1.2886604809046e-05
-4.09308464007404e-05
-2.00302954387219e-05
-3.00842297726136e-05
-3.85334989527903e-05
-2.17573454089063e-05
-3.9533233012096e-05
-2.43429911183758e-05
-4.70388971929826e-05
-4.83292954276077e-05
-1.93358191808388e-05
-1.89796417812179e-05
-2.36485351516351e-05
-2.51831436713116e-05
-4.12908968196133e-05
-2.97423421775528e-05
-1.62776041975065e-05
-1.31849696963655e-05
-3.70276295280241e-05
-2.08471935474102e-05
-5.05109156988973e-05
-5.08023909658354e-05
-4.96902739919224e-05
-4.49095474612649e-05
-2.46907025201748e-05
-4.46940580820002e-05
-9.18886388193107e-06
-9.15520644629027e-07
-2.88034176507345e-05
-7.86584576930464e-05
-1.54063546280071e-05
-2.84028567830588e-05
-3.63792819207297e-05
-1.79829543604873e-05
-4.9669800898876e-05
-2.68695752126102e-05
9.40841915677312e-06
-3.70376845003177e-05
-4.29187903386052e-05
-1.93196656221777e-05
-2.0707970704219e-05
-2.29824755741941e-05
-7.60699774519052e-06
-4.02416319109839e-05
1.33581058510419e-05
-2.25134938937728e-05
-3.21522294618106e-05
-6.09240768689555e-05
4.42784530833184e-06
-2.78166385455646e-05
-2.98642881759665e-05
-6.70085470731289e-05
-3.28554300546363e-05
-5.75921644354683e-05
-3.64794440447002e-05
-5.32095312368649e-05
-2.98001450870245e-05
-3.75300520990996e-05
-3.70984519406982e-05
-4.47481048577575e-05
9.27377069900219e-06
9.50399818333899e-06
-4.80199322332531e-05
-1.36304986961178e-05
-2.58430672330489e-05
-3.71608842649813e-05
-3.04567525018017e-05
-1.17030024741926e-05
-3.42782028648088e-05
-2.01963848231103e-06
-1.37411259177465e-05
-3.23908053633088e-06
7.42970219495827e-06
-2.05892383605444e-05
-2.29576887094105e-05
-5.46154376332524e-05
-4.82656243575227e-05
-1.47037348874239e-05
-5.81637001854968e-05
-3.4460272260968e-05
-2.89149913476157e-05
-4.59871035365752e-05
-3.76352878587905e-05
-2.93878786979067e-05
-3.27359916592889e-05
-1.9402277393816e-05
-5.191284100482e-05
-5.70509506045874e-05
-5.45707545183587e-05
-1.89195119040547e-05
-2.07585011807653e-05
-1.82445834355564e-05
-4.22181901844275e-05
-3.54092167924388e-05
-1.94705210003019e-05
-3.25417868040415e-05
-2.50482621324793e-05
-4.76679446390093e-05
-4.105331374166e-05
-2.7340812978835e-05
-1.73544636338582e-05
-2.17556583495932e-05
-4.80097146787388e-05
-4.47560475172651e-05
-4.24363413126556e-05
-2.6532144084787e-05
1.55387239070288e-05
-6.53157806483186e-06
-3.73916758083648e-05
-9.42873196606846e-06
-1.51860010445079e-05
-8.3379954956248e-06
-3.23774876922776e-05
-2.34777313443937e-05
-6.781205237244e-05
-1.94390212979123e-05
-1.77683860273825e-05
-6.36461027769424e-05
-1.08463912191127e-06
-3.30704666091763e-05
-3.07514564891266e-05
-7.78535831202614e-06
-4.07007352512198e-05
-2.12778347875871e-05
-3.29884179446086e-05
-2.82293111383569e-05
2.37468115277807e-06
-3.1001235893184e-05
-1.36245703594011e-05
-4.47583846104449e-05
-2.48490430436404e-05
-5.02219870077065e-05
-1.8112404788869e-05
-3.85213944821826e-05
-1.88284581511052e-05
-5.13433096829132e-05
-1.92745063825683e-05
-5.28879966711397e-05
-2.86793810409925e-05
-2.50170522606624e-05
-4.47519597195404e-05
-1.35491985346173e-05
-3.35953486132708e-05
-4.87542561739469e-05
-2.20516069218836e-05
-3.89793791098221e-05
-1.77391389732675e-05
-2.34675915848029e-05
-2.18996127303219e-05
-2.18516936460782e-05
-3.36907092166736e-05
-3.54442848658733e-05
-2.77028213764167e-05
-3.40170585979992e-05
-3.74294280294231e-05
-2.80410960835059e-05
-3.02840649951023e-05
-5.1201234822604e-05
-3.23467970152712e-05
-4.38840101871788e-05
-3.57006887348982e-05
-2.24890642435648e-05
-6.50586612571596e-05
-7.0792844948193e-05
-3.00554101184375e-05
-3.05272177049729e-05
-2.17606649415847e-05
-6.63457615134779e-05
-2.78417529320347e-05
-3.82492937643069e-05
-2.18103930861903e-05
-3.7693295101789e-05
-4.85378836579465e-05
-4.95866177483239e-05
-4.08590175617037e-05
-3.89701374192476e-05
-4.37396702889557e-05
-4.10416181790369e-05
-3.19544159538634e-05
-4.00382127052877e-05
-8.82090552049615e-06
-2.37731623670098e-05
-2.46323944533883e-05
-5.16521940210487e-05
-4.9737585356963e-05
-3.79302804833107e-05
-2.68346316391344e-05
-9.21043137075176e-06
-3.55472391451525e-05
-2.20774372369695e-05
-1.08782068417206e-05
-3.98926516578331e-05
-9.97378350023884e-06
-5.42654901044747e-07
-6.69087366545406e-06
-1.79243170855668e-05
-1.99275145324771e-06
-2.06153029254955e-05
-3.36218783390388e-05
-4.9449719156497e-05
8.01851735151912e-07
-4.12281312275199e-05
-6.37662311300435e-05
7.94476795990735e-06
-2.4993717124952e-05
-4.7702559773218e-05
1.14239660555811e-06
-2.12538355503428e-05
-3.11733302258897e-05
-8.95042554949315e-07
-2.19146290830652e-05
-1.25600913199954e-06
-6.07442971292243e-05
-1.48737632971723e-05
-1.38498659996854e-05
-2.52658567849124e-05
-5.1025596498224e-05
-2.66613066827032e-05
-2.27530296277399e-05
-2.45166629954847e-05
-4.03048176371291e-05
-1.12784250499088e-05
-5.55854384205003e-05
-2.74433950082064e-05
-2.27488942221507e-05
-4.6200979456009e-05
1.73401028500764e-05
-2.85795096007229e-05
-8.77457651800572e-06
-3.58052426952108e-05
-1.85768698089048e-05
-2.24542974966877e-05
-3.0370353237826e-05
-1.00130888119793e-05
-2.39523052227917e-05
-4.15188659835805e-05
-1.00946175350109e-05
-4.45784271812259e-05
-4.41475979740989e-06
-2.11073415986406e-05
-5.13497219563608e-05
-1.92461863652545e-05
-6.17620518555993e-05
-1.57009384666483e-05
1.34918241333948e-05
-3.14349968321684e-05
-1.21219203973391e-06
-1.68430141876474e-05
-1.28050347612785e-05
-2.97566695424559e-05
-1.82068107418338e-05
-1.83412979678153e-05
-2.16754897599018e-05
-2.85419975337688e-05
-3.47022569546738e-05
-2.77226146151312e-05
-7.11625178387169e-05
-4.9374643390366e-07
-2.28511677206928e-05
-1.16122051210135e-05
-1.87917743683945e-05
-4.86808956879554e-05
-4.83417610012474e-05
-3.22779597118051e-05
-3.82827858470984e-05
7.7104432233489e-06
-5.39950151959249e-05
-5.62992294203957e-05
-3.26128699867382e-05
-2.40068004902915e-06
-1.64324462510727e-05
-2.19632812811707e-05
-2.85098856067457e-05
-3.66920691324047e-05
-2.702672112434e-05
-3.81935231677288e-05
-2.3849178899487e-05
-6.53331380489154e-05
-1.58503223894236e-05
-4.31956297463465e-05
-2.25603734516253e-05
2.62507058673349e-06
-4.0883879922329e-05
-3.44645176855827e-05
-4.45869035264622e-05
-3.21786512420271e-05
5.1666177188319e-06
-7.32036445351931e-06
-3.60189500423954e-05
-6.51512265761946e-05
-2.14735694745579e-05
-5.89023017121043e-05
-2.00369708237943e-05
-7.32098442312618e-05
-4.36262484350779e-05
-9.02515300992054e-06
-3.49001864115326e-05
-2.40024953749512e-05
-2.66380352549103e-05
-4.38105146626413e-06
-6.51193207968142e-05
-2.60208557619807e-05
-2.65607396288069e-05
2.12604173079734e-05
-2.59034046482108e-05
-3.53227121144105e-05
-5.74172288596064e-06
-3.6218144560195e-05
-4.75568727320776e-05
-5.30850046377939e-05
-1.32382742224174e-05
-2.10703320518684e-05
-5.05216445686576e-05
-5.410711987542e-05
-4.7595329395533e-06
-3.90658039832749e-05
-4.4897312084136e-05
-8.09099510082493e-06
-2.01661153655012e-05
-4.95315120879853e-05
-3.01071237171408e-05
-2.4575655986482e-05
-5.849363436854e-05
-1.02611888679425e-05
-3.50031067062085e-05
-1.1501507939478e-05
-4.17366610225332e-05
-4.3844757520106e-05
-5.65399344988614e-05
-4.67792484466566e-05
-3.51856137477463e-05
-3.80815627805891e-05
-3.96795136270322e-05
-2.78525887476635e-05
-3.76519328357588e-05
-3.10144707849547e-05
-4.17558605997544e-05
-2.667751153607e-05
-3.52032443191371e-05
-2.8874682587586e-05
-4.06869775932724e-05
-4.97591986116634e-05
-2.17088916883091e-05
-1.69079589931643e-05
-4.40294242695176e-05
-2.90418331600562e-05
-5.27942391416064e-05
-3.57586110952383e-05
-1.41228804595078e-05
-7.80965923903758e-07
-1.02697487721583e-05
-3.37282631308853e-05
-4.30484887401374e-05
-4.43363942286962e-05
-1.59334118660322e-05
-1.8546875164227e-05
-2.86845904797017e-05
-3.0392873658086e-05
-4.71030873319541e-05
-1.94325941410317e-05
-6.35708701235449e-05
-4.56812784366698e-05
-6.35036834124397e-06
-2.04768259091063e-05
-5.2222018556195e-05
-6.54065554806974e-05
-4.71989962907325e-05
-3.4886191308549e-05
-2.25507442586073e-05
-3.50729021025104e-05
-1.81853711845494e-05
-2.63355164320839e-06
-1.00640991828085e-05
-4.23320391090009e-05
-2.89489491044222e-05
-2.38578129782404e-05
-3.05572070456686e-05
-3.51500914030965e-05
-3.82062715743481e-05
-2.37810015009907e-05
-2.11208800334208e-05
-1.39317297287934e-07
-3.95761979062695e-05
-4.07314827366441e-05
-1.73982864690872e-05
-1.7720756063251e-05
-3.68782722879921e-05
-2.59156620196363e-05
-5.55748522303239e-05
1.45938146653465e-05
-4.01575895578074e-05
-1.38041284523022e-05
-1.89868651048659e-05
-1.85537749004673e-05
-2.84058070461435e-05
-3.08973921267983e-05
-3.95910831144242e-05
-8.75759001515322e-06
1.35734846584067e-06
-6.96605628845359e-06
-5.35699413701862e-05
-4.71680281140646e-05
-3.55231205920845e-05
-1.48006859799532e-05
-4.12938585727927e-05
-4.09746191407561e-05
-4.65066184750262e-06
-4.72201715072418e-05
-9.92584499249482e-06
-1.38391636465036e-05
-3.18342524227964e-05
-3.64547503400057e-05
-2.50190048157572e-05
-1.37772499924186e-05
-8.27762802409974e-06
-1.39600464949047e-05
-4.72161387594824e-05
-4.45843398052535e-05
-4.50558246200203e-05
-2.25599121601572e-05
-2.67715752093922e-05
-3.00380012740766e-05
-4.78654376411737e-05
-3.37170648728781e-05
-5.07481691181934e-07
-7.73507251226004e-06
-2.18135518651202e-05
-1.8946869189063e-06
-2.93674574146809e-05
-3.79439727831691e-05
-1.79016622037957e-05
-2.36686431015838e-05
4.68510060443604e-06
-1.19860174315351e-05
-3.21295616621778e-05
-3.99307482956941e-05
-3.52136125227909e-05
-4.290361791824e-05
-2.65181934927947e-05
-1.41016512080625e-05
-4.69508162244375e-05
-1.10530057416721e-05
-2.18706686281667e-05
3.31137237638226e-06
-3.13869116008786e-05
-5.43896867733609e-05
-6.43865168209569e-06
-2.8515015761647e-05
-4.49803526232113e-05
-3.13196241661549e-05
-1.51703707009438e-05
-5.10561047086674e-05
-3.79779831766539e-05
-3.92163844231452e-05
-4.53047913087226e-05
5.11039743861923e-06
-1.73961789326464e-05
-8.38128989931895e-06
-6.67416180833491e-06
-2.62135907414018e-05
-2.95410020972053e-05
9.57769149857809e-07
-2.15752708839924e-05
-2.14516451720037e-05
-2.94698721337502e-05
-4.27180001675836e-05
-3.37510514544313e-06
-2.16289197129219e-05
-4.52120884159389e-05
1.12959418375189e-06
-2.41984034587874e-05
-4.44844742475221e-05
-1.78532551823278e-05
-2.94867685107219e-05
-2.16846843665175e-05
2.73794419442635e-06
-1.74644457765125e-05
-4.23994139014951e-05
-3.68502549811115e-05
-2.72237890531523e-05
-3.57450284768337e-05
-7.77939377367702e-05
-2.97773050693979e-05
-4.08514940627562e-05
-5.39662297475857e-05
-4.17447919800653e-05
-1.68943271520511e-05
-2.95564210084216e-05
-4.36774327631676e-05
-2.98665472480849e-05
-2.62282155161555e-05
-3.0204719368541e-05
-3.88408577357807e-05
-4.19384885396957e-05
-8.64656389831787e-06
-6.69204822367215e-05
-2.81029659996493e-05
-3.57681314637028e-05
-3.61399182521859e-05
-2.24413117117314e-05
-2.88260689862795e-05
-1.89258254019501e-05
-1.38321663903591e-05
-3.32077769639435e-05
-2.59485211765905e-05
-2.93041846820062e-05
-5.42746111458138e-05
-5.32495080901371e-05
-3.91353203571016e-05
-3.97735641097347e-06
-3.47140550196345e-05
-2.32632935111865e-05
-2.6944041537292e-06
-4.46214907682333e-05
-1.52941258667092e-05
-4.86982327351561e-05
-7.28709600615073e-06
-1.61859570432144e-05
-6.06644594477261e-05
-3.17785486521651e-05
-2.39068717709565e-05
-2.02579900609238e-05
-4.08252373539441e-05
-4.98916560070481e-06
-1.87766110585276e-05
-3.62763804502552e-05
-1.35188166568683e-05
-4.68322841269965e-05
-3.76835497296655e-05
-2.88446984579485e-05
-4.30943309886959e-05
-3.25271703222417e-05
-2.74766159467628e-05
-1.6474135302438e-05
-6.78095807130162e-06
-4.67808438994381e-06
1.6465333185243e-06
-3.62577123579528e-05
-1.63299602449752e-05
-2.91442758907133e-05
9.75845216586288e-06
-4.12463190272447e-05
-2.86039034465422e-05
-1.03069842929937e-05
-4.55309262674732e-05
-2.95793645697542e-05
-2.99197342720038e-05
-4.93987616695896e-05
-3.81880439359876e-05
7.87067147293671e-06
-1.63661610283718e-05
-5.58511753466443e-06
-4.07128592382685e-05
-2.68786441453779e-05
-3.611593867911e-05
-9.01099995461286e-06
-2.97946323387349e-05
-1.07489952888673e-05
4.05236375686906e-06
-2.08301516585354e-05
-1.67550347120796e-05
-3.17920494155413e-05
-4.65510390781234e-06
-1.02371713538631e-06
-5.45355631805922e-05
-4.13573257188196e-05
-4.37379124775818e-05
-1.34632091021365e-05
-3.74593283114613e-05
-3.43307033767984e-05
-2.39164298190285e-05
-2.49278200512273e-05
-3.45073845937153e-05
-3.17054593232816e-05
-5.20139443453565e-05
-1.58307896603606e-06
-3.46225011182028e-05
6.71551225352439e-08
-5.61598780736208e-05
-4.01353726330077e-05
-3.76958061487561e-05
-4.71833114269836e-05
-1.86778423406182e-05
-2.38752355740879e-05
-2.45448352949739e-05
-1.44903559102895e-05
-5.36915863932782e-05
-3.48951427627455e-05
7.17881704372921e-06
-2.31656747484359e-05
-3.3737387512208e-05
-3.45963301129743e-05
-2.73411948375511e-05
-4.75288895679003e-05
-8.40465299561222e-06
-5.40108191650128e-05
-1.79951080054062e-05
-2.47200549948239e-05
4.98263171167954e-07
-4.65010203657926e-05
-2.89148365730815e-05
-2.83688212698506e-05
-4.48754777247907e-05
1.00503623633896e-06
-3.75896036471265e-05
-1.70277342110781e-05
-2.89389370637148e-05
-4.13424470469266e-05
-2.46870090740705e-05
-3.20169445685647e-05
-3.21238161271865e-05
-6.53869196253674e-07
-2.40423871855214e-05
-2.18304385411629e-05
-7.95827787190365e-06
-4.61688033930342e-05
-3.35970579785926e-05
-3.11838238791642e-05
-1.68061129102604e-05
-1.49198190825288e-05
-5.11595677428992e-05
-2.4992851521536e-05
-1.77904029646034e-05
9.38924509724862e-06
-4.71124253277184e-05
-3.37256972768483e-05
-7.44414847869318e-05
-3.01591059953724e-05
-3.65516889185617e-05
-6.10615819651928e-05
-4.41304459531813e-05
-2.03416779521743e-05
-7.54340743428018e-06
-3.92342094505527e-05
-3.21091406125784e-05
-3.13135359875069e-05
-1.20381819115735e-05
-3.25034422078822e-05
3.76055504189103e-07
-6.1207044943741e-06
-1.35737689406031e-05
-8.78577785036296e-06
-2.90808084793195e-05
-4.0694359855194e-05
-2.29812598916117e-05
-1.57097196801363e-05
-4.77586071112956e-05
-3.29833950151244e-05
-4.6880814331369e-05
1.59903766134773e-05
-3.94242967074004e-05
-4.62554390381383e-05
-1.89965193174998e-05
-8.08824290644416e-06
-1.79363553912161e-05
-3.56973911636792e-05
-2.3014546071592e-05
-1.39484616118499e-05
-1.69160810699242e-05
-5.59361841153534e-05
-3.21950592450943e-05
-2.90630676307544e-05
-3.16615612998871e-05
-2.16694214536042e-05
-7.00301376599709e-06
-1.97606617357722e-05
-7.14722095900875e-05
-3.8699326505706e-06
-1.76182797139227e-05
-4.22907379610904e-05
-4.56587118809237e-05
-3.66355563731347e-05
-3.69401759143443e-05
7.95536906840279e-06
-5.4007020564246e-05
-1.69832802451727e-05
-3.20139091125908e-05
-4.1912473319115e-05
-3.65834299680129e-06
-2.81956277362226e-05
-3.15620326272645e-05
-2.7299071589321e-05
-3.24957841913972e-05
-3.28046212257902e-05
-4.12812611727809e-05
-3.98000752293294e-05
-4.2462639579105e-05
-5.21999766567048e-05
-4.67216450848506e-05
-2.65888468946193e-05
-3.62795972373919e-05
-4.11574196411609e-05
-2.23368778914678e-05
-5.47249946814878e-05
-3.8273363471281e-05
-2.82013192994324e-05
-5.1190665806141e-05
-1.53564297433002e-05
-2.63809223286367e-05
-3.16438212441776e-05
-3.63336182463167e-05
-3.82964286562797e-05
-2.41802431668307e-05
-5.92173753603333e-05
-4.07863499617242e-05
-4.10846043422069e-07
-3.97327663189362e-05
-2.71754165590615e-05
-1.66294235185188e-05
-2.83143535031656e-05
-4.44804719395777e-05
-2.31266636754697e-05
-2.98615080626227e-05
-4.70157871787292e-05
-4.70420892673852e-05
2.00727054280236e-07
-3.41662470502177e-05
-5.26620745568456e-05
-4.79910483244721e-05
-3.28518072181376e-05
-3.27240754745124e-05
-2.30699446748067e-05
-1.89514437885313e-05
-4.07662481596881e-05
-2.49333716579639e-05
-1.13997187871511e-05
-2.79831811159734e-05
-3.56339253072414e-05
-3.73137881355398e-05
-2.74284951716668e-05
-3.90298852588453e-05
-4.42676833487426e-05
-4.1040008438338e-05
-1.13155453292804e-05
-3.43620851651382e-05
-3.30009822188358e-05
1.99501816198952e-05
-2.41948658650275e-05
-3.4282488764965e-05
-2.06538032762403e-05
-2.74078739382534e-05
-2.46709471433595e-05
-1.46607337764922e-05
-3.96032618358406e-05
-3.14652060296522e-05
-3.43953177997283e-05
-1.79929977521343e-05
-3.39623888606451e-05
-1.84122396549822e-05
-2.70219044337009e-05
-8.89889302843366e-06
-1.57891306162476e-05
-4.76005082270246e-05
-1.48637705291848e-05
-2.9325949864594e-05
2.29485254870003e-06
-2.89194407534655e-05
-3.05728591189576e-05
-2.14839018677223e-05
-3.42945695530853e-05
-3.99844853530683e-05
-4.39456288841223e-05
-1.36031905788225e-05
-2.44965462082629e-05
-1.5289584924634e-05
-2.07590366610664e-05
-2.79976809489858e-05
-3.3282125004825e-05
-2.79324767397752e-05
-7.20001535315996e-06
-4.13477182765121e-05
-2.57329764973758e-05
-4.14482893367548e-05
-2.90687936167749e-05
-4.47355298300312e-05
-1.02284401631825e-05
-4.11817220551092e-05
-4.55593534870911e-05
-4.75304496916423e-06
-3.7478947474689e-05
-3.78611791424867e-05
-5.61780939215802e-06
-2.38020792338405e-05
4.16821599210917e-06
-1.6287958968851e-05
-3.96838763518164e-05
-2.57835435410944e-05
-4.87326251088414e-05
-3.08078261977214e-05
9.80609817775096e-06
-3.46067666076711e-05
-2.23135661261127e-05
-3.40133480708038e-05
-3.48214182963392e-05
-2.74199283172519e-05
-4.00739948538544e-05
-2.08067677285771e-05
-6.33483824755179e-06
-1.41826043148687e-05
-3.40990706876066e-05
-1.5531747731851e-05
-2.47736103088989e-05
-1.88416453074119e-05
-2.4968079301467e-05
-2.99543308044989e-05
-3.04164768238043e-05
-3.10150779599889e-05
-3.76309655796321e-05
-4.82948115933109e-05
-4.80583650477653e-05
-1.63227626173416e-05
-9.34653558555175e-06
-1.1115618696016e-05
-3.28137255636819e-05
-1.68182512337652e-05
-2.0952349565375e-05
-2.74021456994037e-05
-8.7807627432996e-06
-3.58551806517342e-05
1.72045025320083e-05
-2.73659975971758e-05
-4.5366033627587e-05
-4.22244758288821e-05
-1.96856371138955e-05
-2.71087019127083e-05
-3.53737379284286e-05
-5.14368458313693e-05
-1.81872543530538e-05
-3.24329847503213e-05
-1.65225632698996e-05
-5.86782795512948e-05
-5.59830664097774e-05
-2.71183572359941e-05
-6.26627896558482e-05
-3.65240983151133e-05
-2.87828652406023e-05
3.49058333708873e-06
-4.71401800329496e-05
-2.38381535780238e-05
-1.98440945601947e-05
-3.07781301986241e-05
-2.21639366206e-05
-1.68815379650027e-05
-2.37050586099146e-05
-5.09229222911928e-05
-2.03727750272556e-05
-2.36998701564331e-05
-2.46207525109152e-05
-3.12643602019318e-05
-2.01999791557142e-05
-1.99146820971255e-05
-4.06680925961329e-05
-3.10978233874623e-05
-7.14231762358775e-06
1.02564867219114e-07
-3.03255475035967e-05
-2.12072322326768e-05
-2.16620454843585e-05
-2.41672687546304e-05
-3.93062645641226e-05
-2.18511244187239e-05
-2.22054919986377e-05
-5.44602615214805e-05
-2.36129887682714e-05
-9.14567284173887e-06
-3.79161305637663e-05
-9.54226760347919e-06
3.72366842585256e-07
-6.19658048407295e-05
-1.55325762914944e-06
-3.20221369209109e-05
-2.64813227956036e-05
-2.31805899963303e-05
-2.75858933010884e-05
-2.96688523816571e-05
-2.35495245424761e-05
-4.06116278997628e-06
-3.56478189670669e-05
-2.74761251733359e-05
-8.96666878231075e-06
-5.93359888929894e-05
-3.1260563182506e-06
-3.98539564642176e-05
-1.81413650957146e-06
-4.19240555927248e-05
-2.65737679454382e-05
-3.99442924794801e-05
-4.50714796126372e-05
-2.83252064666171e-05
-4.51929175822696e-05
-2.85443484623251e-05
-3.23418299973277e-05
1.4746688349346e-06
-2.03493162877498e-05
-3.8337301688995e-05
-5.86790062401208e-05
-2.02385402884589e-05
-2.06518236869433e-05
-2.35049256757691e-05
-4.29099045989699e-05
-4.20753947663695e-05
-1.62845708571677e-06
-3.91648656779606e-05
-2.93567639479571e-05
-3.2773822296249e-05
-3.69449574595772e-05
-2.78488562041155e-05
-1.74373701326965e-05
-3.08981369481503e-05
-2.74395636169749e-05
1.36042100672035e-05
-3.84814360634142e-05
-2.55442070686539e-05
-4.28744392621341e-05
-5.03481945129466e-06
-3.76313261965842e-05
-2.72673008590611e-05
-1.92398631618571e-05
-5.01497299560155e-05
-3.44393254363088e-05
-1.3566426702462e-05
-3.49356390372172e-05
-9.21814247474936e-06
-3.89237591383545e-05
-1.81915595870584e-05
-2.9911593137792e-05
-4.35812380013849e-05
2.48703792688429e-08
-3.84783896205389e-05
-2.49383946651464e-05
-2.95818980426041e-05
-4.29420045047878e-05
2.97377034368281e-06
-3.7929382372935e-05
-2.77235601136977e-05
-2.75766075676614e-05
-3.40052295315181e-05
-2.41655381762447e-05
-1.73744217039634e-05
-2.12941960838613e-05
-2.9110460684228e-05
-3.89229453376655e-05
-2.94262893331891e-06
-2.150590307832e-05
-4.47000124124346e-05
-2.7665904504368e-05
-5.47318709605398e-05
-6.4272921684969e-05
-2.70023961138638e-05
-2.60065810343109e-05
-1.89143093124101e-05
-3.23140431350133e-05
-6.23733834155568e-06
-3.83860149400216e-05
-4.38519516630646e-05
-1.86565114377799e-05
-3.86609251421121e-05
-1.59509948283861e-05
2.85648325505785e-06
-8.28824341116554e-06
-2.91790503906917e-05
-5.34197427681662e-06
1.60451733563017e-05
-1.25731136461591e-05
-8.72321661080226e-07
-4.26206864438112e-06
-2.3152807651444e-05
-3.99209029128437e-05
-5.11858706745358e-05
-1.95098831478965e-05
-2.31911892926557e-05
-4.87741759300819e-05
-4.55225399896146e-05
-1.95431390870302e-05
-4.44917280661672e-05
-2.31051056243863e-05
-6.69446449140329e-05
-5.27571405952929e-06
-3.4051822307814e-05
-5.05569923619391e-05
-5.13680689989036e-05
-2.47548705602449e-05
-3.76650846198485e-05
-3.7143687484142e-05
-6.6119652843186e-05
-5.97843306529793e-05
-2.67584226249889e-05
-2.1852264596708e-06
-5.22881507323303e-05
-4.54655670419677e-05
-4.40031335094639e-05
8.88126381084172e-06
-3.2024547779821e-05
-3.17239623667943e-05
-7.23709375000799e-06
-2.4864121757819e-05
-4.199894694567e-05
-4.30224222132336e-05
-4.55705132014766e-05
-3.94212883488964e-05
-2.14779898821661e-05
8.32271846498446e-06
-2.69609298243761e-05
-3.73562849897035e-05
-3.23739561607763e-05
-5.29092153759484e-05
-6.74608267076956e-05
-1.61938726485762e-05
-2.29680135493504e-06
-3.70234896936112e-05
-2.80810749259197e-05
-7.74234650695368e-06
-2.37007858950557e-05
-3.81061602581925e-06
-1.6108077387444e-05
-1.82307061078498e-05
-1.71528102713962e-05
-4.35249364232049e-05
-7.23214660789469e-05
-3.54552693254324e-05
-1.27654600961474e-05
-1.31368796693191e-05
-3.33790059268816e-05
-1.83853313281536e-05
-1.1249891547426e-05
-4.12027598572036e-05
-2.73407783946422e-05
-5.06245085923011e-05
-4.03354378863837e-05
-4.15911491078779e-05
-3.26581289238147e-05
-3.37840452473212e-05
-4.15157885231812e-05
-2.99787625179064e-05
-2.22651648368637e-05
-4.17685018536393e-05
-3.91856655982584e-05
-1.89021570679695e-05
-2.33426553982557e-05
-2.46553948322778e-05
-3.1669695087032e-06
-3.54580674766876e-05
-3.21799720096829e-05
-8.86857070424343e-06
-7.73715786244121e-05
-8.47999303888961e-06
-5.74092147433962e-05
-2.41170875595597e-05
-1.94578516295777e-05
-4.91219970741396e-06
-2.53984946040253e-05
-1.13886821183874e-05
-3.85723181833076e-05
-1.58764800254431e-05
-1.77718735743753e-05
-2.47750888033788e-05
-4.27285931881507e-05
-8.2282975708625e-05
-2.18962316525932e-05
-3.85267187480247e-05
4.93968153355611e-07
-4.65704398152248e-05
-2.9366315402921e-05
-4.46892329657802e-05
-3.7884881434743e-05
-2.15894039489465e-05
-2.44227485007206e-05
-6.969426413972e-06
-3.3646674872052e-05
-1.28633282266091e-05
-4.28408396058975e-06
-5.27359843005517e-05
-1.05638804815668e-05
-3.71637861525511e-05
-2.53466916218974e-05
-3.63573967513342e-05
-3.64214106976358e-06
-4.43943869483811e-05
-2.2999552296448e-05
-2.82159343228337e-05
-2.81511729831138e-05
-2.96625423828482e-05
-1.69909695119132e-05
-1.92464784050803e-05
-2.13471743637347e-05
-1.93994605931722e-05
-4.99604351416614e-05
-3.94893650494965e-05
-3.88229512714293e-05
-6.99298983919074e-05
-5.23099676172216e-05
-9.67659621414819e-06
-4.02353636828099e-05
-9.89358955579708e-06
-2.3260468536157e-05
-3.63966292719639e-05
-2.01736254625311e-05
-2.17356829560594e-05
-4.1249124607337e-05
-3.59606150756871e-05
-5.5078717076291e-05
-4.77087238670416e-05
-2.84624609707868e-05
-1.00474031179994e-05
-3.73565298347755e-05
-1.64645958144481e-05
-3.258589754866e-05
-1.38845512439046e-05
-3.13184267568873e-05
-3.07237881779582e-05
5.05801922356361e-06
-5.52615261184342e-05
-1.81837756601303e-05
-2.10574714199215e-05
-2.40586696863089e-05
-5.46488559682129e-06
-5.90185010108723e-06
-2.78294322487749e-05
-2.16795484457362e-05
-3.31057686841409e-05
-1.48635225207482e-05
-3.97836310262868e-05
-3.1142622639794e-05
-2.32724407770628e-05
-3.39600249803581e-05
9.48767548158523e-06
-7.71786840612175e-06
-1.34938282323254e-05
1.06213397748058e-05
-4.43979417486215e-05
-1.24264536402119e-05
-3.44894871533885e-05
-3.79711731036896e-05
-4.06261357889253e-05
5.41851536669465e-06
-1.15383266464598e-05
-2.78218448479369e-06
-7.01505308099256e-06
-7.99220347440566e-06
-2.79555254449838e-05
-4.21734920997617e-06
-4.19000663602008e-05
-1.92265940800059e-05
-1.34422099373317e-05
-3.32136722678509e-05
-2.06795686631597e-05
-3.60899929067084e-05
-1.87201476965414e-05
-3.23285381480327e-05
-2.93495901912035e-05
-3.16520993140326e-05
-3.67733103101753e-05
-5.07080623339517e-05
-3.1850900046253e-05
-1.19982605966317e-05
-1.34703229443465e-05
-2.6883224019142e-05
-3.37750905096609e-05
-3.61305768465082e-05
-3.36878243884977e-05
-3.69237767615242e-05
-4.36021494184819e-05
-2.64731947947815e-05
-6.56708654344083e-06
-6.19717333091707e-05
-3.62402179971252e-05
-4.06559948778271e-05
-3.27045963604259e-05
-2.63123642744672e-06
-2.56674173309189e-06
-3.32304265289141e-05
-3.2042654252762e-05
-2.74497999339476e-05
-1.48649526514901e-05
-7.87047141234697e-06
-5.41038883550376e-05
-3.00522927994231e-05
-3.79427402702285e-06
-3.22630636793152e-05
-8.97226180071175e-07
-3.14242041200461e-05
-4.18550221582637e-05
-1.30255134221718e-05
-4.28867377682858e-05
-1.16313027730207e-05
-4.39274450114095e-05
-2.62638463668143e-05
-8.08790222650329e-06
-1.54379708378375e-05
-1.07015896048683e-05
-2.71262988796571e-05
-1.90735866577972e-05
-4.03615608554633e-05
-2.29492159872713e-05
-2.53353589627077e-05
-1.61638521223074e-05
-1.81833178289345e-05
-3.26261700735226e-05
-1.93049708982066e-05
-7.49222850833825e-06
-4.46470038593031e-05
-2.45699108227313e-05
-2.38063994972916e-05
-5.13858649018167e-05
-3.94539219501099e-05
-2.97262772080443e-05
-3.75789889407681e-05
-2.34510268018864e-05
-3.93619391937043e-05
-4.16869875491524e-05
-7.81101469433329e-06
-2.54065289306131e-05
-2.1505666294836e-05
-1.77225664255178e-05
-3.21077134012635e-05
-2.95612535117185e-05
-3.31543956392719e-05
-2.62337294878619e-05
-3.17685924753977e-05
-3.16326995578054e-05
-1.72802231204544e-05
-6.62551972821311e-06
-9.05954316427893e-05
-2.67540017502836e-05
-2.05506460285449e-05
-1.81668879742749e-05
-1.42857127118573e-05
-7.90671031861054e-06
-5.23178419560178e-05
-4.60068471902576e-05
-3.33364464144914e-05
-1.75578039296294e-05
-3.39009474642415e-05
-1.65883082619317e-05
-2.8222980948783e-06
-3.78422813141479e-05
-1.54808091813347e-05
-2.45020669465866e-05
-4.76614750635271e-05
-5.60034861195734e-05
-3.72906549641528e-05
-4.57291826451934e-05
-9.30297658979601e-06
-4.19875192310517e-05
-1.58109665907346e-05
-3.02707857700436e-05
-9.47582093650549e-07
-2.11325896997823e-05
-1.4049546756014e-05
-2.9156301538939e-05
-2.76314286174904e-05
-2.93906384950875e-05
-1.69824140488839e-05
-3.28470445601817e-05
-3.98966937643828e-05
-1.33324372512783e-05
-2.64872381054217e-05
-3.21883553546735e-05
-3.61447752623379e-05
-1.78860527500599e-05
-2.22475335418795e-05
-3.52251491386013e-05
-4.19103896631901e-05
-2.38439436460346e-05
-4.30927650624942e-05
-3.74364900412131e-05
-1.71739259277806e-05
-3.89169669595996e-05
-2.16711985293192e-05
-2.57206886008014e-05
-2.99095892563358e-05
-4.13923508866748e-05
-2.50137640185589e-05
-4.17028665017563e-05
-8.7702598478604e-06
-2.43683009143556e-05
-3.84827333535483e-05
-3.50937522949069e-05
-1.6628059673799e-05
-2.64024969384344e-05
-6.4349394287726e-05
-1.66520971411091e-05
-1.08393473495477e-05
-2.3216213994596e-05
-2.58959327547819e-05
-7.71970826085077e-06
-3.52799088058093e-05
-3.06851243615204e-05
-4.02090734552367e-05
-3.38393389722755e-05
-3.58671796383165e-05
-2.35688728377347e-05
-2.23732644811965e-05
-4.02489307548163e-05
-2.99679998197394e-05
-3.92228586696447e-05
-2.5762704326481e-05
-2.5913300895568e-05
-5.00378812001432e-05
-1.75383928839245e-05
-2.59785058933252e-05
-5.62586950975673e-05
-2.62677178169921e-05
-2.67208554342078e-05
-3.11305463682239e-05
-1.16306126100495e-05
-3.01587223889206e-05
-2.62867008184362e-05
-1.69918113053577e-05
-1.69888537156449e-05
2.08974488261493e-05
-3.30619010032299e-05
-4.31094971474548e-05
-3.37514493924484e-05
-2.12043824500751e-05
-6.11086536653609e-05
-2.99785342255903e-05
-3.1093182318557e-05
-4.5186865453224e-06
-3.1661019561784e-05
-3.36660143135286e-05
-4.08585215829675e-05
-4.57064807742658e-05
-1.14840321744675e-05
-4.54734808692689e-05
-1.27494513171083e-05
-6.89989397373112e-06
-3.70507490921517e-05
-3.65454685362694e-05
-4.68421295323367e-05
-1.35515379577627e-05
1.10376714535966e-05
3.59707216665368e-06
-3.10666307705703e-05
-2.44278447227928e-05
-1.50902563729599e-05
-4.1283502564883e-05
-1.71201246910792e-05
-1.20228657078217e-05
-3.46436808764809e-05
-2.29659572776262e-05
-2.57355484459858e-05
-2.02322405775224e-05
-5.81160399150119e-05
-1.28682688522196e-05
-2.11911024192777e-05
-2.19308457375425e-05
-3.52667520290718e-05
-3.93243722109685e-05
-1.00903214609362e-05
-3.41576201519476e-05
-1.19819816848191e-05
-1.64149193123687e-05
-1.48209262252469e-05
-1.19907087720337e-05
-2.25282584753053e-05
-5.21028888723975e-05
-3.49645027832303e-05
-9.19338295439343e-06
-2.38178226333051e-05
-2.04813960154693e-05
-1.25302180411695e-05
-4.4768441087117e-05
-5.13600325738047e-05
-3.67264759962894e-05
-1.99082580717958e-05
2.50921350425686e-06
-3.10266791575018e-05
-4.15667537865967e-05
-1.66160632371452e-05
-1.9555440972515e-05
-5.47706906449164e-05
-1.88048240124723e-05
-4.24184106366215e-05
-4.51114444378051e-05
-2.88984892628432e-05
2.11986218024415e-06
-3.97613180627585e-05
-2.85122616403102e-05
-3.17542225421372e-05
-3.33063991293205e-05
-4.12043143798611e-05
-5.14723392929604e-05
-3.01003500706391e-05
-1.17521367572741e-06
-3.0788992614681e-05
-2.06902028760688e-05
-1.46640265852694e-05
-5.65374304012131e-05
-1.94940427177539e-05
-3.71469491804463e-05
-2.61730379914853e-05
-4.72434441534858e-05
-5.5020866657919e-05
-3.58911836715929e-05
-6.97183481333438e-05
-4.71379979003855e-05
-5.32734738692903e-05
-3.47462161587625e-05
-2.90155510055899e-05
-4.04558521973705e-05
-9.74280445668025e-06
1.47960027317792e-07
-2.33576266844972e-05
-2.9659895792999e-05
-2.08829493342032e-05
-3.74984180844722e-05
-1.0151960736418e-05
-6.35181289331307e-06
-9.69152470834621e-06
-6.20077971454321e-05
-3.27788965095309e-05
-1.65500872744401e-05
-2.37126605634652e-05
-3.74635582522491e-05
-2.91140483922826e-05
-4.08020447747749e-05
-1.74589012937164e-05
2.90128938760112e-06
-3.84379238152505e-05
-5.68336807045074e-05
-4.27118317806591e-05
-2.62945841821291e-05
-7.57462075766599e-06
-3.7026723102665e-05
-1.85124131120971e-05
-4.90405742716108e-05
-4.52988163914327e-05
-1.59211560175364e-05
-2.36704617842932e-05
-1.18454893711435e-05
-2.03870059396788e-05
-4.00281768342829e-05
-3.69325858211667e-05
-1.97268857344645e-05
4.62869672135623e-07
-2.51860867527419e-05
-2.31827613040379e-05
-4.7594063259482e-05
-1.37107500055749e-05
-1.82886186583276e-05
-3.9569278672346e-05
-2.58520177613033e-05
-4.86183575001333e-05
6.41708748118366e-06
-2.65789760367278e-05
4.4059510212618e-06
-2.28613088821126e-05
-3.01736608731553e-05
-9.90835373861753e-06
-4.71836424310349e-05
-1.99842032780963e-05
-4.59154591957503e-05
-1.82269582564528e-05
-4.81049750150565e-05
-2.35039537776914e-05
-3.97167848643179e-05
-3.00440984627238e-05
-2.67167594429187e-05
-1.62835427962191e-05
-3.88331166943978e-05
-2.87543538851577e-05
-1.29052214635089e-05
-4.33135543964801e-05
-4.65055186272308e-05
-3.53424424532147e-05
-3.38774794031925e-05
-3.7583950082956e-05
-3.3560807427335e-05
-3.80416144170929e-05
-1.92144622518737e-05
-3.02842705656487e-05
-2.63302290603644e-05
-1.00948133352265e-05
-4.35230601979772e-05
-2.6747299574733e-05
1.68648533535289e-05
-5.78324833528356e-06
-5.80851006180064e-05
-1.69527733675538e-05
-1.88282130123868e-05
-5.32450491324328e-05
-3.15563237537582e-05
-2.52194435408323e-05
-2.22990363299797e-05
-7.89359221296738e-06
-3.0350123950166e-05
-3.61033864697497e-05
-3.89618686325615e-05
-1.1362079542817e-05
-2.82021545301943e-05
-6.7841694120278e-06
-2.01483360961862e-05
-2.82103446954999e-05
-2.22793375732023e-05
-3.90527263388326e-05
-2.69719133500204e-05
-2.30725953151246e-06
-1.24961315191125e-05
-6.33253794566061e-06
-1.84629141490568e-05
-4.70268315277946e-05
-1.30066264974478e-05
-2.37712631472335e-05
-2.23696602415047e-05
-1.02071471105516e-05
-2.13148838011476e-05
-2.91491439880969e-05
-3.18096053984001e-05
-2.16221843231868e-05
-3.38251870458371e-05
-2.57432576067148e-05
-3.69754570823837e-05
-2.09926577185143e-05
-7.38731039426312e-05
-1.01622251658354e-05
-1.66610818621025e-05
-3.80466749783167e-05
-2.08926828482524e-05
-1.80219651016188e-05
-2.48651657020335e-05
-1.46075767984096e-06
-2.05322084226153e-05
-2.32794423518891e-06
-3.48126569851283e-05
-2.17025503734296e-05
-5.4225276396816e-05
-1.15356911478993e-05
-3.04678157161375e-05
-5.49211728004468e-05
-1.8945650521723e-05
-3.32327136171336e-05
-1.66991305818608e-05
-2.6760935123592e-05
-4.34644602231826e-05
-2.17492176638487e-05
1.65557450107687e-06
-4.79355578030952e-05
-2.50271589999645e-05
-1.91073469261969e-05
-2.84166184318164e-05
-3.90400531178523e-05
5.60322072198289e-06
-3.9698836403378e-05
-1.77614225151195e-05
-3.17371409828766e-05
-6.47289005933086e-07
-1.63670779390283e-05
-5.21314882434922e-06
-3.51727474357287e-05
7.07543050197031e-06
-2.25658517498823e-05
-3.14082187774512e-05
-2.10109961257726e-05
-1.83945840140852e-05
-2.45984422070419e-05
-3.65935878941422e-05
-1.93761249806512e-05
-2.65524869343552e-06
-2.89272998080483e-05
-3.09943269787809e-05
-2.77938712837355e-05
-1.62185881131935e-05
-1.82976310248491e-05
4.48618136494697e-06
-3.78692053258131e-05
-5.79382057136047e-05
-4.34287539984339e-06
-2.78137798022141e-05
-4.26942905525204e-05
-2.53796096687844e-05
-3.1690017540182e-05
-1.25551549970829e-05
-6.50887161089299e-05
-3.08563140207668e-05
-3.48202905711946e-05
-5.40195979975496e-05
-2.787801480821e-05
-1.48874464801519e-06
-1.31023721691023e-05
-2.73383876530482e-05
7.03101358326618e-06
-2.13746409907245e-05
-4.32273348329315e-05
-3.95503445813674e-05
-3.58263408700214e-05
-4.89966330473907e-05
-1.59411085167651e-05
-1.67927601816778e-05
-2.91389451605737e-05
-2.50071086427649e-05
-2.47401675632495e-05
-1.59159366882287e-05
-4.37321903497902e-05
-3.12172122471201e-05
-5.49588923483415e-05
-4.13440976780558e-05
-6.53615710548837e-05
-5.9189727610955e-05
-1.1596619402946e-05
-3.13028950342412e-05
-5.64964331915532e-05
-1.23421697682062e-05
-4.15941486189409e-05
-2.48184879105952e-05
-3.38399052104529e-05
-3.52680041451373e-05
6.79163577395692e-06
-2.11664562388658e-05
-4.01535205123757e-05
-1.86982859790613e-05
-2.7465796322421e-05
-5.12927159105373e-05
5.44264028096338e-06
-3.13663649960943e-05
-3.31137447493582e-05
-4.10963048488732e-05
-7.31855912589244e-06
-3.65151211497127e-05
-3.99678637442755e-05
-1.52994073187559e-05
-3.45748620742781e-05
-1.0824543518319e-05
-1.75795589447601e-05
-2.45732407241969e-05
-4.63889066494521e-05
-1.8435668485384e-05
-3.71922059232688e-05
-3.27553642425978e-05
-3.61796607474973e-05
-3.4211492625523e-05
-3.089578460834e-05
-3.44565918756996e-05
-4.33987132577333e-05
-3.89454243375817e-05
-2.92813536518999e-05
-2.4801486524752e-05
-2.62421980770102e-06
-3.56341361263324e-05
-3.38878320617959e-05
-3.3039798146682e-05
-3.50073073892072e-05
1.10607979253501e-06
-3.62094472480952e-05
-3.94892324532243e-05
-5.3727319881893e-05
-1.84953183310575e-05
-4.11083699712797e-05
-1.26708223893228e-05
-3.23427573156883e-05
-1.1269397836998e-05
-2.77035723812394e-05
-4.10040556880059e-05
-1.35903106521152e-05
-7.18916418625944e-06
-5.60363369936064e-05
-3.70106685638546e-05
-1.33877183110366e-05
-1.38950081533065e-05
-3.10212514946584e-05
-4.68282274551945e-05
-2.68033669621078e-05
-4.02102717130536e-05
-3.71020118105706e-05
-1.72868344560552e-06
-3.10092621161797e-05
-4.1870752185984e-05
1.38295798094857e-05
-1.27092549148718e-05
-6.49797281883866e-05
-2.51424564719469e-05
-3.29832543360623e-05
-3.69421516278801e-05
-2.68651624722207e-05
-2.15069360011237e-05
-4.51100153488012e-05
-4.42534534772007e-05
-3.87324575080839e-05
-1.37920849774117e-05
-3.23325687629325e-05
-5.51661511352681e-06
-1.79569548789922e-05
-4.07987448377747e-05
-2.74187580107781e-05
-2.94990689997811e-05
-4.61417794862787e-05
-3.48765940056543e-05
9.8859114661136e-06
-1.75034992493052e-05
-3.5379577540019e-05
-4.38940219673177e-05
-6.2462190328966e-05
-4.8403846378112e-05
9.22218237110663e-06
-8.30570176108868e-06
-3.65132850740371e-05
-6.67012002605955e-06
-3.71001384399185e-05
-5.49536520329101e-05
-3.65280216898071e-05
-4.8758181337135e-05
-1.10829480152516e-05
-3.61988271546064e-05
-3.15172635067843e-05
-2.7201899912517e-05
-3.04712365475902e-05
-1.34062755212081e-05
-3.03370736403356e-05
-2.29737967984991e-06
-2.54183477869849e-05
-2.72724855112908e-06
-4.53673459192326e-05
-6.09029195719472e-05
-2.89294977239105e-05
-4.55883389872019e-05
-1.93577791679212e-05
-2.40339379431451e-05
-3.12061884829091e-05
6.06166634966682e-06
-4.19907513505693e-05
-3.41595290444507e-05
-4.77346072116013e-06
-2.62396374126838e-05
-1.21980281276377e-05
-3.01047659413912e-05
-6.66446628567771e-06
-2.51529304449629e-05
-2.78940041608897e-06
-3.75255345824217e-05
-3.09126013409755e-05
-3.05091488951302e-05
-5.71696566749829e-05
-2.72882098268766e-05
-3.68687731700942e-05
-3.22997052535864e-05
-5.43628969835478e-05
-1.61877921225775e-05
-3.69994801943191e-05
-1.61657706721895e-05
-3.33043335660809e-05
1.42771064234321e-06
-3.83243110768659e-05
-5.93156115475046e-05
-2.86731298404961e-05
-1.6132607774419e-05
-1.23473708888359e-05
-3.45273983608134e-05
-4.42482384139762e-05
-2.39111464022596e-05
-2.66842429783494e-05
-3.66656698748924e-05
-8.22230042574798e-06
7.8086713712845e-06
-9.65771937030847e-06
-1.0528554935821e-05
-2.41144644671703e-05
-2.49360382965379e-05
-3.19456023186998e-05
-1.86199963559563e-05
-2.27406710436163e-05
-3.38533206325903e-05
-2.14977263480783e-05
-6.2662414523733e-05
-3.36785063808836e-05
-3.33303588124119e-05
-3.03260342569437e-05
-2.85277455598473e-05
-4.62639073688346e-05
4.74333056015959e-06
-7.70087053219601e-06
2.60152682884333e-06
-1.13146069693638e-05
-6.2007707930836e-05
-2.62534107298848e-05
-3.73924811555892e-05
-3.94616402016984e-05
-8.7992605512005e-06
-1.97458275690331e-05
-9.33066553721945e-08
-1.91015985616046e-05
-1.8201061561873e-05
-3.27795823378214e-05
-2.8060328573258e-05
-3.83984666437882e-05
-3.07481544127843e-05
-2.86738879656817e-05
-1.39555820728027e-05
-3.92730093426469e-05
-4.20244156244855e-05
-3.80755392917413e-05
-3.90642396942144e-05
-3.3576898946706e-05
-3.2087481996046e-05
-2.81423174987747e-05
-5.07043750546229e-05
-3.17411137108476e-05
-1.48554998497222e-05
-6.02144181174938e-06
-6.73144348559248e-05
-5.41395659714868e-05
-1.87690978582717e-05
-1.79571106632745e-05
-3.57369008582568e-05
-1.73011928993332e-05
-5.00206366808129e-05
-3.6315953048927e-05
-2.9248007789254e-05
-3.66715599530761e-05
-1.65521700013939e-05
-2.40906770634093e-05
-3.92516474829315e-05
-3.56512897268159e-05
-1.82234372724156e-05
-3.67877142705793e-05
-6.99445800731084e-06
-3.31410009360459e-05
-1.22514662832871e-05
-2.47949589511302e-05
-4.10041044752288e-05
-4.29800939802725e-05
-2.55141512090757e-05
-1.59616370977935e-05
-1.97690696884648e-05
-1.64688578163496e-05
-2.36738101199163e-05
