# Supplementary material for: Research on computational propagation and identification of mine microseismic signals based on deep learning
Source: PLoS One. 2025 Oct 22;20(10):e0334641. doi: 10.1371/journal.pone.0334641 (PMC12543183; doi:10.1371/journal.pone.0334641)
Supplement: S8 Data — (ZIP) [file pone.0334641.s008.zip › 000100900002731.xlsx_0.txt_24.txt.txt]

-4.61090922193951e-05
-3.76485787699901e-05
-2.03714769656409e-05
-5.4101855426379e-05
-4.88920248342315e-05
-5.83149568668771e-06
-3.21297655334943e-05
-2.92094112058635e-05
-2.47978659563328e-05
-2.84652255283811e-05
-1.83224776383654e-05
-1.70942491982715e-05
-1.17780188992622e-05
-4.68986777000913e-05
-3.76768810371769e-05
-1.83323396865982e-05
-8.29565815431719e-06
-9.5876389654259e-06
-6.6404928299794e-06
-2.49506881157739e-05
-2.64563173958947e-05
-4.8073194510224e-06
-2.19288015562719e-05
-9.32286056394661e-06
-1.87995336465259e-05
-3.07474526649238e-05
-2.8205475654732e-05
-4.11151023099053e-05
-4.00002146875278e-05
-3.78977051475917e-05
-4.80887717653166e-05
-6.63456066769166e-05
-4.09833268802192e-05
-1.51778006590328e-05
-2.6679743270428e-05
-4.40295222811855e-05
-8.93280300434438e-06
-3.26044690055833e-05
-3.00310075012373e-05
-1.52281618214449e-05
-4.22631262839099e-05
-1.51900697139653e-05
-1.34492551092645e-05
-3.92634574993965e-05
-6.72036038891615e-05
-4.7490229535552e-05
-5.77142601217504e-05
-4.74743541671938e-05
-2.91751411088565e-05
-4.15214209536548e-05
-3.74121308529924e-05
-2.12390546971432e-05
-1.02139208621633e-05
-4.01757092201004e-05
-3.62053286330868e-05
-1.44351737289569e-05
-3.03290650233646e-05
-1.53974857273886e-05
-5.46895760264853e-06
-4.25283750192991e-05
-3.7746117219826e-05
-9.59287027636104e-07
-1.75639083865791e-05
-3.27939126226206e-05
-6.5094665332844e-05
-1.69333579440398e-05
-4.14520731348878e-05
-5.02605091684781e-05
-2.40359714207191e-05
-2.59023452877516e-05
-2.81889143043709e-05
-3.97222234291705e-05
-4.28355570916337e-05
-4.44358280869306e-05
-3.70663368436662e-06
-1.73166706086403e-05
1.37196503708587e-05
-1.70252149990778e-05
-3.34796448281623e-05
-4.19213487300023e-05
-2.06430605937474e-05
-3.43674525154205e-05
-2.93715409333705e-05
-4.3455182441174e-05
-1.87654557239333e-05
-4.88775708039732e-05
-4.55740559210508e-05
-4.07930801880248e-05
-2.04383488027856e-05
-3.70769859630896e-05
-4.54604426991927e-05
-1.86812859862127e-05
-2.03643865381085e-05
-2.02137292541924e-05
-2.77654789407472e-05
-2.88374490953884e-05
-3.41883087706098e-05
-7.83808374645267e-06
-1.63601834070552e-05
-1.022001047674e-05
-1.85816726977942e-05
-4.59945449353311e-05
-1.11990268291179e-05
-3.36426664817746e-05
2.72452857134439e-06
-2.08850658435153e-05
-5.0073392450614e-05
-2.43770834649612e-05
-5.71705174936943e-05
-2.45564983479053e-05
-2.13824296169313e-05
-5.77804314465214e-05
-2.27661610831146e-05
-4.232509686217e-05
-3.20638027918519e-05
-2.11954503938584e-05
-1.49957653308225e-05
-3.13960035550044e-05
-4.27459180300587e-05
-3.79948778820048e-05
-2.19855489272861e-05
-2.55049887760946e-05
-7.34507575692504e-05
1.5942188881351e-06
-5.45189087904541e-05
-1.3965069458306e-05
-2.29214849645925e-05
-8.20760427849566e-06
-2.89863942711565e-05
-9.28790980861319e-06
-3.69114072576813e-06
-7.72277081358219e-07
-4.75855565715068e-05
-1.34551820220631e-05
-3.37736860661628e-05
-1.30226751056202e-05
-2.5622470516265e-05
-1.61107197416509e-05
-3.70350776972159e-05
-2.16583394822941e-05
-3.88657938008368e-05
-2.34211066176571e-05
-1.84218350451531e-05
-2.33395252732082e-05
-3.54893465747925e-06
-5.39062970373564e-05
-2.14330032252103e-05
-3.45906175164888e-05
-4.08938754433266e-05
-1.90938047898304e-05
-1.45668785823082e-05
-1.30016525971462e-05
-4.1864960469027e-05
-6.63724954133295e-05
-1.33230519804601e-05
-3.57100067286668e-05
-3.20263216237568e-05
-3.97583030702259e-05
-2.79162249426541e-05
-2.77881057941043e-05
-1.65720563111555e-05
-2.34996889566814e-05
-6.35635108698336e-05
-3.04448229867399e-05
-3.13482401297572e-05
-9.45469531908438e-06
-2.55362084439858e-05
-8.85472577585948e-06
-2.1221858482528e-05
-6.94028335101685e-05
-4.17679185060469e-06
-5.10909016558985e-05
-3.63974444212644e-05
-2.2676548452895e-05
-2.02969212470719e-05
-2.1998723727674e-05
-3.09524384942932e-05
5.99106133295128e-06
-3.61224672769178e-05
-2.33192645525419e-05
-4.22738812404006e-05
-8.11055322979236e-07
-6.30658138136339e-06
-3.92020452825454e-05
-3.82711264858881e-05
-8.84641038121513e-06
-3.07135113568532e-05
-3.62522338994982e-05
-3.56585554316041e-05
-3.82940200166015e-05
-3.34626596758946e-05
-4.17088153032329e-05
5.53450203746899e-06
-2.65328532787855e-05
-2.46318398243647e-05
-1.67357723442924e-05
-1.51848315380895e-05
-4.42818820263905e-05
-5.09527480916628e-06
-2.67610259245021e-05
-2.39807843228971e-05
-3.85102802572498e-05
-3.619397377601e-05
-2.40321097375343e-05
-5.74507737864232e-05
-1.76567827609102e-05
-2.9723748905717e-05
-5.7434691867699e-06
-2.38543780225673e-05
-3.81136362713449e-05
-1.74157926466392e-05
-3.77623228729606e-05
-1.45047699695782e-05
-1.60960652419718e-05
-1.46942383211895e-05
-5.14463744939045e-05
-4.38299395061751e-06
-2.41331609804866e-05
-2.6009179425294e-05
-2.61520524192416e-05
-2.25047049519387e-06
-3.28282013424206e-05
-5.89505172492423e-05
-3.59254133574054e-05
-4.12909371578431e-05
-6.80484540329891e-06
-6.41219728214305e-06
-2.2851805843477e-05
-1.63496740387174e-05
-3.06018961529333e-05
-2.02152335501499e-05
-1.52210661423448e-05
-1.07441880945921e-05
-3.06016207410832e-05
-2.7470919905918e-05
-2.66099952052146e-05
-4.90815869816264e-06
-4.13867981147456e-05
-2.24071554768183e-05
2.74387940763956e-06
-2.81701142043641e-05
-2.0195020450634e-06
-1.37814962720597e-05
-1.96296046485845e-05
-5.68785127725483e-05
-2.21824246955733e-05
-3.40465534514569e-05
-2.29925520080881e-05
-5.11755807360009e-05
-3.92689819954433e-05
-4.46801447305784e-06
-3.5962617970986e-05
-3.48452532664843e-05
-2.10791261534502e-05
-8.82702976160145e-06
-3.32823267549357e-05
-4.16973381322528e-05
-1.67141167922653e-05
-1.50742802812835e-05
-3.24869018488262e-05
-1.81316052560968e-05
-2.32881285706604e-05
-4.98203788532146e-05
-2.51972736124245e-05
-3.41941903169376e-05
-2.51192301013163e-05
-2.25819442890981e-05
-3.03842952490894e-05
-1.68499927625989e-05
-6.72880637766145e-06
-2.74560400667944e-05
-1.92430874037243e-05
-4.37902526941397e-05
-4.10458778027081e-05
-1.64521028114602e-05
-9.87368102317555e-06
-5.0305719071583e-05
-1.71104413022747e-05
-2.19794874635373e-05
-3.01752925716128e-05
-1.91312532240916e-05
-2.72116871749805e-05
-5.56100296639231e-05
-4.64897623744067e-05
-4.34627786637588e-05
-2.22032644131881e-05
-1.38221020998777e-05
-1.22322910630117e-05
-3.15148327861903e-05
-3.48927167604455e-05
-4.14410437494414e-05
-4.6713598493552e-05
-3.12673696562094e-05
5.39933461380375e-06
-2.87302075571159e-05
-2.02299960798214e-05
-3.27594814670192e-05
-4.20553688849119e-05
-3.35574410420933e-05
-3.05650483087434e-05
-5.02619353894369e-05
-3.79821384101073e-05
8.25086152007387e-06
-4.0161808917465e-05
-2.36656090373411e-05
-2.28499927726018e-05
-4.04560608266222e-05
-2.69040376878715e-05
5.28858579752246e-06
-1.47637257459181e-05
-4.17012684421468e-05
-4.30448310361678e-05
-4.70623330380942e-05
-5.89452373768457e-05
-1.11686139796966e-05
-3.01263121065498e-05
-2.98447172944762e-05
-1.87053880779174e-05
-5.48496754207733e-05
-2.99923273960186e-05
-3.78328986504782e-05
-2.91351414546822e-05
-4.74807936463834e-05
-4.27097482047149e-05
-3.96329052451616e-05
-1.90980590637284e-05
-4.66051390197715e-05
-3.95154843996198e-05
-1.86203900696811e-05
-5.22600450355871e-05
-3.0639565621586e-05
-4.11033292182445e-05
-4.05978503545737e-05
-2.52751414527721e-05
-4.19821636027383e-05
-2.4407538106458e-05
-4.33025487053427e-06
-2.24158973608575e-05
-2.23414346141265e-05
-1.52661532984397e-05
-6.54943585473182e-06
-5.67117560397542e-05
-2.20517519025615e-05
-4.95298888080111e-05
-3.12360920845634e-05
-3.82540028370254e-05
-7.44252169757289e-07
-5.12982055664015e-05
-1.94426987050069e-05
-4.06099174673337e-05
-2.73366812502755e-05
-1.81685135328611e-05
-5.56897228971038e-05
-1.34689208854118e-05
-1.86049835651691e-05
-2.26300357721462e-05
-3.03843658089863e-05
-3.08415663288052e-05
-3.6649109196983e-05
-2.50598700326493e-05
-2.26443636314554e-05
-1.6424762960671e-05
2.97959938988419e-06
-2.84953729679139e-05
-2.02112035182267e-05
-1.86782952927808e-05
-4.15877897756765e-05
-4.31507085546439e-05
-4.29105366857538e-05
-1.52773557789655e-05
3.18960870201319e-06
-1.2675851554966e-05
-2.91772947892318e-05
-4.1105554313851e-05
-6.04355697166603e-05
-7.5454617524108e-06
-5.37937103939557e-05
-3.97838338894901e-05
-6.38458944090355e-05
-4.68713951846428e-05
-3.56598379471197e-05
-3.66260206518649e-05
-5.62071500933878e-05
1.22228454001659e-05
-4.35400628283675e-05
-3.96816323955333e-05
-1.65210758078035e-05
-1.82125656463241e-05
-2.93533075447009e-05
-3.9916915225664e-05
-1.45921357334415e-05
-1.53601451073289e-05
-6.03482093418346e-05
-3.61655346403992e-05
-4.94771553993656e-05
-1.917910345925e-05
-2.42852416838375e-05
-3.5982351668733e-05
-3.69019686336957e-05
-3.58377504955133e-05
2.68048279340333e-06
-5.15708698275757e-05
-2.5819863157241e-05
-2.09861877093581e-05
6.13768519168655e-07
-5.0104673259237e-05
-3.47475391928018e-05
-6.45585106996e-05
-4.26520452402091e-05
-2.13305959143257e-05
-2.33815013297893e-05
-3.7431627850463e-05
-2.71555898655311e-05
-6.53971153946739e-05
-2.26071746288693e-05
-1.19461565915846e-05
-1.56367177595985e-05
8.11038443158057e-07
-2.88843448734584e-05
-2.73910193594418e-05
-3.65442808434332e-05
-3.13131623999929e-05
-2.80786652882452e-05
-3.02266990190355e-05
-4.42361741376492e-05
-4.36220342463364e-06
-3.95114894260772e-05
-2.61964096435242e-05
-4.34413810861333e-05
1.21658194281191e-05
-2.11567953686379e-05
3.27487733006276e-06
-1.13638382083218e-05
-2.70906067751905e-05
-6.60304253696001e-06
-2.56041926701239e-05
-4.38830626445905e-05
-2.08335302707728e-05
1.4858570920596e-05
-6.80615128158561e-05
-1.90730401489315e-05
6.82602639288167e-06
-3.68846417033004e-05
-5.08600741159276e-05
-3.29972611619999e-05
-4.29855689438921e-05
-3.73927065300857e-05
-5.36083624698974e-05
-1.37883460210677e-05
-4.40375550567955e-05
-5.24498850513112e-05
-3.82781209289429e-05
-2.24424335457329e-05
-2.4428159418923e-05
-7.94160534262068e-06
-3.19221702071248e-05
-4.7416125673197e-05
-2.37778451285673e-05
-3.43650767156678e-05
-3.17502560956446e-05
1.75130237794654e-07
-5.59058783538584e-06
-1.47820485169441e-05
-3.62627779811751e-05
-2.82673791549755e-05
-6.1203889751857e-05
-4.89675174304013e-05
-2.42927089473739e-05
-4.12828487467849e-05
-5.37689826801034e-06
-2.7416422643342e-05
-1.86764086528042e-05
-3.33403902481258e-05
-6.32777257394243e-05
-3.27711157498402e-05
-1.11152196133635e-05
-4.94581146800284e-05
-3.59301544152972e-05
-2.51278966239911e-05
-4.46740493120045e-05
-1.32970714624923e-05
-4.09664625536929e-05
-5.11012091145145e-05
-3.57221524377017e-05
1.65532110423565e-06
-1.17685536218166e-05
-5.19898011428528e-05
-2.94146358922253e-05
-2.32607831563439e-05
-2.25119509535481e-05
-3.09558235793728e-05
-3.49832362983146e-05
-2.96181533925793e-05
-3.93057667182239e-05
-6.19670984018237e-05
-4.12823968976927e-05
-2.04294738221043e-05
-2.67345828662359e-05
-1.97545701542657e-05
-3.52227054955378e-05
-1.52933120223575e-05
-4.19426881588501e-05
-3.40548612770079e-05
-2.80321406646979e-05
-5.0740595295877e-05
-1.6006828029143e-05
-5.25343868390594e-05
-6.52517918598491e-05
-5.56291968210457e-05
-4.95412440072892e-05
-2.56810838798748e-05
-1.81629747244483e-05
-3.5991345953537e-05
-1.33929793497083e-05
-2.98375352557234e-05
-1.29312120869765e-05
-3.02013505588237e-05
-1.29519967973492e-06
1.45399464344115e-05
-5.22550531913331e-05
-2.35133128975704e-05
-2.8623404815957e-05
-4.35275706301272e-05
-4.41453867796359e-05
-3.03574707989888e-05
-2.44375648218098e-05
-4.40250203356438e-05
-3.05372063090659e-05
-3.52620076799704e-05
-3.04544107047791e-05
-2.05307204523057e-05
-2.16644290252588e-05
-4.40706111331659e-05
-1.28738204238028e-06
-3.73764817086746e-05
-3.13595865665413e-05
-4.32723384616213e-05
-3.63441821170096e-05
-3.90211352533083e-05
-2.80018981754323e-05
-3.24992547965357e-05
-3.73320178631113e-05
-4.72013337604544e-05
-5.40078597029567e-05
-7.5306317870253e-05
-4.8898703021164e-05
-3.60785132103541e-05
-5.24134605301946e-05
-1.46432101860874e-05
-3.08079177436103e-05
2.53715950453288e-05
-2.33129502489549e-05
-3.77393706868248e-05
-3.88080588490645e-05
-3.067410535691e-05
-7.29689585239003e-06
-3.32356717518139e-06
-4.32062076381309e-05
-3.60900452556406e-05
-3.67821348656125e-05
-3.6970553159555e-05
-3.4356758170758e-05
-3.7574471639451e-05
-7.47262941404378e-05
-1.28534676517488e-05
-4.76842363693443e-05
-2.59330956305173e-05
-5.4520257423236e-06
-2.58848673417855e-05
-3.40807593709109e-05
-2.57576508241236e-05
-4.46978819776309e-05
-4.23181649814022e-05
-2.43598795342287e-05
-1.08405833550889e-05
-2.10993729999437e-06
-2.04667048575153e-05
-4.13806346933109e-05
-1.38268995972324e-05
-2.16143212120363e-05
-1.07446803228929e-05
-3.46083717556897e-05
-3.83921539369302e-05
-3.47187280633803e-05
-1.24330588437267e-05
-3.37475343081749e-05
-2.04180456810095e-05
-5.37486066932659e-05
-3.04368825317665e-05
-3.88514773029126e-05
-1.44986304260522e-05
-5.20304516619034e-05
-5.67011014677485e-05
-4.46433886001673e-05
-5.3747384128463e-05
-4.49409691744313e-05
-1.93473799297697e-05
-2.12388875021e-06
-7.9766998580542e-06
-2.23238297233409e-05
-1.43678226981136e-05
1.36170509935713e-07
-3.25632391472372e-05
-4.30274038834752e-05
-1.61094413645043e-05
-3.62946316046072e-05
-1.93245569520631e-05
-4.58516208311382e-05
5.27397412074673e-06
-1.0392058926397e-05
-5.09291817293542e-05
-2.25758724305808e-05
8.29355776924772e-07
-5.79867923783914e-05
-2.09305018726362e-05
-2.46473203555227e-05
-1.82245996285539e-05
-5.9992484539352e-05
-3.91924808412366e-05
-2.42784449146879e-05
-3.57763460547155e-05
-2.62964092077389e-05
-4.21218474706639e-05
-4.12524871968732e-05
-1.45196109455484e-05
-1.82483340596577e-05
-1.34589046058e-05
-1.74012872215839e-05
-2.55590357957297e-05
-2.47522642066478e-05
-3.90318879521875e-05
-1.88161185126068e-05
-2.69082447021891e-05
-4.51212522292468e-05
-3.29007899969603e-05
-2.08085705085742e-05
-2.06776020711989e-05
-1.24350432788655e-05
-5.08382558941883e-05
-3.86871683444301e-05
-3.31697521114749e-05
-5.13251695520045e-06
-2.24700291969305e-05
-4.85495396446652e-05
-1.55498489851432e-05
-3.86760679956613e-05
-5.55384206735977e-05
-9.5737540439511e-06
-1.36984438683641e-05
-6.62895790670215e-05
-2.77452752379904e-05
-2.5745923859218e-05
-4.4479364287278e-05
-1.9255331517949e-05
-3.59869672176086e-05
-3.91783806161319e-05
-5.34778860879098e-06
-2.88074143654808e-05
-7.83088270418322e-05
-4.64483237800539e-05
-4.02669341722114e-05
-3.05228039031828e-05
-3.6175897312966e-05
-3.68882612432991e-05
-1.25502907934439e-05
-6.35467401959927e-05
-3.75107561228549e-05
-3.91150414468026e-05
-1.6373809799653e-05
-5.20956377565893e-05
-2.09336416749467e-05
-2.54526251836269e-05
-5.96061835499634e-05
1.69636198643629e-06
-1.46670038127838e-05
-2.35427356964778e-05
-2.65831967349005e-05
-4.17392106503592e-05
-2.17011269231375e-05
-5.40503505338859e-05
4.59507684930347e-07
-1.06223214617205e-05
-3.86163812538504e-05
-5.61588866423304e-05
-2.1165509132606e-05
-3.08377071049322e-05
-6.52224087645877e-05
-2.76876975153659e-05
-1.92724051238834e-05
-2.64129443014229e-05
-2.83568058060108e-05
-3.80301175095217e-05
-3.34252184907453e-05
-2.84984254330476e-05
-1.80102926953341e-05
-3.76004121189961e-05
-5.80972729077715e-05
-1.90304617457912e-05
-2.4087428968572e-05
-1.23991438248494e-05
-4.92674930131114e-05
-2.43731151433342e-05
-3.12619808797374e-05
-3.71159385887797e-05
-2.83905730402071e-05
-2.08888810489345e-05
-9.5030709612783e-06
-1.5664320383203e-05
-9.62911060898819e-06
-2.20254809014854e-05
-4.18294836972605e-06
-2.09723417780376e-05
1.6845514665522e-05
-4.80561950408157e-06
-9.6817759087928e-06
-1.9064079906679e-05
-2.40257879911823e-05
-5.96980829419074e-05
-2.67685447490609e-05
-4.38159173088344e-05
-4.0275037905723e-05
-6.26469413195722e-06
-9.79092782583134e-06
-3.20403904344817e-05
-4.1073060598098e-05
-7.11690599748876e-05
-8.71442264455372e-06
-4.88775905328903e-05
-2.94922478656568e-05
-3.76990336000442e-05
-8.40015032771474e-06
-3.13405207131345e-05
-2.18700696277083e-05
-1.41005108452547e-05
-4.96096862353888e-05
-1.58866281361861e-05
-2.4118037946314e-05
-5.24840294040566e-05
-1.64684453518182e-05
-6.90792318302206e-05
-5.86385370079813e-05
-3.74304248037514e-05
1.10619904337112e-05
-1.96684587113826e-05
-6.93647758766614e-05
-1.98262357646016e-05
-1.23415674656735e-05
-4.88035643085651e-05
-3.72308411790067e-05
-1.62364351232623e-05
-2.72400498235132e-06
-1.91736547825278e-05
-1.49802150834372e-05
-4.72654688651915e-05
-1.6570297772421e-05
-5.0374849062977e-05
-2.8914512331563e-05
-4.48930111543677e-05
-5.17178926025662e-05
-2.93597833368504e-05
-1.14891925201948e-05
-1.92290492022999e-05
-1.5996638259537e-05
-1.6335581694598e-05
-5.12688274677966e-05
-1.60183266480051e-06
-4.87625030787463e-05
-4.60479958123742e-05
-7.68610927208829e-05
-2.12504561646724e-05
-2.41172625331667e-05
-2.41521335160671e-05
7.14437269174885e-06
-3.68803011644798e-05
-3.22261704768011e-05
-3.16230878789498e-05
-1.46952341864424e-06
-4.46020954189391e-05
-2.11760964048771e-05
-4.03454278328079e-05
-1.53109410509662e-05
-1.25966506425765e-05
-3.60996923260207e-05
-2.549048454493e-05
-2.8919564922921e-05
-2.1439834434069e-05
-3.34829213613363e-05
-4.2462821158296e-05
-5.60854250660115e-05
-3.0042896945712e-06
-1.54578148314601e-05
-1.01268792632387e-05
-2.6287888436109e-05
-2.15778149879814e-05
-2.98759968136716e-05
-4.67570799742781e-06
-4.25096252344636e-05
-4.60536450820681e-05
-1.70363218774636e-05
-3.33059756032186e-05
-8.30764493525643e-06
-4.5233435030844e-05
-1.89260515324144e-05
-1.63043781984182e-05
-2.14397774181974e-05
-3.68059738371148e-05
-3.61925989655706e-05
-1.37576827609296e-05
-7.43386767895934e-06
1.69381676139464e-06
-3.28203900225527e-05
-2.16592453756751e-05
-5.91329699616204e-06
-4.66656069150662e-05
-4.58044834584758e-05
-3.83387165696847e-05
-6.75186677089628e-06
-1.72412036641528e-05
-1.19381985572364e-05
-4.57330265533769e-05
-3.68512307463912e-05
-3.71426574165903e-05
-2.03297847517365e-05
2.09568220017002e-06
-1.79158391188396e-05
-3.29599686224896e-05
-1.9241421281873e-05
-3.92629158586076e-05
-4.5254714646855e-05
-1.86185232643265e-05
-3.11021746083586e-05
-3.07928169768052e-05
-4.31221100607861e-05
-3.40061324020401e-05
-1.23383147399186e-05
-2.19813499712462e-05
-2.62751077533511e-05
-1.84102175651778e-05
-2.25699251483789e-05
-2.18846334791661e-07
-1.45308875627913e-05
3.51800931812098e-06
-4.06137152959567e-05
-4.96434777972577e-05
-3.77392039427641e-05
-2.94554903002608e-05
-2.74291796209407e-05
1.52388170813538e-05
-1.86353319935011e-05
-6.60045693598643e-05
-2.32547198922817e-05
-5.08014892830482e-05
-3.11021657951132e-05
7.99190048483417e-06
-5.16309564838424e-05
-3.1880236869851e-05
-3.34387449840405e-05
-2.91511509234539e-05
-4.49290062342096e-05
-9.96277352795452e-06
-2.19627980273148e-05
-3.55191448124362e-05
-4.04520473678804e-05
-2.60783116503157e-05
-2.75808448668482e-05
2.07548210500107e-06
-4.92296946658411e-05
-3.31213639595865e-05
-4.92287329688005e-05
-5.95516388626956e-05
-3.3447383874311e-05
-5.45674117265263e-05
-1.54546288399481e-05
-1.28269185328707e-05
-1.78873484409271e-05
-2.18099906718215e-06
-4.67264593194009e-06
-2.0823622839363e-05
-2.13394875856496e-05
-1.97159099273899e-05
-9.23886730600407e-06
-3.54404629594156e-05
-2.16168355252528e-05
-1.44489771054424e-05
-2.55262418141815e-05
-3.91130861242007e-05
-4.64847768725949e-05
-1.3884032804441e-05
-3.39851118629001e-05
-2.64032825890305e-05
-2.89235181722692e-05
-6.32917972170175e-06
-3.71708525718124e-05
-1.65614347237563e-05
-9.8109394437394e-06
1.79920733032308e-06
-3.01523785331879e-05
-2.00338923743264e-05
-2.87831204169936e-05
-4.37988702313847e-05
-2.79763724473353e-05
-3.29068381268383e-05
-2.95588708578308e-05
-3.5240900873914e-05
-4.02246802886971e-05
-2.87579594338645e-05
-4.18890369379117e-05
-2.00026282080965e-05
-5.06703960875976e-05
-2.28253560483124e-05
-4.25268539048665e-05
-3.39342848616613e-05
1.93282750135269e-06
-5.53725795951222e-05
-4.60256041739582e-05
-2.92716420232415e-05
-2.6609669685079e-05
9.76608355169175e-06
-7.83844291264219e-06
-4.33227433602911e-05
-2.97926804830737e-05
-2.51325634510744e-05
-5.59373263881143e-05
-2.82887548601011e-05
-5.25638859313324e-05
-4.39673882951887e-05
-8.93989048729604e-07
-1.68484099033566e-05
-2.48077561264672e-05
-4.4777070973055e-05
-3.00080934865399e-05
-2.63547379247569e-05
-8.79960300390964e-06
-3.88586834191836e-05
-1.70498101460628e-05
-2.43790319498293e-05
-7.74790952344653e-06
-1.01765620798846e-05
-3.8686352135357e-05
-4.08851547203456e-05
-2.35470898468405e-05
-2.12644358103228e-05
-6.43732288103172e-05
-6.7735592788701e-06
-2.36560711557164e-05
-2.88003427259484e-05
-3.89007404629115e-05
-2.35348461314542e-05
-1.21106104675698e-05
-3.43406233963763e-05
-3.44529122074295e-05
-2.26853375789067e-05
-4.9983629174254e-05
-1.92219054939685e-05
-2.24460620967004e-05
-2.30320333612116e-05
-2.0238087658838e-05
-5.32492110601516e-05
-2.17541518550736e-05
-3.79044121413358e-05
-3.92101856023191e-07
-4.64470547044294e-05
-2.22620571811124e-05
-2.69098718260921e-05
-4.23176662739614e-05
-3.13191653241059e-05
-5.73111398004586e-05
-5.21112419721797e-05
-7.1879692895718e-06
-3.93457035858454e-05
-2.69119753134136e-05
-1.74830111987333e-05
-3.03379279687051e-05
-6.3272039294213e-05
-3.88506005597737e-05
-1.54996207124179e-05
-3.53504936519039e-05
-8.98118877421513e-06
-3.40670884614581e-05
-3.15455598778398e-05
-3.32915047932543e-05
-4.67853298486303e-05
-4.38578808577281e-05
-2.12877265047849e-05
-4.40052829110008e-05
-2.68007812876699e-05
6.54807208875412e-06
-2.86241858935292e-05
-3.07897702967599e-05
-1.20562032976643e-05
-1.6023170017174e-05
-4.09953542857567e-05
-2.10521341805246e-05
-3.58648876620959e-05
-3.44149609520641e-05
-3.33454953784819e-05
-3.47871859076334e-05
-1.71991882692865e-05
-2.85531587030722e-05
-1.56228741581419e-05
-3.5722318271344e-05
-2.80762848806762e-05
-3.23817924667959e-05
-1.85955997472e-05
-1.51983527712051e-05
-3.30857066981345e-05
-2.04772631087208e-05
-4.37793544083485e-05
-3.53698917758788e-05
-5.72495642256918e-05
-2.81408586745608e-05
-3.95383690378275e-05
-1.56763953057517e-05
-1.87115344093615e-05
-3.25758602286764e-05
-2.79082199519791e-05
-3.21762233910495e-05
-3.6905267199943e-06
-6.12966866384013e-06
-3.72831800225164e-05
-1.93413493415726e-05
-3.85979467606656e-05
-4.45771447903669e-05
-3.22236992340555e-05
-3.20731264813627e-05
-1.60007948715255e-05
-4.62087820109104e-05
-2.81819508570265e-05
-3.81517429605499e-05
-2.73309211397826e-05
-5.29058900295113e-06
-2.96282690483565e-05
-5.21744893526193e-05
-3.66122066420836e-05
-3.40397310137301e-05
-4.59590960879494e-05
-3.76845009026895e-05
5.90627497872018e-06
-2.12491009722307e-05
-2.55493718422405e-05
-4.07690788333835e-05
-1.35025626231942e-05
-1.82918935708937e-05
-1.48559793933136e-05
-5.60911705301688e-05
-2.65703582231613e-05
-3.97343324961124e-05
-2.05917849503126e-05
-1.99678730278193e-05
-2.14970794899737e-05
-2.70361379718133e-05
-1.30452637428132e-05
-3.53881336277623e-05
6.72129068626627e-06
-3.56427183759417e-05
-2.32331101276785e-05
-3.56859386502506e-05
-2.86024482493798e-05
-1.81334002833549e-05
-4.29207197668442e-05
-3.71781549493847e-05
-1.91650301184001e-05
-2.01282938709436e-05
-3.07474632589339e-05
-1.88301721001349e-05
-4.74960992632774e-05
-7.12728221428319e-06
-3.52288197962355e-05
-1.93733724490363e-05
-2.50010942156203e-05
-4.03507115534911e-05
-2.83878860887391e-05
-2.18660452082094e-06
-3.64604010297642e-05
-4.96153134594528e-06
-3.00792301548263e-05
-2.35545097816089e-05
4.99213039302097e-06
-9.52268567034055e-06
-4.90524019917866e-06
-5.39728715217975e-05
-5.84095195990023e-05
-3.55012560726608e-05
-4.26080235157266e-05
-4.32904227910935e-05
-1.28426315606423e-05
-2.32353865036974e-05
-4.14747353927475e-05
-1.39039705330963e-05
-3.28785459206986e-05
-3.33221289358452e-05
-3.8217463651167e-05
-3.63607265813271e-05
-2.31235483761188e-05
-3.25102538456023e-05
-1.29633557993129e-05
-3.40909851744667e-05
-3.76891673529825e-05
-7.11252016948577e-06
-8.89808684480858e-06
-1.06732788852686e-05
-3.78914962377949e-05
-4.51264061839837e-05
-2.97361962466918e-05
-4.16886713651212e-05
-3.80300969160797e-05
-6.51511863690777e-05
-3.92757662406115e-05
-3.69603937590078e-05
-3.78657616233816e-05
-1.21314665915885e-05
-8.54724609948129e-06
-3.06351568204657e-05
-2.61510468898564e-05
-5.37285460047836e-05
-1.13481060659762e-05
-3.00737184626905e-05
-4.87608290308796e-05
-6.45324051112361e-06
-3.55984825185472e-05
-3.01826146169935e-05
-4.39743440012085e-05
-1.86576434580418e-05
-9.63163318372654e-06
6.75393491229573e-06
-3.78387187251744e-05
-2.80411005800851e-05
-2.1571575123058e-05
-3.56123226238948e-05
-1.77224473278752e-05
-1.32215261104617e-05
-2.1208753487976e-05
-2.01295395255119e-05
-4.20506151788023e-05
-5.59719265356006e-05
-1.34157040867266e-05
-5.85691464083934e-05
-3.86728353675913e-05
-1.9311518272872e-05
-4.46718143231663e-05
-4.35011983013084e-05
-4.25076131432683e-05
-1.33487895905653e-05
-2.63197609621501e-05
-9.40129478734262e-06
-2.7478159810386e-05
-6.76687539845212e-06
-4.12250731872287e-05
-4.40361615976554e-05
-4.25947664443968e-06
-1.8833512570743e-05
-2.45737194802794e-05
-1.62267987718708e-05
-1.39684055411032e-05
-4.39359723889585e-05
-2.8400246771701e-05
-3.89976874333671e-05
9.9233267349584e-07
-2.96802392489097e-05
-3.14269879243951e-05
-5.84912164285802e-05
-4.17645043594696e-05
-3.8828683224367e-05
-3.58916340089926e-05
-4.26493614930437e-05
-2.94196169502932e-05
-2.61639791740812e-05
-1.1576182320054e-05
-2.65889207829248e-05
-5.28210983888533e-05
-2.59608138139565e-05
-4.4214662741242e-05
-2.78584835625129e-05
-3.56600290474733e-05
-5.76744116715617e-05
-1.85273692025385e-05
-3.88725421936387e-05
-1.16519205532187e-05
-2.94332539168966e-05
-5.02809801892774e-05
-2.64891072229156e-05
-2.47728384449657e-05
-2.8724377068941e-05
-1.69257048832692e-05
-3.74042606007886e-05
-1.09203836334628e-05
-5.40327246599473e-05
-4.2137765297586e-05
-1.60766829566329e-05
-3.10097829407836e-05
-1.75901400714379e-05
-3.88680521031033e-05
-1.82977610904916e-05
-2.54009831064246e-05
-3.17569398170454e-05
-2.9913082561846e-05
-2.22437190061118e-05
-2.34120128366546e-05
-4.55225573751733e-05
-2.69454134406779e-05
-4.16451339622325e-05
-9.07150125953867e-06
-3.22462267015948e-05
-4.80266431311736e-05
-4.94638154212501e-05
-2.59777594233037e-05
-2.80812511104598e-05
-3.4465414208798e-05
-3.62791248650116e-05
-1.49032829160153e-05
-1.94414293046237e-06
-2.47212870046069e-05
-2.33456612045141e-05
-5.68711378928016e-05
-3.28206089439986e-05
-3.16917043120893e-05
-4.67092049075495e-05
-4.96605675858229e-05
-5.10052751096446e-06
-1.83795341299668e-05
-6.07617094026844e-05
-2.34609478783621e-05
-3.66598059556571e-05
-2.59056958099587e-05
-2.43808232101687e-05
-4.26766952116136e-05
-5.46635587640196e-05
-4.60035771120869e-05
-4.24654722186537e-05
-1.15999682303222e-05
-4.15707252628106e-05
-3.51199176513261e-05
-6.84190619382422e-05
1.93208700652237e-06
-5.94680382775414e-05
-1.81280897767365e-05
-1.09013043535074e-05
-8.29779386648534e-05
-1.37176118325374e-05
-2.92876563570603e-05
-4.50440709758338e-05
-6.2347290208786e-05
-2.74218678668274e-05
-4.74464571011724e-05
-3.43131027841838e-05
-2.27638390815748e-05
-1.86693925779729e-05
-5.490742613187e-05
-3.10384373772734e-05
-2.85337572858626e-05
-2.56717469803603e-05
-4.33081269837101e-05
-2.83451093898724e-05
-8.58811227269419e-07
-2.78857705903129e-05
-2.46914485231286e-06
-6.90965042156122e-05
-2.84408953366478e-05
-2.40454494712629e-05
-2.24641523883831e-05
-3.58924328385187e-05
-2.77255592325831e-05
-3.94832464583277e-05
-1.21576537032435e-05
-3.22110122341196e-05
-1.73798725530467e-05
-5.45910925328934e-05
-2.54436601362453e-05
-3.7981657241079e-05
-3.39126726428515e-05
-1.452009734971e-05
-6.32352576697786e-05
-1.98969913832186e-05
-3.81709479384016e-05
-3.11324106944495e-05
-4.30387348739005e-05
-1.15944949915032e-05
-6.27730125052982e-06
-3.95492647233642e-05
-1.66374277787801e-05
-4.10592786206166e-06
-2.13346459923582e-05
-2.20186154228738e-05
-2.45207910564524e-05
8.8193777137813e-06
-2.07588949195373e-05
-1.93398484447209e-05
-2.99706868370393e-05
-3.07486120194208e-05
-2.51233965397344e-05
-4.79192347101677e-05
-2.39945498588409e-05
-3.22440581357596e-05
-4.35268975148962e-05
-4.1884808273805e-05
-3.90493514509323e-05
-2.36654226301537e-06
-2.14618232810107e-05
-2.41824374260282e-06
-2.47752432297714e-05
-3.9269357934306e-05
-4.30565496560314e-05
-8.77121329348711e-06
-2.42960003565355e-05
-3.26992704901482e-05
-1.73269516841951e-05
-4.55879180044857e-05
-2.01183995619771e-05
-4.00075397697533e-05
-4.34259418343101e-05
-5.54833213924725e-06
-1.42112580059422e-05
-4.54395067779591e-05
-2.54679698776016e-06
-1.68522821772453e-05
-3.71185030125488e-05
-5.24209621799483e-05
4.29452622012248e-06
-3.44202429702543e-05
-2.89316146064418e-05
-3.29406994080747e-05
-9.31927164748943e-06
-1.71862206198551e-05
-2.24928964539093e-05
-5.65582505994599e-05
-4.09885407771059e-05
-2.16075540743393e-05
-4.29851100872859e-05
-7.93950498472849e-06
-3.0032548574977e-05
-2.8466752118008e-05
-2.16002150778754e-05
-1.8427473889457e-05
-6.59913415604895e-05
-3.66566916190065e-05
-1.10822361734846e-05
-3.53726181872258e-05
-3.37950100491777e-05
-3.08853488574795e-05
-3.24455094313368e-05
-3.65594273100519e-05
-3.42213614467995e-06
-3.34955274661027e-05
-4.57319206832264e-05
-5.1217948260228e-06
-1.51181964957405e-05
-4.11193961006251e-05
-3.38192649639211e-05
-1.1924632584001e-05
1.22435841174113e-05
-4.4485637441374e-05
-2.70797383057689e-05
-4.04424912200669e-05
-5.751768040146e-05
-7.70270685290127e-06
-1.83878599623157e-05
-1.13100596976395e-05
-1.81215075902418e-05
-5.40335693456055e-05
-4.895344023574e-05
-1.03108000864389e-05
-9.12113426044067e-06
-1.82161160794622e-05
-4.93703941087723e-05
4.84514326471177e-06
-1.56242063963122e-05
-2.30149228289269e-05
-2.91658039982316e-05
-2.67067250836765e-05
-3.62452943748902e-05
-1.65258082121226e-05
-6.62567224919319e-05
-2.82707999987867e-05
-1.13997980231299e-05
1.76774758639099e-06
-2.80266971527508e-06
-5.44195459943043e-05
-2.40508156373755e-05
-1.80010048956155e-05
-3.73371623998933e-06
-3.25728546339035e-05
-3.98166373307377e-05
-5.15342357591756e-05
-2.46081689572076e-05
-4.52179790763408e-05
-1.52123909162799e-05
-4.67853250197511e-06
-6.86238825519667e-06
-4.27830466230537e-05
-2.25179698225393e-05
-5.21058998649895e-05
-2.55178591622172e-05
-1.7895923231045e-05
-3.06193476472804e-05
-2.9129359577725e-05
-3.72628743793955e-05
-3.22116127501174e-05
-1.55860548290209e-05
2.25595540441783e-05
-2.14682923975645e-05
-3.2623320551454e-05
-3.01548025397302e-05
-1.60605492690973e-05
-5.94910922096457e-05
-3.00294385961512e-05
-4.40986950984174e-05
-1.71834747575559e-05
-4.0161549925202e-05
-5.1541645619977e-05
-2.90727329881185e-05
-3.76146419037718e-05
-4.86764811466378e-05
-2.93708390182884e-05
-1.77454598747528e-05
-3.46780880227342e-05
-2.93974972757743e-05
-4.44535362196031e-05
-4.61269253792066e-06
-3.80815190314671e-05
-3.17674896452387e-05
-1.86109563761568e-06
-1.83610306357868e-05
-2.00604032877684e-05
-4.57352578877708e-05
-2.45638219888245e-05
-1.89361903013856e-05
-4.02446889645891e-05
-1.9539902125161e-05
-5.7368147173829e-05
-3.86537970655097e-05
-5.52393607091591e-05
-4.71645125023598e-05
-3.71891744057495e-05
-1.06381617037492e-05
-5.11798322249689e-05
-9.76668099548161e-06
-3.48884802587706e-05
-3.21032285352256e-05
-2.45496869460308e-05
-4.63720164971041e-05
-2.50343906114803e-05
-2.15783975080857e-05
-3.48649862089144e-05
-3.02867696032235e-05
2.22117711795788e-05
-5.28352944596732e-05
-3.17130144445479e-05
-4.30858401015379e-05
-6.14176268243795e-06
-3.15879884354884e-05
-2.70769031182485e-05
-3.89132929255235e-05
-1.27451524864729e-05
-4.88058673597085e-05
-4.18412621549692e-05
-4.40839438542729e-06
-2.8191706225654e-05
-1.39068362065659e-05
-3.58936916572566e-06
-3.89844466035715e-05
-4.53207168607141e-05
-4.4109026401647e-05
-3.09151058786455e-05
4.08636485544039e-06
-6.96862657010331e-05
-2.10523680157613e-06
-2.37961090380087e-05
-2.63228914481219e-05
-3.72007759509842e-05
-2.63765005238408e-06
-2.96697481629491e-06
-1.74249452415074e-05
-4.39761679655381e-05
-1.88620372169848e-05
-5.42865733445531e-05
-3.3424012092245e-05
-3.09144630148175e-05
-3.32607538327127e-05
-3.91903313698932e-05
-2.44484236847935e-05
-3.66384308059256e-05
-8.99543911645606e-06
9.28366393457218e-06
-1.21382348591852e-07
2.58771978021894e-06
-2.75744222350668e-05
-5.41593648608265e-05
-5.07931529607767e-05
-3.02495700981581e-05
-1.9666797524534e-05
-4.35196977879856e-05
-2.71585645640132e-05
1.49379169299579e-06
-2.21916053172668e-05
-3.23938613352378e-05
-1.95999170565859e-05
3.35547841715311e-06
-3.76699911047281e-05
1.52245432476443e-06
-3.85049388742505e-05
-2.9106735884849e-05
4.67844308274822e-06
-2.72783197424451e-05
6.48195881216284e-06
-4.70101623988623e-05
-1.3511016328656e-05
-3.11122900853299e-05
-2.48864284692619e-05
-4.28284462817918e-05
-5.9122660078915e-05
-2.56986512375389e-05
-2.60012563816098e-05
-1.08769954752063e-05
-6.8657953192353e-06
-2.20663368738348e-05
-1.62533544912289e-05
-4.16453665459678e-05
-2.23292780457396e-05
-2.42460706025412e-05
-3.89030844697035e-05
-5.11255447446588e-05
-1.65014611159219e-05
-3.22272862579904e-05
-7.32739017870586e-06
-4.23343377469249e-05
-2.2892339341924e-05
-8.48771068885985e-06
-3.89900927719463e-05
-3.11622063402323e-05
-1.69483887318063e-05
-2.41773748351132e-05
-5.02359760405476e-05
-7.48293776757338e-06
-6.08815261999616e-05
-4.40057107952416e-05
-4.33382969278868e-05
-1.55911964648509e-05
-2.85365706900115e-05
-1.62539279621788e-05
-2.8158977136123e-05
-2.2854132590009e-05
-5.01582774525392e-05
-3.62459272845925e-05
-2.17953273176711e-05
-5.33173492133244e-05
-2.82379351470539e-05
-2.72244030378615e-05
-5.02770684753211e-05
-1.37399320308483e-05
-5.14072243521925e-05
-1.70759776752932e-05
-1.75156260105177e-05
-2.34344868209601e-05
-5.01325955964149e-05
-1.96011692945786e-05
-1.52205364649795e-05
-4.19075520656777e-05
-2.12905451376268e-05
-4.50000559630959e-06
-1.45416550935829e-05
-1.62784130634915e-05
-2.24073840320806e-05
-5.02365809716857e-05
-2.36719884381168e-05
-3.74509182168886e-05
-3.77998404591621e-05
-2.13966854778695e-05
-5.32939196339056e-05
-6.41230278551304e-05
-1.52683329904809e-05
-1.03475596043751e-05
-5.30012576766741e-05
-3.83305936816613e-05
-2.45559176275676e-05
-3.35633314367056e-05
-3.63551578282792e-05
-5.43478283749438e-05
-2.9321061842871e-05
-3.5859086017011e-05
-1.59082068514967e-05
-4.82663748664386e-05
-5.71397060129039e-06
-4.75022510957865e-05
-6.72763313778362e-05
-1.13028914707e-05
-3.89349995642715e-05
3.32616072331819e-06
-3.9446967654188e-05
-5.46126624586399e-05
-4.27367014519986e-05
-2.04144669000872e-05
-3.71416158255853e-05
-3.19648229791216e-05
-4.46016501744864e-05
-2.25241659826298e-05
-1.09756830802467e-06
-2.80091082533594e-05
-3.97922486895698e-05
-1.9863974367388e-05
-2.53456468217565e-06
-4.44951130420454e-05
-3.1933727659761e-05
-1.14397873135871e-05
-2.06957926761626e-05
-9.84952654593943e-06
-2.89161233163355e-05
-3.59932040579293e-05
-3.21549718153748e-05
-3.82883906966602e-05
-3.54292324526293e-05
-1.47665557395574e-05
-2.19419384838721e-05
-3.44294497393411e-05
-1.51157382277814e-05
-2.53688032269566e-05
-1.71854753637982e-05
-1.46498247148368e-05
-1.86214818645293e-05
-2.69392650911321e-05
-4.11192573234839e-05
-1.89908611013078e-05
-1.38410085592017e-05
-1.35734808011057e-05
-1.04305564572203e-05
-1.43144509249744e-05
-7.00451115937789e-06
-4.19119566022871e-05
-2.51293363446368e-05
-1.74216939275785e-05
-1.01918883544178e-05
-4.28013619030252e-05
-3.68531787056918e-05
-1.84271973598949e-05
-1.24815407134926e-05
-4.37280393042364e-05
-3.37638325514381e-05
-3.6521762559642e-05
-4.80044203771288e-05
-2.81360245673324e-05
-3.45054193567186e-05
9.7587330041262e-07
-8.48164887773057e-06
-3.68429536181622e-05
-4.3449801633547e-05
-3.45965793665778e-05
4.57050162342126e-06
-5.35152869426388e-06
-2.26691623970191e-05
-3.91143357445324e-05
1.34117727191561e-05
-2.44135133290047e-05
-2.69359271352219e-05
-2.49535465147706e-05
-1.73726768880752e-05
-4.16036684104086e-05
-1.955291508387e-05
-4.20210536033911e-05
2.44291919928652e-05
-1.77856688897117e-05
-3.83716164107779e-05
-3.36208431864375e-05
-4.96469320158965e-05
1.29131366079275e-06
-4.13842298409582e-05
-1.73567165364807e-06
-8.81013913977265e-06
-4.81031012933104e-05
-3.30974776271254e-05
-6.43955941146683e-06
-2.8249376033478e-05
-3.67435969286202e-05
-2.87834748097216e-05
-2.25754395792188e-05
-2.50667791360727e-05
-3.11099688758113e-05
-3.44178914276675e-05
-2.45626124137106e-05
-7.51520987989564e-06
-1.72885305848959e-05
-1.30744891336182e-05
1.63374681760169e-05
-2.07058502258193e-05
-1.5656927268729e-05
-1.58897439776439e-05
-2.94803984508115e-05
-1.01183628159031e-05
9.54612363352416e-06
-3.53866666875525e-05
-2.30081636646594e-05
-4.22567522302445e-05
-1.70232987872792e-05
-1.01853005819172e-05
5.11588869643947e-06
-4.6608397696664e-05
-2.75324069670747e-05
-4.9867134933636e-07
-1.14259849355174e-07
-3.41693322087722e-05
-5.41241052838633e-05
-2.22266527140989e-05
-4.25078050300335e-05
-3.0075120537105e-05
-3.76781134862158e-05
-2.21689455559195e-05
-3.06745855522269e-05
-7.89589781490415e-06
-5.03447088377554e-05
-4.09338309223606e-05
-2.02172008876121e-05
-5.2182294285944e-05
-3.03918056895714e-05
-4.5239207096997e-05
-3.78403901903265e-05
-2.66533335028237e-05
-5.86899164294483e-05
-2.01013865302791e-05
-2.57570753888509e-05
-9.71861128926971e-06
-2.26913799040495e-05
-2.10274980597194e-05
5.34377332929611e-06
-2.23278931201304e-05
-2.36313467481871e-05
-3.21667013765691e-05
-4.93083586908872e-07
-3.0980065003377e-05
-4.80328527539057e-05
-2.60688700716524e-05
-5.0012324161116e-06
-1.6709915700928e-05
-5.35752115137633e-05
-2.34163640222781e-05
-3.73846726538898e-05
-2.70689936468202e-05
-2.29822575920117e-05
-4.41584305459825e-05
-3.13406582256272e-05
-2.10986155283474e-05
-5.29597551415318e-05
-2.28524741157925e-05
-4.35954226165792e-05
-2.30058365000767e-05
-4.10197297749588e-05
-2.53262078200952e-05
-2.42646505731956e-05
-6.75649318601019e-05
-3.18275068471321e-05
-4.09875734844097e-05
-2.68386080908284e-05
-2.71774054447351e-05
-8.21301552999238e-06
-4.01169323236495e-05
-1.00345815492336e-05
-5.09686575074806e-05
-1.78120464731575e-06
-9.39080401525956e-06
-3.0948593305906e-05
-1.11882646852986e-05
-9.54630155027406e-06
-3.08165244081057e-05
-5.42241555297962e-05
1.79551378191495e-06
-3.43961103105548e-05
-3.02170743961918e-05
-7.0338448399194e-06
-1.7660706995279e-05
-3.49383898709963e-05
-3.18635162753294e-05
-2.89863252008709e-05
-3.12777255579035e-05
-1.74100846992199e-05
-4.23359008175259e-05
-3.67572764648343e-05
-3.13502126303409e-05
-4.66505560219948e-05
-4.33733398704624e-05
3.35463308306652e-06
-2.47906251610894e-05
-4.00676705304347e-05
-1.36147633908171e-05
-3.86780093620324e-05
-3.09173137875632e-05
-1.30725082157127e-05
-2.12576660041264e-05
-2.95517638876217e-05
-1.89564858775246e-06
-5.48270867442258e-05
-4.22687949153249e-05
-3.0985338691249e-05
-3.41049315796816e-05
-3.5408912783976e-05
-2.51001857620951e-05
-4.96392832002638e-05
-4.5567393425516e-05
-4.49875278239108e-05
-4.0582976003876e-05
-6.81983898918519e-06
-1.6336003377089e-05
-3.13813040853346e-05
-3.20506059565854e-05
-4.56412500860479e-05
-3.83870067937722e-06
-3.44286610060829e-05
-1.86582924581827e-05
-8.37726767612649e-06
-1.13341744059079e-05
-1.11489874022513e-05
-5.00574183629557e-05
-4.89935811584551e-05
-2.55351944558245e-05
-1.9647388723455e-05
-3.4732224784795e-05
-3.43702088221256e-05
-7.47389522752988e-06
-2.48550183561803e-05
-5.89211457826956e-05
-4.65433895528072e-05
-5.12390123821486e-05
-4.62217565404356e-06
-1.63916937616713e-05
-2.33597262001032e-05
1.00863519463515e-05
-9.4035037452915e-06
-1.67146453262402e-05
-1.05358108555065e-05
-3.75960220529495e-06
-3.43237358455341e-05
-2.68085816997218e-05
-3.79777251718843e-05
-1.90287145801549e-05
-5.37712764063037e-05
-3.01383767048167e-05
-4.61058593792288e-05
-2.25194509641001e-05
-4.54397771961055e-05
-1.97019018360802e-05
-1.15419763602075e-05
-3.03514798116843e-05
-2.90234586407091e-05
-4.21326290004255e-05
-4.05136763342167e-05
-2.33631130380759e-05
-1.60927956357646e-05
-8.72363476191445e-06
-2.88424124999932e-05
-1.77186751523784e-05
-4.60755471165567e-05
-2.791698574698e-05
2.1314523407541e-08
-2.19034726616756e-05
-3.64292353047004e-05
-2.49040517649932e-05
-4.53967049898335e-05
-2.23726270206067e-05
-2.62811868491297e-05
-3.54142422387289e-05
-4.52611032928124e-05
-3.84682664801463e-05
-4.73818101233178e-05
-4.37954898327546e-05
-3.58819175021725e-05
-3.41832186236848e-05
-1.87164086641089e-05
-3.55162278557639e-05
-1.86144140641352e-05
3.32678080210033e-06
-3.01946470252944e-05
-3.9854964191887e-06
-7.15854390150954e-06
-1.41440262900966e-05
-2.65198379910941e-05
-3.74819339416919e-05
-4.76789366071405e-05
-5.91716607741885e-06
-4.80024071319177e-05
-2.00228129549216e-05
3.41127469462927e-06
-3.30023497896778e-05
-5.8845825909625e-05
-2.62858391224935e-05
2.38416318616777e-05
5.59867509588104e-08
-2.57269548565889e-05
-2.6902280792483e-05
-3.49547204226829e-05
-2.33145489129157e-05
-4.4412257858496e-05
-2.25299078928744e-05
-1.77362493017374e-05
-9.74912142909736e-06
-6.56726268702685e-05
-2.14851009150889e-05
-2.81782705603071e-05
-1.50298566103309e-05
-1.77173665351739e-05
-5.11272326947498e-05
-1.72209067761422e-05
-1.25094374250789e-05
2.36737474387686e-05
-2.23504880068092e-05
-5.63263393209215e-05
-3.1656893300476e-05
-2.74800670132982e-05
-3.10834519224852e-05
-1.36415592478841e-05
-2.16835403247532e-05
-4.64408611600585e-05
-4.04904355076109e-05
-2.20220739671261e-05
-1.41477904578809e-05
-1.46876838945695e-05
-2.75664041433938e-05
-3.89930120304087e-05
-2.99963420269639e-05
-2.35095279706497e-05
-4.14826563339101e-05
-1.88078600813659e-05
-1.06556841028556e-05
-2.95955972891368e-05
-1.68495928044684e-05
-4.45377358952097e-05
-2.93781779634981e-05
-2.39230901660855e-05
-4.60372578843413e-05
-2.20671207187213e-05
-2.91522196349611e-05
-2.85218956234549e-05
-2.63486603346414e-05
-1.91830516444205e-05
-2.51564718761934e-05
-3.6268269066644e-05
-9.79758153719116e-06
-1.70074935974584e-05
-1.03272030484779e-05
-4.49090149190615e-05
-7.66815910453853e-06
-2.41820738277904e-05
1.0088210591756e-05
-1.83219920536808e-05
8.05595104894496e-06
-3.92796309870019e-07
-2.72189811382634e-05
-3.9817269418846e-05
-4.43775139405415e-05
-1.66053721044882e-05
-1.60435802324723e-05
-2.06631644660325e-05
-2.59368494854206e-05
-2.76797470263025e-05
-7.01635479042469e-06
-2.79734560156526e-05
-4.67630071663815e-05
-3.18769629225536e-05
-2.8754208432452e-05
-1.0923941798345e-05
-5.29100860366829e-05
-1.43539450857413e-05
-1.27204580363754e-05
-5.99446311986408e-05
-2.9211783507678e-05
-1.87694199644452e-05
-3.07545326065611e-05
-4.12060126457292e-05
-4.47640202828041e-05
-2.49744679962933e-05
-3.91511840109402e-05
-1.92967256404458e-05
-4.0084635352089e-05
-1.99794171787007e-05
-2.26042215774073e-05
1.61668369981729e-06
-2.78306756972741e-05
-5.10837928378862e-05
-3.62349339741031e-05
-4.6567414170678e-05
-2.66316425432394e-05
-2.98581510581967e-05
-1.75409843663898e-05
-6.29835859030308e-06
1.52263119655711e-05
-1.90121355322499e-05
-3.16292984678677e-05
-4.74691653458988e-05
-5.53069625496421e-05
-2.51391473615487e-05
-2.25501175190924e-05
-2.48908017088503e-05
-2.62281210630352e-05
-1.75303651874509e-05
-1.0325109256078e-05
-1.51147353682425e-05
-1.15261065499687e-05
-4.13169154880269e-05
-2.69407864089907e-05
-3.59364700455978e-05
-2.26109848800582e-05
-7.58716211482138e-06
-2.61304324337357e-05
-1.51189502416949e-05
-4.11780722907044e-05
-3.66032448489963e-05
-3.30382111603322e-05
1.38114546157194e-06
-3.75665674705984e-05
-3.54040623427515e-05
-1.70698837239242e-05
-5.10079267480946e-05
-9.02892409358639e-06
-3.27003227123563e-05
-1.88619422588752e-05
-1.81752921754213e-05
-1.39818574636015e-05
-2.76395805854222e-05
-4.05649505810283e-05
-4.04446203551549e-05
-1.16199240838507e-05
-5.21522135941281e-05
-4.69685878126754e-06
-2.42105687120037e-05
-1.72578759044599e-05
-4.25302081759822e-05
-2.26551586691335e-05
-4.05157041295207e-05
-4.38504799127707e-05
-4.29677631704158e-05
-4.74385643098826e-05
-1.85590062241436e-05
-4.400743832715e-05
-2.50331100785316e-05
-1.62627681049066e-05
-4.670880504972e-05
-2.48421523121732e-05
-4.48065018409625e-05
-3.07660799093168e-05
-2.54174839124405e-05
-2.68238921235073e-05
-6.16247020789935e-06
-4.13438855133576e-05
-3.15402902302457e-05
-1.96389999406476e-05
-3.11714133083351e-05
-2.41720760224696e-05
-3.28558411367591e-05
-2.43920623947806e-05
-3.28455285810867e-05
-2.9773001837505e-05
-6.02312927853738e-05
-3.42039005112906e-05
-1.54724212399529e-05
-2.97165422760526e-05
-1.48334318193612e-05
-4.29954914951612e-05
-2.07909945567759e-05
-5.36361162740642e-05
-3.7972038969829e-05
-2.18708329508205e-05
-3.56689943469928e-05
-3.46762315802761e-06
-1.33913305474647e-05
-3.44495219755629e-05
-9.99931562294779e-06
-2.79633715257709e-06
-1.59599416992193e-05
7.10956204379601e-07
-4.64878698504826e-05
-3.18197394428159e-05
-6.34727496965411e-05
-2.02845240596616e-05
-2.11151157029934e-05
-2.26949253621766e-05
-2.65951849566747e-05
2.77199227451497e-06
-6.30585641984813e-05
-2.49379109707195e-05
-3.73208932204174e-05
-1.93282049363321e-05
-3.21091473429717e-05
-1.86465845423646e-05
-2.73581485645442e-05
-5.06984830981028e-05
-2.08654330537772e-05
-3.98109777274352e-05
-3.92466855011706e-05
-4.42625217218732e-05
-3.01633708982127e-05
-2.68755827372591e-05
-8.38482173609768e-06
-4.38640215720481e-05
-9.57311375099228e-06
-5.82956391759294e-06
3.74039524085079e-06
-2.12611482056457e-05
-4.6241016486784e-05
-5.33892379544786e-05
-1.21549324337382e-05
-2.10275704235542e-05
-1.43979275202179e-05
-2.81611992623003e-05
-2.14612142199189e-07
-1.40370558360017e-05
-3.47578789070572e-05
-3.42057385608931e-05
-3.41631958402461e-05
-3.18702906665838e-05
2.31744372928786e-05
-2.72602478235292e-05
-4.53335734689242e-05
-2.17488020653208e-05
-4.39041575398202e-05
-2.59279979220338e-05
-3.27824638614412e-05
-2.99515998488319e-05
-1.86447949451486e-05
-2.71951752718998e-05
-2.68488231581973e-05
-3.61388906217986e-05
-4.81017766842046e-05
-3.60207225238703e-05
-5.04173202120095e-05
-6.06259723840195e-05
-7.2441057586675e-06
-2.22871426377303e-05
-5.47833741982356e-05
-1.87821449796849e-05
-3.44276898921646e-05
-2.48635324059999e-05
-1.98567412626603e-05
-9.12653677218404e-06
-2.61840919118648e-05
-1.75697485445388e-05
-1.64118829383785e-05
-1.26483852244233e-05
-3.09936677523516e-05
-1.6162181665628e-05
-9.26849194817557e-06
-3.44687412840544e-05
-3.61268050245678e-05
-9.97503864936913e-06
-3.17933289105047e-05
-6.02559753438716e-06
-4.65066441494216e-05
-4.60798218736049e-05
-2.64023347441557e-05
-2.10245059056686e-05
-3.26774725359797e-05
-7.86936966613424e-06
-2.99620761913793e-05
-1.16421643665224e-05
-4.24473847681475e-05
-2.58712676345982e-05
-2.59266131503827e-05
-1.58105983043688e-05
-2.69909156646001e-05
-3.95765716071942e-05
-1.84295838798641e-05
-2.38516274079333e-05
-1.52039552784746e-05
-2.20954664345909e-05
-4.28192507050424e-05
-4.4333088034592e-05
-2.94130661884165e-05
-9.04093677472614e-06
-3.37094157575036e-06
-5.81993475435332e-06
-3.48757440576766e-05
-6.4314234577601e-05
-5.64932024026902e-05
-3.21884253958521e-05
-1.77985639846616e-05
-2.22032225052867e-05
-3.51497037356293e-05
1.17036481801803e-05
-1.03539205841334e-05
-3.60570435922022e-05
-2.87496052584379e-05
-5.57544470949177e-05
-5.23098072878237e-05
-2.9852826362582e-05
-8.80005931170163e-06
-1.57469915021316e-05
-5.24354971511643e-05
-3.05704206592591e-05
-4.02950839089992e-05
-2.12643139407264e-05
-3.58450169910603e-05
-4.82547162681831e-05
-3.77434801339796e-05
-2.72040456141906e-05
-4.60004289379186e-05
-1.38080521565429e-05
-2.6194508811461e-05
-3.83871772772198e-05
-2.28736052201857e-05
-1.74067614246354e-05
-2.21780165647939e-05
-1.76959049135026e-05
-6.75470235588129e-06
-1.92340660774162e-05
-2.80784078266437e-05
-4.14709065498662e-05
-5.77620466432986e-05
-4.76704863366246e-05
-1.2410248587802e-05
-3.89637920437851e-05
-4.80656622154732e-05
-2.77647021300733e-05
-3.25124198253194e-05
-5.41958241505662e-05
-2.09685627012732e-05
-2.49159821262791e-05
-1.26426138558654e-06
-4.02514893327827e-05
-1.20409279405043e-05
-3.44784525638815e-05
-1.09879286573191e-05
-2.88890575914603e-05
-3.41920989308319e-05
-5.4464763873674e-05
-1.69671230645614e-05
-2.64916875886583e-05
-1.84612035438807e-05
-2.73199207634996e-05
-2.64441384475095e-05
-3.13160717408872e-05
-6.79610856535987e-06
-5.56324916037863e-05
-3.62741863685192e-05
-1.72723917497449e-05
-4.97270101525378e-05
-4.58392389015951e-05
-3.85896736837144e-05
1.00262861858666e-06
-2.90762004635214e-05
-1.51098430078229e-05
-2.77400109919983e-05
-4.93555294160959e-05
1.28579903597148e-05
-1.19647936747145e-05
-8.6274602674097e-06
-3.48242749797908e-05
-5.29667519953043e-05
-2.55313169014728e-05
-4.1101668188089e-05
-3.75259088829215e-06
-3.92225501419536e-05
-3.94652092055954e-05
-4.14029423250266e-05
-2.24260411770389e-05
-3.50158218405309e-05
-1.51336249758445e-05
-4.12590703814798e-05
-1.41627524508836e-05
-2.33447050939685e-05
-1.30212017126782e-05
-1.45208090285454e-05
-1.93471125353608e-05
-3.44026751778922e-05
-2.65486803253262e-05
-4.91921910547433e-05
-3.82917855401065e-05
-3.47310093864846e-05
-3.89025398146548e-05
-1.55509385472244e-05
-2.80821794988012e-05
-6.76493722089438e-05
-1.79460689897427e-05
-3.47347294368617e-06
-2.67180433803375e-05
-2.16658305885385e-05
-2.85576333971396e-05
-2.84828092510518e-05
-4.59010069255488e-05
-2.45795557233584e-06
-4.01323789996733e-05
-5.56471035888354e-05
-4.86597863221152e-05
-2.62462900887021e-05
-4.50018532855136e-05
-3.7306170574596e-05
-4.92413544021098e-07
-3.44434571957443e-05
-1.58026489904317e-05
-3.88143514599374e-05
-1.45759359150852e-05
-2.94311681139538e-05
-1.9751748021977e-05
-2.48535687035626e-05
-2.53701879066442e-05
-2.06320179886127e-05
-2.95393168305824e-05
-1.03049615638575e-05
-3.39533471927816e-05
-4.85561708530827e-06
-3.05900062767557e-05
-3.59082723715589e-05
-3.04030599584277e-05
-1.86832111676771e-05
-4.4961714342284e-05
-9.16283243271949e-06
-2.3777317213063e-05
-5.67865861109612e-05
-4.18090178323287e-05
-2.60485022467451e-05
-4.01794487219607e-05
-4.5886012573193e-05
-1.76350941992507e-05
-1.1208375277427e-05
-1.37178906112004e-05
-3.56631516415347e-05
-4.65418677046501e-05
4.60865851984342e-06
-1.89530779117948e-05
-2.49483530549953e-05
-1.40927471456947e-05
-4.41363712503314e-05
-1.42222440752957e-05
-4.65463773325627e-05
-2.51607995951082e-05
-4.61409919602283e-05
-2.93114236761541e-05
-1.68300941437023e-05
-2.34873798668273e-05
-3.5920061056452e-05
-1.33482147499856e-05
-4.65895042760777e-05
-1.60146376307016e-05
-2.61665151660268e-05
-1.67001595557459e-05
-3.69556162811178e-05
-1.36860901192503e-05
-2.73494357746544e-05
-1.49436517898271e-05
-1.89259306719876e-05
-3.36215641371625e-05
-1.28617559727003e-05
-2.28047830891202e-05
-2.79914752744444e-05
-4.09179540857969e-05
-5.3845040765307e-05
-1.34793866531745e-05
-1.59522499611878e-05
-8.19937952290964e-06
-5.33236030980239e-05
-2.30681361764531e-05
-1.24552008406644e-05
-4.24029665639161e-05
-2.29531986707181e-05
-3.55635938428779e-05
-2.71701450642019e-05
-3.27837010009531e-05
-2.03567422343662e-05
-2.38959794324659e-05
-1.30219122656882e-05
-1.24409104809202e-06
2.16615535198499e-06
-4.72220961518629e-06
-3.77947054269195e-05
-5.05019462437847e-05
-3.78149244765816e-05
-6.05157835244226e-05
-1.0215891202402e-05
-1.48182740984838e-05
-4.81912828972911e-05
-1.86540206704919e-05
-2.26362491901725e-05
-4.69698196313133e-05
-2.04417260264761e-05
-3.62873217402218e-05
-4.72776964980568e-05
-6.64205663729918e-05
-2.94960692404895e-05
-3.39160206309337e-05
-3.62895023812766e-05
-2.74849996452893e-05
-1.63332298725257e-05
-4.19096984406024e-05
-3.43393452714579e-05
-4.89364713309354e-05
-3.4673293998742e-05
-4.98246644244796e-06
-4.34624837694629e-05
-3.45296319169685e-05
-4.18254051953126e-05
-4.36075556249371e-05
-2.93527854192124e-05
-5.49426461682234e-05
-2.79493938775587e-05
-2.37254657395447e-06
-2.21804306768078e-05
7.14339489170616e-06
-3.2730014727186e-05
-2.79546235395101e-05
-1.96766233382847e-05
1.37685871703741e-06
-2.53128613703708e-05
-1.33871936758898e-05
-1.63865303478922e-05
-1.54750653021369e-05
-4.02182645084031e-05
-3.47839369603575e-05
-2.78610478401501e-05
-2.9880064129957e-05
-3.52521016642045e-05
-2.24307461345032e-05
-2.43692191045857e-05
3.99973018131708e-06
-1.4112761327314e-05
-3.21554880316359e-05
-4.01907708549381e-05
-2.91662352483976e-05
-8.98443587757943e-07
-1.91228901263458e-05
-4.89815036615355e-05
-2.89070875240497e-05
-1.58136653008322e-05
-2.53319389204712e-05
-1.59799282426071e-05
-4.33417475997261e-05
-2.93179944387344e-05
-3.93907885541152e-05
-2.92965010102044e-05
-2.76284595865725e-05
-3.27947134514025e-05
-2.86823046439526e-05
-5.46592151259584e-05
-2.09690066667289e-05
-2.34494160784816e-05
-1.52717094594068e-05
-3.09315022412233e-05
-2.8878774694199e-05
-2.62384289377375e-05
-2.83542178688887e-05
-6.04114467938458e-05
-2.30050058937346e-05
-5.45306048511179e-05
-3.23247476680305e-05
-2.3041567472204e-05
-2.47992114837422e-05
-6.5976155492425e-07
-4.19849081635474e-05
-3.87575906797932e-05
-4.30550707873009e-05
-6.30415772652778e-05
-4.00666594146468e-05
-3.41063835588577e-05
-3.47851148744181e-05
-2.72028255362068e-05
-4.17065189021806e-05
-2.09159157812389e-05
-2.38642433044399e-05
-9.09018692646437e-06
-1.43822913825059e-05
-2.25581566764795e-06
-3.49547666908898e-05
-4.06057406422548e-05
-1.08954704118713e-05
-2.35301685195557e-05
-2.83324730241169e-06
-3.44760263362455e-05
-2.74379196258207e-05
-2.60767031424917e-05
-3.74356719035913e-05
-2.78210084488837e-05
-4.40945566399818e-05
-2.85810392723824e-05
-3.05996072217298e-05
-3.91567032942406e-05
9.15065743271504e-07
-3.93840548827571e-05
-3.05900736051388e-05
2.52423178595004e-06
-2.34096203327945e-05
-2.87232631136686e-05
-3.40051199363763e-05
-3.29439790421708e-05
-2.798005453562e-05
-4.19794317874556e-05
-1.53607211791438e-05
-2.87057818757861e-05
-5.16841632251618e-05
-1.44895726299084e-05
-2.99129465404842e-05
-3.82565072237261e-06
-1.5708609600502e-05
-2.92309498654132e-05
-3.373679741392e-06
-2.11247292599859e-05
-1.81070102995593e-05
-1.064021811845e-05
-1.33854852647025e-05
-4.69921284302488e-05
-1.66933045478427e-05
-4.7183525650817e-05
-1.5441271962001e-05
-6.56064390988416e-06
1.53371687372078e-05
-3.14140030488456e-05
-1.318336800668e-05
1.10345042384688e-05
-3.87593919379218e-05
-3.78901627953687e-05
-3.90074310255644e-05
-3.91417379249027e-05
-4.1478414001488e-05
-3.4851234848942e-05
-2.26992374087928e-05
-1.41473184782922e-05
-2.65710873907934e-05
-3.84032791271314e-05
-3.07180336798851e-05
-5.71862588822019e-06
-1.31025159920182e-05
-1.3749814592874e-05
-3.12170071947503e-05
-3.34869571391752e-05
-4.16795599938857e-05
-2.37573668408795e-05
-4.7465808083561e-05
-1.09825735282897e-05
-4.72343839950167e-05
-1.00460036062079e-05
-2.67961700127245e-05
-1.35972121773743e-05
-2.50472114737981e-05
-3.27425353218682e-05
-8.48815750701551e-06
-2.42854912385496e-05
-9.50899777737195e-06
-4.37821447245872e-05
-4.26939297768026e-05
-3.87393794501158e-05
-4.10126191803385e-05
-2.63272750619573e-05
-7.36027014424639e-06
-4.20644876789604e-05
-1.25556203313368e-05
-1.5977505544133e-05
-3.77438209269528e-05
-1.38167689545511e-05
-1.88585977389833e-05
-2.10965540304548e-05
-5.1352462101288e-05
-5.01268554967206e-05
-2.31103830775379e-05
-2.7555665254476e-05
-2.39760075757225e-05
-2.95161186949281e-06
-1.72756470108186e-05
-2.76999865178898e-05
-2.9955325114778e-05
6.81314044035979e-06
-3.1522371891013e-05
-2.51674056126426e-05
-3.08910975166373e-05
-3.75253192048986e-05
-1.20232728556661e-05
-3.58743880526116e-05
-4.84462716297405e-05
-5.23467630880417e-05
-2.30819737345536e-05
-3.12584380888191e-05
-3.91869128217852e-05
-3.02268757115668e-05
-5.73735680985951e-05
-1.77756443812437e-05
-2.47438131423621e-05
-4.30169599568304e-05
-3.47543753136799e-05
-8.26675144503089e-06
-1.33956459550169e-05
-3.78441705334961e-05
-1.72981958363664e-05
-5.34967768683182e-05
-5.42098056647971e-05
-5.21558998322901e-05
-5.1263093721722e-05
-4.17358235649707e-06
-6.27153890927613e-05
-2.8134516791187e-05
-2.08768062116424e-05
-4.19937500656853e-05
-3.9470454315653e-05
2.45887597846378e-06
-3.63940091867061e-05
-2.73287677669555e-05
-3.38589639897813e-05
-2.17776477518667e-05
-2.65390367420762e-05
-3.08771346432305e-05
-1.98225944997534e-05
-1.7207047594628e-05
-1.48458379736241e-05
-2.42212091407461e-05
-1.20474943391778e-05
-4.57762790496611e-05
-4.31785899155299e-05
-3.22214082363391e-05
-7.40456056990175e-06
-1.67628357262583e-05
-1.27300229692979e-05
-1.77170222871606e-05
-3.20745171350018e-05
3.51473874204887e-06
7.75157198438614e-06
-5.06236874357556e-05
-3.69075979743252e-05
-2.9439225816617e-05
-2.51727914298134e-05
-3.73201698938434e-05
-4.38105470628631e-05
-1.70660613228241e-05
-3.3206980141257e-05
-2.25350838194574e-05
-1.18823624397484e-05
-3.02934877486531e-05
-1.81113424720631e-05
-5.90058014813079e-05
-5.42408251508946e-05
-5.46081304211577e-05
-4.35441710702034e-05
-5.55440017667396e-05
-4.62764313882196e-05
-3.9376093987141e-05
-1.85978710092035e-05
-3.58676417675386e-05
-3.99603465546186e-05
-1.37663176971449e-05
-2.06595895851828e-05
-6.01768959130922e-05
-1.34136286133693e-05
-1.89268626952311e-05
-4.03738216230269e-05
-1.08178386251052e-05
-3.88833923676848e-05
-3.64879004461118e-05
-3.1837390322875e-05
-1.50858294870725e-05
-4.83870921734404e-05
-5.01221663772109e-07
-1.1705858439328e-05
-1.26771872445524e-05
-3.44777424420182e-06
-1.74326594352403e-05
-9.74127175910185e-06
3.81307471021475e-06
-3.00905770216321e-05
-1.33295771626648e-06
-2.44018894444822e-05
2.43988941863478e-06
-2.45053911080177e-05
-2.88170884138336e-05
-7.0731885877716e-05
-4.61717659811321e-05
-1.21852400795892e-05
-6.44280375326804e-06
-8.77847712670463e-06
-4.69595305045595e-06
-5.57629955748742e-05
-4.48916926880059e-05
-2.22828273029938e-05
-1.97534806756398e-05
-6.95891694812895e-05
-6.31160048621677e-06
-4.00430001617908e-05
-6.53544828072041e-06
-3.66616828223151e-05
-3.1204143799351e-05
9.59662381697219e-06
-4.44710887755298e-05
-3.77176954613095e-05
-2.00148773206588e-05
-6.68583202480105e-06
-2.33647929151822e-05
-6.3653310389809e-06
-8.2315665126834e-06
-2.60940430838594e-05
-2.38762440970552e-05
-3.66974092589457e-05
-7.0841561512522e-05
-2.9702364974441e-05
-3.12879731941287e-05
-3.57650731000442e-05
-1.11757230046548e-05
-2.68273055601561e-05
-3.55920588171152e-05
-4.02590935204816e-05
-5.78417850577e-05
-4.66776097712612e-05
-1.62601497242164e-05
-1.44949408927979e-05
-1.2187252255947e-05
-3.36250133827764e-05
-3.96310873366621e-05
-5.10336418089556e-05
-1.95686123216908e-05
-2.19045052233297e-05
-1.81144320752789e-05
-5.50108589370568e-05
-1.17443814690861e-05
-2.17341105992119e-05
-2.94284317442124e-05
-2.72974793291269e-05
-1.03127463556043e-05
-5.06628028508818e-05
-5.94307120410382e-06
-2.1704828165453e-05
-3.45950121279285e-06
-1.71563007756063e-05
-2.79358987287429e-05
-3.48345272699687e-05
-3.05510270555293e-05
-1.96893771533718e-05
-3.398494957485e-05
-4.54314476593576e-05
-1.78103957204768e-05
-3.16593374333374e-05
-5.71955853648724e-06
9.04878885293938e-06
-4.55430203606533e-05
-5.35965974466598e-05
-3.15983043409901e-05
-4.64179167699289e-05
-4.27938717976653e-05
-2.58044212783058e-05
-4.32037338631247e-05
-2.45437322081263e-05
-5.29958105111157e-05
-1.32794192453948e-05
-2.33166273591394e-05
-5.17066333854151e-05
-2.18081211425221e-05
-2.96918889821184e-05
-4.6609780699291e-05
-4.01035888827762e-05
-5.49086654180273e-05
-1.27958583181863e-06
-3.8539038252835e-05
-3.28207678488283e-05
-3.19329942977106e-05
-1.03063854343133e-05
-3.28599680922814e-05
-7.21064863484886e-06
-2.0036626625355e-05
-1.75256657940452e-05
-2.21273623554409e-05
-4.72596180532508e-05
-4.52819464514624e-05
-3.8855116631404e-05
-3.11593757607997e-05
-2.16696372439879e-05
-4.5513354922094e-05
-3.17974631547257e-05
-4.14691585984773e-05
-2.62513863301203e-05
-4.96996770778672e-05
9.3249687941839e-06
-2.87127783709205e-05
-2.20592705040447e-05
-3.11244441232414e-05
-3.07005202401437e-05
-9.06831367785658e-06
-4.52835183052727e-05
-1.46645947240089e-05
-4.73064775598778e-08
-3.64470001858568e-05
-8.40581031276373e-06
-2.5276807167241e-05
-1.67346064555056e-05
-1.85628070857143e-05
-4.8147621774034e-05
-7.6322763187048e-05
-1.42778400746448e-05
-1.24213149279627e-05
-4.16088968323867e-05
-3.77545449168291e-05
-3.86149667850359e-05
-3.53273820490563e-05
-3.14688608341964e-05
-3.02334103145657e-05
-4.44658044038701e-05
-2.82047950370055e-05
-1.13737866264761e-05
-1.22820605636543e-05
-1.75608045860813e-05
-4.88606988809116e-05
-7.69639486441651e-06
-1.31841381854589e-05
-2.56707056465139e-05
-2.62243673550777e-05
-5.04275404366772e-05
-3.79511052782186e-06
-3.24964879580086e-06
-3.50801058909645e-05
1.12983095452287e-06
-3.35955893165556e-05
-5.39814638522887e-05
-1.12069467141031e-05
-2.90629999225771e-05
-3.86683989628707e-05
-1.21226216796945e-05
-5.49100963191392e-05
-2.76243247865395e-05
-1.59926833029866e-05
-4.53442963056666e-05
-4.845930772748e-05
-8.30386296345665e-06
-6.52910536164505e-05
-5.78084617157785e-05
-2.5082273393337e-05
-1.99835334353281e-05
-4.35798948826751e-05
-9.04859929269579e-06
-5.16343909088224e-05
-4.94540129480063e-05
-6.73166324013232e-05
-5.22385005078883e-05
-2.24534051240012e-05
-2.9520910457008e-05
-3.3655559752487e-05
-6.27817665954429e-06
-2.38817410012577e-05
-2.35007501949773e-05
-1.64215961602497e-05
-3.73200563633167e-05
-1.25872728679621e-05
-2.94877276367291e-05
-8.96827113673006e-06
-3.68208019026509e-05
-2.12438070827581e-05
-1.73221451719726e-06
-9.69588974456287e-06
-2.50133850053297e-05
-4.85323701377694e-05
-3.21995481020384e-05
-5.30499098490529e-05
-1.37856375585306e-05
-2.97901620253269e-05
-3.40819741533283e-05
-3.89667276914099e-05
-3.2607224280921e-05
-4.29921066308181e-05
-3.04041119063069e-05
-6.00722804624826e-05
-2.5197777274684e-05
-1.40749111976294e-05
-2.64418193720628e-05
-2.91407482477153e-05
-3.94921170621413e-05
-3.51760720265227e-05
-1.36156728752151e-05
-1.70586123913239e-05
-1.45270792797888e-05
-2.45305858694837e-05
-1.71174998741362e-05
-2.09731425616271e-05
-3.51653723658781e-05
-4.2281748009962e-05
-4.0407882626799e-05
-2.26574643770414e-05
1.87744717853419e-06
1.12504081116064e-05
-1.31710103918065e-05
-1.03783685005226e-06
-1.83290770743163e-05
-4.20861990525604e-05
-7.19784468674197e-05
-2.14639594485609e-05
-5.17440390521166e-05
-3.19927495407795e-05
-3.62345123284016e-05
-3.49821252153918e-05
-4.76823054028241e-05
-3.29222189481585e-05
-3.90607088812525e-05
2.06510781543832e-06
-1.43895663839714e-05
-3.68016984909945e-05
-5.84156963367935e-05
-4.39897364913666e-06
-4.45730405109719e-05
-5.44019593711763e-05
-3.50274248567899e-05
-3.51177067632086e-05
-2.65961529859756e-05
-9.64823891155992e-06
-3.88914393118131e-05
-1.33530426337066e-05
-7.65639442320399e-05
4.55018677021944e-06
-2.94734454600522e-05
-3.18094193294608e-05
-2.33607506617235e-05
-2.96307645144148e-05
-1.65970565504944e-05
-3.19293433948273e-05
-3.39107208370369e-05
-7.39022985786065e-06
-6.61326834220391e-06
-3.62039073612755e-05
-3.6756483842371e-05
-1.55253749847663e-05
-1.91621875053501e-05
-1.2741485193848e-05
-2.19699930116155e-05
-3.08254604964864e-05
-3.33838861886292e-05
-5.26405237736861e-05
-2.75950803093889e-05
-4.5284188931624e-05
-3.64255221749476e-05
-2.19520740943353e-05
-2.65584994976466e-05
-3.81989039203492e-05
-1.69664006897349e-05
-3.74659095841175e-05
-2.31991114304503e-05
-3.48313749382895e-05
-2.29437177445692e-05
-4.11233238671004e-06
-4.01909143525638e-05
-2.37431092843155e-05
-1.4003771830439e-05
-1.20833750613471e-05
-1.42025632611643e-05
-4.98261022747194e-05
-4.59809830423143e-05
-3.10587085829257e-05
-3.80275738589601e-05
-3.35597239492858e-05
-3.32816744807894e-05
-4.74213839716318e-05
-1.06350071331138e-05
-2.95173140747904e-05
-2.77475946556349e-05
-2.29587672777182e-05
-5.81201533619661e-05
-2.06274049091152e-05
-2.35783061439902e-06
-2.35350284957922e-05
-2.8890552485399e-05
-3.01605802331272e-05
-2.04555661563003e-05
-3.58908648833936e-05
-4.33724561821627e-05
-2.69537269755171e-05
-5.47410455837968e-05
-1.25687995747013e-05
-5.03089536369234e-05
-2.85771551564206e-05
5.98808433269631e-06
-1.84557685738012e-05
-1.72652883357393e-05
-1.47210994763248e-05
-1.71131721980062e-05
-3.18947656599123e-05
-2.55942451426645e-05
-6.68038645234144e-06
-1.87272942365966e-05
-3.42376066017193e-05
-7.92267893232545e-05
-3.21230424500342e-05
-3.29872872189912e-05
-3.77391332862441e-05
-5.79873651549946e-05
-1.57762840209894e-05
-1.94610413428171e-05
-4.10333252702084e-05
-2.57365423393024e-05
-1.14636419243693e-05
-3.2279591039702e-05
-3.16189341631055e-05
-1.89547963402638e-05
-3.5217813847211e-05
-5.61826758794381e-05
-3.59039398739124e-05
-5.71125227027924e-06
-2.42916243835052e-05
-7.27124330436795e-05
-2.88220074861562e-05
-3.63285670065044e-05
-3.71591190682279e-05
-5.0353633570839e-05
-3.38288624000239e-05
-3.23417664445082e-05
-3.53475625973415e-05
-2.87414322910604e-05
-3.95082876503196e-05
-7.2912927058948e-05
-2.96770258294303e-05
-2.03570773072603e-05
-4.58802121337889e-05
-2.26351087576204e-05
-8.80266894922265e-06
-3.99105887198663e-05
-3.55165557097712e-05
-4.97853583595348e-05
-3.32566263661355e-05
-3.88777876889765e-05
5.8362104417381e-06
-7.09988685876282e-06
-3.02081401577057e-05
-2.82202575642397e-05
-4.96594005591437e-05
-2.51570699875308e-05
-5.18818481144062e-05
-1.50176459146821e-05
-1.54358115719077e-05
-3.6560483661478e-05
-2.26411563300123e-05
-4.10240592480135e-05
-1.54621318057877e-05
-3.65288269783243e-05
-1.62465866507099e-05
-1.71108876620294e-05
-2.68170152460002e-05
-2.62330382370457e-05
-1.23835600036346e-05
-2.05079593906121e-05
-2.96609596252894e-05
-4.28490894996876e-05
-2.28690145099394e-05
-2.98820921616189e-05
-2.87443090680521e-05
-3.23904882193384e-05
-2.60783658413316e-05
-1.45369431519718e-05
-3.23538602564915e-05
4.82357279905723e-06
-4.66457147856584e-05
-1.50558410878992e-05
-2.02813953596219e-05
-2.69741104623791e-06
-4.21062570322127e-05
1.76000586868037e-06
-3.2397102669445e-05
-3.56281184944382e-05
-5.12205113715879e-05
-8.60184200383236e-06
-1.43747960443824e-05
-2.09254125114833e-05
-1.34359553465838e-05
-6.26597251276435e-06
-2.57040145409731e-05
-6.37472602073465e-05
-1.91186476673117e-05
-2.33222368245212e-05
-3.82252591274241e-05
-2.29124109143447e-05
-7.32755221126406e-06
-3.40166861917917e-05
-1.70315561196893e-05
-4.76626341375452e-05
-5.39611802989768e-05
-6.03860654897561e-06
-6.54972461052287e-06
-2.71982271083923e-05
-3.01306755555188e-05
-3.1744456594216e-05
-5.03838564235116e-05
-3.84061757009878e-05
-2.8786019325071e-06
-3.1595945428524e-05
-2.2905846996951e-05
-3.23460932830559e-05
-9.73266898537206e-06
-4.16132647879377e-05
-1.5563389997471e-05
-3.76443617550588e-05
-4.32263144130667e-05
-1.07681127568035e-05
-1.98345117100555e-05
-4.50718276635091e-05
-4.61193601081711e-05
-4.88018397587119e-05
-3.21914280707642e-05
-4.1391074125063e-05
-2.53663209656368e-05
2.23949213854205e-06
-1.77578544529326e-05
-2.20851413420073e-05
-1.25905639741609e-06
-5.80641370959609e-05
-2.54801715980803e-05
-2.80211363137318e-05
-8.68386950745245e-06
-3.8362839650202e-05
-1.74910854169949e-05
-2.10959310424053e-05
-2.21022522337879e-05
-2.86061956252292e-05
-3.89958814173841e-05
-3.63513240767171e-06
-1.64020163498582e-05
-5.18673986925576e-05
-6.45226409220006e-05
-2.85464789305463e-06
-5.32765972768915e-05
-2.19356410708696e-05
-9.36768070442011e-07
-3.01765688033378e-05
-3.45869539036545e-05
1.05395570059739e-05
6.16006478143341e-07
-3.24539142618299e-05
-2.71399607334858e-05
1.39527822491334e-05
-4.21279688290222e-05
-1.1600591218265e-05
-9.40268867733561e-06
-4.83954108616875e-05
-4.14711320110973e-05
-1.83880834034277e-05
-2.000585636201e-05
-4.64750002485188e-05
-6.51805132356136e-06
-4.258599204854e-05
-2.48417101090291e-05
-3.05087206822098e-05
-2.93163326088044e-05
-7.06500388166632e-06
-2.87724012705667e-05
5.64686806220091e-07
-2.4315319194212e-05
1.02488348975103e-05
-3.76890384177875e-05
-6.19120708700792e-05
-6.25995672459721e-05
2.72577371534211e-05
-2.05612959358269e-05
-4.53641955166171e-05
-5.54753226508985e-05
-8.89663757135102e-06
-4.57841353571196e-06
-5.02310843646984e-05
-1.6337430870694e-05
-9.7323551729154e-06
-1.05394269244985e-05
-4.11276394873302e-05
-1.18773036391999e-05
-1.34961247976762e-05
-3.90674025119725e-05
-3.55566764336015e-05
-1.44660776516215e-05
-2.81923633698164e-05
-4.30980687523948e-05
-1.34729954921828e-05
-4.1383536731802e-05
-3.5792314959484e-05
-3.27829905595571e-05
-7.84280874755716e-06
-2.42986713956305e-05
-2.92869864306259e-05
-3.68006223905794e-05
-3.24118288134575e-05
-3.00483675319053e-05
-1.31452856278775e-05
-2.82644287598206e-06
-2.09606012876729e-05
-2.88484411109333e-05
-1.99736898465249e-05
-8.81292784595399e-06
-2.89798155474184e-05
-2.93158925834475e-05
-1.4434384265928e-05
-2.06074688825996e-05
-7.71743916455202e-06
-2.81164828785918e-05
-8.49333723470067e-06
-2.8951797843592e-05
-5.22920188760225e-05
-4.20549464599456e-05
-6.16202579983315e-06
-3.32435875443189e-05
-7.64397102453638e-05
-3.8416150562561e-05
-4.12441872015203e-05
-4.65653147899313e-05
-1.88391059905675e-05
-2.16867666694231e-05
-2.89167231381164e-05
-3.16552273232785e-05
-2.99538737999804e-05
-3.21653685543519e-05
-5.3871346660676e-05
-2.29659678568691e-05
-2.3827873491438e-05
-4.25544872784015e-05
-2.36538653725778e-05
-1.77530552630585e-06
-3.27469819361335e-05
-3.69462956799305e-05
-4.30929955943463e-05
-2.7962325541364e-05
-1.29078424943648e-05
-1.10258676301393e-05
-3.11935023439344e-05
-2.5751488878909e-05
-2.3888684195858e-05
-2.33657796168798e-05
-2.87622985224495e-05
-4.95094451692858e-05
-6.47401712963962e-07
-4.0147916164833e-05
-3.115909271734e-05
-5.61976923257492e-05
-4.03289375156772e-05
-5.12711408456337e-05
-7.86767888601512e-06
-1.21452002768015e-05
-4.90858434380516e-05
-7.58909586507771e-06
-4.08784078109308e-05
-3.91578838819879e-05
-1.27826896682476e-05
-2.77291120677958e-05
-3.84675173458953e-05
-1.91163183255307e-05
-2.73390443017128e-05
-3.057610851132e-05
-6.99353180242908e-06
-5.13780780117424e-05
-4.52418989706467e-05
-3.38868410942074e-05
-2.0449467562797e-06
-1.16117467249315e-05
-1.77899247795978e-05
-2.23865839465921e-05
1.79923154248792e-06
-3.56533100796629e-05
-2.61749028176903e-05
-2.98810814624333e-05
-3.14637785803903e-05
-2.48378574775329e-05
-9.10148948200449e-06
-3.69180134013029e-05
-1.04970979996401e-05
-4.6292742907657e-05
-4.11786009200505e-05
-1.12269825437242e-05
-2.99839169521905e-05
-3.0195301539763e-06
-1.82600524623576e-05
-2.90296895808858e-05
-2.8781400703206e-05
-2.89404572661577e-06
4.47485600530962e-06
-3.17864362485928e-05
-5.49393956265532e-05
-4.05844714414666e-05
-1.27421298847745e-05
-1.97030765178248e-05
-3.66198155558287e-05
-2.47789954761333e-05
-3.90001793360295e-05
-3.93531155843468e-05
-4.37482038258825e-05
-2.44166867519863e-05
-4.46135570002141e-05
-2.06552582926801e-05
-5.31155526383385e-05
-1.50383864436283e-05
-3.33748229417675e-05
-3.34219258487675e-05
-4.42692833184276e-05
-7.89256433076044e-06
-2.7102276571133e-05
-1.05119023377312e-05
-4.05446251531966e-05
-2.51133964679875e-05
-3.78705109865557e-05
-5.53487604417825e-05
-2.3795151339773e-05
-4.87162775252603e-05
-2.49652205409097e-05
-4.97078328292501e-05
-1.9576970636515e-06
-5.57401006793502e-05
-3.29684584016692e-05
-5.04282542698038e-05
-2.92109786017713e-05
-1.92947942628075e-05
-4.59012049215767e-05
-4.1382083947874e-05
-2.83074241831053e-05
-2.14099638884242e-05
-4.08611077947846e-05
-1.39705881349714e-05
-3.107145475889e-05
-2.52959591048085e-05
-1.74264944743452e-05
1.57671008665917e-07
-1.18232108686306e-05
-3.15825610053272e-05
-1.22591548621747e-05
-2.17823860530712e-05
-1.64605382003421e-05
-3.77817909536019e-05
-2.15119806232971e-05
-3.54203263261872e-05
-3.35900125005032e-05
-1.72165865792331e-05
-1.84595301998271e-05
-2.14656773094726e-06
-1.93089330867299e-05
-5.52937263814874e-05
-1.20477423722631e-05
-3.83045811221856e-05
-1.55335222225846e-06
-3.2940140871394e-05
-4.74839648204492e-05
-1.0835077337468e-06
-4.50804097679612e-05
-1.75709519422924e-05
-1.47603404842365e-05
-2.0687079140577e-05
-3.88154418382903e-05
-3.47968438231831e-05
-3.34050038118864e-05
-4.29631284879033e-06
-1.9288713945622e-05
-5.39610884779413e-05
-5.410265191999e-05
-1.50428507045599e-05
-5.75495036299335e-05
-1.93919069781184e-05
-5.26880551001122e-05
-2.58553611538173e-07
-1.99014890321012e-05
-3.6902008204765e-06
1.02426628285023e-05
-2.54963930412952e-05
-4.70505333011167e-05
-4.16169277273243e-05
-5.34765855007891e-05
-4.38655412085958e-05
-3.97398600782573e-05
-1.85481846674077e-05
-5.11001866354564e-05
-6.52341934684713e-05
-3.19312350677452e-05
-4.29616872174959e-05
-4.06873257645103e-05
-4.11105369046123e-05
-5.32041244987201e-06
-3.33255789686641e-05
-4.31768364766708e-05
-2.88988581845226e-05
-4.48020830038423e-05
-5.53967766224116e-05
-3.31505847616078e-05
-9.34163636701945e-06
-9.70271021481956e-06
-4.46262263197263e-05
-1.0261391915502e-05
-3.60585388658448e-05
-2.89766915920682e-05
-1.3228803057332e-05
-1.40052065307823e-05
-1.38221168283234e-05
1.87089290048326e-06
-3.26878197131977e-05
-4.3494402439717e-05
-4.30942276401581e-05
-1.82013980242409e-06
-4.72236348875858e-05
-3.49354509226719e-05
-5.39592085119509e-05
-1.89287802269439e-05
2.80938728844717e-06
-5.58715381611429e-05
-3.3734816606113e-05
-4.80921847548084e-05
-4.50207166470876e-05
-9.9019659014377e-06
-2.11254960970617e-05
-1.71565914416266e-05
-3.14792433929574e-05
-5.38784795593109e-05
-2.12424513982635e-05
-2.69365825263299e-05
-9.63171965097805e-06
-2.69452902445939e-06
-4.59791922429623e-05
-1.99239442502449e-05
-1.06109185467551e-05
-7.62891706750913e-06
-4.76069360163082e-05
-6.48813150725496e-05
-2.03094310865825e-05
-1.2918778889851e-05
-1.98455525125708e-05
-3.12292962283185e-05
-2.93526557953152e-05
-3.44621561171591e-05
-2.56678093327346e-05
-2.56725061739069e-05
-3.42118067855662e-05
-7.37106771545508e-05
3.93900528285503e-06
-2.11209106818716e-05
-3.17846359233576e-05
-2.96813599983682e-05
-5.26637565200394e-05
-5.08941559604968e-05
-3.1351012701879e-05
-3.36013108722447e-05
-3.17821270696498e-05
-8.31154730114577e-06
-1.06676747492451e-05
-3.09205173137716e-05
-1.55369460271534e-05
-4.30498328635934e-05
-2.62179633889868e-05
-3.19260444828993e-05
-3.80680179933069e-06
-4.09337136866685e-05
-2.319866202987e-05
-1.15600675795739e-05
-6.46408837555496e-05
-3.37422981259314e-05
-3.12351434632888e-05
-3.79398786614962e-05
-4.30200969000913e-05
-2.83850853796004e-05
-1.40980670638561e-05
-3.80205170773309e-05
-4.90640706894874e-05
-5.51141465610861e-06
-3.26025916896395e-05
5.85120703751615e-06
-4.94990136028629e-05
-2.21756562482446e-05
-8.83031651420998e-06
-1.03926746449272e-05
-1.50234196983833e-05
-3.84206914245869e-05
-2.54179027883593e-05
-2.10512241058947e-05
-9.67690651634132e-06
-7.49421947649036e-05
-3.8317788426654e-05
-6.82083304160354e-05
-1.35940038633141e-05
-1.29476684357915e-05
-6.30784496306289e-05
-4.42725031963238e-05
-3.46708438213585e-05
-4.16277417532503e-05
-5.65359413925211e-05
-1.09333146901525e-05
-4.95689110703345e-05
-7.7458555121706e-06
-2.00438924831925e-05
-3.39063142106078e-05
-2.22911728500033e-05
-3.4394583152796e-05
-3.33309877112476e-05
-8.63332140371097e-06
-2.05555530652744e-05
-2.36281130011902e-05
-6.11031783880009e-05
-8.55528893697396e-06
-1.7826749006949e-05
-9.5815883693169e-06
1.93028185084734e-06
-3.91881752982315e-05
-1.42663168717635e-05
-1.12180306137166e-05
-4.09040893560692e-05
-1.21857455254221e-05
1.70388429034474e-06
1.57783119971884e-05
-2.09542227623787e-05
-1.70895226948412e-05
-3.67526890252912e-05
-1.19438627759207e-05
-2.82278147622051e-05
-2.57128695766786e-05
-5.23359644969098e-05
-2.72310795734847e-05
1.44667183950615e-05
1.85227636066223e-05
-1.08106230022706e-05
-3.69663833976132e-05
-9.85614851970821e-06
-4.78998733901072e-05
-4.3355327580999e-05
-3.16747820398926e-05
-4.48179809682867e-05
-4.99434467068412e-05
-2.1615850775501e-05
-6.19460456970898e-05
-3.26641670678708e-05
1.78333266330578e-06
-2.5811113841268e-05
-6.8788804947061e-05
-5.3618126127613e-05
-3.25921226147389e-05
-3.09581040534126e-05
-4.52739111899677e-05
-6.47996605171782e-05
-3.37649694025332e-05
-3.1538577293239e-05
-2.97861955428289e-05
-2.39953047982823e-05
-2.87144122424682e-05
-1.34265568105285e-05
1.14628491115444e-06
-1.47958287770519e-05
-3.53748471228106e-05
-2.0799259764506e-05
-5.26555995264623e-06
-4.16620791096538e-05
-4.61533572104326e-05
-4.71628074637603e-05
-2.59424131329167e-05
-5.41664750830241e-05
-2.25849798216713e-05
-5.3902949383091e-05
-4.9550014975041e-05
-3.05968804458427e-05
-3.67503973007209e-05
-2.39483045443675e-05
-2.5910928376244e-05
-4.39323657724781e-05
-1.52189404957687e-05
-2.26102640636303e-05
1.12551381690168e-05
-3.20622965120819e-05
-3.09176289824275e-05
-5.53705561611762e-05
-4.07657440404204e-05
-4.5685543533703e-05
-4.5230249107451e-05
-1.94125962689619e-05
-8.98649063808731e-06
-1.22056871491619e-05
-1.50742423027469e-05
-3.94631710263788e-05
-3.59208922839256e-05
-2.30374374879992e-05
-1.88996529782424e-05
-3.95045687800391e-05
-3.31517992247781e-05
-3.53619555924036e-05
-1.5609635542136e-05
-9.12663100536576e-06
8.21438167803329e-06
-3.23104397251653e-05
-1.50565674071986e-05
-1.72754640144544e-07
-3.92604395319413e-05
-2.22831158845953e-05
-4.71666283388522e-05
-1.05020566355046e-05
-2.35129655451747e-05
-3.49224437042158e-05
-2.98873725434872e-05
-2.75174544514705e-05
-3.90989450756755e-05
-3.82798862486528e-05
3.07084430176077e-06
-2.65826506518374e-05
-1.14074787622314e-05
-5.2850030001275e-05
-6.6853318456835e-06
-4.37333283026194e-05
-1.77739616958113e-05
1.41219530109536e-05
-1.64752815942284e-05
-2.12097991902714e-05
-3.4222036797141e-05
-1.20873980241989e-05
-2.87987472493386e-05
-5.22859877450143e-05
-3.71741881881039e-05
-5.29299910262204e-05
-5.09698121340285e-05
-2.54688085221713e-05
-3.5877321409602e-05
3.34202403825597e-06
-4.30519593296379e-05
-1.1169104552408e-05
-2.66132733756606e-05
-3.80149610701406e-05
-8.17893173892116e-06
-2.47923025690655e-05
-5.19014012365491e-05
-1.46341648626735e-05
5.74295896547935e-06
-1.35320837088616e-05
-5.93818756843157e-05
-5.07329720930425e-05
-4.68092058750142e-05
-3.56361376959626e-05
-7.69558992858155e-06
-3.46124755103328e-05
-4.89990523836612e-05
-1.58219957991991e-05
-3.73626209549602e-05
-2.34891341273638e-06
-1.3098159656169e-05
-1.52420974759839e-05
-6.64873032666435e-06
-8.60678009299956e-06
-3.01971296846497e-05
-9.01690194323349e-05
-4.90208228374948e-05
-9.86286050146609e-06
-2.70241007492944e-05
-2.50928844663898e-05
-6.2333951008981e-05
-3.76982519387976e-05
-4.37716100252158e-05
-2.31410381861286e-05
-2.7543056009801e-05
-4.55510293917679e-05
-3.31447597039856e-05
-2.06953529052527e-05
-3.07003913137321e-05
-2.34964780583649e-05
-3.79350147864266e-05
-4.44060277259761e-05
-2.39245673313383e-05
-2.68312224492339e-05
-2.32757358561338e-05
-5.31439111358013e-05
-3.93271709742659e-05
-5.21271028753286e-05
-2.46372288235915e-05
-1.12738009748401e-05
-3.7670454321644e-05
-2.09482025985374e-05
-3.38033960113666e-05
-2.25739891737366e-05
-2.91643184480408e-05
-1.74306535833443e-05
1.22588477013412e-05
-3.3530537789872e-05
-1.2585876821675e-05
-6.94202158887615e-06
-5.43211582626156e-07
-2.55105684800769e-05
-5.8965537603279e-05
-2.10379868281149e-05
-3.15874454191351e-05
-3.78665714371234e-05
-1.04682000462714e-06
-2.31340143059191e-06
1.01383304119212e-05
-2.62408614225361e-05
-3.13566459248909e-05
-1.35054651730762e-05
-3.56186333389401e-05
-3.73231290962126e-05
-2.25632376706693e-05
-3.72569149172716e-05
-1.26658934547882e-05
-3.03011395697099e-05
-2.15000367316534e-05
-3.65185770375664e-05
2.35466758846708e-05
-1.87079915958473e-05
-2.63393045718483e-05
2.6813123828217e-05
-3.87573637729133e-05
-5.26045462218171e-05
-4.57626279664526e-05
-1.08333850445908e-05
-2.5745898068872e-05
-2.18292266698801e-05
-3.0146721216862e-05
-3.53110685623323e-05
-2.01624607641153e-05
-3.81988399199915e-05
-3.85102205773438e-05
-3.84982543441594e-05
-2.07393490630808e-05
-2.76211071807277e-05
-3.98295393425936e-05
-4.17850339345271e-05
-1.2209106615731e-05
-3.15898626378999e-05
-4.13494902856154e-05
-3.40284947906056e-05
-4.51035072817446e-05
-3.19971610098405e-05
-4.11747548010805e-05
-7.83333485729975e-05
-4.49242837927676e-05
-6.65730157615707e-05
-3.81998718622666e-05
-4.67208143388856e-05
-3.31436106808608e-05
-4.51792170530357e-06
-2.6241399792105e-05
-5.85371316417259e-06
-6.71477034153344e-05
-3.65547547092514e-05
-2.73278395970639e-06
-2.48420032185444e-05
-3.80067142407763e-05
-6.11599989990435e-05
-2.97502226678674e-05
-3.58764218694031e-05
-1.78080319121385e-05
-2.09931391425885e-05
-3.80889213915368e-05
-3.29066779892584e-05
-1.96553077323439e-05
-1.65207780611064e-06
-2.97961233775918e-05
-4.13130337766569e-05
-4.6664002865023e-06
-6.18336979869474e-05
-2.09816186562692e-05
-3.76318162176512e-05
-8.34492763980562e-06
-4.80307115081899e-05
-2.23328994603291e-05
-1.99808807315073e-05
-2.67964290976638e-06
-9.73161083736782e-08
-2.65628664272107e-05
-2.32664915884134e-05
-1.45517389779694e-05
-1.44884633047107e-05
-3.67798483670452e-05
-4.01682035988842e-05
-4.24523694868516e-05
-5.43288015408681e-05
-3.32290564697985e-05
-3.03023193497811e-05
-2.31314399148535e-05
-3.29471571200377e-05
-2.25173177537827e-05
-8.37146110105545e-06
-4.88332352675642e-05
-4.76718963520822e-05
-6.10829739953743e-06
-3.80090409658664e-05
-4.51499166236616e-05
-6.04395586028426e-05
-4.83035353727195e-05
3.15578108248565e-06
-4.27970946690568e-05
-3.7546896507497e-05
-3.95717503735813e-05
-3.17094486918665e-05
-2.59605712373877e-05
1.30848610187165e-06
-3.64170984035623e-05
-4.19292761593271e-05
-3.52938329314935e-05
-3.2266988954991e-05
-2.06726618008454e-06
-3.28787527054409e-05
-3.3441627067436e-05
-3.49534571591522e-05
3.27106703284656e-06
-4.51692519972781e-05
-4.27976175879704e-05
-2.97511462248743e-05
5.17422021222259e-06
-2.36225781018442e-05
1.95461312889892e-06
-1.71616305630757e-05
-2.129650381438e-05
-2.9361973271718e-05
-8.00004814695924e-06
-8.1102761634289e-06
-2.59383518501208e-05
-6.13005544366738e-06
-4.49265376420593e-05
-3.25397985610837e-05
-4.49650652508445e-05
-1.03450625655598e-05
-2.54566549161343e-05
-2.06299823982426e-05
-7.9520806065361e-06
-2.35561739616e-05
-2.32709981117828e-05
-1.95650213894929e-05
-3.14569330610513e-05
-4.39988436448251e-05
-4.04544311077933e-06
-2.27175905286564e-05
-2.68161997722743e-05
-4.57973184039754e-06
-3.7537257157371e-05
-6.2064703126244e-05
-3.06789176936081e-05
-2.64091298414225e-05
-1.55582252545467e-05
-2.0513055843826e-05
-1.36652301334729e-05
-1.60319708356423e-05
-3.34599550989488e-05
-4.10312611786778e-05
-3.8855377948102e-05
-4.84181067647951e-05
-3.68985380322767e-05
-2.50319632289579e-05
-8.6536596368124e-06
-1.17697765309435e-05
-2.92789453230457e-05
-1.23114145923931e-05
-1.48730742071373e-05
-4.20628104798634e-05
-2.42450440189245e-05
-4.12674113731581e-05
-3.69834204212179e-05
-4.68272667274345e-05
-4.11465463441188e-05
-5.56640401471568e-05
-2.81077393178347e-05
-5.7207720632584e-06
-2.23132361052449e-05
-5.74974785145737e-05
-1.19558486323434e-05
-2.51165434458865e-05
-5.70831658697857e-05
-2.50314904690848e-05
-3.17284730439487e-05
-6.12322109657139e-05
-3.36786306674708e-05
-6.16927826411248e-06
-4.00838266990131e-05
-5.19096828558328e-05
-3.39576759731812e-05
-2.83003750286889e-05
-3.75325675179849e-05
-3.32517332119339e-05
-2.56150069155973e-05
-5.83548835386847e-06
-2.77040658804396e-05
-2.60520186822019e-05
-1.98286359700207e-05
-2.18981787415682e-05
-1.28293504093839e-05
-1.62058513015676e-05
-4.56355862930496e-06
-1.47811306734463e-05
-2.55261304271955e-05
-2.67182930999048e-05
-2.15992234164627e-05
-2.21920775252696e-05
-3.47883306345065e-05
-2.3780657586341e-05
-2.72875468803428e-05
-3.17613700751437e-05
-1.54300256605534e-05
-2.45057807963681e-05
-1.55174392063812e-05
-2.21937216361296e-06
-4.46186158319871e-05
-3.76927614426054e-05
-4.73239902790212e-05
-3.52066765815319e-05
-4.87847137468607e-05
-5.44609826449447e-05
-2.47650858523874e-05
-5.79981211113679e-05
-9.16086569989107e-06
-1.18817843163961e-05
-4.11821224606669e-05
-2.61461034050618e-05
-3.69638048890792e-05
-1.29195186583973e-05
-1.93216157370311e-05
-5.26408068624198e-05
-2.97925192397782e-05
-2.76009581357173e-05
-9.24130813524676e-06
-3.88277818020779e-05
-5.25207176365505e-05
-4.09417149653616e-05
-4.12394732219996e-06
-4.79442409319379e-05
-2.46266036122138e-05
-3.70085158544836e-05
-4.13606009727152e-05
-3.38787182229727e-05
-3.81296745454176e-07
-1.78872603799726e-05
-2.15836202051861e-05
-1.14272878515626e-05
-3.81194027423525e-05
-8.72565245880055e-06
-2.65344581397362e-05
-3.8936743858101e-05
-1.57272019842484e-05
-3.77476141032875e-05
-3.14562919499694e-05
-3.83190644317661e-05
-2.85448565665677e-05
-3.64847690554421e-05
-1.90212456018728e-05
-4.22859367466159e-05
-1.29031220947015e-05
-1.22466892578169e-05
-4.74637962680477e-05
-4.51033352239725e-05
-3.32200636240297e-05
-2.25512041249546e-05
-1.2688861680784e-05
-1.65248111922558e-05
-7.10668830596606e-05
-5.82796353027212e-05
-3.50796461169916e-05
-1.46499297915528e-05
-4.76670401355066e-05
-3.38403539944747e-05
-5.37744687587609e-05
-1.86862758116875e-05
-3.74281686627528e-05
-5.41783943399008e-05
-3.36169637866131e-05
-4.49882720243276e-05
-1.17506696240819e-05
-4.66523858589576e-06
-3.46195822259358e-05
-3.08934242600471e-05
4.1409739848685e-06
-2.03793178192355e-05
-9.45772323928932e-06
-4.0929540813015e-05
-1.62664841741648e-05
-2.31019696148412e-05
7.70554134584668e-06
1.02340373578649e-05
-2.59371425333857e-05
-4.12821221152488e-05
-8.87975596545083e-06
-1.45445009938391e-05
-2.45984162375814e-05
-3.22805481700608e-05
-3.67202219206026e-05
-5.16153392237514e-05
1.51517134758025e-06
-8.19535561842474e-06
-4.64668057877738e-05
-1.28602378643465e-05
-5.02087777244668e-05
-4.60462959907173e-06
-2.37286355351922e-05
-5.20484913094601e-05
-3.44746398222906e-05
-1.21750287579707e-05
-5.15178165189643e-05
-2.35031792149695e-05
-2.49707007254978e-05
-3.7515496896758e-05
-2.84500262364222e-05
-2.64645779762036e-05
-2.15626162493153e-05
-6.93861535192844e-05
5.17042119385543e-06
-1.96149262735734e-05
-7.16871932959996e-05
-3.50098717900597e-05
-3.1366170281855e-05
-2.97712655658413e-05
-3.05516237776171e-05
-3.26076533157527e-05
1.3504618406223e-05
-8.93129031474307e-07
-2.62950199256876e-05
-2.10768578837224e-05
-2.75264009828702e-05
-3.91614083375871e-05
-2.36454777712342e-05
-1.22811836462626e-05
-7.1041626315829e-06
-1.75481638676661e-05
-1.53837679367791e-05
-4.11620055562326e-05
-5.53677637927487e-05
-1.80882409287535e-05
-1.2284195466308e-05
1.8314438153896e-05
-2.78551638991591e-05
-2.88490827407007e-05
4.54092224788434e-06
-5.01193087315006e-05
-4.27401316610489e-05
-2.73719023411106e-05
-3.45984985936576e-05
-1.56168176145026e-05
-4.22952441706961e-07
-4.11409367433727e-05
-1.27778045470831e-05
-2.49151367725746e-05
-4.64802163705899e-05
-3.07146613654025e-05
-2.66307184840321e-05
-5.12919086476188e-05
-2.80513144103143e-05
-2.5926727969103e-05
-5.86761889755903e-05
-3.07153258236661e-05
-4.94739016527538e-05
-3.98669218905589e-05
-3.07016534828433e-05
-6.16819372528667e-05
-1.46356297052267e-05
-3.24858088122764e-05
-4.0731713694468e-05
-4.39805778731596e-05
-2.95710172689678e-05
-3.42008474954668e-05
-6.24520694998825e-06
-4.16792358548166e-05
-3.73630625310582e-05
-1.96466033648655e-05
-3.45301115944996e-05
-2.20098992861332e-06
-4.58313008872689e-05
-3.6369526371312e-05
-4.63178194884036e-06
-2.97666476749355e-05
-2.47430367863028e-05
-2.6790056941875e-06
-2.91535836982146e-05
-3.67846391713112e-05
-3.07755128615871e-05
-7.02998600635513e-05
-2.51449716977818e-05
-2.46413073849307e-05
-1.50865629470771e-05
-2.22071779966428e-05
-4.23291544468788e-05
-1.46029874154723e-05
-5.41401908259089e-05
-2.43418440387232e-05
-3.96628701146307e-05
-2.82594325619607e-05
-4.47276383349269e-05
-2.24741359759985e-05
-4.98722034020006e-06
-6.20292495317255e-06
-3.90564615565429e-05
-2.14051818351614e-05
-2.70650780353022e-05
-1.35663718284756e-05
-4.79529375499328e-05
-3.38242084531487e-05
-2.82142124578264e-05
-3.56252316104427e-05
-1.27804785900622e-05
-4.06481079900928e-05
-1.01436175219057e-05
-1.83273719091256e-05
-3.59487279517073e-06
-4.45644561037936e-05
-3.85497165044746e-05
-3.24132504014383e-05
-1.17293193257397e-05
-3.7107562229014e-05
-4.38634834244352e-05
-1.64879631126741e-05
-4.6687500337273e-05
-3.67351148582936e-05
-6.92956869358633e-05
-1.26500271975066e-05
-4.01602505660384e-05
-7.97313689207387e-06
-4.96366906311948e-05
-2.53226941467242e-05
4.67586173572342e-06
-1.30882983164644e-05
-9.97392423345566e-06
-9.72427610919856e-06
-2.92720115489284e-05
-2.54858546875024e-05
-2.32373731803577e-05
-4.56918427910234e-05
-4.59792195972142e-05
-1.46376322236577e-05
-1.98228203898956e-05
-2.98297735129331e-05
-1.49728369081305e-05
-1.97072981430874e-05
-3.37364740459256e-05
-2.69142303357093e-05
-2.41334317580398e-05
-3.49815067769443e-05
-6.77781798674413e-06
-2.8813468623185e-05
-2.38293358008992e-05
-2.96400136744354e-05
-1.80197220910396e-05
-2.02523418746659e-05
-2.94081153400751e-05
-3.00691150617042e-05
-4.09339712379241e-05
-3.07972783768279e-05
-2.31054848140606e-05
-3.55402928736083e-05
-3.25081548140064e-05
-5.45033874692211e-05
-3.1924159166337e-05
-1.4624393258751e-05
-3.60036695963676e-05
-6.85472328124842e-06
-4.1364427896892e-05
-3.88616401939995e-05
-3.28333465368925e-05
-1.52761450735354e-05
-1.00760993040916e-05
-4.53229704639325e-05
-1.05407413131512e-05
-2.7260754379891e-05
-4.44695110657473e-05
-1.73542302702966e-05
-2.17472574905656e-05
-4.1327073306634e-05
-1.69079167747286e-05
-3.81744053230713e-05
-5.75648474972292e-06
-1.47035447340834e-05
-1.89129476095772e-05
-2.49018379969131e-05
-1.14074439213475e-05
-1.83043959450486e-05
-4.15323499723917e-05
8.10130870771973e-06
-2.22043770340078e-05
-3.98865879680655e-05
-2.9503902518209e-05
-2.281603712382e-05
-4.43724840110627e-05
-2.59697610189668e-05
-3.0111671462559e-05
-1.97859741492018e-05
-2.06669104926119e-05
-1.65251143571069e-05
-1.55534191496721e-05
-2.14199355454083e-05
-1.45395937165552e-05
-1.73274411564859e-05
-2.06453391100146e-05
-4.85336238360462e-05
-4.37249095778894e-05
-3.3866292784431e-05
-4.6140224592583e-05
-8.0968479054914e-06
-3.20208790581661e-05
-5.8923509092533e-05
-2.26922587924828e-05
-2.84126023540232e-05
-3.78239871474791e-05
-3.53791693558893e-05
-1.65455328300216e-05
-2.68054718381417e-05
-1.20773565516822e-06
-2.57443490867193e-05
-1.22643754937502e-05
-3.14656006112214e-05
-2.14974681039523e-05
-1.67351676846062e-05
-2.88258211135319e-05
-7.14100100734181e-06
-2.56362781956917e-05
-3.00260878382165e-05
-4.14251908958373e-05
-9.17318466842839e-06
-2.63833965489009e-05
-3.35555131177417e-05
-7.7266988876729e-06
-2.99638035713826e-05
-4.66084955625867e-05
-5.07829934580962e-05
-1.89126809338758e-05
-6.53564028719246e-05
-1.39531024306005e-05
-1.66452036882751e-05
-3.03122562768794e-05
-3.34247357920628e-05
-3.27990203779187e-05
-5.51681806791003e-06
-4.75073298257137e-08
-1.21542152897808e-05
-8.67797915657206e-06
-4.78999568400826e-05
-4.24252675880082e-05
-4.19710177388309e-05
-2.09412222795756e-05
-7.05388031264153e-06
-1.98919814741989e-05
-1.78662850298609e-05
-2.99220062309906e-05
-2.58490661382478e-05
-4.79261460656894e-05
-3.45263622091753e-05
-1.88468431109219e-05
-6.4882552132005e-06
-3.05592387821781e-05
-1.97470444535968e-05
-3.48561859480419e-05
-2.67893277553089e-05
-3.86088693611826e-05
-2.75045536776502e-05
-5.44749567007741e-06
-2.98768368870108e-05
-4.34848388784426e-05
-3.8848661435509e-05
-1.12774544637811e-05
1.81637235214281e-06
-1.03741087493782e-05
-3.85154096017963e-05
-9.71346819770014e-06
-9.65836161160607e-06
-1.55099171282238e-05
1.09651732074456e-05
-3.15754689592035e-05
-2.88473580613949e-05
-4.3113945918022e-05
-1.33947206450941e-05
-4.16402206110454e-05
-2.90852028508504e-05
-3.35818830781708e-05
-3.61296186868847e-05
-4.59899239695213e-05
-2.60381373762134e-05
-3.60555617711675e-05
-4.21427656561828e-05
-2.32893384782491e-05
-3.66435527684176e-05
-5.08003625688985e-05
-3.86338873784517e-05
-2.21955333278957e-05
-3.81892310912411e-05
-4.3200850329296e-05
-8.88575108993335e-06
-2.65858852865186e-05
-2.36026114411759e-05
-2.75836696316002e-05
-3.03653098222033e-05
-1.72329075933193e-05
-3.12175017722677e-05
-1.87373581739021e-05
-2.56591194065541e-05
-4.08137036215781e-05
-2.86044207185578e-05
-9.0200487059045e-06
-4.17175883765077e-05
-1.18264080896025e-05
-2.57034405356273e-05
-1.92493083771238e-05
-1.26294417954706e-05
-3.30520584115424e-05
-3.92948062055212e-05
-2.37390000219879e-05
-3.3378656373201e-05
-4.78002165580257e-05
-3.20780711775158e-05
-1.16028191323116e-05
-3.54692576722647e-05
-2.40400648476841e-05
-3.53575823900892e-05
-2.85447299441767e-05
-4.29016017762882e-05
-1.65431439854446e-05
-4.6570880251832e-05
-3.60258615280279e-05
-4.27950331042912e-05
-1.30026471512577e-05
-3.72234286689773e-05
-3.71317687174465e-05
-3.78559570798138e-05
-2.46322586686621e-05
-2.67098951856945e-05
-1.88664422465345e-05
-3.03973857659737e-05
-3.8467755665928e-05
-1.0818560638441e-05
-3.86800091043531e-05
-3.37580989474254e-05
-4.03052365571331e-05
-1.1668986727265e-05
-4.09467449749201e-05
-3.25866574371204e-05
-1.96631267950321e-05
-1.84510102222131e-05
-2.4995252090089e-05
-1.69457827145276e-05
-2.64487535589544e-05
-3.94550472525418e-05
-4.62225069917288e-05
-2.60209108928262e-05
-6.16907544651925e-05
-4.65725428908571e-05
-4.17909732009824e-05
-4.96993581522682e-05
-4.79070255892053e-05
-1.52389027941461e-05
-3.73625181479421e-05
-4.42003624148512e-05
-4.8405794235241e-05
-6.81911442983554e-05
-2.81048492255073e-06
-9.83326362090992e-06
-2.36302330140899e-05
-5.72733262647147e-05
-1.29447547671734e-05
-5.07888275087092e-05
-3.88564196171301e-05
-8.37639040059447e-06
-4.85490367599355e-05
-3.6907874642481e-05
-4.90903287266117e-05
-2.06786616626543e-05
-2.63900753955644e-05
-6.7739527489012e-06
-1.3351873168532e-05
7.11822410074797e-06
-3.01142897282439e-05
-4.32362612087586e-05
-2.01116916461084e-05
-6.93052640670791e-05
-2.20938023675029e-05
-3.03821197723539e-05
-1.39570048678793e-05
-3.54370151209964e-05
-3.85023975780047e-05
-3.65081325410538e-05
-1.93870947179122e-05
-2.71412019534222e-05
-3.15771935316749e-05
-2.05257549316614e-05
-7.29890935680603e-06
-1.05054184904387e-05
-4.09373410284564e-05
-7.22624123091861e-06
-4.41078023641372e-05
-8.0841436535138e-06
-1.83860927083452e-05
-4.27984072909049e-05
-1.18372243456053e-05
-2.90305292251163e-05
-1.13279038979781e-05
-4.74499864353376e-05
-2.67591420169008e-05
-3.90172499750598e-05
-2.76332344928224e-05
-3.35423650444235e-05
-2.41041883908021e-05
-2.23095854649933e-05
-3.49539565706341e-05
-4.69042989829339e-05
-4.60707839631572e-05
-2.71524115684348e-05
-1.99836818127862e-05
-1.56059627808264e-05
-1.3319291774578e-05
-3.8559987333638e-05
-4.47500375665518e-05
-3.88416328610106e-05
-1.53534369015661e-05
-7.59908571721058e-05
-4.78686083498155e-05
-3.69028068445177e-05
-5.18933863931581e-05
-3.68916273805331e-05
-4.76791688133955e-05
-5.58465562382606e-05
-3.66320945824574e-05
-1.54367593757992e-05
-7.19973904536303e-05
-2.32199393343457e-05
-4.22812958201562e-06
-2.42940506474441e-05
-2.83964964068668e-05
-3.98322122850881e-05
-1.66882700960197e-05
-6.77385986754065e-07
-2.11042096982176e-05
-2.68829373401951e-05
-2.74909938055592e-05
-2.85652992000988e-05
-3.08453394493606e-05
4.4183209705621e-06
-4.80791591565412e-05
-4.6526495057425e-05
-1.90150939770309e-05
-3.30352023315125e-05
-2.99493043506295e-05
-4.2053594089915e-05
-2.84472792845858e-05
-4.75381170029848e-05
-5.66297023864894e-05
-2.25185437914334e-05
-2.277359179193e-05
-4.46798182373162e-05
-5.57538501785602e-05
-7.50792431975899e-06
-2.43724604217097e-05
-1.94806779941833e-05
-2.51436061590453e-05
-4.45965304611765e-05
-4.0149174726908e-05
-2.20148210790641e-05
-1.71088653948912e-05
-1.68719826991911e-05
-3.32981774658838e-05
-3.78482358656743e-05
-1.72685916075814e-05
-1.76391074905623e-05
-3.14406296551755e-05
-3.10184897980331e-06
7.31652121998749e-06
-4.3655225154478e-05
-4.20558360305199e-05
-2.07956037046255e-05
-2.03145412833933e-05
-4.50769324877835e-05
-4.28637727210788e-05
-6.71095814089896e-05
-3.63905172113586e-05
-3.61774291367906e-05
-4.30851508786283e-05
-4.98285363759139e-05
-5.61250565941314e-05
-7.33720346719987e-05
-5.0144637471731e-05
-5.29522454215511e-06
-2.98808883789637e-05
-3.64674991074731e-05
-2.90357141946568e-05
4.68493801631255e-06
-2.33019784085259e-05
-3.85415466434488e-05
-2.3315556397749e-05
-2.68819310721339e-05
-2.86623102666469e-05
-1.92478096965548e-05
-3.28714089976671e-05
-3.00477586946267e-05
-2.04996485247552e-05
9.01306718569265e-06
-2.76510855300353e-05
-4.59377881170539e-05
-4.89717738463397e-06
-9.01345317453574e-06
-6.11054460919912e-05
-6.37793156768583e-05
1.76101087100812e-05
-2.31096780022984e-05
-6.76535224256255e-05
-5.34840078968777e-06
-1.30740499991343e-05
-1.48026299913106e-05
-4.7150673665909e-06
-1.32838609585329e-05
-5.66431387776024e-05
-4.83860907087276e-05
-4.41233471925645e-05
-3.02094907852485e-05
-2.45517263986024e-05
-1.85637154234494e-05
-2.32153731625022e-05
-3.32044932763051e-05
-2.5309962178492e-05
-6.8812996452487e-05
-2.47653177544425e-05
-1.5540536164783e-05
-1.01306280448575e-05
-3.29494442568261e-05
-4.53100212936245e-05
-2.87614983247119e-05
-2.02570954039494e-05
-3.60779627845696e-05
-5.94822901159598e-05
-2.21379468266321e-05
-1.0565024069543e-06
-2.57691320929153e-05
-9.58901893373119e-06
3.79104430458344e-06
-1.68771890484617e-05
-5.99164123331957e-05
-1.36219790626791e-05
-4.38762535874517e-05
-6.08584900033184e-05
-4.98944181058586e-05
-4.08779372451474e-05
-3.86797825884327e-05
-6.71176899638807e-05
-4.69678890361359e-05
-4.37794056082636e-05
-7.8291373889719e-06
-2.86626111316406e-05
-1.32492353882486e-05
-1.34031426805719e-05
-4.4359115977129e-05
-1.63823284245866e-05
-1.03870539616676e-05
-1.20129837353692e-05
-4.08699125669642e-05
-1.4943255589236e-05
-1.53543948315577e-05
-2.34385719134983e-05
-2.6120263020866e-05
-2.21733313572928e-05
-2.52501742948871e-05
-7.26438532838483e-05
-3.61656049186833e-05
-3.48600863632493e-05
-3.98380417143978e-05
-3.10021230890105e-05
-2.12258685830237e-05
-1.297881297132e-05
-4.83378505408943e-05
-3.38988001428433e-05
-2.05427286860323e-05
-1.98814681079353e-05
4.98241557089301e-07
-2.58135855620127e-05
-3.28787919125326e-05
-3.69941474616556e-05
-2.12690305504752e-05
-1.23220037776714e-05
-5.98878114521674e-05
-1.07513225921327e-05
-1.59733031433958e-05
-2.81688095309504e-05
-1.55146254586812e-05
-5.89014381013407e-06
-3.53182635032888e-05
-2.16703030814687e-06
-2.30790698799518e-05
-2.09452089780844e-05
-2.20740959836017e-05
-7.6987620145056e-05
-4.45874324078626e-05
-4.58178099433066e-05
-5.25613231700223e-05
-5.09682444991274e-05
-3.99625126786537e-05
-1.65082038274594e-05
-1.31829615585885e-05
-2.22704588373056e-05
-3.71918105208316e-05
-2.0881302228631e-05
-4.3212945142293e-05
-3.99022898616844e-05
-2.41190406528033e-05
-3.47602994600212e-05
-1.87964607786914e-05
-4.28151677333819e-05
-3.76893120292937e-05
-2.62535490398343e-05
-2.41721696631033e-05
-1.30139431869005e-05
-4.34380775212226e-05
-5.16029378005238e-05
-2.46539434596512e-05
-4.28865050110423e-05
-1.4768064294883e-05
-6.44882379309334e-05
-4.53258793469972e-05
-1.83976604532006e-05
-4.18584020529257e-05
-4.85445907845506e-05
-4.72029035812167e-05
-2.04863457919201e-05
-1.87426976768351e-05
-4.23883569474553e-06
-3.64875650194224e-05
-4.54473480411981e-05
-5.0395863335367e-05
-4.74199823624396e-05
-2.66501287587237e-05
-1.59423011556924e-05
-3.09082275128881e-05
-4.21345606645969e-05
-3.72199329268077e-05
-3.72568493612649e-05
-2.63762637858427e-05
-1.7579731755168e-05
-3.69862628008115e-05
-5.3539286529355e-05
-3.28470882683637e-05
-2.1935429389909e-05
-6.87206474228012e-05
-4.11338622036694e-05
-3.67895072605293e-05
-2.9184764226183e-05
-4.45032613594752e-05
-1.34278576783202e-05
-2.58008199370313e-06
-4.35941631239729e-05
-4.58847617835892e-05
-4.72295201364507e-05
-2.34973005211532e-05
-4.27174065303249e-05
-1.49661584333755e-05
-3.12910977715057e-05
-5.24501991147464e-05
-6.22761794158979e-06
-5.3239329931113e-05
-1.36308021624247e-05
-3.69762800927731e-06
-2.22616639829382e-05
-2.88209012062607e-05
-4.20074560401955e-05
-2.44805646057296e-05
-1.48526684851665e-05
-1.67914896944612e-05
-5.12988937669002e-05
-1.97602669813483e-05
-3.00678302891375e-05
-3.08452125826163e-06
-1.01888929962598e-05
-2.67225783905522e-05
-1.74489635840104e-05
-4.6593622228406e-05
-3.41888499064572e-05
-5.3961691761886e-05
-4.49857561905891e-05
-1.97531507934666e-05
-2.96815039732094e-05
-1.6788093814651e-05
-3.79830369426672e-05
2.43381258888873e-06
-1.70615321400314e-05
-4.6346270275985e-05
-3.79894416875773e-05
-1.68814972054143e-05
-5.50748311059597e-05
-2.15422235344981e-05
-1.262468501052e-05
-1.12118214917779e-05
-1.89330536633856e-05
-2.88703181158872e-05
-1.51227563632144e-05
-3.83903213970115e-05
-4.33611874458169e-05
-3.96828594353542e-05
-1.35083853035292e-05
-1.00306858704976e-05
-5.11964219397139e-05
3.09553297810509e-06
-3.04285369185215e-05
-3.6907772518918e-05
1.02932723199782e-05
-1.27440812494141e-05
6.3799323650409e-06
-1.29442525794756e-05
-4.72182814313066e-05
-1.89120253372096e-05
-4.82251068716548e-05
-4.51412841806824e-05
-2.42398654102942e-05
-2.75507168812958e-05
-9.66938118413444e-06
-3.9274348685617e-05
-5.64867935215976e-05
-7.82560605648358e-06
-2.31201794516315e-05
-3.08357204596104e-05
-6.53180477926099e-05
-3.93331025464615e-05
-1.43429674353834e-05
-1.8250475319266e-05
-5.27292010199513e-05
-4.36729225154191e-05
-3.52013442586793e-05
-3.98976212071506e-05
-3.56359507780833e-05
-2.39362304521919e-05
-2.35994960433558e-05
-2.08616722673317e-05
-2.07058628547006e-05
-2.66038603350017e-05
-3.99549211485569e-05
-2.19187603413087e-05
-2.78933783875614e-05
-4.10734757451808e-05
-1.50509649597847e-05
-2.52414678640073e-05
-4.95929060839063e-05
-3.02536346840204e-05
-2.27520085477544e-05
-4.87971520672993e-05
-3.08607619845096e-05
-9.53044921230082e-06
-4.26231797680004e-05
2.11020314324454e-06
-3.78803642174411e-05
-2.46620663953797e-05
-2.53847935093912e-05
-2.75272145337794e-05
-4.75237287903499e-05
-5.27345902077086e-05
-3.20766800240927e-05
-3.04715778149557e-05
-3.44261534950397e-05
-5.77906145304582e-05
-2.28171932837173e-05
-1.8006092539074e-06
1.45917768459666e-05
-3.20445494338104e-05
-3.02817799285017e-05
-1.58572803955317e-05
-1.43681288814282e-05
-5.10458291952064e-05
-9.22601223849018e-06
-1.08914829928692e-05
-1.26271118597827e-05
-1.36399024143405e-05
-4.25014073985985e-05
-2.09542311124675e-05
-2.91072619809576e-05
-4.2728617999202e-05
-1.70431535331024e-05
-1.76712161027622e-05
-6.30837341632412e-06
-2.63993028267999e-05
-2.68035223943081e-05
-2.15655194569606e-05
-2.82740047965386e-05
-3.30434038259823e-05
-2.24515837324911e-05
-1.26991376340915e-05
-2.53996678812492e-05
-9.79021359877452e-06
-3.62214897756836e-05
-3.0438184184571e-05
-2.3789338178185e-05
-3.07418008034476e-05
-2.66816139158512e-05
-1.9104574097067e-05
-3.08631448752169e-05
-3.17835807212175e-05
-2.81988453397261e-05
-5.35230827458488e-05
-4.39945723473047e-05
-2.94547841638236e-06
-2.0771624028744e-05
-6.38754122345414e-06
-4.23312647839309e-05
-2.30500424778859e-05
-8.4390965544222e-05
-5.67552887667142e-05
-3.18295837633587e-05
5.08646559937717e-06
-1.70082943184067e-05
-3.64576305813008e-05
-4.36423445512991e-05
-3.11191843809209e-05
-3.02738844530626e-05
-7.69904817286753e-06
-3.67275971877372e-05
-2.36425408739033e-05
-4.96967917570813e-05
-2.05750067396828e-05
2.57315753923554e-06
-5.12620369372235e-05
-6.96036239472243e-07
-2.19609050941592e-05
-1.99887823508361e-05
-1.75827063586664e-05
-3.63143634883695e-05
-3.08774726316864e-05
-2.53092946414787e-05
-2.70573026584338e-05
9.99676221695618e-07
-5.07223096209133e-05
-1.43551567305022e-05
-1.50485697321537e-05
-3.15240177733765e-05
-3.00848008177025e-05
-4.59160490904394e-06
-3.50462364595647e-05
-2.99594014036211e-05
-3.70556464591587e-05
-1.39153264552956e-05
-3.06147257380634e-05
-3.05332824817184e-05
-1.37825425755993e-05
-3.33774503930917e-05
-3.70917634677287e-06
-3.97544336402378e-05
-3.09168302168712e-05
-1.46075270105764e-05
-1.15056179790689e-05
-2.46609581470814e-05
-2.82159165838979e-05
-3.28630049664224e-05
-2.16911748803526e-05
-1.46870957748211e-05
-3.90001207988375e-05
-5.55587891704689e-05
-1.68550088320733e-05
-2.82677781415876e-05
6.40262407361174e-07
-2.23127294973131e-05
-4.10193077406593e-05
-1.70960025903689e-05
-2.03102560832136e-05
-3.6106840806898e-05
-2.37936655342344e-05
-5.67050734390475e-05
-3.9704682495942e-05
-4.1752372031305e-05
-5.39371268880987e-05
-1.02619532405358e-05
-2.60452080911454e-05
-3.01016631258326e-05
-4.21954297100837e-05
-2.80506148934378e-05
-2.7777026015928e-05
-7.53092440453229e-06
-3.50196518149725e-05
-2.94879081224852e-05
-2.87163044391324e-05
-2.69495091833618e-05
-3.78118573422536e-05
-2.94184658426574e-05
-1.41304891619389e-05
-3.39176657708352e-05
-6.26127529510036e-05
-3.61071982031271e-05
-6.13789666648858e-06
-9.19661686998071e-06
-2.95230862883901e-05
-3.29524224372987e-05
-4.21158450312561e-05
-3.55772462023638e-05
-7.56472320935619e-07
-3.11537448310647e-05
-3.40427775206532e-05
-3.75233911578027e-05
-2.54745330790349e-05
-2.3343354348554e-05
-2.59488397697812e-05
-3.26033122154859e-05
-1.3259494083071e-05
-5.84970572724561e-05
-6.98086947429054e-05
-3.30208984802723e-05
-3.87813286358817e-05
-5.15500956102368e-05
-3.82287752761252e-05
-2.90073000983014e-05
-9.15827459464909e-06
-3.36071170056082e-05
-2.33025866272692e-05
-5.02778781422485e-05
-4.43972915646954e-06
-4.43359259900043e-05
-6.36741430105135e-05
-1.90641564912992e-05
-1.89826411993048e-05
-4.11399175952913e-05
-3.07199159091997e-05
-4.02965942040451e-05
-1.8728979108212e-05
-2.04772452294645e-05
-2.90925246101321e-05
-2.08926433395634e-05
-1.75323880437365e-05
-2.26920268904458e-05
-2.12453811376733e-05
-4.7595987553031e-05
5.49734434121203e-07
-4.09102467758412e-05
-3.32704719569369e-05
-1.45596258897912e-05
-6.07141063374647e-05
-2.56504652549825e-05
-2.19192285582961e-05
-3.69141614289364e-05
-8.84134532131069e-06
-2.31339094020517e-05
-4.24255410889643e-05
-1.8136955233776e-05
-1.1797516687445e-05
-4.40667870630903e-05
-3.33801215908507e-05
-2.00149991708147e-05
-5.00733834976165e-05
-2.923891842543e-05
-3.2694508341883e-05
-4.08206066847753e-05
-6.40046535506502e-05
-3.43762636098694e-05
-3.2581783457963e-05
-4.10514970979367e-05
-4.24603300426896e-05
-2.25363414699794e-05
-4.59212488337526e-05
-5.99069326650974e-05
-4.06208259623799e-05
1.4859221432394e-06
-2.76410383099699e-05
8.5750587077914e-07
-1.13798688472584e-05
-5.2562084923731e-05
-4.94489339770447e-05
-2.17128989693163e-05
-3.9549576434049e-05
-3.32634509834338e-05
-1.45208682783156e-06
-4.64735748322792e-06
-2.48792233136251e-05
-3.85555087318206e-05
-1.59878630538515e-05
-3.82299803241242e-05
-3.72244004370135e-05
-1.68070912502786e-05
-3.93601507295638e-05
-4.80794913005028e-05
-1.14454019770023e-06
-2.92606597820835e-05
-2.16601957149428e-05
-3.00226567901376e-05
-3.085087373146e-05
-3.43361875550618e-05
-3.03687880877092e-05
-4.45221240037898e-05
-4.91523570098898e-05
-3.75655803304857e-05
-3.99495280839738e-05
-1.88401429916088e-05
-3.79447992707133e-05
-2.24106002961036e-05
-3.08467559944305e-05
-4.82297600482684e-05
-4.4847754903554e-05
-1.81706440633386e-06
-4.16019180135609e-05
5.50961577789527e-07
-4.00996282911524e-05
-4.0969564365325e-05
-2.73977003620534e-05
-2.11974981522878e-05
-3.08364991460523e-06
-3.8224158435046e-05
-3.2376197606795e-05
-1.18397298923721e-05
3.41518300522215e-06
-2.88866875857313e-05
-3.30600461617002e-05
-1.06831827690118e-05
-4.33913626466901e-05
-1.72575189736182e-05
-3.01988675523922e-05
-2.58322992268371e-05
-5.91859377144554e-05
-2.69501140262616e-05
-2.12718883446477e-05
-7.91792067053081e-06
-2.94401013413046e-06
-4.88525411079563e-05
-2.16344086412795e-05
-1.18903289980772e-05
-3.05138122409966e-05
-1.8157746030571e-05
-2.75490866247738e-05
-5.91082326990017e-05
-2.22087192083466e-05
-3.79475701081484e-05
-4.92529189992765e-06
-3.46297762337004e-05
-3.02010558189468e-05
-4.51134781800807e-05
-1.30179037166328e-05
-1.29789914430029e-05
-6.44816155148953e-06
-2.46174997218756e-05
-4.15631390581589e-05
-7.7454880972187e-06
-2.04533383403629e-05
-7.09419258357424e-06
-4.05747399365078e-05
-3.35135791293743e-05
-3.72969059723641e-06
-1.23815862130857e-05
-4.17236548885147e-05
-1.37156005957661e-05
-5.10405439924178e-06
-5.0698969436511e-05
-2.87385893418958e-05
-2.13918410888219e-06
-6.51138701749874e-06
-2.92224407673161e-05
-1.44117685247331e-05
-2.08877656355267e-05
-3.94470728707313e-05
-1.75716140777304e-05
-3.89532296472403e-05
-7.45132644304116e-05
-3.58168153537789e-05
-2.07473976795534e-05
-3.33768361417943e-05
-5.18032928602622e-05
-3.82378238765064e-06
-9.47729206974194e-06
