# Supplementary material for: Research on computational propagation and identification of mine microseismic signals based on deep learning
Source: PLoS One. 2025 Oct 22;20(10):e0334641. doi: 10.1371/journal.pone.0334641 (PMC12543183; doi:10.1371/journal.pone.0334641)
Supplement: S8 Data — (ZIP) [file pone.0334641.s008.zip › 000100900002732.xlsx_0.txt_24.txt.txt]

-2.47186157102531e-05
-1.76846557961642e-05
1.40624733518055e-06
-3.90495851733988e-05
-4.38769576289982e-05
-2.65792051495095e-05
-4.85924092800088e-05
-3.58620725099986e-05
-5.62613249216537e-05
-3.19439413281916e-05
-3.05154669088855e-05
-4.25341292917367e-05
-2.87532520931603e-05
-3.88491858264976e-06
-1.76699909932664e-05
-1.49483123298488e-05
-2.15618850443978e-05
-4.40128586594614e-05
-1.65580037616801e-05
1.33941573115761e-07
3.15628489811574e-06
-5.49668084674255e-06
-3.83087947645539e-05
-3.87826638068423e-05
-5.52305014931362e-05
-5.25953929964803e-05
-1.82474066743188e-05
-2.08458032900796e-05
-2.49043865129375e-06
-2.55053194134667e-05
-5.02356524844635e-05
-1.66373910753564e-05
-1.38996368035344e-05
-6.46002843935591e-06
-2.12469621101954e-05
-3.24432382114156e-06
-5.43879226738838e-05
-2.04596144599604e-05
3.39540580048148e-06
-4.0105828970107e-05
-4.68885444077091e-05
-3.2321420964255e-05
5.48500968650273e-07
-2.46040796183939e-05
-2.2928155306749e-05
-4.98735971621652e-05
-2.73008737058503e-05
-5.17528204061568e-05
-2.82689947762782e-05
-3.05478009013181e-05
-2.25745146535734e-06
-3.1636404745577e-05
-4.50493376001693e-05
-5.31509060558324e-05
-2.29964314561467e-05
-1.49731068185287e-05
-3.65073301149735e-05
-3.86443632384655e-05
-2.1842729749965e-05
-5.45839008694066e-05
-4.88061712915351e-05
-2.97936213543827e-05
-4.52206013179321e-06
-5.17704688065496e-05
-4.51558474527141e-05
-2.9980185764224e-05
-2.97289944747443e-05
-4.31626546714315e-05
-2.26948936692299e-05
-4.22324689303119e-05
-2.3295814407267e-05
-3.59927604198071e-05
-1.28051300508821e-05
-3.25986230498384e-05
-1.91349747687383e-05
-2.16022780644615e-06
-2.52463439176967e-05
-2.72648653698199e-05
-4.81209273274094e-05
-7.96364699831005e-06
-3.14915721427517e-05
2.09828241792633e-06
-1.81062120289403e-06
-3.32565114094895e-05
-1.84717776071054e-05
-1.29924476111886e-05
-1.21525535503374e-05
-7.40316071269254e-06
-5.07973102821093e-05
-4.27191448276365e-05
-2.00554505145707e-05
-3.77852647994847e-05
-2.1573748952968e-05
-3.49079066373943e-05
-1.01820286320546e-05
-4.2241613630924e-05
-4.32242918598784e-05
-3.61228951528242e-05
-3.75764300506062e-05
-4.87890503922776e-05
-2.30537904828253e-05
-1.62595930027868e-05
-1.19618056306539e-05
-8.30459725165378e-05
-5.07459579424742e-05
2.11562617359571e-05
-2.71175394997615e-05
-1.73024885039154e-05
-1.98105491735878e-05
-4.09670805841853e-05
-2.85224279670373e-05
-8.97217002695402e-06
-3.62579034521277e-05
-3.56222262717373e-05
-5.45439320445105e-06
-2.06876056625039e-05
-6.2744585076074e-05
-5.86186451314788e-05
-1.9906994058669e-05
-4.62690057404457e-05
-3.36476756976076e-05
-1.49361107054569e-06
-4.2161321836142e-05
-1.76241277495631e-05
-1.44853695293177e-05
-2.98887897503407e-05
-3.63655664520647e-05
-6.41183647110765e-05
-3.24197602750837e-05
-3.92057473408243e-05
-1.20776371736708e-06
-2.91104463071962e-05
-6.70985173694944e-06
-2.66721654325862e-05
-2.50361910138906e-05
-6.04129506368723e-05
-1.19968649765019e-05
-2.45177577576344e-05
-5.79184905922269e-05
-3.04550546566765e-05
-6.41918558258435e-05
-3.25144794227026e-05
-1.95473728108672e-05
-5.2251876165843e-05
-1.32993305770606e-05
-5.34306058907499e-05
2.04541081214856e-06
-2.34577308245073e-05
-4.27009507017376e-05
-1.40201610240271e-07
-2.09741893960101e-05
-2.95745641337585e-05
-4.2051244988766e-05
-4.68981324952515e-05
-2.57265937447466e-05
-3.55604227271888e-05
3.33884862206491e-06
-1.84453768805642e-05
-4.52338107868991e-05
-2.40623823068865e-05
-1.28435035277085e-05
-1.07410387311715e-05
-1.61912828780606e-05
-2.16343196251818e-05
-3.39322325552066e-05
-2.96784229309596e-05
-2.10130547591824e-05
-2.54777655040893e-05
-3.43826519294264e-05
-2.6047141875991e-05
-5.06258574368767e-05
-4.94042935397809e-05
-1.16848857087653e-05
-1.95248522811555e-05
-2.29993737873668e-06
-4.02069422363895e-05
-2.37564362765584e-05
-5.49785871893215e-05
-2.16749026470052e-05
-1.27888928426745e-05
1.08723697499412e-06
-1.49054117098669e-05
-2.27383124582721e-05
-1.2362455990428e-05
-6.10164618312692e-05
-4.3785318380224e-05
-2.83809566637868e-05
-1.84787128326479e-05
3.58283556667535e-07
-2.91670381536911e-05
-2.70714199779813e-05
-5.30481930974464e-05
-3.3793551986327e-05
-4.51321381188531e-05
6.89947216536378e-06
-2.46108384567385e-05
-2.95388175450637e-05
-2.50395878651145e-05
-4.322572766853e-05
-2.95285971126513e-05
-2.72681781349789e-05
-5.9642725218132e-05
-6.292091411518e-05
-3.72652721989534e-05
-4.75083934851105e-05
-4.30056833569349e-05
-4.9427859038996e-05
-2.72776192779625e-05
-1.76541002790972e-05
-3.54653487396276e-05
-4.42071957487163e-05
-3.03818762162831e-05
-1.66377714238129e-05
-3.40324520163889e-05
-2.74729404164766e-05
-5.13821656049327e-06
-5.74930200377993e-05
-4.64903858996981e-05
-2.57201803188122e-05
-2.99513323697111e-05
-3.80712863455461e-05
-4.87805429422911e-05
-8.55635187937152e-06
-3.34876269113697e-05
-2.31413543733874e-05
-1.46871698063613e-05
-2.53668518863984e-05
-5.69958044377286e-05
-4.6378905758783e-05
-3.45860238451834e-05
-1.23967490666964e-05
-1.63864668001829e-05
-2.87301633554037e-05
-2.45649554829345e-05
-4.94627635396675e-05
-3.3457736062865e-05
-1.65158744934407e-05
-2.43494691077884e-05
-1.76584319982295e-05
-3.21959990851757e-05
-6.7393545718149e-06
-3.38844360511131e-05
-4.07275875084453e-05
-1.46377833533069e-05
-3.54334792841574e-05
-2.45971485217262e-05
-2.2712361600807e-05
-1.87189833939119e-05
-4.51892373857134e-05
-3.30321169239185e-05
-4.83530315050387e-05
-2.10238917488162e-05
-1.99021395305708e-05
-7.65976732444592e-06
-2.35279879421364e-05
-1.93447936746599e-06
-4.79540424342538e-05
-4.78067937489066e-05
-3.18436574535287e-05
-3.39182407529754e-05
-3.15630949737453e-05
-7.13889334900771e-06
-3.28634432464816e-05
-2.06754626839003e-05
-3.1813988650414e-05
-2.69705724439123e-05
-3.02292110316325e-05
-4.39738618644977e-05
2.22895748913976e-06
-3.80983625626475e-05
-1.72748820402502e-05
-5.48423652573061e-05
-4.12174829349465e-05
-1.78647833055846e-05
-6.62688524903407e-06
-5.24739774940171e-06
-4.38513240417977e-05
-2.53242758059595e-05
1.07783811807985e-05
-3.17944742764925e-05
-2.02668926018594e-05
-3.4426842650657e-05
-1.50055103802056e-05
-1.13064643448366e-05
-1.37665379233281e-05
-5.34472395573925e-05
-3.73304200710308e-05
-4.92244590328647e-05
-3.73474974555089e-05
-2.19901462366784e-05
-3.44350924444194e-05
-2.67365115148762e-05
-3.01547264890792e-05
-2.62642097545134e-05
-4.72722454257725e-05
-4.77244981567045e-05
-3.24710604585923e-05
-3.80067910559123e-05
7.75875719275324e-06
-3.64083287955098e-05
-5.46212570296983e-05
-2.81675934180418e-05
-1.9384861764755e-05
-1.40206860238947e-05
6.13694259343149e-06
-9.79582640772601e-06
-1.70762552194951e-05
-4.60707357867077e-05
-5.36752806375949e-05
3.36203054570348e-07
-1.67098213569695e-05
-2.84034705396499e-05
-3.55404638116384e-05
-2.2513798055633e-05
-2.52571991147496e-05
-2.66400788256005e-05
-3.89361838707815e-05
-2.26487163548735e-05
-1.2256663512203e-05
-3.72287854066989e-05
-6.07351617172021e-05
-5.07683948684063e-05
-3.57694317671261e-05
-4.70819703080922e-05
-3.18459516689019e-05
-3.44582032779654e-05
-1.6847626848677e-05
-3.53843735870678e-05
-2.58260642495786e-05
-3.2833487716852e-05
-1.25982345231096e-05
6.15516391712903e-06
-1.73499077283945e-05
-3.66111651630794e-05
-3.12083215826892e-05
-1.59876207119328e-05
-2.91125005537038e-05
-1.76188184714325e-05
-1.9324719104789e-05
-1.91828857046177e-05
-4.30183790591416e-05
-5.14578129724779e-05
-3.9481759735378e-05
-2.69781412809227e-05
-2.61711632833258e-05
-3.95460687161267e-05
-2.46157282578414e-05
-3.50514752362846e-05
-6.30014821584911e-05
-3.83547105779236e-05
-3.44589696131503e-06
-5.36584219775876e-05
-3.61632864655918e-05
-2.89887531977876e-05
-2.13951453838238e-05
-4.4206573066191e-05
-2.93976844877557e-05
2.55851764188199e-06
-3.16253369948902e-05
-3.578063446282e-05
-9.81148426032953e-06
-6.74799945121511e-05
-4.12854163348522e-05
-3.52349441458014e-05
-3.16971380333928e-05
-5.49159891729304e-05
-3.05571488833729e-05
-3.41917799719139e-05
-5.37031339829472e-05
-3.50356052633445e-05
-1.1723463617761e-05
-2.02136532706018e-06
-3.03309787583246e-05
-4.07457877436919e-05
-1.69675613904303e-05
7.39537445177158e-06
-3.73889368544559e-05
-2.88181936540848e-05
-3.48137343059922e-05
-5.39540640441042e-06
7.54168229707417e-07
-2.94980694722608e-05
-4.56836473010631e-05
-2.00086374849513e-05
-5.27402940626539e-05
1.8398923876355e-06
-1.40701152770487e-05
-8.38175993788254e-06
-4.43193043993456e-05
-1.68199542195149e-05
-3.34753844555121e-05
-1.07973907516297e-05
-3.19132108766878e-05
-2.27033157208929e-05
-2.2738158830411e-05
-4.32972883890703e-05
-2.08131524218673e-05
-5.95023268305277e-05
-5.54115681961362e-05
-3.84998066866379e-05
-5.09116892895174e-05
-3.21606729930102e-05
-1.74899677942483e-05
-5.21318995691735e-05
-2.15824201276954e-05
-4.74261970883511e-05
-5.72794860399268e-05
-4.38349304755907e-05
-4.97447353820551e-05
-2.57900157304341e-05
-2.76136840911736e-05
-1.94564584587471e-05
-3.11708181938963e-05
-8.09621124943236e-06
-2.3142592972694e-05
-9.19928365686378e-06
-1.4829690528577e-05
7.64589337046179e-06
-7.81915090487561e-06
-1.7982997737486e-05
-3.78230564572917e-06
-1.79022240061788e-05
-3.56946658307e-05
-5.91153544670361e-05
-1.04585398251825e-05
-5.64412752046452e-05
-2.90713905189666e-06
-1.34070185058218e-05
-3.47913587482087e-05
-5.67850650370942e-05
-3.92100980244098e-05
-3.30010237765314e-05
-2.78606350703857e-05
-2.57240548727365e-05
-9.95883342279483e-06
-3.54829863637901e-05
-3.32311209183626e-05
-3.44344748681757e-05
-5.20658068619953e-05
-2.40366003983652e-05
-1.1680081677074e-05
-4.10409244541959e-06
-6.73760196185071e-05
-5.47506898631229e-05
-3.82294880405217e-05
-1.67744646110515e-05
-9.14085900510644e-06
-5.29340459433399e-07
-4.20981890986044e-05
-3.69488722501841e-05
-5.18169728329661e-05
7.30389252189392e-06
-1.50546265009538e-05
-2.62063940156627e-05
-5.42064374967974e-05
-2.61187213724664e-05
-2.58036315310265e-05
1.00062532396657e-06
-2.01202336864074e-05
-1.76188549033685e-05
-4.60295303128498e-05
-7.10134086731325e-06
-3.11597428315436e-05
-3.56625176662913e-05
-1.79013974694752e-05
-4.32516226941004e-05
-4.5195690132122e-05
-4.29168995193357e-05
-3.9947553781761e-05
-1.57302480999863e-05
-2.57447448330155e-05
-5.2048166801969e-05
-2.16094653579508e-05
-1.83134012400748e-06
-4.28396461964321e-05
-3.54833966698878e-05
-1.63869284261786e-05
-2.06579046692419e-05
-4.15940880502879e-05
-2.93807371039619e-05
-5.36378531145201e-05
-1.41214636868935e-05
-9.34115661836466e-06
-2.76830174268439e-05
-2.35140244703264e-05
-3.68470555326523e-05
-6.00390455670797e-05
-1.28638947400153e-05
-3.32978661085663e-05
6.27165621650556e-06
-3.32692386829642e-05
-1.86709653769199e-05
-2.47375918662911e-05
-3.56664582527526e-05
-1.70633413124683e-05
-2.97971813969739e-06
-3.56137629739538e-05
-3.21963038877666e-05
-2.02276962337192e-05
-2.47737775046176e-05
1.15974501614443e-05
5.49985108560705e-06
1.00467060242599e-05
-2.54984060284143e-05
-4.56724381689206e-05
-2.99015482932926e-05
-4.61406415774906e-06
-1.04107022879954e-05
-1.41407080537084e-05
-3.64912771964661e-05
-2.44424524573616e-05
-7.55489399103669e-07
-2.80249536213971e-05
-3.79065065263859e-05
-2.78977936681955e-05
-4.76522579993222e-05
-1.92414697591416e-05
-4.59539520088321e-05
-1.17896163987415e-05
-7.0288444697721e-06
-1.58727714614346e-05
-4.49894050323725e-05
-1.79703760809984e-05
-1.41120255395512e-05
-3.71123526205513e-05
-6.6395641612373e-05
-2.45458829418185e-05
-5.66475286660159e-05
-1.91405846423367e-05
-2.82623135437331e-05
-1.89641977315482e-05
4.25923606177275e-06
-2.46521877715298e-05
-2.16274429096375e-05
-3.59996238386902e-05
-2.40956845091512e-05
-3.67963041030278e-05
-3.95919804268818e-05
-1.00336051843639e-05
-4.54564809626748e-05
-5.45093191995524e-05
-4.81379349866134e-06
-4.56047709917498e-05
7.97931777458865e-06
-1.82042776587172e-05
-2.05698776420808e-05
-2.18544385983099e-05
-3.93701157729433e-05
-4.87311541476126e-05
-2.23403267018595e-05
1.95694531450812e-06
-2.57311454885924e-05
-4.24142229873597e-05
-1.54416551649803e-05
-2.29742476609164e-05
-7.68115065616518e-06
1.55686803775114e-05
-4.33968148438913e-05
-3.05758726795652e-05
-6.28990611825799e-07
-4.63481841528418e-05
-1.60017524776217e-05
-3.38964076603245e-05
1.78598369242386e-06
-6.80604789441538e-05
-1.54156868867919e-05
-2.71217414553094e-05
-5.49911630116691e-05
-5.09983895148779e-05
-3.02553034337067e-05
-4.06001430690852e-05
7.65870427335224e-07
-1.9833544181745e-05
1.26360887609188e-05
-4.69501753891146e-05
-2.5017035955889e-05
-1.8641959168395e-05
-3.31169503994635e-05
-3.52761720169511e-05
-2.03718388545357e-05
-3.94717045045979e-05
-2.61050003851598e-05
-3.43586177768097e-05
-1.88992477670929e-05
-1.29820479664617e-05
-3.87336548377783e-05
-2.73370389238786e-05
-4.83752012663997e-05
-2.74955168495995e-05
-2.84284696967984e-05
-5.51365882270115e-05
-3.13165113040959e-05
-2.48673132198508e-05
-2.66106932389132e-05
-2.48835031872304e-05
-2.53027783795561e-05
-3.88780153928405e-05
-2.49915668508127e-05
-2.77385388253101e-06
-4.11421045704536e-05
-1.78101725078209e-05
-4.78225348869969e-05
-1.75914400721723e-05
-3.6052904359859e-05
-8.21457742550956e-05
-2.03245140287129e-05
-1.97878352739918e-05
-4.52188967560507e-05
-3.42796953587656e-05
-9.91734517693458e-06
-2.50574999297677e-05
-2.32776076029527e-05
-3.07441191889464e-05
-5.13827104224587e-05
-1.62662752321995e-05
-5.30499627064462e-05
-3.40735409059598e-05
-5.69399465014306e-06
-2.79563647251758e-05
-3.34054056917642e-05
-2.45541732392625e-05
-3.59010744442167e-05
-1.95085283147075e-05
-4.96890591263843e-05
-3.97994214977346e-05
-4.45722578852575e-05
-2.20182448014963e-05
-3.98109375404235e-05
-2.40647159786102e-05
-6.07016258417659e-05
-4.78171212734937e-06
-4.76663304631624e-05
-4.94845869149302e-05
-3.90386908322036e-05
-2.1657436442475e-05
-2.86795566598797e-05
-1.321880533514e-05
-2.76502123200399e-05
-5.53757312537454e-05
-2.56791781524664e-05
-4.32351206925689e-06
-2.54612203169114e-05
-2.00347247225621e-05
-5.19644123474259e-06
-5.85474636485264e-05
-5.47481605452851e-06
6.1365174690034e-06
-3.93792313012082e-05
-2.41365750803006e-05
-4.7849283977125e-06
1.05374763600919e-05
-4.58425134432392e-05
-3.42049898946399e-05
-1.28522311526362e-05
-6.8332320135494e-05
-4.32906049048909e-05
-3.41038002742867e-05
-1.4479650664384e-05
-5.28737626325927e-05
-5.55795202926337e-05
-2.87028470797614e-05
-3.00877992096065e-05
-2.37372185644426e-05
-1.4066940911278e-05
-3.51162464833498e-07
-1.60335801775096e-05
4.87902396618829e-06
-3.86453748971995e-05
-3.36187174746642e-05
-3.49127788866816e-05
-1.97921284171522e-05
-3.86588175719845e-05
-4.05929258106773e-05
-3.541928433644e-05
-2.72390956398799e-06
-4.35035526409618e-05
-1.13254808442126e-05
-2.79374711968031e-05
-3.4043378222608e-05
-4.55673374723503e-05
-4.08205031995002e-05
-1.03604561244665e-06
-3.07112324375958e-05
-1.42842059098701e-05
-3.74547092371424e-05
-3.33472803195731e-05
-1.29958850267849e-05
-3.39309131490077e-06
-6.80714633094746e-07
-3.15328198519535e-05
-6.43530041068914e-06
-2.34822011990422e-05
5.00823304044676e-06
-3.23116091696743e-05
-1.35224286375625e-05
-1.0741705111626e-05
-3.39337166377196e-05
-2.79669664202957e-05
-2.56614732091089e-05
-1.89457064398695e-05
-3.76308123584518e-05
-4.77542435070846e-05
-3.50200624338222e-05
-2.32137982237419e-05
-6.93081110361928e-06
-2.26523224320609e-05
-4.76679792253689e-05
-3.37303323152573e-05
-3.17754894249217e-06
-3.97718287957209e-05
-1.27753638390461e-05
-8.77942124727337e-06
-1.78490466998692e-05
-2.51999012569279e-05
-3.37407654748138e-05
-2.31576133776809e-05
-8.04742295196793e-06
-2.75850328034038e-05
-4.23613707693908e-05
-1.9787639445397e-05
-2.61110596359259e-05
-4.00097632813573e-05
-1.60867087243418e-05
-4.60979656144481e-05
-1.36344918460705e-05
-6.7607100998202e-05
-1.64908239048682e-05
-4.55915125831272e-05
-1.8817604999541e-05
1.20058920499448e-06
-4.9391324805518e-05
-1.3255807036731e-05
-2.98088755847589e-05
-2.91085947621641e-05
-7.2642354197786e-06
-3.07633910706564e-05
-1.09870993064588e-05
-4.15777452466798e-06
-2.9982518031039e-05
-1.83573965972236e-05
-2.17426145909136e-05
-3.87438845256251e-05
-4.16101560460102e-05
-2.31788717938831e-05
-1.22430469312541e-05
-3.3617012287683e-05
-5.92248222007916e-05
-6.50057134496974e-05
-3.99451252569198e-05
-3.62239480775497e-05
-2.75984160396112e-05
-4.49006279088603e-05
-2.0841900217685e-05
-1.72349441255664e-05
-2.28236580303458e-05
-1.13687660421533e-05
-2.55484378301517e-05
-2.69136348131329e-05
-1.46014924717045e-05
-2.22267854121569e-05
-3.4480505717312e-05
-3.65446489408713e-06
-1.13068278225902e-05
-4.18785893445917e-05
-5.56349912626076e-05
-6.09447061536018e-05
-3.62334971770663e-05
-3.08257529098006e-05
-2.62008819475176e-05
-3.08995409540329e-05
-3.81386011743554e-05
-1.90982383256075e-05
-2.96534593759308e-05
7.75343016792268e-06
-1.72001889746866e-05
-3.13163094484581e-05
-2.78868894588157e-05
-5.38291477449315e-05
-3.3919416067846e-05
-6.29875474336643e-05
-5.51035034052706e-05
-3.79823993462909e-05
-5.26164828896594e-05
-1.63615048153809e-05
-1.74628781680481e-05
-3.13469558178143e-05
-5.54837262534483e-05
-3.59583013084516e-05
-2.86426296847938e-06
-2.67009259552196e-05
-3.51567722029069e-05
-2.60616489847948e-05
-1.82950633737451e-05
-2.534080602041e-05
-4.86352559377766e-05
1.66201273656075e-05
1.74506541259966e-06
-2.42273453723943e-05
-2.04221237795876e-05
-3.69097263361071e-05
-3.18323892771914e-05
-4.79852812079782e-05
-5.63743879921299e-05
-1.42730688819411e-05
-1.80169260721542e-05
-5.75831318267855e-05
1.43483802020393e-05
-3.86316305341499e-05
-1.6360210397283e-05
-2.31430850129253e-05
-3.21985817029343e-05
-1.00194464923765e-05
-3.05642323272909e-05
-4.70697517981025e-05
-2.43456804134399e-05
-9.52484161749052e-06
-4.02599132815151e-05
-3.74532170932355e-05
-4.45922021832312e-05
-4.57413972401369e-05
-1.460844126494e-05
-4.11082458818017e-05
-2.16989617920267e-05
-6.91315426802672e-05
-4.88967365790423e-05
-2.36642376181336e-05
-1.15591132428701e-05
-3.16046127623542e-05
-3.7463531759611e-05
-3.21030547725192e-05
-2.49339594298713e-05
-1.92926762703988e-05
-7.02674568473356e-06
-4.90671208134907e-05
-2.53935599507695e-05
-3.87774873734341e-05
2.41980434894281e-06
-1.98615122196125e-05
-1.78074599972959e-05
-1.89778218990574e-05
-4.45088924209585e-05
-4.90639750873921e-05
-2.8760730962234e-05
2.17982635303509e-05
-2.80283343352964e-05
-3.903188328729e-05
-3.3876994377106e-05
-3.24762585646595e-05
-2.57170443859489e-06
-2.65463024174707e-05
-7.17631173486357e-05
-4.3044168520057e-05
-3.40659763416739e-05
-2.0973062861205e-05
-2.42723555633609e-05
-5.51306346998011e-05
-1.82024456079357e-05
-1.069650138265e-05
-2.08818140885676e-05
-1.08934434994812e-05
-6.2488836883968e-05
1.38728475043998e-05
-5.04803243721283e-05
-3.149136030968e-05
-4.75654450468473e-06
-3.17404870658438e-05
-3.18967931923084e-05
-2.82959341418796e-05
-1.48791772180613e-05
-3.31871628395854e-05
8.58839490226982e-07
-4.91628576438015e-05
-1.49931425854744e-05
-1.21674153231628e-05
-2.86103996487774e-05
-1.14586850050082e-05
-3.40445052806697e-05
-3.56434540393578e-05
-8.81282181938428e-06
-1.90260241893266e-05
-1.93437985340542e-05
-2.67394528292238e-05
-4.33587570395449e-05
-5.08417595977063e-05
-6.56930175339566e-05
-1.81282967282635e-05
-3.15667000020669e-05
-2.50897317206483e-05
-2.90914954999507e-06
-1.32471869861402e-05
-2.66449991013382e-05
-2.50123923493558e-05
-6.20004231548683e-05
-2.56431179189065e-05
-3.17323988370358e-05
-2.36672272521419e-06
-5.14637438278438e-05
-2.09726365534286e-05
-1.67407192173596e-05
-2.32914779574392e-05
-1.86586432235836e-05
-2.11145008269102e-05
-2.30463909837014e-05
-3.39727409799633e-05
-5.53388429218861e-05
-2.42872914410968e-05
-3.56310444902905e-05
-4.14378220430905e-05
-3.20650374241892e-05
-2.18815405433183e-05
-1.46159540748488e-05
-5.44741864348726e-05
-4.5190571029864e-05
-6.90081561073908e-06
-3.531393679934e-05
-2.28242021277655e-05
-5.2653143322131e-05
-1.33992968216964e-05
-2.40153491380295e-05
-3.49633119889664e-05
-1.59815160269926e-05
-1.61338141749529e-05
1.61601486460228e-06
-6.65235544320106e-06
-4.12118567992342e-05
-3.77161857245542e-05
-8.99319585802177e-06
-2.92715000312668e-05
-2.93456455837701e-05
-2.63267585658298e-05
-1.35988586822922e-05
-3.02791560988478e-05
-3.05703319217824e-05
-3.01987283277958e-05
-6.48258044534802e-05
-5.42550415519525e-05
-4.0006429448703e-05
-2.13785275364768e-05
-1.3878699496421e-05
-1.77494077464807e-05
-2.0395915469182e-05
-3.14410639307093e-05
-3.53623708960099e-05
-4.00490991813174e-06
-2.28823804205166e-05
-3.65254976374234e-05
-1.77326330347124e-05
-1.29714181023549e-05
-4.8814409696884e-05
-1.71224430413321e-05
-1.53267316639033e-05
-1.81267529804855e-05
1.06951993394522e-05
-4.79356123308904e-05
-1.41860128561718e-05
-3.18883262621529e-05
-4.22324233867418e-05
-2.72402233359232e-05
-4.25596510902339e-05
-2.66499900713188e-05
-4.2636213758402e-05
-2.26584540279829e-05
-2.29775207202108e-05
-1.41502551601556e-05
-3.71873309475974e-05
-4.02403788212408e-05
-1.25426845687145e-05
-3.22855589838752e-05
-6.42374838879015e-05
-1.07592450413428e-05
-3.10553719170814e-06
-2.57479241920598e-05
-2.27556955786385e-05
-1.79307382077724e-05
-6.48042327080976e-05
-1.89804909904802e-05
-1.98978839555732e-05
-4.00068637785091e-05
-7.03674388214811e-05
-4.53370013809035e-05
-3.83831086132147e-05
-4.63247867442943e-05
-8.12901194945324e-06
-2.29948355353188e-05
-4.68587988556579e-05
-5.87919220729818e-05
2.30639018173048e-06
-3.83334391278993e-05
4.72561574770028e-06
-4.42521787401993e-05
-4.00620366770338e-05
-4.33429957566916e-05
-5.36642866114372e-05
-3.34329629399173e-05
-4.07195487169265e-05
-3.62091090245221e-06
-2.37806740658843e-05
-1.2135414589138e-05
-3.81209005548837e-05
-2.57827062647709e-05
-4.23146241279087e-06
-3.83530929068298e-05
-5.04224637042262e-05
-2.52726363128685e-05
-3.51255293372962e-05
-3.59654880573629e-06
-1.90658870451623e-05
-2.80463338711519e-05
-2.12219701148314e-05
1.60721951449959e-07
-2.22013926887947e-05
-3.33029605679853e-05
-4.96947953162578e-05
-5.1656801170438e-05
-2.72286938002672e-06
-1.58889477749771e-05
-2.45923670352989e-05
-1.84452436826065e-05
-4.01675462286935e-05
-4.46870624011024e-05
-6.18572573054063e-06
-3.69975112781559e-05
-4.08438115974666e-05
-4.40106911428078e-05
-5.9502905798893e-05
-3.8464280599438e-05
-1.09339272235912e-06
-1.55108753904488e-05
-2.00154028559916e-05
-4.66673948704947e-05
-2.39798496192134e-05
-5.00004503611416e-05
-1.33553372963907e-05
2.87824465726342e-06
-3.56873526906455e-05
-2.33947130111691e-05
-2.97757230557393e-05
-5.7155646408361e-05
-5.86177535217591e-06
-9.63446923265278e-06
-2.05711388924531e-05
-3.55347256705778e-05
-4.36686651033105e-05
-1.7648801740188e-05
-4.81742796818947e-05
-3.08355105736587e-05
-3.30375960829718e-05
-5.71591315302285e-05
-4.6312207902916e-05
-6.37948058673016e-05
-4.10411906537323e-05
-3.68416270459991e-05
-3.04013906769907e-05
-4.06977905380493e-05
-2.94742228744139e-05
1.41733097136411e-05
-5.56715451131737e-05
-1.5009036845051e-05
-2.20544309160521e-05
1.81017067237036e-06
-1.03745199944032e-05
-4.14961852634771e-05
7.39796760614217e-06
-2.41364932970268e-05
-3.60190147224104e-05
-3.22268558384928e-05
1.24652839396747e-05
-4.99616207112215e-05
-2.77973557962588e-05
-2.82101287526835e-05
-2.36322567940602e-05
-7.03898091958623e-06
-3.24332344123796e-05
-1.50322100369679e-05
-6.34669706104052e-05
-6.0719237482326e-05
-8.23244241985673e-06
-1.35760142110468e-05
-3.02691731343012e-05
-4.08535717367137e-05
-3.17021346703947e-05
-4.25175798500401e-05
-2.07974408849255e-05
-4.74966636591465e-05
-3.88436348242726e-05
-2.54670283415387e-05
-2.99684887813941e-06
-1.13097148851937e-05
-2.45228129544836e-05
-3.47209243904972e-05
-3.96302701760995e-05
-2.74752955812335e-05
-2.27812783094468e-05
-5.23273659712625e-05
-3.66460075122971e-05
-1.94380681038185e-05
1.86046728836869e-05
1.57013045658398e-05
-2.14747630221747e-05
-4.04836018286256e-05
2.3162545894108e-05
-4.21944858511342e-05
-5.21070516413368e-05
-4.35894145613352e-05
-3.34933278798753e-05
-2.14240971072453e-05
-6.13907965777004e-06
-4.60067380623421e-05
-4.55320524466436e-05
-1.36172026962202e-05
-2.07689595389276e-05
-7.58001597399542e-06
-3.53571700435305e-05
-3.88566225458217e-05
-4.48083619272124e-05
-2.25284957073112e-05
-6.05491359917783e-05
-2.61312470635811e-05
-4.05914960089818e-05
-7.38597022467416e-06
-3.34673139045672e-05
-7.01712272023923e-06
-2.25692651277208e-05
-1.21891008614161e-05
-2.14947836711465e-05
-4.03281830655602e-05
-4.29146117892008e-05
-4.13257938713936e-05
-6.59965854516663e-06
-1.71974428053664e-05
-3.15114945378032e-05
-2.57321736493026e-05
-2.93779920028377e-05
-3.61547464473631e-05
-2.99893347785735e-05
-2.83075130049789e-05
-5.64702215759093e-05
-3.44026719737423e-05
-2.20742564335268e-05
-5.41916520231245e-05
-4.46649537746248e-05
-3.27060694813861e-05
-1.39339316206362e-05
-2.10905182791602e-05
-7.37995644467335e-05
-3.76323944380794e-05
-1.67970305868033e-05
-4.31225920807691e-05
-3.61687281108904e-05
-5.01255486150629e-05
-2.96641465407098e-05
-1.09651266583835e-05
-1.38984035434152e-05
-2.88085691313444e-05
-3.88428286861898e-05
-8.52144872766631e-06
-2.32158513163247e-05
-2.45733588814934e-05
-3.54938488640085e-05
-5.09095571039771e-05
-1.51245059361688e-05
-4.15330903076863e-05
-2.66146662873452e-05
-2.05488049738995e-05
-1.82464741892365e-05
-2.89415655292877e-05
-4.39015492769066e-06
-3.34588022414331e-05
-1.73057751635344e-05
-4.98423410586231e-05
-4.77988868678192e-05
-1.92810716280146e-05
-4.13071598526635e-05
-1.42757728666971e-05
-3.20849611682334e-05
-4.72025358360826e-05
-1.56183887536749e-05
-1.9265745644824e-05
-2.78765764868867e-05
-1.83245491209721e-05
-4.91751224698232e-05
-3.43079144604239e-05
-1.97905230881176e-05
-5.55821960767782e-05
-1.48452318088236e-05
4.74490553224875e-06
-2.11786075234852e-05
-3.41233362313126e-05
-2.2552397986674e-05
-2.89327890797565e-06
1.85099244992348e-06
2.56299867691921e-06
-2.22875678500287e-05
-4.68509242439902e-05
-3.18133563237432e-05
-3.86253101939137e-05
-1.1094841182687e-05
-5.19456762950328e-05
-1.99162474122809e-05
-1.0170666608954e-05
-3.57594542186194e-05
-4.18056289014625e-05
-2.86980280630764e-05
-3.16713244748238e-05
-1.89201519699167e-05
-5.77542932990196e-05
1.77378907700932e-05
-3.43503385129489e-05
-1.84742373975192e-05
-1.66706020875186e-05
-3.2118641028303e-05
-4.91514924657248e-05
-6.0330452493104e-05
-3.22834144057467e-05
-1.88403747157839e-05
-1.42457720964268e-05
-4.04615253696651e-05
-1.93348988849186e-05
-5.1582020438152e-05
-2.58386514610725e-05
-3.9254048795505e-05
-1.59355565622577e-05
-1.74985714932046e-05
-3.72676323040532e-05
-3.21090847586442e-05
-3.1251647511777e-05
-2.70909052000542e-05
-5.97365564985127e-05
-4.10164284825151e-05
-2.83881214335838e-05
-4.6371787289037e-05
-2.27923966650592e-05
-3.8964906431306e-05
-6.61782751129123e-05
-4.37464279856696e-05
-1.62218001750043e-05
-1.09705299503048e-06
-1.40183321590638e-05
-4.22012795068019e-05
-5.18591327537378e-05
-4.19585890554148e-05
-4.10746152777957e-05
-2.25057059604538e-05
-2.85739137652791e-06
-4.87021301828002e-05
-3.48108452840643e-05
-1.52470660412405e-05
-2.96342453701117e-05
-6.95673354257558e-05
-6.71367567938195e-06
-4.59165717549729e-05
-3.97646653134041e-05
-2.64770142246789e-05
-2.39845662985395e-05
-7.29358217510195e-05
-4.97374408885213e-05
-1.39151025215663e-05
-3.27469812513171e-05
-2.49589742209326e-05
-1.04012160709574e-05
-3.38372395254862e-05
-3.02686115982428e-05
-2.28323378787899e-05
-3.51874090249953e-05
-3.74914332459481e-05
-6.16123067640867e-05
-1.21872640659302e-05
-2.02650276038447e-05
-4.66499778180077e-05
-6.37335229318254e-05
-2.99140316230994e-05
-1.65853554751486e-05
-1.94106758048872e-05
-3.04855577521331e-06
-4.84228096404868e-05
-2.08048650383586e-05
-1.26092879180361e-05
-5.67129841800738e-05
-9.97660076427128e-06
-2.61581145948284e-05
-1.52295166976026e-05
-3.01358044768181e-05
-1.51904702282349e-05
-2.3508453380164e-05
-4.61681299430096e-05
-3.88517490671093e-05
-1.87819130143902e-05
-7.41426549242323e-05
-4.82807200464266e-05
-5.26189875500952e-05
-4.81292748610667e-05
-3.94459803581752e-05
-6.0162812271398e-05
-5.07463318263984e-05
1.51400374199539e-05
-3.29379363225606e-06
-3.03055255099499e-05
-1.68760656040559e-05
-2.52171953690612e-05
-4.53425044801177e-05
-4.36502027946782e-05
-7.00769165702664e-06
-2.90698147297072e-05
-3.87177193268513e-05
-4.32321046650296e-06
-2.3467508219392e-05
-6.41280464646987e-06
-1.82730564930546e-05
-4.39736816433779e-05
-4.23828665095645e-05
-1.92943727441617e-05
-5.8736114305041e-05
-2.79100440651786e-05
-1.64398177154548e-05
-5.78306997283638e-05
-2.78688986962119e-05
-2.35817123544251e-05
-1.31067696010955e-05
-2.7999979561641e-05
-2.00861188791196e-05
-8.4842133002122e-06
-5.11436081135146e-05
-1.71171289920791e-05
-2.1635075189278e-05
-2.94091191564513e-05
-1.38311969576781e-05
-3.1702743702505e-05
-5.46217369939182e-05
-2.39497360949277e-05
-5.31946944252089e-05
-3.66442736799891e-05
-4.72696746159324e-05
-7.58260932946358e-06
-2.87862946084267e-05
-2.95834204461222e-08
-3.0192619318413e-05
-3.17219737134203e-05
-5.88328629675853e-05
-5.28233700403546e-05
-3.58989752751032e-05
-1.22754648008041e-05
-3.86785850322768e-05
-2.99365462806788e-05
-5.17307118591215e-05
-1.71081758120635e-05
-4.43833454911121e-06
-3.87267524251354e-05
-1.34814723288994e-05
-5.78462924721335e-05
-3.12056347534023e-05
-1.57056995211358e-05
-4.88710681000052e-05
-5.1457713375477e-05
-2.70342144253902e-05
-8.73120190869048e-06
-3.08552656238896e-05
3.74304527073929e-06
3.66118015511759e-06
-3.10589961696147e-05
-5.84343343551303e-05
-1.37307887718917e-05
-4.98305892524773e-05
-1.3828964469309e-05
-1.70211943918674e-05
-2.78255837801672e-05
-2.48968699943777e-05
-2.98691518973895e-05
-5.56579058275201e-05
-3.26578480555231e-05
-6.60485990314666e-06
-3.17155630772621e-05
-3.08235456949804e-05
-5.14270329541217e-05
-1.22277397001414e-05
-2.37653837696139e-05
-3.05885965933268e-05
-3.87920586708744e-05
-3.57322222898424e-05
-3.36894220434517e-05
-3.34706786251101e-05
-8.8827317558453e-06
-3.16967129200169e-05
-4.16544652302844e-06
1.53525726783917e-05
-2.51694203961602e-05
-2.05524808679993e-05
-3.64498586573921e-05
-2.27342535174826e-05
-2.51067820313278e-05
-2.76885072071837e-05
-1.69392387976366e-05
-3.86601249194874e-05
-2.05979681754552e-05
-3.6732821887381e-05
-2.10940249575662e-06
-3.38009240361577e-05
-2.15522601892988e-05
-4.53480328064285e-05
-2.99765135785398e-05
-2.85964128583017e-05
-4.29932754763195e-05
-1.67401897514564e-05
-3.24755337310178e-05
-2.23095842397524e-05
-1.92077221144233e-06
-3.59965297358414e-05
-2.1223429654869e-05
-2.92189707587373e-05
-3.19863432758451e-05
-8.43598010678024e-06
2.66627887636638e-06
-5.21271951698343e-06
-6.41616242040365e-05
-4.35499852501239e-05
-2.47921445841436e-05
-2.76265687791664e-05
-3.46406584632813e-05
-3.92872710397128e-05
-2.27562126023818e-05
-3.11335712841215e-05
-4.11380170115307e-05
-4.43391830790571e-05
-3.96896697336669e-05
-3.41039669908351e-05
-2.87088713120737e-05
1.78960079630507e-06
-1.20542125439039e-05
-5.83624640616966e-05
-1.99633999188248e-05
-5.16098911715287e-05
-2.44044230237737e-05
-4.64010336553704e-05
-4.76779683290483e-05
-2.07696174874668e-05
-2.28854742256501e-05
-8.41941567253836e-06
-4.31714787260215e-05
-1.67160818084747e-06
-6.46436999609519e-05
-3.65736578481164e-05
-9.48177652972205e-06
-1.6340406797494e-05
-1.43535578061052e-05
-5.0123713019796e-05
-2.53336799433984e-05
-2.5587396384111e-05
-4.44795786128953e-05
-2.31552720331944e-05
-4.45930728590667e-05
-3.18254313382447e-05
-3.89907680534426e-05
-3.26296317189285e-05
-3.07682988012788e-05
-1.8551932464295e-05
-1.08720582468572e-05
-2.35208269938186e-05
-2.07554179173127e-05
-3.42977732966673e-06
-3.97568970346911e-05
-1.84340954017743e-05
-3.7632126869661e-05
-4.29851862387856e-05
-2.6799183684365e-05
-4.65804512233468e-05
-6.22050762649024e-06
-6.41841000204637e-06
-4.16964716355836e-05
-2.94928780164407e-05
-3.0429544567651e-05
1.93779788533764e-05
-2.25069875825924e-05
-4.32201820895115e-05
-3.37711104887993e-05
-5.00050442270601e-05
-4.8750613894377e-05
-2.2942592267667e-05
-2.3695307443201e-05
-2.55562490300757e-05
-3.37945485835964e-05
-4.28415760415272e-05
-4.50712690390675e-05
-3.76659690776529e-05
-2.78718482524086e-05
-2.93964998064726e-05
-4.41730360112577e-05
-3.56190312373664e-05
-4.71108826837954e-05
-1.73906366855577e-05
-6.1679960936478e-05
-2.9524922704776e-05
-5.28647299682926e-05
-3.97086107634774e-05
-1.02635218468459e-05
-2.51401855427817e-05
-1.33925716996761e-05
-4.45781125659364e-05
-4.58244987250834e-05
-2.22357660121006e-05
-3.01859807020702e-05
-3.04953773326208e-05
-3.27340568133987e-05
-1.85757203210979e-05
-2.12097255058017e-05
-4.30419459613803e-05
-3.68328482031276e-05
-8.5076618251339e-06
8.48880416347337e-06
-3.38742505557742e-05
-3.10858934952214e-05
-2.71414088453308e-05
-5.74796295860677e-05
-2.82708252259504e-05
-2.95352783096264e-05
-2.33340652357052e-05
-2.15123856682442e-05
-5.7030963758061e-05
-3.83277828827138e-05
-1.85994666553525e-05
-2.08020821842197e-05
-5.0460490383656e-05
-1.5738302294676e-05
-1.12363848484092e-05
-1.72979591171419e-06
-3.08879222096199e-05
-2.14833662473699e-05
-4.21852222866501e-05
-1.83763303704173e-06
-4.84087420711935e-05
-2.964829435119e-05
-1.73518530950116e-05
-3.30616381019205e-05
-6.02401956469297e-06
-2.47162308803636e-05
-9.60668499384656e-06
-7.23704038371105e-06
-2.90769128670807e-05
-1.48978104355508e-05
-5.16573624415222e-05
-3.59738047734203e-05
-1.67374798944986e-05
-1.0144474287525e-05
-2.34468649934703e-05
-3.06758468461869e-05
-4.16581448748431e-05
-2.65957814969378e-05
-9.58492792353411e-06
-1.27402838426424e-05
-6.7495958210766e-05
-3.77791782974118e-05
-5.56266572073328e-05
-3.72456191273007e-05
-3.49273867546978e-05
-4.77733182676717e-05
-4.16473188653731e-05
-4.51489101504288e-05
6.12864563269832e-06
-2.92335297610064e-05
-2.26706124121201e-05
-4.79192941658434e-05
-2.10763237394082e-05
-2.84859538529824e-05
-1.99585493358562e-05
-4.96478424045059e-05
-4.61129307099926e-05
-3.01511656980154e-05
-2.6414255715337e-05
-7.09736433542032e-06
-2.12313678267316e-05
-2.62511891050399e-05
-7.19840058516479e-05
-2.76804092204683e-05
-6.34836884230905e-06
-4.41050692115845e-05
-1.58790763982369e-06
-5.8990276123019e-05
-3.97734004131906e-05
-3.73838376119495e-05
-2.68914879121082e-05
-1.44881269471383e-05
-3.32537304641305e-05
-2.58230536680588e-05
-3.68034611291869e-05
5.78815625938926e-07
-4.72451271156872e-05
-2.560068161586e-05
-2.63004007672457e-05
-2.46568506476562e-05
-7.02910534444325e-06
-3.55251146800001e-05
-3.28370884861749e-05
-4.29026702183861e-05
3.66880644364655e-06
-3.72821979599055e-05
-3.66653079911336e-05
-3.56595002590347e-05
-6.72635307686486e-05
-3.00667710632273e-06
-5.67078320266705e-05
-2.01796049085462e-05
-3.27316455959236e-06
-2.28232455943189e-05
-4.46308215888689e-05
-4.54595744895455e-05
-8.20815665401574e-06
-1.55730432154048e-05
2.26769620317798e-06
-2.93550583578869e-05
-4.56148821657565e-05
-5.60198794893955e-05
1.54764067771735e-05
-4.17551055395455e-05
-3.26986200263259e-05
-2.98540806916327e-05
-2.35828910326339e-05
-4.0286694658067e-05
-1.91917385302986e-05
-3.45079621646412e-05
-4.4362838693693e-05
-1.36800717129497e-05
-4.46451147805995e-05
-3.50829184254519e-05
-6.80261317257112e-05
-4.72447540744932e-05
-2.05971804123428e-05
-3.81146135768398e-05
-3.25565631417412e-05
-2.17161339461565e-06
-4.95837163418675e-05
-4.81859170596317e-05
-5.10411481829142e-05
-1.12299993155681e-05
-4.91809936040904e-05
-3.34147244045903e-05
-4.61548717146633e-05
-2.46035693035077e-05
-2.30609945187491e-05
-3.82369660456861e-05
-2.35495868308654e-05
-3.71321296884417e-05
-1.79905734045262e-05
-3.5946990635899e-05
-5.60162179019839e-05
-2.82224094161558e-05
-1.09213268212356e-05
8.96425513451595e-06
-3.84428311308937e-05
-4.67422009803403e-05
-4.1123770666652e-05
-4.39853389068112e-05
-3.28188329049616e-05
-2.88981896828936e-05
-3.80547700341179e-05
-5.53788818495895e-05
-3.20945971479628e-05
-4.87420224434695e-05
-4.8079652061739e-05
-3.88731191683268e-05
-4.7378936843988e-05
-2.09548036528901e-05
-1.38669529989514e-05
-2.8025141251399e-05
-3.49304206064628e-05
-5.81763586669452e-05
-4.2008152129162e-05
-2.61919428644986e-05
-7.57854856807483e-06
-1.70950337196791e-05
-6.00567606411362e-05
-5.31468854884269e-05
-2.01122227479875e-05
-4.6374756868153e-05
-1.78849082100823e-05
-3.68139075192925e-05
-3.03996365566382e-05
-2.91727231657934e-05
-2.83708565504162e-05
-2.48799554381201e-07
9.28293351475015e-06
-3.33191009639851e-05
3.57319549538012e-06
-2.36183041810117e-05
-4.07394610550564e-05
-5.28917786487178e-05
-2.8271265790383e-05
-3.32722268059453e-05
-3.77694457243923e-05
-2.20462105102863e-05
-3.22438544612692e-05
-1.76973761147044e-05
-7.24722587546807e-05
-1.47808062839948e-05
2.2858120183872e-06
-3.12270185904188e-05
-2.6009101739745e-05
-3.51875185584107e-05
-2.15921264224838e-05
-2.51230976216504e-05
-1.87959867479176e-05
9.41792204743206e-06
-1.81610398909681e-05
-3.59771364403555e-06
-4.07464155670755e-05
-1.71532111375613e-05
-3.49757445791505e-05
-4.73297916132448e-05
-2.78360630050038e-06
-2.1088835355396e-05
4.02259200222835e-06
-4.55732536178045e-05
-3.36973962282916e-05
-5.36790240101256e-05
-3.02657885105675e-05
-1.75940318030404e-05
-1.96090602353674e-05
-3.70995725736951e-05
-2.97824517244793e-05
-2.74927211610577e-05
-3.07544532809847e-05
-1.28249877219376e-05
-3.50297013556183e-05
-2.82280555991511e-05
-2.45461651710329e-05
-2.69754084756094e-05
-1.20446564491512e-05
-2.76286631975087e-05
-4.55802582830071e-05
-3.6246363707987e-05
-5.0928551944963e-05
-4.41401687214503e-05
-2.88544873707672e-05
-3.60356222317491e-05
-4.19034069916378e-05
-1.93740345644003e-05
-4.25238243181762e-05
-6.02131559783546e-05
-2.55355675277587e-07
-2.13985478602358e-05
-3.90743142075353e-05
-2.23384777115077e-05
-9.9355576861041e-06
-1.61006671805063e-05
-4.13422881377227e-05
-2.67447602263641e-05
-5.47383580101377e-06
-4.10616023681329e-05
-1.13251387097033e-05
-1.43268415117907e-05
-1.81020903088107e-05
-2.46927826489171e-05
-1.156652537524e-05
-1.27073714595326e-05
3.48981313411627e-06
-5.6266758621831e-05
-1.75670469594094e-05
-1.20861424781183e-05
-4.16869555707977e-05
-1.98590586424001e-05
-2.65518282006062e-05
-1.71458913684678e-05
-2.47135721393912e-05
-1.94213885329416e-05
-4.22355549008965e-05
-2.99429454840807e-05
-2.92046077584441e-05
-1.81377995617392e-05
-2.28753886550394e-06
1.44320513171779e-05
-3.69629595594017e-05
-1.35924222887447e-05
-2.95377470324866e-05
-4.92309299794842e-05
-3.90865346487854e-05
-1.84051537660491e-05
-2.96407706231606e-05
-3.94701452808662e-05
-2.64059173542212e-05
-2.43309580773852e-05
-1.27140404526319e-05
-1.91751525344265e-05
-5.09009666617784e-05
-1.04770743772232e-05
-4.38346307164682e-05
-2.7239267278708e-05
-3.38452706361818e-05
-6.38579398767285e-06
-7.02604674788463e-05
-8.4723504888454e-06
-2.05306931602466e-05
-3.64112335828653e-05
8.30844268880737e-06
-4.0287857817553e-05
-5.51170561229929e-05
-9.65322619224205e-06
-1.34118514083272e-05
-2.63339279063873e-05
-6.03281498025722e-05
-3.45515669973987e-05
-2.38289438002326e-05
-4.63578824173855e-05
-4.1171321330503e-05
-3.83122628564106e-05
-2.86448356356273e-05
-2.31574130546986e-05
-3.20058284041591e-05
-4.0522416536514e-05
-2.18580573257643e-05
-4.24984476032422e-05
-3.43159614924749e-05
-4.72453039633701e-05
4.14716580806173e-06
-6.24855371538065e-05
-6.90960892858225e-05
-3.15294539768408e-05
-4.95245603191485e-05
-3.48394755163337e-05
-5.03706869429277e-05
-3.83660117849006e-05
-2.90809512850751e-05
-6.64950591426696e-07
-3.6836920748057e-05
-2.83558763532547e-05
-1.70607730153548e-05
-1.19681656864872e-05
-4.58704888104486e-05
-1.87146943347938e-05
-1.7860438252317e-05
-1.67809879647628e-05
-4.42687584304373e-05
1.32231093511858e-05
-2.90150308016494e-05
-4.50568459559232e-05
-4.75565169017832e-05
5.10068346721105e-08
-4.38889978844805e-05
-6.39667487147518e-06
-1.41882064398614e-05
-2.77641311019031e-05
-2.27479797211986e-05
-4.23741976869884e-05
-5.78962844845626e-05
-3.23041740352822e-05
-2.35726730525247e-05
-3.80179176778991e-05
-3.20038571753e-05
-1.41182009233683e-05
6.45682975618807e-06
-1.98097559022555e-05
-3.34368359457744e-05
-2.39001076841963e-05
-2.7022642349487e-05
-3.11066868715507e-05
-4.52853855515843e-05
-5.01725269558638e-05
-4.80128999188304e-05
-4.63949190080332e-05
-1.71197590535816e-05
-3.19031277127324e-05
-1.76041797407638e-05
-2.14172302420823e-05
1.56166850679891e-05
-2.87879191821106e-05
-1.79655826607404e-05
-5.73415674492665e-05
-1.55373144032633e-05
-1.63333070809723e-05
-1.69981823601149e-05
-6.99993658034711e-05
-9.28716418406554e-05
-4.6032194986877e-05
-6.20083915287682e-05
-3.18908816705245e-06
-1.15806519813658e-05
-2.34370339337423e-05
-4.38161898627506e-06
-1.05055101934614e-05
-3.21699984598809e-05
-2.07563837343568e-05
-3.63036277580407e-05
-1.79153671815082e-05
-6.37400740513638e-05
-3.31788743083297e-05
-1.20952395764524e-05
-2.5673498187899e-07
-2.56714974992225e-05
-2.92502259573186e-05
-2.89178006051708e-05
-1.24927410404294e-05
-3.01198249063301e-05
-2.14196976367804e-05
-4.32175079775511e-05
-5.22832414476573e-05
-4.50204733981249e-05
-4.36220589115001e-05
-1.23834293595804e-05
-3.7119239875872e-05
-3.90821967153614e-05
-4.93847700070791e-05
-3.6554290014196e-05
-1.52110244269533e-05
-4.42918035927569e-05
-3.30604260128402e-05
-1.95281187217689e-05
-1.90725203380163e-05
-2.85901940707891e-05
-4.66690547367803e-05
-3.11982383705224e-05
-1.19704571856554e-05
-3.44395746519451e-05
-1.70224885320302e-05
-2.35961386158189e-05
-1.95036192800056e-05
-1.90971877420675e-05
-2.95947112015616e-05
-3.78551538418173e-07
-1.59969555109811e-05
-2.20854450041337e-05
-3.42443989953236e-05
-2.77277265352406e-05
-3.96939016570587e-05
-4.43050178345188e-05
-5.55226624149802e-05
-2.20323891568252e-05
-2.40171421250693e-05
-2.75850130981571e-05
-2.725410149855e-05
-4.60576093424444e-05
1.3633525687097e-05
-3.07797569123357e-05
-1.01568345693489e-05
-4.79548316080288e-05
-5.64192269897575e-05
-3.45860477279917e-05
-4.44765380459467e-05
-1.70533584009402e-05
-1.71516664498302e-05
-1.46155459284386e-05
-4.57227154690182e-05
-3.43966204455422e-05
-2.40765039411866e-05
-1.92612312153467e-05
-1.23669004788415e-05
-1.58419188451797e-05
-5.67384458560393e-05
-4.09108712586882e-06
-3.08987049970925e-05
-2.80597986094307e-05
-5.27867403558422e-05
-1.95768055332469e-05
-3.52553898482322e-05
-3.54737745962032e-06
-5.0746851710649e-05
-2.71419818064513e-05
-2.87950191161939e-05
-4.29339643232804e-05
-1.79379180784788e-05
-1.60146952158282e-05
-2.30389575773366e-05
-3.72544613497289e-05
-1.21752605555502e-05
-3.15797281548177e-05
-3.90457375253813e-05
-2.41719822878361e-05
-7.51171993037199e-06
-3.77800283254801e-05
-1.68485067095622e-05
-2.4099575565034e-05
-2.82395859442422e-05
-4.53153112979696e-05
-2.28598409532941e-05
-3.49697510616663e-05
-4.26149014192798e-05
-6.11066838443489e-05
1.03253349219951e-05
-2.05872926234869e-05
-8.82787091179422e-06
5.25288389385699e-06
-3.33241625021263e-05
-8.71942647485004e-06
-3.68456767479418e-05
-3.06267280827237e-05
-2.28010931651886e-05
-4.63827590029869e-05
-1.7403948334191e-05
-8.76546046107162e-06
-1.99144074431465e-05
-3.15827226305131e-05
-1.22671338581391e-05
8.12283951494083e-06
-2.7538586709145e-05
-3.38617609615264e-05
-5.03584328547384e-05
-1.70050559829222e-05
-3.04634615288677e-05
-6.1364070425173e-05
-1.77255085240929e-05
-6.07169446511583e-05
-3.72053450287774e-07
-2.29000475138799e-05
-3.22679275046107e-05
-6.57936420197833e-05
-3.25357088301154e-05
-2.97802256601659e-05
-4.24134159398859e-05
-3.24240381011974e-05
-2.03915956890159e-05
-2.3271384937076e-05
-2.84785633022278e-05
-1.57220068788347e-05
-3.08904324818888e-05
-7.68643101148319e-06
-7.45766598873389e-06
-4.29357167269095e-05
-3.37301965263153e-05
-1.57368532982768e-05
-6.24765361384996e-05
-1.13888653232317e-05
-1.62077613171018e-05
-2.11765872461871e-05
-4.91208060506688e-05
-1.28509071301845e-05
-2.24201220390859e-05
-4.9306268176678e-05
-2.45039811998475e-05
-4.05989245990509e-05
-2.03303306391325e-05
-2.92996306420958e-05
-1.01754800211257e-06
-2.29105283466531e-05
-3.33274623447738e-05
-3.00438459745336e-05
-1.26396452186376e-05
-2.96193901916394e-05
-1.64295986926666e-05
-2.03534542554924e-05
-1.93926425307433e-05
-5.20991119699767e-05
9.59499553939654e-06
-4.14443696002514e-05
-6.29942441489181e-06
-3.54333501049844e-05
-4.1832517955567e-05
-1.55956373318724e-05
-5.01454569833045e-05
-6.39461789053936e-05
-3.24116753517482e-05
-4.28990832971818e-05
-4.7998831581185e-05
-3.17193512850911e-05
-5.22777721941484e-05
-2.40335546225389e-05
-4.83804599100706e-05
-2.97059629473675e-05
-9.69613919559299e-06
-1.2713309503719e-05
-2.78808548967289e-05
-2.40565824053967e-05
-3.17041051955561e-05
-3.05414232489115e-05
-4.18134186321862e-06
-1.91974268243154e-05
-2.60458071978507e-05
4.18896668945274e-06
-1.39128592692586e-05
-1.39265657443277e-05
-4.49814962719843e-05
-2.15690236393031e-05
-3.11788187441939e-05
-2.74616613592784e-05
-3.68695798016449e-05
-3.57003679749219e-05
-6.15583762372534e-05
-3.43730051429611e-05
-3.68182249582157e-05
-2.729966976437e-05
2.6985499722875e-06
-2.68757448778305e-05
-3.42426754410217e-05
-9.7015427846474e-06
-3.63136008473171e-05
-3.22373794262847e-05
-3.77314837607789e-05
-1.55132290541496e-05
-4.85229421419413e-05
-2.40577398777488e-05
-3.44125688793805e-05
-3.23431931721527e-05
-3.97848645644017e-05
9.35279257673856e-06
-5.23559808204443e-05
-5.21110130527054e-05
-7.58630007059583e-06
-2.66639884665524e-05
-2.02587963684449e-05
6.25972690823495e-06
-3.16107707099241e-05
-3.78291532930665e-05
-1.77046787477136e-05
-1.17799931518751e-05
4.07850284410222e-06
-5.26920138661767e-05
-4.06636450228524e-05
-1.93222993502419e-05
-3.75431442188622e-05
-1.87322881268602e-05
-1.97079659002979e-05
-1.20663995686246e-06
-3.13378379433945e-05
-4.34005745580259e-06
-2.6986817101471e-05
-5.98755965825142e-05
-3.56289744414886e-05
-4.35437156762608e-05
-1.66569391769047e-05
-4.760388420789e-05
8.42955426040766e-06
-3.57386642184972e-05
-5.18665178991579e-05
-4.37074486366437e-05
-6.50016030468149e-05
-2.48374018543801e-05
-7.3571685416861e-06
-4.80059873808906e-05
-3.18248314014285e-05
-2.44997645536595e-05
-3.60719609901461e-05
-2.06300663356663e-05
-1.87998614492319e-05
-4.32106033131868e-05
-3.87867105812545e-05
-4.06912108637559e-05
-2.70471068190708e-05
-3.45743368926366e-05
-2.44366689340969e-05
-5.06794475729445e-05
-2.51512306036373e-05
-5.30817151791055e-05
-5.57396534890426e-05
-3.22306291291171e-05
-3.08434390090436e-05
-4.13339404192644e-05
-5.84168994474255e-05
-2.10689532758887e-05
-5.68363494402916e-05
-1.86177822376609e-05
-3.5334163214191e-05
-2.3067920796507e-06
-8.52652166822315e-06
-9.3139711686481e-06
-3.8026123451111e-05
-4.52340721420992e-05
-2.53679514711306e-05
-1.96089724362306e-05
-1.94998755413839e-05
-2.9298643617318e-05
-3.33879221517182e-05
-6.10348843481387e-06
-6.38232387899171e-06
-3.7038194742898e-05
-8.02516401511249e-05
-5.6989802503487e-05
-4.12944053054629e-05
-2.21748582850632e-05
1.42181483720497e-05
-2.91447813554864e-05
-2.86763441006172e-05
-3.55647946207786e-05
-1.87035353433922e-05
-2.35859323672736e-05
-1.65437853746149e-05
-3.86200134387626e-06
-5.05943489019871e-05
-2.08906237755032e-05
-2.49783517313002e-05
-7.33104276739816e-05
-3.39424322442549e-05
-2.27665949205745e-05
-4.86919206308314e-05
-5.47958499580221e-05
-2.73898222852753e-05
-1.05365709445847e-05
-4.86729148460409e-05
-4.21263340497682e-05
-2.63785533483056e-05
-1.72688297175429e-05
-1.80357805343374e-05
-2.81794298001183e-05
-4.64751285324778e-05
-4.97962470922021e-05
5.5883479102855e-07
-1.52757809240107e-05
-3.860952257519e-05
-9.19868771286128e-06
-1.45715736507004e-05
8.5076092843925e-07
-1.59967863328082e-05
-3.18434252609783e-05
-3.55693045659819e-05
-4.46780177043004e-05
-5.03573238108537e-05
-2.80372576063909e-06
-2.33015512679263e-05
-5.06994923204583e-05
-6.9304655276661e-05
-4.62763567511253e-05
-1.65975594640484e-05
-4.78866734307501e-05
-4.51060082373516e-05
-1.39943601219792e-05
-3.94900493052395e-05
-8.61267217021185e-06
-1.93027154307921e-05
-2.77162984260708e-05
-4.09752874877872e-05
-5.38604818529175e-05
-4.37663763650866e-05
4.81511863089438e-07
-3.95483920945067e-05
-3.06782522682162e-05
-9.81343181856231e-06
-3.09490471219705e-05
-2.73452006892e-05
-3.79175292285172e-05
-2.61989514823853e-05
-3.11157752987281e-05
-1.35287257450372e-05
-5.58420337132523e-06
-6.42333769046054e-05
-4.15926652558328e-05
-1.9083943844022e-05
-6.65899737362152e-05
-3.74008851323867e-05
-2.91533026785424e-05
-1.43567381368955e-05
-1.24882201835543e-05
-1.78085496774939e-05
-3.97108811882639e-05
-5.45000382517475e-05
9.88401983543776e-06
-1.12375572767194e-05
-3.42097407665071e-05
2.90913092545819e-06
-5.96324951009349e-05
-5.80859281112629e-06
-3.92745945775397e-05
-1.99029179110264e-05
-2.46693348213772e-05
-3.17107317108834e-05
-6.02296249461529e-05
-2.24210798039213e-05
-2.15293627496214e-05
-2.69379628189419e-05
-6.28324181937726e-05
-1.1090774974464e-05
-5.49685729171433e-05
-2.78606981278054e-05
-5.57514705303419e-05
-7.64992513288597e-06
-9.33642693888819e-06
-4.75669774277453e-05
-2.34446881203003e-05
-2.76087508519359e-05
4.51316241035526e-06
-4.84662646766256e-05
-5.06298118881243e-05
-2.57283325254952e-05
-5.506819548558e-05
-4.64582797068132e-05
-1.27654915703249e-05
-4.15015537518862e-05
-5.10956826643748e-05
-3.15938723699626e-05
-2.47064014008096e-05
-5.32042454390311e-05
-9.0924029477062e-06
-1.30007818298045e-06
-8.24630006064938e-06
-2.76456564694123e-05
-1.75949754042187e-05
-4.75112834823248e-05
-6.26210011226903e-05
-5.32324373606186e-05
-4.0895714188116e-05
-4.01970235494876e-05
-4.05166177829172e-05
-2.48838814644425e-06
-2.40405236152571e-05
-1.50085870808058e-05
-3.05649503965619e-05
-4.1651254977783e-05
-1.80716719139825e-05
-3.17865416793778e-05
-4.65618465331477e-05
-2.37441169203887e-05
-2.56317904737227e-05
-4.50990181717311e-05
-3.95079792717086e-05
-6.39623413991795e-05
-4.94541157179389e-05
-5.3880905018134e-05
-5.49739062326932e-05
-3.88030459407947e-05
-2.34747097012424e-05
-3.23086519127208e-06
-1.03555197331323e-05
-2.79072235444746e-05
-3.39538959548873e-05
-3.37285612892187e-05
-4.71966976761513e-05
-3.83178700695161e-05
-9.91754014397104e-07
-1.67387378166347e-05
-2.27544913324637e-05
-2.92002400842339e-05
-3.75725693925612e-06
-9.03031921957164e-06
-4.84639406194842e-05
-1.38947850922335e-05
-5.78804977470449e-05
-3.34808970525969e-05
-1.74205562682368e-05
-1.19916468592783e-05
-1.66009544933743e-05
-4.14545513055421e-05
-1.35363748959991e-05
-1.82648738087325e-05
-3.24913555375805e-05
-2.57869949152588e-05
-2.50789841540015e-05
-4.81354267074568e-05
-3.44666796945197e-05
-1.67105986481269e-05
-4.34860215004398e-05
1.33253917112916e-06
-5.84353857307775e-06
-6.17747613014898e-05
-3.24579537356824e-05
-5.03418298971825e-05
-2.58427286722301e-05
-2.90270206203294e-05
-2.58900903253517e-05
-3.05261655379695e-05
-4.01602326577823e-05
-1.25540745869373e-05
-4.11361798898856e-05
-1.53600573702994e-05
-2.56538547053896e-05
-2.76773222320764e-05
-4.13140505647321e-05
-3.43356560669178e-05
-8.11414608495148e-06
-3.97031543562809e-05
-2.61256853375734e-05
-2.21462449096317e-05
-4.69112042571899e-05
-2.89664222762393e-05
-3.51133388621302e-05
-2.19662749836301e-06
-2.48875849136862e-05
-2.59063444466403e-05
-1.59965984186958e-05
-3.36465889858775e-05
-3.21255609933231e-05
-1.4703528654367e-05
-3.66197809147803e-05
-2.35541474036247e-05
-2.45077052173597e-05
-4.81880868579919e-05
-5.24018635003991e-05
-3.69863819514356e-05
-4.89211118284788e-05
-9.61611564916154e-06
-2.51374299604254e-05
-1.6324767806818e-05
-8.38813559635481e-06
-2.43228532742743e-05
-3.30496833638135e-05
-4.22834197768258e-05
-2.79297737674995e-05
-2.09205929999788e-05
-7.62424527980963e-07
-2.68280810641421e-05
-5.68372490764252e-05
-2.49626288576791e-05
-5.92808943373606e-06
-1.68712677048154e-05
-1.89965524160888e-05
-3.28535544632879e-05
-1.77751865324905e-05
-4.34702713344169e-06
-2.58290174142689e-05
-1.83161569855604e-05
-2.09535986117285e-05
-1.77159886876339e-05
-3.26078547540036e-05
-3.87787357215781e-05
-4.40913051668888e-05
4.27468151658109e-06
-4.18493592421092e-05
-2.14448862990334e-05
-2.26619853177037e-05
-4.36511808737545e-05
-3.56307661575798e-05
-7.2008376432826e-05
-3.55905380149038e-05
-1.43604752846314e-06
-2.89455201327528e-05
-3.28420644147248e-05
-4.98237783493042e-05
-1.96441624179653e-05
-5.98655733248836e-06
-1.84317357474522e-05
-5.20107579323435e-05
4.12892696033321e-06
-1.30710918511277e-05
-3.46303658202558e-05
-2.17693645479012e-05
-1.45109526504941e-05
-4.86848742917409e-05
-1.65442893808017e-05
-2.37456009410644e-05
-3.40583069756708e-05
-5.05614717432362e-05
-4.17041470161826e-05
-4.47539507035312e-05
-1.90394763878058e-05
-6.00508396367387e-05
-3.08509733801941e-05
-1.77159088206443e-05
-3.82538435484514e-05
-7.1143376503286e-06
-1.76781323206536e-05
-3.6980806730711e-05
-2.33533781610916e-05
-2.23728812327594e-05
5.11768351892785e-06
-3.25304710694225e-05
-3.13636154506945e-05
-3.01137260772539e-05
-2.19625073928465e-05
-4.59637055847969e-05
-2.10186584106998e-05
-4.11506456871517e-05
-5.14415163137891e-05
-1.84384643072922e-05
-3.74681976080454e-05
-4.57928381307076e-05
-2.75347025114186e-05
-3.13382423571476e-05
-1.96727231572508e-05
-1.623770170523e-05
-2.2025178513918e-05
-3.00071164958021e-05
-4.9175472459265e-05
-5.0908534538126e-05
-4.99957092316854e-05
-3.37178856814711e-05
-3.43073611394311e-05
-5.15969486236876e-05
-1.84648304672469e-05
-4.63941752790634e-05
-3.62879499324983e-05
-4.20663591308415e-05
-4.38147114861288e-05
-3.44378365023268e-05
-2.43485739679349e-05
-2.8786551970758e-05
-3.17492765968213e-05
-4.4394876127123e-05
-3.19345108828077e-05
-2.17737032572878e-05
-1.50635865750574e-05
-3.28216102037246e-05
-4.09742115670778e-05
-1.37414956709607e-05
-2.43407977659307e-05
-1.80148545551922e-05
-4.61489352932078e-05
-2.68073483731972e-05
-3.00950746157197e-05
-3.37876226372962e-05
-3.43915408166618e-05
-1.57373364598316e-05
-2.92279925289261e-05
-2.89677838182002e-05
-3.90237077589244e-05
-2.8675965368423e-06
-2.39480999523759e-05
8.25780798420374e-06
-4.62929336891852e-05
-3.29818185412635e-05
-4.52826347279187e-05
-3.34127262707664e-05
-3.07272369337874e-05
-1.52115561642773e-05
-1.31489849135365e-05
-3.68366647996625e-05
-3.4443863899333e-05
-8.50117477298104e-06
-3.18912620031339e-05
-4.73917676164987e-05
-1.77683674949047e-05
-6.03331009070659e-05
-4.31513218132967e-05
-4.00560926539331e-05
-2.47699200337436e-05
-1.84543500481951e-05
-6.97128661197833e-06
-2.85565002789183e-05
-2.41834971264165e-05
-2.88939819408693e-05
-4.4357585720895e-05
-1.37695167657345e-05
-3.20158988953196e-05
-3.52870647798462e-05
-2.67395896270743e-05
-4.35279693925727e-06
-5.75776644080382e-05
-3.11403943794405e-05
-1.28012225353229e-05
-3.62404488668385e-05
-4.40617535436117e-05
-8.88067009155535e-06
1.40839472320836e-05
-3.78348873929988e-05
-9.56786465710059e-06
-1.00996632552625e-05
-4.58896433589115e-05
-6.80506171279767e-06
-4.00450617583033e-05
-2.89612580572807e-05
-4.14657092665137e-05
-3.52508123208554e-05
3.42724035034301e-06
-3.90959924015386e-06
-5.29091187853024e-05
-2.44156067954029e-05
9.37658561373438e-07
-3.74770796885515e-05
-5.21029054563561e-05
-2.3414717020664e-05
-3.31305124248394e-05
-5.85485956518321e-05
-2.1983806375933e-05
-4.16335342755471e-05
-1.57333261235229e-05
-2.34414367225697e-05
-4.13896153047722e-05
1.22486739046761e-06
-2.30301484256336e-05
-6.68233883796861e-05
-3.0560849741541e-05
-5.47501841097191e-05
-3.21248933150852e-05
-3.18038828092269e-05
-1.5124900177418e-05
-2.80547707682911e-05
-4.3131394993624e-05
-5.38710569567814e-05
1.39380298784544e-06
-2.86470455799041e-05
-1.7808008266583e-05
-5.86257853167872e-05
-4.39419986186525e-05
-1.9499730883959e-05
-7.54224906030287e-06
-1.48792722184524e-05
-4.64488652156684e-05
1.38570518674188e-05
-6.01556581183256e-05
-3.77906230566386e-05
-4.75882884325641e-05
-2.73242062854726e-05
-3.33559328727528e-05
-5.54675596517956e-05
-9.22768827285007e-06
-2.48777912252194e-05
4.84795420004395e-06
-5.60187183193144e-05
-2.71058592899409e-05
-4.25959369339833e-05
-3.20594418391754e-05
-3.97903265063324e-05
-1.92112832839812e-05
-3.92893904053565e-06
-7.67321140658287e-06
-3.94981063628728e-05
-3.41946268292475e-05
-9.86577622607235e-06
-3.2900876719139e-05
-2.76573546391765e-05
-1.64048724586987e-05
-4.02553032400645e-05
-2.14132991572414e-07
3.14850823579088e-06
-4.32596487181921e-05
-3.86026529041011e-05
-2.50561573213666e-05
-4.64724990462122e-05
-5.96295642618955e-05
-2.45726528678719e-05
-7.41073205209066e-05
-2.95448370360813e-05
-3.42954974715596e-05
-2.7734858942067e-05
-2.59097598308777e-05
-1.46589035964026e-05
-7.36719982484844e-06
-5.93914891731136e-05
-3.24862282073676e-05
-2.4053765949714e-05
-3.84601351241284e-05
-3.07941967507424e-05
-2.30036371506923e-05
-1.36434337544612e-05
-2.69061985379665e-05
-1.01025965097421e-05
-6.58001503729937e-06
-4.29464822506367e-05
-1.40053123351347e-05
1.25385457982356e-05
-1.49360957265626e-05
-3.20766992524014e-05
-9.92034649047486e-07
-4.85405951153295e-05
-3.71265813924334e-05
-3.89433556711371e-05
-4.54518949489425e-05
-4.02177612808557e-05
-4.3235262755709e-05
-4.14123485209259e-05
-1.33389772664148e-05
-3.67359514642724e-05
-1.93058422352067e-05
-6.01687771613374e-05
-4.50566012289566e-05
-2.93761996906497e-05
-4.30115211413418e-06
-5.19287471787813e-05
-5.86210936903139e-05
-5.4059887580483e-05
-2.58351685983878e-05
-5.31129722389087e-05
-2.00170546901107e-05
-4.7947883359713e-05
-1.93501124714192e-06
-4.66992673227453e-05
-2.43215819619751e-05
-4.29667477641507e-05
-3.26498272114115e-05
-2.75030499419798e-05
-5.72587986099922e-05
-5.47774207614249e-05
-1.41976336079282e-05
-4.11881032927315e-05
-2.01661648080174e-05
-3.06490645815913e-05
-6.34448106803437e-05
-7.56378325229215e-05
-5.70805561015091e-05
-1.30657946900885e-05
-2.47289485489595e-05
-3.07780716864376e-05
-1.7279237253045e-05
-2.64256301331109e-05
-3.54776411188445e-06
-3.74228794834818e-05
-3.11516385245796e-05
-4.908687368354e-05
-1.31333796146868e-05
-3.80812769725341e-05
-7.61125479743994e-06
-1.87164068080324e-05
-3.90985396224917e-05
-1.41584095971068e-05
-2.73658351990147e-05
-4.13985058010366e-05
-3.50380444452191e-05
-1.03385884450389e-05
-5.72588607788593e-05
-2.76189863393141e-05
-5.39448475046469e-05
-7.13460620466727e-05
-3.45563030484737e-05
-4.11630761694953e-05
-3.13901446010871e-05
-3.05959839530508e-05
-3.38971256369819e-06
-4.59118616580986e-05
-7.18457753365484e-06
-3.54681054453827e-05
-4.79327623113014e-05
-5.07524708002502e-05
-4.78724250246415e-05
-5.98362501075717e-05
-3.4452233226088e-05
-3.17382939386145e-05
-1.0406070316442e-05
-2.11604407303819e-06
-3.61655398419665e-05
-4.36684916895934e-05
-1.22302135809885e-05
-4.519187689715e-05
-2.87316656017974e-05
-2.44685629173468e-05
-3.51468795893331e-05
-5.60140739406145e-05
-2.7501046204562e-05
-6.19466053838715e-06
-3.97761483841195e-05
-3.35741770852602e-05
-2.52601728923909e-06
-2.16057201833317e-05
-2.32241107357958e-05
-4.63825571825895e-05
-1.83513237102402e-05
-4.03506973297012e-05
-2.77173360886682e-05
-2.61292183445992e-05
-3.69170364444642e-05
-4.09141329645082e-05
-2.49272954145646e-05
-1.78423010580245e-05
-2.32813575028106e-05
4.88964888713467e-06
-2.59240185661573e-05
-3.07207675395415e-05
-2.1201314593226e-05
-2.09596761847341e-05
-2.84673656421095e-05
-5.81107413114028e-05
-9.16561323942071e-06
-3.29284661989071e-05
-3.76425381172849e-05
-1.61614317920415e-05
-3.25181578355045e-05
-5.97243398491965e-05
-1.81965906481882e-05
-5.06729809633689e-05
-1.11469353452768e-05
-1.29352413418612e-05
-1.07889313568426e-05
-2.86430407500525e-05
-1.6044741679668e-05
-1.27799150886538e-05
-3.96114731614101e-06
-3.63829656167257e-05
-2.16366127179539e-05
-3.97678565676778e-06
-2.7395524810525e-05
-3.58776754309796e-05
-1.4688322618195e-06
-3.89123821244216e-05
-1.09371447297447e-05
-4.07469604949899e-05
-3.73583903952172e-05
-1.27610568981453e-05
-3.01588812312283e-05
-6.44964678479158e-05
-1.68536023290939e-05
-2.2333989185451e-05
-3.94638361427624e-05
8.11962971574074e-06
-3.36677294372012e-05
-5.00716087059855e-05
-2.31568071796091e-05
-1.01970221250411e-05
-5.7894056075378e-05
-6.22951369575222e-05
-3.44255723240044e-05
-2.81896426759269e-05
-1.52573204424092e-05
-5.05146374194331e-05
-3.75062409962417e-05
-5.49463457982027e-06
-3.43530176905214e-05
-2.64812453344081e-06
-1.85902353489018e-05
-1.52901052190915e-05
-2.68733635047907e-05
-1.3468175114651e-05
-2.05408561130373e-05
-4.29949283486552e-05
-1.3103812901216e-05
-2.44857169766705e-05
-5.57719881143429e-05
-1.374598006893e-05
-2.05101548491851e-05
-4.4749496412714e-05
-5.45668950698175e-05
-5.75255614251982e-05
-3.8744044425025e-05
-1.60362432414707e-05
-1.86190625847834e-05
-3.16472538505657e-05
-3.69039285507445e-05
-1.74537996977909e-05
-2.12974511350218e-05
-2.23675744321002e-05
-4.66730487894036e-06
-4.18951966194505e-05
-3.48992442846552e-05
-9.58505197542064e-06
-4.86384459028924e-05
-3.71037020993095e-05
-4.51951445835938e-05
-2.671996758734e-05
-2.38124652156335e-05
-4.88838756139603e-05
-2.10203554796774e-05
-1.04794088703867e-05
-3.06842489637578e-05
-2.16040621279169e-05
-1.60608868853073e-05
-4.79667634411195e-05
1.01362979897811e-05
-1.8958752744976e-05
-1.6160578037423e-05
-2.93499924659313e-05
-4.97060687685818e-05
-1.79922717779167e-05
-3.93288375188592e-05
-2.06550988606802e-05
-7.02291176884583e-06
-3.68702974742262e-05
-2.59164877717053e-05
-3.42433664752538e-05
-4.33423320508141e-05
-4.01343148269747e-05
-4.7158926521514e-05
-4.33821013531928e-05
-2.12404221450022e-06
-1.31148852938841e-05
-5.7038786231868e-06
-2.7519238231519e-05
-4.40668061921853e-05
-3.78098970859892e-05
-1.86180356455002e-05
-2.62119528961805e-05
-3.67676356495512e-05
-1.61596493300566e-05
-3.32213171390476e-05
-3.21733894616891e-05
-7.64473831071653e-06
-2.28095002533507e-05
-2.65110106878836e-05
-3.48923933757194e-05
-4.33850073322406e-05
-1.20518453465665e-05
-9.43443743184522e-06
-3.8148869855239e-05
-3.36923708680204e-05
-5.2068940092546e-05
-1.04220495734691e-05
-5.20147566249805e-05
-4.97160170611116e-05
-8.47623221996398e-06
-1.87221333958445e-05
-1.78403814117269e-05
-2.18954199287265e-06
-3.33675507709616e-05
-4.18393113010852e-05
9.16474519596274e-07
-8.81397269981682e-06
-3.95888738429027e-05
-3.49213546466513e-05
-2.49621838817983e-05
-2.49416121278838e-05
-5.55782237529684e-05
-4.76601125267008e-05
-2.15679088384609e-05
-4.5215258114333e-05
-4.0943595102443e-05
-5.94664131676781e-05
-4.0200332140407e-05
-4.68643145180449e-06
4.82354645253801e-06
-8.30611441878929e-06
-2.67813606131254e-05
-3.18716764179182e-05
-3.05250916962786e-06
-3.53794956697854e-05
-7.14925593167819e-05
4.63790022774054e-06
-5.84816623808948e-05
-4.54419229741931e-05
-2.82007733619569e-05
-2.2436222990876e-05
-2.96511849718467e-05
-4.44981126655415e-05
-1.51915885013735e-05
-4.47378324185036e-05
-6.04746028114356e-06
-2.72912491449628e-05
-4.2879118479339e-05
-1.68470736981103e-05
-3.11395924443058e-05
-3.01427563553753e-05
-3.11311165445835e-05
-3.78462013167388e-05
-2.75007390296033e-05
-1.26505702025751e-05
-5.14358331372822e-05
-3.48142590051073e-05
-3.05177256135657e-05
-3.95045924673675e-05
-3.89651446306058e-05
-3.60630591420847e-05
-3.2336053059464e-05
-3.13433784627701e-05
-4.13888859382172e-05
-2.78746626265422e-05
-4.33501704559851e-05
-4.250927274656e-05
-2.98274772355215e-05
-2.11957030133081e-05
-3.96113273617622e-05
-2.33100994115479e-05
-3.42256259164349e-05
-2.98200301969375e-05
-2.71262226511294e-05
-6.01621121966558e-05
-2.06886710637762e-05
-2.33727182006349e-05
-3.3862024518988e-05
-3.01057843908491e-05
-1.26275669994415e-05
1.67063936992773e-06
-3.48768562585077e-05
-3.38266581585967e-05
-5.40759863167635e-05
-3.3147487783006e-05
-4.21606250794254e-05
4.749240505825e-06
-2.09826747651603e-05
-4.6091027306334e-05
-3.16178653783121e-05
4.94881920393544e-06
-3.79117378319555e-05
-4.42815666841529e-05
-4.9001537885517e-05
-1.90922898401832e-05
-5.81235022086302e-05
-5.96579586848907e-05
-4.05395508463647e-05
-4.76272122661418e-05
-3.10374393104742e-05
1.34887057343551e-05
-2.28268311814407e-05
-1.97197148135803e-05
-3.05108846191709e-05
-2.52473077691431e-05
-3.60360898231242e-05
-1.54489681045856e-05
-1.94355318204335e-05
-2.9444294687499e-05
-1.71347997113183e-05
-2.49955249065057e-05
-2.88171498162063e-05
-1.69044673683249e-05
3.02507899420472e-06
-6.57023499389439e-06
-2.9832852713293e-05
-5.11403692992449e-05
-3.11092575224377e-05
-5.45784094092539e-05
-4.04934490005489e-05
-1.05169063288769e-05
-3.30074638108096e-05
-4.11013817278712e-05
-2.53805893869632e-05
-4.43282518389986e-05
-5.36872811138483e-05
-9.96782644179864e-06
-3.02213683194374e-05
3.38396289072088e-06
-4.53839513597916e-05
-4.02833378922973e-05
-4.86636588553843e-05
-1.29948889594655e-05
-2.38941289734817e-05
-1.71912542442307e-05
-3.3612269454504e-05
-3.47077144416292e-05
-6.90672600484404e-05
-1.76919562035241e-05
-2.72698818339274e-05
-4.43109704753666e-05
-3.73258317296931e-05
-5.70183222446857e-06
-3.17488786101934e-05
2.96568067702582e-06
-7.87188102992123e-06
-4.51969686757402e-05
-3.38009819171312e-05
-3.59950844698036e-05
-3.37423952406217e-05
-1.46478083914293e-05
2.20369811452901e-06
-9.98175067630781e-06
-2.41794785143948e-05
7.90647594464562e-06
-3.70305984551539e-05
-5.69200767524278e-05
-3.13037608768293e-05
-1.74832600234069e-05
-2.00572466033482e-05
-2.4900291292068e-05
-4.02818292872652e-05
-3.16934687881459e-05
6.75966052257885e-06
-2.03601075036011e-05
-5.62202545320918e-05
-2.31238246438062e-05
-5.49348596246068e-05
-1.32525030208634e-05
-3.27682021610069e-05
3.55077900267786e-06
-2.6788170367838e-05
-1.44529343309442e-05
-5.44367893426083e-05
-2.94066615479479e-05
-5.40251599265935e-05
-4.30679663456211e-05
-3.33141085659515e-05
-5.29625998827155e-05
-4.00347336496146e-05
-3.02811293310729e-05
-3.78931430599013e-05
-4.0961485789777e-05
-2.60193773685247e-05
-2.84846782915588e-05
-1.90469087739277e-05
-2.02117587914277e-05
-1.65267389635958e-05
-3.85270295233644e-05
-2.79694384661543e-05
-2.86615541520226e-05
-6.17756609382476e-05
-6.42304879786159e-07
-3.16823164168818e-05
-2.98234162350745e-05
-4.58166572329356e-05
-3.22401009748202e-05
-1.85144689189923e-05
-2.7906074896799e-05
-5.1087708486519e-05
-3.45327490003771e-05
2.27042849370186e-06
-1.62000273609591e-05
-4.10893739412078e-05
-2.70127125135173e-05
-1.71079713575671e-05
-4.65478615725419e-05
-3.84159590087217e-05
-1.64879595653161e-05
-1.5424760931594e-05
-3.4674541950843e-05
-3.83145631605418e-05
-1.81177223739182e-05
-3.45736314389702e-06
-5.4842085149343e-05
-6.10346563068699e-05
-1.86082811573849e-06
-5.46660915624551e-06
-2.1973260878236e-05
-3.64780541200075e-06
-1.63511662701953e-05
-1.56855949029115e-05
-1.02754852764535e-05
-1.65469862994082e-05
-4.95766373839037e-05
-2.68516512078671e-05
-4.38111415352097e-05
-9.10773447706155e-05
-4.83236878731015e-07
9.78786503347104e-06
-5.22582572727712e-05
-5.40122489888333e-05
-3.84761174850484e-05
-3.42563263628906e-05
-1.19365699841644e-05
-2.28418251564788e-05
-4.30925609711179e-05
-4.0386622062022e-05
-4.61400195232886e-05
-1.53984053562558e-05
-3.32492804800714e-05
-3.56620117396923e-05
-5.07496610124296e-05
-4.08417799782712e-05
-4.76357722515295e-05
-6.66029442688447e-06
-1.55906183707898e-05
-2.13999466683336e-05
-2.52545315559813e-05
-5.54585881771e-05
-1.89072843944093e-05
-1.19423867459991e-05
-4.76845902078591e-05
-5.10059066611862e-05
-5.2676778905762e-05
-2.686647437209e-05
-1.47752116209975e-05
-3.96027602913809e-05
1.1423880730733e-05
-2.5423298813996e-05
-1.62747636249477e-05
-2.95495398110744e-05
-1.46189202098354e-05
-3.45757481440594e-05
-3.13185907455204e-05
-4.00029817733439e-05
-3.54974605111034e-05
-4.05815332364176e-05
-4.18646206527848e-07
-2.84025781346592e-05
-3.2898508309679e-05
-3.45614986959109e-05
-3.28791873792866e-05
-2.47440336552229e-05
-5.18908504135376e-05
-3.7310622336797e-05
-1.38027414596683e-05
-2.60080889779456e-05
-3.27241944159648e-05
-4.74686827165917e-05
-1.7551256826513e-05
-1.29794101124002e-05
-1.49662131189837e-05
-2.60504080091426e-05
-1.72381342935027e-05
-2.88991653116948e-05
-2.70046656910315e-05
-3.2932641871078e-05
-3.61910402368594e-05
-8.79060282653387e-06
-3.18304294333919e-05
-1.055258820636e-05
-4.04036054411516e-05
-2.98921382742341e-05
-4.18659442063513e-06
-2.45638554666401e-05
-6.08519943573481e-05
-4.45878235061538e-05
-4.87188701769951e-05
-2.76995694620085e-05
-5.02972689283994e-05
-1.50855910845104e-05
-4.02550884880128e-05
-3.94583429398127e-05
-4.87242248009586e-05
-2.74288078156111e-05
-2.85184818181214e-05
-2.54318981011229e-05
-3.11398034077442e-05
-3.37309939765132e-05
-1.77131071054308e-05
2.79560369393482e-06
-1.02287740294178e-05
2.0125986360597e-06
-3.24290258125286e-05
-5.85838336565192e-05
-3.68043885427982e-05
-4.10778562647607e-05
-3.28489976284249e-05
-4.00618913806001e-05
-1.51028077115378e-05
-4.14441743089923e-05
-1.86505517368722e-05
-2.76658285147915e-05
-3.82486407454633e-05
-2.79903623830293e-05
-3.59591874574578e-06
-1.50703090953437e-05
-5.14893817416751e-05
-1.48671672490782e-05
-3.91681434294369e-05
-1.56610277328038e-05
-2.99103031260715e-05
-2.87455336094358e-05
-4.02254836101614e-05
-4.31400337085104e-05
-5.16229811011483e-05
-4.62763958571026e-05
-2.56164365487725e-05
-5.19231675379095e-05
-1.19951209566839e-05
-2.23852022501409e-05
-2.84688937325232e-05
-3.47546811312874e-05
-3.74841053874382e-05
-3.13284698512353e-05
-1.94814753229802e-05
6.03071883272141e-06
6.31261373904245e-06
-1.7390369287663e-05
-1.46309246357055e-05
-2.59630613037877e-05
-2.57861602844506e-05
-4.84887097504644e-05
-5.69701223700399e-05
-3.65947475473615e-05
-3.11490155921497e-05
-4.42431547401344e-05
-4.75772823674508e-05
-5.81371699131867e-05
-3.82794937768626e-05
-7.39789122917129e-05
-3.31931171188465e-05
-4.09404875301826e-05
-4.7341018143603e-06
-2.8989702107652e-05
-2.75439148873129e-05
-1.22159440769485e-05
-1.17102932540963e-05
-6.25562032981411e-06
-1.67241163902951e-05
-3.67424164729175e-05
-2.43367421662785e-05
-2.16936599701059e-05
-4.03191015039182e-05
-1.36645662534189e-05
-2.45608184266853e-05
-7.74994883125022e-06
3.21918793650203e-06
-1.37701752181473e-05
-3.37948938066644e-05
-4.95743522991779e-05
-3.34119759227818e-05
9.75105269226369e-06
-3.53245224424374e-05
-2.41802001694259e-05
-4.85078419074862e-05
-2.60460849997594e-05
-1.34271617526227e-05
-2.4737852461061e-05
-1.36583425176919e-05
-6.31593830192435e-06
-9.26896354084007e-06
-2.15013609725427e-05
-5.19577905090316e-05
-2.39515781512514e-05
-4.67420439205659e-05
-4.35349650815379e-05
-3.16839547194078e-06
-3.98157711403624e-05
-4.41428981159172e-05
-5.16754007472815e-05
-4.06211454969235e-05
-5.66924243272952e-05
-2.80052619594181e-05
-2.01088409688647e-05
-1.9343338829186e-05
-2.97843641664766e-05
-3.16498503459583e-05
-3.04360780072781e-05
-6.08251261858921e-05
-3.83561195154472e-05
-7.03457416258971e-05
-4.40187119590696e-05
-2.79552463391374e-05
-5.32476808125547e-05
-4.14824665624403e-05
-1.57336764176054e-05
5.72501232984658e-06
-1.78612107821454e-05
-2.41805964525347e-05
-1.58259437989937e-05
-3.53961668135306e-06
-1.28224705797188e-05
-3.64404043302589e-05
-4.79243628476289e-05
-3.29562275526437e-05
1.55140355655147e-05
-3.10824314177813e-05
-5.25117765820743e-05
-2.26698840174276e-05
-3.55803259150674e-05
-3.45463574469285e-05
-3.35754261750533e-05
-3.85170980990761e-05
-2.71659452224221e-05
-3.2234981814619e-05
-2.85981868698146e-05
-3.37855727728832e-05
-5.6597404980909e-06
-4.78228308644407e-05
-5.57937306355974e-05
-3.51129281542155e-05
-1.28795195623113e-05
-3.39581070284817e-05
-1.10529617835545e-05
-8.8781165847682e-06
-4.03009049657625e-05
-4.17327261535455e-05
-3.98736082761981e-05
-7.26636592926453e-06
-3.73903466159001e-05
-3.57346892993302e-05
-1.5868812198209e-05
-7.73109786507654e-06
-4.65479140668387e-05
-2.57634852248619e-05
-4.01103399012163e-05
-1.74327194074654e-05
-2.84618322213382e-05
-2.53796566777513e-05
-9.63876465292691e-06
-2.38065241319577e-05
-6.52904443982725e-05
-4.17804194952282e-05
-3.30456508844945e-05
-3.35313941412872e-05
-3.09167799526941e-05
-1.57681710356526e-05
-4.36757813593739e-05
-2.44627293308487e-05
-1.67822388037296e-05
-2.47137988272079e-05
-6.29422949874694e-05
-5.35345951781618e-05
-6.07094821923591e-05
-6.39107321629881e-05
-4.88220813140597e-05
-1.36477118418178e-05
-5.06124453543572e-05
-4.15217216708171e-05
-3.26838182235765e-05
-3.00504254976256e-05
-2.13149159025953e-05
1.96802928875028e-06
-1.83838664796824e-05
-1.39599245730873e-05
-2.70505583906037e-05
-2.81429771118187e-06
-1.4398777949467e-05
-7.83119540948209e-06
-2.65182067838886e-05
-3.35083898260308e-05
-3.55205131326925e-05
-3.56521776953415e-05
-2.98040623740538e-05
-3.02981535029902e-05
-3.46606601472734e-05
-1.37686933224027e-05
-3.23252925832327e-05
-1.41167553290609e-05
-4.61684413240285e-05
3.30022435524638e-07
-5.12191941938855e-05
-1.45788336036322e-05
-6.00910318979013e-06
-1.47351890466167e-05
-3.53670279455228e-05
-3.78948088828479e-05
5.77589361521938e-06
-2.19119703240265e-05
-3.76561551230641e-05
-1.94051340689591e-06
-5.52319361504987e-05
-3.99901862363058e-05
-5.90721548172665e-06
-5.7458579669584e-06
-4.8573158997965e-05
-2.99450149137083e-05
-6.1502136794531e-05
-2.84333922851057e-05
-1.31358760139872e-05
-5.22411702642092e-05
-4.6452066859487e-05
-1.57320339250129e-05
-1.18194897387854e-05
-2.53898885136387e-05
-3.42748403223879e-05
-4.24363682230048e-05
-3.53923865120979e-05
2.64568851321431e-07
-3.32445423292518e-05
-6.00199183873313e-05
-1.36931591069482e-05
-8.35609358531562e-06
-4.79454108933918e-05
-1.88060804198058e-05
-1.76681202295147e-05
-2.96839659105226e-05
-3.56222936054038e-05
-3.40749449393419e-05
-1.06538696611724e-05
-2.19844338605787e-05
-4.11175986294591e-05
-5.3028403667966e-05
-5.24341399296364e-05
-4.39634608098945e-05
-1.38431493161966e-05
-3.02411496448728e-05
-2.72049091948609e-05
-4.97045457349231e-05
-2.78684582660587e-05
-3.72929915773267e-05
-3.72196783486667e-05
-6.75711952974535e-05
-2.14199729837238e-05
-1.4073813220045e-05
-2.70922028654316e-05
-5.40529176542973e-05
-1.72556485948575e-05
-1.10127074983109e-05
-1.36317237431822e-05
-4.83199429199015e-05
-2.77957382970003e-05
-1.76598298888565e-05
-1.07030952785789e-05
-7.65169579353475e-05
-2.24092542896774e-05
-4.77049314638109e-05
-1.19288640168547e-05
-2.12724722947685e-05
-3.36466058362145e-05
-9.41530087708782e-06
6.32037624895688e-07
-8.81702264585052e-06
-3.45092383979678e-05
-1.82778685778712e-05
-3.94669536942246e-05
-2.78520053099826e-05
-4.77768196304382e-06
-5.29974851943077e-05
4.10289686235649e-06
-5.67415368155313e-05
-5.78265882364727e-05
-5.33313837632781e-05
-2.78874950457444e-05
-6.51118300341961e-05
-4.85882549636205e-05
-4.58262920731059e-05
-3.32718047916547e-05
-5.84140467139893e-05
-1.55798285253674e-05
-3.85982564763611e-05
-2.07708813089643e-05
-4.62874515958999e-05
-3.7612818808794e-05
-2.46773761201663e-05
-1.11277935736251e-05
-5.5174155481782e-05
-3.59171224367736e-05
-2.85631879871227e-05
-3.59856873054079e-05
-3.37348699685181e-05
-2.37068998083994e-06
-2.42791264047807e-05
-2.621026553242e-05
-2.04058560393379e-05
-3.31539004949247e-05
-4.38316203279785e-05
-3.10012242237346e-05
-2.03228413433224e-05
-5.42875666270886e-05
-1.82489585576729e-05
-4.50309911794764e-05
-2.96889943299757e-05
-3.14549944428314e-05
-2.8925487706728e-05
-2.30593164264814e-05
-3.44873253248168e-05
-1.05999154635128e-05
-1.55905585317176e-05
-1.31846556003286e-05
-3.37332720982756e-05
-3.41692009678313e-05
-2.40467237368744e-05
-2.93287243992064e-05
-2.27819136580171e-05
-3.90163409303294e-05
-4.03155980850372e-05
-3.69159307052804e-05
-5.03107565201642e-05
-2.94596733877301e-05
-1.84021891000161e-05
-3.91553999577405e-05
-6.91794462160663e-05
-2.8035790896981e-05
-3.38976101396523e-05
-4.64815566031198e-05
-4.0534231332635e-05
-3.05866061521688e-05
-3.18160932345482e-05
-2.83129848486547e-05
-3.09924944145522e-05
-4.08666615318425e-05
-2.59543193621464e-05
-4.54851538015556e-05
-2.44855454436796e-05
-7.26281244555077e-06
-4.51568435195748e-05
-4.63624047529257e-05
-4.07425961578357e-05
-5.25894179466709e-05
-2.46477483650633e-05
-2.73717592836476e-05
-2.25629655310167e-05
-3.97629477329058e-05
-6.58388027811822e-05
-1.41636138995695e-05
-2.24682064155505e-05
-1.52743519314361e-05
-4.31440080258929e-05
1.30173161029813e-06
-3.95547755735077e-05
-2.72249095790514e-05
-4.95514286924002e-05
-4.52273065162273e-05
-3.78503581778608e-05
-1.83347837227464e-05
-2.11052174625927e-05
-3.77042966528796e-05
-1.65295679362441e-05
-1.0307072143171e-05
-2.45820149688584e-05
-2.56204011252856e-05
-1.33032118438826e-05
-2.48674102386744e-05
-4.05124048642094e-06
-1.81393202755669e-05
-4.48502298808574e-05
-1.93473013661133e-05
-3.29167671590434e-05
-1.3358354701442e-05
-2.12922839420611e-05
-9.81877087265218e-06
-7.93052258486355e-06
-2.68994473899376e-05
-6.41087740135849e-05
-4.37498175942171e-05
-1.55221089956419e-05
-1.96638486936932e-05
-1.15921022552201e-05
-5.50488472091354e-05
-3.29392047065214e-05
-3.16219492131182e-05
-1.09998649145423e-05
-1.64663168676207e-05
-3.57350269621432e-05
-1.75094475316466e-05
7.16997887422259e-06
-4.10871379431461e-05
-2.80137251117734e-05
-4.78916470886516e-05
-1.42310587839502e-05
-3.68610713975329e-05
-5.42491640472983e-05
-2.69396168866374e-05
-1.5835892939621e-05
-3.05572661685865e-05
-3.03631835415476e-05
-2.97858596602433e-05
-3.51951856341207e-05
-1.5060998041904e-05
-2.92596318307228e-05
-2.16195214912264e-05
1.93624104975669e-06
-5.47677086841894e-05
-1.64052643244311e-05
-1.56005411235524e-05
-2.96416315107277e-05
-3.1039776557214e-05
-3.42088599450351e-05
-4.85128508549839e-06
-2.17890992347345e-05
-6.06719986016126e-05
-4.70623790091554e-05
-3.10582206315388e-05
-3.50862736373063e-06
-5.24408921315377e-05
-5.69361491152285e-06
-2.08143309661231e-05
-4.67102493107745e-05
-3.34980644939346e-05
-4.61085383658974e-05
-3.35106912803663e-05
-1.92421106306239e-05
-4.86185443222011e-05
-3.90741553596632e-05
-3.78039691000568e-05
-4.94483010068071e-05
-2.16280754696062e-05
-2.70185785759548e-05
-2.17010002952638e-05
5.12175920322747e-07
-2.68191194488564e-05
-4.9181815715718e-05
-3.85008227677657e-05
-2.37766841235451e-05
-3.71099895421022e-05
-2.17720995501571e-05
-1.79554172031867e-05
-2.08650593061186e-05
-1.70868068061611e-05
-4.57252922730547e-05
-6.81921136628383e-06
-4.07762459253801e-05
-4.25395743623118e-05
-1.98007920450999e-05
-1.58985320845066e-05
-1.73078954162208e-05
-3.86909495633613e-05
-2.69355003425534e-05
-9.58885035573294e-06
-2.74665289834981e-05
-6.17775077003106e-05
-4.04663740559352e-05
-5.95713451064061e-06
-3.68821093968693e-05
-4.78686511455289e-05
-3.23277784176086e-05
-5.21195165143461e-05
-2.50925766049557e-05
-5.3237338371835e-05
-4.53751228690159e-05
-4.8655942177265e-05
-1.77832871530778e-05
-4.58293618321049e-05
-3.11807189253576e-05
-4.02895030851429e-05
-1.93864735820608e-05
-2.96489755338056e-05
-1.70194994582838e-05
-3.0253673344339e-05
-2.81078140288193e-05
-1.5255337330266e-05
-2.61002241873917e-05
-3.22634991111099e-05
-2.25090927982912e-05
-3.06513126290651e-05
-3.8990608328722e-05
-3.73020176930206e-05
-7.41351016826245e-05
-2.70969071332974e-05
-3.07374476610816e-05
-3.64582134211201e-05
-4.0084918713431e-05
-1.01632525706688e-05
-3.38933413373193e-05
-3.52035778474021e-05
-1.61351806173238e-05
-4.19567039374968e-05
1.39917085167443e-05
-1.3862650679105e-05
-1.09232663610198e-05
-5.73614388388031e-05
-2.81304054665593e-05
-2.38732341244509e-06
-5.53912388483272e-05
-1.89568077314657e-05
-3.24276331640229e-05
-4.83728439853844e-05
-4.52588014924603e-05
-1.71333301527337e-05
-1.09497379749359e-05
-1.56397133514178e-05
-4.2228746558048e-05
-3.80798304646087e-05
-2.48217895381307e-05
-1.3269345529786e-05
-4.44550847721177e-05
-1.99649237334964e-05
-5.96936464402158e-05
-5.19047566027368e-05
-1.72753395534895e-05
-4.14567010024966e-05
-1.65307837508696e-05
-5.5855245503796e-05
-4.85985682875553e-05
-5.22446833175398e-05
-4.98023946080812e-05
-3.59075334592667e-05
-2.42120436121578e-05
-5.22801217852655e-05
-1.28423280371356e-05
-3.06430930593466e-05
-1.2627017410504e-05
-3.8287348276412e-05
-2.76813804227379e-05
-5.97011935256033e-05
-2.5015996090821e-05
-4.1759769301019e-05
-7.71280933257368e-06
-1.70686987370549e-05
-2.70693792591986e-05
-3.27680743978259e-05
-3.71579759731893e-05
-4.04691058739378e-05
-4.16845469361619e-05
-2.92572995465251e-05
-3.31604448288459e-05
-1.65010962939546e-05
-2.89532453524291e-05
-2.50406834968108e-05
-2.03541693077619e-05
-1.75971023815954e-05
-2.6209761902227e-05
-3.9972165911725e-05
-1.12941503008193e-05
8.13998349885231e-06
-6.21154804901364e-05
-2.51211577022212e-05
-3.95458702970868e-05
-1.49191985908489e-05
-4.49344184652999e-05
-5.31686647310627e-07
-8.81613716526849e-06
-5.74476070258567e-05
-3.48754676975369e-05
-3.4033724795602e-05
-3.06544665993941e-05
-1.12246629525105e-05
-1.47031949756522e-05
-2.82020129779458e-05
-1.8254689287428e-05
-2.4091833590411e-05
-3.46593985834885e-05
-3.76634342062825e-05
-7.38383742261252e-05
-3.20984235813461e-05
-3.97449993519039e-05
-3.45441471092945e-06
-1.41771297931336e-05
-4.35066945500312e-05
-8.50752429156988e-06
-1.87952571874649e-05
-1.83639185349802e-05
-3.56641675714915e-05
-5.4145069158107e-05
-1.63747870448641e-05
-4.44394315982831e-05
-3.85670123442399e-05
4.47630492885129e-06
-1.28553451934981e-05
-2.40813481032043e-05
2.78326989785904e-06
-4.30626821150423e-05
-1.33406804516983e-05
-2.869023842021e-05
-1.75197782750286e-05
-5.04349780565072e-06
-3.86089125247763e-05
-2.49144918949752e-05
-7.12690545707098e-06
-7.10463692188417e-06
-4.27049688815108e-05
-1.73273453989703e-05
-4.8964798773806e-05
-2.25067524055822e-05
-1.92384961522416e-05
-5.26220059432184e-05
-4.31664685811921e-05
1.25484623451178e-05
-2.70101001239987e-05
-2.16330254739495e-05
-2.47189835722111e-06
5.50297001785769e-06
-1.73178664099042e-05
-2.08152610075849e-05
-3.40097206875458e-05
-1.26206745626817e-05
-3.68349488711479e-06
-4.25017408650575e-05
-5.63891404354829e-05
-4.60620163137082e-05
-2.74734720238916e-05
-1.33424666542106e-05
-1.48829535369285e-05
-3.93085819460965e-05
-1.97570763632622e-05
-4.40716750264118e-05
-4.03178534777489e-05
-4.97095900447207e-05
-4.72171548117012e-05
7.05306740214477e-06
1.97245385731361e-05
-4.3068915534873e-05
-1.558109145423e-05
-5.00285863224294e-05
-3.16096084025815e-05
-8.06908883917299e-06
-2.88327211046991e-05
-4.01809800526068e-05
-2.04847734528819e-05
-2.19661861741544e-05
-3.33881429226613e-05
-1.78910304810242e-05
-4.07776951702842e-05
-1.01751350328996e-05
-3.24942390733787e-05
-2.31462978143013e-05
-8.88180605845839e-06
-4.03592993344092e-05
-2.33319311131511e-05
-3.46824099264567e-05
-6.13610494524213e-05
1.73899413232937e-06
-4.29129839478405e-05
-1.11760386102182e-05
-5.3658684777281e-05
2.89084128826698e-07
7.22518814693889e-06
-5.22828152171826e-05
-2.57795905533817e-05
-3.70750682330959e-05
-1.10081898414166e-05
-3.44176259484793e-05
-3.19183422330542e-05
8.63394939449222e-06
-2.28456281984312e-05
-1.37091488732658e-05
-3.63111939613941e-05
-1.01882884592661e-05
-3.45178077143036e-05
-2.2537949624152e-05
-3.94217802146408e-05
-4.3761318422915e-05
-1.55443321822929e-05
-2.34815378260364e-05
-4.00679299340002e-05
-1.56227183841184e-05
-4.34460906499014e-05
-3.40366559091764e-05
-3.29802941085825e-05
-3.46389084849508e-05
-2.53857506885894e-05
-1.71030682753636e-05
-1.02923341685483e-05
-5.19713653797877e-05
-4.11385245005407e-05
-2.19672899214322e-05
-2.25631152495442e-05
-5.37169349760912e-05
-3.04968962769682e-05
-2.81776839519611e-05
-4.01046880064417e-05
-7.9394278393163e-07
-3.79210256071978e-05
-3.19707569703771e-05
-3.27281957492096e-05
-3.16605631431563e-05
3.5770155612193e-06
-7.52581583341841e-05
-3.20551378006498e-05
-3.58320268155328e-05
-6.08656620096244e-05
-2.86430137931199e-05
-2.72570099907339e-05
-3.1114817502017e-05
-3.23004543348185e-05
2.79357513858472e-08
-4.03681754025416e-05
2.46873254607326e-05
1.76099006130612e-05
-1.90287397621633e-05
-4.68438249496553e-05
-2.12281435896306e-05
-2.34258273438456e-05
-1.63891389144127e-05
-3.29755845777406e-05
-1.67805882211472e-05
-2.70621374226791e-05
-2.92713829214304e-05
-4.85577790493605e-05
-3.29508314881429e-05
-2.38001110870582e-06
-3.30889502214381e-05
-2.88694728900467e-05
-1.73597388817155e-05
-2.5405313030779e-05
-5.2579894646793e-05
8.40536809438526e-06
-4.62247119621069e-05
-2.64603387903638e-05
-3.65773143441312e-05
-3.86378678291964e-05
-3.45601523537244e-05
-2.77067371509816e-05
3.20704762582688e-07
-1.07473880705761e-05
-3.90276134162352e-05
-2.63301370213398e-05
-1.45707891110936e-05
-1.07184369512494e-05
-2.66409009072256e-05
-3.46715814068295e-05
-3.04951883481514e-05
-1.73430162335079e-05
-4.19197830407483e-05
-2.74651285817394e-05
-2.57751121449677e-05
-1.02484587240021e-05
-2.78414589453818e-05
-3.22617488454264e-05
-1.54584465288647e-05
-5.31414994004792e-05
-3.1402426191757e-05
-4.02594864380177e-05
-5.28484752210037e-05
-1.58450955682157e-05
-4.41003170934266e-05
-1.71630181686085e-05
-1.24489954131084e-05
-5.0499338037028e-05
-4.09892144297793e-05
-2.12127954332741e-05
-3.50359411152076e-05
-4.26421954199043e-05
-4.43442137322537e-06
-1.88627753760486e-05
-3.4922235747362e-05
-1.73359365015739e-05
-3.49407269657611e-05
-1.23918925716803e-05
-2.45581393270019e-05
-6.87271368958523e-05
-2.1040676419922e-05
-5.17284003277184e-05
-3.76505584972115e-05
-5.4207248073211e-05
-5.79599817289796e-05
-1.54861659162553e-05
-2.82677756086878e-05
-5.36096062717535e-05
-3.05852251612029e-05
-3.81626417146438e-05
-4.16222098319302e-05
-1.23215318632251e-05
-2.04541113218297e-05
-2.79008642434924e-05
-2.32716845876379e-05
-4.52934518976542e-05
-3.13174482373608e-05
-2.56210219081189e-05
-2.53310852917725e-05
-4.80046904138999e-05
-1.9981074541755e-05
-3.33942856339115e-05
-4.91467267287887e-05
1.07048463291467e-06
-1.48774410750518e-05
-3.41970406487154e-05
-3.15338878611532e-05
-1.42293462843249e-05
-2.26350471859288e-05
-1.77535463554088e-05
-6.10165344871299e-05
-2.0450807373312e-05
-2.97516267273937e-05
-2.97395867753918e-05
-2.73287067267319e-05
-3.2976096971844e-05
-4.42339355497145e-05
-3.21507379106796e-05
-2.47798236359141e-05
-5.41062601349236e-05
-3.04361395632285e-05
-2.87711504013865e-05
-3.94873105219657e-05
-3.46326636585568e-05
-2.04352923043304e-05
-4.02670575032222e-05
-7.89254683833684e-06
-5.37321669583964e-05
-4.34803209108997e-05
-3.27920170271347e-05
-1.2041045054787e-06
-3.9984198165169e-05
-4.19369993435169e-05
-3.92881291795198e-05
-2.74396422580979e-06
-3.20669054147389e-05
-3.35318123933913e-06
-1.33863238311018e-05
-4.38403690460246e-05
-2.21992596107479e-05
-2.52214302805834e-05
-2.59992905707834e-05
-1.04946472797676e-05
-2.86850700610598e-05
-3.03969244935576e-05
-3.96506904325085e-05
-3.12422348859e-05
-1.55428267350959e-05
-1.72380333721806e-05
-5.15390259948907e-05
-2.94667028565545e-05
-3.81080447503497e-05
-2.30545881009653e-05
-1.9334086176186e-05
-2.92155348825232e-05
-2.76424288727866e-05
-3.08118941741897e-06
-3.22384719541635e-05
-2.03128398467871e-05
-1.28575220533567e-05
-3.40007891638627e-05
-2.50135725177365e-05
-3.85155983167077e-05
-2.20477456092585e-05
-4.21289934477666e-05
-5.21024572461422e-06
-1.93950230108922e-05
-3.45301294788903e-05
-3.33242952738546e-05
-8.76315425837575e-06
-2.3584693961544e-05
-2.83846626702555e-05
-3.14030068908973e-05
-4.5948815896814e-05
-1.46861977186121e-05
-3.78139030422212e-05
-2.33912394271691e-05
-2.00098505628115e-05
-4.81857807596686e-05
-3.31706605177042e-05
5.8961085659172e-08
1.03994184701651e-05
-3.67337929064385e-05
-2.73786483696557e-05
-1.39568212981521e-05
-5.22231643209586e-05
-3.87074931405733e-05
-2.25799264390195e-05
-5.36625364231184e-05
-1.72793643038816e-05
-2.59087119110399e-05
-1.63912916963762e-05
-2.68065061896819e-05
-3.92203749879297e-05
-2.16257578118242e-05
-6.33117344400025e-05
-2.88426901499411e-05
-3.18351875870538e-05
-1.44512025331005e-05
-2.7316311198367e-05
5.61887932610235e-06
6.10090778197717e-06
-1.7287218160838e-05
-1.52945093643751e-05
-4.30805543678226e-05
-1.23216034606785e-05
-2.12847394984093e-05
-1.75478711317426e-05
-3.61878087503217e-05
-3.01544063852323e-05
-2.15255035911909e-05
-2.93356553871596e-06
-2.81605610837399e-05
-3.23897143647261e-05
-3.64485471906847e-05
-4.80444308921673e-05
-2.26763017282582e-05
-4.3716779417273e-05
-3.75225307206479e-05
-3.24024076668869e-05
-4.69038733026268e-05
-2.88198845187822e-05
-1.2270183622445e-05
-1.11774244546659e-05
-3.75479669657886e-05
-5.0372785450798e-05
-3.19252516153315e-05
-2.41924617478746e-05
-5.5970453306866e-05
-1.19554027956698e-05
-1.77612426976969e-05
-3.03244901565587e-05
-2.13672232362438e-05
-2.16007262457702e-05
-2.13685367508791e-05
-2.57065763396718e-05
-3.44307973659841e-05
-4.70211335479705e-05
-5.57529430793092e-05
3.3050583975997e-05
-5.05230967057442e-05
-3.02740582775263e-05
-3.88127642659079e-05
-5.424363387693e-05
-6.90059387040634e-05
-3.05220156937853e-05
-4.68851138343717e-05
-3.06296841226652e-05
-1.24921541501175e-05
-1.31570971398793e-05
-3.24614150951334e-05
-2.92610402188724e-05
-4.02917691074937e-05
-4.03341290707381e-05
-1.04141446150717e-05
-2.27253169438626e-05
-4.42306305540204e-05
-1.42401623393584e-05
-4.20882733866029e-05
3.05963355828937e-06
-1.24729819025529e-05
-4.89342706709176e-05
-7.25006610013334e-06
-4.43358853500778e-05
-3.5614368057021e-05
-3.95676199061081e-05
-3.16028182442414e-05
-2.65515303531142e-05
-3.17913979380536e-05
-4.93987978344618e-06
-2.04750147526501e-06
-3.5417427491421e-05
-3.61354175899713e-05
6.81614692780726e-06
-2.19546560815537e-05
-1.316082829677e-05
3.42656978676635e-07
-2.62767376738235e-05
-2.29333448215611e-05
-2.48138335806865e-05
-5.91301257890719e-05
-5.1420855098922e-05
-3.26333754575045e-05
-3.2572447697613e-05
-2.83122108642829e-05
-3.6909277837265e-05
-5.07873658975873e-05
-5.29155347215286e-05
-3.64267681442441e-05
-1.22789376723426e-05
-2.78990870154943e-05
-2.90726998775778e-06
-4.24159057184969e-05
-3.46028308170667e-05
-3.25567497127326e-05
-1.27832411541112e-05
-4.3800611620288e-05
-3.62793411038299e-05
-3.26435406321996e-05
-4.19808984615003e-05
-1.61920544568929e-05
-4.56228696400718e-05
-3.74161194167428e-05
-5.28038795447007e-05
-3.40964164828406e-05
-2.98650416285289e-05
-3.05800270016861e-05
-4.03465867556593e-05
-1.1004574910384e-05
-1.88116479812518e-05
-2.83742407145759e-05
-1.87529158117852e-05
-2.52042379326914e-05
-3.02427717506944e-05
-3.66702301385098e-05
-4.71647436160152e-05
-2.3974980659199e-05
-2.23725345087578e-05
-1.36198751798451e-05
-1.78690551085444e-05
-1.96950194471838e-05
-2.19078729817834e-05
-1.38395824535108e-05
-4.93915554999803e-05
-1.80044786575866e-05
-3.15156562977705e-05
-2.59295528664792e-05
-4.02149158943534e-05
-2.6825043372207e-05
-2.47767902363251e-06
9.51587914057278e-06
-4.85558702410625e-05
-3.18035417076443e-05
-4.65880029166205e-05
-1.39730319147006e-05
-3.96953151703922e-05
-2.79439693500997e-05
-3.89692118254529e-05
-7.65619626712608e-06
-7.56310858598349e-06
-8.80615207717459e-06
-3.22357058737163e-05
-1.39709482966654e-05
-1.83320809982428e-05
-1.62976933797218e-05
-1.77682586069148e-05
-3.10125206992587e-05
-2.85482265179327e-05
-2.08410333826919e-05
-6.06893531252944e-05
-2.77629218674155e-05
-4.3709360684598e-05
-4.3697559724579e-05
-5.04061413962418e-05
-3.72384277335386e-05
-4.03302597335439e-05
-2.25159046096491e-05
-4.56189360964641e-05
-2.98542920099091e-05
-1.29408433228274e-05
-3.60729562907542e-05
-5.11638882451405e-05
-5.26154556624981e-05
2.79195041295623e-06
3.15981908383269e-06
-4.20419401076586e-05
-3.98272804500193e-05
-3.40355245583726e-05
-4.26002343534467e-05
-2.43322853344432e-05
9.31530947994426e-06
-2.52627779237082e-05
-2.21968864107715e-05
-4.40442603909939e-05
-5.20110561252239e-05
-4.02945584605202e-06
-3.54576931891311e-05
-1.96612984484527e-05
-3.44943246876075e-05
-6.08840512584959e-05
-2.42466606642759e-05
-3.70305929333065e-05
-9.57591964059455e-06
-4.39600106390003e-05
-4.80638688369536e-05
-4.35279813556731e-05
-4.16240678037407e-05
-2.14377275436997e-06
-4.83992797662642e-05
-4.32512840547691e-05
-4.28596612076907e-05
-4.21720305623557e-05
-5.96765974734828e-05
-3.74585812244523e-05
-2.90519207129783e-05
-1.44611966110846e-05
-1.53447090616661e-05
-1.24061748315573e-05
-2.56092537263695e-05
-4.40224172733912e-05
-3.63266630795886e-05
-6.12879600703381e-05
-6.45280376165168e-05
-3.40339400693613e-05
-7.14422750844296e-06
-2.75750329237507e-05
-9.60114390227507e-06
-5.10166208001852e-05
-4.36545020689593e-05
-3.62460927201215e-05
-3.10499370328255e-05
-3.25869644976259e-05
-6.1558369677466e-06
-1.18704819178074e-05
-2.88806335689804e-05
-1.00184054459481e-05
-9.9724552826845e-08
-3.61306158541413e-06
-1.1979154343826e-05
-2.02913697126981e-07
-3.83397009546061e-05
-2.4590888946953e-05
-2.58790928475566e-05
-2.68896329897714e-05
-2.35123816372565e-05
-2.29660120878915e-05
-1.33914062009384e-05
-1.41236403172418e-05
-2.32373993013068e-05
-3.48683676731666e-05
-1.71754523954225e-05
-1.16769190440364e-05
-3.72632869082307e-05
-4.60347312901596e-05
-1.83378444672708e-06
-3.46354528237099e-05
-1.45356282827758e-05
-3.79158031436319e-05
-3.16664224990745e-05
-2.46451788206493e-05
-1.68538974377233e-05
-2.21777878794738e-05
8.99873928500645e-07
-3.37817188581164e-05
-4.17132168355973e-05
-5.16093091436653e-05
-1.36108226010153e-05
-1.77244846216709e-05
-2.47853287657735e-05
-3.45425746641888e-05
-1.31249884780847e-05
-3.01556523398471e-05
-3.19924592864414e-05
-2.85061842129361e-05
-2.69323043700171e-05
-8.79099916759206e-06
-3.72353555751049e-06
-2.34269300000328e-05
-6.30490272117117e-05
-3.60304078777647e-05
-2.11788446030625e-05
-4.29514394760632e-05
-3.4367828203879e-05
-3.33543460625335e-05
-3.86963088992815e-05
-2.57836913750608e-05
-3.91104807110271e-05
-3.89907781128273e-05
-3.44729281839851e-05
-3.00429077789208e-05
-1.56534582342569e-05
-6.29768289643223e-05
-4.1554355651894e-05
-2.83483476153601e-05
-3.88500692482123e-05
-3.11336920790664e-05
-2.25647370368706e-05
-3.86555125157097e-05
-9.56906549802618e-06
-2.10272525216589e-05
-4.69479296806728e-05
-2.39635804000545e-05
-4.5218780304163e-05
-1.75350406582635e-05
-5.1958820553376e-05
-1.37960337557558e-05
-1.20014933194732e-05
-1.57668936289589e-05
-2.62034874898158e-05
-6.53193811432859e-05
-5.62028288059449e-05
-3.26920875155047e-05
-3.59074986270974e-05
-2.28936168934e-05
-2.31135188725357e-05
-3.1765404682572e-05
-2.41037222797898e-05
-5.74129252231586e-05
-2.3262241704504e-05
-5.32199406650197e-06
-5.38389979149234e-05
-4.09237270546931e-05
-3.69687555939563e-05
-4.61197900586915e-05
-3.61152492990413e-05
-3.37745006247617e-05
-2.39410342965984e-05
-2.77773727399842e-05
-1.93790626161325e-05
-5.45898551070964e-05
-2.0919384206674e-05
-1.22836032565036e-05
-3.89081268578423e-05
-4.46334924800913e-05
-5.09508846727585e-05
-2.25197375089109e-05
-1.9198178574468e-05
-3.76819701621365e-05
-6.44207448209919e-06
-4.98809339462126e-05
-1.32256605152107e-05
-2.89625240677359e-05
-2.55437065645942e-05
-3.62700746038082e-05
-4.41941715458643e-05
-2.94050518753994e-05
-1.49087328240525e-05
-7.51618847166906e-06
8.90154650893087e-06
-4.26739502730847e-05
-4.90493836426306e-05
-1.54463452817462e-05
-5.1199808999551e-05
-2.43289354489708e-05
-4.65153161851763e-05
-1.99822926373368e-05
-3.91574012631481e-05
-4.53403115958874e-05
-1.35146775930847e-05
-3.41165864336226e-05
-5.41126049418842e-05
-3.27774410042614e-05
-4.91890354340907e-05
-2.50252128321137e-05
-4.45100011834384e-05
-1.7301688285743e-05
-1.09696931292505e-05
-4.37413890778044e-05
-4.06525703880588e-05
-2.3015953347176e-05
-4.94298552897696e-06
-2.85341655994487e-05
-2.6689882547277e-05
-6.49136967871964e-06
-2.78895326709186e-05
-1.57996877673834e-05
-2.16767657765259e-05
-1.95369101171803e-05
-4.10525610958428e-05
-1.60755825861502e-05
-3.3626031475305e-05
-4.91157438560204e-05
-4.71376101327793e-06
-4.40676933108684e-05
-4.87039692739603e-05
-8.27179772485545e-05
-2.84451121306432e-05
-2.39766672020629e-05
-9.4215581769615e-06
-6.0543057669614e-06
-5.51890819397409e-06
-2.3663079169448e-05
-1.95512647114504e-05
-3.53120155373831e-05
-3.99782387631277e-05
-2.25848051974344e-05
-2.64514809211116e-05
-3.64891735622908e-05
-3.93335301151894e-05
-4.21791586962301e-05
-4.68392333192946e-05
-3.33128417719802e-05
-4.39957122717755e-05
5.44176824900807e-06
-5.44498493048282e-05
-4.32649073664609e-05
-4.55736400793206e-05
-3.37610720960198e-05
-5.11836581049924e-05
-3.31107887102334e-05
-4.77782158969292e-05
-6.63566924044314e-05
-2.16529755864438e-05
-3.18823912959461e-05
-6.79704966774488e-05
-3.98347950954767e-05
-4.23965296612719e-05
-2.30438575786184e-05
-3.9650147551776e-05
-2.04411331323575e-05
-2.59679213628839e-05
-4.7854456875948e-05
-4.16915371205948e-05
-3.90703077999116e-05
-8.55346217879272e-05
-1.93300170825206e-05
-5.40164778656252e-05
-3.35198317070298e-05
-5.41057410482745e-05
-1.54621421234277e-05
-4.50998190546508e-05
-4.26462238634617e-05
-3.29570090652014e-05
-2.63638871229957e-05
-3.66375615040113e-05
-3.11104272028961e-05
-3.56715371217706e-05
-5.42830252408204e-05
-2.07336191633708e-05
-4.01048568453712e-05
-2.23706269164679e-05
-6.11387433611336e-05
-3.70262424846776e-05
-2.42081023082016e-05
-1.87086586461664e-05
-1.4900014266046e-05
-2.37400296377582e-05
-2.20093285231763e-05
-5.33688630216087e-05
-3.94815911895845e-05
-2.17824466463222e-05
-3.66707328913308e-05
-3.24852463602721e-05
-7.74105492258469e-05
-2.03504618226621e-05
-1.4840627238018e-05
-1.65275366261005e-05
-3.37805520298807e-05
-3.51745403263383e-05
-3.17612148942665e-05
-2.76104840294592e-05
-3.69205847967054e-05
-1.15727320724282e-05
-6.28982264369366e-05
-2.43386536079459e-05
-3.52337069243275e-05
-2.54121890564995e-05
-1.65792990903594e-05
-7.19310820831823e-06
-1.29282422716399e-06
-2.88790837421683e-05
-1.1497543257828e-05
-1.82935857412351e-05
-2.8246805866148e-05
-6.29841757708557e-06
-2.97710997899611e-05
-3.58212642811822e-05
-2.95966287578084e-05
-3.3570018395698e-05
-2.30580660456343e-05
-2.84055090636304e-05
-3.03943768416891e-05
-1.69633960041064e-05
-2.56414190558827e-05
-2.20345708424759e-05
-4.16996371477296e-05
-4.75662397280926e-05
-4.00376765818777e-05
-3.966095596995e-05
-4.00341496587326e-05
7.36121790297922e-06
-1.45440295704325e-05
-3.92773958876314e-05
-4.4637105687875e-05
-7.01546983568075e-05
-2.34547136813277e-05
-3.61423430550047e-05
-4.31275406440352e-05
-5.0716729020979e-05
-3.90806802262475e-05
-2.39769227642631e-05
-2.08439827660228e-05
-2.14553205284762e-05
-6.97591335696788e-05
-2.43464178958885e-05
-4.57070732891732e-05
-3.07494438712508e-05
-2.79739776628904e-05
-2.09955382962754e-05
-2.34386430637078e-05
4.56743150771971e-06
-2.16591994317651e-05
-1.88025915539352e-05
-2.48768330524473e-05
-2.79294789850045e-05
-2.34543068436473e-05
-3.6277481631411e-05
-4.86137457876734e-05
-2.73008667093313e-05
-4.93324684262788e-05
-2.9284514838918e-05
-4.21719911841939e-06
-5.3100666274676e-05
-3.72919089948153e-06
-3.96640685406441e-05
-3.76619244285704e-05
-3.01545007256256e-05
-1.09979418544423e-05
-1.7720866516553e-05
-2.29637218934297e-05
-3.67530389085863e-05
-2.74167764717374e-05
-1.2484218163222e-05
-1.42451712062988e-05
-3.88431411442227e-05
-2.13587570464298e-05
-2.77788233904415e-05
-3.26006724547525e-05
-3.54602693181233e-05
-1.58218476274873e-05
-2.76599623312663e-05
-2.59899060702574e-05
-4.71725087118039e-05
-1.60762735920707e-05
-3.54072376925666e-05
-3.58183676779414e-05
-2.11675905155396e-05
-8.49247034268524e-06
-9.75709880585032e-06
-6.42978296664e-05
-5.68474052335901e-05
-1.41523785347832e-05
-4.12379697144845e-05
-1.59867137768495e-05
-1.7968151931899e-05
-1.81366149093502e-06
-5.32796822181813e-05
-2.98503191152407e-05
-3.23448440319633e-06
-6.21377382002701e-05
-2.09714785780116e-05
-1.74159715844603e-05
-5.68473107007446e-05
-1.89548851508329e-05
-3.51112744856902e-05
-3.56325779430633e-05
-1.83866660421673e-05
-3.52158296407665e-05
-6.18837087684735e-05
-4.26428726436599e-05
-5.86623487622551e-05
5.02563762051407e-06
-4.85956475843953e-05
-4.5894116505422e-05
-3.5456455399184e-05
-5.04338404465569e-06
-3.68249984455111e-05
-1.32794217523937e-05
-5.28247484542822e-05
-1.5376251044795e-05
-6.15168043705155e-05
9.05740361727178e-07
1.25051851436795e-06
-2.35504202730803e-05
-5.62363418802165e-05
2.45314450132228e-06
-6.10901308399337e-05
-3.0915759249824e-05
-2.429214185527e-06
-3.0496860147251e-05
-1.60294771563048e-05
-2.48325627669475e-05
-3.32164006714242e-05
-4.92900699310185e-05
-3.28443122320172e-05
-3.12866818144577e-05
-4.85652924438161e-05
-2.53293720422983e-05
-2.27418739036768e-05
-3.78630802440974e-05
-2.73529211988826e-05
-2.55040777247933e-06
-3.98472169069961e-05
-1.77116255862794e-05
-3.53118404127358e-05
-2.90829496799513e-05
-4.03344673840997e-05
-3.42966807686234e-05
2.55685888823592e-06
-2.62832219111913e-05
-3.80630008509539e-05
-7.5553261482958e-06
-4.54933189865468e-05
-2.97297205805949e-05
-1.56687701485285e-05
-3.62885488711544e-05
-7.01379789481244e-05
-1.48969040697189e-07
-5.28469969177753e-05
-4.54207207802588e-05
-4.70219886808985e-05
-5.52730717002324e-05
-2.9292786575995e-05
-2.28300931886968e-05
-2.97231556063994e-05
-3.5560824073681e-05
-2.26723992581349e-05
-3.43629474312705e-05
-5.44494916687857e-05
-2.59562970284105e-05
-2.99184375210436e-05
-3.36359472252776e-05
-1.95893190891245e-05
-5.05246928527751e-05
-5.05051451811691e-05
-1.25794894032433e-05
-2.51024966417134e-05
-4.54144833475769e-05
-4.47451768067941e-05
-5.14698132389856e-05
-2.59642496395074e-05
-3.74445908790436e-05
-1.91489484328789e-05
-3.70564337981976e-05
-5.32028201067276e-05
-3.1202603429247e-05
-2.22668211022018e-05
-6.55388313676e-06
-2.29739427985831e-05
-3.37857959094154e-05
-6.64387258028995e-05
-3.94885390903399e-05
-4.07203623944909e-05
-2.85108797403524e-05
-2.41855802804844e-05
-9.630025072059e-06
-1.96837017802698e-05
-2.06566865284274e-05
-2.87501796621462e-05
-4.96434621365244e-05
-7.15739602432875e-07
-2.0486474384682e-05
-1.32744204955462e-05
-2.35212789341863e-05
-1.11245134243023e-05
-3.121364622774e-05
-1.13908183753427e-05
-2.71949507407845e-05
-7.09446339252605e-05
-4.5871708437636e-05
6.93895097169909e-06
3.9588836609825e-06
-6.56028797018787e-05
-1.05419495862641e-05
-3.42463045523261e-05
-5.67572856659941e-05
-3.73059260513472e-05
-2.86997025412191e-05
-5.51753762789948e-05
-3.97136035109932e-05
-4.26555483925838e-05
-1.66993749912027e-05
-1.08395776372793e-05
-2.93854958474859e-05
-3.63253536691099e-05
-4.9482708974191e-05
-2.12062992493023e-05
-3.05318501138402e-05
-2.40575656748799e-05
-2.21718839203245e-05
9.08200807000336e-07
-4.19158799162683e-05
-3.47407852866629e-05
-5.76422822181191e-05
-3.26027135122685e-06
-1.43669351862031e-06
-1.90158529725535e-05
-2.77918903955187e-05
-3.00834651362281e-05
1.40965743317445e-05
-2.04692866361145e-05
5.26864135927062e-06
-6.30154238881254e-06
2.38858628389633e-06
-4.09195652675807e-05
-4.61573832736644e-05
-2.37359956552952e-05
-3.37736594996669e-05
-4.38867885024273e-05
3.14068287051887e-06
-1.7812967428264e-05
-5.24780682733085e-05
-2.42773425855596e-05
2.79579689616862e-06
-3.98820491251077e-05
-1.60366483169453e-05
2.08700494107032e-06
-2.99476308604316e-05
-1.81227814867213e-05
-1.2485155102198e-05
-5.52292421650916e-05
-7.82325552574306e-06
-2.5358303145047e-05
-3.48022081889364e-05
-2.29050475739216e-05
-2.66152570167408e-05
-4.39205043621726e-05
-2.6649211269504e-05
-4.85196770502668e-05
-2.54397688333814e-05
-3.6975852260881e-05
-3.52513444810875e-05
-1.81306753990729e-05
-1.19809689030658e-05
-3.56780964510081e-05
-3.20059073850258e-05
-3.29430286714037e-05
-1.23299144103955e-06
-4.30557280888373e-05
-1.24262976675371e-05
-8.65853017847368e-06
-2.1754685559517e-05
-4.0283327916958e-05
-4.07701431175726e-05
-2.75613868053228e-05
-3.70537896446234e-05
-4.79951898486441e-05
-2.68336357611029e-05
-2.34524954979694e-06
-3.83751615354967e-05
-3.65634801557957e-05
-3.37443936018869e-05
-4.37674669586275e-05
-1.95659803391693e-05
-2.33349402142612e-05
-2.76305588089173e-05
-3.42002831208283e-05
-1.29018669526071e-05
-4.11936165355894e-05
-3.1239504199474e-05
-3.88980648597416e-05
-3.00266911407533e-05
-2.12440495777478e-05
-2.24822213936445e-07
-1.41653611468176e-05
-1.5358259837938e-05
-2.93732998855294e-05
-3.6092175866268e-05
-3.60469416894094e-05
-3.97538444078411e-05
-2.13510704056212e-05
-3.24350302158066e-05
-1.06717450592069e-05
-3.23868917858032e-05
-5.01826079831476e-05
-5.16426081942664e-05
-2.0630701281562e-05
-3.8719467837284e-05
-3.81709169196298e-05
-2.005966925953e-05
-1.32733651733049e-05
-8.07743088528305e-06
-6.81037432251337e-05
-5.56817024643138e-05
-3.65208993436894e-05
-3.66331611385242e-05
-2.37806646422632e-05
-4.83281660965945e-05
-3.37264327461968e-05
-2.5023793694085e-05
-5.00905559003951e-05
-3.30696984760125e-05
-5.45966491574e-05
-3.99520166460872e-05
-3.28603763331715e-05
-5.05789140229579e-05
-4.90278616097698e-05
-2.02171057633439e-05
-1.94819923185068e-05
-5.00103848369851e-05
-3.62613612538949e-05
-4.153755453738e-05
-2.45448321920485e-05
-3.44834866280107e-05
-6.83739364544943e-05
-1.53485365756528e-05
-3.48713799499438e-07
-3.14956961607787e-05
-3.50961365998348e-05
-1.45703465212133e-05
-1.35866181154653e-05
-4.57967584850961e-05
-2.93784115635715e-05
-3.61753081565469e-05
-4.88768405098285e-05
-1.80463803619674e-05
-2.64382996203435e-05
-2.49416989589909e-05
-3.29727347228202e-05
6.56914168196544e-06
-2.21265655951672e-05
-5.64681096531596e-05
-6.01883672985037e-05
-4.62344783550852e-05
-4.50010856279707e-05
-4.18725180975039e-05
-3.73179048800844e-05
-4.27140109597431e-05
-4.53259697627381e-05
-7.92021562728129e-06
-5.87373520055186e-05
-5.8354435507444e-05
-2.0937277216316e-05
-2.20310047997144e-05
-2.07394669365251e-05
-2.70508139907382e-05
-5.85373538833184e-05
-4.38899080274515e-05
-2.95765349881547e-05
-3.55069296081697e-05
-3.53166580952851e-05
-2.103098394914e-05
-2.23099854461509e-05
-2.62006376068924e-05
-3.07605590613221e-05
-1.45231946965195e-05
-1.13830562925401e-05
-2.71517103488484e-05
-3.48178827005867e-05
-2.99422638054452e-05
-7.95471184527535e-06
-2.52647344904604e-05
-3.97502467482236e-05
-3.745030972773e-06
-3.40886444963391e-05
-1.89101188910213e-05
-4.41256890189386e-05
-3.65808474690907e-05
2.09383462951574e-06
-1.35694858451744e-05
-5.29915154655588e-05
-3.06247111613305e-05
-3.71033445578321e-05
-4.49029031041272e-05
-6.74385050936591e-06
-3.888348320082e-05
-2.67561068639919e-05
-3.07692522595283e-05
-2.43821487399275e-06
-5.80952918941441e-06
-2.93310076374115e-05
-2.69618419611508e-05
-5.40685390637875e-06
-3.43535947101023e-05
4.17937562115461e-06
-3.05521779525334e-05
-6.41347997443058e-06
-3.00859818304823e-05
-4.60595056179825e-05
-2.38561537406927e-05
-3.06035329026125e-05
-3.20180775767662e-05
-1.40263640854964e-05
-4.54020531649941e-05
-1.81696807947777e-05
-6.153908405571e-05
-4.71958221939359e-05
1.04238474726295e-06
-5.54637799147319e-06
-2.26123205321851e-07
-2.08944294102313e-05
-3.74660647264962e-05
-3.27356006592295e-05
-9.92678312127416e-06
-9.12394821509337e-05
-2.78011192355491e-05
-1.99319374054317e-05
-5.22754096542423e-05
-1.20617444069806e-05
-4.38987167216163e-05
-5.48645818459839e-05
-5.10061930631452e-05
-3.38829319348774e-05
-4.68268611300396e-05
7.03912423510734e-06
-2.17730394247299e-05
-4.09135401147612e-05
-3.9531525783499e-05
-2.42434125526842e-05
-5.01661618018476e-05
-2.6048432510842e-05
-5.05253185254962e-05
-3.73789038313394e-05
-2.4810254260909e-05
-7.34252999281456e-05
-5.34974248785994e-06
-3.27982453038207e-05
3.94553806156998e-06
-4.16199036676449e-05
-2.20492649395404e-05
-1.92137117290962e-05
-5.90134746592334e-05
-1.56288024817858e-05
-2.80046727534372e-05
-3.26576480974261e-05
-4.51877367603309e-05
-4.58791998183646e-05
-4.33663567586142e-05
-3.62459621932473e-05
-2.90260434332967e-05
-2.76852429842886e-05
-2.53110633880079e-05
-5.50606741454392e-05
-3.54991596374759e-05
-3.96997950971991e-05
-3.38489685840733e-05
-4.34139015463962e-05
-2.53088043387376e-05
-3.57827709575546e-05
-1.7739455154263e-05
-3.67994722207455e-05
-3.47713651043001e-05
-4.60131383237607e-06
-4.75683266224361e-05
-3.10457708055578e-05
-3.74619542490528e-05
-1.68924258150372e-05
-2.15008928876293e-05
-5.08680956105005e-06
-2.96877722746319e-05
-4.60336645090946e-05
-3.68057944107373e-05
-4.37098296510811e-05
-5.39826333273283e-05
-4.02185037670332e-06
-1.39277507787128e-06
-1.8911885288176e-05
-4.02203735787996e-05
-7.52464245845747e-05
-6.42595795650037e-07
-6.05648746283237e-06
-5.88630034385339e-05
-1.24527504698158e-05
-4.74470325557258e-05
-3.34190140289649e-06
-4.13449967664252e-07
-7.02573531764369e-06
-2.88066950079613e-05
-3.98525518289445e-06
-1.16669656282479e-05
-3.86981277236685e-05
-1.38584033799966e-05
-2.57641089665249e-05
-3.21124402993255e-05
1.54629211071152e-06
-3.36299004084904e-05
-9.86145940439238e-06
-7.3531071157627e-06
-1.11730366195676e-05
-4.39987182018029e-05
