# Supplementary material for: Research on computational propagation and identification of mine microseismic signals based on deep learning
Source: PLoS One. 2025 Oct 22;20(10):e0334641. doi: 10.1371/journal.pone.0334641 (PMC12543183; doi:10.1371/journal.pone.0334641)
Supplement: S8 Data — (ZIP) [file pone.0334641.s008.zip › 000100900002733.xlsx_0.txt_24.txt.txt]

-3.42768358063298e-05
-1.22364330389106e-05
-2.20251754926711e-05
-4.84169167027686e-05
-5.03434710136227e-06
-3.13244227632384e-05
-3.03702942347194e-05
-1.93339485435974e-05
-2.67935702407388e-05
-3.24911107519107e-05
-1.22258697373791e-05
-2.74453481053962e-05
-6.69083503485831e-06
1.49950131933778e-06
-5.49223805496827e-05
-9.34502556266406e-07
-2.95251151125619e-05
-1.55756268549895e-05
-2.9209391766576e-05
-1.0027310562914e-05
-1.9789624938724e-05
-4.13519971663168e-05
-2.67094200434554e-05
-1.23329425388852e-05
-2.65820829655372e-05
-4.05374449211958e-05
-3.228121762167e-05
-2.49895638209438e-05
-1.44774649079818e-05
-3.43458757113759e-05
-1.68877251090481e-05
-9.42808466848903e-06
-2.27151390581448e-05
-3.54871517068865e-05
-2.259737743484e-05
-3.22834655872998e-05
-4.6315332760733e-05
-3.89748805399007e-05
-3.98421314252788e-05
-1.29415179565746e-05
-4.05113848052704e-05
-4.14018097879261e-05
-1.87911860168278e-05
-4.97413205598107e-05
-2.88300727728798e-05
-2.85080502361833e-05
-1.37547208287548e-05
-1.30025349785915e-05
-1.48520228587524e-05
-2.63802609965804e-05
-1.90739328218303e-05
-1.03427724702016e-05
-4.37432932186674e-05
-1.25577703265759e-06
-8.38441095703114e-06
-1.4987638657188e-05
-3.76357604977187e-05
6.71007727964381e-07
-2.24886832885462e-05
-4.15149275367262e-05
-2.27583926381098e-05
1.11335802399338e-06
-2.49711881465801e-05
3.96923459625339e-06
-5.56099264996914e-05
-4.74105524478718e-05
-1.61264670009378e-05
-9.20361542817784e-06
-2.98200994045899e-06
-2.33820489602616e-05
-5.29712996360949e-05
-3.94095220450817e-05
-2.96662495383728e-05
-3.10479344561374e-05
9.6411885551361e-07
-7.17399247372338e-06
-1.30979805648379e-05
-5.52436143215873e-05
-4.07761041940834e-05
-4.12833237237572e-05
-2.19764843121718e-05
-5.24379875502525e-05
-4.59089358012019e-05
-5.25932171491924e-05
-5.18919181855459e-05
-1.42520129246797e-05
-1.98312933929163e-05
-3.36251770961165e-05
-3.16965133617023e-05
-9.21873913084438e-06
-4.26589637081438e-05
-1.81156702269194e-05
-4.65735309819092e-05
-4.40981206631031e-05
-2.12278284367688e-05
-4.44429335864269e-06
-3.55061023329771e-05
1.13592086842055e-05
-2.71541556361697e-05
-1.38387241267616e-05
-5.51345775803878e-05
-1.03690621009735e-05
-1.95649166417599e-05
-3.64662579487404e-05
-3.90567608230393e-05
-3.10431864068691e-05
-2.22962168756151e-06
-2.15742962960135e-05
2.16841691183701e-05
-4.77569167241186e-05
-2.39271443134457e-05
-5.35180735721973e-05
-4.10982155434865e-05
-3.76658477305801e-06
-2.75739889359794e-05
-2.01823718260597e-05
-4.2251470547078e-05
-5.63999181648139e-05
-4.30809281991869e-05
-4.49753771734024e-05
-2.84053700617974e-06
-3.46735633987926e-05
-2.0678314704616e-05
-3.40411059799005e-05
-4.28456291649814e-05
-1.16335278818687e-05
-2.97585138993358e-05
-2.2250323131603e-05
-3.39127705640751e-05
-5.29427079834059e-05
-2.38097554142603e-05
-2.35005805415717e-05
-4.92270944244339e-05
-5.91598074098462e-05
-2.62207308435402e-05
-2.27935700396009e-05
-2.8367754362919e-05
-4.0982458032309e-05
-4.89818681025881e-05
-1.35351337632044e-05
-3.31702087124196e-05
-2.8898709241414e-05
-5.1209305537055e-05
-8.7687617106271e-06
-3.10469092323193e-05
-2.61911530108826e-05
-3.52590108930704e-05
-3.53315009269006e-05
-5.98066786378129e-05
-2.79332805774611e-05
-3.32129703591706e-05
-2.9861080732142e-05
-1.3309479786631e-05
-1.24389499122222e-05
-7.60947472795061e-06
-2.731839804516e-05
-2.62254346552088e-05
-3.32063562721394e-05
-3.17670310241578e-05
-3.76556952209298e-05
-2.1229690015436e-05
-3.66635414280391e-05
-5.02672578281661e-05
-6.15688504678562e-05
-5.48322351484289e-05
9.46039557011503e-06
-4.22606110838591e-05
-2.80203687124409e-05
-4.79293242391151e-05
-4.48127251438573e-05
-3.60181741240142e-05
-7.01997591379161e-05
-3.3239719007012e-05
-1.8466368616036e-05
-4.82112592172395e-05
-2.33342649720246e-05
-2.494358669713e-05
-4.13939908838038e-05
-4.16345872616987e-05
1.80101023930732e-07
-2.44592533460866e-05
-4.45814386749946e-05
-1.7280014599244e-05
-9.94583927239076e-06
-3.82186304271064e-06
-1.87488665524313e-05
-2.49374392505219e-05
-4.36612221258905e-05
-4.03768131802195e-05
-1.76141940738825e-05
-5.59600623196847e-05
-4.70999733218303e-05
-4.03589612112007e-05
-4.08937415152049e-05
-5.42843367950734e-05
-4.84335310200185e-05
-2.27754033792341e-05
-3.96458071613864e-05
-3.45019423969095e-05
-4.2189839242987e-05
-4.51954131161196e-05
-1.92034678037068e-05
-5.68575896981973e-05
-6.31401918268304e-05
-4.02413586353963e-05
-7.31311632192392e-06
-2.31039494929632e-05
-4.43177613755401e-05
-5.53238468956633e-05
-7.1713501668322e-05
-3.46790587936913e-05
-3.17400758199656e-05
-4.33297473508427e-05
-8.26558469159526e-06
-5.10044771692969e-06
-2.31332365693324e-05
-4.53296096805752e-05
1.03367061317995e-05
-3.27013659795767e-05
-1.6220414176395e-05
-3.42360019729482e-05
-5.01241856903016e-06
-1.09090931885635e-05
-5.71866217107115e-05
-2.20157750741518e-05
-2.10913336423742e-05
-7.93859076550492e-06
-3.17154161950386e-05
-6.78366250257716e-05
-3.23158567375296e-05
3.9834701615628e-07
-9.33333227105143e-06
1.8277448643344e-06
-2.19699802835246e-05
-9.07164898894302e-06
-3.81090278673581e-05
-2.40817768366939e-05
-3.43231701893914e-05
-6.4491660832264e-05
-3.98231638896624e-05
-7.02076936304825e-06
-4.65812197642133e-05
-1.48278490277324e-05
-2.31978343649715e-05
-1.97097367928404e-05
-2.36940664777313e-05
-2.62775792147025e-06
-1.78411703148327e-05
-2.99039779716009e-05
-1.73602328375483e-05
-3.17953575636202e-05
-2.32980997956204e-05
-2.83936426791633e-05
-2.08752881290094e-05
-5.431358177744e-05
-4.74569329997448e-05
-3.34911964501834e-05
-4.02799267772072e-05
-1.73067115853228e-06
2.26580387363154e-06
-3.20286611466932e-05
-1.12629703839194e-05
-5.34886738011967e-05
-3.24214342482867e-05
-3.00737035932865e-05
-1.36674996376611e-05
-1.21404333057065e-05
-1.96663824919217e-05
-5.43779834678072e-05
-4.97927159800043e-05
-1.53667369571081e-05
-1.40599316727717e-05
-3.6288058128733e-05
-5.84330119408074e-06
-4.22084650399138e-05
-2.88721715737676e-05
-5.0649575752399e-05
-1.96640426893398e-05
-1.3085416014022e-05
-5.28392308347008e-05
-4.25157047313949e-05
-4.93476139126492e-05
-2.72896517495161e-05
-2.84267869565855e-05
-6.72505221811335e-05
-4.87222799869958e-05
-3.04565698484447e-05
-3.42341042942902e-05
-3.03817372317753e-05
1.99844757668711e-05
-4.96960935977742e-06
-2.99305659323472e-06
-5.03209312965667e-05
-1.29223040253471e-05
-3.83024499764923e-05
-2.77346831310454e-05
-4.02853718921823e-05
-8.8447080839805e-06
-7.17420756726223e-05
-3.00444016060898e-05
-3.74751860280192e-05
-3.94822750529615e-05
-2.17567858682784e-05
-6.64283046810174e-06
-2.65647632978258e-06
-2.42515933213466e-05
-1.13164069235783e-05
-4.05671489201126e-05
-8.63809041444005e-06
-2.32413826672013e-05
-9.64294908498711e-06
-7.39010257608303e-06
-2.40208027145755e-05
-2.21019065860021e-05
-2.27303212311857e-05
-2.24118856222234e-05
-4.29714666234731e-05
-3.29597836551657e-05
-4.99664705344627e-05
-2.09088587138372e-05
-2.42887981835998e-05
-2.34793908989552e-05
3.68896637276556e-06
-1.62002098180483e-05
-1.01301253493621e-05
-6.00934807110776e-05
-3.54435513446443e-05
-3.80996772488524e-05
-2.71699708710871e-05
-3.64715918580663e-05
-3.1901750214947e-05
-3.56201916208649e-05
-5.13766956906553e-05
-2.31118866242287e-05
1.36976089969776e-05
-2.78523433114981e-05
-4.60792491296741e-05
-2.43948653794798e-05
-1.65822231982628e-05
-4.90069600886572e-05
-4.45323680767424e-05
-1.3970980856942e-05
-3.92122087180521e-05
5.19176423486734e-07
-3.32114430658373e-05
-2.13638856350063e-05
-1.04695096954838e-05
-2.78785825534057e-05
-5.42863740771796e-05
-3.9881401862595e-05
-1.52437039984296e-05
-1.80414869171208e-05
-2.17403534063929e-05
-2.7061524953923e-05
-2.84079120873888e-05
-4.03206967162128e-05
-8.58239282669141e-06
-5.14136678482713e-06
-2.24444096822026e-05
-1.27560994910158e-05
-3.45529590557765e-05
-4.23582904527575e-05
-2.67817836230528e-05
-3.41346961189023e-05
-4.96124913164978e-05
-3.02952075098465e-07
-4.43007737996347e-05
-1.86079348528332e-06
-1.67337337568886e-05
-2.95908251125446e-05
-3.81636545001397e-05
-3.31513686849454e-05
-3.84241404844821e-05
-4.09379870382254e-05
-2.37310869056637e-05
-2.52393768268298e-05
-2.73036462512928e-05
-3.93826064167954e-05
-3.52667337368119e-05
-5.95391672928271e-05
-6.04567950787416e-05
-8.15473179758874e-06
-4.41774850833893e-05
-2.23766275976565e-05
-3.1363827597816e-05
-6.74663749712254e-06
-1.86092556242873e-05
-1.18779243469046e-05
-4.39931956212838e-05
-5.26097558500793e-05
-4.36359498518203e-05
-5.77441119123904e-05
-2.01046006038272e-05
-1.39444355110572e-05
-2.7759506150809e-05
-2.05453065561082e-05
-2.57846386422357e-05
-8.43738203890246e-06
1.69575849431163e-06
-3.02935140645685e-05
-3.63837449616664e-05
-2.39825771664158e-05
-6.14310199882334e-06
8.60857103279834e-06
-3.07050534046372e-05
-2.63124867649011e-05
-5.77015830308036e-05
-3.74958286643162e-05
-2.99858896502364e-05
-4.62202783491204e-05
-6.49764315311407e-06
-3.40170482673831e-05
-5.53407598091158e-05
-9.44337014990252e-06
-5.55151891491073e-05
-3.32946873052907e-05
-2.91766653297573e-05
-1.90577232248943e-05
-1.49104717283604e-05
5.12277499159953e-06
-1.6821409726067e-05
-1.17066671171176e-05
-4.55619297731853e-06
-2.93942732392901e-05
-2.68144108628226e-05
-2.86959359471478e-05
-1.60221818382144e-05
7.90631897707299e-06
-6.19893637536442e-05
-3.10255836854977e-05
-1.250775159821e-05
-2.11936473654965e-05
-7.36592776592029e-06
-6.26389253507591e-05
-4.44367311849638e-05
-2.69322061803775e-05
-3.30659589686896e-05
-1.15241862045557e-05
-3.32119816651289e-05
-2.87707598348569e-05
-2.97582053237097e-05
-2.60210005004614e-05
-1.90113073903587e-05
-1.08611566192406e-05
-1.56648165433013e-05
-4.64872198574807e-05
-2.93458894778441e-05
-3.63381293171874e-05
-2.23031948026732e-05
-4.48658552717558e-05
-5.40187043786018e-06
-1.47582881380815e-05
-2.2834310799422e-05
-3.28836437156131e-05
-3.10381898271921e-05
-3.70319720566882e-05
-4.8334549899366e-05
-2.11659078156458e-05
7.3770562989287e-06
-3.73219456322488e-05
-4.11049475380267e-06
-2.17860456897732e-05
-3.41378369889368e-05
-2.06806247754779e-05
-8.79281728671999e-06
-3.04273235634581e-05
-1.07958201279889e-05
-1.30924189754997e-05
-3.51748061550916e-05
-1.55564593532303e-05
-4.37553832332233e-05
-4.38138990225498e-05
-3.04880773875856e-05
-2.21596193660032e-05
-6.54673097178329e-06
-2.4948683221126e-05
-5.80316529971139e-05
-4.04881085017637e-05
-4.32018099379165e-05
-3.0810661347469e-05
-2.46935989538423e-05
-1.91689115820179e-05
-3.98710549533088e-05
-1.70187399820155e-05
-4.74008753288601e-05
-1.16033733747633e-05
-6.65751546298245e-06
-3.83729790433588e-05
-4.94525812209508e-05
-7.71254644656893e-06
-5.83320491325246e-05
-3.88878071356027e-05
-3.32415891347738e-05
-3.8906317455792e-05
-1.16030308004205e-05
-4.89413950387231e-07
-3.44140180055492e-05
-3.28806684913741e-05
-1.21675093630472e-05
-2.3154444804146e-05
-3.36705831069714e-05
-3.74298688422557e-05
-1.91606498256096e-05
-3.03252254146076e-05
-1.86451908596899e-05
-2.19584413271069e-05
-3.66217366856039e-05
-4.92285183215094e-05
-4.3844024739176e-05
-3.44439507894891e-05
-4.94839717748405e-05
3.57180677971468e-06
-3.31248481042659e-05
-2.41505733818067e-05
-5.64083548535306e-05
-4.09728700509266e-05
-5.03177128318725e-06
-5.37381932644583e-05
-9.93587412507553e-06
-1.23713915371594e-05
-4.83281478479354e-05
-2.08280227023126e-05
-4.00183830390977e-05
-5.06228306704232e-05
-8.64939087019933e-06
-2.76005777321504e-05
-4.96014547407899e-05
-3.23891005349951e-05
-5.42950764472474e-05
-3.44454197300848e-05
-4.67473490590455e-05
-4.14720772227901e-05
-1.89771065916408e-05
-4.77648687666976e-05
-1.62722497481045e-05
-4.05454701550071e-05
-2.56473986308373e-05
-5.88715363599669e-05
-1.46759854536059e-05
-1.25619704763241e-05
-1.63911942235737e-05
-3.76651568433833e-05
-1.21824384117114e-05
-3.40027656102593e-05
-1.04928120817424e-05
-5.98274828704154e-05
-4.42605616299332e-05
-1.66260697146632e-05
-3.97805757563225e-05
-3.50854209215254e-05
-3.33557723566525e-05
-2.6183910996427e-05
-1.31838928614694e-05
-1.74706840446286e-05
-7.4535396672968e-05
-7.03636065266654e-06
-3.25002006913445e-05
-3.23789487399562e-05
-5.47173647538657e-05
-2.32209122875521e-05
9.42447168548308e-06
-2.00686128206269e-05
-5.2228655456966e-05
-3.34168082703748e-05
-5.25674108809562e-05
-1.36853526443387e-05
-3.60990913430025e-05
-4.71136965642476e-05
-3.63316290035507e-05
-1.42637397071765e-05
-1.77343234251423e-05
-3.13600168745213e-05
-2.65301296866836e-05
-5.88854755392073e-05
-2.62931449943882e-05
-9.17732523113054e-07
-3.56518501665687e-05
-3.76762150424383e-05
-1.32598849476696e-05
-5.92567207813222e-05
-5.98151671979171e-06
-1.27624623571171e-05
-3.19312454805093e-05
-1.26280161772705e-05
-1.46615079774907e-05
-4.54597408872021e-05
-3.93726100596979e-05
5.86447328822634e-06
-3.71433693647142e-05
2.71115175585736e-06
-3.72771782987658e-05
-2.461841026086e-05
-3.91194015379388e-06
-2.06835115546387e-05
-1.67278743927519e-05
-3.17021615369458e-05
-1.29195607630489e-05
-1.54486271184784e-05
1.38722308799945e-05
-2.95771826610269e-05
-2.65230729779924e-05
-4.30763328464862e-05
3.03310384551052e-06
-4.30504764227258e-05
-5.00468830192616e-05
-2.96178510745457e-05
-5.18080415627873e-05
-1.82839038758079e-05
-3.1543834270145e-06
-1.35732795527932e-05
-1.25529979109769e-05
-4.33045400341936e-05
-1.59439059630089e-05
-1.85934879294322e-05
-1.2272659933715e-05
7.39142431496265e-06
-6.64295285532125e-05
1.17911213840773e-05
1.78548623075769e-06
-5.77840000914631e-05
-5.75471240931586e-05
9.98439282282141e-06
-2.2417367314897e-05
-1.21187197803106e-05
-3.77629639824833e-05
-1.57582415216739e-05
-3.23249182093662e-05
-2.80991801124145e-05
-4.14085398756722e-05
-2.18510148509095e-05
-1.90894497052098e-05
-2.03562217860922e-05
-1.91821615748651e-05
-6.30855239434984e-05
-6.57399305268023e-06
-3.66874002005346e-05
-2.32833376811602e-05
-3.03849893800136e-05
-2.53685359170624e-05
-3.99249915279987e-05
-3.19091366139402e-05
-3.64791464276915e-05
-4.3808537917484e-05
-8.14829798772878e-05
-1.59956980515456e-05
-3.41062452015466e-05
-2.20675958797041e-05
-2.24664642599561e-05
-3.23524959122159e-05
-1.3044222777008e-05
-3.53184172512083e-05
-1.37981307853422e-05
-1.80023125072503e-05
-4.24191293978956e-05
-2.72043627692294e-05
-1.76661185417591e-05
2.76496756077429e-06
-2.29002760063728e-05
-4.24559225400562e-05
-2.89224963147379e-05
-3.93870998641287e-05
3.32316232707978e-06
-2.07488969833369e-05
-4.93199649864048e-05
-1.37423693855297e-05
-3.61872573906325e-05
-3.32868751496132e-05
-3.38516269458658e-06
-1.97027007471481e-05
-6.00763828613977e-06
-2.07547625338378e-05
-3.451183453659e-05
-1.50421005461819e-05
-2.34585488704127e-05
-4.3165795725985e-05
-3.94452366968706e-05
-2.06146009547075e-05
-1.4619087662086e-05
-5.54753882087517e-05
-3.21309168961721e-05
-5.34847038256545e-06
-2.2850607207662e-05
-3.52760343543498e-05
-3.04038018158798e-05
-4.09674741805539e-05
-2.03839730852868e-05
-1.95280017089233e-05
-5.84810579990982e-05
-4.01219907112154e-05
-4.25763771804328e-05
-1.09513468386004e-05
-3.51991298828726e-05
-4.95803200308729e-06
-6.65081701620488e-06
-1.97753117177139e-05
-2.87823378713781e-05
-4.2733522937795e-05
-2.48035545863691e-05
-4.05908945916165e-05
-3.19790221920069e-05
-3.57340281226732e-05
-1.29499142982846e-05
-3.19492660469669e-05
-3.32510343011954e-05
-6.14937640479565e-05
-3.30311274505347e-05
-2.07467311382784e-05
-1.35257833133756e-05
-2.84477554039719e-05
-2.1672683900168e-05
-3.2253727448733e-05
-4.64053089226515e-05
-7.88795898167353e-06
-2.48603960251626e-05
-6.02844488465036e-05
-1.39305809098005e-05
-2.79312981151779e-05
-3.17033223187899e-05
-3.85998373384893e-05
-4.82565072859249e-05
-3.11561712405679e-05
-4.67531405256394e-05
-2.65245097801967e-05
-3.54082097524801e-05
-3.02271406591282e-05
-3.48271278327632e-05
-2.47250969986718e-05
-1.91922941387629e-05
-3.83987307067728e-05
-3.50479245435217e-05
-1.84965620584131e-05
-2.35452444763313e-05
-9.54465257684063e-06
-5.54400591779215e-06
-4.25875384010589e-05
-3.33796348904017e-05
-4.31266026083306e-05
-4.54410512731868e-05
-2.7067814012528e-05
-4.2611556092926e-05
-3.52825985998339e-05
-3.44790212941362e-05
-3.33750247917926e-05
-1.19046596896173e-05
-5.47197133191378e-06
-7.41519609074686e-05
-4.18137351097671e-05
-3.16540180684512e-05
-2.7860288842359e-05
-3.94577121266983e-05
-5.63407565518973e-05
-4.57104453850635e-05
-1.17693423555866e-05
-4.17252675558078e-05
-3.06139198402774e-05
-4.91854135391754e-06
-2.93865280533855e-05
-2.16422818792684e-05
5.23340382245154e-06
-1.37238999431736e-05
-1.80950789635594e-05
3.21681829819901e-06
-8.24677271092597e-06
-2.53444775442725e-05
-4.53411736801983e-05
-2.46394875101936e-05
-8.01153964648639e-06
-1.08644002776151e-05
-2.47531093427138e-05
-1.70411032542378e-05
-2.48367820870481e-05
-3.67367309800238e-05
-3.58129213332196e-05
-4.18002833668489e-05
-1.61785427222976e-05
-4.90954463934564e-05
-4.02979923951837e-05
-3.62920096954283e-05
-2.37859073357877e-05
-4.90517478111783e-06
-1.29843368562956e-05
-3.78311567123994e-05
-1.29720058632593e-05
-4.03695011427386e-05
-9.81403674653522e-07
-1.64379008942146e-05
-3.775763686351e-05
-2.38307234579381e-06
2.82560836520106e-06
-7.17018486210751e-06
3.16981236138892e-06
-1.72249671591352e-05
4.29290078186027e-06
-4.24870347420193e-05
-4.4976783838713e-05
-3.33310621923216e-05
-4.18853164223757e-05
-3.93380047839317e-05
-2.36207729520018e-05
-3.54154799039571e-05
-4.57817911172984e-05
-3.3077856900079e-05
-2.78800845058176e-05
-2.89574183161457e-05
-3.80409259509578e-05
-2.45907486389113e-05
-2.83598862990605e-05
-2.1053184448786e-05
-5.27910455866005e-05
-3.41653737429106e-05
-5.4821079264273e-06
-5.1105923015336e-05
-6.41906729661341e-05
-3.42953831674396e-05
-2.4171004207522e-05
-6.62732431993457e-05
-4.62186954731011e-06
-3.57921662895642e-05
-4.26857833020083e-05
-4.16642506581672e-05
-3.97235729756061e-05
-3.54478808428644e-05
-5.60409389414799e-05
-5.00560056359632e-06
-1.41800270829878e-05
-3.9593559419322e-05
-5.12450377937574e-05
-2.81227842073837e-07
-1.71306943335296e-05
-3.34641203330949e-05
-3.06280891491054e-06
-2.10185952554826e-05
-4.85523347528074e-05
-2.23361965858664e-05
-2.55779408002627e-05
6.94778218028205e-06
-5.63031361029741e-05
-1.4012285936751e-05
-1.6531030876985e-05
-1.20608331472413e-05
-3.50284206722018e-05
-3.28193411298582e-05
-1.89994754394195e-05
-3.84438677253854e-05
-3.96642858129903e-05
-3.07087050824133e-05
-1.30429629598135e-05
-3.99085873943434e-05
-2.32259741534318e-05
-8.0973330509765e-06
-3.83412061087855e-05
-5.46978207364401e-05
-1.16031243173199e-05
-1.94522775614505e-05
-2.14233612791915e-05
-6.0530477076839e-05
-2.57509530953623e-05
5.82048375922447e-06
-1.96533018423998e-05
-2.03529434916034e-05
-7.64200319282564e-06
-2.11764031851518e-05
-2.25885647589122e-05
-5.14536598354522e-05
-3.99684996139607e-05
-5.40789514973793e-05
-1.52483848420407e-05
-1.79942747539374e-05
-6.85138818731844e-06
-4.25580851314057e-05
-2.29963544424741e-05
-2.65784506960692e-05
-4.15921131301872e-05
-1.71534506169856e-06
-2.69543634940209e-05
-1.88414035817842e-05
-2.52017313453194e-05
-8.02864274398668e-06
-1.60655681669238e-05
-4.80733158332768e-05
-2.83237310514711e-05
-2.75948248208327e-05
-1.23700115134579e-05
-2.89890870770635e-05
-1.76071932105426e-05
-1.83557104872905e-06
-5.70331620253457e-05
-1.88758537182711e-05
-5.22818947965567e-06
-3.09087932279486e-05
-2.92053511557121e-05
-2.37554013046214e-06
-3.38592779137355e-05
-9.45416246210335e-06
-2.13948842958834e-05
-1.69095743000697e-05
-1.54134229338329e-05
-2.03023665842468e-05
-4.60995766854258e-05
-4.08575435779731e-05
-7.41646941350249e-05
-4.01398289247196e-05
-2.63242364965158e-05
-1.89900849332047e-05
3.14465416800861e-06
-1.29324246622329e-05
-7.54400061670967e-05
-3.21258729850489e-05
-5.33697242471207e-06
-2.78172672768313e-05
-3.83021797415996e-05
4.75592074763448e-06
-3.88462139508296e-05
-2.36638999345324e-05
-2.64958433467957e-05
-2.7202988947931e-05
-3.81853353757332e-05
-3.05460280676472e-05
-3.60957823877139e-05
-5.49106852990287e-05
-3.89440025715929e-05
-2.80488299761173e-05
-6.33772665717564e-05
-2.29482892594579e-05
-4.02260616731969e-05
-3.82601945664846e-05
-3.11109467110838e-05
-4.32723885196501e-05
-4.76459760238469e-05
-1.68993770376658e-05
-3.25925830029203e-05
-2.09934982871124e-05
-2.91924717086322e-05
-3.32113712688204e-05
-1.47941408133034e-05
-1.30113744341368e-05
-2.91511955337258e-05
-4.15657944106067e-05
-3.35585890473949e-06
-1.77160737632809e-05
-2.07891188708658e-05
-1.14146339513545e-05
-2.75605338472975e-05
-9.76271275224774e-05
-1.3097500133635e-05
-2.80716837052086e-05
-3.84941721983622e-05
-1.32502407674699e-05
-7.29683591789753e-05
2.41063715928659e-06
-2.27586423029882e-05
-3.32799442959848e-05
-4.48245783862842e-05
-5.98451107609176e-05
-3.89439881907971e-05
-5.50148494686718e-06
-3.40023682410005e-05
-1.53751058874361e-05
-2.24871346702486e-05
-2.5286369872098e-05
-4.56843172853613e-05
-3.24682472063874e-05
-2.51735410554938e-05
-2.59548872913856e-05
-3.78310753996732e-05
-3.73158523991946e-05
-3.80246865907566e-05
-1.51632946400737e-05
-2.59921993555102e-05
-4.49939977902454e-05
5.80453899165603e-06
-2.95564148663727e-05
-1.33874696718036e-05
-5.48334918806857e-05
-1.95770971663242e-05
-3.44794648107626e-05
-5.16259491858202e-05
-3.05842226314145e-05
-2.34394059832607e-05
-3.03488296873277e-05
-1.72315686716751e-05
-2.60415163568838e-05
-2.3965521088122e-05
-4.20571705930546e-05
-2.91913500982277e-05
-2.91320750246914e-05
-2.54470707613454e-05
-1.22210110383689e-05
-1.84087040594114e-05
-4.54647037098372e-05
-1.5266534933387e-05
-3.77768449844574e-05
-3.97113486365905e-05
-1.7768867020651e-05
-4.87776939397812e-05
-1.70177633458147e-05
-5.44354634199455e-05
-3.90990366861338e-05
-3.66764916100485e-05
-3.88426318272338e-05
-7.3485956920001e-06
1.08728504296545e-05
-5.09560863991377e-06
-3.38146792943559e-05
-4.45282960005389e-05
-3.31069941117215e-05
-1.36285424874982e-05
-4.56843106889007e-05
-4.94135450651963e-05
-3.83043685966272e-05
-2.78639273152844e-05
-1.79285446567402e-05
-3.61598309428927e-05
-5.12137189267192e-05
-3.65247641320414e-05
-1.23854120780513e-05
-3.29182173443183e-05
-3.45649084039987e-05
-2.15001420337328e-05
-2.24601551370925e-05
-4.42140529694875e-05
-2.38901130040792e-05
-1.6274124524941e-05
-2.05607919651088e-05
-2.68979442035348e-05
-3.09215003929865e-05
-3.39376834135721e-05
-7.6674578649861e-08
-4.57200753808342e-05
-2.17129032316472e-05
-2.0646137609055e-05
-5.55475180871501e-05
3.36554976701944e-05
-3.36830578269828e-05
-5.48087299045541e-05
-5.69581101774568e-05
-2.34234102818849e-05
-1.6261844823056e-05
-3.65288723507177e-05
-5.44116465024626e-05
-5.08018224909096e-05
-1.148415729901e-05
-2.28411564440193e-05
-3.24329068305673e-05
-5.72657293312869e-06
-1.74150976494462e-05
-2.953340830523e-05
-4.50045547594944e-05
-5.50860655252708e-05
3.18309438267143e-06
-3.36686739566658e-05
-3.13501812686724e-05
-1.75854409205605e-05
-3.98243246653873e-05
-2.81392004919698e-05
-4.49718971000185e-05
-3.28856488711152e-05
-1.60108182278004e-05
-5.51597449627999e-05
-2.23797326549819e-05
-9.62010323333961e-06
-2.3479057650696e-05
6.49782885286873e-06
-2.02243183381994e-05
-3.080233602874e-05
-1.65205197262587e-05
-1.31943384848927e-05
-1.35448660322236e-05
-2.0178463441164e-05
-3.89700120383919e-05
-1.84895197567424e-05
-2.3710264261148e-05
-3.63485329239085e-05
-4.86664734855816e-05
-6.29760768437356e-05
-1.44109215944311e-05
-5.68594579199509e-05
-2.24550119997497e-05
-3.07009653723826e-05
-5.8677722120894e-05
-1.81900335808523e-05
-3.77964132054874e-05
-2.4365792124216e-05
-3.87670964188567e-05
-3.06068592901582e-05
-4.16334738729346e-05
-3.1293078682671e-05
-1.06962299592612e-05
-3.8731830963864e-05
1.42623930578083e-06
-3.38441470481112e-08
-4.99527628548574e-05
-2.3472967084304e-05
2.33329308624257e-05
-2.52235572878231e-05
-1.96822160302255e-05
-4.28605012860567e-05
-1.71975958044025e-05
-6.9189979673953e-06
-2.22042657926612e-05
1.02022309645925e-05
-2.45787500677413e-05
-8.73653118941218e-06
-4.61524047338837e-05
1.46514149842774e-05
-2.59632750423961e-05
-2.10683336546465e-05
-6.55513162896596e-05
-2.92981109338879e-05
-1.90341918173805e-05
-3.56807541427405e-05
-4.82821274294612e-05
-3.77099202323682e-05
-2.49136089778434e-05
-6.45353022177938e-05
-1.38212497998626e-05
-1.64232238431639e-05
-5.46707711082853e-06
-4.53237633892157e-05
-2.7444908805942e-05
-1.19066415112185e-05
-4.11285488884447e-05
-1.29227336694559e-05
-1.12132020608182e-05
2.64953620801552e-06
-1.75735793074869e-05
-5.38339633006496e-05
-1.38506518347863e-05
-3.99469117726139e-05
-6.0216628266013e-05
-2.15727507609668e-05
-3.45638756892482e-05
-3.56265970332302e-05
-1.98278280257894e-05
-2.52359199672311e-05
-5.39884594883881e-05
-1.93558849976603e-05
-2.35030594188268e-05
-2.87124322958221e-05
-4.61101685814826e-05
-3.68588638934877e-05
-2.74392908273823e-05
-3.67330011636516e-05
-4.4506536009511e-05
-4.01942935496379e-05
-2.17828922166561e-05
-4.56998309572728e-05
-4.2928640231809e-06
-2.19852052777288e-05
-2.49592701950092e-05
-1.62381348529668e-05
-2.65513399741493e-06
-3.27854363209066e-05
-1.40371358449824e-05
-2.36195476466729e-05
-3.69039697254771e-05
-2.06383051213275e-05
-1.0039734318232e-05
-3.89103561980766e-05
-1.65429275922456e-05
-5.63928919961008e-05
-2.43366172214883e-05
-2.01300752514944e-05
-2.57338861826213e-05
-4.36688637601525e-05
-1.95567237425338e-05
-2.61063446841786e-06
-4.52336508975337e-05
-4.7673062696762e-05
-5.91373123287729e-06
-6.62962909395577e-05
-3.61674577533349e-05
-1.96138884589906e-05
-3.7974166442704e-05
-3.91426632790638e-05
-3.4300443702539e-05
-4.54927650596657e-05
-3.89477534834718e-05
-2.72065553781404e-05
-2.36290845553032e-05
-7.49413453782446e-05
-2.31322629623093e-05
-8.17468505525592e-06
-1.5156880815709e-05
-4.4212621208009e-05
-5.72399046027883e-05
-3.42844626587171e-06
-2.85246791390975e-05
1.43414577040703e-06
-4.74754214355333e-06
-2.52642065232365e-05
-7.89154270631331e-05
3.24814360057703e-07
-1.71636803604568e-05
6.94430046153595e-07
-4.92642984108894e-05
-5.47636159590591e-05
-1.96136978384608e-05
-2.69303077447956e-05
-3.40234155962433e-05
-6.71032042762007e-05
-7.51519628354511e-06
-3.4670458860963e-05
-2.06666603784355e-05
-3.57316801271929e-05
1.20216764285758e-06
-1.6622268504246e-05
-3.01913358844436e-05
5.07804807929142e-06
-2.25580846376473e-05
-2.98945692313537e-05
-1.09468245156311e-05
-3.62409739399123e-05
-4.07032957381961e-05
2.41491990907554e-07
-2.04102205956579e-05
-2.13335153395132e-05
-2.82604005185256e-05
-4.80484670600714e-05
-4.4191770291725e-05
-2.99329638441585e-05
-4.32458591705743e-05
-4.01955786281077e-05
-5.92724429773507e-05
-3.65598595483934e-05
1.09600149594342e-05
-3.13337084707292e-05
-2.24321462013841e-05
-1.15334151609385e-05
-2.08781064916441e-05
-1.98999079815916e-05
-4.18970451516313e-05
-3.78493537573562e-05
-1.86105534375135e-06
1.14665507673088e-05
-7.15238231283934e-06
-2.03604630903171e-05
-4.13189043998682e-05
-3.1002839705751e-05
-2.26098963420664e-05
-4.27003702606976e-05
-2.44978176852842e-05
-2.38306102986171e-05
-2.00624708469498e-05
-4.53355955888145e-05
-4.20528834703496e-05
-1.76106182072578e-05
-2.05410707715739e-05
-2.18456863914379e-05
-3.80752563372895e-06
-3.93196902127677e-05
-1.11341421648132e-05
-3.13887076411776e-05
-2.54928782463641e-05
-4.94495052151789e-05
-2.27014215485246e-05
-2.38137252542132e-05
-4.3422279729121e-05
-2.53944947810318e-05
-2.02533023600585e-05
-1.41555753625668e-05
-1.07892284099373e-05
-4.5929337123063e-05
-2.45985876191296e-05
-4.1455658120481e-05
-4.90891240569494e-05
-2.69804031527614e-05
-4.03218158011668e-05
-4.55283019080604e-05
-2.07931151243424e-05
-1.43962060002854e-05
-5.87268510518467e-05
-4.77385557668491e-05
-2.4759802081053e-05
-3.84713958091048e-05
-5.34954711224048e-05
-4.12415788046254e-05
-3.24023704807919e-05
-2.89146857481161e-05
-2.18033743176106e-05
-4.62189764041854e-05
-5.0850589439872e-05
-1.2641956552849e-05
-3.42832021939164e-05
-1.42257446479127e-05
-2.60614867405493e-05
-5.35040143071108e-05
-3.00374661910014e-05
-1.58258142249368e-05
-3.63462812375433e-05
-3.31745513743209e-05
-1.31250190889613e-05
-2.26243483154565e-05
-5.0594682139187e-05
-4.38821028680312e-05
-3.34971258472688e-05
-5.08120597273106e-06
-2.75402290746886e-05
-3.53556695118671e-05
-3.64941725533888e-05
-4.76910612948915e-05
-3.76342994804528e-05
-2.67507276438119e-05
-6.54360358453041e-06
-3.67020288957205e-05
-4.36203798825316e-05
-3.78472815972976e-05
-5.1905520877821e-05
-1.73287141118355e-05
-3.47568056694187e-05
-4.03867999866863e-05
-1.95215291084448e-05
-1.07872679540102e-05
-2.21529900848027e-05
-5.33455167392668e-05
-3.02858943347461e-05
-5.65037899262579e-05
-5.87100562924034e-05
-4.42794920168262e-05
-3.82880256688785e-05
-6.02620074415229e-06
-2.88438136696983e-05
-4.46772911736497e-05
-2.2160487377063e-05
-4.29946787673905e-05
-2.58037760432398e-05
-8.26193257982665e-06
-5.47848601191006e-07
-4.55656128030743e-05
4.65928030490227e-07
-1.51960810995818e-05
-1.82089702669354e-05
-4.183832136916e-05
-4.31392319504535e-05
-5.26515167518763e-05
-1.5851678529797e-05
-2.8893281631898e-05
-2.62984520170585e-05
-4.44137600537757e-05
-3.32532882188867e-05
-1.12365027227593e-05
-2.97866970432557e-05
-3.79341504075299e-05
-5.8834452987316e-05
-5.56673579751153e-05
-1.92972971773179e-05
-4.57975183131458e-05
-1.26786056627239e-05
-2.64440253058318e-05
-1.99285748571107e-05
-2.71652442806354e-06
-7.36590850024332e-06
-5.4876776228773e-05
-4.53993146228717e-05
-2.11749727900942e-05
-3.06670121545007e-05
-2.53498950438726e-05
-2.63853407569414e-05
-5.20733304845149e-05
-4.67511409267169e-05
-7.2004782222349e-06
-2.28609213577487e-05
-1.17007875046333e-05
-1.21137517511961e-05
-5.51554129014559e-06
-2.52974616347388e-05
-2.38610860831726e-05
-1.36918719620198e-05
-4.25480873711351e-05
-4.36052070968292e-05
7.22434279405829e-06
-3.19039228031391e-05
-2.19397573806135e-05
-5.66328775474648e-05
-8.32057260216063e-06
-1.35282378599642e-05
-3.57504238628128e-05
-1.42452488173529e-05
3.25758732665362e-06
-1.76905965078324e-05
-2.58733090486101e-05
-2.91613496735814e-05
-4.34691442262506e-05
-1.31607496833955e-05
-3.53261079575718e-05
-1.13288560079437e-05
-3.65720734405995e-05
-3.28944149605179e-05
-1.50806168933144e-05
-1.47190252083694e-05
-3.47953517173457e-05
-4.28775422752425e-05
-1.18778577015212e-05
-3.51431473012985e-05
-5.05643880456198e-05
-2.96003774808751e-05
-6.80281954914888e-05
-4.26128722183293e-05
-2.93842303893219e-05
-3.54866864688364e-05
-3.33935393588574e-05
-1.66077160435041e-05
-1.78518404084881e-06
-3.83569531961611e-05
-1.47326601278579e-05
-3.12470188072162e-05
-4.12523048659682e-05
-3.72451731833638e-05
-2.58559053219903e-05
-1.87562556136503e-05
-3.12178778090385e-05
-1.91153370266948e-06
-3.68764699704084e-05
-3.64066618395108e-05
-2.93132673448731e-05
-4.00619611852635e-05
-4.83081272864991e-05
-4.19097159705471e-05
-2.61367937628012e-05
-4.1554478875962e-05
-1.36856451186543e-05
-5.17284214614597e-05
-3.47778660584152e-05
-6.1185800050761e-05
-6.39185895454503e-05
-1.76975609950524e-05
-3.64321235295895e-05
-2.96100285801023e-05
-3.54398878812803e-05
-3.88708701003562e-05
-5.50099105390766e-05
-2.29676321372725e-05
-4.0319923356969e-05
-2.39580644649546e-05
-1.75066827299422e-05
-4.5843215674387e-05
-1.35460307218876e-05
-1.53162948646108e-05
-1.63151767323898e-06
-1.81320873361443e-05
-4.94689943243313e-05
-2.32395892793768e-05
-4.59991227811846e-05
-4.17495864479239e-05
-3.28210650714027e-05
-2.95726269172993e-05
-2.32693101298396e-05
-3.8892827647121e-05
-3.50478414756674e-06
-1.96777974329432e-05
-2.64730369128616e-05
7.76099134945583e-06
-4.02519865856967e-05
-2.73418828342036e-05
-5.35368210515365e-05
-2.5464490165672e-05
-3.18115814546215e-05
-4.45875968237493e-05
-8.53842310887104e-06
-1.61124181716563e-05
-5.88384262924453e-05
-3.06890117875493e-05
-1.64480170667108e-05
-1.51231159096991e-05
-5.94077638595893e-05
-6.84485769886939e-06
-2.68402889379322e-06
-3.80514787672184e-05
-1.49176347439026e-05
-5.65458984758159e-05
-5.02976806457428e-06
-2.92696246493466e-05
-1.54211308337973e-05
-2.8995435655927e-05
-7.53339848041918e-06
-4.34596948140687e-05
-4.18738455513639e-05
-1.27620833075254e-05
-1.61781912608954e-05
-2.74142692754636e-05
-6.04924031329868e-05
-4.036046405665e-05
-1.8259007597417e-05
-3.78496515077677e-05
-3.5107937380505e-05
-1.62240115393992e-05
-2.77630735777636e-05
-2.94017901040928e-05
-5.31126645209195e-05
-3.68514442762579e-05
-3.6660968576618e-05
-2.21561617025541e-05
-2.86860613774938e-05
-2.59151716054603e-06
-5.04880392819509e-05
-3.96935665947104e-05
-3.21663762353852e-05
-3.33167282131406e-05
-1.16304663086565e-05
-2.579466768448e-05
-3.27446536090114e-05
-1.16507820814889e-05
-1.08146560354481e-05
-2.81408385798746e-05
-4.5515049684215e-05
1.16868886265293e-05
-2.06608408652828e-05
-2.18436523510698e-05
-1.48618568021385e-05
-1.80349868396892e-05
-2.89770297114778e-05
-4.49281693167654e-05
-1.6178843785558e-05
-3.43990350726104e-05
-1.29020728992798e-05
-4.04713387997459e-05
-1.61622560882136e-05
-1.08199019108424e-05
-3.70774114446408e-05
-2.89863616557721e-05
-4.87320660257454e-05
-2.54207706132678e-05
-3.72016266014791e-05
-9.90215676272486e-06
-4.62047245332561e-05
1.307423221658e-07
-3.85033404301403e-05
-6.88893398917957e-05
-1.49202903629334e-05
-4.00510051631717e-05
-1.80916149792615e-05
-2.08835365143705e-05
-1.02640221720872e-05
-3.63348359536238e-05
-2.8537257169873e-05
-4.28412338980763e-05
-3.99284353451575e-05
-4.57341853298363e-05
-4.65572456767233e-05
-3.83138958847484e-05
-1.86998523488906e-05
-1.530637164931e-05
-3.75219661934136e-05
-9.81747024199302e-06
-6.40011359902864e-05
-3.9519160200635e-05
-1.18989815499063e-05
-3.8670037514087e-05
-2.01003245285448e-05
-1.88149894906478e-05
-2.46075652317708e-05
-8.50834853407241e-06
-3.27214899066027e-05
-3.04583751340807e-05
-2.4265768506233e-05
-2.06556952156383e-05
-2.7683237299017e-05
-3.70890856598443e-05
-2.38084463837245e-05
-4.29337523175705e-05
-2.09691997789836e-05
-2.75106407207349e-05
-1.11492770836464e-05
-1.22959994446186e-05
6.13461047906344e-06
-3.34351311723586e-05
-3.34263970900189e-05
-4.24076399097193e-05
-4.9040991062266e-05
-3.90993363448571e-05
-2.3407807574363e-05
-3.02703956785472e-05
-4.88236568085125e-05
-4.5233435059099e-05
-2.1216793479679e-05
-5.6024839329645e-05
-7.91119449465175e-06
-2.63271540789752e-05
-3.24374977045905e-05
-4.08992105514212e-05
-4.04402843055303e-06
-4.29210354372206e-05
-3.00584002077783e-05
-2.40489361867682e-05
-3.11729708097857e-05
-2.41953239532617e-08
-3.97772993626585e-05
-4.00296203048736e-05
-3.07607089160705e-05
-4.75317395002518e-05
-4.81444574281754e-05
-5.12816991709313e-05
-3.36490223946898e-05
2.72455071698017e-06
-3.32826629719688e-05
-3.49298943806026e-05
-4.98203299026954e-06
-1.81235839112256e-05
-2.73371992712399e-05
2.33258408265994e-05
-3.15193522759837e-05
-3.85323917606326e-05
-2.96412113058718e-05
-1.51220394623954e-05
-2.1395986941263e-05
-2.28789917330142e-05
-5.56199709431958e-05
-1.77396307645207e-05
-8.66237255834313e-06
-1.93725004527528e-05
-1.02506636215001e-05
-4.54455929106852e-05
-4.08968660300488e-05
-4.43838653519597e-05
1.3650631692148e-06
-3.91854507736796e-05
-1.96125012405739e-05
-3.80602291931982e-07
-3.36322552393334e-05
-2.79514532180841e-05
-6.79269535566167e-06
-1.53101236291432e-05
-6.68897534501634e-05
-2.74007341950898e-05
-2.48437494089257e-05
-1.80060718319538e-05
-2.43530517072312e-05
1.00706409574354e-05
-2.46729568229193e-05
-3.02781783981508e-05
-2.94344261410497e-05
-3.98509249649885e-05
-2.61831740425183e-05
-5.47867045185626e-05
-3.72605470029946e-06
-3.1594245479127e-05
-8.00316032647708e-06
-3.26939868690396e-05
-3.388406848426e-05
-4.70181855412748e-05
-4.31531730817708e-05
-3.06430172109704e-05
-4.48026915157983e-05
-5.10506651554449e-05
-1.14599606797422e-05
-4.02309597554565e-05
-5.24987675893807e-05
-5.99456697289445e-05
-6.37724250484301e-06
-5.10932558322063e-05
1.02726432421087e-06
-5.87378258173125e-05
-5.31717342615546e-05
-2.12514847998489e-05
-4.03249394474679e-05
-1.64678642209306e-05
-4.42674060538403e-05
-4.08593899861574e-05
-2.3468746567925e-05
-7.21462688184732e-06
-3.10816442206573e-05
-2.8671121738105e-05
-2.11816743693194e-05
-5.44862456563687e-05
-3.52259826923745e-05
-2.90934733383393e-05
-7.93695947312815e-06
-3.49537875883936e-05
-8.1040388653102e-06
-3.16921765607685e-05
-2.77049320687204e-05
-2.74215192537769e-05
-4.31556721039917e-06
7.35252690012284e-06
-1.30224280835418e-05
-3.24360216982147e-05
1.51557687636401e-05
-2.63653234352254e-05
-2.71916627353336e-05
-5.78289483623966e-05
-1.76278860947309e-05
-5.40636145009269e-05
-6.40671378187903e-05
-1.41237585624824e-05
-5.13378943254782e-05
-1.46817272625781e-05
-1.35229727907257e-05
-2.11400845226797e-05
-2.98186731343872e-05
-3.20325154877446e-05
-3.77832076749396e-05
-3.20761673759186e-05
-2.91839786806699e-05
-3.64601281982268e-05
-3.24146650268088e-05
1.65185979580425e-05
-1.58337081815238e-05
-3.59567681563828e-05
-3.26773775723948e-05
-2.40669066635725e-05
-2.19627637993962e-05
-4.45293270915305e-05
-4.42646173625902e-05
-3.34150922666264e-05
-7.27612448043461e-05
-1.92432048897954e-05
-2.43290629274928e-05
-4.21666403599382e-05
-3.39968057982379e-05
-1.52558056081018e-05
5.43832277867577e-06
-3.42178683167553e-05
-8.20267755138899e-06
-3.02481362234945e-05
-2.09443420338691e-05
-1.17781206459566e-05
-1.71517222473398e-05
-2.24638609633556e-05
4.46299572820338e-06
-4.59110768293252e-05
-9.09531939264897e-06
-8.98000037058315e-07
-4.64386425742084e-05
-3.63531446973473e-05
-5.38962890305573e-05
-5.81909930498453e-05
-4.99731317373374e-05
-1.78236377168289e-05
-9.64652878189309e-06
-3.28751476871926e-05
-5.90098835822019e-06
-9.34339700683094e-06
-4.51269254483197e-07
-3.94872827188933e-06
-3.64571920223661e-05
-4.89757005645877e-05
-2.2548794102073e-05
-2.7961100445451e-05
-5.95319705433247e-06
-1.60792002776479e-05
-4.61608351869977e-05
-2.30343912023966e-05
-2.5414989117157e-05
-3.42109951874274e-05
-6.81475350197983e-06
-1.34407826103124e-05
-5.69622587486034e-05
-1.52811541104992e-05
-4.41765108206597e-05
-3.44402404878527e-05
-1.70548366932586e-05
-5.82091660207397e-06
-8.20852912671715e-06
-4.17629443367429e-05
-4.88305498039149e-05
-2.11865699127065e-05
-2.51064749169195e-05
-3.5891408419173e-05
-2.16829589838071e-05
-3.55211013641561e-05
-4.62253285332591e-05
-4.02664807538957e-05
-5.66773924980445e-05
-2.59466338735526e-05
-4.44180208451454e-05
-2.68585752433381e-05
-2.58784908475203e-05
-8.03407056055037e-05
-2.64372931349409e-05
-2.13295751107477e-05
-4.38813405093764e-05
-5.02786758053428e-05
-4.26812129145006e-05
-4.06718955103126e-05
-5.39455807321848e-05
-5.88128046503507e-05
-4.357957902811e-05
-2.20562173194297e-05
-1.16361142358943e-05
-2.5438719282794e-05
-1.35770352920505e-05
-3.42997758449746e-05
-1.20165962038466e-05
-3.76918310376915e-05
-2.09939051204741e-05
-2.89842565334666e-05
-4.25342474497239e-05
-2.38788655122668e-05
-5.63811927858949e-06
4.7403809815957e-06
-4.17001308387908e-05
-4.56148274793323e-05
-2.69424745620696e-05
-5.51514311143058e-05
-3.18944152749804e-05
-2.39000617256158e-05
-1.36830076804605e-06
-3.95099933093625e-05
-1.59676241008836e-05
-4.58515571460763e-05
-4.4450808450247e-05
-2.30125779416418e-05
-1.07325517317741e-05
-4.94234525483642e-05
-2.72543224892234e-05
-1.72763665528951e-05
-4.22094982501291e-05
-3.73108723185328e-05
1.39698413167838e-05
-3.33840346014171e-05
-1.15587074910455e-05
-1.93340679636147e-05
-4.73361000389004e-05
-3.30774548767982e-05
-4.17548466573344e-05
-8.12495772118202e-06
-2.07716709721378e-06
-4.90062903435867e-05
-3.04099790223567e-05
-4.25737486118302e-05
-3.70692663781915e-05
-3.3586867589065e-05
1.86894672538359e-06
-4.07665907099213e-05
-3.53767928394375e-05
-3.24475190890054e-05
-7.94075465827384e-06
-3.12997363765072e-05
-1.96099190908864e-05
-2.61509255660987e-05
-3.17630122638098e-05
-3.26027122060375e-05
-2.95675533426308e-05
-4.97716376911767e-05
-2.97053156396001e-05
-4.41732712925531e-05
9.05559081939727e-06
-1.4307977727266e-05
-2.2780802348869e-05
-2.81476725457018e-05
-2.87505276419379e-05
-3.55030803306214e-05
-3.22319779173113e-05
-2.10441430581391e-05
-1.79382145684701e-05
-2.750377318019e-05
-7.11099676743971e-06
-3.22346924252635e-05
-3.61933914195825e-05
-8.81402151841705e-06
-3.79460045129773e-05
-1.55272782056797e-05
-1.22013323890897e-05
-2.26649652304934e-05
-3.55384351464281e-05
-2.97794863169281e-05
-2.35492297126624e-05
-5.00008184714292e-05
-3.69200391780184e-05
-4.59003920982888e-05
-2.82419418475678e-05
-2.24805641384224e-05
-4.47952360871717e-05
-4.33425969322268e-05
-5.7205362959203e-05
-4.11002821804665e-05
-4.2417761450707e-05
-5.73571067953161e-05
-3.48457807419747e-05
-2.32820666550753e-05
-5.76011999459149e-05
-2.84985620716689e-05
-3.5465439747916e-05
-3.30671461023535e-05
-3.96013289925736e-05
-5.75488029255617e-05
-2.71072828543348e-05
-1.01587683532114e-05
-4.14878179116878e-05
-3.8688993746673e-05
-4.32283209007292e-05
-5.29859569512395e-05
-4.85145443528955e-05
-2.17451000505903e-05
-3.82114517525937e-05
-5.10941088929014e-05
-2.64699022024056e-05
-8.41287504691889e-06
3.19710819377085e-06
-1.10240741666615e-05
-1.43052810124474e-05
-3.92675551831115e-05
-2.79840292670618e-05
-4.38998046747595e-05
-3.52447948369725e-05
-2.8434510417013e-05
-2.0907898333218e-05
-4.55192696408194e-05
-3.74983527530168e-05
-2.2443094331199e-05
-3.00537763795154e-05
-3.80013952642465e-05
-5.23656226302096e-05
-2.83356278494944e-05
-1.37072707300823e-05
-2.50183951830031e-05
-1.20085236362784e-05
-8.05419174301185e-06
-4.38084562438845e-05
-4.03712045650458e-05
-1.92401854212721e-05
-2.12460500035242e-05
-2.54047303849006e-05
-2.50442528228954e-05
-3.40436817641882e-05
-6.80716145498772e-06
-2.86734765739836e-05
-2.99957280898696e-05
-1.37542223808128e-05
-1.40304960523348e-05
-2.53470628736188e-05
-5.47197830220448e-05
-3.98816395231249e-05
-1.6239230100231e-05
-3.48616469948794e-05
-2.36493420276764e-05
-2.8008069210767e-05
-3.47307621800567e-05
-2.36397770748714e-05
-5.17900841549476e-05
-2.8556875459547e-05
4.94158107626925e-06
-8.26048280821644e-06
-3.81245072153794e-05
-5.67291414091178e-05
-1.41013314491548e-05
-2.5487526889813e-05
-1.59144423864348e-06
-5.87612966102773e-05
-4.21620858459468e-05
-2.53705466516726e-05
-3.22537320578543e-05
-3.79103808606557e-05
-4.60665509001181e-05
-2.08742211922686e-05
-2.21383316372197e-05
-4.51704490667464e-05
-4.35651073426248e-05
-3.55219475843681e-05
-2.68702088248652e-05
-3.49347692923747e-05
-4.61820374166519e-05
-2.3186133459835e-05
-5.02205219989609e-06
-2.83947330945635e-05
-4.15898542914596e-05
-1.09508004506902e-05
-4.15976369316425e-05
-7.26142689375879e-06
-3.80776781906349e-05
-3.08590600838729e-05
-2.8396406839742e-05
5.80312794743128e-06
-2.82376301702937e-05
1.53291683259153e-06
-7.03565923138587e-06
-4.95312286437263e-05
-1.80780545632793e-05
-6.11738953838245e-05
-2.14461184407965e-05
-3.07040387441214e-05
-3.50954730022021e-05
-2.71475598273651e-05
-3.81393376608442e-05
-3.22444674204515e-05
-3.7193760505032e-06
-7.18448400131216e-05
-1.07214625512168e-05
-1.1957177076493e-05
-3.61147510068704e-05
1.91290721787716e-06
-6.99415188653643e-05
-1.92377907272746e-05
-3.70947611238228e-05
-3.76528926730512e-05
-6.3559513982751e-05
-1.04909292034143e-05
-5.90172223674613e-05
-4.05575647264595e-05
-4.55794788367502e-05
-2.88129475123477e-05
-3.8371383184802e-05
-2.09863005893488e-05
-2.47886119451487e-05
-5.96723361305262e-05
-1.5381786870631e-05
-2.63135909582917e-05
-1.75757283155121e-05
-2.1910919523245e-05
-5.11168996273166e-05
-2.52573451299451e-05
-5.57140752961482e-06
-3.65634157847114e-05
-5.97354098592063e-05
-2.38248806130637e-05
-7.86576278293245e-06
-5.34849872188876e-05
-2.47202120917853e-05
-3.00222929969075e-05
-2.4277752366973e-05
-1.54433490552072e-05
-2.35903433337027e-05
-4.80497960978696e-05
-1.14867974542879e-05
-5.90206401343113e-06
-2.55627772373858e-05
-2.93945221347751e-05
-1.53695375553791e-05
-1.84654603301644e-05
-4.41947484568105e-05
-3.61787072580288e-05
-5.71271539048434e-05
-4.6181250403702e-05
-1.200314123493e-05
-4.02357509564542e-05
-3.07803600974961e-05
-2.94643429090968e-05
-4.95486551287598e-05
-2.22720530906173e-05
-6.79767199536721e-05
-2.48663282504098e-05
-3.24444999479126e-05
-2.55804123797811e-05
-3.43740101413099e-05
-3.42513929700136e-05
-2.98160360104152e-05
-1.69812634179025e-05
-4.05405988592075e-05
-3.49023989044921e-05
-2.66851684357644e-05
-1.98335073986074e-05
-3.69176265989816e-05
-2.70166703464602e-05
-4.07733971565119e-05
-4.36008662228571e-05
-5.21198151340736e-05
-4.90537781966546e-05
-2.39027808726556e-05
-1.52429122968719e-05
7.94699570808945e-07
-1.58237201032555e-05
-2.60903093555779e-05
-1.64022267016897e-05
1.98484821520651e-06
-1.6305327529595e-05
-3.13076500437443e-05
-3.40174831471889e-05
-4.17224687172431e-05
-1.21783676983433e-05
-5.38298716573174e-05
-2.99161400671726e-05
6.10896450952782e-06
-3.54089077321186e-05
-3.41081362721459e-05
-5.51872081798038e-05
-2.55304112747424e-05
-4.01830361683994e-05
-1.77422940259692e-05
2.0313328474301e-05
-5.49417730978543e-05
-3.02460401168568e-05
-1.02263509968348e-05
-6.21342432170651e-05
-2.01674439539126e-05
-2.14657572597014e-05
-2.94744647343202e-05
-2.92126104261635e-05
-1.80462895690369e-05
-4.20411584878408e-05
-2.18814912472751e-05
-3.80977790308376e-06
-2.71440971407494e-05
-3.71339732390679e-05
-3.08384742329792e-05
-2.29029705550235e-05
-4.49226237767645e-05
-9.47817324215089e-06
-1.80146224084383e-06
-3.3951225976074e-05
-1.12157004604976e-05
-5.22829490162447e-05
-2.9589010072061e-05
2.03236045196709e-06
-2.67350307457554e-05
-2.8732970218096e-05
-1.68260317273234e-05
-3.8368536492905e-05
-2.91663366248679e-05
-3.42725292384313e-05
-2.69646417880415e-05
-3.84244475559296e-05
-4.14763182627718e-05
-3.51340879525898e-05
-2.79460672830107e-05
-5.33451754312008e-05
-5.13287111700689e-05
-4.01045194272124e-05
-6.29443911462381e-05
-5.06303375959498e-05
-3.86184937195086e-05
-3.57643854137971e-05
-1.16031757706526e-05
-4.31453304498447e-05
-4.49905966636423e-05
-3.08520544268278e-05
-2.24092519797747e-05
-4.58198501721303e-05
-4.34423627413912e-05
-2.38959991531231e-05
-2.90209771581341e-06
-2.83699554248173e-05
-2.49220257364191e-05
-2.73076601685039e-05
-3.8904858712951e-05
3.46898785400936e-07
-1.25740383913054e-06
-2.95936166561861e-05
-4.07775496378631e-05
-6.59108056866125e-05
-2.15607936262811e-06
-1.83034260610192e-05
-3.03985359341586e-05
-3.30825224213942e-05
-1.95823365259964e-05
-2.40691301667181e-05
-2.13480220599279e-06
-2.55405108795041e-05
-3.43059325280968e-05
-3.67606580055742e-05
-4.85744262589616e-05
-2.00244961716739e-05
-2.24340245426992e-05
-3.16641643482728e-05
-3.67464160865939e-05
-4.43357439135403e-05
-1.56895731862003e-06
-2.14598371441033e-05
-8.4313575303072e-06
-1.82734960952125e-05
-3.74496227597854e-05
-3.82218748742237e-05
-3.16110633067446e-05
-2.78140553391999e-05
-6.20332426706547e-05
-4.53285701771121e-05
-1.89679504598726e-05
-5.01126778798632e-05
-4.5661634531713e-05
-8.16850050373689e-05
-3.0926254802835e-05
-2.65468431177728e-05
-4.1376337000838e-05
-4.81655970231767e-05
-3.33269670844209e-05
-1.00292805504903e-05
-2.56165507626805e-05
-3.75803907587011e-05
-5.30774438700483e-05
-1.70270087228125e-05
-2.53068643088255e-05
-2.10443392415953e-05
-4.71242325453308e-05
-3.00109561810913e-05
-3.36677302150661e-05
-7.42844120281194e-05
-7.74434537636311e-06
-4.74855936757051e-05
-4.32893415688381e-05
-3.77229917163411e-05
-2.37628250741321e-06
-4.59237567328063e-05
-2.41775267393535e-05
-5.10021425708777e-05
-2.15242449376487e-05
-2.29662522960419e-05
-5.00704325755502e-05
-3.08267686033027e-05
-1.40630465356101e-05
-2.54918564131553e-05
-4.25627614927533e-05
-4.91545271133442e-05
-2.72753325728839e-05
-4.53068341700913e-05
-1.95312425274852e-05
-3.05350030805538e-06
1.53999601433247e-05
-2.69283039383094e-05
-2.76264382875216e-05
-3.74446825113129e-05
-2.17072431256786e-05
-3.49720204697322e-05
-2.662801853409e-05
3.76804147580637e-06
-2.61628976189086e-05
-2.38731036955379e-05
-3.07264898654873e-05
-1.83688549571025e-05
-2.70436705011619e-05
-4.05509093578529e-05
-3.84306349317522e-05
-1.34542581343624e-05
-1.34600715029061e-05
-4.14964631926216e-05
-9.41188296084324e-06
-3.5345043052952e-05
-3.63171897518322e-05
-4.53287554979668e-05
-1.32870661498603e-05
-2.015593566631e-05
-4.44326137181256e-05
-1.90408105475154e-05
-1.92839287877759e-05
-9.74253696063172e-06
-5.75193873941924e-05
-2.82025926202082e-05
-5.33067004011228e-05
-1.67454782147666e-05
-3.33758997159514e-05
-7.87228230673889e-06
-2.74671815038852e-05
-4.60676874453926e-06
-1.4119660368668e-06
-3.21595475085776e-05
-2.59282364397377e-05
-5.45895719549062e-05
1.48852217913648e-06
-2.58390235989611e-05
-3.2769928341728e-05
-4.34116052860913e-05
-1.0812519577191e-05
-3.26135698447693e-05
-1.72916100979865e-06
-8.51467945685352e-06
-1.97058518387721e-05
-6.73318844346832e-06
-2.3059654129223e-05
-6.11746948632849e-05
9.44902313329824e-06
-4.96528943122198e-05
-5.19129367829199e-05
-6.08921420902433e-05
-2.92974057705254e-05
-2.62941989250494e-05
7.6793007698231e-07
-3.06446757502587e-05
-1.08990879262929e-05
-3.86197317936775e-05
-2.17921667960195e-05
-3.86089632418958e-05
-3.27085801935869e-05
-7.57515055333982e-05
-2.98244823416896e-05
-7.05703169235234e-05
-2.53515394397684e-05
-2.96714694125838e-05
-2.48290760942901e-05
-1.97768812114117e-05
-3.03858074344705e-05
-2.4949684415936e-05
-2.20695435344305e-05
-1.61195431804594e-05
-2.49198755480361e-05
-4.62450927843036e-05
-2.15377803280687e-05
-4.08587225069296e-05
-1.57662441598726e-05
-2.20964393343123e-05
-2.58208308969747e-05
-2.38592287605735e-05
-5.50928860748197e-05
-4.68867255204328e-05
-2.49881036642878e-05
-3.0973646650791e-05
-2.32307126074287e-05
-3.04849429262482e-05
-2.35296726964784e-05
-4.83387876134402e-05
-1.56599310475743e-05
-1.02007626840544e-05
-8.99058505246871e-06
-2.77852517377403e-05
-8.86472708739293e-06
7.60589191425891e-06
1.53569787057113e-05
-1.84436097355748e-05
-5.52647436555685e-06
-1.55886666335063e-05
-4.29571944474822e-05
1.72126282587565e-05
-1.71588593654745e-05
-5.36953390413837e-05
-4.39283947286551e-05
-2.88627682224966e-05
-2.46167798717399e-05
-1.56925016606124e-05
-3.46472739455495e-05
-4.91983899549548e-05
-4.39769434555024e-05
-2.30455088720325e-05
-3.40504015611943e-05
-4.43992541730764e-05
-4.45223742161873e-06
-1.16321372134259e-05
-4.84925850719553e-06
-4.88796291672008e-05
-2.58213180701264e-05
-4.53754949075058e-05
-5.19073381150641e-05
-5.65723900671463e-05
-4.37508478963092e-05
-2.93979368423815e-05
-2.53141968827688e-05
-4.90469188858555e-05
5.64494229775446e-06
-3.25091194297978e-05
-1.57169297433384e-05
-5.69810388892467e-05
-3.65734846477883e-05
-2.84703423665092e-05
2.98346717106006e-06
-3.79138003770835e-05
-7.10743995360804e-06
-3.19895865682966e-05
-2.40087516681242e-05
-2.74754964531391e-05
-6.14745011830474e-05
-4.97723207109943e-05
-2.76227036519582e-05
-2.99248756143374e-05
-2.87584267480212e-05
-4.71998575007995e-05
-2.0580868462085e-05
-3.87944633655384e-05
-3.81310592202824e-05
-4.44362039300285e-05
-8.13658981626836e-05
-4.84233566826547e-05
-5.93489157948971e-05
-4.34322182628385e-05
1.78862243669471e-06
1.85292919410271e-06
-1.8136883338332e-05
-2.3929755865929e-05
-4.50318386123172e-05
-2.36443470991178e-05
-4.39165442459772e-05
-3.18557532638996e-05
1.73013229008523e-06
-6.14329533562184e-05
-2.18111614063654e-05
-2.98108533988921e-05
-2.98037123526365e-05
1.00418082778934e-05
-1.33158968980314e-05
-8.31541139414651e-06
-4.11119479597457e-07
-2.37907396574688e-05
2.19273386855478e-05
-2.3568865076696e-05
-2.94029681641347e-05
-2.1648553599244e-05
-1.23942456810882e-05
-4.57879932058879e-05
-4.91146951611591e-05
-4.68391445599867e-05
-2.41789910682256e-05
-1.28359477385101e-05
-2.25146106952095e-05
-1.37110832727547e-05
-2.30251959977364e-05
-1.52883989663851e-05
-3.04234050756682e-05
-4.98493116241597e-05
-1.41017709666747e-05
-1.41380291293689e-05
-4.27093100307672e-05
-5.09169009845091e-05
-4.74574928074624e-05
-1.34752202205761e-05
-6.87342833528793e-05
-2.94699167075007e-05
-4.13030360271677e-05
-3.64573975996735e-05
-2.4882512727974e-05
-1.91810424066582e-05
-2.11068666205073e-05
-3.12977479365092e-05
-2.22344117680586e-05
-3.12104918019584e-05
-3.57349449155806e-05
-5.21334843946897e-05
-8.91249187123598e-06
-2.69806161890316e-06
-8.32252013387197e-06
-7.02758361065483e-06
-1.62893338687157e-05
-1.82996849604677e-05
-4.06128147276202e-05
-4.42224060837536e-05
-3.10965384933179e-05
-4.62693785646104e-07
6.05741686308198e-06
-1.96303789755311e-05
-5.31107363995703e-06
-3.06116772541316e-05
-1.64427292756819e-05
-2.78295263565514e-05
-2.32255070319766e-05
-3.27505828619388e-05
2.18808417428567e-06
-4.17261712721218e-05
-1.65659246502389e-05
-2.66648117604958e-05
-2.07958608730649e-05
-4.17205152890508e-05
-3.28690269416201e-05
-1.46371129191028e-05
-5.62010297116831e-05
-2.54298892756699e-05
-3.57444723004768e-05
-1.82580629118541e-05
-3.85652063921532e-06
-4.68646859487711e-05
-2.31467516785909e-05
-2.59167785877471e-05
-3.26077530825351e-05
-2.92546130143175e-05
-6.565096798443e-05
-3.32197279044086e-05
-3.3799659297354e-05
-1.34494154778144e-05
-1.65752693562491e-06
-6.55413902440802e-05
-1.49231178589883e-05
-1.26146793673588e-05
-5.17352214785883e-05
-3.20749007705023e-05
-2.14138786437974e-05
-2.46702433209955e-05
-4.51039779162975e-05
-3.26410386851962e-05
-2.61018281561453e-05
-4.41506673035119e-05
-4.08700807605054e-05
-3.85018112644622e-05
-4.61945094067076e-05
-8.10518062587978e-06
-1.16019041292719e-05
-3.33488811249215e-05
-2.54527158133977e-05
-3.89805009113376e-05
-2.13100115484815e-05
-1.95701879822645e-05
-6.75018041891521e-05
-2.52101867034205e-05
7.76525830872432e-06
-1.09140885419653e-05
-1.23250929037043e-05
-4.57379987400202e-05
-2.81867592540339e-05
-4.38584294856649e-05
-5.22621909382695e-05
-1.41152399609464e-05
-3.67366796271144e-05
-1.89470181844513e-05
-3.46580816067903e-05
-3.04127308470948e-05
-1.90761812478145e-05
-1.39359581670824e-05
-2.82289379625834e-05
-8.52409062856452e-06
-2.71186456529303e-05
-2.5235002220669e-05
-1.28626664751036e-05
-3.23866664631093e-05
-4.53779855520679e-05
-2.05793493387374e-05
-1.70411179279975e-05
4.16186710846685e-06
-4.4238735820733e-05
-1.73980005429314e-05
-1.35726281945888e-05
-3.62892699518946e-05
-3.40313192111289e-05
-3.3392191669321e-05
-1.07841890304398e-05
-2.67856588111781e-05
-2.61840556231632e-05
-4.30024781566828e-05
-9.51472193892621e-06
-2.17610790572158e-05
-2.75256926651225e-05
-2.58811203611249e-05
-3.25670663748329e-05
-4.19676491360215e-05
-2.78853694942957e-05
-1.26352864377761e-05
-5.18390837143275e-05
-2.36366057706101e-05
-2.71754800501197e-05
-6.45527165505963e-06
-3.39441960395579e-05
-2.35411593715797e-05
-5.49455375608134e-05
-3.21838409821141e-05
-4.29380986345921e-05
-3.77760988809682e-05
-1.45157820212585e-05
-3.78756562879142e-06
-8.12443201169865e-06
-4.31961663525153e-05
-4.34579239681732e-05
-4.0312838655567e-05
-2.16735165416804e-05
-9.93393732797809e-06
-2.50224965279885e-05
-4.33679427559959e-05
-3.75802803124547e-05
-2.2090119107324e-06
-2.35355972562874e-05
-1.81062615609213e-05
-4.97892889734629e-05
-7.48528504143415e-05
-3.82278903830636e-05
-4.75867643373256e-05
3.65225036173121e-06
-2.29819471280721e-05
-1.01441193960358e-05
-2.79533019014407e-05
-3.2741880855257e-06
-3.11889681110847e-05
-1.93465236072475e-05
-3.4775317079267e-05
-5.14669101557958e-05
-1.78163075577238e-05
-3.81940469542083e-05
-2.44169470706722e-05
-6.08802647645818e-05
-4.58949878453166e-05
-2.05671902989169e-05
-4.63793116988611e-05
-5.12898222926568e-05
-4.46424158972432e-05
-2.17442521149011e-05
-3.48339789562179e-05
-8.04059296503269e-06
-4.65472569851687e-05
-2.62166790267433e-05
-4.80592343478841e-05
-2.14922251132537e-05
2.81852177723219e-06
-3.43378932236778e-05
-7.34946072936565e-06
-4.10382432439325e-05
-1.19396949340564e-05
-5.31132122528808e-06
-2.29210133551355e-05
-4.98248578078884e-05
-2.23918147030289e-05
-1.83334271581384e-05
-2.82689257178524e-05
-1.78655961385257e-05
6.90468263288582e-06
-6.843931375008e-06
-6.18471487352768e-05
-3.55998022407976e-05
-3.60247307372215e-05
-2.74599686461957e-05
-1.33359409932293e-05
-2.73433393188373e-05
-4.62750936016386e-05
-3.45629999259294e-05
-5.60457977489406e-05
-3.17477317332489e-05
-1.73006589451426e-05
-3.98685608369051e-05
-2.78645191811542e-05
-5.26185260788304e-05
-2.20502749007666e-05
-4.39610063677092e-05
-3.16043108600732e-05
-2.87609795005424e-05
-2.28749175436296e-05
-2.18473395501886e-05
-2.19893680274484e-05
-3.46316054435703e-05
-2.1810464385259e-05
-1.95347097261248e-05
-2.0056654404417e-05
-4.12615721646408e-05
-4.00066758165191e-05
-4.70696498760247e-05
-3.17479074300895e-05
-3.24957359063345e-05
-2.63107322610549e-05
-4.72498366634814e-05
-1.22050433289173e-05
-3.19971825295112e-06
1.0160071204672e-05
-1.82419695029549e-05
-2.41507950218035e-05
-3.26917097374727e-05
-1.34332862849982e-05
-4.26287823461505e-05
-2.06682352720537e-05
-3.07302618246208e-05
1.39333922834423e-05
2.24501330757281e-06
-4.83283962467076e-05
-3.58244447953772e-05
-5.46353939068123e-05
-2.77196599485014e-05
-2.37489352843442e-05
-7.96541877088315e-06
-4.40520365015808e-05
-2.53550888521338e-05
-2.01730794794787e-05
-5.89134697924131e-05
-2.83838095917082e-05
-2.75761970834513e-05
-2.44716986165844e-05
-2.48990314663261e-05
-3.21420296356725e-05
-1.4038593546477e-05
-3.63109487547674e-05
-1.99931032341279e-05
-2.66411705816263e-05
-4.4637189210598e-05
-5.6188522035878e-05
-1.89057103228089e-05
-5.61715025989959e-05
3.88681612143725e-06
-3.34077425278753e-05
-1.93247925170092e-05
-4.93571342364037e-06
-3.17084762604556e-05
-3.25372059263754e-06
-5.84332415387104e-06
-2.68175218875896e-05
-1.49352419004966e-05
-5.15197842523148e-05
-2.00677533996195e-05
-5.99112558443692e-05
-5.25483755224332e-05
-3.31904409508854e-05
-1.99992465363626e-05
-2.5973152207427e-05
9.42315385726888e-06
-2.20421167235996e-05
-2.76437382843013e-05
-3.28957658235601e-05
-1.32204255377947e-05
-2.7152452945778e-05
-8.76058770324291e-06
-4.21396841147704e-05
-1.54070843084144e-05
-2.6873536748101e-05
-4.87306805817279e-05
-2.0430546897078e-05
-4.38901389688042e-05
-3.91218809133492e-05
-2.14709398682273e-05
-3.9328436535961e-05
-1.42449584314127e-05
-4.18123703936163e-05
-2.4726851375408e-05
-3.35758698760942e-05
-1.4240351235434e-05
-1.9456634097555e-05
-1.89900039362977e-05
-3.33650484609759e-05
-1.60014916655187e-05
-7.77113693615979e-06
-4.43300499125481e-05
-9.62685091180209e-07
-1.69182492894559e-05
-2.63280855547508e-05
-4.16697212005977e-05
4.21808556983742e-06
-1.58996667065142e-05
-2.47773476603506e-05
-3.31637522913948e-05
-3.98262362675961e-05
-3.75577107793257e-05
-1.43166322172779e-05
-4.29315889651653e-05
-5.39771627242975e-05
-3.92037297214128e-05
1.04542385111383e-05
-6.43323099193223e-05
-4.40764055982851e-05
-3.96581493098259e-05
-2.69054139556808e-05
-6.39276372820381e-05
-4.15721289899202e-05
-1.53565975432852e-05
-4.75199881306165e-05
-1.76026044753703e-05
-2.76640275775238e-05
-1.41122570050951e-05
-2.55704613031125e-05
-4.89868112185008e-05
-2.59045091279634e-05
-2.8842170372972e-05
-4.48894484717257e-05
-3.34032259892424e-05
-1.15462682322508e-05
-2.17428161560433e-05
-2.79910899099281e-05
-1.86077035788206e-05
-7.19759161777287e-05
-1.75883565895505e-05
-5.27016531844389e-05
-1.4686850783791e-05
-1.51396289614774e-05
-5.00785972983034e-05
-1.1601937112696e-05
-2.65439766311146e-05
-4.88514331432994e-05
-2.18183248332524e-05
-2.20281237096075e-05
-2.65786820536376e-05
-4.7615852021547e-05
-4.79116959321074e-06
-4.63679540075647e-05
-3.0677748867984e-05
-5.06072216526684e-05
-2.1634804172558e-05
-2.1573875324171e-06
-1.19208141113802e-05
-3.70106315034531e-05
-6.07659723957356e-05
-9.01402774288501e-06
-3.18280083701852e-05
-2.05977276133228e-05
-3.13896387260418e-05
-4.29852454283588e-05
-2.77344582652358e-05
-4.20629050226292e-05
-1.06714148564557e-05
-1.51480848888168e-05
-2.29345619173134e-05
-6.18493829060743e-05
-4.36643407878067e-05
-3.97716833573967e-05
-3.08121643917242e-05
4.86662622608971e-06
-1.19156857361771e-05
-2.36635486551969e-05
-4.25152060556254e-05
-4.38895625130743e-05
-9.51958325009262e-06
-4.27391094652329e-05
-3.23648468772814e-05
-3.73999519754886e-05
-1.18728534450018e-05
-2.50099041115073e-05
-5.50323005241448e-05
-3.39425286990668e-05
-2.05348366415016e-05
-8.64020293253447e-06
-6.93188163225847e-05
-7.38841305436015e-05
-2.978741004921e-05
-3.69229037350284e-05
-4.39124833686385e-05
-4.83631480789004e-05
-3.45269155784644e-05
-1.21787799537479e-05
-5.89950741072678e-06
-1.50474392376059e-05
-3.14291824312107e-05
-2.31502133443234e-05
-2.94044442162185e-05
-4.71774966604698e-05
-6.16577237845211e-05
-5.00404517198225e-05
-2.5061225351141e-05
-4.49648526307151e-05
-1.40732222059037e-05
-3.85977183413337e-05
-3.99483025194963e-05
-4.38866501204545e-05
-3.80736001188089e-05
-5.39084807731039e-05
-1.72757447224633e-05
-2.38745008676145e-05
9.67242722958682e-07
-4.6517036588083e-05
-5.46741733390899e-05
-2.93330926378084e-05
-2.13822075459967e-05
-4.07967069654566e-05
-4.70914798152223e-05
-5.06769763408248e-05
-4.15579867344481e-05
-2.37286377142031e-05
-2.011981236364e-05
-2.54857616437054e-05
-4.25397792282074e-05
-1.04850553063635e-05
1.73284662679042e-06
-5.41341722168417e-05
-4.75175851541453e-05
-2.71330552823222e-05
-1.68593499107311e-05
-1.37042723445067e-05
-4.89155920410975e-05
-4.91511084038354e-05
-5.88414390603801e-05
-4.85436399259789e-05
-3.91947253080894e-05
-2.86572805904085e-05
-3.8730930815033e-05
-3.14056878812308e-05
-1.75447306084992e-05
-2.86902938712974e-05
-2.85314742918294e-05
-2.15575581293019e-06
-6.42275406330478e-05
-4.02284626871884e-05
-2.90665514465954e-05
-1.78171232305846e-05
-2.17897742047093e-05
-5.82159038082039e-05
-5.13799708492423e-05
-1.92896497972063e-05
-2.34690008739405e-05
-4.23071610174319e-05
-4.23581096893056e-05
-2.91242860488572e-05
-2.75254822027228e-05
-4.12107662681899e-05
-2.40267300653223e-05
-2.76706878197045e-05
-3.31466338064262e-05
-2.11706370640621e-05
-3.16795281718623e-05
-3.4759912045321e-05
-1.0744187366225e-05
-3.03825619161995e-05
-8.29059445740619e-06
-6.70966071352582e-05
-1.81036534740138e-06
-2.91129004787995e-05
-5.54441708397741e-05
-2.21894937152897e-05
-4.43010050016776e-05
-2.92990738895865e-05
-2.42665088291244e-05
-4.30738412106191e-05
-2.77803248961349e-05
-4.89132254476275e-05
-2.21034599122398e-05
-3.91295721065975e-05
-4.20675995678576e-05
-2.53108384700792e-05
-4.13145657489637e-05
-2.84127871321053e-05
-8.03551133554485e-06
-4.03825477654061e-05
-2.6224717275821e-05
-3.17045992833095e-05
-2.956921716207e-05
-2.59134020226271e-05
-4.02998987969044e-05
-1.85146050877474e-05
-3.68726654521161e-05
-3.83171630059909e-05
-2.27609615408187e-05
-2.87785581070477e-05
-4.12395307135094e-05
-1.83036890627405e-05
-3.61448632242498e-05
-1.56814451487344e-05
-4.16040610220918e-05
-3.14181574281631e-05
-5.13728309895026e-05
-5.27420203509778e-05
-5.66627439948959e-06
1.06547711042261e-06
-5.0493219409367e-05
-4.41576318392806e-05
-4.61267776329216e-05
-1.42998007201331e-05
-2.25322566552448e-05
-1.79578610808011e-05
-5.41757622673781e-05
-3.74498852920428e-05
-4.24074479958292e-05
-3.72019000950009e-05
-1.79175646721273e-05
-4.35397496539404e-05
-3.75867218262645e-05
-3.15053600174138e-05
-1.00672020251413e-05
-3.88246101625332e-05
-2.59423853810048e-05
-5.23831183318629e-05
-2.46135552169568e-05
-3.66929088604954e-05
-3.14084946170632e-05
-1.15553661487581e-05
-3.24944329697137e-05
-1.37757608133067e-05
-1.30199079829339e-05
-2.60918594097022e-05
-6.50969885252737e-05
-5.59068076206443e-05
-3.06777599849004e-05
-2.893485300541e-05
-3.24696436300195e-05
-1.97423816265473e-05
-4.76442315101258e-05
-1.39044557022995e-05
-1.20020987524209e-05
-1.78111413640213e-05
-1.96059375698275e-05
-2.89710769336094e-05
-5.7586616367093e-05
-3.34597472431405e-05
-2.33390247823059e-05
-3.58936045794447e-05
-2.95076960441615e-05
-1.30322067086043e-05
6.16303970851127e-06
-2.6701919154659e-05
-7.82450326232591e-06
-6.21060546902273e-06
-3.42607206039512e-05
-1.19367217005807e-05
-3.48832205786338e-05
-2.74999176472539e-05
-3.09781932172384e-05
-2.12426868085863e-05
-3.84853683658467e-05
5.76356692939425e-06
-2.47350802469738e-05
-4.11464304517423e-05
-1.35060368503556e-05
-3.64981578088618e-05
-2.42118726469758e-05
-1.93993781096842e-05
-1.92132500679931e-05
-6.49177168500801e-05
-2.96703537060861e-05
-2.92016556982968e-05
-3.28290656161745e-05
-5.06316573358304e-06
-5.20885045756531e-05
-3.47195390736783e-05
-2.20194557032589e-05
-1.3591195873764e-05
-2.0492287616252e-05
-3.89344058246094e-05
-9.75037776842005e-06
-4.29875325542892e-05
-3.94786008966815e-05
-1.99332181121152e-05
-3.57049343593268e-05
-3.24100806552621e-05
-3.03402322228189e-05
-3.75829061202825e-05
-3.89970570251889e-05
-3.1035660935348e-05
-2.6647482950792e-05
-2.07460575493966e-05
-2.82204620122175e-05
-2.78125772700693e-05
-4.65342303412719e-05
-2.14752067465254e-05
-2.29849089682719e-05
-1.39076519704559e-05
-3.37229230759251e-05
-4.82455877630003e-05
-1.96888259881422e-05
-3.64619016708174e-05
-4.24339466830605e-06
-3.26819642171473e-05
-5.26596313014069e-06
-4.06152521365574e-05
-2.46440437131435e-05
-8.5398007821723e-06
-1.75486252092717e-05
-3.47194949747673e-05
-2.6470591715547e-05
-4.22452582861473e-05
-5.30519727615842e-05
-1.82861761641185e-07
-5.71061723364651e-06
-3.78354742502568e-05
-6.17110695215107e-06
-3.15774110238199e-05
-2.73931690428542e-05
-3.8766067767977e-05
-1.22442951699033e-05
-1.6588792147344e-06
-3.14625474139511e-05
6.7139261981214e-06
-6.34666761543864e-05
-4.38033665890134e-05
-2.62059276260595e-05
-5.20334690875605e-05
3.80922681915613e-06
-3.2535532028098e-05
-3.10319553461146e-05
-4.82680717066965e-05
-5.62616157678294e-05
-1.64280772293334e-05
-3.98236363000657e-05
-4.47045729252024e-05
-3.72849727553948e-05
-3.5150186386309e-05
-4.74914563498505e-05
-3.11710413075303e-05
-4.06969401189155e-05
-3.440069698745e-05
-5.05622624997632e-05
-1.72722236883471e-05
-1.98504651201184e-05
-2.35527455917781e-05
-4.45223704946536e-05
-3.45542317721207e-05
-2.11344835270137e-05
-4.44677530056665e-05
-1.99982445965283e-06
-2.47099856101083e-05
-1.67048506662365e-05
-2.06544840323713e-05
-1.67590035304621e-05
-2.9073822935922e-05
-1.03850010161765e-05
-3.0993318202855e-05
-6.84419557206285e-05
-1.85696847658379e-05
-2.90144392357777e-05
-7.08370646563496e-05
-3.91549963389994e-05
-3.85699317988052e-05
-6.40535238273384e-06
-9.28618906689657e-06
1.77267310081025e-06
-4.66259358562901e-05
-3.36734294271769e-05
-1.49484378812951e-05
-1.45813359280103e-05
-2.19054401652598e-05
-4.79725727876386e-06
-2.62157866489889e-05
-5.0297825192298e-05
-3.83643431346386e-05
-4.27436072543408e-05
-4.2781135738582e-05
-3.2130470600992e-05
-1.72751178374491e-05
-1.23443541692508e-05
-2.02890821027642e-05
-3.42692082476656e-05
-4.22425288952045e-05
-2.21285314285724e-05
-3.36126805307412e-05
-2.48200112396835e-05
-4.66650087333463e-05
-1.1887878915446e-05
-2.92124702697539e-05
-1.52607262563175e-05
-2.71253258271433e-05
-3.56598333524657e-05
2.03355105094848e-06
-3.20189759874927e-06
8.71948205885139e-06
-6.35669760899417e-06
-3.05414807648496e-05
-4.3058235617574e-05
-4.12531178282165e-05
-4.20678590662065e-05
-3.64348088170417e-05
-2.74993883267855e-05
-7.41518520322888e-06
-5.21584217632245e-05
-3.33155123763345e-05
-1.20722551105409e-05
-5.68048386398718e-05
-2.29950370270774e-05
-4.4597891448729e-05
-2.47341329810697e-05
-3.81324791189051e-05
-1.99697246149296e-05
-2.43411952907935e-05
-1.34092934056814e-05
-3.67344966243938e-05
-2.6473689082157e-05
-4.07053829320101e-05
-7.58585522688486e-05
-3.86549923553965e-05
-4.99501334371665e-05
-7.98777416756617e-06
-1.17185001687389e-05
-3.18526106321261e-05
-2.80004811817651e-05
-7.68077351235234e-06
-2.16086295300515e-05
-1.78319969369409e-05
-3.01679301256945e-05
-3.96254578311746e-05
-5.53249876062574e-05
-4.7302402997494e-05
-1.9883691303082e-05
-2.2001665191859e-05
-2.52786320514449e-05
-5.53782665429825e-05
-2.29398223993396e-05
-2.05979680627056e-05
-2.89201667000748e-05
-2.27053712503709e-05
-1.7682106990887e-05
-4.06832438075297e-05
-8.39695649989582e-06
-2.23257545657886e-05
-1.19624801037429e-06
-2.2675185493577e-05
-3.50160822277117e-05
-2.72141265245213e-06
-1.39561835552032e-05
-2.67426285125028e-05
-5.97952589877064e-05
-6.90749492890961e-05
-4.96492952608452e-05
-1.38565244227306e-05
-3.14999894728079e-05
-1.60025139515454e-05
-1.90242361641301e-05
-1.71179636098957e-05
-5.99127550755368e-05
-1.57335872005536e-05
-4.90611658592528e-05
-3.22806949304479e-05
-1.10172397056942e-05
-2.29985938938353e-05
-5.16686712074103e-05
-5.08889670163781e-06
-5.07837894954848e-05
-2.83837608597894e-05
-1.82687633072404e-06
-6.15092922116323e-06
-5.24272636778287e-05
-3.36843178505621e-05
-4.31529777631477e-05
-5.87240746506973e-05
-3.38861005324488e-05
-2.60762178379312e-05
-4.67264486829237e-05
-2.57417753338921e-05
-4.01838071206027e-05
-4.43899868380567e-05
-1.25236997532942e-05
-1.88238665387797e-05
-3.47922588752547e-05
-4.61320763506491e-05
-3.64575961154535e-05
-1.79263674942802e-05
-1.07206211410314e-05
-1.81539546263567e-05
-1.17174418711423e-05
-3.98253216463673e-05
-1.09020410836953e-05
-3.99745712287341e-05
-2.22915457795206e-05
-5.16357178514911e-05
-5.28376575877689e-05
-2.11846716936832e-05
-9.17899826291029e-06
-4.10113747515091e-05
-3.5735162320847e-05
-1.24415053441071e-05
-5.68164631055996e-05
-2.25379697856843e-05
-1.51164462140909e-05
-2.3224321290186e-05
-2.43715481428931e-05
9.19960387544823e-06
-4.2942334794149e-05
7.41679580682104e-06
-5.31367934576922e-06
-3.77350154688312e-05
-2.29939237022224e-05
-4.00037920468414e-05
-2.76900958911947e-05
-3.36260905888379e-05
-4.23077232409376e-05
-1.38345274497336e-05
-3.41852403391266e-05
-3.90561634607249e-05
-7.92679064203555e-06
-4.65559276587246e-05
-1.44273684725408e-05
-3.09902540135921e-05
-2.7073065486333e-05
-3.2493455692812e-05
-1.0825126052379e-05
-4.11197568570938e-05
-4.89790120895592e-06
6.25982820570018e-06
-3.12430243422272e-05
-4.69558556092555e-05
-3.62039853689591e-05
-3.29569821539885e-05
-7.96441339295432e-06
-4.22214077369858e-05
-2.43007979556372e-05
-3.70285955502835e-05
-5.64647433852078e-05
-7.87492450911319e-08
-3.02362940513946e-05
-3.10429734687612e-05
-3.97542832236548e-05
-4.08337560441735e-05
-2.98991631836115e-05
-1.75256890983232e-05
-1.17870760795134e-06
-3.6222536120128e-05
-2.12813941486839e-05
-2.26068397156924e-05
-1.44474205937691e-05
-6.59969469631616e-09
-9.42663378673073e-06
-4.04270802798955e-05
-7.25751064385563e-06
-1.38848261311836e-05
-3.51162428449717e-05
-6.12307860561828e-05
-2.10908612291327e-05
-2.68174531834918e-05
-1.26026860679388e-05
-1.18580367101339e-05
-4.58778203305433e-05
-3.1928150867536e-05
5.79071919581974e-06
-4.66934617216913e-05
-2.35072593087754e-05
-5.76068768587417e-05
-3.35750798656809e-05
-2.85296328135331e-05
-5.83403017631988e-05
-2.91709960919568e-05
-1.67207471081958e-05
-4.42679536860322e-05
-2.87320272032616e-05
-1.65901728008326e-05
-2.0179601285421e-05
-3.57614970696925e-05
-4.61891130106681e-05
-3.62732127871664e-05
-3.33064101583364e-05
-2.46530795587106e-05
-4.31157112852185e-05
-1.9989122819883e-05
-6.23890456832605e-06
-1.91678638759719e-05
-3.71157005178607e-05
-4.22696006227437e-05
-2.42474155242401e-05
-4.14465378244467e-05
-5.57341570978452e-05
-3.5036698662164e-05
-2.95983184122151e-05
-3.7352512375772e-05
-7.73628113095448e-06
2.16399235058528e-06
-2.90904773631965e-05
-7.31764740383707e-07
-3.9909653401738e-05
-4.82320451390756e-05
-4.87868559122243e-05
-5.86153997691913e-05
-5.01211724431081e-05
-2.62952961800145e-05
-6.93743447248744e-06
-3.21183484669323e-05
-2.99052954178315e-05
-1.89089238137765e-05
-3.80877752037226e-05
-2.81722673940657e-06
-1.64894081299521e-05
-8.97214914824506e-06
-3.16527787163942e-05
-5.61798204490851e-05
-2.75979649253863e-05
-1.47812382132565e-05
-2.15354856358668e-05
-6.05239927817185e-05
-5.80048222587516e-05
-2.33771232045158e-05
-3.21320202549109e-05
-1.7786162676933e-05
-2.7478990436113e-05
-6.78745012663708e-06
-3.5771956903795e-05
-6.19467145829867e-05
-2.76584482965752e-05
-3.5477948400306e-05
-5.79103718615395e-05
-4.60650516314376e-05
-2.78337847146491e-05
-3.15522049647435e-05
-4.09453785999338e-05
-1.10798335813727e-05
-5.76280635655054e-05
-2.39123954443876e-06
6.73948437033834e-07
-5.41042933664869e-05
-3.71881239566261e-05
-3.28207259210412e-05
-3.11254664109536e-05
-3.06107976347514e-05
1.19150492284147e-05
1.06254949068629e-05
-4.83679524411157e-05
-4.3424571645234e-05
-6.72592457871656e-05
-5.28040291765969e-05
-1.43136829594708e-05
-1.2567973359948e-05
-6.02746696422401e-05
-3.50528623641197e-05
-4.13866759715035e-05
1.42169156677918e-05
-1.27580284825754e-05
-6.18385641189646e-06
-4.27826269989432e-05
-1.76805140241565e-05
-2.20044164989959e-05
-2.41078626191277e-05
-3.16111842194689e-05
-6.1421753052214e-05
-3.21127369421078e-05
-4.87788075291694e-05
-3.72656971363637e-05
-3.42382422795368e-05
-1.86380630311741e-05
-8.16912626451835e-06
-3.83056147567799e-05
-5.35920345345218e-05
-3.81634382830631e-05
-5.00800923931664e-05
7.53553632415265e-06
-1.33286061996042e-05
-2.2778171303255e-05
-2.12646527602459e-05
-1.7969221960104e-05
-4.31165357868448e-05
-4.14437971871448e-05
-2.66142613447577e-06
-3.20792860384377e-05
-1.01904137004151e-05
-1.90116080276867e-05
-3.97796550267255e-05
-2.61965592005205e-05
-2.55619987955211e-05
-1.97087894679921e-05
-3.21321051315387e-05
-5.71906465961266e-05
-1.73766771762835e-05
-6.08113591491576e-05
-2.55412723823668e-05
-2.08589511542267e-05
-2.51522036932416e-05
-2.76621988181583e-05
-2.23741614073943e-05
-8.63454210919277e-06
-4.75751427612095e-05
-3.52056418353447e-05
-4.61220881340575e-05
-1.50833697854059e-05
-6.19846828840001e-05
-3.699650602435e-05
-3.09693213537042e-05
-6.28734443060509e-05
-4.02326201787556e-05
-3.31846937499515e-05
-2.27627286696658e-05
-2.23528683444508e-05
-1.57385976415043e-05
-4.68029893712698e-05
-3.68122746331068e-05
-4.04886425584332e-05
-5.12028258395355e-05
-4.22581038368253e-05
-2.69630919272794e-05
-4.78832308512234e-05
-2.53617409484937e-05
-4.07044494987131e-05
-3.91697116149078e-06
-3.33982803826533e-05
-9.2677399575256e-06
-5.31265372195726e-05
-1.04704003070339e-05
-4.15201088818835e-05
-4.74665420265809e-05
-3.26734935562963e-05
-3.30946745245772e-05
-5.7720880929395e-05
-6.70561495033641e-06
-3.24699897222949e-05
-5.83201412213043e-06
-2.80635441460295e-05
-1.34492691893352e-05
-2.06945900399839e-05
-5.26351709628923e-05
-2.64677017227873e-05
-3.5130940267801e-05
-4.80466422127441e-05
-2.74837154239574e-05
-3.13321498632889e-05
-2.89242785488696e-05
-4.77028160017124e-05
-7.33636277588234e-06
-3.89989865640151e-05
-3.29451656177395e-05
-3.29705370961904e-05
-4.75688517028046e-05
-3.91504427983635e-05
-3.02790083905742e-05
5.68980255102514e-06
-1.15645081353139e-05
-1.91581410092073e-05
-3.30764537609711e-05
-8.06545303610198e-06
-4.73217267466377e-05
7.00382552783396e-06
-3.20872963195086e-05
-3.87366352548995e-05
-1.80843181265872e-05
-1.49447711470115e-05
-2.50700370217534e-05
-3.61087306649613e-07
-1.54209386443036e-05
-7.02296731909929e-06
-2.53290708048586e-06
-7.12118644271002e-06
-1.31610934731814e-05
-3.88244557540771e-05
-2.71346931966721e-05
-3.16904232196152e-05
-2.50366192361154e-05
2.95604826662347e-06
-3.85990191330976e-05
-1.22070032608684e-05
-3.91413050449004e-05
-4.26495770134008e-05
-2.92813052679591e-05
-3.38269003609933e-05
-3.64282093730794e-05
-1.28706678476546e-05
-3.28238815565956e-05
-1.414038394229e-05
-5.58619761024709e-05
-2.62906571114987e-05
-7.2889442070014e-05
-4.03368754275061e-05
-8.34451486314134e-06
-2.82218703274937e-05
-2.12276530115652e-05
-4.37455512683962e-05
-2.75647126003692e-05
-5.61515890252215e-05
-3.45019256628717e-05
-4.56382730233371e-05
-1.27431959011571e-05
-3.54681580346696e-05
-6.84522017750054e-06
-3.1420677722914e-05
-3.83491565370438e-05
-3.19925348534144e-05
-3.21417321750635e-05
-3.8692423042997e-05
-3.21124754796307e-05
-2.45140862311431e-05
-3.75895416939037e-05
-3.14763927826704e-05
-8.0245747492362e-06
-2.93453422992203e-05
-2.24772536626349e-05
-2.71794729038998e-05
-2.81702618287386e-05
-2.38956795692181e-05
-3.32184784464068e-05
-4.33021401666979e-07
-2.69745604864871e-05
-6.35850169490876e-05
-1.57404472223763e-05
-2.10173450182871e-05
-4.61925048009206e-05
-1.4717540986733e-05
-1.61295733364596e-05
-8.04766940966186e-05
-4.75379650481304e-05
-3.06938944640628e-05
-2.46989495404362e-05
-2.50638882072782e-05
-1.57420357834979e-05
-3.25501381843762e-05
-2.61885442043685e-05
-2.03417173706685e-05
-3.99589650731882e-05
-2.14773039147142e-05
-2.84524724426226e-05
-2.57612791402178e-05
-6.50039276066004e-05
2.11963481897572e-05
-1.56982792755549e-05
-4.85756151147712e-05
-1.07099160709399e-05
4.19708967133273e-06
3.27762420009075e-06
-4.08484070349365e-05
-3.4016291471906e-05
-1.67648619066206e-05
-4.18124861243376e-05
-1.78478344103224e-05
-4.0824868255597e-05
-2.55286456098962e-05
-3.79746168181385e-05
-4.9218576995346e-05
-9.81525018800624e-07
-3.59964552814614e-05
-5.36609092777634e-05
-1.2192025840969e-05
-2.04054284007531e-05
-2.1746731270232e-05
-1.4354050765347e-05
-3.13617900854337e-05
-6.40950234638737e-05
-3.6728917727576e-05
-3.37601551139028e-05
-3.75216945328095e-05
-1.25338336500866e-05
-1.13504972133551e-05
-4.09592700780013e-05
-3.17391291466479e-05
-4.26035259829918e-05
-5.29727068806519e-06
-2.45973859687833e-05
-4.29910783957232e-05
-1.24938570440679e-05
-9.82667031523713e-06
-4.43457459512987e-05
-2.73701267598541e-05
-2.21640519772189e-05
-2.98222022276428e-05
-3.78140902006181e-05
-1.57826204781167e-05
-6.30787434275131e-05
-4.0975458961099e-05
-2.89548104351012e-05
-5.55002462036604e-05
-8.34288010003782e-06
-5.68079134769759e-05
-5.11901539520187e-05
-2.54735686724317e-05
-4.22400560279348e-05
-5.01217614649149e-05
-3.28453633580575e-05
-1.74851319666414e-05
-5.63081886322059e-05
-4.00138811888891e-05
-2.30480120908398e-05
4.18712210827541e-06
-3.6377826448229e-05
-3.3872663138992e-05
-3.37772400622751e-05
-1.1068979781771e-05
-3.96076075780342e-05
-3.48239809475432e-05
-2.66584626841632e-05
-1.4629651646947e-05
-4.74085732056587e-05
-3.4736548409217e-05
-5.103099375008e-05
-3.26555858666824e-05
-5.53657125123221e-05
-2.42705581041097e-05
-2.48854609538811e-05
-3.89221111450908e-05
-4.28750707683733e-05
-3.208958521015e-05
-5.98655706936034e-05
-1.32240217077192e-05
-2.0446650638733e-05
-4.74627198305651e-05
-5.53889613266561e-05
-3.25633935673901e-05
-2.35689072148278e-05
-1.03037898463806e-05
-3.96702008757491e-05
-2.67484998429393e-05
-3.26498826220548e-05
-2.30209887723883e-05
-3.68322874482151e-05
-3.92891096762701e-05
-2.09656968302063e-05
-2.86704367616801e-05
-6.44948440540003e-06
-2.76060983287246e-05
-2.10984807087666e-05
-2.48531372501111e-05
-2.76827965629148e-05
-2.96260462912522e-05
-4.74280861632609e-05
-3.62316418651502e-05
-1.32082997443574e-05
-3.42562343117275e-05
-2.04897742759971e-05
-4.32548235446764e-05
-1.99229284697271e-05
-3.64777793169801e-05
-2.8543061891041e-05
-3.64639447803904e-05
-3.35834592752405e-05
-6.08485713020858e-06
-3.63482180427437e-05
-1.07342661895383e-05
-5.74932775225333e-05
-4.8767922361238e-05
-5.24313743970479e-05
-4.7007239510396e-05
-2.02316355234331e-05
-4.60235193150304e-05
-5.96216558458107e-05
-3.19974427912924e-05
-3.4108598188884e-05
-3.49658166052104e-05
-7.85364485240828e-06
-9.5688711907011e-06
-2.07209490669348e-05
-1.79897649051093e-05
-2.18136359301488e-05
-3.9542990439765e-05
-4.7159771085533e-05
-1.01507284031535e-05
-2.54113001060504e-05
-1.7114635304043e-05
-1.09813473289721e-05
-1.40698676118642e-05
-1.23137492885897e-05
2.32487171868786e-05
-4.59425804176115e-05
-4.11545800094869e-05
-2.25111973796036e-05
-5.01379763154007e-05
-1.66424955606295e-05
-9.80988836383772e-06
-2.93298334138582e-05
-3.74741290770376e-05
-3.65134262681449e-05
-2.42693475212907e-05
-3.31071558131159e-05
-7.8705476175542e-06
-1.42892480306655e-05
-7.6945494353171e-06
-1.30711139533154e-05
-1.62095547460896e-05
-7.89145056502235e-06
-2.5047412339937e-05
-7.14797540617438e-06
-2.15615322771538e-06
-2.33396906378865e-05
-1.0894280315227e-05
-9.13973288157865e-06
-3.77416470645192e-05
-2.8054485050913e-05
-5.19473076430779e-05
-1.66671926419954e-05
-2.49156453299372e-05
-4.96339605485412e-05
-2.45053735023691e-05
-3.66083140870779e-05
-3.56712352989218e-05
-2.48196336670874e-05
-4.6850928114507e-05
-1.54516492510145e-05
3.07306452379143e-06
-1.96897343298211e-05
-2.15378888840734e-05
-1.75385004568822e-05
-2.31274677322177e-05
-5.55004054484768e-05
-2.32491642092982e-05
-3.52577608990286e-05
-1.20893042508264e-05
-1.29796739347491e-05
-1.11229001860269e-05
-2.51833735069616e-05
-2.22651893421485e-05
-1.77635415440633e-05
-5.40952151871455e-05
-3.6645750266543e-06
-3.2782650030386e-05
-3.19443724694941e-05
-4.47650992448965e-05
-5.44055199879164e-05
-2.06124297617306e-05
-2.25574589900904e-05
-2.63222794534303e-05
-8.04124977169573e-06
-3.60949567824999e-05
-3.81936407043455e-05
-5.17707586756613e-05
-2.32871753564188e-06
-3.16362762009289e-05
-4.07392944200308e-05
-5.95224693790134e-05
-5.50140110970029e-05
-4.40875490767772e-05
-1.77516045823443e-05
-4.31642557391308e-05
-9.53572789629874e-06
-3.73214081645009e-05
-5.53580547522e-05
-2.31180606229913e-05
-1.14572387824938e-05
-4.02764819247018e-05
-6.17113952346899e-05
-5.09255742124351e-06
-6.06649257410391e-07
-1.94537458214714e-05
-3.69020455452529e-06
-3.76966849640902e-05
-1.99247333282792e-05
-2.05334024265012e-06
-4.12029107163907e-05
-2.31937353133156e-05
-4.63668830346493e-05
3.54974427443765e-06
-5.78940174336022e-05
-6.81720623527962e-05
-2.36025307507149e-05
-3.36640490500742e-05
-2.7585229973892e-05
-2.89330334713716e-05
-4.1254355207936e-05
-2.82884330760281e-05
-4.31456715699026e-05
-1.08579860520233e-05
-5.97484660718887e-06
-1.94173417665262e-05
-3.45586327856687e-06
-3.33145604039343e-05
-2.74575027099501e-05
-2.21349715051057e-05
-2.63033729011725e-05
-2.23299763742824e-05
-3.86257132943974e-05
-2.83718793924648e-05
-4.5907237627812e-05
-4.01050116127614e-05
-1.66149572038137e-05
-5.46370605601231e-05
-2.4610594735907e-05
2.70819384774844e-06
-2.73047362040147e-05
-2.05529874882639e-05
-3.39626429304257e-05
-2.52043952315011e-05
-3.62173604568546e-05
-2.60282908668803e-05
-2.18889044123178e-05
-1.32835201446327e-05
-2.94296629361283e-05
-6.0352609198003e-05
-2.84846351778769e-05
-4.50054929993629e-06
-1.68908171061012e-05
-3.20919474275827e-05
-2.90817866525348e-06
-2.32171778655573e-05
-4.33702955929032e-05
-4.75409842314216e-05
-5.60143890852478e-05
-4.0869109296315e-05
-3.55578009742498e-05
-3.36768951210968e-05
-2.02131384935295e-05
-4.11654162019472e-05
-4.02600652886563e-05
-4.04485913882439e-05
-3.69186421898979e-05
-5.60868354470784e-05
-4.3747032831631e-05
-4.08341872311355e-05
-4.33025830571857e-05
-2.22189909226057e-05
-5.61666527448196e-05
-1.52233539330025e-05
-3.96027062543461e-05
-4.45712696270809e-05
1.537923917719e-05
-3.63540652215787e-05
-5.92007428535798e-06
-3.67480169599316e-05
-5.3655823199897e-05
-2.7730172157964e-05
-3.01192487804263e-05
-3.9725424751235e-05
-3.89601068008642e-05
-3.69151986914824e-05
-2.64359511326793e-05
-9.72896162821769e-06
-1.82553887173685e-05
-6.65756079513017e-06
5.62911632951983e-06
-5.147819144294e-05
-7.07242614232552e-06
-3.04021530066264e-05
-4.39312659227038e-05
-1.5150728158837e-05
-2.991311085186e-05
-4.16826997973345e-05
-4.15647666754147e-06
-4.96068912198233e-05
-2.75986350043526e-05
-2.16981483508382e-05
-3.49823645505297e-06
-4.66873220457835e-06
-3.29071821744246e-05
-4.50176733707502e-05
-5.81691787965922e-06
-3.85799566113116e-05
-2.67180012734963e-05
-2.14753727574539e-05
-3.75787456815121e-05
-2.42576174638748e-05
-4.24495185171879e-05
-5.09717666196094e-05
-2.84650373657304e-05
-1.70942344989803e-05
-4.67967157676286e-05
-2.19043277364803e-05
-2.95971445769744e-05
-3.43401088017342e-05
-2.66736014322569e-05
-3.63255622781041e-05
-9.85688755347378e-06
-2.58923608934363e-05
-1.76004746068244e-05
-1.45380269364653e-05
-2.00277876853122e-05
-4.77076362450682e-05
-2.96285623207663e-05
-2.71552706059421e-05
-1.63428208693047e-05
-3.11239539481824e-05
-2.69308233920529e-05
-4.23087879614716e-05
-2.86042307942792e-05
-6.1349627595568e-05
-3.05827373855058e-05
3.2013865844149e-06
-1.93884467243502e-05
-3.50215630166006e-05
-1.68528800847172e-05
-4.53331328141144e-05
-2.30598440718376e-05
-2.78669886067603e-05
-2.151477852543e-05
-3.68708918434771e-05
-1.37048078374646e-06
-1.63193645822341e-05
-2.3548490200855e-05
-1.34301974743626e-05
-4.22860014030199e-05
-3.62355657466922e-05
-2.84636706495158e-05
-1.81049973436612e-05
-2.34361032542005e-05
1.38383837941004e-05
-1.7354647434829e-05
-4.66703701794753e-05
-2.38504729523598e-05
-3.30145233334425e-05
-3.7866667331028e-05
-1.0833295134003e-05
-5.66377006174034e-05
-7.39852506935927e-06
-5.34965488489098e-05
-3.65258184471474e-05
-5.2414405670372e-05
-1.71123986046818e-05
-5.21467730790209e-05
2.82770826624156e-05
-2.66689271179608e-05
-1.70228689648203e-05
-1.70334719180414e-05
-1.46960364982831e-05
-2.41584894147358e-05
-1.46925650838776e-05
3.29079817480444e-06
-2.13173643533595e-05
-1.65254519675396e-05
-2.23078885142741e-05
-8.51136080272375e-06
-3.37911389377448e-06
-5.35715845167143e-05
-4.49120210239881e-05
-6.42441642408644e-05
-2.72189257758381e-05
-4.45540092190033e-05
-2.52933373217066e-05
-1.05917497303851e-06
-2.77868954421081e-05
-2.75671706585919e-05
-6.73318336209127e-05
-2.702671677816e-05
-1.76633574883704e-05
-2.05920653356703e-05
-4.44227115287545e-05
-4.77547300101226e-05
-3.84708311751424e-05
-5.21243882349539e-05
-3.68543296512873e-05
8.37648241786173e-07
-6.1697724893906e-05
-1.1907001712569e-05
-2.90400424651938e-05
-3.36680224096439e-05
-3.15448598816249e-05
-6.05779154896826e-05
-4.99657073198429e-05
-5.56075091368243e-05
-3.44863965395693e-05
-5.43640655632782e-05
-3.97396620563567e-05
-3.08155396826449e-05
6.17635486107402e-07
-8.76741887369704e-06
-1.84191330637212e-05
-3.58572731669987e-05
-4.91625061594666e-05
1.77516199679182e-06
-3.8683056922923e-05
-3.67302543492419e-06
-7.77730318644242e-06
-1.05295433561096e-05
-3.13953508692571e-05
-3.28621635156091e-05
-2.68949972335325e-05
-4.85051181266651e-05
-6.17465786080601e-05
-2.93057756018956e-05
-3.08248434457067e-05
-3.98712136586448e-05
-1.26191853967712e-05
-3.22536941530083e-05
-3.14007959468502e-05
-2.2748164930054e-05
-1.9302464003204e-05
-4.73936371271433e-05
-2.86738713523085e-05
-2.38141883250369e-05
-2.99516190917092e-05
-5.84392243794188e-06
-1.78624388436127e-05
-2.32234492670363e-05
-2.29981208990102e-05
-3.89502400828008e-05
-1.41487786965797e-05
-1.72553844164816e-05
-4.18303784989207e-05
-3.71842307786484e-05
-3.06491359594156e-05
-5.83355029575823e-06
-2.69758578095155e-05
-4.40312904216346e-05
-3.94197659258609e-05
-5.43635550603051e-05
-3.91183144571501e-05
-5.17867991136223e-05
-1.80628362202768e-05
-2.187770337599e-05
-1.06648405617856e-05
-2.08548931784141e-06
-3.39386530065346e-05
-3.57381980155568e-05
-2.03984722374276e-05
-3.77111795648851e-05
-1.0733248334863e-05
1.23286342574798e-05
-9.36225429298101e-06
-2.20594770910866e-05
-5.01091006594858e-05
-4.02387866666481e-05
-7.11500930248742e-06
-5.00653526288073e-05
-5.56603853979332e-05
-2.17765950913647e-05
-3.68848009638968e-05
-1.51541831721399e-05
-1.35349740427091e-05
-1.27512491186953e-05
-3.71373247670286e-05
-5.04859452335744e-05
-1.41344664024428e-05
-1.74614625819523e-05
-2.99027923535482e-05
-1.66715592754837e-05
-2.49485408646331e-05
-2.23108326365966e-05
-3.63425233233726e-05
-2.36013992913345e-05
-3.55221168733788e-05
-2.69823898507789e-05
-4.19746112064657e-05
-4.91126951816083e-05
-3.28932229942648e-05
-3.49982918948541e-05
-2.45621360843638e-05
-1.36002362917223e-05
-3.44272518674069e-05
-4.16692396819911e-05
-4.91774246616731e-05
-3.59469070028897e-05
-3.20356641354818e-05
-2.48372125217132e-05
-4.16024052360786e-05
-5.75812662705997e-05
-1.87860258327454e-05
-9.3205022502833e-06
-2.8756892951741e-05
-4.9566392922868e-05
-3.53918450767308e-05
-1.22597995446973e-05
-2.69331429861407e-05
-1.57018221250753e-07
-2.46532315558992e-05
-2.49093982123403e-05
-4.39738921966653e-05
-2.67741532990956e-06
-4.04829716074232e-05
1.18554181577162e-06
-2.56515830406851e-05
-1.13662177693085e-05
5.75421191478573e-07
-4.69056981701251e-05
-7.90565657925725e-05
-3.72286424115399e-05
-1.35357401669088e-05
-6.88877433727123e-05
-2.09321750708271e-05
-3.18085292300254e-05
-3.84500381468084e-05
-2.84854594961875e-05
-2.90064753784067e-05
-6.83765446887581e-06
-2.44709200928062e-05
-1.70186097861392e-05
-2.90403625040954e-05
1.28137560907898e-05
-4.38731717815079e-05
-2.16488162212151e-05
-3.59265998878537e-05
-4.03325511261644e-05
-2.08511358291753e-05
-1.40882725818705e-05
-2.07266271418444e-05
-1.89337836378278e-05
-4.67556411001188e-05
-4.83960272522088e-05
-4.78557368084124e-05
-1.87489226539624e-05
-4.18073604411833e-05
-2.6824091247712e-05
5.46265622729889e-06
-1.54711549819896e-05
-1.85090087163658e-05
-3.37577355658759e-06
-3.21730503737139e-05
-3.14750022425242e-05
-2.86361899564607e-05
-1.90433049446453e-05
-1.037446769956e-05
-6.95677226485797e-06
-2.62584234808857e-05
-2.63803351017896e-05
1.42690972289163e-05
-2.06606716291291e-05
-2.25904274314349e-05
-3.28444162779194e-05
-1.70702364577048e-05
-4.23075881863484e-05
-1.99707699205043e-05
-3.40940979553087e-05
-2.30861765178798e-06
-1.85636763343522e-05
-2.31245280279164e-05
-8.73723751415926e-06
-2.48311775754085e-05
-3.16210480185872e-05
-3.50175278153001e-06
-3.2556274327017e-05
-4.10868023750065e-05
-2.40959578317786e-05
-2.08287810662648e-05
-3.57071024787949e-05
-3.48560450299529e-05
-2.44422070540375e-06
-3.2089226223754e-05
-2.573694288759e-05
-4.51543114067137e-05
-5.97883285634757e-05
-1.73860110926899e-05
-1.90374599139834e-05
-3.3965802159296e-05
-4.15430952561126e-05
-5.29030239286497e-05
6.5323925964978e-07
-9.65460416324242e-06
-3.4266867341765e-05
-2.18506796789033e-05
2.47115494594581e-06
-3.18193795408413e-05
-4.66670181347586e-05
-3.41655167963792e-05
-2.49932450475745e-05
-3.48332315422321e-05
-8.54571018220752e-06
-1.02848799491953e-05
-8.90249895955096e-06
-1.98574010876127e-05
-3.44164878785205e-05
-3.74387506487109e-05
-3.99411017153279e-05
-4.74902513102228e-05
-4.08537937827364e-05
-2.36619384707227e-05
-1.80035686190323e-05
-5.23720771436613e-05
-3.15016576063532e-05
-3.97281859118336e-05
-4.84312416152123e-05
1.49758620521658e-07
-3.66600806710294e-05
-1.078456065547e-05
-2.90732586339824e-05
-2.77205310602752e-05
-1.19708482298104e-05
-1.00656834810638e-05
-2.85731080236268e-06
-4.19986127891196e-06
-6.89059571859338e-05
-4.09661521336313e-05
-1.8976797017506e-05
-5.87473502099985e-05
-1.57096841590761e-05
-3.30794176674547e-05
-4.27585798633211e-05
-2.5083492474792e-05
-2.50858373130954e-05
-3.85610435260778e-05
-2.25304290491224e-05
-3.04557355012899e-05
-4.76679625377189e-05
-1.42063969578011e-05
-4.29678021831661e-05
-1.99357625339322e-05
-3.12880964980611e-05
-3.2063703278724e-05
-1.56380165859355e-05
-2.88691853163129e-05
-5.30341020341949e-05
-2.17065565354985e-06
-5.79910319524321e-05
-1.90265150175039e-05
-1.40861553228372e-05
-6.24422228810879e-05
-2.32075670940732e-05
-4.3880362924791e-05
-3.54758249538206e-05
-4.8935632117678e-05
-4.22399518072624e-05
-2.78269867825076e-05
-1.95888666072421e-05
-3.41874669773238e-05
-3.41717489546338e-05
-5.40747552009589e-05
-2.81230302791692e-05
-1.48425292496358e-05
-3.83481094166304e-05
-2.73280876252825e-05
7.86463119793548e-07
-4.99986543099461e-05
-3.46574317916059e-05
-4.85091829222556e-05
-3.08649263288075e-06
-4.17738334752243e-05
-4.93398443600028e-05
-1.2734904746291e-05
-2.37087232977341e-05
-3.43572945037951e-05
-2.61276167646162e-05
-4.88780888679674e-05
-3.15110397228012e-05
-6.74761191120288e-05
-1.37898883124242e-05
-4.7082264132232e-05
1.25380796284246e-05
-2.54145403577944e-05
-5.02889526574133e-05
-7.57179439506913e-06
-3.12141535584353e-05
-3.81265254285317e-05
-3.51219447704522e-05
-4.72146261015839e-06
-2.35177195686216e-05
-1.3749509700216e-05
-3.20633147175446e-05
-3.93772188335192e-05
-4.33692943616995e-06
-1.49339863887364e-05
-3.31790466100561e-05
-3.28366696805039e-05
-2.72521828463002e-05
-4.30209023020313e-05
-2.86555636355849e-05
-4.59596817905506e-05
-3.64684174479667e-05
-3.26487843712494e-05
-5.31959694652571e-05
-2.495800097935e-05
-2.1469472213672e-05
-2.83501308473171e-05
-2.35328055828426e-05
-4.47996182397754e-05
-3.36226719280398e-05
-8.17347941311474e-06
-2.54708891069686e-05
-4.53103459554858e-05
-2.52271588166592e-05
-4.27649758394486e-05
-3.27823718069816e-05
-4.57632090430545e-05
-2.21388619473618e-05
-3.66589179013446e-05
-2.88684172908989e-05
-8.04396515042886e-06
-4.54504093587638e-05
-9.60434116459363e-06
-3.18673011698691e-05
-1.30793450801505e-05
-1.521552639187e-05
-2.1573077739913e-05
-2.84451012399559e-05
-5.25859282945949e-05
-1.33315558664802e-05
-2.85351753572295e-05
-4.24584251241604e-05
-1.93403369008229e-05
-2.80096531044665e-05
-5.50268339644543e-05
-6.09249789143258e-05
-3.69909006122674e-05
-2.34319987878239e-05
-3.10177653686969e-05
-2.16212413714787e-05
-3.35374152725452e-05
-6.02681876461359e-06
-5.67105684518704e-05
-1.23689758221303e-05
-2.0591679744286e-05
-5.59958124326058e-05
-4.62938768290802e-05
-5.36785437619006e-06
-4.90807419786912e-05
-1.45316044853936e-05
-1.68540949182867e-05
-3.94655743295136e-05
-5.44526104706619e-05
-3.85540719594388e-06
-1.00090491788407e-05
-6.87789811981478e-05
-3.70854899898298e-05
-3.40536559542594e-05
-3.19484406755065e-05
-2.98548232223532e-05
-7.65987595955768e-06
3.11845225044439e-06
-4.47091757452233e-05
-2.40719371845758e-05
-5.21141595948613e-05
-2.29274438655172e-05
-3.44315861045344e-05
-4.26348188999259e-05
-1.98941607615765e-05
-4.53735213182705e-05
-1.39479272343674e-05
-3.06864265889033e-05
-5.10276187255437e-06
-6.73369297651219e-05
-3.16137776649011e-05
-4.20621650014735e-05
-4.54671588105163e-05
-1.95247886471761e-05
-4.85367543043007e-05
-6.58296144834846e-05
-1.96456652122235e-05
-1.78984966993176e-05
-4.89200534469126e-05
-4.04351350976279e-05
-1.09160364205924e-05
-2.61648567073191e-05
-2.73177050275151e-05
-2.14917712175425e-05
-1.90663683135885e-05
-4.40694826696862e-05
-4.61878537497255e-05
-4.30317758553979e-05
-4.32864705599484e-05
-2.05489266659275e-05
-5.14460838502824e-05
-2.06912701506144e-05
-3.47564422097554e-05
-3.73202412708652e-05
-5.73447569325754e-05
-5.03481608355003e-06
-2.8693764324331e-05
-1.50774007043695e-05
-7.93598891595497e-06
-1.647825718549e-05
-5.39053205052215e-05
-2.3569221588632e-05
-4.18963894903446e-05
-8.21823177646012e-06
-2.7794950314967e-05
-7.45000996659717e-06
-3.62376626588498e-05
-1.94250669987682e-05
-3.43941171524056e-05
-6.36522669725061e-05
-7.71971159364062e-06
-4.85037245951645e-05
-3.84207443458073e-05
-4.84402188229024e-05
-8.1984942119533e-06
-2.31457772627476e-05
-4.63015097456341e-05
8.25716569497586e-06
-3.37127749368837e-05
-8.88780054605466e-06
-3.82737342231739e-05
-1.17984888202622e-05
-3.0152577446275e-05
-2.56357957420893e-05
-3.615898571832e-05
-2.71426654664075e-05
-6.12478492414258e-05
-2.88305707402617e-05
-2.24554297362685e-05
-4.73041527272589e-06
-2.35470348103085e-05
-3.9447212235374e-05
-3.7462227586292e-05
-1.98836660688383e-07
-4.52136695213483e-05
-2.63812249336356e-05
-4.22959615016357e-05
-3.72496454887465e-05
-2.95888113557999e-05
-2.61474647307659e-05
-3.53681163480806e-05
-2.84739346653416e-05
2.06716853030101e-05
-3.25696096846855e-05
-4.60453784161993e-05
-4.17397937583642e-05
-5.0048934706436e-05
-1.74952160725837e-06
-2.24135439294474e-05
-1.21971475146232e-05
-3.67839963821889e-05
-2.29594867835826e-05
5.59386639839716e-06
2.07033904543833e-06
-3.75129438845741e-05
-2.86393865397773e-05
-4.67440177906735e-05
-1.43872912671241e-05
-6.56548294144103e-05
-9.83320076457523e-06
-4.90632514016005e-05
-3.28402706070006e-05
-1.07773432965378e-05
-6.06610909197027e-05
-4.63507167833045e-05
-2.03506437332565e-05
-3.11927574239177e-05
-3.58135403192101e-05
-5.03784677645245e-05
-2.64846337253352e-05
-3.77947047547785e-06
-2.2247640543175e-05
-9.96549776900171e-07
-3.78088005784183e-05
-3.67633142608974e-05
-4.03818642921669e-05
-1.34916610172742e-05
-7.22903619691661e-05
-4.82476226204012e-05
-4.11456597557073e-05
-4.20937000514109e-06
-2.63778282192245e-05
-4.05788269192165e-05
-7.92694100891176e-05
-3.10917879275762e-05
-4.22679821602893e-05
-4.07660747177456e-05
-2.86592348397875e-05
-3.80526790807651e-05
-3.5222237166326e-05
-3.14752605699563e-05
1.71091656285793e-05
-1.12511138372028e-05
-2.6853548808037e-05
-9.24020499795086e-06
-2.28679907782044e-06
-2.35610209310501e-05
-1.05835763384121e-05
-6.58611039556191e-06
-5.00868672260683e-05
-4.3193553902508e-05
-5.82687011691508e-05
2.19046340430285e-05
-5.44403003425242e-05
-5.09108134179323e-05
-4.13399539456381e-05
-5.44939607880134e-05
-4.21311878905264e-05
-1.53845628924905e-05
-1.22344055183996e-05
-4.78606582752841e-05
-2.26955509509908e-05
-2.43508235192464e-05
-4.23133959536073e-05
-4.91480061348736e-05
-2.59518266933204e-06
6.60386842932973e-06
-2.53971840538989e-05
-2.61425835672303e-05
-4.59189019540082e-05
-4.67330686097474e-05
-4.06988349426963e-05
-1.796527603005e-05
-4.4730700237475e-05
-3.53804188635731e-05
-2.58694277793071e-05
-3.65647030379252e-05
-4.58428097735403e-05
-4.58253976862248e-05
-4.17448056923433e-05
-3.093883533846e-05
-3.04563431366411e-05
-1.87535364142441e-05
-8.52491537808143e-06
-3.02792578273713e-05
-1.93170587221429e-05
-1.81781758373687e-05
-3.30418970618965e-05
-2.05769415651206e-05
-3.19776532240905e-05
-9.19029150572027e-06
-3.09453029733003e-05
-3.27419502795558e-05
-1.46970952212634e-05
-1.00254007193494e-05
-2.05085443312086e-05
-2.99780359201826e-05
-2.03041404012261e-05
-2.02632108389467e-05
-3.17473422002638e-05
-1.70510751884449e-05
-5.61108416488657e-05
6.48058724322758e-06
-3.23874272074551e-05
-4.26796866138292e-05
-3.11176593734764e-05
-6.08484972296185e-05
-4.01646109404155e-05
-6.79006244680762e-05
-5.20933100910538e-05
-5.52304459591832e-05
-2.83956364668195e-05
-4.72771312948384e-05
-3.90015262823663e-05
-3.07832055552684e-05
1.37529665212429e-05
-5.46981974023906e-05
-4.1510519725973e-05
-3.9016378955322e-05
-1.02975438115639e-05
-1.87949340947443e-06
-5.91615611423324e-05
-1.8656013867971e-05
-1.64056844379391e-05
-2.3985297576326e-05
-5.60726986794159e-05
-8.61312403663668e-06
-4.71426688078879e-05
-2.16208870869038e-05
-4.80869086783822e-05
-1.8401993092585e-06
-3.98454051815943e-05
-2.39412598135881e-05
-3.30826348177557e-05
-3.54204119845853e-05
-2.04905759025365e-05
-5.54236655071703e-05
-2.51647975505972e-05
-3.44392479300102e-06
-1.6681898149485e-05
-3.93957585713395e-05
-6.06899540579595e-06
-3.41128418570354e-05
-5.43327515256801e-05
-3.61374496868178e-05
-1.38889560371578e-05
-5.20479536793161e-05
-1.4915044907933e-05
-4.30464421617073e-06
-6.671119769541e-05
-1.35566081590713e-05
3.60144673882441e-06
-1.72196402250443e-05
-3.52007309112472e-05
-1.92901602883936e-05
-3.73419535871468e-05
8.65197628945378e-06
-1.92991544153173e-05
-2.31423699660787e-05
-4.89174115921836e-05
-2.48116907633208e-05
-5.06502806882423e-06
-3.69998711062975e-05
-4.45472174109072e-05
-2.73069291777392e-05
-1.37325656847558e-05
-2.18413412973662e-05
-1.67486703808304e-05
2.84639474194019e-06
-7.22378924597683e-06
-5.70855166990262e-05
-2.95630532121618e-05
-2.79313748916718e-05
-4.11729294856883e-05
-2.92901281821184e-05
-3.80788341743615e-05
3.24965102626974e-06
-5.32462472412038e-05
-1.86827412600622e-05
-4.26802844156678e-05
-8.26727595880362e-06
-3.33420635685141e-05
-1.82755571658304e-05
-1.2955464984417e-05
-4.28710346494944e-05
-3.14920594246595e-05
-2.55260705353797e-05
-1.39339033030233e-05
-3.33800081737599e-05
-3.83739362045336e-05
-1.64066434808716e-05
-2.03628004803382e-05
-3.20555518514526e-05
-7.77162930133504e-06
-6.50907010604671e-05
-2.91546073507885e-05
-2.89827373155508e-05
-2.25936664763529e-05
-2.58877823553709e-06
-3.19748668689646e-05
-3.31691285934334e-05
-1.79346052560636e-05
-1.78915246763604e-05
-1.45760936539723e-05
-2.18606438753173e-05
-3.00592617321845e-05
-1.18537134411292e-05
-2.12282933752922e-05
-2.42658287545027e-05
-5.09348030289368e-05
-3.37069641276816e-05
-5.87622380382944e-06
-4.58164497647234e-05
-4.36349339847899e-05
-5.51207570960806e-05
-5.1211972459079e-05
-1.66878340356137e-05
-5.01113447320544e-05
-2.70979125212662e-05
-4.31213749830306e-05
-2.72353720608527e-05
-3.69892070144433e-05
-7.99166969247598e-05
-5.22590192690527e-05
-2.5025066371254e-05
-3.79312881073815e-05
-5.37849938061001e-05
-2.00849444144212e-05
-6.21858905091867e-06
-2.44859113521152e-05
-3.0807145158308e-05
-4.5122212000708e-05
-4.57882677160549e-06
-2.1395476231445e-05
-4.76536358454821e-05
-1.73195873879263e-05
-2.19680033173389e-05
-3.16301817980215e-05
-3.31366654754826e-05
-4.32865078704735e-06
-2.33593444412635e-05
-4.03248570222545e-05
-1.52068551411101e-05
-4.93741290886694e-05
-3.29542468225024e-05
-7.15615236749976e-06
-3.20863507501636e-05
-4.99950526182121e-05
-2.25915721492367e-05
-2.09264432623524e-05
-6.35327520591285e-05
-4.15041190158158e-05
-3.42687605760321e-05
-5.92719530713495e-06
-8.02465629318667e-06
-4.76519234631898e-05
-2.22960031888819e-05
-3.19096876659366e-05
-3.61068306787132e-05
-5.75277336996887e-05
-5.34688752611393e-06
-2.96341815087696e-05
-1.76534440247097e-05
-2.23567707612354e-05
-3.2835904535077e-05
-4.96788290337748e-05
-4.10345074541681e-05
-7.68293704617734e-06
-9.23936419980784e-05
-3.44630881473122e-05
-2.18752837203514e-05
-4.19703567617987e-05
-2.46506723625484e-05
-4.04570317810567e-05
-4.25989419223644e-05
-2.75138447563957e-06
-4.07314136156619e-05
-2.84770830464201e-05
-2.17104023539632e-05
-5.93957554069923e-06
-3.06240559750265e-05
-2.43955564082609e-05
-3.20562683955969e-05
-4.89821894585757e-05
-1.08482882621401e-05
-1.3154588860181e-05
-2.73842990773763e-05
-3.70961195469239e-05
-9.61128014182717e-06
-2.95546472516039e-05
-4.00972489064391e-05
-3.05431385086897e-05
-4.60507502095878e-05
-1.99073334731271e-05
-3.28716976949132e-05
-4.62592339977663e-05
-2.58621628275509e-05
-4.18956613637507e-05
-2.14926162252328e-05
-1.93545119162582e-05
-1.38131833621818e-05
-4.12078334046647e-05
-1.50668760135842e-05
-3.36313409201538e-06
-4.28908837927588e-05
-3.14728211984668e-05
-2.66559981246359e-05
-7.66174870158661e-06
-3.04711201704647e-05
8.80766300335277e-06
-1.69146486288484e-05
-3.7212602997294e-05
-4.10138596022318e-05
-3.08841081580789e-05
-4.93774031076993e-05
-2.76143253980286e-05
-3.21998164404504e-05
-2.75557593194361e-05
-4.5088970275088e-05
-5.894057332366e-05
-1.84355114895211e-05
-5.9242425399752e-07
-2.93041634184085e-05
-1.11074801257581e-05
-2.3039152949913e-05
-4.72705026338555e-05
-4.56165482184113e-05
-2.06846979800062e-05
6.18691819082699e-06
-4.60246046526454e-05
-2.69936786256653e-05
-4.3378383718766e-05
-4.0274470131477e-05
-3.48943463213385e-05
-3.38505453677768e-05
-4.11474461220387e-05
-3.93610690823329e-05
-8.80128824945809e-06
-1.52081038883913e-05
-3.00892928846633e-05
-2.49971283931655e-05
-3.40780445588484e-05
-4.18721131925013e-05
-1.91833050163748e-05
-6.65683776325268e-06
-1.9752329559471e-05
-3.8646631860979e-05
-4.08625378675155e-05
-1.68075487472151e-05
1.89315486826917e-06
-3.09948508878342e-05
-4.1849343752273e-05
-7.61195007317479e-06
-2.34050155991743e-05
-1.36245713039682e-05
-5.57401981881595e-05
-3.48133476496523e-05
-3.37515820401033e-05
-3.02921850321269e-05
-2.55254552912283e-05
-3.57913481616898e-05
-3.84518066584693e-05
-8.64595812139755e-06
1.68675023254416e-06
-2.15036189620461e-05
-2.80349658115768e-06
-3.32887100958245e-05
-3.52737000371107e-05
-7.0130307916447e-06
-1.06925170532917e-05
-3.6099759730712e-05
-1.93042215877698e-05
-3.10361018733856e-05
-3.61989942128416e-05
-2.69358500102411e-05
-3.8197321857332e-05
-1.80655777179575e-05
-2.67641180810553e-05
-1.75400366553724e-05
5.17545706569947e-06
-3.46650492856526e-05
-1.25909922819656e-05
-3.76680863086295e-05
-1.77010930957975e-05
-1.35332835815095e-05
-1.58482564834241e-05
8.88173480781964e-07
-2.24411576216099e-05
-2.08262410524437e-05
-4.16170515482044e-05
-2.15238394058812e-05
-3.83934559458632e-05
-4.64922752526869e-06
-3.6172531456168e-05
-4.33342861668524e-05
-3.76554421508403e-05
-4.01766070715593e-05
-4.35971631531427e-05
-2.52344463219378e-05
-1.29882726714244e-05
-3.82226694838897e-05
-2.92538356257348e-06
-2.14880415496584e-05
5.23319625332115e-06
-2.99643065986884e-05
-1.45293006670841e-05
2.69218945641968e-06
-2.54821035652246e-05
-3.05339921909743e-05
-3.92055748367752e-05
-3.17304584660918e-05
-5.64800579414213e-05
-3.05064787796318e-05
-2.40256369397836e-05
-5.07088003687748e-06
-1.57053768711029e-05
7.50204313492706e-06
-2.39718928784674e-05
-2.49762983206955e-05
-5.06550512917203e-05
-1.89774803790872e-05
-1.84502826144195e-05
-2.92315888130314e-05
-2.69956640276332e-05
-2.46718011672606e-05
-4.32966692708228e-05
-6.45673272895845e-05
-4.45052779612589e-05
-4.61585205122014e-05
-1.27398280480839e-05
-5.50150690702701e-06
-5.0486735097218e-06
-4.06087082856696e-05
-3.53198005136338e-05
-4.39032427825944e-05
-5.97291287116679e-05
-3.21762036689421e-05
-1.05281651106534e-05
-3.00211793796346e-05
-2.75852389396898e-05
-2.77075617933133e-05
-7.28601450529159e-05
-1.44707393620177e-05
-4.03525730928339e-05
-5.75711297099867e-05
-1.02287794767102e-05
1.99956492992189e-06
-4.34173460937792e-05
-5.78791881764752e-05
-2.55114314298737e-05
6.90629017132346e-06
-3.18948617224553e-05
-5.49550941482705e-06
-4.90513644130122e-05
-3.48676182757936e-05
-4.2298740093794e-05
-4.97639248251532e-05
-4.26426701246937e-05
-9.16221625413085e-06
-2.77844799355203e-05
-1.06995457908867e-05
-2.751132314787e-05
-7.91208673784254e-06
-2.9515233001491e-06
-2.14901258140335e-05
-3.29462810337218e-05
-2.87622136040326e-05
-3.27567327088896e-05
-2.09659484831633e-05
-3.01802485583029e-05
-4.19943508602558e-05
-5.31913977648469e-05
-4.56185316124606e-05
-3.62074529175311e-05
8.33488371900307e-07
3.6366772300475e-06
-3.10033848522914e-05
-5.55356721941787e-05
-7.27555403681324e-06
-5.33710743165454e-05
-1.89665809131195e-05
-1.8089950497714e-05
-4.42078222922737e-05
-4.77225646103278e-05
-1.6830421883115e-05
-3.92983342219432e-05
-6.3950930506303e-05
-1.41506635676341e-05
-3.57842926093065e-05
-3.45340380860323e-05
-5.02210318413671e-05
-4.33430139010845e-05
-1.75651915598056e-05
-3.86486131377307e-05
-4.17482955948348e-05
-4.2824195821832e-05
-4.66586590464823e-05
-3.91061734597057e-05
-5.03721608578168e-06
-3.24655055349738e-05
-3.58339299836701e-05
-7.22673895548581e-07
-3.69684854821268e-05
-3.75672000763351e-05
-2.23947813704272e-05
-2.16680008984215e-05
-1.90965791223555e-05
-2.07319539540234e-05
3.77824551074274e-06
-1.50432428515758e-05
-4.89807217915057e-05
-2.3941558363068e-05
-5.78415526838007e-05
-4.1901240307909e-05
-2.36717443684665e-05
-1.46609604625162e-05
5.31310651347147e-06
-1.51988187504208e-05
-4.65130572892453e-05
-2.14035441823027e-05
-3.96228137450864e-05
-4.09055916605573e-05
-2.89615919001239e-05
-1.37376499660116e-05
-4.07669471519795e-05
-4.85558835050291e-05
-4.12643987940025e-05
-3.77979787201202e-05
-2.6317115261158e-05
-4.05277128052115e-05
-1.75246908302913e-05
-3.89702056286767e-05
-3.19866395007123e-05
-2.8957933679468e-05
-2.58768243947924e-05
-2.91201761219654e-05
-3.03461053021095e-05
-4.40371436818345e-05
-2.57949053680779e-05
-3.08277836387815e-05
-1.21078054379619e-05
-3.15079583759052e-05
-2.42714817788937e-05
-1.54741313741487e-05
-1.97788947490818e-05
-5.65422665324914e-05
-1.75498099951128e-05
-3.05596767661131e-05
-1.76889556797729e-05
-4.89829623945683e-05
-1.29314331040273e-05
-2.90612563305254e-05
-1.70583897663037e-05
-3.74242365843323e-05
-4.05039828627274e-05
-3.11467940917379e-05
-3.82165685577778e-05
-1.768957050621e-05
-3.16559317080346e-05
-2.93125193396454e-05
8.45315405267678e-06
-4.00662523996944e-05
-1.66186071810194e-05
-4.14572198270884e-05
-2.70515318759967e-05
-3.52515474907693e-05
-2.89510680084091e-05
-2.46243933967697e-05
-1.31106880359786e-05
-3.62545018654807e-05
-5.50317630773502e-06
-3.43055595652519e-05
-4.24768056525395e-05
-2.83766149252176e-05
-2.82370320548299e-05
-3.02000586823447e-05
-2.64581882164971e-05
-1.31305291865539e-06
-2.47956759070599e-05
-1.89781151831585e-05
-2.86486614704041e-05
-4.35046674499772e-05
-2.95540468168714e-05
-3.19571909682206e-05
-5.23126965604954e-05
-2.15331983794933e-05
-2.28790102599597e-05
-2.32103324718308e-05
-4.32455040798124e-05
-9.47056896709192e-06
-3.21479897004733e-06
-4.86754019291204e-06
-2.73845951818051e-05
3.2611007861508e-06
-4.04945878820235e-05
3.49541167689343e-06
4.72820748068913e-06
5.51043058342928e-06
-4.32009915928698e-05
-4.11680840923102e-05
-3.31718733980958e-05
-3.58261222733546e-05
-3.3708392911698e-05
-6.31975501017807e-05
-3.97533772733648e-05
-1.54928213190514e-05
-2.23189553338986e-05
-7.97093657092203e-06
-5.85388883832631e-05
-1.26889341575039e-05
-4.52411499254454e-05
-7.49054600770471e-06
-3.6295729357035e-05
