# Supplementary material for: Research on computational propagation and identification of mine microseismic signals based on deep learning
Source: PLoS One. 2025 Oct 22;20(10):e0334641. doi: 10.1371/journal.pone.0334641 (PMC12543183; doi:10.1371/journal.pone.0334641)
Supplement: S8 Data — (ZIP) [file pone.0334641.s008.zip › 000100900002734.xlsx_0.txt_24.txt.txt]

-3.28485693842894e-06
-4.05143161905623e-05
-2.07542777993563e-05
-2.95217151990747e-05
-5.17789110513396e-06
-2.65145501285254e-05
-4.11347896910313e-05
-2.14788398277906e-05
-4.31169185217753e-05
-4.17585454860693e-05
-3.54426691670589e-05
-1.87831318663082e-05
-4.17300664864754e-05
-4.70572401017374e-05
-5.72658073300526e-05
-1.11409135204615e-05
-2.05470990396883e-05
-3.3015593657321e-05
-2.90147513065036e-06
1.95077181907601e-05
-3.38198407800332e-05
-5.29706946040261e-05
-1.75355766286502e-05
-1.90697364461406e-05
-4.71164769726405e-05
-1.86751758213847e-05
-3.14446639199144e-05
-3.39291124190545e-05
-3.64644252907036e-05
-2.95633352812233e-05
-3.14797371284621e-05
-2.58626497638281e-05
-2.35225540298261e-05
-5.50942453653103e-05
-2.38032787279064e-05
-5.8183159517016e-05
-3.53317483493797e-05
-3.93453219690754e-05
-3.0499133504044e-05
-2.50614103817109e-05
-3.4748115077971e-05
-3.10010898347859e-05
-3.33241000315144e-05
-2.81430375924676e-05
-2.07816525250178e-05
-5.43165406312157e-05
-2.61906151442805e-05
-3.33148028724528e-05
-4.3389451112631e-05
-4.23905403655248e-05
-2.08892043438507e-05
-1.5255487762302e-05
-3.21198485239317e-05
-4.51378991145535e-05
-4.78997131108789e-05
-1.86493372474708e-05
-3.18546829207668e-05
-2.68491578223169e-05
-2.86188648896263e-05
-2.40665832935515e-05
1.02411079236303e-06
-1.01965900295033e-05
-2.81012483536716e-05
-2.31446251323526e-05
-1.52358648536505e-05
-4.88511944919325e-05
-4.44838797886081e-05
-5.15139819922831e-05
-3.93566645884769e-05
-3.86020270709631e-06
-4.7856207487866e-05
-4.01085955882167e-05
-2.67705935164039e-05
-1.78082142461854e-05
-1.06411522011748e-05
-1.09134247403658e-05
-5.8262432616543e-06
-2.74686131176829e-05
-1.46896801717328e-05
-4.4374643604972e-05
-2.77999129883834e-05
-5.0550278500475e-05
-5.28281401301319e-05
-4.64803519671942e-05
-1.82174816729574e-05
-3.80053950816304e-05
-1.1216180063175e-05
-6.73792605872929e-05
4.84269492859325e-06
-2.68492424496008e-05
1.44398850410192e-05
-2.23175893027245e-05
-3.77272995255677e-05
-5.7204641607152e-05
-2.97181661358898e-05
-3.27444298569073e-05
-5.42584522051176e-05
-3.77243290042325e-05
-1.4183559719265e-05
-4.59322904450888e-05
-2.70614530554903e-05
-5.93957758451652e-07
-5.83250556157511e-06
-1.53178820654287e-05
-4.22119341877452e-05
-2.2141043845845e-05
-2.31452241261202e-05
-2.25982344323129e-05
-2.30768599717596e-05
-2.8360297631475e-06
-2.82351742591582e-05
-4.47607420319798e-05
-4.21164554290366e-05
-2.41945250242722e-05
-4.60334261785465e-05
-5.29888092829637e-05
-5.44073133495215e-05
-2.69188595929031e-05
-2.7101574553759e-05
-1.41547056176755e-05
-1.72384090701054e-05
-3.94853002550801e-05
-1.57769040048874e-05
-4.86710353128447e-05
-3.33497034973782e-05
-1.9528010249957e-05
-3.42567397159045e-05
-2.00665294359809e-05
-3.4326225371634e-06
-3.67197270758928e-05
-3.70595870398089e-06
-2.65892749008037e-05
-4.22111058266035e-05
-4.35381772208664e-05
-4.73372006706201e-05
-3.13903325028195e-05
-4.02461975997484e-05
-7.57537295824801e-06
-1.55256932284865e-05
-3.30545982084664e-05
-3.20407558636828e-05
-3.49280314463249e-05
-4.42929282025872e-06
-2.85338112683299e-05
-2.99157912374221e-05
4.49263718339099e-06
-7.78996424808475e-06
-6.40197202838878e-05
-2.71028719295888e-05
-5.19478351777096e-06
-2.29833862312874e-05
-2.39124566142433e-05
-6.59094300697302e-05
-3.75930187528303e-05
-3.83157122025328e-05
-3.31116858313332e-05
-3.04349409934229e-05
-2.44641556786866e-05
-1.75414720692529e-05
-3.82248362619447e-05
-2.48223245154498e-05
-2.06612161560761e-05
-2.34878793979213e-06
-2.84195909870925e-05
-2.09023913687701e-05
-2.25056072733081e-05
-2.65808173108265e-05
-1.636382358238e-05
-1.35771325745442e-05
-4.11155704634354e-05
-6.88105221630025e-06
-3.47331854409667e-05
-3.73562392163542e-05
-9.04231978467e-06
-3.86775599376152e-05
-3.17169010694622e-05
-7.19534673877798e-07
-4.03459260134333e-05
-3.64953123485436e-05
-2.77194467482191e-05
-2.66167395623157e-05
-4.83732885250967e-05
1.8019058533622e-06
-4.57315943051475e-05
-3.81653443510044e-05
-2.67716545010337e-06
-4.02174784571366e-05
-1.21868014289213e-06
-3.37220310727467e-05
-4.22721799244864e-05
-2.29444492389944e-05
-4.73323650549233e-05
-5.6429573131945e-05
-4.86118128190325e-06
-2.32255048343479e-05
-1.8909220345328e-05
-2.67237880304057e-05
-3.21362856046795e-05
-5.06885951582296e-05
-9.71219956955338e-06
-4.33125191717318e-05
-6.56901854754969e-06
-4.61256521982736e-05
-1.79176889545424e-05
1.01708286843103e-05
-1.87800375420819e-05
-2.32817043025239e-05
-2.51080437544658e-05
-2.64688944039221e-05
-4.05823836197188e-05
3.52596008181572e-06
-2.0791195580453e-05
-1.11223523298969e-05
-1.86435528830817e-05
-1.291253171037e-05
-4.26501202265894e-05
-5.80724744288031e-05
-6.04577528708131e-05
-2.91436103904102e-05
-4.43737708149047e-05
-3.91830529864916e-06
-5.57765534151799e-05
-2.23049734698705e-05
-3.31577377982343e-05
-4.00770497999544e-05
-5.45712564617743e-05
-3.01290274243345e-05
4.05491722894092e-06
-2.86795951086652e-05
-1.50424918566795e-05
-3.97921350137577e-06
-3.18366206811195e-05
-4.40993875243219e-05
-4.03405383754714e-05
-2.52861387934863e-05
-2.39294107372924e-05
6.29340873625283e-07
-5.91319899778723e-06
-3.66177547899674e-05
-2.56026882938506e-05
-1.430357172662e-06
-1.07275858624838e-05
-1.06776065645417e-05
-3.15688324662763e-05
-4.69802135707522e-05
-8.33224154760041e-06
-2.71054179176218e-06
-4.78570563338475e-05
-1.31068472671599e-05
-4.61267821111092e-05
-2.67063555022055e-05
-2.28472495632232e-05
-2.45745932427242e-05
-3.42510148480944e-05
-5.41368181644512e-05
-1.86247259399542e-05
-3.31665077253205e-05
-1.49102132770484e-05
-4.27923909805793e-07
-1.67611132409567e-05
-2.71095358693686e-05
-1.19915134092066e-05
-3.72950206112214e-05
-4.23847729276178e-05
-3.1442715742852e-05
-3.47336859231454e-05
-2.17067231566752e-05
-3.87062028170598e-05
-5.15586270335235e-05
-5.45034068196761e-05
-8.40057018645431e-06
-3.29357956801906e-05
-2.95297966879022e-05
-3.55132893776377e-05
-1.15769164282931e-05
-1.14464807418054e-05
-2.04373451722456e-05
-3.80845622426322e-05
-1.52751109208346e-05
-3.56142474874493e-05
-5.94421493251788e-06
-5.31874071506539e-06
-9.59634917998237e-06
-3.79700452996878e-05
-6.11348081053095e-05
-1.44888064805108e-05
-3.95883847077167e-06
-4.00047574792312e-05
-4.1208511819732e-05
-1.57620163696202e-05
-4.06713887012994e-05
-6.17350474270919e-05
-2.51790881353245e-05
-3.40474468164271e-05
-1.88972495914431e-05
-2.70650764642315e-05
-1.77506258871186e-05
-2.88816179799604e-05
-1.98737511885219e-05
-1.18923912849665e-05
-3.6642431178419e-05
-5.57826035884172e-05
-3.3726615796447e-05
-1.83425518251411e-05
-3.59414318761264e-05
-1.77826131688524e-05
-5.41864566785236e-05
-6.6601776290113e-06
-3.30159171850282e-05
-4.33516274985212e-05
-3.65920009115309e-05
-1.86447687828874e-05
-1.20404504044666e-05
-3.78401910460025e-05
-9.17141589321402e-06
-4.71402352341279e-05
-7.68519064285265e-06
-2.2654844928575e-05
-2.89327421189382e-05
-1.88188952627142e-05
-2.97686226787662e-05
-4.64493338435278e-05
-4.23828245311549e-05
7.82810447586175e-06
-3.76105838820881e-05
-4.19081048722487e-05
-1.84188930225094e-05
-3.38890489822829e-05
-6.59712886483248e-05
-3.77218088968882e-05
9.94849273225318e-06
-3.51975887129442e-05
-3.18857640704909e-05
-6.07351051505417e-05
-3.79220003979938e-05
-2.80662840993097e-05
-2.22390559687979e-05
-3.77987833173915e-05
-3.26658558439205e-05
-5.73108809488747e-05
-4.53010414142669e-05
-3.10989627383884e-05
-4.9454492262584e-05
-3.22144385139953e-05
-4.04630839638831e-05
-5.07142604198252e-05
-4.05420127776016e-05
-3.38279578869103e-05
-3.40175730864574e-06
-3.49618559367098e-05
-3.12750319386857e-05
-3.66413403851762e-05
-5.9373251914577e-05
-1.55888239752759e-05
-1.26712664666071e-05
-3.40084951772369e-05
-1.71516759397843e-06
-3.26588990805598e-05
-1.36048285429593e-05
-2.45383437420846e-05
-5.76651233638819e-05
-5.47454672494022e-05
-3.38127290933469e-05
-4.78654122902617e-05
-3.27842690810934e-05
-1.42961968482385e-05
-5.31199732544092e-05
-3.14199107422968e-05
-1.72687613393024e-05
-2.32923235348446e-06
3.13324800421629e-06
-1.26316647546236e-05
-4.73613679735494e-05
-1.71867291370467e-05
-5.64691720658501e-05
-3.44120517071431e-05
-3.62412008300327e-05
-2.09981381989881e-05
-7.0327904420612e-06
-6.13715073860221e-06
-2.78327107571782e-05
-4.68431661139834e-05
-4.50920697579481e-05
-4.08276734332677e-05
-5.83810379650888e-05
-2.87558368656431e-05
-5.14626942846813e-06
-2.63480133178383e-05
1.16573031558075e-05
-4.24166861382104e-05
-2.13825226090411e-05
-4.23686353607544e-05
-2.93009884747751e-05
-2.64062855102572e-05
-5.60319128310348e-05
-3.93965459133816e-05
-4.64041505028189e-05
-1.65396146066041e-05
-2.2269210141568e-05
-2.48359531495556e-05
-3.32494290081771e-05
-4.77564674131946e-05
-1.1867662201209e-05
-2.44005996440146e-05
-4.24639336208393e-05
-2.35399539480822e-06
-4.36682998627859e-05
-3.19941427490146e-05
-1.35507518134596e-05
-3.56790006314965e-05
-3.01364616032616e-05
-3.3834718044741e-05
-1.79583619993403e-05
-2.01152081015361e-05
-5.19778842033231e-05
3.65200502247473e-06
-4.23097194875402e-05
-2.80463996694441e-05
-5.61140738823903e-05
-9.6139182787518e-05
-2.77699883784986e-05
-4.37226190444839e-05
-1.20712980466921e-05
-4.34971116721906e-05
-2.88728976711814e-05
-1.16621900662088e-05
-2.34956704991837e-05
-3.44188341887307e-05
-4.3123099675522e-05
-5.58950452129882e-05
-2.89370715219055e-05
-3.28977133649036e-05
-5.0169110985405e-05
-2.71307731255333e-05
-3.13643362245547e-05
-3.90600848221174e-05
-3.19038851659314e-05
-4.09596893204785e-05
-1.03496529092271e-05
-9.63207778338679e-06
-3.22768422475694e-05
-4.39186710156859e-05
-2.94172589248789e-05
-2.8053982551833e-05
-3.80349105570884e-05
-1.32970063905049e-05
-1.79885185356436e-05
-2.03353157320589e-05
-3.7352032119538e-05
-3.95103798514855e-05
5.49174511756366e-06
-4.1717018345377e-05
-1.67804450358926e-05
1.00903041882805e-05
-2.09666420720633e-05
-4.57847842583632e-05
-2.78664090143498e-05
-5.74435099859297e-05
-3.87414708702026e-05
-1.41548066010741e-05
-3.98666644351852e-05
-1.48507147885234e-05
-2.43810004770489e-05
-2.84309066421758e-05
-2.92633344421377e-05
-2.42455284392841e-05
-2.77587301823846e-05
-2.73784709397434e-05
-4.4951199679646e-06
-2.05324804497077e-05
-3.40389874295613e-05
-5.65378556765557e-05
-2.81215183545929e-05
-1.18429240185741e-05
-3.07729865348255e-05
-2.21338893022007e-05
-6.36629818753034e-05
-4.34236204327595e-05
-2.01308467829493e-07
-2.61051068676744e-05
5.32584116132701e-06
-1.23098528152588e-05
-5.01445200227517e-05
-2.22840017660497e-05
-5.37124003322353e-05
-3.98532185528496e-05
-3.88245909699864e-05
-3.67826862331512e-05
-1.22870994202861e-05
-3.61089477512707e-05
-2.49912648626965e-05
-5.02140829014035e-05
-6.18167765922492e-05
-2.14894141196148e-05
-8.69419687880428e-06
-4.41782993438109e-05
-2.87986652678995e-05
-6.00669199326909e-05
-2.5964643539983e-05
-3.36193725971593e-05
-3.67228320352436e-05
-2.42284760301657e-05
-1.67051347424464e-05
-1.08222652237782e-05
-2.61388902099986e-05
-5.47651898115448e-05
-4.40623356841657e-05
-1.93169754719176e-05
-2.56629708863609e-05
-2.59522820687669e-05
4.78127551946176e-07
-6.36730746127465e-06
-4.15711096936719e-06
-3.48124583978558e-05
-1.68321415083503e-05
-3.06256874484777e-05
-3.45280312387381e-05
1.56914056765639e-06
-1.98291454080405e-05
-6.88899011173674e-06
-2.76481419416806e-05
-4.76493501897611e-05
2.89335974408903e-06
-3.70207703592451e-05
-3.24434363708617e-05
-1.58884109291498e-05
-4.92653214780515e-05
-5.65809216334335e-05
-4.08436413841718e-05
-4.75672438371118e-05
-3.28213346440176e-05
-3.13028277821386e-05
-1.37521098993468e-05
-3.35503472762965e-05
-4.68403122876913e-05
-3.985003091358e-05
-2.12953598211808e-05
-4.60317956771014e-05
-2.62611861802448e-05
-2.63893244877463e-05
-3.65709542454815e-05
-3.02686249426496e-05
1.42314108979719e-05
-7.05168978758612e-06
-1.00775209204665e-05
-1.74240318656499e-05
-1.53790255360629e-05
-1.0264843449375e-05
-4.65454326275145e-05
-5.47738610192093e-05
-4.07861532909553e-05
-3.74657832328676e-05
-3.75712592823005e-05
-5.81495422256766e-05
-3.97210163642593e-05
-2.8626837124263e-05
-2.55609927440899e-05
-1.45542273916094e-05
-4.89534706231969e-05
-4.63558042968755e-05
-4.35015243492825e-05
-1.36857431681181e-05
-4.24637917129425e-05
-2.07445396201477e-05
-1.80030478309626e-05
-1.75022649337914e-05
1.37452927831723e-05
-2.30434062239881e-05
-2.31425325464766e-05
-4.04911947564195e-05
-9.96698590247652e-06
2.10107153704908e-06
-1.08347344416018e-05
-1.48529961937208e-05
-1.38506779960235e-07
-2.84290675963309e-05
-2.22088649719167e-05
-1.38105888273304e-05
-2.55888941604362e-05
-3.63341178946568e-05
-3.19812972058719e-05
-3.75950490783307e-05
-3.81514077708967e-05
-3.54594082647751e-05
-3.79301434486334e-05
-1.79301173433599e-05
-3.59507808754767e-05
-1.85708532436112e-05
3.02741818697118e-06
-3.57209897224881e-05
-4.21248108309058e-05
-1.47315268365505e-05
-3.30033388905789e-05
-1.83934456496323e-05
-4.33912304496523e-05
-7.01536586991284e-06
-3.9184030774948e-05
-6.08903105674418e-05
-7.1260175217397e-05
2.15370859155876e-06
-2.36984819320377e-05
-5.92899595221501e-05
-2.21864998937953e-05
-5.09734142369786e-05
-3.06197387328516e-05
-4.65105471116894e-06
-1.69546157190374e-05
-4.57106325342938e-05
-1.13394498768417e-05
-3.41689695645285e-05
-3.11887854955573e-05
-5.92556956853032e-05
-4.46077258901614e-05
-1.95154682937539e-05
-2.11073398933159e-05
-9.97642637053126e-06
-5.14667476777512e-05
-4.9766171366481e-05
-1.62433657953075e-05
-5.09736667666537e-05
1.20304482268308e-05
-2.28517197126743e-05
-3.01240761160184e-05
-3.20785228351738e-05
-3.80506060210757e-05
3.94886610150566e-06
-2.72118065046831e-05
-5.5839589881809e-05
-2.76114636814985e-05
-2.84493660195108e-05
-2.45808462752211e-05
-5.53667095017036e-05
-1.08535420112268e-05
-2.04312178719915e-05
-4.31956962448801e-05
1.02478474230985e-05
-1.13979402610246e-05
-4.83924880434745e-05
-3.13725196368354e-05
-2.29774276360204e-05
-1.6626988292907e-05
-3.44539609908144e-05
-4.39275486390113e-05
-1.61665658403136e-05
-1.6301965020264e-05
-8.34780034187093e-07
-3.95648690898098e-05
-1.93511891750438e-05
3.60948556279456e-06
-2.50423097826241e-05
-8.7165709954726e-06
-8.45927096434934e-06
-2.51408048515045e-05
-1.4397829089459e-05
-2.10351104697622e-05
-3.04184744284089e-05
-1.51660484836e-05
-2.03566593878499e-05
-2.58563403210923e-05
-2.10631373906464e-05
-5.93525095605183e-05
-2.2173468821672e-05
-8.25517244202728e-05
-1.50748853712169e-05
2.1728639212628e-05
-3.18291897486558e-05
-4.28128557598663e-05
-1.46695270057049e-05
1.42139647491017e-06
-4.11010274057438e-05
-4.00349988572818e-05
-9.76365334237403e-06
-4.60503460704802e-05
-3.31943890134163e-05
-3.82299547624356e-05
-2.5643125729831e-05
-3.01509251794015e-05
-3.55227499104472e-05
-4.12122091965368e-05
-4.24541505498311e-06
-2.02640333668297e-05
-2.05462992785567e-05
-2.92344194815157e-05
-5.01831252275449e-05
-1.81827774694211e-05
-3.63347692711747e-05
-5.82943866004752e-05
-5.27410868816837e-05
-2.59604550196063e-05
-6.45234895594852e-06
-1.85755928740912e-05
-2.51607044105152e-05
-4.56006768772182e-05
-1.33352026495284e-05
-1.95924834402451e-05
-3.50599024412477e-05
-4.17992847310075e-05
-3.60758929378563e-05
-5.61315570463457e-05
3.30092645999039e-07
-3.2943351913962e-05
-3.88102334614603e-05
-4.17342486273256e-05
-2.52987541693164e-05
-7.59376657225726e-05
-5.84209863649206e-05
-2.46720764691408e-05
-6.65762334581559e-05
-3.85945725908212e-05
-3.57346093906499e-05
-2.94154088624292e-05
-4.61275150373202e-05
-5.12646691546208e-05
7.58768146925836e-07
-3.36869789935248e-05
-2.05042622329556e-05
-4.69368173754533e-05
1.21828541518005e-05
-2.17270679920838e-05
-4.25107928094391e-05
-3.52523157613339e-05
-1.19513778752825e-05
-4.41457370655623e-05
-3.79103289776567e-05
-1.80831965677503e-05
-3.02855259622232e-05
-4.63762887352757e-05
-4.55737199181871e-05
-3.47494450660407e-05
-4.3781852718104e-05
-2.72127711823157e-05
-1.72534349270923e-05
-1.64361784286941e-05
-5.47441199686796e-05
-5.68578875589761e-06
-2.72037039534477e-05
-2.0887118500122e-05
-2.6025565469767e-05
-3.77919415030401e-05
-3.06296808649296e-05
-4.96476711686414e-05
-5.81451738425889e-05
-3.16321964360169e-05
-4.57844222607188e-05
-2.94797859564208e-05
1.86628386162988e-05
1.14219202986785e-05
-6.13217172696509e-05
-4.80751828431721e-05
7.00615436791713e-06
-3.87523287576324e-05
-2.17589082088021e-05
-2.19512504420255e-05
-2.93961026671986e-05
-2.09200420193207e-05
-3.82819374372015e-05
-2.17207927455532e-05
-3.87382300020802e-05
-1.7170439218205e-05
-2.37756762492808e-05
-1.39146651716995e-05
-2.74878051720313e-05
1.03732756486783e-06
-2.5598028997813e-05
-1.42968156418965e-05
-4.0264703986591e-05
9.66576036757862e-07
-3.56190931459657e-05
-5.0421086336518e-05
-3.43986675901457e-05
-4.68048183622928e-05
-4.58615588580167e-06
-2.36638242879226e-05
-3.31730753155206e-05
-2.99542167948138e-05
-2.31495736916436e-05
-2.70743603985648e-06
-3.48661341979159e-05
-2.29867806497442e-05
-5.90826386320707e-06
-3.21412472498155e-05
-2.59873837692958e-05
-3.3432963910333e-05
-5.07678035420863e-05
-5.38302532449051e-05
-2.96740796381201e-05
-4.39275225918993e-05
-2.10349029528482e-05
-3.77010291045656e-05
-3.43465017419895e-05
-3.33943805268185e-05
-1.16331752985184e-06
-3.24668848895615e-05
-3.45218783092991e-05
-3.07350590643827e-06
-2.08435724770224e-06
-3.31656052313093e-05
-2.08002551089495e-05
-1.71617627014536e-05
-4.34394492808514e-05
-4.58086487520581e-05
-2.87180276988288e-05
-1.67634126104476e-05
-2.90225521382012e-05
-2.44831199579068e-05
-2.4357477162494e-05
-2.36903239981338e-05
-3.14573852850551e-05
-3.84988443371292e-05
-1.802112041461e-05
-4.90395373605491e-05
-2.37779822330476e-05
-3.1472744462145e-05
-1.74795603947077e-05
-4.90083777196783e-05
-4.03371188633039e-05
-5.5536516356503e-05
-1.21149381320504e-05
-1.60746329750375e-05
-2.65779417358386e-05
-1.54770419071657e-05
-2.49425094323e-05
-2.60946238619636e-05
-1.21857884506738e-05
-1.89291168762222e-05
-3.03705151479673e-05
-3.53762356983921e-05
-2.07105813930186e-05
2.99622274483272e-06
-2.10369128018039e-05
-4.31740418481169e-05
-4.96761292053569e-05
-2.68691119805981e-05
-4.96204285656473e-05
-3.78243498768396e-05
-3.63143791180332e-05
-3.48965506903069e-05
-3.14727491042189e-05
-9.07114812464434e-05
-4.5348204027085e-05
-4.39474407403083e-05
-1.57101092743449e-05
-3.90054430168519e-06
-4.11412002453388e-05
-7.61092689893035e-06
-4.58430309798077e-05
-3.67441097280746e-05
1.46678756032508e-07
-1.73933956805757e-05
-1.18257550652454e-05
-1.80103747793118e-05
-2.45007924374811e-05
-4.08776235006827e-05
-6.77800717680074e-05
-6.12064989469418e-05
-4.25350200878135e-05
-3.00339387935282e-05
-3.14672814425523e-05
-3.92070581478455e-05
-1.31320292467517e-05
-3.4566495449249e-05
-4.03551960673195e-05
-5.98746030024476e-05
-3.7945536475615e-05
-7.49938090468315e-06
-1.20122891161792e-06
-4.62829018222531e-05
-1.39208166963942e-05
-2.92489560813506e-05
-4.69534459590889e-05
-1.60251374037072e-05
-2.01010913787646e-05
-3.21012478142382e-05
-4.79907195645877e-05
-2.78354419828439e-05
-2.53633159366786e-05
-3.84740513592123e-05
-4.69165908089946e-05
-1.34751366233953e-05
-2.4581215245288e-05
-2.71526162864912e-05
-5.43411735448094e-05
-3.6407241388884e-05
-3.20597254784726e-05
-1.38215010822905e-05
-6.6796902101179e-05
-1.871231236473e-05
-3.21628421212573e-05
-1.46805878450461e-05
-4.31859666958408e-05
-2.78419408773652e-05
-2.19988242249043e-05
-3.60169523700148e-05
-2.73314095114963e-05
-1.544861773814e-05
-5.00023805190367e-05
-1.35666535069387e-05
-7.7390196564296e-06
-4.10138192947358e-05
-3.73873936027364e-05
-3.97700547971358e-05
-8.60630446229505e-06
-1.55205983828066e-05
-2.56090917298843e-05
-2.5272856319201e-05
-4.32033807269832e-05
-3.89004850165052e-05
-4.84812725000427e-05
-2.83895329997038e-05
-3.72745903685866e-05
-1.3958373780821e-05
-1.10418795695056e-05
-3.20814468281177e-05
-2.97088361797907e-05
-2.7603354383153e-05
-3.31918114572882e-05
-7.61857272915941e-06
-3.16583010929782e-05
2.80273948698079e-06
-4.32293041349879e-05
-5.19710081440778e-05
-3.94715322421579e-05
-5.32236598022962e-05
-3.6105544340108e-05
-4.20157824481575e-05
-3.08467850084709e-05
-7.8616429478191e-06
-6.27395498832548e-05
-3.95640535028964e-05
-3.46123001622346e-05
-4.21536078339785e-05
-3.04472847995796e-05
-7.4202854915154e-06
-2.11582378582815e-05
-5.87926789860438e-05
-3.25679698811026e-05
-1.94705751747746e-05
-9.48969361719431e-06
-2.01264183542634e-05
-5.56267370816348e-05
-4.53289651703245e-05
-1.26250334313217e-05
-6.33110243182882e-05
-6.20888320812596e-05
-3.01159909300756e-05
7.60994913759857e-06
-6.25545774895574e-06
-1.09887136165825e-05
-5.84679166917508e-05
-4.90130773957756e-05
-8.23111450918233e-06
-3.51545695458677e-05
-4.78533517855052e-05
-4.79163842955895e-05
-8.58350168930761e-06
-1.31753881093317e-05
-4.6131270405864e-05
-2.27759505599967e-05
-3.80812306939948e-05
-2.01320172266478e-05
-1.10632222220321e-05
-5.97607299734742e-05
-5.43937372590695e-05
-5.23947870652278e-05
-4.37156039937896e-05
-1.29725515645859e-05
-4.27222818510438e-05
-1.46475541771445e-05
-5.46725303046469e-05
-5.24121093571701e-05
-2.58758040970099e-05
-4.51252829818459e-05
-3.34980820819846e-05
-5.07660519835443e-05
-3.6631236873052e-05
-4.52051064960816e-05
-1.17273843087055e-05
-2.04319002685918e-05
-1.75267882100466e-05
-1.89415021829266e-05
-4.90560383756744e-05
-2.4519175464603e-05
-3.56166923744192e-05
-5.31515591042149e-05
-4.43726558948825e-05
-4.53084626255183e-05
-3.16151958099811e-05
-4.1495245994193e-05
-2.07082367969362e-05
-3.77197958993593e-05
-6.90694312677173e-06
4.49093820814067e-06
-2.62927243773696e-05
-2.02465806678632e-05
-3.65126907374102e-05
-2.5064063921586e-05
-4.46785539244758e-05
-2.45860683725396e-05
-7.75681949810552e-05
-4.0536826509468e-05
-3.44634692361637e-05
-6.13958145643932e-05
-2.71196151100727e-06
-3.61063092304552e-05
-2.86829367760811e-05
-5.22289006677011e-05
-2.97050500840382e-05
1.17716254921018e-05
-2.85015621468939e-05
-4.62601300083687e-05
-1.68020831330238e-05
-4.10294302622811e-05
-3.3984216281747e-05
-5.62247393043403e-05
-4.70249380992741e-06
-2.78265609927183e-05
-1.39727148581339e-05
-4.8449062225451e-05
-7.14907914004065e-05
-1.48043575299108e-05
-4.03607432841857e-05
-1.15994317793589e-05
-3.4428516319633e-05
-2.49374184018566e-05
-4.10997413872013e-05
-5.20966763989897e-06
-5.21897238162995e-05
-2.29726641991733e-05
-7.60943424857198e-06
-2.98995419162764e-05
-4.14241728653589e-05
-1.53669863205635e-05
-2.89830082976057e-05
-3.87270928421319e-05
-1.75575720631678e-05
-1.91960941054007e-05
-2.51415634766865e-06
-2.37266410608334e-05
-2.99664668107497e-05
-3.15509677740719e-05
-2.37541787996449e-05
-4.92786024512691e-05
-3.77057578633899e-05
-3.41087915378821e-05
-2.14944648936862e-05
-3.37948543811977e-05
-4.6162661066832e-05
-2.2285589432617e-05
-1.58687913116549e-05
-4.9048061476911e-05
5.74785628734649e-07
1.29995889054459e-07
-2.02170018967409e-05
-4.72864176578033e-05
-3.40574510466479e-05
-4.25901776554821e-05
-1.71143373557684e-05
-4.5009471683332e-05
-4.10588918654464e-05
-6.65879174726077e-05
-4.41538373244567e-05
-4.81777740487874e-05
-5.67024863647651e-06
-1.88650748844871e-05
-4.10035141556374e-05
-2.66222890967127e-05
-2.46045680203368e-05
-4.62570196412582e-05
-3.66521500861568e-05
-6.22620001886215e-05
-1.90739032939171e-05
-2.2647051762746e-05
-1.79970071351775e-05
-2.98303908431484e-05
-7.23684972227329e-05
-5.26220275290146e-05
-2.07014238059974e-05
-2.76573049575114e-05
-2.34695510812033e-05
-2.76921538285523e-05
1.07474132615111e-05
-3.70620452222373e-05
-3.24551642756833e-05
-3.17845404729493e-05
-4.17193517018862e-05
-2.41235424556689e-05
-9.02236125503758e-06
-2.29908051754746e-05
-4.33345978050387e-05
-2.89332750148867e-05
-1.40159126658994e-05
-9.53945710366264e-06
-2.72709756917319e-05
-3.35205358122695e-05
1.08375982517326e-07
-1.19631883536934e-05
-2.75239077433404e-05
-3.16248418111205e-05
-1.45124738748582e-05
-3.58774726337683e-05
-3.81720463692544e-05
7.80092272350188e-06
-4.43942629764663e-05
-7.70762494429202e-05
-4.00071791949189e-05
-2.53964021143888e-05
-3.53912815715576e-05
-1.34261741388975e-05
-3.337384478359e-05
-2.7513098392238e-05
-3.96997514167238e-05
-4.08144459943456e-05
-3.64494278842597e-05
-5.16322039857926e-05
-2.90904222972136e-05
-1.54956247252047e-05
-2.87030531173545e-05
-3.9488373294295e-05
-3.51148716922537e-05
-4.23321702220552e-05
-2.86379985762988e-05
-6.24595043630774e-05
-4.09927126247159e-05
-4.80018487074405e-05
-1.82601639436818e-05
-7.20897720836543e-06
-4.90402211629749e-05
-4.90536709430896e-05
-9.5987397038017e-05
-3.27832115394767e-05
-3.00148687879209e-05
1.05586321434112e-05
-2.83278437656766e-05
-5.39382240640816e-05
-2.37678779494945e-05
-1.38040592405392e-06
-3.37119138006479e-05
-4.40010679616412e-05
-2.85944231910599e-05
-4.78739669506342e-05
-1.35496219596778e-05
-5.57441945866723e-05
-1.74249621358151e-05
-2.67155853862108e-05
-1.279952407149e-05
-5.18368790521157e-05
-1.99022115338043e-05
-5.18529414986083e-05
-2.02321458266404e-05
-4.06341143687811e-05
-4.48953802917856e-05
-7.23905969213129e-05
-1.67269615543435e-05
-5.2522396135842e-05
-3.64303428509531e-05
-2.80367353456483e-05
-1.59440005738542e-05
-6.59033725530522e-05
-3.33540749671982e-05
-3.56924033782281e-05
-2.44412003228886e-05
-3.51068704484256e-05
-3.79991349168563e-05
-1.31994258735332e-05
-5.2812305398855e-05
-1.58490286749393e-05
-2.86829474098728e-05
2.10569696957803e-05
-1.6829293945493e-05
-3.26833847727177e-05
-1.90048195562117e-05
-8.99012419359445e-06
-3.11150636387787e-05
-3.92767428173966e-05
-1.01220534668694e-06
-2.48482381399319e-05
-2.2043451212516e-05
-3.0213683272042e-05
-1.83568304343242e-06
-2.07507370295414e-05
-3.73113447873016e-05
-2.68291177369111e-05
-3.71688513029504e-05
-2.13098788412689e-05
-2.05173861793594e-05
-3.64510686534051e-05
-1.16473348587447e-06
-3.48148238160979e-06
-5.41787818414763e-05
-8.25320393883878e-06
-2.56190834778729e-05
-1.21821411934536e-05
-3.89094240424977e-05
-3.01343481103022e-05
-2.83496511226385e-05
-2.39164063243165e-05
-2.46408453758839e-05
-6.42857044604716e-05
-4.85176799210774e-05
-3.45023626846664e-05
-3.19707921245136e-05
-2.90184763823722e-05
-4.94157041264113e-05
-2.40487542609378e-05
-2.70722700765219e-05
-2.16009681842735e-05
-5.21409249368352e-05
-1.95447296092758e-05
-2.87551891231444e-05
-1.25751773053954e-05
-3.23645134566198e-05
-2.47929845083833e-05
-1.96132624334734e-05
-6.74985634368692e-05
-1.84978854105355e-05
3.64589969129343e-06
-3.59282675719769e-05
-2.3795117878043e-05
-3.74215143633758e-05
-3.14351247800369e-05
-2.75333173994176e-05
-3.54286432953149e-05
-5.97141111825351e-06
-1.72872186270609e-05
-3.79572779684723e-05
-1.65436288709886e-05
-2.86295196031734e-05
-4.80820708200157e-05
-3.89971944062355e-05
-1.60116206716551e-05
-2.29394461988822e-05
-3.64457476559451e-05
-3.51646063145536e-05
-2.41610265910985e-05
-3.86479433276628e-05
-2.71981665105698e-05
-1.86668861164062e-05
-4.79810432642985e-05
-1.70277472461606e-05
-4.26468158162183e-05
-5.25054494964538e-05
-5.38533542322982e-05
-5.5308538707076e-05
-3.82371135543505e-05
-3.65892045775017e-05
-3.79660047431261e-05
-4.88668311326629e-05
-3.26929260008892e-05
-3.079395810328e-05
-5.16942107760745e-05
-3.22050480999564e-05
-4.79204632013219e-05
-2.53158360072332e-05
-1.28010245888859e-05
-1.00414273178147e-05
-1.06981932762906e-05
-2.90156631370521e-05
-2.76856649809047e-05
-1.8769192088616e-05
-2.16550489777554e-05
-5.38840876277095e-05
-3.12058970133183e-05
-2.82298263482813e-05
-2.06002936634337e-05
-2.57394607803494e-05
-4.50014956502696e-05
-5.12392922832996e-05
-6.68600687690212e-06
-3.34046212355918e-05
-3.06798047348033e-05
-2.03271910472483e-05
-8.48287607243588e-06
-3.68868294312949e-05
-4.0584246087939e-05
-5.4951170603508e-05
-2.17446484895394e-05
-3.90137645481657e-05
-5.31792696606968e-05
-4.97455603627071e-05
-1.82865874185562e-05
-7.03130581346403e-06
-3.16834353152977e-05
-4.22819743333338e-05
-4.22840849347561e-05
-4.05018946895434e-05
-7.68296170071769e-05
-3.04627902737514e-05
-4.40550895490226e-05
2.59199272173207e-06
-6.76873631951567e-05
-5.28066276214713e-05
-3.90734181383292e-05
-5.06763724114258e-05
-2.32979872546381e-06
-2.46639464792476e-05
4.31071775747937e-06
-1.39039092493056e-05
-4.82558258643209e-05
-8.03976747184879e-05
-4.33120843221846e-05
-1.73300810209247e-05
-4.97862531055245e-05
-1.6771961906204e-05
-3.44986013970094e-05
-3.07889888617763e-05
-1.4179495808409e-05
-2.88900379128424e-05
-2.04992123349287e-05
-3.72789552070244e-05
-3.60111531376065e-05
1.40282154937548e-05
-1.62721060928941e-05
-2.12895532049428e-05
-3.74373066840399e-05
-1.35981547652197e-05
-1.95542673457226e-05
-2.29719083328966e-06
-2.89666022830103e-05
-4.175699771677e-05
-2.70357614762634e-05
-5.09386905612528e-05
-3.2074503852499e-05
-1.35125662395054e-05
-4.08370024956161e-05
-4.66646947135858e-05
-2.80426319589351e-05
-6.76276930440863e-05
-4.29523426893885e-05
-1.57779965030583e-05
-3.06227387016718e-05
-4.29218376583662e-05
-1.55038143071334e-05
-2.13199954423769e-05
-1.61820509735951e-05
-7.55941645105563e-06
-1.21669013011231e-05
-7.65088213846561e-05
-2.42152033207894e-05
-4.93274572736318e-05
-3.21299518423294e-05
-1.33347467027301e-06
-7.41980588986097e-06
-1.54205807112452e-05
-2.81399888861393e-05
-2.43502718397626e-05
-4.91478211528877e-05
-1.97356257993785e-05
-1.78843125564386e-05
-4.35778204271491e-05
-3.2810647378182e-05
-2.21733593768009e-05
-4.6078284970858e-05
-1.16987464101217e-05
-1.99251246964794e-05
-2.67337299509664e-05
-4.58606054926606e-05
-2.09271719819862e-05
-2.16267438895252e-05
-6.37714191484318e-05
-5.26475850422394e-05
-3.96781672927628e-05
-4.42884381524785e-05
-2.03248197688643e-05
-5.38885780912368e-05
-4.36271041407888e-05
-4.77611066527994e-05
-3.86546822880507e-05
-6.69530200827957e-05
-5.38326502104543e-05
-1.20825810470762e-05
-5.57536036580687e-05
-4.0449047215011e-05
-4.74771401912977e-05
-2.95040985755186e-05
-6.71715666118891e-06
-5.51918498270336e-05
-4.30502145969678e-05
-5.3314423416789e-05
-4.52657432642883e-05
-2.02445676694532e-05
-3.03660191984448e-06
-2.73185963367055e-05
-2.61215356557636e-05
-2.15505125120384e-05
-1.12529433622415e-05
-7.32561355863081e-06
-1.35481392155324e-05
-5.58763191981412e-05
-7.3416844442203e-06
-6.01231905424089e-05
-2.29425416908273e-05
-4.94830121983582e-05
-3.85915806743703e-05
-3.7868221447971e-05
7.9475031888139e-07
-3.32976018829356e-05
-2.9186781454501e-05
-2.69285561001082e-05
-2.40633479034768e-05
-2.01130165490769e-05
-2.21559864749465e-05
-6.15393592047753e-05
6.62264589432169e-06
-1.41767274433476e-05
-7.87122514013449e-06
-1.92219702297728e-05
-3.91286433661264e-05
-5.23333510571745e-05
3.22840969174636e-06
-1.382499750232e-05
-1.2294502845105e-05
-3.35817315272938e-05
-5.98856609257587e-06
-4.51576624192571e-06
-1.88669477157829e-05
-2.55145086621027e-05
-1.58658081669324e-05
-3.06886608019137e-05
-4.75274196515489e-05
-3.27661237650743e-05
-3.16145361154574e-05
-5.65627588310048e-05
-3.34961200388748e-05
-1.94580638765718e-05
-2.9820579013544e-05
-2.51080989213866e-05
-3.09997160242835e-05
-2.21107007957689e-05
-2.24497207778951e-05
-4.02012622450613e-05
-2.09591752542424e-05
-3.34332738339945e-05
-3.49041666167054e-05
-2.93771302352712e-05
-4.09285765066431e-05
-2.10479613252457e-05
-8.62961474358967e-07
-5.89820384082916e-05
-2.23479066435366e-05
-3.972270695068e-05
-2.90548322792888e-05
-1.90370694006177e-05
-5.37043070389025e-05
-2.91335100543303e-05
-2.83739175809264e-05
-3.57673757969415e-05
-4.59754196144766e-05
-1.78442861330251e-05
-1.25761852059608e-05
-3.61622538603406e-05
-2.74872170045417e-05
-3.90753235775142e-05
-5.09999552698388e-05
-4.12543813504542e-05
-7.04410805023952e-05
-5.6141796647825e-05
-2.98586990416461e-05
-4.3968845259947e-05
-4.69340375857417e-05
-1.83219369411492e-05
-9.70430752533956e-06
-2.86555679792341e-05
-3.08731472508739e-05
-1.161097485233e-05
-3.50632418624588e-05
-4.04238567057786e-05
-2.62886624240392e-05
-3.01840326730763e-05
2.33424786269066e-06
-2.70370364123672e-05
-3.84948241105105e-05
-4.59247077468472e-05
1.78285207489595e-06
-3.46367697690823e-05
-4.71369009355747e-05
-2.32405787545485e-05
-1.43446196990958e-06
-2.54141007125955e-05
-3.35327340769408e-05
-1.90135972843403e-05
-2.02215752489542e-05
-2.97603845937971e-05
-1.96329929983094e-05
-7.32915472098864e-06
-4.56090833763016e-05
-2.31540023904357e-05
-3.82044313944899e-05
-5.04731310739147e-05
-2.85706277302272e-05
-2.24781530958729e-05
-1.88454428165597e-05
-1.90462033970256e-05
-2.23279454327322e-05
-3.42073021742384e-05
-7.52332479402056e-05
-2.92232295499036e-05
6.21389771416502e-06
-1.51448277843859e-05
-4.15344253029956e-05
-2.90518032376321e-05
-2.00971610369554e-05
-3.82192116310052e-05
1.19237834747104e-05
-4.6900371622416e-05
-3.21233731916499e-05
-1.78093088838101e-05
-3.81320845507559e-05
-3.52357779360461e-05
-3.3848767634521e-05
-2.85875024427872e-05
-1.99869789294212e-05
-4.5645921737294e-05
-2.52799353065769e-05
7.01451164162728e-06
9.58299887205702e-06
-4.35067959265546e-06
-3.83884344030103e-05
-7.75143404666862e-05
-2.63901184370792e-05
-6.70322121361283e-05
-1.35499909977513e-05
-1.31502302070433e-05
-2.74257111228314e-05
-3.71939653008914e-05
-5.75348677234685e-05
-7.3197016466725e-06
-1.98051440992703e-05
-2.00322121597839e-05
-3.73064657201051e-05
-1.81215566531629e-05
-2.00292279924569e-05
-3.43034888588402e-05
-2.76518338761358e-05
-4.5143326780697e-05
-4.39380030408031e-05
-2.96477734368244e-05
-3.93603343563519e-05
-2.74511550892892e-05
-2.83944270284073e-05
-4.30786440062596e-05
-4.00143400355109e-05
-1.32636620828686e-05
-5.09514260483899e-05
-3.6146743993159e-05
-6.87876536874244e-05
-5.79850796440283e-06
-1.18595370157917e-05
-2.78321031855621e-05
-1.00221317350713e-05
-4.34238221253641e-06
-1.05523039065664e-05
-8.11931862939202e-06
-7.08112275859215e-05
7.76089273907434e-07
-1.64573303549321e-05
-5.76933244899005e-05
-1.35697310827883e-05
-4.29163393139587e-05
-3.41758464382954e-05
-3.29120129009687e-05
-2.91010198806872e-05
-9.34745261452694e-06
-6.25481684187371e-05
-4.463918164147e-05
-2.52647897276518e-05
-4.73093785054268e-05
-2.88676484767556e-05
-1.52814051729079e-05
-2.61662801456757e-05
-2.42114323735179e-05
-3.90376247019589e-05
-2.67310545054789e-05
-2.72109096960673e-05
-5.19959510376075e-06
-4.78148351309644e-05
-7.55524425095559e-06
9.90127052318017e-06
-4.9334921936309e-05
-4.27415949764771e-05
-6.11670911679828e-06
-3.47357088847254e-05
-5.77386397557118e-05
-2.04910144561057e-05
-3.54389835255564e-05
6.78087054759915e-07
-2.50898825202661e-05
-2.3854307899116e-05
-3.00773243487656e-05
-3.36928758526183e-05
-4.11385446513619e-05
-4.65245726017778e-05
-3.09292333897433e-05
-6.52293995029446e-05
-7.80972592382005e-06
-4.3897090172368e-05
-5.15729452986772e-05
-3.41405257321573e-05
-3.31415655326606e-05
-4.51771835444478e-05
-5.03961233151752e-05
-3.43553165508224e-05
-6.0226845450135e-05
-4.92015381871897e-05
-1.7722386649189e-05
-2.28852527155732e-05
-2.64419461422827e-05
-4.3895698942785e-05
-3.26026351447036e-05
-3.93263087103009e-05
-2.53763535386857e-05
-4.62009497860728e-05
-2.04866184447682e-05
-2.84116546583155e-05
-2.82810478261591e-05
-5.29717704305124e-05
-4.04529633746915e-05
-1.59904049080263e-05
-2.39645681695955e-05
-3.11138661534664e-05
-2.32533206152911e-05
-2.91083000400455e-05
-4.44179225866975e-05
-1.23654437759054e-05
-2.87408198836206e-05
-3.11688118821153e-05
-1.1241163680901e-05
-1.90797517861176e-05
-4.98408407269126e-05
-3.29407960637779e-05
-2.2737671899626e-05
-3.53575365307625e-05
-1.19291069282176e-05
-2.60451832536657e-05
-4.36177410533079e-05
-1.06916484340069e-05
-4.24738147339231e-05
-5.67829980487523e-05
-3.8397567998118e-05
-3.40947456199232e-05
-3.8588968989348e-06
4.08742032426015e-06
-9.54499534264076e-06
-6.12967965456002e-05
-4.06577200573874e-05
-1.07299384961376e-05
-2.84951319053796e-05
-4.21213286998896e-05
-5.04616245886442e-05
-4.19670166863445e-05
-4.13182009960501e-05
-3.71857235973092e-05
-4.77650273049922e-05
-3.01473157938037e-05
-3.00121364483534e-05
-4.42588084260039e-05
-2.48876336846375e-05
-5.96037242916434e-05
-3.82982943989083e-05
-5.08705030947745e-05
-3.41414224796696e-05
-4.09453407888112e-05
-4.28389773211399e-05
-4.15040040382035e-05
-1.63422180236082e-05
-1.58654582141621e-05
-1.83441568136162e-05
-3.30462761876351e-05
-2.65261408704247e-05
-5.77037457374881e-05
-4.42696370254586e-05
-5.03047807707592e-05
-3.25544394953469e-05
-2.60812641044141e-05
-2.99741470655436e-05
-2.72415283846866e-05
4.61816556980989e-06
-5.60572151109591e-05
-3.44373988097631e-06
-1.84437894300605e-05
-3.25185283088831e-05
-2.45612830645666e-05
-2.14651018365316e-05
-1.56537597441506e-05
-3.07541079368164e-05
-3.05762556680734e-05
-5.97377438770491e-06
-3.50174737905587e-05
-5.00011484889539e-05
-7.2455821785439e-05
-4.33533197344957e-05
-2.92213234242416e-05
-3.74811297461993e-05
-1.0044170332901e-05
-5.21018977559493e-05
-5.04626229075144e-05
-1.62052542952094e-05
-5.98605383270529e-05
-4.65284888358641e-05
-3.4491384429912e-05
-4.59397254582372e-05
-3.16862699466872e-05
-3.13155036355885e-06
-2.50022180589466e-05
-1.69400175234956e-05
-3.66112465346334e-05
-3.52870651342669e-05
-4.27079202889845e-05
-1.74475188238914e-05
-1.72754020452859e-05
-4.89220896687284e-05
-3.62248189900809e-05
-1.79981153173164e-05
-4.74837736353757e-05
-6.21159206940469e-05
-6.00978680077646e-05
-1.45754909206047e-05
-2.53903665350395e-05
-2.7262662722489e-05
-3.15219439978369e-05
-5.24499031776655e-05
-4.11594725146913e-05
-7.50745030241666e-06
-1.37768233448118e-05
-2.74587029133756e-05
-6.9801257139597e-05
-7.69903493623355e-05
-2.54915934574728e-05
-5.50776356971833e-05
-2.52416463482234e-05
-5.42709696779236e-06
-4.38902827630338e-05
-1.68079698672501e-05
-4.55006263061297e-06
-1.58145815286055e-05
-4.13476420056272e-05
-4.06809372449692e-05
-2.08184344231685e-05
-6.21810792047667e-05
-1.09944415417902e-05
-1.90092905987694e-05
-2.60244877750356e-05
-5.82820029874352e-05
-2.75842340037243e-05
-2.99716893992221e-05
-7.78114366021994e-06
-2.96873928139499e-05
-4.15786992324179e-05
-1.42792499824363e-05
-2.06242692930099e-05
-4.17598319298378e-05
-4.46322916939012e-06
-5.9666027489299e-05
-1.52262344852907e-05
-5.88907798170183e-05
-2.94919272169129e-05
4.58964827282367e-07
-3.98371136925184e-05
-5.28112642719017e-05
-5.3341380222462e-05
-3.6300316068162e-05
-2.58820343869459e-05
-5.03844249312244e-05
-3.38578795249898e-05
-2.41893657478372e-05
-1.97966547902909e-05
-6.1782283303088e-05
-1.52130660954614e-05
-1.81053369318019e-05
-4.24861381021201e-05
-1.81268530145597e-05
-8.03468487130831e-06
-2.298615454151e-05
-3.40310488686144e-05
-3.92808799683045e-05
-2.47242228255278e-05
-1.71449154505938e-05
-1.78304588387116e-05
-3.52978414156246e-05
-3.3346140173781e-05
-6.6624181901122e-06
-1.11932382438555e-05
-6.62616217991125e-05
8.9368784493852e-06
-3.56134641277455e-05
-3.30516650026738e-05
-1.03076608246958e-05
-3.6201400090679e-05
-3.84875799926477e-05
6.4336930918614e-06
-3.39935230964564e-05
2.60300128619619e-06
-1.35642898143457e-05
-1.79023450865044e-05
-2.71480012109841e-05
-1.67293218951181e-05
-3.06708588936459e-05
-1.53060299583439e-05
-1.98775584681887e-05
-3.13271871786296e-05
-2.28424773908611e-05
-2.91919581998015e-05
-3.28406693166684e-05
-4.25367063353486e-05
-2.59743078277417e-05
-4.1079714618112e-05
2.63158400819559e-06
-3.91161546683018e-05
-1.83821364660643e-05
-1.15823936951198e-05
-3.96875268244839e-05
-4.41333220306518e-05
-1.59430853163776e-05
-4.51232764909579e-05
-2.72053222628506e-05
-2.50563018985186e-05
-3.64750846513432e-05
-2.59611167314457e-05
-2.29478229897261e-05
-1.55130512759356e-05
-5.08779388570612e-05
-1.05565412622192e-05
-2.85276434330675e-05
-3.58309304190884e-05
-3.55435833741079e-05
-1.8524341144173e-05
-1.93688364034043e-05
-4.20379954900276e-05
-6.83642125217229e-06
-3.7698890568542e-05
-1.39387521812835e-05
-3.80902187856224e-05
-2.62437198269947e-05
7.20800387989665e-06
-2.4913832734871e-05
-4.61863307654198e-05
-2.56962751579649e-05
-3.45498178342367e-05
-4.00438700105444e-05
-4.19164677935922e-05
-3.28969719884573e-06
-3.78878029550769e-05
-7.04117809691017e-05
-3.8676985489953e-05
-3.4440344889125e-05
-6.22924603037254e-06
1.19109816939955e-05
-1.82413573317168e-05
-3.57487254027043e-05
-4.94783610234654e-05
-2.13895093769711e-05
-2.75626700417537e-05
-1.83475622010002e-05
-1.34140855130021e-05
1.72624168423106e-05
-8.92378863803048e-06
-1.13823650364581e-05
-1.45477991256687e-05
4.40456052952222e-06
-5.15077969510139e-05
-2.84082366506074e-05
-1.79421978088996e-05
-2.84555647395861e-05
-6.78372909853557e-05
-2.80832559249302e-05
-2.37730364585608e-05
-3.73456890341483e-05
-1.24493615277568e-05
-5.28740255592872e-05
-2.22897413880632e-05
-1.58958076249756e-05
-5.42976438420158e-05
-2.85393456567008e-05
-2.10136903936221e-05
-2.12667454702804e-05
-2.06030445034416e-05
-3.22339433039413e-05
-3.24073931431846e-05
-3.49014595689915e-05
-4.7190701589173e-05
-3.10729310654071e-05
-3.41033984319838e-05
-6.41884352779579e-05
-4.9099233973219e-05
-2.53022625640414e-05
-2.70238010455584e-05
-3.10924017028996e-05
-3.23832449783802e-06
-2.78282088054607e-05
-1.87543173232397e-06
1.06138393134439e-05
-4.63920164056314e-05
-4.43755000705168e-05
-3.56073426051547e-05
-3.14956884965363e-05
2.24146235359274e-06
-1.70829137864382e-05
-3.21697741937964e-05
-3.0098093443443e-05
-3.45556108576062e-06
-3.35115126880755e-05
-2.19412062838295e-05
-3.90523505180292e-06
-3.41210482095534e-05
-3.91352177636424e-05
-6.04247426885248e-05
-4.53251509079767e-05
-2.44278037111826e-05
-5.84311908132167e-05
-2.52318556419779e-05
-2.31377975151251e-05
-2.05610034537876e-05
-3.08705767978535e-05
-9.02762288918761e-06
-1.93781732640651e-05
-3.16895477207808e-05
-5.36523164454542e-05
-3.53148618931563e-05
-1.50382714184907e-05
-1.42372656106565e-05
-4.81424481671604e-05
-2.12817798391214e-05
-4.8018054161946e-05
-3.62428484974486e-05
-6.19060785247662e-05
-3.97654784621633e-05
-2.5265851917316e-05
-2.88178286926379e-05
-3.99963825028092e-05
-1.64615099205972e-05
-3.59767502235182e-05
-1.54956554948831e-05
-2.50157622832447e-05
-1.9092693621896e-05
-3.03769251370148e-05
4.41101593871606e-06
-4.25440984372732e-05
-1.45901742654361e-05
-3.00307683128733e-05
-3.58344926493883e-05
-2.39242326391052e-05
-2.44072309088671e-05
-3.73537195950075e-05
-2.06897289737182e-05
-4.26854970781529e-05
-1.39443684113234e-05
-3.16912960178011e-05
-3.6255599586487e-05
-1.25585138842117e-05
-4.87144902624553e-05
-3.39876108163898e-05
-3.82244334764126e-05
-3.48527300770765e-05
-4.54079608249343e-05
-5.19604232034477e-05
-2.10106376107118e-05
-4.1818961205971e-05
2.85569783036689e-06
-2.98506365674937e-06
-2.21273610004351e-05
-4.43936493091585e-05
-4.50998235553928e-05
-4.30992333371094e-05
-2.28663326966645e-05
-1.89843243406137e-05
-5.81912763454735e-05
-1.23230181439491e-05
-2.38788132135389e-05
-1.34606352037544e-05
-3.7996549391893e-05
-2.83310166697213e-05
-5.63917114064609e-05
-2.91194333292385e-05
-2.76700935581608e-05
-1.98016181791857e-05
-1.39526466774084e-05
-3.18392494839147e-05
-2.70576374239652e-06
-3.32561962382175e-05
-4.6038825385032e-06
-7.28478191035316e-06
-2.66073810899321e-05
-5.29397292508778e-05
-4.49436839119345e-05
-4.11828142855109e-05
-1.76177025273588e-05
-3.91359539820315e-05
-2.0345347010511e-05
-3.42217938457895e-05
-3.7125278723172e-06
-1.80508066404587e-05
-3.15117071104476e-05
-2.80760446819818e-05
-4.48428223278578e-05
-1.45364949068606e-05
-4.62688362287087e-05
-2.33455274453448e-07
-2.17142496851627e-05
-4.61480087216719e-05
-2.4691598231697e-05
-3.92735567170079e-05
-6.98990190641826e-05
-2.5846893213046e-05
-1.37786460497997e-05
-1.88582257723909e-05
-3.88937950309346e-05
-1.18492907298443e-05
-3.62428515612714e-05
-2.25044640380545e-05
-4.59357657047833e-05
-9.67581111155592e-06
-1.97773701499734e-05
-4.30579739052992e-05
-2.15763402392621e-05
-6.1326352463182e-07
-3.74852055093056e-05
-1.69949477430288e-05
-2.10835639808003e-05
-4.41012985008553e-05
-3.26787232046924e-05
-3.43543482585364e-05
-4.62156848643346e-05
-3.8771568093671e-05
-4.48785685620948e-05
-6.49617000455846e-05
-1.97640665543007e-05
-1.19622313201236e-05
-3.49716250654713e-05
-4.26494021530006e-05
-2.02411916385068e-05
-2.28406995309502e-05
-5.21115162157663e-05
-3.71375882479026e-05
-3.62075688608301e-05
-3.28372658999251e-05
-7.18571099682239e-05
-3.87611057660757e-05
-1.12955511197237e-05
-3.32942088077109e-05
-6.51826095990941e-06
-4.70328428298415e-05
-3.30381567442829e-05
-8.5235051473414e-06
-2.38765393977499e-05
4.91807669401355e-06
-3.3880322740636e-05
-3.22539442868237e-05
1.09712216326157e-06
-3.20810994760372e-05
-1.70921813810906e-05
-1.43995834120177e-05
-3.15077484084553e-05
8.68905994027306e-06
-2.74855713357055e-05
-1.69909098491227e-05
-5.25396523092851e-05
-3.4900556229645e-06
-1.19118492841503e-05
-3.5454387361142e-05
-3.96783243016836e-05
-5.31751340286627e-05
-9.10281230320031e-07
-3.49024728032304e-05
-4.16070164550201e-05
-4.06074214270367e-05
-2.12790269678947e-05
-4.19424238251364e-05
-7.67118163253501e-06
-3.29340011379834e-05
-1.41237372416627e-05
-4.33586627969485e-05
-2.28667673991606e-05
-1.3037884738125e-05
-4.29980825533598e-05
6.24683971872163e-06
-4.00444654782829e-05
-4.17737894971637e-05
-4.16762025082128e-05
-2.31503775249302e-05
-2.66346841003983e-05
-7.44166095176054e-05
-3.67516718259751e-05
-4.53689806038452e-05
-3.43611332475527e-05
-4.23273171308274e-05
7.90576073840545e-06
-3.15502057966419e-05
-1.88160600099482e-05
-3.95400896734015e-05
2.70612699653812e-06
-1.48855250942642e-05
-2.10926913704805e-05
-3.22556790110745e-05
-2.33974611155797e-05
-5.31846883675846e-05
-2.25697059360782e-05
-4.12152968051399e-05
-2.58694616139234e-05
-1.33551664813458e-06
-3.98685686881573e-05
-3.95186429038692e-05
-4.05010545272074e-05
-2.10378874409796e-05
-2.89539481104668e-05
-3.91163306697166e-05
-2.25150896627105e-05
-1.13101103862297e-05
-4.52117858387215e-05
-3.59568068765105e-05
-1.7097820988258e-05
-2.66248515717753e-05
-4.67803685841886e-05
-2.77792028664354e-05
-2.41536590988495e-05
-3.82460892137337e-05
-1.58436594098231e-05
-2.75576573732424e-05
-1.80312755697794e-05
-5.80226025798775e-05
-4.07790150273637e-05
-1.43762855346305e-05
-2.02661659181565e-05
-6.22479934389776e-06
-3.74172631789404e-05
-4.96572472600574e-05
-1.14788205882967e-05
-5.80054448846729e-06
-2.51635469588034e-05
-2.64236464828167e-05
-1.44467202975487e-05
-2.74723216489173e-05
2.05268482494431e-06
-1.59383733567581e-05
-2.84565415800287e-05
-5.76227333389321e-05
-9.34495511454953e-06
-2.70557198531392e-05
-2.09429580720256e-05
-4.42800786781842e-05
-3.31109312438898e-05
-3.21074891677264e-05
-4.72211515289896e-05
-3.01609051241078e-05
-2.45734653319177e-05
-1.20332413211999e-05
-3.72869753899012e-05
-1.93871596003313e-05
-4.71665458517229e-05
7.25834391441964e-06
-3.70400143897096e-05
-4.22972169236849e-05
-2.251979291094e-05
-1.14541897864718e-05
-2.22170057309312e-05
-3.23219530116606e-05
-9.34719143491759e-06
-2.46180389158365e-05
-3.59724725842831e-05
-4.80849094272291e-05
-1.10841226152591e-05
-2.67236298155819e-05
-1.53104193807897e-05
-3.62267428495879e-05
-1.95280517554841e-05
-2.80000577657785e-05
-4.6526008960493e-05
-3.01694766209028e-05
-2.3792528781137e-05
-3.61239729341463e-05
-2.36837934029289e-05
-4.48163055730404e-05
-3.5047636344006e-05
-1.62249275434582e-05
-4.43422525324977e-05
-3.0134807119465e-05
-3.49632359317694e-05
-2.64560732003906e-05
-3.45771798280216e-05
-5.36999852755087e-06
-3.408602302955e-05
-2.48215911948166e-05
-3.18276738151063e-05
-4.48284982188547e-05
-3.28970985691609e-05
-1.94283571920104e-05
-2.36071081090182e-05
-4.16836469128526e-05
-5.89802408253134e-05
-1.94093432563481e-05
-9.95479400844471e-06
-2.17130230464992e-05
-1.94487070016796e-05
-1.73594870357286e-05
-1.52958032706296e-05
-1.64818711311725e-05
-1.79381999560836e-05
-1.26397630987226e-05
-1.86746079306823e-05
-2.06637142364961e-05
-3.80087124188879e-05
-5.13782523689194e-05
-4.98651310934735e-05
-2.60876107901916e-05
-5.9255564670353e-05
-7.35059158380464e-05
-5.03436363677983e-05
-1.4956723078764e-05
-1.74306477310706e-05
-3.39035899034727e-05
-2.44957445185463e-05
6.06660548546894e-06
-3.11418870187726e-05
-3.71873404114614e-05
-2.71144067778451e-05
-1.96570553514173e-05
-2.41819622853839e-05
-2.28079319257965e-05
-5.17315643714186e-05
-1.92353910212022e-05
-2.78660849501119e-05
-2.75858545487251e-05
-4.54620752624334e-05
-2.09318488073283e-05
-4.67441617031173e-05
-1.34716780972812e-05
-2.02536094204224e-05
-6.90296892346728e-05
-2.43678522548036e-05
-1.41109316860452e-05
-5.14526636382359e-06
-3.12452204864669e-05
-3.78338166406308e-05
-2.9309933809231e-05
-4.6465234503836e-05
-1.72360540647815e-05
-2.21480667013366e-05
-4.08630027293753e-05
-3.48725154169305e-05
-3.61970591544193e-05
-3.62103526879022e-05
-4.62252688404698e-05
-4.22396765314275e-05
-2.7040026876725e-05
-3.4933552192413e-05
-3.54833050294594e-05
-4.12372996871836e-05
-3.26809090688794e-05
-6.39123313373336e-05
-2.65757859704055e-05
-1.67718407023863e-05
-3.2578719375281e-05
-4.87705364875522e-05
-1.71380492527837e-05
-2.0985158724606e-05
-4.65857864641805e-05
-3.72485996210072e-05
-3.33064250913714e-05
3.54945096548861e-06
-6.18722395708922e-05
-2.26738122406444e-05
-3.90463042395682e-05
-6.98487631467694e-05
-1.09772981271546e-05
-9.32281943098483e-06
-1.30308643295004e-05
-9.11120970502843e-06
-1.6606413423815e-05
-5.54152959213792e-05
-5.23724718168671e-06
-3.03503380051159e-05
-4.65799419979395e-05
-1.68276177228156e-05
-1.64721124543086e-05
-2.77992799077594e-05
-1.52586903891629e-05
-4.55916904590816e-05
-2.71402869396129e-05
4.7783313799537e-06
-4.87382167734753e-05
-1.332771359589e-05
-3.49194442353722e-05
-3.08967366544209e-06
-4.46423167795153e-05
-5.83560670208962e-06
-3.19042216375757e-05
-7.77581625035845e-06
-1.52898268293835e-05
-3.12008659632675e-05
-6.94390617318101e-05
-4.3684507409335e-05
-2.99237890970415e-05
-2.77068602944804e-05
-2.22078494415098e-05
-3.69442332219844e-05
-1.78416056728547e-05
-3.22708195386488e-05
7.01934444576439e-06
-6.38938378712183e-06
-2.71806153135058e-05
-2.57899413674786e-05
-3.78169754398528e-05
-1.22601153842154e-05
-3.41545247630832e-05
-4.06059682497845e-05
-2.00316504263112e-05
-3.9668290793918e-05
-3.37642142184351e-05
-4.06872475902692e-05
-1.31383513513491e-08
-1.76071070935263e-05
4.01258338450205e-06
2.18461691281508e-06
-6.91800775940205e-06
-1.84848702028435e-05
-5.53856455402121e-05
-1.10829477902168e-05
-2.24065255408099e-07
-2.54704892001364e-05
-5.90084708588187e-05
-2.16836116504595e-05
-2.20311847156786e-05
-8.94075497951711e-06
-2.18470399734919e-05
-5.74385369639317e-05
-2.8803063230603e-05
-3.00074016465229e-05
-1.24849094570007e-05
-3.03228784381763e-05
-4.18290746302326e-05
-2.4530618351455e-05
-1.22789658583576e-05
-3.09708075587073e-05
-1.61532630926722e-05
-2.94494274387928e-05
-3.23873325939122e-05
-5.13137056759688e-06
-2.75717818888501e-05
1.29831416197491e-05
-5.67802573719919e-06
-1.77905216221737e-05
-1.07471046267137e-05
-3.05280553237128e-05
-3.43614233843231e-05
-4.46971245045647e-05
-2.09995959423872e-05
-7.91129347655391e-05
-2.47285095792153e-05
-5.27836372256418e-05
-3.9315949642499e-05
-3.25602876812633e-05
-3.81565072105137e-05
-1.98646948438559e-05
-3.6321353869941e-05
-2.18232314512238e-05
-2.81930466335922e-05
-1.47369098888242e-05
-5.46827034587388e-05
-5.81478195718256e-05
-5.70844603317213e-05
-1.49220999645693e-05
-4.33279612065232e-05
-1.80133068661062e-05
2.02277342117746e-08
-4.41270859525645e-05
-2.90278656867684e-05
-3.33885213942122e-05
-3.04455168838525e-05
-1.91854017670725e-05
-2.58009397842035e-05
-3.09957311711055e-05
-4.08604212170324e-05
-4.04033640670774e-05
-4.46958663519523e-05
-3.45153914709435e-05
-2.95328032082849e-05
-4.81521443794096e-05
-5.4176533997309e-05
-3.0227310777483e-05
-3.27947182794967e-05
-5.51565897004319e-05
-1.8990181032741e-05
-6.34879224805058e-05
-3.62198463601994e-05
-4.07782653798248e-05
-6.22166766083493e-05
-1.67337644092634e-05
-7.33506332491033e-05
7.89746238982872e-06
-3.69038058703376e-05
-3.15292894507862e-05
-3.88380155520312e-05
-4.52615355919927e-05
-2.27230615333868e-05
-2.45219194019242e-05
-4.96810433351205e-05
-7.15757261266024e-05
-3.67669615038766e-05
-3.35715264326764e-05
-3.38791652718289e-05
6.47456083343931e-06
-1.5699404022715e-05
-4.30046262171796e-05
-3.24080867065014e-05
-2.54814566474996e-05
1.81367907868434e-06
-2.36762250442107e-05
-2.77764195591243e-05
-2.6453405971925e-05
-2.47579201489384e-05
-1.67371421665494e-05
-1.48953210827074e-05
-3.1575474464065e-05
-1.74569393093839e-05
-3.93517671550496e-05
-1.85990797668727e-06
-3.12910320878447e-05
-1.20750639155507e-05
-1.6782346588262e-05
-3.93043925079241e-05
-4.05728084632453e-05
-4.08611067091565e-05
-3.40416596017022e-05
-3.49278803796145e-05
-4.2966277017116e-05
-2.78713394978461e-05
-1.47762853643414e-05
-4.01779772007212e-05
-3.24218957226054e-05
-2.82576662128825e-05
-3.84362820181157e-05
-1.11108526522085e-05
-3.02115242734664e-05
-1.24574685501458e-05
-6.09281981180777e-05
-1.28948458988644e-05
-2.11278169009301e-05
-4.27805108264208e-05
-3.66407727543336e-05
-4.25481084815317e-06
-2.20177539047281e-05
-1.72572495124811e-05
-3.75176359800794e-05
-3.03831615291564e-05
-4.35265149634968e-05
-1.4764125656205e-05
-3.07385978125471e-05
-6.4923249388382e-06
-9.54084970839072e-06
-3.80528519071999e-05
-1.4067766486073e-05
-2.49448761337936e-05
-5.38880245438332e-05
-5.53609686228683e-05
-2.67013218738974e-05
-3.55641441954722e-05
6.54477646190296e-06
-1.92147696838524e-05
-4.39308197012382e-05
-1.54860869992917e-05
-1.29336530184212e-05
-4.07651987081506e-05
-4.49397349104948e-05
-2.39011532744168e-05
-4.3343280822632e-05
-4.60833917284786e-05
-3.28980803888683e-05
-6.79600846882369e-05
-3.20228420944707e-05
-1.52903940060886e-05
-1.1134138558282e-05
-7.33012584329988e-06
-3.53455631128718e-05
-3.35147145894057e-05
-3.62267335553089e-05
-2.06498191735011e-05
-4.68214726785417e-06
-3.18011205691485e-05
-1.4832625511788e-05
-2.3091474782498e-05
-3.83860436139641e-05
-5.65142949287068e-05
-3.30527344046946e-05
-2.47300008997265e-05
-4.88320456646221e-06
-1.12607972874984e-05
-2.75551082049983e-05
-1.98586323812814e-05
-1.2688898993666e-05
-3.92631379654448e-05
-2.99888550667721e-05
-1.75742152325588e-05
-3.90147549713823e-05
-5.65307023965789e-06
-2.4947411348669e-05
-2.90059604672429e-05
-3.06160135750246e-05
-1.86736990407761e-05
-3.25661736570921e-05
-9.19685703772025e-06
-5.0164633892907e-06
-2.77781311154073e-05
-3.34131175209462e-05
-4.54347157916562e-05
-5.76742640116219e-06
-2.44696004615249e-05
-3.94980123523233e-05
-2.0826495927639e-05
-7.15747350797827e-07
-2.598981030488e-05
-3.63073782760002e-05
-5.19891227606367e-05
-1.42003058084918e-05
-4.5245039839178e-05
-3.35723266823858e-05
-3.22539669973411e-05
-3.95869041117925e-05
-4.4660416432808e-05
-3.17367802076997e-05
1.06529314936118e-06
-4.06059755227384e-05
-1.00494050199466e-05
-5.64343073711252e-05
-2.31091682347512e-05
-3.99397350945151e-05
-1.96188165871855e-05
-5.00315752512743e-05
-3.41736814129834e-05
-2.26042671398104e-05
-2.48032937089809e-05
-3.04719240280507e-05
-3.93471676071214e-05
-3.68860314909714e-05
-6.19355406079636e-05
-5.82009306660219e-05
-6.00869038161034e-05
-3.19480488377715e-05
-2.92806859584607e-05
-4.2568976372138e-05
-2.74618886887168e-05
-3.06227266359154e-05
-3.6889973177764e-05
-1.70374757340193e-05
-3.97699153528259e-05
-6.60340667436903e-05
-1.37922044057645e-05
-3.82639733216773e-05
-4.6357237550313e-05
-2.13975360640445e-05
-2.39396777663159e-05
-1.56255450588874e-05
-4.94702352550618e-05
-2.35552375960271e-05
1.1794397360136e-05
-4.93719032392724e-05
-2.78086892233878e-05
-4.13474752949592e-05
-1.34003167850682e-05
-7.49233072031829e-06
-1.07690571571447e-05
-2.38641365952844e-05
-2.41812463096061e-05
-3.66554826169601e-05
-1.57166243576774e-05
-5.60344199184937e-05
-4.35113795810907e-05
-4.02929951333633e-05
-2.66301389761765e-05
-1.70843761160352e-05
-3.85308814623896e-05
-4.63952710016598e-05
-8.41692104857418e-06
-4.12545306362225e-05
-3.73040297009272e-05
-4.29732475736583e-05
1.34393458994061e-05
-3.75269752936733e-05
-2.53355337758887e-05
5.68763623422827e-06
-5.14479036858801e-05
-1.69100995099017e-05
-5.76887997556922e-05
-3.59272174706839e-05
-2.4652083286392e-05
-4.82254340724221e-05
-1.40746060157567e-05
-1.91755435167248e-05
-2.78335939811833e-06
-1.90642199732823e-05
-2.64151612896532e-05
-2.92438143072022e-05
-2.46047684101856e-05
-3.16948171705071e-05
-3.45327219464172e-05
-6.07341724124071e-05
-7.66060121029627e-05
-4.70339186213961e-05
-1.34217599339058e-05
-3.92334348734756e-05
-2.11297993258888e-05
-4.71432916946047e-05
-1.2798159254708e-05
-2.12641015512002e-05
-9.62786224687162e-06
-2.7445248304001e-05
-1.5890738474134e-05
-3.99247481092722e-05
-1.27831271796669e-05
-8.14047365875894e-06
-1.24645411260311e-05
-1.95793567783608e-05
-1.22197450653959e-05
-3.61743031120153e-05
-4.56296112056869e-05
-4.95322295949998e-05
-4.01323364399413e-05
2.366376373009e-05
7.2416535703648e-06
-5.81003100474863e-06
-5.26782470765748e-05
-3.39956464379317e-05
-2.50439858541451e-05
-3.08559869717603e-05
-7.59295721633547e-05
-4.87327414839467e-05
-1.74508283226318e-06
-3.697187438792e-05
-4.48165875141479e-05
-2.8879479959095e-05
-1.23844395296876e-05
-3.3859643294952e-05
-4.14254292193195e-05
-4.81391138060128e-05
-1.88128149330751e-05
-2.62081520395492e-05
-1.46842584074442e-05
-2.6618359049458e-05
-2.1584540822709e-05
-2.10625602436418e-05
-2.25113657412619e-05
-3.57370854098528e-05
-2.72898825667877e-05
-1.81304097861099e-05
-6.44972305868181e-05
-4.17988251693676e-05
-5.35737622626416e-05
-4.72287880622532e-05
-2.35795952781073e-05
-2.17525886583267e-05
-4.52571652467788e-05
-2.77846427967875e-05
-2.80851075130187e-05
-2.87059642375279e-05
-2.61104659126273e-05
-2.05021808234488e-05
-3.15692402366089e-05
-3.17292002924025e-05
-3.06382926091781e-05
-1.61294679501864e-05
-3.39536866605252e-05
4.65001285598793e-06
4.03228265904881e-06
-3.87173251324311e-05
2.21933050062273e-06
-2.28390836852936e-05
-2.51191614877654e-05
-7.99327493953447e-06
-2.97994919681492e-05
-6.64725959077684e-05
-4.08739862202918e-05
-2.92946747284143e-05
-2.63066069667011e-05
-4.25138345345201e-05
-4.80683598955122e-05
-4.45688495744025e-05
-3.09609222169155e-05
-3.34798847168812e-05
-2.5669959853552e-06
-2.94903746018569e-05
-3.53464096244261e-05
-3.2852025763852e-05
-2.68534507772101e-05
-2.90388324320539e-05
-4.22005075296964e-05
-4.16000210983753e-05
-4.91007536318054e-05
-2.08734424870666e-05
-3.13251271633008e-05
-1.86161195754577e-05
-1.24555405770917e-05
-4.83133209421221e-05
-1.32929492194471e-05
-2.3736465044761e-05
-7.86882418197777e-06
-3.53678669768932e-05
-3.85992855364271e-05
-2.32002216446626e-05
-2.06323674893368e-05
-2.91306687356015e-05
-6.70271700264241e-06
-2.09614052359754e-05
-3.42125956339069e-05
2.9443874048619e-06
-2.72416522913495e-05
-3.51530727160671e-05
-1.71305938552701e-05
-4.21862693279195e-05
-3.16418035121816e-05
-1.97354818079626e-05
-4.71597488900189e-05
-3.64070031177998e-05
8.37246059112456e-08
-9.47531056974735e-06
-9.5980232043925e-06
2.32039516295833e-06
-4.44423634851467e-05
-2.10225408847235e-05
-1.65244041175767e-05
-5.03902674162795e-05
-1.13701276657384e-05
-3.06917320929056e-05
-7.18798340748026e-06
-5.09221459122922e-05
-2.60516211128103e-05
-3.31144795660476e-05
-2.82484030129018e-05
-1.57238775618286e-05
-1.53102348808127e-05
-2.90000192982768e-05
-2.0338960284502e-06
-2.77760026317429e-05
-1.2294809209937e-05
-1.14441391112666e-05
-5.74989343118317e-05
-2.97040032988097e-05
-4.10538710088974e-05
-5.96460703952557e-05
-2.95110458249838e-05
-3.47619371476542e-05
-3.20352565171362e-05
-4.15063117393309e-05
-2.85971579632069e-05
-1.87206673413152e-05
-3.20693348323779e-05
1.02831732224781e-05
-7.75406093893032e-07
-3.94092819704467e-05
-3.8540615173885e-05
-4.49065178139095e-05
-5.38814861794001e-05
-2.41129151152513e-05
-4.84593765090131e-05
-3.61616266400213e-05
-4.29964679023776e-05
-2.94316078221484e-05
2.74499266433314e-06
-4.53328941669436e-05
-4.30058855883731e-05
-4.70098822137086e-05
-2.51523104920876e-05
-4.08571634656478e-06
-6.59853259039602e-06
-5.25870857466461e-05
-3.18934089852786e-05
-4.41134150048352e-05
-3.86267330355046e-05
-4.36463896592435e-05
-2.1422719993528e-05
-4.00069761229387e-05
-2.86715490527015e-05
-4.74599530891854e-05
-1.34352803854764e-05
-3.35126716842374e-05
3.0962793719426e-08
-1.88570412282379e-05
-3.09070673677145e-05
-3.92548285906355e-05
-1.43177455721295e-05
-1.6269568674258e-05
-9.63325580669742e-06
-1.00331280710149e-05
-5.81147073301774e-05
-8.61723444474421e-06
-2.04862035073764e-05
-1.54628338462703e-05
-4.68169409722302e-05
-1.43155393516537e-05
-3.24178075877053e-05
-4.93539139339894e-05
-6.28447871490241e-05
-3.03933883202361e-05
-4.30376090125894e-05
-3.52884575334211e-05
-5.58733870514033e-05
-2.96055521477093e-05
-3.23870816757523e-05
-4.12004006460511e-05
-3.72004961500659e-05
-5.63428801814901e-05
-1.20966251187763e-05
-5.58235249024816e-05
-1.11119513585047e-05
-4.49230956816508e-05
1.12617679253166e-05
-1.41451452405717e-05
-6.33398596949822e-05
-2.5988008925769e-05
-2.87474467349327e-05
-3.05746938624865e-05
-2.58687275977322e-05
-4.01184813476129e-05
-3.300596616216e-05
-3.40079179140037e-05
8.70499235761995e-06
-3.27439638029262e-05
-2.91127134110912e-05
-8.82785503623544e-06
-4.08118736354289e-05
-3.31131066783039e-05
-1.1773122330814e-05
-2.53596331116417e-05
-4.30252133043671e-05
-3.13665746145816e-05
-2.81172977661636e-05
-4.06963852011991e-05
-4.27407252574124e-05
-2.40194238439055e-05
-1.88135707219372e-05
-2.11366824279174e-05
-7.48676511253073e-06
-2.55253152500187e-05
-7.70415609977227e-06
-3.0762136233295e-05
-1.73088174148663e-05
-1.60705721698829e-05
-3.57604723637512e-05
-4.23484641330038e-05
-1.18569836241472e-05
-4.13795099913638e-05
-3.71578716928389e-05
1.01069828673004e-05
-2.12667811142348e-05
-8.43141285644416e-06
-1.46588596533241e-05
-1.75554129790831e-05
-4.23601088009511e-05
-2.81519399152335e-05
-4.23083918478833e-05
-3.03698403483086e-05
-1.53598882018387e-05
-2.89673817145663e-05
-4.36187152287697e-05
-4.24012887273222e-05
-9.57577354011547e-06
-5.4330009611593e-05
-1.4526258833513e-05
-3.80680834547041e-05
-4.18594338363301e-05
-1.99714214022479e-05
-3.84716667558217e-05
-2.29683187853791e-05
-2.33311460981813e-05
-3.68026476030545e-05
-1.09531939459987e-05
-2.41099331716046e-05
-3.34736014027998e-05
-2.55572872812424e-05
-4.26479255986849e-05
-6.12108027064851e-06
-2.1623464700958e-05
-2.08806559405169e-05
-3.56836740178656e-05
-3.51217492903221e-05
-2.0548347885214e-05
-2.09716970268356e-05
-2.6189796144568e-05
-3.65504460252823e-05
-5.48555982297419e-05
-2.84011584255e-05
-2.83830857705346e-05
-3.95811723489883e-05
-4.51404016129878e-06
-1.55189955856574e-05
-3.09867946162706e-05
-4.88791240763449e-06
-3.42875476948248e-05
-2.70866087847338e-05
-4.10256931120272e-05
-9.38729766521622e-06
-2.87746533891479e-05
-2.76830341439954e-06
-9.03676482162457e-06
-5.48848790222272e-05
-8.91012775273239e-07
-2.09034223731924e-05
-4.33161140148923e-05
2.80684670210565e-05
-4.701886025747e-05
-1.8779339768964e-05
-1.92331586192969e-05
8.5007946025649e-07
1.86768662198316e-05
-8.8578010282228e-06
-4.35333589850536e-05
-2.19383654047153e-05
-1.40757822368057e-05
-4.18971099122713e-06
-2.28480326406802e-05
-3.29094522009745e-05
-1.93997882624397e-05
-2.57879450065634e-05
-2.52668632771079e-05
-1.42465204840989e-05
-2.00054492279069e-05
6.3971487052304e-06
-1.07150773376375e-05
-4.78713772103947e-05
-2.53377794462975e-05
-1.34562604401652e-05
-1.66029833967841e-05
-2.61108639588501e-05
-3.87590805034102e-05
-3.74340455216337e-05
-4.6507043457652e-05
-1.04300170564125e-05
-2.84515529936096e-05
-5.01254932381638e-05
-1.10100787676127e-05
-2.66726708687151e-05
-2.73982640816002e-05
-1.25384300792939e-05
-1.80743338996989e-05
-4.26441195270571e-05
-2.25908794488408e-05
-6.7561957601578e-07
-1.19404323864783e-05
-4.26503910124994e-05
-3.84194658268732e-05
-5.03451012854387e-05
-3.15904719512501e-05
-3.05436166465615e-05
-1.63182188618178e-05
-2.41545549709049e-05
-4.85448081044415e-05
-3.61925500844236e-05
-2.9795196644711e-05
-3.81729306487525e-05
-3.63573503719491e-05
-3.93249150471564e-05
-9.49720450781289e-07
-2.39635571011921e-06
-2.74420475177831e-05
-2.951446223914e-05
-3.13129953115325e-05
3.74009746906997e-07
-2.75909774146504e-05
-1.33712805382371e-05
-1.62844435601714e-05
-2.25334902752869e-05
-3.54674942194878e-05
3.97084089124357e-06
-4.61625524405325e-05
-6.04681675163778e-05
-3.21508360435214e-05
-4.96444051933027e-05
-4.42381519228555e-05
-5.01749103427408e-06
-5.07347595815225e-05
-3.19170885321538e-05
-2.0926471190109e-05
-1.96460565158241e-05
-3.86480272219595e-06
-2.92300232348464e-05
-3.1380979771285e-05
-2.18732581549982e-05
-2.55533120491684e-05
-1.61711443586078e-05
-2.1413748420138e-05
1.11233454147928e-05
-3.32590137544145e-05
-2.51433574399378e-05
-5.19269522524708e-05
-4.93900696067499e-05
-4.82710348690933e-05
-6.519880381566e-05
-2.40388945832618e-05
-2.22745895924444e-05
-1.0854474456967e-05
-3.61469341243569e-05
-3.10551097379785e-05
-3.34814924062954e-05
-2.07111122892485e-05
-5.29780777706603e-05
-4.3146198227384e-05
-3.52590611365815e-05
-4.21183706787153e-05
-4.52720393707958e-05
-1.10433991748893e-05
-1.95137611274244e-05
-2.33336950509013e-05
-2.24016531147503e-05
-2.19059476086634e-05
-2.87563158042291e-05
-4.71465193362888e-05
-1.22307692195276e-05
-7.19404441049675e-06
-1.69410400728323e-05
-2.16962673999824e-05
-3.49458321705442e-05
-4.43023104492156e-05
-3.67666651352679e-05
-3.87815415018263e-05
-6.29155669034096e-05
-2.69108782872446e-05
-2.38421344839735e-05
-3.14303264059129e-05
-1.2831483079396e-05
-2.35485751229054e-05
-3.0923158804709e-05
-3.68925271871036e-05
-3.55678339601421e-05
-1.51001112652416e-05
-3.78790902369926e-05
-1.08409661168438e-05
-3.64147253283874e-05
-4.32175653960471e-06
-2.28398764630332e-05
-3.40549681823566e-05
-4.53319617731151e-05
-3.53971697778191e-05
-3.28264722010952e-05
-4.32738504888668e-05
-4.18390582569619e-05
-3.34126994443342e-05
-1.22808000893938e-05
-3.45835387965467e-05
-3.44586486072543e-05
-7.33527523182895e-06
-6.11536856206992e-05
-2.14759865936254e-05
-4.05560101440606e-05
-5.74660128917605e-05
-3.3134089612814e-05
-8.43281237091233e-06
-9.13922153213313e-06
-3.19560064119679e-05
2.82899559340945e-06
-2.62794447351322e-05
-4.38817502560607e-05
-1.49176284241487e-05
-3.54740318235651e-05
-2.92862014532429e-05
-5.58304651230843e-06
-3.81478691284796e-05
-3.23479312080451e-05
-4.19516683287414e-05
-4.53163409227127e-05
-5.57576024061137e-05
-1.58049451124564e-05
-1.76090761726514e-05
-3.91458242514469e-05
-2.81936052895394e-05
-2.63097326694289e-05
-3.19713915014722e-05
-9.07361249148702e-06
1.55033500627957e-05
1.34997985162325e-05
-3.44527697301425e-06
-4.78085847378251e-05
-1.40081193140912e-05
-3.19512457729438e-05
-1.26325178955995e-05
-3.2716157274295e-05
-4.02342392486581e-05
-8.07132978117956e-05
-4.0166898060233e-06
-3.04678528917655e-05
-2.37606496460606e-05
-4.53785191169887e-05
-3.30363259417614e-05
-1.8922391896224e-05
-5.45194065767252e-05
-3.96845364645368e-05
-2.48386442184854e-06
-1.69986594339719e-05
-3.46151900490651e-05
-2.56779674175487e-05
-2.10278400876032e-05
-1.52874217025893e-05
-3.16349879726685e-05
-5.9241966251894e-06
-4.84295203872478e-05
-4.09204124581149e-05
-3.00540040144887e-05
-3.15219740869528e-05
-1.47437377933098e-05
-4.52567567705417e-05
-3.98548268658321e-05
-3.21999397689541e-05
-2.92600181716885e-05
-1.20501761980352e-05
-4.83404351161798e-05
-2.96254547898409e-06
-1.12371377535735e-05
-4.0802821655899e-05
-4.72535635958711e-05
-1.61234664024977e-05
-2.5638730754295e-05
-3.71139691341777e-05
-4.21781317837605e-05
-6.0956303635865e-05
-1.63074437973724e-06
-2.34848717100876e-05
-3.6240214231843e-06
-2.96936078156665e-05
-3.76433055771589e-05
-2.47975591744715e-05
-2.95733701600128e-05
-3.86070815863591e-05
-1.68451442984203e-05
-2.7573049792509e-06
-4.60296962065599e-05
-3.1543380647593e-05
-3.6418957608567e-05
-5.05158527632989e-05
-4.10414142024591e-05
-6.81169622570998e-06
-2.35210733382631e-05
-2.4344826265143e-05
-4.65984864462007e-05
-1.81734443267971e-05
-1.88315813442022e-05
-1.53366568502313e-05
-1.12254534511235e-05
-5.74542657757268e-05
-4.72797786493173e-05
-5.20645293955315e-05
-4.3162172681815e-05
-4.03886007117463e-05
-4.02442619269997e-05
-6.65987282794437e-05
-2.49876696452892e-05
-2.91135528839289e-05
-1.05741673779157e-05
-2.04735531144532e-05
8.78077054795417e-07
-1.73348620895783e-05
-1.79437074014838e-05
-3.64554994798361e-05
-2.11193702960837e-06
1.19399584604165e-05
-4.49684147763702e-05
-5.0857459348073e-05
-7.43015259986356e-06
-3.04560572961696e-05
-3.82004795221767e-05
-1.7496580727884e-05
-7.12044164839232e-07
-5.07924487295229e-05
-1.22578572155733e-05
-4.25790385117555e-05
-2.21441530252369e-05
-5.23210769809217e-05
-2.02313757966973e-05
-3.89440708776136e-05
-4.21971935587667e-05
-3.64230811834916e-05
-1.37801934287044e-05
-1.596692401929e-05
1.7069364999223e-05
-2.61672108573244e-05
-1.3239825707205e-05
-4.3282386180975e-05
-3.52906266081666e-05
-3.87308500280104e-05
-3.67196174237346e-05
6.14461054127058e-07
-3.24970346475102e-05
-3.70326834164399e-05
-3.93131984281789e-05
-1.56359648849101e-05
-2.50878006849988e-05
-6.444867633725e-05
-1.16361516814867e-05
-1.69148015642718e-05
-3.9097054810853e-05
-1.3399606150178e-05
-1.81488539351262e-05
-4.27404221894766e-05
1.40232073011679e-07
-2.48984037792718e-05
-6.51463542081091e-05
-4.84860774867289e-05
-2.69444978418748e-05
-2.54800257958424e-05
4.1295235958055e-06
-1.51675938339947e-05
-1.87132977195184e-05
-4.47566003120392e-05
-6.2045941247739e-05
-6.37845903012448e-05
-3.02651998770203e-05
-5.28029015793729e-05
-1.52431352139648e-05
-5.14590363438409e-05
-1.99897436503132e-05
-9.96199870606355e-07
-4.48158549140946e-05
-8.19346452457226e-06
-6.64555912814797e-05
-1.80848002871678e-05
-7.54925827577438e-06
-1.96548845023908e-05
-2.95036126666636e-05
-5.06497473942417e-05
-3.89879515064317e-05
-1.08036762642848e-05
-3.67317276524359e-05
-5.18959417217734e-05
-5.74850568199711e-05
-2.13328527915295e-05
-4.29724909430378e-05
-3.08791464429583e-05
-3.77847589120226e-05
-4.29291795449712e-05
-1.62262561444904e-05
-3.01100844612903e-06
-5.19063286171169e-05
-2.81201433406616e-05
-3.36041202627047e-05
-2.05125855320669e-05
-1.0605493881007e-05
-4.08205338175658e-05
-1.49714418736865e-05
-3.62649987701105e-05
-2.16320468529162e-05
-6.63113884451285e-05
-2.04290321791697e-05
-8.02822373197974e-06
-6.13230531659248e-05
9.02515683915857e-07
-2.0974409267786e-05
-4.47074493950815e-05
-2.73890082986062e-05
-5.18322050677223e-05
-4.72186019313074e-05
-1.30004469062633e-05
-6.8273269047123e-06
-1.83191510542205e-05
-2.2370948180077e-05
2.82797851450801e-06
-3.73969886593051e-05
-2.67503530516824e-05
-4.60177455695406e-05
8.99375443287947e-06
-3.10027156592081e-05
-5.17338457044273e-05
-2.52980664588615e-05
-4.78896288864747e-05
-1.28413634664801e-05
6.14231356933164e-06
-4.07407165000349e-05
-4.38447316296595e-05
-1.41793660122858e-05
-1.46314409871836e-05
-5.26878043181596e-05
-5.44394079165566e-06
-2.02266001772375e-05
-2.37151000727034e-06
-6.46500355354079e-06
-1.10278242161557e-05
-1.57991922923525e-05
-3.08881202268206e-05
-3.25223303581594e-05
-3.78906762787901e-05
-2.74893163304904e-05
-8.81894431102618e-06
-3.95424801819307e-05
-3.46884590329196e-05
-3.52058697450414e-05
-1.52170362409971e-06
-4.30319863165782e-05
-2.23404162360774e-05
-3.17349391909313e-05
-2.39643759385319e-05
-5.01864642141504e-05
-8.31867292166223e-06
-4.79788423263406e-05
-1.58249885346474e-05
-2.600815019273e-05
-1.64519311477537e-05
-2.01495801372945e-05
-2.29824706529567e-05
-2.10562111682716e-05
-4.80931693655039e-05
-4.52545199445806e-05
1.20591361475131e-05
-2.68495547906154e-05
-6.11680373378808e-05
-4.96384952330927e-05
-2.55078680975945e-05
-4.05920910431536e-05
-2.3239447790046e-05
6.15613379589145e-07
-6.20478280206076e-06
-1.84812200129991e-05
-1.96944739625578e-05
-1.36312373444328e-05
-3.70589704104703e-05
-1.6442490882541e-06
1.11812798208374e-05
-1.69885618144761e-05
-2.90133122101533e-05
-3.65167519305695e-05
-4.03181121664582e-05
-5.9802120765826e-05
-4.65030887582301e-05
-7.40133764220019e-06
-7.37426571254402e-06
-2.97433853787258e-05
-2.37791371349867e-05
-8.28979699373106e-06
-3.95649806707181e-05
-1.85138228076116e-05
-3.0504587571575e-05
-2.38313840311278e-05
-2.43714535187493e-05
-3.87273647319495e-05
-3.47092606686088e-05
-4.00685159980559e-05
-1.2959068125233e-05
-4.28021519747154e-05
-2.9677427909875e-05
-3.22206381661282e-05
-4.43286512376052e-05
-5.19099867682661e-05
-3.50626664254873e-05
-3.8576505762591e-05
-2.64404277539174e-06
-2.21304196949764e-05
-4.65823810290966e-05
-4.59512020944977e-05
-2.05523980727642e-05
-1.96132162317833e-05
-3.5830828119456e-05
-3.11292627544093e-05
-5.42870589430735e-05
-3.12686713037005e-05
-1.52627611193224e-05
-2.62369046592148e-05
-3.5294378978913e-05
-3.63970896916022e-05
-3.59066183913752e-05
-2.12514300005409e-05
-2.1370293842439e-05
-4.1691044714837e-05
-2.35925733811871e-05
-3.96300212038097e-05
-3.4414557941726e-05
-6.01810205268504e-06
-3.91631998029208e-05
-2.29167614535001e-05
-3.84791473045843e-05
-9.17211585516585e-06
-4.26217108866364e-05
-3.34080823673031e-05
-1.2110533802322e-05
-2.31580030537718e-05
-8.75701248066175e-06
-2.81161868944666e-05
-1.47526554585076e-05
-2.88499969708343e-05
-2.98450682755475e-05
-5.81390263007013e-06
-5.03211201461092e-05
-1.31067656475038e-05
-3.88347661194305e-05
-1.77254206788659e-05
-3.09482677738427e-05
-1.69209161932642e-05
-4.29866109474067e-05
-1.51909582385533e-05
-4.22231751230229e-05
-2.68647852558893e-05
-3.49001504184353e-05
-1.55047952298857e-05
-8.59266349552113e-06
-2.22438239202985e-05
-2.80257602537593e-05
-3.36764370287082e-05
-2.70538077888791e-05
-6.56884764196549e-05
-5.55419906830814e-05
-2.55156978781826e-05
-1.91321050833843e-05
-3.63968121427019e-05
-5.89671791707122e-05
-2.72051325835594e-05
-3.35997049086801e-05
-4.0732829488067e-05
-4.2857786693122e-05
-2.3993933615803e-05
-3.59657330687396e-05
-1.71951615218076e-05
-3.07536778917483e-05
7.58547416067646e-06
-3.88298092736189e-05
-2.50788156392351e-05
2.66925162703802e-06
-3.13889980663122e-07
-5.10421199797828e-05
-3.84252539092334e-05
-1.46097457177044e-05
-3.48624984617319e-05
-3.85151016789584e-05
-1.6483190386997e-05
-5.06278448552731e-05
-3.74054113894789e-05
-2.1394909389175e-05
-2.49111653915661e-05
-2.16479986125166e-05
-3.7162754228073e-06
-3.34989277117772e-05
-4.57440585202692e-05
-3.49464731893789e-05
-1.75972401191103e-05
-2.92004590841806e-05
-2.19887606852161e-05
-5.02678204685185e-05
-4.7860048152316e-05
-4.56153789406591e-05
-3.94816090387384e-05
-2.69200451821164e-05
1.68191054570105e-05
-5.35510388559655e-05
-8.48113758754305e-08
-1.67654153609869e-05
-3.19344000847505e-05
-2.30230860703969e-05
-6.45915090201877e-06
-2.02913621091405e-05
-2.98362425906554e-05
-1.334593290424e-05
-2.08865164797424e-05
1.14518680319084e-05
-2.50522637006658e-05
-3.11944130895068e-05
-2.39598738420762e-05
2.32685799166223e-06
-2.80668957588663e-05
-8.303322788002e-06
-2.74519818512342e-05
-1.84216057477005e-05
-2.09229896477654e-05
-4.31727537482124e-05
-4.01299163168392e-05
-2.57521205816497e-05
-6.52114375179464e-05
-3.21891323321218e-05
-3.37447533927933e-05
-3.97685196351998e-05
-1.18607896623321e-05
-1.90306923275263e-05
-2.2158234675004e-05
-2.04234429737537e-05
-1.58654971036892e-05
-3.16452690907922e-05
-2.80089918280378e-05
-5.00083879139335e-05
-2.00919078823918e-05
-4.34046612536873e-05
-9.16764204791482e-05
-6.96178712937835e-08
-5.34477023103929e-05
-1.70655923496629e-05
-7.42689847037832e-05
-5.07772191571793e-05
-3.44765905214075e-05
-3.96187222692533e-06
-1.50855270055349e-05
-2.9583670137418e-05
-4.68263126284515e-05
-4.84425840043148e-05
-1.50886193985175e-06
-3.17413674757928e-05
-1.86394903004241e-05
-5.38965508631993e-05
-3.65505079037299e-05
-3.06929726352565e-05
-9.18865286583633e-06
-2.33106746937493e-05
-1.02835063863992e-05
-1.90125026717207e-05
-2.40838709876305e-05
-3.80685635931097e-05
-3.12075912844835e-05
-1.77652067322535e-05
-1.50627391770279e-05
-2.82561176743314e-05
-2.76241738055205e-05
-3.01497143436947e-05
-2.96303522492403e-05
-3.28273499761486e-05
-3.56795933502393e-05
-3.74126358372146e-05
-4.95667450193755e-05
-1.4996298075107e-05
-3.91853987188236e-05
-3.88150890746217e-05
-2.99088062465786e-05
-4.08165697655355e-05
-2.52617075223323e-05
-5.05591522025566e-05
-2.75740618672377e-05
-1.89101902642246e-05
-2.90499154638085e-05
-3.65621746906778e-05
-4.01058099441075e-05
-6.08005987959665e-05
-3.91508227423036e-05
-2.75993842589674e-05
-6.79975083547951e-06
-3.61857804977076e-05
-3.7876490250688e-05
-4.44749189729676e-05
-3.0546304172976e-05
-3.93981249044754e-05
-1.73370943947747e-05
-4.18106045849798e-05
-3.31338782893121e-05
-4.62065105455828e-05
-2.8453013074736e-05
-1.92278510141985e-05
-3.19752887448582e-05
-2.87954023149198e-05
-3.8097246982701e-05
1.75403213409496e-06
-3.36781474495384e-05
-3.12763411231738e-05
-4.68823022348805e-05
-4.47951764438289e-05
-3.96350628705491e-05
-3.31940137915456e-05
-3.11037306400982e-05
-2.78419763234468e-05
-3.09639945390726e-05
-3.16882102382822e-05
-4.32147307406644e-05
-2.52916901711044e-05
-2.45485512959332e-06
-4.11315750389262e-05
-2.18756789522712e-06
-5.32743172306891e-05
-2.43478174398768e-05
-1.86959248201163e-05
-4.00683658975365e-05
-1.61840758066505e-05
-4.62325925987848e-05
-1.03321986771541e-05
-4.00812355941477e-05
-4.12857432576672e-05
1.52999791382679e-05
-3.9401177349087e-05
-3.29992649489991e-05
-1.13109342425331e-05
-2.95511916926585e-05
2.59137367284786e-06
-4.10819967317733e-05
-2.4343437509344e-05
-3.47046757153889e-05
-1.38792162354167e-05
-1.71976125257301e-05
-2.69015646848623e-05
-5.92579627181069e-05
-2.2990255294078e-05
-3.04187302418225e-05
-1.09451790625599e-05
-6.82308217074634e-06
-4.20951213878832e-05
-2.65724354326064e-05
-2.00059501205174e-05
-4.60102357474735e-05
-2.64071900424517e-05
-2.89206401806725e-05
-6.56038427894399e-05
-1.28535110560311e-05
-2.01255706285119e-05
-9.53221981596999e-07
-2.93687674633759e-05
-2.11782703941018e-05
2.0598129171588e-05
-2.88872606015677e-05
3.47074786164974e-06
-2.21205075892948e-05
-4.0395084164685e-05
-3.37516866636053e-05
-2.75845902553628e-05
-2.76250988111631e-05
-4.5221529415532e-06
-2.61918591255974e-05
-7.14623399889257e-06
-3.65405566054301e-05
-1.91464130106974e-05
-2.49942118229668e-05
-2.21468746228123e-05
-1.78767858073532e-05
-4.35380896694203e-05
-3.26206859249888e-05
-3.06782567886227e-05
6.78202976914805e-06
-4.21877925715702e-05
-3.3621781535342e-05
-1.4597902421146e-05
-2.15571809030326e-05
-4.84418504220329e-05
-1.53006508642848e-05
-2.56426563439122e-05
-2.51921445998389e-05
-2.18541595381904e-05
-5.84968496138596e-05
-2.46761774381556e-05
-5.16232129849459e-05
-3.3712539974461e-05
-3.40093307082303e-05
-4.48486455482235e-05
-4.26624572261693e-05
-4.56654902624667e-05
-5.65677024543767e-05
-2.15799522590642e-05
-4.22704697640016e-05
-3.37070496188972e-07
-3.93706830971515e-05
-5.34977687716358e-05
-1.15735919451893e-05
-6.00100546447259e-05
-1.81929848866525e-05
-3.13691446733214e-05
-2.68373225764042e-05
-2.98087528792781e-05
-2.92745582102629e-05
-2.67591754049965e-05
-2.42663152256678e-05
-2.10674438434879e-05
-1.14790180783746e-05
-5.13316762731322e-05
-4.12624094320213e-05
-2.8174573136526e-05
5.4004164030987e-06
-2.30098499154556e-05
-4.86767722623227e-05
-1.97132098765523e-05
-4.51555551243642e-05
-3.41375195657292e-05
-1.12150617202674e-05
-1.4135731817073e-05
-2.74296416809115e-05
-1.84379670338006e-05
-2.2860027462852e-05
-6.68956753066684e-06
-4.32471002134294e-05
-1.52451916277147e-05
-1.057167776042e-05
-2.0792271718982e-05
-2.30265339758161e-05
-2.64607892814889e-05
-1.96658807062856e-05
-1.64095646470342e-05
-5.74912964086521e-05
-1.04125717110311e-05
6.94300676213033e-06
-3.70533725155037e-05
-5.3728920896983e-05
-3.3100677634519e-05
-2.04486790999369e-05
-2.47492703775217e-05
-1.34198683192234e-05
-2.35692854485786e-05
-2.52891609161648e-06
-3.76662057148999e-05
-2.17259395998709e-05
-6.22755296326785e-05
-4.36853733467955e-05
-3.12395861015817e-05
-6.73661716814243e-06
-1.39321058641382e-05
-2.47016709995731e-05
-1.61450406616337e-05
-3.68290911210031e-05
-4.0604682206273e-05
-1.1586994106713e-05
-1.55405203270006e-05
-6.33807693766902e-05
-3.66269578302311e-05
-2.17503426238867e-05
-1.57704852193236e-05
-3.26658110628524e-05
-1.92155064266654e-05
-2.03555477294229e-05
-3.00430649054743e-05
-5.63796352918723e-05
-1.44477761530832e-05
-2.32065879700164e-05
-3.68247178356753e-05
-2.27422226266861e-05
-5.67396280395728e-05
-1.38743140962072e-05
-8.32617010392795e-06
-8.56399301837597e-07
-3.69929769191183e-05
-5.1040313830932e-05
-2.77886165608021e-05
-3.1388655755253e-05
-3.99733125658456e-06
-3.36972971796114e-05
-8.80841001893723e-06
-2.11929863075819e-05
-6.61004935052669e-05
-3.12155928315275e-05
-4.05960365834684e-06
-5.91414999261918e-05
-4.17174559824177e-05
-4.82512782663408e-05
-2.43263761483948e-05
-4.79348932878525e-05
-4.900349597899e-05
-2.10481518188561e-05
-1.97621983091009e-05
-2.41877046454742e-05
-6.8279020307747e-05
-1.68643073337997e-05
-2.37457443220711e-05
-2.07692390647112e-05
-4.60734992413313e-05
-3.37267668751324e-05
-3.94616452592921e-05
-4.73458940417117e-05
-7.60460521382184e-05
-2.6100654307882e-05
-1.07273363821342e-05
-2.72722155616515e-05
-4.98696920298065e-05
-1.37671396667626e-05
-2.26203588278162e-05
-2.36883869660164e-05
-2.72821462972335e-05
-3.61419371976998e-05
-4.66200691316086e-05
-1.09371273111139e-05
-4.52817065664109e-05
-3.29403073870707e-05
-4.94093715963733e-05
-3.47410169599977e-05
-2.64050544649884e-05
-2.32474264321131e-05
-4.37066810967264e-05
-2.02258611444754e-05
-1.16000925260649e-05
-1.71066264262999e-05
-1.61613802454332e-05
-4.94086383487473e-05
-2.57158235930996e-05
-3.4858357304821e-05
6.52630058241622e-06
1.07323649711968e-05
-2.33711257723775e-05
-2.93899412305315e-05
-1.87275240848575e-05
-4.36040755809405e-05
-3.43662892477528e-05
-3.86876452468535e-05
-5.07218669651664e-05
-2.81805212602244e-05
-1.58160822780621e-05
-5.06687040059215e-05
-2.63124455533603e-05
-2.43747625432766e-06
-6.10389288706529e-05
-3.28269031735656e-05
-4.31193091480624e-05
-3.37040138248552e-05
-8.29870749823844e-06
-5.41020186580809e-05
-2.62658420341026e-05
-2.40595791662719e-05
-2.47662166461944e-05
-4.35703633014063e-05
-2.4870938120187e-05
-1.22310196534055e-05
-2.31329597338157e-05
-1.71011152418839e-05
-3.41085369969998e-05
-1.44362997028653e-05
-3.32613527243479e-05
-2.49552190326165e-05
-3.01762959722385e-05
-4.30139445794093e-05
-1.56171621468222e-05
-3.18929763394499e-05
-2.90014878342116e-05
-1.27995235294715e-05
-2.61860436209166e-05
-1.60968066949789e-06
-2.03416680779289e-05
-4.83323429091944e-05
-1.8901944601564e-05
-1.27135932452808e-05
-3.97543717228385e-05
-2.05304819668823e-05
-4.01230997368121e-05
1.30470894161978e-05
-1.45954379406074e-05
-4.39481251220852e-05
1.64695806790327e-06
-2.31823491134781e-05
-6.42783686653639e-05
-2.8325272382317e-05
-1.94391538198295e-05
-3.27003197624247e-05
-2.1783162082563e-05
-1.87505717786546e-05
-5.57295943263298e-05
-2.69925228237442e-05
-1.55014122315209e-05
-2.31301913819429e-05
-3.42402567397513e-05
-1.09347423714893e-05
-4.06031769018036e-05
-1.50735225388059e-05
-3.32816749657987e-05
-1.99895315588143e-05
-4.90694304069464e-05
-2.5133018847159e-05
-2.2170947667967e-05
-6.6119481435639e-06
-5.29797374037057e-05
-4.85298254123567e-05
-5.55831604980917e-05
-2.50255877209605e-05
-2.24464319759881e-05
-9.51159989193261e-06
-4.38128570073411e-05
-3.22140430759938e-05
-2.74749080955226e-05
-3.02506147913566e-05
-5.3410046306875e-05
1.33135965079035e-05
-5.17815052785015e-05
-6.17458765055485e-06
-3.27966644858932e-05
-4.68307949575537e-05
-4.9348534679891e-06
-3.50483827101136e-05
-2.20707301323384e-05
-3.70672396095908e-05
-4.84376481627561e-06
-1.59200660323476e-05
-3.59779735475021e-05
-3.48683666152099e-05
-4.28463183461232e-05
-2.63388882241691e-05
-5.72416050724134e-05
-3.29205805012517e-05
-3.33531186677244e-05
-4.94383807889729e-05
-2.38522668446672e-06
-1.6786351027014e-05
-3.88434451045589e-05
-3.64747397485354e-06
1.15851885944663e-06
-4.53928913842314e-05
-4.24037233169592e-05
-1.35332520654111e-05
-1.8862300909851e-05
-3.14800567453428e-05
-1.20522363076862e-05
-1.97751393186734e-05
-5.97838673455353e-05
-2.83681188441516e-05
-4.15770075815962e-05
-2.2559952548313e-05
-2.20350857899813e-05
-2.41952607491252e-05
-3.95204480994846e-05
-2.97752267924734e-05
-1.39276041979211e-05
-3.76928102389394e-05
-6.09402554592363e-05
-2.15062996818681e-05
-4.85561110475677e-05
-2.44344862938622e-05
-2.154291881927e-05
-2.63177075180767e-05
-7.89854154250136e-06
-3.47126051832532e-05
-1.38528816375942e-05
6.0269997335388e-06
-3.27628335002443e-06
-2.96454593290966e-05
-2.74620800855848e-05
-5.24028606718373e-06
-3.0563486418305e-05
-3.93496087959053e-05
-2.89548741231941e-05
-1.79045202277126e-05
2.03259540211574e-06
-3.5698366409333e-05
-2.19089628251065e-05
-4.17572957988331e-05
-1.18233481650256e-05
-4.00671633270568e-06
-5.55199346583251e-05
-3.33573697636107e-05
-3.11411821372575e-05
-3.37236981452448e-05
-3.49517681757754e-05
-1.33473472963128e-05
-1.20802984945265e-05
-3.54062775334701e-05
-3.1564725166584e-05
-6.05283733004465e-05
-6.99994950608768e-05
-3.15684384181914e-05
-5.8259652930152e-05
-4.63663878173355e-05
-2.75517946096133e-05
-2.91874644331107e-05
-4.41297261962356e-05
-3.68733081730425e-05
-1.17520895496635e-05
-3.04530064503655e-05
-4.22896498398181e-05
-3.19883942136433e-05
-5.13362783862061e-05
-1.39957453324345e-05
-1.95432952264189e-05
-2.04836157521977e-05
-2.14609347463968e-05
-5.02591424580774e-05
-4.11184500875646e-05
-7.10540204214769e-06
-4.2710222683627e-05
-4.42283267361362e-05
-2.36654729208534e-05
-4.36096598596131e-05
-3.75950759683372e-05
-4.29924951925896e-05
-3.37494513236386e-05
-4.74734924189192e-05
-4.54721112976002e-05
-1.03492457853152e-05
-4.55542461722417e-05
-2.4687160535568e-05
-4.0905981202189e-05
-2.69036258411248e-05
-3.47504489237483e-05
-4.11045719943842e-05
-5.11485049556285e-05
-3.90505947914454e-05
-4.74717326445447e-05
-3.98454153985031e-05
-3.03722963390496e-05
-3.16089474081664e-05
-4.83564139621948e-05
-4.54830132189455e-05
-2.70703208011996e-05
-6.43020455973252e-05
-3.64734258625364e-05
-2.51433149170147e-05
-3.57742852692441e-05
-4.25791853222643e-05
-4.32685003987372e-05
-1.29898513111723e-05
-2.89072399260631e-05
-3.88302622163308e-05
8.22066458963783e-06
-1.32379396608622e-05
-1.57220717241314e-05
-3.3554570572822e-05
-5.43259959195156e-05
-8.89053373721084e-06
-2.86833886160445e-05
-5.16737970580384e-05
-1.76642739006904e-05
-1.07803483581988e-05
-3.70425224645731e-05
-2.05211356904825e-05
-4.29657684963218e-05
-3.37350672397935e-05
-3.78191187876828e-05
-3.76955797950782e-05
-1.2988208388805e-05
-6.99115786867841e-05
-3.25245268473139e-05
-1.98682646442622e-05
-4.11610642501397e-05
-1.73242604369361e-05
-3.39322826168447e-05
-2.4314192747986e-05
-3.3590258763261e-05
-3.5797407653536e-05
-7.11031070212275e-06
-8.27906427820673e-06
-4.23606570093606e-05
-2.88589115029791e-05
-1.50801853851279e-05
-7.47358843365363e-06
-2.98844596906482e-05
-3.58466425232856e-05
-2.95633672859661e-05
-4.07884397227939e-05
-7.00751072726207e-05
-4.05595176135969e-05
-9.61158803477709e-06
-3.14673820942953e-05
-7.52882097047322e-05
-2.10104041547011e-05
-5.25364054748042e-05
-3.5283000354924e-05
-1.49547728867335e-05
-4.04014494874099e-05
-5.03856766468046e-05
-2.76442271875483e-05
-1.68948223995877e-05
-2.29418435461453e-05
-4.96418761018476e-05
-4.42020393854584e-05
-1.50396462124174e-05
-3.9660737308471e-05
-3.86357420594855e-05
-5.78574036122035e-05
-1.2121132426819e-05
-4.5417646471614e-05
-4.72765425777488e-05
-4.54501483514e-05
1.05204426811535e-05
-2.46862512117639e-05
-3.23356561572751e-05
-3.92838535034371e-05
-1.40735236089413e-05
-3.10234566819373e-05
-1.86233829075817e-05
-4.00681282505228e-05
-1.85977069376432e-05
-4.61864794857516e-05
-5.89344771296149e-06
-4.41391163208448e-05
-3.23029800190536e-05
-1.64767939184427e-05
-3.78758855959843e-05
-5.25564738083138e-05
-9.95392890436758e-06
-1.67652758736402e-05
-8.44543963219043e-06
-1.20867779435935e-05
-3.84360787173465e-06
9.26276396544275e-06
-2.09378621280037e-05
-1.8314564189463e-05
-3.67785054980489e-05
-4.64308151331628e-05
-2.81813778706873e-05
-2.56040331726028e-05
-2.17546811559416e-05
-2.60429440104134e-05
-4.05350288558464e-05
-3.08553160230385e-05
-3.10838045396171e-05
-2.094983474093e-05
-2.1725581227797e-05
-2.16845337355257e-05
-2.76153158463232e-05
-1.21640677055788e-05
-1.57155431239577e-05
-3.01629612802069e-05
-3.47474681292927e-05
-2.07486708732289e-05
-2.62944262219517e-05
1.24859611857814e-05
-1.21521813451313e-05
-2.87162606299415e-05
-4.23117672102879e-05
-2.68441511290246e-05
5.37169330658364e-06
-2.42254931642683e-05
-2.56167080426284e-05
-3.69912577965064e-05
-4.97610910967726e-06
-2.86116610941141e-05
-2.9991032030472e-05
-4.05639170342434e-06
-4.16780650913691e-05
-3.85273116838855e-05
-4.4794133435667e-05
-4.39247696600335e-05
-5.99222875107234e-05
-3.74624452151357e-05
-1.63647555224483e-05
-5.05255325326967e-05
-4.37660924680185e-05
-2.30750554066715e-05
-1.28088541805561e-05
-1.00654446023358e-05
-3.60346632268077e-05
-9.69811271837627e-06
-3.90677027864302e-05
-7.50489441313038e-07
-3.45013467634688e-05
-1.03314611724272e-05
7.38170429892242e-06
-2.19925854882249e-05
-4.4515414369558e-05
-1.01429741610476e-05
-1.21370374961452e-05
-3.07337238665738e-05
-5.07123134897514e-05
-1.82776752559176e-05
-3.42571053750132e-05
-6.89895865028526e-05
-5.06956815345843e-06
-3.07802929089115e-05
-4.60274219700521e-05
-4.86300239725213e-05
-3.03453457168217e-05
-2.6568109222688e-06
-5.21560237314948e-05
-3.73670712670548e-05
-1.27783860171553e-05
-5.8914065015575e-05
-2.51102555974803e-05
-4.10026953715048e-05
-1.04395595193402e-05
-5.06123521285144e-05
-3.72419778358141e-05
-2.25424558188233e-05
-2.49530019795347e-05
-3.23889787111334e-05
-2.05737267433807e-05
-2.17618800012706e-05
-4.32444013168935e-06
-1.73142974627178e-05
-2.10829277030159e-05
-3.2001119220137e-05
4.97688438391249e-06
-3.7340143691382e-05
-3.26368777487432e-05
-1.61204051063199e-05
-5.10472728980407e-05
-4.91005930532936e-05
-4.75386819928935e-05
1.87634065122124e-05
-2.85089778159638e-05
-2.83201041622352e-05
-5.47663980462779e-05
-4.1305130124437e-05
-6.17231222603055e-05
-3.82901422193364e-05
-5.89492094644099e-05
-1.78605564799554e-05
-4.01591314121585e-06
-4.82115747589309e-05
-5.37438168406273e-05
-5.08079957781295e-06
-5.24938796244752e-05
-2.7965543030229e-05
-5.16801275959736e-05
-1.44809164961784e-05
-3.28550707236198e-05
-9.25825293045712e-06
-2.78052278192887e-05
-2.08222684861237e-05
-4.55916418921399e-05
-1.46057204359637e-05
-2.35900895318875e-05
-2.50697938889152e-05
9.64145583530798e-06
-2.6636676964434e-05
-3.92496020347476e-05
-3.31901645123093e-06
-1.58203496453613e-05
-2.8604199778993e-05
-1.74461998835186e-05
-2.56010229878321e-05
-3.55300581072988e-05
-3.56789045048936e-05
-2.01893054921929e-05
-4.30769094090367e-05
-2.36381755993165e-05
-1.68876011204858e-05
-1.75400264527049e-05
-1.44740355631909e-05
-2.84283093917652e-05
-3.02701267459121e-05
-1.79974651110679e-05
-3.09601050369807e-05
-2.83174954453076e-05
-4.02921505183199e-05
-1.69992078231937e-05
-6.31570140725212e-06
-1.54401099643671e-05
-9.32032014452227e-06
6.02544242616402e-06
-3.01789544076601e-05
-2.8140784710675e-05
-3.48185936197277e-05
-1.77152703605588e-05
-2.82090905170955e-05
-3.19741570177992e-05
-2.37645126180424e-05
-1.13700932970599e-05
-4.09770085734741e-05
-4.10754867621015e-05
-3.96908802015632e-05
-2.79052638889568e-05
-2.54248257593453e-05
-1.63916709226949e-05
-5.17144101078478e-05
-1.4711281226895e-05
-5.30345665887058e-05
-3.57908556564225e-05
-5.19342345606363e-05
-5.15949690867807e-06
-3.12882762415607e-05
-2.59589150834769e-05
-1.46271952182326e-05
-3.99017969912772e-05
-3.47785292188629e-05
-1.98414237754325e-05
-3.59488466542099e-05
-4.88917088472581e-05
-2.81464134090288e-05
-3.18110830115744e-05
-3.03966846253363e-05
-2.86204651679547e-05
-3.52535045404499e-05
-1.55272559908551e-05
-4.83055674480685e-05
-3.42280807165643e-05
-2.90242279102523e-05
-3.82614132705843e-05
-6.05709984821158e-05
-3.20135146863992e-05
-2.7016033549432e-05
-5.21221812898655e-05
-3.47340805545777e-05
-1.89461743887334e-05
-2.68594041199177e-05
-2.01134223357245e-05
-1.99123279988693e-05
-4.11954774774753e-05
-2.35670141944815e-05
-6.11105336675212e-05
8.82735409471409e-06
-4.12662068995829e-05
-3.79664980515229e-05
-2.31109874741423e-05
-3.2723056573069e-05
-3.37253482193633e-05
-5.28680290081853e-05
-2.04472583239781e-05
-3.03631361403317e-05
-5.14994740975904e-05
-2.84200937402765e-05
-3.47635778095527e-05
-6.77751396202423e-06
-8.10433733293654e-06
-6.12449899498208e-06
-3.91125937833291e-05
-1.33129219148091e-05
-1.26445468837919e-05
-5.96440324872549e-05
-4.34292076416421e-07
-4.66773225832962e-05
-3.52153729919089e-05
-7.07522447325039e-05
-4.32535028009974e-05
1.31692922449752e-06
-3.8494142289416e-05
-1.2161957080598e-05
-3.65334281627459e-05
-2.97032716639881e-05
-4.32635334722831e-05
-3.63595405645499e-05
-2.42815345965028e-05
-9.79013018502847e-06
-5.27828248749313e-05
-4.26021829829183e-05
2.52562483001107e-05
-2.82255713829975e-05
-3.79661923188626e-05
-5.70825291712845e-05
-1.3064985140295e-05
-3.13061264585013e-05
-5.71599318501539e-05
-3.4001541886537e-05
-2.99513680323076e-05
-3.47191646088664e-05
-4.51355052924363e-05
-8.2115617648999e-06
-2.86283363536271e-05
3.24866048309881e-06
-2.37604160310809e-05
-3.4395845277672e-05
-3.09976778311976e-05
-4.69211428915662e-05
-3.52342861725578e-05
-2.82621525217828e-05
1.24830907714579e-07
-3.55513548874792e-05
-2.39957595235505e-05
-1.68333808184435e-05
-3.21286364811294e-06
-4.33200634800555e-05
-6.4279499111537e-05
-3.53125454337874e-05
-8.910242919649e-06
-4.92556524905601e-05
-1.62477435129328e-05
2.18200501645471e-06
-1.00101721794584e-05
-3.4634086834077e-05
-1.11912382495368e-05
-4.14442541496868e-05
-2.33011827491965e-05
-4.31895979304149e-05
-1.02363292049429e-05
-4.20846579675753e-05
-1.86504309695327e-05
-3.56186781191786e-05
-3.25767975546361e-05
-2.33347949222197e-05
-1.50376240736553e-05
-2.66097041747253e-05
-3.38493069783078e-05
-2.93998980401993e-05
-3.40147694969728e-05
-3.19536230487636e-05
-1.20285588812345e-05
-2.25561873426819e-05
-5.36331366419984e-05
-3.55168412556807e-05
-5.0905613933509e-05
-2.57620619411602e-05
-3.70068588104978e-05
-1.49784050622119e-05
-7.8377305007446e-06
-1.2526718694152e-05
-2.36223130045254e-05
-2.29208261266691e-05
-3.5619826089199e-05
-4.36571382768202e-05
-4.67567561229231e-05
-2.74689834562258e-05
-2.3692144900782e-05
-3.34331947728855e-05
-8.74688762837448e-06
1.60290849477581e-05
-3.35626020219278e-05
-1.89809523933576e-05
-1.07225218452977e-05
-5.5651603396267e-05
-2.55660707793895e-05
-6.73256056473969e-05
-3.12376883450015e-05
-6.12816353753155e-05
-3.74833074531688e-05
-4.94530797087483e-05
-2.70922718299583e-05
-4.91402559481801e-05
-4.27845629141768e-05
-2.68225961486936e-05
-4.02664632576979e-05
-7.11325979965524e-06
-5.62906989689019e-05
-2.39900750795986e-05
-3.74801324633853e-05
-3.3235965004673e-05
-1.40040802241125e-05
-2.93695363891293e-05
-6.80887479538166e-05
-3.29683074974443e-05
-2.3644197020459e-05
-2.15205439731294e-05
-5.58400745087391e-05
-1.64113809141894e-05
-3.5640715509109e-05
-1.02628736005706e-05
-5.5807337799599e-05
-4.21874802975145e-05
-2.49610075519319e-05
-1.08910447566323e-07
-2.7192093725613e-05
-3.11455296535731e-05
-3.96672609582965e-05
-3.72368308655851e-05
1.12772481600539e-05
-2.57871968758696e-05
-3.55827955900482e-05
-2.17763159506795e-05
-1.38221971764167e-05
-2.97791482595285e-05
-1.75067372143075e-05
-5.87254981628966e-05
-3.07636127990132e-06
-3.89356950515319e-05
-3.07720311471279e-05
-3.84630060319675e-05
-3.76892289007021e-05
-1.97737197180011e-05
-2.14243222918905e-05
-4.09349475331677e-06
-9.01859019183315e-06
-1.27099963023941e-05
-7.59228136764641e-05
-5.92975856785524e-05
-4.45163648681262e-05
-2.42609268837825e-05
-8.02121769817994e-06
-4.01542286801482e-05
-2.72094071023991e-05
-1.33582242801286e-05
-5.05718362168017e-05
-2.91905662896029e-05
-2.26951601792395e-05
-3.14322454710407e-05
-2.33672849617221e-05
-6.40737364544361e-06
-4.40457264484846e-05
-3.57394391804971e-05
-1.358808486824e-05
-3.56453784699239e-05
-2.25928824066985e-05
-2.92998086419469e-05
-1.61096982329115e-05
-2.29391067073009e-05
-2.78944020458693e-05
-5.25880908603973e-05
-3.46987100283442e-05
-1.82441220392888e-05
-4.41325370930278e-05
1.4140807665907e-05
-2.81638031372692e-05
-2.71549285582606e-05
-1.95115885564437e-05
-4.35672852026976e-05
-2.06606772926212e-05
-4.51929120862215e-05
-3.10133973420781e-05
-4.61672743704626e-05
-3.69247261203358e-05
-6.71660772982258e-05
-1.9242652045168e-05
-8.25833185375507e-06
-2.9588156229413e-05
-5.33309031235067e-05
-3.66197221871535e-05
-2.40800876994311e-05
-1.30290154554105e-05
-6.1151430047768e-05
-8.74224886368129e-06
-6.64370123167886e-05
-3.78760328161739e-05
-2.06678856914073e-05
-3.23632959359202e-05
-4.52828167561968e-05
-1.10134922995952e-05
-4.11634031705967e-05
-4.25951043609202e-05
-1.90730632663839e-05
-2.78629540353218e-05
-3.40008352521518e-05
-3.29961887469595e-05
-5.51336332350391e-05
-5.97022733098515e-05
-2.37397688140984e-05
-3.09878675400163e-05
-3.14052072476021e-06
-3.97026732231377e-05
-2.77920066352421e-05
-6.14085639777035e-05
-3.20303781928529e-05
-3.50891119097379e-05
-4.22765021624423e-05
-1.45111363103664e-05
-3.14314654105035e-05
-1.92361892514622e-06
-5.16524537350824e-06
-1.75931950488996e-05
-1.58005564539105e-05
-2.26732118953444e-05
-3.91851299100711e-05
-5.43481081360993e-05
-2.13672159354643e-05
-3.34842841465503e-05
-3.13236410195556e-05
-5.55685693974672e-05
-2.72798598474311e-05
-3.23416448845865e-05
-4.00330781549943e-05
-1.27760737088643e-05
-2.35074237625466e-06
-4.16479702206598e-05
-6.13469752722445e-05
-2.45599110351975e-05
-5.37064373278182e-05
-2.85533871593154e-05
-7.56938286562945e-06
-1.69965268324958e-05
-5.70957927557854e-06
-1.39250736217803e-05
-3.39492966978187e-05
-3.56014300302327e-05
-4.43992188489262e-05
-2.07445404939059e-05
-3.82028754365013e-05
-1.37343914628154e-05
-2.93448871720229e-05
-3.97644613309313e-05
-1.67782384026295e-05
-1.75168125928199e-05
-3.34116553956688e-05
-3.02583834494887e-05
-3.17944174307789e-05
-3.68402188323239e-05
-2.04289856131114e-05
-2.62746608981311e-05
-4.63851121601566e-05
-1.50856995158401e-05
-2.15491072325611e-05
-1.60158487445963e-05
-3.62315551790946e-05
-1.64943043521171e-05
-4.84435249777947e-05
-9.78074238814209e-06
-2.58405005817685e-05
-4.87580597039025e-05
-1.81852000020473e-05
-2.11646255651079e-05
-5.08624003119036e-05
-3.3382741911161e-05
9.04144881510815e-06
-1.43417147663134e-05
-1.97085880874851e-06
-1.70243440591301e-05
1.9913646417599e-06
2.59723408691108e-06
-2.80148782574296e-05
-3.55680006087156e-05
-3.580693882716e-05
-7.57604998410401e-06
-2.5412056663715e-05
-2.81395079882585e-05
-2.69240042623468e-05
-2.44659088683432e-05
-3.43293454282557e-05
-4.86262347732011e-06
-2.58438215430158e-05
-1.69744514237373e-05
-1.33378535469052e-05
-4.77215255891157e-05
-3.69826326660019e-05
-4.94950469419088e-05
-2.26433493440376e-05
-3.42171882873602e-05
-3.72282215681426e-05
-1.523702447983e-05
-2.37192541051998e-05
-4.01798062789182e-05
-1.14396855210421e-05
-2.79011531309416e-05
-4.25235668728553e-05
-4.12612389257494e-05
-5.70704683111389e-05
-1.20649884884473e-05
-2.58138439808867e-05
-2.1809924003642e-05
-2.33316638917564e-05
-3.3343011541574e-05
-1.24223154189337e-05
-6.25366258223035e-05
-1.02077108645567e-05
-2.44570190759326e-05
-2.45395043498831e-05
-3.44387104247654e-05
-2.02381408126897e-05
-3.22290928642312e-05
-3.3718642895094e-05
-2.23787178054636e-05
-4.1827325338747e-05
-3.23230089142478e-05
-1.66722567951816e-05
-1.30450782815019e-05
1.09267161270064e-06
-4.87594753625801e-05
7.93125011478217e-06
-1.02024814039676e-05
-5.81511578596851e-05
-2.99123300698024e-05
-3.10694508463773e-05
-1.03989045077853e-05
1.64703735978649e-05
-1.02581779534399e-05
-1.77639351813965e-05
-3.21578334607017e-05
-1.26442144952788e-06
-4.55164693758578e-05
-3.19744983800642e-05
7.2935079114621e-06
-4.03623575787759e-06
-4.94375272169993e-05
-4.57271253401506e-05
-1.69943928664346e-05
-5.7333561560795e-05
-4.13636649256354e-06
-2.3805671635462e-05
-4.93610931102572e-05
-4.89934893348663e-05
-3.80811347610556e-05
-4.63804374023463e-05
-3.15283347879314e-05
-2.31430576565449e-05
-3.43965463567302e-05
-1.99322144812292e-05
-3.54016764933509e-05
-2.35082745649514e-05
-2.0873215755921e-05
1.5370853574904e-05
-3.66645938253517e-05
-1.78632912998227e-05
-2.66928028884193e-05
-2.28447879906568e-05
-7.2981340914437e-06
-3.29899587869427e-05
-1.52276090369557e-05
-1.7782230077982e-05
-1.4396780433955e-05
-2.66584225101987e-05
-3.98668568389491e-05
-3.98584743757661e-05
-4.01688349453745e-05
-2.0217721439091e-05
-1.93077558314487e-05
-2.92949555442335e-05
-1.83882775712947e-05
-4.4548591136692e-05
-4.39565038722309e-05
-3.7605918419695e-05
-5.85707826907929e-05
-4.70299119271722e-05
-6.97794469961242e-05
-3.84276749468248e-05
-2.35364661993643e-05
-1.73158512340556e-05
-2.52949017694911e-05
-2.98413049704115e-05
-7.43302732453596e-05
-2.50542413529327e-05
-2.23538548186333e-05
-1.80581202267543e-05
1.0198739679577e-06
-2.05916705860271e-05
-1.38272573606645e-05
-3.00191900746398e-05
-2.99181586741144e-05
-3.26886401913369e-05
-2.7122457476362e-05
-4.14550883123016e-05
-4.01491152229283e-05
-1.57414590265161e-05
-4.49512710178599e-05
-1.39272468149304e-05
-9.05073765243736e-07
-8.20461018121287e-06
-9.97231884556309e-06
-3.46224672001687e-05
-5.07945194568314e-05
-2.30199804798764e-06
-3.27187238631887e-05
-1.65833864533933e-05
-5.04998496798187e-05
-4.02646667659545e-05
-3.10792683718862e-05
-2.83640252181757e-05
-1.81160357378199e-05
-1.7314105453666e-05
-1.8104201378495e-05
-3.4172694676248e-05
-4.77615976980271e-05
-1.62315982167741e-05
-3.06679822041278e-05
-4.43356411740818e-05
-2.74305163196229e-05
-3.72188530763303e-05
-4.16587254006648e-05
-4.74295834516745e-05
-1.86628076091768e-05
-1.31794280716912e-05
-2.38350680429774e-05
1.91898271244845e-05
-3.43710287755395e-05
-5.03040570602148e-06
-1.23255513129216e-05
-2.41079280218519e-05
-2.70268774739277e-05
-2.07264271850554e-05
-2.68837020295e-06
-3.44761974439769e-06
-8.5495334377992e-06
-4.30838429802384e-05
-2.95591811651009e-07
-1.84141380967445e-05
-6.22429907401148e-05
-1.7435910484005e-05
-1.82215140220691e-05
-8.95477782736871e-06
-2.0402576673212e-05
-4.13745011080744e-06
-1.55452384789276e-05
-3.40745259121521e-06
-2.10522275310546e-05
-4.97892117675105e-06
1.93436366661293e-06
-3.25970159413625e-05
-7.78598320256465e-06
-4.1651302361779e-05
3.31303945778052e-07
-3.91990429810459e-05
-1.63241823439967e-05
-1.82684026680491e-05
-2.08214996280392e-05
-3.44033550544555e-05
-2.9803378787822e-05
-2.337563236265e-05
-1.44877143293927e-05
-5.56671646596476e-06
-3.12712321080595e-05
-3.31117526794059e-05
-3.88102712342012e-05
-3.50416346702336e-05
-1.52146761469926e-05
-2.92002985729516e-05
-3.1017563488262e-05
-1.28828365236986e-05
-4.00196987747663e-06
-4.12387092292559e-05
7.20439467526098e-06
-2.84786328226974e-05
-4.44232033281593e-05
-1.78420312195829e-05
-4.31465046920479e-05
-5.40708323396912e-05
-2.17645174187365e-05
-4.21849879060487e-06
-9.51284010886214e-06
-2.12239860061362e-05
-6.30602824194214e-05
-5.97644832228484e-05
-1.20801316460501e-05
-3.37212623257058e-05
-3.87884925833906e-05
1.96015226090272e-05
-6.23204594912547e-05
-4.55343892425139e-05
-2.11126172062737e-06
-1.98612538698232e-05
-2.55706610147615e-05
-4.29603691735762e-05
-3.18513143824069e-05
-4.89867468698642e-05
-1.79239129901008e-05
-4.58608338790258e-05
-4.5171323480191e-05
-1.92595647049741e-05
-4.27631645966631e-05
-4.14049068435032e-05
-1.32840366178997e-05
-2.72601925932271e-05
-1.57605128039158e-05
-5.35585092803561e-05
-3.89927826444287e-05
-4.74404934205849e-05
1.10364029328371e-05
-1.34043623132061e-05
-2.33490483860372e-05
-5.85476098853399e-05
-6.81691658922454e-06
-5.09365698395813e-05
-2.33164847918302e-05
2.45634829015442e-05
3.101602827733e-06
-2.7732140327164e-05
-2.79378335146975e-05
-6.6175779272553e-05
-1.99563023933056e-05
-3.13782990731105e-05
-1.07007780823731e-05
-4.51940048404126e-05
-1.72088355824934e-05
-1.87538322059363e-05
-2.20627515173408e-05
-3.23987571460573e-05
-3.46053881662524e-05
-3.75652406950029e-05
-4.04263555112243e-05
-1.76151438265268e-05
-2.11651013275816e-05
-3.39127618422343e-05
-5.18759508390664e-05
-4.35474303944383e-05
-2.92891754927045e-05
-3.16055432288258e-05
-4.14142445692364e-05
-3.63438629600404e-05
-2.59864584903568e-05
-2.66569692933234e-05
-3.94164387913738e-05
-3.74451621455264e-05
-4.03098529585937e-05
-1.49033231297256e-05
-2.07994891511108e-05
-4.02063179028612e-05
-7.65768319825449e-05
-1.84528979799181e-05
-4.89310958612792e-05
8.62345737080089e-06
-2.1661782916842e-05
-1.53521901378023e-05
-7.02217131068472e-05
2.37278690383523e-06
-2.44279618188405e-05
-3.41933493768578e-05
-2.33709444694569e-05
-2.40376724083333e-05
-4.27359428222711e-05
-4.11472637499933e-05
-2.60748251075433e-05
-3.7716314886341e-05
-3.09836111875442e-05
-4.71214595271415e-05
-2.4055765183165e-05
-4.04742537302927e-05
-1.63891091884865e-05
-3.17208009577613e-05
-1.44795873328251e-05
-1.96210172638154e-05
-5.41657181131126e-05
-9.70025011739691e-06
-3.20254386395207e-05
-2.45037833720541e-05
-4.35288879730758e-05
-2.52208478991353e-05
-2.54938782624144e-05
7.43597156111801e-06
-7.91029453328948e-06
-1.34827651068142e-05
-3.10951414039553e-05
-1.87589600458707e-05
-2.77362016411044e-05
-7.71333168649782e-06
-6.29078103675813e-05
-8.46458857217419e-06
-8.0999469737155e-06
-5.50898312131989e-05
-3.13505996969958e-05
-2.31923080215974e-05
-8.996979017462e-06
-5.31280807715615e-05
-2.58384663848708e-05
-2.3019700096964e-05
-2.88457909839628e-05
-2.3812841005537e-05
4.03953329976033e-08
-1.79829251886587e-05
-2.54240698917858e-06
-3.9106735700815e-05
-9.26208857957033e-06
-4.64493507492441e-05
-5.26707520124437e-05
-2.69008124792135e-05
-3.91856935819591e-05
-5.03578171334653e-05
-2.46685063675225e-05
-3.34987672885843e-05
-4.33242151198391e-05
-4.71237555845903e-05
-3.5140562690527e-05
-2.79393308347575e-05
-3.58973868536746e-05
-1.39372299721145e-05
-3.31960174331833e-05
-3.9702591963385e-05
-4.40112695143873e-05
-2.11480887743952e-05
-3.29499575398301e-05
-4.56315928376014e-05
-2.17703786003668e-06
-4.45221690905631e-05
-1.4232344095636e-05
-4.36699543115849e-05
-4.59748177962448e-05
-5.23418324254556e-05
-7.4293647040037e-06
-4.4601883877026e-05
-2.29347268873946e-05
-3.25896377363716e-05
-4.67644784299922e-05
-3.1001984091485e-05
-2.7194105243494e-05
-3.09700427362699e-05
-4.88949162272548e-05
-4.75652723347963e-05
-3.847892228499e-05
-1.60643775813366e-05
-2.13922600762124e-05
-1.31205576131752e-05
-4.70900317317634e-05
-2.63772920000282e-05
-1.62402734478739e-05
-4.01259018518061e-05
-4.32240879550312e-05
-3.55789703803315e-05
-1.46772101297743e-05
-1.89382342602392e-05
-1.53938906418357e-06
-3.05115601987142e-05
-5.83384680863645e-05
-1.02380546764705e-05
-6.16182584011238e-05
-2.48878023205749e-05
-4.41156950557779e-05
-5.71552001191588e-05
-1.59786907398147e-05
-6.17028432773918e-05
-1.63510882625707e-05
-4.07108105644094e-05
-5.09007542259736e-05
-1.22665166188934e-05
-3.79588528489162e-06
-3.04167742599988e-05
-4.14591253998653e-05
-4.69841827874677e-05
-3.26147445934383e-05
-1.92845577197289e-05
-3.67561891288214e-05
-1.69020731542072e-05
-8.12747092432047e-06
-2.95108114472638e-05
-1.19453532943443e-05
-5.61775238244399e-05
-7.3827298631538e-06
-5.68595749744003e-05
-3.41451055752188e-05
-3.48553273594301e-05
-1.44539476076136e-05
-3.68076636186645e-05
-3.64388205156536e-05
-2.88403290521932e-05
-2.04840717140516e-05
-3.75072163530313e-05
-6.37345642714805e-05
-2.08358701426454e-05
-5.47227813292483e-05
-3.16023598637901e-05
-4.32508399971669e-05
-2.63827349511932e-05
-4.51400863141669e-05
-5.98030124403832e-05
-1.19326201716845e-05
-1.69951523782677e-05
-2.79872541428931e-05
-2.89917332006095e-05
-2.59911861891538e-05
-6.72958269969838e-05
-5.15022973506004e-05
-2.99848235370494e-05
-3.02904374928546e-05
-4.89317772167554e-05
-4.29228776618803e-05
-5.26407064256674e-05
-2.52965439889731e-05
-2.93913555808819e-05
7.56919449057508e-06
-4.00355712034613e-05
-2.10476199409218e-05
-2.48684947649122e-05
7.03489851187597e-07
-2.23400108730949e-05
-1.25414919047086e-05
-2.61718594815105e-05
-4.18218662108356e-05
-1.98659587840618e-05
-1.23490906448213e-05
-3.75027294480173e-05
-1.41303667161709e-05
-3.43868167213227e-05
-1.76052387613649e-06
-2.7607317780153e-05
-1.67207574011648e-05
-2.88464576080306e-05
-1.34470618966024e-05
-2.84025092219806e-05
-4.55242892932159e-05
-3.15746769442408e-05
