# Supplementary material for: Research on computational propagation and identification of mine microseismic signals based on deep learning
Source: PLoS One. 2025 Oct 22;20(10):e0334641. doi: 10.1371/journal.pone.0334641 (PMC12543183; doi:10.1371/journal.pone.0334641)
Supplement: S8 Data — (ZIP) [file pone.0334641.s008.zip › 000100900002735.xlsx_0.txt_24.txt.txt]

-3.74545091480609e-05
1.2285429257137e-05
-4.06662553895581e-05
-3.09628915256592e-05
-3.10681019004921e-05
-1.80894369489102e-05
3.61462296254237e-06
-2.75838668478975e-05
-1.92773871260355e-05
-3.26636891976848e-05
-1.94822365148096e-05
-2.90486986274837e-05
-1.13411687725571e-05
-5.37592407745488e-05
-3.16897094126089e-05
-3.49888258132617e-05
-1.14555484161615e-05
-3.92811757720676e-05
-3.82431703505457e-05
-2.72721741043932e-05
-7.30104269254319e-06
-4.97121092279866e-05
-3.07803079181282e-05
-2.45097233720588e-05
-2.75959472679381e-05
-8.96869455651219e-06
-3.31555443680976e-06
-2.59249853802295e-05
-6.19136829873585e-06
-3.77105162134778e-05
-1.50451068325974e-05
-5.30170845585056e-05
-1.76895306760815e-05
-9.08500828441762e-06
-3.5995308794578e-05
-5.4452420335387e-05
-3.31867431472251e-05
-4.69190230931643e-05
-3.70780437446018e-05
-1.67542812944588e-05
-1.64696526035081e-05
-1.87480651883303e-05
-3.77037606187091e-05
-1.02098627573512e-06
-9.21444380358705e-06
-3.75515816452953e-05
-3.93603377626129e-05
-4.39711022457021e-05
-1.65245957271654e-05
-2.86906972321937e-05
-5.23924162854287e-06
-2.39414755991953e-05
-3.18202183857466e-05
-3.70946176204093e-05
-2.35637181497725e-05
-1.28931572443019e-05
-1.81109756032667e-05
-6.31559562382815e-05
-1.20783336672837e-06
-4.29947870548139e-05
-2.97738559555184e-05
-6.97811362535351e-05
-2.91819622150205e-05
-3.01532526077043e-05
-5.12555601532386e-05
-5.89535658313186e-05
-2.44923442253219e-05
-4.73158975114603e-05
-1.30011001186244e-05
-3.78944938943659e-05
-1.44218741550491e-05
-1.23151132731804e-05
-3.07141150265661e-05
-2.9660083476559e-05
-4.48841180614051e-06
-1.95248528739965e-05
-1.73989644196362e-05
-3.5515636608692e-05
-1.87617628589886e-05
-5.76063258728059e-05
-2.45903877788173e-05
-3.00138054630494e-05
-2.19162984034344e-05
-4.07076355323351e-05
-2.2201611154173e-05
-5.52490139345644e-05
-2.05670103286871e-05
-1.5591861180124e-05
-5.18365412165026e-06
-3.49828389310306e-05
9.38124526483347e-06
-6.05471569390495e-05
-2.31346408034083e-05
-5.53549789612504e-05
-6.66018926866518e-05
4.38392309418189e-06
-5.06289684019136e-05
-3.81774881327272e-05
-2.55025081583256e-05
-3.45050487576276e-05
-2.13140929195028e-05
-4.49189263179494e-05
-3.20573781679925e-05
-3.42859013405225e-05
-4.56590524005814e-06
-3.87944316592348e-05
1.65352793927067e-06
-2.65099773054074e-05
-2.16198235196576e-05
-3.09222770892209e-06
-1.15802050277934e-05
-9.93818751768861e-06
-3.72498710389217e-05
-2.10575779019263e-05
-3.60396781560752e-05
-6.18808775705395e-06
-5.04418881928533e-05
-3.86805741891065e-05
3.26611879665075e-06
-1.94573516565234e-05
-6.37130977546325e-05
-1.77158629385252e-06
-1.16525712397065e-05
-2.34500172767834e-05
-5.39242915254811e-05
1.44179718398564e-06
-1.41615507343712e-05
-5.14463205641411e-07
-2.07834834980834e-05
-2.49214257925785e-05
-2.96218784327281e-05
-3.27072715837217e-05
-3.2762910988161e-05
-2.91135344150757e-05
-5.35552317287063e-05
-4.95762114757443e-05
-1.49297049252969e-05
-4.13042541165239e-06
-1.19729041736855e-07
-1.96812320886623e-05
-1.99473619094181e-05
-5.47653578802475e-05
-3.55837955149349e-05
-1.2832568133462e-05
-2.42428375406282e-05
-2.79036600789474e-05
-1.28753110180765e-05
-6.11617780445252e-05
-2.15392258178473e-05
-2.79627114618446e-05
-2.96198144060717e-05
6.66374502406233e-06
-3.76402846491181e-05
-4.93132793495922e-05
-6.92982622347866e-06
-4.24799157507064e-05
-5.8700048359862e-05
-3.49301687699086e-05
-3.33148846481024e-05
-3.94123242763021e-05
-3.18433226949405e-05
-2.27282058018027e-05
-1.07581965162439e-05
-3.02611541704281e-05
-1.40909668684816e-05
-3.79848649029574e-05
-3.18622124694698e-05
8.29225355157658e-06
-4.57734134871611e-05
-3.79715256968993e-05
-2.95462538363333e-06
-6.75035980594234e-06
-4.62332160466485e-05
8.78517571061023e-06
-3.07763221591403e-05
-2.34847263628358e-05
-3.56132778510791e-06
-3.06064186089847e-05
-4.59828306919263e-05
-2.3180204323795e-05
-3.95493477022999e-05
4.12965697797518e-06
-6.56895244619604e-06
-3.22293400245002e-05
-1.17831506420417e-05
-2.66637363819443e-05
-2.34646358906437e-06
-3.85268429976502e-05
-2.17647936366959e-06
-4.10668618584528e-05
-8.18545598594112e-06
-2.34756339263231e-05
-1.97188402834638e-05
-2.36723068460353e-05
-3.50657134513674e-05
-2.39739331218702e-05
-1.06483134339662e-05
-4.27017410499596e-05
-4.0764512073322e-05
-1.68499963914747e-06
-1.00951295753738e-05
-2.3453764265124e-05
-4.62095475245474e-05
-7.74456946167189e-05
-4.11023529750265e-05
-6.63488830299452e-05
-5.14678653417922e-05
-2.8876477024811e-05
-4.82800887199607e-05
-3.58740902632013e-05
-2.91171628288121e-05
-4.59162734616917e-05
-9.42693501886473e-06
-2.09221588107894e-05
-6.38265783698665e-05
-3.43306322968356e-05
-3.22748092175454e-05
-3.96951467313414e-05
-1.82286433828288e-05
-1.87482338988613e-05
-8.77873108863003e-06
-1.05798617501707e-05
-4.19814781838171e-05
-4.93615093930209e-05
-4.04731869886565e-05
-5.34868031322006e-05
-3.42555503374267e-05
-3.62434818701619e-05
-1.87645401420212e-05
-1.81844513540361e-05
-8.68718194329341e-06
-3.69166044980739e-05
-3.47398994035349e-05
-4.68305450741918e-05
-2.92470462661585e-05
-2.07821676363128e-05
-1.23712658370442e-05
-2.72219889218067e-05
-1.84553757230745e-05
-2.23525341224129e-05
-3.55476154080007e-05
-1.17015565883174e-05
-3.8044237228184e-05
-2.19760637138766e-05
-1.62970188439451e-05
-3.15477195664581e-05
-1.49216375839785e-05
-3.49814052333386e-05
-1.72266182046996e-05
-1.66420872814828e-05
-3.38157686478731e-06
-3.62763605240041e-05
-5.49549072016608e-05
-5.32136336581398e-05
-5.93672490227542e-05
-3.16813899099827e-05
-5.68582421743115e-05
-2.14753936378057e-05
-3.51471416818632e-05
-2.19895956458135e-05
-3.49432756839216e-05
-3.755265928988e-05
-3.4970251528437e-05
-1.92543385031814e-05
-2.28249489596075e-05
-4.25040377587275e-05
-3.52953445401822e-05
-9.97931493672253e-07
-1.90246208894631e-05
-2.60586267933435e-05
-2.36884635661444e-05
-3.8691745003785e-05
-2.3217486491514e-05
-3.7532956798007e-05
-4.52750301402151e-05
-1.88263457616927e-05
-2.5582650893262e-05
-3.99879269287523e-05
-3.39489119723974e-05
-6.87629436810907e-06
-1.57092897485615e-05
-5.09368331123031e-06
-3.48551929058025e-05
-4.25347689382791e-05
-2.86822697868104e-05
-2.56001659534702e-06
-3.30908953322748e-05
-3.32110289036245e-05
-4.60575301357108e-05
8.10293866107926e-06
-3.70693253844296e-05
-2.95179228036095e-06
-7.27150709618314e-05
-2.95216009077713e-05
-3.80582590217911e-05
-4.2850198123129e-05
-2.42472295159995e-05
-2.16070221248149e-05
-4.20498311227087e-05
-4.0763519217207e-05
-1.67992753582462e-05
-1.8439533288704e-05
-5.7655749803461e-05
-3.75459016582213e-05
-3.83799586144932e-05
-3.2260926282715e-05
-3.40591186702802e-05
-4.07882100091033e-05
-2.72870574408803e-05
-2.13377463679493e-05
-2.89420793675658e-05
-3.23227464119092e-05
-2.30710467816687e-05
-5.04334967591795e-05
-1.98590850586178e-05
-4.3980008447478e-05
-1.3572638767379e-05
-3.6264037457846e-05
-1.50818017598995e-05
-2.97678464597695e-05
-3.97452242138345e-05
-4.35104255429046e-05
-5.01480664482955e-05
-3.73163042973158e-05
-1.58793182612741e-05
-5.74049859051307e-05
-2.82557483809621e-05
-4.97549513828818e-05
-4.92339958498245e-05
-2.60117463742759e-05
-2.47073756636933e-05
-3.83046953548621e-05
-2.7173046804127e-05
-9.14357604258857e-06
-2.50090956764809e-05
-3.28724723828182e-05
-2.90949008684802e-05
-2.4221345532461e-05
-2.70917093217756e-05
-4.42943875080095e-05
-2.10843281313845e-05
-4.23757849459247e-05
-3.49470404770512e-05
-5.25554652513822e-06
-3.8850807984079e-05
-1.49620780154622e-05
-9.86239523682042e-06
-4.56600738012017e-05
-8.0010295973927e-06
-3.24363799757912e-05
-4.22880285597735e-05
-1.45875947270431e-05
-1.73217252660522e-05
-3.66599192693347e-05
-1.52945829945069e-05
1.88315338969713e-06
-1.83617853049794e-05
-2.62497329655026e-05
-3.32924848639211e-05
-3.85672864018842e-05
-2.66498998793938e-05
-1.3948127104475e-05
9.76984518108573e-06
-2.96113784159816e-05
-2.38580957210224e-05
-4.88235678962262e-05
-3.77088342982626e-05
-2.37764412840848e-05
-1.51967597601471e-05
-3.89033215405539e-05
-1.06296531778575e-05
-4.70168192133394e-05
-3.85624155056437e-05
-1.9767813250171e-05
-1.90842306877534e-06
-1.99506042553541e-05
8.63987142557751e-07
-1.60141505440798e-05
-1.73141608215254e-05
-4.55525080309903e-05
-4.38563993708483e-05
-6.65242709536338e-05
-2.30395413205853e-05
-5.27622364367624e-05
-3.00699380404344e-05
-4.3080328610126e-05
-1.41535868255402e-05
-3.28318464413164e-05
-3.26064504697869e-05
-5.74778874081456e-05
-8.47631325090819e-06
-4.62582343049937e-05
-2.58274440693849e-05
-3.02125397273288e-05
-4.28173302019652e-05
-2.20023832181016e-05
-9.8374508343528e-06
-5.81861317346656e-05
-3.71444475214065e-05
-4.41220864402591e-05
-1.70450507332606e-05
-1.56280016956527e-05
-3.19132551508492e-05
-2.29466998115137e-05
-2.47028155635689e-05
4.30408286368313e-06
2.18241044727658e-06
-1.72078952229683e-05
-2.55606274979233e-05
-3.89538877838539e-05
-5.92032199775142e-05
-3.83436534391759e-05
-4.02745928416933e-05
-2.24786889733331e-05
-2.47949881445936e-05
-6.13930528433594e-06
-1.32668841251137e-05
-3.75940231437517e-05
-6.52049079825133e-05
-1.36705909859382e-05
-3.87233215411159e-06
-4.81309830748517e-05
-2.97392852115942e-05
-6.38650943376471e-05
-1.93951101269845e-05
-3.86308077061998e-05
-1.33564757581236e-05
3.74554622273693e-06
-3.42637765226922e-05
-4.20108971967602e-05
-1.54868787920111e-05
-1.90120750508976e-05
-3.35877960672125e-05
-3.9801817210467e-05
-2.06144434820103e-05
-1.51841112057518e-05
-3.38124002094588e-05
1.80466566438978e-07
-6.93980626669199e-06
-2.11898617465331e-05
-1.54117955322017e-05
-5.97127934767261e-05
-4.38537405750397e-05
-3.04484848026812e-05
-1.14342203837088e-05
-5.3353954738757e-05
-4.14187449922718e-05
-1.80381154818309e-05
-3.61515078311095e-05
-2.33106787197845e-05
-4.74145987493806e-05
-3.54165289175177e-05
-5.19635371936432e-05
-1.7054579741013e-05
-1.44682474374927e-05
-3.09468876659496e-05
-2.81785353828385e-05
-1.42853515659875e-05
-2.0241174996252e-05
-3.06888016924769e-05
-2.15282192176422e-05
1.22525284685172e-06
-3.20710501812995e-05
-2.47695773560327e-05
-1.7399891173519e-05
-6.32702797305802e-07
-6.48592978219973e-05
-4.59388737579908e-05
-2.80222259831395e-05
-1.21734548932498e-05
-1.90185931739528e-05
-2.00151853278452e-05
-1.9578776330715e-05
-2.93909215594486e-05
-3.46364673585776e-05
-3.84244281918782e-05
-3.53764608137323e-05
-3.8241974030072e-05
-1.0714029843627e-05
3.8281554705365e-06
-1.93760271044675e-05
-2.28817360394613e-05
-8.43317109538608e-06
-2.1034356264713e-05
-3.3852870221393e-06
-3.71886664757535e-05
-3.66021078430358e-05
-4.98119683241152e-05
-1.22580858020739e-05
-2.87906908231152e-05
-6.93803045000341e-06
-2.58068050171728e-05
-2.94740770677374e-05
-5.3815988724519e-05
-4.07207950613625e-05
-2.36999637478053e-05
-1.74231332800653e-05
-2.0095906187118e-05
-3.30671200377326e-05
3.74770506648206e-06
-1.58968136857018e-05
-1.06934493871183e-05
-5.70296034609077e-05
-3.624957864872e-05
-2.56391122236795e-05
1.67816745475575e-05
-1.24491904731342e-05
-4.58004197264135e-05
-2.88516853094196e-05
-4.1165869592496e-05
3.47948037896881e-06
-3.99133717599578e-05
-2.53142537023012e-05
-2.90109164141431e-05
-1.36872283812431e-05
-3.5946300481846e-05
1.25338057733797e-05
-2.87826575306993e-06
-2.83453457363532e-05
-3.12447755648488e-05
1.64175521879913e-05
-4.59666841164534e-05
-1.9851350882521e-05
-1.68330796996987e-05
-9.0981635789044e-06
-2.7659839156125e-05
-4.133618629824e-05
-3.80085180562461e-05
-3.60671783246185e-05
-7.14771109466715e-05
-2.68319504599074e-05
-5.59886625455125e-05
-5.50313845384853e-05
-4.75234758907278e-05
-5.93759263273468e-05
-3.03824932932451e-05
-5.9300444228018e-05
-2.86060068948923e-05
-3.90677464036102e-05
-1.1711928131502e-05
1.11979394916896e-05
-3.77487677672792e-05
-3.69522783947233e-05
1.05393464947325e-05
-1.78911610388008e-05
-1.79686871240242e-05
-5.70777242924654e-06
-3.64708115934748e-06
-2.1050075769816e-05
-3.92904192393114e-05
-5.61005690887568e-05
7.4252116999648e-06
2.04866643198643e-06
-1.14214008691241e-05
-4.49175755206688e-05
-1.52784712892404e-05
-2.83334710761465e-05
-8.04262182429511e-06
-6.48477840860762e-05
-2.63875349040466e-05
-4.41824855563077e-05
-4.25389395604951e-06
-3.46331712846034e-05
-9.41947377272373e-06
-4.78208467768636e-05
-3.29770006517534e-05
-2.51786922323834e-05
-3.41360707812055e-05
1.19141309789295e-06
-2.25419063203821e-05
-3.26026599379466e-05
1.39211133059348e-05
1.28733495953045e-05
-4.37170366464692e-05
-1.38226868919084e-05
-7.50421043031043e-05
-2.55336536101272e-05
-4.08629125392328e-05
-9.2266039234999e-06
-2.29361915871708e-05
-5.62719162709051e-05
-1.19479828001418e-05
-4.11250977483514e-05
-4.46581184822324e-05
-5.58599065376375e-06
-3.6297030806823e-05
-2.39265101441786e-05
-1.20797700580964e-05
-7.19903179113199e-05
-2.11786002463323e-05
-4.73764388387559e-06
-1.84399163037294e-05
-5.55640134155214e-05
-4.4659468342716e-05
-3.27007971269647e-05
-2.85386164789129e-05
-3.74977076063488e-05
-2.49699311661557e-05
-1.54920139260251e-05
-3.32053322827526e-05
3.42651780476007e-06
-4.5206975465668e-05
-1.09515694847709e-05
1.98290130744315e-06
-3.27540717719664e-05
-1.69491397712168e-05
-1.23820088968764e-05
-2.35785421509069e-05
-3.16935792660526e-05
-5.62986374969453e-06
-1.55713318209407e-05
-3.92444878140428e-05
-3.60381207414937e-05
-2.44083464099229e-05
-2.10018321261069e-05
-1.87744156900762e-05
-3.70901046594791e-05
-5.48363892135798e-05
-7.20152587540318e-06
-4.63298537532203e-05
-5.20698806163508e-05
-1.96818925552544e-05
-1.50917480802635e-05
-2.69972642597435e-05
-3.2863111248917e-05
9.00791471607191e-06
-3.65876632051756e-05
-2.40745664585524e-05
-1.09468083996578e-05
9.79965135050339e-06
-1.49309414228144e-05
-7.03201106693698e-06
-1.82750990295813e-05
-1.89839045578495e-06
-6.88660365617589e-05
-1.97650869366358e-06
-2.63218422500185e-05
-3.52006023573531e-05
-3.91815457370599e-05
-3.01415665163183e-05
1.40061675176432e-06
1.15511290324866e-05
-1.80916526033538e-05
-1.41350261937388e-05
-2.23225137604791e-05
-2.34535428875507e-05
-3.01148540067505e-05
-2.36329104461906e-05
-4.01762978610565e-05
-4.45775525591816e-06
-2.573379611363e-05
-6.68762229488025e-05
-2.04994693999329e-05
-2.00290962365301e-05
-3.31990127869067e-05
-3.70623499980419e-05
-3.100591904243e-05
-1.96405986792879e-05
-1.62034601565151e-05
-7.55399535676985e-05
-6.20378815829678e-05
4.85704675969947e-06
-2.10843504059349e-05
-3.98944808236522e-05
-1.42875195797589e-05
-1.72224980381828e-05
-1.3956766638109e-05
-6.19370357039937e-05
-5.2798392297602e-05
-5.01740336489265e-05
-2.87475532862021e-05
3.92449415643174e-06
-5.85904215600508e-05
-2.66904550407797e-05
4.70121341831981e-06
-5.02314812878503e-05
-4.94346052650854e-05
-1.04462448903986e-06
-3.51879446234407e-05
-4.2634257143571e-05
-2.14852815952968e-05
-6.92862556808125e-06
-4.54861758050528e-05
-3.2520425299735e-05
-1.93222794977404e-05
-3.88277052856921e-05
-5.34467682057464e-05
-3.58870436663103e-05
-5.5486129616801e-05
-1.29333790621999e-05
-2.66145147868269e-05
-3.18631599372305e-05
-3.51182614339614e-05
-3.15323127234875e-05
-2.63605777562381e-05
-7.7540002096356e-06
-3.18531701462086e-05
-5.90622605260042e-05
-3.7978211368369e-05
-4.67406699541094e-05
-4.67646206570942e-05
-2.93536079477869e-05
-1.19248228268181e-05
4.56076180147287e-06
-6.79076509074944e-05
-2.93501523545342e-05
-4.12606042392336e-05
-5.07321379646992e-05
-2.38010625087553e-05
-1.84626262805502e-05
-2.33021376841688e-05
-2.19375409938549e-05
-2.90535437729064e-05
-4.40913766536952e-05
-4.07312116971345e-08
-3.50300962471456e-05
-3.81400123412951e-05
-4.6774410543361e-05
-1.9976145143477e-05
-2.50602952177576e-05
-3.10543162817628e-05
-3.13300086182125e-05
-2.15750976266333e-05
-9.37623875948745e-06
-1.7693209085773e-05
-3.02610457866931e-05
-5.7053077327328e-06
-5.58707166088835e-05
-2.11918692676351e-05
-2.23681906498234e-05
-1.26626451372906e-05
-2.04717997110094e-05
3.37162197521385e-06
-1.16624008510418e-05
-2.98294063944266e-05
-3.63232966046684e-06
4.21642485556445e-06
-3.0843436120654e-05
-3.28314488484924e-05
-2.05632178365473e-05
-3.36595224584751e-05
-2.08515284412864e-05
-1.72935333274242e-05
-4.05416050581497e-05
-1.70981237510909e-05
-5.68480195329576e-05
-2.5322867002627e-05
-4.54655776234418e-05
-6.26953824797595e-05
-3.33372515378459e-05
-1.1284521664739e-05
-1.38680834378859e-05
-7.36176418960443e-05
-3.34460945936918e-05
-1.89186254266353e-05
-2.3923484168443e-05
-3.79884809291683e-05
-4.31126921283427e-05
-3.60360485612306e-05
-7.58671478472482e-06
1.21091542326726e-06
-3.45615947686883e-05
-3.15709410343914e-05
-1.99247903887231e-05
-3.92768657012529e-05
-3.58326810090401e-05
-3.05056076555828e-05
-5.98473552749214e-05
-2.70100700892524e-05
-3.73911606449916e-05
-1.28539827184082e-05
-2.50648346209995e-05
-3.13869297241825e-05
-6.10936701313296e-05
-4.30883844629661e-05
-5.99807185449726e-05
-3.51344871225001e-05
-1.92221327197568e-05
-6.1425652414105e-05
-2.58255564390607e-05
-2.71911598702082e-05
-3.55461059801634e-05
-1.66460575105708e-05
-6.28762253173033e-05
-2.42708812583552e-05
-2.03884015577056e-05
-2.35526632967182e-05
-4.17679411930529e-05
7.57200831963722e-06
-3.88262537997936e-05
-2.18275688693568e-05
1.60588258426796e-05
-6.03342527150009e-05
-1.41135700270745e-05
-2.05406182497984e-05
-1.18943035736223e-05
-4.00842766384005e-05
-5.42912952162831e-05
-3.65510731908028e-05
-1.16153621365786e-05
-8.39001514756826e-05
-2.78120498690727e-05
-2.39784219841422e-05
-2.09393735852009e-06
-4.26666657788488e-05
-1.09858062931494e-05
8.28184233004063e-06
-5.99449334652506e-05
-1.82112709690315e-05
-2.69773853823258e-05
-4.07635768620864e-05
-2.19461045151223e-05
-2.17659381727568e-05
-2.10054045464805e-05
-1.87133494986583e-05
-2.25935763153667e-05
-1.73333060703105e-05
-5.11607541152225e-05
-4.86703490906576e-05
-2.97115134003908e-05
-3.72503471350643e-05
-2.08346347234703e-05
-2.03311728128798e-05
-5.79420775210685e-05
-3.77991104710194e-05
-4.17535187549547e-05
-7.99112799535816e-06
-4.83320028096948e-05
-4.43103597869184e-05
-9.94472568796154e-06
-1.42020830486712e-05
-2.39997049055465e-05
-1.44781762021391e-05
-2.80702406780895e-05
-4.45510446519817e-05
-7.59725246597802e-06
-4.44833393258575e-05
-2.95729138036515e-05
-3.46768793162487e-05
-2.74253798880928e-05
-3.819037541797e-05
-7.53904867703358e-06
-4.91340954932426e-05
-2.77615017094732e-05
-6.39734253927414e-05
-3.39467895790871e-05
-3.13451620412986e-05
-2.4537084208034e-05
6.11062020054845e-06
-1.00670945486466e-05
4.39642614448165e-06
-4.07426473004369e-05
-3.33906731332119e-05
-3.98558822333042e-05
-3.92249789789348e-05
-5.55818362931504e-05
-5.09509493204364e-05
-1.11763305113698e-05
-5.60532078969779e-06
-5.33509232644353e-05
-2.78061423024674e-05
-5.48727926072419e-05
6.22714236378406e-06
-5.71743105527107e-05
-2.57604540275824e-05
-2.66202391931335e-05
-2.74670004443715e-05
-3.06383940964955e-05
-2.83254414809151e-05
-4.63484767174975e-05
-1.40670591443029e-05
-2.62194297960151e-05
-3.99472639245028e-05
-3.09721468378693e-05
-4.00731716471641e-05
-2.2206420144018e-05
-2.99856796270081e-05
-3.65930714612871e-05
-5.82718445057452e-05
-2.16362427556776e-05
-2.12573442181516e-05
-2.00352324554891e-05
-2.15092428381639e-05
-2.81074345283945e-05
-3.30154269026949e-05
-2.11654945480061e-05
-2.67630176992416e-05
-6.43422504972867e-05
-6.32982514763295e-06
1.00686259367781e-06
-4.38541548752726e-05
-2.44720947427093e-05
-2.9588166778779e-05
-8.67916299751191e-06
-4.07372515812203e-05
-2.90033259714469e-05
-4.4856288243999e-05
-3.01177313710681e-05
-2.82142566886385e-05
-1.33389840957428e-05
-4.18900512905649e-05
-3.15016645906888e-05
-4.83453954087275e-05
-1.72218737808022e-05
-4.30764531375657e-05
-2.60755693282891e-05
-3.90526301289487e-05
-1.68032787335204e-05
-3.46376755477486e-05
-5.25042841927372e-05
-6.02976715538233e-05
-1.35398232577661e-05
-3.44208843351294e-05
-3.57194331711175e-05
-4.20260733711793e-05
-3.92424683605128e-05
-4.31092359294718e-05
-4.84648493954064e-05
-1.48608370929305e-05
-2.0680251839779e-05
-4.73018226829479e-05
-3.1699179598909e-05
-7.55197862196877e-06
-3.28596184757265e-05
-2.51192473787472e-05
-4.31038048225898e-05
-3.89271718112828e-05
-1.92955002124691e-05
-3.69985717806445e-05
-5.31455405305618e-05
-2.29227502450883e-05
-3.75365032924291e-05
-6.18217634381289e-05
-3.49254949285211e-05
-2.28475545163136e-05
-3.96000969177912e-05
-3.3323851144903e-05
-2.68114113174485e-05
-2.4735915513123e-05
-3.88861388233049e-05
-5.33724280390617e-05
-5.5575855231385e-05
-3.71026015687611e-05
-2.38469585949408e-05
-4.10998102469192e-05
-3.08371121574084e-05
-2.71703595412151e-05
-2.4147259265902e-05
-4.09703767204268e-05
-4.200803439984e-05
-4.32637902975961e-05
-6.58816683623682e-06
-4.25011054139373e-05
-5.32527875145134e-05
-3.2248606542322e-05
-3.06664014554044e-05
-4.84107935918584e-05
-3.23363296206642e-05
-3.21663602918004e-05
-2.69668732581175e-05
-3.6303142841197e-05
-3.32648198843709e-05
-9.63576219654134e-06
-2.94480091936904e-05
-3.81175552262804e-05
-4.42942525564338e-06
-2.41569399144323e-05
-3.24443063933995e-05
-3.78050100414598e-05
-2.13266460233211e-05
-5.47116873489228e-05
-1.80054682885168e-05
-3.68271506437235e-05
-5.0133124042704e-05
-8.336691718223e-06
-1.9724262965382e-07
-2.65171999488405e-05
-4.31239684804564e-05
-1.82298602231566e-05
-1.71045425753217e-05
-2.45481680139886e-05
-4.14711786125581e-05
-2.71638488599641e-05
-3.58322291741156e-05
-5.63683336943047e-05
-5.78580603437946e-05
-3.18113283263795e-05
-5.08941435926532e-05
-3.14979026061954e-05
-1.70963518460027e-06
-4.25577088044119e-05
-2.0930381826245e-05
-3.99079943318388e-05
-3.01553260868678e-05
-2.22775292319477e-05
-3.17399722372626e-05
-4.23606483896601e-05
-3.77295861850383e-05
-5.84944211049443e-05
-2.47898733600682e-05
-3.33199707207541e-05
-2.82049009384377e-05
-1.3738305579272e-05
-2.22270127944434e-05
-2.6149524656257e-05
-1.41504406327942e-05
-1.44029666731735e-05
-4.34813232027918e-06
-2.22952036537709e-05
-1.34904891052356e-05
2.31474631730545e-06
3.96466716371914e-07
-2.95928835686465e-05
-1.08129090004405e-05
-5.01587283596274e-06
-3.10115538921249e-05
-4.48511049429513e-05
-7.67536949230134e-06
-1.33242715303133e-06
-1.49386149217256e-05
-1.01747222533662e-05
-1.75097931002401e-05
-3.82908551351647e-05
-4.44808261312021e-05
-7.01460068634305e-06
-4.44651705948141e-05
-2.14974401052557e-05
-3.30506749579421e-05
-2.35129130900574e-05
6.4291119037623e-06
-2.63982778687122e-05
-4.5260979930365e-05
-2.019628778816e-05
-4.42755512979765e-05
-8.29915778774127e-06
-4.3302431073644e-05
-8.34317889416577e-06
-5.18038359916828e-05
-3.71470125010137e-05
-5.36813291935805e-06
-2.38165660777403e-05
-1.98496771285187e-05
-4.04437817356699e-05
-4.69072293742982e-05
-3.73805418711899e-05
-8.24177496319917e-06
-3.05222964375606e-05
-2.96911017314087e-05
1.82927787996836e-06
-3.04871391875334e-05
-1.14120005611613e-05
-4.86672013840844e-05
-1.4101426776265e-05
-2.30618810801591e-05
-5.22335385505762e-05
-3.79941205355905e-05
-4.20442736757572e-05
-2.5046994388886e-05
1.5046196951204e-05
-3.21476871721303e-05
-2.72388902914064e-05
-2.85396878112501e-05
-4.95524681535063e-05
-1.49283306504073e-05
-9.6484406356861e-06
-3.78641907917086e-05
-3.97405691668194e-05
-3.61768304298975e-06
-3.61276577265401e-05
-4.82387467363761e-05
-3.34588655017878e-05
-2.33859441353251e-05
-3.38626022198866e-05
-3.54090947200528e-05
-4.88015354857158e-05
-3.85872714947996e-05
-5.92063586819414e-05
-3.49268616735055e-05
-1.85204220455821e-05
-3.73692721695502e-05
-3.95505709736357e-05
2.84216848946761e-06
-2.06543381917554e-05
-4.5379296815516e-05
-6.00864247829618e-05
-2.83821112158257e-05
-3.41577548132706e-05
-1.03468648735213e-05
-4.96947617698055e-06
-1.11191899819319e-05
-3.66814601997212e-05
-2.92248568597964e-05
-1.95474082077303e-05
-1.81372956744453e-05
-4.46052099676887e-06
-2.67399779349754e-05
-7.40578436499737e-05
-5.78166716275871e-06
-1.6040648318351e-05
-2.78699394203889e-05
-2.53436405566019e-05
-2.46932197016685e-05
-3.14955586173996e-05
-5.141893952072e-05
-2.21432054694118e-05
-2.61048433934328e-05
-4.66415381548989e-05
-2.96629645525308e-05
-1.89310022455003e-05
-5.55991811414304e-05
-1.40043673514007e-05
-6.12833807809074e-05
-1.97768817069988e-05
-4.4799568339142e-05
-1.88655197389986e-05
-4.6147871443786e-05
-3.0018069342588e-05
-1.22792444122644e-05
-2.43564874058675e-05
-3.26457404679995e-05
-2.41943229162748e-05
-3.27865596294918e-05
-8.04530954107977e-05
-3.93025317099441e-05
-3.72796832119001e-05
-2.71714663781134e-05
-2.32995885195497e-05
-1.76895069919365e-05
-1.29809177673441e-05
-3.49421141767818e-05
-6.40731094781552e-05
-3.43197299773455e-05
-4.09882401497576e-05
-4.81242064482377e-05
-4.27544169952732e-05
-4.14278989346625e-05
-4.40489616692794e-05
-5.50692995742651e-05
-2.46452498295213e-06
-2.65495850449898e-05
-2.02558751257875e-05
-1.35248551918942e-05
-4.16947800960298e-05
-3.66947032201963e-05
-2.68587489448964e-05
-2.59011180380751e-05
-2.88714190497724e-05
-1.44102677051605e-05
-1.71761080868762e-05
-3.60323057746808e-05
-3.84820885850885e-05
-1.51431980315475e-05
-3.77491557907248e-05
-3.30690644533242e-05
-9.62377393564923e-06
-4.66190670449e-05
-4.45360192550564e-05
-5.12932502673041e-05
-5.20970734499372e-05
-5.71603002293227e-05
-3.06925398912429e-05
-3.33266038421821e-05
-5.03468249880604e-05
-4.92046473827801e-05
-2.11936455715027e-05
-6.63273709995061e-06
-1.85669927898921e-05
6.9111408154958e-07
-3.06694205501941e-05
-1.47083340370207e-05
-4.74596198941932e-05
-2.58035960142653e-05
-2.578654994928e-05
-2.77654645377989e-05
-3.44640325608618e-05
-1.22698170747498e-05
-3.50160005821485e-05
-3.97171273812111e-05
-4.46917710625178e-05
-2.76080624986362e-05
-2.5745687309342e-05
-3.72125149087877e-05
-4.84089679339398e-05
-4.55688542333727e-05
-3.00448078140443e-05
-3.98548644019204e-05
-1.2835675313678e-05
-4.59009332323922e-05
-3.36877826150599e-05
-7.9322139793216e-06
-2.92354193486983e-05
-2.62174949438931e-05
-2.5071241828184e-05
-3.01198130289076e-05
-6.03056531157628e-05
-2.15618343103601e-05
-6.01437362229325e-05
-2.90624868438284e-05
-3.67276287121785e-05
-1.85171723093334e-05
-3.67407681539405e-05
-1.55304011250278e-05
-6.00731931534821e-05
-3.97442157678799e-05
-5.73766442213621e-05
-1.01744031554479e-05
-2.26458203496597e-05
-8.63484357156881e-06
-1.82038185478524e-05
-2.8346898967397e-05
-3.28526679741849e-05
-2.04379541912889e-05
-3.03681888639794e-05
-6.24468856458462e-05
-7.09278041983331e-05
-5.97507722796831e-05
-9.62521767524619e-06
-2.66241609185508e-05
-2.82438062843331e-05
-1.54171758826405e-05
-2.94330659492962e-05
-2.28786032021492e-05
-4.1435047336973e-05
-1.91743031897572e-05
-3.48026349802198e-05
-3.560516703148e-05
-2.28061366063492e-05
-4.30794748128331e-05
-5.56231163132633e-06
-2.31876076223531e-05
-2.08613578986846e-06
-1.08789789521402e-05
-1.67153715665236e-05
-2.40250797522139e-05
-3.60439891810083e-05
-1.72769646528809e-05
-4.76602862918881e-05
-6.85637340246178e-05
-3.65086632221208e-05
-2.56472130951695e-05
-6.12013530322628e-05
-9.09992913372302e-06
-4.88236119576216e-05
-1.45644710679561e-05
-5.26886880621125e-05
-4.41512176747549e-06
7.7258904707931e-06
-4.42081949615373e-05
-5.49596110301158e-05
-2.03841015441743e-05
-3.47727682956409e-05
-2.36129907297832e-05
-3.80333407068922e-05
-4.37960094069535e-05
-1.42425576167219e-05
-2.52051598165238e-05
-5.54514713766586e-05
-8.85518218057966e-06
-2.47342996319928e-05
-2.31941938555691e-05
-1.96327658462265e-06
-4.46354222302432e-05
-3.37802405563143e-05
-3.02173746222791e-05
-3.83350014001343e-05
-3.76482272546841e-05
5.20738512721255e-06
-2.03780785463769e-05
-2.84905253906327e-05
-3.76224016706949e-05
-4.97190609182895e-05
-1.50903541364241e-05
-5.07354666396282e-05
-3.98513682658991e-05
-4.41047644430098e-05
-2.87850139196397e-05
-2.36813376861009e-05
-5.84870785906361e-05
-4.04659314164354e-05
-5.73343345621021e-05
-2.71579436770453e-05
-3.70220000662581e-06
-3.20651634059525e-05
-3.81389138037577e-05
-5.34303762885474e-05
-3.06111535562158e-05
-3.12972072209187e-05
-2.34612076023121e-05
-4.19974838043101e-05
-2.11732768288998e-05
-5.12343402214305e-05
-4.76083891046151e-05
-2.47471890885045e-05
-3.7976447471203e-05
-3.69426063910355e-05
-4.79513640719788e-05
-4.64092720774502e-05
-1.64819611241745e-05
-3.7354948346498e-05
-4.6874179354618e-05
-1.56357706595689e-05
-1.85502838657553e-05
-3.95189001157282e-05
-5.46929521928387e-05
1.327323828763e-05
-7.10655596729944e-07
-5.0498726851544e-05
-2.97214189568408e-05
-1.31723183075828e-05
-5.31977738463049e-06
-2.37087882064746e-05
-9.5201578786157e-06
-4.08425179875088e-06
-3.43055460497093e-05
5.60074148911602e-06
-2.08973168482351e-05
-2.66925503668226e-05
-2.15140948496601e-05
-2.06470022839564e-05
-7.86174733586406e-05
-2.71598387809813e-05
-3.58869711002794e-06
-2.81317793387383e-05
-3.79653950749299e-05
-5.88041854775482e-05
-5.20584174850797e-05
-3.65833591274519e-05
-4.32955474240447e-06
-2.50127536647401e-05
7.28246291437515e-07
-3.0545193656534e-05
-3.83173184887234e-05
-3.01942204822054e-05
-1.608462842634e-05
-2.54063985676924e-05
-2.91548449005554e-05
-2.31372408713706e-05
-2.5231177056314e-05
-1.0631755201947e-05
-2.58926606968171e-05
-1.24696921114366e-05
-3.76365763032298e-06
-3.35697356625389e-05
-2.80441260155709e-05
-8.32456256235156e-07
-4.4180219075553e-05
-3.11883218299843e-05
-3.66688544448878e-05
-4.53295505148331e-05
-3.83582907274754e-05
-8.46473423356248e-06
-2.82732778006674e-05
-4.23185290907063e-06
-4.37100266828695e-05
1.76540744995059e-07
-1.75900135016108e-05
-2.77341598642553e-05
-2.06326498945821e-05
-1.50317256309157e-05
-1.66469522651874e-05
-3.22847566919424e-05
-2.33672462519225e-05
-5.72555110885164e-05
-1.54243979130896e-05
-3.95857164164399e-05
-1.80144567468528e-05
-8.37567699761974e-06
-3.00596249269199e-05
-3.01329260945457e-05
-3.94489400355757e-05
-1.24035898505989e-05
-2.9765981404672e-05
-8.8512340544531e-06
-4.17669481061644e-05
-3.61427984266691e-05
-3.19694521084561e-05
-7.6326058181997e-05
-3.41660860502848e-05
-3.95662622264529e-05
-4.61892266005145e-05
-6.74881872919548e-06
-1.76168907569263e-05
-3.53052953584984e-05
-3.30671686671863e-05
-2.23654298465775e-05
-2.17690154256729e-06
-3.73413025008595e-05
-4.09081587881241e-05
-3.02859891666235e-05
-4.06846041091105e-05
-2.38718484784418e-05
-4.89259788376785e-05
-5.01264624373875e-05
-3.76068267322603e-05
-3.48098653807894e-05
-2.65767114554648e-05
-3.62149903303324e-05
-2.33251511600729e-05
-3.52631306503915e-05
-4.57207174580559e-05
-2.59089460718227e-05
-2.54528320605611e-05
-2.97123404366155e-05
-8.38383392797298e-07
4.73446046655498e-06
-6.05199184423189e-05
-3.0659577034163e-05
-4.10606062615438e-05
-3.48343216953207e-05
-3.10766798330953e-05
-6.37661166521324e-05
-5.07183892653667e-05
-1.10090056617819e-05
-2.49185829021422e-05
-4.38940285448077e-05
-3.96570369622309e-05
-4.01847519094473e-05
-8.57585433569637e-06
-3.5263126696548e-05
-3.23730670996674e-05
-1.68234696971061e-05
-3.72048542768002e-05
-3.35237435690962e-05
-4.33108755295964e-05
-1.21402451808056e-05
-2.34680023630286e-05
-5.57986905251469e-05
-6.60406799433693e-05
-2.24594813022477e-05
-6.14571664280736e-05
-3.87486748447809e-05
-4.71180497294705e-05
-1.64009019621958e-05
-2.2415498837255e-05
-2.78014693193535e-05
-2.64341109854262e-05
-3.82546643181453e-05
-3.09380216474677e-05
-6.2800479078497e-05
-4.86946219525942e-05
-3.7421103532533e-05
-6.56731747082228e-05
-4.32895631832517e-05
-3.18277559933725e-05
-2.41825005691441e-05
-1.02666472578702e-05
-3.77158342233999e-06
-6.1807344405157e-06
-5.1281957715496e-05
1.79502518379467e-07
-2.06357899604281e-05
-4.86546516333252e-05
-1.92840607736934e-05
-2.85447495344775e-05
-2.51647554191875e-05
-3.8044735786924e-05
-3.98141336813164e-05
-3.39894177543024e-05
-2.93831858833972e-05
-2.33089756881838e-05
-3.64959120127699e-05
-3.46285066521983e-05
-3.41583245971268e-05
-1.72916034247851e-05
-5.31687247225099e-05
-2.95484504976554e-05
-4.12248279972336e-05
-7.14989239148307e-05
-4.85000977322973e-05
-1.60079035315975e-05
-4.20875014413808e-06
-3.44794216243618e-05
-1.65673652093776e-05
-1.51971629677101e-05
-3.26648700705909e-05
-5.73023386814642e-05
-1.50557275637474e-05
-5.53202044861971e-05
-8.06331967547517e-05
-1.10788445746251e-05
-2.54840143613833e-05
-2.7923958019588e-05
-2.33168703709787e-05
-2.46646376730049e-05
-2.66835391147323e-05
-1.76517653506552e-05
-1.26590075675006e-05
-3.10742204261826e-05
-4.87033004118636e-06
-4.0070240779726e-05
-4.92707743766141e-05
-2.71418517593108e-05
-4.52985975177881e-06
-3.15134193831344e-05
-4.89236111863177e-05
-3.91269977787165e-05
-8.72079387980179e-05
-4.07666556565396e-05
-2.27853629828255e-05
-4.61599908539593e-05
-5.65144933478882e-05
-5.54908276734064e-05
-1.75206108547917e-05
-3.22234882537609e-05
-1.08828167538552e-05
-1.4013232745618e-05
-3.42296967434576e-05
-3.30028388813742e-05
2.1286207279056e-05
2.30745507882048e-06
-2.1618535759117e-05
-2.36221358034848e-05
-6.19995688442793e-05
-4.07861967001444e-05
-2.13626243455184e-06
-2.49421255460571e-05
-3.16010236421736e-05
-4.7903483052267e-05
-7.24464210087443e-05
-3.47772676814935e-05
-2.56668306069131e-05
-4.85180564502943e-05
-5.52018766210767e-05
-3.7349402905046e-05
-3.4907883643604e-05
-5.40356122295335e-06
-5.05737861949888e-05
-2.97097158895029e-05
-4.03097839905364e-05
-4.24077347330886e-05
-2.60985469187567e-05
-3.99741696733648e-05
-3.43363258058831e-05
-4.78802322225082e-06
-7.56613910490985e-05
-2.70181876950165e-05
-2.74984245739889e-05
-8.50950844599007e-06
-2.40933609325257e-05
-5.76019803224316e-05
1.18661722114298e-06
-4.58598113089534e-07
-3.95062962533512e-05
-1.49971430061285e-05
-3.79023874084745e-05
-2.43986972702859e-05
1.61059457755289e-05
-4.41487443438621e-05
-2.49331416948651e-05
-3.13135259436016e-05
-3.5580814782452e-05
-2.51555336270332e-05
-2.32258708542487e-05
-3.2169002001316e-05
-3.86544044570252e-05
-5.44958486006742e-05
-3.75016058641443e-05
-5.51680959307837e-06
-1.54348484338704e-05
-4.4127653853236e-05
-3.89719422870166e-05
4.28233721499589e-06
-3.65397137142098e-05
-5.38517209272799e-06
-2.98291868951685e-05
-2.89989692940223e-05
-3.49027799343214e-05
-4.75289966378455e-06
-4.01859122120334e-06
-7.30801164078619e-05
1.65479647718098e-07
-2.73762187574301e-05
-3.50657947238333e-05
-2.47184399395177e-05
-3.51860512409193e-05
-2.55702687121984e-05
-3.45732415864034e-05
-2.58112855062018e-05
-3.85903291134933e-05
-3.19372871889897e-05
-2.96703193580436e-05
-3.52741507763433e-05
-1.98938524914495e-05
-3.55268930631574e-05
-4.39642022089932e-05
-2.53122910835181e-05
-4.11649877676958e-05
-3.09951282011354e-05
-6.05368635059925e-05
-4.91263718077513e-05
-2.33602180591351e-05
-4.8146876743413e-05
-4.56239597236526e-05
-1.44383359682792e-05
-3.93300346246873e-05
-3.03340834412466e-05
-3.12691323693048e-05
-3.48486302992666e-05
-4.28473968105811e-05
-8.96738668957451e-06
-1.62221621359366e-05
-5.5336889466866e-05
-2.54280335359218e-05
-5.38265273323248e-05
-4.05360896979419e-05
-4.43888594744295e-05
-2.10134719730841e-05
-7.02371557225703e-06
-3.77860243095284e-05
-1.92432587425878e-05
-3.74520364858385e-05
-2.31007084001815e-05
-2.11421301880314e-05
-1.28543319082841e-05
-3.56991835889587e-05
-3.70382176794444e-05
-2.84226082023712e-06
-2.7628465196603e-05
-1.68925074895658e-05
-2.80992471552821e-06
-2.91211252962002e-05
-4.9229356026836e-05
-3.9203433319862e-05
-1.89341955044181e-05
-3.49830615392157e-05
-2.76084152926369e-05
-2.04692753537008e-05
-9.30115019250389e-06
-2.44177355600412e-05
-5.00497974603573e-05
-4.985006915061e-05
-3.5800407043614e-05
-1.77008659885713e-05
-1.22403922849895e-05
-1.87243414065336e-05
-1.34905020608237e-05
-1.27685465439344e-05
-2.04882973854598e-05
-3.40387964045244e-05
-2.23369426303406e-05
-2.09629812274634e-05
-1.63696192038967e-05
-4.0365481884253e-05
-2.03426195088538e-05
-5.07281311199991e-05
-5.03792703135207e-05
-1.68739718463398e-05
-2.49474173613309e-05
-4.14991458790526e-05
-4.05859030418871e-05
-1.24826335711939e-05
-3.72351103123627e-05
-1.90015430718286e-05
-3.12099505649262e-05
-5.29478044806181e-05
-1.93534247546098e-05
-3.70150021181894e-05
-5.88354485843134e-05
-3.14388234155928e-05
-1.48343102700988e-05
-2.46075181430227e-05
-2.36026578153402e-05
-3.64133745474806e-05
-2.05101351462888e-05
-4.95200081804449e-05
-2.94369380446437e-05
-3.17756398387555e-05
-4.56488042201525e-05
-1.09266267693047e-05
-1.08173196439081e-05
-3.7988732857573e-05
-2.17888278421535e-05
-3.87434439054975e-05
-5.47405850345055e-05
-2.44813501706729e-05
-2.73819548939112e-05
-1.55787185227398e-05
-5.14235190995101e-05
3.45839752714741e-06
-1.46792554493763e-05
-4.9361199269142e-05
-1.45075554286436e-05
-5.06977814146709e-05
1.01701655497013e-05
-4.66750476572178e-05
-3.33084417243947e-05
-3.22285288887451e-05
-6.7049187546309e-06
-4.18798914500845e-05
-2.87304344325881e-05
-4.04633295449827e-05
-3.38916965116238e-05
-5.43592737534515e-05
-5.3377870634859e-05
-2.61530988316319e-05
-1.91417739722798e-05
-3.93672141148294e-05
-1.22586280791465e-05
-3.68211934258331e-05
-3.07604984494173e-05
-2.42710155341833e-05
-1.05231299547884e-05
-4.32785494207566e-05
-4.10949755107339e-05
-2.00764501469388e-05
-3.89813620904147e-05
-1.07977007628213e-05
-4.80012775913763e-05
-1.14589539505516e-06
-3.29321905854244e-05
-1.21396995348361e-05
-1.31421496168152e-05
-1.48107456036111e-05
-3.04950458073116e-05
-4.34216664618813e-05
-3.56012771497715e-05
-3.28966536557716e-05
-3.03045334445047e-05
-4.58792417678221e-05
-6.0940136405679e-05
-1.65590762600225e-05
-8.29994554246058e-06
-7.83501519563842e-06
-4.6645578990803e-05
-3.47493778942825e-05
-4.1574655839736e-05
-4.27578310772467e-05
-4.26328416990225e-05
1.06507107273207e-05
-4.6122765166312e-05
-4.04671019607811e-05
-2.28392260075783e-05
-3.25969752660348e-05
-2.77384166105495e-05
-3.02233344923803e-05
-2.29955767680354e-05
-5.59896206823423e-05
1.89845536689535e-06
-3.90186142009607e-05
-3.92839243080591e-05
-2.84644965881718e-05
-4.88299770849791e-05
1.38109614216258e-06
-3.01416300385297e-05
-2.62900365996118e-05
-3.44452547409489e-05
-4.35981239371646e-05
-2.78540952419452e-05
-1.03233181994264e-05
-1.98555981136294e-05
-1.19306791928124e-05
-1.61842657254957e-05
-3.14255892238548e-05
1.53074297173767e-05
-2.46041912263934e-05
-6.91171118105091e-06
-1.32547713406684e-05
-3.83910431234048e-05
-4.91440345740967e-05
-8.79010911840808e-06
-2.24074107299545e-05
-3.35136137468523e-05
-2.95112632408901e-05
-4.72381346109564e-05
-3.32876627616011e-05
-2.84612984647415e-05
-3.14773151289592e-05
-3.38815281370058e-05
-8.41844626804486e-07
-3.24544254590132e-07
-2.68165610480743e-05
-1.45129386731518e-05
-3.73665718501305e-05
-3.1379149932063e-05
-4.13158829251348e-05
-6.21415635249495e-05
-5.74398164022475e-05
-1.23825364321049e-05
-2.16420542619578e-05
-4.51812668091407e-05
-1.38982597197673e-05
-2.03408130449735e-05
-1.59143588919244e-05
-2.15474790006015e-05
4.46330805926057e-07
-2.01090067620026e-05
-5.55158195858058e-05
-6.8038712126525e-06
-3.14906778319682e-05
-2.66720953247104e-05
-2.85039207745841e-05
-5.04954612114151e-05
-4.42444378791785e-05
-6.27202345275025e-05
-2.66136868815814e-05
-2.71261576090551e-05
-1.64265252707993e-05
-2.95465492255925e-05
-5.01666564523132e-05
-4.15599870298501e-05
-2.66611865254527e-06
-3.91973748511716e-05
-5.86174345671819e-05
-3.37272768772319e-05
-3.6116747679184e-05
-2.36958346439097e-05
-7.95433315935818e-06
-1.24293538018399e-05
-2.94339425799431e-05
-7.4203124566657e-06
-2.4324262658726e-05
-4.78178752019246e-05
-3.63329315874015e-05
-6.25596305792089e-05
-4.01025447798056e-05
-4.39771369185799e-05
-8.69560041751852e-06
-2.8161741445197e-05
-1.03987895165206e-05
-2.79450922985206e-05
-8.31834421445788e-06
-4.45044244665466e-05
-3.59813119601081e-05
-1.20752429659677e-05
-3.64539294643445e-05
-1.78278492858267e-05
-3.76224126797713e-05
-5.7246435331457e-05
-2.19410054028329e-05
-3.8782780357843e-05
-9.78405018834378e-06
-4.09754546773403e-05
-4.58115610295346e-05
-2.76173503702275e-05
-1.35996493470341e-05
-3.1201352314338e-05
-3.97500350987163e-05
-4.62264530215983e-05
-4.02100581195922e-05
-3.73186276673624e-05
-1.77673030874553e-05
-2.74882757199865e-05
-3.07310059775572e-05
-1.43435621872748e-05
-2.84016286405989e-05
-3.67517878327339e-05
-5.20406998956186e-05
-2.62220659552126e-05
-6.3877660991319e-06
-1.02106141078263e-05
-1.62305964875878e-05
-3.88925930414801e-05
-1.78368140968667e-05
-3.73894015484092e-05
-4.71221983964302e-05
-2.27210738925888e-05
-6.34761817736523e-07
-3.34708241397473e-05
-3.34606579502313e-05
-2.41633606749832e-05
-2.92499497339969e-05
-2.30041832131126e-05
-3.39913872558021e-05
-2.15202673775792e-05
-1.33124897192884e-05
-1.07156485872672e-05
-4.93312067111346e-05
-2.66545814223191e-05
-4.59546659993579e-05
-2.85424702044862e-05
-2.59964177751454e-05
-4.23889290442233e-05
-1.94592069545522e-05
-3.51988880235541e-05
-1.62061635680456e-05
-7.63173481043078e-06
-3.42573732220601e-05
-3.77598669364586e-05
-3.5904128536255e-05
-1.81027687052516e-05
-2.5016242399033e-05
-4.16268737777521e-05
-2.86020900005562e-05
-1.40944046901744e-05
-1.01855204552116e-05
-1.71091800694108e-05
-2.72018697078385e-05
-3.98990142657849e-05
-1.82473272646362e-05
-9.85155164373804e-06
-4.29794288879124e-05
-1.86687564414384e-05
-3.02732873808713e-05
-1.98162098469425e-05
-2.17286260412975e-05
-2.56339252796134e-05
-6.05410866704453e-06
-1.44453337602256e-05
1.20289858162373e-05
-4.05109477912857e-05
-2.72692410392779e-05
-5.9011399111872e-05
-4.79745047947687e-05
-1.3007787745337e-05
-3.37985632567736e-05
-6.63103960556383e-06
-4.44975852271503e-05
-4.51562417778967e-05
-3.31081776530247e-05
-1.55918787143043e-05
-2.74219065085804e-05
-5.17228911379046e-05
-4.00261494735623e-05
-3.81129646500434e-05
-1.77555052011543e-05
-1.23968018402092e-06
-3.05170973339558e-05
-6.5048652995557e-06
-2.78131106341603e-05
-9.98717197377625e-06
-3.3228972272506e-05
-2.95881721719656e-05
-2.27921191397339e-05
-3.98518954896756e-05
-2.7876788653117e-05
-3.04384830589778e-05
-1.77496442303512e-05
-2.61007676988403e-05
-6.96508237109451e-06
-4.31057134198062e-06
-3.38007964820903e-05
-1.61450633250102e-05
-1.59164010033072e-05
-3.8716538306775e-05
-3.29493170016267e-05
-2.88222271239518e-05
-2.45801582486779e-05
-3.53109890871922e-05
-6.28008023461317e-06
-5.2073110947527e-05
-2.2129900274204e-05
-1.48779266735516e-05
-2.51257494726687e-05
-3.34543360422433e-05
-4.00275382459396e-05
-1.34895829413154e-05
-3.95381507664541e-05
-1.29472110690914e-06
-1.20989204271318e-05
-3.06088342786629e-05
-4.11904179329552e-05
-4.03551628557994e-05
-6.15698677139316e-06
-4.52852502834226e-05
-3.92112156127338e-05
-2.74434808324892e-05
-1.81725796686032e-05
-3.56292474529734e-05
-1.33738158259869e-05
-2.58924103843571e-05
-3.30780028497154e-05
-1.5293996661194e-05
-3.18030110506387e-05
-3.93438584172013e-05
-2.27487297704302e-05
-2.36108108020353e-05
-5.51195208313461e-05
-4.13960869457461e-05
-2.97614647666199e-05
-3.65719391823297e-05
-2.95105838797522e-05
-3.5584046060235e-05
-4.54271426336582e-05
-5.91743944004178e-05
-3.31603028205326e-06
-4.58332347230364e-05
-3.42295780351697e-05
-1.43434220128919e-05
-2.15475990832881e-05
-1.47828166765699e-05
-2.59873119189173e-05
-2.80735148566278e-05
-5.31347157719932e-05
-3.82805123123698e-05
-3.20565897295686e-05
-1.54969633987657e-05
-2.36734209653896e-05
-2.03408318427937e-05
-2.25823907009302e-05
-1.29422122198696e-05
-1.22396363482642e-05
2.77188626122579e-05
-3.14557573114047e-05
-5.17492485647263e-05
-4.7733884712807e-05
-1.32801917268531e-05
-4.5562647353639e-05
-4.96598844856133e-05
-9.71213298844101e-06
-3.30093385806757e-05
-3.42906415438939e-05
-9.43489745366928e-05
-5.35942554450129e-06
-1.11973709004144e-06
-4.93350997723898e-05
-2.03693089935334e-05
-1.62685871818091e-05
-2.79139873209475e-05
-3.96815035063947e-05
-3.10650742489831e-05
-3.20714070451562e-05
-3.74189087298465e-06
-2.1777627625964e-05
-3.16577306374213e-05
-4.12484822112966e-05
-9.85402383525864e-06
-5.09772989016166e-05
-2.42172656361648e-05
-3.21420223692954e-05
-2.95741454306217e-05
-4.03446263209541e-05
-4.03918026697355e-05
-1.49870537517626e-05
-2.99610111217662e-05
-4.52464023644853e-05
-5.626975152323e-06
-5.29857288504725e-05
8.18035154094308e-07
-4.7710478466967e-05
-2.42121247268666e-05
-6.00703703342914e-05
-2.05718197995692e-05
-2.33019256144603e-05
-3.97406901050353e-05
-4.40677874652372e-05
-1.31090248877703e-05
-5.17211769809858e-05
-4.46500964262176e-05
-2.77295492696385e-05
-1.16454820264906e-05
-1.80509302854938e-05
-4.09878898315302e-05
-2.54492896431934e-05
-2.59931115214468e-05
-7.26700512140589e-06
-2.49615443192151e-05
-5.11849237000968e-05
-8.01850778163397e-06
-2.27005548043615e-05
-1.1710812044334e-05
-5.93975099600881e-05
-6.27517946275949e-05
-2.24151117587701e-05
-3.69781387397601e-05
-1.23883090792257e-05
-1.67773388688082e-05
-4.7765825029906e-05
-4.66906941578615e-06
-1.72221079249324e-06
-1.80995892205902e-05
-3.62315427442659e-05
-3.86021278103122e-05
-2.17956139756308e-05
-1.8629264932416e-05
-4.65894604595228e-06
-2.20914597958564e-05
-1.60193967945603e-05
-4.89377840973591e-05
1.50496005588336e-05
-4.77720634766065e-05
-4.00241888339485e-05
-4.01295754981698e-05
-4.62026461519936e-05
-4.03716552123191e-05
-1.1646414428753e-05
-3.17928449740746e-05
-1.46978047024132e-05
-5.83512085477041e-05
-3.58435521854056e-05
-2.04276297765965e-05
-6.46131757115184e-05
-4.45576821389426e-05
-4.87073833181974e-06
-2.0912085232359e-05
-1.33896242596398e-05
-6.40374340387017e-05
1.36199162877969e-07
-1.67156656314349e-05
-4.32019361186565e-05
-4.68128958838111e-05
3.91246745580334e-06
-1.09300733901872e-06
-3.1652985386711e-05
-2.73213857297028e-05
-2.63788272529643e-05
-4.49857664080693e-05
-2.18490115625063e-05
-2.57689015406616e-05
-3.49617512326015e-05
-8.50589346678746e-06
-6.43564992893095e-06
-1.48161334643726e-05
-3.08554544897431e-05
-1.29306778164802e-05
-3.60352305279982e-05
-5.42628229210108e-07
-2.9961801404862e-05
-3.54305360244435e-05
4.33579938080378e-07
-1.00338337619011e-05
-1.89017853407654e-05
-1.87837640584241e-05
-4.30115924605814e-05
-4.82762317493906e-05
-3.0141655187642e-05
-3.30418419369926e-05
-6.61805317414552e-05
-1.96114083767959e-05
-3.83038865726919e-05
-1.80296930851075e-05
-3.95395103157562e-05
-1.30173364764822e-05
-4.26731818138737e-05
-4.31703699967237e-05
-2.07507498607037e-05
-6.23858048183278e-05
-2.22713477821082e-05
-1.45435721869685e-05
-1.77171283567551e-05
-2.46446466530862e-05
-3.34505673505824e-05
-4.90920998131879e-05
-3.05716710726587e-05
-5.28952755199687e-05
-2.67044894576042e-05
-1.51843188859408e-05
-2.60283165772154e-05
-5.37285920025058e-06
-3.68275876177361e-05
-2.71620419651075e-05
-4.04357650510938e-05
-4.52525516128277e-05
-3.10236658397249e-05
-2.34613151461128e-05
-2.56954899423033e-06
-2.56517375356825e-05
-3.93734835546232e-05
-2.17753574998124e-05
-4.65016673334168e-05
-2.73021170249765e-05
1.27171401816913e-05
-2.90323070266869e-06
-6.05665806821073e-05
-4.36121156266714e-05
-1.50788506773645e-05
-3.82016792768053e-05
-1.46762305106111e-05
-1.94885652898839e-06
-2.71673151510341e-05
-2.63974759437847e-05
6.39163951921553e-06
-4.1622151023364e-05
-4.43237125382338e-06
-8.6078351657949e-06
-6.06879484867466e-05
-3.02339783545959e-05
-1.54055806199438e-05
-2.67376348259437e-05
-5.81529497728192e-05
-3.71727921252959e-05
-2.67568957862852e-05
-4.20126429669802e-05
-1.32186731521418e-05
-4.15549580254928e-05
-3.48825463093977e-05
-3.73319773792205e-05
-1.18540777714573e-05
-2.28849946151866e-05
-4.26061160302911e-05
-3.67526444016466e-05
-1.29617904770105e-05
-4.12811275235777e-05
-2.7200244006145e-05
-5.45766338159952e-06
-3.65247650564915e-05
-3.36234703796575e-05
-2.70361023638215e-05
-3.41634230860455e-05
-4.41185850637066e-05
-3.24545138435894e-05
-2.30112376239546e-05
-2.42991926242132e-06
-2.09453699280295e-05
-1.86698674328009e-05
-4.53941262138479e-05
-3.34915705083718e-05
-4.37398674172162e-05
-7.27625290296593e-07
-4.21328463806209e-05
-2.330764888847e-05
-2.21489797450679e-05
-1.88040931039524e-05
-3.34678982558957e-05
-3.26969564686838e-05
-5.20117290929437e-06
9.67332933912088e-06
-3.03917518189767e-05
-3.65589543501926e-05
-5.74294378776731e-05
-1.16467435875425e-05
-2.30673864538254e-05
3.34225636603145e-06
-4.4467437070019e-05
-9.42303254083695e-07
-3.2249687962348e-05
-2.58751056369373e-05
-5.33583394757745e-05
-3.71074897655747e-05
-4.14879283615182e-05
-3.03408341510664e-05
-4.69253136618072e-05
-3.74823899919684e-06
-1.6325189360395e-05
-3.03427607903826e-05
-2.54166643565545e-05
-2.31807951988007e-05
-2.53346028004854e-05
-2.90454341508854e-05
-2.30622946798723e-05
-3.71332081532906e-05
-5.98522468695975e-05
-4.79415526134873e-05
-2.01798981831328e-05
-3.42649719249393e-05
-2.08621270706134e-05
-2.31312934024728e-05
-3.38413582867205e-05
-5.21192479610302e-05
-2.92159671420347e-05
-4.14843110362102e-05
-3.80551550770791e-05
-1.69823957592568e-05
-4.17345143142298e-05
-5.65575913991957e-05
-1.08449625985639e-05
-3.87802821624112e-05
-2.44063677465662e-05
-9.2776722340984e-06
-3.11796016201007e-05
-2.62566000305658e-05
-4.01244732487603e-05
-2.88517290407828e-05
-1.66869826696197e-05
-3.60708310560168e-05
-3.89736095285495e-05
-6.12902209912163e-05
-8.16933770336816e-06
-5.00295716518937e-05
-4.88833421864296e-05
-1.38309146990408e-05
-4.04517310339492e-05
-1.97901302998012e-05
-2.85600061882589e-05
-3.62451800532553e-05
-2.81427149120301e-05
-3.64337658679545e-05
-9.88647725720705e-06
-5.04691850277209e-05
-2.41109537107302e-05
-2.20872084035415e-05
-5.87243965520127e-05
-4.9709504606668e-05
-2.92771928107447e-05
-1.83282387693009e-05
-2.42631819140208e-05
-9.53369804520864e-06
-4.44760038135536e-05
-1.51135494050183e-05
-9.77771946876734e-06
-3.75744225367982e-05
-1.2627469716924e-05
-3.12689225842761e-06
-5.12152537489702e-05
-1.85708431457381e-05
-2.24849833763855e-05
-3.89111566196128e-05
-4.15678935796479e-05
-2.43769512799353e-05
-4.35387944934271e-06
-4.29945169934396e-05
-1.82913362279706e-05
-1.30564952531644e-05
-2.37757964502198e-05
-6.55924766231048e-05
-3.53337512035783e-05
-1.34486672954426e-05
-5.07216389170792e-05
-5.77520055730719e-05
-1.95342853828349e-05
-3.49125188925287e-05
-3.45622479130695e-05
-4.95721069423786e-05
-9.3669944725163e-06
-2.81602127227735e-05
-3.05480352102924e-05
-2.01392401595594e-05
-4.0509538762034e-05
-2.86062049855711e-05
-1.54426902619493e-05
-3.83703422088678e-05
-1.9306508269227e-05
-2.272306312718e-05
-2.48326298291264e-05
-6.08765164544726e-05
-1.89468115175139e-05
-1.2715149456934e-05
-2.69843521490659e-05
-1.32564155081161e-05
-1.73145897720285e-05
-1.320421822418e-06
-3.51712521669803e-05
-1.34146182154536e-05
-1.52443266355887e-05
-1.05668654167446e-05
-1.03030534528104e-05
-3.77358259848424e-05
-4.4480388179421e-05
-4.47316486897668e-05
1.19036479606958e-05
-5.86557484830159e-05
-2.09436744568218e-05
-4.33469414477701e-05
-3.18842711597815e-05
-2.93749668614763e-05
-2.08207858660045e-05
-2.76047337416838e-05
-4.70068318162357e-05
-2.55680710556009e-05
-4.53836087599785e-05
-2.89146505397733e-05
-5.27220078888733e-05
-1.55530995511447e-05
1.52168566542774e-06
-3.41624598876675e-05
-4.85319458310701e-05
-4.09060827896089e-05
-4.09197164062002e-05
-4.50130536128931e-05
-2.86854443545811e-05
-4.14105744483404e-05
-4.11180625344448e-05
-1.05699366029532e-05
-3.56786938955942e-05
-2.22700101084412e-05
-3.4102213829092e-05
-4.21298372400782e-05
-6.6539134046855e-06
-1.83315316626048e-05
-2.83434275530185e-05
-1.90295754884426e-05
-4.1362083707615e-05
-3.56400745017215e-05
-2.44284930721474e-05
-1.33392122115101e-05
-1.57736845917601e-05
-2.76583280560534e-05
-5.33695064338963e-06
-4.13358515848247e-05
-7.69195850169416e-06
-2.96392364938117e-05
-2.20930651192141e-05
-1.05404724169853e-05
5.24999826499858e-06
-2.65055933548994e-05
-3.44926722269544e-05
1.05784442172125e-07
-1.87164914982198e-05
-1.44701180126969e-05
-3.49074507610171e-05
-2.12102636850068e-05
-3.0983529449542e-05
-5.44020260204182e-05
-6.79239644326195e-05
-3.92162245367986e-06
-3.81540431609596e-05
-2.70984927300822e-05
-2.16558980596806e-05
-5.21158882009109e-05
-1.20478624355744e-05
-4.91873370898311e-05
-3.36669186317356e-05
-5.15815187292867e-05
-3.74515160202971e-05
-2.35103604395887e-05
-2.71627696508957e-05
-8.64306235201631e-06
-5.02355560390987e-05
-2.7871737396818e-05
-2.30489355401157e-05
-3.04251968408839e-05
-3.31042400165374e-05
-3.2381928109596e-05
-6.20873425540026e-05
-1.09231552808883e-05
-5.2959926333907e-05
-1.32432860862105e-05
-6.35867227086511e-06
-1.57691549973955e-05
-2.07997999885316e-05
-2.31257868214851e-05
-2.85861582808031e-05
-5.31340672762191e-05
-3.06880159441058e-05
-3.62903456791639e-05
-2.90346102229027e-05
8.64787951347326e-06
-3.69067513778422e-05
-4.34997263946928e-05
-3.34331288558054e-05
-4.01093649963168e-05
-2.94660719404071e-05
-2.85892868961285e-05
-3.28038336269154e-05
-1.83101004725411e-05
-3.20783893842255e-05
-6.60317250564658e-05
-3.6809453126951e-05
-4.80444981479011e-05
-1.3327101459531e-05
-2.24630070137784e-05
-3.7134288734971e-05
5.78125138602802e-06
-1.94770617255252e-05
-4.87042950463755e-05
-3.27176402365927e-05
-3.46838826925821e-05
-1.12829237941096e-05
-2.32359150749915e-05
-4.31857358923377e-05
-4.56031003204392e-05
-8.07482576862789e-07
-3.4713639012405e-05
-3.94959614624403e-05
-4.07172331322692e-05
-3.82105269718797e-05
-3.75225066760073e-05
-1.95159126912535e-05
-1.99452742521325e-05
7.7862346832158e-06
-3.39211908827791e-05
-1.95942825929388e-05
-3.57545251395209e-05
-1.82638784785783e-05
-3.68655634582322e-05
-1.0108891474313e-05
-3.16263553904954e-05
-2.48434726278692e-05
-1.89726689357742e-05
-4.26307656938401e-06
-1.93631238049444e-05
-3.47987585676942e-05
-3.10959452286357e-05
-6.97619460371033e-05
-4.51049477291601e-05
-2.2674670218773e-05
-2.1545622090392e-05
-2.62791808019807e-05
-1.82818257535678e-05
-3.93125771385811e-06
-6.25458348652167e-06
-1.37189062834309e-05
-2.70918509625501e-05
-2.91945663261511e-05
-4.50276535432855e-05
-1.19781929665532e-05
-2.90668386871559e-05
-4.57952618131703e-05
-2.30570943697149e-05
-3.28394925195717e-05
-4.86334226859672e-05
-1.92861423419516e-05
-2.29199672001564e-05
-1.96130619440092e-05
-4.17598804213455e-05
5.80694577625424e-07
-2.33047869734663e-05
-3.48029020250181e-05
-5.23622678436507e-05
-1.67429820768666e-05
-1.68991640355974e-05
-2.70286832273547e-05
-3.59115263654047e-05
-1.08991280564649e-05
-1.31610969063223e-05
-1.92705870604805e-05
-2.95979437425665e-05
-5.61769866076563e-05
-1.44866871733796e-05
-7.86775216665914e-06
-3.88138252067204e-05
-1.7269871358889e-05
-6.08319541736316e-05
-2.11535721427786e-05
-2.9194416657904e-05
-3.13393739268982e-05
-4.08125793539686e-05
-6.68196523275281e-05
2.31326280190685e-06
-4.44263772483758e-05
-7.39291971373151e-05
-3.12018652174396e-05
-9.54329812144441e-06
-3.47186795692325e-05
-5.06894826916125e-05
-5.27340322842295e-05
-4.44856393968885e-05
-1.86254573154002e-05
-4.2677859338921e-05
-2.67448224385842e-05
-3.90706885830949e-06
-1.33268978141433e-05
-2.64443048530808e-05
-3.56464091843096e-05
-3.9402061995906e-06
-3.34197159504577e-05
-4.10076988101861e-05
-9.66593453052763e-06
-3.81543222775888e-05
-4.08882765121831e-05
-1.57808532203275e-05
-6.99351417340889e-06
-3.48792851726721e-05
1.38757038404577e-05
-3.69699071760186e-07
-2.66866482465765e-05
-3.81748922374297e-05
-3.16438055933041e-05
-2.18647469105015e-05
-1.47980516956324e-05
7.09349241164546e-06
-1.27019490243856e-05
-4.67641748042772e-05
-4.55715481476601e-05
-4.82116297524099e-05
-4.87350522741523e-05
-3.72099256704565e-05
-2.40320495611388e-05
-1.02731739597605e-05
-1.96570953522811e-05
-1.68936300111492e-05
-3.79615255118397e-05
-3.34164248745125e-05
-2.97921605328879e-05
-3.06683775145935e-05
-5.27368515279329e-05
-2.46766825038777e-05
-6.38310784961597e-05
-2.12991291991008e-05
9.65403964410392e-06
-2.10114064167768e-05
1.00365696247458e-05
-2.36147767093064e-05
-3.39361282890091e-05
-2.01648703648296e-05
-3.9419829517675e-05
2.07926147744596e-07
-2.80776380181036e-05
-2.07710502903848e-05
-4.67569258223312e-05
-3.51085681445179e-05
-3.90191521916388e-05
-1.51085674669552e-05
2.9414432548929e-06
-1.6945332038456e-05
-1.12324431872726e-05
-9.42636748521227e-06
-6.10947592083646e-05
-1.40271421661389e-05
-2.80041851334769e-05
-2.61060339526886e-05
-2.76083230236804e-05
-3.60096777157456e-05
-4.44165346685101e-06
-3.90289111577172e-05
-7.69177372529191e-06
-3.94714649461617e-05
-2.23680971305502e-05
-2.19427967245268e-05
-1.76287950195748e-05
-3.39882330642073e-05
-5.11167504203849e-05
-4.57862824492283e-05
-5.50601390347766e-05
-1.1655237368173e-05
-3.85920257625054e-05
-4.56906100775209e-05
-4.89607203108737e-05
-4.02998630297717e-05
-1.44774845684226e-05
-2.04685603486601e-05
-2.55927949111385e-05
-4.63883650437289e-05
-3.83752037889332e-05
-5.51672433075215e-05
-5.04379624060916e-05
-1.23064322752941e-06
-3.46419661500213e-05
-2.10846233569503e-05
-2.33602901270865e-05
-2.30536840158112e-05
-3.23647863935692e-05
-1.87145661689165e-05
-2.18319236432931e-05
-1.7267663779376e-05
-5.79953610416591e-06
-2.10181375236963e-05
-5.27181222163965e-05
-3.72052753366941e-05
-3.78148843767764e-05
-4.12919804366403e-05
-5.68271049573937e-05
-4.00858427280842e-05
1.44468991836065e-06
-2.072025511709e-05
2.72380683142647e-06
-2.41279026907424e-05
-1.61327432015482e-05
-1.83073308480273e-05
-1.97251396346609e-05
-4.6605425280635e-05
-2.4096225394801e-05
-4.09642498073275e-05
-1.70100464097825e-05
-4.20002699162068e-05
-3.03781926626485e-05
-5.1784711601085e-05
-3.04642418749603e-05
-1.79779730690691e-05
-3.4850291530437e-05
1.84397343331481e-06
-2.36783804523244e-05
2.84788922166035e-06
-3.55728966808481e-05
-6.2834220311833e-06
-3.50885561746942e-05
-1.20683248915989e-05
-1.38741216091301e-05
-6.98923111142031e-06
-2.69187597354983e-05
-4.26712134019635e-05
-9.11135969151357e-06
-2.75742333831064e-05
-1.08235971483285e-05
-3.79682486272395e-05
-7.15136601949045e-05
-3.22436877003274e-05
-1.61521727758016e-05
-2.74200725200067e-05
-4.7653669111469e-05
-2.30688678121098e-05
1.03907156177659e-05
-3.93214474744604e-05
-1.40052919893093e-06
-4.23221935876803e-05
-5.63684303615945e-06
-3.45648589746741e-05
-2.53055795148738e-05
-1.89994279135539e-05
-3.57161567722105e-05
-1.52582149190279e-05
-3.49420365717851e-05
5.77214687687222e-07
-1.87733991743048e-05
-2.2090261314015e-05
-7.88741168811222e-06
-2.66654576528629e-05
-3.84171320620248e-05
-3.3943986485233e-05
-3.00327024336131e-05
2.25652318194468e-05
1.62629955055612e-05
-8.19467879891716e-06
-7.61949062623692e-06
-1.78461509796525e-05
-3.32333714370403e-05
-5.47282434010364e-05
1.95237738860215e-06
-3.74598503000676e-05
-3.17247804245575e-05
-2.24594311126329e-05
-2.21177034795408e-05
-2.64460580838475e-05
-3.06184384722778e-05
-2.09935693513316e-05
-5.01959039866262e-05
-1.42342741618612e-05
-1.8157124615963e-05
-2.27937712808194e-05
-4.69859267788883e-05
-2.41869689142634e-06
-3.28979963599587e-05
-4.01019330647811e-05
-1.83906487983041e-05
9.6621887964976e-07
-3.59667847025717e-05
-3.92318883435731e-06
-3.91592849867698e-05
-4.40823829838452e-05
-4.73565454572582e-05
-2.05466138635956e-05
-2.01558688457404e-05
-3.45916633476283e-05
-2.03015334894947e-05
-1.57147625218389e-05
-2.82776538464178e-05
-1.45117168913181e-05
-2.48361782100917e-06
-2.06410332501234e-05
-3.75837923188737e-05
-2.13033500065948e-05
-1.86190134003542e-05
6.28992271518144e-06
-2.37629618669554e-05
-4.84623937767909e-06
-4.21061013286913e-05
-2.27170383449588e-05
-2.55681182647717e-05
-2.81942795691792e-05
-3.95408680343451e-05
-2.03636442088663e-05
-1.1323706692161e-05
-1.67357312232545e-05
-1.51291146689401e-05
-4.84884431409349e-05
-4.54149657071101e-05
-6.81042182272183e-05
-2.29147363371996e-05
-1.98944692811257e-05
-3.26265986468633e-05
-2.93376929346134e-05
-3.16482298375489e-05
-3.31374438847161e-05
-2.70597768787035e-05
-1.9860804791519e-05
-4.08272582203529e-05
-2.23457947237464e-05
3.28201214276865e-06
-3.54683356768281e-05
-6.24278638239173e-05
-3.08622330389169e-05
-3.24940253594834e-05
-5.21220170727389e-05
-4.5610794393446e-05
-3.7083050710223e-05
-1.33092122660679e-05
2.90306202540461e-06
1.57973897879703e-06
-3.05664349800945e-05
-5.03402760035833e-05
-3.33268330358624e-05
-2.70890142499971e-05
-5.33358346118666e-05
-5.94144846135155e-06
-3.90207211888895e-05
7.71655548891032e-06
-1.69240804612166e-05
-3.77968166502346e-05
-2.98675063315856e-05
-3.00688200500053e-05
-3.63398932353459e-05
-5.52718427648665e-05
-4.46523628021778e-05
-3.0375841283774e-05
-3.33136715816512e-05
-2.91899417623106e-05
-3.97899086500583e-05
-3.44538040822458e-05
-4.72683296477746e-05
-3.90958580468488e-05
-2.59421141898659e-05
-5.60816070816796e-06
1.43268703440563e-05
-3.95455271711244e-05
-2.96813511963196e-05
-1.27424666136433e-05
-3.45137275180504e-05
-1.84278568044317e-05
-1.31685582595145e-06
-5.4253647665375e-05
-5.35262728009006e-05
-3.88054672317868e-05
-3.48818620756045e-05
-1.95284699684061e-05
-2.1951346662942e-05
-2.93035007138868e-05
-4.09285781462073e-05
-2.48618655273178e-05
-3.23685173625171e-05
-8.75880267642065e-06
-3.94153509551367e-05
-1.89301518894992e-05
-3.83985763011502e-05
-2.88952090212956e-05
-2.95581260829748e-05
-5.10388019409156e-05
-3.51904760803285e-05
-3.57843944762264e-05
-2.52656449199398e-05
-3.36754266287481e-05
-1.24395812138015e-05
-3.24180028486895e-05
-5.159618077874e-05
-2.77206040147384e-05
-1.52241539903161e-05
-5.24570855411257e-05
-5.0741965478706e-05
-3.45882125344231e-05
-2.32011147217783e-05
-1.75509811618732e-06
-6.10441442214222e-06
-4.27877996207629e-05
-5.19461977904549e-05
-3.84440499047356e-05
-3.79502804782022e-05
-4.18422044884914e-05
-2.89688964467023e-05
-4.18338713403347e-05
-4.4796239724603e-05
-2.87114054257856e-05
-4.31254106759114e-05
-5.65602746532889e-05
-3.98063288428542e-05
-2.83871113680953e-05
-3.0918279960735e-05
-4.69243801109001e-05
8.44733659374171e-06
-8.71517087109808e-06
-1.54277130643827e-05
-8.15357897958331e-06
-8.93725168246392e-06
-8.99718870096094e-06
-1.84662182805253e-05
-2.84454115717924e-05
-1.21669625009367e-05
-2.32193908035419e-06
-3.66859416626802e-05
-3.48542401999466e-05
-2.27745802810082e-05
-3.98181289852369e-06
-4.64558997274007e-05
-3.52748163970299e-05
1.85087448301672e-05
-3.64743760147038e-06
-5.3992134717336e-05
-2.04891707970203e-05
-3.56159183668275e-05
-1.32838347019015e-05
-4.53367818996107e-05
-3.19618910415383e-05
-1.60834204993071e-05
-1.87772863717002e-05
-1.43749594363225e-05
-7.41387619955355e-06
-6.2988758157998e-06
-3.5417530717695e-05
-3.22173231227224e-05
-1.95236222254958e-05
-1.04071881886815e-05
-4.95571570466678e-05
-7.00518331599257e-06
5.38059421682649e-07
-2.55823914421643e-05
-5.64617798049457e-05
-4.3595253983513e-05
-1.77329588589792e-05
-4.55700308131322e-05
-6.1118490158129e-05
-3.23783124608104e-05
4.11694215443232e-06
-2.21741348069617e-05
-3.11527511339286e-05
-2.27383373027497e-05
-9.7703514612725e-06
-7.34758331766707e-06
-6.56361934619639e-06
3.06309229628853e-06
-1.68015199550444e-05
-4.19613374846095e-05
-4.86406334162612e-06
-2.82672799978451e-05
-1.58770976937724e-05
-3.88647974768574e-05
1.45040863881449e-05
-8.82617928122173e-06
-2.46964808781267e-05
-3.22915817998572e-05
4.09105970522544e-06
-3.74232159010808e-05
-4.16423131053593e-05
-4.84709794787483e-06
-7.86858889488831e-06
-3.21954958127736e-05
-3.22052241119978e-05
-1.51903010229342e-05
-5.23919849970049e-05
-3.47039241706252e-05
-3.86144815600335e-05
-2.74982950052486e-05
-2.42413332663432e-05
3.72899921589851e-06
-2.79789453783493e-05
-1.21928397752486e-05
-3.94034919407974e-05
-2.78338207143635e-05
-3.94232229993164e-05
-2.47908222922002e-05
-7.61979442939587e-05
-3.02189824537711e-05
-1.39287572872403e-05
-5.02344569015202e-05
-2.54977293267276e-06
-2.75196191886179e-05
-3.47585172339732e-05
-3.92453064095726e-05
-2.95083389775752e-05
-1.62130385300371e-05
-2.14555288467035e-05
-2.64142838435771e-05
-6.08174119394955e-05
-3.12145250973705e-05
-1.25777308184963e-05
-1.11067832410179e-05
-5.84900014372013e-05
-5.63002938014385e-05
-2.87754327984313e-05
-4.91649670236824e-05
-5.33835494248248e-05
-6.23891457149084e-05
-4.34814354795136e-05
-2.98866693564492e-05
-3.40288729166601e-05
-2.4157482986922e-05
-3.65935358790991e-05
-3.77711395556548e-05
-2.60409794128685e-05
-3.29701589142004e-05
-1.52889171019719e-05
-3.98736946736134e-05
-4.41861673610585e-05
-2.10402062556739e-05
-1.92335587573808e-05
-2.40657599949728e-05
-2.67049670138911e-05
-3.97192301878122e-05
-3.43244464221175e-05
-4.41981566446504e-05
-9.12137543732211e-06
-9.37066395388756e-06
-5.3386582276222e-05
-5.24588221345327e-05
-2.992784269629e-05
-9.62943469962395e-06
-4.61315888253499e-05
-2.75319434066984e-05
3.25521965961516e-07
-1.3918023754803e-05
-1.4477526884739e-05
-5.54925082055312e-05
-1.1982063060597e-05
-4.66172542708594e-05
-4.41302321428033e-05
-3.34270597789129e-05
3.51023746917634e-07
-2.42033188565408e-05
-3.10897807739267e-05
-1.84013669316596e-05
-6.32218571288594e-07
-1.48925015812294e-05
-3.12209640273287e-05
-5.43546129067496e-05
-3.0053711015102e-05
-2.64914834926096e-05
-2.54748691365651e-05
-4.52392384588564e-05
-2.52466899738125e-05
-2.31414220789074e-05
-3.12858403609752e-05
-2.55923866084501e-05
-2.72063587043947e-05
-5.01690080951961e-05
-2.56517198472596e-05
-2.88668251238755e-05
-3.98172884990819e-05
-3.62151687725105e-05
-4.13542741306397e-05
-1.331392958795e-05
-3.22940701133913e-05
-8.40717009144072e-06
-4.62127105288327e-05
-2.4779699235444e-05
-5.03140960619219e-05
1.43745874799342e-05
-4.8081727019574e-05
-3.71131488534018e-06
-8.86090915706531e-06
-3.38574331511968e-05
4.6999216577178e-07
-3.74584998127055e-05
-2.16859401660756e-05
-1.4670888753243e-05
1.24414211634473e-05
-3.35621889500256e-05
-4.95692350120387e-05
-1.3719816538179e-05
-2.74069460824971e-05
1.71559491413191e-06
-3.24213511435634e-05
-3.74204054491177e-05
-4.34684409781687e-05
-2.63468818114847e-05
-2.87023016120441e-05
-5.70367760711051e-05
-4.03830466408587e-05
-4.98887577843818e-05
-2.66588938464556e-05
-3.50962111041577e-05
-1.19775013998144e-05
-1.65941944034775e-05
-7.8221149920104e-06
-4.59667488801604e-05
-2.14329650426397e-05
-4.7787758601053e-05
-4.16379298598371e-05
-9.02648842036e-07
-3.53250089924378e-05
-2.58776056364771e-05
-2.66956496297637e-05
-4.72146549688552e-05
-1.72427821425776e-05
-3.66377934592251e-05
-4.63096786452364e-05
-4.37676444729345e-05
-1.34726994291267e-05
-3.95301154827695e-05
-1.67787143417665e-05
-2.72139210612271e-05
-3.80276682611146e-05
-3.42943045934691e-05
-2.59189134661566e-05
-1.70045171214636e-06
-3.98197175036586e-06
-3.98951160403463e-05
-1.48516219398768e-05
-3.23513032415189e-05
-1.3244984604849e-05
-3.56997407619351e-05
-5.25305835911446e-05
-2.30451547766025e-05
-5.35086435511177e-05
-3.63686394816495e-05
-3.06408289711511e-05
-4.2504893045396e-05
-2.27955763039297e-05
-2.41555247368878e-05
-1.60036374657212e-05
-2.16223267996441e-05
-6.37686722374898e-05
-1.7528148182693e-05
-1.21657427537281e-05
-3.5224696279163e-05
-1.968392382044e-05
-3.29863934104207e-05
-5.45846744015085e-05
-2.41945667683961e-05
-2.34391634395073e-05
-4.74326196749653e-05
-1.56764283227837e-05
-9.71266213147725e-06
-2.91500667885051e-05
-3.06741032217778e-05
-9.74794588512326e-06
-5.51786171837572e-05
-2.50608922258255e-05
6.35354061272967e-06
-4.33010135029282e-05
-1.4770015162187e-05
-1.972763381051e-05
-4.52063783511531e-05
-3.79737654960399e-05
-3.56751848570926e-05
-2.2310988242228e-05
-3.56659194241595e-05
-7.17893109952877e-06
-4.27800273339494e-05
-1.54986632477974e-05
-1.52161304460441e-05
-2.09481490840902e-05
-1.99146891789731e-05
-3.7720039200493e-06
-3.57419525316097e-05
-1.95922903793112e-05
-2.46342492790872e-05
-2.52829499225426e-05
6.59065769558017e-06
-4.4368901501635e-05
-5.49173323840121e-05
-4.29779866824386e-05
-6.34050145651863e-05
-3.31589827419125e-05
-1.95761858567683e-05
-3.41916595595175e-05
-5.93047179649111e-06
4.95206889876576e-06
-4.42284874993495e-05
-9.67471704031118e-06
-5.3428336322845e-05
-3.70485141570003e-05
-3.1102715411723e-05
-4.27507174459897e-05
-1.07304868268694e-05
-7.48331868962496e-06
-5.13026825874754e-05
-3.76047213570104e-05
-3.68525456179674e-05
-3.08737028495726e-05
-3.95219021194875e-05
-3.39070010028763e-05
-2.01369660159913e-05
-5.45316041433645e-06
-2.55952258209088e-05
-3.22158353865502e-05
-4.63934638162502e-05
-5.07621951497076e-05
1.82621092311765e-06
-4.52982832087575e-05
-4.15199766936843e-05
-2.01719040359532e-05
-2.98557429244464e-05
-3.704309497629e-05
-5.67742865387029e-05
-1.5837848018478e-05
-8.36920534383038e-05
-6.75844687391407e-06
-5.11545086484796e-05
-5.55257347849758e-05
-4.6915667027809e-05
-3.83814738560499e-05
-2.92115184128967e-05
-5.74745992360004e-05
-2.25776824968856e-05
-1.6546353863316e-05
-3.31629262028442e-05
-3.34455515880473e-05
-1.43799431525327e-05
4.3873636936913e-06
-1.73331448922227e-05
-2.24822310466273e-05
-3.66315215780763e-06
-1.97357383233649e-05
-3.03229605061314e-05
-9.44598605414875e-06
-1.70654988050744e-05
9.42461589783005e-06
-1.67727012356398e-05
-1.85551984505513e-05
-9.36891128244037e-06
-3.17771637514539e-05
-1.99644357891712e-05
-3.10315850248047e-06
-2.02816984304945e-05
-4.16064812813332e-05
-5.64357539453772e-05
-1.40761767511906e-05
-3.52943641424689e-05
-5.53981376441665e-05
-2.02173073737064e-05
-2.89119266524068e-05
-3.68099303133468e-05
-2.58136570319674e-05
-4.27742668011997e-05
-2.84037758178694e-06
-2.75112757713118e-05
-1.52819387633094e-05
-1.96071749027866e-05
-1.92666200496864e-05
-1.61520644678619e-05
-3.57692060450434e-05
-3.85970641171837e-05
-2.55246627765613e-05
-4.67775386525876e-05
-4.20469600699372e-05
-2.36999058735444e-05
-4.90430742808718e-05
-4.85915892843087e-05
-4.03488761725248e-05
-4.42809328917408e-05
-5.76967711184023e-05
-4.95123121069029e-05
-1.03073635902362e-05
-3.09416090549064e-05
-5.90915556301147e-05
-2.18238541539583e-05
-1.24664713911961e-05
-4.76479799426047e-05
-4.26699381997415e-05
-2.09570736681234e-05
-1.10900245697452e-05
-2.09111443109537e-05
-3.10240179929477e-05
-4.00495926723914e-05
-1.81616902586974e-05
-1.28424776245646e-05
-2.51626572059713e-05
-2.48045211621496e-05
-4.08098027091461e-05
-4.62065140535793e-05
-1.16841954111397e-05
3.1224526859759e-06
-1.33640886231365e-05
-1.87006045133134e-05
-2.53590625443161e-05
-3.05796576025259e-05
-1.54779390734528e-05
-5.6163363971998e-05
-1.56605147777434e-05
-4.19314817626697e-05
-3.9598671769996e-05
-7.85103447966431e-06
-2.99679727991252e-05
-1.56017876875332e-05
-2.92992340609643e-05
-7.18193613917081e-05
5.0918072443011e-06
-2.35709329984455e-05
-2.93279031215498e-05
2.0313553039913e-06
-4.36000212241512e-05
-2.07984990963941e-05
-2.20325874242977e-05
-2.09665716987117e-05
-1.21464246343333e-05
-3.30598029029073e-05
-2.65448715382341e-05
-4.84225662624437e-05
-4.93123325823505e-06
-3.73398677685735e-05
-5.23438463820355e-05
-4.51578920959805e-05
-1.14741265325234e-05
-4.42809110994762e-05
-4.37260274397875e-05
-3.20360888591031e-05
-3.63893333721026e-06
-4.50367749581957e-05
-2.68136026667608e-05
-3.26471799209101e-05
-2.71639178543059e-05
-1.39579706709052e-05
4.76109439811227e-06
-2.87973620479629e-05
-4.02648499797511e-06
-2.19851278384443e-05
-9.53410605609508e-06
-3.45052448354745e-05
-3.01606462200424e-05
1.34757440648172e-05
-2.60325386332423e-05
-2.33050448715111e-05
-4.44842287084249e-05
-2.20525565163753e-05
-4.95962216764429e-05
-4.77685760704425e-05
-4.87630373502347e-05
-3.47394038194332e-05
-3.31198328931354e-05
-4.14859376979084e-05
-7.71959003026588e-05
-5.73014440717672e-05
-2.50922266860856e-05
-5.57438326950502e-05
-1.1909291341675e-05
-2.38372704882384e-05
-1.77166314799174e-05
-3.18152136186037e-05
-5.77214319924202e-05
-2.68510025465062e-05
-2.47478663778691e-05
-2.87036807490689e-05
-3.02878093401896e-07
-3.89328185999184e-05
-6.63869662282165e-05
-1.15410518880112e-05
-1.07737560697222e-05
-4.2966593807973e-05
-3.5616711894463e-05
-4.31747590860452e-05
-1.86696691024186e-05
-2.84076595477947e-05
-4.70266851128857e-05
-2.52631804750045e-05
-3.99346642794502e-05
-3.72103948520234e-05
7.15300393995491e-06
-1.11904835242931e-05
-1.49259109341129e-05
-3.32127027311464e-05
-3.64524384567707e-05
-2.1280182672866e-05
-4.02528252334947e-05
-4.18998838126514e-05
-1.15706833738503e-05
-2.63563356322657e-05
-4.5333443302465e-05
-3.36305539474138e-05
-2.29963223416696e-05
-2.51856907481279e-05
-2.33000062779826e-05
-3.66259609164818e-05
-2.06192751987698e-05
-2.24610891698203e-05
2.08576398100207e-05
-3.47691823080741e-05
-5.84841802242387e-05
-4.60933566801247e-05
-4.01022720880589e-06
-2.68405975746594e-05
-6.88845028549737e-05
-2.74239003238876e-05
-2.80804437773961e-05
-1.60320970297285e-05
-5.10319958357497e-05
-3.69483316673324e-05
-3.11698604940479e-05
-2.00123003504281e-05
-2.89043792629247e-05
-2.10735377212319e-06
-2.1335525133787e-05
-2.28940916871058e-05
-4.24203593166257e-05
-3.48597554174629e-05
-3.27310113583491e-05
-2.31252297749452e-05
-5.58276909684894e-05
-3.88447590113563e-05
-1.17033393831978e-05
-7.70524798847129e-06
-3.25277874697731e-05
-2.59663867483524e-05
-2.25843719043677e-05
-1.93439534213522e-05
-2.82241000237436e-05
-4.69646023288891e-05
-5.14442730970305e-05
1.18925462044961e-07
-4.04264954492176e-05
-4.90364106295608e-05
6.95403886118207e-07
-6.51080888240206e-06
-1.55848655908084e-05
-3.80974848067241e-05
-4.40026678816266e-05
-2.86390955924232e-05
-2.2315689864736e-05
-3.55334047914635e-05
-3.72305960958115e-05
-4.03289593941246e-05
-2.58699732969884e-05
-2.06837995507617e-05
-3.15788883712793e-05
-1.96410869800695e-05
-3.70626329066036e-05
-4.13137111715911e-05
-2.85550004414897e-05
-2.11681425667041e-05
-1.72840504095395e-05
-1.75635015388692e-05
-5.0665193421467e-05
-1.75527827575389e-05
-2.52081378427181e-05
-1.44243736477399e-06
-4.55147695703286e-05
-5.65012849927654e-05
-4.89924207714694e-05
-2.36500275085489e-05
-2.0072855090268e-05
-3.95480633947171e-05
-1.72426328052408e-05
-1.9955450565723e-05
-2.11153784602082e-05
-4.24188927720269e-05
-1.87251180644902e-05
-5.87248024323436e-06
-2.9902772322919e-05
-1.74819610260216e-05
-1.85319564345109e-05
-3.39530230442373e-05
-2.12640697857022e-05
-3.30847486776538e-05
-5.36032750112724e-05
-9.15661416420782e-06
-2.79388100524574e-05
-1.20093417435513e-05
-4.08551789389936e-05
-3.88742185289482e-05
-6.4980328785928e-05
-5.38982782039443e-05
-5.74347740824496e-05
-2.65775055060782e-05
-2.32731518982374e-05
-2.39396554797219e-05
4.51540385443826e-06
-5.3599544403485e-05
-6.08752242713481e-05
-3.42064654112659e-05
-2.63998184448039e-05
-5.14505337633276e-05
-1.19309174265203e-05
-4.08418857868231e-05
1.80704101798395e-05
-9.63704442235464e-06
-1.70331076974507e-05
-3.99181178464754e-05
-3.2610890817305e-05
-2.59775126093505e-05
-7.10358985945364e-06
-4.45326524096282e-05
-4.20873249010827e-05
-8.95671063357949e-07
-3.4169617889359e-05
-1.20911814268478e-05
-2.46380161302403e-05
-4.12848792536838e-05
-2.72329116237612e-05
8.52541305525087e-07
-3.59345604277624e-05
-2.61319251312262e-05
-3.77528329303339e-06
-5.41671338903154e-05
-3.85715653883353e-05
-3.0699447658476e-05
-6.819755049702e-05
-5.66227060490234e-05
-2.68275746206663e-05
-5.6857662141923e-05
-1.50410485107643e-05
-2.54705456643184e-05
-5.47637105056102e-05
-2.82177011819153e-05
-8.03386137288702e-06
-1.51015580471122e-05
-3.85739680328101e-05
-2.62706606259876e-05
-8.627372981457e-06
-5.69313728449958e-05
-2.78175832082417e-05
-2.49454222080836e-05
-3.52482424081665e-05
-2.0319481326683e-05
-4.18665761355961e-05
-4.04661598464258e-05
-3.334307736638e-05
-2.08002514760173e-05
-2.0145902352473e-05
-4.22853055448085e-05
-3.98720258125358e-05
-3.06253505551515e-05
-4.60621253828872e-05
-6.00036905928906e-05
-3.22074943954347e-05
-1.39614949558197e-05
-3.40883090266312e-05
-3.83124352338999e-05
-4.0185502165116e-05
-1.80021455639166e-05
-3.09480763159872e-05
5.77274417610128e-06
-6.51233013091755e-05
-2.44845620099751e-05
-3.036095062165e-05
-2.68351904983415e-05
-3.10113088015137e-05
-2.68763767796608e-06
-2.21437552212761e-05
-2.73599974627618e-05
-3.81257517581273e-05
-2.06629577790192e-05
-1.22723998646024e-05
-4.2820401990153e-05
-5.6208098694358e-06
-4.83441831924387e-05
-3.39283119768835e-05
-2.36717571939373e-05
-2.77162975527101e-05
-2.37333451842007e-05
-2.06310706184366e-05
-9.26800309435397e-06
-7.25810179327063e-05
-2.74825517370808e-05
6.29657446488928e-06
-2.22778223007445e-05
-1.83906210464014e-05
-3.50982875947305e-05
-2.82051079399405e-05
-4.60254639220313e-05
-2.6863073584569e-05
-3.21369824437472e-05
-5.41280131617865e-05
-2.88374044183368e-05
-3.72117647888832e-05
-4.42262654958989e-05
-1.45847396714137e-05
-5.45792808462013e-05
-3.37782034092351e-05
-3.31130222997252e-06
-4.18417796530396e-05
-1.94083386958898e-05
-2.97801431178114e-05
-4.9852714530172e-05
-3.47739338832233e-05
-2.2893125685502e-05
-4.72596373676368e-05
-6.39951980196855e-05
-1.55981002707488e-05
-1.90441992557054e-05
-2.66293910498311e-05
-4.37248169634974e-05
-2.44203726617971e-05
-1.12955854866667e-05
-2.92268874079908e-05
-5.95250720725014e-05
-2.94085293753182e-05
-3.56544434640393e-05
-8.31103363864114e-06
-3.80316533455103e-05
-3.13156139847422e-05
-4.00005274477387e-06
-3.66015419976336e-05
-1.15171684996876e-05
-6.36387497745902e-05
-1.71718833074763e-05
-2.77283913024957e-05
-9.39543379805718e-06
-2.31182648974482e-05
-2.38463369172514e-05
-3.09471618694939e-06
-6.51228927912336e-05
-3.94743618011725e-05
-1.83393359675774e-05
4.1938881848744e-06
-3.53692050259583e-05
-2.55731852373198e-05
-8.87303870826122e-06
-3.66451928367928e-05
6.56623747062127e-06
-3.5691862946166e-05
-5.29099003921205e-05
-4.29676999591856e-05
-2.30482373278845e-05
-9.63350681643541e-06
-3.15949764361934e-05
-3.10515199213349e-06
-2.94461824849077e-05
-1.32484446642315e-05
-3.9680937868632e-05
-4.52145160791689e-05
-1.37142591688704e-05
-1.78167437734709e-05
-4.49785351972416e-05
-3.77386526872654e-05
-4.93288090352687e-06
-6.0191558319825e-06
-3.7832070748578e-05
-3.65774899188062e-05
-2.87428591413359e-06
-4.20923807929508e-05
-3.94343362887706e-05
-1.0278673849583e-05
-2.75070199670895e-05
-4.67630027488869e-05
-2.71454751783396e-05
-3.25835337919898e-05
-3.04608127085023e-05
-3.41925459575254e-05
-1.93954327385321e-05
-1.59557858995249e-05
-2.19410861470612e-05
-3.14495594758444e-05
-2.80649908674361e-05
-7.0985588874579e-05
-3.58477109624781e-05
-5.7521262316517e-05
-3.02154909605767e-05
-4.73318789483237e-05
-5.07544365992516e-05
-5.70136037888395e-05
-4.7997746440624e-05
-3.94188003561336e-05
-1.16830030769689e-05
-1.7492410925243e-05
-3.0802614847975e-05
-1.6730631397047e-05
-6.57522257527195e-05
-3.26771795386572e-06
-1.72590474703708e-05
-3.75152003985029e-05
-1.90595602568218e-05
-6.7208602530114e-05
-1.98255810938549e-05
-2.75144993653047e-05
-2.58417825625521e-05
-4.00068551778453e-05
-4.48291743034653e-05
-1.00195966796026e-05
-1.25549815436162e-05
-3.12267667133663e-05
-2.655666469254e-05
-3.51888640854657e-05
-6.86718900235077e-05
-4.15435866693318e-05
-1.49561038366604e-05
-2.0872654458911e-05
-2.75037367746955e-05
-2.65480913355044e-05
-1.96468315003372e-05
7.79937955728761e-06
-2.29519427975421e-05
-3.14354972468843e-05
-3.30141275951429e-05
-3.12241242795774e-05
-3.81233765956138e-05
-1.86179542024056e-05
-2.01976313112296e-05
-4.96161348736199e-05
-6.73201337241504e-05
-5.83317319599564e-05
-2.64700906584619e-05
-3.05903583004311e-05
-4.7618051014107e-05
-2.92730501735634e-05
-4.84185690009844e-06
-4.32345142473163e-05
-1.40259396363958e-05
-3.24307246167831e-05
-4.1521531397128e-05
-3.2887383682937e-05
-3.01215851134653e-05
-2.42670557885539e-05
-2.8613111887071e-05
-3.42394662287195e-05
-3.03860433322459e-05
-3.99642712278848e-05
-4.75137352220973e-05
-3.16542509187808e-05
-5.13343141748779e-05
1.11844401699056e-05
-2.66172304578442e-05
-4.34189565251955e-05
-2.34362718138162e-05
-9.87116325093037e-06
-2.11031636936024e-05
-1.07194874266227e-05
-9.28504830780919e-06
-1.76753608723307e-05
3.98297266817002e-06
-2.30370950506814e-05
-6.29537264501637e-05
-2.30073974243263e-05
-3.67867166265983e-05
-4.80040987121395e-05
-5.17948313205631e-05
-3.70500955471529e-05
-2.26746230359525e-05
-1.1321050735778e-05
-7.81629912178684e-05
-4.16353471123161e-05
-1.55382182083519e-05
-3.62011582111144e-05
-2.22506263425852e-05
-1.61661106213861e-05
-2.17172157492167e-06
-2.22489783739251e-05
-2.96843081093887e-05
-4.34229673791749e-05
-4.31338734918792e-05
-5.38567444655928e-05
-4.18770118166821e-05
-4.28350328789772e-06
-3.14866394785937e-05
-2.35362814708268e-05
-3.51890815224969e-05
-3.33086868240515e-05
-2.12183394731886e-05
-3.0472716342942e-06
-3.0722571381717e-05
-3.58522322634265e-05
-4.27155604489741e-05
-1.29446201856561e-05
-1.94000221970763e-05
-3.46955704905659e-05
-2.44556458953434e-05
-1.73251492462218e-05
-2.63074224796924e-05
-4.3167218512504e-05
-3.49366600909333e-05
-4.30952992757855e-05
-4.94719295011778e-05
-1.40845498321358e-05
-1.67631723791788e-05
-4.25723438048125e-05
-3.48097133190105e-05
-6.8134445851746e-05
-3.14612359576004e-05
-7.60939630808712e-06
-1.21802972433716e-05
-1.01941052670148e-05
-2.18190483143058e-05
-1.89368590409977e-05
-1.95965792938918e-05
-3.05806063110842e-05
3.377168209204e-06
-1.38207022504861e-05
-8.76384208081416e-07
-4.96725416853757e-06
-4.72327007582671e-05
3.32122671098685e-06
-4.65438145311217e-05
-1.4565957944444e-05
-3.16896373317468e-05
-2.88712492092468e-05
-2.09535651946557e-05
-1.33634931755315e-05
-6.05381124143216e-06
7.11515908550788e-06
-1.9984667770779e-05
-1.74024051507432e-05
-3.43483543628842e-05
-4.36371510825124e-05
-3.80160196981605e-05
-4.59836086971396e-05
-5.10483778861597e-05
-3.58078741133756e-05
-4.21915518218715e-05
-9.25552994475277e-06
-4.41836108541824e-05
-3.21818717316112e-05
-4.6903542072419e-05
1.22103233531286e-05
-2.61860826538091e-05
-1.81185919283753e-05
-2.76001449529358e-05
-2.8490942218923e-05
6.7350303523625e-06
-4.50556617375331e-05
-5.16782838317237e-05
-4.49993040672524e-05
-2.40535396235975e-05
-1.09031429582599e-05
-2.56765552675053e-05
-4.60953792893812e-05
-1.83971091101647e-05
-3.05530835025791e-05
-4.29574943788146e-05
-2.88971316620776e-05
-4.87417444387003e-05
-2.91217733929893e-05
-3.20452152804385e-05
-1.27108841390563e-05
-3.01264868550098e-05
-6.43617970382014e-05
-2.86906524033979e-05
-1.09358143186091e-05
-9.70432803123004e-06
-4.08216866004339e-05
-5.84828088044194e-05
-7.03809617583834e-06
-4.12345824493513e-05
-3.46791962176321e-05
-6.363516662858e-05
-2.74056965619517e-06
-4.01069369594704e-05
-7.10277956733491e-05
-3.87700443833618e-05
-4.07838833635111e-05
1.96425445540012e-05
-7.87733328621018e-06
-1.01835222818626e-05
-1.60526730450739e-05
-3.37443638081908e-05
-3.26067315115321e-05
-3.64251341991584e-05
-3.39410772904672e-05
-2.09006096899674e-05
-1.94630224925642e-05
-1.66524865856968e-05
-3.94716147825162e-05
-4.84920338337383e-05
-1.15737031513254e-05
-4.69104876291589e-05
-3.31890986378063e-05
-4.49457324157821e-05
-3.29327738354491e-05
-8.65555223273769e-06
-2.49626204549962e-05
-3.5758802496114e-05
-5.36613359010917e-05
-9.65777261974021e-06
-4.5560576222132e-05
-1.28699098747312e-05
-9.67012948769173e-06
-2.17894901595929e-05
-5.3211932605371e-05
-2.26316875974662e-05
-4.98631462261443e-05
-2.36529481624346e-05
-7.95893116006791e-06
-4.63261686695526e-05
-2.14036465555609e-05
-1.90282199247732e-05
-4.42505861497113e-05
-3.88597300960406e-05
1.4455472935857e-05
-3.25330796329503e-05
-3.9877333346187e-05
-5.19101762789773e-05
-4.23278380276569e-05
-1.53383845483721e-05
-2.31671124810617e-06
-3.46688574118932e-05
-1.77336105473897e-05
-3.00135917633118e-05
-4.86374109621508e-05
-1.86705215594272e-05
-2.71682872198499e-05
-3.52913536124286e-05
-3.63233210656838e-05
-4.36903328791477e-05
-2.85393258468196e-05
-2.33335738546361e-05
-3.34304323430712e-05
-9.96336551783779e-06
-3.90765562817073e-05
-2.9235447381433e-05
-5.75537937367683e-05
-2.86514908523113e-05
-1.60715530971935e-05
-1.03306523042609e-05
-4.03491495573401e-05
-2.31614710817433e-05
-2.87070051373513e-05
-3.58300336343662e-05
-2.17419196322042e-05
-2.89278249158764e-05
-4.58418360929959e-05
-2.73358762229385e-05
-4.40572848974935e-05
-5.9613424444769e-05
-1.84134146268409e-05
-3.84007018609887e-05
-2.226321067766e-05
-3.48237051858306e-05
-3.18365461244015e-05
-1.83899525343309e-05
-4.01780926874303e-05
-1.05601442027458e-05
-5.11563281039337e-05
-3.61340724396309e-05
-3.06103423650327e-05
-2.87774407239872e-05
-1.13655447869008e-05
-4.16760639440617e-05
-2.25128514942938e-05
-4.21318532246436e-05
-2.60365705751169e-05
-3.17463698644181e-05
-2.21122184092309e-05
-1.64448775361111e-05
-4.14525224470304e-05
-2.16902710781639e-05
-3.43811662164801e-05
-3.53550219843537e-05
-2.73357770808543e-05
-3.06625374236138e-05
-4.13004039599443e-05
-3.02399139084175e-05
-5.58954222858659e-05
-2.86222679452926e-05
-7.87309753516326e-06
-2.07183613392834e-05
-2.25654223901643e-05
-2.81022710048064e-05
-2.05581097067873e-05
-1.33879793962442e-05
-6.2316619527544e-05
-2.94501841305359e-05
-6.3172361569626e-06
-3.86154352143679e-05
-2.38964713413804e-05
1.32130989896892e-07
-2.79211715430357e-05
-2.87577292266296e-05
-4.9961225899341e-06
-4.99483573325214e-05
-4.04348821293263e-05
-3.95257491125775e-05
-2.01978561083769e-05
-4.19432298982676e-05
-2.12877273697059e-05
-3.4359308763813e-05
-2.31241464442349e-05
-2.48432457793501e-05
-3.29572533732562e-05
-2.14262493524924e-05
-3.7274779712854e-05
-3.37064214939513e-05
-9.90209008902187e-06
-3.94939299282023e-05
-3.84724640338066e-05
-2.544573223245e-05
-3.05835228010674e-05
-2.82577401184218e-05
-6.27795413936466e-06
-2.9915508599357e-05
-5.05572612388375e-05
-2.42589404204007e-05
-9.15515500181637e-06
-2.19657806265655e-05
-1.44659673457666e-05
-5.78376437321483e-05
-2.22542133435194e-05
-1.66284616600961e-06
-6.08477623185703e-05
-3.37464070550126e-05
-3.05754999171476e-05
-3.18046253978358e-05
-2.16738037239964e-05
-2.96515201176049e-05
-4.42383789919873e-05
-3.03851688218812e-05
-1.76515766889382e-05
-2.69482115763101e-05
-3.01224312439051e-05
-3.09132708584998e-05
-4.84422956103967e-05
-1.22067956002408e-05
3.3291136937663e-06
-3.11643495168864e-05
-1.82446080728533e-05
-3.54606114255742e-06
-3.09410613538883e-05
-7.56842102576568e-06
-4.61071320133087e-05
-1.0238984590047e-05
-2.08338059508603e-05
-2.05630113466775e-05
-8.81104384768171e-06
-4.57373549737579e-05
-9.27307685588279e-06
-2.63155897388698e-05
-4.98835353136093e-05
-2.89919148654585e-05
2.16500034888459e-05
4.76635062061924e-06
-4.09114392191957e-05
-3.46607380544709e-05
-2.54528295974193e-05
-3.48522398313652e-05
-4.87388459379631e-05
-3.06512930792847e-05
-3.31210099251703e-05
-3.86068842367324e-06
-2.22801140168108e-05
-2.5512259001061e-05
-3.76158067004064e-05
-2.68992725522664e-05
-4.92635873054052e-05
-3.36540120279661e-05
-2.72960664338964e-05
-3.03021695686985e-05
-2.22033831177701e-05
-1.51536443692568e-05
-2.65561971257639e-05
-2.70992968375667e-05
1.35964124719496e-05
-2.99626866119433e-05
-2.05660254591027e-05
6.07943522390137e-06
-6.33076526427293e-05
-6.12532791879999e-05
-3.75374681803853e-05
-2.64719691084404e-05
-5.37137220233983e-05
-4.77643768328185e-05
-3.19042137812582e-05
-2.34749132924326e-05
-3.91705336001126e-05
-2.0265009217181e-05
-4.1899441481761e-05
-3.75506734803293e-05
-1.62575784172046e-05
-2.55316367310658e-05
-3.23346622835987e-05
-1.73396677601954e-05
-4.5247815792177e-05
-1.38260004683256e-05
-2.99565834290478e-05
-1.7503278084374e-05
-1.2590426520756e-05
-2.62764872246827e-05
-2.89073912492369e-05
-4.72198165116445e-05
-5.5674601082477e-05
-7.12089927252418e-06
-1.98716216759421e-05
-1.92204740786127e-05
-1.74142271296484e-05
-6.53943966112211e-06
1.9332251180889e-05
-1.68022190136695e-05
-9.83446961742378e-06
-4.83776021230661e-05
-3.66437428105879e-05
-2.27573512004148e-05
-2.70604073295557e-05
-1.99309344778036e-06
-4.44593418217817e-05
-3.64097205459504e-05
-2.52449148015934e-05
-2.80391373619039e-05
-1.58984680987265e-05
-3.99029520849018e-05
-3.34423940381939e-05
-1.67476556813663e-05
-4.12063885340565e-05
-2.1903446052529e-05
-4.30226319902941e-05
-3.80863154846631e-05
-1.60987241300206e-05
-2.76933386332374e-05
-2.32653979751711e-05
-2.06471686890569e-05
-2.75744062202545e-05
-4.84162982745368e-05
7.62314945507798e-07
-5.44604164571673e-05
-1.89917831824209e-05
-4.54801915507387e-05
-4.95876503640822e-05
-2.2782225122854e-05
-1.98540611440714e-06
-8.16234323904268e-06
-5.8095905362105e-05
-2.45369221334831e-05
-3.22699162865281e-06
-1.74897140094913e-05
-9.72058616762076e-06
-2.14551265638962e-05
-1.59508056426169e-05
-3.15763097609255e-05
-3.38770872275781e-05
-3.90118407223779e-05
1.31852528135937e-05
-2.40219120224037e-05
-2.30472507127484e-05
-6.0648264747578e-06
-3.73612905711956e-05
8.69013529104279e-06
2.55747895193665e-07
-3.60608108132357e-05
-7.80850489076787e-06
-2.03127943210994e-05
-1.29407025490937e-05
-3.99345907901649e-06
-2.2988957287779e-05
-3.78053877822346e-05
-2.75057277665661e-05
-1.23971779911299e-06
-1.19327681898552e-05
-2.39140403912698e-05
-3.69831232177862e-05
-3.90210792579728e-05
-1.1418983776666e-05
-3.06250923363137e-05
-3.90689074918073e-05
-6.8903631302211e-05
-2.73865378143808e-05
-3.07796714552557e-05
-3.46114428969177e-05
9.51206522112436e-06
-1.99601022011123e-05
-2.59567928368348e-05
-4.56144445264996e-05
-4.38269165229816e-05
-4.8506856445004e-05
-2.64465353154897e-05
-4.11025343043387e-05
-2.87281198858673e-05
-2.28558254144141e-05
-9.19510405572642e-06
-5.87994926839928e-06
-4.44915433737226e-05
5.41783479508323e-06
-2.14471088394161e-05
-2.11250372910541e-05
-3.8863434164651e-05
-8.80424718288851e-06
-1.75919597558468e-05
-4.63625713754123e-05
-2.70403914634463e-05
-1.54055677928672e-05
-3.9543838235309e-05
-2.38293144116161e-05
-5.99111598524058e-05
-4.12093491111931e-05
-4.1571664519289e-06
-1.97926627640575e-05
-3.06146723157812e-05
-2.88838128556026e-05
-6.03252966457312e-05
-1.21274769594917e-05
-3.5688408549073e-05
-1.95034290271933e-05
-4.62218367424257e-08
-2.49864932849584e-05
-1.66027545682539e-05
-3.15014811367674e-05
-2.70130597865226e-05
-1.71963698242599e-05
-5.88100443446967e-05
-5.01091451346463e-05
-7.84769427619741e-06
-7.11041858868353e-05
-2.07303120338891e-05
-2.88659291388674e-05
-2.73117728129382e-05
-3.62934227172804e-05
-3.02528326863552e-05
-1.30399494313524e-06
-1.6484216669752e-05
-4.30597869260357e-05
-5.44637158228891e-07
-4.30865091765044e-05
-2.33541113614059e-05
-1.64104619587252e-05
-2.03299746167737e-05
-2.27660170109387e-05
-3.46004119277059e-05
-3.00604791639966e-05
-3.20298954126696e-05
-4.61358203711291e-05
-3.66592319837643e-05
-7.75444558644227e-06
-2.35453229682709e-05
-1.59021066057693e-05
-3.22372025346862e-05
-4.28079300012867e-05
-4.82149583096475e-05
-4.38392862050615e-05
-4.17793750255725e-05
-1.23414681323461e-05
-2.89434535744889e-05
-9.03219699061789e-06
-3.08097252671456e-05
4.84422870419424e-07
-4.24345227475248e-05
-2.07159082004878e-05
-3.1420183841287e-05
-3.60391337628043e-05
-4.32816019148017e-05
-2.91966703550939e-05
-5.38145676268355e-05
-2.75072442761339e-05
-3.70365034978051e-05
-2.67139504867135e-05
-6.36244076555842e-05
-4.41525869885631e-05
-1.02987333539561e-05
-1.54320902845807e-05
-4.48840054416517e-05
-1.85803426596819e-05
-2.07822085571412e-05
-5.37171953691053e-05
-2.47110300840596e-05
-1.76888289318668e-05
4.28289504312248e-06
-5.36696849911344e-05
-3.55205780564892e-05
-3.89601335950297e-05
-1.30304465084883e-05
-4.1123912437916e-05
-2.21033354902604e-05
-2.04960615514183e-05
-2.79663257785523e-05
-3.54980108992753e-05
-2.45235188206552e-05
-9.74143014148997e-06
-1.67632560755998e-05
-2.71948242355081e-05
-2.34152679255212e-05
-3.07160341438912e-05
2.70232146398225e-06
-1.96290995105779e-05
-3.15708673803418e-05
-5.95192862873447e-05
-4.08587911842651e-05
-3.33274100541372e-05
-1.10164934681786e-05
-2.69257353052745e-05
-2.63981660970675e-05
-2.38600588383251e-05
-2.93056986744536e-05
-4.80474199445666e-05
-2.03953763222317e-05
-3.75289444045196e-05
-2.29783655863197e-06
-1.77914713440575e-05
-3.13523395763333e-05
-3.65015611959401e-05
-1.73096385388019e-05
-4.93913699966589e-05
-1.69152659180979e-05
-5.59511775115231e-05
-1.83731348758147e-05
-2.92670166580091e-05
-3.11217105179229e-05
-3.89677158796212e-05
6.28892091982716e-06
-4.01195411652196e-05
-8.77682426091494e-06
-3.49116352604092e-05
-4.76670227909117e-05
-2.24509544242932e-05
-1.99034399637777e-05
-5.20815806558641e-05
-4.66939242394834e-05
-3.17838525336938e-05
-4.85014748526772e-05
-1.7676028499591e-05
-4.24804411986822e-05
-2.89498069692495e-05
-1.81573769409165e-05
-6.70340857557821e-05
-3.64331088845531e-05
-9.62421278117331e-06
-5.65932527846048e-05
-4.81127014123936e-05
-3.33940935036158e-05
-2.43307512340451e-05
-5.20549945823179e-05
-1.67779906478601e-05
-1.14315709490872e-05
-3.14814734242614e-05
-1.05882805766496e-05
-1.97418845443806e-05
-3.27593841473091e-05
-2.7723666752226e-05
1.04539977648583e-06
-3.32482985043037e-05
-4.42749686660544e-05
-2.60878781897206e-06
-6.06885533177181e-05
-2.93867131020915e-05
-4.91663838630051e-05
-3.47822795138799e-05
-2.18598612004947e-05
-4.48683009478348e-05
1.70000573934301e-05
-4.3011237099443e-06
-2.75555020073032e-05
-2.83675741385653e-05
-1.75455243684025e-05
5.00661322445316e-06
-3.15384466330692e-05
-1.70934950287734e-05
-3.36049240449535e-05
-2.13645136481573e-05
-3.14161731461206e-05
-2.21190312823306e-05
-2.44087626038972e-05
-2.45836710289035e-05
-4.71278507176302e-05
-3.92353568614267e-05
-1.48152128955245e-05
-1.77546700719322e-05
-2.26879359223072e-05
-2.35541214757155e-05
-2.54743186094467e-06
-3.49795520493873e-05
-4.30638006257657e-05
-1.62286922835214e-05
-4.85266647959402e-05
-1.88519084576183e-05
-2.20104371662917e-05
-3.05793328085422e-05
-1.6224901441298e-05
-6.06620712457779e-05
-1.54901086950867e-05
-1.92746240421799e-05
-7.72776710473744e-06
-2.35671552250161e-05
-1.83361823485101e-05
-3.16902984606796e-05
-5.24207341960305e-05
-4.93580918565853e-05
-5.46032177658529e-05
-9.38321124972333e-06
-2.71678210080105e-05
-4.32476925662655e-05
-2.14208441951426e-05
-3.74976332837607e-05
-1.1339240803327e-05
-2.27397787939157e-05
-2.61293326826655e-05
-3.87057429070586e-05
-2.61643384012528e-05
-4.14833062173588e-05
-2.01229043416514e-05
-1.37407144511113e-05
-5.37571819541671e-05
-3.74021108235032e-05
-4.29293550465993e-05
-6.87573380371029e-05
-2.98370273104792e-05
-2.17612643990006e-05
-2.92122171966006e-05
-5.5582901880841e-05
-8.00528185902763e-07
-2.6250617616427e-05
-6.58365677588164e-06
-2.54385000877985e-05
-2.64327024578591e-05
-3.85028429453026e-05
-9.28084680343855e-07
3.02647413689578e-06
-8.34665353741289e-07
-1.48457727135456e-05
-1.89495261082122e-05
-2.21886681357001e-05
-2.2488088838033e-05
-2.24943427333307e-05
-2.66721337711454e-05
-5.86240626441438e-07
-5.79439964696378e-05
-2.53992153630423e-05
-3.9458544448558e-05
-1.7792769255488e-05
-2.17162029626281e-05
-2.37255349421288e-05
-5.14967143115502e-05
-2.72879333199905e-05
-5.57793128000005e-08
-4.11501020973455e-05
-1.94228565546135e-05
-3.27740671809647e-05
-4.12758170180762e-05
-1.77555187297379e-05
-5.44274011110389e-05
-4.00421159770705e-05
-3.17322723928958e-05
-4.36945052621616e-05
-2.30761334767797e-05
-4.30147652091986e-05
-3.68093190963516e-05
-1.52295323296796e-05
-2.20876719626161e-05
-2.6036179973237e-05
-2.78084622115738e-05
-3.07479224201064e-05
-3.56276536341858e-05
-1.35140303025354e-05
-3.83581706537877e-05
-2.25662187353691e-05
-4.80062296737472e-05
-1.72989903031045e-05
-2.9746297844621e-05
-3.05173388933196e-05
-9.95071332682954e-06
-4.40257740559904e-05
-2.36211004268973e-05
-1.45738291862105e-05
-3.02490283266787e-05
-4.26070505030872e-05
-2.90556176723597e-05
-3.06817828556162e-06
-2.29777706571924e-05
-4.9179964892085e-05
-4.66900426038313e-05
-2.57042829581465e-05
-4.16003794985279e-05
-3.66157889641571e-05
-4.27278802670538e-05
-4.28137425899393e-05
-3.68158112766766e-05
-2.45585539145197e-05
-3.20995128079697e-05
-1.24203046733987e-05
-3.21637783907583e-05
-5.1428051297089e-05
-6.43072434899339e-05
-6.8710606079764e-06
-1.11167685596823e-05
-5.58114934738359e-05
-3.80109712063702e-05
-3.08967971165488e-05
-4.48091521547997e-05
2.39131497873478e-05
-3.55006196221174e-05
-4.582450042023e-05
-4.99768651549732e-05
-1.06267319579088e-05
-4.483063913066e-05
-5.53445506039894e-05
-2.71399749527695e-05
-1.5924536620497e-05
-4.3689986159173e-05
-4.14246181658873e-05
-6.47934552050932e-06
1.06186079901305e-05
-3.29085364236074e-05
-4.86359454541253e-05
-5.15507100771177e-05
-3.38585686010792e-05
-8.96291955147233e-06
-2.83806242594145e-05
-3.62537812604694e-05
1.039984860831e-05
-3.63450320779622e-05
-6.38487115710535e-05
-1.56008562283991e-05
-2.55396731182048e-05
-2.89778058020412e-05
-1.25290588483279e-05
-3.53611830408397e-05
-2.19670881104652e-05
-1.89633084393067e-05
-2.69449607434282e-06
-4.9454337671524e-05
-6.44207201665781e-05
-3.45740865643548e-05
-5.04822330295183e-05
-5.76995891446469e-05
-4.27280125340109e-05
-4.14019891627493e-05
-2.52419292135462e-05
-2.89524355377172e-05
-3.67712629380013e-05
-2.83745625425331e-06
-4.70272008765969e-05
-2.62957795499359e-05
-1.64124262211645e-05
-3.75241055479603e-05
-1.54692118252524e-05
-3.11851238601324e-05
-2.46137214494075e-05
-3.69139037761994e-05
-5.11643368694672e-05
-3.17745257867805e-05
-1.42555552974617e-05
-1.6792623548072e-05
-6.15310834292735e-06
-2.76055574957626e-05
-3.46965055842158e-05
-2.52500813945482e-05
-2.99852332655667e-05
-2.0888696053224e-06
-2.62430187343959e-05
-1.20776970639825e-05
-4.08943055571175e-05
-4.28857941713593e-05
-6.01524661481666e-05
-2.820929289333e-05
-1.54778113841155e-05
-2.14496367354461e-05
-4.846107997874e-05
-7.74633980936996e-06
-1.81195997582528e-05
-4.06361963594957e-05
-4.51123393808507e-05
-3.74013738828619e-05
-2.71526356678488e-05
-1.44713697718943e-05
-7.25161125738998e-06
-3.3877515656335e-05
-4.60534320696423e-05
-3.96440704042491e-05
-3.37314732287494e-05
-6.01541181092847e-05
1.67691574298037e-06
-4.77486402221114e-05
-4.76214645639045e-05
-7.64502268675211e-06
-3.27257580474977e-05
-5.03384914200008e-05
-1.50470779447304e-05
-3.78777180407201e-05
-2.57027621576507e-05
-3.03236442980597e-05
-1.67353416909418e-05
-8.05335417933361e-06
-4.42744549746035e-05
-5.27807668733186e-05
-4.06998584164833e-06
-4.56271223141422e-05
-3.24817248355397e-05
-1.00200053561043e-05
-5.34391854993829e-05
-2.03526335665216e-05
-6.73599388236578e-05
-3.99431755399443e-05
-2.3042402258038e-05
-1.76845881941209e-05
-3.99650150513492e-05
-8.32178924128949e-06
-2.17894269117461e-05
-2.0842640173969e-05
-1.35608710368341e-05
-1.77502531605871e-05
-3.64637086716616e-05
-9.32935956353517e-06
-4.2579524237828e-05
-4.73454523300973e-05
-3.2010096338304e-05
-2.79614531845433e-05
-2.56090238912078e-05
-3.5018038977008e-05
-3.44063293903805e-05
-4.45459262580369e-05
-1.12882845727635e-05
-3.1589824698875e-05
-3.98731798944883e-05
-3.84465514028507e-05
-8.36823782265757e-06
-4.88337616490933e-05
-3.82832317379981e-05
-5.91052216264941e-05
-1.44230617903055e-05
-2.92058251570658e-05
-1.80333547303355e-05
-2.66081384204111e-05
-4.61874204829805e-05
-3.96562694188086e-05
-6.22227129453272e-05
-2.88936323558233e-05
-3.2991915469058e-05
-1.12826907557591e-05
-4.00560905501381e-05
-1.58876644664607e-05
-9.49148124158401e-06
6.50874747573539e-06
-7.20878166467132e-05
-2.77033691602549e-05
-2.48657165804035e-05
-2.70418818327383e-05
-2.63062860205094e-05
-2.00892858682113e-05
4.09248251274822e-06
-6.45774991988818e-06
-1.32750746769329e-05
-3.74967716191796e-05
-2.06463689312125e-05
-1.8097576439395e-05
6.9263862217528e-07
-3.06346626892868e-05
-1.64815571993829e-05
-1.72206599663345e-05
-3.46456146717319e-05
-8.81348708655841e-06
-2.84735402086938e-05
-3.84355367785496e-05
-4.08787278867609e-05
-5.06837651134074e-05
-4.56865488979307e-06
-3.20114370320994e-05
-2.09077651983323e-05
-3.12139239014624e-05
-2.8531358992716e-05
4.91907204709893e-07
-4.5108214247101e-05
2.83052463437933e-06
-6.06953993728153e-05
-2.4735981161278e-05
-2.00332769168805e-05
-4.65070154069721e-06
-4.06150883970835e-05
-2.72061692616523e-05
-5.22546782687215e-05
-6.36131428446272e-05
-2.47480294023259e-05
-3.09451846642977e-05
-3.1765596547241e-05
-3.57515366441861e-05
-4.67056589938273e-05
-3.22050999554361e-05
-1.2045101127545e-05
-3.08134843696343e-05
-2.20908992436375e-05
-5.07852987238324e-05
-1.0544522634334e-05
-6.2367305550515e-05
-2.89977812591478e-05
-4.70766664358801e-05
-2.51672623381756e-05
-2.12573252864998e-05
-2.39934128708619e-05
-4.54396587577592e-05
-6.14246644371925e-05
-2.52656476283607e-05
-4.35195053721527e-05
1.60346981971323e-06
-2.90253181275205e-05
-3.930123750231e-05
-8.78236172626544e-06
-3.3414729669039e-05
-5.27956617638427e-05
-9.91325324059991e-06
-2.14972991005934e-05
-3.44730614060549e-05
-1.08100896956876e-05
-1.60731339778004e-05
-1.11896829639876e-05
-4.68155031992286e-05
-1.04511674745428e-05
-2.09009639894215e-05
-2.15542104212004e-05
-3.84570174009159e-05
-4.04843157921683e-05
-4.93128500732074e-05
-3.07327318464227e-05
-6.89144762625336e-05
-4.40403211681871e-05
-4.32881058685897e-05
1.78546426886821e-05
-6.14553155679203e-05
-4.94498325099072e-06
-1.3855498787889e-05
-2.72451737989724e-05
-6.73660781940489e-05
-3.20984060079813e-05
-2.10562303582997e-05
-4.10607593212957e-05
8.00786061879578e-06
-6.06880131235745e-05
-3.34792293414152e-05
-2.41357563365235e-05
-6.16671081799281e-05
-4.01332728950965e-05
-4.31121073271143e-05
-4.35799356795858e-05
-3.75962133989168e-05
-3.74187554463113e-05
-2.23712560086604e-05
-3.2256840712777e-05
-3.47896010698663e-05
-1.80971698399291e-05
-4.6789402493536e-05
-6.76070331675149e-05
-3.44149475203578e-05
-1.83629611493627e-05
-7.21651707811499e-05
-2.39019399464829e-05
-3.16420160997235e-05
-3.0583777509178e-05
-4.55339664896295e-05
-6.92506286637383e-05
-2.54179967154437e-05
-2.62366432303871e-05
2.40258179798239e-05
-2.16818803225314e-05
-3.75591776945139e-05
1.06107135944834e-05
-3.89264633410322e-05
-5.39442801770252e-05
7.99139760300872e-06
-5.87977302344283e-06
-2.49923957393249e-05
-2.76269546360871e-05
-2.76542313896127e-05
-4.12736982619755e-05
-2.1896594565154e-05
-2.23317790487308e-05
-3.35928999000268e-05
-1.69566062505147e-05
-2.50487393148129e-05
-2.75756705949184e-05
-2.93117543099729e-05
-3.19219593631918e-05
-1.89328602503503e-05
-1.99848018839187e-05
-4.77492845172687e-05
-2.32861831125548e-05
-2.54646515042339e-05
-1.20174636727758e-05
-1.8304301916228e-05
-8.15078052546633e-06
-2.30883251581501e-05
-2.41883033047697e-05
-2.0487233528955e-05
-5.23241549028102e-05
-2.02046057165404e-05
-2.30787796471511e-05
-3.32561565214049e-05
-6.51842477993847e-05
-8.70974240734205e-06
-3.94886697477999e-05
-2.50399665103579e-05
-1.57950005180515e-05
-3.23571813347754e-05
-7.97674593919653e-06
-1.68370346900272e-05
-6.26939335026237e-05
-6.02111753728873e-05
-1.88268402287188e-05
-3.17282532706838e-05
-9.04788100081109e-06
-2.03097566339295e-05
-6.26458574349463e-07
-4.03488443538065e-05
-2.6237560375695e-05
-2.11537662590652e-05
-3.23212127722053e-05
1.42644452836904e-05
-2.2930988429811e-05
-2.84158861197087e-05
-3.0292528385186e-05
-3.52527962862135e-05
-4.49999109792449e-05
-3.83238982627564e-05
-3.671459856472e-05
-9.00129980114746e-06
-3.04816465595023e-05
-1.78980652165537e-05
-6.15916273894943e-05
-5.30591517027851e-05
-3.08463606269454e-05
-2.75838714329061e-05
-7.5227308208605e-06
-3.50750623704496e-05
-2.20656961982454e-05
-2.82933118311687e-05
-3.73911392688585e-05
-2.33959193443803e-05
-4.54779145063812e-05
4.2008460190538e-06
-3.49956683335649e-05
-2.69375997817861e-05
-6.49181381515417e-05
-1.22523028649397e-05
-1.36183187135795e-05
-1.36701711871013e-05
-2.0363980342481e-05
-3.5744800249986e-05
-3.76151272843269e-05
-3.95852654557993e-05
-4.29604389719846e-05
-3.71576393944951e-05
-2.73018373199528e-05
-2.44251420359964e-05
1.56511023594133e-05
-3.41244016960963e-05
-2.89396077063119e-05
-5.52103373957448e-05
-2.61742037516834e-05
-1.72837710137102e-05
-2.76578000581687e-05
-6.16595981427998e-05
-2.09553039591145e-05
-2.59699773742119e-05
-2.93658906331591e-05
-1.63964157594915e-05
-1.97066194285007e-05
-3.97415831196945e-05
-1.96282192117527e-05
-3.90586352181315e-05
-2.88427816155369e-05
-2.94144488543531e-05
-2.81196064691013e-05
-2.39932399599031e-05
-2.92393895899213e-05
-2.24194655404406e-05
-2.61496378706986e-05
-2.32590477540343e-05
-1.08118889278121e-05
-1.8200954530091e-05
-4.08336371077137e-05
-1.29602402952472e-05
-2.75145156435919e-05
6.70408216716576e-06
-1.229724325311e-05
-3.31642417068962e-05
-2.42787167805902e-05
-1.92288033798589e-05
-2.62986350407959e-05
-3.83312679995833e-05
-4.94410920315007e-05
-3.38092499774755e-05
-7.41894554821621e-05
-4.70435658818184e-05
-3.00132916408215e-05
-1.72804327672239e-05
-3.90807589780584e-05
-3.63435620303091e-05
-5.16858928278261e-05
-2.49931842334831e-06
-6.12464038764027e-05
-3.89444704972377e-05
-4.72851500523124e-05
-2.05111476091104e-05
-1.68350770169637e-05
-1.76667223903329e-05
-3.74844336513377e-05
-2.16234084217806e-05
-4.26530222260642e-05
-4.42378690389137e-05
-1.94720148541841e-05
-4.00294637059652e-05
-3.21493950365984e-05
-5.14313836080648e-05
-3.1438659559702e-05
-3.56433837450146e-05
-1.35461069569489e-05
-2.84155009084987e-05
-3.46458613859526e-05
-7.37181453381223e-06
1.21346386851744e-05
-1.93049846140179e-05
-2.7049380645428e-05
-1.78580326492291e-05
-3.30093719258698e-05
-8.11653593352124e-06
-4.39329881819884e-05
2.73405306217919e-06
-9.16997322293229e-06
-3.12297765996132e-05
-1.85213349488089e-05
-4.1280536124732e-05
-1.9898077772824e-05
-2.31084202387475e-05
-4.62675593829602e-05
-3.65448138395925e-05
-3.87750405126357e-05
-4.03729060580738e-05
-1.87361409712449e-05
-7.15515669937669e-06
-6.31879130643052e-05
-4.67693861099846e-05
-1.84862280590313e-05
-3.15920665122134e-05
-4.60453424059837e-05
-1.08567115944198e-05
-2.96471883159738e-05
-3.77132649510689e-05
-3.29024238550912e-05
-3.45198953412757e-05
-3.47088736116274e-05
-3.95219736906735e-05
-2.99885039761463e-05
-3.40266433845748e-05
3.45315767570952e-06
2.38359611473236e-06
-2.49916777763262e-05
-3.08468708610241e-05
-3.20955493145332e-05
-1.87587702978827e-05
6.02982548173535e-06
-1.266557547739e-05
-3.4217204401399e-05
-3.02474110992817e-05
-4.13550505318075e-05
-5.9302452185511e-06
-4.3429504526231e-05
-1.64922654918341e-05
-2.3244154248997e-06
-3.25507194993411e-05
-4.4916764788775e-05
-1.81914686574587e-05
-6.25428879660637e-06
-2.99910106032042e-05
-3.39000475472218e-05
-5.53220421271472e-05
-4.47889341558057e-05
-1.62685555447825e-05
-6.4711825516262e-05
-2.67336773327208e-05
-2.25820132545374e-05
-2.45771723135694e-05
-4.10949828061046e-05
-3.426055848155e-05
-3.31912347426208e-05
-4.13742812566885e-05
-3.69574582685573e-05
-2.61133300584503e-06
-4.43630212441599e-05
-6.01199121814993e-05
-2.59165214499147e-05
-7.73314090479118e-06
-1.89772099724663e-05
1.56079744034944e-05
1.35117095345344e-06
5.13908879149475e-06
-2.81125319108291e-05
-3.96061109558539e-05
-1.58439675010526e-05
-3.80145062864752e-05
-2.38997704772607e-05
-2.33092196602272e-05
-3.99170765262841e-05
-1.57029518659066e-05
-2.80423993092e-05
-4.7386098619045e-05
-4.11912687500146e-05
-2.5999658926516e-05
-6.61869588588594e-05
-3.8279869896422e-05
-5.36718919788734e-05
-2.41590505684379e-05
-1.98536992417422e-05
-1.54767480936533e-05
-3.0809535074824e-05
-5.02467428746192e-05
-2.51014301629277e-05
-1.54957505557805e-05
-1.16063161155872e-05
-4.55810569618135e-05
-4.1630387511643e-05
-6.64383611736599e-05
2.96455312787661e-06
-4.67468186559601e-05
-6.00063106900386e-05
-1.46965485548519e-05
-2.07259686786798e-05
-4.05467564876649e-05
-4.3154598323536e-05
-3.53750996231135e-05
-4.54904791876436e-05
-2.79338883034824e-05
-2.455465054297e-05
-4.21600168273175e-05
-3.86171640203616e-05
-4.86172222044455e-05
-1.04886317586961e-05
-4.59709894861717e-05
-4.49353514560204e-05
-3.44032361552912e-05
-3.29497142320019e-05
-5.96449581485359e-05
-2.0585645462221e-05
-4.14490710390982e-05
-1.65510808030094e-05
-1.59158400974567e-05
-3.93793261943995e-05
-4.04130241067804e-05
-2.84047394164801e-05
-2.77007684718907e-05
-4.04905178891318e-05
-4.88247828127697e-05
-2.63858189882536e-05
-3.37318715304721e-05
-4.79942349316246e-05
-1.41181012928505e-05
-2.91227867024693e-05
-3.02259658700495e-05
-1.25332697276556e-05
-2.61591207705806e-05
-2.83594595162785e-05
-3.39495457514984e-05
-6.03638707400556e-06
-8.62080414250572e-06
-1.17246744115829e-05
-3.08150880759791e-05
-1.64341790121116e-05
-7.22658799169706e-05
-1.7828963651561e-05
-9.81904089408182e-07
-3.37865086924187e-05
-4.041895504528e-06
-1.76669321849145e-05
-2.04923177101786e-05
-1.29993310610076e-05
-4.40735499814073e-05
-1.09137491721444e-05
-3.69638092369386e-05
-2.83077421160625e-05
-3.53844011556801e-05
-1.49247554962357e-05
-6.25426378919453e-05
-5.30125781682111e-05
-2.64575929329582e-05
-4.66356487914939e-05
-3.51388551500875e-05
-4.18014322743389e-05
-1.39006926621889e-05
-3.18283783778066e-05
-3.39118038169055e-05
-3.32237129167229e-05
-3.78902186197054e-05
-1.00234365474999e-05
-3.07036400226275e-05
5.22760618466313e-06
-3.22332389409878e-05
-3.71457232458254e-05
-3.27360779600573e-05
