# Supplementary material for: Research on computational propagation and identification of mine microseismic signals based on deep learning
Source: PLoS One. 2025 Oct 22;20(10):e0334641. doi: 10.1371/journal.pone.0334641 (PMC12543183; doi:10.1371/journal.pone.0334641)
Supplement: S8 Data — (ZIP) [file pone.0334641.s008.zip › 000100900002736.xlsx_0.txt_24.txt.txt]

-2.56742353000801e-05
-4.32517688980301e-06
-2.83141760927646e-05
-5.10366429951332e-06
-4.97235516737018e-05
-8.81159907267741e-06
-1.91978023882602e-05
-3.48500803452873e-05
-2.01067484396701e-05
-4.28270427428179e-05
-3.27848328202744e-05
-3.76750340006845e-06
-2.26735103006652e-05
-2.18138383967849e-05
-5.52405006771158e-05
-9.52140712007222e-06
-3.58384329912003e-05
-9.36117240800183e-06
-3.27263006117254e-05
-4.78539645494464e-05
-2.38074305201453e-05
-2.83958050939147e-05
-5.39259032234897e-05
-4.72877599544022e-05
-2.99858484067521e-05
-2.05621632897508e-05
-3.27128279564241e-05
-4.23036037653733e-05
-3.96854753100858e-05
-4.21374788168693e-05
-5.57092410594689e-06
-4.505863820945e-05
5.04215428231249e-06
-4.11358567218469e-05
-3.11448801205956e-05
-1.72894713515807e-05
-2.52973648115685e-05
-7.01222161814155e-05
-3.31532564215069e-05
-3.67989577491888e-05
-4.11459179732063e-05
-3.95954115784339e-05
-4.77069170131522e-05
-3.06520635387112e-05
-9.62997239391399e-06
-3.74764733777174e-05
-1.83967223721555e-05
-1.19420712407814e-05
-2.34803313531291e-05
3.16090370095347e-06
-3.61524390150452e-05
-8.22903726584812e-06
-2.1635395706372e-05
-4.76519292214753e-05
-4.84580643723845e-05
-4.51216720774541e-05
-1.47537790446099e-05
1.28013136233655e-05
-3.58958484174182e-05
-3.75764561605177e-05
-2.63317830540422e-05
-5.04064330626013e-05
-3.16502648785748e-05
-1.69031841882501e-05
-3.98150221748778e-05
-6.46652531285223e-05
-1.87609800614116e-05
-2.74201262970024e-05
-4.67058071172927e-05
-3.65598953517139e-05
-9.03423399031754e-06
-2.49746538966404e-05
-2.24597286110791e-05
-3.43545500913789e-05
-4.48478429968037e-05
-5.1030260994724e-05
3.39865705544718e-06
-4.69663660461515e-05
-5.01235159123651e-05
-2.11900236291937e-05
-9.94540193770833e-06
-1.01085354845295e-05
-6.5078927629038e-05
-2.41485471964932e-05
-3.26087816698774e-05
-2.263920423442e-05
-2.68776996666743e-05
-3.48789335147446e-05
-1.50742408325436e-05
-5.29160242794989e-05
2.00457590241773e-06
-4.22894873031062e-05
-2.81411750614878e-05
-4.85759726712875e-05
-2.66887318160728e-05
-4.60427638644759e-05
-1.79378938281591e-05
-4.61366583054576e-05
-5.51867260297067e-05
-2.65655769121262e-05
-1.28973266963837e-05
-2.44478642620787e-05
-4.99729312212576e-05
-2.84847472060736e-05
-3.18163039107059e-05
-3.41580612488646e-05
-2.417911963162e-06
-4.29181877192206e-05
-5.8364251142753e-05
-7.69660430223251e-06
-3.90892561592161e-05
-7.06744609515749e-06
-4.81291993902403e-05
-3.56909036286702e-05
-3.13376747369683e-05
-4.15420364886931e-05
-5.54784093018006e-05
-3.20060695667168e-05
-3.45959901496251e-05
-7.53766679403391e-06
-2.93828060955105e-05
-2.01954728412742e-05
-6.81010919529537e-06
-2.32857619559152e-05
2.17065098505491e-06
-3.1473848130891e-05
-4.4516665823649e-05
-1.08946992551249e-05
-7.95154595541812e-06
1.0857313340021e-05
-2.1614765247387e-06
-2.60175716853759e-05
-7.65583632648203e-06
-4.12906927088679e-05
-3.46078102925407e-05
-3.24418348628729e-05
-1.34659430406149e-05
-1.8273207299713e-05
-1.21334087276096e-05
-1.10443644466153e-05
-4.59511199725471e-05
-1.53672462106346e-05
-5.37107275143396e-05
-2.68153495724601e-05
-4.00020068148689e-05
-3.04092082067444e-05
-2.5723544315456e-05
-4.21529340385776e-05
-2.02247110713055e-05
-1.50393094554176e-05
-1.83652093872732e-06
-4.47402078471296e-05
-2.96724545184516e-05
-3.11206095004195e-05
-6.07916174717378e-06
-2.73002981554865e-05
-2.53608074283679e-05
-4.3996961826486e-05
-2.46557140351795e-05
-6.59429573367986e-05
-3.61360245554096e-05
-3.69899897042739e-05
-3.8565541845686e-05
-4.08472241070684e-05
-1.97508767944631e-05
-3.10729888373706e-05
-4.88593227072793e-05
-1.98941387417609e-05
6.62514346550332e-06
-5.26740283373525e-05
-4.20722371530534e-05
-1.38868803662676e-05
-3.14144255341202e-05
-2.64286206646607e-05
-5.70901030529829e-05
-1.90473093040127e-05
-3.20429670921915e-05
-5.40018561100819e-06
-2.68481934897367e-05
-2.36186016858931e-05
-2.23008666254347e-05
-4.20427833775169e-05
-2.37229827292514e-05
-2.12861668639284e-05
-4.2821833373774e-05
-4.11493319421415e-05
-2.79020071025672e-05
-2.7677020861225e-05
-3.37452700166581e-05
-4.90848749051965e-05
-6.72344615535186e-05
3.43617168235435e-08
-3.46595551953201e-05
-1.36408704720899e-05
-2.39411080847418e-05
-4.09952598962562e-05
-7.65647404843747e-06
-8.87253559305954e-06
-2.44447707430695e-05
-1.94304027812528e-05
-1.07822554101892e-05
-4.43275961986883e-05
-3.7748578436323e-05
-3.68297182738859e-05
-3.15473349716656e-05
-5.10025844339174e-06
-3.57812176955277e-05
-1.31142225026966e-05
-3.18778950647324e-05
-3.58217271929622e-05
-6.09722218213084e-06
-4.30444871582673e-05
-4.44124464055212e-05
-3.9708399068626e-05
-4.09656350306565e-06
-3.45264015479032e-05
-1.46418550943941e-05
-3.08524976593558e-05
-4.35025200019274e-05
-6.33811766388597e-05
-1.44954557625528e-05
-2.55427530282731e-05
-3.36836615824532e-05
-1.36849808371507e-05
-2.20183507409922e-05
-2.50182627345853e-05
-2.9602040343014e-05
-4.05194574528576e-05
-4.18098281875545e-05
-3.20206537917512e-05
-1.78250048795359e-05
-3.06696250818638e-05
-2.17714435452657e-05
-5.76819128744628e-05
-6.22620464543708e-05
-3.36596940982342e-06
-4.97591946131467e-05
-4.2739172165739e-06
-1.39280314955073e-05
-3.02439332414895e-05
-4.00111595167161e-05
-2.66804956554143e-05
-5.36620600892305e-05
-6.30577067943308e-05
-5.1343799578976e-05
-4.66385003478922e-05
1.50899104811319e-05
-3.96143276885117e-06
-2.70770545940812e-05
3.59502353392997e-06
-3.697837771733e-05
-4.56109788472783e-05
-1.61196224275656e-05
-1.91412547568229e-05
-4.29133831977252e-05
-9.38985725460771e-06
-3.41204293414843e-05
-2.82871349195081e-05
-3.59283984052944e-05
-3.82382530909223e-05
1.65235287273451e-05
-3.94674619644843e-05
-1.31003624823746e-05
-1.56314681694315e-05
-3.01489568668157e-05
-8.02580799609017e-06
-3.53808565740955e-05
-2.58727370856689e-05
-5.17041469584025e-05
-1.24633207504388e-05
1.57790784451105e-06
-4.57764189045652e-05
-3.0970707065222e-05
-2.77960547886289e-05
7.8166036388706e-06
-1.24176571490189e-05
-9.97346109240495e-07
-2.35789924834511e-05
-3.71746155793782e-05
-4.36170589249554e-05
-4.80473538992435e-05
-2.94937046288116e-05
3.26317500740053e-06
-4.6760580209669e-05
-4.03507051688596e-05
-2.17957280722472e-05
1.07453030488018e-05
4.15355648983308e-06
-1.48857222363218e-05
-2.98701582248783e-05
-2.35809561730128e-06
-4.41822365840631e-05
-1.25135594320963e-05
-4.03183910867322e-05
-1.07442031414028e-05
-2.57272856654074e-05
-2.79042926475051e-05
-3.17438147087493e-05
-9.62272542061726e-06
-4.0438108659733e-05
-3.26283225662328e-05
4.5556132402203e-06
-2.51549082449328e-05
-1.51379066806124e-06
-4.49734106820637e-05
-1.08401173672044e-05
-3.49679111806082e-05
-2.34487986232978e-05
-3.06548525823908e-05
-1.35254992745521e-05
-3.01801051158316e-05
-3.24402270551187e-05
-1.60790078343263e-05
-2.95611207615353e-05
-1.02917298023121e-05
-1.72589843331368e-05
-5.7382551674924e-05
-3.44532326634546e-05
-2.80243324020927e-05
-2.13573261772528e-05
-3.1094254677549e-05
-3.03380415844986e-05
-4.68877909740735e-05
-4.04014437788586e-05
-2.93388270980592e-05
-4.81243635669776e-05
-1.62491761572196e-05
-6.5179669426819e-06
-1.02152110394301e-05
-2.24820479729455e-05
-1.65530140327073e-05
-2.72636870685625e-05
-2.85432852312218e-05
-5.41595073599095e-05
-5.6604431116476e-05
-6.57316258522036e-05
-1.8200671650208e-05
-3.05501915065425e-05
-1.15881695676203e-05
-2.88399715767893e-05
-3.35827259493451e-05
-2.25421791129281e-05
-1.20453170853533e-05
-2.7972962633101e-06
-4.72684486710478e-05
-2.62896174597521e-05
-2.57542726928636e-05
-6.13924535020225e-05
-5.96731350195755e-05
-3.22259336756672e-05
-1.64333213547849e-05
-1.94600988129361e-05
-5.33025727424754e-05
1.94092755223725e-06
-2.88992035938299e-05
-3.75917825563694e-05
-3.39991933648549e-05
-3.08655875469636e-05
-2.95440887188245e-05
-3.3575414788058e-05
-4.09614054067177e-05
-2.64593852962531e-05
-4.97345442745085e-05
-2.06870735002928e-05
-2.26534000042354e-05
-5.44383563456874e-05
-3.45905629659945e-05
-1.6133786821166e-05
-3.18723187738663e-05
-1.32014842472836e-05
-1.75160603794532e-05
-6.10081998520566e-05
-2.08603228141928e-05
-3.22805926512498e-05
-1.3616739791845e-05
-2.21883627178602e-05
-3.30063952905188e-05
-3.1562721249323e-05
-4.0578532929553e-05
-3.56510336948414e-05
-3.24920311387218e-05
-4.33913436374721e-05
-2.82027904773644e-05
-4.32379840281739e-05
-4.34934728934478e-05
-1.1435375950395e-05
-2.63082917709293e-05
3.87937267148728e-07
-1.4255273951956e-05
-3.08902775655442e-05
-4.14579419488295e-05
-3.92986630170755e-05
-1.66649763598488e-05
-2.88395790507711e-05
-2.79000111749282e-05
-6.55063534912223e-06
-2.43817865240853e-05
-2.87856515407299e-05
-2.77358102604837e-05
-3.76787491003218e-05
-3.05824013819416e-05
-2.41045743670078e-05
-4.46437599956956e-05
-2.19955728346981e-05
2.24630293635519e-06
-3.97200267487314e-05
-1.91959105913098e-05
-2.31157778938725e-05
-2.57413071659611e-05
-2.86526617452809e-05
-3.6109822221864e-05
-4.1677319567308e-05
-4.21854349492697e-05
-2.25289072691236e-05
1.51358541808918e-06
-2.55828720112884e-05
3.64622648332085e-06
-1.09377488626767e-05
-2.64639140832991e-05
-1.42028033278696e-05
-3.39113737661042e-05
-1.78595968229089e-05
-3.89935496170933e-05
-1.8914089409776e-05
-2.49224901062397e-05
-8.97700152837961e-06
-5.6645250618146e-05
-2.9009443174759e-05
-2.15841837457196e-05
-2.17797570619214e-05
-2.94649232182676e-05
-1.93232560169414e-05
-2.51422909625044e-05
-3.36079507686668e-05
-4.80969853533869e-05
-2.79210049867071e-05
-1.53549472647863e-05
-2.23453730264094e-05
-1.37875327261997e-05
-1.31559494435421e-06
-2.47298034001466e-05
-2.58517126779914e-05
-3.34713932319972e-06
-2.56827969287887e-05
-3.91203849086735e-05
-6.13831178069398e-05
-3.48751007156808e-05
-3.61034856272868e-05
-7.36008595401393e-06
-3.21092444133038e-05
-3.80129646027156e-05
-1.8319545850034e-05
-1.86247353789972e-05
-4.65248577955318e-05
-2.25777388198301e-05
3.33139131032771e-06
-2.57087403459185e-05
-2.52862088872819e-05
-5.77780947165243e-05
-2.43968289203791e-05
-3.50414676430691e-05
-6.83560900138662e-05
-4.02337609551555e-05
-1.69595975870465e-05
-5.09030786574128e-05
-3.08209665634491e-05
-3.75767110318058e-05
-1.7197306333477e-06
-4.98324734987815e-05
-4.91508371863152e-05
-5.3023401813286e-05
-2.7472115345853e-05
-6.06586025166371e-05
-1.90697241816718e-05
-2.67362977775997e-05
-4.8602904280241e-05
-1.80467745048295e-05
-3.26236772129111e-06
-1.21803621579702e-05
-2.69009247456231e-05
-2.33167772560273e-05
-3.88369749183985e-05
-3.18993695855122e-05
-5.52967692390114e-05
-4.46293441118369e-05
-4.05133446304909e-05
-1.77863871944475e-05
-1.95106255985138e-05
-3.715217025645e-05
-2.48854915144554e-05
-4.91620827744769e-05
-1.63091649401123e-05
-3.85496326576722e-05
-2.7735924898795e-05
-2.20526076498334e-05
-2.73079184845585e-05
-4.36639598828917e-05
-3.7446585085725e-05
-1.92216060069047e-05
-1.96347902230212e-05
-4.21256440773933e-05
-8.29896885930082e-06
-5.4896428695374e-05
-1.16783339470964e-05
-3.05489764908256e-05
-4.52252442232416e-05
-1.76791511097204e-05
-2.18729874047284e-05
-5.0844486684773e-05
-1.64561239377815e-06
-4.81943877525251e-05
-5.6712368296074e-05
-1.64828014835762e-05
-3.82944844834246e-05
-3.4772118949039e-05
-3.84931880153737e-05
-2.68675912275741e-05
-1.27503370890001e-05
-2.28062385274461e-05
-3.57566199965058e-05
-3.02730325002685e-05
7.846455647355e-06
-3.55802484520441e-05
-3.35711064189454e-05
-7.22125162686127e-06
-3.01481355110255e-05
-4.30857835075599e-05
-4.27153268447857e-05
-3.49494310862513e-05
-4.54412081847345e-05
-1.34051761512561e-05
-4.18630975207721e-05
-5.71051047461928e-05
-4.07185319769564e-05
-4.00881569974658e-05
-2.86277498639722e-05
-1.97087332501169e-05
-3.53002177390971e-05
-3.95958253572546e-05
-3.1300274546248e-05
-3.10560386666088e-05
-1.97856513648788e-05
-1.78893077740436e-05
-2.68091010753253e-05
8.22056647583413e-06
-4.35844066941459e-05
-2.92651642602703e-05
-3.76738956003026e-05
-3.60843292869799e-05
-3.03558161606681e-05
-3.37347999096203e-05
-1.42144351829511e-07
-2.99676770846002e-05
-3.30790088263787e-05
-1.76662138354271e-05
-1.78091402326936e-05
-6.72538851287694e-05
-2.76689648188353e-05
-7.39825163621494e-06
-2.05926111254123e-05
-1.36878268955803e-05
-2.67131996785326e-05
-1.86398361404506e-05
-1.24237985485652e-05
-4.21620554057359e-05
-2.99896588151316e-05
-2.40632361154455e-05
-1.69431132053887e-05
-4.73588944099128e-05
-2.96063839785087e-05
-4.42154071716336e-05
-4.09286020898628e-05
-3.38380475630982e-05
-1.43974648118095e-05
-2.3934392739882e-05
-2.00827824392331e-05
-5.30988230455292e-05
-3.2118447998537e-05
-9.76044257159024e-06
-5.67508517041217e-05
-3.56257033213708e-05
-2.87464615313707e-05
1.16887573344311e-06
-2.34136222242987e-05
-2.00930353006681e-05
-4.0571457355867e-05
-1.19408635957268e-05
-4.0055092791164e-05
-2.41365347675795e-05
1.23034216144129e-06
1.06703285787317e-05
-1.85670486251164e-05
1.25831463734918e-05
-2.40883412606064e-05
-3.42197994970125e-05
-4.76427917149011e-05
-2.68826498913695e-05
-4.89408893335532e-05
-2.22499159739871e-05
-4.86631344208587e-05
-2.13114341669337e-05
1.54710769914499e-05
-1.01737185404029e-05
-1.94740012932433e-05
-2.38742663050944e-05
-2.97214086136927e-05
6.89238405924856e-06
-3.9661755266481e-05
-2.38524725995217e-05
-4.06678401854036e-05
-2.47125583641852e-05
-1.18312829233487e-05
-7.42343754919567e-06
-5.80073578779994e-05
-6.70201899681105e-05
-1.68181579754248e-05
-4.62785029737607e-05
-4.07516050047256e-05
-6.32280554124349e-06
-1.85021873143806e-05
-2.99055028918864e-05
-1.38335627896296e-05
8.88126476239294e-06
-4.66016886062014e-05
-1.49076094338036e-05
-3.65925415771453e-05
-2.8324762168505e-05
-2.6899895218578e-05
1.38734707545997e-05
-1.57073900566888e-05
-2.59223297900589e-05
-4.42918874924048e-05
-3.1683410502435e-06
-2.47650273585411e-05
-2.35185884813101e-05
-1.17595390399035e-05
-2.75438385172364e-05
-1.04207751556788e-05
-3.71199924947171e-05
-2.05030546505046e-05
-3.86085931049695e-05
-3.00292520972269e-05
-2.64686153296008e-05
-3.51834410211941e-05
-2.97493129949493e-05
-5.73817136562464e-05
1.53172162013198e-05
-5.45443868905807e-05
-3.183799094235e-05
-3.43707310678187e-05
-4.59740845577676e-05
-5.43688098479517e-05
-2.97736499802643e-05
-1.94762285186433e-05
-2.52315148143261e-05
-2.1495888584166e-05
-5.97807986155908e-05
-6.32969211373349e-06
-4.05900497289266e-05
-2.34592217730138e-05
-3.61662943624158e-05
-3.43407881818967e-05
-3.17468177024402e-05
-1.96943667550569e-05
-2.42322028786162e-05
-3.01020654346581e-05
-5.02309827944749e-05
-2.18005835347387e-05
-2.92499063129368e-05
-2.73496308682825e-05
-4.71059838510713e-05
-5.46344564862375e-05
-2.67627534204303e-06
-5.85244528961084e-05
-5.50317889111121e-05
-3.25908382836307e-05
-4.20433042884277e-05
-2.5556165987279e-05
-1.79895433553696e-05
-3.91476064086438e-05
-4.74049023199622e-05
-2.55937129435624e-05
5.09414656423048e-06
-1.84445479138592e-05
-1.41983053141234e-05
-5.52094534328179e-06
-1.86466020792874e-05
-2.89968328166756e-05
-2.37713578202319e-05
-4.46175496775368e-06
-5.53196311189596e-05
-3.61122167531281e-05
-3.41775527037398e-05
-3.27244235966975e-05
-3.43954963068672e-05
-1.1549488963353e-05
-1.47956272159736e-05
-2.97159062116552e-05
-2.11485343389952e-05
-1.66962673396304e-05
-3.21452352271104e-05
-2.24921591512032e-05
-4.40152287543644e-05
-2.07480153044996e-05
-2.24488578663044e-05
-3.83289011868729e-05
-2.85048390305449e-05
-4.43902059606583e-05
-4.07965599583484e-05
6.45884873370003e-06
-2.55522496430153e-05
-9.2167887940775e-06
-2.3028380193202e-05
-2.17768152576883e-05
-4.26810050772789e-05
-3.29142611810384e-05
-4.91237503914263e-05
-4.55579491963481e-05
-3.83688258061764e-05
-1.1151061306147e-05
6.41473743928664e-06
-2.30792986140111e-05
-2.00781214226131e-05
-4.86975389300522e-05
-6.4039658660291e-06
-1.67088259954587e-05
-5.95093052958169e-06
-1.34548734167033e-05
-2.98756022762825e-05
-8.39840775575192e-07
-2.60018034657305e-05
-4.35395101251017e-06
-4.9153231861928e-05
-2.10810234740412e-05
-2.98992800863688e-05
-4.00162247142301e-05
-1.25124431269327e-05
-2.21192171089803e-05
-8.43118299180462e-06
-3.07513426223435e-05
-5.80047929261563e-05
-2.23323536963162e-06
-3.28764433332153e-05
-2.06377006784037e-05
-5.8794871004862e-05
-3.54543697403605e-05
-2.51197469923046e-05
-1.1802694956183e-05
-4.1619815342283e-05
-4.81474439120504e-05
-4.1474989206846e-05
-3.41156645706288e-05
-3.88625587629046e-05
-1.21728617082155e-05
-1.53374702262924e-05
-3.95292820412565e-05
-1.20139987871609e-05
-3.03778625480863e-05
6.61291893125197e-06
-1.97689599728442e-05
-3.15666847297541e-05
-2.10316802172186e-05
-1.1340569625875e-05
-4.06804279674166e-05
-1.23917110152202e-05
-6.00891437624566e-05
-7.27751577603463e-06
-1.49939407564532e-05
-1.33038103281172e-05
-3.36454166155634e-05
-3.89750798157586e-05
-4.55171392841803e-06
-3.44778244801348e-05
-3.82712640583725e-06
-3.52202519793315e-05
-3.40925570930993e-05
-1.72000382828477e-05
-7.05645887562343e-05
-1.14011973837874e-05
-7.60830470705548e-06
-4.61821871600854e-06
-2.63278023237227e-05
-5.29301194683137e-05
-2.57344943329956e-05
-3.59221366676546e-05
-3.18436260446407e-05
1.25891463144853e-07
-3.76858206385629e-05
5.81273702221262e-06
-1.27451217268606e-05
-3.49478814482771e-05
-5.19738773139249e-05
-1.13621063492713e-05
-4.75567272846416e-05
-3.10744481961632e-05
-3.83873340681619e-05
-1.26369184464578e-05
-2.63735407351058e-05
-3.57733432344189e-05
-3.53340252126246e-05
-3.46454783289096e-05
1.65334722334008e-06
-2.87650303337779e-05
-3.21194085569936e-05
-2.75473169771614e-05
-1.63747618614347e-05
-5.18903095644591e-05
-4.1914827239134e-05
-5.33610504128357e-05
-3.53311844962157e-05
-3.98921974216391e-05
-1.08744788992687e-05
-6.34917213346836e-05
-1.281212617366e-05
-1.71832714807494e-05
-1.04121655291293e-05
-4.51048702606264e-05
-3.40936795945943e-05
-3.73496790359387e-05
-2.94087011361518e-05
-2.25099763423406e-05
-3.06751779216611e-05
-1.90602847357437e-05
-4.50550934867486e-05
-2.0588742149498e-05
-2.44324723806831e-05
-1.88005089870923e-05
-4.34137375961285e-05
-3.37612072081951e-05
-9.01493163315483e-06
5.40652163417305e-06
-1.49664259442813e-06
-5.06218967563439e-06
-4.01611509898941e-05
-6.22817768619347e-06
-1.34162270191482e-05
-3.24220049704147e-05
-2.97152413214188e-05
-4.3608696404704e-05
-3.06112275497335e-05
-1.45799489440983e-05
-1.96990607311788e-05
-2.99227415649386e-05
-6.5775745857399e-06
-5.03299015105327e-05
-3.60191881698934e-05
-3.28404600728112e-05
-3.94421518058313e-05
-1.7875687689673e-05
-1.40771340277895e-05
-3.11934866657468e-05
-1.27466106177473e-05
-1.79980536124976e-05
-6.26565290485185e-05
-2.01773712483063e-05
-5.50726139775514e-05
-3.38523458994523e-05
-1.09102995242994e-05
-2.90379668933077e-05
-9.98398780782001e-06
-6.84616074487004e-05
-1.74226647055031e-05
-1.17377092508634e-05
-3.93507150400097e-05
-4.45471047655115e-05
-3.20073542437523e-05
-2.74410544241202e-05
-2.06370646850602e-05
-3.73027065176532e-05
-5.02687217065307e-05
-3.12072315381752e-05
-4.77354116051372e-05
-2.55794097273431e-05
-4.22794512264556e-05
-2.68425081931209e-05
-2.09783366519877e-05
-4.06562070799681e-05
-3.59746059152593e-05
-2.18285699773642e-05
-9.62819992478899e-06
-3.5623425194525e-05
8.73450326543514e-06
-1.23982686902486e-05
-1.32323705344823e-05
-4.08036775594031e-05
-3.49237632454768e-05
-1.59382824684861e-05
-4.69798817969127e-05
-2.22657569531191e-05
-3.08813650998518e-05
-5.14306222486035e-05
-3.12466000830596e-06
-3.07872011515254e-05
-3.41277800072355e-05
-1.20515472826302e-05
-4.12548530796492e-05
-4.3241867930672e-05
-5.74657357694913e-05
-4.30045230221426e-05
-4.60894440816923e-05
-3.49146999712204e-05
-1.00632258091679e-05
-3.74995903891957e-05
-3.64283332022072e-05
-4.89053479944883e-05
-5.62692425743133e-06
-3.90710951663537e-05
1.09559509979023e-05
-3.67088500590015e-05
-2.58791758145726e-06
-3.4200206904011e-05
-1.84553978273886e-05
-1.73526640412952e-05
-4.28393619304241e-05
-3.65751017208711e-05
-3.82302115831676e-05
-2.60866818229449e-05
-2.61618261599941e-05
-5.09201324168836e-05
-3.04652499710555e-05
-8.03658132893503e-06
-2.11225441117223e-05
-5.89854374833399e-05
-1.05059370022961e-05
-5.58884654982004e-05
-2.26068610141681e-05
-2.41045801680035e-05
-5.91168044454577e-05
-1.96754719153031e-05
-5.44304589903113e-05
-2.78049933325208e-05
-2.96306940029929e-05
-4.16807916230415e-05
-1.64244440604001e-05
3.08045754638889e-06
-4.05039582616753e-05
-2.3020744906239e-05
-6.77340023608952e-05
-3.69445567229725e-05
-1.00507611075589e-05
-4.99457653478741e-05
-5.72912907968249e-05
2.3377476232642e-07
-3.87495357021695e-05
-4.66175503097698e-05
-4.23855539619592e-05
-1.30255999491907e-05
-1.03864115305013e-05
-2.09197477190302e-05
-2.55992436906064e-05
-5.42054676575729e-05
-3.0452564465039e-05
-4.50162886037272e-06
-4.20403314954741e-05
-5.23492018881562e-05
-3.48390460331983e-05
-1.98150403347117e-05
-1.54569190827569e-05
-1.14574020316378e-05
8.04127277882614e-07
-5.88036317864144e-05
-5.45439042635724e-05
-2.73299364520399e-05
-1.3664815641159e-05
-1.1799869790768e-05
-3.11259022083929e-05
-2.35448559464106e-05
-2.75441835532112e-05
-7.64081868364859e-06
-5.12733621449684e-05
3.23021286461176e-06
-1.76829524791551e-05
-4.02183720664708e-05
-6.06017542980497e-05
-1.0370608421487e-05
-6.85055737370491e-05
-3.27528334351801e-05
-2.1095795816325e-05
-2.0991833233444e-05
-2.55904892731375e-05
-3.65511894081202e-05
-4.51064827697822e-05
-1.63033046727528e-05
1.53355018546987e-06
-1.42549507656959e-05
-4.4578643848413e-05
-2.57996960988157e-05
-7.18703631966031e-06
-1.29642243700818e-05
-1.69685871827762e-05
-2.10293995522607e-05
-2.24253275116859e-05
-2.81621530095411e-05
-1.59853682113909e-05
-2.70935791423822e-05
-3.19077988814653e-05
-3.50048069995455e-05
-3.07250798144464e-05
-4.21576588199691e-05
-4.43950291360095e-05
-4.24167454487802e-05
-1.32148470881439e-05
-1.67294660984059e-05
-2.24326186580959e-05
-3.50703976681379e-05
-2.92881954278897e-05
-4.17213247519519e-05
-6.41023654865366e-05
-2.82620208014646e-05
-1.33577395976987e-05
-4.54835262745298e-05
-4.90652065634241e-05
-2.16317365735633e-05
-3.84084365861327e-05
-4.55372643957453e-05
-5.35073034152285e-05
-4.65421113428776e-05
-2.54272259330988e-05
-4.47201938788017e-05
-2.21793008704584e-05
9.66715226818122e-06
-5.2534586736384e-05
-3.32842463163352e-05
-3.54905257713673e-05
-2.92909670369798e-05
-5.33808789258741e-05
-3.57427950100707e-05
-2.29202374493914e-05
-2.97073417924911e-05
-4.84786699564454e-05
-3.86629948335557e-05
-1.27607058588911e-05
-5.54705067428193e-05
-4.63044277603722e-05
-5.2893792947746e-06
-2.60332640688157e-05
-2.31521035198299e-05
-9.70730498129208e-06
-2.17068281460429e-05
-2.00684681360776e-05
-1.52385895793488e-05
-1.73113445596575e-05
-2.42879971392261e-05
-3.6025593521064e-05
-2.41737542669917e-05
-1.55122561760161e-05
-2.02843645917812e-05
-3.07621611161282e-05
-2.34085054725121e-05
-1.9989507689722e-05
-2.50299848826121e-05
4.85768915967521e-06
-3.55130975550057e-05
-3.96712562764262e-05
-2.32418692561722e-05
-3.18542737047978e-05
-3.62195167895121e-05
-1.84565502201806e-05
-1.61860688497731e-05
-1.65828606446304e-05
-6.0940147443085e-05
-8.63605463097405e-06
-2.27500222600942e-05
-1.50316097021998e-05
-3.58619181028395e-05
-4.89791572507467e-05
-3.94833471407972e-05
-3.57442145316291e-05
-9.76789393930801e-06
-4.37552872382991e-05
-3.0924457447427e-05
-2.6275411656321e-05
-2.36647408971092e-05
-1.87163719496895e-05
-1.50027891754005e-05
-1.84587811433083e-05
-3.42999636770082e-05
-4.30704091097679e-05
-2.75801574237329e-05
-3.42781821428526e-05
-5.33840106884774e-06
-2.69624474171715e-05
-1.67371802755988e-05
-1.6834692184612e-05
-3.29045941062068e-05
-3.75789433540317e-05
-4.27360431954062e-05
-4.33023650180047e-05
-4.56094771224129e-05
-4.09073451624896e-05
-3.82849968098784e-05
-4.08034466649249e-05
-2.13336804453689e-05
-5.36678490997604e-05
-3.64275065085748e-05
-3.62748769868882e-05
-6.19795174410437e-05
-1.95133888886715e-05
-3.7346018968972e-05
-6.06011983383972e-05
-4.53645600988443e-05
-8.84519408107558e-06
-4.0253066955026e-05
-3.98872263078963e-05
-4.8795148985468e-05
-2.53976170153616e-05
-4.10760375483536e-05
-2.86945227894852e-05
-3.20206273255213e-05
-3.72956638704475e-05
-2.93667759110021e-05
-2.95306171245871e-05
-2.36828126781338e-05
-5.93108326144451e-05
-3.57783385865748e-06
-3.67144276376557e-05
-2.84033788989011e-05
-4.98970994448387e-05
-2.04236218411563e-06
-2.4642192391833e-05
-5.91400856852953e-05
-3.68344675027687e-05
-5.46481350540395e-06
-3.79780056974274e-06
-3.17729196553562e-05
-3.42326732763626e-05
-2.33780811186935e-05
-5.14739612842477e-05
-4.13880355133014e-05
-4.16527786937343e-05
-4.0202503546662e-05
-3.24807191744355e-05
-2.19737659350197e-05
-3.92219501387086e-05
-2.22628389733219e-05
2.99884418582627e-06
-8.50665687757696e-06
-5.86663919544845e-05
-6.10720900949517e-05
-5.52597022186969e-05
-4.07319504071886e-05
-4.2650065512551e-05
-9.58147671518237e-06
-1.03330155975045e-05
-5.30630944138841e-05
-4.43917724722272e-05
-2.29113740114646e-05
-1.6287912137083e-05
-2.67870658170949e-05
-5.51348658072935e-05
-3.3615260799989e-05
-1.78572119756579e-05
-4.02458993560874e-05
-2.31199760661863e-05
-6.24041470433526e-05
-5.34087687815328e-05
-4.93675631458799e-05
-6.90407424858278e-05
-1.86766301535329e-05
-3.07698885556304e-05
-1.72138058934466e-05
-4.05026163975541e-05
-2.11336426184644e-05
-3.26202558040812e-05
-3.69020486931616e-05
-3.36694073987772e-05
-5.37210068353449e-05
-3.42355578692811e-05
-3.80371791078668e-05
-5.35290922223595e-05
-1.7752830420958e-05
-3.46438698328068e-05
-4.88433831986179e-05
-4.39259032041048e-05
-3.15149227127381e-05
-3.33162873572787e-05
-1.45922782020058e-05
-3.46819252214412e-05
-3.54077350387508e-05
-1.93793775173884e-05
-3.96955227910004e-05
-3.69600098014041e-05
-3.3291045242914e-06
-3.44162409299246e-05
-2.78556959256971e-05
-2.23761608629183e-05
-4.2373269196669e-05
-1.33699776994606e-05
-3.98960229899294e-06
-9.26062521556682e-06
-2.05128324930548e-05
-1.11677851380903e-05
-2.986769779179e-05
-1.07169862441347e-05
-4.30536243764371e-05
-4.23588729269154e-05
-1.74692571601402e-05
-3.47934001934905e-06
-2.85977571036986e-05
-2.23558794409142e-05
-1.87076298959087e-05
-5.34669417544514e-05
-1.94079017466095e-05
-3.60137052371555e-05
7.94684565465093e-06
-1.70012148684185e-05
-2.31200548107424e-05
-3.20352708026793e-05
-2.5007703935228e-05
-2.89878592413704e-05
-4.14924319626659e-05
-2.12123541786622e-05
-2.70009061208366e-05
-1.20828225263277e-05
-4.9959947653851e-05
1.03156860628568e-05
-9.95434479359587e-06
-3.09136843510454e-05
-2.88318976644857e-05
-2.15379056701079e-05
-4.02732842092871e-05
-2.98659975721784e-05
-2.76171869178573e-05
-1.80134816968602e-05
-5.19517993171983e-05
-9.7278392031662e-06
-1.13092846717035e-05
-1.70448059075843e-05
-4.04689061471719e-05
-5.28818750319871e-05
-4.27907307934661e-05
-1.45777990790382e-05
-5.1042437838976e-05
-1.01064652674601e-05
-3.7694024280859e-05
-4.24548297381767e-05
-3.67362858902651e-05
-3.90943122956768e-05
-2.304971658301e-05
-4.08183900808904e-05
-7.36833888631251e-06
-2.06812516683137e-05
-1.27399290083981e-05
-4.5803948110123e-05
-4.06011811731478e-05
-2.59515686049344e-05
-1.81594256113204e-05
-3.09224721495852e-05
-4.45106862919299e-05
-6.034389626444e-05
-4.00421716531181e-05
-1.77994402961209e-05
-3.13795735224113e-05
-1.47784260290205e-05
-2.26031536178944e-05
-5.17299550987552e-05
6.36686166202112e-06
-2.43356721435254e-05
-3.81331624203446e-05
-1.78374359258307e-05
-2.47289095120901e-05
-1.96101892533767e-05
-3.85849323328291e-05
-2.37792965792328e-05
-2.87566307964915e-05
-7.75022608802806e-06
-3.25861486209115e-05
-3.20083964918155e-06
-2.73273712301303e-05
-3.67034812899833e-05
-4.31018629863623e-05
-5.78926950517078e-05
-6.98112624380362e-05
-4.56491233080161e-05
-4.39380737611409e-05
-5.76365949631638e-05
-4.29147543639013e-05
-3.05262957246388e-05
-3.19233261462618e-05
-3.85049557546363e-06
-2.16436474545748e-06
-3.51211278299746e-05
-4.52347672071724e-05
-4.07688164122663e-05
-2.71195556355791e-05
-3.71517097000802e-05
-3.56614471984144e-05
-1.627276118894e-05
-4.82898725462921e-05
-2.63476679066302e-05
-2.0338838443951e-05
9.19772406915632e-07
-4.82745980579731e-07
-3.8240900123673e-05
-5.54221353351636e-05
-1.20245332465021e-05
-1.2470849826784e-05
-4.97726980806472e-05
-2.74427196377157e-05
-2.05952240426979e-05
-2.04647923373518e-05
-5.04435579728398e-05
-1.4883752989231e-05
-3.91365199423275e-05
6.49689653154121e-07
-3.19643082153891e-05
-3.8420795301871e-05
-3.41117220046524e-05
-2.44900174546073e-06
-4.02749547920252e-05
-3.37418134208653e-05
-1.81269517561382e-05
5.00407737629236e-06
-9.02181775642871e-06
-3.88867311810363e-05
-3.85794389985953e-05
-2.15758468099178e-05
-1.78785267692397e-05
-1.8274950520798e-05
-2.15484255718563e-05
-2.65460008199263e-05
-2.3387643649563e-05
-4.29428181352333e-05
-3.27010246617732e-05
-9.1676062722041e-06
-5.30734094194037e-05
-1.89380664904362e-05
-4.97069431649529e-05
-7.24821864071982e-05
-4.37947713680475e-05
-4.21695326298075e-05
-1.96187057750185e-05
-5.17834956882164e-05
-1.10009555943265e-05
-4.19078169454225e-05
-6.48407825235222e-06
-2.17708075514802e-05
-1.26669451059756e-05
-1.78199332694706e-05
-4.25945560783959e-05
-2.14476126067855e-05
-3.95743445540417e-05
-1.3618210732395e-05
-4.55631498206641e-05
-1.63076418537354e-05
-3.26738829399432e-05
-4.9126900620491e-05
-2.96088906972952e-05
-2.49670979102102e-05
-4.45591976716093e-05
-1.99626142950265e-05
-2.21613729924528e-05
-3.62598261170374e-05
-2.36127948937906e-05
-4.01025441063626e-05
-2.10005541471622e-05
1.42859196297153e-05
-2.1047981631449e-06
-2.58050474958047e-05
-3.8007796614524e-05
-1.84686209694155e-05
-3.83937702261964e-05
-2.02315452710379e-05
-2.19926942945209e-05
-4.80421734327417e-05
-3.32894345016199e-05
-2.68327347503708e-05
-2.95372887795951e-05
-1.16981604886348e-05
-4.16008210548546e-05
-3.33758512766371e-05
-2.84291143892002e-05
-3.24992277989833e-05
-2.836346163951e-05
-4.48589746668711e-05
-2.50858657769054e-05
-3.28824506891343e-05
-2.00049711653729e-05
-2.12113154887169e-05
-2.67013497036851e-05
-5.0745369207611e-06
-2.56153437846039e-05
-1.56232234118485e-05
-2.36747678958537e-05
-2.93910690405673e-05
-1.50031906623838e-05
-4.26578670897267e-05
-2.83337657909289e-05
-2.56208237626512e-05
-3.67925610074941e-05
-9.87246405718334e-06
-1.93533999143858e-05
-2.90189082861863e-05
-1.74446725511808e-05
-4.4462077781543e-05
-2.28599920072077e-05
-1.61830694965855e-05
-4.13664308955242e-05
-5.62722220160391e-05
-5.42772891542556e-05
-1.11619022519255e-06
-4.00538391535501e-05
-1.88180950186594e-05
-4.20201875099009e-05
-1.77983333894292e-05
-3.44581663049564e-05
-3.4027380158403e-05
-2.70308098062393e-05
-2.57600741357379e-05
-3.75740462630302e-05
-3.99496075289808e-05
-8.03635855300548e-05
-5.7386764274174e-05
-2.87216885702776e-05
-4.15958615436227e-06
-4.40906260752991e-05
-2.69595841100946e-05
-3.49787962439525e-05
-2.49123108314867e-05
-1.62721974523999e-05
-3.61076251646706e-05
-3.35984912110526e-05
8.5524587127105e-06
-2.95706888494526e-05
-3.40351360451685e-05
-5.84301478108899e-05
3.57574888532324e-06
-1.13187096348894e-05
-2.75411511932321e-05
-5.33841012524904e-05
-2.89321771932418e-05
-3.85771475898672e-05
-5.15642405993692e-06
-4.47686815814571e-06
-2.33910532286582e-05
-3.86314843402429e-05
-7.84694297815856e-05
-5.33169852275352e-05
-3.21594301386273e-05
-3.42131110157557e-05
-9.7895174722842e-06
-4.70435479680836e-05
-3.77988901912847e-05
-1.1578722944735e-05
-6.30825505576265e-05
-4.50470362415365e-05
3.03738487066252e-06
-5.47526619782123e-05
-3.60273690109207e-05
-4.47635679941664e-05
-1.69549966799404e-05
-1.29313478564717e-05
-9.53550880671094e-06
-2.20867803026422e-05
-4.06631195361112e-05
-2.37106495667505e-05
-2.13244210652611e-05
-1.86500838055572e-05
-2.93210328671196e-05
-5.95683803932062e-05
-2.07267315755816e-05
-2.32691978102252e-05
-3.75678107038397e-05
-2.56587149106464e-05
-2.0244563400069e-05
-2.36722299562991e-05
-1.0104746107092e-05
-1.47461358580551e-05
-3.06288062784391e-05
-1.26831422722402e-06
-3.98770659196347e-05
-8.81039357645432e-07
-3.57095761049327e-05
-2.59705447049031e-06
-1.97753493150521e-05
-3.35683885200456e-05
-2.89942490297539e-05
-3.86274546577923e-05
-6.42934601025485e-06
-2.66692450147053e-05
-2.11917694680552e-05
-4.59890109544707e-05
-2.88302001706845e-05
-2.2295541883116e-05
-3.15509287950031e-05
-2.69019642220071e-05
-9.42457353457598e-06
-2.70922480445023e-05
-3.48165453136819e-05
-3.11601301883648e-05
-1.84822109055105e-05
-3.53431675873181e-05
-2.83878768273758e-05
-2.46365847030455e-05
-1.03907712112298e-05
-2.93280096725727e-05
4.57808940728649e-06
-2.58260122277702e-05
-1.82151283158011e-05
-3.38093917754435e-05
-5.75815444026071e-05
-1.19039882760505e-05
-3.52844616112418e-05
-1.08792626147672e-05
-1.44531344706511e-05
-4.14244885588835e-05
-3.14805452509255e-05
-2.13412898823669e-05
5.37254773105479e-06
-2.53183529952638e-05
-5.1532002367485e-05
-4.25874426545581e-05
-1.60896736027622e-05
-2.91173049189542e-05
-2.11057534778872e-05
-1.33891999386229e-05
-2.15579178024771e-05
-4.20948867886492e-05
1.56304278466479e-05
-9.37105058940747e-06
-3.61511960789093e-05
-1.22442467362968e-05
-2.60296958208345e-05
-3.263704285725e-05
-1.76526636869526e-05
-4.64194469878093e-06
-1.14318027547405e-05
-4.6256649955344e-05
-7.05653365114571e-05
-3.18956542975273e-05
-2.75521484470055e-05
-3.1897153718947e-06
-2.09247006485044e-05
3.35512051485762e-06
4.88408501721938e-06
-1.97691262091211e-05
-4.16615923890908e-05
-3.33403362170386e-05
-5.07020746455958e-05
-1.88683616554706e-05
-2.7742100719218e-05
-1.69602552555419e-05
-4.73637224723648e-05
-2.60168178612306e-05
-2.41699912967677e-05
-2.36838216003306e-05
-7.36028052098683e-06
-3.82921701012495e-05
-1.75129666711771e-05
-7.35293854139545e-06
-3.02010459988096e-05
-2.71038909824347e-05
-3.54990470191958e-05
-3.47702413327428e-05
-1.65893453483029e-05
-3.91180409139505e-05
-2.13474107799678e-05
-2.66320929159933e-05
7.69423604325084e-06
-2.45868532294139e-05
-6.9824660536418e-06
-4.76917064988793e-05
-2.62598936415466e-05
-2.14101166132185e-05
-1.40801303247809e-05
-2.41471756888207e-05
-7.09375018218428e-05
-1.40718915064232e-05
-6.72029560099319e-06
-1.34522714727926e-05
-3.92799025125681e-05
-3.02554772934428e-05
-4.94100184305676e-06
-1.20148272441372e-05
-3.73273512772432e-05
-5.18174944018852e-05
-5.57165543162274e-05
-3.70115157209057e-05
-1.0672751080577e-05
-2.04609344900806e-05
-4.22524046457497e-05
-2.14834078644724e-05
-1.15801771905956e-05
-2.56305219818115e-05
-1.61395131330932e-05
-3.2176160248878e-05
-1.02684445222768e-05
-4.94271722781596e-05
-3.21117187384409e-05
-2.84688010965197e-05
-4.72380288135926e-05
-4.62086912459097e-06
-3.82705293262552e-05
-3.11817117477349e-05
-1.24885758811033e-05
6.6232087119639e-06
-4.70751529806437e-05
-2.52779488303055e-05
-1.78320449868348e-05
-2.22899825823669e-05
-3.36505419774239e-05
-2.28430808932032e-05
1.19702004935609e-05
-2.16175444400453e-05
-2.66346803903822e-05
-4.3855459352085e-05
-2.25327893587255e-05
-1.98293288569428e-05
-2.01940714516597e-05
-3.02181625303231e-05
-2.60874551933766e-05
-3.08405428224699e-05
-2.21182493793099e-05
-3.21306028299392e-05
-4.45539981596736e-05
-4.15982022286377e-05
-2.4615590024417e-05
-4.71383996227426e-05
-3.3008773065784e-05
-5.58549098689944e-06
-2.85281836124941e-05
-1.26087419940221e-05
-5.07585085969521e-05
-4.62457703513967e-06
-1.73565621071681e-06
-1.65523564562835e-05
-2.98471756761631e-05
-1.6982975906854e-05
4.24090297487086e-06
-3.79995548062517e-05
-3.01365897117355e-05
-3.58872010509148e-05
-1.07198074723189e-05
-4.23308226104292e-05
-2.65191831332678e-05
-5.06950867312395e-05
-4.93771071311605e-05
-4.55771610311e-05
-3.01229087549135e-05
-2.83763157252084e-05
-3.16842899794187e-05
1.61837123418105e-07
-2.00526044932047e-05
-5.96333090470488e-05
-3.37096028283775e-05
-2.05796491947673e-05
-1.39037376763865e-05
-1.72534797638579e-05
-1.04839573699506e-05
-4.03635915241198e-05
-1.66571558713865e-05
-3.26238552529675e-05
-2.86168132184748e-05
-1.59728044444879e-05
-1.05630934418244e-05
-1.7389611929451e-05
-2.01394028809585e-05
-3.1193732224362e-05
-2.84725499115091e-05
-2.81114131286993e-05
-2.65650833412169e-05
-3.24633173501633e-05
-3.01242192720049e-05
-5.55295711563036e-06
-2.28608268551179e-05
-4.83357128908156e-05
-4.04006194645843e-05
-1.03027189168551e-05
-4.6044470609026e-05
-4.74840614025941e-05
-2.05363334366224e-06
-4.53659806077585e-05
-4.86761894381533e-05
-8.71687081011113e-06
-3.08217642276552e-05
-5.01252459644844e-05
1.65193609657029e-06
-2.64936155443637e-05
-1.66282371589804e-05
-2.24390046384302e-05
-5.2123918608754e-05
-1.60977952170233e-05
-2.78723128347791e-05
-5.90642728571117e-05
-3.18841461910676e-05
-2.8711416156535e-05
-4.11439435482736e-05
-2.20098017600875e-05
-3.36970033934465e-05
-2.21485786802285e-05
-4.19297337459705e-05
-1.70044285570992e-05
-5.15996045186305e-05
-3.99515851029955e-05
-1.05218769306619e-05
-1.48430332024622e-05
-6.18598330763891e-06
-1.92175255009231e-05
-3.86946377122687e-05
-1.71917944492936e-05
-2.36575527143973e-05
-1.14244712219551e-05
-5.12864704077453e-05
-2.28301934881511e-05
-6.22151234932163e-05
-2.91479291231413e-05
-1.28526678769457e-05
-9.83661655825889e-06
-2.65765381298802e-05
-2.97192944450801e-05
-9.9787528536538e-06
-2.17353820101033e-05
-7.88897872688665e-06
-2.7679593344656e-05
-3.1022237165457e-05
-4.06927825534891e-05
-1.43988544358932e-05
-2.36363091777273e-05
-1.35248636379067e-05
-4.22414256527271e-05
-4.30708898372179e-05
-1.08408434015237e-05
-2.56499706316598e-05
-1.51390592545252e-05
-4.63005039020555e-05
-3.64401065905884e-05
-4.03662008025099e-05
-9.95780497037681e-06
-3.74691158403642e-05
-8.0363668741513e-06
-3.24753945095512e-05
-3.78951321924923e-05
-1.93978606919178e-05
-4.06339267036423e-05
-3.54807402685648e-05
-3.38824159314518e-05
-3.44633559020984e-05
-2.34896263736012e-05
-4.12741029352966e-05
-1.69327616118395e-05
-4.70543280306858e-05
-1.47941051779197e-05
-5.10978437387679e-05
-3.648080215462e-05
-5.16147661035731e-05
-3.57870314079831e-05
-7.30373527639882e-05
-3.08006367523244e-05
-2.84767714149324e-05
-2.3153159556792e-05
-2.3179269021223e-05
-3.85671196277522e-05
-4.60950602201969e-05
-5.45631662843237e-05
-5.64965006646878e-05
-1.04201729036584e-05
-3.32819283191959e-05
-5.07289251962276e-05
-2.24734873727095e-05
-7.9835807572719e-06
-5.84397717543173e-05
-1.63866638172857e-05
-1.70192921948571e-05
-3.59926355120842e-05
-3.60444951384722e-05
-2.46357194975504e-05
-1.35060613411407e-05
-5.71559014354221e-05
-2.28279991285657e-05
-1.52886817239739e-05
-1.68522931712413e-05
-7.78736306959299e-06
-2.59309011551373e-05
-1.63072699431104e-05
-3.48433123360585e-05
-1.09558226094312e-05
-5.47972305858117e-05
-2.8222645901922e-05
-4.76108275995698e-05
-3.48710311589034e-05
-2.78857462189368e-05
-5.44679279948962e-05
-4.8882111598365e-05
-3.87065480519385e-05
-1.32776058404622e-05
-5.94178305852752e-05
-4.22620979235731e-05
-3.99569845218558e-05
-3.57628121318799e-05
-9.66118379100048e-06
-2.07003081022172e-05
-2.06894146183511e-05
-4.32553256158038e-06
-2.5255695862612e-05
-1.25460777348808e-05
-1.8175557084004e-05
4.59048969898408e-06
-4.92990353157683e-05
-4.77558732326627e-05
-4.203284984163e-05
-3.64342187619131e-05
-2.95474179211983e-05
-9.00378092158692e-06
-4.90099096833776e-05
-2.58023113147611e-05
-9.24434186015658e-06
-1.90131232702852e-05
-4.49116037166777e-05
-2.12181381422843e-05
-2.47834716173943e-05
-1.79507309068043e-05
-3.35743934649166e-05
-2.51072398450395e-05
-4.10047096462853e-05
-4.21166621519122e-05
-1.49255119822358e-05
-5.5679918023343e-05
-2.49801039967616e-05
-3.31777382563775e-05
6.75583163068616e-07
-4.04849056809117e-05
-4.45067717184542e-05
-5.23782003266986e-05
-2.40132560502923e-05
-5.38321349893554e-05
-2.00487971409769e-05
-4.52066914416306e-05
-2.11160264554392e-05
-3.5289693185876e-05
-2.21658645311434e-05
-3.88859732803421e-05
-3.33807984066504e-05
-2.3749113138884e-05
-5.28887636454353e-05
1.041520970786e-05
-3.26687818078043e-05
-1.33152222736504e-05
-3.91014898550089e-05
-1.26140788405892e-05
-2.76461978740767e-05
-2.34831558917032e-06
-2.97792341898706e-05
-2.14001702461832e-05
-1.36285886920561e-05
-2.13688538946317e-05
-5.00309236037769e-05
-3.74806619214032e-05
-4.44791083742309e-05
-2.78492579095316e-05
-5.18082043787366e-05
-7.07415324241177e-05
-4.55523525805667e-05
-4.28128714849717e-05
-3.71596634645978e-05
-4.35213218451975e-05
9.92901670440146e-06
-4.15049462352724e-05
-4.51767982180753e-05
-2.25319709066474e-05
-4.29689489365466e-05
-4.26811875154221e-05
1.73010267044096e-05
-1.21023587460303e-05
-7.19001939387275e-05
-2.01986225188246e-05
-2.37353665625478e-05
-2.27446409044579e-05
-3.56854896077795e-05
-4.103691570194e-05
-1.25202343348993e-05
-3.78462841657585e-05
-6.24378775278173e-05
-2.71401358995194e-05
-4.53079424433346e-07
-3.87544795815191e-05
-2.51558982093672e-05
-2.97346115425288e-05
-3.51253889187726e-05
-4.49122121282724e-05
-2.41972563018613e-05
-4.30857284437703e-05
-2.89801306830617e-05
-3.99492433591134e-05
-2.36568463101418e-05
-3.82910325250703e-05
-2.32105816217661e-05
-2.8098432343844e-05
-2.49688712479648e-05
-5.02113006203806e-06
-2.79657177538493e-05
-1.71507979489448e-05
-3.02480746187477e-05
-1.17746809547681e-05
-2.04043535513184e-05
-4.18345037306279e-05
-2.87238624174133e-05
-6.80007102263028e-05
-2.1074667008019e-05
-1.48632862533054e-05
-2.93368068186451e-05
-4.0867198108111e-05
-2.53503272717213e-05
-3.73191626070845e-05
-4.22482561912993e-05
-3.89149648511751e-05
-3.29193104414508e-05
-5.40606876177667e-05
-5.59873281002481e-06
-4.13498423296101e-05
5.50129252073599e-06
-2.22053391298203e-05
-4.3371777018802e-05
-3.90215482070693e-05
-4.53406456056645e-05
-1.22037140955787e-05
-2.88383339155942e-05
-1.74786316349878e-05
-1.55665161169399e-05
9.1758577566611e-07
-5.25134573620472e-05
-1.31468433762779e-06
-3.64644693901612e-05
-3.50645804859389e-05
-2.63188241605134e-05
7.92845628357747e-06
-3.63657817291676e-05
-2.18855192221551e-05
-5.01760019815645e-05
-3.11299328328191e-05
-2.12984582750409e-05
-3.08297385397348e-05
-3.36418114784361e-05
-3.82442809225877e-05
-5.1622844000968e-05
-1.7656418280893e-05
-4.10133383400658e-05
-5.1646835355275e-05
-2.82618602391212e-05
-2.99078423138241e-05
-3.65131509371692e-05
-5.17933914475691e-05
-4.09412310236165e-05
-2.47383381939947e-05
-6.13140988518762e-06
-2.88027457943321e-05
-2.51292421877914e-05
-3.7994672529156e-05
-3.9420412444005e-05
-1.6714504737714e-05
-2.62087133834748e-05
1.51095089430055e-05
-3.59088345875751e-05
-3.49751585574287e-05
-2.82653749283677e-05
-3.17049051658505e-06
-2.82500508379072e-05
-4.61885615485798e-05
-2.08311613279301e-05
-1.86190252637181e-05
-4.55097614308995e-05
-2.07513431843408e-05
-1.89853279491582e-05
-9.97743400683714e-06
-1.96102479519721e-05
-1.35772981873459e-05
-1.15641117891328e-05
-4.30882938058755e-05
-3.93590460146792e-05
-2.58056908685638e-05
-2.99956829237781e-05
-5.67189590331423e-05
-3.25889192217487e-05
-9.60040531270028e-06
-3.32807647255209e-05
-2.30758861426696e-05
-1.12008295718004e-05
-2.64084248948056e-05
-3.45819757707445e-05
-4.01478366433861e-05
-2.72039821018998e-05
-1.7690582015856e-05
-2.4857857616866e-05
-1.00752380256424e-05
-4.1404869075878e-05
-8.41737076925686e-07
-4.8894008445376e-05
-1.18385459506993e-05
-2.24801837044875e-05
-1.88417389522472e-05
-2.96496054243506e-05
-2.89829062915659e-05
-3.8962915470108e-05
-5.24482746602935e-05
-2.07513199944323e-05
-3.50472963175582e-05
-5.51526385803303e-05
-2.26028883062235e-05
-2.96649805960918e-05
-3.77753192582296e-05
-2.15341251622755e-05
-2.2951810291317e-05
-1.85949835526151e-05
-5.57881571377725e-05
-3.20622863730281e-05
-4.02938600933203e-05
-2.66802123749283e-05
-5.13371667551114e-05
-2.87919541358378e-05
-2.00244491735591e-05
-6.98279363641279e-06
-8.30746590639223e-06
-1.43857449150578e-06
-3.38701505403705e-05
-1.52613775197223e-05
-3.73702795519646e-05
-1.7801103617679e-05
-1.89225574759351e-05
-3.85157022823376e-05
-2.61138820198077e-05
6.84433808079613e-07
-3.38304666070217e-05
-5.16441402413106e-05
8.95099954259971e-06
-6.36809930144614e-06
-1.1218834903343e-06
-8.10936034327827e-06
-3.70797499965576e-05
-1.23715577604698e-05
-8.04724928306233e-06
-3.65850975758547e-05
-3.49366169804366e-05
6.29707732067718e-06
-4.03091649342225e-06
-3.31902600599114e-05
-3.4107955062006e-05
5.84117049838057e-06
-3.01972638577979e-05
-2.64872579152356e-05
-1.40128779926235e-05
-2.9845968432818e-05
-5.32169196234552e-06
-4.63978597723436e-05
-2.07085791429501e-05
-1.66787043714585e-05
-4.65887879904385e-05
-3.61795320631305e-05
-2.83666245121817e-05
-4.18474873091585e-05
-1.35234560149553e-05
-4.39549098923756e-05
-1.67985416152809e-05
-3.77975657994142e-05
-1.7520475258575e-05
-3.96285331574007e-05
-2.96437344455357e-05
-5.11606933302148e-06
-1.19340151192005e-05
-3.56828461397508e-05
-4.19038633729124e-05
-2.35849558322331e-05
-1.02045608446448e-06
7.52029315227769e-06
-3.10867273219787e-05
-3.64391388855752e-05
-1.62083516310786e-05
-1.98999652988083e-05
-4.15404884351199e-05
-4.95475466078502e-06
-5.67147904227395e-05
-1.02481853492411e-05
-5.5277452089069e-05
-4.79216707979892e-05
-2.63877962108036e-05
-2.64998746518329e-05
-3.6364640864484e-05
-5.47287166959604e-05
2.91490564227351e-06
-1.65757691051678e-05
-1.97879860812015e-05
-2.73062400357966e-05
-3.72604690692101e-05
-7.81644228870373e-06
-3.5727112354329e-05
-4.2304410958913e-06
-3.10702847736273e-05
-1.78863850643631e-05
-2.31323754113375e-05
-5.6416749309335e-06
-3.64905917297817e-05
-2.01492017465668e-05
-8.93935947316234e-06
4.57661408406125e-09
-4.77982113850669e-05
-7.27970028817213e-05
-3.7684207251509e-05
-3.22433787348971e-05
-3.31620763966621e-05
-6.26629396478108e-06
-7.54000352668632e-06
-5.24906704308185e-05
6.00819444217863e-06
-4.80490171019212e-05
-1.47373438973067e-05
-3.3427221729062e-05
-4.56564410346058e-05
-3.21455333359439e-05
-4.34743722278083e-05
-2.41234063928473e-05
-3.44569517320577e-06
-4.12653198297989e-05
-3.84465626562521e-05
-2.90025987730444e-05
-2.22941525804448e-05
-3.17030280063942e-06
-5.35125508625231e-05
-2.55779451586615e-05
-1.1490565589783e-05
-1.63376945385974e-05
-2.91093474504873e-05
-2.90307138474006e-05
-1.62168480697184e-05
-5.39052017854265e-05
-3.14929227133733e-05
-3.30371589157014e-05
-3.32854651333936e-05
-3.87515089668092e-05
-4.31913489667191e-05
-2.51277054539845e-05
-3.1367596027568e-05
-4.10389316696835e-05
-3.60265456967505e-05
-2.95968238483657e-05
-3.88882801183673e-05
-1.00765027503115e-05
-1.52232932298493e-05
-1.56874175355543e-05
-7.39279047978898e-05
-5.30089522218597e-05
-3.35118532219399e-05
-2.07396057560125e-05
-1.71012655529261e-05
-1.65991789521148e-05
-2.52572327732254e-05
-2.87829103630012e-05
-2.97964225303999e-05
-3.25484853919148e-05
-6.23078326253068e-05
6.90100906372168e-07
-4.93137488471886e-05
-4.22317987784017e-05
-7.3471699555017e-06
4.21945878512195e-06
-4.98874425009585e-05
9.25554689598471e-07
1.08340641994058e-06
-9.86413898632487e-06
-2.01548050604881e-05
-2.23226012378987e-05
-3.4364854910426e-05
-4.86366587309005e-05
-1.88081851012093e-05
-4.91924224014342e-05
-3.18182958338717e-05
-3.22240736910104e-05
-2.16972468559627e-05
-1.95756817142427e-05
-4.59530681702504e-05
-3.34279693508707e-05
-5.25802230283089e-05
-3.0553895303141e-05
-2.02418898807408e-05
-4.14007964641372e-05
-4.9022436431384e-05
-2.42883870092919e-05
-2.5514797647058e-05
-5.98137845335682e-05
-2.16558139835064e-05
-4.04097096298753e-05
-2.83542084941337e-05
-3.07699443260632e-05
-2.08274321354411e-05
-3.39363453723956e-05
-4.93569827373769e-05
-3.07204501681173e-05
-4.2169770539865e-05
-1.70398482201223e-06
-3.57908468960694e-05
-5.50934363302872e-05
-3.99380153617131e-05
-4.73956555047343e-06
-1.29665906946537e-05
-3.05616635387939e-05
-3.58696575759753e-05
-3.10478815346534e-05
-3.8477210420657e-05
9.4043996008935e-06
-2.49027256170638e-05
-9.0420045434555e-06
-8.46346285703847e-05
-3.9691985996876e-06
-2.57631645795945e-05
-4.21492743636581e-05
-3.32794383923135e-05
-6.54693482069643e-05
-1.90128361361437e-06
1.23524173469875e-06
-4.5914088387718e-05
-3.45735920081937e-05
-4.46762118085917e-05
-5.62334372499834e-05
-5.39853039927591e-05
-3.55114302734117e-05
-2.67286978736123e-05
-4.22270985237032e-05
1.23647905636083e-05
-5.99104835903853e-05
-2.43577297176786e-05
-3.42830733327995e-05
-3.30159014060994e-05
-4.9629550209474e-05
-2.06942123938157e-05
-2.6295912366905e-05
-3.66856734056823e-05
-1.65937191536559e-05
-3.06544719879763e-05
-2.54797256188694e-05
-2.46511331458271e-05
-1.4084483542619e-05
-6.74067494546242e-05
-5.32146031655423e-05
-9.76933883831031e-06
-4.32294524129641e-05
-1.44635610013518e-05
-1.67549820944191e-05
-1.8731487992506e-05
-2.70542824209543e-05
-5.60404857161721e-05
-3.02529995594222e-05
-3.98894024779822e-05
-1.32824930586039e-05
-3.13525052347194e-05
-1.55404514459922e-06
-5.54147717534151e-05
-4.77419419835586e-05
-2.53887671196592e-05
-5.57684160189103e-05
-1.9509057354267e-05
-5.5504402769233e-05
-3.41199050647302e-06
-2.85910624191482e-05
-2.77569312151247e-05
-3.47146898376293e-05
-8.0443762459159e-06
-2.089507404961e-05
-1.91671991882929e-05
-3.33188530018891e-05
-1.615268665436e-05
-2.53524151371991e-05
-1.70339199641447e-05
-3.14465862022658e-05
2.11477464223595e-06
-3.2784260747714e-05
-1.1913255259909e-05
-3.83089173513862e-05
-2.88042699343681e-05
-2.83647707272967e-05
-2.59624016578055e-05
-6.55356165906818e-05
-1.04291681560471e-05
-3.78785011997765e-05
-1.34641254503952e-05
-3.36023153202384e-05
-1.77592306640386e-05
-1.18867904489256e-05
-2.28013421930433e-05
4.95023984188719e-06
1.0468718937467e-05
-5.40897553418769e-05
-3.66862449429643e-05
-4.54668446830402e-05
-9.2625738252394e-06
-3.10103193921739e-05
-1.96327048341974e-05
-8.26828764641704e-06
-1.96425656300768e-05
-1.68499678023178e-05
-2.72409057243443e-05
-3.45036503208646e-05
-3.9809278701118e-05
-2.97983741478491e-05
-4.53431924215618e-05
-5.34478474144791e-05
-2.89641547260117e-05
-3.26560752963522e-05
-5.05715742921958e-05
-3.58926560575153e-05
-3.47877330968429e-05
-4.84017500911911e-05
-2.71829978938903e-05
-1.616521047294e-05
-5.35597761782733e-05
-4.3671027761423e-05
-3.4658298499708e-05
2.86989064074986e-06
-1.41236797247432e-05
-1.60301903814005e-05
-3.82347671076056e-06
-2.79067637559662e-05
3.42130619542537e-07
-3.20949533893711e-05
-2.53245579882707e-05
-4.90820479422831e-05
-2.20631348915194e-05
-1.86503916820151e-05
-2.16874592004712e-05
-1.65152604617933e-05
-2.36725763134083e-05
-4.07453629054531e-05
-1.12500971621402e-05
-6.82039437675037e-05
-3.9429674286287e-05
-4.46643406024045e-05
-2.8713809824888e-05
-1.31543733578116e-05
-1.96373890376524e-05
-1.15182204180403e-05
-2.52375398604195e-05
7.96972630276833e-07
-4.53968597890676e-05
-5.14332047891261e-05
-3.1346552909543e-05
-5.00859355185579e-05
-1.95460253228346e-05
-3.97312438330642e-05
-1.5140042618545e-05
-1.94750117707733e-05
-1.93999601209095e-05
-1.04464790622031e-05
-3.04423402089488e-05
-4.80972814818429e-05
-5.26257890704035e-06
-4.62537477319519e-05
-3.07658582062267e-05
-4.47861423463707e-05
-2.94254916805237e-05
-4.36079828580446e-05
-3.94364417088519e-05
-1.67394093974671e-05
-8.25626060199112e-06
-6.92636803397859e-05
-4.44542900724147e-05
-3.89141894403368e-05
-2.21696067855421e-05
-2.38197744095952e-05
-2.38900698559008e-05
-3.65450545704629e-05
-8.38730567968612e-06
-2.78298072769825e-05
-5.99151431200115e-05
-2.59730580161622e-05
-4.95756713316314e-05
-3.63289620363635e-05
-1.56721982430215e-05
-3.01370116513029e-05
-2.33520983629695e-05
-4.05313714349324e-05
-3.22862774193956e-05
-4.59881878823662e-06
-3.63444193070183e-05
-4.00021549825293e-05
-5.18662714099796e-06
-3.376376096818e-05
-4.83502697222874e-05
-2.12362760168157e-05
-2.96211439621427e-05
-6.32548806557595e-05
-2.12258954269699e-05
-3.63648096615257e-05
-3.33976258434926e-05
-2.731086274795e-06
-1.28565306674655e-05
-4.52347243944215e-05
-2.51151465536512e-05
-3.17643033078918e-05
-3.38841008464011e-05
-1.01363595508707e-05
-4.42928677702214e-05
-5.08428376992719e-05
-3.22317332482886e-05
-2.22955615464925e-05
-5.05352512255939e-05
-3.89086995709014e-05
-2.96878774105939e-05
6.22308395610614e-06
-1.43990575791055e-05
-5.1700946469314e-05
-4.00049293797866e-05
-2.38263294581367e-05
-3.79271502448303e-05
-2.8227752610438e-05
-4.32625340690427e-05
-3.55566585717188e-05
-5.71907539532211e-05
-1.42087399399413e-05
-5.86564081207685e-06
-3.64624286908129e-05
-3.20558814109161e-05
-1.50556752847922e-05
-3.02801968229093e-05
-3.37727148015292e-05
-2.9679973742481e-05
-1.97599412708277e-05
-7.17725155332344e-06
-2.73160954886429e-05
-5.7732479807528e-05
-3.04418888345091e-05
-3.00124698107911e-05
-3.01017344185989e-05
-2.93983806128131e-05
-2.98308616109461e-05
-5.94297744639258e-05
-3.57591735310093e-05
-3.75572694958471e-05
-4.21513427965991e-05
-2.6562861686654e-05
-8.95867799381834e-06
-1.24926464664639e-05
-4.4518886588851e-05
-3.70133397646795e-05
-3.36773307391481e-05
-2.5045254865067e-05
-5.10884918859405e-05
-2.28346194558874e-05
-2.140138410111e-05
-5.35973775460026e-05
-1.87998281556652e-05
-4.3920200184234e-05
-2.06237205714449e-05
-3.68420907899676e-05
-3.19775617234963e-05
-3.53192410370786e-05
-5.42680933924825e-05
-1.07106354290731e-05
-3.07203026566681e-05
-3.10302252672271e-05
-3.80597917227722e-05
-4.212184633537e-05
-2.80582091040705e-05
-6.62929236533476e-05
-1.52388748310129e-05
-4.44173999036814e-05
-3.37464732173066e-05
-3.77139971875922e-05
-4.65480465448124e-07
-1.63313811612877e-05
-5.10305126868754e-05
-4.89449995850136e-06
-1.4730692276335e-05
-1.77388640175856e-05
-4.01045850207844e-05
-5.49260894504362e-06
-3.0537223881334e-05
-2.06046974153844e-05
-3.92669952504553e-05
-5.36602147175959e-05
-2.59590437416821e-05
-1.19308729907975e-05
-2.35903685764847e-05
-2.55231226938045e-05
-5.77456147947006e-05
-3.18436281916559e-05
-3.61615898635982e-05
-2.72125531329382e-05
-5.32591680135973e-05
-2.07816574573242e-05
-2.89276183492307e-05
-3.77422566139137e-05
-2.9839507643124e-05
-2.40552421690324e-05
-2.98474955469888e-05
2.36794866017649e-06
6.66971214185059e-06
-3.4952106572789e-05
-1.2747819553939e-05
-3.4188145377898e-05
-2.24872865015592e-05
-2.5345845539803e-05
-2.35599966509676e-05
-1.78194043003745e-05
-3.59935555039884e-05
-3.63851024990564e-05
-4.05716926382577e-05
-2.17623461347956e-05
-5.15529830165976e-05
8.89446093695798e-06
-1.08995585834963e-05
-3.69445184139139e-05
-4.3640643923284e-05
-2.83725282256911e-05
-5.66499683065387e-05
-4.43045399669564e-05
-3.66686039158166e-05
-1.78342036727871e-05
-5.42590181373775e-05
-1.39445142658739e-05
-3.65030288246478e-05
-7.24556466460497e-06
-3.38675327290199e-05
-1.27782985417467e-05
-2.46136423142626e-05
-1.33241063522773e-05
-4.9781106783709e-05
-3.57195513642345e-05
-2.48488555771706e-06
-2.7194556188693e-05
3.46394265206017e-06
8.57504135554325e-06
-4.99032759515884e-05
-5.150546188448e-06
-2.88980133532488e-05
-3.54160964830307e-05
-4.59248554921697e-05
-2.62998612205626e-05
-1.52117873802882e-05
-2.85127903373614e-05
-5.80963640534736e-05
-3.85249101374854e-05
-2.48151084284776e-05
-5.925263932551e-05
-4.25281216001744e-05
-1.74686299062127e-05
-4.67035589085645e-05
-3.40174846360386e-05
-9.51161798726606e-06
-3.20585621044234e-06
-9.67250427323736e-06
-2.33681445817372e-05
-2.99835727638442e-05
-9.89951184709683e-06
-5.33517855857746e-05
-2.65193067982794e-05
-3.44595812517406e-05
-1.79439618439793e-06
-1.23478760538095e-05
-3.77926713880858e-05
-2.81649213756947e-05
-2.12430351890312e-05
-3.86752960922865e-05
-1.55737232396807e-05
-3.31688932910503e-05
-4.22480737986707e-05
-8.67197185081508e-06
-1.39795749412564e-05
-4.53595200969853e-05
-9.31510695192193e-06
-5.32718786585049e-05
-1.05308188495915e-05
-1.26547336127257e-05
-3.51474693294127e-05
-4.52159858765372e-05
-4.41636531276725e-05
-3.81524019813814e-05
-3.59056273806418e-05
6.96469693759627e-06
-3.51190846992983e-05
-3.41693669034126e-05
-1.46801573725508e-05
-1.28211317873257e-05
-3.5577578212886e-05
-4.38119957740796e-05
-4.52616288324764e-05
7.92755944457948e-06
-1.79165144105443e-05
-2.87503465254578e-05
-1.16485839833829e-05
-1.17332412973478e-05
-5.65613805247764e-05
-1.72048056970298e-05
-3.37830098953621e-05
-4.49676832421444e-05
-2.95000646566546e-05
-1.04953353295119e-05
-2.32056985035155e-05
-4.18430881493098e-05
-4.43507789819672e-05
-5.16636650681227e-05
-2.08282170337085e-05
-3.15040249748835e-05
4.96742574098649e-06
-4.56254054136562e-05
-4.4328102804686e-05
-3.95137817535639e-05
-3.90717984168816e-05
-2.59621717415295e-05
-2.15556607130551e-05
-6.22395197566831e-05
-4.41309435679879e-05
-2.91771714682651e-05
-1.72318223425983e-05
-2.61904138348148e-05
-4.549748208433e-05
-4.07754415940977e-08
-3.09158119742468e-05
6.53709670732414e-06
-1.43354368183456e-05
-4.94051079586657e-05
2.74785919652577e-08
-1.53512694937435e-05
-3.36378631455998e-05
-1.43368936530976e-05
-2.97315908822425e-05
-3.56552573849603e-05
-4.92683302531483e-05
-2.80755146262041e-05
-4.72407762987685e-05
-2.91109122771895e-05
-3.08323574522453e-05
-3.51814165034135e-05
-3.76898370474745e-05
-2.69766304704371e-05
-2.11885449669806e-05
-2.1536278201661e-05
-1.41445227176637e-05
-4.22282471451499e-05
-3.65601723778348e-05
-1.71740264139445e-05
-8.17421307045138e-06
-2.882212100717e-05
-2.87242483425571e-05
-6.2334293880302e-05
-2.18919186536166e-05
-9.88359466539903e-06
-1.04443249837706e-05
-2.36227424217626e-05
-1.14232857872878e-05
-4.47525593453375e-05
-1.62746809013647e-05
4.60500958007036e-06
-2.10103072702113e-05
-3.18588512951686e-05
-2.77668502587572e-05
-2.66042983636963e-05
-5.18023003915567e-06
8.5878054557757e-06
-3.25447237777271e-05
-1.87331140267565e-06
-1.95601831841949e-05
-4.76494078505799e-05
-3.75528061884962e-05
-1.52389366122511e-05
-3.07714406199273e-05
-3.02017991069163e-05
4.12415363710587e-06
-1.80390350043182e-05
-3.30969342607371e-05
-3.7530525490327e-05
-6.47060353298949e-05
-1.14681366400987e-05
1.65348102850437e-05
-4.54359266348552e-06
-1.55911217232362e-05
4.33821189865289e-06
-3.94118353170528e-05
-1.0952434275389e-05
-5.26967961773018e-05
-1.51704358349524e-05
-2.65617430262329e-05
-2.21533863892198e-05
-2.85989352362767e-05
-2.18123914665524e-05
-3.19772414555244e-05
-2.08061436812749e-05
-3.27562089033314e-05
-4.90907264684605e-05
-1.27776525836613e-05
-3.31653381125932e-05
-2.59741754820302e-05
-1.59482187583294e-06
-4.99272311004008e-06
-1.94042016780067e-05
-3.76518459669898e-05
-2.993765647595e-05
-3.4612204209693e-05
-3.24929048447681e-05
-3.76028670585033e-05
-3.26109035045104e-05
-2.47878706309804e-05
-9.64114821579262e-06
-4.95854609301994e-05
-3.72287079548827e-05
-1.7979260578168e-05
1.15957270059727e-05
-4.25761231658746e-05
-3.39069460069136e-05
-1.6187500196057e-05
-3.07235295117038e-05
-2.02072151595889e-06
-2.57383077302954e-05
-4.33344153655215e-05
-4.33302808009829e-05
-4.53972423858389e-05
-2.52428981687267e-05
-5.34970739555504e-05
-1.40268776267174e-05
-2.79193735582223e-05
-4.40064273393667e-06
-7.12634687966378e-06
-5.55253819085927e-05
5.33066664171833e-06
-7.18203081292515e-06
4.72769651920281e-06
-2.63016324964362e-05
-7.32045241175237e-05
-3.1434015493155e-05
-3.52925780987054e-05
-4.84713563978186e-05
-3.19359118453174e-05
-2.65199077227512e-05
-4.24941725713274e-05
-5.10946234879068e-05
-2.37464673296725e-05
-5.00349305992019e-05
-5.47914824043705e-05
-4.41492883261773e-05
-4.14226263239528e-05
-4.39112997230966e-05
-7.41118152557565e-06
-2.09339599257105e-05
-3.31286099106925e-05
-2.8376308359264e-05
-3.19709276564609e-05
-3.37768790241581e-05
-2.6602126703678e-05
-4.32475344607637e-05
-4.22948140780637e-05
-3.41166715011579e-06
-3.4541010625489e-05
-5.68615749703255e-06
-2.20196788277769e-05
-5.97304499628994e-05
-2.20144183003109e-05
-4.4993972930577e-05
-4.88720444349461e-05
-2.63537033774755e-05
-3.10703033729567e-05
-3.51329637347403e-05
-2.15237247207911e-05
-4.05009179485907e-05
1.40515075879042e-05
-2.18961874255905e-05
-2.14229147489468e-05
-5.65300494578076e-05
-9.86515336326109e-06
1.75905354496269e-05
-2.5549800323003e-05
-1.98318839898714e-05
-3.6377945189749e-05
-1.75165961815908e-05
-2.87417437483395e-05
-1.08853642833044e-05
-3.40190842395145e-05
-5.02447573809153e-05
-1.40626161181267e-05
-2.70093265543842e-05
-4.15271959536722e-05
-3.25446589307419e-05
-1.55323033707902e-05
-3.72752097754205e-05
-3.01646128747481e-05
-1.63920587637551e-05
-4.08193182918118e-05
-5.8326751984839e-05
-2.00377608581768e-05
-2.76371764944515e-05
-3.45846877353657e-05
-4.11658649154144e-05
-1.72862715299204e-05
-3.55749891187474e-05
-5.57626988394808e-05
-2.42254316186085e-05
-1.48439394087258e-05
-1.58455403623271e-05
-4.12060367354065e-06
-3.00852610465163e-05
3.61420281581878e-06
-1.4573311113775e-05
-5.64824220398402e-05
-2.1492307943002e-05
9.64724238704491e-06
1.46453292124499e-06
-4.07074653484095e-05
-1.39630586007166e-05
-1.97050674832177e-05
-2.5638361926226e-05
-3.68408773582533e-05
-6.36195136915232e-06
-2.13776486654433e-05
-4.25721747839828e-05
-4.01129642097952e-05
5.96300192134685e-07
-3.75881325769752e-05
-2.19833601452532e-05
-2.70723757688668e-05
-5.2170511005735e-05
-4.61320472635599e-05
-5.31244755311821e-05
-2.2174970619157e-05
-2.94861277393459e-05
-2.32388678714863e-05
-2.05932038515361e-05
-5.41911003489903e-05
-8.23132897036552e-06
-3.03591307573523e-05
-1.47567368902061e-06
-2.99592494983662e-05
-2.82795010851976e-05
-4.20515258862155e-05
-3.88673478587697e-05
-5.0157985635129e-05
-4.68726684206049e-05
7.6610062167977e-06
-6.85451948898745e-05
-4.94182481514185e-05
-1.44250852760982e-05
-1.29411714162749e-05
-1.07684451528655e-05
-7.99689040852118e-05
-2.49263204414483e-05
-2.19131335204131e-05
-2.17259532600818e-05
1.9860953289161e-05
-2.16356621290644e-05
-4.13092260054001e-05
-1.64467702257006e-05
-8.26014874785442e-06
-4.30891238728014e-05
-3.95494765192034e-05
-3.40884516726558e-05
-3.52187783759811e-05
-1.3779664677452e-05
-5.08411967546024e-05
-1.60273581566463e-05
-3.62923666550032e-05
-2.37884072103106e-05
-3.55284962407248e-05
-5.2425897707343e-06
-3.9866904596877e-05
-1.54214865981342e-05
-2.93076484920393e-05
-3.72879979990965e-05
-1.62590660663086e-05
-3.48649289998199e-05
-3.99622506117245e-05
-8.73433279414035e-06
-1.24416191020113e-05
-2.42850237559511e-05
-1.40330105851337e-06
-5.20049286637006e-05
-1.37344387845301e-05
1.93350135601285e-07
-4.27120131259614e-05
-1.75571347586651e-05
6.87834422485856e-06
-1.7834311809757e-05
-2.192147972216e-05
-4.14087579732355e-05
-3.02100616343006e-05
4.25758440292326e-06
-3.10974985402176e-05
-4.18737190929938e-05
-2.64023383090481e-05
-1.33838907971249e-05
-2.50117390009865e-05
-4.7830487899221e-06
-2.6933263121381e-05
-6.92681744477644e-06
-4.03445603551292e-05
-4.68181702260601e-05
-5.05233485446286e-05
-3.16733901193863e-05
-4.16755064151533e-05
1.87753504651698e-05
-4.03208446954308e-05
-6.31164344053112e-05
-1.00450728416468e-05
-4.29708119203586e-05
-3.76746800327587e-05
-4.60535363662429e-06
-5.54616043852852e-05
-2.62221500117073e-05
-3.69068687992324e-05
-4.26668858012265e-05
-4.68377833288946e-05
-3.69554171219971e-05
-3.75562517478212e-05
1.51033821334985e-06
-4.87081330126358e-05
-4.61077333298488e-05
-3.4112605311893e-05
-2.83704691909035e-05
-3.05201315327462e-05
-2.71540960440028e-05
1.09804650507485e-05
-3.47534324127966e-05
1.13116187755239e-05
-3.90156738066147e-05
-2.78741529591052e-05
2.96989338958049e-06
-8.78991737288044e-06
-2.73002154829762e-05
-1.41599442278652e-05
-3.41514424858809e-05
-1.96865915380787e-05
-3.24828693337553e-05
-3.19847239289112e-05
-1.69088522886135e-05
-4.05996113877142e-05
-3.4000534791114e-05
-2.05446600629378e-05
-1.53349801783132e-05
-3.31295178359738e-05
-3.07469565748252e-05
-5.68352120607363e-05
-1.16724724867395e-05
-5.97863077007326e-05
1.11842167915517e-05
-5.71662385397308e-06
-3.71617848381321e-05
-2.13653353884849e-05
-3.05937800893791e-05
-3.50182555070549e-05
-4.78518562557802e-05
-2.44444365710905e-05
-4.1087729946017e-05
-5.55208083246096e-05
-1.84002204621305e-05
-4.26566152114551e-05
-4.63659366700445e-05
-5.67651497656978e-05
-2.47817455428617e-05
-5.25872402363525e-05
-2.44179074214707e-05
-2.74235617822039e-06
-6.3980820195025e-06
-9.52022511598653e-06
-3.49200580805804e-05
-4.28506900227857e-05
-3.80979655620757e-05
-3.41393839349097e-05
-1.01721607154047e-05
-4.29091043492175e-05
-3.52094901705072e-05
-4.65068548164611e-07
-2.42589144825501e-05
-3.01069348617392e-05
-3.41990102933009e-05
-2.66217066711114e-05
-1.01142567455622e-05
-2.36195779769985e-05
-3.73501924024533e-05
-1.94508193386339e-05
-5.34174153109345e-05
-5.84109208168027e-06
-5.30925687557877e-05
-4.164013141922e-05
-4.01984775468988e-05
-1.18553520950047e-05
-2.89131968935916e-05
-1.34645437521922e-05
-1.73637054906002e-05
-1.88196493436385e-05
-1.28887162720331e-05
-6.0979841864814e-06
-2.25949506871937e-05
-4.64947586496863e-05
-3.61452019214052e-05
-3.54737233726846e-05
-2.66185863422135e-05
-3.65148689815136e-05
-3.13849435708969e-05
-3.46155932326662e-05
-2.79123498624845e-05
-3.07234968251299e-05
-7.94763572695054e-06
-5.35724314804187e-05
-1.00638052427871e-05
-4.23217418281752e-05
-3.08406720838039e-05
-1.65069455944612e-05
1.0765544882347e-05
-6.11823076379434e-06
-3.57210851675068e-05
-2.93683937378491e-07
-2.63733755138926e-05
-4.38660147744167e-05
-5.19624929002894e-05
-5.4590912889731e-05
-4.23341754324906e-05
-1.43473258162737e-05
-3.29750885602646e-05
-9.15899164484584e-06
-4.90623866113774e-06
-5.31350396365599e-05
-4.56335498856004e-05
-6.55969473209198e-05
-3.74500901423838e-05
-4.03475835463541e-05
-3.07742913491949e-05
-4.23757933649e-05
-1.30245471753379e-05
-1.48359190878011e-05
-2.6824071552265e-05
-2.11722731930922e-05
-3.5074631102001e-05
1.03895714042009e-07
-2.54933893318808e-05
-3.76386712113685e-05
-3.3714525486389e-05
-3.33892267608211e-05
-2.62222379773668e-05
-2.05222234212267e-05
-3.01028835949915e-05
-4.66391841902495e-05
-1.2821400012866e-05
-3.4080182221484e-05
-2.61462039721203e-05
-3.34236127743753e-05
-3.47138084286136e-05
-1.58107222180316e-05
-4.36714996757589e-05
5.22500286568957e-06
-7.29796926557846e-06
-3.94710271962826e-05
-4.29136009486334e-05
-3.57200311153712e-05
-4.25152983644416e-05
-1.73642595073418e-05
-2.47152812034814e-05
-2.10661223888939e-05
-5.96153652677767e-06
-4.74831942321356e-06
-3.53688823952903e-05
-3.67153893215499e-05
-2.27189726601596e-06
-9.92142115253838e-06
-4.732780820537e-05
-2.9242777505055e-05
-1.77339839180688e-05
-4.32432099572734e-05
-3.79032583795288e-05
-1.44506577983703e-05
-2.94233398610212e-05
-3.18816382484256e-05
-4.56070131261205e-05
-2.40802481965968e-05
-3.76883519970224e-05
-3.51640763904152e-05
-5.09854934376306e-05
-3.09295103064077e-05
-2.88608021655582e-05
-2.5367274083025e-05
-1.05382558840918e-05
-2.45085457356666e-05
-4.55944553581612e-05
-2.7448685065823e-05
6.97671612188272e-06
-3.18721378611344e-05
-3.34769037383171e-05
-2.20275443015451e-05
-1.56820219649741e-05
-2.80667579458277e-05
-1.72100242643569e-05
-1.33373761808207e-05
-3.70448032768408e-05
-3.67888755674847e-05
-3.81172596092476e-05
-2.56788527519193e-05
-1.77639345314831e-05
-2.7350297430222e-05
-3.24345635247757e-05
-1.19407600301454e-05
-3.3755815596476e-05
-1.22970981399139e-05
-2.08905272789004e-05
-7.42194129620953e-05
-2.34947581948656e-05
-2.8507418162111e-05
-2.5898928221592e-05
-8.56638026010672e-06
-2.48292990485913e-05
-2.95542017861217e-05
-5.54052165088271e-05
-2.12933304231574e-05
-3.79007275295287e-05
-1.81853327372144e-05
-2.25013236168288e-05
-3.85899413663812e-05
-2.55776298725251e-05
-3.15578314429114e-05
-4.51476440718421e-05
-4.3326935913617e-05
-3.1661362277556e-05
-2.98037558112271e-05
-1.92841233207211e-05
-6.50575945379568e-05
-3.9518000323605e-05
-1.08309494172343e-05
-2.03099611629677e-05
-3.84969953048897e-05
-3.12838254961518e-05
-1.80836211377487e-05
-3.02816556822287e-05
-1.65245146123449e-05
-5.06288200274949e-05
-2.99938192711418e-05
-7.30429302684512e-05
-3.7901754960888e-05
3.8481741977687e-05
-5.13562316260486e-05
-3.39672482964509e-06
-3.13831812923427e-05
-3.31102913021586e-05
-3.2780743254525e-05
-5.94535798213544e-05
-2.41491416637993e-05
-3.01880292667744e-05
-4.04578637376694e-05
-1.08685969318611e-05
-5.47962160755207e-05
-1.13661510874094e-05
-3.87355547868221e-05
-5.56239521219692e-05
-5.51641649604531e-07
-6.44556776142822e-05
-2.58082312041346e-06
-3.23091290915929e-05
-2.91432737014879e-05
-8.04327313524566e-06
-1.76489251597025e-05
-2.64254417541192e-05
-4.70982331888581e-06
-7.9791486974652e-06
-1.02750963671848e-05
-3.17782800644549e-05
-8.80025522314783e-06
-1.53805202379e-05
-2.81205954482085e-05
-1.71045927307316e-05
-2.63630851737765e-05
-1.5155443941523e-06
-1.03517359051848e-05
-2.79096275183728e-05
-1.80342281345236e-05
-2.70988359672434e-05
-5.15107884647501e-05
-1.59764766300252e-05
-3.39607771248302e-05
-3.13118338908459e-05
-4.92200439055559e-07
-2.48811975288458e-05
-3.00419075010541e-05
-2.15485623531538e-05
-3.1511487656193e-05
-2.02463530412993e-05
-1.89076144276731e-05
-3.57915350561826e-05
-1.40964017060476e-05
-1.08378057502287e-05
-3.4094913188985e-05
-2.09145282859451e-05
-3.5856146103705e-05
-1.1756688855265e-05
-3.17073563742965e-05
-5.29488832217556e-05
-1.40941923061578e-05
-2.22330023862436e-05
-2.77445727595153e-05
-2.7857677242114e-05
1.36842306553282e-05
-1.92064453596958e-05
-3.16650881610947e-05
-1.59059710490201e-05
-3.47110989563925e-05
-2.83595548323237e-05
-1.38327821254573e-05
-4.53731105863634e-05
-1.52225711174257e-05
-3.09559536992308e-05
-2.53733812055232e-05
-4.29797310545831e-05
-1.63570327221692e-05
-3.16791643208011e-05
-5.10811202001331e-05
-2.55527579231432e-05
-9.65836188952037e-06
-3.92650146849745e-05
-1.22925493326717e-05
-1.6501982651358e-05
-4.61055857982198e-05
-2.10215909906537e-05
-2.11273845097349e-05
-3.30930078525748e-05
-2.93619171489092e-05
-6.18770817374054e-05
-2.52802848341016e-05
-2.25415329750316e-05
-4.51330043776188e-05
-1.84005398961334e-05
-2.10968467355612e-05
-6.54093120324472e-05
-3.83209756846768e-05
-2.4403659214597e-05
-2.03553209515764e-05
-3.23393486827689e-05
-2.00162661830543e-05
-4.45276490810712e-05
-3.57813945154954e-05
-1.09031204376643e-05
-2.15606560381198e-05
-4.47453451920003e-05
-1.09211882314191e-05
-4.26735943594934e-05
2.18466164200699e-06
-1.91579198107121e-05
-2.41189830948746e-05
-4.90256190651315e-05
-2.12459105466195e-05
-8.64060023605312e-06
-2.81695735908162e-05
-3.91304443251377e-05
-6.27273642028354e-05
-7.81488609806927e-06
-4.32288235668568e-05
-4.81702187500562e-05
-3.91059912234719e-05
-4.88737654202232e-05
-4.19065204458762e-05
-3.30029547371601e-05
-1.57645545371847e-05
-6.36626321327267e-06
-2.11605047899411e-05
-4.46224982291099e-05
-4.07827373605615e-05
-2.9839274632123e-05
-4.2163677330958e-05
-3.17583231443526e-05
-3.95317428868858e-05
-2.19571312059844e-05
-3.06317882757882e-06
-2.49380158881135e-05
-5.66606791740188e-05
-4.73144689651997e-05
-4.26884137865281e-05
-4.18581946289129e-05
-3.86646767495423e-05
-1.5560461926068e-05
-4.94174375594407e-05
-4.44054437721732e-05
-4.77557729572742e-05
-3.39260675313219e-05
-6.17223110362155e-05
-1.14289781729783e-05
-3.55837243121727e-05
-3.59645006077514e-05
-9.16632396438378e-06
-3.54084976547861e-05
-2.63331241272492e-05
-1.09394610255393e-05
-3.62223247189833e-05
-2.18183220763777e-05
-4.5543377566981e-05
-3.20933403008911e-05
-4.2766527233229e-05
-3.96286185531252e-05
-3.81807767870304e-05
-4.41890191141868e-05
1.32008185828187e-05
-5.12051747372887e-05
-4.48630829053375e-05
-4.37842055736909e-05
-5.1290383825901e-05
-4.64069450406618e-07
1.10029377794264e-05
-5.71178048909644e-05
-9.36004624996893e-06
-4.37011547563678e-05
-1.56162172809916e-05
-3.00548856980464e-05
-2.71351674711622e-05
-4.81218842330898e-05
-8.10465092847311e-06
-4.1280324171992e-05
-2.69081897290074e-05
-7.03076124636292e-06
-4.08524999093528e-05
-6.48261106950807e-05
-7.15271015681716e-06
-1.49535936544252e-05
-4.84647497629636e-05
1.37515309101687e-05
-7.23213096408205e-07
-2.94140247865411e-05
-3.99087954399069e-05
-3.22962065759164e-05
-3.60832440245788e-05
-1.592042066583e-05
8.23336758915461e-06
-6.11531616650847e-05
-3.66020736906419e-05
-1.43765908640076e-05
-6.30138627532791e-06
-1.04643728863066e-05
-2.72818176903666e-05
-3.8938740085976e-05
-2.10949859121811e-05
-4.4065264011628e-05
-2.48027395447086e-05
-2.8036870574561e-05
-4.2963079403571e-05
-5.5036148154299e-05
-2.99972653779996e-05
-2.84947878622962e-05
-1.59579678252096e-05
4.67033173897517e-06
-7.5757289251705e-06
-2.32270723547913e-05
-3.83901412288102e-05
-3.18539341370918e-05
-1.70594569318194e-05
-4.43944154831565e-05
-1.99156029287824e-05
-3.2320655642539e-05
-3.25707428563953e-05
-1.41244178033069e-05
-3.84315353026634e-05
-3.02074698470221e-05
-4.57113986108773e-05
-4.29774316352453e-05
-2.81180508089089e-05
-2.34719920030612e-05
-3.30575581290229e-05
-1.33404542413154e-05
-1.30557388039e-05
-4.20798509590134e-05
-1.26383855395376e-05
-4.14317207551789e-05
-4.84974952440961e-05
-2.0787961768393e-05
-5.1611498069031e-05
-1.23870886285556e-05
-2.42996185031127e-05
-5.3992435471287e-06
-4.10801693596719e-05
-1.76093482709057e-05
-7.29490947636229e-05
-1.68225059932986e-05
-2.96405192890631e-05
-4.81782554216779e-05
-4.41792740868221e-05
-1.50934853551335e-06
-4.26570290315937e-05
-5.15485601711425e-05
-1.16647694937128e-05
-4.15126338265621e-05
-9.47416580861702e-06
-2.36412643550222e-05
-2.60873602424487e-05
-4.47804291519848e-05
-3.30421937089856e-05
-4.00799136130249e-05
-2.94705022888596e-05
-2.8860299138629e-05
-3.06024320997978e-05
-4.52829016342454e-05
-1.72463855851159e-05
-4.97981435839336e-05
-3.88465181193929e-05
-1.02857721576447e-05
-1.18750843474838e-05
-2.35418462276122e-05
-3.85579104998835e-05
-3.01925024214276e-05
-2.468163248331e-05
-4.25213319568694e-05
-7.07147336322305e-06
-2.54756849045852e-05
-2.06308115169805e-05
-3.44969427610903e-05
-2.49500712428904e-07
-3.98299815379563e-05
-5.4468376721373e-05
-1.6791980209812e-05
-4.68053885977376e-05
-4.29276952117205e-05
-1.17259582624832e-05
-2.18853845705664e-05
-3.63440770938038e-05
-4.33839293083034e-06
-3.4600816161712e-06
4.18958146383391e-06
-5.17959952687448e-05
-1.55561881460128e-05
-3.61194293065462e-05
-6.43139520076594e-05
-1.07443347840778e-05
-1.66494746554011e-05
-2.25834810578345e-05
-1.9367057445241e-05
-3.2572381020522e-05
-3.21055695974806e-05
-4.92904057625401e-05
-2.65172940418473e-05
-3.10115387446444e-05
-5.13958685013055e-05
-3.57766160123536e-05
-1.82101298197464e-05
-3.12592329602274e-05
-3.99451514588324e-05
-2.98458834822588e-05
-1.18337061702743e-05
-2.13902400378159e-05
-2.50481790164491e-05
-3.6992594609508e-05
-1.79936322969169e-05
-2.10901870435884e-05
-2.5386042823443e-05
-1.83789059857906e-05
-3.10569455285662e-05
-3.04305794040144e-05
-2.98579062798358e-05
-4.84739179416361e-05
-2.86754740869908e-05
-5.41750860369289e-05
-5.01015143776641e-07
-3.37578964385545e-05
-1.82668954939456e-05
-4.77742510960365e-05
-3.35817700743136e-05
-7.84218072968893e-06
-2.86355035864022e-05
-2.18976620200406e-05
-5.12037757153272e-05
-5.03212554407702e-05
-4.56057541830314e-05
-2.99108926439258e-06
-2.53897221256406e-05
-2.50143578282509e-05
-1.95727939848441e-05
-3.21128091238009e-05
-4.85545377257098e-05
-4.10574554127494e-05
-1.14860878191794e-05
-4.93659446485932e-05
-3.15239195630247e-05
-4.12368324286296e-05
-8.21576556975426e-06
-6.99908151735644e-05
-7.67300109375636e-06
-4.58501478236451e-05
2.04825079054341e-05
-2.86425346229666e-05
1.01350457314164e-05
-4.85857964183808e-05
-3.10041369190086e-05
-2.96466942135346e-05
5.039927393908e-06
-2.5294417319157e-05
-3.65161565942341e-05
-4.10272511587584e-05
-3.34470065142309e-05
-4.09375853210466e-05
-3.82839315554013e-05
-2.8734411971585e-05
-2.56694050500661e-05
-1.68827340119643e-05
-3.62211439965003e-05
-1.43683591421331e-05
-2.46317200637433e-05
-2.90619694886352e-05
-8.39559332845699e-06
-1.4991709095618e-05
-1.42447877587214e-05
-1.0807568758026e-05
-3.32418619988535e-05
-3.35881131609072e-07
-1.69117521827897e-06
-1.41307626805026e-05
-8.10689733707805e-06
-2.90533029457898e-05
-4.22575185228111e-07
-4.46164529333998e-05
-4.10151938764646e-05
-4.69990013763258e-05
-3.87373264755912e-05
-2.82837565545098e-05
-3.1234153068156e-05
-9.8240333888771e-06
1.15466143393221e-05
-1.79042216222042e-05
-2.28836365475326e-05
-3.41090078395715e-05
-1.98433254542162e-05
-2.67904243324568e-05
-2.34216765158908e-05
-1.39627327901337e-05
-2.78331661486473e-05
-5.05684230915754e-05
-2.41947415948323e-05
-5.15862397042442e-05
-4.50723585328966e-05
-6.00706749468114e-05
-2.89853069166603e-05
-3.1993238955956e-05
-1.6476514583798e-05
-2.46658635142944e-05
-4.53605819235249e-05
-8.90102901535242e-06
-2.70974549842295e-05
9.57401899255368e-06
-1.27088005863143e-05
3.89958860550526e-07
-3.58700042393617e-05
-5.65519647871933e-06
-4.63054213224105e-05
-1.17379487422622e-05
-2.42774425684427e-05
1.87698461432062e-05
-7.80873658850478e-05
-4.41791614334913e-05
-3.93654319941368e-05
-1.99171544713851e-05
-3.55366128318795e-05
-3.26346630402138e-05
-2.26232568711346e-05
-9.30348241931333e-06
-1.42553158662144e-05
-4.68171381531947e-05
-1.14741744408402e-05
-3.10488553247794e-05
-4.99271485092803e-05
-2.708179446086e-05
-2.64656805263608e-05
-6.4717260736885e-05
-4.69120911443565e-05
-9.9999539682167e-06
-3.61038193420715e-05
-3.93673547607484e-05
-4.39124255580583e-05
-4.47255070551888e-05
-3.16715309296656e-05
-3.56908289817333e-05
-1.8085678736667e-05
1.85879484103088e-06
-2.81866983641489e-05
-1.27691988082736e-05
-4.73567964592191e-05
-1.98978163036383e-05
-3.64465175581871e-05
-1.08769556356839e-05
-2.7575505154992e-05
-6.78308802034386e-06
-3.08519081947571e-05
-2.20863527096081e-05
-2.26258181947327e-05
-3.32387261133827e-06
-3.43845237590179e-05
-9.38665298092364e-06
-2.05085411002315e-05
-1.50967849997305e-05
-1.32224197471398e-05
-2.9919030210027e-05
-3.32421312669184e-05
-5.05716517873091e-05
3.26172500347597e-06
8.93440369190479e-06
-2.73682704848632e-05
-1.72157411132049e-05
-2.15175970454318e-05
-1.88291692030315e-05
-1.03713531472361e-05
-2.8440110501211e-05
-3.14535667574787e-05
-3.21693647415816e-05
-5.80663414950577e-05
-1.63865665482182e-05
9.44996993333747e-06
-1.96893459052524e-05
-8.94456616368107e-06
-3.73491861183563e-05
-9.08422042785947e-06
-1.59219121797794e-05
-5.02064854293718e-05
-1.64461145411449e-05
-2.51665269495764e-05
-4.11600799164557e-06
-1.94799997623007e-05
-2.63731024210252e-05
-2.85871413951507e-05
-3.36625757146692e-05
-2.46510351652537e-05
-2.22886615533521e-05
-1.94647935328364e-05
5.74232535675577e-06
-2.18052025790055e-05
-2.33198998097341e-05
-1.48882940085095e-05
-4.62269312638683e-05
2.91453115425717e-05
-3.66519405109174e-05
-2.56596173375524e-05
-4.89827817319284e-05
-2.58524861338064e-05
-4.89878423357697e-05
-2.36915246144828e-05
-2.53063153577903e-05
-1.7914042067393e-05
-5.96742936212326e-05
-3.54925060606761e-05
-3.29013969659498e-05
-2.45640940371175e-05
-2.21461214995841e-05
-4.17118410911237e-05
-2.85536611172796e-05
-3.21460063496114e-05
-2.13844271041042e-05
-4.12683710063332e-05
-2.84572826379629e-05
-2.58289553336187e-05
-3.57558290869181e-05
-4.34655199733854e-05
-2.55567625634019e-05
-6.45612244206739e-06
-5.92519692128489e-05
-2.32891387632278e-05
1.17331855764075e-06
-3.46682498402498e-05
-2.83141618527503e-05
-8.4273650308155e-06
-3.35933206537452e-05
-1.9071153661675e-05
-3.45009015210178e-05
-5.00236336534054e-05
-2.00183480472421e-05
-3.31851142957739e-05
-2.9149492436243e-05
-2.50458279780636e-05
-9.02275920521537e-07
-4.5416730986763e-05
-3.98854434020918e-05
-2.24905311985778e-05
-2.83347701278088e-05
-1.68821738559264e-05
-1.03384034379376e-05
-2.38551619799211e-05
-2.02620540397428e-05
-6.32017093385202e-06
-5.29418952531907e-05
-4.62314678789509e-05
-3.83169135363045e-05
-3.12353113957323e-05
-2.21384503592054e-05
-1.50586198869081e-05
-4.3135993568098e-05
-1.91135299736302e-05
-6.66604865602795e-06
2.11193465536607e-06
-2.53813975861458e-05
-2.37288349188081e-05
-6.10867497199882e-05
4.47761459319948e-06
-3.01068551233422e-05
-3.4685775732946e-05
-3.27232373798838e-05
-4.64109752722096e-05
-1.7553635240666e-05
-2.34813474636014e-05
-3.14169953128123e-05
-6.03459606536127e-05
-3.8589826344972e-05
-3.5356897744815e-05
-1.79526915395976e-05
-2.37424745942988e-05
-3.83396117479572e-05
-4.03511082104476e-05
-6.24942322098069e-05
-3.57646671175128e-05
-1.00548765737922e-05
-2.86224398915675e-05
-4.25233955486955e-05
-6.3336527267003e-05
-2.11105773583864e-05
-4.12931495237165e-05
-3.35471710620098e-06
-6.65804707839721e-05
-3.6574669524456e-05
-1.72389891811417e-05
-1.11537252943087e-05
-2.00266523826465e-05
-2.37253359134619e-05
4.47945008787662e-06
-3.60474894127277e-05
-4.62490146392949e-05
-3.12537630473845e-05
-1.25924485285304e-05
-6.34165083417206e-05
-3.05217816230008e-05
-4.39458007553837e-05
-3.88785415562851e-05
-4.08814567238739e-05
-2.76383265239242e-05
-4.01768957492497e-05
-2.56038383908196e-05
-4.58702649657544e-05
-1.26115920189897e-05
-3.66829583821447e-05
-2.42844479235514e-05
-2.8531729393782e-05
-3.64041872900318e-05
-3.59272731385814e-05
-3.54918845703211e-05
-3.37511232921035e-05
-3.87820133681249e-05
-1.7960206593548e-05
-3.32617435911433e-05
-3.47837062859861e-06
-5.53934774481904e-05
-3.41908252531468e-05
-3.40645601432835e-05
-4.27693225050959e-06
-4.20546351923381e-05
-2.93762755001501e-05
-3.7856844918542e-05
-3.80376606882279e-05
-7.12128569164015e-07
-1.56385133956038e-05
-2.80727535718423e-05
-1.55115281954639e-05
-3.35421823246848e-05
-3.11450103485913e-05
-2.97966427233331e-05
-2.19585042268177e-05
-5.64882655803776e-06
-3.73029117836704e-05
-4.03233903940544e-05
-4.8535656820531e-05
-5.56260456813948e-05
-4.64682386017873e-05
-5.59184444881322e-05
3.94476041285758e-06
-1.90482653123669e-05
-3.91975728253226e-05
-3.15364217724043e-05
-3.79532089533297e-05
-5.01509760412117e-05
-2.48201263803832e-05
-3.78464586401295e-05
-1.91566893650148e-05
-9.10396638037176e-06
-2.54050630669807e-05
-2.23642984712901e-05
-2.43964336010652e-05
-2.43361381299058e-05
-3.91843132699674e-05
-3.44367300491243e-05
-3.44652381062912e-05
-4.01093159300455e-05
-4.51592996337229e-05
-4.0085162876269e-05
-1.62173186189131e-05
-1.50306495286328e-05
-1.40182427643856e-05
-3.84769476683719e-05
-3.28279885381466e-05
-3.38317763343949e-05
-3.00629016331546e-05
-2.32718091409203e-05
-5.06955457171197e-05
-1.70286973170403e-05
-3.1247463904525e-05
-2.76102339763465e-05
-2.50122649488444e-05
-4.60236209628594e-05
-1.18930274048275e-06
-3.6624459735655e-05
-1.59254915591076e-05
-1.26977613870277e-05
-2.26385514951033e-05
9.30468107431542e-06
-4.61183215222802e-05
-1.53401677248939e-05
-1.79073148395925e-05
-4.86399971122608e-05
-3.82211686639212e-05
-8.7758499710869e-06
-2.64579932211798e-05
-1.63283913455922e-05
-6.86330547459225e-06
9.14778407132218e-06
2.93802276255479e-06
-1.95646241056243e-05
-1.14167874252873e-05
-4.4990654574144e-05
-4.18142413883506e-05
-3.0260914837146e-05
-5.15546228360255e-05
-1.96433412985482e-05
7.09583374230653e-06
-2.51224206609642e-05
5.61410963259729e-06
-1.11825767334654e-05
-2.42857065716133e-05
-4.39374163743814e-05
-7.70466569264344e-06
-4.99424240740861e-05
-3.4313740747316e-05
-6.52092539091428e-05
-2.06828956491798e-05
-3.9166212843059e-05
-2.49187240157826e-05
-2.85094286943423e-06
-2.782042046579e-05
-2.51928713748047e-05
-2.81807702112601e-05
-2.48594920112346e-05
-6.77676473913417e-05
-4.53711651553064e-05
-7.25730153783596e-05
1.01579947253314e-06
-1.10538162772019e-05
-2.31718842206174e-06
-1.13747705998379e-05
-2.78043567098884e-05
-3.16114418200855e-05
-2.32581830799258e-05
-3.26276217776689e-05
-1.33029707428642e-05
-3.97119108571924e-05
-3.9588623051603e-05
-3.29154844407752e-05
-2.88459780525895e-05
-5.18269651637419e-05
-2.39311006437291e-05
-5.5732208502885e-05
-2.2028886151151e-05
-4.47679835293844e-05
-7.35289691765516e-06
-5.26523904679734e-05
-2.6085561348635e-05
-9.08464789925576e-06
-4.98743483220835e-05
-4.48774997305906e-05
-8.94075739011158e-06
-3.62032892548597e-05
-3.72768533582601e-05
-2.9973290369971e-05
-3.70308959690252e-05
-3.90585215662127e-05
-4.40475232528146e-05
-2.17915051440551e-05
-4.30652265695145e-05
-2.41628074901385e-05
-3.11531364264277e-05
-1.92690259039743e-05
-3.70057606060758e-05
-1.59662526888688e-05
-2.06486264153241e-05
-1.73881779114984e-05
-1.63760997835685e-05
-5.38598512119508e-05
2.10013667733485e-06
-4.5162242214973e-05
-2.94443784676592e-05
-2.44288245104676e-05
-2.28427567041845e-05
-2.1742909803136e-05
-2.98721338776634e-05
-1.70089923513022e-05
-3.34642149022837e-05
-4.87306818513909e-05
-5.24482144174425e-05
9.0696048935865e-06
-3.12957439033444e-05
-5.52089695895643e-05
-4.1705893770752e-05
-4.64146580289286e-07
-5.66161744749502e-05
-5.08341019592991e-05
-4.78519247295419e-05
-4.50711153374069e-06
-6.55003743652378e-05
-2.42886109559024e-05
-4.19366112649553e-05
-2.27771042857965e-05
-3.71170177520152e-05
-1.1862605384268e-05
-2.50386278484493e-05
-9.94291120255111e-06
-1.57296420520604e-05
-2.96548783175624e-05
-2.4813983781985e-05
-2.41252848068471e-05
-2.04598591315144e-05
-3.53820975248802e-05
-2.74776705357658e-05
-3.78123517402545e-05
-3.16013311910572e-05
-1.59456007039443e-05
-3.16639985284581e-05
-2.74969351543158e-05
-2.90829338236621e-05
-2.49546651442864e-05
-1.87632647755629e-05
-8.31117628810643e-06
-4.04656289447132e-05
1.22821281970674e-05
-6.8895611242014e-05
-3.37166681567777e-05
-3.4028884967904e-05
-3.55410666702361e-05
-2.1347080632004e-05
-3.50096087853303e-05
4.6472284895853e-06
-3.01605472953142e-05
-4.59829394532955e-05
-1.81247614938919e-05
-1.79609121310922e-05
-1.34747328995074e-05
-3.22630943557917e-05
-2.75967321730401e-05
-3.2394166044406e-05
-4.54646837839119e-05
-2.62672215702469e-05
-2.30223622143552e-05
-1.69577686258688e-05
-4.37812365770216e-05
-5.85327804773794e-05
-1.89042152144375e-05
-3.90635928112196e-05
-1.64092412024824e-05
-3.73127658672315e-05
-2.77330749315727e-05
-8.31642210963195e-06
-3.0696428723161e-05
-3.20092401309257e-05
-3.1445504934148e-05
-4.47995428398126e-05
-2.64887007943243e-05
-4.8957522570849e-05
-4.07223986219476e-05
-4.66678885414669e-05
-1.7565614424638e-05
-4.19371650924576e-05
-2.64834760621295e-05
-2.45590276683442e-05
-6.84068210512927e-05
-3.36636318625161e-05
-4.70350770239192e-05
-7.33226846418137e-05
-3.52382292561285e-05
-2.90398032771796e-05
-4.60987116307104e-05
-1.86662516517076e-05
-1.13471561698232e-05
-5.31492457206795e-05
-3.05735245367638e-05
-2.05631109731864e-05
-1.598057239325e-05
-3.57372428583215e-05
9.86592554628781e-07
-1.9228982192786e-05
-2.68748655288945e-05
-2.45213419576401e-05
-1.20083627540898e-05
-3.18460281973771e-05
-1.34458833649999e-05
-1.79080302825084e-05
-2.45328406796489e-05
-3.85035562216995e-05
-4.12660561077438e-05
-2.16020581620493e-05
-2.0593876489053e-05
-7.51676933986032e-05
-4.3632964579143e-05
-2.10222088148415e-05
-3.60030000957615e-05
-5.07610289145448e-05
-6.44931578497761e-05
-2.73266224340582e-05
-2.52222142075423e-05
-2.97790181818884e-05
-4.08373822393397e-05
-4.90752948321473e-05
-3.74977166243506e-05
-2.36640569667763e-05
-1.45424562731127e-05
-2.04144658965587e-05
-4.56010001308756e-05
-4.83748499840005e-05
-3.90875631442091e-05
-1.09157338087887e-05
-1.99680463839812e-05
-7.42382773802897e-05
-5.31523331870954e-05
-2.14470351005306e-05
-2.7564010619413e-05
-1.58705758845603e-05
-1.96313195523894e-05
-4.79944987150979e-05
-4.01416839450397e-05
-4.37328139155196e-05
-4.30719136664244e-05
-1.2145148529869e-05
-2.08028908957927e-05
-3.19358636067438e-05
-2.33679707487297e-05
-3.95716834305262e-05
-9.68627192189523e-06
-4.57942211029122e-05
-6.3425759949562e-05
-5.16855134879539e-05
-1.92146245522141e-05
-3.73301618208569e-05
-3.41414991301334e-05
-5.13934804099776e-05
-5.56068256115281e-05
-3.54560041349447e-05
-1.69827577420571e-05
-2.77347372028297e-05
-5.78237769873771e-05
-3.76414859956032e-05
-2.95593510372428e-05
-2.54339488075955e-05
-3.60531644418636e-05
-3.38678501860848e-05
-2.83465307673291e-05
-6.75698172072504e-06
-2.08262226080005e-05
-2.29094729718002e-05
-4.10789744460199e-05
-3.65095511349457e-06
-2.77508542703652e-05
-5.47671220670189e-05
-1.80210958522904e-05
-3.30437347785452e-05
-3.07127202055242e-05
-2.56807010261041e-05
-1.30718994180034e-05
-6.2795295932044e-05
-3.13937553782086e-05
-2.37089092939643e-05
-1.18024791737584e-05
-3.077977217013e-05
-2.12411816942142e-05
-1.68601700153434e-05
-2.15757590646829e-05
-1.93913663464329e-05
-3.99212970003751e-05
-1.59153707606637e-05
4.86651766330934e-06
-3.0185314108671e-05
-2.84465575330658e-05
-3.59454344005538e-05
-2.64045245950723e-05
-3.8893681688546e-05
-2.90909539855894e-05
-3.14799550621331e-05
-3.77307372088378e-05
-1.19013151285918e-05
-5.08018925419455e-05
-3.12429050026396e-05
-4.60727805385212e-05
-7.5906648100647e-06
1.80631090234511e-06
-1.7172389371682e-05
-1.01683670145316e-05
-4.74879282379164e-06
-2.28827621044383e-05
-2.29725800531919e-05
-3.57894825076556e-05
-1.64566101375186e-05
-1.86396318824207e-05
-2.98123011772818e-05
3.34645846973165e-07
-2.71598095655255e-05
-3.52010228060148e-05
-3.71640881997358e-05
-3.26772999796618e-05
-2.79913233817078e-05
-2.42366080521657e-05
-4.11575397484594e-05
-5.1000508928827e-05
-3.90279593218301e-05
-2.85863209043081e-06
-5.32531107747478e-05
-2.38207214302244e-06
-2.46302251591402e-05
-1.67308266696144e-05
1.66968791105536e-05
-3.9803392437485e-05
-3.72462660629117e-05
-2.81450297506004e-05
-4.95224861896082e-05
-3.55943769118046e-05
-1.34199967331139e-05
-2.96228600934393e-05
-1.35403872922403e-05
1.5641613530439e-05
-2.39072591113134e-05
-8.96438349782877e-06
-2.58897695977715e-05
-5.306552077699e-05
-2.62563861031713e-05
-3.97863429531663e-05
-5.21727249202528e-05
-1.36294900319031e-05
-3.10583287873657e-05
4.77520541259022e-06
-4.44838321447279e-05
-6.38950079746481e-05
-2.58561323560365e-05
-2.24520769521724e-05
-3.07388370117885e-05
-1.69508319533215e-05
-4.11982104766159e-05
-1.17744231322019e-05
3.77104694299137e-06
-2.23668254889805e-05
-6.76054690386826e-06
-1.35061585020402e-05
-3.15077334886004e-05
-4.22884838384534e-05
-2.90160822333217e-05
-7.62984364963891e-06
-3.32369528117641e-05
-7.23716081384102e-05
-1.12474592937645e-05
-3.53447334539177e-05
-1.55522091379479e-05
-5.38192298013451e-05
-4.9142665694157e-05
-3.40863918203571e-05
-3.21951317771739e-05
-3.39095443760582e-05
-1.66016028899578e-05
-5.43326710506641e-05
-3.3278880219822e-05
-5.60460018622702e-05
-4.1441688967327e-05
-1.6739903138441e-05
6.70103193408234e-07
-4.24501937284449e-05
-1.63001043406459e-05
-3.49742467296163e-05
-3.57717149186837e-05
-3.40304721418252e-05
-3.37615241424527e-05
-3.91870702272608e-05
-4.4513655907549e-05
-5.94332306409957e-05
-3.94746526795412e-05
-5.01357979530788e-05
-1.82511156814331e-05
-3.2161436194598e-05
-3.61601027660068e-05
-3.9134769514133e-06
-2.82745717305455e-05
-5.14244198348305e-05
-2.48959381228629e-05
-1.54206780212003e-05
-2.06188909112038e-05
-1.43166969122363e-05
-2.91542034102145e-05
-3.34347147708913e-05
-4.07474680463899e-05
-6.93410219257988e-05
-2.67673146646495e-05
-2.4971459393996e-05
2.33061513280025e-05
-3.03997709899923e-05
-1.47648124221921e-05
-4.42922014329249e-05
-2.3012297456126e-05
-5.35069446982652e-05
-3.24508824300183e-05
-1.58040201614512e-05
-3.17095585213767e-05
-2.38570554018583e-05
-3.41726740786049e-05
-3.53882326052122e-05
-7.80917254672539e-06
-6.51687383814269e-06
-4.53995084428063e-05
-2.8101075956848e-05
-1.73964123885393e-06
-4.23981673267533e-05
-7.7669379366024e-05
-3.8253191720628e-05
-2.81157231687903e-05
-2.53054241302941e-06
-3.24810022561812e-05
-2.83986576572509e-05
-1.23322374206812e-05
-3.01611448420099e-05
-3.34495899042693e-05
-6.30309384309293e-06
-1.85393287909022e-05
-5.47176971488509e-05
-1.04679598181418e-05
-6.76781462158784e-05
-3.62699680155971e-05
-2.55170921879302e-05
-2.10077284165863e-05
-9.26458331380371e-06
-2.1514323310354e-05
-1.50975083775382e-05
-4.43681781979636e-05
-5.45329509340956e-05
-1.94429931856381e-05
-4.21695765841243e-05
-4.11937428195733e-05
1.42645157597664e-05
-1.95519583107131e-05
-2.8591361602586e-05
-4.81455584083204e-05
9.72278695817502e-07
-2.97163155778768e-05
-2.96887081004616e-05
-2.2377481895925e-05
-2.65580246225197e-05
-5.46877697725759e-05
-2.42436327365199e-05
-2.084248547312e-05
-1.92863297745803e-05
-2.38863422915996e-05
-3.0195149058302e-05
-3.14952728459209e-05
-7.04132002524611e-06
-6.35711236593524e-05
-2.68805296277044e-05
5.99393677313422e-06
-2.35324659522001e-05
9.31686958473425e-06
-2.81977999162641e-05
-2.86401429611444e-05
-2.42765857015658e-05
-1.62325145049895e-05
-2.5089321520472e-05
-4.71455810675219e-06
-4.44970140418446e-05
9.94519599028191e-06
-1.30426305332918e-05
-4.86915030497552e-05
-3.52280049598886e-05
-2.24958417207531e-05
-3.72474099906255e-05
-3.64897749638177e-05
-1.74498497885728e-05
-3.13912910613565e-05
-1.68257136453118e-05
-5.89461511670149e-05
-2.27099791597697e-05
-1.81979654044219e-05
-4.24180032019884e-05
-3.06827516528275e-05
3.90875292000245e-06
-3.33096490131673e-05
-9.59401131971567e-06
-3.72091138021751e-06
-2.82178582205256e-05
-2.31095484377074e-05
-1.50912614205415e-05
-5.01919336558115e-05
-3.74613469961144e-05
-6.19962173033924e-05
-2.76757953958091e-05
-6.26332908536951e-05
3.99043034110191e-07
-2.22102531380402e-05
-2.0741183087113e-05
-2.3470499272609e-05
1.15709278206748e-05
-4.46048148683133e-05
-1.23747434041553e-05
-2.76470643801681e-05
-4.48813433445224e-05
-4.92126349556032e-05
-3.56952581868037e-05
-6.91582437242894e-05
-4.49338956727873e-06
-4.65154609505617e-05
-1.45101406420968e-05
-4.47219662494442e-05
-2.92085506949347e-05
-1.86787439673442e-05
-3.02613264072553e-05
-1.65172632275492e-05
-2.34490805448844e-05
-4.21340874977697e-05
-1.44294310415294e-05
-4.93277268832427e-05
-2.84162087428335e-05
-5.65520890076467e-05
-1.89263646272881e-05
6.53359710917352e-06
-9.29840336963374e-06
-3.01816613305605e-05
-1.06956314314065e-06
-3.73146746520262e-05
-2.80088405148848e-05
-6.78910407309058e-06
-1.66329621533379e-05
-3.07294638652842e-05
-2.95375752598515e-05
-1.42323333223062e-05
-4.86497131448251e-05
-2.86312993971515e-05
-3.2487484710219e-05
-2.58976369391406e-06
-1.03637929763826e-05
-4.05111957756951e-05
-2.81225945217517e-05
-3.32843549554568e-05
-4.19245639853427e-05
-7.81436579069384e-05
-2.09046826918495e-05
-4.33260275222164e-05
-2.15444480622905e-05
-1.08867091343994e-05
-3.94742143761897e-05
-3.45413838227493e-05
-1.48382086658966e-05
-4.17344869557339e-05
-1.61491128294967e-05
-3.44165291592728e-05
-2.56411899434056e-05
-1.36165739814418e-05
-3.2009550654168e-05
-2.41155976127119e-05
-2.95077312579682e-06
-2.36637967744917e-05
-2.07322379138027e-05
-5.77425863867846e-05
-3.12449292536995e-05
-3.84984397759119e-05
-4.10256573209778e-05
-2.89052715230545e-05
-1.50583905726441e-05
-1.1904241476446e-05
-5.10280054540864e-05
-1.47964828070608e-05
-2.47503257523515e-05
-5.19090211850176e-06
-2.7496227802904e-05
-3.86436609388422e-05
-2.68023502703278e-05
1.17982364875387e-05
-4.35191669227844e-06
-2.83613725941116e-05
-4.257373342092e-05
-5.80366573128063e-05
-3.15857376473314e-05
-2.7054582884969e-05
-1.53156694441654e-05
-2.95537011944184e-06
-2.00447230198729e-05
6.70651637849731e-06
-4.72107432493988e-05
-2.18159861805392e-05
-2.58062888005349e-05
-2.41222247923019e-05
-2.41792181004864e-05
-3.13421106468391e-05
-4.0659309856636e-05
-4.4047047113738e-05
-4.03094971491698e-05
-3.30465080398096e-05
-3.21824161028856e-05
-4.05938920560609e-05
-1.89571471718546e-05
-9.87589131516852e-06
-3.16016377688585e-05
-3.37678381795031e-05
-1.67443909344171e-05
-4.58839910976045e-05
-3.1883397236521e-05
-7.15105866715118e-05
-4.86778655261004e-05
-3.26107681817581e-05
-1.89336346315506e-05
-2.30586465195693e-05
-2.26861104039898e-05
-3.54877988502978e-05
-1.20861853388361e-05
-4.26833571011296e-05
-3.95289212449012e-05
-6.79691479582627e-05
-4.93564521187245e-05
-3.90182387253271e-07
-3.85460521074012e-05
-5.07145402679638e-05
-1.28082928949518e-05
-8.60296684700311e-06
-6.07142991756619e-05
-2.00429283556966e-05
-8.51189720603589e-06
-3.96940193974043e-05
-4.87628711129019e-05
-4.8863789399222e-05
-2.81012132757241e-05
-4.38893096149045e-05
-2.03770211631744e-05
-2.74954428799392e-05
-7.19214933874407e-05
-1.84824672789083e-05
-2.07515017277472e-05
-3.15750800274465e-05
-6.89456590886153e-05
-5.55226957330668e-05
-1.40801541423509e-05
-1.75575809567579e-05
-1.34028164240007e-05
-1.75756697091306e-05
-9.66003144618709e-06
-3.95691903324348e-05
-4.38616677657749e-05
-1.66735515760687e-05
-2.06637768861013e-05
-4.52738865267853e-05
7.20816287854922e-06
-8.33026981909388e-06
-2.28236943434385e-05
-3.7997608506333e-05
-4.16004296928119e-05
-2.73766974582101e-05
-4.88820764264822e-05
-2.4616511326297e-05
-8.06006527519363e-06
-2.70330639108617e-07
-3.37743567075463e-05
-5.29844700401747e-05
-4.31148157104934e-05
-5.26538654053266e-06
-2.46006648126533e-05
-2.9036760914554e-05
-3.88248317924363e-05
-7.35994392754265e-05
-6.20725737931171e-05
1.10081771649737e-05
-3.5210705480485e-05
-3.18561885343083e-05
-2.35535364178177e-05
-1.19968130216074e-06
-3.36610588222292e-05
-4.81994031871792e-05
-1.02308135828353e-05
-5.3371471221013e-05
-2.3762175304815e-05
2.99696443991493e-06
-3.33557191829394e-05
-1.6096897161343e-05
-1.8762080175856e-05
-1.50227313063878e-05
-2.00459789359923e-05
-2.91558567966778e-05
-2.57691971615614e-05
-1.37541994398777e-05
-4.4907556133304e-05
-3.40645540026365e-05
-5.21175060205219e-05
-9.07460800031961e-06
-5.79118835270963e-06
-1.68062659453158e-05
-4.59256609252487e-05
-1.82453416985159e-05
-5.30962644795938e-05
-6.90831010764935e-05
-4.07683354284825e-05
-1.1359884813654e-05
-1.3353156668356e-05
-4.19956207874115e-05
-2.87578500873795e-05
-3.05459620050828e-05
-1.36139520253463e-05
-4.13715180663866e-05
-2.73752594603531e-05
-2.95501062495413e-05
-2.6294402705588e-05
-4.06761369556299e-05
-4.4967022575786e-07
-3.29721499063224e-06
-3.20822172452341e-05
-1.50696717744204e-05
-1.17048690832346e-05
-1.29523347485757e-05
-4.03353947847015e-05
-3.44077333452503e-05
-2.62501351346875e-05
-3.77271324636927e-05
-3.29142959432715e-05
-1.78702970424574e-05
-3.78491467746763e-05
-1.29573372194292e-05
-3.83394520142155e-05
-1.02301626154707e-05
-1.00956657062388e-05
3.58933328146117e-06
-5.28786328694614e-05
-2.53103931276338e-05
-2.82866225102151e-05
-4.32906318869747e-05
-9.06654975202819e-06
-3.02360382587852e-05
-3.72020207915247e-05
-3.23209049750968e-05
-5.06534153608254e-05
-2.53940060211427e-05
-2.19795966187623e-05
-7.59565946007765e-05
-1.56893970891627e-05
-1.66512644976004e-05
-2.24991590172811e-05
-4.41802882181522e-05
-1.48073349183953e-05
-9.69425879627397e-06
-7.05093943918684e-06
-4.66766984454663e-06
-3.00480203435379e-05
-1.42301792284649e-05
-3.61326329983934e-05
-1.55971878251262e-05
-2.71591978496095e-05
-2.69439701059302e-05
-4.50392055809809e-05
-2.24626871723405e-05
-5.63254796480651e-05
-4.16622064928706e-05
-1.95158851098993e-05
-5.08401812348183e-05
-6.12849745580725e-06
-4.88515092961843e-05
-2.28143256926943e-05
-2.07015540257898e-05
-2.75830372494366e-05
-1.62121384855313e-05
-4.60125572459673e-05
-1.48466794166568e-05
-2.20416681285007e-05
-1.77768295131548e-05
-2.88295266630223e-05
-2.88220264678168e-05
-3.94884727633876e-05
-3.7703693695001e-05
-3.76569992883273e-05
-1.59585451288628e-05
-4.03996465913661e-05
-3.9595165370775e-05
-2.01649709157103e-05
-1.09103803980537e-05
-2.43291280767129e-05
-2.18932519507911e-05
-2.85999828495182e-05
-1.57834732593771e-05
-1.80073381189941e-05
-4.01999577249736e-05
-3.49653488401497e-05
-1.43414581058394e-05
-2.8411530871839e-05
-3.93852050561974e-05
-3.10591910120661e-05
-8.11211210971826e-06
-2.36146601101056e-05
-3.96283915116574e-05
-1.26273329657052e-05
-2.67655521155065e-05
-4.06153514678317e-05
-2.86749997569107e-05
-4.83044671728263e-05
-2.52057032763985e-05
-2.46430828655898e-05
-3.1839566346841e-05
-9.52487018236411e-06
-2.95197999073293e-05
-4.05846495027963e-05
-3.14548472544488e-05
-2.47385064201443e-05
-4.43287935150265e-05
-2.80640813944105e-05
-2.26448081480452e-05
-4.92473349257735e-05
-4.2527450405761e-05
-2.90627397471604e-05
-9.5133613321315e-07
-3.09635764527792e-05
-2.22755586304575e-05
-3.68897778714919e-05
-2.54320840659372e-05
-3.98819025780568e-05
-9.43599976597865e-06
-4.80371110718549e-05
-2.90267099673953e-05
-3.08743591659439e-05
-3.71854688912465e-05
-5.25417560580629e-05
-2.20924162187002e-05
-3.00567063850892e-05
-3.11039360737094e-05
-5.82310982281217e-05
-3.29661642938179e-05
-1.49422708567606e-05
-2.04629379409584e-05
-3.92138984577121e-05
-4.21110599370118e-05
-1.12100942608488e-05
-4.33871705934678e-06
-4.12483607103518e-05
-1.63965261138816e-05
-1.86909269025381e-05
-1.38025800187639e-05
-4.39162388778376e-05
-4.3796351617452e-05
-2.64246847632482e-05
-7.3128501679409e-06
-3.98236196224606e-05
-3.09619012569071e-05
-4.55024925998717e-05
-2.63680944486425e-05
-6.25282336675461e-05
1.13332597150698e-05
-3.28745162003427e-05
-2.10098946444706e-05
-4.67096090221183e-05
-5.76489559511679e-05
-2.98756642297595e-05
-2.00124009290348e-05
-5.13694743724916e-05
-3.46285620070333e-05
-1.40063584732616e-05
-1.83418727495877e-05
-4.64582869784753e-05
-4.48533879580848e-05
-5.02200341045524e-05
-4.66229143999318e-05
-4.98808562434786e-05
-1.88217979546106e-05
-2.35126577546547e-05
-1.86952320225392e-05
-8.369993429165e-06
-3.37225249339381e-05
-2.51018750174621e-05
-2.09289324506093e-06
-6.40896099607466e-06
-2.50172125031268e-05
-2.03078902385706e-05
-4.47166383143589e-05
-2.39957988167378e-05
-2.88392555212964e-05
-1.85927842128512e-05
-1.78575227321243e-05
-4.71243566523676e-06
-1.69806327743348e-05
-2.92694705214898e-05
-2.96466600612617e-05
-2.64748759890663e-05
-1.95642778752826e-05
-1.11593058742276e-05
-1.04534816656381e-05
-2.03166297303194e-05
-4.54809087261455e-07
-2.19344887977782e-06
-4.6467985543993e-05
-1.4784117991723e-05
-1.92194902083895e-05
-2.70998604332039e-05
-1.76867501261877e-05
-2.84063090470229e-05
-3.63860102021154e-05
-1.56928357218837e-05
-2.60128041674737e-05
-1.68661845110461e-06
-3.17695860417633e-05
-1.3690340924854e-05
-3.80155024308394e-05
-5.60515813877418e-07
-1.38892276331646e-05
-2.07480765074466e-05
-3.29456246342236e-05
-3.49979726337916e-05
-4.56374298686052e-05
-4.74274355933126e-05
-2.52264324938109e-05
-2.36417566984305e-05
-4.2091174623055e-05
-1.15702967479908e-05
-2.51672867320808e-05
-4.58476335623157e-05
-2.72834382759907e-05
7.71076697639824e-06
-5.70275572369039e-06
-3.19753431868216e-05
-2.7910304222145e-05
-2.51608832581355e-05
-2.39642187638795e-05
-1.09737404213167e-05
-3.17859881838119e-05
-3.12769309773284e-05
-3.02358033116742e-05
-1.44498600356682e-05
-5.33317887990654e-05
-1.3181245650676e-05
-3.46491214979377e-05
-5.01135247770455e-05
-2.73643297962377e-05
-1.28891644098025e-05
-1.47974975865324e-05
-2.89459754734651e-06
-3.06668984431197e-05
-4.29566253584729e-05
-2.20112664888162e-05
-2.71311789039705e-05
-1.14326848700579e-05
-2.45834828009454e-05
-9.50353490102549e-06
-8.50453492885649e-06
-2.38651972951499e-05
-3.75348955081398e-05
-2.26410445437028e-05
-2.60675271421613e-05
-1.72855601460772e-05
-1.43301059781545e-05
-4.88801734814798e-05
-4.63485451102949e-05
-5.18403562599151e-05
-6.70396851791612e-06
-1.38550677932339e-05
-1.77209060013443e-05
-1.77828599923904e-06
-8.04053584807177e-06
-1.11747553579323e-05
-9.71836963540344e-06
-2.6859987943346e-05
-3.1084065422865e-05
-2.06692642373152e-05
-4.89284091189122e-05
-8.66271107836669e-06
-4.82711507368044e-05
-1.17887750979774e-05
-1.8997743210767e-05
-1.66083741035287e-05
-1.23337674313032e-05
-6.28866083107041e-05
-4.34567513769255e-05
-1.00550946793998e-05
-2.1052481868107e-05
-2.12890739854121e-05
-5.93189710175505e-06
-4.06605317370254e-05
-4.3576382547373e-05
-1.01935722158033e-05
-1.52019369347682e-05
-1.07883933574899e-05
-4.52945061096585e-05
-3.88620272105025e-05
-2.83272703991816e-05
-5.97108623615429e-05
-1.17178743380465e-05
-5.30946136532146e-05
-1.38996410709296e-06
-2.15756962258116e-05
-5.83082435573035e-05
-3.78728616020097e-05
1.29872429332491e-06
-2.19701582506051e-05
7.38631408013373e-06
-3.54290665827279e-05
-2.77183748417046e-05
-5.11807309574355e-05
-2.9862667127207e-05
-2.61889601911805e-05
-2.76870153311558e-05
-1.77111464124881e-05
-2.65747160032929e-05
-2.5343979180734e-05
-1.53404315813933e-05
-1.15858197225518e-05
-3.97072914931106e-05
-7.32107188104766e-06
-2.37803493229012e-05
-1.8804722318816e-05
-1.95613131178497e-05
-3.62589707249108e-05
-3.70937598380453e-05
-6.72555864836084e-05
-3.10409943145836e-05
-3.25265296881458e-05
-4.27766391109728e-05
-5.05836123868522e-06
-4.19895072265264e-05
-3.53751495098509e-05
-7.31435375453105e-06
-4.15280790643411e-05
-5.37590888984325e-05
-3.04375383593087e-05
-4.76905002701686e-05
-2.14428320685903e-05
-2.5071136286917e-05
-5.57936952675281e-06
-6.75404264509244e-05
-1.7395154551453e-05
-2.50885795913832e-05
-3.02235316124614e-05
-1.56359437743246e-05
-5.40171441686476e-05
-2.41071525017268e-05
-9.88220713504198e-06
-1.90978320477711e-05
-5.31814166820473e-06
-1.73731850633363e-05
-1.90168243700774e-05
-2.81821191087841e-05
-3.5123234833546e-05
-3.58977875514888e-05
-3.21815629458538e-05
1.92039257955641e-06
-5.30052661864502e-05
-6.56318175505614e-05
-2.60176980507635e-05
-9.14061976008018e-06
-1.29951721557573e-05
-2.60471016643031e-05
-4.28156067925619e-05
-5.21538128031722e-05
-1.09259234800214e-05
-2.65950717962152e-05
-1.0803800182464e-05
-3.75663717041762e-05
-2.10342099306096e-05
-2.67295754129175e-05
1.57027427989029e-05
-4.61890582266998e-05
-9.67007927648709e-06
-1.75218474057237e-05
-3.3140610123016e-05
-2.73089532585898e-05
-4.18331143284222e-05
-4.71259601218656e-05
-5.2092818472455e-05
-3.02287833482383e-05
-4.19970023684794e-05
-2.61488846699341e-05
-4.57238026918575e-05
-5.29508773980733e-05
-1.88750891761908e-05
-2.33621689731804e-05
-2.59903192852703e-05
-5.42450522024141e-05
-9.10450145125178e-06
-2.20609853754329e-05
-5.45697850425656e-05
-1.86004863456316e-05
-3.67032179814833e-05
-3.22789461007609e-05
-6.07965170879811e-05
-3.08411498160146e-05
-4.90028663795798e-05
-3.85048450607999e-05
-2.51014286416986e-05
-3.69925925917736e-05
-1.83845753468793e-05
-2.53306065490753e-05
8.59865853702559e-06
2.33672443340901e-07
-3.77849589418689e-05
-3.87249044898261e-05
-3.35452758545247e-05
-2.01691992401489e-05
-2.53381712126718e-05
-8.99487554821768e-07
-1.24331779048973e-05
-2.74712555752779e-05
-2.93467702063518e-05
-1.07096030426571e-05
-1.00838047867814e-05
-4.95210718777318e-05
-4.64855035501616e-05
-3.94453569517694e-05
-3.33176519266913e-05
-2.94502986649072e-05
-3.72584435103372e-05
-2.60136887428004e-05
-5.01260816741673e-06
-1.93974000715614e-05
-4.09454250188754e-05
-2.28810153759973e-05
-4.43860926281854e-05
-1.07929829250387e-05
-2.49295100160843e-05
-6.01277609665352e-05
-3.10264375324215e-05
-1.77775520717073e-05
-4.79421499818463e-05
-5.17693493825999e-05
-9.67726179894822e-06
-3.57525789540108e-05
-2.39234371120343e-05
-3.34289787213038e-05
-2.43566702670576e-05
-3.7270902486503e-05
-4.69822940989896e-05
-3.18001847900433e-05
-2.73444426822561e-05
-2.67806898355764e-05
-1.03708679980073e-06
-7.80880993912631e-06
-1.88256325931226e-05
-3.07114612720805e-05
-4.22940775856639e-05
-3.25991781603114e-05
-3.41811515036956e-05
-1.64155795192809e-05
-3.73239464357146e-05
-2.02647987383973e-05
-4.57400622147865e-05
-1.86443391753167e-05
-5.07012405333983e-05
-3.92240637163493e-05
-4.99523161334229e-05
-1.39900144411036e-05
-3.74441913282965e-05
-3.80996715054893e-05
-7.02748575223937e-05
-4.5521263408429e-05
-4.05174023012935e-05
-3.50689710454011e-05
-4.75281236419086e-05
-3.86776753140025e-05
-3.66989314407564e-05
-2.22623531576635e-05
-7.05339973844175e-06
-3.70362217442204e-05
-2.69228207029839e-05
-2.8308402378388e-05
1.86685672765126e-06
-2.26163177189723e-05
-2.09456198973363e-05
-5.96091805918749e-05
-6.49549160459273e-06
-4.69371092777962e-05
-3.78990463833117e-05
-9.99050950414014e-06
-3.71922819310093e-05
-2.38434531068641e-05
-2.91019754071726e-06
-3.46716192736473e-05
-1.06064965606447e-06
1.43079805891874e-05
-1.60872295154013e-05
-4.60856028081081e-05
-1.44185321886215e-05
-2.32861087270287e-05
-2.2753668073576e-05
-2.54453345375931e-05
-1.36537873624338e-05
-4.54768441074998e-05
-3.3469388886747e-05
-2.37872454450911e-05
-8.35506613695456e-06
-2.35845808536893e-05
-1.82362141077844e-06
-5.82239726936078e-05
-3.89744903417059e-05
-4.14097433581719e-05
-2.58092263448795e-05
-2.58972110869033e-05
-1.03949113509004e-05
-3.24365071595764e-05
-1.32655585293291e-05
1.43912339026456e-05
-4.32578516173318e-05
-4.5661885741705e-05
-2.70208628650807e-05
-4.37497839916695e-05
-7.04084842859885e-06
-3.86446486121e-05
-1.67718163191704e-05
-4.15495155334644e-05
-1.50218773698405e-05
-3.27770813559194e-05
-4.69192282487363e-05
-6.205693511489e-05
-4.06975198749046e-05
-5.47864707615827e-05
-7.43115636789523e-06
-4.56462070312354e-05
-2.9836046402956e-05
-3.10322513924685e-05
-1.99631876643003e-05
-2.63407211514093e-05
-3.21494616947992e-05
-3.1667671314573e-05
-2.65074239573549e-05
