# Supplementary material for: Research on computational propagation and identification of mine microseismic signals based on deep learning
Source: PLoS One. 2025 Oct 22;20(10):e0334641. doi: 10.1371/journal.pone.0334641 (PMC12543183; doi:10.1371/journal.pone.0334641)
Supplement: S8 Data — (ZIP) [file pone.0334641.s008.zip › 000100900002737.xlsx_0.txt_24.txt.txt]

-2.43276912419533e-05
-6.31300910871972e-05
-1.24517300538129e-05
-2.48922419749547e-05
-4.32870212405595e-05
-3.28116894296873e-05
1.491596579254e-06
-4.52284532328849e-05
-1.9111948248307e-05
-3.00110731699339e-05
-4.52041204768407e-05
-3.00460717025165e-05
-2.48809934585626e-05
-3.74993487455251e-05
-2.94715764852301e-05
-3.6756384010461e-05
-1.18205430918302e-05
-4.21686446995831e-05
-6.5150007422202e-05
-4.23116503171242e-05
-3.12432611783967e-05
-2.51137964728448e-05
-4.01145068047347e-05
-3.97863857004826e-05
1.7232878500632e-06
-2.67340454706602e-05
-2.495038402691e-05
7.29994988924618e-06
-4.04289560952732e-05
-2.87393764798066e-05
-5.0577927115932e-05
-4.19382361554923e-05
-3.54271587315895e-05
-5.12107581117782e-05
-4.5809183453829e-05
-3.6176444469392e-05
-5.28966922008601e-06
-5.94766051825337e-06
-4.14004331893618e-06
-6.36127988595042e-05
-6.7971909684938e-06
-3.81601128452982e-05
-4.14572622789203e-05
-1.62551056860929e-05
-3.02675674012087e-05
-2.22553228993612e-05
-3.17655158358825e-05
-4.24702594545788e-05
-3.72794727241889e-05
-4.66071055507705e-05
-5.44082346830758e-06
-3.84915045230152e-05
-5.95350939603136e-06
-2.75538158319463e-05
-2.69643910530782e-05
-4.63208193529366e-05
-1.05752346252609e-05
-3.7913112698173e-05
-2.64712723520897e-05
-5.84875586968108e-06
-2.69925308977186e-05
-4.08606484125039e-05
-3.81032489383821e-06
-1.85091074326385e-06
-3.16667954421184e-05
-1.521879207472e-05
-4.34237094139705e-05
-3.16948148677842e-05
-2.53146789667651e-05
-1.94157267331462e-05
-5.53137278657737e-05
-4.68428664137436e-05
-8.47055134734688e-06
-3.81429224125221e-05
-2.29637269362612e-05
-2.64817936717657e-05
-2.67148695416589e-05
-4.35860957428263e-05
5.83232743283249e-06
-3.80722993099623e-05
-1.90670020418878e-05
-1.45692068978283e-05
-1.68202659602803e-05
3.48762922460244e-06
-2.07870580365375e-05
-2.2941902653452e-05
1.63015528948801e-05
-5.59998268268381e-05
-4.97773145421414e-05
-4.14813296435918e-05
-4.11047436308413e-05
-2.46154168738303e-05
-4.95286520596595e-05
-5.01515581209395e-05
-2.44509931663006e-05
-3.18177387673534e-05
-2.1989939721648e-05
1.94513578418268e-06
-6.19801838176469e-05
-4.76668828562902e-05
-5.1268579522068e-05
-3.57369698084232e-05
-4.4741804424977e-05
8.08810143055355e-06
-2.38271250554387e-05
-3.01911315755918e-05
-3.48228105329029e-05
-9.58633366655608e-06
-6.4788523439463e-05
-7.73665888951377e-06
-2.51239135597723e-05
-2.91539366898643e-05
-1.98753562290007e-05
-1.34404738895541e-05
-3.46682114369101e-05
-1.93348847948883e-05
-2.05753451298334e-05
-4.33717817336856e-05
-5.10880086854777e-05
-1.65862447451021e-05
-3.32777677036572e-05
-9.44712344290432e-06
-3.93780219871194e-05
-3.13042896894805e-05
-3.73611495791969e-05
-1.63475380971601e-05
-5.23104643392356e-05
-5.13707378280672e-05
-4.2830796497414e-05
-3.3412391091135e-05
-1.67749213193208e-05
-4.88785375790193e-05
-1.9660321235337e-05
-3.33512489463617e-05
-1.83398648440695e-05
-3.95836849277838e-05
-2.27193268518701e-05
-2.90535194969339e-05
-2.7827385465984e-05
-4.36628182620031e-05
-1.75256497948423e-06
-1.45419028259225e-05
-1.33780207366989e-05
-8.40645270117191e-06
-3.60876303932318e-05
-5.84769327289642e-05
-2.82552512264522e-05
-3.57330832598813e-05
-2.15399742105151e-05
-3.49450391110823e-05
-1.08333175841157e-05
-3.90385569127508e-05
-8.07598640043935e-06
-4.10228903736707e-05
-5.29813223373075e-05
-3.11496306741038e-05
-1.93491323042001e-05
-2.13503267680847e-05
-2.84206079328442e-05
-2.73188221399556e-05
-1.10697298330935e-06
-2.06786489387495e-05
-3.47184455170836e-05
-3.03311484713041e-05
-2.60309332299184e-05
-3.44385902765895e-05
-7.40215426848985e-06
-4.13757655568612e-05
-2.05946438747772e-05
-2.37303105772298e-05
-5.05029260494225e-05
-3.568463203097e-05
-3.43230545990997e-05
-5.52642727796651e-05
-6.38348722736546e-06
-2.26413835311626e-05
-2.429104946188e-05
-3.97809616029644e-05
5.60592132885016e-06
2.69346650321142e-06
-7.13383134224701e-05
-2.28006453384916e-05
-1.51069682953518e-05
-6.54591497759334e-06
-5.21359577101363e-05
-1.7015776101158e-05
-3.47007600877616e-05
-6.22461092529149e-05
-1.3320123584085e-05
-3.35447738695074e-05
5.26222327126796e-06
-5.85559153087769e-05
-4.21356070320773e-06
-2.05454075020067e-06
-2.47839366306041e-05
-4.30571817699256e-05
-2.20670279546667e-05
-2.3697020988769e-05
-4.79417889946823e-05
-5.1188390948625e-05
-2.57130205562413e-05
-9.08463042176394e-06
4.9152321538486e-06
-3.11569419337116e-05
-1.77149162921617e-05
-4.11195160748609e-05
-1.659380644564e-05
-5.2205619543011e-05
-1.70010864471018e-05
-2.16344190814273e-05
-4.74849726131767e-05
-2.51073504478528e-05
-3.26579227666509e-05
-4.59143635157285e-05
-4.16689911816618e-05
-3.91673994732077e-05
-2.57333277074271e-05
-2.61896602782343e-05
-1.13063628564802e-06
-3.01020859287214e-07
-3.86000315275633e-05
-3.32752934840397e-05
-4.86905065977115e-05
-1.3835574155012e-05
-2.46894034025815e-05
-2.57055230312825e-05
-4.44935816215433e-05
-3.51808758257666e-05
-2.66812928878391e-05
-5.0077788710309e-05
-1.39695610116178e-05
-2.67587172377862e-05
-3.8840729640426e-05
-2.91804224614482e-05
-2.72724977285821e-05
-1.60286491030849e-05
-3.12193166873551e-05
-9.57892681331187e-06
-2.82218038703919e-05
-1.5360812564463e-05
-4.81644406538326e-05
-1.87194367315329e-05
-2.46774000951225e-05
-9.15121733071157e-06
-1.10446259669729e-05
-2.6581970085958e-05
-2.73107042730817e-05
-1.46254312276822e-05
-2.85705026337957e-05
-4.09467040343354e-05
-4.94035124410205e-05
-2.79543859324188e-05
-1.75993452130367e-05
-6.02976321982721e-06
-2.23216953423234e-05
-7.52446188725369e-05
-2.52286914135529e-05
-2.75820244567767e-05
-3.89630649306235e-05
-2.79559056407541e-05
-2.15134535943698e-05
-4.39146655972504e-05
-4.39053236474702e-05
-3.64488080738593e-05
-3.46978473503309e-05
-2.87700727634903e-05
3.75522030993722e-06
-2.93057677235004e-05
-3.47960299946388e-05
-9.94239283303758e-06
-3.12836567730826e-05
-2.647362743579e-05
-1.56705494273995e-05
-2.41692152702885e-05
-5.4613420474549e-05
-5.42596798530072e-06
-4.4656413879056e-05
-3.10966905447739e-05
-6.05469368146359e-05
-6.09652769799406e-07
-1.21106705091371e-05
-1.81616906033613e-06
-1.90572439390516e-05
-1.7526944009734e-05
-6.44490477743499e-05
-6.25993454414678e-06
-4.10170507486434e-05
-2.39318314797587e-05
-5.88807759919965e-05
-5.2435207639525e-05
-2.56500659895385e-05
-3.11497488035866e-05
-3.91040773887946e-05
-2.30624736556122e-05
-4.98114794006374e-05
-4.61482483678545e-05
-4.57253464847266e-05
-7.5601614002916e-05
-3.48215866505959e-05
-2.85777725803774e-05
7.94105719674239e-07
-1.95261282954538e-05
-1.44303019445836e-06
-5.52746779612937e-06
-3.10717760965233e-05
-1.316387631214e-05
-1.59558669616022e-05
9.8408795849061e-06
-5.37421594172461e-06
-1.42060737066786e-05
-2.45192065561991e-05
1.51722626880754e-07
-4.9855998733589e-05
-2.34135387762542e-05
-5.24169592221622e-06
-4.78556235308699e-05
-1.68739878820488e-05
-1.30902119072701e-05
-2.80444583969195e-05
-1.04020369070796e-05
-3.0930452049302e-05
-3.44361023586206e-06
-3.50378054870169e-05
-2.19085178785868e-05
-5.93192280926401e-05
-3.12629518165353e-05
-1.97601313718254e-05
-3.83290848141929e-06
-2.83409922864481e-05
-1.79613007776549e-05
-4.61790759649659e-05
-2.34859118476268e-05
-2.23665665852898e-05
-3.13471592946996e-05
-2.12300811612209e-05
-1.8042831757939e-05
1.62510736665437e-05
8.80495494230239e-06
-8.20350225602617e-05
-1.80910238465802e-05
-2.4703784461108e-05
-8.3274809119038e-06
-5.1392205184228e-05
-1.09377023232786e-05
1.26511443689784e-06
-7.26310901182674e-06
-3.93325617842682e-05
-8.26942903548946e-06
-6.29314165387839e-05
-7.35936357456933e-06
-3.72832473821368e-05
-4.04232449290528e-05
-4.83560160073768e-05
-3.38294511254316e-05
-2.70430402357987e-05
-3.7017122882983e-05
-5.70841697875119e-05
-2.60142657816226e-05
-1.75875531440293e-05
5.98611332466861e-06
-2.84949567808433e-05
-4.92418851064885e-05
-2.52349381668008e-05
-4.49287434065492e-05
-1.54275285445606e-05
-1.75390489817251e-05
-3.31834043411539e-05
-3.57649308496118e-05
-6.32610198132723e-05
-3.70530977691431e-05
-1.17163568617989e-05
-1.58417813078104e-05
-6.62529507850135e-06
-2.51264920518899e-05
-3.49383962379649e-05
-2.35947437410297e-05
-3.78272986571701e-05
-3.7043857432191e-05
-2.43526524766518e-05
-1.38087620749327e-05
-4.31631671617604e-05
-1.95884988145723e-05
-2.13839962572517e-05
-4.63107515025252e-06
-2.23801729269427e-05
-1.55497521089891e-05
1.37546925602509e-06
-5.00758126932345e-05
-3.39123974601078e-05
-5.26364125892657e-05
-1.54940965430098e-05
-1.9645368598818e-05
7.69734165345647e-06
-2.18163598749422e-05
-2.61744453399694e-05
-2.52749424658381e-05
-1.93894340090926e-05
-2.48257250995543e-05
-2.5991015257909e-05
-3.31625529601445e-05
-1.34889663329865e-05
-1.79521739667055e-06
-6.79581409323783e-05
-2.92176564840834e-05
-5.73043407735699e-06
-5.62190977637196e-05
-1.86621567975079e-05
-2.94479902125909e-05
-1.41800063901404e-05
-4.07368584000336e-05
-5.03901854912851e-05
-4.96462725559667e-05
-4.84955320452803e-05
-6.3747641896033e-06
-3.71273113899315e-05
-1.64911939650089e-05
-1.09050528201916e-05
-2.72208466497551e-05
-3.10052804924227e-05
-2.18591161901776e-05
-1.24403576078614e-05
-4.11188290826228e-05
-2.07437775383679e-05
-2.74330502065007e-07
-1.90653702410123e-05
-1.38587183069955e-05
-2.9131523948995e-05
2.23870039470404e-06
-1.82146401701589e-05
-2.60335387831923e-05
-5.55207095910912e-05
-3.48336414459298e-05
-3.48485133708456e-05
-1.27944215852816e-05
-5.59705042978201e-05
-1.60893773907888e-05
-1.41180534324459e-05
-3.17997709781835e-05
-2.54107039798568e-05
-1.86657215759465e-05
-3.280844023467e-05
-4.02518480836971e-05
-3.67562389923535e-05
-4.39453801755581e-05
-1.91278195588494e-05
-2.66549230199764e-05
-4.3129951745348e-05
-3.05467311621128e-05
-1.97013095219451e-05
-2.92261321346248e-05
-4.74166631807878e-05
-2.88510878757956e-05
-2.90495574255205e-05
-1.37002141587299e-05
3.68532203255536e-06
-3.80939755861013e-05
-4.30529674984341e-06
-1.04576080149299e-05
1.0175952338581e-05
-2.63698807609064e-05
-5.69211685901252e-05
7.87207360473815e-06
-1.70723244390771e-05
1.06929833584277e-05
5.89936186340911e-06
-4.29555192034718e-05
-1.38550311748808e-05
-3.32905450497409e-05
-1.16903777442275e-05
-5.69950035691937e-06
-3.51436123928132e-05
-2.83900051391332e-05
-6.99629397318992e-05
-1.2628805525558e-05
-1.92892241552651e-05
-2.98818366892939e-05
-4.01282106914141e-05
-2.59368951087282e-05
-5.10310001240351e-06
-3.7535962064263e-05
-4.58599692751445e-05
-5.7841746111486e-05
-2.50929666178209e-05
-5.02334393674692e-06
-1.29286679537809e-05
-3.03265862072534e-05
-3.19137667490221e-05
-1.84008007261104e-05
-2.02633940763364e-05
-1.55321745212383e-06
-4.52548577248061e-05
-1.00480340279899e-05
-1.00946723889736e-05
-3.84505770329437e-06
-3.98057503154069e-05
-2.45995192734185e-05
-2.50376333081185e-05
-2.23471536256178e-05
-3.26784715760719e-05
-2.02961393659976e-05
-3.13734253526931e-05
-5.28832863305539e-05
-3.73614596678074e-05
-4.29006438174046e-05
-3.39481438175638e-05
-4.38968875364419e-05
-2.86917298663543e-05
-2.96587004382159e-05
-2.35614422947118e-07
-1.77749062878463e-05
-2.30305336868539e-05
-1.7112340887014e-05
-6.6724562999758e-05
-1.15212540896449e-05
-4.45206342581295e-05
-2.62603535329217e-05
-7.05578621149412e-06
-4.39448137418031e-05
-3.05713988736402e-05
-2.36756340644924e-05
-3.85169003210752e-05
-8.21982480841521e-06
-4.52002165210291e-05
-4.47067468826219e-05
-2.33216013926613e-05
-4.03316925135114e-05
-2.9701287739881e-05
-3.26323349867625e-05
-5.36557519364486e-05
-2.622743386891e-05
-2.08756119514356e-05
-3.86664385345678e-05
-4.18038853655914e-05
-1.45558921688441e-05
-2.74393771933744e-05
-4.40668532213754e-05
-1.35535565388176e-05
-4.0209951322877e-05
-4.5980750447669e-05
-1.99050449925197e-05
-3.69858147941088e-05
-1.2761038654133e-05
-4.72550980905803e-05
-2.09239214734125e-05
-3.66267712857476e-05
-1.87403995125661e-05
-2.60822952022729e-05
-7.94096945312491e-06
-4.55486408808908e-05
-3.39472678139828e-05
-2.96124991399664e-05
-2.03720885174165e-05
1.10867879171992e-05
-2.19900155482448e-05
-2.53496087390189e-05
-3.41320432988399e-05
-3.50491144781984e-05
-3.59440744322857e-05
-5.10646371361149e-05
-1.67546637691627e-05
-3.77217132639337e-05
-2.25023124485661e-05
-2.51531072433329e-05
-2.45578697158456e-05
-3.77243556740562e-05
-3.1830545418585e-05
-2.18760080829757e-05
-1.76444322522291e-05
-4.87400488337832e-05
-2.40028920057268e-05
-3.85551689533898e-05
-3.9612643324264e-05
-2.98607275406735e-05
-2.1640288794266e-05
-4.28214101033093e-05
-4.22127381511849e-05
7.42321474640728e-06
-2.54462045543933e-05
-2.28123067746055e-05
-2.08457379453162e-05
-4.40143642065627e-05
-4.33890534465311e-05
-3.06269402360375e-05
-1.79107003937875e-05
-3.26962834584055e-05
3.38954411381945e-06
-3.17020077423191e-05
-8.46598298633812e-06
-4.48193913268293e-05
-4.28431414844259e-05
-4.10149487588319e-05
-3.60974762005696e-05
-4.4847403692329e-05
-1.01064518781771e-06
-5.54989610738636e-05
-1.28391923958588e-05
-2.95531240524078e-05
-2.15576657938766e-05
-3.94389187149227e-05
-3.93537362708766e-05
-1.4682435934295e-05
-4.14174650477873e-05
-3.16521183222718e-05
-2.93350865362489e-05
-3.38455731605482e-05
-3.76193326143188e-05
-5.84796056175314e-06
-2.41272049814978e-05
-3.36313280612002e-05
-2.26668026865315e-05
-4.08336315045631e-05
-2.45945739550696e-05
-1.85680051090625e-05
6.52381608722855e-06
-6.22337116892644e-05
-3.88707569948276e-05
1.85679647145344e-06
-1.75917047251764e-05
-4.62548601892881e-06
-3.59568317599932e-05
-9.06877811201372e-06
-2.28329202515694e-05
-1.82145934325757e-05
-2.49554357327063e-05
8.90355408119264e-06
-2.48781716840118e-05
-5.01561046379802e-05
-1.85777642886907e-05
-1.86004795088058e-05
-1.81908247132093e-05
-1.898254502117e-05
-2.03638661178277e-05
-4.036441911413e-05
-4.03270618421819e-05
-2.59564175530529e-05
-8.82507494043618e-06
-1.9808756066902e-06
-4.3227755105562e-05
-1.80880093385793e-05
-1.72228868591071e-05
-5.08688265183339e-05
-7.90996534605484e-06
-3.75989439192377e-05
-4.66389175086776e-05
-3.48878284406006e-05
-3.88463428284017e-05
-4.09444095058822e-05
-5.80156869729717e-05
-2.86382402297085e-05
-3.26214529812495e-05
-1.94386044916332e-05
-2.27121252240622e-05
-5.33153226096395e-05
-5.84812404189416e-05
1.06084670453524e-05
1.41231564569697e-05
-4.98569468384812e-05
-1.47046197101895e-05
-1.55345032483663e-05
-3.51251660981754e-05
-3.34700982854251e-05
-5.10931919323885e-06
-4.72687050296471e-05
-4.15651014566043e-05
-5.85442651831545e-06
-2.60140027342833e-05
-3.35651573209692e-05
-2.85764252480741e-05
-5.14673953123536e-05
-4.010050832679e-05
-4.94711666526902e-05
-1.723220199916e-05
-3.03149081665524e-05
8.93894012361281e-06
-3.29783545442761e-05
-2.25982199668703e-05
-4.07961384294543e-05
-2.93113377530819e-05
-6.48034605143691e-06
-2.64584249306565e-05
-2.37118150964011e-05
-1.10237420721861e-05
-4.54517715541683e-05
-3.18751461374995e-05
5.55838048492258e-06
-4.04997175697628e-05
-2.8418821619625e-05
-2.34765820220082e-05
-2.62833921263947e-05
-2.52174133850422e-05
-6.23568928948782e-05
-1.67489147403144e-05
-2.68497169349456e-05
-8.97322576735033e-06
-5.48101041449502e-05
-7.96190119647718e-05
-3.84333668237616e-05
-5.69915080008496e-06
-5.06220063802038e-05
-6.01661519858207e-05
-2.9998851424985e-05
-1.90467514114443e-05
-5.50979616545773e-05
-2.42991780438565e-05
-2.94199808322972e-05
-6.19083488971788e-05
-1.89320318622265e-05
-1.36282224559479e-05
-4.79872927619644e-05
-2.03613415574466e-05
-4.8946559992393e-05
-1.09468505730426e-05
-1.17457427390026e-05
-1.00978015690462e-05
-2.07351772249642e-05
-6.33729929360688e-05
-4.19895989000074e-05
-2.73745446176878e-05
-4.82070480828394e-06
-4.9456832870088e-05
-4.25056039130018e-05
-5.12901873796019e-06
-4.20124669728623e-05
-1.81570124647419e-05
-1.42097457696237e-05
-4.54583064456848e-05
-3.85072930134771e-05
-5.81250216223135e-05
-2.06016547214003e-05
-2.67529989844491e-05
-2.72197487151964e-05
-3.90476757029141e-05
-4.94874436668631e-05
-3.97094914079857e-05
-4.06936032272759e-05
-3.89233537437979e-05
-3.7314185006945e-05
-3.62596415283457e-05
-1.19593746964833e-05
-3.78827845136124e-05
-2.81263053881263e-05
-4.61550291836458e-05
-1.19368643366179e-05
-2.77181976218513e-05
-4.44760207011921e-05
-2.973230840033e-05
-3.08114616870052e-05
-3.46834600674101e-05
-5.60465191123278e-05
1.68350156159841e-06
-6.29817459091258e-06
-3.03239613305202e-05
-2.54262812449853e-05
-2.12492737405262e-05
-3.3221838445702e-05
-2.16593311741408e-05
-3.63457411912213e-05
-6.3037076720567e-05
-3.87395671648153e-05
-1.01040251085538e-05
-2.29494486741245e-05
-5.72720372121632e-06
-1.92123722858649e-05
-5.23692335163319e-05
-3.36004442292661e-06
-1.46891709734203e-05
-1.74405850799878e-05
-2.49385520689979e-05
-2.30246285678241e-05
-3.4855208961086e-05
-4.38037087617383e-05
-1.34770048880896e-05
-2.82142032441056e-05
-3.64630262598115e-05
-2.03032669175661e-05
-2.28467160076397e-05
-5.6275788096052e-05
-3.49541112125476e-05
-2.42922138406242e-05
-2.43622195923061e-05
-3.50341066962996e-05
-4.0797803254337e-05
-1.79767009016639e-05
-7.08730588874394e-05
-6.66640863160074e-05
-2.31055527719564e-05
-2.63711161731421e-05
-2.23558074827572e-05
-2.81316091419905e-05
-7.14900676009193e-06
-4.84091194714792e-05
-5.77239226830938e-05
9.85897685521903e-07
-3.3606245507525e-05
-5.77141194686401e-06
-2.20172123276301e-05
-3.31212616348094e-05
-3.6854402792784e-05
-5.52264830357938e-05
-1.13091360581845e-05
-2.92998603282888e-05
-2.42707431374755e-05
-1.18837125643961e-05
-4.48879883215316e-05
-3.9700708291504e-05
-4.13070018514967e-05
-2.15305604462161e-05
-8.50334005601745e-05
-1.1955338655195e-05
-1.80365608027879e-05
6.53755778138303e-07
-5.17930266176518e-05
-3.71924160095878e-05
-4.43254053288946e-05
-4.03634596090752e-05
-3.78105723902486e-05
-3.64399530935601e-05
-3.27550256117805e-05
-2.52332196973084e-05
-2.12335995556237e-05
-3.80680985763157e-05
-1.14575621065234e-05
-3.52896346719289e-05
-5.52743296773206e-05
-1.94218756800587e-05
-5.32626365306576e-05
-4.36361252729897e-06
-7.36811447376784e-05
-2.65053514560683e-05
-2.39582623030764e-05
-3.6922171426409e-05
-3.03451222070779e-05
-3.64345698733035e-05
-1.03404253387693e-05
-3.62727810813123e-05
-4.31213008794274e-05
-3.41960644258565e-05
-4.0555756354435e-05
-2.30848559035222e-05
-1.78495928647537e-05
-3.0250197490236e-05
-3.02385846392084e-05
-1.809850478952e-05
-2.25652010059943e-05
-4.51130877309946e-05
-2.37552336162807e-05
-2.33209736689775e-05
-4.10829923964902e-05
-5.37623743928438e-05
-1.91483708128006e-05
-4.09107011915036e-05
-1.90538355676072e-05
-3.39781164252765e-05
-1.88316476856726e-05
-5.20077841394752e-05
-3.32908464626225e-05
-2.36092263279511e-05
-5.19764417176017e-05
-4.30491945590711e-05
-1.78439623122291e-05
-2.46935173285312e-05
-5.58639138226809e-05
-1.82418188023098e-05
-4.29575465293805e-05
-3.46182106620603e-05
-5.38711210844281e-06
-2.90312020562216e-05
6.84555638368719e-06
-5.88445182330219e-05
-2.7364666857535e-05
-1.85374547612586e-05
-2.40233881421468e-05
-5.0107897856551e-05
-3.55408398518552e-05
-2.15159200088149e-05
-3.19940230350598e-05
1.1516368013689e-07
-3.19962952172488e-06
-4.07846367891491e-05
-1.17173221168154e-05
-2.00749165041835e-05
-3.44453722837459e-05
-4.93598258628011e-05
-2.98912726936607e-05
-3.31540628057706e-05
-1.42602350922376e-05
-2.1044361410558e-05
-3.86741877887728e-05
-4.61101951124164e-05
-2.70007831446623e-05
-1.56557789121181e-05
-3.31701837196262e-05
-2.19328433756587e-05
-3.77103135039195e-05
-1.34462572557469e-05
-1.98106019471545e-05
-3.81642690805744e-05
-3.13443259116872e-06
-5.74153631777215e-05
-2.13148377333237e-05
-3.60815810481504e-05
-4.81536072171576e-05
-1.22420964592941e-05
-2.79006755890234e-05
-4.50036794100967e-06
-2.78261268713472e-05
4.34640985392994e-06
6.63967717602555e-06
-3.4373355642051e-05
-2.47543686531713e-05
-1.20663965481116e-05
-5.02658076631305e-05
-1.06665685189993e-05
-2.80772076128898e-05
-4.92163982630215e-05
1.9940357413239e-06
-4.05714894835934e-05
-2.64774450522855e-05
-1.76800473289881e-05
-2.59801047349358e-05
-5.17851512883165e-05
-2.36191888652282e-05
-3.5759323676437e-05
-2.39655842859292e-05
-3.03808042629963e-05
-3.1936908614755e-05
-2.16538064952955e-05
-2.43121869097012e-05
9.01734390560313e-06
-2.57087204191047e-05
-2.92470716905261e-05
-3.00747683300397e-05
-4.48306917250421e-05
-1.57964204528411e-05
-2.70169105561078e-05
-5.33535399658806e-05
-4.74740955181795e-05
-2.31645283036079e-05
-1.73302159428646e-05
-1.35986897432848e-05
-2.42954329523654e-05
-2.87239455375502e-05
-2.90455529470119e-05
-1.60712176825395e-05
-2.22406345961897e-05
-1.91704036138879e-05
-5.55296861861296e-06
-7.71982775882691e-06
-2.72975200427068e-05
-2.11749925729777e-05
-2.0156059096993e-05
-3.22188984739209e-05
-2.80787755726091e-05
-2.10003526414362e-05
-2.37193758747656e-05
7.83826445096318e-06
-2.40605002068061e-05
-6.21368294796767e-06
-3.52427760697756e-05
-3.26016161366525e-05
-1.57033128093722e-06
-8.89139197002216e-06
-3.58518299559171e-05
-3.74602443058654e-05
-2.82441548227428e-05
-2.15674859799321e-05
-5.98149939054861e-05
-2.36288819889024e-05
-4.85584747564973e-05
-1.71521598867058e-05
-3.90471351323452e-05
-2.94021016657991e-05
-3.53656081519135e-05
-3.85434926987018e-05
-4.87903352982532e-05
-3.74752600323317e-05
-2.25453098636465e-05
-5.25258035619624e-05
-2.88283255530172e-05
-2.66678528991423e-05
-2.98015345794146e-05
-2.86180887454309e-05
-5.64287493050474e-05
-4.98791963479855e-05
-2.77050505629162e-05
-4.48599198622641e-05
-3.82485014648447e-05
-3.1792712533855e-05
-5.08566306152936e-05
-1.72869403805466e-05
-1.58882279952183e-05
-4.76353947625826e-06
-1.03667126286421e-05
-4.14676683375681e-05
-3.51063625465555e-05
-2.9656829884069e-05
-4.27168152992122e-05
-2.18141473840194e-05
-4.42801122734485e-05
-9.24751730454313e-07
-4.58371395371841e-06
-3.25827108728841e-05
-1.30582237287587e-05
-3.51069653182402e-05
-8.04527332318193e-06
-3.08287116486781e-05
-4.17804450238641e-05
-1.32695305434438e-06
-2.71792148333763e-05
-2.01083930972403e-05
-2.90967202905209e-05
-4.79907091306675e-06
-3.50175324430371e-05
-7.17041786629461e-07
-3.39541084094838e-05
-3.76541048512232e-05
-4.25429981284936e-05
-3.02537396746712e-05
-4.28765031057106e-05
-3.10635198107792e-05
-3.19812257551251e-05
-7.42700398705931e-06
6.97175145019038e-06
-1.3009007532454e-05
-3.59162986786093e-05
-6.13776667498863e-05
-6.10973750035963e-06
-3.25269818795513e-05
-3.53190586796268e-05
-3.61226160567866e-05
-3.11779982524632e-05
-1.57123267773319e-05
-1.77603576196545e-05
-5.98849028494296e-05
-1.76338575367413e-05
-3.8353989849153e-05
-4.48109066290523e-05
-7.64423266937604e-06
-3.73412824649747e-05
-2.1160243174661e-05
-2.39394507082697e-05
-3.44005703665756e-05
-2.12513260169311e-06
-2.26063181821512e-05
-2.23294693521383e-05
-2.14742070967692e-05
-3.15997561364856e-05
-2.2213884078423e-05
-2.69786088715631e-05
-3.94060686228232e-05
-2.98768097837524e-05
-1.78536777736263e-05
-4.11465537652844e-06
-1.0951994637704e-05
-3.61270384919303e-05
-2.5656678461507e-05
-4.64048507991312e-05
-2.55618243719061e-05
-1.958401009979e-05
-5.50469437505806e-05
-3.28344640625528e-05
7.53346297099117e-06
-5.14670895426392e-05
-4.85042393291018e-05
7.73923145364834e-06
-2.84439918428481e-05
-1.90365980119799e-05
-2.51884491644454e-05
-2.29043551695618e-05
-3.17481292685987e-05
9.8743283592804e-06
-4.58117521129619e-05
-6.7024966140251e-05
-2.38862224337742e-05
-1.85846295535241e-05
-7.59305835279209e-06
-2.24377410267011e-05
-1.99936645566844e-06
-2.5562015692063e-05
-5.41048750594705e-05
-1.04173266675409e-05
-3.98670706401325e-05
-3.15809611761135e-05
-3.23182911749635e-05
-4.09031269714554e-05
-4.927180668454e-05
-5.41510409386843e-05
-4.84056810459812e-05
-4.10237829595387e-05
-1.0883375076333e-05
-3.43254521516234e-05
-1.08011638673865e-05
-4.85384905123663e-05
-2.55507472231497e-05
-5.10343695583952e-05
-9.07438665289634e-06
-3.95012898570755e-05
-1.24977096329691e-05
-1.45944849009272e-05
-4.46631403399189e-05
-2.21440443825157e-05
-8.18859206249352e-05
1.39197147157934e-05
-1.53515777967653e-05
-1.17991358981658e-05
-2.13119730179412e-05
-1.81497395588733e-05
-1.66164416327919e-05
-7.81508859856547e-06
-5.21570130807177e-06
-2.0156559348467e-05
-1.90461207600006e-05
-3.58277220866679e-05
-2.17887654169028e-05
-5.76187585962931e-05
-1.28819765886483e-05
-6.99412788906312e-05
-3.1738945022033e-05
2.72825939244915e-06
-4.22079130729915e-05
-3.48439610026401e-05
-1.23814132674477e-05
-3.26126403474913e-05
-2.50342584389363e-05
-3.32179743293346e-05
-2.72330256440297e-05
-6.54512726640152e-05
-3.77205528020453e-05
-1.63324751166436e-05
-2.90187523892713e-05
-5.51418590594366e-05
-4.99364085390438e-05
-3.45884140740438e-05
-3.47658419149577e-05
-3.23245715699648e-05
-4.82509720518407e-05
7.80355427543558e-06
7.96050415084458e-06
-5.01350660385284e-05
-5.72592688527884e-06
-3.90179770777424e-05
-3.28531899950038e-05
-2.88732185528174e-05
-3.01552732292574e-05
-2.17640329270295e-05
-2.08688564945167e-05
-3.83627071594983e-05
-5.70279085993174e-05
-5.3202720387925e-05
-2.73859302464125e-05
-6.27143705995695e-06
-2.95383811538615e-05
-3.05114737239804e-05
-3.1714308696988e-05
-2.11910744494477e-05
-1.15462897195967e-05
-5.08167043973131e-05
-3.48075450111291e-05
-3.0831712397887e-05
-2.33022254849873e-05
-1.73921904712263e-05
-1.618202090914e-05
-3.6736991243705e-05
-5.10143251591773e-05
-6.07966127009615e-05
-3.17095699595633e-05
-5.80895967076494e-05
-4.47728572313689e-05
-3.76251787219465e-05
-5.01799118879585e-06
-2.88408996563513e-05
-8.4616896894222e-06
-2.58727760681507e-05
-1.76715230140351e-05
-1.92901053097267e-05
-1.41453438314974e-05
-3.57258675043621e-05
-1.66767162908041e-05
-4.04288982547602e-05
-4.08314951802622e-05
-1.41584137806693e-05
-1.55965636294486e-05
-4.33446080033134e-05
-1.06115955718823e-05
8.78931585739769e-06
-4.1709912131837e-05
-6.58067323677178e-06
-3.94018192531024e-05
-3.39573191629502e-06
-2.22215837870903e-05
-1.0836384945205e-05
9.27605508643326e-06
-3.35642433553671e-05
-3.58410372400035e-05
-2.25653370004682e-05
-3.04764793951322e-05
-4.98599331361635e-05
-3.29516753876744e-05
-1.71575770914721e-05
-2.04312551140278e-05
-3.70303604195706e-05
-4.24062469656726e-05
-1.18833737822913e-05
-2.20217786107898e-05
-4.47857944201842e-05
-1.83026977571629e-05
-3.91026472364319e-05
-1.86981440467618e-05
-1.70703680703022e-05
-9.55851695034628e-06
-4.20375181545479e-05
-5.88989364628815e-05
-2.99420719608983e-06
-3.59848816284056e-05
-2.1233599281166e-05
-3.15727930818425e-05
-1.35992068338952e-05
-3.45363815547309e-05
-3.50587171949945e-05
-2.90882418394535e-05
-2.89065873715681e-05
-4.80799397756292e-05
-2.32495774304547e-05
-5.38560355040759e-06
-2.47508691370861e-05
-5.09743104844348e-05
-3.67710481179578e-05
-2.37385251133695e-06
-1.97359347744784e-05
-3.03482424393967e-05
-8.80888126157971e-06
-4.79514167423776e-06
-3.05083230896367e-05
-4.50857569170526e-05
-3.67626485287561e-05
-1.93661422918322e-05
-2.37518326094265e-05
-1.94368220860044e-05
7.89794247002726e-06
-1.84802096184597e-05
-4.7455153051444e-05
-1.73432772341651e-05
-3.21090154105077e-05
-3.84740926232193e-05
-3.26915099477651e-06
-3.8966251656699e-05
-4.21815529441767e-05
-2.83366574110062e-05
-1.61536845286632e-05
-3.84155908198994e-05
-5.29122054929909e-05
-1.41752416494537e-05
-5.19167873158274e-05
-1.56865536977469e-05
-6.87675533284393e-06
-3.70546959783886e-05
-1.38528565644268e-05
-1.11081214527199e-05
-5.1601453982754e-05
-2.39794380180181e-05
-3.61520631191017e-05
-6.31151820782335e-05
-3.74627270167826e-05
-1.70130945664408e-05
-2.55487554923639e-05
-4.72109318428378e-05
-1.34598829033864e-05
-1.17714434752756e-05
-3.43825831601113e-05
-2.05012557051911e-05
-1.96432064830968e-05
-2.83542639148745e-05
-2.75726395276744e-05
4.57339625471018e-06
-3.16817785329043e-05
-2.60870877663869e-05
-6.57215513019302e-05
-2.78584453190229e-05
-6.09093539987956e-05
-6.40504263955832e-06
-1.65680364743319e-05
-2.77198960955087e-05
-1.57741664479295e-05
-3.7960815875611e-05
-2.76506006887419e-05
-2.56076065322113e-05
-1.622806008578e-05
-2.94078714162165e-05
-3.03200109701158e-05
-7.57070816963274e-06
-4.04718734937727e-06
-3.67235753162541e-05
-2.20467018839856e-05
-1.72243888904046e-05
-2.78235748613822e-05
-2.12439574723405e-05
-2.76057912943595e-05
-1.38289932257102e-05
-8.09678635308592e-06
-4.06094533969944e-06
4.96323862510074e-06
-5.19100788566053e-05
-2.67207483372534e-05
-4.01023676640543e-05
-3.9072046983171e-05
-3.53130315954446e-05
-2.31979376481203e-05
-1.8580070398249e-05
-2.09548253020937e-05
-2.23649489223413e-05
-6.91334395649757e-06
-3.19302690863109e-05
-4.86083564242399e-05
-2.67985566262014e-05
-2.56899214293694e-05
-4.72390115507672e-05
-2.18799437030967e-05
-2.35374152002505e-05
-4.56951737592698e-05
-4.9333496062823e-05
-4.36417343373364e-05
-1.18599617577045e-05
-2.82452456388529e-05
-3.30047630276847e-05
-3.1458039251191e-05
-2.114791177434e-05
-1.46667806829114e-05
-3.65250943317278e-05
-3.60766431587756e-05
-2.70761983651085e-05
-4.10666880371965e-05
-1.11279884851271e-05
-5.26215203468273e-05
-3.66122581413282e-05
-5.01573778203511e-05
-1.57737348043994e-05
-1.97932414863781e-05
-3.97489337957356e-05
-2.29795012950069e-05
-2.60392085372483e-05
-1.66175421559071e-05
-5.53239605065527e-05
-1.09967974539176e-05
-4.62227322273343e-05
-3.86807961081955e-05
-2.63086991211814e-05
-1.89427708189862e-05
-2.34723622660608e-05
-7.29222250070062e-05
-1.24333820783556e-05
-2.72721776557172e-05
-4.36320354752053e-05
-4.2705441021516e-06
-2.14214042401431e-05
-1.90344113624645e-05
-3.64035924392168e-05
2.85571374781499e-06
-2.23656885559605e-05
-5.52229531131946e-05
-1.74995019877934e-05
-2.16145228667402e-05
-4.87066039904523e-05
-4.06589124263516e-05
-2.29003705743213e-05
-2.94211187246988e-05
5.88285758669415e-06
-3.97856145082022e-05
-3.68392486271787e-05
2.19153145044275e-06
-1.68295409826225e-05
-2.05570677694335e-05
-1.06783211602189e-05
-1.59471290549884e-05
-3.26310931334338e-05
-3.07316226143475e-05
-3.25654590804049e-05
-1.83120424734655e-05
-3.15862600334249e-05
-4.38010514640974e-05
-4.24274887867815e-05
-4.47036370124715e-05
-4.21775593476333e-05
-1.79850595058963e-05
-1.77614083378057e-05
-4.22445381108579e-05
-2.36633804119828e-05
-2.57180068420888e-05
-1.99157303671621e-05
-9.46794277363623e-06
-6.83723124983258e-05
-2.5651289833926e-05
-2.60549076114514e-05
-4.84707894009004e-05
-4.52779876433787e-05
-4.02831240516447e-05
-3.52696167775905e-05
-2.85023057493069e-05
-5.40649992902499e-05
-1.96786563939619e-05
-5.15460652553758e-05
-2.5999849720463e-05
-3.08163983427213e-05
-2.75703093554097e-05
-4.39882854461781e-05
-2.28764160290805e-05
2.61450870230706e-06
-1.76573749036537e-05
2.41245293739804e-06
-3.14165008705105e-05
-4.37004703085974e-05
-3.27860710944938e-06
-4.2483703631145e-05
-2.28690704162047e-06
-3.26295863122148e-05
-2.79217684563327e-05
-1.27425565726974e-05
-3.87588989709699e-05
-4.36899034050143e-05
-9.67430345573337e-06
-3.02730192061134e-05
-3.94060250399068e-05
-6.72225967109274e-06
-5.85398479826223e-05
-5.48432839479484e-05
-2.1333509220963e-05
-4.43119516723869e-05
-1.44156160423662e-05
1.29325084565329e-06
-3.58019911518251e-05
-2.21870424607631e-05
-4.50555330622372e-05
-1.47710429607931e-05
-3.41461296643188e-05
-3.73639955070516e-05
-5.36917759552497e-05
-2.11821562856355e-05
-6.86290545881585e-05
-3.20315501106744e-05
-3.01699436015477e-05
-2.41904467699575e-06
-3.24286381800524e-05
-3.83490817128402e-05
-3.61408921456031e-05
-2.90754145520948e-05
-2.80860602622063e-05
-1.44742405337437e-05
-2.54130466843464e-05
-3.08331223864032e-05
-2.45425686128412e-05
-9.64277180800521e-06
-1.35352223904456e-05
-3.69301653057678e-05
-2.14902360310435e-05
-2.05034992505899e-05
-5.14936952506634e-05
-1.63245203952216e-05
3.34532902855177e-06
-5.0670324416092e-05
-4.97284410089853e-05
-2.18570990140076e-05
-4.36385509560305e-05
-1.24628532168923e-05
-8.76785248029154e-06
-3.19185148161452e-05
-6.22361093090899e-06
-2.72093463159664e-05
-2.22992700527765e-05
-2.47805670604847e-05
-3.3398390606076e-05
-2.80315378220599e-05
-1.37663625811899e-05
-4.73943518297266e-05
-6.4495780417703e-06
-2.87957308917372e-05
-1.75712014026259e-05
-3.5349233211954e-05
-3.36132552284057e-05
-3.30663896475875e-05
-2.0708720705851e-05
-3.23828675848365e-05
-1.77049338350436e-05
-4.0202598501288e-06
-2.13072016328553e-06
-2.83631971606644e-05
-5.60847971639695e-06
-4.55664777213821e-05
-4.46477819802195e-05
-3.48930038072475e-05
-4.61625074284574e-05
-3.06970160660143e-05
4.72205463391702e-06
1.05426307430948e-06
-9.56819268209767e-06
-2.53088620806308e-05
-3.33552331859128e-06
-4.9058339946471e-05
-2.68329671989526e-06
-8.77260031310421e-06
-3.48038848633725e-05
-3.66883749019679e-05
-3.76962834956551e-05
-4.93674167169725e-05
-7.1639522473447e-05
-4.09845926645562e-05
-1.30448219735062e-05
-2.38330446588104e-05
1.25763369373291e-06
-3.31837482672826e-05
-4.55482770543829e-05
-4.34419242881153e-05
-1.24585876359548e-05
-9.89350628645642e-06
-5.35560147266995e-05
-3.55979619478678e-05
-3.16163666432078e-05
-1.42614031942837e-05
-1.81126457636015e-05
-3.43369353330756e-05
-3.16546823329816e-05
-2.21316251637825e-05
-4.48178504597178e-05
-3.56309186219756e-05
-6.74111941190154e-06
-2.35306739015547e-05
-4.35498830937353e-05
-3.75749984464266e-05
-3.67244827957874e-05
-2.80226805485798e-05
-4.80492717621212e-05
-6.15051737431388e-06
-3.30624719625837e-06
-4.05945377374821e-05
-2.47500883067386e-05
-5.45313521311649e-05
-1.38394261471642e-05
-4.28783343287687e-05
-1.0931799608807e-05
-4.70705258033846e-05
-3.63581681319208e-05
-1.70172088447407e-05
-5.38174460607693e-05
-2.98888189262063e-05
-4.20933608856159e-05
-3.89463851186393e-05
-2.9674080522914e-05
-5.69674259502357e-05
-4.81346099940707e-05
-5.30699359164087e-05
-2.6438605720872e-05
-2.24244046288661e-05
-6.27011990423391e-06
-5.06803334330724e-05
-3.90790875037428e-05
-4.79790609407781e-05
-3.35387974150379e-05
-2.6381622100015e-05
-4.32888211180988e-05
-5.0303100050373e-05
-3.11606878975649e-05
-5.47852032698124e-05
-3.92512301932291e-05
-1.86527449619739e-05
-4.18253966233328e-05
-2.26228505642046e-05
-4.28336480112652e-05
-3.32934920072956e-05
-4.96369048373334e-05
-3.23797701819654e-06
-2.62327562444382e-05
-2.30733190718513e-05
-2.71434191906896e-05
-2.86262357457948e-05
6.0149031942534e-06
-2.03227224978674e-05
-3.40628663493161e-05
-3.80157956975405e-05
-4.30125014765544e-05
-2.24115957025134e-05
-4.99710790041895e-05
-4.26445077734824e-05
-1.99263291600153e-05
-5.9251495290793e-05
-3.65103648211731e-05
-2.53416890622506e-05
-1.20831578907709e-05
-2.02119598075067e-05
-1.71397722273665e-05
-1.12792596415419e-05
-5.28794593255066e-05
-1.3526655361694e-05
-3.58892619516078e-05
-7.71596252110442e-05
-3.30492196479396e-05
-2.16195843603096e-05
4.20240122715914e-06
-4.5517140528888e-05
-4.55496223097085e-05
-4.20945921364317e-05
-1.69978034246463e-05
-6.1515647438295e-05
-3.69714649751405e-05
-6.78882355353016e-06
-1.94201440929913e-05
-3.00485248765592e-05
-2.3542048942592e-05
-4.16620677504037e-05
-4.33648475788514e-05
-3.77238459668291e-05
-3.15630978193797e-05
-1.84024590189207e-05
-5.13217871348465e-05
-8.25233371462705e-06
-1.71338348876797e-05
-1.84424856741611e-05
-3.72634427447638e-05
-3.65782797179418e-05
-1.66079669899878e-05
-2.49494762140446e-05
-1.9155520318157e-05
6.87229093710923e-06
-4.81303269530533e-05
-9.86890781184256e-06
-2.77824106321314e-05
-3.04717024571899e-05
-2.86178639483114e-05
-3.06123779617998e-05
-4.7436697675842e-05
-1.70736506089435e-05
-5.39640066840675e-05
-1.93969550091117e-05
-2.94520073527693e-05
-4.06678988192793e-05
-2.46422213408145e-05
-1.13322132036926e-05
1.18520377911584e-05
-2.70133416177395e-05
-3.16169440198044e-05
-3.30578522115899e-05
-3.95067488643977e-05
-2.25234108991598e-05
-2.39945797141002e-05
-5.83207343764289e-05
-2.24129823602544e-05
-3.31843829450944e-05
-1.94114930975093e-05
-1.37218937917627e-05
-2.70390990922051e-05
-3.01589895002521e-05
-6.61751723136475e-06
3.40445265040837e-06
-7.88879018320105e-06
-5.84637036674403e-05
-3.1551882993444e-05
-5.31549609354937e-05
-2.1341198320045e-05
-1.38429914860522e-05
-2.34580386725612e-05
-2.74081304460145e-05
-2.7237752400251e-05
-8.21015561886229e-06
-5.83531902338064e-05
-1.79400932331738e-05
-3.7990897923514e-05
6.94247782579917e-06
-2.78559242133782e-05
-3.48834791221892e-05
-3.05280098267339e-05
-4.20552198413662e-05
9.97345536907664e-06
-5.34867576912721e-05
-6.42585947135788e-05
-3.12625923593251e-05
-3.16666078023286e-05
-1.23829502939483e-05
-6.84398248751915e-05
-5.24464841269449e-05
-2.70411731342004e-05
-4.95341073281203e-05
-8.80041166440915e-06
-3.16520536867316e-05
-3.43431004530277e-05
-3.50895801914266e-05
-2.65068435520987e-05
-3.25338279461525e-05
-6.54484967567931e-06
-2.94303105546202e-05
-4.33263491415363e-06
-1.04213043540827e-05
-1.29005491684474e-05
-3.35921886932165e-05
-2.6168794996807e-05
-5.14138375105417e-05
-2.24475252424004e-06
-1.77877018468378e-05
-7.40457986176569e-06
-3.85264629083582e-05
-2.8129786808267e-05
-1.39140371567839e-05
-4.41419180427232e-05
-2.44154823496621e-05
-8.33225258494491e-06
-1.66783760805651e-07
-6.13666888846759e-05
-1.74379090117989e-05
-3.69984186036181e-05
-7.66512844265043e-06
-5.06188200920428e-05
-6.13024981584386e-05
-2.80272719085435e-05
-6.76009629417184e-06
-4.3833081035971e-05
3.87191120726778e-06
-5.41530245168073e-05
-3.29520425818698e-05
-4.27640671608123e-05
-1.34128628207161e-05
-1.42052726164222e-05
-3.50922271734898e-05
-2.61103291324474e-05
-4.50370537977435e-05
-3.600627563917e-05
-4.6025276810425e-05
-5.50214805983882e-05
-4.97891978717026e-05
-3.33693689031153e-05
-1.6990317369529e-05
-2.7536486420124e-05
-3.60693420818265e-05
-3.30108953889095e-05
-1.82942917083973e-05
-5.54087586594279e-05
-2.71552473682292e-05
-1.68100233435385e-05
-2.02488002552308e-05
-2.59707875777937e-05
-4.65201581253195e-05
-1.3278576234859e-05
-2.5469410101835e-05
-3.65441786954489e-05
-3.72263371775287e-05
-6.47104393350229e-05
-3.35842554062113e-05
-3.00264386116007e-05
-8.16086587058777e-06
-1.41535577702967e-05
9.71553293820128e-06
-3.26225184234973e-05
-8.55936510892311e-06
-2.75184527651961e-05
-2.52984670269757e-05
-5.34989583448272e-05
-1.1272886147194e-05
-5.67703643672598e-05
1.2914310419098e-05
-1.81382459843045e-06
-2.75379980677348e-05
-4.35660558750026e-05
-2.34009515214787e-05
-1.55442687934866e-05
-3.2138533339602e-05
-3.8341635051563e-05
-4.08724006520322e-05
-4.66102468765768e-05
-1.59520787698393e-05
-3.7805414368558e-05
-2.11823715072701e-05
-4.51674948658858e-06
-3.34459039857847e-05
-3.92910551839597e-05
-1.51131723552543e-05
-2.31447034279489e-05
-5.25214436488743e-05
-2.36353266095407e-05
-7.45313901487782e-06
-1.73884249992903e-05
-4.29030641861648e-05
-1.50874385886186e-05
-2.76291812128683e-05
-5.23387982051932e-06
-1.40864893750024e-05
-2.43206690294966e-05
-3.87755230379874e-05
-7.17704863881394e-06
-2.91165418619385e-05
-1.48062681034589e-05
-4.35377233000707e-05
-4.58934064654184e-05
-3.12417251006224e-05
-2.76528225016014e-05
-2.77605669095848e-05
-1.86544330953726e-05
-9.68901920436803e-06
-2.02350029578412e-05
-2.76328395184379e-05
-2.84520086524192e-05
-3.40381479385181e-05
-1.57566237154817e-05
-2.15998949925185e-05
-2.56478309792785e-05
-3.03906392564841e-05
-2.59634056970411e-05
-4.97727553642618e-05
-5.14540530398139e-05
-5.69666892013204e-05
-4.86372087979386e-05
-1.04852435270434e-05
-7.81201509198988e-06
-2.22739753612815e-05
-2.00380912417171e-05
-2.83046038511218e-05
-1.7477595937643e-05
-7.64257970087115e-05
-8.40376267147868e-06
-6.10421393940382e-05
-3.13487334124999e-05
-6.08969547906475e-05
-3.35214006555915e-05
-2.1267598158174e-05
-3.33196403053873e-05
-1.58832925063364e-06
-5.00159824654479e-05
-1.49845567540858e-05
-2.58822283411626e-05
-5.75255980774693e-05
-1.24356593095144e-05
-4.77626617544799e-05
6.70770512042512e-06
-3.07547098285722e-05
-1.90286046217894e-05
-3.16925289251465e-05
4.26078129384296e-05
6.65461827046628e-06
-1.42607368312369e-05
-1.99005464790023e-05
-1.50103865477523e-05
-4.19797379623837e-05
-4.2979681077074e-05
-1.13709302707017e-05
1.89762740049639e-05
3.13085901527493e-06
-1.88731256962598e-05
2.28900300255667e-06
-2.87497669393621e-05
-1.7974717304535e-05
-3.31071043284657e-05
-6.64255361019206e-06
-2.45758653555926e-05
-2.35483207793142e-05
-1.19095728626982e-05
-3.96066749576989e-05
-4.3421840172788e-05
-4.53783330491793e-05
-3.3579971063917e-05
-1.30750352720736e-05
-2.50812231174136e-05
-4.11258148906205e-05
-4.74349524576563e-05
-3.33587731666801e-05
-3.00593244798207e-05
-5.65750583781753e-05
-5.65405666918106e-05
-3.44828810003957e-05
-6.59841101470576e-05
-2.65639136297835e-05
-1.66510405504889e-05
-3.05731607862899e-05
-3.20510695973509e-05
-6.64421420254253e-06
-3.14472309550633e-05
-3.19247999158843e-05
-4.67812850849347e-05
-1.92109924395577e-05
-5.53737021562574e-05
-3.86552078257735e-05
-2.73417236589877e-05
-2.38115334599012e-05
-1.78877534892172e-05
-3.68854166718823e-05
-1.96902479365962e-05
-8.71236516829777e-06
-3.34075095972663e-05
-1.10542967101861e-05
-1.53238453576855e-05
-2.0735195165822e-06
-3.85778208074875e-05
-3.00617430726467e-05
-1.42412174959275e-05
-1.90074211709418e-05
-2.05671499548773e-05
-2.98346986574604e-05
-3.90893957680534e-05
-1.71786881390775e-05
-2.12030379721571e-05
-2.43437490079557e-05
-2.68105918655717e-05
-7.74304369670723e-06
-3.50634511538543e-05
-1.12347673589018e-05
-2.06945902684932e-05
-2.17177860571904e-05
-4.75967580693591e-05
-3.3136278302267e-05
-3.54719161400087e-05
-3.46683475426486e-05
-4.16518524586713e-05
-4.98204587395166e-05
5.67956742978314e-06
-2.95970293290633e-05
-3.4334749186591e-05
-2.04060386958725e-05
-2.21963821853246e-05
-1.04262504497989e-05
-3.13503312465831e-05
-4.43215224810446e-05
-1.67708184842161e-05
-2.68336336968821e-05
-3.54626608247989e-05
-1.67634607770556e-05
-1.04146003708035e-05
-1.32366551690253e-05
-1.89440708467981e-05
-1.75783627469434e-05
-4.52018527063121e-05
-8.17185339676993e-06
-1.313650563578e-05
-1.38605507439099e-06
-2.23488190236297e-05
-1.02089311180766e-05
-3.30484429249534e-05
-2.57772998986967e-05
-2.99971202015895e-05
-2.12600463325067e-05
2.61766182306141e-06
-3.24495977672337e-05
-2.99456584695373e-05
-4.35897658894938e-05
-2.66807342873066e-06
-3.42490715185616e-05
-4.33958446322721e-05
-2.97791128728304e-05
1.29545600949649e-05
-2.29379578823898e-05
-1.41410467745047e-05
-1.79527709152243e-05
-1.91202651808911e-05
-1.99604151661441e-05
-5.62229766861946e-05
-3.66492767764897e-05
-3.57102562671642e-05
-4.7263792583712e-05
-2.93917361656421e-05
-2.78143266823935e-05
-3.00576603181371e-05
-1.92417483697305e-05
-3.06661989845125e-05
-4.27316180163725e-05
-4.58206799335729e-05
-1.58234383334148e-05
-4.65993398865262e-05
-3.03864569524524e-05
-3.70290976924407e-05
-3.76861001837912e-05
-4.03888614847209e-05
-3.51998766794914e-05
-2.62722439520159e-05
-2.4313185775562e-05
-2.93632423183305e-05
-2.82603517473885e-05
-2.93053756312733e-05
-2.70566816614005e-05
-4.55035526133721e-05
-2.11496345296162e-05
-8.62307544483741e-06
-8.77330168466212e-06
-2.92182775503388e-05
-2.76815352847033e-06
-2.57920862986114e-05
-3.47300130166267e-05
-3.15259690416145e-05
-3.10084836152902e-05
-7.06901258594782e-06
-1.93293258013872e-05
-7.0550392133177e-06
-3.48127451061307e-05
-6.69618234104834e-06
-3.16833623098238e-05
-4.12605311498627e-05
-3.12893156474548e-05
-1.79352752932195e-05
-3.48434253506491e-05
-1.80483534619903e-05
-4.41039457403784e-05
-2.60513305424999e-05
-3.85065900512116e-05
-4.90135656516748e-05
-6.46724836384785e-07
-3.32812807289736e-05
-9.98378258296706e-06
-8.39717792384915e-06
-5.29539138211063e-05
-4.63201701178095e-05
-1.27932013198322e-05
-5.04426452113732e-05
-9.36521124566107e-06
-3.33479710827486e-05
-3.86758049272461e-05
-2.01821197664394e-05
-3.45614575318949e-05
-4.09433428634447e-05
-3.45861668512795e-05
-1.55558106991851e-05
-3.63779885822787e-05
-2.03777700490552e-05
-6.37567638800236e-05
-3.93579854747798e-05
-5.12696282297917e-05
-1.55616124950139e-07
-5.34055964125879e-06
-2.05210267415325e-05
-1.2632310558687e-05
-1.23020055003306e-05
-4.74383184843149e-05
-3.94249190674806e-05
-4.92713527508364e-05
-1.77372131818737e-05
-1.25920076156441e-05
-3.80254151967928e-05
-1.03622524694369e-05
-3.43002302139986e-05
-7.46858741850644e-06
-2.60943949192045e-05
-2.8884399877663e-05
8.34998263879449e-06
-1.11615071110342e-06
-2.85239126612304e-05
-1.11438714406593e-05
-2.26792409266338e-05
-1.92515606533012e-05
-2.35300073429666e-05
-6.03889048582092e-05
-7.74653127008985e-05
-2.02000175527926e-05
-4.97795420835354e-05
-3.0352956193385e-05
-1.70322042734775e-05
-7.14098967410135e-06
-2.16594911461945e-05
-2.57132643539436e-05
-3.15862480336904e-05
-1.32280817396341e-05
-3.18523464959093e-05
-4.19318104379054e-05
-5.63003423464353e-05
-2.0901970280903e-05
-4.00197567585403e-05
-3.67823877013869e-05
-3.29236245949947e-05
-3.85908148585845e-05
-5.19397594849108e-05
-4.01406377007363e-05
-2.91250091994642e-05
-2.08249795305672e-05
-3.30957998795105e-05
-1.54499588913617e-05
-4.98699472045461e-05
-2.69502889751486e-05
1.15062061958554e-05
-3.03928214506314e-05
-2.01694989128932e-05
-3.25029851709094e-05
-3.57452484348431e-05
-3.45738542226195e-05
-2.81371614161956e-05
-4.88656952935234e-05
-2.44907009797341e-05
-3.06780044573393e-05
-2.3497108897586e-05
-2.69554969079565e-05
-2.55705519372146e-05
-3.54188317223355e-05
-2.29675975497872e-05
-2.84452958127915e-05
-6.18850513039808e-05
-3.5722809505109e-05
-4.80325616807563e-05
-3.66860306008247e-05
-1.53763997917653e-05
-1.09359783571164e-05
-2.76109743006659e-05
-5.48070804781371e-05
-4.23959826261088e-05
-6.18810627767201e-05
-5.54737297985239e-05
-1.52297375621374e-05
2.80031646515237e-06
-2.14054903777408e-05
-2.93904834776627e-05
-4.10550281401916e-05
5.06705463611226e-06
-3.75964215483898e-05
-3.59174711894184e-05
-5.13330535013567e-05
-3.16920656022681e-05
-1.79355196880628e-05
-3.15981895976229e-05
-3.52595460297292e-05
-2.72000006839196e-05
-1.67047033932774e-05
-4.62346892506611e-05
-3.11025024509886e-05
-4.2019446827457e-05
-3.26151074018794e-05
-3.45710557933376e-05
-2.26188753908303e-05
-2.04455146867605e-05
-2.52955655509588e-05
-5.31897605557676e-05
-4.55914944813949e-05
-3.16320353565899e-05
-1.39906582254466e-05
-2.19629475133673e-05
-1.67807866236296e-06
-1.83520794462889e-05
-2.96400497766592e-05
-4.00998478763041e-05
-2.75785879759379e-05
-4.32493120086213e-05
-3.69674978535424e-05
-2.93006354856382e-05
-3.40821311040803e-05
-2.48721198836586e-05
-4.73360892812705e-05
-6.25163403690952e-05
-5.00581818215254e-05
-3.25059008614898e-05
-3.02939975863731e-05
-1.45945179885607e-05
-3.02366537440933e-05
-2.80391481860639e-05
-5.18014712674356e-05
-2.50619072659045e-05
-5.17912034377149e-05
-3.06810652498705e-05
-2.36422165106153e-05
-4.2414958655892e-05
-4.7072260673251e-05
3.80667035319066e-07
1.23818167774228e-05
-8.97896910117144e-06
-3.47673765270956e-05
-4.23907466268715e-05
-3.19230344736162e-05
-6.23220608857566e-05
-3.30673717792281e-05
-4.19016515556488e-05
-3.41556923926674e-05
-4.44529250970677e-05
-4.10404560851943e-05
-3.76154287246077e-05
-3.48204607595074e-05
-3.16287964805262e-05
-2.68021829432815e-05
-2.12286805533708e-05
-4.32492402944522e-05
-2.50489760342481e-05
-3.18522706210957e-05
-6.09991395831532e-05
-1.46606195311929e-05
-2.9735646342671e-05
-4.42951465467758e-05
-1.37296136004867e-05
-2.85992512103653e-05
-2.32395432304239e-05
-3.52142444104257e-05
-3.60886040631396e-05
-5.3756212330497e-05
-5.25132547229756e-06
-1.73212658237041e-05
-1.01757685967976e-05
-6.22213371926648e-05
-3.42014951758833e-05
-2.51169221442427e-05
-4.02887168954365e-05
-1.94958794608152e-05
-4.85791810910062e-05
-5.08643286959779e-05
-4.88797466395248e-05
-5.46760958913755e-05
-3.33616057057803e-05
-2.15164126013803e-05
-1.6312534007273e-05
-2.54621984267916e-05
-2.23522325342713e-05
-1.15129425261837e-05
-8.00304355706551e-06
-1.36067703168447e-05
-3.79902241985763e-05
-3.84689469732529e-05
7.17148931083884e-06
-1.65342658781468e-05
-4.84580035319181e-05
-1.89001685022845e-05
-3.2399979816089e-05
-4.00772272930307e-05
-5.05916347577781e-05
-6.39609497086884e-05
-2.77706134380813e-05
-1.82364018183051e-05
-1.5062917974811e-05
-3.62957229617582e-05
5.26079610258633e-07
-3.91564510207465e-05
-3.82915969343577e-05
4.14646565940981e-06
-1.67139402620966e-05
-2.66092446765074e-05
-4.55492266220115e-05
-5.19145640998849e-05
-1.94313088267794e-05
-1.78784794408776e-05
-2.95011457890398e-05
-4.16277760495294e-05
-1.9889405814265e-05
-5.19896229194669e-05
-3.26884904081622e-05
-2.35276633875648e-05
-2.43935345270302e-05
-4.82882699596047e-05
-3.49924259719706e-07
-3.66714380395121e-05
-2.55908147508313e-05
-2.40680535551088e-05
-3.10568564090889e-05
2.96999576800153e-06
4.45011580398089e-06
-4.14465138742631e-06
-3.01571412257489e-05
-3.72615340435609e-05
-2.95814369218808e-05
-4.07075258574824e-05
-4.17547436961278e-05
-3.60172261690004e-05
-3.59986505885337e-05
-1.58996611129126e-05
-2.08810343625999e-05
-2.18059149366486e-05
-4.54353551098906e-05
-3.5828323466194e-05
-2.09445865627477e-05
-2.94890498576143e-05
-4.68446442124038e-05
-2.60250605738493e-05
-6.27283268382444e-06
-3.81925172029953e-05
-3.07563903016863e-05
-3.22751303708376e-05
-7.97753298650973e-06
-2.23330411570985e-05
-1.22859263652653e-05
-5.26682538128971e-05
-3.97002356883786e-05
-2.56638558957728e-05
-1.56269338754287e-05
-2.56245852048877e-05
2.2638488340148e-06
-4.02379455765797e-05
-6.51258189701573e-06
-2.91126340544301e-05
-3.76764065738375e-05
-4.37824972764372e-05
-1.68132981241285e-05
-2.0767635627206e-05
-2.62867359219593e-06
-3.19163900797653e-05
-3.03553609410744e-05
-4.50567279028793e-05
-1.76306280803569e-05
-2.84866015597802e-05
-2.47554359611529e-06
-5.40232661136895e-05
-2.52748267091038e-06
-5.0571307498639e-07
-6.33135811216929e-05
-3.41509055556967e-06
-3.06335342665698e-05
-4.27315747512617e-05
-6.4750617868007e-06
-2.84554635014101e-05
-6.5306809164588e-06
-4.44108505039852e-05
-5.12501811191788e-05
-1.34330069222997e-05
-9.29120253879107e-06
-4.47904258698515e-05
-2.34443707625933e-05
-5.98376230563818e-05
-4.35313509309938e-05
-1.50070317571769e-05
-2.69923540748385e-05
-4.80612299137459e-05
-4.76737128511885e-05
-3.81629452194192e-05
-2.76361079417596e-05
-7.45590220758225e-06
-1.03918529718226e-05
-3.6475113926987e-05
-3.89873863360666e-05
-9.2977466165512e-06
1.28142809506203e-05
-1.99217291025038e-05
-4.12396877949648e-05
-2.41319144991821e-05
-2.48014309786164e-05
-1.8956931288097e-05
1.36560365048021e-05
-3.19717695514463e-05
-4.7451062310108e-05
-1.44727203450895e-05
-4.99537828280754e-05
-4.11987087487732e-05
-4.57279200612552e-05
-6.76801772515463e-05
-3.4833315636281e-05
-2.86933274065316e-05
-1.0777210530533e-05
-1.5100487672502e-05
-2.70784864902212e-05
-2.50000888641227e-05
-2.61501778457082e-05
-1.39675901634248e-05
-3.05315977349905e-05
-1.69623962622013e-06
-2.24203990552326e-05
-1.45341765233719e-05
-2.297794211942e-05
1.16568231288395e-05
-4.83285557646372e-05
-2.89951225871398e-05
-2.53973743902235e-05
-6.379251122415e-05
1.75258562679886e-06
-4.19744239298051e-05
-6.23436326302831e-06
-2.85545982144101e-05
-3.57461424988927e-05
-2.16938401459982e-05
-4.43750066666056e-05
-3.65513259122657e-05
-3.31074655729712e-05
-3.32747362528141e-05
-1.17315316719266e-05
-2.36833992705063e-05
-5.23135916383888e-05
-2.95525398424205e-05
-2.69407665585893e-05
-3.72881982636401e-05
-2.03380403251875e-05
-3.56373025588922e-05
-1.07584056699897e-05
-2.06531325319687e-05
-2.90642792474076e-05
-2.12632670493933e-05
-3.82295461486434e-05
-2.95487816249592e-05
-2.48489646919394e-05
-1.70000595445257e-05
-2.64380413601695e-05
-3.41788943245061e-05
2.37002690919134e-06
-2.93580096371258e-05
-3.21124954007033e-05
-4.48163972849726e-06
-2.02437909272365e-05
-5.78200667593617e-05
-9.97279029437214e-06
-9.72814246242683e-07
-4.01356485356386e-05
-6.56432964044819e-05
-2.49566750320408e-05
-1.80686419953357e-05
-2.56425860849623e-05
-2.12713020319228e-05
-3.19898529807379e-05
-3.40114350350582e-05
-2.42401470326873e-05
-3.35350647949502e-05
-1.44724320175472e-05
-2.5366780894513e-05
-3.35559454452918e-05
-5.3978778357654e-05
-6.2244508527004e-07
-2.76951520301615e-05
-3.8658661595291e-05
-1.82613545208021e-05
-2.23404649899198e-05
-4.54742012182325e-05
-6.686904224978e-05
-1.51383098168734e-05
-5.11425104556256e-05
-4.60136070704444e-05
-1.33113646031153e-05
-2.20379024369168e-05
-2.05730091501065e-05
-2.76047099935629e-05
-2.90519058493936e-06
-4.08740428453546e-05
-2.30882777879868e-05
-1.94437000314377e-05
-5.05982047347804e-05
-3.75217275650343e-05
-3.47964506243568e-05
-3.85274796200459e-05
-4.03138483477787e-05
-7.9163441597061e-05
-1.93322582874133e-05
6.42717332889018e-06
-2.77791049374893e-05
-3.34649659842066e-05
-1.23774962437705e-05
-3.06443349627464e-05
-1.5236832102987e-05
-1.92756430148469e-05
-2.35433776892786e-05
-2.50012573644725e-05
-2.83813793290471e-05
-5.90929699666054e-09
-3.99970710457212e-05
-4.40827741801082e-05
-3.56051336605391e-05
-1.59005135991595e-05
-4.5211228662593e-05
-3.53982543613674e-05
-3.04630152344877e-05
-1.91671761941254e-05
-4.02724434442752e-05
-2.62254192334661e-05
-5.29360352266287e-05
-2.80286168194283e-05
-4.03303843613523e-05
-2.18978527434157e-05
6.99349712994872e-07
-2.79788475809743e-05
-3.90589362909415e-05
-1.37952728008781e-05
-2.42471892770294e-05
-3.11387878429218e-05
-1.13358985724088e-05
-2.15798622676467e-05
-1.71004464394385e-05
-4.48702222742239e-05
-2.49036113996445e-05
-1.27388094867468e-05
-2.44350795500436e-05
-8.74071577222991e-06
-4.65361665972722e-05
-3.99066741322043e-05
-3.24491353220341e-05
-2.62562479800512e-05
-3.97334245370771e-05
-4.00336539421731e-05
-3.11365060593376e-05
-4.62908382989052e-05
-2.31354962540138e-05
-4.22533741089617e-05
-4.85972016766819e-05
8.60763597406399e-06
-2.74893860474596e-05
-1.93086392572323e-05
-2.20357931802619e-05
-1.12424325405853e-05
-1.25579900537514e-05
-1.39066222126541e-05
-2.87441168012341e-05
-2.69211031943291e-05
-6.49807164938801e-05
-2.88870809194632e-05
-1.52718627490869e-05
-4.83103080705168e-05
-3.12340660109567e-05
-4.19101915476134e-05
-4.02591013884546e-05
-2.05242898861965e-05
-2.13471585571008e-05
-2.61248253682034e-06
-2.4362775327262e-05
-1.88568510344407e-05
-3.37163093743581e-05
-1.56782799799611e-05
-3.79466375001902e-05
-3.80562505782139e-05
-4.07795542198622e-05
-2.68366015306669e-06
-3.42230257264063e-05
1.12459787713068e-05
-2.89375837171175e-05
-9.75749717067267e-06
-2.35240739035329e-05
-4.94428520279677e-05
-1.87954296484346e-05
-3.32905321914682e-06
-2.05754414680357e-05
-3.49136708727344e-05
-7.05432285931597e-05
-3.72513304606178e-05
-6.34114245346498e-06
-1.83974741974093e-05
-3.88344177765398e-05
-3.1770080192982e-05
-4.87196667498494e-05
-3.13482781836774e-05
-3.70050633002177e-05
-4.38138361715906e-05
-4.86925608175365e-05
-3.26300849509112e-05
-2.58630044362662e-05
-3.8738429493337e-05
-3.06643750120687e-05
-3.71322986521771e-05
-1.62195635823281e-05
-4.18813579995786e-05
-1.08483023079036e-05
-7.09540758818396e-05
-2.54907797992455e-05
-2.06245912980198e-05
-4.65109891967078e-05
-2.96003802750322e-05
-6.34879473639749e-05
-3.4806528504332e-06
-5.6274739169927e-05
-6.46797520536011e-05
-5.38197520314103e-05
-1.24856166665302e-05
-2.54537022412436e-05
-3.62092240447527e-05
-3.31254103966795e-05
-3.71021511871771e-05
-2.03264709875014e-05
-4.76737683185737e-05
-1.34108313383972e-05
-1.51459132659201e-05
-3.5282029261958e-05
-1.97565251660279e-05
-1.18014192668401e-05
-3.50090406364975e-05
-3.17772919449155e-05
-3.56544455254559e-05
-3.83487223677696e-05
-4.31633030927288e-05
-1.73381523981116e-05
-3.7668812230115e-05
-1.01318280947785e-06
-3.28596017439245e-05
-2.88607106541883e-05
-2.85238130581361e-06
-1.61285689438607e-05
-3.2387017451779e-05
-8.70734480076249e-06
-2.53373412554689e-05
-2.7115145272545e-05
-5.49740765873137e-06
-6.61325638734716e-05
-3.46613648506927e-05
-3.21070555448571e-05
-3.63463759345439e-06
-3.88741541463047e-05
-4.51703267482322e-05
-3.79454632024848e-05
7.53381498338172e-06
-5.48047028505159e-05
-2.18746258073662e-05
-2.16543706765324e-05
-2.48173777208957e-05
-3.48382503268448e-05
-3.2721118346205e-05
-5.3515566578294e-05
-2.4979176636451e-05
-3.38688004220481e-05
-3.64854467850699e-05
-3.38222934510784e-05
-3.11371831043451e-05
-3.20861530351797e-05
-4.81936312583205e-05
-1.67056390536193e-05
-1.82523610000387e-05
-4.87313278190521e-05
-1.48524222600262e-05
-2.82291304713775e-05
-3.78621171630069e-05
-2.47897179046425e-05
-8.43679924658528e-06
-7.49910017909325e-05
-3.65850441789034e-05
-2.37766876555415e-05
-5.08650926855878e-05
-8.62976641287698e-06
-2.90077927919063e-05
-3.20621636936929e-05
-3.98773223962465e-05
-4.09721947668472e-05
-1.65310512285573e-05
-3.18457065330509e-05
-1.30462096618045e-05
-4.52600527848683e-05
-2.06728013700006e-05
3.48802612087771e-06
-3.05973242397564e-05
-2.38308721816812e-05
-8.40365726539387e-06
-2.9042025310946e-05
-5.58462822555292e-05
-6.23028174286239e-05
-2.25410291268275e-05
-4.6082404440805e-06
-4.0540513991798e-05
-5.51061450784765e-05
-8.09917673351409e-06
-9.64318162914698e-07
-4.32780727912571e-05
-1.06258205588507e-05
-2.39186997957434e-05
-2.1399768103494e-05
-3.11029248946479e-05
-7.16869516267942e-06
-5.14318042057415e-05
-4.55892804401065e-05
-4.61686226788716e-05
-1.63491467777653e-05
-2.35142191723893e-05
-4.18264596197721e-05
-3.5644960025071e-05
-1.91003357500293e-05
-3.22153478609663e-05
-5.53000728312639e-05
-2.58416329678999e-05
-4.30122456073743e-05
-1.85604583147088e-05
-4.94501525951423e-05
-3.32525056362927e-05
-2.82843904215029e-05
-9.94117742600836e-06
-5.15754666236016e-05
-3.54276467542686e-05
-7.7524799233749e-06
-2.90945727225537e-05
3.99616920513893e-06
-1.42727496618635e-05
-5.44923146742943e-05
-4.08786352720713e-05
-4.45309013246597e-05
-4.93407012858607e-05
-2.70001568167681e-05
-3.88901612378734e-05
-1.08548142074461e-05
-2.7561951917444e-05
-2.75952156737054e-05
-1.49847397107425e-05
-3.52929657985145e-05
-3.77424704021222e-05
-4.71100271804419e-05
-3.76706699087703e-05
-4.07041683750261e-05
-2.30022808092925e-05
-2.54087090822561e-05
-3.2331397287209e-05
-4.15136767748586e-05
-9.61036267532939e-06
-1.2904348250969e-05
-2.0835394271021e-05
-2.10388873274886e-05
-2.25044723199296e-05
-2.13165166642213e-05
-2.27399230355628e-05
-3.96086837666893e-05
-6.38214782200488e-05
-2.87748327870582e-05
-3.02272844455895e-05
-4.26512305332953e-05
-3.66999423172532e-05
-1.04218529960979e-05
-5.63878809053934e-05
2.39068766319001e-06
-3.52833260279901e-05
-5.32310635641752e-05
-4.77711491457544e-05
-9.98178078703347e-06
-4.11180137193901e-05
-4.4520007161295e-06
-2.49203099299704e-05
-3.51812318184315e-05
-1.60888951894622e-05
-3.42400352289528e-05
-6.34322903978657e-05
-4.34720061303152e-05
-4.51582575986057e-05
-5.00986646948112e-05
-3.92787926150174e-05
-2.4784762602338e-05
-6.08381426112441e-05
-4.50472378619583e-05
-3.42176015319414e-05
-4.42750960745754e-05
-2.51076804617125e-05
-2.04388305785458e-05
-4.15335717696412e-05
-5.01925421763722e-05
-3.78812530901895e-05
-1.92240566607304e-05
-4.19739938698579e-05
-1.921316874215e-05
-3.3718465020864e-05
-3.47260963253244e-05
1.14506673436794e-06
-3.7266999505799e-05
-5.88542432584759e-05
-3.61660331465635e-05
-6.43318658943187e-05
2.94518143460791e-06
-1.00052606880843e-05
-3.13912065880099e-05
-1.3426572376471e-05
-3.49194382362087e-05
6.29245600502493e-06
-4.40842278462251e-05
-1.70834876403871e-05
-2.41009232371093e-05
-5.03487483832944e-05
-4.41392561570585e-05
-4.90040649050345e-05
-4.66521606932503e-05
-3.9910549817368e-05
-4.27084650155304e-05
-2.50641639832614e-05
-2.23910249935391e-05
-2.05775873764232e-05
-3.85157060039734e-05
-4.54653306481801e-05
-2.69036887942989e-05
-7.48677349596867e-06
-3.17115899344154e-05
-6.65877225050057e-05
-2.10052146980741e-05
-4.0702284603208e-05
-4.83188001802906e-05
-3.47178939510574e-05
-2.53102760832708e-05
-4.6536654160663e-05
-3.48863299666641e-05
-8.49437813942014e-05
-4.49467778167015e-05
-2.19924109959755e-05
-2.34800875213277e-05
-6.61643103332363e-06
-4.10084784102033e-05
-1.6584376570099e-05
-2.71122155897773e-05
-4.60862863858833e-05
-5.39166687870031e-05
5.79003257824293e-06
-2.40348550870231e-05
-3.34578434476089e-05
-2.17995808322702e-05
-3.26223160484294e-05
-1.47920611452351e-05
-3.51932036550851e-05
-2.0200467555168e-05
-3.23061191801351e-05
-2.7230621843267e-05
-4.52333170690614e-05
-5.153571217506e-06
-3.79385253256196e-05
-1.70609672666383e-05
-2.65803766431083e-05
-5.81180619313747e-05
-2.56846855182714e-05
-1.82768699227464e-05
-2.87303211561477e-05
2.23959947510241e-06
-2.77858708417728e-05
-1.73556693545007e-05
-2.7674207498181e-05
-3.38191758437697e-05
-1.1282924312382e-05
-2.81271686904527e-05
-5.62508005690008e-05
-3.81394334520551e-05
-5.11834014807014e-05
-3.78184814409005e-05
-2.97375381144971e-05
-4.54485822297953e-05
-3.10817251547319e-05
-1.05391066995641e-05
-3.86327977223735e-05
-4.82558983485739e-05
-5.81563006234156e-06
-4.28926865503195e-05
-3.74904392050773e-05
-1.18988228247769e-05
-3.50450385867102e-05
-4.70506123670927e-05
-2.59891910444058e-05
4.42185679575783e-07
-3.57203307958311e-05
-2.18674687784262e-05
-4.10096623343711e-05
-2.68413310523611e-06
-1.11818231123274e-05
-3.44727583244063e-06
-1.65808351750914e-05
-1.15495572739432e-05
-3.77817356654327e-05
-2.56192655444787e-05
-5.09398301938756e-05
-1.30918208570215e-05
-2.89551934384824e-05
-1.3281851408158e-05
-2.5773575284957e-05
-1.96757618361007e-05
-3.8703188860718e-05
3.81693973202497e-07
-3.08029446411761e-05
-9.86487547407936e-06
-3.82106291621559e-05
-2.44339758523772e-05
-1.9662298913496e-05
-4.74817616392607e-05
-4.25058085016966e-05
-3.0428748327593e-05
-2.13441017484839e-06
-3.47642346929985e-05
-2.75031408936658e-05
-2.21189271125072e-05
-2.48401518151458e-05
-6.88457956744445e-05
-4.41872332561633e-05
-3.79026626649182e-05
-3.36877552816149e-05
-3.57446778449339e-05
-4.52218554816536e-05
-5.42770710242941e-05
-2.32215391047675e-05
-3.31022337843077e-05
-2.77187485606698e-05
6.26560407046647e-06
-3.15558015136715e-05
-3.11088162631712e-05
-4.51474549261056e-05
-1.88313479413829e-05
-4.16438491870486e-05
-2.2563946764414e-05
-3.43648505148659e-05
-3.04800491811669e-05
-2.82127590287199e-05
-4.66533286064875e-05
3.71821246262962e-06
-2.40345231451424e-05
-2.68634190431888e-05
-3.26315747582906e-05
-3.0605452127482e-06
2.1735308358862e-07
-2.87799325692392e-05
-3.38760270066228e-05
-3.14709547512722e-07
-3.64647698210382e-05
-4.77795536769645e-05
-3.61864905996457e-05
-2.56748724960389e-05
-4.31917076263819e-05
-2.57346233355005e-05
-3.98643418195874e-05
-5.10976076240005e-05
-5.01750305021979e-05
-4.80671820152654e-05
-2.46314807582859e-05
-2.67812872747682e-05
-5.50504512971394e-06
-4.1107500808954e-05
-3.32170146642641e-06
-2.69307903627562e-05
-2.1263179739244e-05
-1.19752619082529e-05
-3.21468297869132e-05
-2.9599327450397e-05
-3.50157851952388e-05
-2.10915842489347e-05
-1.74456952827629e-05
-3.81014552990037e-05
-3.61669403602401e-05
-4.01973293887202e-05
-1.40382585994636e-05
-4.82886960089632e-05
-3.11478327555419e-05
-7.93192253377507e-06
1.91841047616488e-05
-2.16457048461476e-05
-1.90165002739716e-05
-1.79528679414074e-05
-2.41660208579719e-05
-1.46149927566702e-05
-2.17141425074319e-05
-1.70804674028828e-05
-4.36994490075041e-05
-1.01517300064364e-05
6.44671347075134e-06
-3.7190798191551e-05
-4.54877519610187e-05
-6.62423050660928e-05
-3.92414192506988e-05
-1.47609915058727e-05
-2.32321742170959e-05
-2.18226912219116e-05
-3.54342016104432e-05
-1.71183298920344e-05
-4.16308356224709e-05
-4.09486944839288e-05
-4.21147238434064e-06
-5.97783898181914e-05
-3.85242654313039e-05
-1.46032824007222e-05
-2.13477629743475e-05
-1.4948859574847e-05
-3.30096232511527e-05
-4.68278564639079e-05
-5.29088872127183e-05
-3.15791167280935e-05
-1.44389567125694e-05
-2.6476539056642e-05
-6.46847235282458e-05
-4.56924307171506e-05
-2.32868917056233e-05
-2.26408688408301e-05
-3.54978488820017e-05
-1.07236090734006e-06
-1.26039373158936e-05
-3.41410315040487e-05
-3.06741794061784e-05
-2.75005805857607e-05
-2.49980208220978e-05
-1.67314991196458e-05
-3.61899330766232e-05
-4.79974035423634e-05
-3.07387323424844e-05
-2.29017527675446e-05
-5.06835946949596e-05
-1.34166676630226e-05
-2.13817721571191e-05
1.69963833810363e-06
-3.77686319761996e-05
-5.63500634957676e-05
-2.60876725366073e-05
-1.94977863241625e-06
-3.89484542607087e-05
-5.19803721822631e-05
-2.23534658191237e-05
-3.8032967604108e-05
-3.25791208119249e-05
-6.65281490305442e-06
-1.80178835349316e-05
-2.58549415115183e-05
-2.72065456790443e-05
-6.94034187032795e-06
-2.66219746288748e-05
-7.29804062548516e-06
2.33255265630101e-06
-3.21738654936961e-05
-3.24786035285369e-05
-4.29330092271109e-05
-3.34237132954088e-05
-1.41122698263707e-05
-2.42766382292731e-05
6.14529180753101e-06
-3.91654181208198e-05
-7.15878708790163e-05
-3.25910489970723e-05
3.4605703629623e-06
-2.05865968847549e-05
-1.4582243236775e-05
-4.15178714773769e-05
-3.75807379903905e-05
-4.17409004369112e-05
-3.86201802229978e-05
-1.58318860222881e-05
-1.14259439675322e-05
-5.23422248528121e-05
-3.43947792691941e-05
-9.54766805892411e-07
-3.90579332226728e-05
-6.94061021793636e-05
-1.77167585447324e-05
-2.02572854348398e-05
-4.65747021897491e-05
-3.60631275430858e-05
-4.1425583488617e-05
-4.33062330082425e-05
-3.70439835295854e-05
-5.14418711412501e-05
-4.05276392581993e-05
-5.54255356750217e-06
-3.69103873585731e-05
-2.25898086946998e-05
-2.31422627651214e-05
-4.54008736777044e-05
-2.6427251195914e-05
-1.26357950856905e-05
-4.14225521829244e-05
-7.81534103440856e-06
-3.83950396058044e-05
-3.76604366672145e-05
-2.31970937318152e-05
-1.96890326071544e-05
-6.0029781547201e-06
-1.56619846155707e-05
-4.91700699772405e-05
-2.26206439546446e-05
-6.97797313316966e-06
-4.48774262702401e-05
-2.7096026039581e-05
-5.69302977939179e-05
-4.70708184772922e-05
-4.03903840515398e-05
-2.0300202611135e-05
-1.7756047585524e-05
-3.59551972546515e-05
-1.97204267650972e-05
-2.88848424340112e-05
-3.67382504579883e-05
-3.62729553905187e-05
-1.82034474426488e-06
-1.93813110615463e-06
-3.08902690132465e-05
-1.3819322167799e-05
-2.45241476448198e-05
-1.84106524445984e-05
-4.45768105202491e-05
1.40477486882637e-05
-2.33992043544343e-05
-1.05408637727748e-05
-3.70777883264968e-05
-3.81661157164148e-05
-1.50866627338615e-05
-2.48351746183374e-05
-2.14813851562326e-05
-5.24431844038645e-05
-5.86737187808308e-05
-1.11507934030359e-05
-4.75058875014035e-05
-3.02455296406831e-05
-2.74087856829805e-05
-1.62529221546394e-05
-2.47519583407099e-05
-1.69491242416861e-05
-3.19438105748674e-05
-1.9650989763712e-05
-1.69547585777075e-05
-1.56066003466887e-05
-5.77125424530045e-05
-1.65367046522845e-05
-9.94040399193283e-06
-1.79178892660936e-05
-2.41733035886231e-05
-3.2988302471017e-05
-6.56066722207459e-05
-3.05905346631719e-05
-3.20497662493955e-06
-3.75515340512937e-05
-2.82532408753123e-05
-2.4947376767264e-05
-2.59895417990524e-05
-1.9108905916424e-05
-6.12593208099402e-05
-5.79512033108506e-05
-2.46179845927016e-05
-1.33696325127309e-05
-3.6381802470123e-05
-3.84278138671503e-05
-1.53179705269271e-05
-4.70929808637969e-05
-1.2636472668523e-05
-1.52354862070622e-05
-2.55225009500517e-05
-1.65958495329706e-05
-1.92059671105285e-05
-3.96686813303952e-05
-2.02060081142725e-05
-1.68894924186537e-05
-2.7657221086208e-05
-1.44368342921784e-05
-1.97350454267075e-05
-4.34631576319556e-05
-4.62055109792738e-05
-3.24463586482029e-05
-2.08619783190954e-05
-3.66276493487181e-05
-2.98986343592014e-05
-3.44143388009095e-05
-4.14049112953125e-05
-4.11372711621744e-05
-3.90614389643112e-05
-3.18235316889415e-05
-4.35528334718308e-05
-6.29503232955873e-07
1.12070832411617e-05
-2.68260296087008e-05
-2.1549732014789e-05
1.01346680450108e-05
-1.87157210073377e-05
-1.2746074632854e-05
-3.92370504509298e-05
-5.45905518894831e-05
-2.46310021967944e-05
-4.51388410203287e-05
-3.89456722186703e-05
-3.11664883366907e-05
-3.92818943724319e-05
-3.33815496042653e-05
-2.17462231491278e-05
-2.92957825268936e-05
-5.13276751766937e-05
-2.64152852602963e-05
-2.43246458772579e-05
-3.37420146237047e-05
-3.65463062354981e-05
-2.08299565721056e-05
-3.57832145394019e-05
-3.32394973418313e-05
-2.43119432070182e-05
-9.24420057332998e-06
-4.66837883244496e-05
-1.44265931463519e-05
-1.90153586547799e-05
-1.943225121044e-05
-1.60272375369326e-05
-2.30690078391442e-05
3.50938638656637e-06
-3.03861552341772e-05
-3.05463531682815e-05
-4.86323560629412e-05
-1.26203241799987e-05
-3.23856040648078e-05
-5.43749777375787e-06
-2.40697866551652e-05
-3.81086419116425e-05
-2.94942533013913e-05
-3.64413782006916e-05
-4.59653075426851e-05
-3.80067589851042e-05
-3.06552370222525e-05
-4.6627878024246e-05
-1.83845524408142e-05
-1.08410613251049e-05
-3.50778352058718e-05
-6.01668084973726e-07
-2.52983656995843e-05
-5.23344986676414e-05
-3.38387925584899e-05
-4.241228305123e-05
-2.04175197869974e-05
-2.32064474041305e-05
-1.23456443942116e-05
-1.96550534611906e-05
-3.98951362938365e-05
-1.27267737799227e-05
5.06767197923453e-06
-1.81870701073678e-05
-5.57708232512813e-06
-3.37927032970255e-05
-1.61559177212989e-05
-5.03627985318694e-05
-2.10432512017779e-05
-3.78676539900034e-05
-5.88388905530471e-05
-1.57583224899665e-05
-2.59115974562604e-05
-3.98643575863992e-05
-1.15708671640559e-05
-3.85761540390924e-05
-2.30068761997618e-05
-4.95823601279705e-05
-1.81678042115085e-05
-3.01297781636942e-05
-4.64926994863509e-05
1.12524603106938e-05
-2.43695065514816e-05
-4.12879124256647e-05
-1.45138779391506e-05
-5.29049026014144e-05
-2.37475354812834e-05
-1.42184148506985e-05
-1.96981660725775e-05
-8.558115381137e-06
-6.21654770203901e-05
-2.39801813656889e-05
-2.85107642618705e-05
-3.18025379782072e-05
-6.63216043164921e-06
-2.11265545797496e-05
-1.75395595319155e-05
-5.78085954046259e-05
-2.73528165534217e-05
6.49180402839833e-06
-3.29911616576671e-05
-2.00159848954312e-05
-5.16742912008806e-06
-8.30840567455662e-06
-5.11908523882348e-05
-9.62898236820081e-06
-5.35955644736239e-05
-4.28581227764154e-05
-1.85945945807827e-05
-2.00001666163545e-05
-3.8435397539294e-05
-2.43737590170017e-05
-2.19858772724757e-05
-9.03928710126174e-06
4.27295334443504e-06
-6.14786940024809e-05
-3.13668014948375e-05
-3.0343228829682e-05
-3.121503071549e-05
-2.0561803391401e-05
-2.217731532393e-05
-2.49913440367187e-05
-7.69155707156866e-05
1.54702050278539e-05
-4.72534996853332e-05
-4.86420301655867e-05
-4.9073405146163e-05
-3.58518465389992e-05
-8.52884014421674e-06
-2.51854098385619e-05
-3.5612613535631e-05
-1.07763332496121e-05
-1.03212382522443e-05
5.57358718527859e-06
-3.57606525687475e-05
-6.07139028214721e-06
-1.06601849142573e-05
-3.95005844134206e-05
-1.87323807120442e-05
-2.90030189598972e-05
-1.6121617281571e-05
2.37983865112275e-05
-2.2832184992225e-05
-1.4328918693436e-05
-1.72272767370098e-05
-3.95323222464123e-06
-1.8063881992191e-05
-3.45244322021385e-05
-3.67281570618798e-05
-4.27583545507641e-05
-3.16583997171422e-05
-5.7770082894524e-06
-3.84658260047046e-05
-3.3447035988155e-05
-3.26039350014486e-05
-5.14113616407083e-05
-4.12234669709158e-05
-2.81717772799712e-05
-5.33996732933386e-05
-1.39640610500822e-05
-6.42728223565351e-05
-4.39009692837853e-05
-2.84478086844371e-05
-5.31466644788248e-05
-4.30168527811788e-05
-5.87770141619576e-06
-2.23582249623267e-05
-2.96303760992933e-05
-3.77261060737633e-05
-1.54660912895761e-05
-2.5439236029882e-05
-7.80145205394307e-06
-4.01503633171509e-05
-1.4582832330944e-05
-2.99998503352379e-05
-3.16879625511641e-05
-2.20789368969515e-05
-1.08804551462441e-05
-3.20708165983474e-05
-2.5466549115476e-05
-1.30863110771404e-05
-1.26683715541181e-05
-3.70829014193144e-05
-3.71571949705267e-05
-4.32268305473261e-05
-5.98375538792489e-05
-3.80810674343696e-05
-4.32016055798e-05
-5.04733934589167e-06
-4.45830970709741e-05
-1.07223602223932e-06
-6.59603647007943e-06
-3.01119508822044e-05
-9.46234957175513e-06
-3.74661503545741e-07
-3.87661487786299e-05
-8.8102071599655e-06
-2.97644791551823e-05
-4.62618609792913e-06
-3.0810080082767e-05
-4.2385545653365e-05
-2.10281791359359e-05
-1.70245236809348e-05
-5.47601642113708e-05
-1.50291225729744e-05
2.09774168441884e-06
-3.64375080078733e-05
-1.93715354487132e-05
-3.29296444236187e-05
-4.0964401637625e-05
-3.48971375262276e-05
-1.36352547024877e-05
-2.69321168532008e-05
-1.9343793914664e-05
-3.05802026540926e-05
-3.2865933843509e-05
-2.36216312597603e-05
-3.6964706967547e-05
-2.89776935905569e-05
-1.28793029575633e-05
-2.76307647569497e-05
-1.26232845210128e-05
-5.04485450844113e-05
3.31693658905147e-06
-2.22050580798431e-05
-4.28851479695885e-05
-3.78316767958945e-05
-5.11552248397406e-05
-8.86449022384723e-06
-5.73219319146819e-05
-5.71301447756297e-05
-2.10438313784934e-05
-1.3608344743613e-06
-2.91835559497808e-05
-1.64026563510226e-06
-7.48728168696369e-06
-3.84000317922419e-05
-2.27213402123398e-05
-2.61540846125054e-05
-5.73262658024644e-05
-2.36244071261035e-05
-3.50345601633896e-05
-3.80523097504502e-05
-2.3836544805239e-05
-1.58404386172493e-05
-2.21655124786739e-05
-2.55563390057389e-05
-6.53660032934678e-05
-3.46356707830016e-05
-3.93705753967195e-06
-1.12206978535014e-05
-1.01269758262583e-05
-2.28929222313508e-06
-3.99413408892676e-05
-5.74398506645213e-05
-2.6159419894834e-05
-3.92170575334374e-05
-3.57929074362253e-05
-2.81028779384006e-05
-1.71739775858451e-05
-4.73153978054174e-05
-3.27156598248845e-05
-9.48469215709261e-06
-3.116755184613e-05
-9.58713962918887e-06
-5.99363694010331e-05
-1.96544635015438e-05
-1.47395744864675e-05
-1.05923470771918e-05
-1.58526860265547e-05
-4.3400629575705e-05
-2.95134322112132e-05
-3.77913047690833e-05
-3.33160998060172e-05
-2.55055934683009e-05
-4.46952903853967e-05
-3.92367307198252e-05
-1.29175702165166e-05
-2.842623959338e-05
-4.79504912039103e-05
-1.71177523455713e-05
-8.88848702568394e-06
6.41462044487159e-06
-2.68311537094504e-05
-3.85167235138703e-05
-4.38639139608019e-05
-1.94525585946905e-05
2.00626014236863e-06
-4.40946103786698e-05
-1.5186437463436e-05
-3.00599805526238e-05
-2.97970489333149e-05
-1.06419941294787e-05
1.73625675559779e-06
-2.33484863110504e-05
-9.4053661598852e-06
-4.25770746422285e-06
-3.95722312259453e-05
-3.23608055061701e-05
-4.40231791442746e-05
-2.53800907697738e-05
-5.18619626018998e-05
-2.57437690591757e-05
-4.14557033276234e-05
-3.55351691056104e-05
-5.01643053176667e-05
-2.48232908365301e-05
-3.76117689799384e-05
-3.89492858943901e-05
-7.90527246687376e-06
-1.43866427271247e-05
-3.98169772441623e-05
-3.14289750046906e-05
-3.04368665650559e-05
-2.2724985368604e-05
-3.13197418835749e-05
-4.13904482852553e-05
-4.72707752456114e-05
-4.98264313915218e-05
-4.55629687025316e-05
-1.53775699343716e-05
-3.84346832622981e-05
-3.04925055915622e-05
-1.55442113371811e-05
-2.60790375162055e-05
-2.85541756285277e-05
-3.08673266008379e-05
-3.1923532547384e-05
-3.70481885954601e-05
-1.73408081578062e-05
-1.03776237604556e-05
-2.34944444212813e-05
-5.39296578463344e-05
-3.27304847454143e-05
-3.04529416872792e-05
-3.77246124471934e-05
-2.19229980500167e-05
-2.64905101662047e-05
-7.07463357240059e-05
-9.69957539809157e-06
-1.18079354497611e-05
-4.18256625427321e-05
-3.54785462947625e-05
-2.2029012167102e-05
-6.1783974475419e-05
-1.1037153606775e-05
-5.95111907828379e-05
-3.79416919196624e-06
-4.688268252627e-05
-3.89410167413256e-05
-2.88546970905313e-05
-5.09562079443383e-05
-2.53642879703882e-05
-1.39749864932858e-05
-3.38431973223864e-05
-4.47085161067884e-05
-2.87587127132701e-05
-3.62505625064982e-06
-4.70446051057288e-05
-5.47916640895708e-05
5.93284528315397e-08
-3.31224248690465e-05
-3.09269143505605e-05
-2.62061422645972e-05
-1.63451910921018e-05
-2.44509680130728e-05
2.1880794462582e-05
-1.95529211237185e-05
-1.65960938620555e-05
-3.49886590267904e-05
-1.9575413233181e-05
-1.14125219170231e-05
-1.74968831371567e-05
-1.53629050346109e-05
-5.3519874603872e-05
-7.68555377313181e-06
-4.7862865059934e-06
-3.54060525422841e-05
-3.03903778135127e-05
-1.9457948735487e-05
-2.34907442641846e-05
-2.48307054132755e-05
-1.45219959245792e-05
-3.86710617846911e-05
-3.95337022902439e-05
-4.29617158512692e-05
-1.48725401761659e-05
-3.24318133868346e-05
-1.23064468935706e-05
-5.5640934617511e-06
-3.58742662949867e-05
-2.43845276321147e-05
-2.01926000747828e-05
-2.85878191678569e-05
-2.55909932414871e-05
-1.89919189121349e-05
-5.50541405525566e-05
-2.25875949147447e-05
-5.52907598159673e-05
-1.94024992103189e-05
-3.33600648637011e-05
-2.50228375939391e-05
-3.12972211831717e-05
-3.06520750968731e-05
-2.43988739414887e-05
-4.04160756875341e-05
-6.94839770652779e-05
-1.82422759831667e-05
-3.38394233195952e-05
-2.4365332787944e-05
-2.47662276275929e-05
-2.3387431047543e-05
-3.55030827834575e-05
-4.09968076925907e-05
-2.88769368682269e-05
-2.84181599584497e-05
-1.66265653873417e-05
-7.04447382028823e-06
-3.30017251956362e-05
-1.83378755567773e-05
-2.64334941421826e-05
-4.70732436427987e-05
-6.73755187134777e-05
-2.36743641973794e-05
-7.87275733340981e-06
-2.95888334066432e-05
-3.08774545820423e-05
-1.59793016415923e-05
-1.19784444915028e-05
-5.00930495838072e-06
-3.6863002621756e-05
-1.87196837386079e-05
-2.54693860131668e-05
-5.11383037781154e-05
-2.38774305072145e-05
-2.63365700956995e-05
-2.52676537739929e-05
-3.03912572212962e-05
5.60338155184362e-06
-6.42356111041456e-06
-3.82853576377109e-05
-5.07667779981018e-05
-2.5168857645381e-05
-9.37713680135708e-07
-2.43604538673557e-05
-3.21837731106117e-06
-2.49654430438419e-06
-1.23829368590484e-05
-2.32219076187136e-05
-2.81588796944383e-05
-3.31304116543808e-05
-5.20777245285383e-05
-5.29684511232377e-06
-1.78520894369766e-05
-3.9135700448043e-05
-1.22525513275954e-05
-2.72435339153022e-05
-2.47412944540517e-05
-2.40118200156311e-05
-3.9448417105491e-05
-1.62333549729583e-05
-1.45783086675973e-05
-3.19099419551002e-05
-1.71151911970959e-05
-1.36077871691911e-05
-3.68859353278614e-05
-3.05208316770567e-05
-2.51837065528916e-05
-4.82220687296482e-05
-2.53190822227728e-05
-4.50274605585363e-05
-1.97725921888141e-05
-2.61630628498417e-06
-1.66549183355685e-05
-3.25233683088398e-05
-3.88728846318353e-05
-3.46852345646862e-05
-4.72478641169029e-05
-6.08625470603863e-06
-9.84320887463645e-06
9.91713828798517e-06
-3.29120094184214e-05
1.78980661242575e-05
-3.82194414761297e-05
-2.90048062894101e-05
-3.88164576277244e-05
-1.31677996175209e-05
-6.34467373073549e-05
-1.96388842292515e-05
-2.94614345854457e-05
-4.57408140700092e-05
-2.55947463144425e-05
-2.16395440911507e-05
-5.88697912227466e-05
-6.88882043824935e-06
1.02181748945659e-05
-3.04848384112347e-05
-2.70200497013531e-06
-5.3515101987593e-05
-1.46835048266692e-05
-3.08549377049258e-05
-1.07221417337388e-05
-3.99185806312721e-05
-9.90305859926415e-07
-1.26890713341056e-05
-4.18157881448726e-05
-2.37684107418103e-05
-3.13852463303829e-05
-3.28164307622296e-05
-4.48650321902922e-05
-2.86442429488466e-05
-1.84076987497144e-05
-4.64095469790321e-05
-1.70058083862318e-05
3.05107778596125e-06
-3.22045539121961e-05
-1.62388817591709e-05
-2.68547432236329e-05
-7.04815509575513e-06
-3.65229567904163e-05
-3.79395392593736e-05
-8.11035758005761e-06
-2.73021002372081e-05
-4.16457222402579e-07
-2.65709068808472e-05
-1.35649583271416e-05
-8.85166468913735e-06
-2.77265790312872e-05
-2.491821617918e-05
-2.05044558543223e-06
-3.22558693317786e-05
-1.20884726404681e-05
3.29215009500508e-06
-3.13393795892257e-06
-3.4523531971798e-05
-3.36056300266653e-05
-1.53334809977477e-05
-1.7192116920407e-05
-1.15418463909532e-05
-3.6665050948306e-05
-1.91869618374316e-05
-4.33461477569084e-05
-6.5227012398753e-05
-4.60418434407076e-05
-4.20315594910123e-05
-1.39636634280705e-05
-5.25090757786472e-05
-1.44176868862585e-05
-3.9969770775281e-05
-2.67869724211607e-05
-1.31945604141247e-05
-4.07823240465779e-05
-6.93265625589986e-05
-1.51515253479334e-05
-4.74315601915969e-05
-3.35118587924661e-05
-3.47531975164144e-05
-5.12317310446529e-05
-3.34569931857213e-05
-5.47472845109458e-06
-3.24065027493082e-05
-3.3564141297455e-05
-3.7618786800984e-05
-3.60573500076479e-05
-1.06552930962728e-05
1.04535919291197e-05
-2.87297749112831e-05
-2.00931085577684e-05
-3.68321195509468e-05
-2.58408764918826e-05
-1.78177318198221e-05
-2.17104010501262e-05
-1.52538111090302e-05
-7.84275632750989e-06
-1.64488029179179e-05
-1.84007215299293e-05
-3.33473121226259e-05
-1.28701340915971e-05
-1.60377394729177e-05
-2.50001231487133e-05
-1.35568819298572e-05
-4.57127243381974e-05
-9.31449539071469e-06
-2.16871181445104e-05
-1.85643738952484e-05
6.88121001699244e-06
-3.238478763525e-05
-2.67703369178839e-05
-5.53804582893532e-05
-3.90212298995041e-05
-2.29319541188191e-05
-2.99364459489168e-05
-2.20907418938221e-05
-3.16917988476485e-05
-5.70858645002312e-05
-1.46159058996989e-05
-2.38853946016404e-05
-1.54687006115468e-05
-1.50772568619653e-05
-2.23181566660001e-05
-6.29826002547756e-05
-3.38688513580343e-05
-2.50640459894648e-05
-6.86569464447074e-05
-5.027542210011e-05
7.05472877236476e-06
-3.4325754643878e-05
-4.19849269032321e-05
-3.31236445246945e-05
-3.78605333897285e-05
-1.68650355123818e-05
-3.5869351724982e-05
-3.43560999044308e-05
-2.25022719762823e-05
-5.34900654157225e-05
-3.01491914736931e-05
-8.99441947222192e-06
-2.83468204835036e-05
-2.92597265390925e-05
-3.1656967692899e-05
-2.4793510498691e-05
-3.04832376976793e-05
-4.27961696322626e-05
-2.70208059936843e-05
-3.99976452962768e-05
-3.77484367085987e-05
-2.94829281327853e-05
-9.6807623605484e-06
-3.58641875604065e-05
-5.60543916320085e-05
-5.21477048472429e-05
-3.11911419504572e-05
-3.26965462365365e-05
-4.92951971877222e-05
-3.14324740599281e-05
-5.50633615062847e-05
-3.28295774988322e-06
-2.4040851353423e-05
-3.00555583229389e-05
-1.4702554283645e-05
-4.50039854371269e-05
-5.15073196230575e-05
-3.8673526726455e-05
8.23765048391915e-07
-1.2860930478592e-05
-2.92231343004581e-05
-3.37089281475361e-05
-4.90858113404938e-05
-4.01261004293775e-05
-9.58622820244889e-06
-3.28753513763701e-05
-3.3252414170315e-05
-1.1168636169059e-06
-4.29045173403234e-05
-2.03664757782494e-05
-6.36179329128943e-05
-8.1517816366516e-06
1.70172207634355e-06
-2.47254226948768e-05
-4.96339915888705e-05
-3.02556449281962e-05
-5.42147638586759e-06
-1.6751118543607e-05
-3.85927555934694e-05
-4.35153402419234e-05
-3.93696647843921e-05
-4.29494692999126e-05
-3.65476664694399e-05
-4.77953302903353e-06
-2.99028821232098e-05
-3.87042452263615e-05
-3.43423361010037e-05
-1.10836049393079e-05
-3.42213268672749e-05
-4.73869875112239e-05
-1.95593161151949e-05
-3.45293325821698e-05
-2.20379504366954e-05
-1.64320055990937e-05
-1.84503364259322e-05
-2.67397613441901e-05
-4.40947673216121e-05
-1.34889977058045e-05
-2.76097688096291e-05
-1.42774911939323e-05
-6.3270249988735e-05
-5.16731300254826e-05
-3.33082524061187e-05
-4.96777767579869e-05
1.21015187980944e-05
-1.42829410423529e-05
-3.19080655411032e-05
-1.3124063604509e-05
-3.34192849311271e-06
-2.97450656947706e-05
-2.39653639592708e-06
-4.10031826632341e-05
-3.82457213099359e-05
-1.31871542296847e-05
-2.95483747259371e-05
-3.75588333345943e-05
-4.92056513987999e-05
-3.50119846051632e-05
-3.87107968056047e-05
-4.48450874274703e-05
-1.86591248593427e-05
-4.45786296957734e-05
1.41106092038494e-05
-1.19330685884713e-05
-5.57672017366731e-05
-1.59307214720356e-05
-3.6843931161953e-05
-5.96543404089486e-05
9.61511335803997e-07
-2.76250063663263e-05
-1.63216930755436e-05
-3.04739907913322e-05
-1.27072005869545e-05
-3.23540393858987e-05
-3.08177106252889e-05
-2.14133667398465e-05
-2.93030904132609e-05
-4.56529460227638e-05
-5.37105960922848e-05
-2.66928642137222e-05
-4.44209210280863e-05
-1.33690712591553e-05
-2.91716531042733e-05
-2.97242044073403e-05
-3.35815259624601e-05
-3.68118246273012e-05
-3.42756933552762e-05
-1.47697924585008e-05
-2.37977681557631e-05
-3.59799420593937e-05
-4.74502561652721e-05
-2.72529723725388e-05
-3.0998714310554e-05
-5.12998109678718e-05
-5.19947562849275e-05
-8.11796248814471e-06
-1.72674271592516e-05
-4.60136089871978e-06
2.63204068113589e-06
-6.28065468479033e-06
-2.80682614075942e-05
-2.70810645412839e-05
-3.02160859748974e-05
-1.53831974603974e-05
-1.037491971537e-05
-1.09269288244577e-05
-2.62995250249751e-05
-3.75217176195914e-05
-3.99506665603649e-05
-2.41364337713611e-05
-3.95542798648991e-06
-1.05265043089162e-05
-3.00423989556382e-05
-2.90864567981225e-05
-1.87193194323238e-05
-2.70610535195853e-05
-2.82123535247897e-05
-1.3500734477576e-05
-8.74859318915411e-06
2.16399743526884e-06
-4.86621842805755e-05
-5.15365771923422e-05
-3.18335369892555e-05
-4.17629494154871e-05
-3.07994108430127e-05
-2.24186935151814e-05
-5.18003025611828e-05
-3.80788041521888e-05
-5.26386566107704e-05
-7.83855963637722e-05
-1.38187897514764e-05
-2.42242528437832e-05
-5.01784138220998e-05
-6.52842867597521e-06
-1.32195305884836e-05
-5.40104095460542e-05
-3.98746221078892e-05
-4.02813927298136e-05
-2.51240621571451e-05
-3.55188115756416e-05
-3.07287695716904e-05
-9.02998181306202e-06
-2.42033875192815e-05
-2.1418668925897e-05
-1.55952760823831e-05
-3.34437431244514e-05
-2.95640237103394e-05
2.28192117243959e-06
-1.76433837131079e-07
-2.30731849094551e-05
-8.81024753445826e-06
-4.46585185026919e-05
1.06158944595369e-05
-2.53335332817551e-05
-3.19252345089709e-06
-2.59728527336564e-05
-5.40430560179592e-05
-4.39145778204328e-05
-3.51512727699008e-06
-2.50315893227113e-05
-4.69550807588769e-05
-4.69838060521225e-05
-5.47024497424994e-05
-2.75832703741227e-05
-2.10695961376055e-05
-4.0464448168531e-05
-3.00333048710812e-05
-6.20769721864562e-05
-3.22487218164032e-05
-2.92693007546063e-05
-4.10013148101141e-05
-3.51077285914486e-05
-2.73704490419675e-05
-4.62419111673827e-05
-2.39193796806741e-05
-3.92576063361826e-05
-3.2081847981772e-05
-2.21483436359435e-05
-3.98576960068052e-05
-4.40107892234157e-05
-2.02658049576013e-05
-4.46527599992735e-06
-3.28468644609931e-05
-1.80121184746828e-05
-2.06482634533708e-05
-1.53315976252296e-05
-5.68705705536659e-05
-4.11959099866259e-05
-4.08139096659248e-05
-3.27412682820277e-05
-1.17477168692213e-05
-3.730941266556e-05
-3.21020453446717e-05
3.88016803871477e-06
-4.93985665000519e-06
-2.67419276017642e-05
-5.1276053847247e-05
-1.77712764299231e-05
-2.9163709151911e-05
-4.02207029310007e-05
-5.93421148210459e-05
-4.29926618624258e-05
-2.01001130888206e-07
-9.50966899720451e-06
-4.23856706080442e-05
-9.96396194954217e-06
-3.44218880744514e-05
-2.55311260661121e-05
-3.79242751734306e-05
-1.15681983843878e-05
-3.99147009941607e-05
-2.53096696085328e-05
-3.83040432486399e-05
-3.70468231072279e-05
-7.12668229511652e-06
-2.53498708010882e-05
-4.45519133367335e-05
-3.05948041595369e-05
-2.96642682952442e-05
-4.22795035785692e-05
-1.23889204563422e-05
-4.47912359558689e-05
-4.39761551990946e-05
-3.23866107332494e-05
-4.32917227773133e-05
-5.34791659549594e-05
-3.43040548147861e-05
-2.46098798446204e-05
-3.00061048516645e-05
-5.21440562489206e-05
-5.09232571283184e-05
-3.16865852107465e-05
-2.91673495120052e-05
-3.94624164849196e-05
-6.27651271273072e-07
-2.60836190190285e-05
-2.08258488484945e-06
-4.21100843487317e-05
-3.31441754926846e-05
-3.43711128685902e-05
-1.50241460988993e-05
-4.99221574480249e-05
-1.60315562289245e-05
-5.67207736534817e-06
-1.3275002283603e-05
-3.45695671549752e-05
-2.58574855171885e-05
-2.25584862744605e-05
-4.63951261797415e-06
-4.15020564964712e-05
-1.70933457396001e-05
-5.96179712507265e-06
-4.05766880628066e-05
-2.75270108905379e-05
-4.19919327966456e-05
-1.86634255917145e-05
-3.07552869362086e-05
-2.32685567851895e-05
-4.18514306232171e-05
-2.83301300921324e-05
-2.7611038845467e-05
-7.05392222761408e-06
-1.06590827008657e-05
-2.70968933036607e-05
-3.64744821047814e-05
-3.91703407322674e-05
-1.30592713313343e-05
-4.71582142120431e-05
-6.68911753886333e-05
-3.77239274544262e-05
-6.92991314681079e-06
-1.54742726756365e-05
-2.76440216377198e-05
-1.59245686421336e-05
-4.30562823722479e-05
-3.01193157528946e-05
-3.64953325227018e-05
-9.86401012274759e-06
-3.63012285540169e-05
-1.7863278807556e-05
-3.84794106083521e-05
-4.70920368197318e-05
-2.40940423683445e-05
-1.36340776052426e-05
-1.60162365040054e-05
-4.3502251762327e-05
-1.46546194473119e-05
-3.4143393632033e-05
-1.64005055329875e-05
-2.32426890411053e-05
-2.7816812489186e-05
-4.77916368658931e-05
-2.24153591461232e-05
-2.41809672249967e-05
-4.23058249135184e-05
-4.05488204200559e-05
-7.66597330347998e-07
-5.18885089349832e-05
-3.11455589753928e-05
-2.73243677719174e-05
-6.34172347514868e-05
-2.93534482915909e-07
-2.6192994564967e-05
-3.95067897200131e-05
-1.10859839157e-05
-5.77826162187729e-05
-1.89119974231488e-05
-4.85376559734789e-05
3.68670419495269e-06
-3.40747391079665e-05
-2.45555224872631e-05
-6.10057564515948e-05
-3.67624335887418e-05
-7.41532244856267e-07
-2.9632196853902e-05
-1.68480783680617e-05
-3.04587523726457e-05
-4.3415927484342e-05
-3.74928886555997e-05
-4.68464588152906e-06
-1.82487444792759e-05
-6.38765683543996e-06
-4.016443896149e-05
-2.65842670993871e-05
-3.89401125072449e-05
-3.77084773910488e-05
-5.25371249043071e-05
-4.72324514242736e-05
-4.15335367919346e-05
-1.9658618902672e-05
-1.7776481434485e-05
-9.99240161863071e-06
-3.30538927613441e-05
-4.68138902347411e-05
-2.20160992811498e-05
-5.4132790885574e-05
-5.96143040352572e-05
-3.19153850215861e-05
-2.21167084901733e-05
-2.70343573782646e-05
-4.03835574857666e-05
-1.99525533580615e-05
-2.31540345105722e-05
1.65891287126529e-06
-3.38962704499863e-06
-5.16730420348878e-05
-2.55964828080912e-05
-5.75924344975323e-05
-1.70672805451439e-05
-5.65444444783331e-05
-4.14313659534857e-05
-4.30898502811486e-05
-2.66945227612619e-05
-3.25433648166238e-05
-2.10327480037578e-05
-5.52856370617613e-06
-1.82811854509678e-05
-3.26232545199265e-05
-8.2021518163728e-06
3.23301312942204e-06
-3.06398382139074e-05
-5.15011280813372e-05
-4.40269836184001e-05
-2.5663274819591e-05
-2.35981457780929e-05
-3.73238092275987e-05
-4.7836673609294e-05
-4.32316895395386e-05
-3.18273871572599e-05
-4.08994475154482e-05
-1.97721917832604e-05
-1.65809664129275e-05
-4.67761992565882e-05
-4.47564952413543e-05
-2.91119810100184e-05
-1.54355705800308e-05
-2.80184569073042e-05
-4.31188524612945e-05
-3.08071320040662e-05
-3.17288993847909e-05
-3.27927899873493e-07
-1.99506853967897e-05
-3.323568660966e-05
-4.25860324860717e-05
-5.20791181514536e-05
-3.12816637246548e-05
-3.33825743589379e-05
-2.91295503178511e-05
-4.34327956808218e-05
-2.77389431121408e-05
-4.9374221220195e-05
-4.7625795528351e-05
-4.56937743557573e-05
-3.27649580036516e-05
-8.44203281710663e-06
-2.65268152590792e-05
-2.0429250369478e-05
-2.9897742277379e-05
-4.03231558066352e-05
-1.49455265218804e-05
-4.57087254638057e-05
-4.62093237137275e-05
3.53272203803654e-06
-2.91620147444639e-05
-6.64417342356997e-06
-1.94046656726653e-05
-6.00226473673425e-05
-1.41719220953075e-05
-1.5214714964886e-06
-4.97109467121886e-05
-3.18705569018006e-05
-2.31754595650659e-05
-1.79626831721302e-05
-4.04733360569047e-05
-3.84550523485799e-05
-4.89429334203182e-05
-1.23835768317863e-05
-2.23320746886158e-05
-4.47807238375217e-05
-3.74874521467745e-05
-4.96896882738604e-05
-1.15495550909906e-05
-2.63413584318002e-05
-3.92766158746721e-05
-3.45493721250458e-05
-1.76136672338377e-05
-1.86098990453994e-05
2.34353019639012e-06
-2.27372769731043e-05
-5.07102466462626e-05
-2.54277096265093e-05
-3.40800535987545e-05
-4.79516476953386e-05
-2.57455400576857e-05
-6.16315807801699e-06
-6.86364315913485e-06
-3.88575096596423e-05
2.4420771971438e-06
-1.68940057310692e-05
-4.04229815104243e-05
-2.22147504186596e-05
-3.11806750554462e-06
-2.57477769304743e-05
-5.24416240798761e-05
-4.10516067794129e-05
-1.61507076064748e-05
-1.92135833923153e-05
-4.67687855018797e-05
-1.49418296334696e-05
-4.03490187733275e-05
-4.01380183671783e-05
-4.21495722128055e-05
-3.31814935261058e-05
-4.44949947121058e-05
-4.06682722386684e-06
-2.08646744310923e-05
-1.88437080061464e-05
-1.98048481530225e-05
-7.11594240385141e-05
-4.06552221687146e-05
-2.05684328189775e-05
-1.10513652285234e-05
-2.28050578581667e-05
-1.59637710226296e-05
-2.61899386322301e-05
-2.33388002197827e-05
-3.29382864519649e-05
-8.6115649704295e-06
-2.54621169782546e-05
-3.33359397565359e-05
-2.43318292356652e-05
-2.25164023217723e-05
-5.68978641743916e-05
-1.74923241748032e-05
-2.59172943936131e-05
-1.08752781549496e-05
-4.15170182902424e-05
-4.27725594340268e-05
-6.54092849801797e-05
-3.44050453961766e-05
-1.84042982880304e-05
-5.3588157599054e-05
-8.10761097656516e-06
-4.71491034603911e-05
-4.86118891698652e-05
-2.78099967235014e-05
-4.49995420945621e-05
-3.23782410225211e-05
-2.31519260191694e-05
-3.40158505368083e-05
-2.01224549660709e-05
-4.33827149937436e-05
-4.10327408797944e-05
-3.28718392606676e-05
-4.59882093404019e-05
-3.33263960059158e-05
-2.13145413667903e-06
-5.67274280369456e-06
-1.51854342696668e-05
-4.0556607717234e-05
-1.0588475028678e-05
-4.82247404894463e-05
3.64734543909935e-06
-2.29639140859813e-05
-4.69384968639166e-05
-3.46882219581858e-05
-8.06790758344113e-06
-2.81338247085543e-05
-4.08964377418772e-05
-2.15925222296667e-05
-3.54312644051274e-05
-1.15198188571988e-05
-5.38154421387129e-06
-4.03808556299848e-05
-3.27757375552728e-05
-2.35808940414738e-05
-2.88616086783788e-05
-2.91439568586223e-05
-4.18131218918204e-05
-2.39089120049871e-05
-3.9014060800305e-05
-1.09149717530555e-06
5.32446450844811e-06
-3.43934994931325e-06
-3.70059247537142e-05
-3.65946311615568e-05
-2.62914219579457e-05
-3.66689473698392e-05
-4.52345318891759e-05
-3.69555224586086e-05
-2.46993478015253e-05
-4.36643853594893e-05
-3.16524937901559e-05
-3.10425383029343e-05
-1.27190651066411e-05
-2.78642244973225e-05
2.41182191462497e-06
-2.11109304398347e-05
-3.59909512907981e-05
-1.4155772387956e-05
-5.69364462632519e-05
-4.27935827108301e-05
-3.19024331434691e-05
-8.30222891602057e-07
-2.71282624385274e-05
-5.47697586807759e-05
3.72954971264249e-06
-3.95941767611994e-05
-1.90858286492591e-05
-1.81123666700089e-05
-5.31718381990248e-05
-3.12440758085746e-05
-3.84688210018432e-06
-1.73261647157088e-05
-1.36188712498329e-05
-2.84020285569224e-05
-3.43999708947511e-05
-4.79191662739514e-05
-1.260150043556e-05
-3.1398952974266e-05
-2.02513054955056e-05
-2.86221821699793e-05
-2.69403919142883e-05
-6.17193441218711e-05
-2.12973756404889e-05
-6.38158038493235e-07
-3.06939985527852e-05
-3.013596816318e-05
-5.2766916068245e-05
-4.63040077497509e-05
-2.40578501614909e-05
-1.7898860995375e-05
-7.7357045782436e-06
-3.67755653010735e-05
-3.33891175443146e-05
-5.01873023266443e-05
-7.53550870677035e-06
-1.46876383936495e-05
-5.95931913730961e-05
-4.60176762359556e-06
-1.36765023546876e-05
-1.28772304012139e-05
-1.22660307660718e-05
-1.14446820506961e-05
-8.35696248398146e-06
-5.28114352935076e-05
-2.49727780122917e-05
-1.98714295855864e-05
-3.26126626876201e-05
-3.84723314219051e-05
4.06913780252212e-06
-5.8454310012955e-05
-4.84282421505608e-05
-5.04427884103131e-06
-2.73848707661279e-05
-2.6370926703345e-05
-5.67975135540877e-05
-3.81957128809292e-05
-2.1467516349525e-05
-3.52583582171973e-05
-1.8686964335842e-05
-2.46241662120862e-05
1.81729081422863e-05
-2.98249267152025e-05
-1.84041708921892e-05
-4.91739293592082e-05
-3.20424369585604e-05
-1.77501316047977e-05
-3.19970289758174e-05
-1.08249338000301e-05
-3.65286501590062e-05
-2.52713161213474e-05
-1.37110783963308e-05
-3.52070599654813e-05
-2.39141166520437e-05
-1.45505061276235e-05
-2.89048028585135e-06
-3.09112428036939e-05
-3.47763665406524e-05
-1.66544343842355e-05
-4.84717933160687e-06
-1.60533259186689e-05
-1.8215815988369e-05
-4.81863245335973e-05
-3.51645349302791e-05
-7.25454498328905e-06
-3.49355843358105e-05
-5.52972269177548e-05
-2.43644044438414e-05
9.22177192985869e-06
-3.50743510413406e-05
-6.49105166849375e-05
-1.86100556501605e-05
-2.80168414015438e-05
-4.758515543096e-05
-1.66640389124278e-05
-3.63037486614369e-05
-5.77559163797178e-05
-3.43780653010092e-05
5.79782709314939e-06
-3.63176204567695e-05
-2.61642604110203e-05
-2.36120421052138e-05
-4.51640160646327e-05
8.00799961124495e-06
-3.09335692235126e-05
-4.97796129622685e-05
-3.81442592641744e-05
-3.83831372183351e-05
-3.96643799142754e-05
-4.85223505553023e-05
-1.62236289231007e-05
-4.08505947176559e-05
-1.03226566560617e-05
-4.24389990211304e-05
-1.81649745566312e-05
-4.08815637157383e-05
-1.79075086792855e-05
-2.28998876836553e-05
-1.44529317856489e-05
-5.27732695660286e-05
-1.26269408271042e-05
-2.37292911629007e-05
-4.25766057179622e-05
-2.16753474063526e-05
-2.33264422000145e-05
-3.80242852565216e-05
-3.37715495470334e-05
-4.0875220194409e-05
1.245691677744e-06
-2.7588852023559e-05
-5.4190695029655e-05
-6.21217720998877e-06
-2.98880807067126e-05
-4.61018871677861e-05
-4.78564045223945e-05
-2.61528141585808e-05
-3.62408643270988e-05
-2.59273503911398e-05
-2.55381466528168e-05
-4.40140379944945e-05
1.04599257887899e-06
-2.61169851853406e-05
-3.77149792750365e-05
-3.62115278137203e-05
-4.51165725929325e-05
-2.78570306508019e-05
-1.5910207201619e-05
-5.69035875951416e-05
-4.47697702549559e-05
-2.10198539790605e-05
-1.6024246801563e-05
-3.70942874878557e-05
-2.30377843714073e-05
-5.37397056927259e-05
-1.46043911665612e-05
-3.99953170369799e-05
-1.49588058644483e-05
-4.33223875234717e-05
-1.14260160968942e-05
-1.0730572351378e-05
-1.0511994388845e-05
-2.15524047642721e-05
-4.33785954940122e-06
-2.71234403944522e-05
-5.6953409276075e-05
-2.71638943211398e-05
-2.08966445339209e-05
-1.58588515445809e-05
-4.1973859916456e-05
-2.64162825554175e-05
-1.61139907795423e-05
-3.53394761555129e-05
-2.22126382704394e-05
2.23298455297078e-06
-2.91099085707289e-05
-2.98733487485403e-05
-2.1600044735846e-05
-1.62555542538131e-05
-3.03522081694649e-05
-3.86125852143513e-05
-1.87542396743792e-05
-2.68215236771631e-05
-1.39139732970161e-05
-3.59545084010994e-05
-5.71338099804834e-06
-2.84986086157727e-05
-3.43976426989318e-05
-3.03152320450496e-05
-4.36104353061744e-05
-2.29306182596117e-05
1.9058556029767e-06
-1.61051777901683e-05
-2.0405027533903e-05
-4.34733350816781e-05
-1.29186143197408e-05
-2.20471327586158e-05
-7.17689432270937e-05
-2.86114158168726e-05
-3.21188389878855e-05
-1.14579523521347e-06
-1.48701229705982e-05
-3.46452752090377e-05
-3.80408848594616e-05
-5.90831657640314e-06
-1.7145598002742e-05
-2.75557110079786e-05
-2.66230046106598e-05
-5.29387875246038e-06
-4.93574921933532e-05
-4.42204609047264e-05
-3.70645965832536e-05
-1.46646733357025e-05
-5.64225148392801e-05
-4.49798762977864e-06
-3.23874263599188e-05
2.90429007321068e-06
-6.28210684224961e-05
-3.89574205483922e-05
-8.57734792662651e-06
-3.01415620174018e-05
-3.04226513220893e-05
-1.48093717432598e-05
-2.05782879466512e-05
-3.62877009880429e-05
-5.14192363732239e-05
-1.67942076314271e-05
-4.73554504228094e-05
-4.27466646412047e-05
-2.82877016333476e-05
-2.77465586204724e-05
-4.31673448654046e-05
-2.83446604684509e-05
-9.58812167688664e-06
-4.02005035424695e-05
-2.8530051504483e-05
-3.27492559415139e-05
-1.71330899329404e-05
-1.12471262608184e-05
-4.86257654275607e-05
-1.60586158865986e-05
-7.8153983635633e-06
3.82443638930966e-06
-2.34712618935722e-05
-4.43072500600707e-05
-2.60891677618514e-05
-3.29646940836171e-05
-4.12740216648157e-05
-2.75327454055887e-06
-2.21042198683402e-05
-2.29866303226108e-05
-4.11929747904152e-05
-5.96127059700559e-05
-1.43034559554978e-05
-2.85244853548731e-05
1.22988118264073e-05
-3.49475284531254e-05
-7.32487069846444e-06
-2.48148550509214e-05
-6.97752125365268e-06
-7.53496903984962e-06
-6.20121412777444e-05
-1.66961454705222e-05
-2.55198757872854e-05
-1.10450690269072e-05
-1.46058613819868e-05
-4.02874229447375e-05
2.00939443919029e-06
-3.73704456432165e-05
-2.69530773543433e-05
-3.23589281385625e-05
-4.58484222577901e-05
1.21753496996826e-05
-4.79511654842098e-05
-1.72061642451963e-05
-2.85500740495301e-05
-2.68355164210191e-05
-4.59863181244603e-05
-2.85035228575227e-05
-2.14244699054613e-05
-3.61119900468183e-06
-1.17858873020227e-05
1.72480456833723e-06
-2.8911023730962e-05
-5.50943572196708e-05
4.13407139685782e-06
-4.50272574572239e-05
-1.77362266989534e-05
-6.3701126704837e-05
-6.09197119506686e-05
-3.11612177828496e-05
-1.48686762377563e-05
-2.20127921536657e-05
-5.47614012486554e-05
-2.94869494770088e-05
-3.7134382655299e-05
-1.74879178190384e-05
-2.05483213280684e-05
-2.35035147822671e-05
-1.52685693409897e-05
-2.93289616249601e-07
-5.28324360422644e-05
-3.25702584280661e-05
-4.42861679312568e-05
-2.82686488757334e-05
-1.70873408447884e-05
-2.23154916311002e-05
-3.80432800376416e-05
-3.27836262537227e-05
-3.31449945722925e-05
-2.18124753236735e-05
-3.43721517543586e-05
-2.76967339762281e-05
-2.13813578813714e-05
-2.67167564639563e-05
-3.7622229214416e-05
-2.18344719721252e-05
-3.35446639950347e-05
-2.46465231653238e-05
-2.48326517644255e-05
-4.00856018761868e-05
-2.1747505457053e-05
-2.73254860383732e-05
-3.01561536569767e-05
-5.10494258285292e-06
-2.3648753906037e-05
-1.49225295885033e-05
-3.91533540150479e-05
-3.10599085417264e-05
-1.77970919937457e-05
-1.59961149801474e-05
-3.11456152306181e-05
-5.50040600150205e-05
-4.56042028523891e-05
-4.63765475595779e-05
-2.62320875857729e-05
-1.21867816002124e-05
-2.91474908025447e-05
-2.81120104973146e-05
-1.77709027942593e-05
-1.78573846402049e-05
-4.70638962672109e-06
-8.89284335488707e-06
-5.64354510263107e-05
-1.5103472280851e-05
-3.65543955118967e-05
-1.14823873271223e-05
-4.2656709847845e-05
-1.91923867978898e-05
-4.98720685462805e-05
-3.68603244489461e-05
-5.80371482229029e-06
-3.83889366236023e-05
-2.46347537657571e-05
-5.09532331492522e-06
-2.63769643952715e-05
-1.69645340403751e-05
7.03991704671123e-06
-4.41770076626409e-05
3.07129218152638e-06
-4.18160753793162e-05
-2.95730497446395e-05
-1.10513430802917e-05
-1.6390408945723e-05
-6.03230111187033e-05
4.11418714233321e-06
-3.92045189390606e-05
-5.10363339276803e-05
-2.44931112993499e-05
-4.13981307489139e-05
-4.88816700251695e-05
-2.01101988774112e-05
-1.95460397101912e-05
-3.52849517661139e-05
-3.13132506679459e-05
-3.15793350508378e-05
-2.92557671812356e-05
-2.04557882458535e-05
-1.66043513417492e-05
-9.6850752262149e-06
-3.38224460142454e-05
-3.23984354220829e-05
-2.2672230680672e-05
-3.29662655337185e-05
-4.09063948252988e-05
-4.40208419503219e-05
-2.33317104982878e-05
-7.17173951549481e-06
-1.64361197412668e-05
-1.84166129499801e-05
-1.42914488299108e-05
-2.64395112421031e-05
-5.11749889463878e-05
-3.83820462003684e-05
-2.97441625653632e-05
8.5031690946654e-06
-1.3247054373215e-05
6.48566647515791e-06
-3.55756680356861e-05
-2.33060000235068e-05
-3.6158085953596e-05
-4.19546717964313e-05
-4.03928799071996e-05
-2.52866820146245e-05
-2.53608950858298e-05
-4.79894914913263e-05
-4.73022532598441e-05
-1.17416143539311e-05
-2.32375492760403e-05
-6.08994097134971e-05
-4.28075305344833e-05
-3.76309759806484e-05
-4.5858893259196e-05
-1.6691973805207e-05
-4.15273719574599e-05
-4.63716834166113e-05
-2.19860306357325e-05
-3.32061400065935e-05
-1.90273778964788e-05
-4.251439496486e-05
-4.52612335914919e-05
-1.73676799803718e-05
-4.05188570290183e-05
-7.22239583832498e-06
-2.55337026283322e-05
-3.87549787418178e-05
-3.41141709489094e-05
-1.29554757711382e-05
-4.98801707608107e-05
-4.9371643724008e-05
-1.67770565389871e-05
-4.36598032593625e-05
-3.75539921439624e-05
-2.17826986600553e-05
-3.88518083696309e-05
-2.33531737510481e-05
4.03084494399252e-06
-3.13703486687853e-06
-1.84273388033617e-05
-3.60324688392336e-05
-3.27591879136959e-05
-8.91492964262232e-06
-2.43982962487543e-05
-3.4915297305741e-05
-3.22637333590422e-05
-3.02245467828931e-05
-4.1679280758823e-05
-5.34278136654703e-05
-2.85523260752169e-05
-2.465047453857e-05
-5.55633753689918e-05
-2.47287258272974e-05
2.05387981893242e-06
-5.60980124987845e-05
1.03499776383155e-05
-2.85080111891868e-05
-3.5854817961941e-05
-2.38936103229647e-05
-5.29203061318005e-05
-5.70803970474619e-05
-3.1861363022482e-05
-7.19571789125988e-06
-6.26181051408095e-06
-4.13246063848235e-05
-5.73217928251426e-05
-1.30362669682894e-05
-3.77886606183747e-05
-5.02413466718316e-05
-4.99612365433942e-05
-3.13721740347665e-05
-1.76881256741582e-05
-2.83361657220083e-05
-5.25732717712211e-05
-2.39798793099359e-05
-2.85610051007642e-05
-5.38693027914757e-05
-5.27138540192606e-06
-2.84966590150913e-05
-4.54874320437951e-05
-4.64017577758113e-05
-3.8407020351158e-05
-3.65364859061991e-05
-4.69027553111836e-05
-2.22815883715688e-05
-3.79948825021924e-05
-2.8270283534608e-05
-1.93121273057135e-05
-1.64771001563886e-05
-2.56875190121496e-05
-3.23118489898575e-05
-1.08706907559888e-05
-3.61405730749302e-05
-4.22130357375035e-05
-1.91142501662011e-05
-5.08106855899956e-06
-2.49819406581784e-05
-2.46351106908863e-06
-2.52546020408903e-05
-3.84845865665707e-05
3.23106675901878e-06
-1.01311667323213e-05
-2.66783573154241e-05
-2.51441506007563e-05
-2.85091870308263e-05
-3.44544373042033e-05
-1.85429499989756e-05
-3.00628665998641e-05
-3.62552106239726e-05
2.79400862317156e-06
-3.5337907357333e-05
-5.28071537599735e-05
-5.2712021559877e-05
-3.77384478558627e-05
-4.682108100381e-05
-2.52449189852379e-05
-7.85368279381487e-05
-4.07037128280725e-05
-2.87366827641061e-05
1.11566847982917e-05
-4.44249176008858e-05
2.70515796655926e-06
-9.85691321512069e-06
-3.15683906265014e-05
-1.98308589369992e-05
-2.89348091321867e-05
-3.2492956611441e-05
-2.69963451430684e-05
-5.41528190827018e-05
-2.34764934610697e-05
-2.27054951239474e-05
-3.43232745799315e-05
-3.33477012061239e-05
-2.75976820871968e-05
-3.18067094262394e-05
-2.91699241133043e-05
-1.8124962058178e-05
-4.22048091704332e-06
-4.15759229718892e-05
-2.98206810293787e-05
5.20805336182192e-06
3.89656320374133e-08
-3.20537036175286e-05
-2.27014857423805e-05
-9.49749929001835e-06
-4.28933229522634e-05
-2.56469974876974e-05
-5.81776345253099e-05
-1.69790863901376e-05
-2.44477889956546e-05
-2.49786115482748e-05
-4.03977261350482e-05
-4.58500748913967e-05
-1.26630695153467e-05
-1.78876873031926e-07
-2.76380187856271e-05
-4.71476246411567e-05
-3.30388299333894e-05
-5.5082228134361e-05
-2.81979808546537e-05
-3.24707014282387e-05
-1.84707990106536e-05
-3.50007737390286e-05
-1.79628863022592e-05
-3.10079410441448e-05
-5.0178157279607e-05
-5.01824158163262e-05
-1.48611570521571e-05
-3.55743056065255e-05
-3.71445258560052e-06
-1.8787235670969e-05
-5.63545260519869e-05
-6.61753598598227e-07
-2.76851318042081e-05
-2.532771495487e-05
-2.38731481977033e-05
-2.72386128825676e-05
-1.86742057003068e-05
-2.32993859906193e-05
-3.0761492363493e-05
1.38023578194421e-05
-4.14342132965049e-05
-3.42211035601199e-05
-3.35947436726175e-05
-1.93628557889175e-05
1.14328648486188e-05
-3.21464320376732e-05
-1.20366290130081e-05
-4.94808543408066e-05
2.73923011104758e-07
-2.93553984149427e-05
-2.50330769426801e-05
-3.25162435194094e-05
-3.74577092597751e-05
-3.98161097508825e-05
-2.91423001605883e-05
-3.02427467906158e-05
-5.01707702894846e-05
-2.09149058883709e-05
-1.38349864760637e-05
-5.377293165683e-05
-2.59635126995636e-05
-3.39582799068369e-05
-3.01392178636798e-05
-1.97931326173037e-05
-3.46997539455059e-05
-3.96014492355091e-05
-3.663573820058e-05
-2.29672166579033e-05
-4.83151704160361e-05
-1.24675433316277e-05
-5.75278957265599e-05
-3.38441985457368e-05
-6.40093030776462e-05
-3.45538481316807e-05
-2.98833284103735e-05
-7.65485983408379e-06
-1.13513748277531e-05
-4.30676441679088e-05
-1.056057722639e-05
-2.76109946111653e-05
-1.68989416400808e-05
-5.82245482081155e-05
-3.68944188280229e-06
-2.23809941633366e-05
-3.86222197195312e-05
-3.95842526930862e-05
-1.45964951573638e-05
-2.29558741164211e-05
-6.19100938923729e-05
-4.59592072403841e-05
-1.61740006435925e-05
-2.65058844410958e-05
-3.0817745230164e-05
-1.50038523016519e-05
-3.82015765082735e-05
-4.93455298035159e-06
-1.44857390732049e-05
-2.56497916732893e-05
-2.32870142965446e-05
-5.083543396109e-05
-2.67888145386608e-05
-1.59241743382639e-05
-2.97077377992588e-05
-3.66432622182608e-05
-3.0785699027208e-05
-3.63560943211048e-05
-2.39888363297411e-05
-1.21034489028616e-06
-2.2169053068918e-05
-2.7347915921973e-05
9.1389896452606e-06
-7.87114156480968e-05
-3.8186267378944e-05
-4.0751554535958e-05
-8.93840941334006e-06
-3.01457145531372e-05
-2.63741791096655e-05
-2.52033634446103e-05
-3.35625087778672e-05
-3.20850057529041e-06
-4.07524753118275e-05
-3.33817021043992e-05
-4.40114986782619e-05
-3.42335100458077e-05
-4.70413087086706e-05
-3.07653466567762e-05
-3.45988174848941e-05
-1.24381761264867e-05
-3.66756693690704e-05
-4.13063178021894e-05
-2.91271843274818e-05
-5.27346272724828e-05
-4.8833442685929e-05
-6.01869252559474e-06
-5.12547116578808e-06
-2.79451334873551e-05
-3.25025626615465e-05
2.18122630196001e-06
-2.59942384366667e-05
-5.38931305154554e-05
-1.27352816535395e-05
-5.90366136582914e-05
-1.77294045300733e-05
-2.6298394749059e-05
4.83724354081881e-06
-2.11483042433914e-05
-1.51207644155985e-05
-2.67963018448563e-05
-6.35607337628025e-05
-3.73670167510378e-05
-2.12148240116353e-05
-4.07546934586975e-05
-2.120122242957e-05
-4.25660026936425e-05
-4.03491475810134e-05
-4.03640659608004e-05
-1.99619540400623e-05
-5.27752904117409e-05
-7.18733176302913e-06
6.66407316617118e-06
-4.28344957666728e-05
-4.73417146669002e-05
-1.39365059527718e-05
1.9533164971282e-06
-2.02036266530979e-05
-5.11066053276001e-05
-4.61634481129743e-05
-2.89926160757489e-05
-2.68327404001175e-05
-1.34602619566602e-05
-2.48992771198591e-05
8.02917896401867e-06
-7.93141995922254e-05
-1.75353244395452e-05
-1.33732051435199e-05
-1.59468178239297e-05
