# Supplementary material for: Research on computational propagation and identification of mine microseismic signals based on deep learning
Source: PLoS One. 2025 Oct 22;20(10):e0334641. doi: 10.1371/journal.pone.0334641 (PMC12543183; doi:10.1371/journal.pone.0334641)
Supplement: S8 Data — (ZIP) [file pone.0334641.s008.zip › 000100900002738.xlsx_0.txt_24.txt.txt]

-1.78710572059247e-05
-4.85629307120104e-05
-2.30481304912686e-05
-1.81618697163196e-05
-3.84033120899525e-05
-2.45933474467702e-05
-3.35584605766871e-05
-1.21402655516261e-05
-4.31800388670118e-05
4.62359814787624e-06
-7.99217798917025e-06
-5.24241508533384e-06
-1.73186956487587e-05
-3.52043769782271e-05
-5.24939186733133e-05
-8.35135841754132e-06
-9.3660878203633e-06
-7.31787825908523e-06
-1.37784158886187e-05
-5.05517293223987e-05
-1.9345362858936e-05
-7.34574428398667e-06
-7.36566808273311e-06
-1.86990774807935e-05
-3.24158788170939e-05
-3.15212906286572e-05
-1.14014856176635e-05
-3.07775017292626e-05
-9.11532860467671e-06
-2.19625506259887e-05
-4.5276539081642e-05
-4.91280944102439e-05
-1.90571018538237e-05
-3.71362701752743e-05
2.46195254968877e-06
-3.15638637993673e-05
-3.223272973031e-05
-6.33968115229964e-05
-1.28186918029328e-05
-2.34391644112442e-05
-1.93339459114066e-05
-2.58318352746041e-05
-4.73846144801706e-05
-1.98358528014394e-05
-3.50564374273665e-05
-4.326228914367e-05
-4.0821252746991e-05
-4.37587408870677e-05
-2.78846101042463e-05
-1.20149173718337e-05
-3.80387594880302e-05
-1.23491775783754e-05
-4.46234871578345e-06
1.28313575960375e-06
-3.98211947748985e-06
-2.23787873860373e-05
-3.54141060949842e-05
-2.11045200760195e-05
-2.43287155150097e-05
-5.226678033495e-05
-2.46226041709109e-05
-3.47241834409154e-05
-1.27889099659482e-05
-3.94444692151914e-05
-8.42964913462006e-06
-6.89214818200077e-06
-3.54574032248715e-05
-3.44046934663492e-05
-3.60555864610561e-05
-1.56226797070899e-05
4.85620382620953e-07
-4.58255850486379e-05
-3.56511482975562e-05
-2.10363713096216e-05
-2.61871160040114e-05
-5.69601493695218e-05
-5.530915785971e-05
-3.65754058986638e-05
-1.12505817960495e-05
-1.01341536530715e-05
-3.77147255997477e-05
-3.55783340613101e-05
-4.58799140756952e-05
-2.1412090622678e-05
-1.64103134572322e-05
-4.61981403380328e-05
-1.35393720043652e-05
-3.70632789529845e-05
1.46827036144188e-05
-2.65613099764949e-05
-2.8984444878655e-06
-2.60561086240141e-05
-2.0500291926066e-05
-4.02762560302574e-05
-4.13729766976955e-07
-7.1461481868391e-06
-6.80665972216881e-06
-3.05532267440243e-05
-1.96177793207984e-05
-1.16532043581723e-05
-2.33276942994366e-05
8.88682797144681e-06
-3.71873712225182e-05
-6.11658995528563e-06
-3.31105570759756e-05
-3.4924401216428e-05
-7.22512902854501e-06
-1.77500140189368e-05
-4.96297793281055e-05
-2.2658559285489e-05
-1.84883599377038e-05
-2.13106546590974e-05
-4.13615809879255e-05
-1.18459910293282e-05
-2.94500878361044e-06
-3.02153117840945e-05
-3.10349632590804e-05
-1.09790627777431e-05
-4.51898620740683e-05
-3.74488467052147e-06
-3.83069262615891e-05
-2.46703639784946e-05
1.2984196948246e-06
-2.61342621305005e-05
-3.6943436177667e-05
-1.09877757395503e-05
-4.24729280925873e-05
2.1701006358667e-06
-2.55525006408406e-05
-2.40756063584172e-05
-1.80215323990276e-05
-1.41482815433715e-05
-3.70938373341073e-05
-4.51148542839275e-05
-3.52070264947364e-05
-2.43504366389434e-05
-2.01078827733448e-05
-5.87540528784414e-05
-1.34221326111979e-05
-4.85193297236614e-06
-7.76315553181991e-06
-3.80785260324955e-05
-3.47937255718787e-05
-2.30135269628714e-05
-3.35126797144607e-05
-2.51073893641234e-05
-4.69519053857063e-05
-3.02146122171484e-05
-3.25826891731864e-05
-2.17528734178639e-05
-1.96412064509376e-05
-2.52777244443918e-05
-3.23761864390012e-05
-3.90147846495989e-05
-1.80924176665985e-05
1.31414568567252e-06
-2.48437105187969e-05
-2.93356736723725e-05
-2.53441668737587e-05
-2.4393494696435e-05
-2.58684473838396e-05
-1.93668684653156e-05
-2.39375605464818e-05
-4.60591211414394e-05
-6.66644842052294e-06
-1.67063500565242e-05
-2.35292207176379e-05
-3.68241792349746e-05
-7.11506596509755e-06
-1.32751283200317e-05
-3.79141428441573e-05
3.21358114428541e-06
-3.65827933593026e-05
-5.230535585933e-05
1.77113715749734e-06
-1.70267946934554e-05
-1.83789481191377e-05
-2.29205759042245e-05
-4.17935664827493e-05
-2.56975897371962e-05
-2.30203948383154e-05
-3.78580173428006e-05
-1.65571477085845e-05
-1.50943996752832e-05
-8.42933168184389e-06
-3.53869125797313e-05
-3.3101846682682e-05
1.69747286675812e-07
-3.44870268163173e-05
-2.70960194809676e-05
-3.04524206320718e-06
-3.97979345722415e-06
-2.61339760367486e-05
-9.42394677554854e-06
-3.43989395582816e-07
-1.13690282046642e-06
-4.61364019681084e-05
-3.01396740449669e-05
-5.23768299300887e-05
-1.1313303628387e-05
-4.86954016156724e-05
-4.27686283867493e-05
-3.97316217468042e-05
-1.43523004168812e-05
-2.69973435384005e-05
-3.73969232268314e-05
-3.6825903468126e-05
-5.57397701325979e-05
-4.31401440534826e-05
-2.09677651582262e-05
-1.75475732169127e-05
-3.89922526468946e-05
-5.73596136620389e-06
3.10524416200512e-06
-3.45520370141866e-05
-2.86478595113157e-05
-3.69799699697285e-05
-4.07424578025679e-05
-3.92060057387515e-05
-2.20337298855573e-05
-3.89410774996983e-05
-2.6052751251599e-05
-2.14142596137132e-05
-3.83860100850121e-05
2.61394558406144e-06
3.66943343758384e-06
-6.05023718281672e-05
-1.30274243356172e-05
5.42826793704925e-06
-1.91122385567494e-05
-3.47937933099446e-05
-1.96131073810467e-05
-1.68975969085786e-05
-2.30117610322782e-05
-2.02864547144022e-05
-1.13928634133409e-05
-1.92225732891867e-05
-1.82877060635201e-05
-1.56773527588694e-05
-5.15809298385707e-06
-2.15619599143945e-05
-2.33184951326684e-05
6.23121432375515e-06
-3.33367606088986e-05
-6.10554673538774e-06
-4.24258631374961e-05
-3.58079061838008e-05
-2.0658680679241e-05
-2.6131517462058e-05
-2.9395057975289e-05
-3.87285741871032e-05
-4.93362753408956e-05
-9.868499646024e-06
-3.63430310043072e-05
-2.61084989793525e-05
-3.55393000662449e-05
-2.2992749902601e-05
-4.47180704911238e-05
-6.14207403065526e-06
-2.59022914070941e-05
-2.68824041584147e-05
-1.0771019372841e-05
-2.2043712276199e-05
-1.93600095288251e-06
-2.18549091338337e-05
-2.43112948841158e-05
-1.00214359927019e-05
-3.01800671948064e-05
-3.9872022941415e-05
-3.88601257713194e-05
-2.34971514863597e-05
-2.23857772293379e-05
-1.65549055888142e-05
-1.47666213412649e-05
-5.16450882760402e-05
-1.57430780252615e-05
-6.24400022714515e-05
-3.14140193219736e-05
-3.02444323563748e-05
-1.90592063185608e-05
-3.2556206488627e-05
-3.10656229001612e-05
-8.87135610600834e-06
-2.08662562380398e-05
-4.13497880246484e-06
-2.93481549263577e-05
-1.38516476755107e-05
-2.24215618888493e-05
-1.37636048270975e-05
-3.14990265514207e-05
-2.76151939157631e-05
-2.81248533358736e-05
-3.01584755864349e-05
2.83066884453122e-06
-2.13451408949693e-05
-1.02649665843625e-05
-2.63569754348047e-06
-2.61972676361266e-05
-1.89542196128685e-05
-3.10871078704494e-05
-4.76780552661581e-05
-2.08171036625406e-06
-2.12757118642363e-05
-2.12577246767222e-05
-4.100514099689e-05
-1.95462282308349e-05
-4.1428162563376e-05
-1.27856724231104e-05
-3.06226199906418e-05
-3.06265119228069e-05
-4.19853522233903e-05
-2.27366296113409e-05
-3.3911115696582e-05
-1.3149336021386e-05
-3.57611575504695e-05
-2.27232235507751e-06
-1.85999341806865e-05
-1.62332745863692e-06
-1.86570688874055e-06
-3.02137806106212e-05
-5.23994493567804e-06
-4.81057225820574e-05
-4.24676894815378e-05
-4.81078263784444e-05
-1.80383234974046e-05
-3.63925704320989e-05
-2.65109765022647e-05
-2.53287242086e-05
-1.96301039273874e-05
-3.39282249650224e-05
-1.50358971342991e-05
-3.46136764592195e-05
-2.0556927993295e-05
-1.93338727982702e-05
-3.85068545655098e-05
-3.23520334695824e-05
-1.50009727208683e-05
-2.6363678866092e-05
-3.34116323533066e-05
-3.71225879437351e-05
-2.77878563574218e-05
-2.76413183687244e-05
-4.74298424421335e-05
-3.33615455499855e-05
8.747841496349e-06
-3.25519653773668e-06
-1.91473278152008e-06
-3.76152533350196e-05
-2.42744981396406e-05
-4.5365968481468e-05
-1.10524476802325e-05
-5.01280910924284e-05
-5.13422263684184e-06
-2.03705572547175e-05
9.16956399462611e-06
-1.69113902495532e-05
-2.82870797891588e-05
-2.27912137379639e-05
-2.95065425154691e-05
-2.21889458422693e-05
-3.63456851356946e-05
-2.0381677455651e-05
-1.98915199229375e-05
-4.35065212550474e-05
-5.02356757511938e-05
-1.05655082593042e-05
-1.69746332978005e-05
-2.7242147294916e-05
-1.04330241717774e-05
-2.68990557313118e-06
-2.77979901585124e-05
-3.44042215077813e-05
-2.64186472717342e-06
-4.15058965752751e-05
-2.49304387243983e-05
-3.69032894718839e-05
-3.61042977513374e-05
-3.64123126245227e-05
-3.55049642808554e-05
-1.88399019003684e-05
-4.27163998399596e-05
-3.81765522880776e-05
-2.6339164567025e-05
-2.85111630635917e-05
-2.22972835088844e-05
-3.61081382075171e-05
-2.23532751676565e-05
-1.07696172366059e-05
-2.84070842115539e-05
-4.77350056053274e-05
-4.33874425763621e-05
-2.34093967812102e-05
-2.77085577450884e-05
3.68501849576373e-06
-6.37484267276891e-05
-3.64616687342892e-05
-9.81786603478079e-06
-1.95756628224096e-05
-1.52962904539045e-05
-7.96263567817048e-06
-3.80160770788537e-05
-5.52299938602192e-05
-2.87025981507413e-05
-2.47936981009893e-05
-3.61255463783781e-05
-3.46980179550392e-05
-2.60005895462458e-05
2.25944046368894e-06
-1.44694336751634e-05
-2.72861866181864e-05
-2.57035934561829e-05
-3.85111769555374e-05
-2.61761929306888e-05
-3.91784276548891e-05
-3.97686552484516e-05
3.2943301706401e-06
-1.36029950636963e-05
-2.42554850570531e-05
-2.67053776418247e-05
-5.52507630530463e-05
-2.73412550266923e-05
-1.74595644720837e-05
-5.16622185228015e-06
-1.86052158783505e-05
-7.94216835555441e-06
-1.5428080343712e-05
-1.28945496629771e-05
4.78053120723962e-06
-1.50401781729295e-05
-7.76916906044281e-06
-7.46409688840404e-06
-3.73424981463163e-05
-3.00611681166596e-05
-6.2207557768712e-05
-4.18030635948906e-05
-2.79182384279946e-05
-2.2933337074692e-05
-6.68022010403155e-06
-4.91166914989947e-05
-1.60275175239838e-05
-2.28793447685831e-05
-3.6122965728634e-05
-3.39944195584432e-05
-3.81135113745378e-05
-2.46933522828556e-05
-2.92132725797957e-05
-1.05906143587551e-05
-7.15837140016338e-06
3.36861265000905e-06
-1.11543826218455e-05
-3.30844768003505e-05
-4.22649901409371e-05
-5.55979651735751e-05
9.9297007065278e-06
-3.42693739296683e-05
-3.91039088418991e-05
-3.25833410752702e-05
-2.04794011665342e-05
-3.83397428377105e-05
-2.21994846925432e-05
-2.93852495833317e-05
-4.02907863006922e-05
-6.35432960395842e-06
-1.67411347855011e-05
-1.07639118007856e-05
-2.36089365606228e-05
-3.30158957365342e-05
-2.55975958869679e-05
-1.25364732106864e-05
-2.46219960316789e-05
-2.30330540804436e-05
-4.16752821357298e-05
-1.66865899303836e-05
-1.28542946539872e-05
-3.0780530782875e-05
-1.70898540725826e-05
-3.52708598086678e-05
-3.120319074002e-05
-3.46402002885242e-05
-4.50818254211639e-06
-3.80284868538329e-05
-1.0444951473689e-05
-3.72305707070482e-05
-3.96521829294592e-05
9.01424229153953e-06
-4.73148661058032e-05
-1.30212370100635e-05
-2.81408453589073e-05
-2.65638678505628e-05
1.95722319996097e-07
-2.84085026805385e-05
-2.80501268986878e-05
-1.08890916203381e-05
-2.39585303285603e-05
-1.72578223735038e-05
-3.75764363508403e-05
-3.99411990395606e-05
-1.88712118051772e-05
-4.22181543697337e-05
-5.13103370738321e-05
-2.58462769459837e-05
-4.21838861122138e-05
-4.43130553832865e-05
-3.77175786998e-06
-1.36639529684394e-05
-3.56867516145416e-05
-1.58653426067552e-05
-4.74073658724973e-06
-1.09129333474819e-05
-4.82250392999567e-06
-1.00778548260605e-05
-2.48548647996118e-05
-2.11754521116763e-05
-4.11756730125286e-05
-2.94606443816428e-05
-6.90860299336394e-06
-9.62120619549071e-06
-2.15403483940623e-05
-1.06115557569847e-05
-9.00898599312861e-06
-4.74740526440077e-05
-3.07619751424398e-05
-1.43712917641298e-05
-3.35260133378265e-05
-7.91476349411345e-06
-2.66700705618745e-05
-1.50730807174484e-05
-1.74735165157854e-05
-1.53655329433397e-05
-1.60006811440114e-05
1.34559086154243e-05
-3.92197314791438e-05
-2.72628658338504e-05
-2.57541851508961e-05
-4.19355462309198e-05
-2.67249821464584e-05
-2.66637216399524e-05
-5.1161962281714e-06
-3.3505564564845e-05
-2.12610671879745e-05
-3.63954781726543e-05
-1.4702247053915e-05
3.42419736900354e-06
-6.83363064051765e-06
-6.30615487129653e-06
-5.00326125239539e-06
-3.04242142662964e-06
-1.77698720363123e-05
-4.185190788349e-06
-2.5865957045167e-05
-6.57060260416756e-06
-3.54936116831251e-05
-1.85759812672757e-06
-3.54178569601601e-05
-2.20262677208418e-05
-2.45911263178875e-05
-7.62155367563933e-06
-4.21336730016416e-05
-1.96334370122543e-05
-3.92500905521347e-05
-1.28434163502406e-05
-4.73940145789925e-05
-1.27775523409605e-05
-3.70945285732083e-05
-1.77065589119278e-05
-4.29490030440858e-05
-1.52373764415601e-06
-4.41434564824442e-06
-1.19529233790544e-05
-2.38031115380806e-05
-1.58109021521764e-05
-1.89118806455229e-05
-2.92156098997052e-05
-1.10380605900135e-05
-1.7614602782757e-06
-2.12130338086193e-05
-3.33237811693016e-05
-2.11124778949783e-05
-2.25216566863047e-05
-1.55432574932695e-05
-1.00176052572744e-05
-1.7706844486337e-05
-2.65338379997154e-05
-4.47392671725194e-05
-2.19618032841772e-05
-1.20945458109696e-05
-1.52549173830323e-05
-4.54971885274048e-05
-2.85842905625525e-05
-3.15098498366485e-05
-5.09147936137112e-05
-1.90200342018483e-05
-1.51607304358314e-05
-2.19365987477596e-05
-3.57102633693587e-05
-5.59790837267638e-06
-4.32478624801049e-05
-1.09591134142845e-05
-3.45345412044577e-05
-2.68297909847013e-05
-1.68323418392192e-05
-2.3673121623893e-05
-1.49005992932642e-05
-5.24498874230991e-05
-2.48656671115722e-05
-2.47974135017039e-05
-4.58395194845227e-05
-3.21453212762092e-06
-2.84617336014447e-05
-3.16157942906324e-05
-2.18665740972287e-05
-1.52916215473425e-05
-3.41430702899481e-05
-7.4316989985048e-06
-3.23419248443487e-05
-5.74004944184748e-05
-4.19048288662418e-05
7.74415129465619e-06
-2.80075372755045e-05
-2.94118677247823e-05
-2.00439248075546e-05
-1.51167078014791e-05
-2.21228189655452e-05
-4.32780360015041e-05
-1.00594591957937e-05
-6.23518746120864e-06
-1.60752711482231e-05
-3.20361353860184e-06
-1.19298043854035e-05
-3.90400465689007e-05
6.37860931543353e-06
-1.06914533973497e-05
-5.42824194116402e-05
-1.33820959780662e-05
-2.22953876783651e-05
-3.27864021421069e-05
-2.73611412652818e-05
-2.38182442481256e-05
-3.85164916365002e-05
-2.14350307492915e-05
-5.96217918197883e-05
1.67583832057693e-05
-2.37374273128378e-05
-2.57352100076083e-05
-2.40932812058138e-05
-3.28206002802385e-05
-2.75133313902265e-05
-3.97130910419736e-05
-2.95879963825519e-05
-2.66440387078642e-05
-3.2413291332673e-05
-9.13554608648739e-06
2.54882655532258e-06
-1.20047104033173e-05
-2.72789056102276e-05
-3.88145539186784e-05
-2.0303536335808e-05
-5.28136801608248e-06
-2.93388902438154e-05
-2.40672500489697e-05
-1.87262221622259e-05
3.07267659030595e-06
-5.24865687800601e-05
-3.26198104043725e-05
-4.33847180483198e-06
-1.57004505035752e-05
-4.01888640467486e-05
-5.97758061664215e-06
-2.86680771782076e-05
-5.49861171062782e-05
-1.78706503771587e-05
-3.00760397157133e-05
1.99719668283087e-05
-3.13717561239871e-05
-3.21131509036125e-05
-4.19403288528923e-05
-1.29358331261384e-05
-3.64182809277798e-05
-1.91371755159985e-05
-3.94804091370465e-06
-1.36455237841507e-05
-3.56459874535716e-05
7.09200729833762e-06
-2.64352797865419e-05
-1.011425623003e-05
-1.34962543995383e-05
-1.68723819998921e-05
-9.31699485784459e-06
-3.99050399566391e-05
-4.73080100986645e-05
-2.15296385668592e-05
-1.91346034686415e-05
-2.65899831973782e-05
-4.04511789822547e-05
-2.37668785480553e-05
-2.92970933615954e-05
-2.43141289230568e-05
-4.22424186313618e-05
4.55201227334327e-07
-4.04985235563709e-05
-4.96339843241623e-05
-5.32768361370998e-06
-1.93800930224311e-05
-2.72877751293373e-05
-1.04774191565948e-06
-1.62276386780081e-05
-1.41016645049664e-05
-2.20783573044922e-05
-1.52806517996324e-05
-2.67289091941998e-05
-3.1151165638788e-05
-3.03118693228784e-05
-1.94510583780949e-05
-1.2998500213811e-05
-3.02928983168106e-05
-6.02755589412917e-05
-1.45874616300219e-06
-2.7087841486149e-05
-2.86401194487735e-05
-2.15643715856153e-05
-2.5210946417844e-05
-4.09722497329067e-05
-2.18359070016815e-05
-2.30015857073735e-05
-1.81909312619382e-05
-2.12515952950828e-05
-1.78904115739613e-05
-1.86482159013597e-05
-1.9239797384895e-05
-2.13087910530272e-05
-4.56578173312516e-05
-3.25855011757261e-05
-3.12778058563817e-05
-4.09118802909892e-05
-4.07549299738252e-05
-2.46063419537969e-05
-2.64379733579383e-05
-3.15309111549895e-05
-1.19270991432628e-05
-2.67001316856987e-05
-2.78150896739681e-05
-2.35351773297823e-05
-3.63923670199762e-05
-1.91732717755823e-05
-1.1592878980027e-05
-4.58748716318667e-05
-2.14944329251083e-05
-1.67472022511492e-05
-2.20987620870852e-05
-3.94679384419464e-05
-2.71207453951254e-05
-3.60527003934517e-05
-2.79695602678491e-05
-5.43593121812855e-05
-2.23354404818485e-05
-2.40770708293832e-05
-2.68916329309771e-05
4.1257077815373e-07
6.2245857156148e-06
-1.84244505874688e-05
-3.88197872749039e-05
4.12087113199716e-06
-1.9324561387422e-05
-2.85270069671057e-05
-3.95339805474065e-05
-3.85789669198533e-05
-2.66823374650555e-05
-4.35527838407011e-05
-4.49233470299788e-05
-1.86190010229048e-05
-3.41604611647856e-05
-2.05908399465839e-05
-2.69508772020422e-05
-2.97951791851497e-05
-2.5678106717794e-05
-2.80669675287084e-05
-2.24959420694985e-05
1.87980639597137e-05
-7.35886898781495e-06
-2.69678278031055e-05
-3.94861718955568e-05
-1.97947529536361e-05
-5.4565433618643e-05
-4.00006928819577e-05
-2.42030974127011e-05
-2.50577668050658e-05
-2.73820112466576e-05
-4.44456409987809e-05
-4.19395267261554e-05
-1.31885335952742e-05
-2.01962305904397e-05
-3.53305524947273e-06
-2.10006272125412e-05
-3.39034370280297e-05
-2.45861389220658e-05
-3.43567083743533e-05
-3.2730829238584e-05
-3.4850737116674e-05
-8.74767820788695e-06
-2.79704199593617e-05
-2.15415338430143e-05
-2.74318768699685e-05
-3.3304519448418e-05
3.08361037513377e-06
-1.31798658863828e-05
-1.79722017343225e-05
-3.30700797526969e-05
-4.22635722017226e-05
-2.52502422153386e-05
-2.56188507523249e-05
-2.95895133723043e-05
-8.46896177367059e-06
-4.82275603588748e-05
-3.75202977243279e-05
-4.52760187429787e-05
-1.70376035485905e-05
-1.65326038149074e-05
-3.94305904617543e-05
-1.80441582059837e-05
-1.38188146692233e-05
-4.39346794620784e-05
-3.54742669000618e-06
-2.36662605636629e-05
-3.78994104415556e-05
-2.80601525015399e-05
-1.76815726745145e-05
-2.20367393916985e-05
-3.82271495475975e-05
-2.24102444620988e-05
-5.48518981411258e-05
-1.87345521823103e-05
-1.12686180014862e-05
-2.30956816223528e-05
-2.13936607252566e-05
-2.41323198388057e-05
-1.54796319706196e-07
-4.9309457148819e-05
-3.28479879065265e-05
-2.78591803974832e-05
-1.80830919482501e-05
-2.53235122653835e-05
-3.87935886376612e-05
-4.27580888825774e-05
-1.62645299867453e-05
-3.71194146327142e-05
-1.65321005660601e-05
-2.30020115140989e-05
-2.24310031045018e-05
-3.39296768338174e-05
-1.82934737941011e-05
-2.48772089434847e-05
-4.13903704057041e-05
-3.13882921530944e-05
-1.88015665013275e-05
-4.25651462175278e-05
-3.39500247266042e-05
-2.31663332848634e-05
-2.99192612326832e-05
-2.91328929180523e-05
-1.92401226346139e-05
-2.92742803506294e-05
-1.42677074460169e-05
-1.66558300956519e-05
-4.17342490530567e-05
-3.52934063716082e-05
-2.4236560119597e-05
-4.12069103974474e-05
-2.07697900008756e-05
4.96669840333602e-06
-2.00925348906478e-05
-2.16728573652665e-05
-3.3721959916711e-05
-1.09366222929538e-05
-1.74579134220375e-05
-3.39870842889182e-05
-2.98506765675136e-05
-4.2234224022342e-05
-4.47591275740558e-05
-1.97139356367145e-05
-1.31303899345004e-05
-5.77143594417459e-06
-2.64075192415846e-05
-2.22726797894574e-05
-2.40503437594411e-05
-2.13119034134629e-05
-4.7075029455282e-05
-3.10515690800407e-05
-1.48538890880814e-05
-3.01031666389976e-05
-4.06086436403957e-05
-3.41204554924849e-05
-2.51793679313574e-05
-8.99938584296217e-06
-4.29940849546341e-05
-2.24016014066362e-05
-2.04978379257838e-05
-3.53033885053615e-05
-9.96120684682085e-06
-2.0683148202276e-05
-9.33339958553429e-06
-3.05416423056243e-05
-4.08812889048729e-05
-5.27343660523332e-05
-2.83380599727923e-05
8.07451601961146e-07
-1.57668728271584e-05
-1.9705730722317e-05
-1.08273318590205e-05
-1.57713250904152e-05
-3.61181552878549e-05
-1.04007557164461e-05
-1.73904663443322e-05
-3.24304071707562e-05
-3.52610493071026e-05
-3.12413736867637e-05
-2.7945825877051e-05
-3.17231670739221e-05
-1.46613279722054e-05
-1.17828880151865e-06
4.32366660071493e-06
-3.60793469317148e-05
-2.41748349071081e-05
-2.41389736257744e-05
-2.21017104594359e-05
-2.21118638655687e-05
-2.91445181389807e-05
-2.06399415697472e-05
-1.58280609280567e-05
-3.84883632689699e-05
-1.9652822019064e-05
-5.03197254206798e-05
-2.2233240794078e-05
-3.58830384642693e-05
-4.28369471440997e-05
-1.9073708534255e-05
-1.13767659846135e-05
-9.40455130337211e-06
-2.03397557941554e-05
-2.56541351719081e-05
-1.99258023994513e-05
-4.37361289724196e-05
-3.20768520711519e-05
-4.84984012389576e-05
-3.92977535938971e-05
-1.50052103646373e-07
-2.41784117811966e-05
-2.18440237614452e-05
-6.96871149047679e-06
-4.19755153761237e-05
-2.44722607760936e-05
1.49485085683619e-05
-8.95124747577324e-06
-2.52876236326289e-05
-2.94097782806352e-05
-2.7246646578587e-05
-5.49850094708073e-05
-5.38514405448606e-06
-3.10426608836963e-05
-4.37515871099045e-05
-5.8650000310215e-05
-2.44356216566339e-05
-2.37825427410877e-05
-3.74234626720415e-05
-3.85520801158746e-05
-1.26331496983862e-05
-3.5013008330717e-05
-6.62325940960382e-06
1.18738122409877e-05
-6.30493077625457e-06
-2.43862576517912e-05
-2.6432372956437e-05
-2.21705992410017e-05
-2.46742011473071e-05
-4.23610549048369e-05
-4.20808144779151e-05
-1.65401212000625e-05
-2.40021560146684e-05
9.65685145840327e-06
2.02861401110743e-06
-3.17677885156152e-05
-2.76350599004778e-05
-4.50390968293372e-05
-4.49654693168509e-05
-3.03366917478992e-05
-3.10758797276371e-06
-2.73125167435944e-05
-2.78097157339584e-05
-1.23474011816233e-05
-3.17199200239196e-05
-2.96976206053131e-05
-1.43161972379462e-05
-2.09518182908872e-05
-4.19828190552435e-05
-1.43251524341707e-05
-2.45323810576114e-05
-6.33806920218308e-06
-1.5203915879436e-05
-2.93656048475378e-05
-3.74059375601244e-05
-4.42129766342195e-05
-3.11942531302324e-06
-3.62433249536888e-05
-2.57747914063197e-05
-2.74825887590553e-05
-2.5881388853482e-05
-2.52941203869321e-05
-3.70547630800305e-05
-1.52973993412036e-05
-6.00701000630892e-06
-3.36134783073548e-05
-7.47782314028214e-06
-2.90946513968876e-05
-2.99100439495155e-05
-4.10897958745894e-05
-3.1954536177618e-05
-2.71746271987679e-05
-1.23235669589278e-05
-9.16616430714494e-06
-1.80777094579954e-05
-3.79569092127684e-05
-3.11175799748824e-05
-3.37301480549153e-06
-1.58361439861586e-05
-3.59818354229533e-05
-5.20304108663434e-07
-3.49992134409412e-05
-5.99964727752009e-05
-2.3533259150342e-05
-5.31148858552966e-05
-2.12720470773606e-05
-2.19736399097236e-05
-4.62376873570203e-05
-3.06660169053157e-05
-1.90938429070109e-05
-2.65049076977073e-05
-6.2666325968745e-05
-2.29616005089755e-05
-3.94220223804055e-05
-2.4176088292352e-05
-3.23588886480443e-06
-2.63442310135269e-05
-3.69986855674072e-05
-2.73061746957598e-05
-7.59663434023637e-07
-3.0892554594273e-05
2.08853283837106e-06
-3.07512998324528e-05
-3.08700428615019e-05
-4.15331134581782e-05
-5.8855147418241e-05
-4.51381988865195e-05
-4.66566940285869e-05
-4.61008911716012e-05
-3.97214330387057e-05
-3.72778001703122e-05
-1.8289008960623e-05
-4.13893519064197e-05
-2.94103190297856e-05
-2.86708072356539e-05
4.77332528091877e-07
-1.38552732188839e-05
-4.45678449372044e-05
1.02650829358804e-06
-3.93696432291993e-05
-4.96242219769804e-06
-3.75087686108914e-05
-2.71438713379557e-05
-1.76175709035948e-05
-3.63948750707676e-06
-3.70129959165411e-05
-1.25629371191186e-05
-2.2916264639277e-05
-2.83778295476027e-05
3.27507813624107e-06
-1.46713916468373e-05
-4.45246667433514e-05
-2.96181524551475e-05
-3.75410223176383e-05
-1.37459732565506e-05
-5.04124023848563e-05
-4.62995371664046e-05
-4.88142247158556e-05
-3.47365348829838e-05
-2.90879901062262e-05
-4.87770605536588e-05
-1.00609060930101e-05
-3.59554831427112e-05
-2.67243736582161e-05
-1.75436178775458e-05
-1.58673735552349e-05
-3.04020701743298e-05
-2.35017033852237e-05
-1.79940864162532e-05
-4.49408983614625e-05
-2.77968929360168e-05
6.25794254830222e-07
-6.65536464626334e-07
-2.7663115243695e-05
-7.33060823582794e-06
-1.12692274676929e-05
-1.86062964802358e-05
-3.13921934790784e-05
-4.36547198717537e-05
-3.4916853401682e-05
-2.63440442530397e-05
-1.82538465469547e-05
-2.77461868596429e-05
-2.04845775175779e-05
-3.52022970556231e-05
-2.88995609614353e-05
-5.17971968925346e-06
2.22796602719858e-06
-1.94033966987002e-05
-2.60849956314224e-05
-1.80920794948182e-05
-4.4949997916273e-05
-4.00020688655488e-05
-2.0510750713481e-05
-3.00088875685108e-05
-2.63846917087945e-05
-3.29858799710949e-05
-2.4363204944888e-06
-2.15307826368081e-05
-3.42208524311421e-05
-3.7711760350929e-05
-2.24846792078395e-05
-3.95545649847552e-05
-2.82060855068631e-05
-4.4724385243968e-05
-4.09687514534124e-05
-5.51475913694017e-05
-2.25238259105418e-05
-3.0526101711672e-05
-2.81391548914049e-05
-9.87726162693282e-06
-3.81222648785741e-05
-4.67226359311217e-05
-2.31726618185677e-05
-1.20578277764185e-05
-1.50075974500078e-05
-4.94006591530477e-05
-3.23759487889985e-05
-3.07747632168191e-05
-4.83992405409649e-05
-2.47828326895129e-05
-3.4385959497598e-05
-2.63372055678428e-05
-3.53258743573034e-05
-2.20036502015654e-05
-5.39760560674266e-05
-2.42166901715449e-05
-4.03750999503651e-05
-2.47551558453001e-05
-3.33190477518527e-05
-1.30143612308547e-05
-1.71460645541086e-05
-1.63467532515931e-05
-3.87278730769308e-06
-2.79876557583676e-05
-1.47209572537827e-05
-2.54021637490373e-05
-2.31911655911204e-05
-2.11972227408691e-05
-4.02011386631096e-05
-1.32190290668786e-05
-3.54664859287425e-05
-3.43169010063462e-05
-1.30220061872295e-05
-4.80985920914886e-05
-3.14352297343175e-05
-4.8251053538629e-05
-3.81680295916803e-05
-1.83699410695622e-05
-6.49748792110795e-06
-1.47086250107357e-05
1.94261572647822e-06
-3.60302815808294e-05
-4.0274893505232e-05
-3.70196603025532e-05
-2.7136992082086e-05
-5.52255154247459e-05
-2.68247238403741e-05
-3.88259118949633e-05
7.49388826749995e-06
-5.13349646430548e-05
-3.48143245158034e-05
-6.72618132598447e-06
-3.8356933325132e-05
-3.08693366930928e-05
-3.77970728309708e-05
-4.09574411906871e-05
-2.18507636133605e-05
-4.02258564146003e-05
-1.09320226262651e-05
-2.10992791529754e-05
-2.85370068656915e-05
-2.51703916319787e-06
-2.19023884938929e-05
-3.04797080324651e-05
-1.82733815148474e-05
-4.17138693238579e-05
2.96194341488506e-06
-1.8221140264424e-05
-5.76123529715899e-05
-3.42562309552109e-05
-4.10859311319356e-05
-2.20518747848378e-05
-2.03898770559397e-05
-4.01623655000513e-05
-4.10826406584795e-05
-1.92141735758914e-05
-9.52257989550268e-06
-2.11743133644564e-05
-3.71293960480295e-05
-1.75729621575812e-05
-2.0417967630657e-05
-4.53275282986826e-05
-2.59407722610359e-05
-3.24640911446608e-05
-3.56083806889114e-05
-2.16749753531682e-05
-1.41215326968555e-05
-1.88754943480822e-05
-2.97329809227346e-05
-4.81214923714799e-05
-1.44941488016297e-05
-2.36762362757211e-05
-2.17479998333229e-05
-2.45599129910971e-05
-1.68555089377665e-05
-4.54222090495495e-05
-2.36575478501457e-05
-2.56250644079929e-05
-6.42880992525938e-06
-1.27759160953738e-05
-1.96283555608019e-05
-2.98749164273074e-05
-3.77891733996463e-05
-2.1600693954652e-05
6.00992704988659e-06
-4.26249967282783e-05
-1.61266392706449e-05
-2.89045991603822e-05
-2.82136139627698e-05
-5.77550983963469e-06
-3.23041871451865e-06
-3.2256189460001e-05
-2.95669520170192e-05
-5.34076359445706e-05
-1.8898327905335e-05
-3.01363581349498e-05
-3.07118448413007e-05
-1.91353282605187e-05
-4.99462256648768e-05
-1.4732463729002e-06
-1.43040587504851e-05
-3.25104868738144e-05
-1.98198652648586e-05
-4.46044512235908e-05
-4.40435384102534e-05
-3.32576329881036e-05
-4.29276916172265e-05
-1.07151531953211e-05
-2.3043693851439e-05
-3.44914854996571e-05
-1.11250704051644e-05
-2.38901834615761e-05
-4.28316751054138e-05
-6.54478991485788e-06
-1.72113551766376e-05
-2.41027002741743e-05
-4.45510039590144e-05
-1.63401751961254e-05
-2.40028483748594e-05
-3.29169669865634e-05
-1.41424986483689e-05
-2.09284498276851e-05
-4.59989818316824e-05
-5.66784161442862e-06
-9.17419952598866e-06
-1.4598955787405e-05
-2.62346363068909e-05
-3.07470562201297e-05
-4.40460830238789e-06
-4.66423590404804e-05
-5.92174524406856e-05
-1.86928308110762e-06
-2.77866723339154e-05
-3.67426465314972e-05
-2.09871053605439e-05
-9.97088589919649e-06
-1.28211856622386e-05
-1.29078642842678e-05
-1.14648681613051e-05
-3.13499794717784e-05
-5.67826203257177e-05
-1.19053770727705e-05
-8.35246634654866e-06
-5.17042518953986e-05
-4.42047089677933e-05
-2.33237755221027e-05
-3.67547363257584e-05
-5.75105358694563e-06
-6.91748584084391e-06
-4.92221694109851e-05
-4.32744863439926e-05
-2.76765234212609e-05
-4.00177295466488e-05
-3.12533993899356e-05
-2.40715304220177e-05
-2.69518465083525e-05
-1.0878701767469e-05
-3.13097027931541e-05
-4.90237181482937e-05
-6.43982056862264e-05
-3.67942975372093e-05
-3.6843816066486e-05
-4.55961449820885e-05
-2.56560728256413e-05
-3.20892468095578e-05
-3.36547530990828e-05
-5.02921317349659e-06
-4.98020710097013e-05
-3.30651746704552e-05
-2.39987225698728e-05
-3.15264147650661e-05
-2.99919798306577e-06
-5.11445421560894e-07
-1.17882493045085e-05
-3.49071439559835e-05
-1.18054579035852e-05
-2.54204957193211e-05
-3.78121486662432e-05
2.72312252526517e-06
-3.42814143171477e-05
-3.11977931420518e-05
-2.58192220186071e-05
-1.09223689458127e-05
-1.77529965822436e-05
-2.02466848610507e-05
-1.15125693879254e-05
-2.61676436942336e-05
4.60343854530226e-06
-8.22790020017244e-06
-4.07524294862375e-05
-1.98927628358735e-05
-3.92279072581039e-05
-1.07760297203407e-05
-5.3246043267963e-05
-1.33275194228038e-05
-1.95122765274921e-05
-3.5941282073329e-05
-3.64904904154831e-05
-1.72740533184311e-05
-3.14832298648952e-05
-1.96256944818785e-05
-1.73030823623167e-05
-4.70216832972358e-05
-1.79432666337346e-05
-1.54291756744567e-05
-2.88116733900435e-05
-5.2029463778056e-05
-1.33497871361368e-05
-2.42420377584883e-05
-2.83883283431387e-05
-5.16309980670465e-06
-4.13313621438554e-05
-1.79008377051301e-05
-3.42986892526572e-05
-3.30545300662008e-05
-1.59230155965972e-05
-1.69451974375929e-05
-2.35457398993221e-05
-4.66421603622671e-05
-3.09468966358946e-05
-1.03977432339543e-05
-2.71377053095832e-05
-1.58510852480101e-05
-2.33061241929282e-05
-2.5280538343671e-05
-2.15918120776013e-06
-2.72238254724609e-05
-1.21815066336541e-05
-3.17981064689892e-05
-3.76727971282947e-05
-2.71312432372843e-05
-3.08691388338852e-05
-5.4199562894655e-05
-2.28442215724128e-05
-2.13203430432577e-05
-2.26732553113434e-05
-2.35931992841885e-05
-2.31073416885235e-05
-3.46488824877541e-05
-4.38310428290807e-05
-2.75770109329701e-05
-5.57196304042809e-05
-5.41819871847314e-05
-3.15601378909719e-05
2.69216446773772e-06
-2.92127482346729e-05
-2.89172675718263e-05
-1.97042494482711e-05
-3.47283488005724e-05
-5.33993236365704e-05
-5.81296007339646e-05
-1.20457835387407e-05
-1.02777408631243e-05
-1.33419962655188e-05
-3.98154580221269e-05
-3.26574084935941e-05
-2.67370648071772e-05
-1.9080208375289e-05
-4.80617401728812e-06
-5.28974071009989e-05
-3.95050528331137e-05
-8.5688476335928e-07
-5.01216346896813e-05
-7.13401970220951e-06
-3.08188793577816e-05
-4.27506102609208e-05
-4.89581817232627e-06
-2.96611186288625e-05
-1.9170274128204e-05
-3.29199708503193e-06
-2.37658960708525e-05
-2.99646486828728e-05
-3.23670110921613e-05
-3.16880978261421e-05
6.14580710685228e-07
-2.99432048438046e-05
-2.33290333946108e-05
-3.29499263017157e-05
-6.20548292892044e-06
-2.45497462680981e-05
-1.90744132355693e-06
-6.88346302931906e-06
-2.49289021798987e-05
-3.92690873961924e-05
-3.99757893161505e-05
-2.18476980578067e-05
-4.11928716532747e-05
-2.12183523979937e-05
-1.73814364286828e-05
-4.31515410092684e-05
-3.58772418971892e-05
-3.59949577833172e-05
-2.04929785382432e-05
-2.33433954651341e-05
-2.35302227143568e-05
-6.25977930832893e-06
-7.62945657731012e-06
5.8808320410882e-08
-3.91634468485314e-05
-2.72157727946293e-05
-4.27016305943762e-06
-1.72660327717831e-05
-4.6779224243751e-05
-2.03427227744984e-05
-1.51653796775315e-05
1.5948374119963e-05
-1.64822427214546e-05
-1.17596414677169e-05
-3.84300607418946e-05
-1.74230587768056e-05
-1.74332837381376e-05
-3.09934265369603e-05
-6.07997731272521e-05
-1.01976197007667e-05
-1.8498408821525e-05
-8.33679522632566e-06
-3.95284056486089e-05
-2.0623105253392e-05
-3.45558639890309e-05
1.03726007583906e-05
-4.28455259865247e-05
-6.26689499331878e-06
-4.79713986039342e-05
-3.54989832419014e-05
-9.36112442238085e-06
-7.97107795837187e-06
-4.40347434477766e-05
-4.9451694994817e-05
-1.61457566183138e-05
-3.20290654841944e-05
-6.51161103363816e-06
-1.67357296666589e-05
-3.083372680229e-05
-1.61743648595042e-05
-2.55170869016279e-05
-4.68733383052983e-05
-2.0601591334747e-05
-5.451748022132e-06
-1.66551604330273e-05
-2.72425251873834e-05
6.01076703902437e-06
1.15945206787857e-05
-1.78985490623865e-05
-4.4924457084709e-05
-1.57713437520877e-05
-4.91858319583753e-05
-2.08855240235012e-05
-5.41376306041114e-05
-4.32844244419896e-05
-4.21781698737401e-05
-8.89427179618004e-06
-4.01707093209015e-05
-2.28955933458775e-05
-5.03899794568536e-05
-9.59462718140031e-07
-9.27188504862413e-06
-2.52848816583245e-05
-1.3433855893443e-05
-2.78532137089444e-05
-1.70691546185114e-05
-2.55419574196522e-06
-3.05929469248846e-05
-3.80535250300907e-06
-3.38861185598661e-05
-9.44129946187318e-06
-4.87271569108133e-05
-2.82612611268872e-05
-3.2357859245171e-05
-2.56680050879741e-05
-5.11329257324244e-05
-1.21493925590579e-05
-3.97440750587628e-05
-3.20545541740268e-05
-1.56132990957292e-05
9.07950206709872e-07
-4.87106813647788e-05
-2.20283142086133e-05
-2.04433059922439e-05
-5.51882321056551e-08
-1.90063378341733e-05
4.41769440487668e-06
-3.47029414858732e-05
-2.06923366224896e-05
-3.14384207051614e-05
-2.74880857348582e-05
-6.37806629041336e-06
-4.74771922673818e-05
-8.40939368737328e-06
-2.37022441289602e-05
-1.84714043398018e-05
-2.67319245164314e-05
-4.83604423601117e-05
-4.60264626207061e-06
-3.84773791370569e-05
-4.13813290628754e-05
-1.01207126468538e-05
4.23031784132722e-07
-8.20159358362001e-06
1.9340409381072e-07
-3.34081643656145e-05
-3.27943349036339e-05
-4.2973688684337e-06
-4.29455078672745e-05
-2.82915270072054e-05
-4.09152003707163e-05
-1.54023700687146e-06
-5.23716185464256e-06
-1.09444912218475e-05
-2.91206399009504e-05
-3.05408081498761e-05
-3.1401685014082e-05
-3.11586779786142e-05
-3.04981057727694e-06
-1.84445284383532e-05
-4.24881848901061e-05
-1.08123235139943e-05
-1.95327903530878e-05
-1.16703439284426e-05
-2.22694336560626e-05
-4.98330042006996e-05
-1.21511016478649e-05
-2.5560088460309e-05
-4.74114278993669e-05
-2.94919884573084e-05
-3.2288655732159e-05
-3.26251205463678e-05
-1.10804617360007e-05
-4.00398297972451e-05
-1.73126409083314e-05
-2.01397672884773e-05
-4.71492184287079e-06
-4.44007478710147e-05
-2.68349937186517e-05
-3.66313126741275e-05
-2.05501921519427e-05
-3.21326273851553e-05
-2.15461369670042e-05
-7.72641173570625e-06
-1.53300576931654e-05
-3.01699807286285e-05
-2.64992240099782e-05
-1.9946955471371e-05
-1.39617030328212e-05
-3.56760488114112e-05
-2.44414322862826e-05
-4.43871258718242e-05
-4.12184209965149e-05
-1.81310354908554e-05
-2.16776720671247e-05
-3.96742387666966e-06
-5.67607008410643e-05
1.18966213863601e-05
-2.94121464487967e-05
-4.50980573662518e-05
-2.33372713515178e-05
-1.01900860013773e-05
-2.42734336058586e-05
-2.38101696188631e-05
-2.30083039459594e-05
-2.98169170776382e-05
-3.66954556285861e-05
-4.27807401089715e-05
-3.29045111839903e-05
-4.75813894170185e-05
-1.03771799046603e-05
-2.91857557688045e-05
-1.51067876482286e-05
-3.23840555208044e-05
-3.37046374883666e-05
-1.33308675797703e-05
-6.729301314948e-06
-2.08553217244254e-05
-2.86029670554087e-05
-3.75388653258741e-05
-1.57239813445755e-05
-7.68668955072692e-06
-2.76826871363216e-05
-2.08968098631888e-07
-4.16798450486923e-05
-3.11266680180875e-05
-4.06904141571285e-05
-2.20336163708561e-05
-1.58999208150867e-05
-1.51692155503213e-05
-4.28571145245499e-06
-5.33068247389235e-06
-3.15425897485158e-05
-1.08354431339513e-05
-4.79290188727709e-09
-2.48864770804163e-05
-2.77504635871134e-05
-2.37918757854171e-05
-2.95261770168334e-05
-1.44041809533445e-05
-1.94634197302855e-05
-4.20815382158532e-05
-2.67900054803727e-05
-3.10113358622066e-05
-2.86859408376648e-05
-4.79097729002619e-05
-3.81159338626649e-05
-1.57797764693254e-05
-7.24431636849041e-06
-2.99297672513435e-05
-3.28227036020671e-05
-1.67643572308597e-05
-3.17475844007798e-05
-3.18724581278231e-06
-3.64374531632665e-05
-2.5467513349199e-05
-2.42081861884738e-05
-1.77911060928627e-05
-9.24971592886314e-06
-4.26537600288964e-06
-2.94723539999136e-05
-3.56856950086648e-05
-2.65938862885457e-05
-1.30520322543229e-05
-1.76835992144838e-05
-2.97615774666451e-05
-1.22670577457327e-05
-2.62072592996286e-05
-1.44397311541361e-05
-3.28555446126424e-05
-1.76480104279065e-05
-1.76955590721292e-05
-2.43513318977302e-05
-3.78428327865866e-05
-3.75970097868015e-05
-1.76906236388262e-05
-2.10883637183475e-05
-2.49507066133155e-05
-6.97497792251354e-06
-3.28554400115821e-05
-2.21437796178707e-05
-5.31998702747294e-05
-8.12845078731487e-06
-4.80184319468672e-05
-1.44278685320134e-06
-1.65595594171288e-05
-2.18702163165291e-05
-1.62485856207599e-05
-2.37244288437693e-05
-7.07368707435488e-06
-5.01219780214967e-05
-1.36399390443686e-05
-2.99491668436976e-05
-2.44263451600911e-06
-1.13860743865006e-05
-2.82758353547602e-05
-2.82432977201678e-05
-3.09490894819075e-05
-2.57386197846614e-05
4.01438150435326e-06
-1.89451349050531e-05
-7.15285451786878e-07
-1.81003800354067e-05
-3.58985577218959e-05
-5.63664898025983e-05
-2.67301949333725e-05
-8.3133928240603e-06
-1.59183779105485e-05
-1.17130191685864e-05
-2.15815208485499e-05
-2.16124274071408e-05
-2.47485269693516e-05
-1.75138841974856e-05
-9.76732353481978e-06
-3.42677544587452e-05
-2.87371532420471e-05
-2.77217948431982e-05
-1.95263660643163e-05
-1.87851612717296e-05
-4.21179745145209e-05
-2.83128983105463e-05
-3.5631590514735e-05
-2.10751203478935e-05
-2.43910681439794e-05
-5.01357602347627e-05
-3.8133814309628e-05
-2.2694138099953e-05
-1.07572272786305e-05
-1.95051868787721e-05
-2.430197011817e-05
-2.7419306914952e-05
-1.34594810819797e-05
-1.4242982470372e-05
-4.62929249141094e-05
-4.00884488118397e-05
-1.63535485910909e-05
-2.49737891122015e-05
-9.75097294741834e-06
-7.45051174926354e-07
-7.31544538112661e-06
-3.30839432090396e-05
-3.57431134542846e-05
9.25142185132411e-06
-3.82280095764729e-05
-1.99610566632362e-05
-4.30024089626198e-05
-2.97402146995974e-05
-9.0692008317908e-07
-1.89373178452312e-05
-3.37595205183038e-05
-1.91613797187167e-05
-4.30689130786891e-05
-4.07919696896822e-05
-2.39693265780039e-06
-2.39257431330396e-05
-2.59264243703454e-05
-3.80831287962734e-05
-5.85695411466377e-06
-4.37945500215354e-05
-1.13206375609183e-05
-3.12465819696108e-05
-2.86112970688387e-05
-1.35052647901645e-05
-1.78476397469907e-05
-1.04481973783599e-05
-9.15818829320069e-06
-3.36613304329206e-05
-2.02249817416786e-05
-4.71827892430872e-05
-5.05940303959456e-05
-5.42964477979561e-06
-5.44207641227962e-06
9.8107050558219e-07
-4.1366476696343e-05
-1.32767484892593e-05
-2.14850700386703e-05
-4.74719484649809e-05
-3.08303912179646e-05
2.21190916131536e-06
-9.32054686285778e-06
-1.02949259504077e-06
-5.4913863217461e-05
-8.21829464167497e-06
1.48655438955755e-05
-2.34773283033679e-05
-2.82989294602015e-05
-2.99360973941446e-05
-3.76124910616012e-05
-4.26932764024072e-05
-1.99550635403813e-05
-1.86392197341602e-05
-4.36471415088996e-05
-3.82394813564474e-05
-2.50448369909901e-05
-1.09825518135257e-05
-2.97932484052319e-07
-3.02670509077134e-05
2.40745908873324e-07
-2.78697980967614e-05
-2.58663367040774e-05
-3.43032251296404e-07
-6.50323439944023e-06
-4.64211351510371e-06
-2.11970155467857e-05
-2.27121358370618e-05
-1.15788547461737e-05
-3.46781206148745e-05
-2.38896209984761e-05
-2.00437524461292e-05
-1.94286742216638e-05
-1.24869869738671e-05
-3.16695261638466e-05
-2.02522019819359e-05
-3.80285637428272e-05
-6.37429253629685e-07
-2.62928954178591e-05
-3.45376983311568e-05
-3.51887234588599e-05
-4.61912028792702e-05
-3.1766198928622e-05
-1.967572069174e-05
2.82562336854001e-07
-1.32048352069042e-05
-2.75773578267024e-05
-2.31730934107205e-05
-3.75237406208727e-05
-2.25913565488244e-05
-1.14531014000409e-05
-2.4619049987359e-05
-3.28743467019412e-05
-2.16775448275024e-05
-3.25879449389981e-05
-5.85683076205871e-05
-2.927311462129e-05
-2.81408317512959e-05
-3.79372468628683e-05
-4.16524173657607e-05
-3.05697954463481e-05
-3.34003111515626e-05
-3.56576507436343e-05
-2.13984950124352e-05
-3.62917223205657e-05
-2.40622586800089e-05
-1.31312215146477e-05
3.58965592490101e-06
-4.79495651430374e-05
2.97552773326912e-06
-8.70778063231215e-06
-2.63121068033625e-05
-8.09265193339773e-06
-3.3071265511538e-05
-2.82318326022837e-05
1.13663677153132e-06
-1.71534143135555e-05
2.15538304625446e-06
-1.71460816073417e-05
-2.08318110067362e-05
-1.48194957522335e-05
-4.39610678421844e-05
-5.1731573117987e-05
-4.90557384840853e-05
-1.8804254302083e-05
-5.05039083647711e-05
-1.26367948550727e-05
-4.65336524207169e-05
-2.13088990479263e-05
-3.19248745219043e-05
-2.67291876018281e-05
-3.00301955705178e-05
-2.04016240302942e-05
-3.09420583433019e-05
-1.52353483240765e-05
-2.74794718193672e-05
-3.10945891071013e-05
-8.71614197439253e-06
-4.26982509889265e-06
-2.72899683682719e-05
-3.51850687115306e-05
-2.15383867922872e-05
-1.79901958171291e-05
-3.81775634331122e-05
-3.85565047029991e-05
-2.62974738222865e-05
-2.69053464647207e-05
-8.92786185276867e-06
-2.4409589330921e-05
-1.70597854991643e-05
-2.84039595146043e-05
-4.08606034405116e-05
-2.48881208096539e-05
-2.46363205856863e-05
-1.37920633670898e-05
-1.87715731799025e-05
-3.2947699018855e-05
-3.03623786865344e-05
-3.72767879440519e-05
-3.55162317730162e-05
-4.62361539302719e-05
-3.24854466575688e-05
-7.94655338191656e-06
-3.04842591156569e-05
-3.21277624347889e-05
-9.98780797937339e-06
-2.56357713472237e-05
-3.86648856599674e-05
-2.61376237578081e-05
-1.47906435779392e-05
-2.80890961855481e-05
-2.20117493163768e-05
-3.11555043801059e-05
-2.97428000054998e-05
-2.81222534732517e-05
-2.4368886658185e-05
-1.44358972105762e-05
-6.04344509624763e-05
-9.54107128612242e-06
-3.00331344600255e-05
-3.32937334561507e-05
-1.55553939047808e-05
-2.64100893640741e-05
-1.77467231893075e-05
-5.00772293240813e-06
-4.55284340538579e-05
-3.18222050092868e-05
-1.94821835600189e-05
-4.11550358451141e-06
-2.16659717798378e-05
-2.14394678592258e-05
-3.69997055290954e-05
4.21678804159097e-07
-2.67403406528914e-05
-9.50064938841393e-06
-2.35974207962576e-05
-4.08965793350785e-06
9.78846011362845e-06
-1.79112763584565e-05
-3.48173141974635e-05
-2.17032121558004e-05
-1.90143436232539e-05
-3.76930030685018e-05
-2.93113504522039e-05
-3.31711293678305e-05
-3.01557220757407e-05
-2.05542425930285e-05
-3.75353215661348e-05
-2.21088489203278e-05
-4.44027462138759e-05
-4.56595332059685e-05
-3.34130843579979e-05
-7.814247145892e-06
-4.63250982926622e-05
-1.61550444726077e-05
-6.19573971366486e-06
-3.27441093187899e-05
-3.0932555270818e-05
-1.98249835716857e-05
-1.59118778359936e-05
-1.14321318368088e-05
-1.34677240738154e-05
-3.45596727192843e-06
-2.89874491868059e-05
-4.17614926211615e-05
-1.52707135857793e-05
-3.59083947881763e-05
-2.18981570536369e-05
-4.50805603941099e-05
-4.2161748083121e-05
-2.58756532056482e-05
-6.31122829856415e-05
-2.0439576203666e-05
-1.3901694559583e-05
-2.41826144623614e-05
-4.50071944948791e-06
-2.80676515112449e-05
-1.78646799743217e-06
-5.20634023808981e-05
1.02671336718853e-05
-1.18496167369026e-06
-2.11179968494607e-05
-4.33581517015288e-05
-1.89320590985876e-05
-3.61893486878929e-05
6.07580248448975e-06
-2.43574583827319e-05
-3.38839275375457e-05
-2.51292787100185e-05
-3.7941269403606e-05
-2.96357367100796e-05
-1.86082884642267e-05
-2.59291451962583e-05
-1.74511718649977e-05
-1.81756328476547e-05
5.7175510944559e-06
-7.23192425406721e-06
-1.35004459223198e-05
6.99378650421075e-06
-2.70099584046878e-05
-3.31969492842387e-05
-2.38983126343505e-05
-3.46737313607011e-05
-4.30933560652268e-05
-4.34021987729798e-05
-1.3921150906257e-05
-2.1565163904997e-05
-2.98150650386848e-05
-2.16431431253836e-06
-2.11080612964654e-05
-1.77761816550799e-05
-2.99788075318029e-05
-4.89640936110548e-05
-1.82173273002093e-05
-3.37210572577626e-05
-2.91567951881524e-05
-1.62504661686944e-05
-1.79362943496025e-05
-1.71368000702459e-05
6.65735796409943e-06
-3.30932148055863e-05
-3.30350435209568e-05
-1.60857791514643e-05
-2.52592570993526e-05
-2.45841968677373e-05
-5.76505213532828e-05
-2.12391570664984e-05
3.16044513699533e-06
-1.79924789301882e-05
-1.0737286281032e-05
-3.26052366972694e-05
-4.27607828139795e-05
-2.62575757848495e-05
-1.78063052618859e-05
-4.12581571797664e-05
-3.53270942860888e-05
-2.29774031842998e-05
-4.62126485327846e-05
-3.92570790516916e-06
-1.77359223876506e-05
-2.78152308081812e-05
-1.67938240176682e-06
-1.57098677598775e-05
-3.41828399433252e-05
-1.21618072816923e-05
-2.1282952838359e-05
-2.46642976742596e-05
-4.78617751865776e-05
-2.53764403513737e-05
-3.16360089751115e-05
-2.17144306012688e-05
-1.62264807485823e-05
-2.33105551048926e-05
-1.65689249785319e-05
-2.85066712319203e-05
-1.89884822747986e-05
-9.21114360828142e-06
2.12105549111216e-05
-1.2671100588841e-05
-5.32535950145106e-06
-1.58047823423827e-05
-3.21697422114343e-05
-6.40376526981981e-05
-1.18398111489576e-05
-2.17483743688006e-05
-3.53028707308992e-05
-8.32921418390889e-06
-3.48912797651957e-05
-3.48994583582698e-05
-1.64260537674779e-05
-3.14920543960122e-05
-2.56719569671137e-05
-4.84682640794835e-05
-1.40459693556482e-05
-3.3016832508537e-05
-2.10642141168494e-05
-3.08388745782653e-05
-1.0564835119188e-05
-3.07733462399976e-05
-4.94633449515615e-05
-1.81263088215758e-05
-4.66543252917191e-05
-3.00588091247479e-05
-4.28562313913431e-05
-4.41505521082467e-05
-1.03296584320561e-05
-2.01845223571411e-05
-3.28570419271888e-05
-1.14772805395463e-05
3.46643719636262e-06
-6.36978132815288e-06
-3.65327375751373e-05
-3.0199629041384e-05
-2.55707333297741e-05
-5.35378034109617e-05
-8.90380390191401e-06
-1.86097112250878e-05
-4.9937727176967e-06
-3.70703724656051e-05
-3.99764303425321e-05
-3.76388910576918e-05
-2.81056638844887e-05
-2.03582870393506e-05
-1.24658800499208e-07
-5.41222603732845e-06
-1.86524029717861e-05
-2.31717767474005e-05
-2.60673982100899e-05
-5.14577032523839e-06
-2.51498142022104e-05
-1.17404849232366e-05
-5.03797354749711e-05
-3.24753678629743e-05
-3.18522762643657e-05
-1.48491686533786e-05
-2.95701677903097e-05
-3.36094457367557e-05
-3.21711466152358e-05
-4.17116303828356e-05
-1.24248831757173e-05
-1.27643270353298e-05
-2.77610519439345e-05
-6.56420045478985e-06
-8.2603876156417e-06
-2.03295480092503e-05
1.48728034749779e-06
-1.5776093214803e-05
-1.94889502786782e-05
-1.23028894368038e-05
-2.15746081936913e-05
5.79609763804714e-06
-2.99708083308909e-05
-4.78623947992143e-05
-2.15808898298139e-05
-4.5839493084373e-05
-2.59088971466674e-05
-8.38110482928637e-06
-3.41067996551363e-05
5.98360728477716e-06
-3.38877783584843e-05
-2.43509957917883e-05
-1.51809256854446e-05
-2.19561033724973e-05
-2.90074623593777e-05
-2.34288061997208e-05
-5.31644593822702e-05
-1.92705985593312e-05
-4.46040076001314e-06
-1.50707055846932e-05
-4.47199257699698e-05
-7.56326558755734e-06
4.08054692171399e-06
-2.51525694636584e-05
-1.57002597202951e-05
-3.58743942178918e-05
-2.91406717585581e-05
-2.66964241054043e-05
-4.44004422244605e-05
-2.12821963602671e-05
-9.65256906892368e-06
-9.08618856945853e-06
-3.96646730398901e-06
-3.32432761539133e-05
-3.6357045256996e-05
-4.32064524768903e-05
-3.85418673002301e-05
-1.64767148011303e-05
-2.91086025656225e-05
-3.0987470275609e-05
-2.3250614328065e-05
-3.4629876020121e-05
-1.82462770962815e-05
-4.27602075285833e-05
-5.57378214181462e-05
-2.15327605066471e-05
-3.91701073376084e-05
-4.50548485874805e-06
-2.03877960937338e-05
-2.01133535725189e-05
-1.26791726366887e-05
-3.31879000890156e-05
-5.59273442563082e-06
-2.26893034541959e-06
-3.1904244137195e-05
-2.17560019520313e-05
-3.14512267411281e-05
-3.73537171954895e-05
-3.50442722162628e-05
-9.04373866802655e-06
-4.04588933857479e-05
-4.77446288566376e-05
-4.30058261975633e-05
-2.13506197619259e-05
-1.74448322052858e-05
-3.47043825636291e-05
-3.31272182413364e-05
-2.79215523172866e-05
-1.64935322419073e-05
-1.49632055201752e-05
6.78693490072086e-08
-3.6146260797429e-05
-3.09030600247513e-05
-7.18708111154682e-06
-2.3615803307905e-05
1.89102215489786e-06
-4.07156316024685e-05
-1.7645142212259e-05
-4.00428716275448e-06
-3.53508418090045e-05
-3.28306457120337e-05
-2.30192683521813e-05
-1.60761592591633e-05
-1.98734978907064e-05
-1.13219452097389e-05
9.6451896343563e-06
9.29802246773619e-06
-2.5255568354678e-05
-2.38755061204952e-05
-1.08763669488895e-05
-1.30217918427304e-05
-4.03045865106147e-05
-2.03526868200133e-05
-2.80878626961001e-05
-5.56302557050294e-05
-2.77401012665907e-05
-3.40240347614882e-05
-4.08121300867581e-05
-1.80865969427948e-05
1.63613719874403e-05
-2.45830682289592e-05
-2.42498689847515e-05
4.06286465270868e-06
-1.23664843271058e-05
-5.42267618261253e-05
-1.96336852303186e-05
-5.99600578096986e-05
-3.93153600948909e-05
-2.3021594658113e-05
-3.89374696014263e-05
-8.32905979772591e-06
-7.10145404555671e-06
-3.0905698250603e-05
1.36493996697615e-05
-3.39996284705878e-05
-1.92803694334248e-05
-2.45473872441787e-05
-3.31236009306886e-05
-3.31147906351542e-05
-1.31487985714555e-06
-7.03447318458749e-06
-3.82217974883809e-05
-2.08461075393999e-05
-2.65516594732445e-05
-1.48189263446924e-05
-1.96062371423369e-05
-2.74382673219901e-05
-2.81061315321475e-05
-3.4132402419088e-05
-1.4478224886516e-05
-2.35067160665199e-05
-2.64961953315878e-05
-3.05833264076707e-06
-1.29343863924418e-05
-1.14731928122651e-05
-2.91141365242588e-05
-3.33414791861137e-05
-4.19015502620632e-05
-5.0916001703041e-05
-5.97115096495849e-06
-1.67993828865371e-05
-2.85202196593635e-05
-1.62748323179453e-05
-3.39291844084712e-05
-2.46844107648721e-05
-1.46749943153882e-05
-2.40148358067544e-05
-3.85884547690754e-05
-5.44452625343899e-06
-1.66316556177872e-05
-4.01863414027163e-05
-4.36620165566442e-05
-2.67592706377103e-05
-3.09913042227903e-05
-2.46185485433502e-05
-1.55419587244727e-05
-1.76317018949581e-05
-3.16489029061303e-05
-3.43287128641258e-05
-8.26849662819919e-06
-3.90957713435899e-05
-3.48557632578792e-05
-3.67086289338444e-05
1.22088990682221e-05
-1.18786702138705e-05
-2.18862818150287e-05
-4.12421049591385e-05
-5.22083365221449e-05
-1.72441602302297e-05
-7.29302143648468e-06
-4.7540373146728e-05
-8.27762893429521e-06
-4.8495303087587e-05
-1.20425468389504e-05
-2.18660428506779e-05
-1.46095350062333e-05
-2.14179984283046e-05
-3.64854494359105e-05
-2.84185126936689e-05
-2.26108817069787e-05
-2.15068706978428e-05
-3.08327719215929e-05
-1.76434333335996e-05
-3.25994372691758e-05
-3.46645805379355e-05
-4.73230551544736e-05
-5.2442527697805e-05
5.61020156817634e-06
-7.75820880755246e-06
-1.14384161867183e-05
-3.16308277170678e-05
-2.5576093266631e-05
-2.68701953618071e-05
-4.48585188184364e-05
-1.70407561368311e-05
-6.85329581209497e-05
-2.23807438077795e-05
-2.46583486864249e-05
-1.08089375107621e-05
-1.92341268365787e-05
-9.69937872350869e-06
-5.10203940355065e-05
-4.09305036089762e-05
-1.02826374368892e-05
-1.69683518494179e-05
-3.68360329669957e-05
-2.33913871969738e-05
-2.69583412942393e-05
-3.39994713933792e-05
-1.7640482049888e-05
-8.06407453943667e-06
-2.19585989691057e-05
-7.59380979190103e-06
-3.15721176432873e-05
-1.7613589261003e-05
-3.30978646345303e-05
-3.40251324592256e-05
-1.20566645958305e-05
-5.73277075619134e-06
-5.26423212968693e-06
-5.26856847039072e-05
-3.34316884249999e-05
-3.6524073990741e-05
-2.25161155677881e-05
-2.57172203261538e-05
-2.73427430579511e-05
-1.99134037209272e-05
-3.07383264470868e-05
-2.00826044957769e-05
-9.5146574922495e-06
-3.98401710748149e-05
4.02520706348897e-06
-1.59535919717852e-05
-4.26045080893566e-05
-4.27368415142855e-05
-2.71809886396811e-05
1.53594918265494e-05
-4.18092022165114e-05
-1.46326670293586e-05
-5.05277291471567e-05
9.84827675912578e-06
-2.86979610999412e-05
-3.89317994918907e-05
-4.98587670154965e-05
-4.83542570750211e-05
-2.23368346684916e-05
-1.28793997061294e-06
-2.38570274575114e-05
-3.59215534690565e-05
-3.61414268666921e-06
-4.847231406456e-05
-4.34738300681193e-06
-2.81588519190289e-05
-2.2544218124035e-05
-2.70902500924944e-05
-3.68538063759261e-05
-1.0827148199799e-05
-4.03966217936167e-05
-2.47587487963178e-05
-5.80866684546804e-06
-2.76380543375742e-05
-3.69834717180393e-05
-2.65579925331003e-05
-4.05576419576332e-05
-8.53904997962139e-06
-2.32603142144385e-06
-2.82324287774237e-05
-2.94008458858604e-05
-2.32205525160123e-05
-5.16528485705308e-05
-3.52351212172378e-05
-6.68891158627446e-06
-3.31487728340654e-05
-2.43636270723448e-05
-1.42104414896887e-05
-3.67990635748955e-05
-3.41700053022393e-05
-2.28650610809984e-05
-3.55673842986024e-05
-4.49185961380427e-05
-1.6973317724365e-05
-1.39093328514369e-05
-1.91117663388424e-05
-1.7077130777004e-05
-9.37634794632564e-06
-2.7807474818356e-05
-1.08473633728112e-05
-4.71744556190772e-07
-2.40668800970042e-05
-3.43108903003895e-06
-5.39259045314307e-05
-3.82695765656867e-05
-3.78953697528294e-05
-1.05199967216595e-05
-3.40218336673681e-05
-3.41280185969165e-05
-2.0890039604682e-05
-1.08275162359498e-05
-4.42078253135563e-05
-1.85248048633082e-05
-2.96255677691599e-05
-1.40721604671122e-05
-3.60981153838597e-05
-4.13095294796851e-05
-5.03211820595792e-05
-4.43352143039526e-05
-3.98604568367348e-05
-1.75927670894118e-05
-2.17725395756007e-05
2.98600216073844e-06
-1.92109922208082e-05
-3.676738535863e-05
-2.814439087902e-05
-1.23748495544745e-05
-1.08495479991656e-05
-1.73315838996622e-05
-3.82328338329602e-05
-3.13142815609353e-05
-4.33192134527171e-05
-3.49823397269856e-06
-3.42825172694294e-05
-2.50610470230605e-05
-8.77829936280769e-06
-3.79174511239492e-05
-3.2745395846355e-05
-2.15357002547991e-05
-2.62568237231226e-05
-2.64540449440513e-05
-2.51459820687896e-05
-1.11357090830344e-05
-1.13510655200794e-05
-2.30787336065325e-05
-4.50409750415614e-05
-4.12774036883034e-05
-4.11590387441285e-05
-2.28079382108697e-05
-1.37759028958869e-05
-2.18788208512434e-05
-5.40094702812711e-05
-2.21112198237733e-05
-2.8901003815491e-05
-2.00271882411656e-05
-1.18605482483203e-06
-3.81643588353149e-05
-3.86106503904363e-05
-4.01117805954739e-05
-5.31340182200002e-06
-2.54401340341838e-05
-4.03655561766757e-05
-1.04979583894173e-05
-2.41722226623774e-05
-3.33525625373421e-05
-1.85345463077138e-05
-1.07934956300908e-05
-1.12290086867566e-05
-2.27850486863118e-05
-1.95474754534146e-05
-1.63101532637277e-06
-4.69939036785466e-05
-4.20535303866353e-05
-3.3210954166781e-05
-8.36400953709047e-06
-2.57389656592624e-05
-4.70538457935944e-05
-4.96339727789661e-05
-3.80136166117778e-05
-2.60091680771678e-05
-9.36864411140915e-06
-4.72612686548542e-05
-3.20327048993219e-05
-4.66438705469067e-05
4.3843511838901e-06
-1.4301500579325e-05
-1.41599899594992e-05
-3.53150238776806e-05
-2.71801693550095e-05
-2.65087379561315e-05
-1.85602233316224e-05
-1.55419617287775e-05
-3.06068006987573e-05
-3.62059950512171e-05
-1.50865920491961e-05
1.84530362448532e-06
-1.89928553740471e-05
5.28485351137551e-06
-5.45835145560244e-05
-2.86542909287489e-05
-3.49832743888892e-05
-1.39421825337128e-05
-2.90695250831808e-05
-2.26627948769382e-05
-3.419940163105e-05
-3.3416573371351e-05
-1.73587488167856e-05
-2.75000119647556e-05
-2.40830321524453e-05
-2.19057699551522e-05
-3.45710757484483e-05
-3.96997901919064e-05
-2.07331033593038e-05
-1.75942705710035e-05
-4.70946808917781e-05
-1.98506274617893e-05
-2.48760366206871e-05
-2.99998378426661e-05
-1.9374504470228e-05
-2.3234253572825e-05
-5.1519013078761e-05
-3.51067099857597e-05
-2.12916733038896e-05
-4.52393122580741e-05
-2.658487294293e-05
-2.85221129326213e-05
-2.68873123670113e-05
-1.86103787003745e-05
-4.81914015880744e-05
-3.74962805161206e-05
-2.53752237810967e-05
-2.68707067235516e-05
-2.31319029636829e-05
-2.88208197474525e-05
-2.62963356810223e-05
-3.84938396135539e-05
-4.18657752027196e-05
-1.81849770079956e-05
-3.32094722213239e-05
-4.39029668232868e-05
-3.66771926419369e-05
-3.16344646780081e-05
-3.12594451535513e-05
-3.13368954875375e-05
-1.6750150871664e-05
-3.95481504036498e-05
-1.92296835639572e-05
-3.04828654996608e-05
-2.77787306423084e-05
-4.64631945919609e-05
-2.39270998666989e-05
-4.11401519444249e-05
-1.71768370348304e-05
-2.33051463604752e-05
-2.09918374064254e-05
-2.68461012117021e-05
-1.89538808876499e-05
-2.11034134591607e-05
1.34058409011318e-06
-3.2873642091057e-05
-2.51806985391401e-05
-5.03899856242158e-06
-1.74741425230098e-05
-2.19911150217451e-05
-8.20021832262475e-06
-9.62925810699989e-06
-1.40323224999825e-05
-3.83343610560103e-05
-4.5225826288594e-05
-8.82885885709752e-06
-3.04742737989557e-05
-1.30624976799349e-05
4.99575559396099e-07
-1.33869610142932e-05
-3.45542819443622e-05
-3.71425821711779e-05
-8.78872813061842e-06
-2.67252750084394e-05
-1.12233151427384e-05
-1.65528384623053e-05
-1.73543473458619e-05
-3.87788961253577e-05
-1.97303173580612e-05
-1.5772304933723e-05
-1.54697358650995e-05
-2.53773672077442e-05
9.90582652720761e-06
-2.25751571374659e-05
-6.18784133567753e-05
-1.6430992268591e-05
-1.72124025740008e-05
-5.05544046472579e-05
-1.48810587510306e-05
-3.98230946166163e-05
-3.95756529316213e-05
-2.82433195221581e-05
-1.74686814046043e-05
-3.78618432832212e-05
-1.37275010917122e-05
-3.41760448777536e-05
-6.32782513727851e-06
-1.52482010741554e-05
-2.42761237531472e-05
-2.6762478285605e-05
-6.86807000471614e-06
-4.82052259136145e-05
-2.85296577722675e-05
-2.57419296662361e-05
-4.82375590359751e-05
9.83451355024067e-06
-2.67677405889922e-05
-2.05025060050751e-05
-4.28851024267286e-05
-1.58233527380095e-05
-4.80673809794895e-05
-2.66466190757366e-05
-1.49158684028771e-05
-3.34813481520289e-05
-2.36346271709195e-05
-3.16154568186171e-05
-4.36094213188349e-05
-5.38005533976594e-06
-5.75807806524229e-06
-2.05547282894427e-05
-2.16413658145701e-05
-1.04485940261263e-05
-1.57890888148337e-05
-3.4985947396152e-05
-3.60877366341566e-05
-4.82418808244442e-05
-2.21523055650683e-05
-2.83605471189986e-05
-3.47874085979033e-05
-2.13965319593051e-05
-1.51869822177958e-05
-2.87490703235489e-05
-1.90319124859254e-05
-1.79433003110548e-05
-1.87905845091999e-05
-2.29331535357233e-05
-2.0005161878291e-05
-4.54134558659382e-05
-2.28102587839479e-05
-1.38325665720695e-05
-2.17226609447299e-05
-2.31769083852743e-05
-3.21947785007639e-05
-3.69112908906821e-05
-1.34638399624466e-05
-2.96102160772632e-05
-4.09197701403591e-05
-2.03856119709499e-05
3.00532848360576e-05
-3.30335405085642e-05
-4.24512723282524e-05
-2.57002016251852e-05
-3.63580603249167e-05
-1.96050558493073e-05
-7.49055996828578e-06
-2.612455717065e-06
-3.65674740335605e-05
-4.80044730093095e-05
-2.54820768543472e-05
-3.78679685219775e-05
-2.82428625234664e-05
-1.91357351988667e-05
-2.75198219998414e-05
-1.76389179871935e-05
-4.82935593889828e-05
-2.25285752279524e-05
-1.5625402345205e-05
-3.0061234549804e-05
-2.19735549339147e-06
-3.12628531883374e-05
-2.09849966441273e-05
-2.13744781558226e-05
-8.99442381572502e-06
-1.91579375155087e-05
-1.49799523020777e-05
-3.93173972673723e-05
-3.74981476884979e-05
-2.45666788374316e-05
-3.29531498827868e-05
-2.92960217264145e-05
-1.99990981426896e-05
-2.49095380363104e-05
-2.22677592451123e-05
-1.64958896446149e-05
-2.1854080445121e-05
-2.63663613763552e-05
-8.18835858292248e-06
-2.49262166713898e-05
-1.98020928276735e-05
1.33271277228133e-06
-3.66379377199588e-05
-1.09956827126121e-05
-2.17839496328962e-05
-3.57016239083349e-05
-1.99439014260308e-05
-4.18985470402262e-05
-2.51679049408307e-05
-3.8824066440578e-05
-2.43062735633427e-05
-1.74961388443113e-05
-5.23036699792268e-05
-2.63685972882776e-05
-2.29422615842876e-05
-2.40344758226472e-05
-3.09223260263423e-07
-2.77834719966094e-05
-2.19540520488649e-05
-2.10531049550548e-06
-3.65003713399172e-05
-5.07970654457796e-05
1.20231767944862e-05
-2.26873854488222e-05
-3.45395499326401e-06
-3.07221915848193e-05
-4.31294610124386e-05
-3.07534578939873e-05
-1.63448725360933e-05
-1.65999278864489e-05
-8.32514608556334e-06
-3.42273409375728e-05
-5.89687157447272e-06
-2.33790328901403e-05
-3.28662180957623e-05
-1.03047063276155e-05
-3.09595908150051e-05
-1.75535026910171e-05
-2.54292755100743e-05
-3.30359511382843e-05
-1.87741158701381e-05
-3.04136873793254e-05
-1.71672450962793e-05
-1.25909579495459e-05
-2.89854998400947e-05
-1.06866516559579e-05
-2.35542162220627e-06
-4.20681523221376e-05
-3.86768202225556e-05
-2.35856474145325e-05
-3.06102968778739e-05
-1.7858511661443e-05
-2.69206859146408e-05
-4.00661307084147e-05
-3.59099029556779e-05
-1.75207247465495e-05
-3.49955602529298e-05
-8.36520837830004e-06
-2.19565465276759e-05
-4.09070271388087e-05
-4.00042416335568e-05
-3.03040119902748e-05
-4.14949038851386e-05
-1.24414349171322e-05
-3.00557631913632e-05
-4.05756831847657e-05
-2.03318051824971e-05
-5.35439743224158e-06
-1.29450220483662e-05
-3.86506839940144e-05
-3.36405088686878e-05
-2.29578409363286e-05
-2.5170079899846e-05
-1.03535333234151e-05
2.9492973139338e-06
-4.38635292310329e-05
-4.10731177083492e-05
-3.47720946906578e-05
-4.13029976054927e-05
-9.18719148244483e-06
-3.91692967832886e-05
-3.28582488096447e-05
-1.37146987399946e-05
-1.53123866943331e-05
-5.19589998019824e-05
-5.21494026325894e-05
-2.34858721310547e-05
-5.22552432033217e-05
-5.52312100851018e-05
-2.22397125708525e-05
-2.06977735918762e-05
-1.96024223760117e-05
-1.83212338624595e-05
-2.97135774071605e-05
-2.96435564151018e-05
-9.69671505481022e-06
-5.10434672000617e-05
-1.42508472380882e-05
-7.57383522522825e-06
-3.79944286477958e-05
-4.2125409643999e-05
-2.39991250031117e-05
-2.36443604429849e-05
-2.96014446447917e-05
-3.46593174082282e-05
-1.75147915474727e-05
-5.67955446645402e-05
-1.11870387875344e-05
-1.57706478839188e-05
-3.47921640493518e-05
-8.16375932793989e-06
-3.36161431863968e-05
-2.33380123731575e-05
-8.83855881991343e-06
-2.1517110186578e-05
-1.30298301891818e-05
-2.87579584183701e-05
-5.36008927195999e-05
-1.7095755446309e-05
-3.64638594528904e-05
3.3110907100309e-06
-3.31366283801547e-05
-1.79904500684084e-05
-3.54586115773448e-05
-1.93927546096934e-05
-9.66114175377167e-06
-9.91329148171812e-06
-4.71330288574878e-05
-2.92835328824128e-05
-2.24528541671438e-05
-1.53305747752917e-05
-4.32822362870857e-05
-3.32255857650086e-06
-5.68769236294165e-05
-4.6407288040819e-05
-3.45274649648304e-05
-2.93018091540504e-05
-1.84752067126005e-05
-3.25432007975214e-06
-2.60993378809449e-05
-2.61206022737018e-05
9.737219471599e-07
-2.86638225683755e-05
-4.4056673438318e-07
-6.28598952755028e-05
-2.01020831263892e-05
-1.05424510615726e-05
-3.52718429241988e-06
-1.9122476957995e-05
-2.12637973703694e-05
-3.52518286528022e-05
-1.8227065952143e-05
-1.20712628538426e-05
-2.47950792192047e-05
-1.43729006066443e-05
-3.07222959477568e-05
-3.03699378277318e-05
-3.1813075340428e-05
-2.95256520524337e-05
-3.66258510937354e-05
-2.82684565611597e-05
-3.77968786314442e-05
-7.20212600817207e-06
-1.77714345357496e-05
-2.85323009642049e-05
-4.45405577448469e-05
-2.90963611696803e-05
-4.40488072954198e-05
-1.63992188840111e-05
-2.91246932748922e-05
-9.77866425218136e-06
-4.98239452519922e-05
-3.86596452081011e-05
-2.21144895394713e-05
-3.06828209192292e-05
-4.16066670928964e-05
-1.73027804821133e-05
2.18212980806775e-06
-3.75652431030211e-05
-2.51537624926984e-05
-2.93146247090577e-05
-1.58740314383055e-05
-4.09665490749528e-05
2.32588743769566e-06
-1.23915812885275e-05
-2.81095509006837e-05
-1.66715547761485e-06
-1.43187873761497e-05
-2.07241014977665e-05
-4.56655174410683e-05
-1.79665367020862e-05
-2.87629564345931e-05
-2.46605200049445e-05
-4.68162342677652e-05
-3.58025388579094e-05
8.69980104874821e-06
-2.22424378019278e-05
-1.15931206244632e-05
-2.82014102223707e-05
-1.65958973253173e-05
-2.0028141225341e-05
-8.99821379820392e-06
-2.52539711774239e-05
-2.81570930474449e-05
-7.26860296906444e-06
-4.28380823038535e-05
-9.9412275025598e-06
-2.75790288573179e-05
-1.00182263227614e-06
-2.37582026501339e-05
-5.05479815402957e-05
3.39985677532144e-06
-1.59774862062531e-05
-2.88719593882687e-05
-1.03133613578675e-05
-2.26593384252791e-05
-1.21968493584784e-05
-1.23652672528513e-05
-2.06044239516417e-05
-2.63773554956646e-05
-2.30392458616354e-06
-1.71227571593316e-06
2.96111532010622e-07
-7.37372061038445e-06
-1.7184637390605e-05
-1.28558153188781e-05
-3.65112081141872e-05
-5.9997278967619e-08
-2.76726888449041e-05
-8.36606856710348e-06
-3.6648178443037e-05
-2.72580768596659e-05
-1.51356251815802e-05
-1.67526958685088e-06
6.9865269821084e-06
-2.61999810774633e-05
-8.97309178753509e-06
-7.08620635512046e-05
-2.0030452924694e-05
-1.41182467124504e-05
-1.18399460451991e-05
-2.41319771457568e-05
-5.44168419323123e-05
-1.63323373027205e-05
-4.80149501851656e-06
-2.35317497161793e-05
2.67071895267059e-06
-1.66078964284252e-05
-7.74490611198181e-06
-4.5356330493422e-05
-3.96281220440414e-05
-2.54484761384302e-05
-3.07311235178676e-06
-7.91351960497958e-06
-2.32046429079083e-05
-3.05329446657009e-05
-2.00199518292673e-05
-6.3777674395556e-07
-2.29243485925536e-05
-2.20081577747658e-05
-1.56392338676632e-05
-4.36618331608471e-06
-4.42321493988625e-05
-2.78774414909035e-05
-1.27385317039081e-05
-2.43312253959387e-05
-2.12644287837939e-05
-1.37073733251591e-05
-1.64615055903904e-05
-2.41766462115765e-05
-5.59845115390245e-05
-2.06051719875482e-05
-3.12964856628994e-05
-1.82204617750712e-06
-2.08353895989786e-05
-8.34402407414093e-06
-4.93589023165971e-05
-3.00291734261736e-05
-4.78370926400805e-05
-4.71572407189186e-05
-1.63057324837105e-05
-2.33451331597609e-05
-9.79593898007666e-06
-4.07537911205837e-05
-2.07201758346104e-05
-2.58219173271952e-05
-2.09639005145766e-05
-1.06820485013034e-05
-3.21663832848748e-05
-2.33526899040274e-05
-2.02588643348292e-05
-3.75118476325922e-05
-3.40322754145863e-05
-2.66259760355551e-05
-1.19513817647925e-05
-1.55175872251812e-05
-2.75638774720178e-05
-2.48969830192406e-05
-3.13130134282733e-05
-4.40317986887906e-05
-1.85449762501549e-05
-1.27060207988398e-05
-1.07972998158183e-05
-3.11353959757819e-05
-3.51027562737172e-05
-2.7678944910391e-05
-1.54526759403585e-05
-9.32086141333077e-07
-2.93538175824838e-05
-1.18052282636501e-05
-3.91093258050829e-05
-1.12025176623244e-05
-3.97965835318741e-05
-4.048440163244e-06
-1.22717752454413e-05
-2.73920486679979e-05
-5.77070096739271e-05
-2.38638075663349e-05
-2.94003689399667e-06
-1.02154895958832e-05
-1.60460234329815e-05
-3.88101048299809e-05
-1.55287867347082e-05
-2.46061052073623e-05
-2.59875008560508e-05
-9.30757731566418e-06
-3.71065522093886e-06
-2.51006989083433e-05
-6.45398012433243e-05
-2.1780157107078e-05
-3.4236703198646e-05
-4.73633822276359e-05
-2.2876081822255e-05
-3.98541088165577e-05
-4.23987198070541e-05
-1.59621295337696e-05
-2.21658269812191e-05
-3.10286464974404e-05
-2.76291678740714e-05
-2.80880966440844e-05
-4.13374182511569e-05
-3.94951225703702e-05
-3.29202630220978e-05
-4.13936862132454e-05
-3.0611540147974e-05
-4.81177183803178e-05
-2.89091078049211e-05
-2.19127448512379e-05
-1.10981119406195e-05
-1.61415806031634e-05
-1.90177196993132e-05
-9.02998858839589e-06
-3.01607932446453e-05
-2.66833041701809e-05
-1.29521959513709e-05
-2.70339701608181e-05
-3.0326688792325e-05
-4.20569173119873e-06
-1.50085293268534e-05
-2.73343203672491e-05
-2.3575088683698e-05
-3.97255371747037e-05
-8.58301630967294e-06
-1.3946767995827e-05
-3.03891648514687e-05
-4.06159691528841e-05
-3.01857185205847e-05
-1.72947689084332e-05
-3.78879845123293e-06
-1.6327850222761e-05
-4.18073022870246e-05
-3.74012559645917e-05
-1.13518808459927e-05
-9.58633664284571e-06
-1.10709418292282e-05
-2.57193173234253e-05
-3.4326365416553e-05
-1.14250099332018e-05
-9.29412104280279e-06
-4.06936055791653e-05
-1.64735089489829e-05
-2.24294127982756e-05
-2.54421848748616e-06
-2.28437473722327e-05
-3.97855630984616e-05
-1.42706303980817e-05
-4.81650741349638e-05
-3.68114241516668e-05
-3.0772580066506e-05
-3.78531985153517e-05
-2.89619467455775e-06
-1.55014138634962e-05
-1.87015757325116e-05
9.04108943599424e-06
-5.12838919003496e-05
-3.89781506237959e-05
-3.75208217676104e-05
-1.71245963740272e-05
-1.94621898659885e-05
-1.6984915827853e-05
-1.75693405330565e-05
-1.51603720721109e-05
-4.08349051140501e-05
-2.56261638108053e-05
-3.78050159233795e-05
-4.59249943182979e-05
-3.73019126019586e-05
4.10199940846967e-06
-2.47622597806739e-05
-2.33932795818975e-05
-2.97039671873411e-05
-2.13639995588359e-05
-3.34850372845058e-05
-1.82935089022819e-05
-2.95035658525135e-05
-3.78052956914508e-05
-1.21272787389882e-05
-2.84774587828737e-05
-2.31146383359083e-05
-4.739771880944e-05
-2.6393450564368e-05
-3.96060178107357e-05
-3.48039036554427e-05
-1.18207384526978e-05
-1.96933498334713e-05
-4.40013432820691e-05
-2.29032734034128e-05
-2.31279423190602e-05
-2.55820287728376e-05
-3.65137725373425e-06
-1.89867694017244e-05
-2.94119085015448e-05
-1.40046063214125e-05
-2.31778017922544e-05
-8.05488106231076e-06
-1.68779415619515e-05
-3.37750882476932e-05
-2.49522741943688e-05
-5.67746312257457e-05
-1.6553507748941e-05
-1.97564616891238e-05
-2.58575372180833e-06
6.32445168989452e-06
-2.72396868544904e-05
-7.07346280803281e-06
-3.05478752138924e-05
-1.71757428930481e-05
-1.83934693177675e-05
-2.6860818697615e-05
-2.17983428753376e-05
-3.31770520172859e-05
-4.01858551323515e-05
-1.69783736886749e-05
-1.01071080186874e-05
-1.19122514872992e-05
-3.08404672452929e-05
-2.29587330026325e-06
-2.55023678167981e-05
-3.34471905053358e-05
-1.87950928177592e-05
-1.93848355000174e-05
-2.47206845860158e-05
-2.37624001879066e-05
-3.1705381968716e-05
-1.53134987804287e-05
-1.46985569486538e-05
-3.60131931304044e-05
-2.93226595958808e-05
-3.34023741579804e-05
-4.10807962543998e-05
-2.45830450838545e-05
-2.29108601992396e-05
-2.65084767329578e-05
-6.26372405094099e-06
-4.6331688414202e-05
-1.57813110395276e-05
-3.89929832723059e-05
-1.05390618028126e-05
-3.17321633836225e-05
-2.82486763494794e-05
-1.73729477473015e-05
-5.82634082254632e-05
-3.94209513583773e-05
-3.06054565548924e-05
-3.04107416082558e-05
2.14343902732095e-06
-1.74978130451529e-05
-2.78651283658428e-05
-8.79749832221773e-06
-2.658038840729e-05
-1.78154271638567e-05
-1.95202144144559e-05
7.8185832405825e-07
-3.20376191290595e-05
-4.72419883547907e-06
-1.53883918706169e-05
-3.13284839508023e-05
-3.53253280024748e-05
-2.09524950187182e-05
-3.0755768656667e-05
-4.80532864620405e-05
-2.10236835176558e-05
-3.37391509940434e-05
-1.23079712773833e-05
-3.16607291483385e-05
-4.88989959082468e-05
-2.10086588983698e-05
-3.29826136077827e-05
-1.43076220919547e-05
-3.38388920542226e-05
-2.44405895161685e-05
4.48676446667499e-06
-2.04679631349292e-05
-1.41612953932955e-05
-1.49355562154129e-05
-4.59287972198623e-05
-2.51565869973137e-05
-3.15843009640783e-05
-3.05730762761061e-05
-3.4771062685799e-05
-1.74458718629938e-05
-3.24632081299723e-05
-3.54778941311915e-05
5.48000275816628e-06
-2.82375580501551e-05
-4.84327467412684e-06
-3.11674516162821e-05
-1.30333729910347e-05
-1.30039768441947e-05
-3.3958346549231e-05
-2.40242478645647e-05
-7.43350857531409e-06
-3.49386475198836e-05
-4.73212147929278e-05
8.97597441861481e-06
-2.4958027303805e-05
-3.3766808608684e-05
-2.08191732717653e-05
-2.75640702363078e-05
-6.93548602995618e-06
-2.07995113606769e-05
-1.82533034092958e-05
-3.41538437688743e-05
1.39434033826113e-05
-3.28952834852876e-05
-1.62717923205153e-05
-4.31489358768913e-05
-1.28276788936849e-05
-3.00516890615424e-05
8.70360462856101e-06
-3.31775717617599e-05
-3.12869914764247e-05
-1.95829923215191e-05
5.36447532764954e-06
-2.03758055060319e-05
-3.66742984943488e-05
-8.26921640005272e-06
-3.6860732351824e-05
1.27219244555986e-06
-2.10506919197303e-05
-2.67237008121004e-05
-1.71984688072594e-05
-3.3189511080453e-05
-5.42339130737475e-05
-3.2700712102323e-05
-5.3386108630689e-05
-3.33046492994292e-05
-2.55452660819568e-05
-2.80271144281889e-05
-2.86020559344251e-05
-3.71572582723191e-05
-4.60606129331006e-05
-5.85321447104217e-05
-4.20695584368334e-05
-1.91639438305006e-05
-5.77295703842686e-06
-3.22780620887007e-05
-4.8437911849457e-07
-2.44291493912576e-05
-3.80871205756365e-05
-1.59939099051418e-05
-2.56429569820721e-06
-1.87927531532088e-05
-2.59188483705876e-05
-3.51429295877804e-05
-3.41337845104645e-05
-3.37234328067558e-05
-4.25331954581757e-05
-2.10706182159431e-05
-1.94597179677115e-05
-3.85847935745605e-05
-6.60379512285922e-06
-1.96117123166952e-05
-4.07313010269755e-05
-2.5982407570879e-05
-1.92587152197697e-05
-1.42531502900966e-05
-1.95497965479028e-05
-2.13529140891177e-05
-3.47154260208778e-05
-3.87300310683352e-05
-4.24255880437526e-05
-4.05327184996045e-05
-7.17568399500635e-06
-5.1570395617253e-06
-1.76074783865167e-05
-2.26693226265439e-05
-3.76999468101273e-06
-1.90806836563276e-05
-1.55028603653239e-05
-2.35547548029861e-05
-4.11032969812444e-05
-3.66275501752268e-05
-1.23332796896665e-05
-2.75036015732258e-05
-2.45491458338822e-05
-4.86761522679958e-05
-3.17979537979449e-05
-8.5032148206431e-06
-1.33868371971502e-05
-2.1093830173514e-05
-1.19396009442993e-05
-1.30643903229623e-05
-2.61758930832871e-05
-5.1391692200162e-06
-5.09912098958803e-06
-3.01664076931809e-05
-2.58477744520768e-05
-1.56878767878077e-05
-1.0784308037527e-05
-2.09202972870642e-05
-2.54794332265663e-05
-3.59332566596688e-05
-3.46829166204573e-05
-2.10778620316902e-05
-1.23509783439485e-05
-1.89178241531559e-05
8.62629382494128e-06
-3.65079198011799e-05
-9.97963180544223e-06
-1.28848645342678e-05
-5.94641013506009e-05
-2.74973105026634e-05
-2.18112561783474e-05
-1.79734569550143e-05
-2.65649658824119e-05
-1.14763118159013e-05
-3.92544322407205e-05
-4.49212137815318e-05
-1.47891129600765e-06
-9.38458162513708e-06
-9.30384037854568e-06
-3.63158691432092e-05
-2.90110505292445e-05
-1.71613764728464e-05
-1.3787260884506e-05
-3.8684582539975e-05
-3.80907729397247e-05
-3.86431084207762e-05
2.18679589778996e-06
-3.01965157625097e-05
-2.99605527640851e-05
-4.58871397980117e-05
-1.87533699279457e-05
-2.40520512694671e-05
-1.84574063790772e-05
-6.22158340735905e-06
-4.99172387294194e-05
-4.20087138492617e-05
-2.87286546180026e-05
-3.92507302490051e-05
-3.96452442692149e-05
-5.03422566386236e-05
-1.15568935556316e-05
-2.82878049929396e-05
-1.68190944379015e-05
-1.5525619740035e-05
-1.88037029244852e-05
-5.30530192453379e-05
-3.88017575903991e-05
-2.81349375790122e-05
-4.05966465037596e-05
5.06110929141603e-06
-1.82766020174805e-05
-3.40565441529614e-06
-6.40325955895254e-06
-6.02061368897395e-05
-1.43649985357514e-05
-4.52934134151525e-05
-2.0314301434007e-05
-2.84143357405135e-05
-4.70249047466914e-05
-3.62600210594669e-05
-1.73041770985407e-05
-1.88017928185993e-05
-2.56718249283765e-05
-3.46708395627248e-05
-1.63907885610232e-05
-9.41751341286441e-06
-3.58919059522094e-05
-3.38659197806641e-06
-1.16253125587543e-05
-3.69642175532369e-05
-2.11337165904218e-05
-4.10331753911022e-05
-2.19362564083263e-05
-2.99478794406394e-05
-3.42610023269779e-05
-3.13482998656933e-05
-8.15358635351575e-06
-4.53773499696259e-05
-4.23284194285126e-05
-3.73991003911084e-05
-3.24179305742043e-05
-1.51179067756017e-05
-2.04351025158433e-05
-3.27413030315404e-05
-1.49859861636065e-05
-1.99124041995067e-05
-3.01118803827738e-05
-2.76228359824218e-05
-3.08889277778871e-05
-1.33615076199916e-05
-2.14840891215891e-05
-4.94027589041694e-05
-1.0639282513132e-05
-2.77100898855899e-05
-2.46528505980439e-05
-3.38100308430517e-05
-1.91384705334461e-05
-1.95100683387721e-05
-2.14685554746834e-05
-2.67821939705017e-05
-1.57440843246748e-05
-2.49213663187592e-05
-3.11255279558006e-05
-3.30650229893692e-05
-3.3162661778437e-05
-1.82103293733958e-05
-2.25878622526469e-05
-2.17201493517474e-05
-2.64836731112589e-05
-2.6247489763434e-05
-4.4308862766662e-05
-3.46916718253366e-05
-2.24118466385556e-05
-3.69153689811118e-06
-4.61242967707077e-05
-4.71869478031078e-05
-2.0757354158785e-05
-1.78768698907662e-05
-3.22289390863056e-05
-3.44293687198864e-05
-2.30997179339942e-05
-3.75493089131168e-05
-4.44812718075491e-05
-1.96565660073157e-05
-3.03114689613455e-05
-1.84798293659959e-05
-2.71715522449743e-05
-2.70191301226072e-05
-5.88770275931499e-05
-4.3179592864669e-05
-3.24441012408213e-05
-3.26138143547417e-05
-2.37766912335814e-05
-7.50630464984427e-06
-2.24518651030864e-05
-3.05239806242967e-05
-9.57980701743769e-06
-4.5745661157337e-05
-2.46284895598434e-05
-3.09857265312665e-05
-3.01436978021207e-05
-3.75881100382214e-05
-1.01712180007661e-05
-1.47142340286491e-05
-4.68600394857855e-05
-1.3212931157909e-05
-2.77302185551297e-05
-4.72418075301366e-05
-6.7098476932529e-05
-1.80330318766123e-05
-1.1928148838149e-05
-1.33921089752631e-05
-3.58995741258857e-05
-1.76130571468896e-05
-5.12441647045454e-05
-4.33657347575739e-06
-3.25989287848758e-05
-5.37077129448964e-05
-3.98572460580489e-05
-3.79649407822386e-05
-3.70779737971955e-05
-3.17185225604252e-05
-2.327897297906e-06
-3.14613922455009e-05
-1.8796213150127e-05
-2.53481764192703e-05
-8.63913848055978e-06
-3.23993091730472e-05
-2.332278392898e-05
-4.10309231034932e-05
-2.84407507794002e-05
-4.96134181423661e-05
2.34503816834066e-06
-3.44647065490007e-05
-2.06822774195948e-05
4.19802800191954e-06
-1.62007746999578e-05
-3.12269356533138e-05
-2.80852030891572e-05
-5.005306400226e-05
-2.98899432093868e-05
-2.71455792630571e-05
-1.74551702678229e-05
-2.61164929658239e-05
-9.37972808371557e-06
-3.69862527582313e-05
-1.04470173168047e-05
-2.10803583355449e-05
-3.80412355487622e-05
-3.96717834563406e-05
-2.88306824256915e-05
-2.26682704184502e-05
-2.45751902888269e-05
-5.4938190320607e-05
-4.01428157808741e-05
-2.02393172589682e-05
-4.07022091703081e-05
-1.64295955639438e-05
-5.27666966477272e-05
-3.83521599891916e-05
-2.57630326597675e-05
-4.75475435432778e-06
-1.9765002393546e-05
-5.51446475928278e-05
-2.46189799305123e-05
-2.72559308224053e-05
-4.02385366762954e-05
-1.71959631227181e-05
-1.53819226879566e-05
-1.56026862048945e-05
-3.78733532793184e-05
-1.82615315417683e-05
-9.49197217158723e-06
-1.5830005868814e-06
-2.6032169959947e-05
-4.50268037337717e-05
-2.69186233845726e-05
-2.54559078937064e-05
-1.73380043967593e-05
-4.80177089829182e-06
-1.74710224699009e-05
-1.91690050511759e-05
-1.63169442840076e-05
-4.35535351603566e-05
-3.73823681945316e-05
-1.26047763325336e-05
-4.94029555113023e-06
-3.90995858979884e-05
-3.23521795661554e-05
-2.41736858156515e-05
-2.00428648913579e-05
-4.37693061775603e-05
-2.70607109212511e-05
-9.53426310705212e-06
-2.90131278928062e-06
-3.75034875747165e-05
-3.84453212282627e-05
-2.90158876875171e-05
-1.51122169111595e-05
3.6213349040666e-07
-1.21185669059179e-05
-2.88477700409805e-05
-3.22874305536348e-05
-4.22104601828983e-05
-1.8232287618896e-05
-9.66197651283299e-06
-3.17797696410081e-05
-2.64654015823514e-05
8.04458445485215e-06
-2.18855997589038e-05
-1.83990503950186e-05
-2.49079671249917e-06
-2.11550781270665e-05
-2.55390074661484e-05
-2.30047453469138e-05
-3.29380552556936e-05
-1.57629512616851e-05
-1.23085802309428e-05
-3.98192369144071e-05
-5.56698237577729e-05
8.32306865858952e-06
-3.95445151276254e-05
1.10917501272781e-05
9.51306159902167e-06
-2.26782971187961e-05
-3.73994798664402e-05
-1.75102626961717e-05
-4.58956900340276e-05
-5.98099606214455e-05
-9.04485055675463e-06
-2.53284809235558e-05
-3.0917329704285e-05
-5.5429474550513e-05
-2.48180101290387e-05
-4.0510535123736e-05
-3.49281454636886e-05
-2.16418443799775e-05
-2.78166117869352e-05
-3.61290240856303e-05
-1.95930802566033e-05
-1.69170169421445e-05
-2.64701415373756e-05
-3.58479291800464e-05
-7.36179322758598e-06
-6.04875792381972e-06
-2.55828323061022e-05
-3.0268042806337e-05
-1.51631698501978e-05
-4.27797011965771e-05
-3.70512900548183e-05
-1.37366409009043e-05
-1.87853030651069e-05
-3.46224385045992e-05
-4.49224266568472e-05
-4.15597326740845e-05
-5.21492187770611e-06
-4.71149414328517e-05
-3.16450487665695e-05
4.59846147156327e-06
-2.05724852662898e-05
-8.16257856931901e-06
-1.47097372145854e-05
-3.58212427866669e-05
-1.07482290654636e-05
-2.50628035317476e-07
-2.51237115039327e-05
-2.05754599348565e-05
-2.4640716466794e-05
-3.82815050847326e-05
-4.96293021422e-05
-4.75620707055957e-06
-3.52200312988646e-05
-2.05183396544339e-05
-3.62244198372835e-05
-2.27025773906372e-05
-1.24627646210384e-05
1.64949538946619e-06
-2.8621613170781e-05
-7.60053234550688e-07
-3.47079509929464e-05
-1.12953329324498e-05
-2.88849610596668e-05
-2.44717800664401e-05
-2.73952742725932e-05
-2.87439637463334e-05
-1.36012300687072e-05
-1.75840795091967e-05
3.19453402419247e-06
-1.1557733040838e-06
2.24862879476864e-05
3.5440335201513e-06
4.69334516181644e-06
-3.74190668542129e-05
-2.58018343793313e-05
-3.93117272420536e-05
-2.1574472874499e-05
-8.20448737460305e-06
-2.81998912604357e-05
-2.32993138879543e-05
-3.83644200903233e-05
-5.2198369351996e-05
-4.38242079660019e-05
-3.05761856223592e-05
-4.47048762173971e-05
-3.35776508309474e-05
-1.77850792295547e-05
-2.94922425465083e-05
-3.21650324754878e-05
-3.5596423927755e-05
-8.04798891760886e-06
-3.84351207349003e-05
-4.09710017115941e-05
-5.00049744364204e-05
-1.03323009838318e-05
-2.48660002906529e-05
-2.94083131754136e-05
-3.31654842973832e-05
-1.55020052736899e-05
-5.45146311485085e-05
-4.42682083900813e-05
-1.42296729702645e-05
-1.63076506011893e-05
-4.96868395263015e-05
-2.17795479641376e-05
-2.05189638220986e-05
-3.50001648630327e-05
-2.12898709532089e-05
-1.46263785689556e-05
1.43757838775962e-05
-1.64919556339453e-05
-2.35395487374315e-05
-2.42351040323603e-05
-3.13849039667983e-05
1.38901294672702e-05
-6.23266860948136e-06
-3.43347270078286e-06
-1.3051733672064e-05
-2.79734502080934e-05
-3.87861545216044e-05
-1.80769011242584e-05
-1.27450463678781e-05
-2.10336880410759e-05
-3.37475546216413e-05
-5.53499477802032e-06
-3.86513025197312e-05
-2.33858020509868e-05
-1.7169769538201e-05
-4.44373565848495e-05
-3.30944767711173e-05
-3.02281109160795e-05
-2.10123112034792e-05
-2.43685738886954e-05
-2.98057483277711e-05
-2.48454434257242e-05
-3.34020641723723e-05
-1.37878237481998e-05
-2.53667647664234e-05
-5.60577038191378e-05
1.21558190122898e-05
-1.39220991378375e-05
-1.95087220471402e-06
-3.66509064548442e-05
-3.4932565706825e-05
-2.32545888341415e-05
-5.75427515311903e-06
-1.98282810519518e-05
-3.60935091576024e-05
-9.74951086759534e-06
1.34922941476137e-05
-2.69780435921963e-05
-3.83663284532326e-05
-2.99503321187059e-05
-4.36356463908342e-05
-1.95761100041225e-05
-3.72292429757359e-05
-4.05939692427627e-05
-5.15557758452516e-05
-2.82943994565994e-05
-8.68347929891798e-06
-1.10757314856599e-05
-2.99256642120835e-05
-3.48012546280536e-05
-2.49211527541203e-05
-3.88097063898116e-05
-3.09168903951544e-05
-2.83720634749264e-05
-3.66803339748811e-05
-1.74859202602388e-05
-3.5279196705019e-05
-2.97231017064258e-05
-4.05441609148309e-05
-2.69912149060783e-05
-4.42091757363038e-05
-1.46644004304015e-05
-2.37552866001135e-05
-4.63273267317677e-05
-9.42978092770613e-06
-4.2053694425538e-05
-1.62636846867768e-05
-2.02691019213616e-05
-1.71705311289629e-05
-2.17716520258194e-05
-2.87495938862992e-05
-1.74511216005011e-05
-8.71786898318292e-06
-3.8755106611028e-05
-7.16683607278552e-06
-2.81693026081411e-05
-1.54868080574308e-05
-4.71059009550506e-06
-5.25744770558048e-05
1.12558696942512e-05
-1.60366195121337e-05
-2.86473292769828e-05
-5.01432624695179e-05
-4.17865896771946e-05
-3.04824905947107e-05
-2.16591839611976e-05
-2.55921000732824e-05
-4.63966799708084e-05
-1.78646041097801e-05
-2.86153986190602e-05
-2.00134996789336e-05
-3.9881303846174e-05
-1.97776701378995e-05
-3.07000485445527e-05
-4.44597178217617e-05
-2.08846102657518e-05
-1.21774863860753e-05
-1.88610109914814e-05
-2.3559694203021e-05
-2.50206764315555e-05
-5.37458797785801e-05
-2.41307501006985e-05
-2.8292125100824e-05
-5.03764015252716e-06
-2.53758002687146e-05
-2.19577184241748e-05
-3.6659871826261e-05
-2.1931413734428e-05
-2.58197919310983e-05
-3.21619646172281e-05
-1.68662070408771e-05
-1.99987775627113e-05
-3.3703561643535e-05
-7.37711499614693e-06
-2.66321564178071e-05
-3.74201570452092e-05
-2.00927605020223e-05
-1.58608361130315e-05
-3.14537802311366e-05
-7.99767698983704e-06
-1.913425636809e-05
-2.59283436976711e-05
-3.34884735355085e-05
-1.64231896916142e-05
-2.88983479203902e-05
-1.95006951258652e-06
-2.97582379826288e-05
-2.80414370457568e-05
-3.15042857122503e-05
-1.71765160377305e-05
-2.66510391336459e-05
-4.51660919576384e-05
-2.72739541821815e-06
-1.80336949812573e-05
-1.999772291301e-05
-3.3095575223921e-05
-9.21270125997573e-06
-4.16065813216384e-05
-1.70492009703865e-05
-2.86187790728072e-05
-1.98266916804515e-05
-2.50629521809832e-05
-3.37820408863477e-05
8.9209582935921e-06
-1.78906309441585e-05
-1.59273721354531e-05
-1.44548400699006e-05
-4.71080815660023e-05
-5.33751265134685e-06
-2.88052511875262e-05
-4.12284571308146e-05
-1.08584932889294e-05
-2.08465911232068e-05
-3.77102254733549e-05
-1.68256062609535e-05
-1.68249607008262e-05
-1.34821532000813e-05
-2.49441640494177e-05
-5.89386108118587e-06
-1.36014267429492e-05
-1.62252174334487e-05
-3.63463173180667e-05
-2.95812415467026e-05
-2.44677632407089e-05
-2.40835567017243e-05
-2.79017964328421e-05
-5.38962889441667e-05
-5.15160736844482e-06
-2.22979836578521e-05
-1.67519387287031e-05
-1.88191354840714e-05
-3.50383470875211e-05
-3.31453753317045e-05
-1.93950686296165e-05
-1.08565821241347e-05
-1.67353425995849e-05
-2.39554110279216e-05
-1.12716105129131e-05
-2.53214282836311e-05
-4.39888629894884e-05
-3.99328638467649e-05
-2.57050068607939e-06
-1.5999582550402e-05
-3.97024278945502e-05
-8.32183681424978e-06
-1.41878080059481e-05
-3.9015750366815e-05
-3.94416982157058e-05
-3.43449473675562e-05
-1.45827884224269e-05
-2.59718163415596e-05
-2.70120555004549e-05
-4.5385986061374e-05
-8.93880810657491e-06
-2.97471156690139e-05
-7.40707663429146e-06
-5.19436641762185e-05
-4.27040744413748e-05
-1.20001080287038e-05
-4.76829598466609e-05
-3.2793570710674e-05
-1.57602695256471e-05
6.14091520309028e-06
-4.79174030776992e-05
-1.45667075755392e-05
-7.42977733314141e-06
-4.42139561011502e-05
-1.76749878996879e-05
-2.89671237801296e-05
-1.5111521307763e-05
-4.52326398316706e-05
-1.3439586668843e-05
-2.77228264477322e-05
-1.97423732896024e-05
-9.44274626893711e-06
-5.25951763728142e-05
-4.01812251206197e-05
-1.27629659647925e-05
-9.01574266269172e-06
-4.05011360437717e-05
-2.54620234807006e-05
-3.16254404866696e-05
9.81173179123409e-06
-2.19455909145295e-05
-2.56382239770329e-05
-2.00752069265647e-05
-3.34449819838249e-05
-1.97913368381373e-05
-1.57442740386519e-05
-1.81203396659675e-05
-2.54515957460258e-05
-5.48435205602471e-05
-1.47999001567995e-05
-4.47180642731707e-05
-4.20547677062733e-05
-1.31869572054098e-05
-2.62544308049047e-05
8.40292522654697e-06
-6.97566212816708e-05
-3.52477975300124e-05
-2.47394668257614e-05
-4.17527245656808e-07
-2.00486296357708e-05
-1.5544615387152e-05
-2.12256783009916e-05
2.79202793273082e-07
-3.58681316877572e-05
-3.41849627889127e-05
-1.80948960109117e-05
-5.83066198540588e-05
-4.62106651213847e-05
-2.03731260622704e-05
-3.54919915798449e-05
-3.80682427672238e-05
-1.26139260759296e-05
-3.19377468826664e-05
-1.591082459037e-05
-4.49131459893036e-06
-4.83038401582219e-05
-1.66086846962988e-06
-2.49748011700087e-06
-5.9769725458518e-05
-4.04505233729498e-05
-4.84033976392451e-05
-5.6806888241587e-05
-4.81767520306049e-05
-2.24183284630647e-05
-7.59071534611198e-06
-1.04212824151343e-05
-2.4904154291605e-05
-4.20071673121296e-05
-4.76797298935081e-05
-1.26064184851016e-05
-3.5478434121528e-05
-8.65474932585314e-06
-5.68724052127551e-06
-3.40263360783746e-05
-3.14516437977605e-06
1.15633896437868e-06
-1.4086534532146e-05
-2.79714450828984e-05
-2.10171332584114e-05
-9.87511734570513e-06
-2.74628616643827e-05
-4.99803534743768e-05
-3.2607134321322e-05
-2.4128805993889e-05
-4.43620155541532e-05
-3.46846324946128e-05
3.12341994740037e-06
-2.42499239337304e-05
-3.55297036704579e-05
-1.57401752633538e-05
-3.18872212410296e-05
-4.57436655219156e-05
-2.86472348506731e-05
-2.58330064761308e-05
-3.20572420446257e-05
-2.86039099809361e-05
-2.01972704289971e-05
-1.36683675421834e-05
-9.82196343604244e-06
-2.68638488980284e-05
-2.83235873366902e-05
-2.20956676749846e-05
-1.5694129768793e-05
-2.65673218305066e-05
-5.80474597100862e-05
-1.58569881658814e-05
-2.37332405653179e-05
-2.00962796681491e-05
-2.40590846267449e-05
-4.04556324434173e-05
-4.1686473945197e-06
-4.43957013047183e-05
-1.62413378689328e-05
-1.17830654054248e-05
-1.59512529598173e-05
-4.02703397622717e-05
-6.62867567803229e-06
-2.26851928465825e-05
-1.87565212498059e-05
-2.71192627422198e-05
-5.13469593961241e-05
-7.62871763464802e-06
-3.6173478018481e-05
-3.89629255224481e-05
-2.5410573194251e-05
-4.13995197997412e-05
-3.44906023009387e-05
-3.80972715350737e-05
-3.60307768106413e-05
4.61722974054481e-06
-1.25550737034245e-05
-2.42102874980334e-05
-3.48165786314724e-05
-3.18998873855301e-05
-2.33845694738176e-05
-2.75499235914834e-05
-1.1442120182925e-05
-3.07785439729392e-05
-3.56176129037698e-05
-1.90668682051158e-05
-3.27736434432053e-05
-3.7980303586864e-05
-1.54456451214621e-05
-1.57721330827509e-05
-5.89246691070773e-05
-3.1786457355391e-05
-2.38351292223574e-05
-4.12020131018366e-05
-2.94883184067509e-05
-3.12566429617072e-05
-3.65601834263802e-07
-3.58037123472884e-05
-2.97545720995783e-05
-2.45672890984477e-05
-4.28049726798379e-05
-4.14593540299955e-05
-2.05380368654678e-05
-2.19093793036399e-05
-7.63189097702012e-06
-1.9251959314798e-05
-1.6377783946082e-05
-2.14723546969097e-05
-1.25194511954934e-05
-2.92124799488156e-05
-7.79880764650801e-06
-1.84709412239768e-05
-2.69180785868506e-05
2.3115262007812e-06
-1.10042235389517e-05
-1.82775633306523e-05
-4.12772907744219e-05
-3.09879474499453e-05
-3.26294391909043e-05
1.32096344339947e-06
-4.68144231538553e-05
-8.67830416843655e-06
-2.9904833834686e-06
-4.44807301213163e-05
-1.70939767584801e-05
-2.90539460035956e-05
-4.38844502572921e-05
-2.95745429290405e-05
-1.94528442990294e-05
-3.69883519289633e-05
-2.77046936482972e-05
1.95639749645543e-06
-1.32888739855282e-05
-2.7429345134319e-05
-1.24223303263314e-05
-1.79197179627903e-05
-1.77832667910257e-05
-1.69793981679553e-05
-3.12098072159929e-05
-1.38636478498638e-05
1.28791949739275e-05
-2.56420526255182e-05
-1.4714270611752e-05
-3.22245427961644e-05
-4.68830916141536e-05
-3.60240558342495e-05
-2.61867692159575e-05
-9.67978326854471e-06
-1.08244541829326e-06
-2.08809777472135e-05
-3.84198936599059e-05
-1.42680919863644e-05
1.83180456028915e-05
-8.07547916963966e-06
-3.40008432194637e-05
-1.64142283203529e-05
-6.62370643473729e-05
-7.42891368095962e-06
-1.89396452554103e-05
-3.74322122501994e-05
-1.57512244252913e-05
-2.88261076012502e-05
-3.95375401513679e-05
-2.68858425373331e-05
-1.94754234249632e-05
-3.98631234319513e-05
-1.33461990946931e-05
-1.33973422757197e-05
-1.16777088639867e-05
-3.32169752916817e-05
-4.68333282298428e-05
-1.67234328482837e-05
-2.44120280105907e-05
-2.51107072778734e-05
1.01901462476514e-06
-2.11375372904384e-05
-1.22120673546964e-05
-2.43818611419819e-05
-3.96497667872446e-05
-4.2515421070507e-05
-2.13446783931215e-06
-3.27632833304751e-05
-1.09192599905218e-05
-3.64359053427974e-05
-2.90319687265103e-05
-1.8193392263126e-05
-4.02586298447397e-05
-2.06132989676891e-05
-4.76815613055666e-05
-2.78477506464078e-05
-7.48044365901947e-07
-4.84398291150182e-05
-2.38552557503123e-05
-1.80542663336451e-05
-3.36086332223679e-05
-1.41469599463441e-05
-1.44146765803183e-05
-2.91314355935505e-05
-1.51432785787462e-05
-1.66371990102063e-05
-5.76458860953873e-05
-2.84940004837347e-05
-1.54106789280325e-05
-4.33154043086427e-05
-3.68125117959819e-05
7.47507749764022e-07
-1.17902660371473e-05
-1.73569948336173e-05
-4.79746795069509e-05
-2.88923893608476e-05
-2.7354993230463e-05
-3.07977438289487e-06
-7.73052240060628e-06
-3.05061826398585e-05
-2.79287946618772e-05
-1.46005104650752e-05
1.3559136093857e-06
-2.52546601614554e-05
-4.95477813311569e-05
-7.93644007218131e-06
-1.10593196001254e-05
-2.23773224514035e-05
-2.85263166415632e-05
-2.53143613605452e-05
-2.59896384408476e-05
-1.45592817795964e-05
-3.33878540333342e-05
-4.29719339799418e-05
-3.01178153653508e-05
-3.61321589604241e-05
-2.77870727343238e-05
-2.62222692045477e-06
-4.96235971047342e-06
-2.15039913364037e-05
-2.95256077210792e-05
-3.78527579191583e-05
-5.38755663021989e-06
-2.70828407705612e-05
-3.25733376797408e-05
-1.39397459287222e-06
-1.55313359021089e-05
-2.69115651047945e-05
-4.36941703861092e-05
-1.60288949206269e-05
7.80251378651621e-07
-2.48078428151592e-05
-1.93920481846525e-05
-2.17644976530639e-05
-4.0190873444133e-05
-5.93030004589455e-05
1.27715193483781e-05
-3.54440155511856e-05
6.1568553597398e-06
-1.6703574684644e-05
-4.68618122880787e-05
-2.31578753841356e-05
-2.959224902936e-05
-9.45191873070374e-06
-3.18522246214797e-05
-3.04403334373853e-05
-2.71085466963176e-05
-3.21949122983094e-05
-3.17803372655917e-05
-2.39979234642296e-05
-3.07897708489626e-05
-2.77410119765048e-05
-1.28427167931138e-06
-4.46265550276391e-05
-1.96368815468714e-05
-3.08199535124547e-05
-5.41370440079639e-05
-1.70808854319015e-05
-6.87555913433099e-06
-2.35167390558257e-05
-2.97931741246436e-05
-1.20831268039425e-05
-1.00098913166049e-05
-1.33869532866575e-05
-5.0882292378784e-05
-4.43196295366621e-06
-1.94454107612543e-05
-2.11203162176813e-05
-2.92443543667062e-05
-2.68411597026506e-05
-3.01402399339588e-05
-3.70563222484383e-05
-3.71639193528776e-05
-1.74588045046879e-05
-2.72940744621057e-05
-3.72166043099578e-05
-2.5312763763883e-05
-4.11445667684214e-05
-1.35982187605464e-06
-1.30996810661042e-05
-1.46258211833898e-05
-3.5889496169244e-05
-2.02638817080851e-05
-1.77107378343215e-05
-1.30590411702022e-05
-4.59158105050127e-05
-1.71917302804411e-05
-2.73082955544585e-05
-4.22341210057842e-05
-1.87788315575757e-05
-5.21080277249248e-05
-2.55746978448606e-05
1.49340870050054e-05
-1.8003131791991e-05
-2.07802951690884e-05
-2.64990629925324e-05
-1.20144584582518e-05
-4.79875658216305e-05
-1.83316319312888e-05
-9.09966782751556e-06
-2.67464851257596e-05
-1.89901642266729e-05
-2.3871498402797e-05
-3.36507992119262e-05
-1.30231918431544e-05
-3.46321110769211e-05
-1.47663575357992e-05
-3.45264606439833e-05
-3.01599983284187e-05
-2.41536817064948e-05
-1.52913744974214e-05
1.93328045864617e-06
-3.61600642254619e-05
-2.27903130116047e-05
-1.41517045700388e-05
-1.08462953486001e-05
-5.07018238457659e-05
-1.4959962718273e-05
-1.25001494312345e-05
-3.46979395681613e-05
-2.72738268485546e-05
-1.61349308351517e-05
-2.11313082030196e-05
-3.46537912744125e-05
-3.37767044085841e-05
-1.34461455509309e-05
-2.61438327147184e-05
-3.62001085169284e-05
-3.10678270918954e-05
-3.02446418224879e-05
-1.74264865392637e-05
-2.4691024866706e-05
-3.46978564339755e-05
-3.95690884025779e-05
-3.00413500797402e-05
-9.5524244284418e-06
-4.65951416437336e-05
-1.32603831339022e-05
-3.46600327032109e-05
-4.25648436087324e-05
-3.56069100732425e-05
-3.191087609017e-05
-3.11499485422109e-05
-2.10896056888859e-05
-3.5957358696086e-05
-3.45757894290795e-05
-4.27179147453058e-05
-6.26429647942485e-06
-1.78068130582558e-05
-2.89892898987261e-05
-3.52145642801065e-05
-4.74126021679974e-05
-2.5438946892847e-05
-3.24882244726726e-05
-3.79260528003731e-05
-4.56992291020646e-05
-6.31834224752962e-05
-3.29786454199131e-08
-4.42408750862337e-05
-4.52974504846994e-05
-1.65156451006724e-05
-2.11196444624317e-05
-1.46555550786924e-05
-4.59301364375757e-05
-2.35838007949954e-05
-1.272761856572e-05
-1.61209066768186e-05
-2.28572744747927e-05
-1.54885178213369e-05
-2.10402346891949e-05
-2.33245862216451e-05
-4.53607464521303e-05
-4.72401826277085e-05
-5.94490232354861e-05
-1.88076297514166e-05
-5.26211785215612e-05
-2.64530787827925e-05
-8.41252490700653e-06
-4.59471970644407e-05
-1.69968127910675e-06
-3.46122790281671e-05
-1.96719368742278e-05
-3.61161361895152e-05
9.39076619697721e-06
-5.38053180811612e-05
-1.09944937710149e-05
-3.98935695247113e-05
-4.03149329734979e-05
-7.18477902718192e-06
-3.40923630710491e-05
-4.31378660423607e-05
-3.2488197905469e-05
-1.56086119183146e-05
-1.04482350602073e-05
-1.16621826655804e-05
-4.60066931587751e-05
-1.35232609848298e-05
-2.89135801018753e-05
-3.05567404766187e-05
1.37643094714881e-05
-3.20734319849287e-05
-2.70333712644409e-06
-1.96631170787295e-05
-1.71744083269213e-05
-3.25805419034845e-05
-2.31590924963703e-05
-1.953638906622e-05
-2.17953673362713e-05
-6.78950270543263e-05
-2.94023011315614e-05
-2.48014920523077e-05
-3.78785243294226e-05
-4.98434848226463e-05
-2.81148048339663e-05
-4.87255433645161e-05
-3.34414847607308e-05
-5.23351260515245e-06
5.98365498286906e-06
-3.93006752601355e-05
-5.58292169215165e-05
-4.14352431829726e-05
-7.37152173899672e-06
-3.39690993672003e-05
-1.46944686026518e-06
-3.15704043520829e-05
-2.61147067362248e-05
-1.79998661954021e-05
-4.0004776666103e-05
-1.34940842100417e-05
-3.50961314685921e-05
-8.22019041482692e-06
-2.00867651198321e-05
-2.84032627455382e-05
-2.4165078132752e-05
-2.09791774611454e-05
-5.91110135753945e-05
-3.90860097927398e-05
-2.27356706909622e-05
-1.89367352808474e-05
-2.08484200026668e-05
-2.15475157593041e-05
-1.79395214112207e-05
-3.75219754226603e-05
-1.68418758976343e-05
-9.17558031671089e-06
-3.29545541307727e-05
-3.15525778924012e-05
-4.26360807329261e-05
-7.33591597848006e-06
-4.11774731882286e-05
-3.53223594824944e-05
-2.14269145505754e-05
-1.08651582455832e-05
-3.59895868747468e-05
-2.56865985259528e-05
-2.74715028745106e-05
-1.56000857503155e-05
-1.33625860004622e-05
-4.28154139922295e-05
-4.24959937467132e-05
-7.41484900434546e-06
-9.24841424046559e-06
-4.13218213792621e-05
-3.09434701750763e-05
-2.99428427965417e-05
-1.49622693878801e-05
-2.76672628135057e-05
-3.04367246989382e-05
-5.20430715003233e-05
-3.82667805565629e-05
-2.78998170996076e-05
-4.19723374897857e-05
-2.36345450790912e-06
-2.14796077664939e-05
-3.82783530733216e-05
-3.83981705227586e-05
-3.0078414638505e-05
-2.20530929645225e-05
-3.85723721077574e-05
-3.26981281697346e-05
-1.61047231423061e-05
-1.51593061102839e-05
-2.17967952769743e-05
-2.50679935359987e-05
-2.44603010790779e-05
-2.13503563940995e-05
-2.01147027059688e-05
-2.14304985038192e-05
-1.65914507953631e-06
-3.10179160776991e-05
-1.37368168534478e-05
-2.609724080253e-05
-3.97162174680257e-05
-1.45724229464536e-05
-1.65217516370436e-05
-3.9670121148739e-05
-3.05431393130503e-06
-1.39866220292496e-05
-5.38681998513559e-05
-1.14167200290431e-05
-4.05080092537715e-05
-3.01625032559247e-05
5.22173128195878e-07
-4.40974058032244e-05
-2.94376032109092e-05
-2.86978068992419e-05
-1.50706859825087e-05
-1.8744995750997e-05
-3.01917049238193e-05
-1.34665506097533e-05
-2.26285857082208e-05
-5.80536516775869e-05
-3.82759528509997e-05
-1.94577285951884e-05
6.34564135264841e-06
-3.96620170206375e-08
-1.37671329595795e-05
-3.51256451125269e-07
-2.02773798512723e-05
-2.19268947875518e-05
-2.49189550724568e-05
-1.6048700099397e-05
-1.39701777878913e-05
-1.7831283672597e-05
-2.33206367004132e-05
-3.83746326181513e-05
-1.63237909577933e-05
-1.09931553744996e-05
-4.34252806024167e-05
-3.04615326626477e-05
-2.14627723224889e-05
-1.6032599481348e-05
-1.10621055887004e-05
-2.26061175631915e-05
-4.36795096681114e-05
-1.02428647529566e-05
-4.13242174661843e-05
-2.75178387586025e-05
-9.08731703149905e-06
-2.05691767940523e-05
-1.7907547844994e-05
-1.86222693409427e-05
-1.85156930839715e-05
-2.64600577555112e-05
-1.35383890599931e-05
-4.29085025077943e-05
-3.25366596765013e-05
-3.29513242469458e-05
3.02062492240757e-06
-1.2051071411921e-05
-1.4044053677629e-06
-3.98448257543856e-06
-1.14279739566121e-05
-2.60462427497073e-05
-1.89027816754046e-05
-2.43201052029981e-05
-1.78041024626475e-05
-8.39044752335669e-06
-4.66693507267514e-05
-4.47023179044055e-05
-3.66654981823793e-05
-8.14575288078804e-06
-3.45967071830061e-05
-2.01198965611162e-05
-1.13560788601942e-05
-2.63549725720309e-05
-3.59171590239392e-05
-4.13684662350423e-05
-3.6140116184578e-05
-4.26470609247096e-05
-1.16288083371732e-05
-3.10149900447848e-05
-1.99744583446784e-05
5.0988782198559e-06
-2.44766703636814e-05
-2.18484094723304e-06
-3.31673123892587e-05
-1.57080923726597e-05
-2.87735902513557e-05
-9.57140511045092e-06
-4.93926124038083e-05
-3.06337470796453e-05
-9.25756423437493e-06
-4.20885969855888e-05
-2.79074857974485e-05
-1.71274266195882e-05
-2.55419529564238e-06
-2.9897644605561e-05
-3.17120377600828e-05
-1.10468126533038e-05
-1.41081138150678e-05
-1.49311898159243e-05
-3.99793268402683e-05
-2.27018468260534e-05
-1.7870474839715e-05
-3.87580319763644e-05
-1.8742847617438e-05
-3.25541847078299e-05
-1.38319296685354e-05
-9.30444674955824e-06
-3.05513248221651e-05
-1.84278898200414e-05
-2.13670981554259e-05
-2.52955783402284e-05
-1.81886469627758e-05
-1.8348395723992e-05
-3.42630123740026e-05
-3.31517177656175e-05
-2.99935369723611e-05
-2.28759712107894e-05
-2.91307584798462e-05
-2.13140322436591e-05
-1.96562579531069e-05
-3.20510288647786e-05
-2.51840391177847e-05
-5.32675213316158e-06
-2.17898379294889e-05
-8.96546018447303e-06
-2.01854027138125e-05
-2.30813904299196e-05
-5.3694426424465e-05
-1.95910740380077e-05
-6.25978733922058e-05
-1.45545147680493e-05
-2.90805036210026e-05
-2.45467739473545e-05
-4.49691650087505e-05
-2.72171202062859e-05
-3.82218226288437e-05
-1.57888203702791e-05
-4.14782305247701e-05
-1.12273505800903e-05
-1.803916086119e-05
-3.84144234605105e-05
-2.32481920573322e-05
-4.36898613389157e-05
-2.45989329892789e-06
-3.62518509947116e-05
-2.92605557428772e-05
-2.70156512481892e-05
-3.66253910056071e-05
-2.19730894370022e-05
-2.10184042098295e-05
-5.32331924604514e-06
-2.14487160996912e-06
-3.52567104831709e-05
-4.62169415382743e-05
-2.29486139830001e-05
-1.78782110333017e-05
-1.44581731600014e-05
-5.32593964251176e-05
-1.91472629635591e-05
-1.62147133695269e-05
-4.72835722250644e-05
-3.296847668124e-05
-4.26486016190555e-05
-1.98869179394024e-05
-3.3218066905402e-05
-3.69129036448536e-05
-3.8005793578088e-05
-2.25955850518939e-05
-4.26057319623685e-05
-9.83486064125554e-07
-2.42122387518453e-05
-4.50526148623451e-05
-3.84116421292015e-05
-2.37946213207676e-05
-9.20719298496472e-06
-3.42641745398238e-05
-3.11834190306859e-05
-3.28198112177062e-05
-3.5142076785636e-05
-1.23119773944829e-05
-1.00940218922523e-05
-2.060028169311e-08
-2.09178952206218e-05
-3.23173094716747e-05
-2.46799058554031e-05
-3.01577771693311e-05
-1.07770383551068e-05
-3.42862692909059e-05
-1.92028715021004e-05
-2.66495506158603e-05
-3.78042102863688e-05
-2.04379330878407e-05
-1.31997454150062e-05
-2.12242529288876e-05
-2.11150733875037e-05
-1.31095587707348e-05
-3.08130863281573e-05
-2.99616435425794e-05
-1.75882407519062e-05
-4.29936866868293e-05
-2.90680603123654e-05
-1.87884574214217e-05
-1.56131292343205e-05
-2.93841915867354e-05
-2.89075140132276e-05
-8.90187940607863e-06
-5.18691165391878e-05
-1.24081329486952e-05
-1.76412077233335e-05
-2.01472308076413e-05
-1.52741852801862e-05
-2.98999463985282e-05
-3.11651205779596e-05
-3.24058904679927e-05
-3.07456714626102e-05
5.67872254418772e-07
-2.42837844329688e-05
-1.57944500638809e-05
-3.03184021900621e-05
-1.26545731945042e-05
-2.59099239344634e-05
-9.08221595171143e-06
-4.19038700313484e-05
-3.53475914637087e-05
-4.8038760144006e-05
-1.9226565618408e-05
-4.25899828010774e-05
-2.23203146041189e-05
-3.46894340152518e-05
-3.68019671113262e-05
-3.20810971596446e-05
-4.30390742316619e-05
-3.6835664717607e-06
-4.16800324663623e-05
-4.41067319243423e-05
-1.64195943950164e-05
-2.78738979058555e-05
-1.02810860578309e-05
-3.21705859992407e-05
-1.11698587450443e-05
-1.14967699110484e-05
-2.27896200078744e-05
-1.8489264744698e-05
-3.24511326461415e-05
-3.00408753744363e-05
-1.79734801384801e-05
7.63882350596677e-06
-8.8430405702809e-06
-4.33396826409652e-05
-2.451559895482e-05
-4.20277810750148e-05
-2.09594257872877e-05
-1.63358049077698e-05
-1.34201145763187e-05
-4.04425098820528e-05
-2.24103595988081e-05
1.06838129175792e-05
-3.48818771714328e-05
-1.93191890324702e-05
-1.02102808610455e-05
-8.95172896310247e-06
-3.87446792917985e-05
-2.4457640153283e-06
-3.08005834768066e-05
-3.53917820827168e-05
-2.41213346422374e-05
-2.92220345956711e-05
-3.24390332985706e-05
-1.64663006363083e-06
-1.0186286443132e-05
-2.63254307606729e-05
-3.66847124629233e-05
-1.82306146936885e-06
-3.26917026160562e-05
-2.32370518876532e-05
-1.50330210159141e-05
-2.71025614538031e-06
-2.25539408610028e-05
-2.35206993782425e-05
-2.63214930170188e-05
-4.42209874935213e-05
-1.26059002170215e-05
-3.93610296953109e-05
-3.20408649402699e-05
-1.74318387320975e-05
-2.03573179131722e-05
-3.53498551226799e-05
-2.31659358058126e-05
-4.2799020381957e-05
-4.36872247423212e-05
-3.27924922173936e-05
-1.81376308266165e-05
-1.55238019869332e-05
-2.54775817379664e-05
-6.59209336872047e-06
-2.97887599888682e-05
-1.17298017725849e-06
-4.03387431302547e-05
-2.67434085882622e-05
-3.23336203563943e-05
-3.77231668057892e-05
-4.03377321241931e-05
-2.96639263071739e-05
-4.61898250527877e-05
-4.63248205421776e-05
-2.67495905606021e-05
-3.35833653448679e-05
-1.55379493051417e-05
-1.80507237213281e-05
-2.22073442401053e-05
-2.64848831254978e-05
-4.69155751424545e-05
-3.66754463798035e-05
-2.91353745917204e-06
-7.10355050873822e-06
-4.24320136866082e-05
-3.00331695950802e-05
-2.1510691685658e-05
-2.18861336584672e-05
-6.34931419370196e-06
-2.82235431897715e-05
-3.12617202852772e-05
-1.12527259229716e-06
-4.1195601912581e-05
-2.04157503294829e-05
-1.93505421654409e-05
-3.14006815536931e-05
-2.71823115073015e-05
-4.58804346206692e-05
-1.31048096958667e-05
-4.16211024286277e-05
-2.1994381915431e-05
-1.33874950845648e-05
-2.03007313155828e-05
-7.44964455964582e-06
-3.12437629699737e-05
-3.71049858705772e-05
-3.06215777319445e-05
-8.32682447941423e-06
-3.88812041243349e-05
-3.5629599540044e-05
-2.87546664435403e-05
-1.8798466323833e-05
-2.2696647219555e-05
-2.83775038728203e-05
-1.59547327171214e-05
-4.33929843170075e-05
-3.48010471293211e-05
-1.44078526359597e-05
-2.24982071542734e-05
-4.16178320149099e-05
-2.74500702716353e-05
-4.1734975720931e-05
-1.85271254300286e-05
-1.49207193415473e-05
-1.70236564152983e-05
-3.91103300935759e-05
1.49883189361585e-05
-1.84380702549744e-05
-2.45531540810935e-05
-4.47714936399374e-05
-2.74567124469456e-05
-2.54291798897655e-05
-2.48649112129396e-05
-1.2685386702462e-05
-1.98576504362706e-05
-1.8257368576806e-05
-3.08060377387229e-05
-2.07325160896263e-05
-2.77537146539658e-05
-1.63761819956949e-05
-2.86564974153581e-05
-5.13370325299054e-05
-4.03471370328293e-05
-3.22696368319151e-05
-2.07067076671325e-05
-1.77658346441133e-05
-7.43111942598097e-06
-2.36634080532846e-05
-2.99994816913756e-05
-4.02056025373395e-05
-3.72496793622867e-05
-3.58504179158479e-05
-1.29742215808622e-05
-2.3637602675124e-05
-4.12601472369704e-05
-4.04156157369959e-05
-3.5219949480308e-05
-3.99307818472821e-05
-1.79177935970235e-05
-3.70609607066242e-05
1.59489838949307e-05
9.06106512228586e-06
-1.67401454704709e-05
-2.13370006918837e-05
-2.10190398381049e-05
-2.04863756923381e-05
-1.9556317153586e-05
-1.99389211901535e-05
-3.44671276234292e-05
-2.04314747931104e-05
-1.67509107164869e-05
-2.65562399358265e-05
-1.37022931032384e-05
-4.51118711956442e-05
-4.14016871102503e-05
-1.64991857345082e-05
-2.87070612679585e-05
-4.61192497004113e-05
1.99462686824752e-06
-4.18717834645263e-05
-3.08378609181259e-05
6.42595475085813e-06
-2.82089731132938e-05
-1.9681649353968e-05
-3.13347136641521e-05
-1.0241791421764e-05
-1.26211504383561e-06
-3.40668045472022e-05
-2.28179701356463e-05
-2.61567357587986e-05
-2.51781411159965e-05
-1.20620915202841e-06
-1.1686633457606e-05
-5.5021105857846e-06
-3.60938505444685e-05
-9.51993718658617e-06
-6.17432819156422e-06
-2.10119146324483e-05
-3.62364214449234e-05
-2.80333489709701e-05
-2.8997124623329e-05
-2.31614347300706e-06
-4.07070344993951e-05
-1.91928711515859e-05
-2.87602777424402e-05
-1.2765402189891e-06
-1.89399883264042e-05
-3.91932438572317e-05
-2.62456716454392e-05
-9.74703177667026e-06
-3.65486920395313e-05
-2.57104958288294e-05
-2.66021565504482e-05
-3.10564532110509e-05
-1.25518044908419e-05
-1.53407649825601e-05
-2.45662513936282e-05
-4.39403908791021e-05
-2.64480094517572e-05
-1.83193206718777e-05
-3.69308255236901e-05
-2.87119896622886e-05
-4.36864116459012e-05
-7.75596783587955e-06
-2.20162353545331e-05
-2.56810351099738e-05
-1.86711079375968e-05
-2.32773292360227e-05
-1.325059206636e-05
-1.39713488127937e-05
-2.32433862868456e-05
6.13001937543593e-06
-4.36975067826576e-05
-4.03392264703018e-05
-2.22503967683786e-05
-2.05467378824691e-05
6.31469206931037e-06
-3.71928741684811e-05
-2.79931263455984e-05
-2.22947142324706e-05
-4.61643558052759e-05
-3.26378708026442e-05
-1.72873640032284e-05
-5.52632164284994e-05
-3.5342120863288e-05
-1.63016698797035e-05
-8.09524645834496e-06
-1.45282035154835e-05
-3.0968771929736e-05
-3.09566762442671e-05
-7.47329041775304e-06
-2.53369562740874e-05
-1.34922132518482e-05
-1.77238816353162e-05
-2.50490314260138e-05
-2.46235713147486e-05
-4.22349787565974e-05
-2.62512791443463e-05
-4.88818183716034e-05
-3.16983562047566e-05
-3.69847687608564e-05
-2.6961944419004e-06
-1.82421440230996e-06
-3.8381926135534e-05
-4.6865352369142e-05
-1.08709315118523e-05
-2.20029626488277e-05
9.34406333296846e-06
-3.39376551385569e-05
-2.82737179851263e-05
-2.51179827619821e-05
-4.75648948801047e-05
-2.07745537937599e-05
-2.24843247990887e-05
-7.76260039886092e-06
-1.60162524362312e-06
-3.20608523611651e-05
9.22511278786255e-06
-3.05696839451876e-05
-3.21518425238399e-05
-2.80431310284743e-05
-6.35358057717616e-05
-3.8523452312518e-05
-2.32201099566714e-05
4.15323813055465e-06
-9.52902557427647e-06
