# Supplementary material for: Research on computational propagation and identification of mine microseismic signals based on deep learning
Source: PLoS One. 2025 Oct 22;20(10):e0334641. doi: 10.1371/journal.pone.0334641 (PMC12543183; doi:10.1371/journal.pone.0334641)
Supplement: S8 Data — (ZIP) [file pone.0334641.s008.zip › 000100900002739.xlsx_0.txt_24.txt.txt]

1.33249724865407e-07
-2.9480213628576e-05
-4.96459305406014e-05
-9.49758868755199e-06
-1.06794130231997e-05
-3.02310117488441e-05
-1.61417591423337e-05
-2.16994953215822e-06
-2.44304966512535e-05
-1.6404046810657e-05
-4.32533450547336e-05
-3.58234725838158e-05
-4.07121642082677e-05
-3.56448812851017e-05
-2.91030888905687e-05
-3.8311101606689e-05
-3.62237923252597e-05
8.66487717092178e-07
-3.37793696554063e-05
-2.14419543793828e-05
-9.7112121284037e-06
-2.0666151298555e-05
-1.47659719959739e-05
-2.34085160446035e-05
-2.47965531072132e-05
-2.10597854904724e-05
-3.70605783478084e-05
-3.0735504910217e-05
-1.63385603139374e-05
-2.56345564254256e-05
-3.79759778675008e-05
-2.85759422038878e-05
-3.0339796695425e-05
-2.85167881849648e-05
-3.0209554398286e-05
-3.20154192287263e-05
-3.34551211646104e-05
-5.02927056292624e-05
-3.29685894797912e-05
-1.2223885866459e-05
-3.61090586990887e-05
-2.33986435025846e-05
5.32259099778798e-06
-1.32268182183906e-07
-1.63117109994486e-05
-2.61211515114421e-05
-3.78980848389387e-05
-2.97382187459642e-05
-1.5522796702613e-07
-3.14514850998258e-05
-5.19367487882985e-05
-4.29905249547661e-05
-2.08709644159988e-05
-1.68658096661323e-05
-1.90937834882577e-05
-4.10817446020517e-05
-3.26924701536105e-05
-3.06402314728813e-05
-2.7530468209449e-05
-2.16714058434839e-05
-1.69383909808741e-05
-1.13872447731743e-05
-2.65707940787045e-05
-2.51007694413934e-05
-3.97919704273365e-05
-4.46940774565626e-05
-6.9914609750219e-05
-1.53833357131168e-05
-1.56943061747772e-05
-1.03123837452096e-05
-1.94370409417415e-05
2.30682101389817e-05
-2.35476257837531e-05
-2.30567691073555e-05
-1.07894360405712e-05
-2.52645812472354e-05
-5.78728506182068e-06
-4.85722480699667e-06
-8.89244705971466e-06
3.72645246497991e-06
-4.3066469878315e-05
-2.6908063226879e-05
-3.95109139984969e-05
-3.07640751097487e-05
-7.1984628145208e-06
-2.46243803455957e-05
-4.08368971266839e-06
-2.69540037997093e-05
-3.96686259742254e-05
-4.13099770025457e-05
-2.17000063087604e-05
-3.37483218309548e-05
-8.68598329819831e-06
-3.293374843445e-05
-2.38862398499331e-05
-8.04971636044099e-06
-5.09915131780655e-05
-1.43171947827946e-05
-4.72058714380417e-05
-1.79211639745874e-05
-3.25992641610443e-05
-2.93404666227329e-05
-2.71582872734285e-05
-2.88020609746033e-05
-4.14863461602232e-05
-3.09503205313681e-05
-2.4415921663598e-05
-4.01658904339018e-05
-2.26778869143997e-05
-2.53371150502681e-05
-3.50525245441538e-05
-2.86549573546954e-06
-6.35774464158812e-05
3.2625580602477e-06
-1.63297876974684e-05
-5.18007542349701e-05
-4.79225641687936e-05
-3.04295040261296e-05
1.11714333008425e-05
-4.09056993979192e-05
-3.47689965922645e-05
-3.47618152572646e-05
-1.53621715374755e-05
-2.46698738012764e-05
-1.42246319528063e-05
-2.80057740226423e-05
-1.44049443499494e-05
-3.98479997549254e-05
-7.08260866588758e-07
-8.90963623301784e-06
-2.66508521043581e-05
-1.34149671395552e-05
-4.16828007930379e-05
-3.16557464177809e-05
-8.66901303407874e-06
-2.57465053559456e-05
-1.63770541354423e-05
-1.98240622493406e-05
5.099690930559e-06
-1.01114179826261e-06
-1.47517422500015e-05
4.08185407574942e-06
-4.77418568933007e-06
-2.54443780715084e-05
5.18727320202715e-06
-4.27100837482263e-06
-1.38643669074491e-05
-3.52312751166175e-05
-4.66079225418016e-05
-3.31283262777208e-05
-3.53620221079789e-05
-1.5505553506063e-05
-2.85390497503692e-05
-2.35086984027745e-05
-2.4119597912423e-05
-5.81671118978701e-05
-3.0057223382216e-05
-3.81626087069451e-05
-6.60008302465214e-06
-4.19961564410692e-05
-2.70585739892117e-05
-1.81797548474719e-05
-6.88217874519328e-06
-2.31660532731232e-05
-4.13368047254162e-05
-1.65787651012013e-05
-2.66505303762516e-05
-2.22944399726234e-05
-4.2157461053166e-05
-3.66897027451499e-05
-2.83987455633104e-05
-1.68855776849094e-05
-1.77452552678459e-05
-3.68687752098142e-05
-3.16465368577823e-05
-1.53437816813908e-06
-2.52868753296801e-05
-1.30181921181454e-05
-4.07215792272854e-05
-3.24314527506083e-05
-2.29604504509984e-05
-4.64505082433766e-05
-2.03946711362739e-05
-3.63403412139341e-05
-4.27224135641282e-05
-2.52073342942335e-05
-1.33526173260935e-05
-1.43265561244002e-05
-1.5377759175497e-05
-1.89869319666983e-05
-4.71893273602426e-05
-2.9939383942448e-05
-1.84860606975215e-05
-3.43803776041407e-05
8.64888744582818e-07
-2.62901491990276e-05
-2.05709335597507e-05
-4.33980390533783e-05
-4.24555984301189e-05
-1.44176449597538e-05
-4.15982771958774e-05
-2.70896166939905e-05
-1.40865226575249e-05
-5.02453417085859e-05
2.6832243157158e-06
-3.39998435999912e-05
-2.30526513950498e-05
1.33010992202384e-05
-2.8413088950927e-05
-1.59025611104524e-05
-8.33058844069674e-06
-1.63643608108445e-05
-2.32112975053024e-05
2.91776044307075e-06
-1.00996223500794e-05
-3.85288495795877e-05
-1.8178319135328e-05
-4.81276934341147e-05
-1.48783045178728e-05
-2.49649726303107e-05
-1.51799918814268e-05
-6.46294075569915e-06
-3.338865717557e-05
-2.84473994123828e-05
-2.24044969810185e-05
-3.0382000417713e-05
-1.07851482605764e-05
-1.09142369752147e-05
-2.59004987974015e-05
-3.50327971638342e-05
-2.43912381914488e-05
-5.61507833833096e-05
-3.63352176298898e-05
1.24785129092089e-05
-3.98107617543944e-05
-6.19711925776979e-06
1.7896413877765e-05
-6.2899463119637e-06
-1.6697851061851e-05
-8.38114925480465e-06
-2.29610506830032e-05
-2.63181474696409e-05
-5.55768273035681e-05
-1.80153580404238e-05
-8.17578429492641e-06
-3.68898372881461e-05
-7.08857277170726e-05
-1.81768625978205e-05
-7.92358353243359e-07
-4.95802039890367e-05
-2.4235477338885e-05
-1.93268626770949e-05
-2.27657686697023e-05
-1.02913662089641e-05
-4.56821903539473e-05
-1.25013178921471e-05
-1.77528687083723e-05
-2.00078576840678e-05
-4.69942293692624e-06
-8.65787017371587e-06
-4.55097759693905e-06
-2.06987842440488e-05
-3.53690842125902e-05
-3.00747136357399e-05
3.33695139682654e-07
-1.33392236087776e-05
-2.17287066087701e-05
-3.56949474981908e-05
-4.16267133640092e-05
-1.67861957899105e-05
-1.50098255036152e-05
-2.74367767459493e-05
-5.02270812778061e-06
-1.35183313251991e-05
-3.00632338249937e-05
-2.40610767257198e-05
-3.48444594219009e-05
-2.05117472596337e-05
-3.5898210372596e-06
-4.67124203064348e-05
-1.75600984880941e-05
-4.89979774868418e-05
-1.47353481881361e-05
-3.7380108062747e-05
-2.07906058295251e-05
-2.15694912507192e-05
-2.37364607286518e-05
-5.01316438725513e-05
-2.4399192264535e-05
-3.86606345326242e-05
-3.42828276872837e-05
-1.96401787745703e-05
-1.8271768587277e-05
-3.03827194684017e-05
-6.39801195258655e-05
-1.50162127153137e-05
-2.24381184787412e-05
-3.70836265065884e-05
-2.67714389959503e-05
-2.2417022535532e-05
-1.46665455954936e-05
-3.87666100264398e-05
-4.82887389635301e-05
-1.62637639393649e-05
-1.54795875142317e-05
-8.03236972602972e-06
6.21511282458187e-07
-4.24579676692324e-05
-3.719465550898e-05
2.16795208913334e-06
-3.7980616653505e-06
-1.2406997073511e-05
-2.43058772275321e-05
-2.81655872062464e-05
-1.39328366091416e-05
-2.2990883687809e-05
-3.76185082083236e-05
-5.74957042708169e-06
-1.79581625535743e-05
-9.04184600302018e-06
-2.51654557493388e-05
-4.40969943626517e-05
-2.82822923211531e-06
-2.55435850751096e-05
-2.5805282951209e-05
-4.84613840997842e-05
-1.22476459616363e-05
-1.97225426599257e-05
-4.13173546610572e-05
-1.37668786465069e-05
-4.57497916310994e-05
-2.69385525127032e-05
-1.89732730403828e-05
-2.31666379762023e-05
-4.13134788830943e-05
-5.19013313446151e-05
-2.05733366654216e-05
-1.81969862487022e-05
-1.05645731212296e-05
-2.58337170869466e-05
-4.97739629080887e-05
-3.20469417437327e-05
-4.15060051406514e-05
-2.23208068176646e-06
-3.01473239929592e-05
-2.10284256449583e-05
8.76444547260584e-06
6.57521350877108e-06
3.46928931267113e-08
-3.34317294196152e-05
-3.67275261900884e-05
-7.85713319131621e-06
-3.86606586019179e-05
4.89689404150558e-06
-1.28539417220621e-05
-2.64455382200277e-05
-3.85289168075724e-05
-1.41542480231963e-05
-2.97224147243725e-05
-4.21566071627658e-05
-1.80882486180085e-06
-1.22024509506089e-05
-2.66744819760043e-05
-3.2811781007659e-05
-1.5581465004376e-05
-4.08777862593084e-05
-2.25528100873301e-05
-7.17317192267673e-06
-1.21326957130147e-05
-2.18361989290117e-05
3.39665674804063e-06
-3.40305102414507e-05
-1.245251574378e-05
-5.58306803264817e-05
-3.4307457874289e-05
-2.3718779655343e-05
-1.9082819334823e-05
-2.46450927928875e-05
-2.83794635217873e-05
-1.08810232314643e-05
-1.80487297682915e-05
-2.82963982197106e-05
-5.39544163987755e-05
-6.94089916814433e-06
-1.85722971812427e-05
-3.41006398776908e-05
-4.1358329938184e-05
-2.34997131641335e-05
-7.74797696538491e-06
-2.54190114963388e-06
-3.39475937083069e-05
-2.42228737422829e-05
-4.79823141342508e-05
-2.01422003395717e-05
-1.11096719246489e-05
-5.38360305684044e-05
5.58505117177779e-06
-3.2373766028508e-05
-3.13210762075145e-05
-4.20215407840012e-05
-2.40736064084609e-05
-2.75170394597104e-05
-4.63926752093221e-05
-1.10072917845149e-05
-4.47826333601753e-05
-4.25253026531232e-05
-4.12960033131524e-05
-1.56299191666827e-05
-3.68737982569067e-05
-1.84608749790199e-05
-3.16612855012133e-05
-1.75181124724333e-05
-3.70523738989399e-05
-1.2319124499156e-06
-1.47568803342912e-05
-1.39896401436394e-05
-1.94939945455686e-05
-9.82196889657688e-06
-2.05992554024164e-05
-1.04913764318485e-05
-2.86230350645263e-05
-2.55400389048226e-05
-2.69992351761342e-05
-4.34239786454061e-05
-3.94387653862127e-05
-2.94596944708642e-05
-3.66476138839997e-05
-2.01723944307662e-05
-2.6551636655303e-05
-2.74789642593742e-05
-8.63854480456343e-06
-4.50269807534039e-05
-2.85959722912279e-05
-1.28034138507456e-05
-3.01897871246325e-05
-2.46691904518794e-05
-2.84506894881488e-06
-2.04156322097997e-05
-3.7670250411766e-05
-3.32496677902892e-05
-1.1424457889157e-05
1.14970971205606e-05
-2.63121339473451e-05
-3.0484608077672e-05
-1.99285013340591e-05
-3.92333793621806e-05
-4.14777562857271e-05
-2.81441610145341e-05
-3.06067512069345e-05
-2.67505523880234e-05
-8.20501166336224e-06
-1.29486042059312e-05
-1.23282553213338e-05
-3.29681642499796e-05
-6.58898297394267e-06
-7.04307664753116e-06
5.28130379092622e-07
-6.09037268989533e-05
-3.19856460065791e-05
1.67898506723884e-06
-3.08693380270602e-05
-1.092790704474e-05
-2.1901529909539e-05
-1.93363660674907e-05
-1.34078970719441e-05
-1.73948083924401e-05
-1.76354440408192e-05
-2.00191906332928e-05
-3.76111209935642e-05
-5.0146128547289e-05
-1.99144602820268e-05
-3.11089981880203e-05
-1.55066385461474e-05
-2.63914134722499e-05
-3.3135809851527e-05
-3.41091648775183e-05
-2.03583042587677e-05
-4.42235513812505e-05
-1.19945203877286e-05
-1.50234459610181e-05
-1.3531415731984e-05
-2.14165525124934e-05
-4.23636891933484e-05
-1.97139692348489e-06
-3.90213185335604e-05
-3.24270231296154e-05
-1.43050457350257e-05
-2.5720898012171e-05
-2.91843937154793e-05
-5.19811972833278e-05
-8.9266873170812e-06
-6.72619108777591e-05
-1.84552372212049e-05
-2.08765565434196e-05
-3.56598908022631e-05
-5.24929147477894e-05
-3.68090538293876e-05
5.27122761918633e-06
-2.57711894715801e-05
-4.60129779364604e-05
-4.21370259159747e-05
-8.29011070978686e-06
-2.67538312046428e-05
-2.2630757776754e-05
-4.7270279488661e-05
-4.18397665422221e-05
-4.08979811134779e-05
-2.84589451770953e-05
-2.50608800510167e-05
-2.49438803521184e-05
-1.13731029536576e-05
-2.72795499655201e-05
-1.51955100947794e-05
-6.7645479013384e-05
-1.59599550401623e-05
-2.42390635322503e-05
-3.87242651896942e-05
-2.87891666915533e-05
-3.70452832056664e-05
1.10840844328185e-06
-1.52224365088502e-05
-4.25561687523345e-05
-1.26658244687096e-05
-5.51631998238426e-05
-2.33095776214763e-05
4.72932918106672e-06
-3.51028334249489e-05
-3.72114028426292e-05
7.65972161959523e-06
-6.06730245069993e-05
-3.24848360121968e-05
-1.91343338827181e-05
-3.63813926810782e-05
-1.65852160068676e-05
-3.74742493780325e-05
-5.81934396554416e-06
-4.64191470900319e-05
-2.36459695425688e-05
-1.84185311134176e-05
-2.8712553698318e-05
-3.48015753775401e-05
-2.10758424839401e-05
-2.96309869413204e-05
-3.25305997290368e-05
-2.18455768348747e-05
-2.11751421240422e-05
-4.39920833809202e-05
4.8778942426152e-06
-3.13136519670365e-05
-2.29564173077386e-05
-3.65670805601426e-05
-3.02559644544832e-05
-2.61965739952647e-05
5.96624569521172e-06
-2.24929148368228e-05
-1.33484421667314e-05
-2.17526371826143e-07
-4.01061249443449e-05
-1.04719194516259e-05
-3.77914627229628e-05
1.19030517222563e-06
-2.21820757939649e-05
-2.33914528650883e-05
-8.91247566222047e-06
-4.18330723330628e-05
-2.15416177830357e-05
-5.02910709537842e-06
-3.80054233679253e-05
-1.48590617114246e-05
-1.64228351170857e-05
-1.6317018426795e-05
-2.44392694582422e-05
-2.06355279902061e-05
-2.68248182077418e-05
-1.22986578964956e-05
-3.28744870510814e-05
-2.25073483008287e-05
-3.43014591205012e-05
-5.69948754014398e-05
-5.84187899256744e-06
-2.12211616574044e-05
-1.14009118953847e-05
-1.91078367580367e-05
-4.00425776299213e-05
-1.92935435334124e-05
-1.91017599329683e-05
-3.12756076989955e-05
-2.32071084330058e-05
-8.88146412842996e-06
-3.8244759269334e-05
-1.44840226344879e-05
-2.63595280793293e-05
-2.9209020773411e-05
-2.06358630543866e-05
-1.55945766353085e-05
2.31524060506457e-06
-3.09214732796686e-05
-4.78279038008019e-05
-1.76286024525368e-05
-2.95186437732215e-05
-3.61344888959681e-05
-2.6345946179696e-05
-1.5843475376084e-05
-2.88880740120923e-05
-3.8414966904621e-05
-1.95786685418924e-05
-2.89358029262731e-05
-1.24059635042627e-05
-2.93013648144446e-05
-1.78707584993636e-05
-3.3289232677698e-05
-2.31961756773208e-05
-4.49129916828966e-05
-4.22180636769069e-05
-1.89601378367621e-05
-4.75317987745077e-06
-3.36711259697536e-05
-1.86425080694315e-06
-2.70637938885419e-05
-3.13259338356898e-05
-2.53622054487164e-05
-2.99069483981179e-05
-2.10971836774201e-05
-8.27469450943727e-06
-3.40730449352135e-05
-3.16483309108097e-05
-4.32804599441663e-05
-1.08012208633093e-05
-3.58420834001791e-05
-3.41624610620482e-05
-4.23530203744974e-05
-5.02566698090587e-05
-2.09929777679999e-05
-1.15604680630254e-05
-2.02554570807893e-05
-1.9317459251197e-05
-2.01487428262454e-05
-1.84282859949849e-05
-4.25601042578437e-05
-4.1505654926798e-05
-5.55863941585075e-07
-1.67514336961851e-05
-2.58698599553913e-05
-2.9210133221667e-05
-3.41388443695464e-05
9.85231473180462e-07
-3.68778868469808e-05
-5.1505460700563e-06
-2.53192552723921e-05
2.08013500163933e-05
-3.45527919740232e-05
-4.33267032562239e-05
-2.5880755427867e-06
-1.35742839853901e-05
-4.13480176599878e-05
-3.10751507073682e-05
-3.41110630230751e-05
-3.11074083326084e-05
-3.0074410966437e-05
-1.06775328349549e-05
-3.15131189040159e-06
-4.62379171209668e-05
-3.27644313524354e-05
-1.62360637330271e-05
-4.6062454713756e-05
-4.35510182288235e-06
-4.10018429322709e-05
-1.62685158436907e-05
-4.36478935084759e-05
-4.50755653473446e-05
5.71705462626929e-07
-2.0499244259886e-05
-1.77158375681214e-05
-2.64428568853878e-05
-1.78670900279892e-05
-1.98230200047415e-05
-3.52895772622125e-05
-2.91160963959635e-05
1.39840198810347e-06
-1.04115788040706e-05
-3.44876095763416e-05
-7.23236156506578e-06
-2.76841006990651e-05
-1.40590429290451e-05
-4.32165335508433e-05
-2.77127623706205e-05
-2.79640088585364e-05
-3.04535822919591e-05
-3.21230138585851e-05
1.03460887384028e-05
-4.05564502119514e-05
-3.49956542453476e-05
-2.3204624806431e-05
-1.21453740842752e-05
-1.1306549656261e-05
-2.50223895178733e-05
-2.51012395999372e-05
-3.01322166404706e-05
-1.81774866359804e-05
-2.78448019903666e-05
-1.28579100722577e-05
-1.45326223906696e-05
-1.54873803058215e-05
-2.47009893719132e-05
-1.3842811057077e-05
-3.71599164720185e-05
-9.98869510060156e-06
-2.31755242466457e-05
-4.23288380353456e-05
-3.25314984407233e-05
-4.18724856651509e-05
-1.13590137342831e-05
-3.05267195815204e-05
3.05546658724178e-06
-1.56495147457958e-05
-2.02602790513085e-05
-1.488011902802e-05
-5.2238393440681e-05
-3.71008830197405e-05
-3.35402299957324e-05
-3.38696418207663e-05
-1.40167096811025e-05
-4.29621596246739e-05
-1.54500582923068e-05
7.37722579543327e-06
5.0414778435273e-06
-1.02651320106613e-05
-8.53962318655479e-06
-5.58481510932635e-06
-3.67968229540023e-05
-2.814093339324e-05
-2.38475885930765e-05
-1.20528808558008e-05
-2.51138580825814e-05
-1.79081277970981e-05
-3.77075577294202e-05
7.08392046178982e-07
-3.00251041371459e-05
-5.15773064941239e-05
-4.11196867928853e-05
-3.01683155463115e-05
-2.20003176792152e-05
-6.84231233095788e-05
-2.62927111451454e-05
-3.1481734546212e-05
-4.92329834558787e-05
-2.86188960217131e-05
-2.15570328657707e-05
-4.32116055754843e-05
-8.4094024874725e-06
-2.58818167853565e-05
-2.85552528368873e-05
-1.24872895767419e-05
-1.90095921478639e-05
-3.56860461978842e-05
-4.46533556633974e-05
-2.1758231528388e-05
-1.52163913497554e-05
-2.7085880242672e-05
-3.19426661386168e-05
-1.60283580395226e-05
-3.71311797404747e-05
-4.00230080225486e-05
-1.77743994504449e-05
-7.40059969276402e-06
-2.16741449412259e-05
-2.96684195669516e-05
-2.93698601228348e-05
-4.47655092294189e-05
-1.28139124947248e-05
-2.50808654892849e-05
-1.69891788661151e-05
-1.25172581508569e-05
-3.92718675423739e-06
-2.26689301416961e-06
-3.1235547712307e-05
-3.47511416142183e-05
-3.52912114913072e-05
-6.07002993551735e-06
-1.11371065290243e-06
-7.41054238045444e-06
-1.9429347208102e-05
-1.0832029979545e-05
-2.36724142150335e-05
-2.50754907315493e-05
-1.82876220725864e-05
-3.62026099073632e-05
-3.08251627357722e-07
1.1944572323566e-05
-4.41922978111521e-05
-3.39599070828255e-05
-3.59568883534472e-05
-2.95293355138699e-05
-1.84387944880238e-05
-6.26575918853463e-06
-1.95944740731913e-05
-3.78313259046236e-05
-3.43107954935474e-05
-3.23838884844808e-05
-2.47862101784792e-05
-2.19813945748415e-05
-2.58079054887004e-05
-9.66547381391427e-06
-3.56311071223392e-05
-2.32264164588962e-05
-2.26657633234579e-05
-2.44378927311453e-05
-1.49384624492316e-05
-4.05848603487846e-05
-1.64633559638931e-05
-2.3677185908772e-05
-1.08125156722309e-05
-2.66620587558704e-05
-4.26487405771661e-05
-3.1738869039703e-05
-2.78207129958969e-05
-8.23647202565362e-06
-1.20112183390888e-05
8.58011613929118e-06
-2.75709781878277e-05
-2.68785145126462e-05
-3.02467455933017e-05
-3.07038595010826e-05
-1.75233385874169e-05
-1.62656013552059e-05
-2.1970774299079e-05
-2.6947486601688e-05
-3.96258543555445e-05
-1.36888689176693e-05
-1.67745881032419e-05
-2.40515728821394e-05
-5.4824151238982e-06
-3.00005668366627e-05
-4.12880789832273e-05
-3.52773936252155e-05
-2.77797848540392e-05
-2.55114237162446e-05
-6.04629630932704e-06
-9.00538354965466e-06
-4.05514755691124e-05
-3.2374494511068e-05
-3.04135369683518e-05
-3.46677313955976e-05
-2.73108721848057e-05
-1.74133072552451e-05
-1.69331514189341e-05
-1.95164040102213e-05
-2.77773060778037e-05
-3.35664878422048e-05
-2.1606443367826e-05
-2.46833364092111e-05
-5.70236083333712e-05
-1.08636855801529e-05
-4.12827386651057e-05
-3.1583723532525e-06
-3.30802700879506e-05
-1.40610404968579e-05
-3.81065361697628e-05
-2.50505323038138e-05
-1.80198863753638e-05
-2.40300282262732e-05
-3.8387304030937e-05
-9.41378411371045e-06
-3.94882258762087e-05
-1.20755274222019e-05
-4.11137992245165e-06
-2.79731065491165e-05
-1.23320192563927e-05
-3.06770914206104e-05
-4.11842364926421e-05
-6.67797485101303e-05
-4.48700037965891e-05
-1.82377154861299e-05
-2.28467706247199e-05
-1.2157935371578e-05
-2.88602466525266e-05
-2.54734398989725e-05
-1.25393736275775e-05
-2.79856457913857e-05
-3.69324040365652e-05
-2.77001320002067e-05
-3.27937870326864e-05
-2.30244723203189e-05
-3.59919429756514e-05
-2.85906601147506e-05
-1.77175596653771e-05
-2.88615163259004e-05
-9.22682652874948e-06
-2.87407712295352e-05
-2.13368516092917e-05
-3.34884343575051e-05
-1.67994265857645e-05
-1.02081663050434e-05
-3.18680923782014e-05
-1.7960672956158e-05
-5.56652083818973e-05
-2.5019592185964e-05
-3.68073710290266e-05
-2.27417145989902e-05
-2.891974591837e-05
-4.69226878285839e-05
-2.74293714161431e-05
-4.13569350871536e-05
-2.89805001279902e-05
-4.81072293491876e-05
-1.42060115169867e-05
-3.12399413664264e-05
-2.84297836551912e-05
-2.08128652447936e-05
-3.45598178808455e-05
-2.50804495166116e-05
8.23657919488121e-07
-1.72018235845814e-06
-2.05885255842121e-05
-2.897764101985e-06
-5.79953432701734e-05
-4.99751141922913e-05
-3.17779452509448e-05
-5.58838707465931e-05
-3.88497747924933e-05
-2.49252067296646e-05
-4.30253042774059e-05
-1.71861047776237e-05
-4.28525445687447e-06
-6.89366165093553e-06
-3.20824642992251e-05
-3.26480586948548e-05
-2.00566498688403e-05
-2.10148764761213e-05
-3.20848561036647e-05
-1.1333911434574e-05
-2.87076679852387e-05
-4.83356879183757e-05
-1.14223479666852e-06
-1.64672525920684e-05
-2.61063719365602e-05
-8.14992220110824e-06
-2.77681574175531e-05
-2.7830020147696e-05
-2.04347770759937e-05
-2.35057226665503e-05
-3.009765782051e-05
-2.540917823844e-05
-1.41528327007765e-05
-2.82749473219329e-05
-2.30777707855806e-05
-3.16679641245439e-05
-2.89158056893751e-05
-1.21564890242542e-05
-7.14086386504731e-07
-4.37870523638606e-05
-1.52905334187041e-05
-1.39768187494368e-05
-3.37314623951161e-05
-3.10235055482187e-05
-1.81310097490891e-05
-2.28668820426074e-05
-3.52589169723656e-06
-1.87984187564612e-05
-2.41350597810309e-05
-5.28872981252618e-05
-1.48380636063324e-05
9.09104308244138e-06
-4.20839955777187e-05
-1.51200877309089e-05
-3.58844292324009e-05
-2.28577670976428e-05
-2.58363398414294e-05
-1.57694589344489e-05
-2.44065793472916e-05
-2.6456197298839e-05
-1.42393931439508e-05
-3.7209575058633e-05
-1.40040191879569e-05
-1.72694486502389e-05
-3.21803421360763e-05
-2.96653741147051e-05
-2.54319909349543e-05
-3.13972581022331e-05
-2.23332189965549e-05
-2.84647914557514e-05
-1.74779250967656e-05
-7.3165769543042e-06
-1.75982629133696e-05
-2.98379878565853e-05
-4.0796401154073e-06
-2.30001667336724e-05
-3.1292429789182e-05
-5.96570464287424e-05
1.13307260754905e-07
-2.5953056604094e-05
-1.26751203064221e-05
-3.77781643886542e-05
-3.86039488554385e-05
-3.2180786000934e-05
-2.8609827172232e-07
-5.23107931589525e-05
-1.68739034391532e-05
-2.95713081018452e-05
-2.26581659553777e-05
-3.45025458727978e-05
-2.54718455127461e-05
1.58422331961447e-06
-3.60633058208629e-05
-3.98790289123843e-05
-3.5604109979372e-05
-2.87029793585068e-05
-2.82919869802112e-05
-4.5683229550363e-05
-1.65772502391436e-05
-1.23683243804694e-05
-3.75042969531624e-05
-1.28299098046882e-05
-2.10909135764418e-05
-3.43979260552063e-05
-1.20247063448111e-05
-1.49820914079454e-05
-4.11134455372611e-05
-3.66897361921425e-05
-4.60799299714952e-06
-2.44374262975907e-05
-9.58836684800413e-06
-3.14844694525452e-05
-1.49775923088973e-05
-2.375678468858e-05
-2.71724236212067e-05
-3.97600757101014e-05
-1.95804037171585e-05
8.40664472438968e-06
-1.97080955594303e-05
-6.35729923721273e-05
-9.14234010353209e-06
1.15415059836533e-05
-5.64880540405079e-06
-3.13705393491628e-05
-3.09431700868651e-05
-1.88791725047443e-05
-2.40961270905014e-05
-3.2791636136617e-05
-2.67045598463398e-05
-2.66741164747597e-06
-3.00768128819744e-05
-3.15557885802858e-05
-1.64475379776469e-05
-2.76052790203145e-05
-2.18985376588042e-05
4.11758218592485e-06
-4.52186172241109e-05
-5.27233363735895e-05
-2.25298472732063e-06
-3.32096075567579e-05
3.51814987656612e-06
-1.74365562561731e-06
-3.85890995397502e-05
-4.02890537597731e-05
-2.62684153280182e-05
3.13482148699875e-06
-3.58816316218631e-05
-8.39606785407968e-06
-4.22868663783217e-05
-2.58374471364157e-05
-1.69345483263855e-05
-3.06730492580343e-05
-4.00343427266682e-05
-4.79915148668356e-05
-4.77901271059749e-05
-1.5123901346917e-05
-1.66894829837505e-05
-2.00718763020863e-05
-2.75851437036949e-05
-3.91820339555709e-05
-2.41485665129305e-05
-3.44295705817808e-05
-3.48982689873032e-05
-3.28454958658629e-05
-4.74072952011561e-05
-2.20965812540306e-05
-3.1476655045058e-05
-3.90643392387052e-05
-1.78708551450549e-05
-1.35399677338766e-05
-2.95368336823461e-05
-2.57750621957934e-05
-4.56912310097448e-05
-2.74873944593838e-05
-2.29558768615521e-05
-6.90549176754652e-06
-2.90470162319254e-05
-2.22517462814916e-05
-1.61624220220206e-05
-2.05606847130605e-05
-3.33985527168685e-05
-2.63191470904623e-05
-3.2286233087569e-05
-3.20661570059684e-05
-3.72983056514831e-05
-3.81003456095771e-05
-1.32667525571332e-05
-3.72283143418977e-06
-4.81912235473206e-06
-2.86674042923382e-05
-2.99434407172995e-05
-2.59902650036032e-05
-2.19767839706505e-05
-1.45519020239436e-05
-9.86083112564232e-06
-1.33793650925233e-05
3.22192187571363e-06
-2.9016107251292e-05
-3.5447852029507e-05
-2.47712774736303e-05
-4.95454991506028e-05
-1.79874123136653e-05
-1.51044796566535e-05
-2.30445377442379e-05
-4.00760489916211e-05
-2.98120998109057e-05
-1.63450357528274e-05
-3.14664028197695e-05
-1.87376833661067e-06
-7.16741195799495e-05
-3.0946925378628e-05
7.63212431750603e-06
-4.8121674153462e-05
-1.27271803182634e-05
-2.02722960991243e-05
-2.31973739954245e-05
-2.690618875078e-05
-3.60924192879261e-05
-2.23769436018573e-05
-1.58265226139588e-05
-1.99468909243185e-05
-2.29904029274061e-05
-1.56413962346925e-05
-4.13264665821421e-05
-1.98242117554538e-05
-1.97691452771512e-05
-2.74141355053757e-05
-1.02907655344277e-05
-2.84008232929057e-05
3.66440319943535e-06
-3.13213609583139e-05
-2.70870966619113e-05
-3.07909026979503e-05
-2.69193238720463e-05
-2.37044040821884e-05
-2.00430230061882e-05
-1.26962153028496e-05
-2.58121287460041e-05
-4.48603886106275e-05
-9.74931402426727e-06
-3.84601910679959e-05
-3.42850144505016e-05
-1.55229359628551e-05
-4.33263489096464e-05
-4.80412333665939e-05
-4.52200245898691e-05
-1.85810683746009e-05
-5.81665202650661e-06
-5.91887057374656e-06
-2.40814620182887e-05
-4.77286029671623e-08
-3.47303587736726e-05
-2.28973528501684e-05
1.04003559937998e-05
-3.12943194639449e-05
-5.06361324727038e-05
-3.8192551794585e-05
-1.52140004894848e-05
-2.64099319026918e-05
-3.07623291076885e-05
-5.33074870216474e-05
-4.46171838575302e-05
-3.80890525205973e-05
-8.26831663194849e-07
-2.87114490816752e-05
-5.42153182653728e-07
-7.66062675331736e-06
-1.56244026051453e-05
-2.22961905693262e-05
-4.51370868951638e-05
-2.67776066951991e-06
-3.47873339865076e-05
-1.86899839922832e-05
-2.21522073161425e-05
-2.80494575969374e-05
-4.13324009176513e-05
-3.00697212652528e-05
-1.13433615088753e-05
-2.45390136478696e-05
-4.11464376708148e-05
-1.13841721645449e-05
-2.40333551411837e-05
-2.77654432631703e-05
-1.585192068983e-05
-2.04921506534151e-05
-4.681617847657e-05
-2.66934855348036e-05
-1.2929146045257e-05
-3.3481818641076e-05
-2.78714331160226e-05
-2.00823216970157e-05
-9.73131724680606e-06
-2.30230377815013e-05
-1.63444803332633e-05
-4.54165992988248e-05
-1.97972250246961e-05
-4.64065422736468e-05
-3.56371234443558e-06
-5.71585627943715e-05
-3.27642472834959e-05
-1.59436207806691e-05
-3.08122538095555e-05
-2.67545734812875e-05
-3.35427144931532e-05
-3.14250976052107e-05
-2.77206104203664e-05
-3.01480028591774e-05
-4.37669392055631e-05
-2.14853337199848e-05
-5.13637791899819e-05
-2.62991983338932e-05
-1.92185350027365e-05
-3.30265427188875e-05
2.04665015416993e-05
-2.50731391953296e-05
-4.87371912291417e-05
-2.41615936940445e-05
-4.3734922158574e-05
-6.42786694360778e-06
-1.95067991697341e-05
-5.90279219331131e-06
3.58381857553558e-07
-3.50214798240746e-05
-3.99391432094649e-05
-3.76436025562744e-05
-3.24350390552602e-05
-2.27361730784211e-05
-3.36532554769755e-05
-3.89723271778571e-05
-6.75330039677379e-06
2.96934269692929e-06
-3.75314733971901e-05
-5.079663856979e-05
-1.89018197000775e-05
-3.40999448884102e-05
-1.49041579840761e-05
-1.59078591399218e-05
-3.69507259605559e-05
9.72499038275985e-06
3.77453047784643e-06
-4.35891714294841e-05
-2.48225882511526e-05
-2.36160698604732e-05
-1.6910860511744e-05
-2.3868892248139e-05
-2.25502707139204e-05
-2.33742175862516e-05
-1.82241387096601e-05
-2.89922588609291e-05
-2.70126921144804e-05
-5.27613469176476e-05
-9.29817862804054e-06
-3.69459140157411e-05
-5.45453581905074e-05
-5.08482484935821e-05
-3.92354985211379e-05
-4.50167181024969e-05
-4.15104266155441e-05
-2.93074884987889e-05
-6.73598984985519e-05
-4.03554640151326e-05
-2.16502757144518e-05
-8.15245426281016e-06
-4.56126673698941e-05
-3.81144069222945e-05
-2.84042225695244e-05
-3.92496065696276e-05
7.03063861488949e-08
-2.08750492783568e-05
-1.62202031494592e-05
-1.80677357207289e-05
-1.26330880539338e-05
-2.78238137232263e-05
-3.66161748973946e-05
-1.59737428160482e-05
-1.51098778826452e-05
-3.53664428144698e-05
-2.60720340509912e-05
-8.38326389890787e-06
-3.01207478418204e-05
-2.2801593151942e-05
-1.36436018832773e-05
3.59994366376134e-06
-2.20833024599495e-05
-1.79533220327098e-05
1.70736688038862e-05
-2.76381985061006e-05
-1.69895708152736e-05
-1.36497465917769e-05
-4.93477591325251e-05
-3.61187777475642e-05
-3.38467391638347e-05
-2.85702309398919e-05
-3.41374843710816e-05
-4.10281042561101e-05
-2.32289973130566e-06
-2.64838541753504e-05
-1.90739772922166e-05
-1.90521071785485e-05
-1.50462782754152e-05
-6.92487728027914e-06
-1.68422473441726e-05
-4.22496229379445e-05
-2.79375688626241e-05
-2.20502871559083e-05
-1.03758729643358e-05
-1.96715088697619e-05
2.74739559150254e-06
-5.02472517659743e-05
-7.60686423771098e-06
-2.82854396685112e-05
-5.50819072273045e-05
-2.89738539014619e-05
-4.18293648524001e-05
-3.60273102995532e-05
-1.91477775994101e-05
-1.33664717714888e-05
-1.63644130024667e-05
-2.58642339525058e-05
-1.90509538322597e-05
-6.02488752764906e-06
9.33252002710347e-06
-1.12867698811465e-05
-2.16894131870196e-05
-2.49069867369247e-05
-2.37953243202797e-05
-4.84058940414515e-05
-3.18450968742025e-05
-5.13382819408619e-05
-4.41282804902806e-05
-1.11295631690878e-05
-3.03206325418241e-05
-4.39560948526381e-05
-3.90290483330747e-05
9.08868862551967e-06
-2.32427356601672e-05
-2.13029936615933e-05
-8.43017848481741e-06
-3.94577542784794e-05
-3.45917824105521e-05
-3.23721874902585e-05
-3.92500303137493e-05
4.79759439884268e-06
-1.80981003097287e-05
-1.52756066091923e-05
-2.71265807255685e-05
-5.27324617369163e-06
-1.85508565886807e-06
-2.34745237799269e-05
-1.08877502843056e-05
-6.20086900868556e-05
-3.15176197481641e-05
-3.2005724346891e-05
-3.13965139225834e-05
-1.51434194467819e-05
-1.77223792029711e-05
-1.41698209568243e-05
-1.69695899652487e-05
-5.55212263197513e-05
-2.93796880986126e-05
-2.09191304824279e-05
-2.53236690159827e-05
-1.75688129015171e-05
1.01915898160835e-06
7.23058421598224e-06
-3.37515209685676e-05
-2.025806382338e-06
-1.69599169594701e-05
2.9797405846827e-06
-1.33386436103923e-05
-2.71223458542581e-05
-3.32985328298356e-05
-8.7854776713107e-06
-3.95451615221705e-05
-2.09729985055742e-05
-3.73463668578321e-05
-1.8146649854778e-05
-2.43084142828416e-05
-1.88237787125476e-05
-1.54473751963486e-05
-5.74330846771743e-06
-1.88122594440425e-05
-3.72659667061216e-05
-8.98934259803498e-06
-2.49164647698757e-05
-1.42950603986571e-05
-1.06919245952234e-05
-2.67537857930402e-05
3.89607748354663e-06
-2.06317364691505e-05
-3.33488921037717e-05
-2.93402821121147e-05
-4.25124755775491e-05
-1.81184132320389e-05
-1.02604870554279e-05
-4.71756211493189e-05
-3.83214396806354e-05
-2.4919042102305e-05
-3.17399284847608e-05
-2.31137147002836e-05
-4.92645579858892e-05
-1.70832643646586e-05
-4.20119517550518e-05
-3.29605580388678e-05
-2.10863681435453e-05
-4.73309620743472e-05
4.52145641732287e-06
-2.34302247253152e-05
-1.96223042144495e-05
-2.01416834060538e-05
-2.37717310513961e-05
-3.96121217659237e-06
-3.55960109459152e-05
-3.42421624167048e-05
-1.74591112872869e-05
-5.9179050532541e-06
-2.99053598865691e-05
-5.36791243529957e-05
-2.64099544342245e-05
-4.6960803479131e-06
-4.26200868855914e-07
-2.82588488435582e-05
-2.37556263930539e-05
-3.13212109723782e-05
-3.42139226077921e-05
-2.23631426447114e-05
-8.0474984868306e-06
-2.86691710552407e-05
-1.84886823825618e-05
-5.02877348882706e-05
-4.59664798552855e-05
-3.64823245228064e-05
-4.68376382920215e-05
-3.08682277052572e-05
-2.25197179906834e-05
-2.45317982465822e-05
-4.23418444902271e-05
-3.44107454601556e-05
-3.90764239807422e-05
-1.10176978435094e-05
-2.65806552407646e-05
-2.22313430936406e-05
-2.53133689924409e-05
-1.62967935159207e-05
-2.29624334906576e-05
-3.09984480198131e-05
-1.70368774098663e-05
-2.49608204123704e-05
-6.48829849826918e-06
1.01275958758004e-05
-1.72039793615196e-05
-3.4234437526642e-05
-1.43156526274343e-05
-2.42048523773091e-05
-3.28264768072515e-05
-3.9211306509041e-06
-1.59963712137055e-05
-1.78986667071922e-05
-1.81648019984686e-05
-2.90223315465681e-05
-3.78628026303066e-06
-6.38493631177166e-06
-8.23829335750464e-06
-4.09272895463732e-05
-3.13959717562573e-05
-1.29671604135244e-06
-2.23343699685854e-05
-2.60134687545922e-05
-4.1460812101317e-05
-8.81932617020633e-06
-1.84821018251128e-05
-1.93690264560571e-05
-4.11859397498215e-05
-1.38327282240552e-05
-4.43953815603035e-05
-1.35149695549356e-05
-4.06603957141681e-05
-3.4088017516707e-05
-1.70816891646764e-05
-2.57113981537586e-05
-2.15135485491535e-05
-4.46697023213916e-05
-2.81044356420768e-05
-9.25402674976668e-07
2.79506751985805e-06
-8.89514160042178e-06
-3.62223766166144e-05
-4.97433089164093e-05
-3.17171907811296e-05
-6.26369084143565e-06
-3.19201159777358e-05
-2.4220984979988e-05
-4.70754154217463e-05
-4.66253242257416e-05
3.703042763893e-07
-2.35698334427966e-05
-1.50207615241726e-05
4.29848365793719e-06
-3.47159463966754e-05
-1.2744514500517e-05
-3.29892626460185e-05
-3.64049006620848e-05
-3.96079367263445e-06
-1.71823817540841e-05
-3.24271181756992e-05
-3.4073083316945e-05
-5.1393736042303e-05
-1.08429302148523e-05
-7.95359694249788e-06
-1.69054498097936e-05
-4.78397396359589e-05
-1.76612668889669e-05
-3.86903108515935e-05
-2.23556733142659e-05
-4.55737108899098e-05
-1.89991670960471e-05
-1.73683699468369e-05
-1.04844026378381e-05
2.20667020792216e-06
-5.65847417161614e-05
-2.40934595757151e-05
-3.15600936447398e-05
-1.30655607048018e-05
-1.293255189826e-05
-4.00148152228449e-05
-4.20818239963883e-05
-1.29229606053657e-05
-1.04075656991069e-05
-2.58490800805842e-05
-1.08442143745195e-05
-6.22350048054001e-06
-3.07729868773143e-05
-2.97977513289663e-05
-3.71422464225377e-05
1.73509814541545e-05
-9.2762808553739e-06
-3.40609585460745e-05
-1.03823163992786e-05
-1.93783077226039e-05
-4.1257125907687e-05
-1.86197045030847e-05
-3.80057790637102e-05
5.62066576900777e-06
-3.26217460685638e-06
-2.31921901928778e-05
-3.33863856008138e-05
-3.1867149866874e-05
-2.84600748513528e-05
-8.95937204563876e-06
-3.880225987187e-05
-4.86698207691068e-05
-2.18526021685016e-05
-1.90748589853485e-05
-2.02924071699737e-05
-3.06460764963544e-05
-9.92597330521092e-06
-2.60540095661039e-05
6.21281847916681e-06
-2.07896679717205e-05
3.87229886037223e-06
-4.86621646436176e-05
-2.221025728864e-05
-3.50664220349972e-05
-1.1249214723426e-05
-1.8568110659312e-05
-2.96545122207048e-05
-3.21993234409178e-05
4.25053614762952e-07
-1.57438062674235e-05
-3.08481137047523e-05
-1.22178678022829e-06
-2.76091909082159e-05
-1.94784876534383e-05
-3.4745980208704e-05
-4.83264409012119e-05
-2.77168912365014e-05
-1.44413266021289e-05
-2.23197875686164e-06
4.28874038735e-06
-2.12555735585822e-05
-3.53082143314895e-05
-2.74234127357707e-05
-5.30589805554714e-05
-4.0112152105461e-05
-3.47575051073189e-05
-1.14991908455997e-05
-3.0621203640237e-05
-3.76212151421424e-05
-3.82733622575899e-05
-3.06331493992778e-05
-2.81910572681814e-05
-3.83389153964807e-05
-2.64946383980245e-05
-5.05038334512504e-06
-2.58533286242962e-05
-2.06287142574439e-05
-4.60168943484329e-05
-2.9899133324991e-05
-2.21390298641335e-05
-1.34580145352523e-05
-2.71180664347195e-05
-2.06437531749016e-05
-3.23816661094733e-05
-1.90861168361613e-05
-1.72779899203234e-06
-6.99374882231453e-06
-2.74025929606649e-05
-3.14920425888947e-05
-3.06079657442649e-05
-1.42228797698251e-05
-3.43942285775465e-05
-1.8219459361344e-05
-1.55641012135905e-05
-2.9639217278253e-05
-2.00881362758384e-05
-6.89562135034652e-06
-4.96719880360087e-05
-2.08169130901443e-05
-4.38766701564357e-05
-2.31163344700523e-05
-3.97646655194543e-05
-1.51638744203123e-05
-3.10761878176435e-05
-2.45476532244631e-05
-1.46112195593397e-05
-5.77177536779548e-05
-1.43177172007016e-05
-3.18897289716068e-05
-2.86806955972276e-05
-3.78153561250743e-05
-1.89263568571617e-05
-4.00009661221399e-05
-1.98472460123732e-05
-1.89868302688997e-05
-5.95544385456299e-06
-2.47740195025864e-05
-4.65946416458898e-05
-3.10425271527224e-05
-8.54688494734493e-06
1.74826965675945e-06
-2.25150984802638e-05
-3.61345569534843e-05
-4.29752401284781e-05
-4.47397066429477e-05
-2.57950283005886e-05
-4.69676054787343e-05
-7.94916863741441e-06
2.00941983582266e-06
-1.65288816859871e-05
-3.94669550553237e-05
-1.89606970959143e-05
-2.8109209227951e-05
-2.42411096262454e-05
-2.50129833116129e-05
-1.73559358134175e-05
-2.19117629581298e-05
-2.96791606306147e-05
-2.56060297345547e-05
-2.40055866184664e-05
-1.76142259648491e-05
-3.12141508928354e-05
-4.34324699357081e-05
-2.57048589589989e-05
-3.8313305284937e-05
-2.77926998425135e-05
-3.42479325645283e-05
-9.25159728335667e-06
-3.13298411229336e-05
-3.35035577660154e-05
-1.79866641314015e-05
-4.80458459498416e-05
-3.34735406141567e-05
-2.55077791489476e-05
-2.14760718322082e-05
-2.68773902114241e-05
-1.55844439894176e-05
-2.91003715330571e-05
-2.80976463830148e-05
-6.6803871436765e-06
-5.52216218029907e-05
-2.02497511100649e-05
-1.97143750337591e-05
-2.04460467913872e-05
-1.76333226476884e-05
-2.56404065239075e-05
-2.2627742559599e-05
-2.78885498988466e-05
-2.0792003278878e-05
-1.19927684684691e-05
-1.56113099204914e-06
-2.41522806905505e-05
-1.78236310772573e-05
-1.46594659738118e-05
-3.78419438533156e-05
-1.35093806671413e-05
-1.9798768067274e-05
-4.52328256651273e-05
-2.84032034953225e-05
-3.43302977444304e-05
2.41189112408655e-06
-1.13608676296934e-05
-4.07100096367241e-05
-3.54545593164767e-05
-7.84305370288227e-06
-2.85536438532714e-05
-3.01738143005126e-05
-7.58789920157181e-06
-3.0504162523256e-06
-1.35992851741013e-05
-1.63538056132164e-05
-8.57304538603097e-06
-1.83690748752704e-05
-5.49399481778429e-05
-2.93042124538992e-05
-2.19918962232438e-05
-1.38365600355292e-05
-4.08274967180702e-05
-2.31340375067833e-05
-2.11507864265275e-05
-2.3293864641357e-05
-1.81855016291113e-05
8.76089660817204e-06
-4.52826548148094e-05
-5.04705408924776e-05
-3.2422511800567e-05
-3.92165961281112e-06
-1.1852372833752e-05
-4.01187551605788e-05
-3.30694196514421e-05
-2.87011478982569e-05
-6.67384301004438e-06
-4.20243955148386e-05
-2.85571863311455e-05
-2.09562573352856e-05
-1.13454765997747e-05
-3.48002462008564e-05
-3.52281417055945e-05
-3.99300925992117e-05
-4.11660682088669e-05
-4.78886930639762e-05
-1.55982995114231e-05
-3.82531659513677e-05
-3.00566175328701e-05
-3.54622291955697e-05
-2.20718739391463e-05
3.92858058301043e-07
-4.53774459734749e-05
-2.41895952144215e-05
-4.39630219117064e-05
-3.752110744248e-06
-7.79952639908543e-06
-2.48474513814683e-05
-5.45685643262218e-05
-6.85862282675838e-06
-2.9879629900517e-05
3.95487800479453e-06
-1.7135023124698e-05
-1.43381796534994e-05
-2.6376344351663e-05
-4.12943652286457e-05
-1.09198360515062e-05
-3.66063770149081e-05
-2.30203312294197e-05
-7.92326015907814e-06
-1.48764506216514e-05
-4.16229792640859e-05
-2.17478658354074e-05
-9.53536575749139e-06
-3.03492298605084e-05
-6.11825330760013e-05
-1.10277917412661e-05
-2.62840126317868e-05
-4.38444292661697e-05
-3.61252479618604e-05
-1.86382860473271e-05
-2.97196308671781e-05
-8.01521966627261e-06
-2.16806569238038e-05
-3.23703818502039e-05
-2.01907256871554e-05
-2.75527296501537e-05
-3.83961694484833e-05
-1.65699509194299e-05
-2.44641646062031e-05
-4.23530203730824e-05
-3.1628688720134e-05
-2.63283008767228e-05
-4.42055734435887e-05
-4.13068461301786e-05
-2.33057072459424e-05
-4.34316815506255e-05
-3.22195021363703e-05
-3.09395252311161e-05
-2.89088373402638e-05
-1.02324881236449e-05
-3.89097509344656e-05
-1.78289186989039e-05
-7.5762273555952e-06
-2.64045842696576e-05
-2.46206626006705e-05
-2.93405237139501e-05
-5.55360269888719e-05
-2.0474184150372e-05
-4.00717794624016e-05
-2.41827275894369e-05
-3.87242101939126e-05
-4.9436288269605e-05
-3.81191160188485e-05
-2.87836224025068e-05
-8.37014317231145e-06
-6.92898131935789e-06
-3.62667598805321e-05
-1.44700972993605e-05
-2.84127089619357e-05
-4.05280290257714e-05
-4.65930315919444e-06
-1.85854456247956e-05
-3.8502351875157e-05
-2.93308829398192e-05
-4.04158757215139e-05
-2.69534883612033e-05
-3.62868381361485e-05
-5.47413801223511e-06
-2.39824564968153e-05
-1.77124675180414e-05
-9.71336569283047e-06
-2.61559538315428e-05
-3.97019421370638e-05
-8.21800047085469e-06
-3.61293783893466e-05
-1.58331820647297e-05
-1.10954878036263e-05
-3.05654003027062e-05
-3.98683258385403e-05
-4.76466327365062e-05
-1.11519718054168e-05
-2.56280426639828e-05
-3.15612909031207e-05
-2.24638274168138e-05
7.36677844887365e-07
-5.72432389021253e-05
-2.40496759784817e-05
-2.36662266919781e-05
-7.49659466627132e-06
-1.29384735247701e-05
-2.8987202434327e-05
-3.97614731062235e-05
-3.36602319615512e-05
-2.55611022211738e-05
-3.03248424669244e-05
-1.92523151904137e-05
-3.50269956607875e-05
-3.75704252156246e-05
-3.66065871642268e-05
-1.60060479481833e-05
-2.53318690028279e-05
-1.04161293677305e-05
-1.32706339674886e-05
-1.43481488975586e-05
-1.84004877505399e-05
-1.12584511528473e-05
-1.80501028572099e-05
-2.19911287369381e-05
-2.64153676835001e-05
-2.39776524107005e-05
-2.76816913851876e-05
-8.98227445993085e-06
-3.27563303361572e-06
-2.50473709555369e-05
-2.60085230248212e-05
-3.72030114620133e-05
-2.77637733045571e-05
-2.19903673095322e-05
-3.52596221259838e-05
-3.30074436152501e-05
-1.56045852839617e-05
-9.03334531141472e-06
-4.44580170731967e-05
-3.24684775240878e-05
-5.05363174433992e-05
-2.89896574973304e-05
7.80914327888594e-06
-1.30848977258351e-05
-1.93914857229345e-05
-3.12315820367414e-05
3.57677567740473e-06
-9.54063193677162e-06
-1.31926418245885e-05
-4.23532969741944e-05
-2.13065894824738e-05
-1.16307297719984e-05
-2.89735734795247e-05
3.38727171630655e-06
-5.21183868925862e-05
-6.87457356346293e-05
-3.5410784493056e-05
-3.59198561562478e-05
-4.91251131306652e-05
-2.33672045085725e-05
-3.44830793855124e-05
-3.24614408401105e-05
-5.1050387098589e-05
-2.57542892509138e-05
-1.1974624407634e-05
-3.51172612954384e-06
-2.46345669112091e-05
-3.03807876875611e-05
-2.93620401005247e-05
-3.30439401021017e-05
-1.7436043981845e-05
1.40527222753063e-06
-3.67018080777282e-05
-1.37800781519942e-05
-3.09044344770402e-05
-2.01858299108992e-05
-1.09331936996373e-05
-2.42127190206631e-05
-1.72504782115781e-05
-2.25255949083279e-05
-3.01307918131517e-05
-2.41797075253689e-05
-3.59652372106875e-05
-4.25541566548098e-05
-3.82270013355896e-05
-3.20912456430394e-05
-2.5704978735201e-05
-1.87811909385399e-05
-9.43238965462389e-06
-3.21689173766652e-05
-1.51195497684714e-05
-6.06177840765802e-05
-9.71374061898841e-06
-1.21619761440315e-05
-1.6841875408358e-05
-4.84544365624322e-05
-4.75808817049703e-05
-3.12455079541412e-05
-2.04854944424458e-05
-1.11617617133789e-05
-2.27311954452076e-05
-3.52431768168563e-05
-1.66769150701679e-05
-3.21008196246612e-05
-4.1822655485084e-05
-3.25278265072138e-05
-3.56693404793054e-05
-2.8936155323316e-05
-4.14156997611829e-05
-3.99461082012771e-05
-4.69391927725845e-05
-2.31001465555492e-05
-5.56863067843969e-05
-3.63857512906814e-05
-1.51568199067353e-05
-2.00308064440078e-05
-2.44672464906799e-05
-1.82917192935622e-05
-4.27613185452451e-05
-3.30570594713429e-05
-2.39347081223316e-05
-3.37416003777735e-05
-1.44546810201727e-05
2.22490827387993e-06
-1.84073587142402e-05
-4.52436280703454e-05
-5.4680235869655e-05
-3.93230234061122e-05
7.59164786772472e-06
-1.10431980607675e-05
-1.60421296966286e-05
-6.61961770451175e-05
-4.03734275392098e-05
-3.88412507376393e-05
-3.25667383620715e-05
-1.64715079900704e-05
-5.75023751610879e-05
-2.69650255578498e-05
-2.25656386230978e-05
-4.25313515443099e-05
-1.59832855640876e-05
9.02863229211334e-06
-1.15707050999031e-05
4.06287532238476e-06
-2.7620402313258e-05
-2.81680840879583e-05
-5.10921911708173e-05
-1.98574058715219e-05
-4.48855943015249e-05
-3.38568714163868e-05
-2.86448475147723e-05
-1.55445003259756e-05
-1.11791374239675e-05
-3.02535984511793e-05
-4.12507980907197e-05
-2.28261272066328e-05
-2.29513068238951e-05
-1.81399341523987e-05
-3.18479769166622e-05
-2.52673359181982e-05
-5.13356076936211e-06
-1.50848358697219e-05
-2.93969649281872e-05
-1.39147565311712e-05
-2.56592669511672e-05
-3.47554471925545e-05
-2.29941803143057e-05
-3.81340536936624e-05
-2.85242676051244e-06
-3.2702174529166e-05
-2.09912032861331e-05
-1.22068001178568e-05
-3.17651758607089e-05
-3.21344776680577e-05
-2.49555080708419e-06
-3.15047194310759e-06
-3.35818386298117e-05
-3.20195112399407e-05
-1.88884927529205e-05
-2.08129562818993e-05
-2.04151353025213e-05
-1.54821326161187e-05
-2.23025812394194e-05
-2.32310501443487e-05
-2.28151094872712e-05
-1.35099508845106e-05
-2.56509257209349e-05
-4.28737030078045e-05
-2.59502822679221e-05
-4.3905412945457e-06
-3.69295515209842e-05
-1.82992761317098e-05
-2.24834584811279e-05
-1.07768976118714e-05
-1.22036861135033e-05
-9.0811260486043e-06
-2.41799629056577e-05
-2.08116728601538e-05
-4.16813462177914e-05
-1.53391437522335e-05
-3.69931460566453e-05
-2.31559233735702e-05
-3.95357904269029e-05
-2.94182475154186e-05
-2.63996579846547e-05
-1.45325268614003e-05
-1.65120695317216e-05
-8.55564567848761e-06
-1.54419772407806e-05
-1.63410615822267e-05
-1.69969745388333e-05
-3.20170941109021e-05
-3.08969150663074e-05
-3.86862700516691e-05
-2.91653633237049e-05
-1.60866442571265e-05
-1.57252576979763e-06
-2.73902592278902e-05
-2.3038564155295e-05
-4.22075190782435e-05
-4.16271476029741e-06
-1.77183472859745e-05
-2.6083271372758e-05
3.34745362162029e-06
-5.34675975303998e-05
-1.60297983741081e-05
-1.34798657317646e-06
-6.01477550186589e-05
-2.77456505675529e-05
-1.98137423901723e-05
-1.68253580487109e-05
-4.65489058944725e-05
-7.02788577596212e-06
-1.1178872929897e-05
-1.0413352275097e-05
-3.43598658078219e-05
-1.39026911563162e-05
-2.58973057391049e-05
-1.15279518464895e-05
-2.59197487116362e-05
-5.04878252068126e-06
-1.08960765483958e-05
-3.99358411532201e-06
-2.71547408238792e-05
-2.63179493167064e-05
-3.77925436686597e-05
-2.62175654786375e-05
-3.70245981048566e-06
-3.64098720876456e-05
-2.4248304238673e-05
-3.70430113060778e-05
-2.35542300458895e-05
-2.40038514429289e-05
-3.32945172445927e-05
-1.69160423920537e-05
-1.42454378694173e-05
-3.72192387392996e-05
-3.42800900921504e-05
-3.85905726305559e-05
-1.28707724903081e-05
-2.86147315948578e-05
5.29441880487073e-06
-3.75724340177053e-05
-4.28461009184964e-05
-1.82055006332237e-05
-2.91128012866874e-05
-3.95969774972952e-05
-5.85531822934198e-05
-2.44589355069314e-05
-1.65952736229465e-05
-1.33351504224194e-05
-1.21522911984519e-05
-1.95370350607693e-05
-2.04641562516037e-05
-1.38637240110334e-05
-1.49863135071501e-05
-2.25613697588198e-05
-1.13677735294184e-05
-2.86021894235041e-05
-6.54072867074874e-06
-3.23044311549117e-05
-3.09878299485484e-05
-1.75033696992142e-05
1.41423959894652e-06
-3.64362553924891e-05
4.19638216091379e-06
-4.30886832492699e-05
-6.00924759387473e-05
-9.70870207927883e-06
-1.67223414099739e-05
-1.87043439880587e-05
-2.25496170670504e-05
-2.61223113481161e-05
-2.32715008534344e-05
-2.29601411063411e-05
-3.28613082532162e-05
-4.0647771688108e-05
-7.19340555536282e-06
-5.62151934979482e-06
-2.81741951357779e-05
-6.26179344056047e-05
-1.4029502333464e-05
-3.23964737528225e-05
-4.21247374168826e-05
-1.28924295979707e-05
-7.34996011112335e-06
-2.46987448531849e-05
-4.80954288194381e-05
-8.54395432719926e-06
-4.31806015954464e-06
-2.77696334122798e-05
-3.32373913832971e-05
-3.20405739099605e-05
-1.01191927081679e-05
-1.72074002621012e-05
-2.088367432155e-05
-2.21095981542858e-05
-4.1197637504755e-05
-2.70977998234247e-05
-1.40627461262459e-05
-4.54177482153823e-05
-2.32976525506259e-05
-3.12536446311858e-05
-1.7459931137394e-05
-3.1023166886615e-05
-3.26461528637016e-05
-1.00629488404492e-05
-3.41992632885861e-05
-2.35423477082849e-05
-3.5198444276094e-05
-2.66584046605762e-05
-1.38131811280136e-05
-3.34084105425185e-05
-1.55085286962082e-05
-9.32802038221062e-06
-2.3288849432711e-05
-6.80726345325109e-06
-4.14054597722256e-05
-3.24953107357332e-05
-1.96417262442836e-05
-3.58757686527025e-06
-3.70526995128096e-05
-1.78731044293714e-05
-3.57399421164328e-05
-1.79956772223975e-05
6.88745296357057e-06
-1.22844044430557e-05
-1.53758269470589e-05
-1.31345687882189e-05
-4.91136773168566e-06
-2.61467297081516e-05
-2.76503409576467e-05
-8.13064390156592e-06
-2.43373536609284e-05
-3.76703706026566e-05
-4.48599927002569e-05
3.85673879377923e-06
-4.52271770684984e-05
-3.60745803243658e-05
-2.01487854792326e-05
-3.51054165560406e-05
-2.01315497052677e-05
-3.16066487311093e-05
-2.95553952249465e-05
-1.49100361556729e-05
-3.43018289169039e-05
1.71395764006011e-06
-2.88602196085736e-05
-1.7242798082822e-05
-2.6203778959676e-05
-5.54214528971695e-05
-2.22841829077172e-05
-1.77720407379252e-05
-1.63649331187586e-05
-5.10390067883197e-06
-8.37927054356592e-06
-7.76633446704913e-06
-1.36052292220378e-05
-3.06151959473364e-05
-4.25212116416931e-05
-2.23117320651786e-05
-1.49866969621012e-05
-1.65580633885457e-05
-7.88812453679211e-06
-4.56275112250424e-05
-3.01944911585985e-05
-2.86903884166915e-05
-8.51136725958383e-06
-1.92577928019654e-05
-2.22893516517179e-05
-1.89933069528702e-05
-4.95938678656184e-05
-6.82522144573125e-06
-2.9304796919709e-05
-3.27141853136472e-05
-2.11800142594905e-05
-2.4495570069112e-05
-1.58676320542537e-05
-5.1823394749449e-06
-5.60190951253916e-05
-2.58500460495666e-05
-3.20310286932454e-05
-9.76103426582924e-06
-3.60794876813445e-05
-2.97504848707345e-05
-4.13600927125875e-06
-3.31008334131941e-05
-2.02931846686565e-05
-4.90914390157525e-06
-1.49466141658169e-05
-1.72107807125958e-05
-1.87434165809599e-05
-2.54440794552454e-05
-2.98450802375235e-05
-1.37246137670297e-05
-4.25632136365342e-05
-1.90624863154478e-05
8.84564149027207e-07
-1.41166730432563e-05
-2.27138273133733e-05
-2.25700431581392e-05
-1.2285318466047e-05
9.52833111169581e-06
-4.17371397806248e-05
-2.94351091855263e-06
-4.48062534773799e-05
-3.14213385430701e-05
-8.92457518401611e-06
-1.23358563190649e-05
-3.93932403448221e-05
-1.86717286487356e-05
-2.36524028798578e-05
-1.03481567321438e-05
-4.1198371890887e-05
-1.12282394164121e-05
-2.16783685399181e-05
-3.27308864240421e-05
-2.0599459517803e-05
-1.16216307071544e-05
5.61022795973371e-06
-4.94867982284008e-06
-5.76032710711089e-05
-2.9682449652684e-05
-1.49904367688864e-05
6.92416463102914e-06
-4.39637383799751e-05
-2.54943903482852e-05
-4.06173399729916e-05
9.27781883549601e-06
-5.33329410654753e-05
-1.99762945990711e-05
-2.44904271471264e-05
-2.19403287542433e-05
-1.35726254535509e-05
-2.64805381381931e-05
-4.16549051261848e-05
1.27372808618046e-06
-2.06525607354396e-05
-2.44395531822978e-05
-1.8924970407614e-05
-1.51798072820723e-05
-3.24417620112406e-05
-1.70287038661853e-05
-3.3119960495217e-05
-4.17110451517036e-05
-8.08142935982208e-06
-1.56287568524153e-05
-3.03084259674767e-05
-4.15655787718356e-05
-1.72289398572805e-05
-3.54126242482669e-05
-2.56077532923912e-05
-1.94174443135599e-06
-3.08871554036143e-05
-1.4581540795998e-06
-1.72028917585968e-05
-3.03574547490645e-05
-1.74142055753532e-05
8.58000596940187e-06
-2.44294673451199e-05
-3.99385175283593e-05
-3.86319851426802e-05
-1.9993206873817e-05
-2.42085301866203e-06
-1.86320867406813e-05
-1.5081299853909e-05
-1.89769374631698e-05
-1.05091549588183e-05
-3.07996130519651e-05
-1.85656946856633e-05
-4.48211842524871e-05
-3.11928503422461e-05
-1.97236656356953e-05
-4.45005494324721e-05
-1.42759539306773e-05
-2.22051333355231e-05
-7.38987022213358e-06
-8.72348235622451e-06
-4.51512526829089e-06
1.41540359530093e-06
-2.00309560210489e-05
-8.40712054046683e-06
-2.58932125657486e-05
-2.75964292387709e-05
-1.86444121515246e-05
-4.20280198591005e-05
-1.57434480661605e-05
-1.54087924504912e-05
-5.2692004548365e-05
-2.01539122527125e-05
-3.11165773631238e-05
-3.42218700352836e-05
-6.26487635646892e-06
-3.60428594383906e-05
-4.5512497287323e-05
-4.97490679035039e-05
-2.69732150384653e-05
-1.70207432443576e-06
-3.67196334968824e-05
-1.40274168590916e-05
-1.85871661424158e-05
3.92299061076453e-06
-2.48606949206539e-05
-2.27181490833323e-05
-1.97006840975821e-05
-4.22934431158197e-05
-3.24182719887184e-05
-2.92060481468294e-05
-3.76556790674433e-05
-3.25569271101872e-05
-1.19072012587065e-05
-3.26658673578907e-05
1.02686297787166e-05
-1.27540574421717e-05
-4.63605652918829e-05
-1.33221844095348e-05
-3.36076954810452e-05
-5.69183557401488e-07
-1.28275748351918e-05
-1.49979723841005e-05
-1.71417877325146e-05
-1.27075725987575e-05
-3.13011787790883e-05
-2.81070311906454e-05
-4.5898685187656e-05
-2.02698434137195e-05
-4.08535498100242e-05
-3.65115239452029e-05
-4.06806535868406e-06
-8.39981718056983e-06
-4.45488712014496e-05
-4.28135318730144e-05
-3.35166424815494e-05
-2.9612322054752e-05
-1.52114248039037e-05
-3.01164094878308e-05
-2.53018505955845e-05
7.6047586062237e-07
-1.77893810518276e-05
-4.21050682841891e-05
-4.01900559302325e-05
-6.79642500887395e-06
-2.62403794165935e-05
-1.53691764997162e-05
-3.80719788770969e-06
-3.21990129619278e-05
-4.27332727298293e-05
3.41882872967691e-06
-2.60332266351476e-05
-3.29220637128531e-05
-2.36606541356839e-05
-4.87786938367773e-05
-3.05942918477954e-05
-1.90308872208456e-05
1.46016047091965e-05
-2.71309711633943e-05
-3.1960297170274e-05
3.45760619890859e-06
-2.45841983622019e-05
-3.86116343794483e-05
-2.02750358342457e-05
-1.53377049102507e-05
-2.1006903861842e-05
-3.24156501578773e-05
-3.44212128567574e-05
-2.66427965825892e-05
-3.01562657242939e-05
-4.78809966302492e-05
-2.80265209781726e-05
-3.24815917142631e-05
-2.82738885352057e-05
-3.36866799985643e-05
-2.78828514778305e-05
-4.88594199404117e-05
-4.40340107932573e-05
-4.03174275178377e-05
-2.20860090405247e-05
-1.9125371905472e-05
-1.18337461481877e-05
-2.44486108312104e-05
-1.02508444248862e-05
-1.53107431541736e-05
-2.76365799761732e-05
-2.63649638953082e-05
2.01241114103297e-05
-3.37019232512663e-05
-8.91971489327264e-06
-9.30450266816619e-07
-1.26860189170266e-05
-2.41885906564786e-05
-2.89932459922098e-05
-3.67267009417759e-05
-4.00963326419578e-05
-5.33516283529706e-06
-3.46245198281013e-05
-2.44986445228556e-05
-5.14204313593682e-05
-3.7891203997288e-05
-1.90963562391536e-05
-9.86092964232445e-06
-3.18240101369138e-05
-4.62173383691391e-05
-1.07330514348965e-06
-3.59315357404114e-05
-2.2321953247595e-05
-1.71218289267149e-05
-1.88768616111204e-05
-3.85346910974179e-05
-6.76251040514159e-06
-3.56392121253017e-05
-3.15527801224466e-06
-4.28587543912423e-05
-5.26778896401493e-05
-2.20456758863269e-05
-2.84110870310938e-05
-5.46247206397308e-05
-3.04524576856102e-06
-4.38215723187012e-05
-2.69832626728684e-05
-2.91335043224898e-05
-2.92185005810965e-05
-2.59555216320727e-05
-5.01910247058656e-05
-3.54125056319886e-05
-5.07904193611559e-05
-2.89693747660998e-05
-1.69215335765099e-05
-1.24914628150126e-05
-2.50421218667828e-05
-1.70971087569055e-05
-1.0966906355048e-05
-2.15600353980303e-05
-4.32774629015559e-05
-5.00655752667151e-05
-5.90545872234616e-05
-3.8165639402275e-05
-2.03237665295105e-05
-2.42653647389369e-05
-2.37082518323012e-05
-4.12428519147864e-05
-2.53219223081585e-05
-2.76785923876004e-05
-2.54569102067209e-06
-2.08180352831599e-05
-1.29092409998524e-05
-2.63304325324423e-05
-2.27648492222033e-05
-3.0027450157619e-05
-3.83119360913316e-05
-3.27310433166373e-05
-1.69567534960065e-05
-3.96770517380289e-05
-2.107682290951e-05
-5.96526391948543e-05
-2.79414531526834e-05
-3.52166045356876e-05
-4.39408251040326e-05
-4.79289963070428e-05
-2.30594600500544e-05
-1.56659770517638e-05
-1.54443228764404e-05
-3.29094184921761e-05
-3.746274877448e-05
-3.11618507335878e-05
-1.97988169104965e-05
-2.09297298362656e-05
-1.23205151476724e-05
-3.0105677658471e-05
-1.46131585756585e-05
-3.35986781686144e-05
-2.80798148164714e-05
-3.21447686669174e-05
-2.77711144087717e-05
-3.11170805029144e-05
-1.27405910334575e-05
-2.57678324168697e-05
-2.48271261457621e-05
-1.05734004805294e-05
-1.72451805873163e-05
-2.53009519942586e-05
-3.10666553128736e-05
-2.99261778742438e-05
-2.27425836948541e-05
-3.05162735594047e-05
-4.23538890085151e-05
-1.25863386954146e-05
-3.78141965533198e-05
-2.93891242686843e-05
-1.05893418087742e-05
-4.35619164022785e-06
-3.94341719658233e-05
-6.31429496131405e-05
5.27106127740203e-06
-2.33887967244243e-05
-2.20997850568575e-05
-1.96631300474484e-05
-3.354010030807e-05
-4.03599944304971e-05
-5.44940552986794e-05
-3.43152650133538e-05
-3.03786091132078e-05
-2.9635664299656e-05
-4.70862682495922e-05
-2.67676477924976e-05
-3.90524077742708e-05
-2.399720674429e-05
-3.30106351303215e-05
-4.9592888402235e-05
-1.507560360143e-06
-1.31117334078266e-05
-1.27766240194589e-05
-3.64487154655364e-05
-2.12195863422379e-05
-3.83848497031874e-05
-3.56522319391047e-05
-4.29029431596234e-06
-2.93422124021303e-05
-1.09927676888297e-05
-1.96561238966134e-05
-4.11471972728188e-05
-2.8017378021835e-05
-1.91599749655481e-05
-1.08559220994271e-05
-1.81512599569384e-05
-3.07683697022818e-05
-1.00989390237653e-05
-1.90416538892397e-05
-4.642722231213e-05
-4.39230576850487e-05
-5.2133417911691e-05
-3.45144169515077e-05
-7.08302669443483e-06
-3.69989643794975e-05
-2.04127198365786e-05
-3.50274685198559e-05
-1.92824161896927e-05
-2.16044828294467e-05
-9.52772795107612e-06
1.90936564846077e-06
-2.6606547639693e-05
-1.54837252949622e-05
-1.61069683124343e-05
-4.54334034674535e-05
-3.00372986134935e-05
-1.98576304418233e-05
-2.93527055316527e-05
6.11593226948579e-06
-1.01256098586945e-05
-1.29380787832993e-05
-2.55029124796834e-06
4.46358579943757e-06
-2.92696900215654e-05
-1.78370047883169e-05
-1.82294137827739e-05
-4.32031737588954e-05
-7.86145700453757e-06
-4.49895508256794e-05
-4.28960164690761e-05
-4.70984179110987e-05
-2.65808541674984e-05
-2.09357333502977e-05
-8.02273525636659e-06
-2.07546922393362e-05
-2.96555670801779e-05
-2.97295294965933e-05
-1.71293972612459e-05
-1.98589587606162e-06
-9.38784623227015e-06
-3.68133297134412e-05
-3.90814206952083e-05
-2.40275603881032e-05
-3.08359589005628e-05
-1.56656172908218e-05
-1.44539098025456e-05
-1.12945783110924e-05
-3.98552529477883e-05
2.25138249684429e-05
-2.94082753577186e-05
-1.67424610662874e-05
-3.64852511694612e-06
-2.39221990716796e-06
-3.58518809768443e-05
-1.65549797413815e-05
-2.7675892952434e-05
-3.00135777547086e-05
-3.5065182744206e-05
-3.61486075074793e-05
-3.24927768341427e-05
-2.68110464283464e-05
-1.08039780780255e-05
-2.7232981104527e-05
-4.53305193183167e-05
-1.4041681706969e-05
-2.24657189836458e-05
-2.52304226720652e-05
-3.26408381506583e-05
-1.026502169581e-05
-1.20296072158761e-05
-6.00241991029948e-05
-2.83703099828347e-05
-3.7935976883223e-05
-3.55373965136908e-05
-3.56160434141708e-05
-4.4507098632056e-05
-4.62561155227966e-06
-1.42277989506402e-05
-3.64700644765054e-05
-3.46808631622282e-05
-8.5799927562873e-06
-3.04106438920939e-05
-1.55052251872317e-05
-1.89791004796253e-05
-4.22587264911092e-05
-1.21577778098621e-05
-8.87626832010786e-06
-9.1956641903419e-06
-7.62533415878566e-06
-2.93238906350288e-05
-2.7486136615092e-05
-1.43591327829183e-05
-2.90074535271195e-05
-1.83175595140826e-05
-4.31808201859292e-05
-1.64384337157449e-05
-2.31580177852417e-05
-2.02466943715327e-05
-1.90994656009007e-05
-3.10591297248424e-05
-1.3512409609047e-05
-6.8971125089403e-06
-2.00818344393639e-05
-1.60807278560374e-05
-5.90065598654584e-06
-2.1137467932793e-05
-5.51445503068049e-05
-3.88695505580824e-05
-1.01965267700711e-05
-3.67523457465288e-05
-2.09636614917979e-05
-1.35275198469992e-05
-2.26955625810383e-05
-5.97627697206008e-06
-1.69438263669392e-05
-4.6687520956555e-05
-3.0792637049806e-05
-1.27926750370096e-05
-3.76697321002709e-05
-2.7422186605219e-05
3.5512511151343e-06
-9.73132919911314e-06
-1.12429279738057e-05
3.97062416232908e-06
-1.43270453187314e-05
-1.63830323813939e-05
-1.2168706907381e-05
-3.43703604170724e-05
-5.46223013676382e-05
-1.84695460010578e-05
-2.68404406772319e-05
-3.09364130401455e-05
-2.20052727254931e-05
-3.1171118445341e-05
-2.63775357220802e-05
-3.0963958905253e-05
-1.97555386578049e-05
-1.98470105064644e-05
-4.30959905839418e-05
-1.88735894461071e-06
-1.28527036237828e-05
-2.38659769397351e-05
-3.08120381652034e-05
1.07877745832301e-05
-2.57563661486446e-05
-4.78715419552919e-05
-7.63987711235729e-06
-2.15693600961639e-05
-3.93338543934098e-06
-3.54534613993811e-05
-3.61923118982318e-05
-3.34541015868779e-05
-1.23032882940659e-05
-1.93455046093389e-05
-3.58284135074425e-05
-1.96286529294508e-05
-3.53380948380542e-05
-3.97800027628972e-05
-1.24181025631587e-05
-2.99919396960618e-05
-2.16189486889356e-05
-1.84880034314091e-05
-2.16249502900779e-05
-1.38228784672262e-05
-1.44606305068101e-05
-3.0901042967388e-05
-4.50258272956389e-05
6.09276218159636e-06
-1.48900293451257e-05
-2.9697912071816e-05
-8.07906181335931e-06
-2.93119345731872e-05
-8.14519593851103e-06
-4.55568329483685e-05
-2.78229683702573e-05
-2.24050810678669e-05
-2.61508172000836e-05
-3.10144767165016e-05
-2.2752746596096e-05
-2.32891317083164e-05
-2.6785940721751e-05
2.91795020233843e-06
-1.60175141981826e-05
-2.78628804622302e-05
-3.47020710222343e-05
-1.34907606542697e-05
-2.2183148908158e-05
-4.44469891888487e-05
-2.09166116971906e-05
-1.62607728858667e-05
-1.55182810152016e-05
-3.59180985801811e-05
-2.24518765350473e-05
-1.68776405730655e-05
-2.77014466071706e-05
-1.48626951762852e-05
-4.32128514157141e-06
-2.03591515032135e-05
-2.26125061589606e-05
-4.55994599726975e-05
-2.04723079946553e-05
-3.1123237066144e-05
-2.07247487422245e-05
-3.71912470584587e-05
7.50681952726795e-06
-4.0678911076382e-05
-3.94280954285459e-05
-6.89862022408186e-06
-7.10810934306423e-06
-1.43883157179284e-05
-1.58430667592939e-05
-8.44686498082984e-06
-5.29155347410858e-05
-3.41091815681697e-05
-4.52263298464119e-05
-1.05437211490867e-05
-2.38147482626951e-05
-3.21772069987819e-05
-4.29885164283856e-05
-2.43838414936262e-05
-3.22864597293479e-05
-6.42735834077421e-06
-3.37597349321992e-05
-1.83385154627663e-05
6.21955585916154e-06
-4.4725994524684e-05
-6.4338618239398e-06
-1.87629042996997e-05
-6.88870981264036e-06
-1.82073343681494e-05
1.54620984483579e-05
-4.96026613088015e-05
-1.74844719457231e-05
-2.85043965276492e-05
-1.05601756954164e-06
-3.96012026271694e-05
-1.24465794208583e-06
-2.98450218223495e-05
-5.00864583187744e-05
-1.50971276482236e-05
3.51233651070772e-06
-2.3817712335583e-05
-4.09708133266589e-05
-2.26645980919201e-06
-1.85774553924273e-05
-6.10166080477351e-06
-1.48709590778436e-05
-4.26539287787595e-05
-1.48610645168955e-05
-2.76329956128913e-05
-2.00925593333285e-05
-2.59978642111774e-05
-3.10575195273213e-05
-1.73315265177728e-05
-2.87966193980535e-05
-3.83353284200261e-05
-4.53208796963259e-06
-1.70419114414495e-05
-4.67376584055438e-05
-1.27439652494358e-05
-2.81934112360234e-05
-4.80537187575345e-05
-1.64900227947619e-05
-2.02196959739951e-05
-4.330944568379e-05
-1.61447266549011e-05
-1.8394974356405e-05
3.91753133285061e-06
-1.95097679526099e-05
-2.28046506530199e-05
-3.43025380642675e-05
-2.78045927087533e-05
-2.74624534219651e-05
-3.18702367170741e-06
-4.81279087461243e-05
-2.39956817365491e-05
-2.79553888771981e-05
-4.45740469340364e-05
-3.48315626041675e-06
-2.94629238133679e-05
-2.39854738411125e-05
-4.97205510109975e-05
-2.33067624211544e-05
-2.31166869985651e-06
-2.7620354960217e-05
-2.43433408947878e-05
-2.56242479577084e-05
-6.27347986251176e-05
-2.96197821030494e-05
-1.40065105334055e-05
-3.88516960575095e-05
-3.61940729904195e-05
-2.14158299728414e-05
-2.49477936853757e-05
-9.13797658765975e-06
-2.8978979613108e-06
-1.61706021141247e-05
-4.26868772456997e-06
-3.46434826946121e-05
-1.31094086446604e-05
-2.14059799079804e-05
-4.32686769744845e-05
-3.41140342966215e-05
-3.96823573744843e-05
-1.02790828940663e-05
-3.96659965549854e-05
-2.51947207429222e-05
-2.3839082961379e-05
-3.49970534850954e-05
-4.54085214167975e-05
-4.67896542488482e-05
-1.71545872279547e-05
-2.63270849202588e-05
-1.72762271916806e-05
-3.58714696518782e-05
-3.93652881951666e-05
-4.73635390394034e-05
-1.92163102655164e-05
-1.5555142936214e-05
-9.82705220827797e-06
-1.82024736589491e-05
-2.95382817257307e-05
-1.40023608998415e-05
-2.81774794975321e-05
1.13390590195873e-05
-1.3463861274362e-05
-3.52109526464411e-05
-3.14775123294831e-05
-4.63403162541828e-05
-1.71857860059429e-05
-3.27162610790559e-05
-1.29254327348491e-05
-5.87468244602898e-05
9.53111714220438e-06
-1.27831553268659e-05
-3.1685053403754e-05
-3.13540467776863e-05
-5.20751767058635e-05
-1.07624695633491e-05
-2.51003759953701e-05
-2.98850987616845e-05
-3.73232472221126e-05
-2.75492199202871e-05
-4.52607932569584e-05
-5.7039186255043e-05
-9.74516504680622e-06
-3.39455416453847e-05
-2.31214580870148e-05
-6.94043407187494e-06
-2.38314572558554e-05
-2.38343884536861e-06
-2.70622239774835e-05
-2.67140699881676e-05
-2.07142123073224e-05
-3.31710289133516e-05
-2.85821634424484e-05
-7.07293297837975e-06
-1.69675831725971e-05
-1.44328393159669e-06
-2.4185579610312e-05
-6.84993922214808e-06
-2.09603549183375e-05
-3.64176107321563e-05
-1.78549600940764e-05
-4.18853060773017e-05
-2.0747992399695e-05
-2.29433238328903e-05
-4.60269359695634e-05
-2.56831689688573e-05
-3.77467290175107e-05
-4.42451621097107e-05
-9.63706939264355e-06
-1.41719902011612e-05
-4.1467203575566e-05
-7.33407994527836e-06
2.5016068441598e-06
-4.40030371373109e-06
-7.64022244545542e-07
-1.76558096071737e-05
-8.98102327740991e-06
-2.21652130022831e-05
-2.05426919189807e-05
-3.14007670271176e-05
-2.58331642049298e-05
-4.3643847243646e-05
-5.35261158728579e-05
-1.83583081624938e-05
-4.07346104742671e-05
7.23186224177389e-06
-5.80984329933844e-06
-6.57592006994204e-06
-1.49964689015158e-05
-2.43463337466388e-05
-3.79044651358865e-05
-4.59207872768155e-05
-2.5725936177927e-05
-2.1710324031309e-05
-4.26930825200866e-05
-1.24622603811753e-05
-3.03888416469523e-05
-4.60118855751486e-05
-2.42909156231564e-05
-1.77628693431266e-05
-1.03020002185282e-05
-2.76828282539467e-05
-4.7566944329198e-05
-2.1319033422463e-05
-4.48807387475872e-06
-1.87472326130589e-05
-2.81788219552975e-06
-1.21997080561808e-05
-2.16446246720943e-05
-1.44623283923585e-05
-9.09842451239316e-06
-1.12172267138028e-05
-3.31279333255417e-05
-2.85435275223374e-05
-2.49468555808657e-05
-1.57156019465737e-05
-3.20321311796237e-05
-3.91948979036534e-05
-1.11001764068411e-05
-1.43820944788039e-05
-2.74382165870093e-05
-3.93910872480119e-05
-2.4089424939663e-05
-1.41214578212826e-05
-2.87070282712597e-05
-1.36206552089787e-05
-3.69710170212253e-05
-2.67166062041949e-05
-6.57734058140874e-06
-3.00315557598652e-05
-3.79741197483849e-05
-3.25204311530994e-05
-2.97747773515607e-05
-2.01551161694263e-05
-4.6304339528484e-06
-4.17385069952193e-05
-2.72880000838426e-05
-3.22438671099956e-05
-3.39179130034831e-05
2.93521158443439e-06
-2.88875573569194e-05
-4.5860305158826e-05
-2.7082351750247e-05
-2.32058523198306e-05
-2.90431124390359e-06
-3.25659241542359e-05
-2.37986813442468e-05
-2.37955611837986e-05
-2.17180520222648e-05
-3.14835581276377e-05
-3.37252876296238e-05
-1.883877958142e-05
-5.52022797193045e-05
-2.79395615502304e-05
-4.51258834515909e-05
-2.7507928082528e-05
-2.91178964589197e-05
-1.40501095733764e-05
-2.95571520384811e-05
-3.08622782307302e-05
-3.97059337620403e-05
1.1603495231814e-06
-8.76487962100524e-06
-1.74264525129579e-05
-1.08306014555425e-05
-2.06843150688301e-05
-1.03348609934738e-05
-2.92572028361947e-05
-7.98803276065033e-06
-1.69949021471759e-05
-1.11588962950464e-05
-1.77555890131204e-05
-1.80722817754248e-05
-3.79758114180381e-05
-3.30705221660621e-05
-3.70387781779961e-05
-1.38379794817449e-05
-3.33529050357169e-05
-1.73726306525441e-05
-2.01840806255446e-05
-2.00061771956078e-05
-1.42253432140809e-05
-2.68603941417123e-05
-1.69903965644634e-05
-2.39556537771035e-05
-4.2598012011407e-05
-3.2480003970039e-05
-1.96548769887527e-05
-1.80160220186754e-05
-5.56222285849071e-05
-4.93251073041579e-05
-4.45497132836699e-05
-3.88106626715947e-05
-3.00506023474633e-05
-1.70840568955549e-05
-8.00993184294228e-06
-1.93072177377174e-05
-1.14169586094991e-05
-3.76805276891455e-05
-3.55530269057909e-06
6.30773681721567e-06
-3.03292635016512e-05
-1.31229551825424e-05
5.64591516020646e-06
-1.28632232375924e-05
-1.12253868738338e-05
-3.56773593368575e-05
1.60176443535477e-06
-1.18533761924748e-05
-1.96997971727028e-05
-2.93622195529173e-05
-1.30456337752233e-05
-2.69038250721898e-05
-4.69764012799665e-05
-2.58906420124085e-05
-1.30082720281551e-05
-3.85848671129458e-05
-5.42961747988178e-06
-1.25693962851985e-05
-1.46291684930484e-05
-1.19227859947949e-05
-2.47493517728565e-05
-3.29593077921752e-05
-6.58183793288018e-06
-2.6470658054388e-05
-2.31595411546368e-05
-4.7197815307062e-05
-1.69065115974993e-05
-3.61288341287811e-05
-1.02623638890334e-05
-3.06760134728743e-05
-8.38382230858717e-06
-1.74223376840569e-05
-3.03881485483494e-05
-2.06777165650266e-05
-4.14572697291089e-05
-5.29482791164573e-06
-2.19740546613631e-06
-2.75447813628576e-05
-1.09058767767526e-05
-3.65315824626658e-05
-4.92249294558168e-05
-3.01413455017545e-06
-2.73488462513388e-05
-1.0917425067648e-05
-1.88329853174829e-05
-3.4860497858011e-05
-2.09747322166984e-05
-1.31630224435064e-05
-4.12746022231228e-05
-4.07555406643823e-05
-3.22842425448248e-05
-3.60927396157859e-05
-1.3000391151457e-05
-2.68101946944984e-05
-2.53564394251945e-05
-1.45744311770245e-05
-6.56589171236631e-06
-1.86793167131725e-05
-2.7306187719818e-05
-4.25871602192794e-05
-3.09605310608988e-05
8.75064535511314e-06
-2.12189326007749e-05
-1.59771332796834e-05
-3.75817156502078e-05
-1.20889330006795e-05
-1.82377661854443e-05
-4.21402629955286e-05
-1.46109233355857e-05
-2.13052017090973e-05
-3.46686284671982e-05
-3.97707088560025e-05
-1.85764879347715e-05
-3.1160443963698e-05
-2.07987653272038e-05
-2.44717508093712e-05
-1.26450949455221e-05
-4.04086189868398e-05
-2.06658000840275e-06
-2.62514876064164e-05
-4.48340072554494e-05
-3.13783777225258e-05
2.5376174694671e-06
-3.54192224923024e-05
-9.75307355281417e-06
-2.87262832992223e-05
-4.04213851993113e-05
-5.3608584682864e-06
-3.12186518536054e-05
-1.57312314393055e-05
-4.25397847942294e-05
-2.36720218792116e-05
-4.99334088741607e-05
-1.41347987463562e-05
-2.09073498458651e-05
-4.24843199563601e-05
-3.22504757004133e-05
-9.65873272876592e-06
-3.73640972355552e-05
-1.22959959211176e-05
-1.30539935106405e-05
-1.58247054262589e-05
-2.68184274601601e-05
-3.63755972570961e-06
-3.09982238827417e-05
-4.21619571082701e-05
-3.74425336149485e-05
-4.46607083147907e-06
-2.7712268359481e-05
-2.30403492722542e-05
-1.80109623834837e-05
-1.54269268198916e-05
-2.28365122386613e-05
-2.46985760798813e-05
-2.85644195894647e-05
-1.71691524738514e-05
-1.72928416197938e-05
-1.72854081215891e-05
-2.70558932058361e-05
-8.92259002031117e-06
-4.29549543162599e-05
-3.93231678271184e-05
-1.6899492474791e-05
-3.95965247355831e-05
-3.01792498751869e-05
-1.96461059242527e-05
-2.82671190374002e-05
-1.69504644391067e-05
-4.1257148230839e-05
-2.92202280776761e-05
-1.68338256361797e-05
-1.88320269288914e-05
-2.7806367927298e-05
-1.60058117604955e-05
-2.2743748974284e-05
-1.55649055036982e-05
-1.94617352924839e-05
-1.30825244518747e-05
-3.63861831962821e-05
-1.30307709960386e-05
-3.20821308377711e-05
-2.06314072499245e-05
-2.4530086316699e-05
-2.79502130851452e-05
-3.30607090324935e-05
-2.64328074757655e-05
-3.39895226376722e-05
-3.41738779581043e-05
-1.3483156812191e-06
-4.02505070742623e-05
-3.65895557615583e-05
-2.89111129673953e-05
6.21961188114486e-06
-1.89275999394743e-06
-1.66035841221525e-05
-4.18321977945787e-05
-4.42871592070614e-05
-1.37075804930329e-05
-1.71899474808407e-05
-4.53853505765198e-05
-3.19607027633406e-05
-3.01008866551255e-05
-3.86221716040428e-05
-5.15714331547794e-05
-2.53583166062221e-06
-3.28959917107505e-05
-2.15372636311332e-05
-2.41087722077003e-05
-3.6303825790976e-05
-4.10670702899815e-05
-4.92457674134746e-05
-1.70080275236075e-05
-2.72106213760509e-05
-2.55739509331822e-05
-3.18873187536288e-05
-2.13046059874362e-05
-2.57686023420927e-05
-1.47113404514381e-05
-1.42926241990879e-05
-2.25030764893015e-05
-2.23005719544725e-05
-3.38977541201277e-05
-2.24123998295511e-05
-3.72936750458574e-05
-4.87133515330391e-05
-3.38900825019423e-05
-2.94977078402202e-05
-1.51833532383657e-05
-3.7766990640419e-05
-4.35706630880179e-05
-2.94756039293442e-05
-1.74156185482125e-05
-6.11572848361277e-06
-1.1783508111427e-05
-1.67075698029599e-05
-2.11601768048426e-05
1.84973568598761e-05
-2.06910361170403e-05
-3.03898063610224e-05
-2.77926772410799e-05
-2.34250683388655e-05
-1.88270348350204e-05
-1.88011266643229e-05
-1.59437291217811e-05
-2.43704611862202e-05
-1.55396341402188e-05
-5.92125477907688e-05
-9.95001401935237e-06
-3.0252148143862e-05
-3.63474780329027e-05
-4.14929500841854e-05
-2.00542540033962e-05
-4.59846506257484e-05
-2.71531205205493e-05
-4.12199625751739e-05
-1.94790812670564e-05
-3.4504974027543e-05
-4.32625043154895e-05
-4.16469156443031e-05
-2.32059907248928e-05
-5.23146055696121e-05
-1.49039728000154e-05
-4.36797431073025e-06
-3.60489042927976e-05
-1.45866353527003e-05
-3.20976385507367e-05
-3.94373429687609e-05
-5.74111232375647e-05
-1.34828910891182e-05
-8.10397180757986e-06
-5.66938913872074e-05
-2.05607533371378e-05
-3.94168538340036e-05
-2.32571336209597e-05
-1.78922423993558e-05
-1.4278983336748e-05
-2.60702383885761e-05
-1.5021291577499e-05
-2.27121165785742e-05
-3.66146567583045e-05
-6.61101835316532e-06
-2.31490008791196e-06
-4.1010626961022e-05
-6.58220843240695e-06
-4.7704637879912e-05
-2.80911999542371e-05
-2.47901584543516e-05
-3.58002417999022e-05
-2.61649841030244e-05
-3.44723037304285e-05
-3.64874801077507e-05
-1.86103938208044e-05
-1.78582100173671e-06
-3.54343010332414e-05
-3.86187040510154e-05
-6.17697681114862e-05
-5.30487379594177e-05
-2.29655322792674e-05
-9.0784024968239e-06
-3.86802602923185e-05
-3.74315205874271e-05
-4.31919699052554e-05
-1.51934061357782e-05
-1.40192588783755e-05
-1.41164542632219e-05
-2.64647577251432e-05
-1.99521214870344e-05
-2.7530911449318e-05
-2.12484881936693e-05
-2.32730049717323e-05
-2.80355595051779e-05
-4.50486515534384e-05
-2.06386605322839e-05
-3.19656148950567e-05
-1.61958493978342e-05
5.55826925686576e-06
-4.08894393102307e-05
-1.91209380340927e-05
-2.16057968394678e-05
-1.71523240049958e-05
-2.88689555762805e-05
-3.14979851735727e-05
-1.25328622459178e-05
-1.77380187125459e-05
-1.22539961024469e-05
-1.47873218330708e-05
-2.99651156914616e-05
-2.15930458986951e-05
-2.11621118596878e-05
-2.6499333583974e-05
-2.25061234750637e-05
-6.06996917635167e-06
-2.3019544578419e-05
-2.44678820581962e-05
-2.41928123392317e-05
-7.93249939616358e-06
-2.18273374707596e-05
-3.48681890443991e-05
-3.96787892751962e-05
-1.20486294114414e-05
-7.30854089619514e-06
-3.1897611410041e-05
-2.51617599558789e-05
-1.70064888178329e-05
-2.32544561648874e-05
-4.09607672232892e-05
-4.66506491692859e-05
-1.63052046835252e-05
-2.3952264085758e-05
-1.48387327640763e-05
-2.91212164509417e-05
-1.54052855802539e-05
-1.98809121250256e-05
-1.54251665373443e-05
-8.86101534565638e-07
-1.29682523757023e-05
-2.63939624026889e-05
-1.86848095967932e-05
-3.96312099299157e-05
-1.86820124655538e-05
-2.74420094272953e-05
-4.36608966113622e-05
-2.65431895247562e-05
-2.44324955845023e-05
-3.98990256025334e-05
-3.56704646916162e-05
-2.10312480632454e-05
-3.42647097070806e-05
-2.36950720508727e-05
-4.49689663902434e-05
-3.1386502722851e-05
-2.3228905454589e-05
-1.57244486856655e-05
-2.78065313873142e-05
-2.16607168834601e-05
-3.00274057504217e-05
-1.39059090277648e-05
-2.14267907245243e-05
-2.68552514381577e-05
-9.26199427421526e-06
-4.75974515415387e-05
-3.7986853635304e-05
-1.05547521685292e-05
-4.03447725078268e-05
-1.12896550631207e-05
-2.24594261988599e-05
-2.73406651506101e-05
-2.02843586110142e-05
-4.69822816646686e-05
-2.64272190560538e-05
-2.64773203715349e-05
-1.39391453640714e-05
-5.27880694913493e-05
-1.53131884019083e-05
-3.93282943985328e-05
-2.950677892107e-05
-7.18620108149007e-06
1.52712963940675e-06
-2.13621952413043e-05
-2.84241521924497e-05
-1.65197373164897e-05
-1.14846411873887e-06
-2.5112098115881e-05
-3.30077860429e-05
2.72075681774884e-06
-2.27583043267272e-05
-2.42941264299107e-05
-2.08729135014873e-05
-2.21072182515787e-05
-5.97356253236863e-05
-1.02252798154928e-05
-4.02554764588401e-05
-2.04752355530544e-05
-6.03744582352921e-06
-9.49545816940918e-06
-4.53744264441107e-05
-8.39530493605238e-06
-2.6809640583514e-05
-2.34771857617869e-05
-3.52462220834726e-05
-2.00655862330776e-05
-1.11232342384973e-05
1.29784402297608e-05
-9.45240954676986e-06
-3.02476698771616e-05
-1.99987825639529e-05
-1.37090632427259e-05
-3.26800221533026e-05
-1.76176654417247e-05
-2.95893896569391e-05
-1.94446168204651e-05
-1.00683116979751e-05
-2.29398150827807e-05
-2.76139055482077e-05
-4.40129432652365e-05
-2.23338244851298e-05
7.35864121354964e-06
-3.47748089131896e-05
-3.71317074793512e-05
-1.47636941249649e-05
-6.72362487313508e-05
-3.29726489549271e-05
-5.1870535207384e-05
7.29130087151045e-08
-5.11011001424751e-06
-2.16039642618462e-05
-3.24317226162475e-05
-1.96972817658437e-05
-2.94937538539988e-05
-2.10461310676862e-05
-6.90529794240821e-06
-3.03116060219271e-05
-8.78107095510466e-06
-6.43519979310188e-06
-2.75068124954167e-05
-1.903378074311e-05
-2.49794801251956e-05
-5.71624921594222e-06
-2.41466045629574e-05
-4.3120744750931e-05
-1.99711159131607e-05
-5.67190035184867e-06
-3.57921312422043e-05
5.65352652859319e-06
-2.7609547728482e-05
-2.23885035803825e-05
-3.3067751852215e-05
-2.74097801865219e-05
-2.89336714156627e-05
5.02734625975614e-07
-1.0444585821027e-05
-2.46383016739438e-05
-1.00902935869445e-05
-3.99009835048219e-05
1.97177443688022e-06
-2.68179554603958e-05
-1.1161146182387e-05
-4.45346661021665e-05
-1.2261315063984e-05
-5.84457577337762e-05
-4.22525814800249e-05
-3.23715633374384e-06
-2.38181056263454e-05
-2.30564036090067e-05
-2.07631503069351e-05
-2.86286440548152e-05
-1.61548034088806e-05
8.73287040407437e-06
-3.02190208043185e-05
-1.6600528409203e-05
-1.12981324830207e-05
-2.60659694126206e-05
-5.06323638964994e-05
-1.18372178980366e-05
-4.59702848883495e-05
-2.05298253074629e-05
-1.61231321372333e-06
-2.50918547255239e-05
-2.50390796600441e-06
-3.32305108366416e-05
-1.97235444587344e-05
-4.81762168524628e-05
-2.41440387781829e-05
-3.93921157192973e-06
-4.99851073290047e-06
-3.03043054982734e-05
-3.38126730768094e-05
-2.580935669798e-05
-2.95062430704122e-05
-1.71286578472577e-05
-4.48287236188105e-05
-2.03799775840433e-05
-4.63871225622722e-05
-2.49814987502505e-05
-2.3760989109377e-05
-1.75829798262254e-05
-2.99995595558484e-05
-7.1630601254663e-06
-3.37916711882766e-05
-2.57598484073819e-05
-3.42564974801282e-05
-2.5692840522566e-05
-7.24088628705706e-06
-2.20680936253802e-05
-5.6010590689567e-06
-3.15162764450624e-05
2.2065785406037e-06
-1.90472231920565e-05
-3.36437968265624e-06
-3.99464003306076e-05
-2.06135335808843e-05
6.83132896875448e-06
-1.9694108662266e-05
-3.15797700119929e-05
-2.76052788629685e-05
-4.47119410236047e-05
-2.93615677914154e-05
-1.6639472429979e-05
-2.58818066038514e-05
-7.92032822820622e-06
-2.92830479375223e-05
-2.12222669551496e-05
-2.05864256933202e-05
-1.63490905932053e-05
-2.39554541456145e-05
-2.8054263065971e-05
3.83080408741343e-06
-1.57862753330486e-05
-3.14767299384532e-05
4.40289495630475e-06
-2.34373680916056e-05
-3.0847385454048e-05
-2.77856623489623e-05
-4.72409707738626e-05
-3.88955880898496e-05
-3.68076294924988e-06
-3.40629195517198e-06
-1.56450022735311e-05
-3.93411457351148e-05
-5.92530532821498e-06
-1.66432078004204e-05
-1.67270350804154e-05
-3.18440067295774e-06
-1.36250575982234e-05
-2.38327384438509e-05
-1.20867518041401e-05
-2.31489918957151e-05
-4.06710687684147e-05
-4.20540285540945e-05
-2.80871444354728e-05
-1.52579830119013e-05
-3.02362251615179e-05
-2.10917355675837e-05
-5.98767038471925e-06
-3.54409589541075e-05
-1.55827985632837e-05
9.20683246717373e-07
-3.88957096571822e-05
-4.21983850081085e-05
-5.71465276061673e-05
-1.95346448418767e-05
-1.10579012202431e-05
-4.27150986463899e-05
-2.08359334660225e-05
-3.51228979935668e-05
-2.07144432611081e-05
-2.0045069474623e-05
-1.43758051310438e-05
1.46217891309146e-05
3.0321323576605e-06
-2.84329844983311e-05
-4.8662689466825e-05
-5.69798614293246e-06
-1.00412725697301e-05
1.19613665992148e-05
-2.3233588893349e-05
-1.01158991903575e-05
-1.23437698815411e-05
-2.76787281792254e-05
-2.53418077551707e-05
-3.27375226767141e-05
-3.63112531605599e-05
-3.16648114380852e-05
-3.09738588132139e-05
-1.66275939624381e-05
-3.7792115744787e-05
-3.49592790667278e-05
-5.33455950094711e-06
-1.45349845483552e-05
-2.10640312594702e-05
-3.09461984837718e-05
-3.83675256948692e-05
-3.42834732783228e-05
-1.84795111881011e-05
-4.12814596705701e-05
-2.63668286063924e-05
-2.24510522812504e-06
-3.52914115092053e-05
-2.3930393577491e-05
-2.62653853657537e-05
-1.93521032752356e-05
6.68457800677156e-06
-1.89682666303307e-05
-3.19325585539627e-05
-1.19903080732595e-06
-3.63638248267746e-05
2.7477083791659e-06
-4.65174208713789e-05
-3.64488927059476e-05
-2.64846492301202e-05
-2.73785816414405e-05
-2.89641331306473e-05
-2.75414565221654e-05
-1.90780907113777e-05
-1.45325497115068e-05
-1.85867479492062e-05
-3.36881392884584e-05
-6.15634532464086e-06
-2.38066740357046e-05
-8.96879672511286e-06
1.55605681957644e-05
-5.7300670607688e-05
-2.07019781306359e-05
-8.7791760664434e-06
-1.17726156561483e-05
-1.21810473404179e-05
-4.6006192287163e-05
-4.14313893908212e-05
-2.30599408114225e-05
-4.5579217233678e-05
-1.70015336132221e-05
-1.04526599059661e-05
-1.83351646611237e-05
-1.42727340438695e-05
-2.80445030227131e-05
-3.23714296718786e-05
-5.49750666038522e-05
-2.84527095578962e-05
5.25962926943392e-06
-3.70458098744707e-05
-2.99600925523661e-05
-1.99884159643443e-05
-3.06734162786107e-05
-3.85399009651851e-05
-1.94323276296749e-05
-5.38923715831725e-06
-3.08071141545821e-05
-2.29448047166768e-05
-2.64871366972636e-05
-2.50745872017118e-05
-3.51578505973333e-05
3.08481690101461e-06
-3.35040176294462e-05
-8.56933438180181e-06
-2.71043886888899e-05
8.69357178114421e-07
4.77607432983913e-06
8.86998400789748e-07
-2.22931459571955e-05
-1.74443047971689e-05
-5.33498437479146e-05
-3.92951871268189e-05
-3.77763060297896e-05
-8.16683779085254e-06
-3.0464130150614e-05
-1.02505358801817e-05
-2.82650055250297e-05
-3.82819017695813e-05
-2.69707672998781e-05
-1.12379346488851e-05
-2.67542365706497e-05
-3.98154986809112e-05
-3.7361670976862e-05
-2.33119968270423e-05
-3.30603461092895e-05
-1.11876947430245e-05
-2.14790498021716e-05
-4.20023029439397e-05
8.58614768162376e-07
-4.77187370328321e-05
-2.05518380890304e-05
-3.80181701063995e-05
-3.90806132383392e-05
-3.60391945789964e-05
-2.69850228234472e-05
-4.06995145190373e-05
-3.73844029830135e-05
-2.46445003195867e-05
-3.01747847779615e-05
-2.14082431534564e-05
-3.36967993984154e-06
-3.34971158073299e-05
-3.42553445205794e-05
-2.44659572616732e-05
-4.70061024744636e-05
-3.12771490147433e-05
-4.16185844959023e-05
-1.19328296564792e-05
-5.56389607585765e-05
-4.0285279513862e-05
-4.96519498516235e-05
-3.41867882422657e-05
-3.63724454024075e-05
-2.10502675202148e-05
-9.86045549234388e-06
-2.48772266914148e-05
-3.80642650992497e-05
-4.26875729118134e-05
-2.49562409407356e-05
-2.10360676377177e-05
-2.31633246885212e-06
-2.18627781535733e-06
-2.42447289374675e-05
-3.27997283100178e-05
-8.58499305056499e-07
-2.49830478651863e-05
-1.55212496065424e-05
-3.50413975669863e-05
-1.06872808375961e-05
-3.18186217716564e-05
-2.85896497764987e-05
-4.59584932786217e-05
-3.51868310373376e-05
-3.90480297146827e-05
-6.865735391611e-06
-1.50725163318153e-05
-3.01036633321116e-05
-1.20579700545939e-05
-1.27601561136497e-05
-1.49414652418571e-05
-2.9414356333279e-05
-4.88868177214938e-05
-1.4196576617699e-05
-2.05714201588903e-05
5.78107945550572e-06
-2.78586045744307e-05
-3.41115230358963e-05
-4.91837919620321e-06
-1.03018757928925e-05
-2.13596454260156e-05
-4.60573931272787e-05
-3.23086587091554e-05
-2.59393552968292e-05
-1.00497317842949e-05
-1.99986014978228e-05
-2.15669475982257e-05
-3.77499612093906e-05
-3.35908678809613e-05
-1.64732595568852e-05
-8.05121218184634e-06
-3.76080772181077e-05
-8.63485134253367e-06
-1.69553547563577e-05
-4.7378115048391e-05
-2.68495455203485e-05
-3.45090049932628e-05
-5.73561841024012e-05
-3.09544272433168e-05
-2.61785625391569e-05
-1.95783447878341e-05
-1.1633058867945e-05
-3.92236428674271e-05
-3.06846933801413e-05
-5.12654329055128e-05
-2.43256894717965e-05
-2.42741107029124e-06
1.01449162899434e-05
-3.3426723494376e-05
-2.04281995392195e-05
-4.19836306660451e-05
-2.17630070393475e-05
-2.92865013573414e-05
-3.91612641803032e-05
-2.6895281380835e-05
-1.72748214314625e-05
1.74883995658283e-05
-3.61739151943937e-05
-4.2880839275707e-05
-6.40423193013954e-05
-2.96300365317368e-05
-2.78308183872803e-05
-2.5080688820234e-05
-2.83277085489125e-05
5.66176443764653e-06
-4.15845854236709e-05
-2.19729685345758e-05
-2.21795227566653e-05
-9.59639517347007e-06
-1.35054747412036e-05
-2.27133536701439e-05
-1.99994867240726e-05
-1.97725180336261e-05
-2.1483411756462e-05
-5.76803711662652e-06
-2.25696494734156e-06
-1.9583422022192e-05
-2.86320385703923e-05
-2.93353155985522e-05
-1.52251301410383e-05
-3.59614459216098e-05
-1.88323949931185e-05
-2.12776823615156e-05
-2.56419385125424e-05
-2.0685707945089e-05
-2.50191892128171e-05
-1.17385747284602e-05
-1.99169647564795e-05
-1.44210192300589e-05
-4.63895719452375e-05
-4.22355763286237e-05
-2.25264214622428e-05
-1.38097681311312e-05
-1.71789539275581e-06
-1.65779261336189e-05
-4.46050135236768e-05
-4.20411699579187e-05
-1.76417274037647e-05
-2.86472591994081e-05
-4.05150301382889e-05
-2.92080365577119e-05
-4.11024031709701e-05
-2.77626495388315e-05
-1.20859056749231e-05
-4.67609679003143e-05
-3.75627504421802e-05
-2.35500287080135e-05
-3.93106759443153e-05
-1.92317173293507e-05
-4.23878351395596e-05
-4.2744788757935e-05
-3.97491463543077e-05
-1.57120811723604e-05
-3.89074424616849e-05
-1.85023396363064e-05
-3.1199976300952e-05
-1.74728569943105e-05
-1.167910100065e-05
-4.86041497038409e-05
-2.36905158407127e-05
-4.92891012735399e-06
-3.57379459874357e-05
-4.1054710032013e-05
-5.370455518102e-05
-3.45146788657686e-05
-1.21365023984826e-05
-3.68352384499021e-05
-5.49586218724172e-05
-1.76729080687626e-05
-3.41438094577364e-05
-1.14334253798196e-05
-2.38563581804688e-05
1.99741383389055e-06
-1.33351177560529e-05
-3.99421587037306e-05
-3.40461367031612e-05
-2.15032517281851e-05
-3.58334078832493e-05
-1.41168340717193e-05
-2.55712307776055e-05
-2.27596764319318e-06
-3.61875096396977e-05
-2.42303169658866e-05
-2.67181867388283e-05
-2.38118491390328e-05
-2.61407395707723e-05
-3.83956297543234e-05
-4.33244029287465e-05
-3.27962899311602e-05
-2.60654496031946e-05
-1.70735079757729e-05
-4.08651638827892e-05
-4.04217194906598e-05
-1.43619410448715e-05
-2.1321149081665e-05
-2.02869996072311e-05
-2.80781428192327e-05
-5.9813458258733e-05
-9.83002428018624e-06
-3.91391137921221e-05
-3.2915429298898e-05
-4.43031537251727e-05
-1.71634238293082e-05
-2.63248045753321e-05
-2.22079335176344e-05
-4.42922005253484e-05
-3.99126622437642e-05
-2.91117262129758e-05
-2.99244777248717e-05
2.27183988168264e-05
-1.26151861735016e-06
-2.59540841241703e-05
-1.8966113217944e-05
-1.27802833350074e-05
-2.84611357621299e-05
-1.65090914519728e-05
1.48291300566048e-05
-1.55882695202206e-05
-2.11424384371206e-05
-1.8506811065856e-05
-3.3028231536279e-05
-3.34598346678154e-05
5.28974729773566e-06
-2.57411585746594e-05
-2.21741121286125e-05
-3.8575405989692e-05
-3.76377266241298e-05
-1.49976733203246e-05
-2.08219875955443e-05
-4.27657379193471e-05
-2.13083281859201e-05
-2.45165715746376e-05
-4.27270021192131e-05
6.83799044582316e-06
-2.36307200856288e-05
-9.83511144651674e-06
-2.67357060506458e-05
1.82567621390833e-05
-1.49012281278661e-05
-2.67827359743868e-05
-8.55215549217815e-06
-4.10356700398539e-05
-1.66252948036523e-05
-2.3409275541381e-05
-2.53923631260216e-05
-5.75324633248197e-05
-2.35138508105502e-05
-4.38366290278053e-05
-2.9640829554647e-05
-1.42192934996633e-05
-2.27425785764146e-05
-2.60910759995286e-05
-1.72027817208121e-05
-2.85046697096941e-05
5.44784536179198e-06
-3.10436551773985e-05
-8.74110870001862e-06
-2.40652336057392e-05
-3.19097855837834e-05
-3.95503779437838e-05
-1.05996180464928e-06
-2.74706371381136e-05
-2.51878554877106e-05
-1.9315623985967e-05
-2.28856027270735e-05
-5.15192253574665e-05
-1.07943143441467e-05
-9.09452743410274e-06
-1.79406136806399e-05
-1.53558787266119e-05
-4.97464769247858e-05
-6.19066888582884e-05
-2.23259857025741e-05
-2.7225774354232e-05
-1.90552717529921e-05
-1.64479859327994e-05
-2.739205145215e-05
-8.08112134934909e-06
-3.46647848923093e-05
-2.7553888693071e-05
-3.89172357480461e-05
-4.48482554003071e-05
-4.24797438898219e-05
-4.43251371546364e-06
-3.08576687940981e-05
-1.21456680442881e-05
8.91510056285276e-07
-3.39256335939002e-05
-8.64583362480281e-06
-2.88033726464046e-05
-2.8170450911281e-05
-1.1371775982876e-05
-3.21398257138974e-05
-4.32909032757573e-05
-3.49628996813159e-05
-2.53709917570238e-05
-1.37788250796455e-05
-1.55151087995649e-05
-2.86637499996091e-05
-1.70346640401962e-05
-3.30830069908442e-05
-2.89047712108069e-05
-6.69186795217049e-06
-5.24569184272848e-05
-7.25754774068428e-06
2.10016641510738e-05
-3.75919064568048e-05
-3.48703061496724e-05
-4.7010493486102e-05
-2.8743892371295e-05
-4.44166076998527e-05
-3.26523665632028e-05
-4.11655446432258e-05
-1.42789196637765e-05
-4.21049960399328e-05
-4.10726879996317e-05
-1.83057070861499e-05
-1.90080244636367e-05
-3.21711476735335e-05
-3.19027796432485e-05
-3.29482464016652e-05
-5.08965312488473e-05
-1.10090346565256e-05
-2.92774416097393e-05
-8.95236793202803e-06
-1.68950459955738e-05
-2.8194234295276e-05
-4.24637129988573e-06
-2.81965886422716e-05
-1.52453406899862e-05
-2.98549138349379e-05
-1.47429838464355e-05
-1.2364391847385e-05
-4.53643603603038e-05
-2.00856149299018e-05
-2.0505018628316e-05
-2.74739450874198e-05
-2.8039705819191e-05
8.17923951258055e-06
-2.4529861053285e-05
-8.31190164351681e-06
-3.67209446423573e-05
1.55148622828679e-05
-1.42432053923077e-05
-2.34779981353082e-05
-3.96002332130217e-05
-1.66072980022678e-05
-1.35213208799726e-05
-2.09869038091307e-05
-3.14414664844756e-05
-2.39947549174527e-05
-2.20472105886276e-05
-2.48561503649493e-05
-1.10472405583525e-05
-2.12233017716246e-05
-4.10542584264085e-05
-1.87710429932927e-05
-1.70296576716268e-05
-3.84876365857969e-05
-4.18427935840089e-05
-4.16384105804639e-05
-2.44273103836586e-05
-3.36962503655369e-05
-6.85454659480728e-05
-3.06600642168499e-05
-2.09057949167922e-05
-2.82221732164127e-05
-3.03800134275977e-05
-1.90264763539867e-05
-5.00841986368496e-05
-3.60625549324774e-05
-4.94948688631711e-05
-2.41222063813879e-05
-2.78511838665604e-05
-2.01028440504485e-05
-9.11700436432935e-06
-1.98654625368019e-05
-2.1663340485987e-05
-3.21657024196673e-05
-8.15414634536983e-06
-3.51390749371485e-05
-1.1951659085984e-05
-3.20329845135444e-05
-1.81832982461188e-05
-1.03143566046765e-05
-2.55520928364568e-05
-2.01546329086431e-05
-3.3025060013068e-05
-3.50077768080171e-06
-4.56368258123433e-05
-2.66421820030366e-05
-2.31481499407796e-05
-1.57918351107505e-05
-4.21742433612135e-05
-4.81799710298663e-05
-9.14825087986406e-06
-1.30649228249223e-05
-2.33559175474215e-05
1.46922554992005e-06
1.12367636356235e-06
-3.14767220231529e-05
-1.44117784366544e-05
-2.4539673935816e-05
-3.4987462585099e-05
-4.89247594574887e-05
-2.47662793377542e-05
-5.10359860270179e-05
-4.89962878658046e-05
-1.17533968604613e-05
-1.69371430892149e-05
-3.17004579608673e-05
-3.64524858557219e-05
-1.52975923288602e-05
-1.91931757034706e-05
-1.23809061192993e-05
-2.49796606645045e-05
-1.20051634219789e-05
-1.59810552113305e-05
-3.04487753955356e-05
-3.71618163229379e-05
-2.88366349800956e-05
-3.74731316297782e-05
-1.03297611219919e-05
-1.71373905179714e-05
-2.0419993976179e-05
-4.97637512535602e-05
-3.28662931287887e-05
-1.23261719469968e-05
-4.31216051900213e-05
-2.63413142009502e-05
-1.06949009812304e-05
-7.61200050594519e-06
-2.87530065804382e-05
-3.29893819185134e-05
-1.27366481309979e-05
-6.51160612743409e-05
-2.94678350358028e-05
-3.08533339971959e-05
-3.42916549218655e-05
-3.78531494647692e-05
-2.55410945920317e-05
-2.73126587700473e-05
2.43333379025826e-06
-3.29083001217519e-05
-2.90913322594199e-05
-3.89027269484106e-05
-3.76341148107392e-05
-3.31348177919469e-05
-2.82804700368107e-05
-3.83989041115511e-05
-2.03539504946504e-05
-3.52333203946505e-05
-3.30610268460775e-05
-3.09520588317091e-05
-2.55187175272779e-05
-3.29902378982456e-05
-2.72166585902878e-05
-3.7337714026462e-05
-5.11025502262947e-05
-3.64403854164964e-05
-1.95390648862034e-05
-2.19109155172166e-05
-2.70229181811312e-06
-3.36226783000068e-05
-3.16758367745907e-05
-1.81423326271119e-05
-5.26664653659283e-05
-1.66108211654135e-05
-4.03767693582854e-05
-3.33893805957652e-05
-3.57754702695332e-05
-4.20228018441159e-05
-1.63425413807546e-05
-1.61618257994005e-05
-2.59554634105272e-05
-1.8868738085581e-05
-4.74839143313397e-05
-1.76886058813782e-05
-1.17457687990631e-06
-2.36402645811639e-05
-4.25035781067581e-05
-4.37927557130181e-05
-3.2855031522779e-05
-5.89122781150562e-05
-6.40359105475316e-06
-2.26078994192844e-05
-1.59801514283364e-05
-4.35680248719917e-05
6.46487863522648e-06
-3.72653334991674e-05
-3.49072751875669e-05
-4.50964904463314e-05
-1.21419094645304e-05
-3.03820136149876e-05
-2.33647028600922e-05
-1.89255003408663e-05
-2.4298166705846e-05
-4.56820676289665e-06
-1.0309307771102e-05
-4.79400774832668e-06
-7.46912739063747e-06
-5.76788675137172e-05
-2.0132868596369e-05
-4.62501666773609e-05
-2.1735180208182e-05
-1.94769515302412e-05
-4.00786861536812e-05
-2.37500274204988e-05
-2.71859725065731e-05
-1.01001378719054e-05
-3.61144869019206e-05
-3.43920281360812e-05
-4.01942180029058e-05
-3.49128864547829e-06
-3.35984167702239e-05
-2.78802007028107e-05
2.51338862675433e-05
-2.45252182851953e-05
-3.45327320926733e-05
-1.96067660170043e-05
-2.28859223142368e-05
-1.80266156556016e-05
-3.55263114291939e-05
-5.18617782448599e-05
-3.90061740186975e-05
-4.24082796564079e-05
-1.96963402469055e-05
-1.40577452205587e-05
-1.84666525071261e-05
-3.46540227748302e-05
-3.90164644967727e-05
-2.43947866555538e-05
-6.28633731022871e-05
-1.63121486602856e-05
-3.34172779063084e-05
-3.09378893762981e-05
-1.35989162151811e-05
-5.25637804611439e-05
-1.34576057461185e-05
-4.00441477922162e-05
-9.1517573277846e-06
-4.86574742397619e-05
-4.05792892662377e-05
-6.04036186317252e-05
-3.37795334465745e-05
-3.3595899349113e-05
2.04846090778818e-05
-2.88126376660707e-05
-3.97521498525264e-05
-4.61328747534615e-05
-4.00417296036763e-05
-1.43178107208877e-05
-3.774380106339e-05
-1.48442214526894e-05
-4.69725344264398e-05
-4.20948371718066e-05
-9.21722132880691e-06
1.22784886241111e-05
-8.69949685404925e-06
-2.72134966582377e-05
-1.57417758523443e-05
-4.08654558057103e-05
-2.75840729133752e-05
-2.73559171391031e-05
-1.62477026528002e-05
-4.31781957509015e-05
-6.48704474948773e-06
-4.05223149609623e-05
-2.92345773490629e-05
-2.81599337948177e-05
-4.68316860188832e-05
-2.48066599937247e-05
-2.04912614624156e-06
-3.85645528134981e-05
-6.07118781303849e-06
-3.15131840451717e-05
-2.72003090522475e-05
-3.32612798783273e-05
-2.40353421218517e-05
-7.80898749972315e-06
-3.54143937782864e-05
-2.56914891043395e-05
-3.97370985881946e-05
-4.74978948938943e-06
-3.61113371267175e-05
-2.89854009344996e-05
-5.83032639121104e-06
-3.49212186967293e-05
-2.31036789279912e-05
-2.20508007964888e-06
-1.18643127209392e-05
-7.51206852193237e-05
-2.23536076742774e-05
-3.69574952624102e-05
-1.52984659937319e-05
-3.10717761806062e-05
-1.89985314202543e-05
-2.64565988194058e-05
-4.42379362601104e-05
-2.63430262543683e-05
-3.45005399491211e-05
-3.75426317257893e-05
-1.77020532753342e-05
-4.29045281406961e-05
-5.65709543538318e-05
2.88877264424153e-06
-1.59420789774153e-05
-2.49669768276496e-05
-1.29876985615804e-05
-3.46633636848441e-05
-4.10151024608225e-05
-3.4082817936654e-05
-1.62484732676748e-05
-1.51616823518391e-05
-1.62213915089646e-05
-2.26386657111537e-05
-7.38116916929237e-06
-1.08605891221965e-05
-1.36009116063454e-06
-2.9608001659623e-05
-3.34384165637596e-05
-5.06584664169404e-05
-3.36041361188757e-05
-4.91180371256633e-05
-7.99749997688193e-06
-3.74342584349266e-05
-1.36681725757425e-05
-6.26140433795478e-05
-3.63617655563455e-05
-3.22069141110636e-05
-1.54904735124319e-05
-2.61630479179173e-05
-4.23187994221593e-05
-1.11832024820362e-05
-4.94214465432589e-05
-5.2431250977915e-05
-8.97467035384686e-06
-5.1276217367687e-05
-1.74748375703559e-05
-2.07521580448218e-05
-3.8826180382107e-05
-4.40073296526896e-05
-1.64912345372801e-05
-2.22213968328943e-05
-1.2889582655537e-05
-8.2957513894787e-06
-3.37410797854227e-05
-2.90887094901959e-05
-1.71975851684508e-05
-3.41835126578278e-05
-6.3414217723734e-06
-8.25592629588152e-06
-1.52738030726704e-05
-2.23707508567747e-05
-2.73317399196627e-05
-1.64229052297581e-06
-1.55795202024716e-05
-4.31894554069943e-05
-7.73200261533789e-06
-5.05218087718622e-05
-2.74449314196401e-05
-5.53444125126498e-05
-2.25393820232337e-05
-2.74023789203162e-05
-1.16012152299622e-05
-3.09906359288078e-05
-3.81357045720143e-06
-2.5563737427445e-06
-3.07371701649182e-05
-1.84734704950772e-05
-1.81747393148211e-05
-2.0246946578885e-05
-2.39721678409705e-05
-3.92640421341296e-05
-4.2297074415013e-05
-2.67334978253228e-05
-3.70491885875164e-05
-3.25067599223344e-05
-3.46062913388537e-05
-3.42777241712673e-05
-4.29779697350411e-05
-3.09391540903834e-05
-4.61868042068233e-05
-2.7488360124477e-05
-4.93619972054588e-05
-2.24976779832418e-05
-4.69094162794311e-05
-1.87197392898991e-05
-6.57536551090092e-06
-1.23383956884705e-05
-5.09446369012125e-06
-1.25621559272341e-05
-9.8708879259663e-07
-3.66980377483461e-05
-2.4433883159666e-05
-3.46886938902194e-05
-2.07257796863499e-05
-5.16193876850814e-05
-2.53700123720907e-05
-9.60217909690143e-06
-2.51893438733282e-05
-2.20692215314941e-05
-1.61168071470533e-05
-2.36634988418754e-05
-2.49558102069568e-05
1.85901019061767e-06
-5.93579034732534e-05
-5.73985070116084e-05
-1.62126156912158e-05
-4.84745798071587e-05
-1.39958483361763e-05
-2.88770690779931e-05
-2.52264100084763e-05
-1.12654067960369e-05
-1.79098154958905e-05
-1.21619293562621e-05
-5.91529063802671e-05
-2.83181775731055e-06
-2.21954764927057e-05
-2.41500640959615e-05
-1.56582318326176e-05
-2.85746367845882e-05
-1.61193042685811e-05
-3.07070307954589e-05
-5.45736340481853e-05
-3.90143612693019e-05
-4.40797773892433e-05
-1.45006266306014e-05
-2.49932567502378e-05
-3.04889690324274e-05
-1.91571150397996e-05
-2.680342644174e-05
-2.19531031161967e-05
-2.9390331907706e-05
-3.850014001105e-05
-1.52364798008429e-05
-1.6599954170732e-05
-5.17475287907977e-06
-3.03924236559217e-05
-2.07732499820172e-05
-1.23793460333987e-05
-3.27437113074896e-05
-1.48324074087638e-05
-1.52279124053e-05
-1.34078573833076e-05
-1.64412863638456e-05
-2.50570753001121e-05
-4.60830889160883e-05
-3.89815285879513e-05
8.96468802514564e-06
-1.20057567718193e-05
-2.64378006398167e-05
-1.85359066784245e-05
-4.58092617262397e-05
-4.24334074644337e-05
-3.21051408476494e-05
-1.04370901281816e-05
-3.54653610997766e-05
-3.36248349626828e-05
2.29807782450065e-06
-2.81091601425644e-05
-1.86470520976985e-05
-1.43117393880109e-05
-1.37228419338849e-05
-3.5763088686327e-05
-1.89854340992372e-05
-4.06165598574016e-05
-2.78996504080311e-05
-3.57238344545032e-05
-3.26363444317972e-05
-3.47950105922775e-05
-2.98250229055345e-05
-2.43029629302813e-05
-2.23511511781106e-05
-2.07605970050765e-05
-2.31537952471361e-05
-2.1868587409474e-05
-7.87288064120514e-05
-3.22731625326707e-05
-3.28569023080722e-05
-7.31100139546584e-06
-3.09728857873245e-05
-3.05597241429683e-05
-1.39274751694997e-05
-4.10037603182088e-05
-2.70131056950899e-05
-1.66380541273184e-05
-3.65358227805234e-05
-2.72950377057701e-05
-1.01648807072431e-05
-1.75877959048088e-05
-2.01729551827408e-05
-3.72301317721921e-05
-2.3342387669537e-05
-1.83675442079199e-05
-1.76703273235722e-05
-8.91836099664517e-06
-2.39493878535514e-05
2.72524423071244e-06
-2.66523197581008e-05
-2.24077492032122e-05
-5.47049131046931e-05
-6.83556505036405e-05
-2.05736700041634e-05
-2.00520597676671e-05
-2.54880376963971e-05
-1.56110923418068e-05
-2.25991680239661e-05
-4.87602079090565e-05
-4.20377313321099e-05
-7.34804740249638e-06
-1.82254929794166e-05
-2.99095192272019e-05
-3.81303779865934e-05
-2.06456956792562e-05
-5.41355376337344e-05
-9.49844366260952e-08
-2.14992787630991e-05
-3.26535173141361e-05
-2.39311136634441e-05
-3.55382120693764e-05
-1.62884663118267e-05
-3.30124788329728e-05
-1.92199220466326e-05
-2.57657772507471e-05
-1.51093847319761e-05
-2.0272727397734e-05
-2.83930965740611e-05
-3.63795461963099e-05
-5.9241467010738e-05
-2.12829970336213e-05
-4.68375802205887e-05
-1.73478853339521e-05
-6.09866581072123e-05
-4.80815839658331e-06
-3.05575748349788e-05
-2.97485854029171e-05
-1.60050526840566e-05
-2.56462461550339e-05
-5.04036221725656e-05
-3.46459828398626e-05
-2.91976276012717e-05
-5.91406022848712e-06
-3.07412654751927e-05
-2.27723811224277e-05
3.17143854211482e-07
-2.86961858634939e-05
-1.34580753096008e-05
-1.33570799791045e-05
-2.49664476655747e-05
-3.98125403491662e-05
-4.60017527030219e-05
-1.91520676427651e-05
-2.99668165573173e-05
-2.26994696251135e-05
-3.1858323603794e-05
-5.13929486686891e-06
-3.57375156506803e-05
-3.1967462154799e-05
-3.07982273928396e-05
-5.24006841071826e-06
-3.46904183901822e-05
-4.05322552265551e-05
-2.29683048659824e-05
-3.27877160218131e-05
-2.01131226369804e-05
-2.56156457402261e-05
-3.16257812101097e-05
-3.5322647684007e-05
-1.19490730819485e-05
-3.65932673465309e-05
-1.20740710662455e-05
-1.7543015086094e-05
-2.50434388426552e-05
-2.88770101821101e-05
-2.0908783368613e-05
-1.46807022018315e-05
-2.76174525099632e-05
-1.66562128591775e-05
-2.15832557348646e-05
-2.86844173088612e-05
-1.53199235927578e-05
-1.10748061219336e-05
-1.0227480544768e-05
-1.99957706653432e-05
-2.71960269636958e-05
-1.88032337044113e-05
-1.76605795702447e-05
-4.98412373329408e-05
-1.15627815802508e-05
-2.22596345826394e-05
-2.93905895591222e-05
-3.1165276611089e-05
-2.94862224413114e-05
-8.26776062482273e-06
-2.05132071873756e-05
-1.46553932120225e-05
-3.4367490793175e-05
-2.19485576750753e-05
-4.15523904000599e-05
-2.89002763491789e-05
-3.0110079973866e-05
-2.52632310675089e-05
-5.352440226598e-05
-2.19421211079311e-05
-1.53739166990234e-05
-3.14902508523904e-05
-5.27747565533209e-05
-4.18411042604663e-05
-4.22474364842487e-05
-3.25864690335072e-05
1.05538156071805e-05
-2.20501409600781e-05
-2.09803907583839e-05
-1.50148151508441e-05
4.81262403374024e-06
-6.23320467550251e-05
-2.14011540163174e-05
-9.54205474415653e-06
-3.72858696247018e-05
-2.21891246626706e-05
-4.10126429051212e-05
-5.07818002373944e-05
-1.40720435164425e-05
-1.76484595940416e-05
-2.08966288690594e-05
-1.63953076418056e-05
-2.24901756031222e-05
-2.69390679083046e-05
-2.3666253772767e-05
-4.68742267994119e-05
-2.17450068073368e-05
-1.78152752422471e-05
5.87940444481731e-06
-4.95110585510868e-05
-2.6518017483184e-05
-1.30790023475859e-05
-2.05539010491314e-05
-3.80077752486998e-05
-3.04346189754553e-05
-3.37609677183619e-05
-2.36954366631923e-05
5.46190342021799e-06
-4.32126480887932e-05
-1.40860739418019e-05
-1.09107113661587e-05
-3.52423095862657e-05
-1.76682306854963e-05
-3.95338822139447e-05
-2.22146436519847e-05
-4.90023969837676e-05
-1.14103781295091e-05
-2.71372063316407e-05
-2.30578624260829e-05
-2.45278286208368e-05
-3.1632880954372e-05
-5.00257093798566e-05
-2.79388507985603e-05
-1.90604435335588e-05
-4.24153545977164e-05
-1.85771083191608e-05
-1.10251588153253e-05
-1.52676050665656e-05
-1.44947072999782e-05
-1.2689790897337e-05
-1.30133499942913e-05
-1.78081495589313e-05
-2.22287319247257e-05
-1.25020568782355e-05
-3.58491014911963e-05
-2.31020448975444e-05
-4.88719268947644e-06
-3.71479934516358e-06
-3.39643855219706e-05
-3.65453245017557e-05
-2.43466741345502e-05
-2.17662854438441e-05
-4.2777555549982e-05
-3.57982503453274e-05
-5.3971319311241e-06
-2.33114787002642e-05
-5.10494378445401e-05
-3.11139582823759e-05
-3.75670654781257e-05
-2.88024412401071e-05
-2.64664037471647e-05
-2.49553167010269e-05
-1.94161856716908e-05
-3.80378606760721e-05
-2.32892248267117e-05
-3.89908068436623e-05
-3.28713355549441e-05
-4.9269695503525e-05
-2.3092231176871e-05
-2.43645304869333e-05
-3.68077500919259e-05
-2.90851194570633e-05
-1.96443496744955e-05
-4.24338067594095e-05
-3.17393725027081e-05
-3.56409747899338e-05
-6.17806841578269e-06
-3.68127394984743e-05
-2.17168903404979e-05
-3.26722662747588e-05
-1.33865713407866e-05
7.0781386686603e-06
-3.6984470533804e-05
-1.87826376801807e-05
-3.12738294074157e-05
-3.18194422641102e-05
-9.88000960822064e-06
-9.75722731751706e-06
-3.33915744279948e-05
-2.34412206628068e-05
-4.06825274413141e-05
-3.06157428270206e-05
-2.47953931773955e-05
-2.05855669605298e-05
-2.75407894236484e-05
8.76604486698901e-06
-5.37823549736242e-05
-1.85811531980779e-05
-5.33602167621821e-05
-4.11113489291355e-05
-1.32860785874652e-05
-2.46036599139147e-05
-3.33639259381849e-05
-2.5139930778387e-05
-1.41615862681905e-05
-5.54802388050652e-05
-3.42957614330662e-05
-5.04460314960474e-05
-3.00828638940379e-05
-1.73093692007915e-05
-4.52060351833794e-06
-1.94339040787992e-05
-2.23434593520312e-05
-3.18373242898355e-05
-2.25541203664286e-05
-1.95901728427867e-05
-2.34106453719499e-05
-6.70014317572849e-09
-2.45192455753162e-05
-3.34404149013116e-05
-9.14335483851653e-06
-1.31643034526599e-05
-2.53430230867294e-05
1.25614600705583e-05
-1.89311052489761e-05
-1.90365479925221e-05
-3.72710938238254e-05
8.69408934363171e-06
-2.56361223482998e-05
-6.0108462124964e-05
-2.70217427569855e-05
-1.27995876643987e-05
-2.02906537629748e-05
-1.11487532738735e-05
-6.95718565277194e-06
-1.59372174833159e-05
-3.50568900367007e-05
-7.16361649926242e-06
-4.01993526023486e-06
-2.07231435376597e-05
-3.54617913385825e-06
-3.35272267594324e-05
-1.89636549703311e-05
-1.60022519871071e-05
-3.15470715307752e-05
-1.08557316139831e-05
-9.71143796934171e-06
-2.09464292642351e-05
-4.30812862548983e-05
-9.77359893190855e-06
-2.18039944032014e-05
-5.13231982073672e-05
-3.57815708886056e-05
-2.34808950331129e-05
-3.67214012273088e-05
-2.41590444458839e-05
-7.51877908428055e-06
-2.49042934800309e-05
-2.84988648654564e-05
-2.19988769174405e-05
-1.54927946499612e-05
-2.18889008886914e-05
-3.14925276869282e-05
-9.45935074809354e-06
-2.63476170706066e-05
-1.84581675550735e-05
-2.57363546418065e-05
-1.26480925288612e-05
1.35905407793437e-05
-1.10492918477095e-05
-1.2362890734826e-05
-4.40132651807879e-05
-7.31819388613558e-06
-4.18449860885532e-05
-3.36073916950574e-05
-2.3574647528971e-05
-5.35802228833748e-05
-1.5066893799911e-05
-3.56137220603133e-05
-2.36539833742764e-05
-3.99997738132554e-05
-2.05086891215074e-05
-1.80820338149325e-05
-2.30138691494872e-05
-3.30507172106743e-05
-1.56769164218156e-05
-3.8023761146745e-05
-1.40124030009669e-05
5.18593466220115e-06
-4.14924881398259e-05
-4.84205623070939e-05
-3.49442672851042e-05
-4.48427913651963e-05
-3.14170897504137e-05
-1.92650591300488e-05
-2.92165741407239e-05
-2.5680872978468e-05
-1.85111661676699e-05
-1.42720550296886e-05
-3.46295929371246e-05
-1.07196237997754e-05
-3.05716089845756e-05
-2.21750470924357e-05
-2.31667414151305e-05
-2.99757150051854e-05
-2.44986377924851e-05
-1.12123308497856e-05
-3.31776025156737e-05
-3.15644581209505e-06
-2.44821948105313e-05
-1.90880512763679e-05
-3.64222926333658e-05
-3.46738775637875e-05
-2.11621128558757e-05
-5.54322836898477e-05
-2.16560176070446e-06
-3.3013405009315e-05
-2.31149563904775e-05
-1.48128230642234e-05
-1.59423200204157e-05
-2.95296041008942e-05
-4.03188393363334e-05
-3.56572695655952e-05
-1.88181521686226e-05
-5.57671562207489e-06
-2.31142761039764e-05
-4.14552557860235e-05
-1.80043707689551e-05
-2.87698143257558e-05
-2.52265681450937e-05
-1.78664517935775e-05
4.98784695224686e-06
-1.094657971655e-05
-8.94214260107399e-06
-2.57667184030747e-05
-1.3040320462657e-05
-4.20811841616973e-05
-2.30870731591228e-05
-3.12735119083205e-05
-3.19329913858571e-05
-2.62290191060062e-05
3.03887899254574e-06
-1.7268918222934e-05
-3.72622799391562e-05
-3.64254420537874e-05
-3.23378756025508e-05
-2.12525350513243e-05
-3.1797208441482e-05
-3.32367087740873e-05
-4.87676332317325e-05
-2.43266827786203e-05
-2.88741186805501e-05
-1.75300881025027e-05
-1.5056176053514e-05
-4.68417007779603e-06
-5.06383101186366e-05
-2.47337278573587e-05
-1.7738499225574e-05
-1.98668614349512e-05
-3.1898319227419e-05
-1.2857288504187e-05
-9.76309836629049e-06
-3.99800606343547e-05
-2.2284497262497e-05
-4.76559814242483e-06
-3.40758568418901e-05
-9.52761102275362e-06
-1.6789285737534e-05
-1.78524379184701e-05
-2.85711998142475e-05
-1.90874288511369e-05
-1.86422362773297e-05
-1.69917967059369e-05
-5.5849274014623e-05
-2.09324906209707e-05
-3.01216172369222e-05
-3.20508823360798e-05
-1.30252775286556e-05
-3.89664224550265e-05
-1.39525157460957e-05
-9.84668108867809e-06
-2.77921989863631e-05
-1.07762455088839e-05
-4.25243858555045e-05
-3.4352505703981e-05
-4.07512337177297e-05
-1.37734385729582e-05
7.53509731944664e-06
-3.26193826849893e-05
-5.17853351866004e-05
-4.43943275732806e-05
-2.58636442441998e-05
-3.85958095339657e-05
-2.19264850839342e-05
-1.0298660228625e-05
-1.78956733698847e-05
-5.06657364475957e-05
-2.15229444563325e-05
-5.27760308642729e-06
-2.40225915925226e-05
-4.23118253816933e-05
-3.92026023010467e-06
-2.47173449422472e-05
-1.25400760841771e-05
-3.04731431142057e-05
-4.21703550203532e-05
-3.17663506248104e-05
-4.05952479763527e-05
-2.6024335707647e-05
-6.71741560630586e-06
-3.01047651813151e-06
-1.17315417034335e-05
-1.19646228388214e-05
-3.43527744871376e-05
