# Supplementary material for: Research on computational propagation and identification of mine microseismic signals based on deep learning
Source: PLoS One. 2025 Oct 22;20(10):e0334641. doi: 10.1371/journal.pone.0334641 (PMC12543183; doi:10.1371/journal.pone.0334641)
Supplement: S8 Data — (ZIP) [file pone.0334641.s008.zip › 000100900002740.xlsx_0.txt_24.txt.txt]

-2.32082972633902e-05
-2.7822154606158e-05
-2.73168909257972e-05
-9.290524595819e-06
-2.46119469903003e-05
-1.3612247015996e-05
-2.41496198437858e-05
-3.40778634934758e-05
-3.7347845426192e-05
-4.04938048824183e-05
-2.26600242336919e-05
-5.37134740236231e-05
-9.24916542426883e-06
-6.11460496066311e-06
-1.88134691695261e-05
1.7695421857245e-06
-5.44921689972101e-05
-3.73415813070787e-05
-3.49297824753449e-05
-1.59745155749779e-05
-3.30598223720938e-05
-6.59852368113428e-06
-1.4153445979745e-05
-1.89430224350139e-05
-1.57603412668192e-05
-3.40335061306829e-05
-4.47525363345683e-05
-1.63470631915525e-05
-4.62348999256797e-05
-2.01468541744241e-05
-2.05299768368544e-05
-3.87404437382887e-05
-3.2938747588901e-05
-2.98060050276041e-05
-5.59985800584916e-05
-1.84063292262533e-05
-2.07522093154037e-05
-3.80733470236735e-05
-3.35170144299178e-05
-4.20998476826205e-05
2.28388386111182e-06
-1.33306708753256e-05
-1.79188496489631e-05
-3.10153946549899e-05
-6.30139456342477e-06
-8.81103060790611e-06
-1.17360566167292e-05
-4.39884615776504e-05
-5.07614049888103e-06
6.56219914005255e-07
-2.9116094658287e-05
-3.23769710449888e-05
-3.48352500879758e-06
-4.69626848014622e-06
-1.66675272391354e-05
-5.03274403980701e-05
-3.01267220387424e-05
-2.69569356185836e-05
-5.11017952916749e-06
-3.60427832118349e-05
-2.76013022713908e-05
-2.83661932561411e-05
-3.80105292129995e-05
-3.79170467066056e-05
-3.60908447136073e-05
-1.94641569696082e-05
-1.83181196441337e-05
-2.89311285762078e-05
-2.51069432837126e-05
-2.15553398752272e-05
-4.7263044698943e-05
-1.58480009099994e-05
-4.91403875046087e-07
-3.78238586964712e-05
-6.39609093318897e-06
-2.38725792159901e-05
-1.98056347811781e-05
-1.6593543540333e-05
-1.45937509178269e-05
-4.11788684740681e-05
-2.29483104961064e-05
-3.36082466121282e-05
-4.12059555456451e-05
-2.07683019878455e-05
-1.25106687916735e-05
-2.60256009749644e-05
-1.00768843002549e-05
-2.82889070137412e-05
-2.46773512904608e-05
-2.11745709418048e-05
-4.30003139298232e-05
-1.58915875745671e-05
-3.49807461973177e-05
-4.9020778843622e-05
-8.85044800779432e-06
-3.55563507149827e-06
-2.27656375961642e-05
-3.89634641608972e-05
-3.59037477586006e-05
-7.00913453410953e-06
-2.12384087697476e-05
-3.32384493307671e-05
-2.81647875999364e-05
-3.74178531756781e-05
-3.69879089806929e-05
-5.1250300644353e-05
-3.03483768896901e-05
-4.24172441400619e-05
-2.70794981093942e-05
-2.05527752594951e-05
-5.01863784844323e-05
-1.52941666245641e-05
-4.0596152502184e-05
-4.35020980007738e-05
-2.32618047857063e-05
-2.86768668362059e-05
-9.3204676412039e-06
-1.67563370471324e-05
-1.15319586960185e-05
-4.28518594967542e-05
-5.10514342294567e-05
-3.05519386563447e-05
-3.37846243085161e-05
-3.49602142049295e-05
-1.97766129706539e-05
-2.12513358762999e-05
-2.33997400423361e-05
-3.73742457492192e-05
-2.53685031020995e-05
-4.48304978083047e-05
-2.49114697676855e-05
-2.86653258549938e-05
-1.84725429050944e-05
-3.65204820269449e-05
-2.12148323454233e-05
-2.37532206557652e-05
-3.95130297094689e-05
-3.06568554859022e-05
-3.39152935182671e-05
-2.96586454924689e-05
-4.81071662662889e-05
-4.19931752471565e-07
-2.162147253644e-05
-3.29661817429351e-06
-3.83757578916015e-05
-3.66323587179119e-05
-1.97565100050125e-05
-3.20815745530302e-05
-4.25651098616425e-05
2.9421773324018e-06
-3.01137261853675e-05
-4.37987647335991e-05
-2.52960240783897e-05
-2.52059366491125e-05
-2.02036476577786e-05
-2.37344512372991e-05
-3.07761492303585e-05
-3.55165964404246e-05
-9.01648169508759e-06
-2.81701905791819e-05
-3.71651938751538e-05
-2.83565013362577e-05
4.1725527602402e-06
-2.79227847279878e-05
-1.65393891407044e-05
-2.31868651828402e-05
-4.81544512753257e-05
-2.18695505827339e-05
-2.31649661955384e-05
-4.93010771395626e-05
-2.11928338087775e-05
-3.87809208343688e-05
-2.142938935887e-05
-2.58251926152928e-05
-3.37890641733626e-05
-3.28736717281954e-05
-4.53861271013345e-05
-1.97060041868938e-05
-1.08023666260941e-05
-2.24548935498519e-05
-5.68967241701654e-05
-2.57286101013953e-05
-2.54306256118004e-05
-8.36597543907667e-06
-2.32875343496041e-05
-3.978187053834e-06
-4.03614033299199e-05
-1.87462678746044e-05
-4.82644114334822e-05
-6.96454469516168e-06
-2.1503322812373e-05
-3.20058674850358e-05
-1.62874214097948e-05
-3.8641033326646e-05
-7.89582476894258e-06
-1.50816360239073e-05
-3.40527427581449e-05
-2.69733973596378e-05
-1.91795337973835e-05
-2.42919353479741e-05
-2.61812537051627e-06
6.54361686478241e-06
-4.98995880980783e-05
-3.02335392622992e-05
-3.26408664477351e-05
-1.65510237409624e-05
-2.90202715739564e-05
-4.51725097289886e-05
-2.11610323406034e-05
-4.30058268255141e-05
-3.55311586531056e-05
-2.95660168865875e-05
-2.92902553766813e-05
-2.36341105147418e-05
-5.01539722402982e-05
-1.34178346364359e-05
-2.16636572246997e-05
-4.30421437158347e-05
-3.84782997087932e-05
-1.11960890685087e-05
-5.57928911794064e-06
-4.06142721792967e-05
-1.95328871425188e-05
-1.37475278059158e-05
-3.28452693376241e-05
-3.71270586508915e-05
-2.41168387632886e-05
-2.30653398482325e-05
-1.96919867516191e-05
-5.05275514756055e-05
-1.89955277126827e-05
-2.45920660906643e-05
-4.59801236045261e-05
-1.1139455321112e-05
-2.0459501936426e-05
-2.99006360286748e-05
-3.91351675455189e-05
-4.67120019801093e-05
-1.53109337072753e-05
-2.50453121352581e-05
-2.30533197649791e-05
-4.03937922046404e-05
-3.80995379075613e-05
-1.21183628705089e-05
-1.68104755759967e-05
-2.69733600034981e-05
-4.21201255222687e-05
-3.83170905585906e-05
-2.50960406729678e-05
-1.32428662841237e-05
-2.4082762027534e-05
-6.59318297358809e-06
-1.18098127547176e-05
-2.47791469630668e-05
-1.03419267578879e-05
2.57263353973673e-06
-2.59272493368213e-05
-2.40703449920652e-05
-2.50259569635885e-05
-4.96712719717688e-05
-7.18295445867908e-06
-2.04147479355123e-05
-3.74199481448705e-05
-5.75459342382478e-05
-2.16843924196413e-05
-4.38096065307546e-05
-9.91177696298102e-06
-1.66201287588683e-05
1.87568163551942e-05
8.99441811173856e-06
9.61119975628397e-07
-1.72583723775124e-05
-3.62464809035584e-05
-9.5232868301223e-06
-2.99312408226634e-05
-3.33944557055483e-05
-4.01395099069778e-05
-1.52723410235957e-05
-6.49056832174853e-06
-1.59693653636453e-05
-4.62327315894039e-05
-2.8490258826356e-05
-3.29981073599258e-05
-5.07661213598255e-05
-2.79925525842916e-05
-2.30136477593859e-05
-3.85429330348208e-05
-2.81831477754004e-05
-2.70330740164524e-05
-1.61792844433154e-05
-1.14411504054297e-05
-2.04338518579147e-05
-3.03484489933898e-05
-4.23983319469618e-05
-3.86864813999464e-05
-2.88074733832203e-05
-3.82026618363466e-05
-5.37006069213257e-05
-6.9236112424936e-06
-1.85097972315099e-05
-3.49355575251997e-05
-2.58121404908297e-05
-1.03878493330247e-05
7.76499218975922e-07
-1.75767025848581e-05
-2.2170624127739e-05
-8.13764012742249e-06
-4.81055223497406e-05
2.2857941459009e-07
-1.95597604763765e-05
-2.30945323641941e-05
-1.60140433160279e-05
-1.77746329330453e-05
-1.59238353791987e-05
-1.81248375954915e-05
-3.29164846804353e-05
2.46504804046868e-08
-2.84919873548586e-05
-2.54901468298472e-05
-1.17711444638776e-05
-1.88180320770475e-05
-2.87174090031831e-05
-1.60924832021732e-05
-2.15327604186046e-05
-1.28973458704232e-05
-1.86116658573223e-05
-4.80001148809793e-05
-3.48836786749803e-05
-1.96082292066434e-05
-6.32059447096815e-06
-3.58746630727018e-05
-3.57562110046418e-05
-2.51249834685417e-05
-1.36077293908916e-05
-2.22946109735551e-05
1.60534299967255e-06
-2.21034307065259e-05
-3.7368202077841e-05
-2.64807298107011e-05
-1.41077010121825e-05
-3.5874742851403e-05
-1.97567491857748e-05
-3.24119230537404e-05
-2.89879775508821e-05
-5.26568736802938e-05
-3.99984765143505e-05
-1.97190440157276e-05
-2.56305544164303e-05
-4.91123270766429e-05
-4.43000926374213e-05
-2.87489585604205e-05
-2.2959481736485e-05
-1.7361043469946e-05
-6.2807149579915e-06
-3.40750364919976e-05
-2.13134261940536e-05
8.26732993487883e-06
-2.49461215953607e-05
-8.06595622132995e-06
-1.35474535492248e-05
-3.20847399429684e-05
-2.88750891912874e-05
-3.32339433887134e-05
-5.35587691850313e-05
-4.98222141848064e-05
-3.50338639077455e-06
-1.55145168186753e-05
-1.00430402714512e-05
-1.98110833725992e-05
-2.58409670652216e-05
-2.86124827719299e-05
-3.0287210510949e-05
-1.17163014354574e-06
-5.55267222870382e-05
-3.35679203784813e-05
-4.23706429006298e-05
-1.41311600391379e-05
-3.68054455121481e-05
-3.18909063701007e-05
-2.79601552669339e-05
-4.57386557249173e-06
-9.09825473794211e-06
-3.82636835861073e-06
-3.33737782975491e-05
-1.92626652379147e-05
-4.71618764626161e-05
-3.10425146916103e-05
-7.14731685788536e-06
-1.02185018128555e-05
-3.42612641910355e-05
-1.64811471855675e-05
-2.8906100321263e-05
-5.23093007562988e-05
-4.93115910602343e-06
4.8413994733801e-06
-2.29035646441736e-05
-1.65294503902949e-06
-1.91511699249193e-05
-2.42430060155881e-05
-1.20551642015163e-05
-3.27690580004333e-05
-3.08536362267322e-06
-3.72605313071553e-05
-3.97966018996946e-05
-3.00755869721654e-05
-3.00749649801378e-05
-2.28180862791057e-05
-3.62618942733221e-05
-7.54043824049741e-06
-1.51642418229061e-05
-1.65085492890193e-05
-3.62269164385111e-05
-2.85966845077955e-05
-3.02800357694191e-05
-2.92584227304893e-05
-2.67847697370858e-05
-4.58823533691185e-05
-4.47277196846307e-06
-1.0360572161948e-05
-1.10953184407273e-05
-2.71783999868061e-05
6.1012590070532e-06
-3.87113069899223e-05
-1.07387256689826e-05
-2.25173732828845e-05
-1.39707184318424e-05
-3.62072233068192e-05
-2.13203228136475e-05
-1.41455978073633e-05
-4.86755896486433e-05
-2.3368415610026e-05
-3.18733588795258e-05
-1.49878572869488e-05
-4.14882185034461e-05
-5.08853915637231e-05
-3.56333023098691e-05
-6.71916889314313e-06
-2.51165557672582e-05
-2.35595340367305e-05
-2.48145524681052e-05
-1.36799709136263e-05
-3.33818146743139e-05
-2.35058647937262e-05
-3.21904274059051e-05
-2.24375322221162e-05
-4.08372523012522e-05
-4.22286150234776e-05
-1.09383412486437e-05
-1.30306530132013e-05
-1.24620122859413e-05
-3.68843203608645e-05
-2.76894675002866e-05
-1.2192278186354e-05
-3.14818270810127e-05
-2.69469694929382e-05
-3.84563433395747e-05
-1.82225505723975e-05
-1.16122823352095e-05
-3.11579181867418e-05
-1.0428222515019e-05
-4.22477628536084e-05
-3.81005301257205e-05
-3.30612750494197e-05
-2.0067581865747e-05
-4.44199311531264e-05
-2.25602701684691e-05
-2.48028538868424e-05
-2.9431470008333e-05
-1.42970111791236e-05
-3.15511869793082e-05
-4.71476996917707e-05
-3.22990826968088e-05
-1.82104087390644e-05
-3.67458941329604e-05
-1.40201899603942e-05
-4.8041941657111e-05
-1.92452059796772e-05
-8.87998569988422e-06
-2.34379114704141e-05
-2.66525457603294e-05
7.13081599106611e-06
-2.71624281768461e-05
-1.29647748238046e-05
7.320783874297e-06
-2.44378762533878e-05
-4.76664475884317e-05
-3.87392231020418e-05
-5.82056414595381e-06
-3.50853829061567e-05
-6.43646800538399e-06
-3.05476442054309e-05
-3.44762829839237e-05
-2.67540482782742e-05
-1.89297901344145e-05
-1.64446592818696e-05
-2.31127204897103e-05
-2.67658019035966e-05
-1.07909796855211e-05
-5.40017675440847e-05
-3.31146088361675e-05
-2.73269502857799e-05
-1.92702467197874e-05
-1.48520866023235e-05
-1.72018024043654e-05
-3.81709390476528e-05
-2.89018185345729e-05
-2.90525414648423e-05
-1.53275419701179e-05
-1.38751478146562e-05
-1.40293616439095e-05
-5.26059117247032e-05
-9.02609351420686e-06
-4.57290572751677e-05
-2.75912915684732e-05
-5.12433980098389e-05
-2.78223177572896e-05
-3.40030190912079e-05
-2.77415661886406e-05
-9.7575459046664e-07
-1.52980233431227e-05
-3.02465476429585e-05
-2.34637235241508e-05
-1.33192429546591e-05
-4.43080444688246e-05
-2.43829876103882e-05
-6.56038225926634e-06
-2.85226912807049e-05
-2.40561432224597e-05
-1.10819873206012e-05
-2.04865549815489e-05
-2.03030937673489e-05
-2.51599985528108e-05
-2.98075399082283e-05
-1.35977402715489e-05
-1.80120293699754e-05
-1.83948024919144e-05
-5.30170335700891e-05
-3.02986696943006e-05
-2.59172292348538e-05
-3.13074695196613e-05
-3.0728738039925e-05
-2.66172405113985e-05
-4.15324647108e-05
-2.7751967602198e-05
-3.25925323652284e-05
-2.71025929753176e-05
-2.76683181388476e-05
-4.30103516412918e-05
-1.18337912710293e-05
-2.7257079498919e-05
-2.51785689153012e-05
-2.97760752560074e-05
-3.23281493315496e-05
-4.79736407162019e-05
-3.54500525796241e-06
-6.82374295554328e-06
-3.70330710936297e-05
-1.02728156457718e-06
-1.64951707125986e-05
-1.25109920990147e-05
-3.63583419401903e-05
-5.93665178104782e-05
-2.20558835544864e-05
-3.4669445542353e-05
-1.61259880799603e-05
-1.74987519673847e-05
-4.68535148244002e-05
-4.44243292504351e-05
-4.60079627001778e-05
-2.74494348930446e-05
-2.27213867081277e-05
-1.5321384467453e-05
-3.67430812906898e-05
-2.91481166969232e-05
-2.98735116898294e-05
-3.32709606920292e-05
-3.41026385889103e-05
-4.30960168163907e-05
-3.25447918428688e-05
-4.72085005018846e-05
-3.61551660079616e-05
-6.6630026603782e-07
-1.36213244607002e-05
-1.79172107428356e-05
-8.37798828426689e-06
-1.04989334700782e-05
-1.25274420004986e-05
-2.00432282050346e-05
-2.08659434518327e-05
-1.99809048492959e-05
-2.59615565895211e-05
-1.3120717382386e-05
-3.33693253390419e-05
-2.29917367223659e-05
-1.73606458305221e-05
-2.2178848368262e-05
-9.34190976569668e-06
-8.36641463077196e-06
-2.43297863960265e-05
-4.19154092055736e-05
-9.14336673862114e-06
-2.33038109257904e-05
-3.15236885300011e-05
-2.26149795291511e-05
-1.49302233623539e-05
1.32219018705277e-06
-5.77758361815441e-06
-5.31081233644101e-05
-3.32589005688303e-05
-1.48817242149593e-05
-3.56080805365611e-05
-3.28018651376626e-05
-2.31103787623339e-05
-1.04482439682735e-05
1.66536738322902e-05
3.39790611112157e-06
-2.4351010519254e-05
-2.9548109246138e-05
-2.90302673558101e-05
-2.72243878693958e-05
-1.94760160148567e-05
-2.81271888577889e-05
-5.04499278660969e-05
-3.26415236695617e-05
-3.7397973983896e-05
-4.71097210923692e-05
-2.58901540493037e-05
-1.7205102078313e-05
-4.14810507762724e-05
-1.15527255021325e-05
-2.02011836682414e-05
-2.93920858409505e-06
-3.1994451466674e-05
-3.48505781223929e-05
-7.31288275022721e-06
-2.90556350185649e-05
8.2681478939706e-07
-2.18826270434354e-05
-3.11218725053854e-05
-5.54951649418281e-05
-3.76564366060942e-05
-3.64131866769889e-05
-1.05227180951027e-05
-1.33198820308786e-05
-3.18217871364438e-05
-9.03066166498815e-06
-7.41393528632787e-06
-6.50769952164115e-06
-1.85782015193419e-05
-3.6666189327742e-05
-4.60175117389356e-05
-2.37356020315878e-05
-3.24116182080538e-05
-2.73985532087896e-05
-4.00244523902637e-06
-1.51940326841962e-05
-2.78246322123847e-05
-2.42263728256892e-05
-2.18293907508533e-05
-1.44365933332832e-05
-8.24331989928478e-06
-5.22937797445051e-05
-3.78085454003496e-05
-6.31737821426956e-06
-2.07423476842174e-05
-5.56216619038082e-06
-2.14433092253538e-05
-2.1640182099694e-05
-1.05680788769155e-05
-2.5058170977278e-05
-3.64448357423419e-05
-2.58225495520507e-05
-9.85443514930494e-06
-1.41408052033757e-05
-2.94369747524646e-05
-3.3443767203421e-05
-1.12073006713072e-05
-2.61138288292926e-05
-2.72741060605102e-05
-3.59107227867576e-05
-2.7624164403389e-05
-3.97646095006875e-05
-7.32479570022843e-06
-2.05985854762357e-05
-1.75462104148906e-05
-2.10685202816016e-05
-4.10581288760808e-05
-3.1619200661919e-05
-3.54082482753219e-05
-2.88383524664017e-05
-3.50537525799807e-05
-1.91849098355718e-05
-1.4138246163014e-05
-3.0775902193355e-05
-2.27128310142781e-05
-3.87951036523012e-05
-2.5056893170008e-05
-1.71997668927377e-05
6.04399108285916e-07
-4.0166552785569e-05
-2.63718231796288e-05
-1.98120217536093e-05
-2.7989878052522e-05
-2.04163336656439e-05
7.59795098971186e-06
-3.22160901083464e-05
-2.60718757880159e-05
-3.30286810200444e-05
-6.61117469779012e-06
6.41011781397626e-06
-2.65384950996518e-05
-3.97587783415408e-05
-1.91337828452764e-05
-6.044068643939e-06
-2.83792953618676e-05
-4.72910935213256e-05
-4.05034650953167e-05
3.14587591241816e-06
-2.12900166499661e-05
-2.39682720820276e-05
-3.84030168378001e-05
-1.78172238210561e-05
-5.14799810093525e-05
3.3402171832575e-06
-1.45329472242691e-05
-1.00184734306654e-05
5.39795613319747e-06
-1.64334035308123e-05
-2.34201584541839e-05
-4.43517579757437e-05
-1.52660371285626e-06
-1.42359376563094e-05
-4.71915655649982e-05
-3.44373020044364e-05
-1.21861221680533e-05
-3.36113124631806e-05
-3.2191867764006e-05
-2.41684065710278e-05
-4.08373361473497e-05
-3.62486835549972e-05
-8.92825220128205e-06
-3.57709309779525e-05
-1.99080201761716e-05
-3.84028120980496e-05
-3.77427213813652e-05
-3.94464599357333e-05
-2.73541938846994e-05
-2.54864516339453e-05
-2.20251609155379e-05
-2.10678181672659e-05
-5.70389645408128e-05
-3.11537908784743e-05
-2.44864547603546e-05
-4.38778210529989e-05
-2.55412015192337e-05
-2.49757966076923e-05
-3.92136897133155e-06
-3.803293670407e-05
-3.99898688391879e-05
-2.19196745257954e-05
-5.86526908627823e-05
-7.18969106938159e-06
-1.84528504698639e-05
-9.51024225209743e-06
-9.82350117363027e-06
-3.6183573952641e-05
-1.29163525695066e-05
-2.69588701189331e-05
-3.00898458236877e-05
-3.99823557899353e-05
-1.57509357467334e-05
-1.48516576035717e-05
-4.28354241002457e-05
-4.11340633081064e-05
-3.93423045153453e-05
-3.03065064473549e-05
-2.96737295556789e-05
-2.26835972175451e-05
-2.51921849461118e-05
-2.16822743176736e-05
1.10897594052708e-05
-4.6129679750057e-05
-2.15061163213183e-05
-3.76790542868136e-05
-2.42246019215255e-05
-5.61169210932405e-05
-3.10704746097753e-05
-1.45018266097952e-05
-4.21838916379092e-05
-1.14294058887406e-05
-2.09518998289286e-05
-1.69490739870747e-05
-6.82217903104619e-06
-7.61358401397324e-06
-1.11622653086407e-05
-3.12061167417428e-05
-1.73140756518521e-05
-4.58284088953125e-05
-2.19695340161262e-05
-2.61486296173358e-05
-3.49965320993854e-05
-1.29814646058307e-05
-3.01798263358785e-05
-3.55342280572438e-06
-5.52690666901274e-05
-3.76963983033222e-05
-3.12508252626842e-05
-1.3240791094855e-05
-2.77812477108031e-05
-8.03967917367754e-06
-5.47684838415364e-05
-1.5332603230049e-05
-1.97783206598181e-05
-2.84418874103652e-05
-3.0132454886274e-05
-1.64880677744865e-05
-3.56349294069223e-05
-7.18831386407412e-06
-2.30942982685133e-05
-2.03257424030885e-05
-4.80962671076953e-05
-2.26496798353554e-05
-3.29655274850539e-05
-2.29406253602826e-05
-2.31165081915275e-05
-1.97223797614295e-05
-1.10539560068396e-05
-1.12210477078728e-05
-2.93873187635217e-05
-3.34296509883308e-05
-7.531702746411e-06
-1.19324650940238e-05
-2.89491247213439e-05
-2.86648236711596e-05
-4.63201617403673e-05
-2.61382520459247e-05
-4.59281450195933e-05
-3.58370439464305e-05
-2.6440877677716e-05
-2.35434404234026e-05
-3.40633673873764e-05
-2.98545737764741e-05
-8.95325931964962e-06
-1.21961766007884e-05
-4.22893356541494e-05
-2.87944405361687e-05
-3.01023065135023e-05
-2.41750571014745e-05
-2.29219456592152e-05
-2.03948042127423e-05
-2.54703679579838e-06
-2.96364709999706e-05
-1.26653909113672e-05
-3.08155345310447e-05
-2.7571041169236e-05
-4.3075802822279e-05
-2.99860022730247e-05
-1.66163356050927e-05
-3.80470034372176e-05
-2.14961700253672e-05
-7.07644313781345e-06
-2.44761177126782e-05
-1.0766739949261e-05
-3.42471993869099e-05
-3.11726611319896e-05
-2.80849027362593e-05
-5.77381115972716e-05
-3.01745769328453e-05
-3.84028797710398e-05
-5.06003398552755e-05
-4.66392243251265e-05
-3.66341677232302e-05
-4.84263151553519e-05
-2.18179312956993e-05
-1.80817001808752e-05
-7.5181533633183e-06
-1.39573648334281e-05
-4.49709869455207e-05
-2.45997668031147e-05
-1.92541774623914e-05
-2.0872534868084e-05
-1.66439857139834e-05
-6.02764646304332e-05
-1.48659170877542e-05
-1.06121607280534e-05
-4.07214745391519e-05
-2.35595029338492e-05
-2.01022500847448e-05
-2.64183576647511e-05
-2.01428878092552e-05
-2.61565657454177e-05
-1.76329940778532e-05
-6.28351580185378e-06
-4.07835197295269e-06
-1.76018196061067e-05
-2.78078258161578e-05
-2.60348137173974e-05
-4.92971382856706e-05
-1.08101089757736e-05
-1.52869551637745e-05
-2.04063834316077e-05
-3.51650892820023e-05
-6.61677370090128e-06
-3.84973746799451e-05
-5.10702377364955e-05
-1.49574470901216e-06
-2.15311190456946e-05
-1.31226733561716e-05
-1.9452163372092e-05
-1.60451992434934e-05
6.89220774413049e-06
-2.10671120237009e-05
-3.59239813450685e-05
-3.12067161294683e-05
-5.01430160729143e-05
-3.88484581573121e-05
-1.88207754326708e-05
-1.88308903561904e-05
-2.06793512385994e-05
-1.7516595371357e-05
-6.22549174029633e-06
-7.71071505020184e-06
-1.50882911971129e-05
-3.39919159094698e-05
-4.44350762271642e-05
-5.88136594337375e-05
1.19313995046895e-05
-3.00346181201599e-05
3.13469077746113e-06
-4.40466176558163e-05
-8.04486464753255e-06
-3.20634571915932e-06
-1.82374818265001e-05
-2.62331088291609e-05
-4.23314334195136e-05
-5.29279225393594e-05
-4.68896390022473e-05
-3.0449797415209e-05
-4.36089561152343e-05
-2.72618584894277e-05
-1.60482342522833e-05
-3.29395763757846e-05
-1.60001377352995e-05
5.77816784868596e-07
-2.2532843934384e-06
-1.88673937951718e-05
-3.68081025792085e-05
-5.03796360844343e-05
-7.11909484830485e-06
-3.18897340443314e-05
-3.83490622527091e-06
-1.47216822943008e-05
-3.59316011295871e-05
-2.72340906130501e-05
-3.26022600881008e-05
-3.21623315984778e-05
-3.48583772561589e-05
-2.98654565777526e-05
-4.39813584575252e-05
-4.58479543898783e-05
-8.4086488936615e-06
-2.34119412109706e-05
-4.90210260645655e-05
-1.77369032619193e-05
-3.63767415070985e-05
-2.58297330533249e-05
-1.95973290914308e-05
-3.14170364405715e-05
-4.33993609570846e-05
-4.42152993420556e-05
-2.86567141791469e-05
-2.69390909790192e-05
-2.26700135768826e-05
-4.45701480836374e-05
-3.89947967502987e-05
-5.30740945803308e-05
-5.13801548235795e-05
-1.01824860037744e-05
-1.72902335911312e-05
-3.64680731688366e-05
-4.60251113162098e-06
-2.02561825883697e-05
-1.00268220530808e-05
-1.59793044171136e-05
4.62519622998702e-07
-1.79979726221594e-05
-5.35822722116536e-05
-3.72326718438045e-05
-1.05387513902265e-05
-2.22149115559955e-05
-1.30689739427722e-05
-3.43805965863154e-05
-5.18522533314462e-06
-7.97835131756057e-06
-4.25277102638115e-05
-2.36277982627743e-05
-2.24355885792272e-05
-3.85377410262179e-05
-2.465336754212e-05
-2.55937726819575e-05
-4.47036983632791e-05
-4.14746204280326e-05
-2.54178001976937e-05
-3.25922754092129e-05
-3.53178559855817e-05
-1.84975317521337e-05
-3.94317226523339e-05
-2.59657936540397e-05
-1.31447217100032e-05
-3.21307495608898e-05
-6.5007059813398e-05
-6.11121256714182e-06
-2.24237311928895e-05
-1.78428031843481e-05
-9.46863155006174e-06
-1.60669266508721e-05
-2.63613541874748e-05
-2.54708721902066e-05
-1.59056056184961e-05
-1.15911326483836e-05
-3.00507540921969e-05
-1.83898975809431e-05
-1.0249217055013e-05
-2.03490496581687e-05
-5.82082299374002e-05
-2.58558926282407e-05
-4.8880650739425e-05
-3.73685702035764e-05
-2.68312109240201e-05
-2.76021117620903e-05
-2.56868573162013e-05
-1.46071130682919e-05
-3.46172888446436e-05
-6.7453505033111e-06
-3.04863428842834e-05
-5.22284719928962e-05
-4.31799117580895e-05
-2.75916386129986e-05
-4.99635097412126e-05
-1.5131498425935e-05
-1.82242651185831e-05
-3.99660355057932e-05
-3.20656855336594e-05
-2.7070449445564e-05
-2.44408836640764e-05
-2.12571350026339e-05
-2.21072189384489e-05
-2.63797232776846e-05
-2.56352100150543e-05
-4.88718058397119e-05
-1.13286000253346e-05
-2.94325288752837e-05
-4.64024809571875e-05
-4.10033688802251e-05
-1.87476558925087e-05
-2.58374332368266e-05
-5.00643336176654e-05
-5.47479945726637e-05
-2.02702273188368e-05
-1.1108794622906e-05
-1.4209089886825e-05
-3.24616153237342e-05
-3.46027367352767e-05
-4.92324307119945e-05
-3.62501229597871e-05
-2.88957526241651e-05
-3.13967859704573e-05
-3.88941633313525e-05
-2.37544037832072e-05
-2.60054642193263e-05
-3.89990814154244e-05
1.27243198083708e-05
-3.3691967501157e-05
3.92714090296422e-06
-1.79972071445481e-05
-1.6183986585491e-05
-1.52370820398214e-05
-1.80710675778942e-05
-1.30880071302919e-05
-3.0147648450267e-06
-2.90004069904254e-05
-4.85351802106471e-05
-3.57414333688801e-05
-6.07408347512083e-05
-1.92429609687222e-05
-4.69272173515686e-05
-1.17721850520007e-05
-4.47582095176954e-05
-3.0327600428938e-05
-4.7111676831954e-05
-4.03070465396161e-05
2.28188605504359e-05
-6.0552813894357e-05
-2.98866381093423e-05
2.11012435149281e-06
-6.66306830050141e-06
-3.63995340282199e-05
-1.82915393682915e-05
-2.50082478705746e-06
-2.14475640237724e-05
-2.56874599092068e-05
-2.15554694165829e-05
4.76529711028791e-06
-1.20246989334388e-05
-3.18055183952607e-05
-4.14905532753606e-05
-9.89812803753148e-06
-3.22760638279693e-05
-7.78863217217461e-06
-3.04293290101786e-05
-1.65300259493625e-05
-1.69730510313237e-05
-2.52835908788346e-05
-2.94908635936356e-05
-1.23576088094847e-05
-1.1294591565551e-05
-2.30227744701066e-05
-5.25063150459823e-05
-3.13553512439855e-05
-5.4349357089133e-05
-1.81881128526761e-05
-3.33929986060695e-05
-3.85885056377936e-05
-4.56048695610384e-05
-1.73547355191511e-05
-1.97766628402819e-05
-7.62177710563572e-06
-3.77032861640451e-05
-2.43830456335469e-05
-2.24081197236887e-05
-2.11755626354078e-05
-2.34362981730622e-05
-1.67660145809e-06
-1.01681965815971e-05
-3.28858276793324e-05
-1.47257351799685e-05
-1.88983631692105e-05
-9.1454571317119e-06
3.29055404450003e-07
-1.65636267217809e-05
-1.36353868903192e-05
-3.88940062747748e-05
-2.49816862406409e-05
-2.23151379715978e-05
-1.73484685611492e-05
-2.8763506581863e-05
-1.44429751918613e-05
-2.17038007677294e-05
-1.37961844889914e-05
-1.49041108080548e-05
-6.31350840977067e-06
-1.1298900865036e-05
-2.56667920037912e-05
-4.20293313409699e-05
-2.83325728153338e-05
-5.44016203886311e-06
-7.9636172148328e-06
-3.15426039891855e-05
-2.79076462346275e-05
-7.72901713353927e-06
-1.26396478461677e-05
-9.74815201215267e-06
-9.77941765113652e-06
-4.52580175255036e-05
-2.99111798807111e-05
-1.78626392233208e-05
-4.07819272911939e-05
-1.88603134060625e-05
-1.93117654053791e-05
-1.07832511489563e-05
-1.69144764449092e-05
-3.23250834411218e-05
-3.29678580614161e-05
-4.59837852781968e-05
-3.65405070516358e-05
2.54537887039779e-06
1.00827280491765e-05
-3.66753762010308e-05
-2.66105645574805e-05
-2.83850713293392e-05
-1.89421163426652e-05
-2.88304588833073e-05
-3.752147821527e-05
-2.16494858846734e-05
-1.85553258832737e-05
-3.47034296356727e-05
-5.26179764357914e-05
-1.40303138828464e-05
-3.07815470681158e-05
-2.22449830032002e-05
-3.934141830633e-05
-1.79431395446957e-05
-7.85822852776695e-06
-8.40709622213894e-06
-4.14644661409733e-05
-1.70786697357441e-05
-6.61082701739736e-05
-3.04587545978612e-05
-4.74819849478583e-05
-1.85958909919356e-05
-7.45833154361008e-06
-5.11859692408313e-05
-2.83361370685136e-05
-1.70677580417336e-05
-2.29629228712286e-05
-5.2517654184377e-05
-2.1346580550901e-05
-2.87003067531326e-05
-4.77920846488271e-05
1.46728830085509e-05
-1.84324705002082e-05
-8.59771934597487e-06
-1.58367945428267e-05
-1.10747976801793e-05
-6.10749381397166e-05
-3.55546572769853e-05
-2.22498561187461e-05
-1.60959616165211e-05
-1.98207900694767e-05
-4.2687937330749e-05
-2.55735114098895e-05
-1.10519492532216e-05
-7.01902875822691e-06
-1.55400568500929e-05
-1.80939200351425e-05
-7.19011631274547e-06
-2.82728222096637e-05
-3.63130444594316e-05
-1.30483264632553e-05
-4.89520559652495e-05
-5.31958190384623e-06
-1.50693793082318e-05
-2.24161258232093e-05
-1.95554730441872e-05
-4.05139247446748e-05
-2.36073244716914e-07
-3.04418579009396e-05
-3.02802336533086e-05
-5.10002922382549e-05
-4.622306594278e-05
-3.33432519353578e-05
-3.82470029700057e-05
-1.68220840158117e-05
-2.07500720251907e-05
-4.28217641649502e-05
-5.24451771974361e-05
-2.68062318041855e-05
-1.41689130074872e-05
-5.0948488249538e-05
-5.47022844241443e-06
-6.38140044484619e-06
-8.22222119194357e-06
-3.0841588073661e-05
-3.45524674720633e-05
-1.38135124907429e-05
-8.35451689173247e-06
-3.42495417760272e-05
-2.70965742354131e-05
-2.65881901625164e-05
-2.86942760262793e-06
-2.46436464614686e-05
-2.59308955517289e-05
-2.87085378279677e-05
-3.02454977863186e-05
-2.91201560025629e-05
-7.92278523843086e-06
-3.72425918716471e-05
-3.09336954399796e-05
-3.84632152681632e-05
-1.25821206848749e-05
-9.0886123236333e-06
-4.0629751711583e-05
-2.8093787871393e-05
-1.50223647596573e-05
-7.41024906764939e-07
-4.32469490901039e-05
-2.79889071089158e-05
-3.40054156774142e-05
-2.0400355578109e-05
-2.51951074438422e-05
-1.96159794713525e-05
-2.59662601383804e-05
-2.41468575333255e-05
-2.5910575291089e-05
-3.92730663340635e-05
-2.01387110186034e-05
-1.23425140307582e-05
-1.00046247814091e-05
-2.20214599858723e-06
-1.08851842101757e-05
8.19083728045032e-06
-1.08042221510897e-05
-2.62302603410702e-05
-9.39134601613016e-06
-7.86813654672892e-06
-3.7497486333116e-05
-3.03270557570525e-05
-2.11583744782049e-05
-3.62524002081668e-05
-2.2601304253124e-05
-2.49958069291879e-05
-2.47578496534439e-05
-2.34504007787513e-05
-6.68370734374636e-06
-2.12378469098727e-05
-2.44833266406973e-05
-1.39370015693853e-05
-3.69937640464328e-05
-3.12127299016003e-05
-1.3938246237375e-05
-3.17083093641963e-05
-2.67635899852393e-05
-3.29373910452334e-05
1.9979279945292e-06
-2.84849840728496e-05
-1.97058745125246e-05
-3.42279769039043e-05
-2.97864118758902e-05
-2.08322802051901e-05
-1.85760997527082e-05
-2.12575932667569e-05
-3.2642936598635e-05
-2.96939163251208e-05
-1.98035050839153e-05
-2.65338976029636e-05
-2.88484505318093e-06
-3.91840803910504e-05
-1.74770157479394e-05
-2.53818636070336e-05
-3.13658833146478e-05
-3.93279496573844e-05
-2.81898834632909e-05
-1.35641954534713e-05
-5.2802028173216e-05
-4.08209321525569e-05
-7.88081208385403e-06
-4.17514290074279e-05
-1.55596950133453e-05
-2.89035557450199e-05
-2.83679896837997e-05
-3.10848678655305e-05
-2.1256407632368e-05
3.91281137333468e-06
-3.29927329053128e-05
-1.92335930241084e-05
-5.82707583109591e-06
-1.69853890689039e-05
-3.7489428534735e-05
-1.87609522455453e-05
-8.49459809533672e-06
-1.01089334953477e-05
-3.7179638838519e-05
-5.88827907843083e-05
-1.02766494619659e-05
-2.79745956355391e-05
-2.38123845865568e-05
-3.17539742956209e-05
-3.1510729227688e-05
-1.65663259310766e-05
-4.82805904268764e-05
-2.1425038245701e-05
-3.46191397977586e-05
-3.70311628658559e-05
-3.12830944197902e-05
-4.37771717948418e-05
-2.29039968921272e-05
-3.59218874517947e-05
-3.37505710140798e-05
-8.75914359959667e-06
-1.74332120635289e-05
-3.34183809521121e-05
-2.62728698348605e-05
-4.52751857088395e-05
-1.59426356532972e-05
-3.21377350366462e-05
-1.98623441951413e-05
-1.16546110407609e-05
-1.50770857614017e-05
-1.1676572784055e-06
-2.44021699855278e-05
-1.94529706301453e-05
-1.83206262181531e-05
-1.12337142723077e-05
-1.35698159438925e-05
2.34529093415095e-07
-1.0699570399397e-05
-3.70159043202325e-06
-2.54686070376777e-05
-8.21680293110852e-06
-4.46993902445168e-05
-6.68533210359164e-06
-2.0909023969475e-05
-3.54693129789401e-05
-1.42197965885702e-05
-4.0772409039576e-05
-3.11606792019715e-05
-2.69545941594232e-05
-3.86445052831097e-05
-2.38205191074246e-05
-1.4601140174596e-05
-9.81174657994685e-06
-1.54822282575994e-05
-1.90149600529888e-05
-4.09333042046404e-06
-1.21938485508805e-05
-8.99099236015293e-06
-2.72567028909321e-05
-3.25212453200064e-05
-4.99946197534246e-05
-3.15415863575398e-05
-2.80961406723441e-05
-2.08056498247261e-05
-4.84211564133525e-05
-5.33622047713006e-05
-2.78692726249093e-05
-5.40121224025292e-05
-1.59506319694393e-05
-1.19637917347005e-05
-1.6183884385112e-05
-9.03468657658877e-06
-1.99585179503064e-05
-1.3016394255808e-05
-6.17934575425261e-05
-3.86674085690931e-05
-2.18333434187349e-05
-3.45693641742005e-05
-2.66932087988998e-05
-3.72719965929686e-05
-3.44670648795868e-05
-3.90282475637751e-05
-3.78115041963237e-05
-3.53844542563673e-05
5.80541126583025e-06
-2.59491637034845e-05
-3.03978420885511e-05
-4.44280000369043e-05
-5.78639205090973e-05
-2.13916976372221e-05
-2.03856272811318e-05
-2.75346478431962e-05
-1.28792448043828e-05
-3.49881736098052e-05
-8.08042429168528e-06
-2.41294125858984e-05
-1.22095884177073e-05
-5.47759057082594e-05
-2.52580395216628e-05
-2.68055676203344e-05
-3.45010559547797e-05
-2.90905046102074e-06
-3.43825062819099e-05
-1.05750956542946e-05
-2.24204144668917e-05
-1.37976330744359e-05
-1.94795366714063e-06
-1.31146438671437e-05
-2.43373577430243e-05
-4.87019979760398e-05
-2.3552465665574e-05
-5.0304318274534e-05
-3.73260554493502e-05
-6.37608013358326e-05
-2.36956659658815e-05
-4.21546077750277e-05
-1.59162256951606e-05
-8.90408556837029e-06
-2.27255579625614e-05
-3.55619334670286e-05
2.90574863063992e-06
-6.34236578514135e-06
-2.26329428935793e-05
-1.49397252693429e-05
-4.2932199342182e-05
-4.84675110415521e-05
-1.3416337028011e-05
-3.68394045727928e-05
-4.33787305770705e-05
-3.41492874965308e-05
-3.41895883801764e-05
-9.33938533797241e-06
-2.20473873247273e-05
-2.7218160730511e-05
-1.86524399627212e-05
-3.17198088803778e-05
-2.26277810973842e-05
-7.31406830524962e-06
-8.39561151304048e-06
-5.98925300987734e-07
-2.27446068873971e-05
-1.88122729708261e-05
-1.97143180324537e-05
-3.36655986226837e-05
-1.55339375945708e-05
-4.80950550711758e-05
-3.06811127064155e-05
-1.96103728773039e-05
-4.59914415689899e-05
-1.48969810302504e-05
-1.9386162978448e-05
-3.00100548930424e-05
-1.56467625186308e-05
-3.17648899017089e-05
-1.67998114255027e-05
-2.78994121225196e-05
-1.87447909679706e-05
-2.56902266410962e-05
-1.84388752815151e-05
-3.06377678420981e-05
-4.15078107125064e-05
-6.22787864527463e-06
-1.54958442538666e-05
-3.5289604082098e-05
1.12208668923956e-05
-8.91367528237225e-06
-3.35033188889453e-05
-3.56471741925107e-05
-1.92297822571964e-05
-3.4683303330546e-05
-2.78530096204418e-05
-1.58355383963738e-05
-4.18609044042417e-05
-2.11038950271468e-05
-3.96163438145799e-05
-1.16146796419717e-05
-1.39190297995207e-05
-2.94991238311448e-05
-3.11764668906961e-05
-4.57294970805361e-05
-8.60909603687862e-06
-4.93756827336545e-05
-3.50482193822186e-05
-2.3533671486076e-05
-1.91779937936737e-05
-2.9985714554433e-05
-2.23072118918833e-05
-1.96394791601783e-05
-2.82183877118933e-05
1.18472049439966e-05
-2.13284879111177e-05
-3.45950199544538e-05
3.1507932667951e-06
-1.00132141637161e-05
-1.15195955705618e-05
-2.89082936858849e-05
-2.62645742906911e-05
-1.38288435791544e-05
-2.62069270632221e-05
-2.93579779753541e-05
-3.65299054615505e-05
-2.86337803227719e-05
5.70373816103667e-06
-2.26898152893017e-05
-1.18855850717501e-05
-3.07233209013478e-05
-2.38950475288373e-05
-1.3549310035466e-05
-4.20097158348938e-05
-3.28188672453704e-05
-2.08494036480975e-05
-2.59764634823765e-05
-2.90437246307819e-05
-1.12434102256301e-05
-8.41726928707958e-06
-2.42910272619303e-05
-2.95903776308938e-05
-3.00365424362565e-06
-1.42344583993675e-05
-2.8090237187531e-05
-2.9745380521566e-05
-9.39078736951706e-06
-2.76424341867322e-05
-2.90447387447362e-05
-2.16233130870175e-05
-2.70910050675965e-05
-3.00581632984807e-05
-1.69951816448294e-05
6.24057156955184e-06
-2.18293279036651e-05
-1.74237732388788e-05
-1.85197240072144e-05
-4.17123692506559e-05
-2.36554539864561e-05
-2.014141414474e-05
-2.40409215442152e-05
-1.83105234645027e-05
-1.97477510871973e-05
-1.15804092928094e-05
-1.62698750599032e-05
-2.59980078555073e-05
-2.52964386885577e-05
-2.99107406240879e-05
-2.36078447127223e-05
-1.65642432823336e-05
-2.25306658501048e-05
-4.94399386971549e-05
-2.89848480321096e-05
-4.02897355561923e-05
-3.919239490452e-05
-5.97605857438005e-05
-5.22839231659752e-05
5.62572553856533e-06
-2.84671573860785e-05
-2.36550887438526e-06
-3.18273425092386e-05
-2.27189642923653e-05
-1.87818014281344e-05
-5.12153504724609e-05
-8.6553009107235e-06
-3.57016879271993e-05
-3.24961875947011e-05
-1.27768627155545e-05
-1.86596487462883e-05
-3.45300740480881e-05
-5.69055242552064e-05
-4.8535507059285e-05
-3.66708322414771e-05
-2.88504226801749e-05
-1.31980313225616e-05
-2.96931572467327e-05
-3.15577096197311e-05
-1.85484731802458e-05
-3.57208617849058e-05
-3.9323359761028e-05
-4.70028259652698e-05
-2.42825214700914e-05
-1.96567216099605e-05
-1.23119455287514e-05
-4.27981757182805e-05
-5.12860878151094e-06
-1.47726717670118e-05
-1.85483005226744e-05
-6.02003426387863e-06
-3.85554552115972e-05
-1.25406398497171e-05
-3.91884778986091e-05
-1.40418608088524e-05
-4.19557869966527e-05
-1.26533704019952e-05
-2.80749591374834e-05
-1.3060880020311e-05
-1.60741979520909e-05
-4.11593838790709e-05
-1.96473614952227e-05
-3.92743397811488e-05
-1.59777370587799e-05
-9.19664341638222e-06
-3.49936608121029e-05
-1.98695001828383e-05
-4.4629391847097e-05
-1.29368065210647e-05
-2.72420208278331e-05
-2.13452137727398e-05
-1.52583238483708e-05
-1.23503696509821e-05
-5.47251685991512e-06
-4.51970008518259e-05
-4.5974289570942e-05
-1.37307245871267e-05
-4.80780231644421e-05
-3.48810492193027e-05
6.81621839708112e-07
-1.94864150509693e-05
-2.11227588969754e-05
-3.51705978562752e-05
-2.65472995710947e-05
-1.60900883770654e-05
-1.87016415469399e-05
-2.18056665814594e-05
-1.98495426851891e-05
3.86052970418685e-06
-3.62094651108459e-05
-4.61849597617607e-05
1.61088384270233e-06
-4.32101976179633e-05
-1.50672218477495e-05
-1.24681567289275e-05
-1.89235156260602e-05
-2.69802009928944e-05
-7.95583060376804e-06
-3.29412817201611e-05
-4.18172402806933e-05
-3.88177733661662e-05
-4.63512209081527e-05
-3.18750808913516e-05
-3.40720046894461e-05
-1.67980096536061e-05
-3.88455761514175e-05
-2.87670050813737e-05
-2.31182166132907e-05
-9.15810706565727e-06
-7.49910472217731e-06
-4.36330531583953e-05
-1.9855574226332e-05
-6.25400764613097e-06
-1.16516942665631e-05
-5.46536993250096e-06
-3.13447566237551e-05
-1.04659462818494e-05
1.55726883915243e-05
-4.49503400083237e-05
-1.8366936140172e-05
-2.35473273903193e-05
-4.63348406643499e-05
-3.66619470364298e-05
-1.35197329100682e-05
-2.86524614859948e-05
-1.79203689441834e-05
-1.04450726529604e-05
-4.92738747067518e-05
-1.74824170342513e-05
-3.6307061278773e-05
-3.71182603165762e-05
-1.53961490507695e-05
-7.40736075229052e-06
-1.16269749574487e-05
-3.81985487441716e-05
-2.12250973567045e-05
-2.58616869032519e-05
-2.63891751509553e-05
-1.24114964991427e-05
-3.89601294501345e-05
-1.91527869369857e-05
-2.63898490079337e-06
-2.19247010781506e-05
-1.91330861818217e-05
-1.55546577655222e-05
-4.5012802959618e-05
-2.06256128251161e-05
-2.43105297821069e-05
-2.94172892470412e-05
-5.82853126082949e-06
-1.23076731994948e-05
-3.7248134917085e-05
-1.10284701279121e-05
-2.33721715213412e-05
-2.30853691544436e-05
-1.35268047552599e-05
-5.82000533903229e-06
-4.63429946124754e-05
-1.9916861551663e-05
-1.33662351391178e-05
-4.50711164569674e-05
-4.65876455742274e-05
-4.26173997433603e-05
-4.37541527834157e-06
-3.59415157712052e-05
-2.58440267246746e-05
-3.57625546777171e-05
-2.01981183477274e-05
-2.39503880981416e-05
-6.01136574680171e-05
-4.39243216377424e-05
-1.85753943932415e-05
-3.01094302439243e-05
-1.11246213645806e-05
-1.88789752980461e-05
-3.69827110944917e-06
-2.52781164027085e-05
-1.3397261753345e-05
-4.80404171494605e-06
-2.15697047662982e-05
-3.51568043085299e-05
-1.15081217666809e-05
-1.86259294739789e-06
-1.51217906664093e-05
-1.00446839146914e-05
-1.08020728796581e-05
-2.5438781238742e-05
-4.42356962377243e-05
-1.15619175861739e-05
-2.11825992357348e-05
-2.86765805866396e-05
-5.29931147695727e-05
-2.31426329894678e-05
-2.20012448092428e-05
-6.1886068737483e-06
-1.7507618880882e-05
-4.01925727523995e-05
-4.1386713046177e-05
-2.09906504405031e-05
-4.94756641446665e-05
-4.1688854660508e-05
3.15050980565238e-06
-3.00908313740021e-06
-2.95415452522683e-05
-1.68437006659665e-05
-2.84191416250048e-05
-3.88010647835273e-05
-1.51986687276516e-05
-2.36162585690158e-05
-5.79742270224128e-06
-1.58625268009085e-05
-8.90317580522285e-06
-4.24932951987906e-05
-2.61858265428806e-05
-3.04232628529974e-05
-2.71681352900594e-05
-3.80129415162513e-05
-2.3406871114794e-05
-3.55244778107459e-05
-5.03769792475481e-05
1.02826419245218e-06
-3.67529414342719e-05
-1.33615009317351e-05
-4.33266651741657e-06
-1.80680315608245e-05
-4.06276707368572e-05
-6.72311228113815e-05
-2.85573283012673e-05
-3.54511473016471e-05
-2.63529794004079e-05
-4.26862581997382e-06
-3.03846049034203e-05
9.20181432222315e-06
-2.05787397235114e-05
-2.01422761639062e-05
-2.19290650851986e-05
-2.61916919844544e-05
3.35711884929029e-07
-2.61805264425972e-05
-1.62814366121569e-05
-3.78930787540613e-06
-2.03092620924832e-05
-2.67331868501134e-06
-2.08211512565072e-05
-1.9402411372131e-05
-5.67323467240806e-06
-4.03446231341966e-05
-1.07591565227522e-05
-3.41964780988204e-05
-3.13804567230325e-05
-9.09400418738908e-07
-5.16288408848529e-05
-3.22295203661711e-05
-2.79925996356653e-05
-1.81772825693146e-05
-3.70824905589264e-05
-2.54187828462885e-06
-3.1407944525291e-05
-2.92982505709827e-05
-1.12664418413831e-05
-4.56634831370652e-05
-1.4663478265054e-05
-3.21921472168208e-05
-4.08740007084152e-05
-3.93824352233527e-05
-1.75618938147052e-05
-1.9348932072985e-05
-4.08874707347318e-05
-1.67716623283192e-05
-4.32770030533903e-05
-3.43043716003032e-05
-2.46599639163394e-05
-2.01350181726635e-05
-8.8011854659334e-07
-4.89204410746359e-05
-5.29848512860536e-05
-3.69964680485702e-05
-1.34767158453712e-05
-5.35181086728615e-05
-3.48678827441818e-05
-3.23245438652839e-05
-9.98667569451323e-06
-9.84150599699334e-06
-2.86030150861003e-05
-8.42197072559494e-05
-1.79830130287617e-05
-1.12538957537491e-05
-1.87108472072546e-05
-3.8901752239114e-05
-3.11179732169407e-05
-2.02186219634911e-05
-4.51125315358819e-05
-3.12393971887298e-05
-9.11233780163859e-07
-1.42859596377391e-05
-5.80426515837699e-05
-5.83611460700816e-05
-2.84386302836649e-05
-2.25743569600705e-05
-8.8737840713491e-06
-1.67988489224398e-05
-7.40413070754544e-06
-1.89778023916455e-05
-2.64421525584574e-05
-2.52089811115925e-05
-1.55454742749029e-05
-3.78857393681015e-05
-5.28893052958518e-05
-3.38036809779201e-05
-2.20907552040637e-05
-1.43682030443671e-05
-4.17451767535051e-05
-4.3009023352932e-05
-5.29662170258372e-06
-2.39733981310524e-05
-2.14371388195878e-05
-2.59339703095022e-05
-2.11496784742427e-05
-1.31812267722772e-05
-2.51719684757405e-05
-1.02703551402813e-05
-2.99315103549938e-05
-3.23457024452551e-06
-3.41986980090637e-05
-3.85029379315406e-05
-3.62931098072898e-07
-1.95053363468227e-05
-2.3544062024964e-05
-3.40655042334238e-05
-3.64281249148847e-05
-1.73243581826666e-05
-1.12734375257525e-05
-3.12965359758938e-05
-3.77662549530269e-05
-3.81496218159666e-05
-2.04912791751035e-05
-1.58529872915438e-05
-1.86694881420119e-05
-2.63831556580349e-05
-1.75102406054866e-05
-4.89666854783823e-05
-2.40419422188784e-05
-4.20833408262249e-07
-4.36708169725856e-05
-5.07592214021656e-06
-3.74133740641803e-05
-3.45693190230558e-05
-1.9871118835188e-05
-1.59726355296487e-05
-2.53007441014997e-05
-4.10873451991023e-05
-3.52777099942897e-05
-3.02009604008064e-05
-1.34883048543423e-05
-4.39830935626958e-05
4.17203359065817e-06
-3.38547868129458e-05
9.24511523854145e-06
-1.45650595699197e-05
-1.18841651582027e-05
-5.434529338768e-06
-2.23199890037324e-05
-2.99066652433384e-05
-4.96460610210674e-05
-3.6554686778921e-05
-3.24350336304121e-05
-2.12740561988992e-05
-4.58949922120371e-05
-2.83489678575322e-05
-1.9895394280914e-05
-9.44336956386533e-06
-1.67296780814863e-05
-2.94558078935039e-05
-3.88887056795987e-05
-4.27774299703473e-05
-1.51957809842341e-05
-6.97531790803028e-06
-1.33128073726492e-05
-3.82478432706521e-05
-3.01035510209538e-05
-1.70399040801445e-05
-5.69785041999292e-05
-4.81413343894404e-05
-1.82944160886519e-05
-2.75114656289677e-05
-8.82573071736827e-06
-3.49522589801742e-05
-2.79867527748534e-05
-1.12922733114219e-05
-4.13683432299619e-05
-3.30784009538353e-05
-2.32033130145951e-05
-2.64069130739428e-05
-1.21781764857529e-05
-2.96359430320605e-05
-3.51082548695301e-06
-2.37117491473471e-05
-2.95025694670072e-05
-7.31091763479762e-06
-5.66764336674573e-05
-4.53526580719025e-05
-5.42277068837882e-05
-3.5806162915235e-05
-2.40606875369194e-05
-4.38828727752739e-05
-6.13999914590381e-05
-1.96924172228252e-05
-1.29684637014209e-05
-3.471695735551e-05
-3.87674795436654e-05
-3.06627771915007e-05
-2.61275566599899e-05
-3.83288343081738e-05
-3.75510736571626e-06
-2.49891168333733e-05
-3.96982193961143e-05
-2.48713586655389e-05
-4.24649482112442e-06
-1.89091103167444e-05
-2.42535755433036e-05
-6.32014712108138e-06
-3.58414350866072e-05
-3.00226012004705e-05
-3.66160949993407e-05
-4.14167372315861e-05
-2.09408635729982e-05
-3.39797840086574e-05
-2.21473047729196e-05
-3.13378494744245e-05
-4.08280631646386e-05
-8.17287116711378e-06
-4.98369376863896e-05
-1.11820354206567e-05
-3.21527078779858e-05
-1.98794399679769e-05
-2.02413807299808e-05
-3.13830022581028e-05
-4.24397830084072e-05
-1.69512775347395e-05
-3.54484747346502e-05
-2.91252215949857e-05
-1.79170058081357e-05
-3.35424548388036e-05
-2.30914010696152e-05
-2.26217604236004e-05
-3.1146608656092e-05
-2.61821105193341e-05
-1.12612432528037e-05
-1.57776687043492e-05
-9.37733670847483e-06
-1.66742232163265e-05
-1.03923320000278e-05
6.74358694658091e-06
-8.19570362722868e-06
-8.21503261127804e-06
-2.30862068237967e-05
-2.35228797257907e-05
-1.45695362399373e-05
8.1991433981053e-07
-2.0725516571968e-05
-2.33818812294282e-05
4.74146588478432e-07
-2.78126436786112e-06
-4.283554798565e-05
-3.70664040204634e-05
-3.66656281213147e-05
-3.63229843348318e-05
-1.53918576065678e-05
-8.56570207363245e-06
-3.42716276785374e-05
-3.12793099826455e-05
-1.26856972865014e-05
-4.37222510687743e-05
-4.54773605160557e-05
-1.55486075325782e-05
-9.54814068540547e-06
-3.07100846317891e-05
-1.28256089638236e-05
-3.64896808439882e-05
-2.6363278879908e-05
-2.59151701493926e-05
-3.92874549846357e-05
-2.67970094662039e-05
-1.75763663080247e-05
-1.34099684309896e-05
-6.21418594999724e-06
-2.4115782455983e-05
-1.35882558709774e-05
5.07049642604567e-06
-3.56825726856918e-05
-8.32867595271567e-06
-1.84111011408477e-05
-3.4514239363649e-05
-4.07881189565985e-05
-2.22772288495297e-05
-4.44931400242705e-06
-1.02178042673043e-05
4.13936297378263e-07
-4.77802091761661e-06
-4.71736751977297e-05
-3.40142027411444e-05
-1.4213150796711e-05
-1.70285700367546e-05
-5.24470188307955e-05
-3.68490318509595e-05
-1.46674539513376e-05
-3.82242258702813e-05
-1.20047750518903e-05
-2.66759400665149e-05
-2.95569558157236e-05
-2.58014652116787e-05
-2.14808616702542e-05
-2.4242433802479e-05
-3.84038542190115e-05
-1.77795298739411e-05
-2.39736818458681e-06
-1.84250209256995e-06
-3.56037070787262e-05
-4.7085358319496e-05
-5.54335931498863e-06
-3.75662691719852e-05
-3.09333404969925e-05
-3.20072629167512e-05
-3.22573550538629e-05
-5.28144336747889e-05
-4.68949352412328e-06
-2.68929886057307e-05
-2.70762867790729e-05
-3.04397642966634e-05
-2.65367484039298e-05
-2.94806468507867e-05
-4.77052668491669e-05
-1.40774154390774e-05
-1.77517905897814e-05
-1.62999825648723e-05
-6.74580780699676e-05
-5.9787401076857e-06
-5.89698861750916e-05
-3.18153347938431e-05
-3.38907740071444e-05
-2.07490580356888e-05
-1.13274043517162e-05
-6.93039811241997e-06
-3.25228163233871e-05
-1.07276577529747e-05
-1.09472001313968e-05
-2.00298300489393e-05
-2.00974114220487e-05
-2.8281920859319e-05
-2.06421104536927e-05
-3.36252744033915e-05
-1.39922321062612e-05
-2.33749179456703e-05
-4.04463661081094e-05
-7.55584425378056e-06
-1.22166990066464e-05
-2.48178509421269e-05
-8.95418234159837e-06
-3.41677390835254e-05
-2.73923090648584e-05
-3.08280701730936e-05
-1.52039491605953e-05
-1.7750013631372e-05
-3.12609813196025e-05
-1.1261221051389e-05
-1.11574403616491e-05
-3.60771047089323e-05
-6.52066140398649e-06
-2.86527434465247e-05
-1.08599085251372e-05
-3.35422433392992e-05
-1.45997007620139e-05
-3.27912725111735e-05
-1.57463173434552e-05
1.34462944449038e-06
2.72579448280552e-06
-1.27831779615927e-05
-2.45749037556439e-05
-3.55911583809748e-05
-4.33149115258317e-05
-4.45218080303583e-05
-1.12306469199091e-05
-1.57624446598516e-05
-3.60654740503113e-05
-1.04247349936612e-05
-2.99718923923425e-05
-1.78178961757177e-05
-1.30704159188234e-05
-2.21236950356817e-05
-2.22575372872379e-05
-2.55329288107735e-05
-4.05442092112806e-05
-1.30266842862589e-05
-2.23566513618362e-05
-2.42983829720805e-05
-1.88157197468607e-05
-3.92040304815486e-05
6.23396366254399e-06
-1.64533298915205e-05
-2.52235989510805e-05
-1.99019175853772e-06
1.38221027299601e-05
-4.27431573957214e-06
-1.32046975320635e-07
-2.54284110890704e-05
-3.2672955921763e-06
-2.33422462272697e-05
-6.28646966012852e-05
-3.80305868660183e-05
-2.53433842927734e-05
-1.8911830932647e-05
-1.31885773254272e-05
-3.43107250852811e-05
-2.23797407087325e-05
-1.3027404971107e-05
-4.08776909001551e-05
-3.25216947492706e-05
-2.59499343208791e-05
-5.41994735922176e-05
-3.23372521177912e-05
-4.13615529758748e-05
-1.22753122356983e-05
-2.35211037693468e-05
-3.69421014429273e-05
-1.87714553706543e-05
-3.31899940524787e-05
-5.51618968509388e-05
2.1570047223618e-05
-3.30824634085281e-05
-2.55097450208317e-05
-4.98274616975052e-05
-4.10056123311559e-05
-2.59463033607085e-05
-1.07783868637985e-05
-4.20050723830636e-06
-1.80862409348777e-05
-2.73284748262681e-05
-4.34040274342138e-05
-1.35322186974384e-05
-6.45226441765415e-05
-4.45991140930866e-05
-1.60201437264741e-05
-3.03477427709643e-05
-1.60747227931865e-05
-1.07702756946784e-05
-1.53569902690356e-05
3.87801185678705e-06
-4.66796331742005e-05
-2.90725365002715e-05
-3.06362375561308e-05
-3.59746037125098e-05
-3.85515192284673e-05
-3.0295170106401e-05
-1.83191723744964e-05
-2.02722462644671e-05
-3.23109748558832e-05
-4.7867525263986e-06
-2.18689801562948e-05
-2.78118403732732e-05
-3.53109522433552e-05
-4.09532204113271e-05
-4.77775980248725e-05
-2.18372075986846e-05
-1.40587249194286e-05
-4.26535748568153e-06
-4.06048214613294e-05
-1.60061081287205e-06
-1.86946534127338e-05
-1.59285945944999e-05
-3.78027579031949e-06
-4.64776002860652e-05
-3.83621017146526e-05
-2.89014958400353e-05
-2.38187273748537e-05
6.85895571054032e-06
-3.16784740529031e-05
-4.41928460645054e-05
-9.42791415075714e-06
4.17098457569529e-06
-2.53868150648171e-05
-2.5531281378395e-05
-4.61639863104701e-05
-2.79536039085059e-05
-3.32953370611029e-05
-4.16875181129312e-05
2.4993946839961e-07
-2.82571731511759e-05
-4.8458899678089e-05
-3.62774758692005e-05
-1.72546370047784e-05
-5.48814350247092e-06
-3.32760021000256e-05
-3.89995022799812e-05
-2.11766433024266e-05
-3.11124241596788e-05
-3.17032408644286e-05
-2.8776540455988e-05
-3.74653826170181e-05
-2.50961819759201e-05
-1.9360604627328e-05
-1.07355315303945e-05
-3.14519544577472e-05
-1.95040620958743e-05
7.91973319464401e-06
-3.19131471534555e-05
-1.19340221682126e-05
-1.35109994628965e-05
-9.17658417955561e-06
-5.22702641532737e-05
-3.7572450026457e-05
-2.62666546476348e-05
-4.06286415062988e-05
-4.26517399151072e-05
-1.71458756359162e-05
-2.31601700317462e-05
-1.86632245139757e-05
-1.1365764301166e-05
-3.85122796193576e-05
1.84802189870354e-05
-7.43668387562893e-06
-5.65151783824277e-06
-2.58057203716621e-05
-3.67462296205306e-05
-2.2610993434282e-05
-1.77648778292777e-05
-2.25741739300695e-05
-2.663932030586e-05
-4.09961046287389e-05
-4.74647914010951e-05
-2.39805770011632e-05
-3.31685825203754e-05
-1.87439258273685e-05
1.87916337143391e-07
-3.21229081610915e-05
-4.44382099384724e-05
-3.37366753582111e-05
-6.13353174000972e-05
-4.35403890547347e-05
-2.32196649796704e-05
-8.49141154803403e-06
-8.00890055011803e-06
1.02383706112094e-07
-2.84374273536008e-05
-2.40706194617229e-05
-3.27386246410526e-06
-2.98371172042841e-05
-1.99124369864363e-05
-2.83701277121421e-05
-2.63927906900024e-05
-4.46849424450237e-05
-3.29366880074154e-05
-7.87497819268505e-06
-6.21245578174539e-05
-2.51599498728616e-05
-2.81174806093537e-05
-1.36032592590837e-05
-1.68454348044703e-05
-3.30757409594263e-05
-9.33051491255959e-06
-2.95898985638219e-05
-3.57706802449755e-05
-1.12629232394749e-05
-3.42096979292323e-05
-3.8954690762188e-05
-2.49886445435594e-05
-1.51643671385842e-05
-4.20053838740272e-05
-2.96627208727921e-05
-2.18800933565216e-05
-4.13069046275875e-05
-8.61339582736704e-06
-9.40336181131054e-06
-3.92147077167324e-05
-2.23349830317446e-05
-2.09172141742045e-05
-2.08237281569617e-05
-7.16494629738105e-06
-1.32533908077582e-05
-6.63573829643559e-06
-3.00493322774536e-05
-3.89173315263457e-05
-3.72849082127181e-05
-2.69380228874007e-05
-4.42634814639434e-05
-1.83891657653249e-05
-3.88146389918734e-05
-1.29047531068651e-05
-2.1423619197525e-05
-2.67404064297922e-06
-4.89075994479215e-05
-1.03835760791311e-05
-1.74637986627143e-05
-9.46789490561468e-06
-4.33587952632377e-05
-3.19309724451698e-05
-1.25268948885904e-05
-3.57208722553055e-05
-4.30380910728916e-05
-1.27591781234412e-05
-3.41469227057874e-05
-4.16670812209971e-05
-2.31804826906054e-05
-2.05730222580124e-05
-2.84512717584531e-05
-5.55334419016784e-05
-2.63329081520098e-05
-2.42261297333635e-05
-3.02586801269148e-05
-2.81772063904859e-05
-2.06472628219028e-05
-2.44515151667929e-05
-3.68032299449963e-05
-4.5445141146024e-05
-1.66590090495735e-05
-2.93485615460829e-05
-4.25606450090252e-05
-1.77251879834254e-05
-3.66952580066911e-05
-2.57045155578687e-05
-1.08682353944445e-05
-1.35140993243375e-05
-3.63621668618694e-05
-3.66599141069086e-05
-3.23844269953943e-05
-2.41533120462446e-05
-3.45429058011337e-05
8.36906731731704e-07
-6.82793417438925e-06
-4.32110139832776e-06
-2.90195054893872e-05
-4.86903652353778e-05
-2.39218453755923e-05
-2.61577676210699e-05
-2.24598339151036e-05
-3.76911462406333e-05
-3.61275804617108e-05
-3.83924817276989e-06
-1.80591971769803e-05
-2.23744890537864e-05
-1.7062051681734e-05
-2.49042585761324e-05
-1.29262347985964e-05
-3.97439620594367e-05
-3.86518826972014e-05
-1.55857615462426e-05
-2.19750978290361e-05
-2.66478336325357e-05
-2.70304502855088e-05
-1.42873961224708e-05
-4.36050947375386e-05
-3.23611284971976e-05
-4.35296731134291e-05
-2.22143650646379e-05
-2.68872511898232e-05
-4.95210090674864e-05
-5.04665344848635e-05
-2.41345436735334e-05
-5.99504492997302e-06
-1.5321783366967e-05
-4.51006815176365e-05
-4.10698233618579e-05
-3.33990912644248e-06
-3.57077461294273e-05
-4.32694937384288e-05
-1.10077009080671e-05
-1.21047702281878e-05
-3.19199302415385e-05
-2.61627892300776e-05
-2.55586020726811e-05
-1.57945712734443e-05
-2.73769956508868e-05
-2.39420997562956e-05
1.80523438113127e-05
-8.31341488941863e-06
-2.9108919106133e-05
-2.29366045498305e-05
-2.59675324199597e-05
-2.3578091587111e-05
-4.26825649835827e-05
-3.6633192007977e-05
-2.1070054026122e-05
-3.49435607368538e-05
-1.88229573701726e-05
-2.36969091657726e-05
-2.43994205174715e-05
3.53475341188536e-06
-1.81027719070792e-05
-4.25581763884979e-06
-9.94453673717599e-06
-1.66333975380108e-05
-3.80785904371077e-05
-1.29538544108895e-05
-3.8088186895657e-05
-2.41360496845641e-05
-2.55232811940008e-05
-1.55739832514606e-05
-1.96175805310526e-05
-6.39565319998539e-05
-2.96757133672689e-05
-2.61901997083353e-05
-5.32115241764312e-06
-2.89145446652866e-05
-5.52427722568341e-05
-3.01740119309096e-05
-1.02179625862329e-05
-2.11391739087697e-07
-1.50780613524851e-05
-1.54178722348091e-05
-4.10460201541806e-05
-4.44190858598653e-05
-1.02243584778962e-05
-6.03292347935302e-06
-5.82763168336069e-05
-1.49498367128662e-05
-3.16935784425852e-05
-1.30528845449321e-05
-2.01973759650107e-05
-5.97412211079932e-05
-3.98460445918398e-05
-2.26892234497182e-05
-4.27366184954072e-05
1.18041466397262e-05
-2.88581344006789e-06
-3.85603545629388e-05
-2.25087951693662e-05
-3.66462350217096e-05
-3.0058796373616e-05
-3.1267558838878e-05
-2.77385160843754e-05
-2.34773956577658e-05
-4.1213253286842e-05
-1.53700070779235e-05
-3.00312373342027e-05
-2.50009669560818e-05
-1.6460086618422e-05
-1.16776374374363e-05
-1.86276677457519e-05
-1.87620309694477e-05
-5.28646233415872e-05
-3.42115633140851e-05
-4.39975077740494e-05
-6.9542549226951e-06
-2.81327469985846e-05
-4.16026831825108e-05
-1.1473653681138e-05
-1.55496150999173e-05
-4.25346838263761e-05
-8.03543664378109e-06
-2.63594632708716e-05
-3.06984462465227e-05
-2.40474124461056e-05
-3.42606444643502e-05
-1.7395560815924e-05
-6.86127553581847e-06
-1.00939438434388e-05
-1.26938408218131e-05
-2.32795846010072e-05
-5.12783687515539e-06
-1.34356610421572e-05
-3.67042687732126e-05
-1.71094832176436e-05
-2.37837425051338e-05
-2.99137350474891e-05
-2.72830967234087e-05
-3.55156358451661e-05
-2.17392759036829e-06
-2.08561074679131e-05
-4.76981816582523e-05
-2.21387102921113e-05
-5.22369979195263e-05
-1.93972007971882e-05
-1.26062095784618e-05
-3.42647596536383e-05
-4.72531885437033e-05
-1.50950872085141e-05
-3.10983970013083e-05
-4.93542485160607e-05
-6.59085382975602e-06
-2.23327979850879e-05
-2.03734980335514e-05
-3.49211192352217e-05
-3.90840467139699e-05
-2.52468368010416e-05
-2.79653690415025e-05
-2.70732313907075e-05
-3.27916621733283e-05
-1.3377359909854e-05
-6.02064628073936e-05
-1.49221543927414e-05
-9.6255643549997e-06
-4.42951491558204e-05
-1.03996620456796e-05
-9.42066950297233e-06
-1.96463078081373e-05
-3.44454057626974e-05
-5.91890871910666e-06
-9.55836222194741e-06
-2.92608855579515e-05
-2.41655178865295e-05
-4.09374804084669e-05
-2.22296435053178e-06
-1.73659480288525e-05
-2.39636586859459e-05
-1.01424736860835e-05
-8.36253794891019e-06
-3.70526276188025e-05
1.84223395952902e-06
-1.20939853545041e-05
-2.46016334209933e-05
-5.86383816265327e-06
-1.46734218675666e-05
-4.8924322881461e-05
-2.33174806602817e-05
-6.39615712481509e-06
8.52573963634126e-06
-4.4586722154113e-05
-1.21870466898059e-05
-1.68881362345247e-05
-5.37139924179205e-05
-3.3618629797963e-05
-4.33749026752241e-05
-3.6539715939564e-05
-4.57704684762634e-05
-1.63790958979676e-05
-2.34284558141675e-05
-1.89688643317772e-05
-1.55052634170115e-05
-3.07956923375764e-05
-4.47085398323709e-05
-4.67242605515373e-05
-4.00068101881789e-05
-2.72235495864259e-05
-1.00674764836172e-05
-4.05880562486517e-05
-2.31431037790075e-06
-8.46240828795593e-06
-1.83994920240407e-05
-2.17149803828318e-05
-2.18662748198521e-05
-2.41073200267267e-05
-8.78232075294558e-06
-1.32236436150041e-05
-1.22656568579858e-05
-1.65838707556629e-05
-6.62564938440772e-06
-6.37216546653676e-06
4.56452887181555e-06
-3.15013556530619e-05
-2.07725730710207e-05
-2.80757588650636e-05
-1.76519205848986e-05
-5.40470979232552e-05
-5.11155871978719e-05
-1.82259190622125e-05
-2.51322047586568e-05
-3.40774495978931e-05
-4.21803495583858e-05
-4.10536799716796e-05
-5.0342871787841e-05
-2.81692025038867e-06
-2.5484376919578e-05
-2.69626464556731e-05
-1.09618446812598e-05
-1.76847453656567e-05
-3.7209104035819e-05
-3.54619567385355e-05
-8.29114838254677e-06
-4.0588543972044e-05
-2.80690070009626e-05
-1.84429395833665e-05
-4.64644373469906e-06
-1.62927692640959e-05
-3.5867297544963e-05
-2.3954971639543e-05
-2.10936563206449e-05
-4.19952774617325e-05
-1.28334788885429e-05
-2.98286653870762e-05
-2.19490863423106e-05
-4.34289190889099e-05
-4.21986482289226e-05
-1.498426348794e-05
-1.1713070708043e-05
-3.80362244459779e-05
-4.87490323185356e-05
-6.19610194623928e-06
-4.15510346386258e-05
-2.40022566012446e-05
-2.36588104447228e-05
-6.03790448302735e-06
-3.08376140165775e-05
-2.82027349882059e-05
-3.26531615614524e-05
-2.53100375010612e-05
-8.76344139639023e-06
-3.16528413594668e-05
-2.78813987851115e-05
-6.74590970020486e-06
-1.67849150596934e-05
-4.53417961688056e-05
-6.25280609389963e-06
-1.25499289739215e-05
-2.82003774323773e-05
-1.19344248178344e-05
-4.88261640005005e-05
-4.98026679473693e-05
-2.39226616549586e-05
-2.66343327047129e-05
-2.30928865690524e-05
-1.84901449969313e-05
-3.23711158266295e-05
-1.76974229233182e-05
-1.99722650149965e-05
-1.32430280278819e-05
-2.6314764216865e-05
4.17215831994696e-06
-2.97263598040161e-05
-3.93040491361987e-05
-4.74854287689128e-05
-4.77007192062873e-05
-2.98384145414667e-05
-7.76334511767421e-06
4.11470662672734e-06
-3.32676074952639e-05
-3.22758599204937e-05
-3.03856983129394e-05
-1.54312104791837e-05
-6.63551265386416e-05
-3.11165804551818e-05
-2.21503855210261e-05
-2.27976092659209e-05
-3.41484319518686e-05
-3.82763919341434e-05
-3.91556558946917e-05
-3.54975680226112e-05
-2.50873742682698e-05
-5.63330666709012e-05
-2.17038881264641e-05
1.48224189337714e-05
-1.77079162071729e-05
8.05319810080785e-06
-1.98568235489236e-05
-2.19061934507842e-06
-2.06646518951234e-05
-3.035306457671e-05
-3.22068747926432e-05
-3.91193005203058e-05
-3.39264257881611e-05
-1.75651279975198e-05
-3.32181242577608e-05
-3.93707583838799e-05
-1.5110527523237e-05
-5.11503086622998e-07
-1.3894171756278e-05
-1.44237040823016e-05
-2.62728917836328e-05
-4.26509949829005e-05
-4.02279886020867e-05
-1.3999512769671e-05
-1.78400016268033e-05
-1.95965483350279e-05
-3.78062843655048e-05
-3.81184573479401e-05
-1.932539698458e-05
-9.49059751872661e-06
1.6899545116992e-06
-1.58503484143777e-05
-2.31724886877762e-05
-8.68080863766987e-06
-5.73125309158726e-05
-2.26185741990447e-05
-1.58810878385754e-05
-1.94829415958567e-05
1.33090229198879e-06
-1.35817085385833e-05
-1.90426260324708e-05
-1.5077621784995e-05
-2.19945572718889e-05
-2.98360668503657e-05
-3.05718047416097e-05
-5.88610383708341e-06
-1.48836405151994e-05
4.55463969842962e-06
-4.68293307324447e-05
-5.06997469007215e-05
-1.60284847040649e-05
-1.15165394643629e-05
-2.05793424224363e-05
-3.83142299479446e-05
-4.09489575146278e-05
-7.98215377549413e-06
-3.6937013396546e-05
-4.28428675981659e-06
-4.8611921295963e-05
-2.0244032165642e-05
-2.01634264609829e-05
-2.19319259631935e-05
-3.22605746831678e-05
-3.21044441395844e-05
6.13887825273795e-06
-6.91681060603791e-06
-3.44559770668772e-05
-2.69162632834487e-06
7.10786527938318e-06
-2.14634339693779e-05
-3.33417845801166e-05
-1.91863071354407e-05
-1.59107368887346e-05
-2.34966166729552e-05
-4.53037196549981e-05
-3.6951037319866e-05
-2.57491400223844e-05
-4.24486437412365e-06
-2.62346483883255e-05
-4.11683060910468e-05
-3.00012172668545e-05
4.01571804634783e-06
-5.23170329241548e-05
-2.8207108159891e-05
-6.07032576558646e-06
-2.07598028156665e-05
-2.77099041928033e-05
-1.23596714708705e-05
-3.71280084763363e-05
-4.04477734099969e-05
-2.52848177364126e-05
-1.38464608505362e-05
-2.71898427546736e-05
-7.15874083490776e-06
-1.39545479377974e-05
-3.84290837710991e-05
-2.17996604249505e-05
-3.31139659177957e-05
-3.15011626494873e-05
-3.89456094121943e-05
-9.80133401391125e-06
-1.16658897759853e-05
-1.26539433978928e-05
-4.362467824062e-05
-3.56534955446455e-05
-2.24979858265022e-05
-3.35958355245613e-05
-1.79520067919337e-05
-2.13255689226874e-05
-3.54728515003397e-05
-3.57462861931783e-05
-2.42234100132802e-05
-1.65968546844518e-06
-2.52188915108895e-05
-3.53819078174629e-05
-1.25966505530155e-05
-2.27841039264538e-05
6.39790939328782e-06
-3.56621144420119e-05
-1.24287442147056e-05
-4.13759930926626e-05
-1.60380968387626e-05
-2.70862445900454e-05
-7.68158214604619e-06
-1.42391694385562e-05
-2.6640244814754e-05
-2.32078678684228e-05
2.9481361708991e-06
-1.87287539524631e-05
-2.04843877411565e-05
-3.30787091243426e-05
-2.48730959849109e-05
-3.34781123612807e-05
-4.83094485788796e-05
-6.8635747365253e-05
6.13107800840053e-06
-2.66328681641404e-05
-4.50169053401631e-05
-3.55804710241238e-05
-1.3711121266373e-05
3.56723625935783e-06
-1.0536952664917e-05
-9.25865671021456e-06
-2.96332615968579e-05
-3.4129749416023e-05
-4.53834065381125e-05
9.32229212663214e-06
-3.59173561827916e-05
-3.08076778130018e-05
-3.52000974569234e-05
-9.97374239974201e-06
-2.95699505822479e-05
-4.41398349997056e-05
-2.91318713385426e-05
-2.98401014655951e-05
-2.91426750536887e-05
-1.73674900061977e-05
-3.60914561295998e-05
-2.94278086628761e-05
-3.27604192765048e-05
-3.45579712588725e-05
1.48429596536868e-06
-4.29277787809607e-06
-2.03615821163381e-05
-2.5295300934053e-05
9.42585849982347e-06
-2.90199766951848e-05
-4.56202556718353e-05
-8.86031139104742e-06
-3.52617323281423e-05
-1.2613674982322e-05
-2.66266959995611e-05
-1.64634431127823e-05
-8.88674612033846e-06
-6.14547465930632e-06
-3.27235307798704e-05
-2.83926642043836e-05
-3.03126287954512e-05
-1.84174247763446e-05
-2.5152925376254e-05
-2.31631529050749e-05
-2.2336791175231e-05
-1.61338938090187e-05
-5.46635967418382e-05
-2.43265422615074e-05
-4.12841722067932e-05
-5.23199401358103e-05
-3.84605862705716e-06
-2.64586952443783e-05
-2.69668898947808e-05
-1.83033539282823e-05
-2.32127803200294e-05
-1.80557137492295e-05
-1.18439803289747e-05
-3.98778747007827e-05
-1.88269574637748e-05
-6.32055848626638e-06
-3.70532490143302e-05
-3.74757947336451e-05
-1.07065751864328e-05
-2.11700391269512e-05
-2.00696029633589e-05
-4.42738492620213e-05
-2.06035928909798e-05
-1.86458753286274e-05
-1.45197052612702e-05
-3.87067181509621e-05
-5.75485093945093e-05
-3.94016888254984e-05
-2.08232339591553e-05
-2.09986370189125e-05
-2.37568696651194e-05
-3.34011867313376e-05
-1.9416964113296e-05
-3.49666561244298e-05
-1.31247807201585e-05
-9.83106331798127e-06
-3.39790852965492e-05
-2.2702860741571e-05
-2.93894385332591e-05
-4.29730760427436e-05
-3.94619966225229e-05
-4.412032718136e-05
-4.13971715298232e-05
-3.38114782583742e-05
-3.28304795059632e-05
-1.52574305060811e-05
-2.6891382963866e-05
-5.64248548951913e-06
-2.22188096272179e-05
-2.15229208318065e-05
-1.85498102738482e-05
-1.13391577580825e-05
-2.20212331218393e-05
-4.51973703234954e-05
-2.10851670278002e-05
-5.3354446558214e-05
-3.22165088747809e-05
-2.07792300995625e-05
-4.96424659992696e-05
-1.4614456084895e-05
-2.80351601857974e-05
-3.66609943645832e-05
-5.35657147085215e-05
-5.65427390460721e-06
-4.90436099826663e-05
-2.31464578239119e-05
-2.71263692188521e-05
-4.81976710290192e-06
-3.65595293747009e-05
-1.53922147038764e-05
-1.17954418137152e-06
-6.85258107059004e-06
-1.67985665288118e-05
-2.72713597201008e-05
-1.90261988106228e-05
-4.02275306410836e-05
-1.90849738195251e-05
-2.61056557455538e-05
-2.1968898548332e-05
-3.29726300467334e-05
-2.13844824812105e-05
-5.71698448161197e-05
-1.0486395616624e-05
-2.42548058704764e-05
-6.07233192053026e-05
-2.57722201396212e-05
-6.31966058658107e-06
-2.67726486611355e-05
-1.52535795100851e-05
-3.32224674106831e-05
-3.19187354415814e-05
-1.86528010462149e-05
-1.26754770351412e-05
-2.27422445958631e-05
-4.97514924536646e-05
-3.81571476999087e-05
-3.15406776112097e-05
-3.30845330507127e-05
-4.47362030168701e-05
6.07912626862011e-08
-1.40090656267354e-05
-4.28735608979792e-05
-1.43734339643911e-05
-6.5338393986065e-05
-2.31182737666662e-05
-5.58357449327116e-05
-2.14401872618235e-05
-2.26567822380704e-05
-2.08564181896391e-05
-3.67457865583478e-05
-1.37023711452787e-05
5.74132386900082e-07
1.40312962536803e-06
-1.95482609579958e-05
-3.17413257234219e-05
-1.88875095474087e-05
-5.09395958649655e-05
-3.59591850533378e-05
-8.08135413713494e-06
-5.07095454604528e-05
-1.91520195716962e-05
-3.58179591196579e-05
-3.38542667635297e-05
-2.57834549930684e-05
-2.84874396724328e-05
-2.48345024926696e-05
-3.72970324081842e-05
-4.4133906308338e-05
-3.04486142718307e-05
-1.40309654983611e-05
-6.41303781847269e-06
-3.12940895884533e-05
-2.84156561154364e-05
-1.85874890075623e-05
-3.81369913619469e-05
-2.67511090539049e-06
-6.05016029627189e-07
-3.03270777941515e-05
-2.50691248322117e-05
-1.59279958951121e-05
-1.56811905005624e-05
-3.24359217312582e-05
-3.09771355262711e-05
-1.08745109892584e-05
-3.08555179733074e-05
-4.22860677355177e-05
-3.93704380780139e-05
-2.40280269874874e-05
-1.25288715029356e-05
-2.15948974081056e-05
-2.94303624315358e-05
-2.64365512580268e-05
-2.34182852533352e-05
1.70557771228332e-06
-1.71479230643578e-05
-1.38298418829109e-05
-3.72459377164758e-05
-1.17025248548739e-05
-3.02333362414857e-05
-1.82874619131674e-05
-5.9522314039146e-05
-3.27307126691284e-05
-5.07970674535605e-05
-2.77639902305768e-05
1.04363009011283e-06
-2.95261518210702e-05
-3.1510385643708e-05
-3.12753534226425e-05
-3.58337860446944e-05
-1.42868185635262e-05
-1.91955553747601e-05
-8.48160856856674e-06
-1.75362325122003e-05
-3.31782496307238e-05
-5.35135908136869e-05
-3.06935578768207e-05
-5.21479633237601e-06
-4.45862347623113e-05
-1.74263305998841e-05
-3.62123172939095e-05
-2.56274925100953e-05
-2.79469411793246e-05
-1.76787070007552e-05
-2.4626189453581e-05
-1.83360717751166e-05
-3.89558172791044e-05
-2.76915036442731e-05
-3.45143790655561e-05
-2.86156717564091e-05
-7.36495533971249e-06
-3.4177937868532e-06
-3.50493764834202e-05
-9.08626138523006e-06
-4.87197909063892e-05
-3.70787573938514e-05
-2.96719734160783e-05
-2.4191873051508e-05
-2.36894502675385e-05
-3.21835592747857e-05
5.19372302420229e-07
-2.11288280215116e-05
-2.67009959531608e-05
-5.96800523187722e-05
-3.69037518148004e-05
-1.2156493200593e-05
-2.02710701947017e-05
-2.65532739547798e-05
-4.013835049362e-05
-2.35201983730614e-05
-1.81159345232969e-05
-2.85226039052088e-05
-1.66707657758334e-05
-2.67245447148097e-05
-3.33632438803302e-05
-1.30105136639272e-05
-3.94519814115822e-05
6.24875931249132e-06
-4.93039697723478e-05
-2.16334608206634e-05
-3.09807128637731e-05
-1.50067461441282e-05
-5.71232779104859e-06
-1.70580236914524e-05
-1.86220786667593e-05
-3.62203996429985e-05
-2.9000583693809e-05
-3.7313033377857e-05
-3.14273708412013e-05
-1.21179681186475e-05
-1.55551186664329e-05
-4.91278829611759e-05
-2.77117247166284e-05
-3.44655434278799e-05
-2.35654443393721e-05
-2.80257247347797e-05
-2.66254905026763e-05
-2.60339945723737e-05
-9.25099768123332e-06
-2.74556793658485e-05
-1.9710014373549e-05
-4.8611230739525e-05
-7.88173342315928e-06
-1.02056189181062e-05
-3.74364715616844e-05
-4.22498918280134e-05
-3.117482062879e-05
-2.28875151973456e-05
-3.80907672159454e-05
-1.0360212993221e-05
-8.57385614366436e-07
-1.45147609926748e-05
-1.83668327075018e-05
-2.78274436831077e-05
-4.42034765527289e-05
-2.69411121941857e-05
5.122733031742e-06
-2.4782345342908e-05
-1.12413581686403e-05
-3.89785285658798e-05
-2.60967241451903e-05
-2.20947229904022e-05
-1.9371185323406e-05
7.62251125648897e-06
-1.94453876464925e-05
-2.34969564242237e-05
-6.25328958279949e-05
-1.12651317369262e-05
-2.39886753534573e-05
-5.90506053049755e-05
-4.77587372292199e-05
-1.67566298047783e-05
-3.269408800356e-05
-5.36182231406045e-06
-1.73125676971652e-05
-2.98745133738048e-05
-1.45585020204086e-05
-1.3764746816407e-05
-5.76108935145086e-06
-3.65128958131506e-05
-3.57140912454036e-05
-2.20985816339869e-05
-3.88752872094287e-05
-4.5019786856295e-05
-9.36889152633507e-06
9.42626454394918e-06
5.38282520570943e-06
-3.01047552487305e-05
-1.16480786642449e-05
-2.71719422043048e-05
-3.26684590745444e-05
-2.34852067102397e-05
-1.81809311038202e-05
-2.45643667410943e-05
-2.48163654801195e-05
-3.04240347895384e-08
-1.03189966919469e-05
1.37095080035515e-07
-1.5240639202627e-05
-1.04992596641769e-05
-5.88441287270132e-06
-1.54550141974578e-05
-1.1034034916226e-05
-6.53114165259209e-06
-1.44006106761731e-05
-2.34782809442907e-05
-1.44582715249744e-05
-1.29535138776375e-05
-3.02812034222661e-05
-3.62783330025123e-05
-1.33275233854614e-05
-3.24796317442035e-05
-1.37702072543599e-05
-9.02367486176173e-06
-3.87820112424465e-05
-2.71100737869495e-05
-1.04156802439128e-05
-1.02992571366731e-05
-2.30324159217199e-05
-1.81789640684972e-05
-1.85150657527889e-05
-1.7392069692692e-05
-3.38077885908049e-05
-2.06573624243089e-05
-3.8213406311932e-05
-2.58090275046603e-05
-2.41173446498219e-05
-4.72570381446421e-06
-2.32717586294533e-05
-6.6476933642441e-05
-2.57886658507859e-05
-2.39182558891149e-05
-9.39759930543878e-06
1.28076330830145e-06
-6.80115212136544e-05
-2.80974725188954e-05
-3.22524312703126e-05
-9.16729217112914e-06
-2.40867624804364e-05
-2.38093510602613e-05
-4.20882668737521e-05
-3.21215502176115e-05
-1.8887722595902e-05
-1.68901987615185e-05
-8.34564463039204e-06
-3.70361362435554e-05
-1.14843316338762e-05
-6.11868036943109e-05
-4.71298340165765e-05
-3.5092575153869e-05
-4.28963944355685e-05
-1.54533505968577e-05
-2.98963347256503e-05
-4.33376422486697e-05
-1.33113667318564e-05
-2.58551309152346e-05
-3.88211660122152e-05
-2.95941769376853e-05
-5.85375538642295e-05
-3.85490597651577e-05
-3.16655890609627e-05
-2.04864930379365e-05
-1.10599612907702e-05
-2.03921802095066e-05
-3.73976109860352e-05
6.00374055037578e-06
-2.73281630928254e-05
-3.7458191199263e-06
-4.35787234916359e-05
-2.08043872640596e-05
-5.93165777088319e-06
-1.82357125122944e-05
-3.65546230558647e-05
-2.06008951327472e-05
-4.3384059960803e-05
2.97675146234718e-06
-1.28636108518773e-05
-1.78655088059674e-05
2.64848441640498e-07
-7.73083823895184e-06
-8.46685396225552e-07
-2.47227568570243e-05
-1.04881216813922e-05
-2.584503406601e-05
-3.41212063272534e-05
-1.27214442296641e-05
-3.09473436570704e-05
3.99763779236702e-06
-6.3393434064538e-06
-2.54606835697142e-05
-3.29179756799583e-05
-4.2880158155381e-05
-3.31206612509112e-05
-4.5770681342898e-05
-3.8985655009607e-05
-2.41554830304114e-05
-3.00810496990829e-05
-3.92636499362803e-05
1.05193476630351e-05
-3.03425531671291e-05
-2.07485352432036e-05
-1.87718610568313e-05
-3.7171548076443e-05
-2.04011321401354e-05
-1.11168331025614e-05
-2.30361967882699e-05
-4.99853034883911e-06
-3.71869588440492e-05
1.96842996320238e-06
-2.9254608754202e-05
-4.850463005652e-05
-3.07735057651208e-05
-3.66694655487594e-05
-1.91518334872564e-05
-2.69258320326799e-05
-1.16011869089384e-05
-4.20173018746133e-06
-4.56923969521357e-06
-1.57493455592945e-05
-5.78983625174111e-05
-4.65355540197719e-05
-3.65268756356236e-05
-1.6606389836309e-05
-2.04011014204239e-05
-2.71965250650732e-05
-7.33847846285871e-05
-4.46504804787865e-05
-5.15808621399748e-06
-3.1581456434121e-05
-2.01374111934501e-05
-3.79588352759768e-05
-3.21864138702111e-05
-3.17133266390082e-05
-9.00998584574507e-06
-1.94593305208717e-05
-5.76778640247524e-05
-4.00300552029995e-05
-2.25863875438989e-05
-4.48538455886375e-05
-3.46136287500786e-05
-3.5955054021602e-05
-2.47321388133213e-05
-2.81331005321132e-05
-2.26939853891344e-05
-2.12943316518346e-05
-2.16527019628053e-05
-9.01065244289038e-06
-3.13528840441579e-05
-3.67046190933551e-05
-5.21771943636328e-05
-1.6349200396525e-05
-1.92794395895797e-05
-1.64378458168553e-05
-2.30809368910799e-05
1.2738880951329e-05
-3.73925613648165e-05
-2.38745436728925e-05
-2.30732537009709e-05
-6.07894452485382e-06
-3.32117843588698e-05
-2.49246674568211e-05
-3.05348888889892e-05
-1.95633625828147e-05
-3.37140065851902e-05
-4.03497278811832e-05
1.59586236741833e-06
-1.43949104859171e-05
-8.44699389039029e-06
8.03933210190008e-06
-5.35125425721096e-07
-7.76314626008893e-06
2.67718549852083e-06
-1.5991730991399e-05
7.04298539398946e-06
-3.24854733664325e-05
-6.75020644734187e-06
-2.76769189003525e-05
-3.90904025081434e-05
-8.86692994745199e-06
-3.17565728105226e-06
-2.80393146577476e-06
-4.37421488775107e-06
-1.76648164702201e-05
-6.9650223638069e-06
-1.16753063554444e-05
-2.59084417865973e-05
9.325997680685e-06
-2.52588602521434e-05
-2.80579341859491e-05
-2.95968655552988e-06
-3.56457125330664e-05
-2.7904617596712e-05
-4.06335855745733e-05
-1.49525013204137e-05
-4.85355877273525e-07
-1.0725928185549e-05
-5.05306520524638e-05
-2.57082659552368e-05
-1.95466025119332e-05
-2.53419019607079e-05
1.36528833927316e-05
-3.58367178739326e-05
-2.06142383323636e-05
-1.85680692900481e-05
-2.06143041433443e-05
-4.61752389537943e-05
-1.97186420695279e-05
-3.86770897143545e-05
-7.53602834969481e-06
-4.83265093144065e-05
-4.66444647583885e-05
-2.8068712739609e-05
-3.01311335733808e-05
-3.74393736626607e-05
-1.56444780178782e-05
-2.45271779876236e-05
-2.05955871700416e-05
-1.90652177064999e-05
-2.78711731784924e-05
-3.61671452408195e-05
-2.15785065307708e-05
-3.51779086159927e-05
-4.48118447725377e-05
-3.70314407524563e-05
-1.11240011088612e-05
-7.23790280213933e-06
-2.99130617326456e-05
-1.96925683560765e-05
-7.87833375764834e-06
-2.70670643053629e-05
-2.73521690004669e-05
-1.14383997609341e-05
-3.16633752050381e-05
-3.16762316348693e-05
-1.12475028794478e-05
-1.9954478580234e-05
-1.17673090559119e-05
-3.28298929170779e-05
-1.75648446954611e-05
-4.75048180706675e-05
-1.62433316606424e-05
-3.00149735279179e-05
-7.11694087052825e-06
-5.05845470315649e-06
-4.5366904866282e-05
-7.25736381693413e-06
-5.51455410184243e-05
-2.85555283569152e-05
-7.11656310170136e-06
-3.61979833263552e-05
-3.78710705627737e-05
-4.73695528292659e-05
-3.31269578820206e-05
-1.88616344416635e-05
1.39285034501384e-06
-4.53848552501632e-05
-3.52545394051121e-05
-2.10662017523755e-05
-3.10088366324856e-05
-1.61664686910879e-05
-3.35795700363562e-05
-1.28830940031729e-05
-1.57524067253467e-05
-3.99949768777098e-05
-3.16289781092646e-05
-9.98886939205231e-06
-1.80227523400685e-05
-3.38358648526291e-05
-4.78498878391672e-05
-1.22282777856958e-05
1.6916557236897e-06
-1.80804102948245e-05
-2.76674608169805e-05
-3.48380427515385e-05
-2.07583966903584e-05
-5.61076139984023e-05
-1.75850782445175e-05
-2.05982593028625e-05
-4.6268276277268e-05
-1.73033683653271e-05
-8.05677190758253e-06
-2.67459185387927e-05
-1.11155750528796e-05
-1.45585853610042e-05
-3.34295095053383e-05
-2.21637281874715e-05
-3.84048847918696e-05
-5.13714899690924e-05
-3.35021121936015e-05
-1.77308313482731e-05
-1.60841404564496e-05
-3.89136126853307e-05
-1.94045345590776e-05
-1.31826165538118e-05
-7.95077825179406e-06
-4.26588108444727e-05
-2.86755698510931e-05
-3.05153191963412e-05
-3.0815372404172e-05
-2.05042127491411e-05
-9.32710578990206e-06
-3.15587810828026e-05
-3.09368581506683e-05
-3.17382367009563e-05
-2.84442031992721e-06
-1.52285986710459e-05
-4.0547470021606e-05
-3.56352012115282e-05
-2.98921003796497e-05
-4.12975500573139e-05
-4.25077657609608e-05
-2.69269191377415e-05
-3.10222823643897e-05
-1.64904296640057e-05
-3.10536721019723e-05
-3.46281345576816e-05
-2.40951656589487e-05
-1.86836817111493e-05
-1.41702152659815e-05
-1.24138938925486e-05
-1.48980690590799e-05
-4.12900442225094e-05
-1.41884115505955e-05
-3.68831792106849e-05
-3.87716585594409e-05
-3.42533492092324e-05
-2.46128630117723e-05
-1.75875803166124e-05
-1.41601188748031e-05
-4.61477920733545e-05
-1.17947682618415e-05
-3.11322974140292e-05
-4.51174750946596e-05
-1.48126704790682e-05
-3.49066567086827e-05
-2.00608200069371e-05
-4.46558190988883e-05
-1.45996955387728e-05
-8.01725062771954e-06
-2.71257366775495e-05
-2.22992302402561e-05
-4.5479392122869e-05
-2.54442715399645e-05
-3.39841460693724e-05
-1.04119090089101e-05
-3.34291640255682e-05
-1.93971477441842e-05
-2.9493568020911e-05
-3.34479045465367e-05
-3.97838553144583e-05
-1.27050564986079e-05
-4.14606649863029e-05
-2.28292421508058e-05
-1.72678409498867e-07
-1.4049722376393e-05
-3.5010014555332e-05
-2.17872510148951e-05
-3.6866716919818e-05
-5.32795091360496e-05
-1.59919149748245e-05
-1.59676962794017e-05
-3.58062219091947e-05
-1.33184133420147e-05
-2.00289009795031e-05
-1.09666455596382e-05
-3.98604110832463e-05
-8.04270795128192e-06
-1.18987228109074e-05
-2.99231783264402e-05
-9.37585630308426e-07
-3.69532545905578e-05
-2.59302701404204e-05
-2.66503180221049e-05
-2.08844590510344e-05
-2.91692676907653e-05
-3.15367434653163e-05
-3.24055352039499e-05
-5.91254470505707e-05
-5.55482214646333e-06
-1.00977148956917e-05
-1.55489889324504e-05
-3.79207878410929e-05
-2.93668105766423e-05
-3.3564585413867e-05
-1.09847870441536e-05
-4.83198861537322e-05
-3.94892910290573e-05
-3.18249118712279e-05
-3.11388595476393e-05
3.32899146391675e-06
-4.0007759041115e-05
-2.75553793985656e-05
-2.97896160574493e-05
-3.76738979954614e-05
-1.01712406544888e-05
-1.59360115911926e-05
-1.20455784727362e-05
-3.73483237104307e-05
-2.63636385461253e-05
-4.22393070835942e-05
-1.62355456523309e-05
-3.19762029066878e-05
-5.05991534895604e-05
-3.13494398683181e-05
-2.53559909893044e-05
-2.15360864723056e-05
-2.22707458427804e-05
-1.69886364955836e-05
-3.59726236701055e-05
-2.27491611340333e-05
-2.34662253682298e-05
-2.10551175807374e-05
-7.5993386498123e-06
-1.98541969232123e-05
-3.72758987365791e-05
-2.7948296027871e-05
-2.16332402014783e-05
-3.70124212800933e-05
-2.88975995463262e-05
-3.75505475919329e-05
-5.66916438240612e-05
-3.69749215681408e-05
-2.60717193354029e-05
-1.97227518453516e-05
-4.62502191044202e-05
2.82330453724679e-06
1.77624227607052e-06
-1.49435211023704e-05
-1.10560774383682e-05
-5.54113352134231e-05
-3.92280641087871e-05
-1.42315776918265e-05
-6.60706060684017e-06
-1.8424183146117e-05
-2.98944235213606e-05
-1.52039553793264e-05
-1.25861022548199e-05
-3.58921642479446e-05
-4.23546143109264e-05
-1.5895654320527e-05
-4.01575362189767e-05
-1.7518938293385e-05
-2.54113412947944e-05
1.10045855963192e-05
1.27265094748925e-05
-2.7059951407459e-05
-7.52954242747883e-06
-3.70699465682172e-05
-2.89964729422821e-05
-8.15782611498228e-06
-2.69104077401705e-05
-4.21761955618808e-05
-3.22631295099756e-05
-4.76370710135087e-05
-4.07799080657853e-05
-3.44222231605695e-05
-3.72482372091185e-05
-2.94237339749839e-05
-8.6525606595755e-06
-2.19761372933859e-05
-1.10249133099857e-05
-2.90395100186792e-05
-4.11380351785051e-05
-2.3868153557928e-05
-1.76255930632696e-05
-3.32941374440159e-05
-2.45951999768814e-05
-2.43175292718915e-05
-4.83239078052736e-05
5.60616769690176e-06
-4.67390920158461e-05
-8.11488537838163e-06
-2.63926066867882e-05
-2.00929232217005e-05
-3.9077423503032e-05
-1.94468219120494e-05
-2.02622763471434e-05
-7.43010346690836e-06
-2.68574106852073e-05
-1.93820549548605e-05
3.86158230539886e-06
-3.05912703973524e-05
-2.32586529762159e-05
-2.98190926214412e-05
-5.31535886991985e-05
-8.64045649938007e-06
-2.858832094595e-05
9.5793169063569e-06
-9.14284283978737e-06
-2.71434681031226e-05
-1.07255335085504e-05
-2.12455347358816e-05
-3.08055947699278e-05
-4.78796087044382e-05
-3.21069959271119e-05
-1.21246546098686e-05
-2.83339665786083e-05
-4.59587434679509e-05
-1.65506040676416e-05
-5.32352374904295e-05
-8.06937250228529e-06
-1.77187058642707e-05
1.47061203380024e-05
-2.9741153177653e-05
-2.4893270164512e-05
-1.51190470044492e-05
-3.11263722639842e-05
-2.60476332982502e-05
-5.49243702865134e-05
-5.95491938852101e-06
-1.50440694458793e-05
-2.86873166052683e-05
-1.56449383563921e-05
-5.62782892703647e-05
-2.79524437060615e-05
-2.49619885975563e-05
-2.40751317261038e-05
-1.5289126515653e-05
-2.84764108241047e-05
-2.80430488214364e-05
-1.86806472503609e-05
-1.34047252744604e-05
-4.43162322300101e-05
-1.9047817357834e-05
-3.47333932629463e-05
-3.44289726903544e-05
-1.93435003732329e-05
1.29784683345565e-06
-3.28109603441322e-05
-3.93970569309537e-05
-2.87993037913463e-05
-3.00210076394681e-05
-3.54317174103394e-05
-3.56372049805508e-05
-2.29176962244143e-05
-1.42214109000447e-05
-1.43341605850475e-05
-1.52702797130258e-05
-1.64611490811748e-05
-3.59841850034843e-06
-2.06717210468491e-05
-4.80053350463806e-06
-1.29588478305054e-05
-2.72400458973689e-05
-3.39464876079305e-05
-1.30792304397602e-05
-1.92072864758377e-05
-3.96267756709024e-05
-4.76462451371072e-05
-2.45581602123771e-05
-4.19887121142785e-05
-1.32874445576399e-05
-1.56310171237695e-05
-9.67899285010197e-06
2.84086215926999e-06
-3.08824737462447e-05
-3.21938505157016e-05
-2.15660897576495e-05
-2.25150505132976e-05
-1.8030585531779e-05
-2.66357764371841e-05
-8.48899073799418e-07
-1.51987991272153e-05
6.82941743468087e-06
-4.01293534722061e-06
-1.20535978021432e-05
-1.28202273140178e-05
-4.98539793776925e-05
-9.37480306629078e-06
2.09424627632319e-07
-2.74500388544613e-05
-7.69293652701154e-06
-2.61642304867698e-05
-2.22462764623426e-05
9.87829054421322e-06
-2.04028036208274e-05
-2.51934566251786e-05
-1.60013713974369e-05
-4.1902743953216e-06
-3.72144750578522e-05
-3.14709343352111e-05
1.44918128379608e-06
-4.90766876471335e-05
-2.89899018329272e-05
-2.35742282745545e-05
-2.62563016495821e-05
-4.53939717379016e-05
-4.54577154574344e-05
-5.08865419554357e-05
-2.21234763676012e-05
-4.23481574626651e-05
-1.74267689900934e-05
-3.16089515733179e-05
-4.20716612599172e-05
-3.93876455109795e-05
-1.55265223789853e-05
-2.50581732538207e-05
-6.91599200512916e-06
-5.79309811223506e-06
-3.2528682405656e-05
2.66213454503157e-06
-2.51513007177682e-05
5.23134964950627e-06
-4.45560559182672e-05
-2.21905691238183e-05
-3.95148913689586e-05
-3.11051129261106e-05
-4.81175650018532e-05
-1.62346510907502e-05
-4.56595807135403e-05
-4.73590982497409e-05
-5.45739302278167e-05
-3.16423660200812e-05
-3.26851986905716e-05
-2.20299679631394e-05
-3.38347865378543e-05
-3.5231780740808e-05
-1.92201213953415e-05
7.45549982930856e-06
-1.55724139564986e-05
-2.65858169748356e-05
-8.73453375991058e-06
-2.97565202777583e-05
-3.21568299020349e-05
-2.67415469172606e-05
-1.28542608798377e-05
-5.39833362532987e-05
-3.03668024957063e-05
-2.03382943573617e-05
1.1375363142745e-05
-6.72338816643228e-06
-3.85233568551965e-05
-8.49615196113683e-06
-8.96731230721135e-06
-4.84440914964081e-05
-1.90730684402997e-05
-2.84819446562482e-05
-1.91761404833711e-05
-2.70467930038563e-05
-6.33187974823224e-06
-2.65417596373446e-05
-1.85613127391831e-05
-1.98374778005445e-05
8.16980876555871e-06
-1.60936372222573e-05
-1.10402183971661e-05
-3.35299961137739e-05
-2.76865251583396e-05
-2.03354441714698e-05
-1.41758358525835e-05
-3.41127114568775e-05
-2.66522348805082e-05
-1.28698490412095e-06
-3.80198435004349e-05
-2.04553676504694e-05
-6.00708583274071e-06
-5.80879528814439e-05
-5.30773342464269e-05
-3.95515291836446e-05
-1.5735081189636e-05
-2.29148751852294e-05
-3.02960436440295e-05
-4.45283403687597e-06
-4.2891472407128e-05
-2.96792995646232e-05
-3.99298652760045e-05
-3.20311748685097e-05
-3.18800497550972e-05
-3.25357288430488e-05
-2.67445842927067e-05
-1.44043412544148e-05
-4.74952588824539e-05
-2.35731979758565e-05
-2.7122228127007e-05
-6.68198183737531e-06
-1.69702112096748e-05
-2.0409012012495e-05
-4.44239783582656e-05
-2.6977400904388e-05
4.12881371605815e-06
-1.96645650043185e-05
-3.66895150446269e-05
-2.34508640379807e-05
-2.63079484945362e-05
-3.14640802137806e-05
-3.19165254451426e-05
-1.59307872770171e-05
-3.31520075612921e-05
-3.1887404669838e-05
-1.68156108956328e-05
-2.30455110489929e-05
-1.22936512464989e-05
-2.12665476968473e-05
-5.35894580331821e-05
-3.39331646656509e-05
-1.37839208419296e-05
-3.5255840953526e-05
-9.05447555633927e-06
6.59226340220399e-07
-1.18026931794274e-05
-1.665833882391e-05
-9.3148948097127e-06
-1.1522942171113e-05
-4.43459112655738e-06
-1.60522687506986e-05
-2.19669248853705e-05
1.06687163153285e-06
-4.76032878594509e-05
-1.32063936143071e-05
-3.94987693819391e-05
-4.56401907523078e-06
-2.15989074043004e-05
-1.15763365912016e-05
-3.7682747108025e-05
-2.38091883159461e-05
-3.48429725047865e-05
-4.20656651720668e-05
-7.77076428507648e-06
6.39984702643337e-06
-1.33515272220934e-05
-1.37075615776381e-05
-3.46282736333316e-05
-7.55494583317368e-06
-3.67356000540673e-05
-9.85784789330224e-06
-3.0964507121317e-05
-4.41175932439121e-05
-3.92451703323422e-05
-2.96052939732842e-05
-3.82759431178471e-05
-4.54307794602317e-05
-3.17026095634377e-05
-3.76152779794761e-05
-1.88709293455497e-05
-3.17302854089767e-05
-2.62529505204877e-05
-2.85270708629046e-05
-4.69621820780719e-05
-2.23415427493665e-05
5.23160060861925e-07
-1.36036519893556e-05
-1.79211710354505e-05
4.39325792535438e-06
-2.98114176766227e-05
-2.32874646336069e-05
-3.76510239932549e-05
-2.47860726399322e-05
-9.09612164128109e-06
-2.95697067690257e-05
-4.99159539357335e-05
-2.57140312526745e-05
-3.32446146832341e-05
-7.53903589842165e-05
-2.63232454375667e-05
-3.18495187507951e-05
-2.86681218129323e-05
-9.19331779702335e-06
-3.6091007606803e-05
-2.81641586710155e-05
-4.95143493696308e-05
-3.66894804549882e-05
-5.45028968090927e-05
-5.89465339332052e-05
-1.94522194349709e-05
-2.38004943761167e-05
-3.93963939673367e-05
-2.88071379025768e-05
-3.80291501885848e-05
-3.01680938926962e-05
-2.20146591646839e-05
-2.11268583727849e-05
-3.96062538914189e-05
-1.98579063975442e-05
-1.74683897437846e-05
-2.75208731553845e-05
-1.13543854468412e-05
-9.71725679387491e-06
-2.4270903354458e-05
3.4885593084428e-06
-2.67517700499695e-05
-2.07310369785269e-05
-1.99377403853565e-05
-2.53879325504438e-05
-1.27937940305407e-05
-2.59344615635799e-05
-1.96198001783239e-05
-1.37090810628233e-05
-5.93636941809556e-06
-1.50740192775442e-05
-3.36144012922212e-05
-2.46204065685696e-05
-3.40031239462441e-05
-4.37850194525189e-05
-3.82965048691456e-05
3.67871390888552e-06
-1.03034180908369e-06
-4.16300942835506e-06
-1.39505315237279e-05
-4.43698801056821e-05
-4.40113276915836e-05
-3.42185554456622e-05
-3.47758995305162e-05
-2.3539137950214e-05
-4.2842083143667e-05
-5.05133904991518e-05
-3.19270365018885e-05
-4.4253357477969e-05
-1.63196344534019e-05
-2.09183929860007e-05
-2.86967725450448e-05
-2.3074853116381e-05
-3.29167185160344e-05
-2.1541951946053e-05
-2.69620235316428e-05
-3.05774343823237e-05
-1.67830441078659e-07
-4.86379983666865e-06
-1.73250317539522e-05
-1.2277826925846e-05
-2.33668280234966e-05
-3.93385833355954e-05
-3.30923273095102e-05
-3.98573131368099e-05
-3.87757637307452e-05
-5.12155797086385e-05
-6.45447212066918e-05
-1.89767687695671e-05
-2.63945417439526e-05
-1.2664455757641e-05
-1.16338174386846e-05
-2.15903025498614e-05
-3.17873913723217e-05
-1.37980493870343e-05
-5.13605536010972e-06
-3.78447179242163e-05
-6.40278603569683e-06
-4.95834574138508e-05
-3.27192634582247e-05
-4.6197705737157e-05
-4.21679757507005e-06
-8.2162919685582e-06
-2.69428062660498e-05
-4.85514100840537e-05
-1.60161983683755e-05
-4.42215373802018e-05
-4.39487978179118e-05
-2.14679255814211e-05
-3.7824321991524e-05
-3.92619990158894e-06
-1.15418577570984e-05
-1.54187639420482e-05
-1.43673962831372e-05
1.41824452552657e-06
-6.40539105841925e-05
-3.45352553397821e-05
-8.88743223706539e-07
-3.95135854321859e-05
-4.05787350012352e-05
-3.63743546463536e-05
-3.83508258796034e-05
-1.31058240768286e-05
-1.46890193330765e-05
-6.66132919776907e-06
-3.3344838142808e-05
-7.44470192870615e-06
-2.57988432577325e-05
-2.43276692977866e-05
-2.54410453121519e-05
-1.84067572436546e-05
-2.29394772949126e-05
-8.12232682318732e-06
-9.99898038272328e-06
-4.18205018502301e-05
-2.62995003635769e-05
-8.78838617009706e-06
6.8475143751382e-06
-4.95927394637351e-05
-3.63382828654795e-05
-4.24429648259605e-05
-2.09306752723055e-05
-3.41930643616006e-05
-2.32963882628923e-05
-4.49780709935544e-05
-3.36181535277462e-05
-2.29255218845979e-05
7.86069150113253e-07
-3.2846276637185e-05
-2.16383325489631e-05
-1.54401939771179e-05
-3.11943766066276e-05
-2.68046938391247e-05
-1.94326637665475e-05
2.50056015989743e-06
-5.18147171453723e-05
-1.65765484207026e-05
-3.85802274746605e-05
-4.50858653709126e-05
-2.68653837147481e-05
4.22716332771559e-06
-2.83222508018797e-05
-2.37030186701113e-05
1.26653324558232e-05
-3.20480440137247e-05
-3.29982274202918e-05
-1.27638500786601e-05
-1.1962123477844e-05
-1.9602460602672e-05
-3.16036431279591e-05
-1.19473781227535e-05
-3.10227292704149e-05
5.39704811524452e-06
-1.09867818577567e-05
-3.06901835169498e-05
-7.52257347107876e-06
-1.02529431258054e-05
-3.80412520989174e-05
1.98846796937726e-06
-4.19788095940853e-05
-2.64162769285571e-05
-2.2209757008236e-05
-3.6300925956174e-05
-3.32214397377995e-05
-3.18665015317069e-05
-3.92025025879763e-05
-3.52161117963829e-05
-8.94660498552277e-06
-3.74758235923333e-05
-1.76789324481825e-05
1.01129900699025e-05
-5.81404673640584e-05
-3.04298374280062e-05
-3.79156279660207e-05
-2.01529936851545e-05
-9.34507184787934e-06
-1.36597257066884e-05
-1.9388625944348e-05
-3.64284259592054e-05
-4.31611797015028e-05
-9.40452633091418e-06
-1.96392371043372e-05
-4.5644508813435e-05
-3.31858337898788e-05
-1.93936177257492e-05
-3.12081902835207e-05
1.05658625362747e-06
-1.94315116645185e-05
1.66129999744244e-05
-2.28071861233778e-05
-3.13832583760641e-05
-2.30395569695442e-05
-1.30564077741079e-05
-2.30860003263834e-05
-1.49566075584003e-05
-1.13959913662863e-05
-8.57523324042753e-06
2.74699696591153e-06
-1.81573288228376e-05
-3.73324401073653e-05
5.367976502692e-06
-2.60268412770995e-05
-2.02484635930038e-05
-5.4705130046204e-06
-1.77065559799699e-05
-2.5314915150249e-05
-2.6811679951557e-05
-5.40342103878036e-06
-1.4767548008511e-05
1.03895679883328e-05
-3.06403550552194e-05
-2.76089399464724e-05
-7.39756350067985e-06
-1.35266672233023e-05
-4.41294665070251e-05
-3.49612642630242e-05
-1.88073952273141e-05
-1.10017367839476e-05
-2.20694990288366e-05
-5.74895401787832e-07
-3.96441228431659e-05
1.05485468555482e-07
-3.01822729306243e-05
-2.93132565547419e-06
-2.29403247349313e-05
-2.92772017392982e-05
-1.5624261728716e-05
-2.57459592610849e-05
-2.10537214705685e-05
-2.01619934158391e-05
2.06310859200717e-05
-3.15758952520771e-05
-2.79138507500387e-05
-2.05586457386452e-05
-2.85732513915533e-05
-2.60764234071161e-05
-9.25988796061304e-06
-2.91411335472455e-05
-2.15403046808296e-05
-3.79037569362374e-05
-2.31108261246651e-05
-3.00988140630948e-05
-2.21166491909268e-05
-1.48800899319504e-05
-3.59051345921245e-05
-3.38397664191768e-05
-2.69695271268766e-05
-1.85424309866198e-05
-2.43961533882608e-05
-1.24227803068148e-05
5.48561478533419e-07
-5.86355243492184e-05
-3.59897861792714e-05
-3.13988943567292e-05
-1.94633397234775e-05
-3.44521664932672e-07
-4.00553988781872e-05
-6.97652083430429e-06
-2.36512356793209e-05
-4.30524152196817e-05
-2.78580665637046e-05
-1.49623466573794e-05
-3.18272859232358e-05
-3.85035473687857e-05
-1.65359982895854e-05
-3.07197460110345e-05
-3.22713599923609e-05
-3.04890815478395e-05
-2.314027367103e-05
2.75557795127339e-06
-3.53577210924968e-05
-2.31149784718308e-05
-3.76345308401958e-05
-1.63141308659277e-05
-3.04944407941324e-05
-4.49316192153279e-05
-4.77813078385533e-05
-4.04466494807444e-05
-4.04481901159949e-05
-2.43800747534223e-05
-4.83510265299982e-05
-2.3877132063373e-05
-3.01344478526495e-05
-1.30984994715684e-05
-2.80886159600548e-05
-4.51170169238969e-05
-9.00640698050416e-06
-1.92428980048514e-05
-6.62544826655706e-05
-2.12121220955338e-05
-5.08024126038513e-05
-3.5676618422178e-05
2.42402236696058e-05
-3.7702435877256e-05
-3.42759132113717e-05
-2.80099854770086e-05
-7.07749629103664e-06
-1.13535463252079e-05
-1.63863519869747e-05
-1.51095130692424e-05
-4.066559763181e-05
-2.21481710998899e-05
-2.24229117490641e-06
-2.72409791094007e-05
-1.52031225690235e-05
-2.14628831406269e-05
-5.8983881023957e-06
-2.80618308632396e-05
-3.43812255624101e-05
-1.45231341516178e-05
-2.59400830097066e-05
-3.48595741581247e-05
-1.71576814116214e-05
-1.27861526593427e-05
-1.75919834126248e-05
-5.18512855725082e-06
-5.18659857207545e-06
-1.3132305209561e-05
-1.30800554506775e-05
-3.13108790244434e-05
-2.63069012291417e-05
-3.19202223052902e-05
-4.28248533929431e-05
-2.8905179868607e-05
-2.86942679573699e-05
-3.45990189299815e-05
-1.8552697865389e-05
-4.88284444234493e-06
-6.56422603737568e-06
2.72261486249018e-06
-1.40470529622976e-05
-1.73500293728123e-05
-2.33904177897638e-05
-2.89905644202864e-05
-4.27274822815435e-05
-2.85230924298786e-05
-1.30150970835929e-05
5.51940947990333e-07
-3.75607217330642e-05
-5.13488682582661e-05
-1.45574869913891e-05
-4.38355869307319e-05
8.60388186081405e-06
-8.40446079700374e-06
-1.21751141505064e-06
-4.12741545295797e-06
-3.79457754209564e-05
-3.70664811170518e-05
-1.90849729232071e-05
-3.18343386461249e-05
1.74825325267956e-06
-3.19973258511395e-05
-3.04922473859636e-06
-2.60477920878213e-05
-1.74084277720226e-05
-4.47332937831799e-05
-2.61682792857326e-05
-9.97852310757491e-06
-3.06048443033611e-05
-5.35470593621295e-05
-1.63223587988949e-05
-3.83244195093647e-05
-2.35172969593775e-05
-3.65046716734477e-05
-2.93500347433933e-05
-2.93195372695279e-05
-1.96340743774804e-05
-2.02073027278337e-05
-1.80995791929311e-05
-1.80774305706232e-05
-5.09683109354908e-05
-4.14264112390817e-05
-3.90434076783367e-05
-1.11000161557599e-05
-4.8613797568229e-05
-1.27333928417162e-05
-7.73389060433374e-06
-3.60214524028806e-05
-1.15503959071966e-05
-2.38469692234192e-05
-1.80414518069554e-05
-2.68558542246746e-05
-3.94755891419508e-05
-1.20305624277074e-05
9.01237886625573e-07
-3.23035259584421e-05
-5.88309842295123e-06
-2.45748204660086e-05
-1.01985600456021e-05
-1.16580489492528e-05
-3.61557509896064e-05
-2.0216719624944e-05
-2.87385112961057e-05
-2.1492700014617e-05
-3.66563242991508e-05
-3.227785065031e-05
-3.0869797626276e-05
-2.02491945422038e-05
-1.83925982358998e-05
-3.85230664504109e-05
-1.68194082400079e-05
-3.54896329900211e-05
-2.57320605802246e-06
-2.42174689990197e-05
-1.80180621025956e-06
-1.04767346538403e-05
-2.09689343608206e-05
-3.77094137863409e-05
-4.71814772439516e-05
-1.90803906152439e-05
-2.93608368411199e-05
-3.20160222739143e-05
-2.46436380821017e-05
-7.50903157063572e-06
-2.95714969800888e-05
-2.03007788851086e-05
-2.23852496700508e-05
-4.91847161873646e-05
-3.25440130993232e-05
-2.14695736056872e-05
-8.3983405899034e-06
-2.92946341421883e-05
-2.19043650200837e-05
-7.30102886845355e-06
-2.7334136865725e-05
-3.76571644832174e-06
-6.93016153566516e-06
-2.29383358552587e-05
-3.44687613636246e-05
-1.14649119533883e-05
-2.97724861351325e-05
8.48192911383217e-06
-9.24195509761593e-06
-7.54125307175899e-06
-1.87238732361897e-05
-1.40524129370605e-06
-5.6789590188651e-06
-3.60938029102577e-05
-4.04863925614456e-05
-2.09630459838832e-05
-4.13063176745338e-05
-5.44240022039194e-05
-4.57082068351726e-06
-2.0291095649979e-05
-2.22908588795812e-05
-4.08043317079857e-06
-4.49029435966146e-05
-3.5388475038535e-05
-2.01521765645187e-05
-4.84637429901715e-05
-2.73323096450703e-05
-1.72312412515797e-05
6.91607548777759e-06
-2.65612625603019e-05
-3.76607638941571e-05
-3.20933848383582e-05
-1.03659935944454e-05
-3.24344062118765e-05
-2.24009683223104e-05
-3.40296723242225e-05
-5.51732753121488e-05
-4.27321544837314e-05
-2.78037075877016e-05
-1.26156566142514e-05
-1.2272817032663e-05
-3.13545359015278e-05
3.6249101424575e-06
-2.99316865293846e-05
-3.39243857269198e-05
-9.88310000515323e-06
1.33054773246694e-05
-4.05665445967042e-05
-1.86790126193878e-05
-1.7913425599727e-05
-2.09022283666869e-05
-3.48664004270491e-05
-2.01681585807331e-05
-3.1861249829431e-05
-2.61557522617405e-05
-3.06687421998926e-06
-1.96996906434331e-05
-2.35616966564174e-05
-2.41270532601324e-05
-2.92737748270044e-05
-4.62238113463768e-05
-1.31774081296064e-05
-3.85037742360059e-05
-3.23371415494492e-05
-3.93256917234684e-05
-3.21727684434612e-05
-5.51653014425248e-06
-2.39625235492726e-05
-1.86279187280947e-05
-3.04690019150782e-05
-9.76476194911692e-06
-1.3785911084232e-05
-2.90578371353277e-05
-3.25609261743257e-05
-1.90555623116442e-05
-3.32308981369263e-05
-3.37930882945386e-05
-2.70477856735336e-05
-4.91742334873115e-05
-3.09891645074035e-05
-3.53555603916745e-05
-3.25238652708702e-05
-6.22823160888631e-06
-2.53580322077479e-06
-1.45708888074522e-05
-2.21348076465985e-05
-4.26397982663339e-05
-1.04525068256174e-05
-2.10483519468916e-05
-2.27039337110463e-05
-5.25588611282164e-06
-1.58040359403817e-05
-4.86393234065814e-05
-3.5209402858959e-05
-1.37495175143391e-05
-3.22172323519186e-05
-4.35715445476705e-05
-2.33800975240517e-05
-3.34908332851166e-05
-3.00417833779021e-05
-8.58824826143671e-06
-1.83816780601556e-05
-2.14499147777713e-05
-2.36584596581427e-05
-4.68257560337091e-05
-4.70130445601595e-05
-2.23251391864513e-05
1.99954124960514e-06
-4.17417662660795e-05
-2.23989163014057e-05
-1.0897192697449e-05
-2.47296844114211e-05
-3.18678897287263e-05
-3.31081518507876e-05
-2.69484594510943e-05
-2.71003882485168e-05
-1.96358153538775e-05
-3.65018395088257e-05
-1.73666915327543e-05
-2.61223504588767e-05
-3.77892278793055e-05
-2.52753891483576e-05
-1.27993770173297e-05
-3.34809606540321e-06
-3.1547811732856e-05
-4.44646880590128e-05
-8.92166379329931e-07
-1.68332762985547e-05
-2.98779629810024e-05
-2.78523590413609e-05
-1.81627499990594e-05
-3.07839043220955e-05
1.0049253065245e-05
-2.29924869034636e-05
-9.20090069875429e-06
-2.68365250656011e-05
-4.10729965317538e-05
-4.31858480989146e-05
-1.34526961847111e-05
-3.2756481789296e-05
-9.18462959966371e-06
-1.55414225023753e-05
-4.22186901698369e-05
-2.07561970373187e-05
-2.83805967866741e-05
-3.62091720526055e-05
-4.39746488867657e-05
-3.37705740300125e-05
-1.21901762781511e-05
-3.04458167900239e-05
-2.80302720147118e-05
-2.84645093449848e-05
-9.39877400212023e-06
-1.05371895127339e-05
-5.64378656893987e-05
-3.39708590382082e-05
-3.45374015232005e-05
-1.9444334622804e-05
-3.95309830038475e-05
-1.93040624371362e-05
-2.41605139250312e-05
-2.74456939323028e-05
-2.95949758449846e-05
-2.67732224764869e-05
-9.95149168190312e-06
-8.63389999179095e-07
-3.40978691386514e-05
-2.3016098044098e-05
-1.04842610486714e-05
5.53878943796638e-06
-2.01704099093245e-05
-2.86848933878332e-05
-1.27491516889888e-05
-2.39120825230473e-05
-3.29318453373073e-05
-6.21695411961807e-06
-4.49652625460282e-05
-1.63520547491853e-05
-4.4786677590579e-05
-2.13083586276795e-05
-3.4362001078659e-05
-5.55274466201193e-05
-1.94201038150205e-05
-6.19892676496407e-05
-1.57735218788318e-05
-5.61191117546276e-05
-1.35126462076193e-06
-4.63577461384823e-05
-2.43902301131455e-05
-7.59821153998652e-06
-2.77900996082815e-05
-2.26472726022149e-05
-5.28715743765382e-05
-6.32787213414026e-06
-4.23601638577185e-05
-3.36016288641206e-05
-1.1203305967102e-05
-2.83341827263436e-05
-1.57555029939431e-05
-1.08274389119034e-05
-2.52428964869562e-05
-1.57893324615766e-06
-1.04625875692145e-05
-1.47107694382201e-05
-5.36578919897055e-05
-4.96433019076812e-05
-3.84513132510757e-05
-2.10570137406922e-05
-1.69633740303567e-05
-4.26415403209348e-05
-3.26142035146465e-05
-1.30333497912883e-05
-2.11249652257208e-05
-3.28129019852889e-05
-2.55351792294243e-05
-8.85649853567664e-06
-7.1183129622643e-06
-2.10036105032469e-05
-1.1711381455181e-05
-1.661704275008e-05
-3.06990677061619e-05
-1.09560829440971e-07
-3.96742504897847e-05
-2.8133766479754e-05
-1.21898902394635e-05
-1.0880278328647e-05
-1.92818308048997e-05
-5.28367430754104e-06
-3.88518622759805e-05
9.05854166342328e-06
-2.69604418218716e-05
-2.80576517181218e-05
-1.00109261183505e-05
-5.96312432134349e-05
-4.20952185469551e-05
-4.37282087596013e-05
-3.96664366863767e-05
-3.86614277360931e-06
-8.066947876546e-06
-1.56546460581099e-05
-4.85086077082356e-05
-3.78472664525001e-05
-1.40495503970269e-05
-3.6390005947241e-05
-2.32509042879913e-05
-3.47315802486029e-05
-3.03912378655383e-05
-2.25036297608222e-05
-1.65310268336306e-05
-4.77805474886921e-05
-2.67585621879657e-05
-2.95481912580513e-05
-5.18620065668751e-05
-2.1539262795591e-05
-3.50182196271262e-05
-5.48236077067258e-06
-2.45022291815328e-05
-2.20821777637445e-06
3.44664131798117e-06
4.36868229654493e-07
-3.44433954379436e-05
-2.63118017979027e-05
3.36822631185059e-07
-1.72596602234828e-06
-2.84660268790466e-05
-4.41476341948313e-05
-2.58197641384688e-05
-7.82402816921408e-06
-2.75095613812593e-05
-2.81415603235507e-05
-1.81756811300759e-05
-1.7614350620055e-05
-2.79904010665608e-05
-3.60986265270719e-05
-2.49227465588861e-05
-2.51082955983949e-05
-8.4759682628906e-06
-2.43100378310175e-05
-3.86925762653945e-05
-2.71874384737637e-05
-3.96964659735671e-05
-1.69098038086834e-05
-4.83648648649325e-05
-3.75613753571971e-05
-2.40588223845553e-06
-9.32091401361569e-06
-3.75728688476109e-06
-7.80034124398193e-06
-1.0601043450106e-05
-2.97535068203879e-05
-2.38538652729142e-05
-3.30785738391273e-05
-1.95458919430595e-05
-3.34533411060453e-05
-2.91249229044464e-05
-6.54822013087211e-06
-1.34363903561747e-05
-2.39320905441316e-05
-2.45651520383462e-05
-4.37812765899791e-05
-3.32403611785983e-05
-1.20697433759614e-05
-3.99063894230329e-05
-1.86388195507689e-05
-1.2130603834709e-05
-3.07669902429116e-06
-3.97456935857629e-05
-3.29645554570472e-05
-4.31705689669055e-05
-6.33706995763347e-06
-8.52863880726592e-06
-3.35712343941339e-05
-5.54615278234974e-06
-1.02363218627353e-05
-2.61329877490166e-05
-1.24482178484974e-05
-3.58548402293819e-05
-2.35323420570027e-05
-1.63821671726843e-05
-5.74748496199643e-05
-4.2840594719455e-05
-3.57204470706627e-06
8.23569561159699e-07
-5.14493543433175e-05
-3.79464607598092e-05
-3.33292920179538e-05
-4.00465231411994e-05
-1.99555636632318e-05
-2.73826388394102e-05
-1.68442856517912e-05
-1.58687366873223e-05
-3.81700858692146e-05
-7.23009801571902e-06
-3.45077039802108e-05
-5.36737381414373e-06
-3.15900048097372e-05
-7.1126547258373e-06
-3.55780453417048e-05
-3.55307414394572e-05
-2.65728198189079e-05
-6.41886828170126e-05
-1.07988077581467e-05
3.70620892438178e-06
-2.06511584318368e-05
-1.81050968478557e-05
-2.1483624705778e-05
-2.62567000463495e-05
8.59233511837786e-06
-2.83711403886767e-05
-2.79541793040479e-05
-1.86240947981177e-05
-3.4142143037979e-05
-3.40998338185117e-05
1.24663958915058e-05
-3.13797044056597e-05
-3.25764586649481e-05
-3.90212711586874e-05
-1.51501749992708e-05
-3.27393082185765e-05
-2.5471251628462e-05
-1.25783124280424e-05
-1.86907255200925e-05
-1.73833758810906e-05
-2.34096359925761e-05
-3.93363173017399e-05
-4.66947848975741e-05
-3.44839722114097e-05
-4.6219759549247e-05
-3.61742705193357e-05
-3.99815688698262e-05
-2.08406563048452e-05
-2.80736450100748e-05
-3.74924773538942e-05
-3.70118834040327e-05
-2.65258975448878e-05
-8.23282340344048e-06
-2.71952321361216e-05
-1.76241335791344e-05
-4.56456066439026e-05
-1.32205069270634e-05
-3.87413061878076e-05
-1.56444968298478e-05
-4.25898248678675e-05
-1.11689885105268e-05
-3.14675086394834e-05
-2.93148668220478e-06
-3.31336281933716e-05
-6.8874671966132e-06
-3.22968672811619e-05
-9.04808795606717e-06
-4.81334494326354e-05
-2.29705492697925e-06
-2.69598780001495e-05
-1.83803798790116e-05
-1.3149718821117e-05
-1.90282392444637e-05
-7.72944447696889e-06
-2.5030678305398e-05
1.04339406216273e-06
-2.59991386205419e-05
-2.37659629732201e-05
-3.16734792683106e-06
-2.93781707919128e-05
-3.92616493638244e-05
-3.26701769691939e-05
-4.32738451954281e-05
-7.62569611161059e-06
-3.07644167630605e-05
-4.0624976027703e-05
-2.72946674580809e-05
-1.50810517921471e-05
1.35246184048487e-05
1.28029279331619e-06
-2.49322511416066e-05
-1.45432921995694e-05
-3.04043863669817e-05
-2.81914042002271e-05
-3.36551887586642e-05
-2.18740562121868e-05
-2.70972825600442e-05
-1.50713273766409e-05
-5.78074959738498e-06
-4.39483670076007e-05
-3.18216895246779e-05
-4.81279120073374e-05
-2.30388709316887e-05
-8.0392473718342e-06
-2.50936711199342e-05
-2.03535105653968e-05
-1.10878109483865e-05
-1.9256415700905e-05
-2.39940438506964e-05
-5.83718668982829e-05
-1.84765719818717e-05
9.8881144840867e-06
-3.07427631250802e-05
-4.12050150919455e-05
-1.17057794438998e-05
5.45851191023352e-06
-3.31361653591006e-05
-2.22589862782669e-05
-4.33273308409434e-05
-3.3206328597045e-05
-3.15637821585448e-05
-4.11327181399533e-05
-1.82987974175636e-05
-3.59852918663966e-05
-4.22863695457502e-06
-3.86261490771354e-05
-1.64992886272095e-05
-2.70808208266236e-05
-3.45421882034504e-05
-1.90884807718323e-05
-3.61578810728262e-05
-4.62600717479801e-06
-3.7355334791886e-05
-3.44635846955789e-05
-3.74627168844998e-05
-2.89375040253695e-05
-3.72110091556241e-05
1.01057439406948e-05
-3.82582952560396e-05
-7.69274998406697e-06
-2.80036742838279e-05
-2.94744359813106e-05
-1.19767564447151e-05
-4.74376023857349e-05
-1.39687667632979e-05
-7.65864096404527e-06
-2.22902843695772e-05
-1.72342625283984e-05
-1.85957083810298e-05
-2.91166849050771e-05
-2.1900804969236e-05
-4.40817953159093e-05
-1.51271691859038e-05
-4.14148962323207e-05
-3.83324519211362e-05
-2.63463760183086e-05
-3.73742656118941e-05
-3.16895660117968e-05
-3.40700949182465e-05
-1.55884836474033e-05
-2.07540948418198e-05
-4.00494990223346e-05
-1.75135566155396e-05
-2.47037682031654e-05
-3.42548134853689e-05
-3.36402162769527e-05
-6.11531098067365e-06
-3.37796014256654e-05
-2.25142701744237e-05
-1.15729031781608e-05
-4.32231755464148e-05
-1.54987028240418e-05
-5.09699003096043e-05
-1.10934507881124e-05
-4.02155446078715e-05
-2.54132355879956e-05
-3.55270709984284e-06
-7.54159503427818e-06
-2.0990746201509e-05
-3.78816906596531e-05
-2.99873637457432e-05
-3.56260812660974e-05
-1.15427973351415e-05
-1.6136630535128e-05
-2.38601431896882e-05
-3.56327886592161e-05
-9.34699858834073e-06
-1.79923948408361e-05
1.64018356671603e-05
-9.50971111338333e-06
-1.717230168685e-05
-2.26195281603161e-05
-2.06738861571571e-05
-2.82437183122943e-05
-5.78165444978627e-05
-1.45138784607501e-05
-1.68299028875113e-05
-2.31018385176909e-05
-3.58561764621242e-06
-4.031269679368e-05
-3.77405076179771e-05
-2.70180998920973e-05
-3.10745476140695e-05
-2.92085756601631e-05
-3.82118464816528e-05
-3.09057548272885e-05
-3.93733874610495e-05
-2.98173389620887e-05
-2.84994229142963e-05
-2.15990542823789e-05
5.98966906024803e-06
-1.37217423856458e-05
-4.31289644906169e-05
-4.75084442542982e-05
-6.50446434570981e-07
-3.33152503845087e-05
-1.48569859144308e-05
-1.26919521763039e-05
-4.47172094753002e-05
-3.62572987744434e-05
-1.22183351648097e-05
-4.95004946208749e-05
-2.67863860039248e-05
-2.31500884214326e-06
-2.98861079609972e-07
-3.48098206527934e-05
-3.20726526168582e-05
-2.26706031222964e-05
-7.70639167279239e-06
-8.12690225527025e-06
-1.96810581423648e-05
-2.16197897227843e-05
-2.57833341111454e-05
-3.67783896025845e-05
-3.28373688110457e-05
-1.93419662021652e-05
-9.26723933158781e-06
-4.95208648981215e-07
-4.51641581726605e-05
-7.68672810513535e-06
-4.64894841485674e-05
-1.28660357421667e-05
-2.22294997112198e-05
-1.43257532309205e-05
-9.10799920517693e-06
-3.65208160392832e-05
-1.68107701797255e-05
3.91245868238691e-06
-2.7943121066681e-05
-2.76118810955146e-05
-4.35055567605474e-05
-2.3796809036047e-05
-1.15896124875069e-05
-1.34134663845967e-05
-1.5402501390691e-05
-4.7652246511413e-05
8.68395377027009e-07
-3.48000620911997e-05
-1.65600869427469e-05
-4.15467836362053e-05
-2.73276122377598e-05
-1.30188904001974e-05
-7.56201668765333e-06
-2.74488801544124e-05
-7.67351739440936e-06
-3.39164173067739e-05
-1.63062713098931e-05
-2.10056242588518e-05
-2.57126786249562e-05
-5.56901136840625e-05
-9.9933283868838e-06
-4.20848943372888e-05
-9.32432754511064e-06
-2.24576112386912e-05
-4.4397146067562e-05
-4.93195005078174e-05
-1.61330296153184e-05
-4.3014435973004e-05
-3.21318760942114e-05
-3.68652174516973e-05
-8.80663130476685e-06
-3.32612058194525e-05
-5.09352595459565e-05
-2.57182741271838e-05
-4.43365635388698e-05
-4.06441218713001e-05
-4.6509932172565e-05
-2.13438133279245e-05
-6.76631218450436e-06
6.20272942854901e-06
-4.27513383300099e-05
-2.9743141629187e-05
-1.1843394932038e-05
-2.8293715286808e-05
-3.16298075886687e-05
-2.02164987584633e-05
1.10670081783984e-05
-3.17728677450274e-05
-3.06749706540914e-05
