# Supplementary material for: Research on computational propagation and identification of mine microseismic signals based on deep learning
Source: PLoS One. 2025 Oct 22;20(10):e0334641. doi: 10.1371/journal.pone.0334641 (PMC12543183; doi:10.1371/journal.pone.0334641)
Supplement: S8 Data — (ZIP) [file pone.0334641.s008.zip › 000100900002741.xlsx_0.txt_24.txt.txt]

-2.82710624973935e-05
-3.71655753716178e-06
-1.04113178087271e-05
-3.11832459889018e-05
-4.51013973400252e-05
-2.00326593548721e-05
-3.90699705884162e-05
-3.13706050540329e-05
-3.0475945155532e-05
-1.1105034552066e-05
-1.19215149740253e-05
-4.53709973751204e-05
-2.43428400556057e-05
-3.06218311637848e-05
-5.86116582127491e-05
-5.27228623809042e-06
-3.22537260421405e-05
-2.63356553436017e-05
-2.75912801917393e-05
9.83926244211199e-06
-2.25338006438492e-05
-1.63868709380999e-05
-1.91382426183617e-05
-3.93891907367334e-05
-1.67021389420204e-05
-4.62667044913729e-05
-3.19531671683375e-05
-3.03893765247794e-05
-2.31440220497143e-05
-5.37150286845839e-05
-2.43208200485353e-05
-2.99569453557482e-05
-1.74162711803598e-05
-1.39641410700209e-05
-2.5021012468275e-05
-1.44760258535881e-05
-3.19438652616511e-05
-1.73838986804412e-05
-1.84689705176917e-05
-2.16271659350773e-05
-2.79262401033082e-05
-2.61570841840964e-05
-2.60328906148524e-05
-3.23265624389142e-05
-4.31546837551243e-05
-3.83592340598456e-05
-1.7650775724431e-05
-1.82995174952646e-05
-1.26728818333955e-05
-4.35719291693581e-05
-3.70546280371319e-05
-2.81702007492619e-05
-1.99888146375926e-05
-2.77016803227633e-05
-1.71617634494767e-05
-9.77040181239814e-06
-1.40056555674364e-05
-1.70348111699213e-05
-5.07873862723889e-05
-1.85659936556085e-05
-2.20022901683169e-05
-2.41267196136025e-05
-4.84649262472098e-05
-4.7280678865066e-05
-4.06344311618715e-05
-2.43716551275353e-05
-1.45692459018388e-05
-2.70659939370742e-05
-2.12076514588143e-05
-2.4484195654497e-05
-1.23353839323251e-05
-3.0891966383456e-05
-3.774531368313e-05
-8.08672934626288e-06
1.32357866799162e-05
-1.00189262792723e-05
-2.90366390856662e-05
-3.77932741919529e-05
-3.75789333423929e-05
-1.84344867788675e-05
-4.61522423028812e-05
-5.19802454431745e-05
-3.6561207097955e-05
6.32241282100294e-07
-2.2438271526011e-05
-4.66413732322065e-05
-2.27448301830949e-05
-2.45465315633727e-05
-1.65083308970038e-05
-3.14343554156984e-05
-3.87232906065164e-05
-1.56180395480524e-05
-5.42232783561437e-05
-2.62352319229039e-05
-1.72002638506642e-05
-9.09060833819598e-06
-4.81244201542839e-05
-2.22783599400114e-05
-3.3954068770615e-05
-8.19582175674241e-06
-3.11327340618468e-05
-2.00159547579934e-05
-3.49736068111577e-05
-4.72548579955443e-05
-3.7594864476681e-05
-2.23912473783895e-05
-2.16338239841626e-05
-1.2215857688253e-05
-2.15978090409955e-05
-1.20707205825656e-05
-5.98994543090541e-05
-4.5683646869447e-05
2.77062304723645e-06
-2.07145568778216e-05
-1.01371981206431e-05
-1.5248232188878e-05
-2.78940069802566e-05
-3.80632638807308e-05
-1.66187196506183e-05
-2.44367143792245e-05
-4.83350423941796e-05
-2.33619439639946e-05
-2.87149641021025e-05
-3.78758750625314e-05
-3.28334574026108e-05
3.50314181622392e-06
-5.30848266089177e-06
-2.83574696842361e-05
-2.05393358587753e-05
-2.48402188272537e-05
-7.66058254072461e-06
-1.00883237160655e-05
-2.08886980994267e-05
-3.65673866522575e-05
-2.59432973416732e-05
-1.64872916030879e-05
-2.26302586359094e-05
-1.1569375662834e-06
-3.64841976920641e-05
-1.30672692004845e-05
-5.7040791670186e-06
-1.58540606003285e-05
-1.74331367418278e-05
-2.84126779120592e-05
-4.88870631379919e-05
-1.74678832160826e-05
-1.14586695981259e-05
-4.0785863259452e-05
-4.42794435124645e-05
-3.12336959611727e-05
-1.02898745364749e-05
-2.62417923464025e-05
-3.0429060070816e-05
-2.31257030865831e-05
-2.0100674356276e-05
-3.46635107221935e-05
-4.49784845514849e-05
-5.24392875549909e-05
-2.0218680995316e-05
-3.24687737522057e-05
-1.16498115126142e-05
-4.30667564519876e-06
-3.50442974240271e-05
-1.69187658851669e-05
-4.74843907065096e-05
-2.90905229944958e-05
-2.84954627197874e-05
-2.60176196969391e-05
-2.92849325624545e-05
-3.35040912110794e-05
-4.14842592490038e-05
-2.92881657518121e-05
-3.30885269574243e-05
-3.14498959976334e-05
-2.89838211594145e-06
-3.54690733385224e-05
-2.67280558473587e-06
-4.9619695365214e-05
-2.48420672775723e-05
-3.01293615733252e-05
-2.52137856094735e-05
-2.60853550357103e-05
-4.27508975454011e-05
-2.84968925611889e-05
-2.06756432220499e-05
-2.29955078418496e-05
-3.60012076733098e-05
-3.69438601082996e-05
-1.92986564047078e-05
-2.50143857432053e-05
-2.21482586398117e-05
-2.24108323299542e-05
-4.10581818318685e-05
-1.10303658561862e-06
-2.36130601435484e-05
-2.02065049271793e-05
-4.54777201423056e-06
-9.43224327286818e-06
-3.20919641553589e-05
-5.28476029147235e-05
-1.15474650624209e-05
-4.09696569947029e-05
-1.16677580396831e-05
-6.69337361886665e-05
-2.53639443606237e-05
-4.85811486020221e-05
-2.18697675962719e-05
-2.12846314853075e-05
-5.3046326566168e-05
-1.96289064459441e-05
-1.32844927077665e-05
-2.87079134978024e-05
-2.3765633798995e-05
-5.7929579796022e-05
-3.66848520284974e-05
-3.97669725466593e-05
-1.46212248429093e-06
-4.12171833006741e-05
-1.76852269152143e-05
-3.18290253048339e-05
-2.71672617525647e-05
-3.26463918296856e-05
-3.44310231435741e-05
-2.12841073289715e-05
-4.92391547732643e-06
2.32312924820548e-05
-2.29320384458661e-05
-1.03229098103111e-05
7.37789088745575e-08
-5.56267697333603e-06
-2.78282226985356e-05
-1.40183280240089e-05
-4.0566265941126e-05
-1.35776933258928e-05
-1.63287149529726e-05
-1.04467862748794e-05
-2.91010718924742e-05
-1.25067686512161e-05
-3.42557030081812e-06
1.55122671620822e-06
-2.51912063933634e-05
-2.53638264223129e-05
-8.28900249984427e-06
-3.7940121481923e-05
-3.83160105824621e-05
-2.31581354327909e-05
-4.29460973858934e-05
-1.72550055652893e-05
-3.03111300949349e-05
-3.13467485313922e-05
-2.75883820974479e-05
-3.79230258959561e-05
-1.99218580397737e-05
-3.35830473600661e-05
-2.55294508582095e-05
-3.92484962462187e-05
-3.78690498333482e-05
-4.31161671252443e-05
-1.84540798252128e-05
-2.72101691160606e-05
-1.03448136501126e-05
-1.61903096539135e-05
-3.51595594650785e-05
-2.71534338707803e-05
-1.00636197710086e-05
-2.87675381037024e-05
-3.51179567293061e-05
4.61821910600945e-06
-1.52482498887887e-05
-1.62319595619466e-05
-4.02879768033774e-05
-1.87314970481605e-05
-2.67549394225503e-05
-3.65698190790466e-05
1.82956704236675e-06
-3.38553415877452e-05
6.59746705199966e-08
-1.18073087124727e-05
-6.26101510601243e-05
-4.05414161116097e-05
-2.7986830933736e-05
-4.42770371467357e-05
-2.03557694716964e-05
-1.89455931805477e-05
-3.18951701712452e-05
-5.11054543943195e-06
-1.85877842508205e-05
-2.77436332112198e-05
-6.22932315635033e-06
-1.41631527203368e-05
-2.7015710748019e-05
6.54738663099117e-06
-1.74630154939992e-05
-1.42416850324685e-05
-1.40084673533989e-05
-1.42128016410211e-06
-3.83324906626833e-05
1.17739163946693e-05
5.76786076395242e-06
-3.71875577016312e-05
-3.01305617247166e-05
-3.14951459760839e-05
-2.01373951997193e-05
-1.52513309591775e-05
-1.59997887749699e-05
-9.34221612334153e-06
-3.1227298122972e-05
-3.69423498351341e-05
-2.43556440793649e-05
-1.5312605426315e-05
-3.56766193783976e-05
-1.37641686013838e-05
-6.75501953911221e-06
-4.08455460658555e-06
-1.71620405167036e-05
2.14654615895072e-05
-3.97912098336476e-05
-2.48794659289527e-05
5.70140154980778e-06
-4.09481422364181e-06
-3.08567807514353e-05
-3.11972925268685e-05
-3.4613966813839e-05
-2.56843562211418e-05
-2.09937757691566e-05
-7.29952666480646e-06
-3.95138549810101e-05
-2.4855263479684e-05
1.11831261424861e-05
-4.29655701162364e-05
-2.65901934778316e-05
-1.22519564479969e-05
-3.98287381743762e-05
-1.17618425821856e-05
-1.39330803638087e-05
-1.51363453803674e-05
-3.742795524443e-05
-4.04227337014581e-05
-2.67133937231074e-05
-3.67660950458935e-05
-1.61959339149212e-05
-1.74467028763465e-05
2.14583828539924e-06
-3.60782541133444e-05
-7.15257740965158e-06
-2.04756474388515e-05
-1.19767067638359e-05
-2.45339093410142e-05
-3.44278096533206e-05
-1.96505488901831e-05
-2.02191405475198e-05
9.78714423659496e-07
-2.78283946172129e-05
-3.33740076418569e-05
-3.95466676068056e-05
-7.42942921660144e-06
-3.71717561553995e-05
-4.02219445233291e-05
-1.97229630734326e-05
-2.26235500474208e-05
1.22022240383613e-05
-3.1059807541182e-05
-1.62588313439877e-05
-2.91909907535768e-05
-1.65004989577503e-05
-1.62096601010514e-05
-1.81477825061014e-05
-3.32504899487716e-05
-3.35140403688954e-05
-2.33588644696448e-05
-4.89967792955863e-06
-2.00694993140082e-05
-1.67895560626311e-05
-4.0785971641775e-05
-3.71941806703069e-05
-5.11787045664156e-05
-6.00287109863104e-05
-3.77376029851366e-05
-8.133267437475e-06
-1.02570686827974e-05
-2.43696388416915e-05
-3.77388261204008e-05
-8.20452693694165e-06
-3.141650993066e-05
-3.97331673264995e-05
-4.86510384169957e-05
-4.07957474162932e-05
-3.94898460196298e-05
-2.41680022642437e-05
-1.94022331156007e-05
-4.3708006525295e-05
-3.64401762298747e-05
-1.44192954161062e-05
-4.51304948962432e-05
-1.79097499747267e-05
-1.10933637743112e-05
-5.97994425475524e-05
-1.32522356025881e-05
-2.43516977397442e-05
-1.72073240990595e-05
-1.5399493049989e-05
-1.53122395238688e-05
-1.62931952538475e-05
-3.08298379376096e-05
2.30553497622684e-06
-4.38177054217848e-05
2.29574659867834e-06
-4.91635506413836e-07
-1.89994890461303e-05
-3.03581146776036e-05
-4.22258013808932e-05
-3.60219693723763e-05
-5.6972355254567e-05
-2.594085044535e-05
-2.41854737820949e-05
-3.49735583525692e-05
-1.617221164276e-05
-1.77065821138941e-05
-2.38114346522752e-05
-2.28358720441455e-05
-1.30826266666098e-05
-1.14910709694895e-05
-4.1977035291976e-05
-2.59940851133173e-05
-1.79367852848963e-05
-3.06724189160597e-05
1.70507518426431e-06
-1.80831883168948e-05
-3.60514923677517e-05
-4.82280678901602e-05
-4.11588860347433e-05
-5.37996214982907e-05
-5.55251849198004e-05
-2.57514124541279e-05
-2.29043531299725e-05
-2.09226661903297e-06
-9.72769077177897e-06
-1.2324369007245e-05
-2.31969798752084e-05
2.99888301050499e-07
-3.76353061785038e-05
-2.15444925442144e-05
-2.97911565381442e-05
-3.70864128948196e-05
-5.76631110055416e-05
-3.22867449939611e-05
-4.04575708791419e-05
-3.29043818202058e-05
-1.27143216132651e-05
-3.68355080533736e-05
-2.39217506023522e-05
-2.49527452662417e-05
-1.91456816593442e-05
-2.84431414005412e-05
-2.38649418887267e-05
2.50658790512485e-06
-1.96740127992263e-05
-2.10545922249233e-05
-2.06313833630938e-05
-1.84105833943836e-05
-2.92298171591976e-05
-3.32055103946112e-05
-2.43546322732143e-05
-2.4182775967117e-05
-2.66477419450421e-05
-2.90394489583109e-05
-3.24049543898448e-05
-2.59462078966496e-05
-2.74360050810926e-05
-1.14994661110832e-05
-2.75076572536074e-05
-2.77640176100195e-05
-1.34839745758566e-05
-2.77639653490166e-05
-1.25224348430772e-05
-4.10505817847377e-05
-2.66018330211305e-05
-3.05567058758744e-05
-1.2838943894616e-05
-2.94919042657431e-05
2.64735828394482e-06
-3.10920981780103e-05
-3.65567760983947e-06
-1.51268987902568e-05
-2.64301284672014e-05
-4.63729068312409e-06
-4.42344652103883e-05
-4.49813981000376e-05
-2.37558994350143e-05
-2.45452538332188e-05
-6.20815154653443e-06
-4.10119754729406e-05
-2.57924667137005e-05
-1.53172314191918e-05
-4.74384757169632e-05
-5.31001753558117e-05
-6.2234599732968e-06
-9.31532681646922e-06
-7.2807793679172e-06
8.22905262218174e-07
-1.54818000439662e-05
-3.78229961046494e-05
-2.8771836017839e-05
-2.00917325788696e-05
-2.19645307487833e-05
-1.79973757840638e-05
-1.46166112910312e-05
-2.70903653704661e-05
-3.38470787973221e-05
-2.08867648782086e-05
-2.14815999483557e-05
-2.86087542685795e-05
-2.22117926215752e-05
3.1940046914436e-06
-2.93366299297789e-05
-3.73281921970073e-06
-2.11752896830991e-05
-3.55671768358009e-05
-2.10763668231108e-05
-1.05574435178168e-05
-2.08444874755844e-05
-1.65554872856542e-05
-4.06016663139618e-05
-3.30066674229524e-05
9.73446518846404e-06
-2.95252916414843e-05
-1.093887918113e-05
-3.67174103643776e-05
-2.42249706904909e-05
-3.73705944287025e-05
-6.9500563695957e-06
-4.07503173464587e-05
-3.32452181191191e-05
-6.43211365744179e-05
-2.86645775920187e-05
-2.38966634513791e-05
-4.13781902110429e-05
-1.44511054868921e-05
-2.98724850759724e-06
-3.70691981121492e-05
-2.48255062166119e-05
-3.16863799722309e-05
-2.20642377931419e-05
-5.27569248780518e-06
-2.00239646708894e-05
-1.10043390821266e-05
-3.97917483103656e-05
-2.2120021946464e-05
-2.68021961872474e-05
-2.29571545556119e-05
-1.3019371401261e-05
-3.78782338169024e-05
-5.50195970287146e-05
-2.26949728758046e-05
-4.49888471189051e-05
-2.60595359166002e-05
-3.7148709079248e-05
-1.32117237891577e-05
-2.45451737156497e-05
-1.57264984458888e-05
-1.65198140387662e-05
-4.46285242531007e-05
-5.08754206808855e-05
-3.8045000610279e-05
3.62494045420776e-06
-2.1864565274526e-05
-2.40853600459277e-05
-8.73457986322736e-06
-2.09774644650064e-05
-4.5608890619244e-05
1.41613882604335e-05
-4.30809436532095e-05
-4.31400603607737e-06
-3.37428371395464e-05
-1.87439388802736e-05
-2.08892555706651e-05
-3.44310127375916e-05
-2.03676378875752e-05
-3.66101178034617e-05
-2.76880756463336e-05
-3.77791113847878e-05
-4.27584597984164e-05
-2.88367140524462e-05
-4.02004227609441e-05
-3.03947519146997e-05
-5.07230763163954e-05
-3.10257270774593e-05
-4.22229192516616e-05
-2.3245648226528e-05
-3.32492005162504e-05
-4.18743955057157e-05
-1.97891180346836e-05
-3.82260282790078e-05
-4.08464614664277e-05
-4.04728190319717e-05
-2.35555543941084e-05
-8.95201195451027e-07
-2.39173219303307e-05
-3.76140959606656e-05
-1.6852438770428e-05
-3.40000050105872e-05
-1.95349059282744e-05
-3.33758328835856e-05
-3.38484271691457e-05
-3.45280156799714e-05
-3.74631467071815e-06
-2.31784777764802e-05
-1.85294699038472e-05
-1.17199163285175e-05
-2.14649941313621e-05
-1.3700319106973e-05
-1.90200476016263e-05
-1.83586859947508e-05
-3.61294743102445e-05
-5.14357754322358e-06
-2.00614132049333e-05
-1.2858137433705e-05
-7.80784491467022e-06
-5.08987243222242e-06
-3.82726902952032e-05
-1.05994490475445e-05
-4.54454499058231e-05
-2.38554176249128e-05
-5.08393263911928e-05
-3.68528150753231e-05
-1.73834844764621e-05
-1.32470319600708e-06
-4.37609498385453e-06
-4.00148749433557e-05
-2.82407005808355e-05
4.86152000909784e-06
-5.43047257599961e-05
-3.1189385802149e-05
-1.12656208607054e-05
-4.22835164579074e-05
-4.91466407270612e-05
-4.04832892456112e-05
-5.83931938535379e-05
-1.72901563959482e-05
-1.26435309619282e-05
-3.46410312037843e-05
-3.47260104077194e-05
-2.92211478823434e-05
-3.62601980675254e-06
-3.36931221606633e-05
-3.61964461459653e-05
-6.51173986268162e-06
-2.24118395674485e-05
-3.16793590439556e-05
-5.74339953688365e-06
-4.56943539065109e-05
-3.29159932687123e-05
-2.240327113805e-05
-2.12177458132379e-05
-3.82853572367802e-05
-1.99857135358635e-05
-1.82744420929781e-05
-4.52845710382687e-05
-2.93531717089175e-05
-1.73873683414018e-05
-1.11351305136168e-05
6.80731987826608e-09
-1.5298400106116e-05
-1.56554408723093e-05
-4.0418099501384e-05
-3.89482717561088e-05
-3.30863689417426e-05
-3.64370431421943e-05
-7.12315524848206e-05
-1.49879356186053e-05
-4.53369969925047e-05
-1.59392095779074e-05
-3.66488711161945e-05
-2.94140002936493e-05
-6.46438739707952e-06
-2.01288005748922e-05
-2.7105843595223e-05
-2.74138181417799e-05
-3.34270851108426e-05
-2.53833755374811e-05
-1.94431911382886e-05
-3.63526012460193e-05
-3.23359328219962e-05
4.2255249101803e-07
-2.12629424770304e-05
-2.11939790961833e-05
-3.52918766881894e-05
-3.46719240185241e-05
-2.13810197266904e-05
-2.87916104354211e-05
-1.96734286027626e-05
-2.20186571506395e-05
-1.40241987268021e-05
-3.63778210615074e-05
-2.5144396992328e-05
-1.47848028589235e-05
-3.61938766097712e-05
1.24446071556618e-06
-2.74908489276635e-05
-1.11361102466217e-05
-2.15390759144283e-05
-3.15765588680479e-05
-2.93750389747639e-05
-2.18907640451471e-05
-1.93728148257612e-05
-1.98089878135794e-06
-2.81462230522786e-05
-2.18542229079284e-06
-1.40460973774154e-05
-1.32627788073843e-05
-2.42541276850737e-05
-2.90617775661052e-05
-1.08386310044655e-05
-4.3959102604717e-05
-2.5263583934825e-05
-9.66337477758892e-06
-1.24253006393689e-05
-2.62269383806422e-05
-1.87348875155514e-05
-2.98858077987113e-05
-4.39665136011977e-06
-3.40624460152581e-05
-1.79034047083405e-05
-3.59852294977879e-05
-2.24251555142648e-05
-2.9299138908224e-05
-2.93554982972282e-05
-3.40043999167275e-05
-2.47472630514379e-05
-2.53599764048964e-05
-3.26929853563458e-05
-3.20211013202632e-05
1.69911534183884e-05
-3.55360364544306e-05
-9.17509659788243e-06
-3.14140940207702e-05
-1.27704364893889e-05
-2.10534235226757e-05
-4.35672732101925e-05
-2.42344958898008e-05
-7.16378163251935e-05
-2.76346769636268e-05
-7.79612950278238e-06
-5.53179527246877e-05
-3.82961238877751e-05
-4.45045634962233e-05
-4.72231254553407e-05
-4.78136628699789e-05
-8.45337198500028e-06
-2.35724502380189e-05
-4.24929402835175e-05
-4.02496124449528e-05
7.69377169518469e-06
-3.493991740427e-05
-5.69739546400247e-06
-1.99185645196845e-05
-8.98852278903964e-06
-3.32511612714011e-05
-7.37038915161937e-06
1.45241897915559e-05
-2.54716875460527e-05
-3.54137953121072e-05
-2.07698166953399e-06
-2.6091999855902e-05
-2.7826312870473e-05
-2.43006429470328e-05
-3.94573186336947e-05
-1.33386979028438e-05
-2.85071700784597e-05
-4.73437596020356e-05
-2.86871265125486e-05
-2.61238253155451e-05
-2.9693473113506e-05
-3.67087758166149e-05
-1.64274461582037e-05
-3.51059169562153e-05
-3.56107104054013e-05
7.25866492512093e-06
-1.5610116524145e-05
-4.11994399998867e-05
-2.23617648392781e-05
-1.85111541176691e-05
-2.57735613788178e-05
-4.36448396759352e-05
-2.48384402376408e-05
-1.97652756109078e-06
-3.02438817079647e-05
-2.7283526928763e-05
3.99318876358846e-06
-2.64300095505354e-05
-9.0168152776132e-06
-1.73502691378375e-05
-2.64613817597873e-05
-4.42865520800778e-05
-1.56844491822572e-05
4.24971556365368e-06
-1.01758620735868e-05
-1.6832983858076e-05
-3.0696486870338e-05
-5.42737525546963e-06
-1.28488476640461e-05
-3.54831138382906e-05
-4.9412187200863e-05
-3.15798766523736e-05
-2.52958888186842e-05
-4.79077558158216e-06
-1.89153924875871e-05
-3.83235803116516e-05
-5.20324602970737e-05
-2.48975463235807e-05
-3.18196096237959e-05
-1.16333111121744e-05
-3.92214741755146e-05
-3.4861889195595e-05
-1.82845739966741e-05
-3.33310942133073e-05
-4.82514358358694e-06
-4.03070441570369e-05
-1.41165653553444e-05
-2.38074585873231e-05
-1.93902123595965e-05
-1.91673805893152e-05
-4.90751866748382e-05
-2.25105733825288e-05
-1.71323972231618e-05
-1.06907378449776e-05
-3.46745898409522e-05
-1.3714952776806e-05
2.23945289717541e-06
-1.95575510448005e-05
-2.66346102274311e-05
-5.2925332926438e-06
-4.03511549526607e-05
-1.29283024496209e-05
-1.40894287721183e-05
-4.36827757486424e-05
-1.34060490407219e-05
-3.21588257967376e-05
-2.45479375460863e-05
-9.88842912968007e-06
-3.33634903373912e-05
-1.65242220167116e-05
-9.90189869646416e-06
-5.34810797002662e-05
-6.52327685406146e-05
-2.57522336344635e-05
-3.1509963196363e-05
-5.87679762392031e-06
-3.02930655862082e-05
-2.6026624445313e-05
-3.02665839758807e-05
-1.74258526905955e-06
-4.8749838097126e-05
-4.97438907056229e-05
-2.25128954373286e-05
-3.15939013129976e-05
-3.33657647211974e-05
-3.50735883189213e-05
-1.19738365560265e-05
-1.41926226106551e-05
-2.52133490027489e-05
-2.71926572012694e-05
-1.10870548137454e-05
-2.66271495279105e-05
-1.62432698874798e-05
-3.05530177159519e-05
-2.23069052375646e-05
-1.20417193622889e-05
-2.62432052495731e-05
-3.77947059914037e-05
-3.11836089267402e-05
-1.78217843037833e-05
-4.75932246338456e-05
-1.92166749642172e-05
-4.78961452505374e-05
-3.12204586100448e-05
4.6929580734495e-07
-1.40229686289532e-05
-2.16836423155444e-05
-2.83070897023311e-05
-1.66163740661398e-05
-1.97357864216404e-05
-3.57540497508079e-05
-2.84098571468404e-05
-1.67997665439998e-05
-3.93475642948625e-06
-1.72773840598122e-05
-2.33396739569951e-05
-3.44086600955037e-05
-2.9637426295868e-05
-4.05580188400395e-05
-7.77931936389121e-06
-1.68473067763313e-05
-4.48801302265257e-05
-3.04610528028593e-05
-3.15943347246032e-05
-2.25544362554646e-05
-5.63405444455165e-05
-1.86626295985164e-05
-2.39320800032959e-05
-3.7934301305128e-05
-3.87163049400966e-05
-1.87816472684557e-05
-6.68054134581023e-06
-2.05179382989696e-05
-1.33701248735763e-05
-4.93205042736037e-05
-1.2793356287569e-05
-1.76196432225324e-05
-3.34713929237916e-05
-3.40895708634484e-05
-2.74916195272273e-05
-1.04972199348649e-05
-2.7202413233284e-05
-8.41770327692134e-06
-1.07240385369494e-05
-2.8171683628076e-05
-2.07117080914895e-05
-4.37851580423368e-05
-3.53828259981164e-05
-2.35709543830352e-05
-1.09688738794039e-05
-4.28160404112952e-05
-5.00705604349272e-05
-2.49242037194179e-05
-3.94022601606276e-05
-3.16100865886787e-05
-2.5863191446745e-05
-5.17653687791097e-06
-2.98646115787874e-05
-2.50062187136337e-05
-3.937503700456e-05
-3.00868625968363e-05
-1.20088881924755e-05
-1.27814521714748e-05
-3.17011940337971e-05
-2.52854796479221e-05
-2.8337682508142e-05
-4.50681250958054e-05
-8.56333335862902e-06
1.6306107272505e-05
-2.30637941692909e-05
-3.47814821990559e-05
-3.41065973983802e-05
-3.92631733749278e-05
-6.14784977915455e-05
-4.37387587764084e-05
-4.00521278952051e-05
-2.30806039440631e-05
-2.12432908222104e-05
5.22765251265187e-06
-2.56837136485475e-05
-2.89607385250267e-05
-8.7846443001706e-06
-2.60340781520343e-05
-3.53199730146161e-05
-2.72486225638271e-05
-3.63045604886146e-05
-1.95465092527757e-05
1.21829963540134e-06
-3.8823208928087e-05
-2.58803935896873e-05
-1.21073827219783e-05
-5.00084944124591e-05
-3.14287011181127e-05
-2.19435449391478e-05
-5.00190039098709e-05
-1.00373866269475e-05
-2.22216424363022e-05
-4.48374518940891e-05
-1.20774196752258e-05
-2.37389434758689e-05
-4.6690624588091e-05
-1.55845274536291e-05
-6.51346000276556e-06
-9.67279239965946e-06
-1.30853473240742e-05
-1.736532957865e-05
-1.56906349319489e-07
-3.19830081978433e-05
-1.37157490704936e-05
-2.61127895825644e-05
-2.99767117786792e-05
-2.04118905991514e-05
-2.36736702867974e-06
-3.22439653072059e-05
-4.6189455249863e-05
-5.75483224012531e-06
-1.13684726951272e-05
-2.40941085578133e-05
-1.15841775687677e-05
-1.67235639854407e-05
-9.8823640030985e-06
-2.06852853374364e-05
-5.64983590828387e-05
-1.02903722423386e-05
-3.27590401625983e-05
-1.71765618539918e-05
-5.53582518691533e-05
-1.16636106572191e-05
-1.40185898934455e-05
-2.33774083363186e-05
-1.45997809626582e-05
-3.36978107299314e-05
-5.51249115363277e-05
-3.15893700834244e-05
-4.84093972855183e-05
-3.21369001095144e-05
-4.29220816910441e-05
-4.64321260095319e-05
-1.09193691866258e-05
-2.3088654028083e-05
-2.1128856383507e-05
-1.91453021915158e-05
-1.98220479058572e-05
-3.21617527536835e-05
-1.79958081573371e-05
8.08739367829193e-06
-4.03630371946064e-05
-3.89512114630623e-06
-1.69575936145159e-05
-5.11079110684669e-05
-9.01725295340122e-06
-5.10008424634182e-05
-1.52742421345967e-05
-3.29035226056032e-05
-2.19200783234789e-05
-1.56831464841389e-05
-5.14676314364997e-05
-2.37793497458295e-05
-1.02548180172852e-05
-6.11388643776798e-05
-1.69160173866111e-05
-3.9285817855412e-05
-9.75327804573083e-06
-1.2201762058607e-06
-1.40331729801636e-05
-3.83117264942244e-05
-4.28310634026509e-05
-1.53383692712989e-05
-3.39894744586527e-05
-8.7511760053126e-06
-3.44374246548349e-05
-5.22232060931704e-05
-2.58578617643995e-05
-1.4867038435731e-05
2.17194228108584e-06
-2.99054279237634e-05
-2.51526181551659e-05
-3.98753572715351e-05
-1.04651576347965e-07
-2.14991207607182e-05
-7.22854390583787e-06
-2.18625026918293e-05
-3.00132165415324e-05
-2.19272321434366e-05
-1.54768654995454e-05
1.76590278805698e-05
-1.64371492607493e-05
-2.94546488964508e-05
-1.10009085649313e-05
-3.35440946104342e-05
-2.21222261321716e-05
-1.92095516771726e-05
-1.81714290725785e-05
-1.57431803148862e-05
-3.25291454493823e-05
-3.30329423551328e-05
-5.07673431279178e-05
-8.74034743588318e-06
-3.66124573823674e-05
-9.7583115932351e-06
-2.72413797770899e-05
-4.46852467212573e-05
-1.77454734112442e-05
-1.61291538749089e-05
-3.31142464545853e-05
-1.17694089579694e-05
-3.68211179437982e-05
-3.54399888752997e-05
-1.29155329059094e-05
-1.2971945130229e-05
-2.77203301428193e-05
-3.60037424277704e-05
-2.2816375633654e-05
-1.77380345354323e-05
-1.54531839235369e-05
-7.72175330998661e-06
-1.04250591398845e-05
-3.22550722902057e-05
-2.62754362733765e-05
-1.54769586349097e-05
-3.56461608275639e-05
-1.41108620771936e-05
-2.57347501023387e-05
-1.59256734780284e-05
-2.07108018633003e-05
-3.28024500031321e-05
-2.38815712444385e-05
-2.29279848539476e-05
-5.1577455439405e-05
-2.90432656613768e-05
-2.62139313468236e-05
-3.12516321803761e-05
-2.80898257503389e-05
-6.04619575217502e-05
-2.53233666895589e-05
-3.78965475528092e-05
-2.35067503637017e-05
-4.96481659449942e-05
-3.68088327323484e-05
-1.58734068148108e-05
-1.18829327175396e-05
-1.22638028381417e-05
-3.48067890976066e-05
-1.25041943456516e-06
-4.5274588642324e-05
-4.02834434174077e-05
-4.06803684099756e-05
-2.0176778800588e-05
-1.93880767101152e-05
1.02472029560128e-05
-1.42713034966217e-05
-4.4955664780966e-05
-4.47390176393708e-05
2.99252164317187e-06
-3.59316560270323e-05
-4.13204942679438e-05
-1.02635334750965e-05
-1.57386594839922e-05
-2.92577835307604e-05
-1.09767951705929e-05
-5.2969308156548e-05
-2.08186340729544e-05
-9.05671116528189e-06
-1.4315984154357e-05
-3.14636002225907e-05
-6.78397906699116e-06
-2.41858194095282e-05
2.33037522656296e-06
-3.55562635616054e-05
6.09242584198889e-06
-2.13030458520313e-05
-1.11045203471835e-05
-1.81099715902282e-05
-9.90800005869568e-06
-3.143867767085e-05
2.00294124429685e-05
-1.60635918609052e-05
-1.98954063201656e-05
-2.01527537319363e-05
-3.14873656277746e-05
-1.02390142521688e-05
-4.53177372779069e-05
-1.45760239474765e-05
-2.6085482359944e-05
-2.97592769765893e-05
-4.13135138059091e-05
-2.82290858934446e-05
-3.7264906058883e-05
-3.1710599368645e-05
-2.34967192458348e-05
-1.83792561549998e-06
-1.59650710332558e-05
-4.5296352309559e-05
-2.80714050934761e-05
-3.8559124026249e-05
-2.34106451539032e-05
-2.59737022983536e-05
-2.1150004742531e-05
-3.64105171577119e-05
-3.12264366998858e-05
-1.55504671829509e-05
-3.26170185390631e-05
-1.97056795810828e-05
9.49318398276861e-07
-3.26934503184003e-05
-3.03606613140331e-05
5.28614784918017e-06
-2.40470428730171e-05
-4.46637112655938e-05
-4.90189651184978e-05
-2.37991616423588e-05
-2.99221380130479e-05
-2.96200472308055e-05
-2.290655592334e-05
-1.83178591268797e-05
-2.53674573463123e-05
-3.345778612305e-05
-3.48779945780029e-05
-2.17008060541578e-05
-2.65404977087372e-05
-3.38604520103875e-05
-4.89448851852714e-05
-3.50675996107125e-05
-3.19483287683833e-05
-8.68370669222454e-06
-2.98488083618029e-05
1.21492862090202e-05
1.53995843909145e-06
-4.10009391768744e-05
-5.52626961430406e-05
-5.70101118459215e-06
-5.37838601485163e-05
-3.68994563658828e-05
-5.58746763777374e-05
-8.87926654690937e-06
-2.32889960810961e-05
-1.90055390212828e-05
-5.55538863624864e-06
-3.27127561744683e-05
-8.41562371544173e-07
-1.79194579953397e-05
-2.89389412246436e-05
-4.61712873806335e-05
-3.20734193970912e-05
-1.06728227100091e-05
-2.18545946712693e-05
-5.0594339138433e-05
8.90034143846916e-07
-2.94444901126538e-06
-2.1633477991732e-05
-1.8855499848031e-05
-3.74751562394581e-05
-1.87720010910163e-05
-3.25580247545921e-05
-1.72404179377782e-05
-2.3363041367193e-05
-3.50491287283351e-05
-4.55126033939511e-05
-2.79927909525294e-05
-8.48305168507271e-06
-4.38240976547296e-05
-5.23282921011443e-06
-3.15106720775477e-05
-4.79646133949848e-05
-2.67174579636691e-05
-3.59266262981217e-05
-1.65002579320262e-05
-2.99745006571036e-05
-4.42414188185454e-05
-4.32514609324968e-05
-4.42819757190462e-05
-3.98466392388271e-05
-5.40465522545161e-05
-3.82674256428412e-05
-3.11853508074711e-06
-4.20327254145263e-05
-1.59041126896422e-05
-1.72425326432387e-05
-3.00601098257918e-05
-5.9728743897789e-05
-1.41752956465083e-05
-2.38502499786536e-06
-3.78892507779465e-05
-1.54342889870752e-05
2.15180411380495e-06
-2.83532582170661e-05
-1.07149028531653e-05
-2.52810836597685e-05
-1.06764351214859e-05
-2.03847142455691e-05
-1.69697305949865e-05
-1.55156368142879e-05
-2.57090939326786e-05
-2.91384928222275e-05
-4.37717741521194e-05
-2.37159553530344e-05
-1.405953614831e-06
-1.27592735219588e-05
-1.58961326315272e-05
-1.64937658451106e-05
-1.03152473691969e-05
-3.46441382076003e-05
-4.15100625141498e-06
-2.33219915179916e-05
-3.05260745557348e-05
-3.82927342390873e-05
-1.38123805469013e-05
-2.94599004015059e-05
-9.62911070876175e-06
-3.88142825431478e-05
-3.69815533466821e-05
-4.62664676078824e-05
-2.48458309420587e-05
-1.55985567180064e-05
-2.40305591132825e-05
-3.34566241449711e-05
-3.68302508260518e-05
-4.10442409495377e-05
-3.40983492224576e-05
-4.42485390096493e-05
-2.11844063798306e-05
-2.0763261246647e-05
-2.61013902793436e-05
-1.05027625004634e-05
-3.26571521204123e-05
-1.20228644958819e-05
-5.26339167893609e-05
-1.26086335808126e-05
-3.27920993417796e-05
-1.54038836673598e-05
-3.39840079272491e-05
-2.78997200680182e-05
-9.9419412353612e-06
-3.20682819238258e-05
-4.94407134194787e-05
-3.74911904462626e-05
-4.80554580812361e-05
-3.39998304166022e-05
-1.14436319770595e-05
-4.42339630945323e-05
-4.01180366399031e-05
-1.23410238598449e-05
-2.73503169667504e-05
-2.14092543457984e-05
-2.1356967665478e-05
-3.07489737937014e-05
-4.55010943242494e-05
-3.21299114609486e-05
-9.07985144095376e-06
-1.26807351975476e-05
-1.89319943459516e-05
-2.05464302947008e-05
-9.54426333857469e-06
-1.02345079738094e-05
-2.78806350266201e-05
-1.77197106984878e-05
-3.24458091807202e-05
-3.8469124504916e-05
-2.01853285691586e-05
-2.88606006853951e-05
-1.59697161197231e-05
-1.85795416888586e-05
-2.27211242309814e-05
-3.79618374599844e-05
-2.67900400887406e-05
-2.65946106279215e-05
6.74271013654986e-07
-1.02784026349553e-05
-1.73125774831305e-05
4.34162111220273e-06
-2.5688822899365e-05
-2.37806588788832e-05
-1.83982360740292e-05
-8.96989172693095e-06
-3.36437388125575e-05
-3.49451392662489e-05
-1.45099654803629e-05
-1.64395541009521e-05
-1.61016712180186e-05
-4.62000354549303e-05
-5.33920152670884e-06
-2.38509076578199e-05
-1.69084313263906e-05
-1.72760408879081e-05
-1.85816032293463e-05
-3.52166427541996e-05
-4.43292882131184e-05
-2.04285921853698e-05
-2.8482377584277e-05
-3.43588282689755e-05
-1.99163976344055e-05
-3.33947833693076e-05
-4.10674919393714e-05
-7.49698770787655e-05
-1.01396328492728e-05
-3.84944809373258e-05
-3.2723437491288e-05
-1.20752917384334e-05
-1.46173302335083e-05
-1.51172483915278e-05
-2.14464587981721e-05
-2.71633852647223e-05
-1.85296580386473e-05
-1.08568689346551e-05
-2.71331340355705e-05
-2.77756457722371e-05
-3.2566913433528e-05
-3.19503825995861e-05
-8.78979132215424e-06
-1.97590525319245e-05
-2.4188961000465e-05
-1.38906454153444e-05
-3.26567115075648e-05
-2.73739785232328e-05
-2.76221195785643e-05
-1.33927006438947e-05
-4.42965352010784e-05
-2.59999535088265e-05
-1.95452936911082e-05
-1.73419920145279e-05
-1.66713958144417e-05
-2.31009243615953e-05
-9.16006562447034e-06
-2.57855139371787e-05
-3.78020458623959e-05
-9.8732668017143e-06
-2.05212017874901e-05
-2.40091986076719e-05
1.3090041661391e-05
-1.71298869209681e-05
-2.38077314987782e-05
-1.20566915984921e-05
-1.65530103483861e-05
-4.02909710279599e-05
-3.81077740957678e-05
-5.14282761692212e-05
-2.39125388086935e-05
-6.44278034506667e-05
-4.04735870621101e-05
-1.964862787279e-05
-1.4963436268056e-05
3.19365796746942e-07
-3.64080500201744e-05
-2.84307262440064e-05
-2.87819501529837e-05
-1.86654661235196e-05
-1.41652531275223e-05
-1.69523785949141e-05
-2.62443665235659e-05
-3.1321881753767e-05
-3.51648375347e-05
-1.76049731856479e-05
-4.72608930497937e-05
-1.18028438712941e-05
-2.35802149090882e-05
-2.6448312523222e-05
-2.1156908991894e-05
-2.67734684078443e-05
-1.12155211805051e-05
-3.63491848305518e-05
-5.90746105891492e-06
-3.31532982525578e-05
-4.13004032696366e-05
-1.76824669198903e-05
-3.48545838788833e-05
-1.7632423504917e-05
-4.86361704142309e-05
-3.48080089506508e-05
-5.00196621434096e-05
-3.04663061123995e-05
-2.52748820688381e-05
-1.42132855205322e-05
-4.54709980057198e-05
-1.78247498806118e-05
-3.24404641562787e-05
-2.68446505714532e-05
-2.28373639555448e-06
-3.15578895408276e-05
-2.44237492316677e-05
-4.89756769594328e-05
-3.1203272337083e-05
-3.9939503900616e-05
-3.92830762319231e-05
-1.85562376440768e-05
-5.15238838954063e-05
-2.13895133096878e-05
-3.9825328470751e-06
-3.56012333588048e-05
-1.05311346963149e-05
-4.66538404157222e-05
-1.51567803066134e-05
-3.48543534080658e-05
-1.60543768701367e-05
-4.7981822568238e-06
-1.11588727151236e-05
-4.6942983626327e-05
-1.95915722696911e-05
-3.02945231523025e-05
-6.4546385714687e-06
-1.66849702543968e-05
-2.33258149521768e-05
-5.13345110918566e-05
-3.66100263604386e-05
-2.97828734254173e-05
-2.96549913539493e-05
-2.81572049222645e-05
-2.42231035192184e-05
-8.54713657508846e-06
-3.66631657261483e-05
-4.14311918846936e-05
-3.23299733238507e-05
-3.04270523063264e-05
-2.8585505434508e-05
-1.1772830050067e-05
-4.02905280171143e-05
-2.82021890440166e-05
-1.9323510243776e-05
-2.12357226125354e-05
-3.49827108538021e-05
-5.17458704036829e-05
-1.97927171215976e-06
-2.50911493985521e-05
-3.65602189607948e-05
-9.29081709390959e-06
-1.81623043005753e-05
-3.68693689934038e-05
2.46971157901658e-05
-4.59530399905657e-05
-1.3773888493984e-05
-3.88190918970391e-05
-4.24583724938596e-05
-2.94399519524113e-05
-7.74781760364081e-06
-2.48899426026199e-05
-3.79654124986789e-05
-1.19435765513531e-05
-3.12075459081707e-05
-1.81149824764888e-05
-2.26578862647252e-05
-4.13842913532455e-05
-3.52429463966086e-05
-1.94033115970679e-05
-3.44479077539161e-05
-4.41523271828196e-06
-2.83845344559138e-05
-1.1196589715014e-05
-1.2381988378511e-05
-4.58877233183601e-05
-3.57954135249434e-05
-3.55530611754355e-06
-2.73241837890971e-05
-1.51803402327944e-05
-2.47537406212512e-05
-1.60426313781397e-05
-5.12419252109823e-05
-1.88821579120253e-05
-2.03477272581439e-05
-2.87820387582584e-05
-2.87196268818931e-05
-5.83973375606206e-06
-3.49946398918566e-06
-5.68096530245332e-06
1.27571978962092e-05
-5.53562537016944e-07
-2.12447731525717e-05
-1.43122953076643e-05
-1.51982999065914e-05
-3.73417364690973e-05
6.78854689924223e-06
-2.00555500069073e-05
-2.96660863795958e-05
-2.87007968321033e-05
-1.37419495528199e-05
-2.68730912584363e-05
-1.12705621459506e-05
-3.5761738849915e-05
-4.73035450968794e-05
-1.98670192065013e-05
-1.41825864735064e-05
-1.74233997504664e-05
-2.97541538474715e-05
-4.21974981659665e-05
-2.42712324636547e-05
-1.05040819879092e-05
-3.10275128981841e-05
-2.98290767499824e-05
-1.97102115443972e-05
-1.39849248441921e-05
-9.15919036578239e-06
-1.41097843438289e-05
-3.59418388801329e-05
-8.28681706173348e-06
-3.28362062771115e-05
-4.4103925637613e-06
-2.17700036113775e-05
-5.90180415470134e-05
-1.98470619897682e-05
-4.16620573250974e-05
-2.22421521277845e-05
-3.58183899242816e-05
-2.49023634953116e-05
-3.60781520429691e-05
-2.58206271951088e-05
-4.56458041711767e-05
-1.41265004370042e-05
-3.46835197757601e-05
-1.43854468592455e-05
-8.80520862226512e-06
-1.61412717011269e-05
-1.32433738489261e-05
-4.41983572369644e-05
-5.35170870143392e-05
2.57595630818943e-06
-5.30720571001295e-05
-2.39538491826148e-05
-3.16158396877702e-05
-3.20749516096183e-05
-2.31461059603178e-05
-2.77902232675623e-05
-6.30300704016347e-05
-3.15246373075014e-06
-3.69600625535505e-05
-1.74388294514874e-05
-2.97232478002834e-05
-4.20528355509605e-05
-3.65329489535512e-05
-1.21385820670145e-06
-2.67756825253673e-05
-2.78305595241039e-05
-3.78847742090639e-05
-2.59936609940708e-05
-1.66198259606717e-05
-1.72969147165907e-05
-1.82075940698343e-05
-7.93512648511224e-07
-6.04835879768485e-05
-5.1669334005032e-05
1.65254695927637e-05
-4.98573805137601e-05
-1.81530425086056e-05
-2.43014100839406e-05
-1.43167368317515e-05
-3.00961614079019e-05
-1.1197853421318e-05
1.17945095904489e-05
-3.97578140852201e-05
-1.3167566647258e-05
-2.84626456067793e-05
-2.37200170403701e-05
-1.52439861772615e-05
-3.88463770082025e-05
-1.7486716420359e-05
-7.56436959336406e-06
-3.16808434582918e-05
-1.89228093784707e-05
-3.18822827734491e-05
-1.49880974936074e-05
-1.84129408940401e-05
-1.80997408458595e-05
-2.37446762687887e-05
-1.19212539465565e-05
-2.8710088088388e-05
-1.49349265494829e-05
-2.23877576351086e-05
-3.47080225594989e-05
-1.48484579031026e-05
-2.31372718490317e-05
-9.72859095224009e-06
-2.36250026731383e-05
-3.20121903612728e-05
-1.557716078601e-05
-4.97632533530462e-05
-1.38578300366674e-05
-4.37742818932161e-06
-1.91484647093078e-05
-3.13562268424811e-05
4.5814421465904e-06
-2.04393638502629e-05
-1.37784659041536e-05
-2.48081688800193e-05
-2.60563964486186e-05
-1.88910094400958e-05
-1.37823346465542e-05
-9.81309308537448e-07
-4.46478065454514e-05
-2.28611472767577e-05
-3.06168188433749e-05
-2.00107043895099e-05
-1.67481686695949e-05
-2.28733459894375e-05
1.46646785152131e-07
-3.52674088652597e-05
-2.09326183293433e-05
-2.2220421675541e-05
-9.1852986451912e-06
-1.73326282535559e-05
-2.25212623187728e-05
-2.74678033805409e-05
4.34108795660437e-06
-6.62203305616963e-06
-1.10831805864619e-05
-2.13795294473091e-05
-3.21813834907234e-05
-3.43053837725468e-05
-2.35664500157526e-05
-2.30451669037734e-05
-2.06811660891496e-05
6.14194174061451e-06
-7.78365454152371e-06
-3.80567958455773e-05
-3.13311011154918e-05
-2.68150019183649e-05
-1.82474552635157e-05
-3.91084718973481e-05
-3.22294515221627e-05
-2.74211667511633e-05
-2.29423004153509e-05
-2.4643825715697e-05
-3.18522352295681e-05
-1.30956413338677e-05
-4.10481041881231e-05
-2.1886526102139e-05
5.86777506806781e-06
1.06388361967697e-06
-2.00992808025414e-05
-2.81511289779431e-05
-4.51754721155615e-05
-3.23206415723952e-05
-2.54182537782511e-05
-3.98972366170721e-05
-1.13464573403432e-05
-4.75918230503945e-05
-2.49146675645674e-05
1.29579586932301e-05
-1.18826348300929e-05
-1.87129573187199e-05
-1.76282054169523e-05
-5.82936548171965e-05
-2.46039695079638e-05
-4.13548464535069e-05
-2.43352644322909e-05
-2.21111553947397e-05
-1.92397573061607e-06
-8.27459763716543e-06
-5.01024652057135e-05
-1.96963857583374e-05
-4.26392662205867e-05
-4.20935080329235e-06
-4.13164099368993e-05
-1.1604580194605e-05
-3.5192527768652e-05
-2.24866900732794e-05
-1.69024748287263e-05
-3.85996636937578e-05
-3.08250417822828e-05
-1.31960315292681e-05
-2.74299730620235e-05
-3.57929230816201e-05
-3.82730605218999e-05
-2.82788886358986e-05
-1.38541636354386e-06
-1.70028095536766e-05
-2.57613719102022e-05
-3.02797339374244e-05
-2.86680718764381e-05
-1.31255510906875e-05
-3.27212730363356e-05
-2.56434992210797e-05
-3.72382839557664e-05
-2.46870447864746e-05
-1.62914750546439e-05
-2.28349101948051e-06
-2.3466866908338e-05
-3.36123224007154e-05
-2.29035698966232e-05
-3.72171156704725e-05
-2.70238284130578e-05
-9.02716972835465e-06
-5.60734365981821e-06
-2.9407414890518e-06
-3.90314877761563e-05
-1.95676358097023e-05
-2.68806106836075e-05
-5.09720165723207e-07
-2.19954669632458e-05
-2.12858905657811e-05
-1.79794622222287e-05
-1.89038398106862e-05
-3.41202297776893e-05
-2.80692361890897e-05
-3.65496563144756e-05
-2.60598655282364e-05
-4.02900058128094e-05
-2.3984341567689e-05
-7.52219276075166e-06
-2.82897719493168e-05
-1.72859596972848e-05
-2.78141817211347e-05
-8.1626271842933e-06
-2.81463945710467e-05
-5.14102419414687e-05
-1.00032904069e-05
-2.37847243094679e-05
-1.91083260503056e-05
-3.69038063682864e-05
-9.58896703584864e-06
-6.34698246291821e-05
-6.52075508367163e-06
4.05652497446776e-06
-4.42369242441984e-05
-2.64831151334545e-05
-2.15559945810009e-05
-2.79219283074335e-05
-2.27004023426956e-05
1.19548138869638e-05
-5.22594111561165e-05
-3.49036298250351e-05
-3.27086032833273e-05
-3.35167540202103e-05
-1.78567475995217e-05
1.12123682362803e-05
-1.14857288556039e-05
-5.50145098251179e-05
-2.48079517346051e-06
1.26456144669182e-05
-1.02373652318829e-05
-2.07134695091163e-05
-1.79935295842383e-05
-2.1664583340578e-05
-2.3273143164932e-05
-4.35363566392458e-05
-3.76791604085966e-05
-9.21852141666274e-06
-4.82384661897552e-05
-4.57571689279806e-05
-9.00366105572688e-07
-3.72678015660499e-05
-1.33244953854497e-05
-3.7209005339207e-05
-1.17642247030773e-05
-3.83827563445904e-05
-3.42838524139038e-05
-1.71114655394234e-06
-2.99642191582813e-05
-2.68023212929229e-05
-9.35512755523579e-06
-5.13721072881904e-06
-2.18697005778359e-05
-2.94030605734074e-05
5.28982932094276e-06
-4.35325710887104e-06
-2.98671182555127e-05
-1.95417908628995e-05
-4.38404305426314e-05
-1.88960293647832e-05
-3.05648996280894e-05
6.67844893204629e-07
-2.7368603882198e-05
-1.89782670157873e-05
-3.15167751268255e-05
-1.17512691899024e-05
-7.78268096132975e-06
-7.37496040898318e-06
-2.5034820077494e-05
-3.54385206417045e-05
-2.04912440218717e-05
-5.2431212141575e-05
-2.16394043549622e-05
-1.48999948410993e-05
-5.44786524002045e-06
-3.57127871865538e-05
-8.11296217592059e-06
-3.3953826629032e-05
-1.7961288430419e-05
-3.25560309507287e-05
-4.6983663428307e-05
-3.86923991385861e-05
-4.76870610190229e-05
-4.2966197477136e-05
-1.64912850703041e-05
-4.89964187284997e-05
-2.14649411960475e-05
-5.03209112639572e-05
-3.48888630372224e-05
-2.580714080723e-05
-2.56695552394299e-05
-4.71154429932619e-05
-2.98238277093882e-05
-2.44130977354745e-05
-2.99192766279891e-05
-3.09724198870386e-06
-5.70337254537768e-05
-1.87804300952804e-05
-1.44707987615385e-05
-4.10803804308111e-05
-1.27534990962436e-05
-3.01972784267631e-05
-3.25762303051725e-05
-2.90497358999285e-05
-2.42026498923051e-05
-1.5551594180629e-05
-4.22108685783772e-05
-2.06608954104085e-05
-2.6067984476588e-05
-1.30970300807961e-05
-2.13887199994137e-05
-1.99944395595674e-06
-3.93399577769411e-05
-2.1200666020393e-05
-2.75430733789053e-05
-1.54627247843836e-05
-1.39650801119537e-05
-1.01629663246344e-05
-3.72718101882563e-05
-5.71539964710129e-05
-1.67855610525933e-05
-2.51815064584291e-05
-2.47787744403403e-05
-2.9590373306588e-05
-1.47008598708459e-06
-4.45573350712029e-05
-1.55467048285433e-05
-4.75891153311139e-06
-2.15174211032163e-05
-8.36133942771394e-06
-2.85569675648372e-05
-1.18210062024039e-05
-3.69675321271812e-05
-2.57632154810592e-05
-3.81853179894954e-05
-4.9374112689912e-05
-2.07675221622922e-05
-2.18335015130018e-05
-2.42572750660421e-05
1.73068002631776e-06
-2.62782287291505e-06
-1.80788617702585e-05
-2.58984818147102e-05
-1.45430964820542e-05
-8.20048059110051e-06
-2.11238656518888e-05
-2.92374953582833e-05
-3.69491239412769e-06
-1.82963429786406e-05
-3.22278148737048e-05
-2.31728766888754e-06
-1.12975715992602e-05
-3.00346471628808e-05
-2.33811494215609e-05
-2.66444524883741e-05
-3.21536506206104e-05
-9.18494145832872e-06
-1.9921446689947e-05
-3.52681484617804e-05
-1.31502622495476e-05
-5.01412570386155e-05
-1.80599970741268e-05
-2.00715830982649e-05
-7.55842005290961e-06
-3.50319253002623e-05
-7.46668236267055e-06
-1.99627688479741e-05
-9.36628644047559e-06
-4.42707793231044e-05
-1.55039473190086e-05
-9.14182741653821e-06
-1.91322895087847e-05
-5.11130954048506e-05
-3.53915655202725e-05
-2.52451131309271e-05
-3.40634351958833e-05
-2.91075832086121e-05
-2.40068866230009e-05
2.63296506650573e-06
-2.63448739893521e-05
-3.51977255556865e-05
-2.93998478077526e-05
-3.89660423454062e-05
-1.48134484974344e-05
-3.20527187614497e-05
-2.71229589206737e-05
-1.09350318090775e-05
-1.29933869626615e-05
-3.91683146947204e-05
-1.84497164973025e-05
2.75577279652734e-07
-2.54220227070421e-05
-2.19261641846985e-05
-1.62824070907625e-05
-1.36091730757639e-05
-1.97123069440936e-05
-1.76582423326818e-05
-1.70531765167817e-05
-3.78606792742321e-06
-1.76650016673422e-05
-2.83900918273955e-05
-1.55375012366644e-05
-4.80618977756276e-06
-4.37753341269809e-05
-1.9930800505821e-05
-1.53931958126326e-05
-1.65643037447141e-05
-3.88374690467463e-05
-1.61527300179874e-05
-2.76120311231745e-05
-4.27446536741317e-05
-3.61363849595896e-05
-3.30086000225663e-05
-2.76067211522258e-05
-3.32714228291362e-05
-1.94487877055981e-05
-1.2806484526698e-05
-1.65551145444892e-05
-3.5465054633146e-05
-2.15622648343298e-05
-3.30325730464604e-05
-1.35056810508916e-05
-3.0236764616145e-05
-2.72031852447297e-05
2.14522853774489e-06
-3.98636342587566e-05
-4.14326523379635e-05
-1.31459673059611e-05
-2.19394274243747e-05
-3.69936668000437e-05
-3.41618683736839e-05
-1.9671611726818e-05
-3.51081586765023e-05
-3.15528120297334e-05
-3.14799550094843e-05
-3.87350214413517e-05
-1.60680222720641e-05
-2.18334853385061e-05
-1.62344044834549e-05
4.84820917171931e-06
-9.86693590918861e-06
-1.21096749356226e-05
-1.77898342540854e-06
-1.40346349688861e-05
-2.89009018385695e-05
-3.55899591232377e-05
-3.1860560322369e-06
-2.61119393080437e-05
-1.75623659325629e-05
-4.24854918086559e-05
-5.61868917191533e-06
-1.59768043592304e-05
-2.93873433087866e-05
-2.0648528599434e-05
-1.52575223254761e-05
-3.16028885359893e-05
-2.94683239818548e-05
-1.97259553871449e-05
-3.33912423640466e-05
-4.94116477204415e-05
-2.52703421807562e-05
-1.55422348226476e-06
-1.60129791063283e-05
-2.66474427187346e-05
-2.67687088336781e-05
-1.80239184574441e-06
-3.54291577172129e-05
-2.08468422193412e-05
-4.25639842347564e-06
-3.97517043134236e-05
-2.43658263981287e-05
-3.93532505608644e-05
-3.95007353609297e-05
-2.78055071910431e-05
-2.43926667189943e-05
-1.49482137447466e-05
3.65963440919031e-06
-1.55027416972949e-05
-4.5061403821644e-05
-3.47567698115351e-05
-3.77598201600857e-05
-1.41284271568757e-05
-1.95806627389784e-05
-3.3851497004942e-05
-2.72477569988847e-05
-2.5634007862924e-05
-2.09586143155269e-05
-7.28937475723467e-06
-1.96366436634996e-05
-2.75398279651146e-05
-2.6934300771578e-05
-3.79434301132738e-05
-3.21531640187833e-05
-1.83003601911158e-05
-4.37579719687046e-05
-6.58171254242754e-05
-7.9327863487757e-06
-5.52003234689669e-05
-3.90740020310502e-05
-5.65390868951376e-06
-2.25915075125997e-05
-3.21352680029583e-05
-1.72201273451818e-05
-1.66083680988795e-05
-1.93287340609497e-05
-5.14138935317565e-05
-4.77775319040791e-05
-2.91996967550848e-05
-2.57480378872919e-05
-2.22815937184804e-05
-2.45211376953265e-05
-4.43587128687857e-05
-2.8134598054073e-05
-2.60265185938632e-05
-2.23658835806759e-05
-3.87681049546051e-05
-2.60038484626063e-05
-1.28847655291477e-05
-2.84264811033444e-05
-4.24430303724918e-05
-2.96875684713283e-05
-3.59524459487389e-05
-2.47059896781017e-05
-1.99601694404722e-05
-1.94697214012828e-05
-1.26686429335946e-05
-5.43769333647043e-06
-4.23005123568106e-05
-2.38272128113452e-05
-1.86628971345996e-05
-1.61854233859585e-05
-3.54213511397054e-05
-3.94679777523274e-05
-2.58747257163077e-05
-9.08334450041034e-06
-3.02310005430096e-05
-2.80312756092063e-05
-1.83968013005985e-05
-5.2717617886385e-05
-1.53296805587649e-05
-1.04669194836881e-05
-3.22540525293128e-05
-2.68086872795729e-05
-5.23669281802004e-06
-2.80391611274238e-05
-2.82211900605813e-05
-1.19752543192529e-06
-2.35278209725314e-05
-5.00538786403969e-05
-2.81380253980199e-05
-2.8549463088035e-05
-7.26686330983914e-06
-1.87335776515307e-05
-3.5357047910063e-05
-1.44266039415517e-05
-3.0843930415002e-05
-1.23354806645675e-05
-2.67403303926172e-05
-3.11547332951258e-05
-2.71223637271153e-06
-7.5761466179907e-06
-5.58560984049661e-05
-2.83779125127115e-05
-3.73116765644351e-05
-2.16711887676604e-05
-4.29510272678269e-05
-2.80428440348924e-05
-2.58596177992993e-05
-3.35691577884818e-05
1.23369317264014e-06
-2.46196757468443e-05
-3.21179096525567e-05
-4.04640523398729e-05
-3.48861088936352e-05
-6.02873472297744e-06
-3.27585760988583e-05
-3.33738867378651e-06
-3.85640134267731e-05
-2.48299155521481e-05
-1.0717692238862e-05
-3.99933796644748e-05
1.41631188837399e-05
9.93372442077764e-07
-1.50992716886675e-05
-2.61451951077216e-05
-2.04549303962324e-05
-4.05070235082216e-05
-2.69174296858022e-05
-1.85295722167617e-05
-2.02815852513146e-06
-8.58510453963882e-06
-2.31691188519275e-05
-2.37247664850202e-05
-2.66102011211282e-05
-1.53965446567102e-05
-1.36617029214495e-05
-3.96048192063058e-05
-1.37628201719891e-05
-1.56892098016092e-05
-3.31835934121557e-05
-3.42721086017852e-05
-4.00283035240872e-05
-1.50335078791597e-05
-3.25740487049998e-05
-3.26655673640769e-06
-6.33333957816117e-06
-3.25719992091093e-05
-1.38840479297166e-05
-3.02792302382097e-05
1.68212630366167e-06
-2.0181713451038e-05
3.99170380020872e-06
-1.85319383912501e-05
-1.93862848599988e-05
-2.27288139553548e-05
-1.68265961417317e-05
-2.10533517816892e-05
6.29818668418022e-06
-3.13341166046702e-05
-2.08613003754341e-05
-2.15131616844016e-05
-1.05104969116921e-05
-4.38169550892144e-05
-2.30545675380086e-05
-3.57942033912059e-05
-1.79526279588818e-05
-2.42223211702473e-05
-2.26450548716185e-05
-1.47566320563111e-05
-3.57059292839477e-05
-2.22478765075476e-05
-3.89468212553782e-05
-1.98423985711079e-05
-8.66187518763633e-06
-1.43232798853375e-05
-2.29852460618563e-05
-2.99926053859179e-05
-5.91180726108416e-05
-2.51580801446485e-05
-1.27837501803993e-05
-2.13559694250078e-06
-3.145132366582e-05
-2.57668071578937e-05
-2.17119175946347e-05
-2.8058618663655e-05
-6.29582928518856e-05
-3.82260971861346e-05
-2.20657917292225e-05
-1.4426209718422e-05
-3.01445797002923e-05
5.7052495588315e-06
-3.55209802857156e-05
8.0332516717513e-07
-3.39435342640503e-05
-2.83167665953782e-05
-4.35091440517811e-05
-3.83522026150534e-05
-6.29007118420403e-06
-1.38549183352309e-05
-3.49533052245072e-05
-1.40820269437135e-05
-2.3853617200361e-05
-2.54701407633018e-05
-3.22200484718729e-05
-1.19216681958357e-05
-2.62028106630178e-05
-5.58950520898173e-05
-3.73667810467892e-05
-1.22540051550496e-05
-2.80624003134157e-05
-2.25822468932621e-05
-4.58544434113061e-05
-4.15797192499572e-05
-7.3583404823648e-08
-1.44117764327976e-05
-3.10330614760564e-05
-3.47572888084752e-05
-2.33549858255742e-05
-1.95976513078002e-05
-1.02910032077279e-05
-4.41017715543189e-05
-5.70767870896651e-06
-2.86717516793684e-05
-2.74432752678856e-05
-1.96505020498015e-05
-2.61123325474637e-05
-2.54962279923091e-05
-1.31013403710603e-05
-2.49765442205531e-05
-2.19133443119662e-05
-9.86249051884879e-06
-3.02522343041215e-05
-3.95320092951552e-05
-2.10252059795176e-05
-2.7351300115401e-05
-3.96021491388799e-05
-2.77937351514697e-05
-3.34803699463179e-05
-2.18956378258382e-05
-6.18024292252189e-06
3.62382351078359e-06
-1.92049427522244e-05
-1.8292261329464e-05
-3.85294530312798e-05
1.16915524533764e-06
-2.77891440097435e-05
1.23649093953366e-05
-3.01533642673904e-05
-6.01043154713281e-05
-8.52370709696552e-06
-3.24083037509276e-05
-5.07963034641058e-05
-2.13414609228717e-05
-2.83028783148035e-05
-2.89250471045988e-05
-3.49684465251689e-05
-2.12866688560104e-05
-1.39897940184522e-05
-1.7079061989673e-05
-3.17763056751891e-05
-2.37518161215949e-05
-1.76499101032816e-05
-1.82144819977104e-06
-6.40132875649319e-06
-3.25362079898131e-05
-9.22523261239549e-06
-2.5455680325755e-05
-1.26179011693412e-05
-1.56722357062211e-05
-2.65542838573475e-05
-3.36614493683447e-05
-3.03544702024913e-05
-3.1466001530104e-05
1.86212820898903e-06
-4.80747175651464e-05
-1.70589755965667e-05
-1.61507790579138e-05
-2.73631361538338e-05
-7.54777138731394e-06
-2.94121282157026e-05
-3.01544290328518e-05
-2.8909404165881e-05
-8.80201870318878e-06
-1.16342487683989e-05
-3.15340967429999e-05
-1.85126390085419e-06
-1.28223805276413e-06
-2.05111216183786e-05
-9.9284053597932e-06
-3.20730475492077e-05
-4.1554485321148e-05
-4.07736256461028e-05
-3.34474010629494e-05
-2.62947032510737e-05
-5.5715219748157e-05
-2.61599735118975e-05
-2.54463480017115e-05
-1.94295161388842e-05
-4.78763883600817e-05
-1.02812673482733e-05
-2.84813321504533e-05
-4.34091858079847e-05
-2.83662284920809e-05
6.58260621279638e-06
-2.02738539371146e-06
-2.88968204276078e-05
-5.82917624969827e-05
-1.79978694553666e-05
-2.09004628073782e-05
-1.01110598865977e-05
-3.12024488860461e-05
-3.5945668929869e-05
-4.39733799326761e-05
-1.25109262983741e-05
5.09277736431334e-06
-1.5617588270989e-05
9.86835109836844e-07
-2.50898548741312e-05
-3.81013527594759e-05
-3.24788731078334e-05
-1.52242082065416e-05
-4.0483961051438e-05
-5.34774498590501e-05
-2.37940301513312e-05
-1.86437529277159e-05
-1.77590830826267e-05
-3.7886678144621e-05
-9.40445121378853e-06
-3.45693049917933e-05
-1.18790085508898e-05
-3.58428546107785e-05
-2.31075287655085e-05
-3.78344270581748e-06
-1.83377270544828e-05
-3.43966735724475e-05
-1.75347355942727e-05
-1.09718526761405e-05
-2.74727157746496e-05
-2.71177051226807e-05
-4.75656143756548e-05
-3.11338833756982e-05
-1.36384054266543e-05
-2.67159260571972e-05
-4.39322147700612e-05
-4.51795694165638e-05
-2.32789226641463e-05
-2.69522085130701e-05
-5.88047161400268e-05
-3.12166590991659e-05
-2.83156375102471e-05
-2.41262390283133e-06
-9.58968313029909e-06
-2.10766574117973e-05
-7.86789455226231e-06
1.04006711122037e-05
-1.37203996969498e-05
-3.87496700183025e-05
-2.83845831587209e-05
-1.83539738789719e-05
6.25426710488553e-08
-5.89299512151232e-06
-2.56980061455506e-05
-2.77993304146684e-05
-2.06830146713633e-05
-2.50713959137921e-05
-3.18945136484511e-05
-1.43361938290075e-06
-1.84004216284454e-05
-2.82630710301427e-05
-4.53158796249911e-05
-9.73073111361396e-06
-3.35605084300333e-05
-4.25989278638979e-05
-1.2519608604788e-05
-2.64219682051017e-05
-3.53056615063295e-05
-7.28921957619602e-06
-2.29482526810782e-05
-4.1225694020503e-05
-1.89348474087611e-05
-1.96955560707175e-05
-1.45370799285766e-05
-3.58845420829935e-05
-9.66706837528487e-06
-2.53828105204078e-05
-2.05664238665369e-05
-2.64101097418161e-05
-3.25332004962576e-05
-5.12097301512947e-06
-1.56466168443524e-05
-2.78025014659572e-05
-2.23333079495233e-05
-2.00356302496061e-06
-2.50038452790464e-05
-2.55847763702405e-05
-2.69023761304852e-05
-1.57400081010807e-05
-1.57883830830402e-05
-2.44261305047981e-05
-3.0175956609967e-05
-2.26100548344964e-05
-4.67346132965221e-05
-4.58743429031944e-05
-1.5910447530273e-05
-9.77308550665457e-06
1.51478601073909e-05
-4.08657147942703e-05
-3.34564091509604e-05
-3.82252639832149e-06
-9.85951544310254e-06
-2.06469703693269e-05
-3.71198259811183e-05
-6.3200012222097e-06
1.07837090707848e-06
-2.95502357786526e-05
-1.5707765443451e-05
-9.0023185445592e-06
-4.54431641799342e-05
-2.33991346447246e-05
-2.82164410744314e-05
-3.55053834416033e-05
-3.14918436981368e-05
-3.19670659576224e-05
-2.27823907677015e-05
-2.72976792634145e-05
-1.89962928970336e-05
-3.26942720698131e-05
-3.71215353064278e-05
-2.71285968507169e-05
-4.0938766110907e-05
-3.29495284853432e-06
-2.22466341639523e-05
-6.10413897780402e-05
-5.84863413348215e-06
-3.32865030594302e-05
-4.02806789455877e-05
-4.69747845645535e-05
8.42716949300312e-06
-2.09558584516454e-05
5.88030301928671e-06
-3.88694403494833e-05
-2.7618091070506e-05
-2.44638715485608e-05
-2.44031359454903e-05
-2.86016071314526e-05
-2.7568717425855e-05
-3.5746283983882e-05
-7.63275120756347e-06
-4.28532909678128e-06
-2.85276782777563e-05
-1.42442009696934e-05
-2.98028562784882e-05
-4.80109934926801e-05
-7.61055244595862e-06
-6.76988812999009e-06
6.58921995994501e-07
-3.79952910287288e-05
-4.81238858750355e-05
-2.52414270276664e-05
-2.16540110829346e-05
-1.9963418719946e-05
-3.90331252578533e-05
-6.05442419046748e-05
-5.07205133221303e-05
-6.04101553043538e-07
-5.42488035002993e-06
-5.86336741484428e-05
-3.42723969059758e-05
-2.46523502952029e-05
-2.41236087152416e-05
-4.98141400027624e-05
-2.52289667843605e-05
-6.7168572707782e-06
-3.15308918971965e-05
-3.40769620820951e-05
-2.4206815971821e-05
-2.31192914996846e-05
-1.72196320360363e-05
-3.07929618004052e-05
-1.91164172976613e-05
-2.90975120060267e-05
-3.43482849859129e-05
-1.58206836846558e-05
-2.64416506768093e-05
-3.14207009671185e-05
-1.92760602992744e-05
-3.15989811870356e-05
-4.96520344931256e-05
-1.45138050932225e-05
-2.04402366313887e-05
-1.49070260370603e-05
-2.64745283232147e-05
-2.7163448849202e-05
-2.44916250235195e-05
-4.25657299698466e-05
-1.00362713531212e-05
-2.70102245817727e-05
-2.21852063288397e-05
-4.00818298489693e-05
-3.54444010561572e-05
-2.84088058950167e-05
-6.23135302663748e-05
-3.72866452414643e-05
-4.194280569312e-06
-2.78435081720479e-05
-4.20734317360598e-05
-3.72073530762056e-05
-2.56347500093599e-05
-3.28337861772086e-05
-2.13421209602899e-05
-3.53818291130233e-05
-2.80836194055553e-05
-8.89040426073893e-06
-3.18304325977352e-05
-2.3096304208502e-05
-4.39683368226462e-05
-1.02869134234835e-05
-3.37311472894715e-05
-1.03823688215564e-05
-1.26811298617283e-05
-2.82088806319082e-05
-2.45935467927363e-05
-1.16998189432133e-05
-3.59100463131281e-05
-3.35827460973316e-05
-2.59295502151547e-05
-2.89630485945684e-05
-5.71956528834466e-06
-3.7620591420673e-05
-2.40429328472803e-05
-8.39371916987528e-06
-6.41686646423104e-06
-2.50083722351252e-05
-2.63523427109459e-05
-2.10522222058924e-05
-2.20761416302728e-05
-1.49061849848256e-05
-4.69596954143904e-05
-7.02601027938295e-06
-4.52577271445741e-05
-6.24824968029361e-05
-2.63831803262329e-05
-3.16192496122527e-05
7.27193121491913e-06
-1.76678042262652e-05
-8.30327146369065e-06
-2.83416508080491e-05
-1.32387793346217e-05
-1.28862072104271e-05
-4.11648287140511e-05
-4.51717258210042e-05
-8.39692329433407e-06
-5.39350760309906e-05
-4.97202806418854e-05
-1.28217768550297e-05
-2.31186066297104e-05
-3.22769335724264e-05
-1.47467374986231e-06
-9.34774969134367e-06
-2.62040787553091e-05
-9.24985714484293e-07
-3.4588302989952e-05
-9.58335925933017e-06
-2.20717664563598e-05
-1.50149163202694e-05
-3.55049295874062e-05
-8.46358807149089e-06
-3.56721725727796e-05
-2.50291521125389e-05
4.77140420601394e-06
-1.8427187844734e-05
-1.97924804186934e-05
-1.90163836506684e-05
-3.90119958456664e-05
-1.91268882470891e-05
3.30636180814218e-06
-1.05105464295222e-06
-2.61525928490145e-05
-1.97447090679904e-05
-5.2903978675368e-05
-6.40268077547313e-06
6.45538577005796e-06
-9.69605582394003e-06
-2.80754036462467e-05
-4.36648464752447e-05
-4.54795330419816e-06
3.34305148557024e-07
-3.94068326745623e-05
-2.38568997727219e-05
-3.98613974355179e-05
-3.07271185699458e-05
-2.24749063116339e-05
-4.34308192373891e-05
-4.31869977782699e-05
-1.58031236660648e-05
-1.13239753414628e-05
-2.61512379321704e-05
-3.56563491190395e-05
-7.09840814733458e-06
-3.26924565136378e-05
-2.42397622874038e-05
-9.49262073335752e-06
-5.28887442450193e-07
-2.67460021214309e-05
-2.33527235296601e-05
-3.23034416859774e-05
-6.08028517339815e-06
-1.67286456879836e-05
-4.79195773884541e-05
-1.44422417833187e-05
-4.06917528880461e-05
-1.81040892645341e-05
-3.09830516959166e-05
-4.38025258905167e-05
-1.8695525173312e-05
-2.23178592388654e-07
-8.54771847091173e-06
-3.85220634122082e-05
-9.48525565250044e-06
-2.88619379739418e-05
3.02368739337752e-06
-3.19536644942203e-05
-2.68087077995837e-05
-1.05120658245193e-05
-5.56583922870087e-05
-9.18880048172497e-06
-9.70589725458695e-06
-5.81137043297537e-05
-3.9878426961294e-05
-1.56560632116009e-05
1.049543553013e-06
-1.53928158950566e-05
-3.06429893090142e-05
-3.01918161338975e-05
-7.0399128524055e-06
-3.44556895294745e-05
-3.08834880851507e-05
-2.68998663019829e-05
-5.03255711032003e-05
-4.07497398297352e-05
-1.01533551797959e-05
-2.12625628644326e-05
-1.03837154457418e-05
-3.62041687502905e-05
-2.99488790624851e-05
-2.26339222196341e-05
-2.84211155529264e-06
-3.81963181047351e-05
-5.26626850806891e-05
-3.65469124765022e-05
-4.28863465546461e-05
-2.46288188163855e-05
-1.23843328980885e-05
-1.12959883912456e-05
-1.93510872762289e-05
-3.49942742185935e-05
-3.11995306344286e-05
-3.90535916327368e-05
-3.65467352721789e-05
2.8022557343402e-07
-2.48552894975649e-05
-3.78333791375959e-05
-3.70142912174269e-05
-1.6036833354885e-05
-2.49227268599273e-05
-5.10524077040505e-05
1.53401469922703e-06
-2.08497347447575e-05
-1.42252286345694e-05
-3.43337014350367e-05
-2.0232384892753e-05
-1.64272014509061e-05
-1.85200420702848e-05
-3.64172442306764e-05
-7.08642095306914e-06
-4.60428882811364e-05
-1.41062661860062e-05
-6.03007055424904e-05
-1.22565423916833e-05
-2.85275614091658e-06
-4.27022397624661e-05
-3.44957650371497e-05
-1.36002307010537e-05
-3.23894133238705e-05
-3.96534819120381e-05
-2.37017331176314e-05
-1.6240964566038e-06
-2.21498848772701e-05
-5.26177104296283e-05
-7.11208458420966e-06
-3.73049778756721e-05
-2.10912299035563e-05
-2.52919514688522e-05
-1.81857675819523e-05
-4.7281484290894e-05
-3.56247675508096e-05
-3.471351890437e-05
-2.85024900304965e-05
-1.31253858938011e-05
-1.70369190262367e-05
-4.40795265084939e-06
-3.53754309785927e-05
-5.06092948737269e-05
-3.61919492675018e-05
-2.5879307533493e-05
-1.70595438515827e-05
-2.58837906837771e-05
-4.63496453095908e-05
-2.32811172521214e-05
-3.17317497973375e-05
-8.16587072916943e-06
-2.05702906034581e-05
-4.80626693827131e-05
-1.7518575442416e-05
-4.77357861249396e-05
-1.75122095221379e-05
-4.22830119599737e-05
-8.07796964097018e-06
-2.90659280500027e-05
-2.5468619539135e-05
-3.33261594856317e-05
-4.5693670584463e-05
-3.32265380658253e-05
-5.72730644822351e-05
-3.56855916540054e-05
-3.97323139164943e-05
-3.11021914996424e-05
-3.83011313696556e-05
-2.43278231538125e-05
6.82923727384256e-06
-5.09154481892728e-05
-3.75449181406436e-05
-3.34898827834595e-05
-2.2198705396281e-05
-9.07974584006586e-06
-3.97432270344671e-05
-4.11437125941605e-05
-1.9142856156927e-05
-1.1719752738445e-05
-3.39562794225884e-05
-4.52447876259912e-05
-4.23082119507147e-05
-2.36273991598355e-05
-1.23809987318684e-05
-4.75083870366043e-05
2.66412876224414e-06
-3.40219147067082e-05
-1.76539849502998e-05
-2.50621372390533e-05
-1.27046732090337e-05
-1.41675151469403e-05
-2.54551015832339e-05
-1.61777921716557e-05
3.74454254450409e-06
-3.23911362660743e-05
-1.83768897845548e-05
-5.78674799040192e-05
-2.44272397567904e-05
-3.3793787329671e-05
-4.27307655239544e-05
-9.20058153257845e-06
-2.47149869837368e-05
-1.7515616212088e-05
-1.2046826323894e-05
-3.52711933598483e-05
-2.6220138606418e-05
-4.92366707309477e-05
-1.77712586760386e-05
-1.4455617027936e-05
-3.54407381893885e-05
-1.63455515765362e-05
-3.33292338604678e-05
-4.36025231247275e-05
-3.39731113611619e-05
3.93373703063838e-06
-4.51672705818756e-05
1.60771721078696e-06
1.76764715896089e-05
-2.5736257906947e-05
-4.5564558257093e-05
-6.25286521665811e-06
-5.32698305408957e-06
-1.90942562082582e-05
-2.10764345103172e-05
-2.00711810891386e-05
-6.7478915832066e-06
2.85286437466024e-06
-1.4364276771783e-05
-4.22793603243977e-05
-3.54844086203878e-05
-1.81570075593399e-05
-3.69970307466208e-05
-3.39632639887843e-05
-1.33706150815649e-05
-2.60999910303265e-05
5.95698217419517e-06
-3.74233536164262e-05
-2.92618047839873e-05
-4.11976210686962e-05
-5.43999508513151e-05
-1.79637225070166e-05
-4.40368384887439e-05
-3.8718921954038e-05
-1.87262020400915e-05
-1.81082857394765e-05
-3.44988539654384e-05
-3.63610430522384e-05
-2.71239520849885e-05
-1.91161935880486e-05
-3.07923100990063e-05
-3.3199555186851e-05
-3.34024568025081e-05
4.79513304145008e-06
-3.8615150134924e-05
-3.44138235280126e-05
-3.31715922768549e-05
-2.00461132452301e-05
-4.37576752548657e-05
-1.95764716573058e-05
-1.19747303808441e-05
-2.81525810697515e-05
-1.26718953381209e-05
-1.2546650372889e-05
-1.06543176399136e-06
-2.9174015590096e-05
5.10243348456159e-06
-3.04528249782666e-05
1.77533184466559e-06
-2.86914774216609e-05
-2.34509816620555e-05
-6.0091019142845e-07
-3.20758293768993e-05
-4.3457847228819e-05
-2.40709709132364e-06
-3.55780506338074e-05
-1.67269257517014e-05
-1.00722950389879e-05
-3.41142507496625e-06
-1.93101742758704e-05
-3.04351082388584e-05
-1.87477820697342e-05
-4.4873797186871e-05
-9.08390357762291e-06
-3.3865223175398e-05
-3.77032797925473e-05
-6.43158961779824e-06
-3.11107364243975e-05
-1.8354310630937e-05
-4.37536071282408e-05
-1.65970688597162e-05
-6.39743002538413e-06
-2.50239372832549e-05
-8.25892817191326e-06
-3.2176588836552e-05
-4.97078190832129e-05
-2.98126532224453e-05
-2.03089196969865e-05
-3.36519281260716e-05
-5.18700546409396e-05
-3.25581111186807e-05
-2.27633865553244e-05
-4.35741684783848e-05
-2.36465955703129e-05
-2.83375311842583e-05
-1.4142185085155e-05
-1.71706694210654e-05
-1.85471675978597e-05
-3.63231026069428e-05
-3.27411964723607e-05
-3.76133008181561e-05
-2.9481822994558e-05
-5.13124697209967e-05
-3.05283676429226e-05
-4.11461636316328e-05
-2.63348143957569e-05
-6.58600378022041e-06
-2.35414286967526e-05
-4.68206463717683e-05
9.79175786705078e-06
-3.37539564359843e-05
-1.81450236193529e-05
-4.14913915976133e-05
-4.97359212263285e-05
-2.76834720604389e-05
-3.19805662368737e-05
-1.6418613896483e-05
-4.75763141922234e-06
-2.52765044677676e-05
-3.69620352600026e-05
-2.19114452485766e-05
-3.79587061111591e-05
-2.35657433844205e-05
-4.14579020411069e-05
-3.41220011927598e-05
-7.83913878256144e-06
-1.31960038758049e-05
-2.75525021385547e-05
-8.77219127818402e-06
-2.51847002243046e-05
-1.9902779858365e-05
-1.67365425019162e-05
-2.65678380972674e-05
-2.88954794631387e-05
-2.03868068974842e-05
-3.09556704730257e-05
-1.79982448413807e-05
-3.09242156674431e-05
-4.975133499892e-05
-1.92282997187916e-06
-5.01093204685834e-05
-5.61299673200271e-05
-1.45910036290107e-05
-4.42003033790892e-06
-5.53135565416052e-06
-3.31298805919347e-05
-2.03089673546573e-05
-1.89263131304472e-05
-2.45180617891825e-05
-1.1212555391181e-05
-2.7675153527264e-05
-3.310196020454e-05
5.0665699609611e-06
-1.79193196509793e-05
-2.00208141157364e-05
-1.96634922241909e-05
-3.04010782912908e-05
-2.59165728000272e-05
-2.95366046494026e-05
-4.95645462124175e-05
-4.68251269210158e-05
-2.64297009181368e-05
-1.41841256392461e-05
-1.37552385591725e-05
-1.61587113834858e-05
-4.21559477664639e-05
-1.90648000363023e-05
-2.61321876230852e-05
-3.28055993339573e-05
-3.43951576554868e-05
-3.60391921419956e-05
-2.92765299717241e-05
-3.38232818256064e-05
-1.62562662166676e-05
-1.79433217841768e-05
-2.82107767127699e-05
-1.92960006432946e-05
-1.4951316823834e-06
-3.25566380229683e-05
-5.5880802156392e-05
-4.06623229169628e-05
-2.34956691997067e-05
-2.28818078101065e-05
-1.47077551948904e-05
-9.15641580041882e-06
-1.95382667043327e-05
-2.62378219341573e-05
-2.04433316961369e-05
-3.8550625600799e-05
-2.91502328505733e-05
-1.62035765647473e-05
-1.0524505707833e-05
-8.27605472419507e-06
-3.08314710036794e-05
-2.3537240193273e-05
6.70560741186717e-06
-4.05997112182383e-05
-3.87545409596457e-05
-2.15389471704496e-05
-2.01158686102725e-05
-2.62962213371522e-05
-3.25103478767128e-05
-9.03719088725477e-06
-2.37083731158179e-05
-2.10047826520421e-05
-3.80260713156001e-05
-2.9031541018089e-05
-3.95371744046569e-05
-2.0237396317628e-05
-2.84866206285365e-05
-4.55732592903149e-05
-2.51396148130379e-05
-2.7248322582636e-05
-1.92146924242757e-05
-2.60712004562974e-05
-2.79795075554969e-05
-5.67914881790822e-06
-2.2254072790577e-05
-1.72952647553757e-05
-3.47311528725708e-05
-3.39091021474999e-05
-3.90753666569499e-05
-2.08760681620689e-05
-2.73972503344488e-05
-2.51085046275939e-05
-3.52964297704937e-05
-2.44446357407525e-05
-4.18688309829622e-05
-2.1122358670926e-05
-2.13742394536143e-05
-9.30523456008571e-06
-2.54422481298491e-05
-2.95687859301317e-05
-3.73945417633875e-05
-1.44230405033653e-05
-4.15886472037208e-05
-1.62734451476533e-05
-3.97303095974353e-05
-2.86606642936822e-05
-3.42684862864412e-06
-5.18571534577145e-05
-1.45212793106579e-05
-4.12473947812102e-05
-2.81875624932802e-05
-3.95767337808183e-05
-1.49647703837694e-05
-1.55652746759468e-05
-2.61434549239444e-05
-2.38429072546641e-05
-3.78829157313586e-05
-2.50298472386006e-05
-5.22333712244507e-05
-4.45246701010038e-05
-5.28737045353295e-05
-2.32726135619141e-05
-2.44070453173673e-05
-1.30146028434913e-06
-3.35990116215676e-05
-1.84959916957223e-05
7.0698255498941e-06
-4.25376681472215e-05
-2.65283537136671e-05
-3.11761445756056e-05
-6.76211504430959e-06
-2.90775714228455e-05
-2.5149512066264e-05
-3.02482894582234e-05
-5.21007236816681e-05
-2.83692657062604e-05
-2.44670377985678e-05
-4.340165985079e-05
-1.82657394055892e-05
-1.29001511714261e-05
7.18187729454084e-06
-1.94745053012525e-05
-2.34295764588559e-05
-1.62036123281845e-05
-3.5185384777802e-05
-2.85661065610013e-05
-2.2775689903631e-05
-3.2219494308778e-05
-3.05102523882277e-05
-3.34507268275959e-05
-2.7843498534619e-05
-7.31405534093086e-06
-1.28489497939563e-05
-1.08739737657664e-06
-3.01393797050321e-05
-1.62332989519659e-05
-3.20621399821372e-05
-5.10162879876485e-05
-2.75351150270752e-05
-7.6006431078237e-06
-5.51343472369048e-05
-1.81808769751061e-05
-5.16614651977905e-06
-1.37821612904972e-05
-2.47787748013033e-05
-1.69277332024653e-05
-3.3599526281707e-05
-2.5130496284964e-05
-5.18026644150774e-05
-1.45600484476523e-05
-2.44220278193956e-05
-2.07542284823543e-05
-2.23022781526522e-05
-2.74941766146713e-05
-2.01275210666176e-05
-3.42607810059896e-05
-3.63513785999392e-05
-5.40678611886771e-06
-9.77602652020478e-06
-3.6033179763155e-05
1.62923866630974e-06
-1.28972496294823e-05
-2.34603567463735e-05
-3.04084409585794e-05
-2.01893871124398e-05
-1.40139214875014e-05
-4.94542385176594e-05
-7.95250996447922e-07
-3.49187544125643e-05
-1.69746526563941e-05
-2.63199408518406e-05
9.66809094927328e-06
-2.58167854143275e-05
-1.5151048806082e-05
-1.0642924314902e-05
-2.51821436842425e-06
-3.39598098837454e-05
-3.06465750303272e-05
-2.26182050365271e-05
-1.94681768119238e-05
-3.54135374759523e-05
-7.12010265628095e-06
-1.72805828462309e-05
-1.49411801466702e-05
-3.31098338963471e-05
-1.43754583677697e-05
-9.08930956496166e-06
-2.16515281749432e-05
-2.1133225532117e-05
-5.9194597666441e-05
-1.05461888843107e-05
-1.76041771303097e-05
-1.98774052613533e-05
-2.53510122726626e-05
-3.23061643632232e-05
-3.33125304015e-06
-3.23224136491965e-05
-4.24851926534797e-05
-3.54876419978273e-05
-2.21122114304366e-05
-5.57787997546198e-05
-1.21471187098875e-05
-5.58531284000329e-06
-2.353139811366e-05
-4.12126388699448e-05
-3.08697231526831e-05
9.21439651287535e-06
-3.4962500488096e-05
-3.08871541171079e-05
-3.6835168881394e-05
-1.1714413588622e-05
-4.12817093862509e-05
-1.53620971672256e-05
-7.31865926081195e-06
-1.69127775533324e-05
-8.37784675734207e-06
-3.43338470537636e-05
-1.89119455620776e-05
-2.29993082300662e-05
-1.68360417142616e-05
-2.10068749839455e-05
-4.37193501845574e-06
-1.31095518254757e-05
-2.12483151612086e-05
-1.22378379615106e-05
-2.79409182000462e-05
-3.1280875168684e-05
-4.3282573357344e-05
-2.64235365429567e-05
-1.08643511888954e-05
-3.03820940420039e-05
-3.32607264073789e-05
-1.71637483770557e-05
-1.90266412512883e-05
-2.27296053017397e-05
-2.12898154086446e-05
-1.46849680980603e-05
-5.22519462618653e-05
-3.0328389998169e-06
-2.53499592640099e-05
-2.82517506600835e-05
-1.98987837694266e-05
-5.7359114261085e-06
-8.01441409178547e-06
-5.59995734210882e-05
1.27191655464725e-05
-1.06612945187535e-05
-5.07543561711765e-06
-8.12136845120083e-06
-3.98168531144144e-05
-5.79438248815974e-06
-5.11986886259655e-06
-4.32348505071222e-05
-4.10951779663423e-05
-1.47377461001862e-05
-6.28419472674768e-06
-2.65400350926204e-05
-3.39186847639604e-05
-2.11105768083017e-05
-4.71596406951163e-05
-2.17830422936759e-05
-3.09894625788148e-05
-1.59428877187837e-05
-3.30619423237806e-05
-2.41407388175422e-05
-4.98346639746008e-05
-3.03506713743664e-05
-4.51522635992306e-05
-2.67367871551825e-05
-2.4924912289509e-07
-1.4926542141156e-05
-4.49075586218042e-05
-1.67894307655818e-05
-3.11894743840266e-05
-2.64728045063802e-05
-2.73385381567303e-05
-1.08598519892445e-05
-1.94028894491291e-05
-1.86880152514524e-05
-2.80197269971379e-05
-3.99591991181711e-05
-1.58227478601123e-05
-3.54167781041623e-05
-3.04184450549342e-05
-1.26583762028138e-05
-2.13193865417307e-05
-2.49504081206477e-05
-7.59283179568286e-06
-5.32018178091248e-06
-2.28770125491475e-05
-2.69046286840393e-05
-2.5381117237697e-06
-2.23861625152852e-05
-4.26134120364954e-05
-2.07726398304491e-05
-3.58780549398423e-05
-1.90493090680833e-05
-3.40954118878197e-06
-5.59356402942829e-05
-1.32582669993927e-05
-3.09505459628309e-05
-1.43193215546212e-05
-3.07334685744437e-05
-1.71811114236518e-05
-4.65657995089869e-05
-2.91868945653728e-05
-4.57128938032694e-05
-2.41439159688595e-05
-5.86293851186011e-05
-4.10651813645514e-05
-4.9869655758131e-05
-1.98345669812869e-05
-8.30114923269364e-06
-1.62002896150307e-05
-2.65765250231472e-05
-5.48243263706944e-06
3.97989612154805e-06
-1.59737081991512e-05
-2.47106557138812e-05
-2.91352994492229e-05
5.67421300563145e-06
-3.13714176030458e-05
-3.67644584037891e-06
-9.01452415636414e-06
-3.51925638689462e-05
-2.85153617001711e-06
-2.69211188745037e-05
-1.27816838101618e-06
-2.49596420678334e-05
-1.81992676972782e-05
2.1929760727824e-05
-3.97354705014537e-06
-3.26090875375104e-05
-2.79683596236588e-05
-1.3905578289895e-05
-2.21436154793204e-05
-3.73275513331217e-05
-2.95996393923137e-05
-2.80622134503734e-05
5.14037457554098e-06
-2.22713557455733e-05
-2.67922844202763e-05
-3.08549386490004e-05
-2.61158855254258e-05
-3.59446855743788e-05
-2.60337982240417e-05
-1.74586059938197e-05
-3.11731207371443e-05
-3.49711510586929e-05
-1.86366504530075e-05
-5.92436014086321e-05
-3.11237709656506e-05
-2.12397326843e-05
7.44970721339722e-06
-1.75906350143143e-06
-3.43516949701443e-05
-2.70954003550316e-05
-6.89813134195198e-06
-1.99606403621361e-05
-3.38829770922515e-05
-3.070455241743e-05
-8.32120118116194e-06
-2.24871350822483e-06
-2.71701816394676e-05
-3.42695729405098e-05
-1.99257922896581e-05
-9.48873858951155e-06
-4.02174689548301e-05
-3.05290694953116e-05
-4.06546645317885e-05
3.22750768971961e-06
-4.87523907046204e-06
-2.52792870872698e-05
-8.10388597139047e-06
-1.66034241210411e-05
-2.65371211782838e-05
-5.479918453719e-05
3.50939597754158e-06
-1.1627329057141e-05
8.12469873715493e-06
-2.33703075772316e-05
-8.58692298841949e-06
-4.75189124034179e-05
-2.91684976889961e-05
-5.05232978738513e-05
-2.05942059314582e-05
-3.37222251655488e-05
-1.09301052837956e-05
-4.03507767357945e-05
-2.01635228889286e-05
-4.59187130483136e-05
-2.90854617419253e-05
-3.99560900980023e-05
3.27196815637406e-06
-2.7575036288211e-05
-4.21941222592062e-05
-2.80277226801682e-05
-1.86235841768311e-05
-3.46633860411188e-05
-3.27415105625473e-06
-3.05613461194686e-05
-2.89753058544897e-05
-3.28730205085147e-05
-3.50760018284397e-06
-2.49964379271771e-05
-2.58956225130844e-05
-2.62126940824792e-05
-1.68064747955541e-05
-5.25214751842892e-05
-3.88872255658269e-05
3.29332353252202e-05
-2.95324732921491e-05
1.9718890706189e-06
-1.52745370041488e-05
-6.67060123707422e-06
-4.11469615651212e-05
-1.26943767958071e-05
-1.25070268012594e-05
-6.1065410202615e-06
-3.46308267493599e-05
-3.90349682589967e-05
-3.48638105722295e-05
-2.46878710362673e-05
-1.87106200750067e-05
-3.35730886106682e-05
-5.92699820998377e-05
-1.53564306086985e-05
-2.28419681833023e-05
-1.42306327890443e-05
-4.5577916662036e-06
-1.31844317319979e-05
-5.58507058544748e-06
-4.02729832200091e-05
-5.1359756101658e-05
-3.81781252335889e-05
-1.3237683826082e-05
-1.49355409907735e-05
-2.07378340907265e-05
-5.61787785917254e-05
-3.68673055892038e-05
-2.701125790647e-05
1.61706093443974e-06
-5.20692444680425e-05
-1.99969300672286e-05
-2.09913376637183e-05
-1.94018934348068e-05
-1.48599940520755e-05
-2.88633047783142e-05
-3.3890218501681e-05
-1.07392822080529e-05
-2.36692081133732e-05
-4.05379866805913e-05
-4.45814978698e-05
-1.59084837467649e-05
-2.38656653274872e-05
-4.97111761551178e-06
-2.74768558913625e-05
-2.19103640582988e-05
-3.28565528671702e-05
-1.15944915516255e-05
-1.53082109640526e-05
-5.11155004497986e-06
-1.40402496079043e-05
-2.22523762649e-05
-3.02367067394778e-05
-4.85370183898212e-05
-3.91982513783499e-05
-4.2081266974454e-05
-3.67385363181216e-05
1.38223346042306e-05
1.19876294205447e-06
-4.9322652686217e-05
-2.36328740530987e-05
-1.28280598255674e-05
-9.31015133497785e-06
-2.97682205797614e-05
-1.49077956758633e-05
3.84091913433643e-06
-2.49637161195785e-05
-2.87172377123791e-05
-1.80966829262476e-05
-8.60782360881482e-06
-1.41218816677455e-05
-4.87177726857297e-05
-3.4685779826052e-05
-1.13454961496506e-05
-3.41211932084062e-05
-3.85794798595418e-05
-9.22327031076993e-06
-2.04653848205946e-05
-4.6557970746865e-05
-2.71417013275029e-05
-5.42831001799771e-06
-2.13676407885797e-05
-4.39305074378963e-05
-1.84361610749111e-05
-3.44136523418272e-05
-4.66894551535817e-05
-1.29904803171598e-05
-1.26862024943194e-05
-2.44336840639235e-05
-2.45587878310857e-05
-2.70553245981712e-05
-9.61613000561275e-06
-2.40410208920765e-05
-2.43617294076801e-05
-4.50726276090124e-05
-2.69092111083507e-05
-9.67103418385683e-06
-2.906449076985e-06
-3.57252266398747e-05
-1.60986841659377e-05
-1.20934847244746e-05
-2.43325845128678e-05
-2.18547005844719e-05
-3.63658967025815e-05
-1.29037944032758e-05
-4.81053802939928e-05
-2.92589221856773e-05
-2.31074240386258e-05
-9.36932026852766e-06
-2.66047986388091e-05
-3.96538708852934e-05
-2.76998431541729e-05
-1.75858089612116e-05
-3.02911612467179e-05
-5.51579619319593e-05
-2.87057818876556e-05
-4.60855616999968e-06
-1.39969270292435e-06
-3.9465021234354e-05
-8.6248931953473e-06
-1.96447139545767e-05
-1.06615867550476e-05
-3.02894738715386e-05
-1.97104565067474e-05
-6.04398175548088e-05
-3.2622507911083e-05
-3.00203720975046e-05
-2.27269199121228e-05
-1.24287749184675e-05
-2.20437595912856e-05
-2.13112652672313e-05
-4.3902753150718e-06
-2.43951428974497e-05
-3.60688817344651e-05
-2.23020078679596e-05
-3.41834047774395e-05
-3.03590863695761e-05
-3.44024457256393e-05
-6.28502647331636e-05
-7.72758373139902e-06
-1.80111651815386e-05
-4.4674042080036e-06
-7.43910654226516e-06
-2.40937048084498e-05
-2.44961751412199e-05
-6.99014061381088e-06
-1.87966163990054e-05
-4.51064000124878e-05
-2.39270363213613e-05
3.78601656730215e-06
-6.88852148274558e-06
-2.20761247744626e-05
-2.65403047142963e-05
-5.61924846202039e-05
-2.12733203747548e-05
-3.33028895634263e-05
-4.75741338069824e-05
-1.48069385001484e-05
-1.62626715300539e-05
-1.70309673701869e-05
-6.87916946771943e-06
-2.84345084440253e-05
-4.97958766156969e-05
-2.29020113549098e-05
-3.92793744698977e-05
-4.37480293832109e-05
-2.22965134006414e-05
-2.36257621527858e-05
-1.01240490283252e-05
-3.40845711439484e-05
-6.00957506072003e-05
-3.20519843274362e-05
-3.83899665543952e-05
-3.32668888735985e-05
-5.84938832270594e-06
-1.73755528012319e-05
-3.63544267521237e-05
4.64721546493037e-06
-4.27682353590713e-05
-2.49586126593074e-05
-3.95577097192309e-05
1.22737514029058e-05
-4.60848296123634e-05
-4.04965978200007e-06
-3.75909949409917e-05
-1.25417587645258e-05
-1.54645333405873e-05
-2.34499338585569e-06
-1.94174022131617e-05
-1.59192809650087e-05
-2.3126831560156e-05
-2.56223575164994e-05
-4.35103575079697e-05
-8.79106198977565e-06
-2.46303602454112e-05
-2.46015077430625e-05
7.42658201695418e-06
-4.99899296681241e-05
-9.72964586900801e-06
-2.54782790870867e-05
-3.07833849171272e-05
-3.50342597797853e-05
-2.37107008427705e-05
-9.86661251237688e-06
-2.64573739770158e-05
-4.53421458636097e-05
-3.28405847970312e-05
-2.06874933085554e-05
-1.22905642478756e-05
-2.59267057407793e-07
-1.19510806495278e-05
8.51470771294086e-06
-1.41113877368014e-05
2.34875121808353e-05
-2.9273098593611e-05
-2.49658778017041e-05
-5.61422192749902e-05
-8.62309779883351e-07
-2.11535611622049e-05
-2.32493993959532e-05
8.22869567598338e-06
-3.5714348177686e-05
1.79574264415246e-05
-3.30763117581714e-05
-1.76207486717995e-06
-4.47141092405584e-06
-5.17432582263862e-05
-2.596255465872e-05
-3.84756480766342e-05
-2.59791507403088e-05
1.29153814397306e-05
-2.40726178643009e-05
-1.50736642796418e-05
-2.86616805810802e-05
-7.02133691351152e-06
-1.8837298469797e-05
-4.18144228126148e-05
-3.10175177928326e-05
-1.35487106330116e-05
-3.67853705932957e-05
-3.10888828485818e-05
-1.0946129365103e-05
-2.36485566418979e-06
-4.31251339558218e-05
-1.75415144662633e-05
1.84725207979068e-06
-3.07396859814762e-05
-2.30945533724272e-05
-4.5842794301413e-05
-1.54598093280672e-05
-4.13935409325586e-05
-4.79288967783182e-05
-2.43588166146706e-05
-2.62633050248401e-05
-4.39872573698821e-05
-2.16448553962724e-05
-3.25020756456847e-05
-2.64698793080469e-05
1.22427414633458e-05
-2.38316160956251e-05
-2.66424899049991e-05
-2.66464232574919e-05
-1.38502025864003e-05
-4.24736765699287e-05
-2.52099276503223e-05
-4.29811687404126e-05
-9.80985968063991e-06
-3.08567096913933e-05
-4.38069698804459e-05
-2.3966156981847e-05
-3.29595115868301e-05
-2.87670202211599e-05
-4.48081564183045e-05
4.73370727597127e-06
-1.09370126437274e-05
-3.6683509910737e-05
-2.27764600806894e-05
-3.69808575781032e-05
-2.75186439082415e-05
-4.55116217965366e-05
-2.73334605373543e-05
-2.56982044539669e-05
-3.92956034894324e-05
-1.59166653166037e-05
-7.76520357191456e-06
-4.58954117927466e-05
-4.13853662245982e-06
-3.50907630670343e-05
-2.12486180571053e-05
-1.28289512173625e-05
-2.61773337377334e-05
-1.31200025468045e-05
-9.70459424564053e-06
-5.75182923172723e-05
-3.27602780584889e-05
-4.71936342708767e-06
-2.33152484791395e-05
-8.76910739775032e-06
-3.11969222507372e-05
-6.19912499914106e-06
-2.2244793872977e-05
-3.33291296313678e-05
-2.21982845206097e-05
-3.49248304784854e-05
-3.3897870089102e-05
-6.06536004763438e-06
-4.58424735460564e-05
-5.28944900107958e-06
-1.634991029053e-05
-5.55489074139494e-05
-1.6279986274983e-05
-3.64500518619516e-05
-1.65615550193458e-05
-3.45736119087043e-06
-1.06482281115829e-05
-3.46988075243274e-05
-2.55555298687203e-05
-1.25681512900012e-05
-2.7968683341925e-05
-3.34639775489455e-05
-3.78520593930792e-05
-4.13069751230592e-05
-8.79738569360559e-06
-3.01800306061344e-05
-2.88001035588572e-05
-3.62426766209575e-06
-2.8342154643228e-05
-3.7419634786791e-05
-2.19151412501688e-05
-2.91914993793592e-05
-2.20538531273689e-05
-1.73645187190423e-05
-1.94627732314702e-05
-2.29108171006251e-05
-4.16163242027589e-05
-4.0488654398102e-05
-1.92882569038084e-05
-1.99729236255355e-05
-2.16332249566602e-05
-1.65348185553842e-05
-3.78133000688973e-05
-4.28045426409699e-05
-2.63087693853597e-05
-3.18269780005248e-05
-3.95333538058429e-05
-1.80445692978185e-05
-3.88882296650878e-05
-4.36374264440242e-05
-8.93662854890976e-06
1.66289477881341e-05
-3.4021844057096e-05
-2.75496264859047e-05
-3.2703954935086e-05
-1.99958160984042e-05
-4.05052863617622e-05
-4.62227881931103e-05
-4.2222344548485e-05
-3.16928351059839e-05
-9.39394825337017e-06
-4.44530286947506e-05
-3.1080693828055e-05
-7.2344371272941e-05
-2.63669651072474e-05
-4.95132509631019e-05
-2.14251343096335e-05
-5.25997599256765e-05
-2.10137279366224e-05
-4.52499769119369e-05
-2.85232490142861e-05
-8.97254378907351e-06
-2.77693774234926e-05
-8.84291009094404e-06
-5.26084696035884e-05
-1.40541971074045e-05
-2.07529061369133e-05
-1.26119848489885e-05
-1.18554984693315e-05
-2.01522974412575e-05
-3.97286496782744e-05
-2.38115896352999e-05
-1.24700217250842e-05
-2.0840667216934e-05
-2.68835400145406e-05
-2.98572709822241e-05
-3.19007237406751e-05
-2.8961662743609e-05
-4.46780848868108e-05
1.74738397776218e-06
-1.95758012345182e-05
2.97572475277711e-05
-1.66498748367853e-05
-1.13730753896747e-05
-3.48837807872087e-05
-2.93634283804386e-05
-4.304953130538e-05
-2.13391245707681e-05
-2.78942330282156e-05
-3.25209443677274e-05
-3.58827371697362e-05
-3.02349165409951e-05
-2.99345770159568e-05
-3.39582161492821e-05
-2.28061172427453e-05
-3.40133658617833e-05
-1.38836292218388e-05
-3.87747710352953e-06
-1.43335394314985e-05
-1.99579234985628e-05
-1.74227299388681e-05
-2.82697614448928e-05
-2.89910611372765e-05
-3.32830744309794e-05
-2.38775468943189e-05
-4.21073005064656e-05
-2.2990461876305e-05
-1.56883974410327e-05
-2.53041612719675e-05
-1.4400876129655e-05
-3.69179834455808e-05
-2.79081844504491e-05
-3.81113398034806e-05
-2.77994894309594e-05
-2.48611881906269e-05
-1.18985402289632e-05
-2.40324420749177e-05
-2.26914219302983e-05
-2.57545297647924e-05
-1.54209341475722e-05
-3.59455666342211e-05
-2.82303108946078e-05
-1.86288908412927e-05
-1.3296623974613e-05
-1.75002564359496e-06
-2.8345550919069e-05
-1.82872342138721e-05
-1.63850689365238e-05
-2.54043013108215e-05
-2.41800323563097e-05
-2.38328092032698e-05
-4.28540889054035e-05
-2.26243299311884e-05
-1.00886716301221e-05
-2.13667222048048e-05
-3.77174150347951e-05
-4.71989535504792e-05
-1.87294266196885e-05
-3.72596897703887e-05
-2.04529377674818e-05
-1.72341060132475e-05
-1.85230777927328e-05
-1.65673387734196e-05
-2.71641613528102e-05
-1.0789344327599e-05
-3.02575047989602e-05
-1.73414584075617e-05
-3.47244924427375e-05
-1.00167452921584e-05
-3.91539670432988e-05
-5.20642172977474e-05
-2.69820622668273e-05
-1.76663971417681e-05
-4.28748121934894e-05
-3.7582898072398e-05
-2.25502520529946e-05
-3.70169995569953e-05
-2.67658637421608e-05
-1.1012249066052e-05
-2.35239121356749e-05
-3.30365077199208e-05
-3.7445504305423e-05
-8.17022179228875e-06
-4.2207064038752e-05
-1.34246831509201e-05
-4.58705122062019e-05
-1.98553139395943e-05
-1.50574365484285e-06
-1.74732424403496e-05
-3.16079648172953e-05
-9.74343960957826e-06
-2.36890631396421e-05
-4.92560841607575e-05
-2.40017478381376e-05
-2.23820744970587e-05
-2.94266184741191e-05
-3.71893475433559e-05
-3.15391450043763e-05
-1.10088556468711e-05
-2.11310083301674e-05
-5.51536823959779e-05
-3.90425863050756e-05
-3.57752550316913e-05
-2.25848796197559e-05
-2.73943552949559e-05
-1.59730463729531e-05
-2.58478971915654e-05
-2.36465399270465e-05
-2.84061733164915e-05
-1.33189958904165e-05
-2.43846515010242e-05
-5.32285292132659e-05
-3.02201084857594e-05
-4.46803799363127e-05
-1.42917151329087e-05
-3.09135092643814e-05
-4.35402273225437e-05
-2.64042740767373e-05
-1.47292518108702e-05
-4.66246064081299e-05
-2.53041883068629e-05
-3.53148487332457e-05
-2.84521278692455e-05
-4.36020711929337e-05
-3.49902455539197e-05
-9.42146787127843e-06
-1.78878826666044e-05
-1.98544429782376e-05
-1.30928608982905e-05
-4.46756820947285e-05
-2.35335461131431e-05
-2.77384358267216e-05
-4.90285571859402e-05
-1.17255704047076e-05
-4.74440063780871e-05
-2.90856599978639e-05
-2.66987430290934e-05
-3.03093824329613e-05
-4.9998612081854e-05
-4.49994074305247e-05
-2.98187087698265e-05
-3.9180838595431e-05
-4.00055274261964e-05
-4.00923208765011e-05
-4.12062448927346e-05
-8.41071259107147e-06
-2.68804733953161e-05
-4.04379670850334e-05
-7.2219136572793e-06
-1.92661817446738e-05
-1.77409511955007e-05
-3.06028155655853e-05
-2.98165952002759e-05
-4.38898559882342e-05
-2.1997771740507e-05
-3.21719520599129e-05
-2.86290395382645e-05
-1.85200543585183e-05
-2.49109798866604e-05
-9.71785419973533e-06
-2.29456996284863e-05
-1.79583031783474e-05
-3.45145731432234e-05
-3.49114776468919e-05
-4.16625650478952e-05
-4.70580080355219e-05
-4.12149977275768e-05
-4.19876379630634e-05
-3.67384406455198e-05
-1.92219756351965e-05
-2.13234965867989e-05
-4.11683836564855e-05
-4.69352479766008e-05
-1.75595839505772e-05
-3.44369956751642e-05
-1.25500895402078e-05
-2.19951746095588e-05
-1.11926821908346e-05
-2.65778470946439e-05
-1.85911218015989e-05
-1.36795067583545e-05
-3.31668989873032e-05
-2.68810598985615e-05
-5.79263867934493e-05
-1.57796695676673e-05
-4.18417628656563e-06
-2.00662287563631e-05
-3.80401746697463e-05
-4.6537055743696e-05
-2.02073199739128e-05
-2.57701813576214e-06
-4.48306918222339e-05
1.3477652950283e-05
-9.35411417106693e-06
-1.75584702874568e-05
-3.97235890036486e-05
-1.73022009509209e-05
-2.82527551058263e-05
-7.39969872968371e-05
-4.78315553767824e-05
-9.36812600510002e-06
-1.9372595983947e-05
-3.6221683654998e-05
-4.18480170992142e-05
-4.06292044561481e-05
-2.40220076846655e-05
-4.46864534684264e-05
-2.59879593261107e-05
-5.51363593920842e-05
-9.21668566531163e-06
-3.71780526994925e-06
-6.43370446576313e-06
-2.32884562005807e-05
-3.88214129409621e-05
-3.2218658055924e-05
-2.25312475741759e-05
-5.13132324349103e-05
-2.88513702014775e-05
-4.6956281296031e-05
-3.26585888828979e-05
-1.81550407447186e-05
-2.61849776237461e-05
-3.13370874656968e-05
-3.34106028108859e-05
-1.89678911606602e-05
-1.38788133463025e-05
-2.6188278538753e-05
-3.55080971835014e-05
-3.53689452293239e-05
-3.38726025632607e-05
-3.04375026636412e-05
-1.9351666162951e-05
-2.3200751894813e-05
-4.04179081401293e-05
-2.76648767582462e-05
-3.65961156279487e-05
-2.86775153095369e-05
1.04942042810942e-05
-2.85849682990013e-05
-4.44606613257266e-05
-1.85359752024192e-05
-3.38888155281841e-05
-1.60888510301623e-05
-5.1719480800323e-05
-1.42061200636362e-05
-5.18715395103162e-05
-3.70707519596472e-05
-2.21293937963672e-05
-2.81252907176993e-05
-6.85960993054736e-06
-2.19284920244514e-05
-1.75282037154267e-05
-2.09514818554092e-05
-3.49104673318805e-05
-3.80924125922428e-05
-1.41848527406472e-05
-1.54347458323951e-05
5.22697876180184e-07
-3.48066143411963e-05
-1.14248244977154e-05
-2.62066690318432e-05
-2.72553998086043e-05
-2.89609309549927e-05
-3.37933891603783e-05
-1.86676481707441e-05
-1.55727085213875e-05
-3.03751669124782e-05
-2.44128435956817e-05
-3.04781412874612e-05
-2.64776588659946e-05
-2.00802881910311e-05
-3.65325695720475e-05
-3.92044144728437e-05
-2.17472512186654e-05
-1.51177921252785e-05
-1.25583398354116e-05
-1.15517080465101e-05
-3.24741305423651e-05
-3.91728416996208e-05
-2.53752218135082e-05
8.89064834460953e-06
-2.11098287531879e-05
-4.89918721163318e-05
-3.52335283528554e-05
-4.38733534757841e-05
-3.72043257152819e-05
-2.84613419526185e-05
-3.31947083085665e-05
-2.76683093580849e-05
-2.14030050891533e-05
-4.91881310647679e-05
-1.39772113768979e-05
-5.1187962411542e-05
-1.43748368304871e-05
-1.57809043820906e-05
1.86765874933098e-05
-1.31770157858389e-05
-3.01707323684374e-05
-3.35516731014918e-05
-4.95351769120244e-05
-4.28659875669467e-05
-1.02940466155827e-06
-3.54493748245995e-05
-1.87706250356611e-05
-7.21840303529809e-06
-1.32184955400804e-05
-3.48748384294158e-05
-1.39547403185612e-05
-2.11407650864354e-05
-2.57704887767183e-05
-2.87439324547348e-05
-4.81782055652698e-05
-7.12587170838008e-05
-1.81558858137526e-05
-9.40910522648637e-06
-1.04967216766089e-05
-3.03494754001331e-05
-1.92850823630592e-05
-2.29757229162437e-05
-2.00955825794544e-05
-4.2133254052522e-05
6.2932037391485e-07
-4.52409928624829e-05
-2.48122781604852e-05
-9.77325885680448e-07
-2.15676110925823e-05
-2.37997047989764e-05
-3.26296725785915e-05
-6.28160992234788e-06
-3.57410707447213e-05
-3.52893271759337e-05
-3.641208465029e-05
-2.08974133254996e-05
-3.50456716189998e-05
-3.94145681103139e-05
-3.49878429463329e-05
-8.09427540463443e-07
-3.19530699343188e-05
-3.49271982939058e-05
-1.96221019747744e-05
-2.30806525979397e-05
-1.31557977754997e-05
-8.85621593265476e-06
-1.72597322062641e-05
-4.05584662331659e-05
-1.85207815075063e-05
-6.92493146369334e-06
-4.39492350720073e-05
-1.34739935855499e-05
-1.74199459779192e-06
-1.45660934703146e-05
-8.55305994545867e-06
-3.68888698396551e-05
-4.79198389849342e-05
-1.96697378100028e-05
-2.05087779044418e-05
-2.2951542882987e-05
-1.7918359736287e-05
-2.67164853946143e-05
-9.21245106673578e-07
-4.35385648259566e-05
-4.94066579683504e-06
-3.88950374577117e-05
1.09498537381709e-06
-1.0948615806881e-05
-2.32525099549682e-05
-5.52789338500305e-05
-1.94832034652136e-07
2.42447687973364e-06
-1.89913371605851e-05
-2.34005607722753e-05
-3.66075922678031e-05
-3.83123027461975e-06
-2.69546790922888e-05
-4.84066466219253e-05
-1.77429088618371e-05
-7.77679729825688e-06
-2.84354110360134e-05
-4.41479124222494e-05
-2.4554616260894e-05
8.84102850610082e-08
-3.62739118588037e-05
-6.19135589134029e-06
-1.48104908243345e-05
-4.36464521318789e-05
-3.2326010503326e-05
-4.07151560441755e-05
-3.06456988820111e-05
-2.70964449182326e-05
4.0947231682059e-06
-1.43385135539507e-05
-3.83267923437402e-05
-7.62880225405038e-05
-1.80094264500839e-05
-1.52307809389505e-05
-2.51205029336715e-05
-2.01535145645448e-05
-3.56564209762742e-05
-2.15421577592004e-05
-2.69751720323178e-05
-3.28261474414131e-05
-2.20824732137748e-05
-3.58857504397152e-06
-3.00217480645388e-05
-1.81224758866024e-05
-1.68516454995698e-05
-1.09666325742082e-05
-4.6127412429058e-05
-3.47601726704074e-05
-4.43628386595553e-05
-1.96000809960632e-05
-2.0728603227975e-05
-1.45304858180458e-05
3.07984853924754e-07
-1.81576136472541e-05
-1.34743683506734e-05
-2.55332035151802e-05
-2.22655987399425e-05
-2.77252832865252e-05
-1.62176115575551e-05
-3.93340569762384e-05
-2.23206411240985e-05
-2.16866940766851e-05
-1.20851058058166e-05
-3.23881572025438e-06
-3.01515181175861e-05
-4.15945562660288e-05
-1.39908698900044e-05
-1.4148993839565e-05
-1.10851958980179e-05
-4.426688584351e-05
-2.83791221041767e-05
-3.43804342407168e-05
-3.3733105712538e-05
-3.58494472959774e-05
-1.78305495949527e-05
-6.34140610593574e-05
-3.68231262714493e-05
-4.09005474333446e-05
-2.05428899852304e-05
-3.58981816058201e-05
-4.93636572079475e-05
-3.69837689952555e-05
-1.80594937527244e-06
-3.32310925437362e-05
-1.544851052203e-05
-3.54189401865334e-05
-1.06243406268926e-05
-2.13388371870129e-05
-1.51370586704045e-05
-1.33049313082965e-05
-5.9582435466849e-05
-3.43680423246018e-05
-2.7572547564247e-05
-8.00237667197357e-06
-3.78043141257342e-05
-2.2945378877706e-05
1.33709726130568e-07
-4.33114621244581e-05
-1.31895879202923e-05
-3.38162939916256e-05
-1.55906530216387e-05
-2.75953304779676e-05
-2.84672390912859e-05
-2.69034059058566e-05
-3.48486947535342e-05
-7.51708324027099e-06
-1.16767995196911e-05
-2.52306859071669e-05
-3.20251781882583e-05
-2.36028205117634e-05
-2.7255139793139e-05
-2.63882354657843e-06
1.45336685288927e-06
-9.24221078799224e-06
-4.0511621150892e-05
-1.2948509735828e-05
-1.74151090035636e-05
-1.52147242961029e-05
-1.76347471520759e-05
-2.06309880434149e-05
-2.37828097240909e-05
-8.48399207361862e-06
-4.49171750710057e-05
-1.37686739383793e-05
-2.04226125966714e-05
-1.37865810764758e-05
-1.1909235577079e-05
-1.4766357633533e-05
-2.36569338059733e-05
-2.77750465635214e-05
-2.91698302835208e-05
-3.62926045630185e-05
-1.02729286993477e-05
-8.2515730452876e-06
-2.72556640230688e-05
-4.11330588212427e-05
-3.91167855131812e-05
-1.26663590428824e-05
-2.3694441551946e-05
-1.91061755918263e-05
1.25428049961238e-05
-2.02145256735966e-05
-2.47781304416868e-06
-3.03829056074002e-05
-3.30820400236951e-05
-2.97548915986536e-05
-2.96779683338175e-05
-4.49216320305081e-05
-2.0173523782839e-05
-4.85587054098428e-05
-4.50010514155312e-05
-5.10540327473176e-05
-4.46513075931451e-05
-1.54866715705608e-05
-2.43379144621882e-05
-4.65856885355566e-05
-4.26944098179403e-05
-2.01597717815307e-05
-3.63638688719352e-05
-3.36605220066899e-05
-3.0775878079553e-05
-3.53637417002028e-05
-3.55795812254535e-05
-1.2024893751908e-05
-8.75241182439353e-06
-1.95640169683829e-05
1.6721837975049e-05
-2.24533919503376e-05
1.59201545981692e-05
-2.85388456824449e-05
-4.45895432791152e-05
-3.41040865111882e-06
-3.55140175751392e-05
-6.47988314913419e-06
-4.44730742817362e-05
-1.56920617162196e-05
-3.74259537157565e-05
-3.56261487386872e-05
-3.32358145685819e-05
-1.48991849542201e-05
-4.00896918996955e-05
-3.59624436109537e-05
-2.62568245957788e-05
-2.50795639685167e-05
-1.626063882732e-05
-9.50975271556181e-06
-2.22386564084684e-05
-4.5100863126227e-05
-2.5169885965462e-05
-3.99073814313692e-05
-1.51650818024614e-05
-1.63489590979859e-05
-2.20874712627213e-05
-3.3265589764138e-05
-3.48232491340133e-05
-2.5962409393201e-05
-3.27876555419419e-05
-2.8164286568825e-05
-1.70611379883056e-05
-2.77553226696326e-05
-1.67169914347197e-05
-3.05593970994268e-05
-1.0618755878863e-05
-5.51134534060795e-05
-7.91403905612625e-06
-1.62172402964855e-05
-2.06552089093835e-05
-2.30853081816903e-05
-2.55293946635432e-05
2.18301246032038e-06
-1.96171726525178e-05
-5.07101861701686e-05
-2.11442471619429e-05
-5.36640045959332e-05
-7.10545048256227e-06
-3.56205783606207e-05
-1.04469593352731e-05
-3.31659245166463e-05
-1.7027066508843e-05
-2.19401980664594e-05
-5.49198672201989e-06
-1.11842063309207e-05
-2.56461589556098e-05
-3.24700939708442e-06
-6.78442454780245e-05
-5.4272893094057e-05
-3.93889104658452e-06
-3.26364875214075e-07
-2.24198147314547e-05
-3.03479241635589e-05
-1.08217776743587e-06
-2.19089643392914e-05
-3.02910728798903e-05
-4.29827062733169e-05
-7.71820196785426e-06
-2.65363666862634e-05
-2.41319868446132e-05
-2.44657658833522e-05
-3.02050214460497e-05
-1.12387560323195e-05
6.65887488402258e-07
-3.39993968063773e-05
-4.50319984464478e-06
-1.41402957500634e-05
-2.91849902911823e-05
9.95350884603596e-06
-3.13839593318604e-05
-5.15312952757825e-05
-8.54039789909228e-06
-2.44154752592709e-05
-2.52244612778072e-05
-2.13534367738982e-05
-4.4734762175498e-05
-3.57162981572365e-05
-2.14225484422206e-05
-2.80241935788767e-05
-1.95616568438088e-05
-9.79018500900288e-06
-2.84484075840506e-06
4.9701308175472e-08
-3.14266170114263e-05
-5.49448021559186e-05
-3.46865483994656e-05
-4.38332617702652e-05
-3.41174994645239e-05
-1.28638990105493e-05
-1.08594322219208e-05
-2.36246225385717e-05
-5.36440868366042e-05
-4.66710115784472e-05
-3.42142881193621e-05
-1.66471858737547e-05
-1.92615576046299e-06
-3.17422651122729e-05
-3.78643267653931e-05
-8.8439185414792e-06
-3.30551617214455e-05
1.26577877606672e-05
-3.01847362866589e-05
-2.37608944850703e-05
-2.71390429692733e-05
-2.68104995240756e-06
-2.315621751507e-05
-2.81162088958199e-05
-3.28951394640711e-05
-3.34080123170849e-05
-2.65842934521623e-05
-3.63990892119978e-05
-3.54450980154916e-05
-4.38237978767717e-06
-1.45464605827996e-05
-5.99133403673325e-05
-4.39430080708951e-05
-1.51667188561379e-05
-9.45138433364365e-06
-2.48880450138222e-05
-2.20502828225586e-05
-1.12315075731966e-05
-1.06583445626896e-05
-3.51356465053949e-05
-2.63790185683956e-05
-2.0417644669608e-05
-4.79491203235415e-05
7.1260683518673e-06
-2.47375790613298e-05
-3.8000614478845e-05
-2.17973337715685e-05
-4.29062637886276e-05
-6.8947845140452e-05
-2.69326329035515e-05
-2.38909709722113e-05
-1.78508128754507e-05
-4.43282686029925e-05
-2.08472507391363e-05
-4.09550388539685e-05
-3.22472478237136e-05
-2.39327996806716e-05
-4.25214158273216e-05
-3.19289789922461e-05
-3.00916613491506e-05
-4.20494326797836e-05
-3.48814020765466e-05
-7.27690671055185e-06
-2.07007745597694e-05
-1.38427576346002e-05
-2.76635026585775e-05
-1.13008159895983e-05
-3.25918517249883e-05
-4.97279541183522e-05
-1.06598462847045e-05
-3.63401772598546e-05
-1.77024275492102e-05
-2.40039368878331e-05
-4.82532491377186e-05
-1.36123685754578e-05
-3.57195381941602e-06
-2.60760950412115e-05
-2.5246534426032e-05
-3.15814727992735e-05
-5.23786224988991e-05
-5.8558587832393e-05
-2.54403321375458e-05
-3.29773351629167e-05
4.32859044754185e-06
-2.61288131213236e-06
-1.83784450302538e-05
-2.01135708968979e-05
8.50468636950385e-06
-2.0026436988601e-05
-2.12106328053261e-05
-3.18100050519966e-05
-2.35598738491443e-05
-2.01371800966205e-05
2.64892036977626e-07
-1.75864083537346e-05
-3.37349498605143e-05
-3.05178364360231e-05
-1.18627617523091e-05
-2.66939534778432e-05
-3.50487247910316e-05
-2.31276371636724e-05
-3.54445071982502e-05
-1.74669325200967e-05
-3.3118335530041e-05
-2.83610283644612e-05
-2.65890355332148e-05
-2.28086669671821e-05
-1.5952358242432e-05
-2.90798254166704e-05
-1.70808270127949e-05
-4.74001713675509e-05
-2.92116399487354e-05
-2.78410747891222e-05
-2.97369503786358e-05
-1.26672269142445e-05
-2.29764274291228e-05
-2.78908000457757e-05
-1.41856015074335e-05
-3.18353635251274e-05
-2.86995714119402e-05
-2.43231291758965e-05
-2.02641635444442e-05
-3.61577424161613e-05
-3.84323907056048e-05
-4.62264236582088e-06
-6.26010406711295e-05
-3.09644112494505e-05
-8.61921453166703e-06
-4.98085313297082e-05
-3.76650398382998e-05
6.21110917826206e-06
-3.40390329901294e-05
-4.25601287407805e-05
-3.57746742529729e-05
-1.62004691152614e-05
-1.85266802097146e-05
-2.90965119875819e-05
-6.5639968056052e-06
-2.55449493104974e-05
-1.9534092301687e-05
-2.32119721257094e-05
-2.04105385636043e-05
-4.94524963385188e-05
-2.82081382249168e-05
-1.82557525010566e-05
-4.13577240926118e-05
-8.71319536396219e-06
-1.73861680157953e-05
-2.93935278113133e-05
-2.14660718333401e-05
-3.92095045398538e-05
-3.32024286680971e-05
-3.22025649540987e-06
-1.99128730396919e-05
-1.98080014830641e-05
-4.81215458124974e-05
-3.08037252119581e-05
-1.83018096512836e-05
-2.80653113284765e-05
-3.29872228201735e-05
-3.99442097861985e-05
-3.75240292044252e-06
-2.27327467658939e-05
-4.44958346080768e-05
-2.4615150229423e-05
-2.99552506624245e-05
-1.71100833000306e-05
-3.76373813228378e-05
-6.0905342062625e-07
-1.98841754882951e-05
-1.198254969796e-05
-2.95007760967742e-05
-4.04063776640898e-05
-2.48124614653617e-05
-3.08470604263633e-05
-4.39173110915514e-05
-3.23609901472338e-05
-1.54729274142731e-05
-1.22319557134287e-05
-1.37472141003626e-05
-5.56552819247601e-05
-2.73119486231885e-05
-2.44722429625316e-05
-2.66279257656469e-05
-7.82975252735421e-06
-2.25547870068934e-05
-3.09559909510474e-05
-1.44640708049165e-05
-3.02091377896463e-05
-3.40763049711072e-05
-3.1365758505201e-05
-3.34756380119245e-05
3.78442964867129e-06
-5.09416177051549e-05
-2.93357608852341e-05
-2.48527535633436e-05
-2.96318183203706e-05
-3.93273391751126e-05
-1.27750759536272e-05
-4.49062563782257e-06
-1.19870784208212e-05
-3.74552159246688e-05
-4.08842539655307e-05
-2.94511076443677e-05
-2.37737550495818e-05
-2.60249266920002e-05
-4.26204498408153e-05
-2.57339847514244e-05
-3.79611669985927e-05
-1.2463065593399e-05
-5.61618097627259e-05
-5.06971097996803e-05
-2.72309000070921e-05
-2.32365637801334e-05
-2.95144149224128e-05
-2.96747156349364e-05
-1.64828481827128e-05
-2.21366724267473e-05
-1.34503976165764e-05
-2.17559605482494e-05
-1.60832609611744e-05
-1.33450156067931e-05
-1.43918450471478e-05
-2.52547789458144e-05
-1.10701365189534e-06
-1.84077045213666e-05
-3.22587507900437e-05
-2.60163932741985e-05
-2.92784660481635e-05
-2.43172410671222e-05
-9.35414964925768e-06
-2.2868375777889e-05
-2.63864871088417e-05
-1.48081618877462e-05
-1.81945461907486e-05
-1.31208644602113e-05
-3.83935060488164e-05
-2.09411882297324e-05
-1.6565069260742e-05
-1.16158369937453e-05
-2.25256400676754e-05
-3.70244016080718e-05
-2.23160725585769e-05
-1.46603849280825e-06
-1.33622191279481e-05
-3.37854717413322e-05
3.82526596943236e-06
-3.84927968723363e-05
-1.77568051400151e-05
-1.73542575069889e-05
-1.36451725801442e-05
-1.83917672338998e-05
-2.39542248689996e-05
-3.87849109937616e-05
-1.13540846414398e-05
-1.84737321292056e-05
-3.7915994030431e-06
-1.61707104457751e-05
-1.38383198604678e-05
-3.76165704971742e-05
-2.53738527711827e-05
-2.82513462449906e-05
-5.47444041973333e-05
-4.12407975753397e-05
-1.97052471386704e-05
-8.60622308703878e-06
-3.73070738431e-05
-1.28478358901586e-05
-2.91115762227529e-05
-3.00026479013861e-05
-2.60375984530003e-05
-1.29752277693084e-05
-2.15510952569567e-05
-3.45617792587953e-05
-3.58168371345787e-05
-3.05896491413276e-05
-1.59463065914542e-05
-3.63884153046934e-05
-3.26301634611424e-05
-1.08510143157256e-05
-4.12879867269349e-06
-1.01580597963713e-05
-8.56176589327476e-06
4.01839787281559e-06
-3.99837117029652e-05
-3.71530096321442e-05
-1.75342072690764e-05
5.44745292736747e-06
-3.99639711471002e-05
-1.05089857760497e-05
-1.20079230418708e-05
-2.39378373273944e-05
-1.88241738753275e-05
1.59872197029139e-07
-3.15302434846453e-05
-1.21858469216255e-05
-3.06645051139296e-05
-3.30097065176131e-05
-1.6026632386431e-05
-2.80471208962783e-05
-2.79736438721333e-05
-2.5922001743714e-05
-2.33051510150226e-05
-1.90922060623431e-05
-1.71020814900316e-05
-4.70298479757804e-05
2.75006835548331e-06
-6.50970005443773e-05
-1.43202735440491e-05
-1.05982124994316e-05
-2.25504263261906e-05
-8.20135422730364e-06
-2.6771491309531e-05
-1.76655272055962e-05
-1.81815823433218e-05
-1.27733893945919e-05
-1.60095214115323e-05
5.21769191855982e-07
-5.50554430455364e-05
2.22557352401617e-06
-1.23141003539553e-06
-7.83545660873237e-06
-4.47516544847874e-05
-9.51379705508081e-06
-2.7141954578221e-05
-2.89721067600265e-05
-1.23276218882791e-05
-3.23465201499911e-05
-2.16009107459262e-05
-3.93996960201942e-05
-9.45210145528211e-06
-1.69005453237965e-06
-3.63911323034837e-06
-4.1930286301077e-05
-2.43468456008929e-05
-1.46340107618211e-05
-2.14808693618741e-05
-8.6837169156596e-06
-1.18539972855014e-05
-2.95722111625537e-05
-1.43097524875478e-05
-2.75785814047942e-05
-2.53176862308201e-05
-1.77887158745508e-05
8.71137293988914e-06
-2.05322286788811e-05
-1.77397404916314e-05
-3.11755417953799e-05
-2.9847998471421e-05
-2.57452193319635e-05
-3.20819888351443e-05
-1.23399928822615e-05
-3.01834133561033e-05
-3.63260296623024e-05
-3.7176163580821e-05
-2.51690756674156e-05
-3.87180914860514e-05
-1.09476502511168e-05
-2.29026469901261e-05
-3.35187082741543e-05
-4.29171839492442e-05
-1.42799268504247e-05
-3.21296530197061e-05
-4.21643824839672e-05
-1.76144445247078e-05
-2.26349239168451e-05
-2.44604154125847e-05
-4.74669461843335e-05
-2.473169612558e-05
-4.38812103709318e-05
-1.22930095902636e-05
-2.27071416740452e-05
2.88803376312106e-05
-3.23708242317037e-05
-3.8172464942695e-05
-1.71013550201517e-05
-3.61709962431739e-05
-2.27757304565133e-05
-3.05866171584063e-05
-1.14995875389471e-05
-1.28123299841941e-05
-3.67360913574816e-05
-1.90631414203578e-05
-1.53801199899707e-05
-2.2590399922512e-05
-2.78378429371179e-05
-5.88159969123861e-06
-1.69032719093903e-05
-2.78613929791631e-05
-4.92677512492607e-05
-3.00278717294947e-05
-1.85927361983266e-05
-2.26653865448119e-05
-4.80190892178184e-05
-5.40190425023525e-05
-2.20259194333756e-05
-2.65923430507945e-05
-3.59464956811191e-05
1.62513482664609e-06
-5.48509287112235e-05
-1.80863056744684e-05
-9.79821205054914e-06
-2.09301936920962e-05
-1.75570393816789e-05
-3.05425235295607e-05
-4.98380340680581e-05
-3.57812541884342e-05
-1.87083057655369e-05
-3.63262857833087e-05
-1.02267685075891e-05
-3.21723232695393e-05
-3.11744366317104e-05
-2.9322411998502e-05
-2.40065154981563e-05
-4.58854280775459e-05
-4.01271208494828e-05
-1.70325303663113e-05
-2.75577514517509e-05
-9.58748173117045e-06
-1.12396129475979e-05
-1.20262102736136e-05
-2.24949907058437e-05
-2.27582020395363e-05
-2.95181188019052e-05
-2.41161157273775e-05
-3.63775489202874e-06
-1.49325167645585e-05
-4.40383348602756e-05
-3.05704194918003e-05
-2.48888906052919e-05
-3.71934694722484e-05
-3.16196563333724e-05
-2.21751358700142e-05
-4.01871489915979e-05
-3.19062398457887e-05
-2.53256092637765e-05
-6.2932468685698e-05
-4.37966961701123e-05
-2.52379229638143e-05
-2.13039150527691e-05
-9.85741714987655e-06
-3.54458420625534e-05
-2.46103586677221e-05
-2.53282724573846e-05
-2.08139484991462e-05
-1.05543717414681e-05
-1.71436568338217e-05
-1.28481331797559e-05
-3.88678884151578e-05
-1.46655885540517e-05
-5.2160736421268e-05
-2.41316397644578e-05
-3.65918876837748e-05
-1.97596493544052e-06
-1.36359036336374e-05
-2.39176217209546e-05
-1.77246210587612e-05
-1.3867933948468e-05
-2.86636581580358e-05
-8.05571689051256e-06
-7.45105536156378e-06
-4.17389708610694e-05
-2.39161042062025e-05
-2.38976166963054e-05
-1.09212787344651e-05
-1.01421510184696e-05
-1.72383001750088e-05
-3.53094018401883e-05
-2.25552346844952e-05
-1.39430234357076e-05
-4.18788244603513e-05
-1.1711427233304e-05
-1.53738853567879e-05
-2.38220673406005e-05
-4.70835122832859e-05
-1.99407330608633e-05
-3.99881075494677e-05
-2.8515134049383e-05
-4.86197322989964e-06
-2.96952075668639e-05
-1.17241371882742e-05
-2.7430145012102e-05
-1.13103351885069e-05
-3.3318279793294e-05
-1.03577816223076e-05
-3.58403509611429e-05
-8.40187076706039e-06
-3.50988542962462e-05
-4.14567260154402e-05
-2.90915032802295e-05
-8.84983676972987e-06
-2.36722594789758e-05
-3.88085396674901e-05
-4.70943957543369e-05
-3.23332872650205e-06
-4.38673728588177e-05
-4.67912456729421e-05
-2.66522021561974e-05
-3.63863799876295e-05
-2.79877765481469e-05
-2.47306583695628e-05
-3.58511945189526e-05
-1.43182541476519e-05
-1.70448734052987e-05
-1.34877351588531e-05
-2.13097512470644e-05
-3.28778848683323e-05
-2.21652545959941e-05
-2.95830212049795e-05
-3.59251861859993e-05
-3.61383860203987e-05
-5.5609294899617e-06
-3.79416794598227e-05
-2.39654847081401e-05
-1.77126362093735e-05
-1.73389885230218e-05
-1.08738481433171e-05
-3.77611222057392e-05
-3.77100566646298e-05
-3.59345535004183e-05
-2.06632623541434e-05
-3.94353710490135e-05
-2.92191750567236e-05
-1.18245262934722e-05
-2.29117947836168e-05
-3.92662625529949e-05
-3.26117016874525e-05
-2.53581403683858e-05
-1.13209925897402e-05
-3.52642976321001e-05
-3.36566039651691e-05
-4.09067270153863e-05
-3.50878587928487e-05
-3.52200615997642e-05
2.13186354093605e-06
-1.10274664493945e-05
-4.57892079574504e-05
-2.30593951632552e-05
-4.17202072950641e-06
-3.94158894453409e-05
-5.88264645538679e-06
-1.28334728255992e-05
-1.59472916231136e-05
-2.01009237616237e-05
-3.95665902032313e-05
-2.88601081361632e-05
-6.86409455094776e-05
-2.91296980330467e-05
-1.79137239407782e-05
-3.98692363589289e-05
-3.10067325395955e-05
-3.09314331460111e-06
-2.23227443087616e-05
-1.67657170223093e-05
-8.45040634420654e-06
-4.0311175163003e-05
-1.89169917535915e-05
-2.88264597296871e-05
-2.50522540117497e-05
-5.82344886587474e-06
-5.03787960122931e-05
-1.66191253976317e-05
-2.87017335500658e-05
-1.01716115492873e-05
-4.84941301310191e-05
-3.06879714323656e-05
-9.03973327409557e-06
-2.17072328335689e-05
-3.73285668654291e-05
-8.09866120137553e-06
-3.01480730493437e-05
-4.63750380361728e-05
-4.70791721342091e-05
-4.18006067830446e-05
-2.08017939662963e-05
-2.65555754755361e-05
-5.04496320703111e-05
-1.51113433687954e-05
-1.74689677691606e-05
-1.73722431075655e-05
-3.18023732670697e-05
-3.82065472152535e-05
-4.30291263441056e-05
-2.22672380519019e-05
-1.25366505651471e-05
-3.46743306177977e-05
-4.80445125888778e-05
-5.4966442035258e-05
-3.54449663739616e-05
-1.20756296779678e-05
-3.19019904927098e-05
-2.06682216436741e-05
2.33007084351895e-06
-1.09157253915219e-05
-4.03334805666317e-05
-3.56252768439204e-05
-4.13821657489086e-05
-2.53100040729298e-05
-3.50793235044088e-05
-2.83780796271164e-05
-1.08467967855472e-05
-3.2285973068881e-05
-4.46526221302642e-05
-3.3481209983612e-06
-2.41964223088214e-05
-3.19941799647832e-05
-2.56823546620676e-05
-4.55196172348943e-05
7.74253255444404e-06
-1.03946458018385e-05
-1.86386033436122e-06
-1.59171209335166e-05
-1.81140945056498e-05
-5.64247449433373e-05
-1.61604691123308e-05
-3.52826147597114e-05
-8.17268205375083e-06
-1.79904419888817e-05
-2.2877378767058e-05
1.08345623418626e-05
-2.04760350100228e-05
-1.67589024264565e-05
-3.37255715758068e-05
-7.33484151888574e-06
-1.34686158306798e-05
-1.20824372863929e-05
-5.8892720578251e-06
-2.3622178139297e-05
-2.02044488256328e-05
-3.5689742955122e-05
