# Supplementary material for: Research on computational propagation and identification of mine microseismic signals based on deep learning
Source: PLoS One. 2025 Oct 22;20(10):e0334641. doi: 10.1371/journal.pone.0334641 (PMC12543183; doi:10.1371/journal.pone.0334641)
Supplement: S8 Data — (ZIP) [file pone.0334641.s008.zip › 000100900002742.xlsx_0.txt_24.txt.txt]

-4.74103636080513e-05
-3.12446244586697e-05
-4.85321940992426e-05
-4.06130663221356e-05
-2.43298828581861e-05
-1.07581314275839e-05
-2.35084525485446e-05
-2.28942412042394e-05
-4.44499189576267e-05
-1.70819344036343e-05
-2.84625272450241e-05
-2.91375310608561e-05
-1.76735305771186e-05
-5.10060009221528e-05
-5.447202799052e-05
-3.8675595373275e-05
-1.56856284245038e-05
-9.88977679129586e-06
-1.11123299836608e-06
6.65645498258398e-06
-4.74471864272121e-06
-4.97217099317368e-05
-9.10521430389386e-06
-1.90966251300728e-05
-2.47610442713547e-05
-1.82562019433259e-05
-3.22343631957371e-05
-1.98034296869136e-05
-7.68257156254336e-06
-2.23828052799365e-05
-4.05511525636324e-05
-1.43042199468272e-05
-1.65208769416385e-05
-2.75226775355509e-05
-3.79135242936889e-05
-3.82914799578017e-05
-2.12521082643027e-05
-2.68004048552171e-05
-1.78765192804675e-05
-1.93154653192686e-05
-7.01123944610279e-06
4.91243615366052e-06
-1.02573518891997e-05
-4.35628528754953e-06
-7.80091501919987e-06
-1.15488659995105e-05
-1.56037163266449e-05
-6.08791199831903e-05
-1.17411509111154e-05
4.1884444523725e-06
-2.06710791228639e-05
-1.61611321752772e-05
-1.46843880037283e-05
-2.11223932097044e-05
-2.15144051111572e-05
-1.38039134136034e-05
-2.82084423651762e-05
-3.43951925949604e-05
-1.88686367107216e-05
-3.30398866082904e-05
-2.38508686035312e-05
-2.01194517648096e-05
-5.28614478909648e-05
-5.51407619427783e-05
-3.65859361257272e-05
-1.10809942896687e-05
-2.42320019134852e-05
-2.18845813812837e-05
-4.64193186295179e-05
-1.32250619245254e-05
-3.17364262055803e-05
-2.87609742352921e-05
-3.12697921155955e-05
-4.48987128640594e-05
-2.27984659381708e-05
-1.92452011864608e-05
-1.69630848658077e-05
-1.32024572122712e-05
-2.94770022086488e-05
-2.42013274557747e-05
-1.26263416149909e-05
-2.93294544518559e-05
-4.75710638996884e-05
-1.20988622534033e-05
-1.94927092491055e-05
-4.05141996949607e-05
-2.77617629896453e-05
-4.28264999402059e-06
-2.86668455292541e-05
-3.09830677531929e-05
-2.38524772503847e-05
-4.57160571404192e-05
-2.39251562772623e-05
-2.79196384797203e-05
-4.32002441242845e-05
-3.62771474246867e-05
-1.53917071029378e-05
-6.29244882153936e-06
-3.85097328424571e-05
6.62178423987714e-06
-1.22853816026095e-05
-1.86251981790488e-05
-3.37062406405373e-05
-1.61604719286831e-05
-1.94070162650857e-05
-2.59132552285295e-05
1.14561324423934e-05
-2.11536728626811e-05
-2.57988088337491e-05
-1.73117481307961e-05
-2.66241610264288e-05
-2.80177084510429e-05
-3.17590557544888e-05
-1.67891044000565e-05
-2.5518255483128e-05
-2.14003841454852e-05
-3.732591126419e-05
-3.20164260332793e-05
-2.4264302984938e-05
-4.15199047479667e-05
-5.42478459611938e-05
-4.22969306561191e-05
-2.07164266080802e-05
-3.7863162441442e-05
-2.40407875839398e-05
-2.00358544711811e-05
-1.70267491514719e-05
-1.94978239724736e-05
-3.30028563948522e-05
-1.72898838131165e-05
-2.01311097890548e-05
-3.07802948026179e-05
-7.60516029150433e-06
8.20422294620439e-06
-1.38768136514187e-05
-3.05784212239641e-05
-3.95770134369363e-06
-9.74750560061623e-07
-2.72852474290057e-05
-2.53153977307242e-05
-2.36471900623268e-05
-1.6764307628692e-05
-9.4562572355624e-06
-7.91700433513538e-06
-2.97002461741401e-05
4.41420485691318e-07
-1.87172573822317e-05
-1.71434910272903e-05
-2.18650945443773e-05
-2.21232339387269e-05
-4.00568985306462e-05
-3.81055545740498e-06
-4.92601339974123e-05
-1.4199250677752e-07
-1.56319643885934e-05
-3.26265094519874e-05
-2.86949724126251e-05
-3.17022049103286e-06
-2.42765344731204e-05
-1.38579922716478e-05
-1.48964193387378e-06
-4.15219002172635e-05
-4.05459034115796e-05
-1.53098901799688e-05
-2.42334768973297e-05
-4.97143557049589e-06
-3.71053666345247e-05
-5.21959469957486e-06
-3.46589888432458e-05
-3.58214316236667e-05
-6.16347953853161e-06
-1.62698943732341e-05
-3.39591425394209e-05
-3.82213063716214e-05
-1.12621742682155e-05
-1.28386067783477e-05
-4.39127982853577e-05
-2.39178673709431e-05
-7.26526201539613e-06
-5.22007053300059e-05
-3.33785843112666e-05
-4.13429839495576e-05
-4.67780213786345e-05
-4.43678542850134e-05
-3.80114439428554e-05
-2.91933959915987e-05
-2.73638455992755e-05
-3.22460662250085e-05
-4.22552021104366e-05
-5.15226713626669e-05
-3.4615995640221e-05
-3.33597721070077e-05
-2.58855486958968e-05
-1.5027619830797e-05
-3.02740830528607e-05
-2.85909207187396e-05
-3.98140735733674e-05
-1.97355242715449e-05
-2.56068537166909e-05
2.05110823012211e-07
-3.34557195557418e-05
-4.23913784026862e-06
-3.471296405627e-05
-4.80183984122742e-05
-3.5555287249869e-05
-1.29482709543024e-05
-5.07217825300347e-06
-2.20397256222143e-05
-2.04639202242273e-05
-2.42775138631595e-05
-3.76274732362443e-05
-2.92722641184249e-05
-1.85006828332797e-05
-4.64089164032849e-05
-3.61244450161554e-05
-3.23392132409929e-05
1.54522470399686e-05
-2.50739335079387e-05
-4.37234113070015e-06
-3.79949483913551e-05
-1.97588961323059e-05
1.70375524592653e-06
-2.80214326935078e-05
-2.35144289046499e-05
-6.8450467922726e-06
-3.07000722525746e-05
-1.87992935952572e-05
-2.58646919286972e-05
-2.81410650385911e-07
-5.0640223105815e-05
-3.26281744737674e-05
-2.97178366870731e-05
-6.10163809284886e-06
-3.10481450529011e-05
-3.25334621219565e-05
-4.56806736851553e-05
-1.75545266747474e-05
-2.93825708286965e-05
-5.61831645047898e-05
-3.09284032803429e-05
-3.81905796093645e-05
-1.52136512267539e-05
-4.15167734241388e-05
-2.09111894564335e-05
-1.30836516567556e-05
-2.66334531023285e-05
-4.31986836042863e-05
-1.73342826839073e-05
-8.83231903147479e-06
-4.32898174198217e-05
-1.24076591081167e-05
-1.08135487079641e-05
-1.28916394306954e-05
-3.67274874452213e-05
-1.08603260619368e-05
-1.99284246818757e-06
-2.43140074538721e-05
-2.70976485333832e-05
-3.26961717751053e-05
-7.16198780432586e-06
-4.1258614859204e-05
-1.60133245709314e-05
-9.99653546258007e-06
1.31187726223314e-05
-1.5614916981792e-05
-1.0940124271498e-05
4.8656482403381e-06
-1.29997301693961e-05
-1.89590171275325e-05
-3.17133947339304e-05
-2.51901108861937e-05
-4.17201405521026e-05
-2.93858401576074e-05
-3.25133729693771e-05
-3.19391089075747e-05
-2.45550851469253e-05
-2.5927900121413e-05
-1.10140692140207e-06
-1.98299871674507e-05
-3.17540669694411e-05
-1.46697044500011e-05
-3.1199454965635e-05
-3.87795768478373e-05
-4.10526555386426e-05
-5.03625587336273e-06
-4.35962646353271e-06
-2.77679821872391e-05
-1.81753344936077e-05
-4.69217323370214e-05
-2.16578279376e-05
-3.32076764288846e-05
-1.86507940459216e-05
-4.02846942649987e-05
-3.02389648996075e-06
-1.87823732836398e-05
-4.79956592963841e-05
-8.47687580425043e-06
-3.12279498875153e-05
-3.58767362140779e-05
-2.15907836466039e-05
-2.28235628164414e-05
-2.697277529279e-06
-4.34288652932945e-05
-2.17795030386745e-05
-9.22124306774433e-06
7.19203465954542e-06
-2.19339490361126e-05
-1.13347759970777e-05
-2.33677608442395e-05
-3.36635595705967e-05
-5.4033887283655e-05
-2.39232880886744e-05
-1.70903861902464e-05
-1.39142009998554e-05
-5.36308198469145e-06
-3.58838912709169e-05
-2.3060815815134e-05
-4.67249422726299e-05
-2.295803508148e-05
-4.17271173251284e-05
-5.43839581703076e-06
-3.1409439661189e-05
-2.05661082784941e-05
-3.44012310370739e-05
-1.188805463e-05
-4.77918076931432e-06
-1.46758657987589e-05
-3.37206551481369e-05
-2.48472810182265e-05
-7.78261311684767e-06
-2.46374196242595e-06
-4.10784853991514e-05
-4.98296885785365e-05
-4.3413225839026e-05
-1.97344533862212e-05
-1.62190525324213e-05
-2.24353256143446e-05
-4.06016888472422e-05
-4.75354814804168e-05
-1.95347396840171e-05
-4.65436339469307e-05
-2.35257977818719e-05
-2.41711252086202e-05
-2.17136683639386e-05
-3.35079915275885e-06
-2.65373166774961e-05
-2.65831461967159e-05
-2.27645157859379e-05
-4.93649541738199e-05
-1.1100428737295e-05
-1.41512295222448e-05
-1.30819137179909e-05
-1.8906863344072e-05
-2.28855989528819e-05
-3.15161827847737e-05
-4.69474582122239e-05
-3.24822798788319e-05
-3.99203347397391e-05
-3.77970845581729e-05
-3.09457984401832e-05
-3.81683337185542e-05
-2.00533144713665e-05
-1.83214708314066e-05
-2.94765561929258e-05
-5.22643607626008e-05
-4.22096793966582e-05
-2.960734248259e-05
-3.06238429935077e-05
-2.6709234711551e-05
-3.52670859210889e-05
-2.53872400794443e-05
-1.59198380465322e-05
-3.70635091423546e-05
-3.26689989480883e-05
4.87510476371473e-06
-1.80513931734386e-05
-2.95876100692582e-05
-2.30193691932649e-05
-3.71227523833217e-05
-1.780731189904e-05
-9.6610790826368e-06
1.8383852284176e-05
-3.8546459297114e-05
-2.10949152807988e-06
-3.21798894894393e-05
-1.47388997229738e-05
6.34540722754368e-06
-2.53736108024272e-05
-1.75912150140925e-05
-7.48803120651755e-06
-2.05398670744109e-05
-3.8628944423887e-05
-2.58479250880832e-05
7.13699027890425e-06
-1.3804292102198e-05
-2.41360494266129e-05
-5.08269438130523e-05
-5.68720154274908e-05
-2.38715086572146e-05
-3.04897876354321e-05
-2.63459064598331e-05
-4.61912225299979e-06
-2.30713363948794e-05
-3.34875108792774e-05
-3.68389416538394e-05
-5.67595256435135e-05
-3.47604991059798e-05
-3.40021908689802e-05
-1.40069415014792e-05
-2.28725900115521e-05
-2.99421877903344e-05
-1.96706440188147e-05
-4.62543550012113e-05
-1.33149767806652e-05
-4.94412298907091e-05
-9.14197268573218e-06
-1.2071660980267e-05
-2.45861815201372e-05
5.90584955013416e-06
-3.86792763264744e-05
-3.73919172181715e-05
-2.37903719704497e-05
-1.89052855270712e-05
-3.5562972767214e-05
-2.78474659474344e-05
-5.3699667326039e-06
-4.07715518023451e-06
-1.74289603437132e-05
-3.69828326476803e-05
-1.36791807286041e-05
-1.38480021371871e-05
-3.47688126882708e-05
-8.20851311986546e-06
-3.76681747496552e-05
-2.63939630951352e-05
-4.65179819667486e-05
-3.87251765801887e-06
-3.16402478961997e-05
-4.22822012132651e-06
-5.98557485616298e-05
-1.26589393903946e-05
-4.39104845890576e-05
-4.11842866796815e-05
-2.08970340834453e-05
-1.04790095408422e-05
-3.29655678877437e-05
-2.28461280635758e-05
-4.86736933150798e-05
-6.16771447634354e-05
-2.88066131154106e-05
-4.87592983850654e-06
-3.87151266947007e-05
-2.86548878267238e-05
-1.39724029142594e-05
-4.48118758432791e-06
-5.55632067025495e-05
-2.74640748259286e-05
-4.77771146994137e-05
-2.14956751655275e-05
-6.48172326227109e-06
-3.1653003989644e-05
-2.06504910854097e-05
-3.31256180864698e-05
-3.31968137345929e-05
-3.13006475220669e-05
-6.59971515144454e-07
-2.11833029344658e-05
-8.29841600597129e-06
-3.47256029764014e-05
-3.24086415298746e-06
-8.3210971832021e-06
-3.20271218069859e-05
-5.77700970941103e-06
-2.13126927832305e-05
-5.61016233433784e-05
-4.22794377906313e-05
2.56970397275232e-06
-3.06072667119863e-05
-2.4728608870696e-05
-2.66560607729311e-05
-3.41775380734181e-05
-5.3395018043922e-05
-2.78945306926311e-05
-2.67459692092709e-05
-2.50862477784994e-05
-3.44541974697684e-05
-3.84999643967571e-05
-1.93317616984693e-05
-4.40794963211348e-05
-3.51430586959265e-05
-4.38039083193951e-05
-1.88171134919842e-05
-3.2644923973743e-06
-3.95825202146194e-05
-2.05878738055488e-05
-9.76798868489447e-06
-2.57863878870919e-05
-3.21228805262643e-06
-2.84634572036913e-05
-3.93117325550453e-05
-2.46762054197067e-05
-1.84869274103854e-05
-4.71258102030846e-07
-2.90049453233587e-05
-1.19515186178201e-05
-5.29988388358508e-05
-8.0457265084564e-06
-7.69513305902575e-06
-4.167122179838e-05
-1.48775389338625e-05
-3.40998492476565e-05
-4.60128193177485e-06
-3.69119543355283e-05
-3.74967122910238e-05
-4.35801584862808e-05
-2.99995212635773e-05
-2.30104775985328e-06
-4.07051166548964e-05
-7.8146430132818e-05
-3.42958580349492e-05
-1.39298342716606e-05
-3.88933808994552e-06
-1.32652095800725e-05
-4.2803637811544e-05
-2.02799770153512e-05
-1.64077967377169e-05
-2.44243342529717e-05
-2.25743845687513e-05
-3.10170535517056e-05
-4.57189303240851e-05
-3.73786085407593e-05
7.06390496995923e-06
-1.18879744369639e-06
-1.40117924388154e-05
-4.17418233261976e-06
-2.73024386484845e-05
-1.81935941781745e-05
-3.22112609929068e-05
-2.7019839294886e-05
-3.02612420599158e-05
-1.28429304115361e-05
2.37196147047448e-05
-1.46465247126631e-05
-3.04442751891792e-05
-1.65243337674437e-05
-1.12736117947788e-05
-3.05207934637453e-05
-1.54343029158498e-05
-4.08331658344896e-05
-4.33614861422071e-05
-3.31694698236143e-05
-1.62285261417463e-05
-3.78950892307794e-05
-1.90737958865744e-05
-3.25342911748837e-05
-2.43325797464653e-05
-3.23972468193829e-05
-1.80863094484725e-05
-2.51572891659316e-05
-8.97829948359219e-08
-4.69892470328995e-05
-2.52725346828826e-05
-2.49168711600234e-05
-5.77228824729832e-05
-3.19076970366439e-05
-2.47181461433373e-05
-2.42471858962818e-05
-1.3469856620496e-05
-4.0396065837218e-05
-2.50917327981958e-05
-3.47866047648849e-05
-3.74136594329748e-05
-3.21423819684676e-05
-2.22053771181272e-05
-8.38305899978845e-06
-3.16845879425384e-05
-2.25869317619253e-05
-3.4470323224214e-05
-4.36468585159103e-05
-1.36369573767974e-05
-3.71553905403227e-05
-2.30292012233883e-05
-1.04331872943241e-05
-2.80260374564542e-05
-4.80298666549596e-05
-1.818178397465e-05
-3.16286325537857e-05
-2.99209555399503e-05
-3.06305128604831e-05
-3.1693710439425e-05
-4.07930415358061e-05
-1.75199608722426e-05
-4.02617175049517e-06
-1.55596683342437e-05
-3.70737852081865e-05
-4.44817375845339e-05
-1.65205172526088e-05
-3.57432187597801e-05
-1.74243926379689e-05
-1.660314871155e-05
-3.79007844217361e-05
-3.46057244716647e-05
-6.07332268167602e-05
-4.18340410996292e-06
-2.62756038873267e-05
-3.8412706676064e-05
-2.7849245903013e-05
-2.93447661514511e-05
-5.04695120026662e-05
-1.80426509730459e-05
-6.06010150591485e-05
-2.34786280126003e-05
-1.47881057742326e-05
-4.5158851247748e-05
-2.61484774177151e-05
-9.19118420771e-06
-4.92346460736392e-05
-3.43372456029236e-05
-3.12873308156648e-05
-6.2459514123714e-06
-8.62086115065861e-06
-2.38296310596092e-05
-4.33274383681785e-05
-1.70089009504696e-05
-1.86294587627322e-05
-1.69841196420845e-05
-9.60032700454358e-06
-2.84183865837951e-05
-1.08063149686844e-05
-1.55496064256049e-05
-2.71133598629765e-05
-1.23277087902607e-05
-3.47742772382e-05
-1.09886870441762e-05
-4.64615028130935e-05
-4.1957998471181e-05
-1.90103046709609e-05
1.5596100850674e-06
-1.73824606159738e-05
-4.61060940291491e-05
-1.57348192504902e-05
-5.14534335530431e-05
-2.5427716233406e-05
-1.28816339774991e-05
-2.21357796932575e-05
-3.19561415414465e-06
-2.25881218267213e-05
-2.61878557356865e-05
-3.26700124201009e-05
-3.4509178495518e-05
-2.87684892937888e-05
-4.08685843073099e-05
-8.12420081567281e-06
-3.13970198279781e-05
-2.36960899739169e-05
-4.82030775136778e-05
-3.7664691225812e-05
-3.33898363364843e-05
-3.8322059431976e-05
-4.22738595572776e-05
-2.39770317912893e-05
-1.9293246346164e-05
-2.5404771577497e-05
-9.05872352781117e-06
-4.40598567343077e-05
-1.63309232809434e-05
-3.73527319335205e-07
-4.41591562046721e-05
-2.88799488635875e-05
-3.61192058353413e-05
-1.8070192054153e-05
-3.95232024105076e-05
-2.99449383256455e-05
-6.22630123918559e-06
-2.0524699303676e-05
-2.61520376068012e-05
-3.96259481130772e-05
-2.05970251963306e-05
-2.0029836813291e-05
-3.43804668214643e-05
-2.69630767165673e-05
-2.26861459155365e-05
-2.07341666009592e-05
-6.31578237205893e-06
-1.42615183759463e-05
-2.501740032788e-05
-1.35165475651009e-05
-1.1406573850054e-05
-5.35716892165218e-05
-1.87481292496616e-05
-2.26119566274254e-05
-4.6061076456641e-05
-1.85638207349449e-05
-5.80181015389117e-05
-2.72421105637654e-05
-3.20910438657181e-05
-6.98447856852679e-06
-1.72919266432897e-05
-4.51122898108174e-05
-1.99278202409286e-05
-2.23171808222417e-05
-2.88289384310924e-05
-8.46327135726489e-06
-3.26293095962135e-06
-3.89550933802506e-05
-2.77141787663697e-05
-3.31262183730059e-05
-4.39006795176056e-05
-3.80674631193178e-05
-4.19674453393762e-05
-2.82346703308382e-05
-2.47160664521526e-05
-4.53847556467192e-05
-1.88401123908428e-05
-1.6223248025024e-05
-3.1328646999399e-05
-5.83969786961401e-06
-8.29499233346089e-06
-5.13614981518758e-05
-8.53354934055469e-06
-1.51974496642563e-05
-1.43493482513811e-05
-2.02203798020743e-05
-1.81595850776422e-05
-3.51878931340194e-05
-1.5960419559764e-05
-4.75798299398304e-05
-2.82067622738334e-05
-2.54710236539659e-05
-7.60485815945111e-06
-1.26548080313875e-05
-4.1351085546387e-05
-4.01374242492136e-05
-2.84208684544635e-05
-2.13316075011715e-05
-1.34199063398137e-05
-8.939254375517e-06
-2.89474094687039e-05
-2.92151422391219e-05
-1.81463899615666e-05
-3.48435427926132e-05
-2.51148876747395e-05
-2.90718143547968e-05
-3.50225582214699e-05
-2.52947477072952e-05
-3.09642731588349e-05
-8.83304367803808e-06
-1.58990306865676e-05
-1.99580876581112e-05
6.64795256974398e-07
-3.4520773075519e-05
-2.32022750866671e-05
7.84714003606969e-06
-1.36600610252959e-05
-3.51251498983802e-05
-3.36337518463993e-05
-4.2036595329757e-05
-3.66425566111823e-05
-5.08167475985593e-05
-2.90111681848197e-05
-7.03395399617215e-06
-2.46036784539507e-05
-4.4495206266637e-06
-2.70200310886529e-05
-7.24096704473564e-06
-4.02631209989058e-05
-8.18949066450497e-06
-1.40247725651258e-05
-9.24633487251832e-06
-4.22038771004426e-05
-4.76462563982731e-06
-3.68401132606543e-05
-2.83269257047327e-05
-1.54841275273325e-05
-4.28899747468035e-05
-1.91173813738832e-05
4.90541891544848e-06
-4.36833709830497e-05
-4.87181510706996e-05
-1.24109557918983e-05
-3.13850910038763e-05
-2.79105593615423e-06
-3.50361473584769e-05
-2.70357954850333e-05
-3.22578062851332e-05
-3.27398983257743e-05
3.75350979216921e-07
-2.56341093122346e-05
-5.77161576198586e-05
-4.40528844799895e-05
-4.22534694168218e-05
-1.47146786875976e-05
-2.17227492490315e-05
-1.26133269265877e-05
-4.35361608153154e-06
-2.0202495489838e-06
-4.08024169441269e-05
-2.6196493411953e-05
-1.71936628721924e-05
-3.95845628508961e-05
-2.83692977886424e-05
-2.83130128224328e-05
-1.40736129711055e-05
-6.20941344002759e-05
-2.01072287906379e-05
-3.41072241203115e-05
-2.12474633621946e-05
-1.93418748183627e-05
-1.68981576562557e-05
-1.65211114555368e-05
-1.61268878734848e-05
-1.02785700585357e-05
-3.98633068279019e-05
-2.43299604318356e-05
-1.74491792619677e-05
-2.69563160337572e-05
-1.9635782711519e-05
-5.7343843038074e-05
-3.7738879613359e-05
-1.7623559325508e-05
-1.09801533044608e-05
-1.2624331696454e-05
-2.0792790602165e-05
-1.94348303228509e-05
-1.90751310486139e-05
-2.02553563991707e-05
-3.3617379287924e-05
-3.89344626119966e-05
-1.00696589071366e-05
-8.27938130598119e-06
-2.43347533825998e-05
-1.24700371117812e-05
-4.0379369423959e-05
-3.69229973273356e-05
-2.20927544894132e-05
-2.73797156478988e-05
-2.95977262467056e-05
-3.14677671273022e-05
-3.96264170504722e-05
-2.53512909048084e-05
-2.80560483236694e-05
-2.24501380370502e-05
-1.85880896530719e-05
-2.99109874343588e-05
-1.70983564123302e-05
-4.63670178883901e-06
-1.30154839160561e-05
-4.97307670418809e-06
-5.02185259270673e-06
-2.57647892695839e-05
-8.89757224398695e-06
-1.2895776413067e-05
-3.66429379802629e-05
-2.36173013675255e-05
-5.09560074878547e-05
-8.55813757163823e-06
-1.82134596500026e-05
-8.00448442529512e-07
-2.51490121091295e-05
-2.54827408310765e-05
-2.99483907119274e-05
-7.71239282474539e-06
-1.57104115346988e-05
-2.14742986845798e-05
-1.96399671933675e-05
-4.28309880836296e-05
2.59582757482519e-06
-4.57068590250935e-05
-3.16170833825153e-05
-1.45944129289199e-05
-2.73268729748869e-05
-4.63714362056381e-05
-3.02686439433464e-05
-2.76602159719601e-05
-2.84057185195658e-05
-4.40128290793816e-05
-2.1060532926383e-05
-2.03331775544076e-05
-3.64710439758904e-05
-6.39705973026251e-06
-5.3392160480218e-05
-2.26945056498153e-05
-3.52026841214229e-05
-3.33600092183022e-05
-2.37260366604489e-06
-2.36193172565616e-05
-1.44602999923677e-05
-2.49066327899813e-05
-2.75885343981037e-05
-1.3110710408929e-06
-2.95961565603092e-05
-3.16744704045076e-05
-4.62995902627786e-05
-1.26155670860213e-05
-3.51272880584278e-05
-3.12053227415417e-05
-3.3909015907309e-05
-1.64955952631173e-05
-4.59935030127233e-05
-3.01634566556434e-05
-2.55666263855843e-05
-2.13325017582536e-05
-1.87263140969112e-05
-1.83794635357335e-05
-1.41251525247379e-05
-1.98795834937573e-05
-2.64965249335579e-05
-1.2556927945564e-05
-3.40905208137685e-05
-4.24744306375664e-05
-1.74832488811225e-05
-2.91286434152365e-05
-3.60590023893397e-06
-1.31645338827212e-05
-2.45836808277976e-06
-4.37724524136055e-06
-1.11171743357396e-05
-3.685490245333e-05
-4.85562627103858e-05
-4.91723438532034e-05
1.69088136840309e-05
-2.57245092123729e-05
-1.97673213015383e-05
-1.4186528511647e-05
-5.85551521108818e-05
-2.86928490151287e-05
-1.69164766125273e-05
-5.89857033443011e-06
-4.11726461159034e-05
-2.63174009956155e-05
-3.52379290908604e-05
-1.88200654493201e-05
1.0373474656359e-05
-9.17497408771619e-06
-3.77462521964917e-05
-1.86610587747454e-05
-2.34195090382182e-05
-2.85602664988067e-05
-4.06104607693392e-05
-4.20550321431437e-05
-2.88257343952803e-05
4.80764133888762e-06
-2.19319969410254e-05
-1.71631716284397e-05
-1.90889947203544e-05
-2.07539810310595e-05
6.03088285604821e-06
-3.09961785413521e-05
-1.51700600805879e-05
9.80188979647442e-06
-2.66778255064361e-05
-1.71693729410682e-05
-5.1986171420302e-05
-4.03704339487497e-05
-1.663725105595e-05
-2.70505368261693e-05
1.26710447107993e-06
-3.37761015034755e-05
-1.85688383667726e-05
-5.26756815712247e-06
-5.24528558401911e-05
-2.90789355993402e-05
-4.2911996175085e-05
-1.64997843703095e-05
-3.14377428895141e-05
-3.55719891797767e-05
-1.04106103562759e-05
-3.34255151233717e-05
-4.42062006208528e-05
-3.68195792400656e-05
-4.82079220232293e-05
-1.91379645779655e-05
-2.54406315578659e-05
-3.92875384502892e-05
-5.00474111001853e-05
-5.67173113029113e-05
-2.35919672031115e-05
-2.59610999467618e-05
-7.27601323146243e-06
-1.93587643015352e-05
-3.61748448121492e-05
-3.40384215813942e-05
-9.53252152824132e-06
-1.61352200195038e-05
-3.93006977733129e-05
-9.69207675128952e-07
-3.87839718448338e-05
-1.35518102471869e-05
-3.04544229416671e-05
-4.194375301834e-05
-1.87798302698051e-05
-8.56441746559338e-06
-1.89988092645461e-05
-2.71087609611627e-05
-2.32401536973026e-05
-1.99220806300684e-05
-5.65685533664282e-05
-4.00891786116865e-05
-6.35531158903795e-05
-4.12848405526056e-05
-3.33479630665648e-05
-2.35879107924918e-05
-4.13703856005076e-05
-1.57626397936491e-05
-3.40254982064886e-05
-4.78465418519663e-05
-2.44993318030896e-05
-1.64400358196616e-05
-9.84816132767566e-06
-8.26454212870455e-06
-2.62291276541574e-05
-2.95859239608999e-05
-5.47589762659598e-05
-4.01242537212026e-05
-2.07079207461321e-05
-5.49451922093679e-05
-3.70251558573109e-05
-2.03974130624577e-05
-2.16577918173321e-05
-1.74180398948084e-05
-3.32149293556107e-05
-1.72533140249022e-05
-2.40329725281039e-05
-2.6129467505887e-05
-5.79823860466868e-05
-4.42731096885249e-05
-2.0980261562057e-05
-3.60128299980344e-09
-4.81437608991675e-05
-4.13737383677841e-05
9.1325741337042e-06
-4.47053739053666e-05
-4.03255807895873e-05
-4.93302509900041e-05
-3.72797838259506e-05
-1.71409540217126e-06
-1.98566560734216e-05
-2.6734454627647e-06
-3.12725867046602e-05
-3.70612100159158e-06
-4.81677614765816e-05
-3.93747063965789e-05
-2.25790786567693e-05
1.2452884165636e-05
-1.18336769157981e-05
1.51837574004158e-06
-2.21512246638183e-05
-1.43175509670744e-05
-2.13314831249852e-05
-2.95120992940099e-05
-3.81921425000546e-05
-3.19722462991682e-05
-4.98548792032533e-05
-7.10782132466352e-06
-1.88691113535987e-05
-2.0452929663205e-05
-5.37505306427721e-06
-2.90483497593632e-05
-4.31272928258307e-05
-2.67926379761445e-05
-3.53690669240497e-05
-2.84391201087522e-05
-2.54159645463835e-05
-2.99135889634113e-05
-2.87115020029425e-05
-1.62651700373249e-05
-2.74568657841794e-05
-4.47642962253911e-05
-3.86373373888115e-05
-8.13736259421368e-06
-1.61307306288971e-05
-3.78279214102894e-05
-2.26351355731343e-05
-3.21784663251067e-05
-4.42928733917024e-06
-3.57671572578442e-05
-9.81765612766492e-06
1.28551682873959e-06
-4.1226967584153e-05
-2.38709493528566e-05
-1.27165666459808e-05
-1.06567357373338e-05
-2.7156779118944e-05
-3.32179296442559e-05
-3.33606873303305e-05
-2.16988834190597e-05
-2.96524125922264e-05
-1.57026375560707e-05
-2.18847495631512e-05
-3.74916758625723e-05
-2.10576900915597e-05
-1.75005348027362e-05
-4.01704906781727e-05
-1.95506010124636e-06
-3.55355704839212e-05
-4.39295305994673e-05
-2.10695506135599e-05
-3.71483729861297e-05
-2.83909739740546e-05
-2.90551398069304e-05
-2.97770267551449e-05
-1.51041169905672e-05
-3.92278282412179e-05
-1.87886720706703e-05
-2.89348576225087e-05
-1.09025727215213e-05
-1.75816257205971e-05
-1.45828191698657e-05
-2.86674172212338e-05
-3.54973420259471e-05
-1.56464295646266e-06
-1.0158835101975e-05
-1.223987835094e-05
-1.34097939900578e-05
-3.87453764456256e-05
-1.44319931098469e-05
-2.72926595745536e-05
-3.44468041173016e-05
-4.00076143549021e-06
-3.06785302165388e-05
-4.15472380120754e-05
-3.33967161523963e-06
-4.70512656489818e-05
-3.95100635051911e-05
-9.94768823711039e-06
-1.21203463137964e-05
-3.7430509637715e-05
-3.68581408609937e-05
-6.9211163088068e-06
-6.29323945884074e-06
-3.66000938049945e-05
-4.77483590356223e-05
-3.7641883968613e-05
-2.9106322757144e-05
-3.35343819630195e-05
-4.59620510439371e-05
-9.64061929566507e-06
-1.61041828375086e-05
-3.00534030099828e-05
-2.23438397639172e-05
-2.56067940618263e-05
-4.60186236716498e-05
-1.08527073308779e-05
-3.2455452726801e-05
-1.98951628051231e-05
1.85417402938171e-06
-1.14181680331605e-05
-1.21606095960507e-05
-3.9001471317342e-05
-3.49669808273203e-05
-2.46359256407137e-05
-1.09342399856349e-05
-3.3439206285077e-05
-2.97157296576857e-05
-2.05505457030546e-05
-1.0459181601138e-05
-2.29177191237595e-05
-3.4880400055529e-05
-5.29797444080922e-05
-3.47192714089296e-05
-1.46872814761732e-05
-5.33406719564518e-05
-2.141789994322e-05
-4.06376847771219e-06
-7.88336037485039e-07
-3.41516704460832e-05
-2.20815335063035e-06
-1.27367352999484e-05
-1.66063363533811e-05
-1.86382451860907e-05
-1.97588735133674e-05
-4.72654841080302e-05
-2.40836504496731e-05
-2.15373731392315e-05
-3.840935671079e-05
-1.79667060577979e-05
-4.31560587845901e-06
-3.39316630552203e-05
-7.27337154023249e-06
-3.37285994989029e-05
-4.39310325773127e-05
-1.85439435701479e-05
-4.48165684866831e-05
-1.71974856975135e-05
-1.83665652551051e-05
-1.24209746038502e-05
-2.32521295028143e-05
-1.95380862530377e-05
-1.0706687674939e-05
-3.74334245916787e-05
-5.96891463171822e-05
-3.16549236641599e-05
-1.91705131094531e-05
-2.44516176848908e-05
-1.65569865126903e-05
-1.45557253787756e-05
-1.95989258390311e-05
-1.08518097287069e-05
-1.87050078098028e-05
-2.44318516652219e-05
-3.54046927065562e-05
-3.5989808869575e-05
-2.26158695442251e-05
-1.42832241441596e-05
-1.62826425746554e-05
-2.761854037021e-05
-2.21223444208469e-05
7.55119919667982e-07
-1.3771586834108e-05
-4.07932500441575e-05
-1.48581909880153e-05
-4.12169911385533e-05
-3.28566624261816e-05
-1.36302949429217e-05
-2.93401003143288e-05
-3.59887036006523e-05
-3.27171633146439e-05
-9.3457193279063e-06
-2.99385944193707e-05
-1.38795877254034e-05
-1.17872077086027e-05
-3.62665221499507e-05
-2.22000161389045e-05
-4.54130497424192e-05
-3.70233113648347e-05
-2.75715903586823e-05
-4.07055894104065e-05
-2.37949388478617e-05
-9.29451240146955e-06
-1.83723006797988e-05
-7.55681780331452e-07
-3.42268281379681e-06
-3.34409438412118e-05
-4.6257371177363e-05
-3.44558687530484e-05
-3.87138322177823e-05
-3.00883457790922e-05
-8.55624422547972e-06
-1.40636972541518e-05
-1.99149795248498e-05
-2.23973066825409e-05
-2.62866324235488e-05
-2.18996264136444e-05
-7.06732773868459e-06
-3.19745979927219e-05
-1.72824259733269e-05
-4.86794635293438e-05
-2.68997798921296e-05
-2.18549390824857e-05
-2.12528214360506e-05
-3.51318477743785e-05
-1.02083849292967e-05
-5.24337442620469e-05
-1.40811583320893e-05
-4.06144137714378e-05
-2.94001956361842e-05
-2.56395758564216e-05
-1.77202198956429e-05
-3.0409539930269e-05
-5.15927607362543e-05
-1.29163225784673e-05
-1.35326180521941e-05
-1.51026514803547e-05
-1.90985560157623e-05
-3.11734226634212e-05
-1.44838490504257e-05
-2.14962723021029e-05
-2.394845616138e-05
-8.63294452636439e-06
-2.521695771237e-05
-1.31622646476821e-05
-1.38626690021573e-05
6.57851816496714e-06
-9.22764065214509e-07
-2.81985178009526e-05
-3.24040362943019e-05
-3.41471411219311e-05
-4.71556506691234e-05
-2.51936432174817e-05
-2.92161569312176e-05
-3.29563725758228e-05
-3.29653400625763e-05
-3.84245662426469e-05
-1.60079691002559e-05
-2.83249338800939e-05
-3.7997769863381e-06
7.54913257731222e-07
-4.02462780226991e-05
-2.99689249831675e-05
-3.16734738630043e-05
-3.48638647645525e-05
-1.45085036054047e-05
-2.03815649344966e-05
-1.53222695942493e-05
-3.29994503964752e-05
-3.5048427625577e-05
-2.72024653695164e-05
-2.19704059717441e-05
-1.84512070673929e-05
-1.47423167647143e-05
-1.43012029427001e-05
-4.96259097939051e-05
-9.98260803282076e-06
-3.99733562419405e-05
-1.56626977741564e-05
-1.15716139137547e-05
-2.30038157215739e-05
-5.38942392547255e-05
-1.79633689981793e-05
-9.79533805867918e-06
-1.43565957832556e-05
-3.2931611688709e-05
-3.24400786329353e-05
-6.87758687446297e-05
-5.41226246715271e-06
-3.96799510126355e-05
-1.83721691831235e-05
-3.20990343811103e-05
-2.52125452603454e-05
-2.09220711583024e-05
-1.47965795321223e-05
-2.59725745546584e-05
-8.1012814371799e-06
-5.21543045902257e-05
-1.28951752464494e-05
-2.66510208274388e-05
-1.26243131199914e-05
-3.2677723039372e-05
-1.61522868246161e-05
-2.18065487446352e-05
-1.42452342988799e-05
-1.65341064028039e-05
-3.28187695571878e-05
-3.53414619596156e-05
-5.83027849076644e-05
-3.88325031852228e-05
-1.84658928892613e-05
-2.10937619577739e-05
-1.59362594717363e-05
-4.52924908323496e-05
-2.17588128977605e-05
-3.28630017257654e-05
-3.78196212800924e-05
-3.04807814757174e-05
-1.22480923173103e-05
1.28779996311174e-05
-4.37081150652058e-05
-3.39654932516001e-05
-4.02149003918157e-05
-2.34612220670231e-05
-4.05049475451261e-05
-1.97396689916588e-05
-3.75818974812251e-05
-4.94536402146216e-05
-2.3923287653976e-05
9.62849114912258e-06
-3.67164657516001e-05
-6.79958390221127e-05
-2.9378933069128e-05
-2.74563351431714e-05
-3.27104015953019e-05
-3.16437699763727e-05
-3.33473996678698e-05
-3.60524486908028e-05
-2.61926567718842e-05
-1.61912728458799e-05
-1.44005497448889e-05
-2.65553628512158e-05
-1.45067769914041e-06
-3.30073360356828e-05
-2.90347020745086e-05
-2.35970712454792e-05
-2.52639577716277e-05
-3.14542090917996e-05
-2.90744430993936e-06
-2.25975617573769e-05
-2.42447281717374e-05
-4.85870404834065e-05
-4.20467358736922e-05
-1.75129690335573e-05
-3.15313081817604e-05
-3.02614570703661e-05
-1.30451467441479e-05
-1.32041718661266e-05
9.74973209605892e-07
-2.91232053882921e-05
-2.92037713334507e-05
-2.07176181403112e-05
-1.99961401673602e-06
5.75492700659137e-06
-3.65697933768509e-05
-1.72019591339252e-05
-4.21145505758127e-05
-4.13683915604523e-05
-3.35140729430432e-05
-4.05217802807102e-05
-3.00899655151762e-05
-9.2851904620732e-06
-3.17982502974374e-05
-1.19082863105001e-05
-2.86135531664137e-05
-9.97361787631271e-06
-1.71042417530103e-05
-2.78349907253613e-05
-3.13963275663272e-05
-2.22775767473706e-05
-7.94588824598931e-06
-2.15759510652461e-05
-4.38937593135106e-05
-2.7459308688075e-05
-3.90022240137126e-05
-1.59846285396754e-05
-4.01821761393139e-05
-3.8862545074896e-05
-1.93947316214437e-05
-2.78127732264395e-05
-3.37126922027906e-06
-2.29308625250376e-05
-1.9474805702642e-05
-2.09162453215905e-05
-5.09866215216989e-05
-1.30157335281583e-05
-1.58333322661915e-05
-2.34890811178343e-05
-2.41337299318633e-05
-3.04103518134792e-05
-3.588102329969e-05
-3.61929004817352e-05
1.12176280684172e-05
-1.65192223744761e-05
-1.71000012379383e-05
-4.79783372074872e-05
-1.28551086309053e-05
-2.48985048095812e-05
-3.31316695085239e-05
-6.30867410970766e-06
-2.46064256750051e-05
-6.38161589072619e-06
-3.1727089970779e-05
-2.07355820997119e-05
-3.81766573826232e-05
-2.67807779125294e-05
-1.4399702536757e-05
-2.79425076394458e-05
-1.37810008093402e-05
-2.63558861758089e-05
-2.84302413613033e-05
-5.120269471364e-05
-5.7878393458149e-05
-5.22537605863323e-05
-4.03792602314214e-05
-1.52374934492476e-05
-1.95229416601772e-05
-2.05142490617689e-05
-3.21032340998554e-05
-3.88305482757879e-05
-2.11950939368701e-05
-3.72742407705554e-05
-1.78749762813358e-05
-2.24871232385571e-05
-2.50048383925641e-05
-2.28484384575245e-05
-3.29119589372137e-05
-1.48694726847446e-05
1.96001382983973e-05
-8.30810456002432e-06
-9.95777512588929e-06
-2.09976357802161e-05
-1.15608814546466e-05
-1.46851416581302e-05
-1.2859868905933e-05
-2.73783387651788e-05
1.1327404756246e-06
-3.45496887670281e-05
-1.32205673499971e-05
-3.26827855097218e-05
-1.81050565975904e-05
-3.63866413101069e-05
-1.52472897794226e-05
-3.51723968613145e-05
-1.92855312856987e-05
-2.62296223105677e-05
-1.97855173708959e-05
-3.9523576871774e-05
-1.86731690875912e-05
-1.0827385371658e-05
-4.31169245042097e-05
-3.97197659217894e-05
-2.90627175002258e-05
-1.98156355024046e-05
-2.53643109871747e-05
-1.96518454238289e-06
-6.6625816652925e-06
-1.55242380910774e-05
-3.91610256936725e-05
-3.80765785064164e-06
-2.36971290733037e-05
-2.86971014511515e-05
-3.2272595733417e-05
-1.57557636108395e-05
-3.21743987675103e-05
-1.00432964327007e-05
-3.0637363713961e-05
-3.98355242010185e-05
-2.54959768987023e-05
-1.43323595968166e-05
-2.93181602742292e-05
-1.57014992622102e-05
-1.95576207065301e-05
-1.43464755001111e-05
-1.79184333469256e-05
-3.50273656895964e-05
-1.55167521496436e-05
-5.41445731284207e-05
-2.10019958759116e-05
-4.04299942031184e-05
-4.48829411494065e-05
-3.00505308643026e-05
-1.21906041735052e-05
-4.18630274904404e-05
-1.74670145555731e-05
-3.21968185814296e-05
-4.35648326213281e-05
-6.35186947565249e-05
-2.59429780864873e-05
-2.14893088291085e-05
-1.35970423933855e-05
-4.20786680578362e-05
-4.74836116831171e-05
-9.90250326460149e-06
-1.10756707929877e-05
-2.25967222209861e-05
-3.66547136704338e-05
-3.38426178328849e-05
-4.25219759309293e-05
-2.0380663561298e-05
-2.59771274370822e-05
-2.43458745663511e-05
-2.54045170504146e-05
-2.82438920590856e-05
-3.38527621507409e-05
-2.7282733460619e-05
-5.40049427919487e-05
-3.82407174890107e-05
1.44309699126435e-07
-3.59281638991077e-05
-1.89734946139617e-05
-2.50448997287313e-05
-1.43544277594904e-05
-1.10188685727013e-05
-1.99369939905682e-05
-3.97695980700188e-05
-1.03626915319036e-05
9.61784369658216e-06
-3.94382747511321e-05
-3.0858324659648e-05
-3.04261911534772e-05
-2.57021720458626e-05
-2.92210072060859e-05
-8.87267383962184e-06
-7.21031909431405e-06
-7.70795853880304e-06
-2.52449541919324e-05
-2.66010425891533e-06
-2.68703763226091e-05
7.12730377307408e-06
-3.76845460403401e-05
-1.7434240303692e-05
-2.76123702199616e-05
-1.71332435338437e-05
-4.73839631516474e-05
-2.34524556239761e-05
-1.8109334663884e-05
-2.70577805655503e-05
-4.11440719624481e-05
-1.06885212545895e-05
-1.49299505437385e-05
-3.34457842601418e-05
-9.95158290094925e-06
-3.26650773324647e-05
-2.58345144503749e-05
9.11024378420654e-07
-1.04654812154186e-05
-4.33192628626978e-05
-2.0943683174793e-05
-3.56061248721584e-05
-9.33931414516851e-06
-2.47612658143991e-05
-5.39602477075865e-05
-2.14387016819712e-05
-1.12515468062258e-05
1.08282682111223e-05
-3.76708109771936e-05
-4.39606255911642e-05
-1.19954828378006e-05
-3.92724279532679e-05
-4.88272043347981e-06
-4.11977386024492e-05
-3.5065841877039e-05
-2.50544216146767e-05
-4.86381865588336e-05
-3.43535987635648e-05
-2.38905821675013e-07
-4.94345137368366e-06
-4.06609899270651e-05
-1.36904613518257e-05
-3.18722954309253e-05
-3.36498633843674e-05
-5.04024626242641e-05
-5.22726266494949e-06
-1.54053467203848e-05
-2.63563529986582e-05
-2.11497004085486e-05
-2.81421092972081e-05
-3.17059124417737e-05
-2.66156249549146e-05
-3.08955422294031e-05
-4.5366573118614e-05
-4.51116531342857e-05
-4.34140265124043e-05
-3.32978939247387e-05
-4.3902981023366e-06
-2.62603506694048e-05
-2.42349038075414e-05
-2.68397616012207e-05
9.34647970386831e-06
-2.46841553892296e-05
9.92958631382544e-07
-2.30093781219137e-05
-1.47796966471437e-05
-1.0660459463631e-05
-2.09437698265118e-05
-3.2792802399853e-06
-3.14781078721972e-05
-1.14150465687836e-05
5.49045483038221e-06
-2.05934137486018e-05
-2.17919798873643e-05
-1.08910099209474e-05
-1.97833195646642e-05
-2.16451683657813e-05
-8.13716495462683e-06
-1.91270511687819e-06
-2.97404216391558e-05
-2.75505344522304e-05
-3.60866507005237e-05
-6.56690300361194e-06
-3.40742090142265e-05
-2.87056902682817e-05
-3.14184964176508e-05
-4.38287438419768e-05
-4.16591842375898e-05
-1.96753415417597e-05
-3.26489235276117e-05
-2.68808450288578e-05
-5.35682836937697e-05
-1.35966359875102e-05
-1.01439276984498e-05
-2.60755766377719e-05
-8.29264319509872e-06
-4.78972096908495e-05
-2.11224457270287e-05
-1.17466285261463e-05
-1.33809396168344e-05
-1.37173406607461e-05
-4.22574561789084e-05
-5.82160419536755e-06
-9.04377578314843e-06
-3.89157097376137e-05
-3.41940757377325e-05
-1.72665919685272e-05
-8.29506187401789e-06
-1.36383095922286e-05
-3.07215397591991e-05
-1.69430994112416e-05
-4.07648981997668e-05
-1.76896545809591e-05
-3.89188658924855e-05
-5.42371332141109e-05
-3.52435601142823e-05
-6.12376881179578e-06
-1.30407706520715e-05
-1.61735528633898e-05
-1.36467877985582e-05
-4.32048778705894e-06
-2.10350537484473e-05
-6.09603125971414e-06
-5.56848838131526e-05
-4.26221089164172e-05
-3.46677982463225e-05
-2.06326872509875e-05
-1.61173568181282e-05
-1.69769846478851e-05
-8.97849156014583e-06
-2.59300210187645e-05
1.9327233992545e-06
-1.83240080458111e-05
-2.56204975498174e-05
-3.78401299374746e-05
-2.70096208429362e-05
-3.28928838225846e-05
-1.38270181120254e-05
-1.19536734247e-05
-3.43365609875858e-05
-2.14898370826201e-05
-1.21859868023762e-05
6.88420293067503e-06
-8.62008805454202e-06
9.44524954443843e-06
-5.46352515157549e-06
-4.13052611100977e-05
-2.0216583557195e-05
-2.53315248476469e-05
-3.15172050178192e-05
-2.94369122295371e-05
-3.71429919092622e-05
-3.1677647400077e-05
-3.66950993898862e-05
-3.63617595508877e-05
-3.00149168649334e-05
-2.07151418969961e-05
1.7683953324691e-06
-3.76675030237833e-05
-2.2247604611345e-05
-7.52444974082236e-06
-3.91343536571981e-05
-4.05737552071156e-05
-2.51670180868194e-05
-1.92115955500531e-05
-1.25780229749466e-05
-2.83051396708292e-05
-4.05329341570493e-05
-4.60680385425299e-06
-5.43942277846004e-05
-2.68519275969684e-05
-1.38121473856115e-05
-3.30875354693407e-06
-3.31227273594589e-05
-2.85767935960462e-05
8.28348061633178e-07
-3.47757235742104e-05
-3.85957830660965e-05
-3.12936219659111e-05
-2.40130385590977e-05
-2.0458517191805e-06
-1.81342981713561e-05
-7.44506650788587e-06
-1.11318423152504e-05
-4.77987696702073e-05
-1.05792213343237e-05
5.95421539588314e-07
-4.45414681965241e-05
-4.3176406578672e-05
-1.73617238911804e-05
-6.19748985797526e-06
-4.40111383619636e-05
-2.60922961128006e-05
-3.7866902265958e-05
-8.20386406949458e-06
-2.16359403303445e-05
-4.36916349723503e-05
-2.73630783779889e-05
-5.07700547990523e-05
-1.77775938428857e-05
-5.27410731904222e-06
-3.54994287669824e-05
-3.28786825083241e-05
-4.55248726286222e-05
-3.54800884249302e-05
-1.87604412399624e-05
-2.75025651582039e-05
-3.09099389199593e-05
-3.35375664620788e-05
8.32096033416032e-06
-1.24650396927072e-05
-2.02215953810351e-05
-1.85307838688936e-05
-2.45093930553103e-05
-1.99338835252265e-05
-7.77422169214851e-06
-2.71347104136663e-05
-1.51721587870139e-05
-2.25788691730741e-05
-1.51487084341419e-06
-4.08791116732303e-05
-2.6110945932946e-05
-3.17651460222755e-05
-2.77906710774762e-05
-4.50705693222913e-05
-9.43455243853076e-06
-7.89899519973061e-06
-4.27132173426389e-06
-3.7529339499054e-05
-2.30076081346781e-05
-1.42130798465159e-05
-1.3372950467754e-05
-2.78826398560114e-05
-2.56435227293278e-05
-3.00339909016552e-05
-1.30798031420036e-05
-2.01670515591725e-05
-1.48736692524936e-05
-7.12573521422681e-06
-2.50021718931016e-05
-2.40734335656208e-05
-4.10073799817556e-05
-2.5626155895611e-05
-1.38150887057148e-05
-8.19817169543411e-06
2.96451534175667e-06
-5.45629233875172e-05
-1.83777949086534e-05
-2.51830914306741e-05
-3.6096634772104e-05
-3.5267354570588e-05
-2.68216541051145e-05
-3.6685704548247e-05
-2.63985586605445e-05
-2.21143693067786e-05
-2.91601333023923e-05
-2.1113321148653e-05
-5.69278479044973e-05
-3.20890670059296e-05
-2.49739293322974e-05
-2.94717458978841e-05
-8.68518076772286e-06
-3.47876679258883e-05
-4.21046904617127e-05
-2.51303869638374e-05
-2.61628717716814e-05
-2.58317694651882e-05
-1.68127913504152e-05
7.8901352135695e-06
7.71132465903792e-06
-2.43817921600346e-05
-1.25348255240258e-05
-3.7720946457082e-05
7.81082139649403e-07
-2.88839314666351e-05
-3.81947838987953e-05
-1.28963791384695e-05
-1.89660681434278e-05
-6.0559852565363e-06
-4.08353159825306e-05
-4.70478603502285e-05
-7.67619331062774e-06
-4.13499344408968e-05
-3.52212548082674e-05
-1.45012809334766e-05
-2.14813736284794e-05
-7.56217576427396e-06
-1.21490328304858e-05
-4.17708222848097e-05
-3.81268839958624e-05
-3.2832723939924e-05
-2.47121584533371e-05
-4.01068859039308e-05
-3.14191822317927e-06
-1.36993149467762e-05
-2.5078840649202e-05
-2.15705402490269e-05
-6.18509492297806e-05
-1.88879957646725e-05
-3.21891546885759e-05
-1.09034393550243e-05
-2.78703138946476e-05
-5.0972043442589e-06
-2.67961802736023e-05
-4.49108280443752e-05
-3.21604304161912e-06
-1.26200436283286e-05
-3.73429521006088e-05
-3.14527978869744e-05
-2.67919199678062e-05
-1.46394099604714e-05
-3.21743347149145e-05
-3.29040278768467e-05
-4.15001345720617e-05
-1.9065900710153e-05
-4.85196305455724e-05
4.1153409539707e-06
-2.33401796843523e-05
-1.90082876711813e-05
-2.23643627690895e-05
-2.30965054780877e-05
-9.43988428563409e-06
-2.19494423366379e-05
-3.74935229974028e-05
-3.27747186289104e-05
-3.61990055896517e-05
-4.39242946556301e-05
-2.09121649773767e-05
-7.3158768419804e-06
-1.62677215570837e-05
-3.08169485280926e-05
-3.71547868002094e-05
-2.74797569530571e-05
-5.07848851144685e-05
-1.24745403395691e-05
-5.21921174598883e-05
-1.55705211738447e-05
-4.13561977948435e-05
4.62286324798672e-07
-1.81217714497488e-06
2.2302786914621e-05
-4.19668741488305e-05
-1.41666021085993e-05
-1.17300688604138e-05
-2.36097000030826e-05
-4.3531649415199e-05
1.55901353747512e-05
-2.04814369792059e-05
-4.50504900403071e-05
-1.45210243100447e-05
-1.03443353639758e-05
-2.71360403353771e-05
-2.92212425289996e-05
-3.95747246984846e-05
-3.66821454128637e-05
-1.47976512630793e-05
-2.04018057503493e-05
-2.21079408000442e-05
-1.04272790590791e-05
-2.65061383545215e-05
-2.16183031484917e-05
-2.01611717500589e-05
-2.538418696964e-05
-3.15514885300158e-05
-3.0000878475105e-05
-2.48525202098029e-05
-3.34098655232922e-05
-2.82463725252652e-05
-3.03427626854271e-05
-2.89661376018445e-05
-2.6975980998506e-05
-2.64788638912064e-05
-2.52695503769469e-05
-1.29281704743335e-05
-2.8844571406864e-05
2.51806375572241e-06
5.28267193619841e-06
-2.13489100058732e-05
-4.6054086481863e-05
-1.12936711461682e-05
-2.68624068448964e-05
-1.84458318071316e-05
-4.39068474107766e-06
-4.43935381257392e-05
-7.76014327296579e-06
-8.71528372554607e-06
-4.13298195909142e-05
-3.01697165038106e-05
-3.09486094992386e-05
-9.91164535709499e-06
4.00922973728624e-06
-3.47374193767326e-05
-5.57498174433108e-05
-3.35408240687003e-05
5.96150028968574e-06
-2.17213597389213e-05
-1.99993608452211e-05
-2.38898513420591e-05
-3.49790705364564e-05
-1.72999331201519e-05
-2.60665571725241e-05
-2.64029354167922e-05
-6.85829035880977e-06
4.79970839060417e-06
-3.39739648561469e-05
5.48730808837486e-07
-2.2868800370774e-05
-2.20523233118074e-05
5.6369825057481e-07
5.09256957520733e-06
-5.66293233605186e-06
-3.4836036005729e-05
-3.883276509382e-05
-1.0389714313638e-05
-2.61780219897294e-05
-3.91850779204717e-05
-1.87765182354965e-05
-1.93259945928357e-05
-8.61419786121581e-06
-1.5963594759888e-05
-3.02433692865878e-05
-2.64707246340597e-05
-3.00128793710835e-05
-4.2388412622414e-05
-2.23360480680911e-05
-1.32799582266799e-05
-1.65127011177048e-05
-2.59024540615182e-05
-1.43237084970705e-05
-1.413506402344e-05
-1.72840316778127e-05
-2.79061213812331e-05
-2.66647453687628e-05
-3.7462856072173e-05
-4.73973841087687e-05
-2.02405631488318e-05
-2.56904034627809e-05
-2.01997280005221e-05
-1.92620219984943e-05
-1.69910804827318e-05
-8.31759987907723e-06
-3.17621638615056e-05
-4.28237339134294e-05
2.88146073687969e-06
-3.57022690405393e-05
-1.70731717647395e-05
-2.07370648987015e-05
-2.8206794054405e-06
-4.12139929202377e-05
-2.85841936489725e-05
-3.57273709393932e-05
-4.54842773692129e-05
-2.25065934449916e-05
-1.38823312611475e-05
-2.27087761053121e-05
-3.02025266417269e-05
-4.32186486973224e-06
-1.51111284137392e-05
-2.43067648903605e-05
-2.22204246630239e-06
-2.90358409781118e-05
-4.27518285735284e-05
-1.9264526353467e-05
-4.26510984905762e-05
-1.01083691767912e-05
-4.61102368044988e-05
-5.0378650701025e-05
-3.2770221014777e-05
-3.42693370817568e-05
-1.43991003706164e-05
-4.59325782608268e-05
-2.76687688882259e-05
-8.06065145002922e-06
-1.68922165248694e-05
-3.59954237147086e-05
-9.02080192314984e-06
-1.495242097446e-05
-1.35450967161598e-05
6.98029270960925e-06
-4.69274161660383e-06
-2.69808206588829e-05
-2.92636375139386e-05
-3.56345158831769e-05
-2.10583663755011e-05
-3.7231754902832e-05
-5.63865968835569e-05
-1.60296836778766e-05
-2.6111920130237e-05
-4.39502547429578e-05
-9.77576814346969e-06
-1.49989447693037e-05
-2.649978065518e-05
-2.91095120621467e-05
-5.13129047768587e-05
-3.8262379232129e-05
-1.23339328747174e-05
-2.68149325620057e-05
-5.98113611823005e-06
-1.16552095202996e-05
-2.48393334102012e-05
-4.35411155614442e-05
-7.88231166018696e-06
-2.61389662693655e-05
-3.30384083996102e-05
-3.02387271919708e-05
-9.54335785225965e-06
-1.89161613679208e-05
-2.43216143675538e-05
-4.83233298750509e-05
-1.45150821435225e-05
-2.97984834134464e-05
-2.58314733619847e-05
-3.03261464775723e-05
-2.92779762991723e-05
-2.08644892055492e-05
-2.13306810407773e-05
-4.34574470504406e-05
-5.79575681627009e-06
-1.56153488449918e-05
-3.40299826114137e-05
-3.48644753837438e-05
-3.96980008789464e-05
-3.31814559688719e-05
-1.02777258344804e-05
-2.98748070952398e-05
-1.0332154343924e-05
1.66939869707279e-06
-4.61997568168147e-06
-2.65469571259386e-05
-2.49534874244311e-05
-3.46839507520953e-05
-5.5305795062373e-05
-1.02926223832285e-05
-2.91120375479165e-05
-3.18153873367088e-05
-2.5998316759484e-05
-1.5924458893223e-05
-3.71540998479291e-05
-1.14424262866318e-05
-3.48896100323415e-05
-4.33606623724133e-05
-3.28569794845772e-05
-2.03326146312182e-05
-4.24594374631981e-05
-4.93899566709843e-05
-4.12018381016519e-05
-3.16470093113138e-05
-2.81509889871872e-05
-2.59491408117221e-05
-3.23706242796833e-05
-1.64963984980532e-05
-4.34261555264676e-05
-3.23289894007108e-05
-3.9668663968389e-05
-1.71130228186199e-05
-2.95969403263531e-05
-2.98664153302355e-05
-3.44063830582505e-06
-2.71386919547604e-05
-6.3019779420144e-05
-2.79649370110838e-05
-1.74851313063235e-05
3.50167994586581e-06
-1.42753952754738e-05
-3.85997638655839e-05
-3.41831293731102e-05
-1.28621421557356e-05
-3.03421279555017e-05
-3.56363998128766e-05
-3.35039110796238e-05
-5.63895610511544e-05
-1.79820953509382e-05
-1.06673754664054e-05
-1.38413421325333e-06
-2.34650016374188e-05
-4.02056683401312e-05
-2.27299698050122e-05
-3.48575089639163e-05
-1.31949727154348e-05
-1.58971388257438e-05
-1.42977851987735e-06
-3.07570501082545e-05
-1.060116001853e-05
-2.44972879057564e-05
-3.86666996256774e-05
-2.61395251231321e-05
-4.28215474659916e-05
-6.23700874125529e-06
-2.30054073113337e-05
-1.52561735456733e-05
-4.09487505798298e-05
-1.36553988759429e-05
-3.64118580806972e-05
-6.00346437971381e-06
-1.66519703279487e-05
-3.05991388804766e-05
-3.61459006786623e-05
-5.37130882396783e-05
-5.77209609146749e-05
-1.68706779760959e-05
-3.33494792234197e-05
-8.2843995446823e-06
-2.73737661834481e-05
1.01426710362879e-06
-2.82890327007642e-05
-3.40385037422756e-05
-3.55871462661342e-05
-3.61707436122135e-05
-3.95810458459517e-05
-1.91023404460631e-05
-2.71346592656656e-05
-3.13771084084902e-05
-2.03542463589099e-05
-2.30741000853215e-05
-3.93906566344851e-05
-4.34864623095707e-05
-1.30277936639839e-05
-2.69511578728819e-05
-3.27812844817667e-05
-2.79757071614128e-05
-3.13993080071213e-05
-3.44888727733539e-05
-3.33422125814077e-05
-4.67708620255479e-06
-1.36981684110274e-05
-2.36902507434e-05
-2.01182621253048e-05
-3.7240489521005e-05
-4.58614831217548e-05
-2.50031871117034e-05
-7.76257572048999e-06
-3.77459573380565e-05
-1.41638909294345e-05
-1.39730260898103e-05
-2.85667963827192e-05
-3.93873252837878e-05
-3.42316358815512e-05
-1.89922448937598e-05
-1.93779312979046e-05
-4.09269230665053e-05
-5.57629472471442e-05
-3.65786784587729e-05
-2.53857419052822e-05
-7.00976431499437e-06
-3.15890211309805e-05
-2.86064879233181e-05
-3.39139321519873e-05
-2.09044113290869e-05
-2.35920317208955e-05
-4.9754244116316e-05
-5.98828222909071e-05
-2.43818692816747e-06
-2.65084722610135e-05
-4.44493281928637e-05
-3.28177861474109e-05
-1.80415760101597e-05
-3.7529269850657e-05
-1.33512157413138e-05
-5.10867706587172e-05
-2.8000879049628e-05
-3.11510593001179e-05
-2.69400846408226e-05
-3.25778564171521e-06
-4.15759811749505e-05
-3.91239690365024e-05
-3.2500966254931e-05
-5.15356882377074e-05
-1.90863967176146e-05
-4.39350632282799e-05
-3.81138065501378e-05
-1.28616122101986e-05
-2.29609809106638e-05
-4.47598951858813e-05
-1.89192471914833e-05
-1.29637055885522e-05
-3.00630094187527e-05
-1.92996272553695e-05
-2.39287096700906e-05
-2.6930871613439e-05
-5.54105538239327e-06
-2.14909484863076e-05
-2.51271930553583e-05
-1.4222067978803e-05
-4.00653187357289e-05
-2.05566981252848e-05
-2.56257248400626e-05
-1.13352777730279e-05
-1.6002320897786e-05
-4.67870900929308e-05
-3.23830007390145e-05
-7.92615903200826e-06
-1.30990139624692e-05
-1.04221854540358e-05
-1.53142625980737e-05
-4.62722741130153e-05
-2.89293514696987e-05
-1.56850146991323e-05
-2.51077919698433e-05
-4.4380933181274e-05
-1.27172123067202e-05
-1.25133862447543e-05
-3.39907011962464e-05
-3.61069978830024e-05
-8.520364212047e-06
-4.2476374357493e-05
-1.61429675362602e-05
-3.13972285025605e-05
-3.31782707332669e-05
-1.16131878177956e-05
-3.42070912431288e-05
-2.74922799822709e-05
-1.82887070602077e-05
-2.47215193175019e-05
-3.3235301093265e-05
-5.60594381980896e-06
-2.45538266883713e-05
5.50738772713127e-06
-3.97829133257779e-05
6.63535138752995e-06
1.27678915932765e-06
-2.32733695379617e-05
-2.54384051304009e-05
-3.52720560994627e-05
-3.40881523060863e-05
-1.0729809937288e-05
-5.01254221426429e-05
-9.38667078213614e-07
-1.09366288482281e-05
-2.62685056434864e-05
-3.2708857598572e-05
-2.84956228013771e-05
-1.73769458841678e-05
-5.31204967266881e-05
-6.49609362003706e-06
-3.50148835230582e-05
-6.58608560097667e-06
-2.36296327710592e-05
-3.72429018184797e-05
-1.19005443789061e-05
-2.20979537972703e-05
-3.87047210069524e-07
-3.47212851329408e-05
-3.20076831352114e-05
-2.67272405908684e-05
-2.05913165293138e-05
-8.03072323186753e-06
-1.87092374466889e-05
-1.96242009617645e-05
-4.62156015949901e-05
-3.07882964348757e-05
-3.82638656429418e-05
-2.72053660650089e-05
-2.86073558224959e-05
-2.1406608122994e-05
-2.61452768754711e-05
-1.9704690234162e-05
-3.190143094774e-05
-2.17490795438091e-05
-1.9985144430041e-05
-1.64261320526043e-05
-2.82579225381628e-05
-3.93131129425536e-05
-5.28771187510353e-05
-3.8180873405657e-05
-3.09415952761094e-05
-4.41445912928896e-05
-2.7081606150334e-05
-4.11732222445855e-05
-4.33434085485649e-05
-3.88780987894328e-05
-1.76724370184851e-06
5.28902197475305e-06
-1.25201505539509e-05
-1.86679097067408e-05
1.5157595154075e-05
-1.9191086280848e-05
-2.54629872974838e-06
-4.17379391412383e-05
-2.453420733141e-05
-4.43263628585052e-05
-6.55831928208046e-05
-3.05006536284341e-05
-2.11320329147092e-05
-4.55796981308997e-05
-2.14248391043424e-05
-1.15046972329466e-05
-2.29414377704313e-05
-2.88493916742795e-05
-4.15787661143089e-05
-2.31488424758631e-05
-2.1869458031274e-05
-1.77303248530969e-05
-3.90132666978063e-05
-3.83147171028861e-05
-2.93753022895755e-05
-4.535144676973e-05
-1.92270616966159e-05
-2.3809252802678e-05
-3.0589442808812e-05
-1.56015125668204e-05
-6.57956967357281e-05
-3.28121410377117e-05
-2.16937454546087e-05
-1.69870366333673e-05
-4.09031932594065e-05
-1.92627432652413e-06
-1.9651188292108e-05
-5.90088127293809e-05
-3.27215265013513e-05
-2.7044719833113e-05
-3.55470858154384e-05
-3.32236224201766e-05
-1.96705509052184e-05
-2.53660293112929e-05
-4.69723239124623e-05
-2.11471512739963e-05
-1.99222141801836e-05
-2.76574204581156e-05
-1.54859893310557e-05
-1.78095027104579e-05
-5.5214817795563e-06
-3.62831468178756e-05
-1.04991875508222e-05
-1.51553924455788e-05
-3.34763680496533e-05
-5.74380562147191e-06
-1.40850775027894e-05
-2.13796970639008e-05
-3.96076003905109e-05
-3.85898473043127e-05
-4.67810497387091e-05
-4.26020134052207e-05
-4.65049772453969e-05
-2.42955656804094e-05
-3.54890725840634e-05
-4.72594845999477e-06
-2.56445037977094e-06
-2.54496887353522e-05
-1.4167054686906e-05
-3.06432392781547e-05
-4.42096081897048e-05
-1.57236951631609e-05
-3.46311023393329e-05
-8.18535058034389e-06
-4.67397713014077e-05
-3.70713288413025e-05
-1.05100198982122e-05
-2.75511512650823e-05
-3.22634843306422e-05
-1.94595008427513e-05
-4.67141281958623e-05
-2.65181720840727e-05
-1.17487983552489e-05
-2.20372853798356e-05
-2.63425035584079e-05
-1.35070291570718e-05
-3.6216295823926e-05
-3.70223501259656e-05
-1.10748990669802e-05
-3.47621563641887e-05
-5.09037673774009e-05
-7.32966597883779e-06
-2.14451100466855e-05
-2.22434890664202e-05
-5.38815285256279e-05
-2.20071998904073e-05
-2.19562319969093e-05
-1.97658115785988e-05
-3.44439097866081e-05
-1.89735503679447e-05
-3.13133871118719e-05
-2.96067376007223e-05
-3.97694051150677e-05
-3.99075430441317e-05
6.75410309554233e-08
1.28338237520302e-06
-9.73276220703893e-06
-3.15293377185427e-05
-2.70570721286286e-05
-1.94739981709832e-05
-2.85697375663814e-05
-2.44922646981067e-05
-3.21789480239243e-05
-7.76246562886721e-06
-5.42567938896391e-06
-1.44491958697885e-05
-1.11626565461081e-05
-1.85830814492841e-05
-1.30500574295438e-05
-3.88298607911513e-05
3.66723474587629e-06
-3.3978657745719e-05
-2.42496624279059e-05
-4.52691026918645e-05
-4.18703738910959e-05
-3.77123878076225e-05
-3.26505393876524e-05
-2.68525961541564e-05
-3.13242151105872e-05
-9.18705644301093e-06
-4.17971880348137e-05
-4.7893912942855e-05
-3.2427934840594e-05
-2.78175348114183e-05
-5.92427610393816e-06
-1.49854444568368e-05
-4.88951556167451e-05
-4.88163129025095e-07
-3.68760231491492e-05
-1.02130431678371e-05
-2.09291056718652e-05
-1.89020766316899e-05
-4.29463504782538e-05
-1.90593315262064e-05
-2.31849715995894e-05
-5.56217542885058e-06
-2.89111112016408e-05
-2.70830384781805e-05
-1.91669523604395e-06
-3.98540858211237e-05
-1.79812354773998e-05
-1.97974393983386e-05
-2.70826777448074e-05
-3.70980827670718e-05
6.55583251163934e-06
-3.03035974135198e-05
-3.73723064834982e-05
-3.84733669439841e-05
-3.10088083244247e-05
-3.1427912331152e-05
-5.41533691840114e-05
-2.7011011680151e-05
-1.42241723674555e-05
-3.698133127587e-05
-2.71565134187341e-05
-3.15217246513654e-06
-1.1371714527237e-05
-3.95573257695371e-07
-2.56005071734328e-05
-3.84505892324445e-05
-3.83427333095788e-05
-1.94073751511739e-05
-5.72339844596883e-05
-2.88010398214091e-05
-2.73487731589246e-05
-2.3543045002775e-05
-4.01275146020032e-05
-2.55111572416049e-05
-4.27709016920028e-05
-3.41790415064871e-05
-3.77907635619059e-05
-3.85025447954297e-05
-2.90518664260429e-05
-5.48233027169739e-05
-3.56728626901305e-05
-2.60222153492001e-05
-4.05874513488543e-05
-1.07811404494989e-05
-1.9843107364072e-05
2.02353491375387e-06
-3.81020302180558e-05
-3.03602091226717e-05
-5.11554339453911e-05
-1.71221749292934e-05
-3.13003584731229e-05
-3.51788364225938e-05
-4.29122096290249e-05
-5.33263054873131e-05
-3.32282516337801e-05
-2.60067489872453e-05
-1.21005055818882e-05
1.0877933963586e-06
-1.21832618085949e-05
-3.83947324519009e-05
-2.10464592461188e-05
-3.20344570254316e-05
2.85432690389801e-05
-3.40140203020121e-05
-2.12478626812797e-05
-8.96738221473571e-06
-1.35349207854077e-05
6.85222321399596e-07
-1.92831199537725e-05
-2.35850036113168e-05
-3.123472863515e-05
-3.72828466606922e-05
-2.3026880827214e-05
-2.72565667760085e-05
-5.55900091338923e-05
-1.33911774281176e-05
-1.77053756415371e-06
-1.26681190738693e-05
-3.19089714270991e-05
-4.18558227855108e-05
-1.06085786846959e-05
-2.94317405685144e-05
-2.93357010488113e-05
-1.71814973281519e-05
-2.45631954380468e-05
-2.56378661746798e-05
-1.74100508344608e-05
-1.39381300110694e-05
-1.69945970496812e-05
-2.38568609187934e-05
-3.20167474455005e-05
-1.63418669544252e-05
-4.43066060232396e-05
-2.00161402272563e-05
-2.1632041146448e-05
-3.20427906861887e-05
-3.86043296688586e-05
-3.26560542199383e-05
-8.17067316582106e-06
-2.69255179507682e-05
-2.42556708326223e-05
-4.84536723048984e-06
-1.79558967560654e-05
-4.33089739540528e-05
-2.53094139276957e-05
-1.82976416164434e-05
-3.86305170643883e-05
-3.84786955714623e-05
-2.58999997753154e-05
1.02868582827199e-06
-1.27904203692497e-05
-2.93541395632915e-05
-1.98870461409306e-05
-3.56458440665266e-05
-9.08213425640763e-06
-7.73692511464348e-06
-3.93648201830434e-05
-1.01467781722347e-05
3.17729634334298e-06
-2.7650970849483e-05
-7.96642364324424e-06
-1.4652856534995e-05
-2.21864674315156e-05
-1.97090381311374e-05
-3.52500316538663e-05
-2.25491288084323e-05
-2.59442578816831e-05
-2.52723879242472e-05
-4.13332118129107e-05
-4.47528211040799e-05
-1.89247549435136e-05
-4.47299720696892e-05
-2.00875016028062e-05
-2.53656998836759e-05
-2.01233857742029e-05
1.41564259687725e-06
-4.80083534068863e-05
-1.07721449184496e-05
-4.68453061995002e-05
-3.81113035933618e-05
-4.12519570311151e-05
-1.88775714399869e-05
-2.79942822083698e-05
-6.17940407863857e-06
-2.32430070532518e-05
3.95370401132143e-06
-4.49581997615136e-05
-2.52093659243014e-05
-4.13587615773959e-05
-3.4130562257622e-05
-2.11356395564372e-05
-8.92836850559961e-06
-1.63722824642038e-05
-3.86946095741657e-05
-3.84930020803152e-05
-3.89273962646948e-05
-3.70385141254367e-05
-2.29441404644553e-05
-1.34579005260909e-05
-3.33458509131612e-05
-2.1624881318208e-05
-4.82712561177258e-05
-3.69693755039469e-05
-2.22698757171454e-05
-5.96669292055384e-06
-2.55422218655701e-05
-2.09864363595876e-05
-3.21591578899391e-05
-1.51779969512187e-05
-2.54081015357822e-05
-4.00528474269009e-05
-5.78420007512386e-05
-1.28139409387783e-05
-3.37535912444568e-05
-2.81307962040151e-05
-3.59541578083597e-05
3.57878554474019e-06
-6.6777422372646e-06
-3.82832145815282e-05
-2.53574047231778e-05
-3.78040615302458e-05
-2.63389181200417e-05
-1.41299188788807e-05
-6.32198626145698e-06
-1.2265773173065e-05
-3.35084685312873e-05
-2.86065541622894e-05
-4.06997572663607e-05
-5.17509584436831e-05
-5.28120714867169e-06
-2.40386419499035e-05
-1.74733106559349e-05
-1.30408963681142e-05
-4.51452233730026e-05
-1.38102633368525e-05
4.9218218036813e-08
-3.65514896415543e-05
-1.37363398842139e-05
-2.6558368738189e-05
-2.80991161354582e-05
1.80762116854652e-06
-2.52923027138657e-05
-2.1111911344224e-05
-1.969348407319e-05
-1.39779159451278e-05
-2.62175250402232e-05
-5.19402239974789e-05
-1.9010501882703e-05
-3.67419785362329e-05
-4.22976930618475e-05
-3.01411149132287e-05
-3.05023205868793e-05
3.50909151304826e-06
-3.17820994448421e-05
-3.18048944682624e-05
-5.35428000488923e-05
-3.27278089086048e-05
1.7580362916669e-06
-2.91031180733897e-05
-3.74362594199937e-05
-1.77876734195461e-05
-2.04675024841858e-05
-6.58084763036678e-06
-1.56506209626471e-05
-2.83592740549841e-05
-3.43470940856974e-05
-1.8304499291617e-05
-3.63279282140292e-06
-3.4429185861117e-06
-3.06528587564111e-05
-4.3605903322462e-05
-1.81220542233832e-06
-5.07386805357351e-06
-2.6101323151983e-05
-2.2386084083973e-05
-6.71081515242682e-06
-1.98552079652543e-05
-2.22676450641474e-05
-3.85481178092712e-05
-2.66068958492374e-05
-3.9969046903439e-05
-2.85181299519028e-05
-1.92685857563699e-05
-1.11402610741802e-05
-8.25001263519775e-06
-1.0241155980891e-05
-3.60981687323097e-05
-8.4900212413604e-06
-2.9318202736327e-05
-3.70997960984848e-05
-1.22888512103134e-05
-2.52315356447955e-05
-1.53066179729203e-05
-5.96710723487559e-05
-2.96474366485021e-05
-3.60745657466557e-05
-2.23750063297332e-05
-3.05471453218856e-05
-1.49528653078985e-05
-2.02316278792327e-05
-1.4405398668177e-05
-1.96295467661721e-05
-2.69434975201375e-05
-2.63304057302504e-05
1.41438668233294e-05
-3.20383659142507e-05
-3.89103040589536e-05
-2.47229358174528e-05
-4.0671547609876e-06
-2.66828837479692e-05
-6.49628146919414e-05
-1.06649743976118e-05
9.56892902273217e-06
-2.13068617228721e-05
-2.88816151387939e-05
-4.09145690037135e-05
-3.17747358318136e-05
-2.75564886579524e-05
-3.21008167647124e-05
-2.81781114144276e-05
-4.42576274752041e-06
-6.02524478530816e-06
-3.22602485213696e-05
-1.70173443251524e-05
-2.01585432953415e-05
-9.17975046523714e-06
-3.77129261728193e-05
-5.38677373578643e-05
-3.93239880710028e-05
-6.3771403564215e-06
-2.33267762955747e-05
-4.11419907745856e-05
-4.09500887915592e-05
7.15286826538223e-06
-4.37063553625059e-05
-2.93861979185605e-05
-2.99995876206577e-05
-3.41162135610136e-05
-3.58949769195765e-05
-3.50412366605723e-05
-3.26811139809518e-05
-1.8931663332211e-05
-3.08580880543575e-05
-6.56063677007436e-05
-2.11702449373563e-05
-1.90324887922622e-05
-2.97435021453543e-05
-2.10224086324776e-05
-5.6448338772325e-06
-1.17073026920358e-05
-2.09016771916987e-05
-2.3506582864156e-05
-4.155275932143e-05
-1.99673668339417e-05
-4.81136167622709e-05
-2.95199867642733e-05
-4.25290934347885e-05
-1.51709550587246e-05
-2.17258788830769e-05
-8.22017671514529e-06
-8.09330525586086e-07
-1.49317293353799e-05
-2.77454912524614e-05
-1.11173412287445e-05
-1.66142929246919e-05
-3.9154368174484e-05
-5.02104444414205e-05
-3.82446257277073e-05
-3.3486679804142e-05
-2.10364006306718e-05
-3.4323926921616e-05
-2.59220468903196e-05
-4.99934839185189e-05
-1.97095644397671e-05
-2.04686788974021e-05
-2.98631697868654e-05
-1.18223621592819e-07
-2.53834274141154e-05
-1.92835303737333e-05
-5.4184645735648e-06
-4.17020139772363e-05
-4.19194131899301e-05
-7.9729821220707e-06
-3.26291296426933e-05
-4.75449787396191e-05
-2.98138639941817e-05
-4.06693739677097e-05
-4.95004822205662e-05
-4.26318703744834e-05
-3.95628846118911e-05
-2.60890738499085e-05
-7.40652794499339e-06
-1.6710064568921e-05
-5.88552913045753e-06
-3.59389564489542e-05
-6.85374163146272e-06
-3.26426583685964e-05
-2.89447004224349e-05
-1.6330977860662e-05
-2.92595324332831e-05
-1.65372518338852e-05
-4.22148908146573e-05
-1.79230203050784e-05
-2.34426859480796e-05
-2.07090559551973e-05
-4.38653453228163e-05
-2.9414094051371e-05
-1.87649546597238e-05
-2.11654292604008e-05
-3.09596674737622e-05
-2.6319358257481e-05
-1.5674041998403e-05
-2.77560954402787e-05
-4.48546425819579e-05
-2.16266423007871e-05
-2.77135184775523e-05
-2.76687260546842e-05
-1.88501962707353e-05
-2.38673837793999e-05
-1.54290549914642e-05
-3.06191704475738e-05
-3.93701968391551e-05
-4.19263254681646e-05
-4.32850462470515e-05
6.1698787834998e-06
-4.82245076305977e-05
-7.15348949264905e-06
-9.78183158972265e-06
-2.92899557020123e-05
-2.67833885953087e-05
-9.29597485712574e-06
-2.52604478586008e-05
-3.97131101739477e-05
7.57012751046687e-06
-5.15270589562234e-06
-1.65423594872982e-05
-6.28442973906735e-06
-2.32383508357673e-05
-2.91091013069121e-05
-2.96876337055757e-05
-2.2263443953081e-05
-5.07210190531635e-05
-2.89138343945337e-05
-3.43877724208239e-05
-1.21262129471261e-05
-1.36347967723052e-05
-3.50941583850779e-05
-2.67479602636495e-05
-3.44006984502585e-05
-2.00814182138206e-05
-2.30757081534885e-05
-1.68618111811401e-05
-1.89572747150602e-05
-3.32223108262871e-05
-3.88049984882081e-05
-2.07171860084884e-05
1.76760678821229e-06
-3.09820036406574e-05
-1.95640143087581e-05
-1.32069600813734e-05
-5.32291299007327e-05
-2.70128834298056e-05
1.4538286073305e-05
-3.78005035162675e-05
-1.66940140676336e-05
-2.308497006966e-05
-1.89068341298716e-05
-6.04518079597069e-06
-2.49067648105254e-05
-1.65315202819732e-05
9.15018050626083e-06
-2.3741262842065e-05
-4.24382526516237e-05
-4.0191408380426e-05
-2.26824393855098e-05
-2.97049569380108e-05
-3.31321278079192e-05
-2.74519330517431e-05
-3.19190849032884e-05
-4.09938229386488e-05
-1.75688386723444e-05
-3.24279520202378e-05
-6.67044682241201e-05
-1.47945721475972e-05
-1.74131664099168e-05
-6.24338788505267e-06
-1.22040523310114e-05
-6.90457408213933e-06
-2.80017588077905e-05
1.59921739380776e-05
-2.89860057630132e-05
-1.82971447805944e-05
-3.38874167159232e-05
-4.41793328875889e-05
-1.40542953358789e-05
-2.01403776489738e-05
-2.27016781574064e-05
-3.39063849040072e-05
-2.33808103946316e-05
-1.2788344111137e-05
-2.74759248270896e-05
-3.13839079689378e-05
-2.98923291437646e-05
-4.37989576398878e-05
-1.40467069202572e-05
-1.71651051146355e-05
-1.54632797297462e-05
7.46262894996011e-06
-2.27477861669034e-05
-3.29139246212079e-05
-1.13164537217922e-05
-4.41420372492687e-05
-2.18183314209093e-05
-2.73707718922573e-05
-3.71979539308475e-05
-2.50872057136979e-05
-2.37736237502941e-05
-3.56586999990833e-05
-2.86045139704692e-05
-3.07677946240647e-05
-4.2034128559614e-05
-3.58209127764447e-05
-2.49146706308826e-05
-8.12610189573607e-06
-3.50247294679591e-05
-1.9261456370536e-05
-2.39660159941769e-05
-4.54321771644893e-05
-5.38205720501788e-05
-1.70937247684125e-05
-3.41531663005947e-05
-1.38334296091589e-05
-1.11618639951978e-05
-2.20122912944956e-05
-1.55865415478273e-05
-1.43342004800027e-05
-1.77436820585118e-05
-4.29388582132587e-05
-3.59495036937938e-05
-2.11534679713362e-05
-2.36971260379317e-05
-2.52451124476226e-05
-3.69502931494707e-05
-2.84357488445798e-05
-2.12485611777039e-05
-1.44034958469577e-05
-1.09457890806023e-05
-1.94190122786358e-05
-4.6500941089418e-05
-1.95060866409137e-05
-3.71413261296452e-05
-5.76516799985957e-06
-2.0044382170267e-05
-1.61656851429808e-05
-2.37714069345839e-05
-2.93598897130542e-05
-2.20245503042596e-05
-2.97955055155719e-05
-2.5646871005122e-05
-3.2846457252771e-05
-4.18340878798102e-05
-3.13493997209483e-05
-2.63270679652147e-05
-4.26208919584571e-05
-3.92785478089272e-05
-3.37672595811757e-05
-1.91714174279142e-05
8.82523276108703e-06
-1.86595448306405e-05
-1.7063027435829e-05
-3.87675780109546e-05
-5.25335195426669e-05
-3.80885333435859e-05
-1.30516936611836e-05
-1.28992362383416e-05
-1.76674073948809e-05
-1.62256670993503e-05
-2.7865921247303e-05
-2.75675822963128e-05
-3.58722236450032e-05
-2.55719739252583e-06
-1.68742783556094e-05
-2.13623281510645e-05
-2.9288736698933e-05
-1.42273661509875e-05
-4.78984667031399e-05
-2.42270647310731e-05
-3.01841308588404e-05
-2.22872270596482e-05
-2.39353975615052e-05
-2.52493895432212e-05
-5.4331145366777e-05
-2.73747317322749e-05
-1.43785496853418e-05
-1.03978900851481e-05
-2.79734609131158e-05
-2.77859142391384e-05
-2.89817810025433e-05
-5.12095717978516e-06
-1.36417348689993e-05
-2.0157460570087e-05
-1.40149749357607e-05
-1.92172947496084e-05
-1.50535036484491e-05
-2.42597813724299e-05
-1.56050506193979e-05
-8.26385598902484e-06
-2.8999531305688e-05
-2.66851091908416e-05
-2.69413687962715e-05
-1.25980320226011e-05
-1.37471928345491e-05
-2.75823936197387e-05
-6.27577460396644e-05
-5.04312116042226e-05
-3.20495576223793e-05
-2.36386815745756e-05
-1.53122175086609e-05
-6.08685432549312e-05
-9.02334610483564e-06
-2.06650163809364e-05
-4.08714387477134e-05
-2.70382576481446e-05
-3.05432509456365e-05
-2.86559280869598e-05
-1.13680319333569e-05
-1.54344219790594e-05
-2.46273936567592e-05
-4.74810848447806e-05
-2.79815818601746e-05
-1.12720461224205e-05
-4.10567122866491e-05
-1.93948241483214e-05
-2.10530209820928e-05
-8.27314996151422e-06
-3.81597988449572e-05
-2.76883657865786e-05
6.37343088423582e-06
-2.38160422521384e-05
-3.5102253081082e-05
-1.93754172167963e-05
-4.13740603371006e-05
-3.47324023162109e-05
-1.09890003230342e-05
-3.43634249030023e-05
-3.68231882048246e-05
-3.65710436581584e-05
-2.21446693800499e-05
-2.00764468146706e-05
-3.96679490555324e-05
-5.54564177091161e-06
-4.46073525295798e-05
-4.21255165944953e-05
1.42137609050864e-05
-3.4874569705402e-05
-2.68423856527177e-05
-2.00965242542831e-05
-4.46926523806883e-05
-2.40351526930912e-05
-2.2571360546977e-05
-2.65776479007514e-05
-1.05463810603968e-05
1.45154258393916e-06
-2.5456364293738e-05
-2.74519799005914e-05
-2.124657516572e-05
-2.16567924370809e-05
-2.46179814774344e-05
-8.8590356497163e-06
-1.10046629658192e-05
-3.44471020252656e-05
-3.95870073614936e-05
-3.76381913572239e-05
-4.20552288380066e-05
-2.38562732041058e-05
-5.46484754570053e-05
-8.75242990050457e-06
-2.39665793448593e-05
-4.84744644344854e-05
-2.96235504710752e-05
-2.2158504860257e-05
-4.27396400878186e-05
-4.58639789092703e-05
-2.9008821833212e-05
-1.29594595397458e-05
-5.12941084275163e-05
-2.91306642648894e-05
-5.63221549685542e-05
-2.97647659510124e-05
-2.49638472198983e-05
-2.75543708873519e-05
-4.53469326553317e-05
-1.03692087249237e-05
4.70633342765187e-06
7.12659518466924e-07
-2.81418005711492e-06
-3.7695220134027e-05
-3.61282009312566e-05
-6.22210994932338e-06
-1.16015564260441e-05
-2.78833657866837e-05
-3.15044915722921e-05
-1.55356191054162e-05
-3.60069971774786e-05
-3.14032492828222e-05
-2.84177915297423e-05
-5.77626850468247e-05
-3.85706275788249e-05
-2.13535423985904e-05
-2.85347436921782e-05
-3.720124131624e-05
-6.39021818352666e-05
-2.13347272983331e-05
-7.54121599016005e-06
-1.20668645799914e-05
-1.61078784339724e-05
-2.0804041675412e-05
-4.39691725324404e-05
-6.23044660394824e-05
-3.26151672290002e-05
-1.82658444821757e-05
-3.03634735351679e-05
-1.75425206161974e-05
-4.17608796991711e-05
2.61673354270385e-06
-1.21001009586891e-05
-1.5984514049247e-05
-2.35790329531329e-05
-2.94808998869632e-05
-3.20293790095688e-05
-2.93446995094712e-05
-1.87996533929355e-05
-3.86093219412882e-05
-4.00638538092228e-05
-3.11994953544111e-05
-5.48763381828141e-05
-3.27572313786974e-05
-3.35098330209539e-06
-2.6091047623165e-05
-5.60407372472926e-05
-5.82029631890286e-05
-3.74880214043359e-05
-4.2467632181313e-05
-2.84462072122077e-05
-1.34793133159812e-05
-1.98712811941287e-05
1.75477544402504e-05
-2.91806564220041e-05
-3.96213757586857e-05
1.33189418169188e-05
-1.42616446559532e-05
2.67758032744152e-07
-2.90166935926626e-05
-1.82576457936358e-05
-1.92377512809958e-05
-2.09216233909984e-05
-1.84135371079824e-05
-9.51308765670473e-06
-1.94203648993789e-05
-7.29344702686403e-06
-3.20778871064506e-05
-2.0936354869605e-05
-2.66577030265518e-05
-3.84828338435692e-05
-4.48795054371464e-05
-3.4069093531014e-05
-1.42806238151383e-05
-1.15130572730761e-05
-2.60400042778546e-05
1.59059081459646e-06
-2.32024872771358e-05
-2.59049221163979e-05
-1.14592618652824e-05
-4.71740534601792e-05
-1.75118790306364e-05
-8.40709686619459e-06
-1.63287325693431e-05
-1.58574546682619e-05
-2.26522997217223e-05
-3.31848182531883e-05
-3.47946809603921e-05
-2.57300165414717e-05
-1.91964957740776e-05
-1.62340616174509e-05
-1.81581745513077e-05
-2.94825919984353e-05
-2.78296140683521e-05
-2.13937396604596e-05
-3.92500329839536e-05
-2.71645064971073e-05
4.25004527458287e-06
-2.0574054670262e-05
-2.90078100004778e-05
-2.25572559281747e-05
-2.54487399294489e-05
-2.22200389434495e-05
-3.61427499811178e-05
-1.76814926574818e-05
-3.53439771863933e-05
-3.14980126311718e-05
-2.72887799552394e-05
-2.55232188188685e-05
-2.15440525142123e-05
-2.10861168284264e-05
-1.64368166453803e-05
-3.0048638140134e-05
-2.98053596685052e-05
-1.91585746663198e-05
-1.95006709696513e-05
-1.85410825734395e-05
-3.17510295152682e-05
3.77333734654228e-06
-2.51747488899477e-05
-1.40877202104374e-05
-4.30120703098748e-05
-3.61565078210775e-05
-1.89098184422376e-05
-3.81100295526276e-05
-3.5156458257239e-05
-2.24190243559155e-05
-2.86583425548228e-05
-3.28075421469145e-05
-1.52731751266981e-06
-6.89473594728096e-06
-4.597723971621e-05
-1.25680527080197e-05
-1.82683960702691e-05
-2.07192856553137e-05
-1.13487680261306e-05
-1.20451355182423e-05
-5.95665223556114e-06
1.32570361805533e-06
-3.65455006778985e-06
-1.75181427403229e-06
-3.44776986554037e-05
-1.40815518053303e-05
-3.3664422704874e-05
-1.76084774129639e-05
-3.68797175701436e-05
-2.52794771224316e-05
-1.52242268434302e-05
-4.02254642287631e-05
-1.52418068787565e-05
-3.54840380777201e-05
-2.57626177938431e-05
-3.31573388386791e-05
-1.59753331359333e-05
-2.03437935167593e-05
-1.86415561256193e-05
-3.64344416590648e-05
-3.88748650368147e-05
-2.92231126551196e-05
-4.39614256124167e-05
-6.44016428708875e-06
-6.62655401624966e-06
-3.08793491141186e-05
-5.34294775130776e-05
-3.94513817807938e-05
-3.93422890867397e-05
-2.07700042728382e-05
-2.88562151106779e-05
-3.5812845603437e-05
-2.94378509709954e-05
-3.10232978587772e-05
-1.9175650099239e-05
1.37194518095603e-06
-3.65603486322617e-05
-3.57934213729779e-05
-2.36556447352587e-05
-2.60724015729104e-05
-5.21107064416917e-05
-4.77610628860343e-05
-1.78408885543649e-05
-2.3616633013646e-05
-3.32291797519668e-05
-3.42663751436272e-05
-3.98516559800548e-06
-9.70697950937763e-06
-1.61348764264488e-05
-2.50459997880833e-05
-1.64048020441658e-05
-2.68796478417846e-06
-4.90704124428922e-05
-3.29466592522261e-05
-2.90129656172457e-05
-1.6819971986781e-05
5.7273976106081e-07
-4.60844908021526e-06
-6.46792558584917e-06
-2.42871304601324e-05
-5.52965744037827e-05
3.08479793261732e-07
-1.26621667028182e-05
-2.28234860436657e-05
-9.60273025442372e-06
-2.68158472985498e-05
4.31140922040935e-06
-9.57734000631458e-06
-1.78658819616726e-05
-3.8641019486814e-05
-2.84044232259283e-05
-2.46621615145165e-05
-1.62946034898803e-05
-1.85257805063279e-05
-4.5523834926465e-07
-2.45717567502728e-05
6.644361635747e-06
-1.6663313017642e-05
-1.48787630515293e-05
-4.63155520225255e-05
-1.4062228490107e-05
-4.12917554984479e-05
-4.3340357361406e-05
-9.01980340267635e-06
-3.11745269282608e-05
-3.82888013709353e-05
-1.60202542312285e-05
-2.39184679828096e-05
-2.55063757134962e-05
-4.1981477275047e-05
-1.13577994017346e-05
-3.0440439245131e-05
-1.22062516609525e-05
-3.51915196661666e-05
1.13707063132529e-05
-1.21666274364989e-05
-5.12603056151632e-05
-3.55321693024097e-05
-2.90241888036783e-05
-1.26264921982119e-05
-2.99815041166745e-05
-3.18226421691974e-05
-1.48553477878813e-05
-4.81492246874282e-06
-3.82856418336216e-05
3.57182117700331e-06
-1.78919317604187e-05
-8.54125325557682e-06
-3.85496084402485e-05
-4.13353756840037e-05
-2.82973646583622e-05
-1.92183789641137e-05
-3.00146738400379e-06
-3.23744868593275e-05
-2.63326032705053e-05
1.05358201521596e-06
-4.95859816663903e-05
5.0538779647024e-06
-2.51908831280646e-05
-2.55584119118394e-05
-2.35842338988852e-05
-1.40887984866882e-05
-1.94869427484397e-05
-2.42208572312425e-05
-4.15737745637635e-05
-6.83119838899186e-06
-2.21358602005901e-05
-3.09384504272642e-05
-1.47244372362706e-05
-2.74909539871929e-06
-5.70187239773924e-05
1.39738899268965e-06
-2.07994722757766e-05
-3.87358235073267e-05
-3.47334665614169e-05
-4.39072231823295e-05
-2.87130911245438e-05
-5.55900819009005e-05
-3.87183475724913e-05
-1.65249732116538e-05
-3.08221503410678e-06
-1.36676840032714e-05
-2.44387547754203e-05
-2.67757336095257e-05
-3.86555037438515e-05
-4.90028292286071e-05
1.22937183757028e-07
-3.98939896211539e-05
-2.23450713904476e-05
-3.56068276505033e-05
-2.86032136635451e-05
-1.99766203111321e-05
-1.31956387953801e-05
-2.4286871696065e-05
-4.99710560743147e-05
-2.86331139281582e-05
-2.63704746201044e-05
-2.00454540063154e-05
-2.59815193931786e-05
-1.30741726537183e-05
-5.25515829673217e-05
-3.74736663136392e-05
-3.67576812024862e-05
-4.03615003429489e-05
-3.0443245192889e-05
-2.28580632632413e-05
-2.45627556334211e-05
-2.54749491621981e-05
6.98814619329245e-06
-3.33275921202936e-05
-1.70951966917676e-05
-2.8062063331224e-05
-4.16965295522257e-05
4.31187223418687e-07
-4.71413112105714e-05
-5.865316461857e-05
-6.94796652919435e-06
-1.63605474352548e-05
-1.03603494302466e-05
-4.42367359650555e-05
1.71859289043895e-05
-2.85046159894474e-05
-1.03897183602592e-05
-6.90822584493034e-06
-3.06650061596583e-05
2.3240553838287e-06
-3.20462701851466e-05
-3.36215345952186e-05
-3.99634230449331e-05
-4.08064826037324e-05
-1.37404836713545e-05
-2.08646797236483e-05
-1.30874103826798e-05
-1.19207158547317e-05
8.58106502473809e-07
-3.50682712969861e-05
-2.6633629340299e-05
-8.44531092356575e-06
-5.08892131261002e-05
-1.44297175197817e-05
-1.13904553833788e-05
-4.3507564994067e-05
-2.04852630798985e-05
-3.74837277391584e-05
-7.57046956409222e-06
-5.0495536122428e-05
-1.31173816976987e-05
-3.07296550704005e-05
-1.69865515605241e-05
1.31075925107895e-05
-2.55399330726361e-05
-1.56610726282023e-05
-5.17146828490165e-05
-2.46917249477827e-05
-1.90904098665277e-05
-4.90761485258611e-05
-2.88629057151289e-06
-1.47834582102521e-06
-3.2994657126327e-05
3.17482772166658e-06
-2.50496475485064e-05
-1.26124422530344e-05
1.81397813808892e-05
-2.02924899984736e-05
-4.49755023975555e-05
-3.50954773731214e-05
-2.67203074416901e-05
-3.06791768100573e-05
-2.58908170360648e-05
-2.66585595737676e-05
-1.83166280233298e-05
-4.37184848859213e-05
1.81238431245444e-05
-2.64519971937046e-05
-1.88658004952297e-05
-3.78502445210104e-05
-2.19268619092073e-05
-2.3883993993046e-05
-4.64260734399205e-05
-3.77076209491616e-05
-5.0461505170474e-05
7.13850441126146e-06
5.89599195606813e-06
-1.19115074915638e-05
-2.99461139101782e-05
-1.90733371119204e-05
-3.2776582351654e-05
-1.55933005424491e-05
2.66800561507155e-06
-5.17803526058988e-05
-3.53303668048299e-05
-9.97513026046407e-06
-4.84407544484098e-05
-2.11820624029204e-06
-1.73391418565651e-05
-2.6782538487798e-05
-3.68174826599631e-05
-2.93648701050033e-05
-4.77513073755663e-05
-3.87314828598059e-05
-2.18101527710242e-05
-3.58063954944602e-05
-8.93016174113817e-06
-1.26854995532689e-05
-1.89578912630247e-05
-9.46147802546273e-06
-2.9596311242932e-05
-1.23701257697417e-05
-2.41534478866901e-05
-1.4144992935646e-05
-8.041641538514e-06
-1.58489073869304e-05
4.40161565975591e-06
-2.96906250383432e-05
2.06969557227832e-05
3.12911586415312e-06
-4.0359462979046e-05
-3.11761224885206e-05
-3.00700993202906e-05
8.43942740076046e-07
-1.78632150905612e-05
-3.16671688335415e-05
-4.05021763234985e-05
-4.02531009294282e-05
-3.72944509607507e-05
-7.88507850206264e-06
-1.72700175452485e-05
-3.84148528099846e-05
-3.62079966677463e-05
-4.65129713601386e-05
-1.79923900712083e-05
-6.80872000013365e-06
-3.66342721863415e-05
-1.34260772890368e-05
-1.44047268931175e-05
-3.22959485199086e-05
-3.19660065583911e-06
-4.60404743146697e-05
-3.00113699642567e-05
-3.57072607380273e-05
1.09551591366961e-05
-3.2600267590028e-05
-3.95900543917634e-05
-7.96978717753916e-07
-3.86834213425135e-05
-1.31189220324517e-05
-2.45329896381165e-05
-3.01490038354557e-05
-1.94692246973476e-05
-2.89882333721857e-05
-1.43283695128898e-05
-5.39329817341481e-05
-2.01823642214422e-05
-2.94711904205097e-05
-3.88439204194251e-05
-1.15259568007015e-05
-5.94560891536409e-05
-2.78419721874171e-05
-4.05756883007701e-05
-3.59869232419747e-05
-5.8965826851404e-05
-3.15981594218224e-05
-1.77005399999516e-05
-3.46433284080102e-05
-9.01886514058414e-06
-1.47709215981061e-05
-9.44124265272765e-06
-2.87315184985055e-05
-3.31735863302188e-05
-3.12525614114151e-05
-5.22156681798272e-05
-4.35412163755526e-06
-3.14671146560709e-06
-3.39763894938722e-05
6.47786771914782e-07
-2.69029780982336e-05
-3.08430156874733e-05
-1.93841032602401e-05
-1.8634377311909e-05
-5.47998521103888e-05
-1.8851790240999e-05
-4.41185176777503e-05
-2.01397328353253e-05
-1.11994954002494e-05
-2.65478131208055e-05
-5.29284890794575e-05
-1.17461546997857e-05
-5.14755389455389e-05
-3.49123844640631e-05
-6.91191145004053e-06
-3.66768253825452e-05
-2.29734428116137e-05
-5.60589078099844e-06
-1.77995176357325e-05
-3.85626444223999e-05
-2.66345947338753e-05
-9.53596915709389e-06
-4.07715272921456e-05
-6.14347440167396e-06
-5.38660153069669e-06
-2.14767890740017e-05
-2.04072514949582e-05
-2.18277732554454e-05
-4.10343504468669e-05
-2.43751826772715e-05
-1.20552763579441e-05
-1.54329730209981e-05
-2.19547976777646e-05
-4.63022576241151e-05
-2.33307725271934e-05
-2.75355380322761e-05
-3.22430889428313e-05
-3.681831803734e-05
-9.18448940668666e-06
-1.59524151096939e-05
-3.43509561325479e-05
-9.79210750261052e-06
-9.47589456325198e-06
-2.80884686460715e-05
-2.7008765261514e-05
-9.62070670760524e-06
-3.87838732125171e-05
-2.34090160209129e-05
-1.18707664315099e-05
-2.21903845593682e-05
-3.21409173298791e-05
-1.26933340862522e-05
-2.8659098339785e-05
-3.25756931001589e-05
-3.07778773424082e-05
-3.96491060233804e-05
-4.30035517395613e-05
-1.80619921555453e-05
-2.69569089981394e-05
-3.65559109121201e-05
-3.19669217075587e-05
5.26463853787281e-06
-4.46371366616002e-05
-4.51671812815664e-05
-2.19351779352252e-05
-1.93766549034442e-05
-2.4327284339251e-05
-1.64478514672394e-05
-3.46404431958298e-05
2.13431526200298e-06
-4.20594829220134e-05
-2.57362573227486e-05
-2.58282857051069e-05
-7.24326080210115e-05
-3.60186361983552e-05
-3.43021521932582e-05
-1.49663205811048e-05
-3.89374031778495e-05
-3.96208064203851e-05
-3.3949516873721e-05
-2.93501508533947e-05
-2.72485927096588e-05
-1.85986525387192e-05
-3.3779978885751e-05
-3.81607893759009e-05
-1.5804932795588e-05
-4.93626104102219e-05
-3.87021099098497e-05
-4.01911588792231e-05
-3.18013689795381e-05
-3.4090811784197e-05
-3.00649328733091e-05
-1.86240997053769e-05
-4.02593594212421e-05
1.47745596774874e-06
-3.63041142984959e-05
-5.08131529648608e-05
-2.51982576915007e-05
-1.62743874645401e-05
-2.71621012162239e-05
-2.82974451594434e-05
-4.27617892542565e-05
-1.02737450988082e-05
-1.25771598706327e-05
-2.17208253905188e-05
-3.52776320066418e-05
-5.19307138838329e-05
-2.21182278211584e-05
-4.0181490391749e-05
-2.7327464499612e-05
-4.44928157901831e-05
-1.88106493236373e-05
-5.57302788355374e-07
-2.64051656250493e-05
-2.3774629979629e-05
-5.02867096012557e-06
-5.21572442076003e-05
-3.56393430247415e-05
-2.30068108588202e-05
-2.37067686108953e-05
-6.15676769324765e-06
-3.67563185066592e-05
-2.96557171595325e-05
-1.20160211758921e-05
-4.56744046105278e-05
-1.78370626884457e-05
4.25594600274551e-06
-1.37175309331588e-05
-1.70479289713255e-05
-4.25266456627587e-05
-1.02827551053291e-05
-2.84009133945031e-05
-2.55578992388752e-05
-2.74135933678739e-05
-5.20528133437942e-05
-2.36793310737495e-05
-3.52710658504464e-05
-1.80576751794549e-05
-2.85939620006074e-05
-3.18409210161569e-05
-3.74015219430907e-05
-2.53065423082816e-05
-4.01009807693855e-05
-2.09420635319819e-05
3.16947742533956e-06
-2.95064749903096e-05
-2.99007749183551e-05
-1.47907672421372e-05
-7.93458864910219e-06
-4.56072211630354e-05
-1.35792392838005e-05
-1.50575006826285e-05
-3.15012971532623e-05
-1.12259208437431e-06
-2.65641170015015e-05
-1.68990316209655e-05
-2.83442311624625e-05
-1.49897150842011e-05
-2.78900096734262e-05
-5.4984152174817e-05
-1.44360693127643e-05
-3.97956736528473e-05
-1.07516776567817e-05
-3.39954920078377e-05
-4.82652184324322e-05
-4.71457572778561e-06
2.41405361890729e-06
-3.91966199201078e-05
-1.08873846599922e-05
-5.5459618228402e-05
-2.7090119714372e-05
2.46813708602029e-06
-1.02730249405517e-05
-2.049611082092e-05
-1.6336673448742e-05
-2.69565549812822e-05
-4.56491512116953e-05
-7.10640237364412e-06
-1.9233140587378e-05
-7.76725880779435e-06
-1.69616983295034e-05
-7.97467878051902e-06
-2.62771853139405e-05
-9.77115414465497e-06
-2.48963837756552e-05
-2.10455432841608e-05
-4.49877155942987e-05
-2.66137131502662e-05
-2.49996489995075e-05
-4.08199128961712e-05
-2.18387266563913e-05
-1.74357521485146e-05
-1.17697809086307e-05
-2.93139094548993e-05
-2.29857094618094e-05
-1.34530084463475e-05
-2.81033203915792e-05
-2.78908460960389e-05
-2.68282626730059e-05
-3.66272644820659e-05
-4.1908777316745e-05
-1.05190477334048e-05
-4.45473646160941e-05
-2.88756816012024e-05
-2.01896506360607e-05
-1.2532940433804e-05
-1.83669354702851e-05
-1.99854015103639e-05
-3.83431350146847e-05
-3.99786710450899e-05
-4.00987277363476e-05
-2.19404482981681e-05
-2.82910167559391e-05
2.34956217149854e-06
-4.46351071317964e-05
-8.62059096983304e-06
-4.72019946723153e-05
-2.44620448322227e-05
-2.60350108151324e-05
-1.73369364103738e-05
-1.33972449095267e-05
-2.1782114537907e-05
-1.86523799644699e-05
-3.73398081574356e-05
-1.49770640801093e-05
-8.37174917516824e-07
-2.14288594656214e-05
-3.64379713154322e-05
-2.05947899433652e-05
-4.25357660846367e-06
-2.46954058452328e-05
-7.66996835150736e-06
-3.31296418424127e-05
-1.6819832678981e-05
-2.07113931015195e-05
-6.29137783246507e-06
3.15957378803033e-06
-2.07297198059728e-05
-2.05056943368856e-05
-5.0567051698882e-05
-1.0519341018524e-05
-2.13611266147841e-05
-3.2951348320568e-05
-5.18134397092856e-05
-1.32595733891436e-05
-5.4903865683306e-05
2.0717629816861e-05
-5.79873468658962e-05
-3.31644429312335e-05
-2.46141559750246e-05
-1.34252955631158e-05
-2.69164666432563e-05
-1.47161313873236e-05
-3.6265236120965e-05
-2.38000993516214e-05
-2.78803199580715e-05
-2.83344256141232e-05
-7.40727997010611e-06
-2.71081751279956e-05
-2.80678730856534e-05
-2.72532322580198e-05
-3.177519189616e-05
-1.92423116182802e-05
-2.41151461893277e-05
8.19189387933237e-07
-1.36475130884802e-05
-2.29931966151706e-05
-2.64758200007018e-05
-1.14455865383008e-05
-2.28077286981731e-05
-2.75635488576809e-05
-3.9436741793784e-05
-3.38890225128009e-05
-1.57856323385182e-05
-2.49182498953e-05
-3.10482766982895e-05
-2.58904645879786e-05
1.67889999388142e-05
-2.547690313331e-05
-4.23800692640339e-05
-1.59805476580196e-05
-2.68976094295928e-05
-2.09841256351283e-05
-2.79249367460175e-05
-4.28377597282659e-06
-2.31296811331597e-06
-3.55208543516979e-05
-2.62308184950981e-05
-1.47503730184056e-05
4.57521844825088e-06
-4.09201132291447e-05
-1.80986494113676e-05
-2.4714541568904e-05
-9.43498764719814e-06
-2.41372238310217e-05
-4.19822474274445e-05
-1.08503919917526e-05
-1.78040186820846e-05
-5.58046135417454e-05
-2.38778463199935e-05
-2.25145572677213e-05
-1.448227864236e-05
7.21976390223409e-06
-4.34867475861324e-05
-7.44430012000013e-06
-3.58405514086565e-05
-1.78045831051007e-05
-1.98652638584325e-05
-2.52593143532741e-05
-4.649277043543e-05
-2.25464781899027e-05
-2.1317209987365e-05
-2.41975156883204e-05
-3.98063844663314e-05
-1.65762165617446e-07
4.13223198169113e-06
-1.38064623247511e-05
-1.14923146837887e-05
-7.59983623039212e-06
-2.75561336921513e-05
-3.32149790176469e-05
-1.89062283976547e-05
-3.24351632371019e-05
-5.35129915509398e-07
-3.43577035553673e-05
-4.58275202665516e-05
-4.58663243800071e-05
-3.9228392721199e-05
-8.11767115894191e-06
-1.42873764431985e-05
-2.91775914101944e-05
-1.46331829418749e-05
-4.49077165210195e-05
-2.89345151289499e-05
-5.11433668584778e-05
1.85916875460123e-05
5.06720265749195e-08
-3.55007607492414e-05
-3.31907441904017e-05
-2.32535495413734e-05
-4.73392394798904e-05
-7.00407051018192e-06
-4.53941707090924e-05
-3.41870204561187e-05
-3.51067012242614e-05
-2.53698442974652e-05
-2.58204197578359e-05
8.08717179230606e-06
-1.58757818819619e-05
-3.38885073366122e-05
-3.02213860230087e-05
-2.54787890476162e-05
-2.28403214839446e-05
-4.46491840561974e-05
-3.10199272751366e-05
-1.72047812722088e-05
-6.25271797150788e-06
-2.66444570724498e-05
-2.40967237188674e-05
-3.58319105649457e-05
-1.51225040234292e-05
-3.82921734009362e-05
-2.80344567059609e-05
-1.31914554919021e-05
-1.97817879920058e-05
2.57685390504493e-06
-4.25052059900702e-05
-3.9004288560321e-05
-9.17285599927621e-06
-3.88989625391842e-05
-1.47165082268622e-05
-1.28687250638062e-05
-4.57919732284801e-05
-1.45372659784472e-05
-2.52123069606369e-05
-2.41708345069096e-05
-4.13856897696515e-05
-2.97163698816693e-05
-2.18402063722691e-05
-3.50473852525737e-05
-6.45752764956842e-07
-2.22010913422119e-06
-2.69224357039094e-05
-6.64180059489739e-06
-4.63118401850338e-05
-3.01629536093478e-05
-3.85019374563938e-05
7.15614876776766e-06
-2.1607284979647e-05
-1.18202909552417e-05
-3.63037292880629e-05
-3.25408166318665e-05
-3.76319809478215e-05
4.76502308241199e-06
-4.73365510555059e-06
-1.79235180023349e-05
2.79615166609105e-07
-3.73994654709367e-05
-6.58225196711657e-05
-3.08286211043494e-05
-2.13309725908457e-05
-1.99424322097325e-05
-2.73805707955322e-05
-1.40181889867245e-05
7.13078758660655e-06
-2.69021287557833e-05
-2.86807347027645e-05
-2.52976693293277e-05
-1.84599829548908e-05
-2.32125869529151e-05
-2.79371522091543e-05
-2.7112877501273e-05
-1.06258468140847e-05
-1.32540751055801e-05
-7.04712289227548e-06
-1.07936149868432e-05
-2.38991504884747e-05
-3.99661608168896e-06
-7.30720601862999e-05
-2.77710815792347e-05
-2.49846115728542e-05
-3.33281583218691e-05
-2.11371737074216e-05
-1.53976372480297e-05
-2.41771851091041e-05
-4.99531395465745e-05
-5.11427452668044e-05
-2.9181195855753e-05
-1.01615928715036e-05
-3.43558587314423e-05
-1.09244848183414e-05
-4.00024419117637e-05
-6.05434437012585e-05
-2.61282461902743e-05
-4.04815524973785e-05
-3.85580016739502e-05
-1.07950216446966e-05
-9.95590551826478e-06
-6.04217975707459e-06
-2.35820724330461e-05
-2.61178158316209e-05
-7.31217253602842e-06
-2.4233367971625e-05
-4.59130238985631e-05
-2.32833901675608e-05
-4.8222847954336e-05
-2.83031905259993e-05
-3.26494797447509e-05
-2.0494509274115e-05
-4.86630069141196e-05
-1.3117496298999e-05
-1.69906711963085e-05
-1.00438242996743e-05
-8.59487626113555e-06
-1.91209717893995e-05
-6.8899635136489e-06
-4.25110795606526e-05
-2.64486508525258e-05
-2.20933298197105e-05
-1.92274828615258e-05
-1.43641742675726e-05
-3.30123982370843e-05
-3.10669269396359e-05
-1.87546885294965e-05
-1.70004103465272e-05
2.64734512883357e-06
-1.54302278462953e-05
-3.34246043703804e-05
-5.40092111909105e-06
-2.78694409280436e-05
1.79026046465991e-05
-2.87104558205934e-05
-7.6997544207737e-06
-4.07392999269246e-05
-3.11994062724236e-05
-2.1066163450812e-05
2.06052084668069e-06
-2.76304210760397e-05
-3.57343125195811e-05
-1.91389230992714e-05
-3.79885715486054e-05
-4.52336528050241e-05
-2.04381015929e-05
-2.06030025922555e-05
-1.67155148898136e-05
-3.42928980988051e-05
-1.53586981425754e-05
-1.69241687510711e-05
-4.27087084753895e-05
5.58719583609558e-06
-4.55631141082119e-06
-2.69930842056685e-05
-6.14158620096845e-06
-2.04796102609461e-05
2.93024878655136e-05
-2.78455844917124e-05
-1.11940407661418e-05
-3.54414616750088e-05
-3.36251410046714e-05
-3.16773486491834e-05
-2.00848449991352e-05
-2.5893010986271e-05
-3.4355261479806e-05
-2.03377341962595e-05
-2.42333329559835e-05
-2.58607981988671e-05
-2.99851293160238e-05
-4.94406443500695e-05
-2.65841769904068e-05
-3.82502170656925e-05
-2.10713571974745e-05
-3.73875724906441e-05
-4.05352902685049e-05
-1.30207986842096e-05
-2.82187806028499e-05
-2.63910988363926e-05
-1.82218638581261e-05
-3.46610666617079e-05
-9.69645544274051e-06
-3.17257902220589e-05
-2.42780064199202e-05
-2.71250520222723e-05
-3.4669205118708e-05
-7.84218125357643e-06
-2.95443947472646e-05
-1.63022908943215e-05
-2.50472353485863e-05
-2.63449932850647e-05
-2.20594536876574e-05
-2.49391778277211e-05
-1.90789066480701e-05
-4.22922325840541e-05
-2.75793564456722e-05
-2.53125916961822e-05
-2.2620573926807e-05
-2.42984733912197e-05
-3.49958794216175e-05
-3.40452059641139e-05
-2.27002600734783e-05
-1.83049199213851e-05
-4.50345807523222e-05
-4.50419486444412e-05
-6.54581647480502e-06
-1.32782849912653e-05
-1.34913097227781e-05
-4.30247349066822e-05
-5.11336913492398e-05
-7.00051561597062e-06
-4.86524704474475e-06
-1.69265009170677e-05
-3.12106911416364e-05
-4.61594338674337e-06
-3.14397755483867e-05
-1.21834202439358e-05
-8.02549358936915e-06
-2.74495332351083e-05
-1.71546945940989e-06
-3.90790790357659e-05
-6.2995828472135e-05
-2.60211875935309e-05
-1.84466506981153e-05
-2.23301269617261e-05
-1.87583786477211e-05
-3.07307512134112e-05
-1.74814707029617e-05
-2.76367107066525e-05
-3.82533270995995e-05
-7.88690345956055e-06
-1.8589958928656e-05
-3.9814231839041e-05
-3.1132001874248e-05
-2.14986326633001e-05
-3.72748425662511e-05
-2.35101417807418e-05
-2.42260219541894e-07
-2.24855983009325e-05
-2.97264973977751e-05
-2.72134141404477e-05
-1.95194949752933e-05
-2.36289931237143e-05
-4.6904443751686e-05
-9.72488338063285e-07
-4.15413173046653e-05
-2.34525246641027e-05
-1.9883069480113e-05
-2.31971834280036e-05
-1.30732910589467e-05
-1.15449560082556e-05
-1.99184558229504e-05
-1.31570304400859e-05
-2.69010328786172e-05
-3.11300176111395e-05
-3.94440174728812e-05
-1.981002628329e-05
-4.8025845428466e-05
-1.04632463048297e-05
-1.16568805776687e-05
-2.37791418953103e-05
-1.85965090021427e-05
-5.00076310843624e-05
-7.41682423983477e-05
-2.54906805837195e-05
-6.69172643830594e-06
-2.7088950900198e-05
8.62236878349651e-06
-6.08914946437675e-06
-1.68551102310924e-05
-1.73093140170016e-05
-1.68262821218733e-05
-2.90531074397157e-05
-4.5487073595558e-06
-2.12225339307402e-05
-2.10849508274456e-05
-1.63059064923376e-05
-3.73616809773472e-05
-2.93306326821577e-05
-2.99961413044157e-05
-1.78504315463488e-05
-3.17741499912138e-05
-3.24815850443407e-05
-3.30533289133441e-05
-3.55563887106507e-05
-1.51258238923017e-05
-1.14796840670697e-05
-1.00102606286713e-05
-3.54607707609334e-05
-5.67551131162874e-05
-1.60131854447608e-05
-2.10366026063202e-05
-3.0589525319963e-05
-1.7141160181136e-05
-2.10341685200245e-05
-3.0190147316303e-05
-1.20672725402401e-05
-3.18032883113437e-05
-1.38534022824652e-05
-3.74298432780164e-05
-1.79998062696819e-05
-2.72895410041725e-05
-9.96984946859883e-06
-2.35872990383433e-05
-2.9132480675907e-05
-2.29868836393059e-05
-3.27850274187288e-05
-2.5704963735289e-05
-1.38659925325795e-05
-2.53217716666655e-05
-6.76731193160799e-06
-4.46702197047481e-05
-1.59425975596235e-05
-6.17358547276816e-06
-2.12004974305484e-05
-1.81474089905674e-06
-1.03031694606745e-05
-4.86093824576743e-05
-4.29000986928195e-05
-1.94333413694327e-05
-2.34122687311966e-05
-5.11909176761847e-05
-4.79871576421625e-05
-1.60942748413041e-05
-1.98117136443183e-05
-4.58773095298263e-08
-4.01029985639081e-05
-1.87987047532751e-05
-1.30427346044395e-05
-2.12858102028342e-05
-2.53640237543131e-05
-3.43627746801663e-05
-2.54402215797716e-05
-1.65941318087892e-05
-3.30374224883363e-05
-1.67394805794833e-05
-3.74876359672646e-06
-1.84792621067557e-05
-5.41580592555475e-05
4.81572515695599e-07
-1.41413717180742e-05
-2.06840108858731e-05
-2.10624503954148e-05
-4.80021376419764e-06
-4.44113191091498e-06
-2.20812479097696e-05
-2.13303360230276e-05
-1.66232321429113e-05
-4.36647305723037e-05
-1.33399315930745e-05
-2.95847828478174e-05
-3.51611515230495e-05
-6.23617643677475e-06
-3.72842351822311e-05
-2.48611519979902e-05
-2.86129962126907e-05
-4.52896708713371e-05
-1.90995624548859e-05
-1.88922124111126e-05
-2.59130087875918e-05
8.41896124767203e-07
9.95302924335165e-07
-3.3735937433732e-07
-1.60942713009877e-05
-8.21364261814855e-07
-4.9797056147664e-05
-8.79841190843971e-06
-3.94244921670055e-05
-3.565250588994e-05
-1.79600140139033e-05
-2.73116101615505e-05
-1.00958686651479e-05
-1.36080058622125e-05
8.42278785451504e-06
4.7862381388878e-07
-4.88970410295429e-05
-9.59928226020133e-06
-2.24446532403419e-05
-9.11299934700657e-06
-2.71743391916495e-05
1.00615814618135e-05
-4.92514862168773e-05
-2.62556228863511e-05
-3.50718628233385e-05
-1.99968128409535e-05
-8.75873319625347e-06
-3.52553395097022e-05
-6.70122661025023e-05
-2.63832717001373e-05
-3.22991761692846e-05
-2.5978799543311e-05
-2.36320559614913e-05
-3.59118807747608e-06
1.52014004551334e-05
-5.04034896548305e-05
-2.73203636474201e-05
-2.58025976711082e-06
-3.23096853201319e-05
-4.70207731304828e-05
-2.02363088537607e-05
-3.48220436323247e-05
1.40259792027018e-06
-1.84219428878942e-05
-6.62174058509788e-06
-1.62465364261512e-05
-3.64065300370816e-05
-2.22323610589827e-05
-4.08211128990657e-05
-2.26540391549612e-05
-1.29321772042016e-05
-1.76566130414244e-05
-3.66080331358079e-05
-1.0528372441069e-05
-2.37458145398466e-05
-4.79020126134146e-05
-5.01655199737177e-06
-4.02973076879676e-05
-8.2439310742873e-06
-3.44357496698092e-05
-4.77321173493225e-05
-1.88807286323159e-05
-3.5295514923253e-05
-1.5595861421043e-05
-2.86628524099408e-05
-3.87619717299588e-05
-2.3339424469391e-05
-3.39984332705527e-05
-4.62384041516143e-06
-1.68417463045462e-05
-3.58516742418879e-05
-1.29585768992101e-05
-4.5003794306911e-05
-5.15896764222745e-05
-4.11496936336831e-05
-4.22849598031923e-05
-5.25860601913428e-05
-2.78170321399858e-05
-4.13289428604911e-05
-1.69402463273346e-05
-2.70818481743167e-05
-1.02353022935415e-05
-3.34314966777212e-05
-5.12934976595118e-05
-1.29751119513568e-05
-3.91702037895468e-05
-2.06304406295081e-05
-1.35017492029966e-05
-2.42797511498109e-05
-1.49488377928426e-06
-3.36989450762296e-05
-2.31578114815716e-05
7.47356663364802e-06
-4.01522137940659e-05
-4.50440927646584e-05
1.08310415916539e-05
-1.61918159650831e-05
-3.8880348410639e-05
-3.46190460831111e-05
-2.33119819560359e-05
8.25373068945839e-07
-3.3411917627175e-05
-2.03965547449468e-05
-1.32772135635823e-05
-2.03786942326669e-05
-2.23284834884155e-05
-4.72749814467362e-05
-2.00514555485023e-05
-4.78720110175825e-05
-3.66473286549611e-05
-2.50096833666353e-05
-5.74814258810436e-05
-3.92238288099469e-05
-2.08883209537965e-05
-4.70521780855686e-05
-5.04060965079768e-05
-3.28594443350608e-05
-7.12647514775221e-06
-1.02796012330268e-05
-3.12046974781477e-05
-2.86421358397203e-05
-3.9359722901584e-05
-2.08755710067534e-05
-3.03349984971881e-05
-2.55663899780653e-05
-2.61728700059309e-05
-9.00472621491732e-06
-2.68905177691644e-05
-1.65728210342078e-05
-2.48401835924835e-05
-2.96016479794764e-05
-3.11069373864077e-05
-2.41977311997427e-05
-2.64842489010446e-05
-3.47814147053384e-05
-1.51371111382399e-05
-4.51041633105298e-05
-1.64875804878269e-05
-4.3946463282252e-05
-1.44397410442205e-05
-1.91132425326254e-05
-3.80789834215762e-05
-2.2997054001784e-05
-4.35835551521168e-05
-2.00848275068846e-05
1.41539810312457e-05
1.75455269150079e-06
-2.66637883389267e-05
-4.76529894135448e-06
-1.45844844435138e-05
-8.95243247572035e-06
-3.3587755012739e-05
-1.41964264373908e-05
-3.35690863221784e-05
-3.17196261799799e-05
-2.09417992307614e-07
-1.04947014686467e-05
5.44224915389363e-06
-9.01792936291555e-06
-4.21561411745341e-05
-1.06309133528039e-05
-3.9686285429847e-06
-4.55080418325501e-05
-2.5400313537575e-05
-4.4116241083449e-05
-1.71028337674773e-05
-2.06330630255559e-05
-1.79434737187537e-05
-3.16674885424089e-05
3.47639573015628e-06
-1.38889044289563e-05
-2.61629342478619e-05
-4.41099267276219e-05
-1.408979072374e-05
-1.60007075769648e-05
-3.71195439896814e-05
-2.74743424485088e-05
-3.67701693955368e-05
-1.28696975107731e-05
-3.000680784095e-05
-5.74745378757853e-05
-2.46958100729402e-05
-1.21437790130745e-05
-3.32529802365285e-05
-1.3420158281336e-05
-2.11468042365247e-05
-1.86741160056058e-05
-2.36459165747106e-05
6.8485366876755e-06
-1.13440898244638e-07
-3.04568305806869e-05
-2.63985773697393e-05
-2.75121586434334e-05
-5.08260741626039e-05
-1.49552171160116e-05
-2.59037873295894e-05
-2.62681491593878e-05
-1.65773284307787e-05
-1.17268587591009e-05
-2.65107845363794e-05
-2.46382266218998e-05
-1.71210351188121e-05
-1.62284858568597e-05
-1.75062205372324e-05
-2.39078507489582e-05
-5.1167421255499e-06
-4.12829576478911e-05
-1.54973311574601e-05
-4.23695660367964e-05
-4.04927802925311e-05
-4.02905153789737e-05
-4.93480690313007e-05
-1.84137303287403e-05
-2.7622600593268e-05
-3.6365462706167e-05
-4.09119398932467e-05
-1.41189516479135e-05
1.69590176958494e-06
-1.92614323714756e-05
-5.31567294406961e-05
-1.31327110032697e-05
-1.25732729403956e-05
5.34059519723618e-06
-3.52726253463869e-05
-2.07222990408764e-05
-1.07880421081456e-05
-4.24558753315415e-05
-1.86692892554227e-05
-3.66551470454521e-05
3.92899184748768e-06
1.65050781488117e-06
-8.74714974570195e-06
-8.85585073624084e-06
-1.69293661415576e-05
-3.76504866459913e-05
3.57346015920391e-06
-2.75605813689278e-05
-3.53203887481001e-05
6.23523346243611e-06
-2.7261490580181e-05
-2.45112543186042e-05
-1.85673999712875e-05
-2.15635034554372e-05
-2.73684162406044e-05
-3.67606513179579e-05
-1.37313980698624e-05
-3.92575347468033e-05
-2.00655606540094e-05
-2.55129265963055e-05
-1.21891315704724e-05
-2.73617137173654e-05
-1.86140245262066e-05
-9.38031772651466e-06
-5.20341430285039e-05
-2.93560789022042e-05
-6.19782334642785e-06
-2.50477869132969e-05
-4.23282198024991e-05
-1.66374836020633e-05
-5.05054489222159e-06
-2.24183252020633e-05
-2.02475955047278e-05
5.40455573778071e-06
-4.15760480476036e-05
-2.14229245553325e-05
-4.084118552414e-05
-3.55879098351808e-05
-7.59786270177521e-06
-5.02419542190425e-05
-2.72690437403921e-05
-1.78863781216119e-05
-1.1100038642608e-05
-1.41462416051045e-05
-2.0578217921431e-05
-3.66508023850674e-05
-1.60227839181268e-05
-3.38590347020112e-05
-2.94569443580498e-05
-4.32896063606712e-05
-2.15920412936515e-05
-3.97960524830872e-05
-4.06861845528011e-05
-4.34076149176605e-05
-5.84890853168586e-06
-3.04968046017647e-05
-3.97479701394624e-05
-1.89651853797361e-05
-2.69593069231956e-05
-2.3538814161216e-05
-3.18679879705302e-05
-2.23424357029807e-05
-2.55054165104015e-05
-9.86945268843032e-06
-2.43453742813567e-05
-3.51732273602325e-05
-2.37186381294632e-05
-1.84198896455043e-05
-4.90141792617592e-06
-1.73184076060984e-05
-4.11063729008446e-05
-2.04868538272322e-05
5.39498991627419e-07
-2.3329281380287e-05
-4.08919588948685e-05
-3.39981071274491e-05
-1.50122134290346e-05
-1.41913029478373e-05
4.95235726174812e-06
-4.11057740353007e-05
-1.20509716383486e-05
-2.33779626004748e-05
-2.96141051469215e-05
-2.72013888198562e-05
-2.15990264050123e-05
-2.34713892499726e-05
-3.78061450516127e-05
-2.25663383171841e-05
-1.89758038419319e-05
-4.08149152720316e-05
-1.77060869160029e-05
-3.13032608437703e-05
-1.20590521262117e-05
-3.93018056685489e-05
1.14002454293704e-05
-2.71442588896572e-05
-2.77459878377477e-05
-3.09069376071973e-05
-2.16609900814808e-05
-4.66497409425971e-05
-2.80875815493273e-05
-2.86997956040449e-05
-2.19198942324183e-05
-1.43873925657894e-05
-1.49065496494832e-05
-3.42175433771858e-05
-2.55644144048494e-05
-5.06249506633105e-05
-2.91813349791859e-05
-2.28756216910452e-05
-2.9711863900594e-05
1.0845550307455e-06
-1.35245773064265e-05
-2.04851492930624e-05
-5.21214153135638e-05
-2.88489666447377e-05
-1.17129705840179e-05
-9.33426630643713e-06
-1.96741303614735e-05
-4.45366802096196e-05
-6.44001725333378e-06
-1.79850466147933e-05
-2.45795974030999e-05
-2.80720947231532e-05
-4.22112149387587e-05
-9.07696324746242e-06
-2.23211564660221e-05
-2.46343830035184e-05
-1.94491079620076e-05
-3.18413111684013e-05
-2.89323798949556e-05
-1.54075028527962e-05
-2.37196320656236e-05
-2.31716027647075e-05
-3.06314476603441e-05
-4.22337522762431e-05
-3.19942014313882e-05
-6.80250263774529e-06
-4.27001639916264e-05
-1.96815905186277e-05
-5.18317885717882e-05
-2.62914251858813e-05
-2.42597088277321e-05
-2.79477489374815e-05
-2.62262319460693e-05
2.29911598814513e-06
-2.64730273667099e-05
-2.29815603348392e-07
-6.44299771940136e-06
-3.15752008563265e-05
-3.47424443179486e-05
-2.21323015567948e-05
-3.93993741455032e-05
-1.37283874071256e-05
-3.00509734831129e-05
-3.68618269264079e-05
-3.83382859993175e-05
-3.10827244574448e-05
-5.38053721259659e-05
-1.59231686127513e-05
-4.00196748530199e-05
-2.61946812075258e-05
8.2034681667702e-06
-4.27099219860627e-05
-1.72226786614548e-05
-3.0642568211697e-05
-6.70218763511655e-05
-1.16313936779986e-05
-2.07619602237164e-05
-1.18801102140546e-05
-3.58261588432737e-05
-1.76639850694984e-05
-2.44351349536836e-05
-1.2904978780129e-05
-6.56423202385761e-06
-3.76090851688509e-06
-3.49709837252279e-05
-3.02691979998343e-05
-1.45276659286329e-05
-2.89871185787024e-05
-2.36913024457849e-05
9.83525295257774e-06
-2.27065627545192e-05
-2.95584740748681e-05
-2.49382785334087e-05
-3.75096334140345e-05
-2.14747736252629e-05
-2.09002963324329e-05
-2.67781138861425e-05
-2.45632194613327e-05
-4.18565951503578e-05
-4.13994261848805e-05
-4.58970183905548e-05
-1.70541137657892e-05
-4.38476840893556e-05
-3.14885071521457e-05
-3.2376964623176e-05
2.72483279790303e-06
-1.77310708681992e-05
-3.52918231469297e-05
-3.2660661508691e-05
5.2075547949596e-06
-3.28713009846671e-05
-2.47711866992912e-05
-3.8467580981374e-05
-3.77679960432934e-05
-2.03690609930315e-05
-3.58614177570298e-05
-7.69674009939155e-07
-9.82303786707708e-06
-4.45299261084373e-05
5.84181160500025e-06
6.84793865193105e-07
-2.83091388977112e-05
-6.14752125901327e-06
-1.94656665023039e-05
-3.65128937386976e-05
-2.79896425571112e-05
-3.85911052562444e-05
-2.76857508827081e-05
-1.60981742659333e-05
-1.05248976168749e-05
-2.98643448424634e-05
-2.33597516707133e-05
-3.42407227417283e-05
-1.86734196214365e-05
-1.41037929369322e-05
-9.08276266950613e-06
-2.91350965758646e-05
-3.24324916752189e-05
-5.18617670761042e-05
-3.82462322694856e-05
-3.32346013862391e-05
4.75253135426921e-06
-4.34347780537037e-06
-1.55689082815075e-06
-2.51836379604033e-05
-3.51292698875593e-05
-1.27308826908221e-05
-2.85905885894115e-05
-1.16374298348818e-05
1.43211045825775e-05
-2.72009294306816e-05
1.41514512961068e-05
-1.88440011985533e-05
-1.98618685657089e-05
-1.24221465154787e-05
-1.97166082225456e-05
-1.12544509035585e-05
-2.33534158533748e-05
-2.03995733430402e-05
-5.00045624859216e-05
-3.36793109571019e-05
-2.81335250864091e-05
-2.83061305096029e-05
-3.26705626352395e-06
-9.91389796651442e-06
-2.60509854268942e-05
-2.88765057550009e-05
-3.94419714014917e-05
-3.226421672319e-05
-2.04977010771585e-05
-3.45931754027426e-05
-3.40092767432707e-05
-3.97045964259164e-05
-2.2421853495386e-05
-1.64234031138569e-05
-3.7134800510745e-06
-1.53003729780247e-05
-2.63533535122785e-05
-2.77328257127871e-05
-3.3208152928439e-05
-1.73830217590575e-05
-3.57725935839602e-05
-3.34222643172637e-05
-1.09053580298742e-05
-1.31225026541393e-05
-1.96964916990845e-05
-2.76762029744334e-05
1.59669318031011e-05
-3.30583243791751e-05
-1.13999726951951e-05
-1.03484352897971e-05
-1.50519591161094e-05
-3.39783644421747e-05
-2.44250150879581e-05
-2.21548437937698e-05
-2.28812484640142e-05
-4.91061885359092e-05
-3.32969128408451e-05
-2.73115936719664e-05
-1.74665191747741e-06
-2.97388600830435e-05
-2.69867107596591e-05
-3.96258289690161e-05
-3.5880901498559e-05
-4.06615058440076e-05
-2.41176823825489e-05
-2.53291879322713e-05
-2.08720585267462e-05
-1.83834842542773e-05
-2.71142047102858e-05
-2.6000528522265e-05
-4.08561200566462e-05
-2.9151330875294e-05
-2.21189922057722e-05
-2.89320797930304e-05
-3.91577476337381e-05
-2.24033534111671e-05
-4.25080456007737e-05
-2.31646844587244e-05
-1.30329248827062e-05
-3.97216807485265e-05
-1.99941607488396e-05
-3.37264632595603e-05
-1.49915788659888e-05
-2.59674411261324e-05
-5.16439642617448e-05
-3.13054292829794e-05
-1.79486170682617e-05
-1.09471117653696e-05
-1.01201598184801e-05
-4.60753271780319e-05
-3.99978740014878e-06
-3.3050809481875e-05
-4.36705290611999e-05
-1.37572004501341e-05
-3.68857716524608e-05
-2.7165974867989e-05
-7.53219514492318e-06
-1.07666065923663e-05
-4.5571610130262e-05
-1.86078615229051e-05
-1.14077111053614e-05
-2.51934368276325e-05
-1.21651293316702e-05
-6.70466411019373e-06
-1.57530715470623e-05
-9.85107943849014e-06
-1.50590438265754e-05
-3.2101539593546e-05
-2.45703238491818e-05
-2.18414374331843e-05
-1.43199572222443e-05
-3.90092580477997e-05
-2.26346377187662e-05
-1.79870483353331e-05
-7.89341003372815e-06
-3.12975630886389e-05
-1.69884675070916e-05
-2.45344352866162e-05
-2.01482928402601e-05
-1.79910810934486e-05
-2.20603702183366e-06
-2.26309657138205e-05
-1.03217018538444e-05
-4.11412578899853e-05
-2.20790173573028e-05
-1.42506022591963e-05
-2.31317348042153e-05
-4.11710335920251e-05
-3.17502650997461e-05
-2.54863182216858e-05
-4.31633447471042e-05
-1.35117442813544e-05
-9.56131658193577e-06
-2.22572655056666e-05
-2.36023522054411e-05
-2.40364952343498e-05
-5.08145005216335e-05
-1.92139343000482e-05
-2.32135018158586e-05
-3.78911968903542e-05
-4.88987346870233e-05
-1.93839412525728e-05
-3.56413501595254e-05
-2.04398955559955e-05
-1.95538932305855e-05
-3.55034669861664e-05
-1.79956510357194e-05
-1.50521753290171e-05
-3.56150538689289e-06
-1.16773213685199e-05
-3.27260855265276e-05
-4.90109651680037e-05
-6.75300605773481e-06
-3.71383790053857e-05
-3.7404378587996e-05
-4.84860240935658e-05
-3.21945172126716e-05
-6.20908535964864e-06
-1.19682297198706e-05
-2.91851197824583e-05
-2.98471431571037e-05
-2.12250685452702e-05
8.66085704513561e-06
-2.93832163120855e-05
-4.35998164799074e-05
-2.61584874329927e-05
-1.89537886111655e-05
-2.35467236036342e-05
-2.51456614520548e-05
-2.30914216192047e-05
-3.23662617759224e-05
-1.07412245462023e-05
-2.44595853383109e-05
-3.13286978185558e-05
-1.52202172147638e-05
-3.47875874659796e-05
-3.17041121660755e-05
-3.67679453123119e-05
-1.26882389303703e-05
-8.48536143266589e-06
5.05302692398218e-07
-2.44030836010514e-05
-7.65505698147606e-06
-3.00547700169665e-05
-1.60321730432612e-05
-3.49878048493309e-05
-4.26421100238051e-05
-3.4697184300793e-05
-3.22086222781974e-05
-3.41605170018542e-05
-2.84273435029816e-05
-1.19511522848893e-05
-2.61362854453941e-05
-9.9183753541576e-06
-1.38177268190656e-05
-2.48432291741525e-05
-1.93109816151868e-05
-2.20709955221906e-05
-2.13060841672551e-05
-2.82182099665869e-05
-3.16441269965882e-05
-1.45411281916651e-05
-2.2242686722831e-05
-4.46726060645364e-05
-2.06184278785043e-05
-2.63665598913601e-05
-3.82270160327294e-05
-6.39496188519743e-06
-4.11760567927253e-05
-1.76987271040132e-05
-7.82315319734867e-06
-4.36468391989859e-05
-4.21339339475276e-05
-1.48166636355383e-05
-1.47920504821208e-05
-2.53004537504674e-05
-1.66159616033782e-05
-4.5735291188845e-05
-4.06705231761113e-05
-4.20714572081147e-06
-2.6844163192947e-06
-3.32178121792054e-05
3.41504262455105e-05
-1.23869408920884e-05
-4.80585779674499e-05
-1.34540986286003e-05
-2.91974437543429e-05
-1.84874303908683e-05
-3.22439023453191e-05
-2.94923238804214e-05
-2.84492532858559e-05
-2.14478574906688e-05
-8.13171924548322e-07
-3.7620383546806e-05
-5.5585568776277e-07
-2.57540610242971e-05
-4.62422650875113e-05
-1.71812964408127e-05
-2.38644171325361e-05
