# Supplementary material for: Research on computational propagation and identification of mine microseismic signals based on deep learning
Source: PLoS One. 2025 Oct 22;20(10):e0334641. doi: 10.1371/journal.pone.0334641 (PMC12543183; doi:10.1371/journal.pone.0334641)
Supplement: S8 Data — (ZIP) [file pone.0334641.s008.zip › 000100900002743.xlsx_0.txt_24.txt.txt]

-3.16034116752887e-05
-1.22904802671509e-05
-2.0447320839661e-05
-2.14552133368335e-05
-4.2703253173031e-05
-9.21515902918859e-06
-3.50849798318239e-05
-2.58083743896805e-05
-2.88422553904821e-05
-2.39261356775479e-05
-2.4593551271676e-05
-2.57348705279477e-05
-3.19543155171482e-05
-2.09718340437691e-06
-9.32001925839947e-06
-1.78654783685039e-05
-2.22367398461178e-05
-3.36922565368779e-05
-2.53342424095914e-05
-2.19959011611599e-05
-2.89120949386975e-05
1.18955875448194e-05
-2.4708459809898e-05
-9.51201222464516e-06
-1.80121910687133e-05
-2.3161576866191e-05
-3.96179314016808e-05
-1.650402085111e-05
-2.1911804323708e-05
-3.74500317510439e-05
-3.22052070249894e-05
-3.9729506840709e-05
-3.65648608058015e-05
-1.67907311396501e-05
-1.25853310637294e-05
-5.22844638977986e-05
-7.77261327821378e-06
-2.02412683190598e-05
-4.14423744906612e-05
-2.09404221572347e-05
-9.60167799206584e-06
-2.40780142957548e-05
-2.99323305420562e-05
-2.85652034752169e-05
-3.49723098237289e-05
-1.01149733172169e-05
-8.83992852679359e-06
-3.00262448318074e-05
-2.15966979502253e-05
-3.98002121251899e-05
-3.73387964370789e-05
-3.63267949834056e-05
-3.58910970707988e-05
-2.2375840876833e-05
-3.99603662901311e-05
-3.66276218578133e-05
-9.16780036172931e-06
-1.54630243720242e-05
-2.14813547895999e-05
-2.1180607642449e-06
-4.13674836044235e-05
-1.01727589850033e-05
-7.87591689159775e-06
-3.7860849974902e-05
-6.69411028860494e-06
-3.79944389366754e-05
-9.66179179845335e-06
-2.2023417985852e-05
-1.49174927695961e-05
-3.34396634342178e-05
-3.66179013033961e-05
-2.58237366749114e-05
-2.82387889613872e-05
-1.99006116396948e-05
-1.81328748396637e-05
-5.19223722147855e-05
-5.89784460612803e-05
-3.51453012650556e-05
-2.54848736912147e-05
-1.86255672238471e-05
-1.80132304006579e-05
-2.6481796813436e-05
-3.04251938013524e-05
-5.4770004354286e-05
-3.75976090908281e-05
-3.20463600006392e-05
-2.12043376501963e-05
-2.07075348777505e-05
-5.08913208456051e-05
-3.53109813249692e-05
-2.82961353560493e-05
-5.93752404243917e-06
-3.82168613564877e-05
-1.10924050976784e-05
-1.37196921967835e-05
-3.83948781663941e-05
-1.08451738038696e-05
-3.23680731272966e-05
-2.43848080122776e-05
-1.45859118842437e-05
-1.99003257958277e-06
-2.10061106694234e-05
-1.17005170458037e-05
-1.36981721389219e-05
-1.60826175157958e-05
-5.24673444571547e-05
-1.89263725064971e-05
-1.86124740817534e-05
-1.37432630448901e-05
-4.36521685917699e-05
-1.74111028195997e-05
-1.34034403302263e-05
-5.02964291894192e-05
-3.77654593464195e-05
-3.20799521994444e-05
-4.46448458182255e-05
-5.58792902181967e-06
-5.45056145241747e-05
-8.0205502667858e-06
-3.98162204051396e-05
-1.44863182101935e-05
-1.56420328213559e-05
-2.58854474162399e-05
-2.154280688993e-05
-3.32550416505348e-05
-2.40132713357775e-05
-1.87550903953553e-05
-7.99278991181974e-06
-2.92103741372915e-05
-4.79716305298378e-05
-1.91765202704844e-05
-7.02964001210853e-06
-2.53704897233282e-05
-2.05883048644753e-05
-9.6959717174802e-06
-3.5333168850763e-05
-2.97951560003257e-05
-2.26617618852762e-05
-2.87657896706437e-05
-1.15477894423819e-05
-2.73203715261747e-05
-4.33614245239919e-05
-3.46280648521525e-05
-1.90749838600548e-06
-1.23426008849128e-05
7.85317659003018e-06
-2.40644539258926e-05
-5.04537318425793e-05
-2.39485667767886e-05
-3.45212078457316e-05
-1.30977513316542e-05
-2.64981908424411e-05
-2.44524007119638e-05
-4.48693824353376e-05
-3.87172259265708e-05
-1.03082374834083e-05
-3.03258514941955e-05
-2.26248012902935e-05
-2.34210956532189e-05
-1.76273003514271e-05
-1.90106703268824e-05
-2.41091927790525e-05
-2.2924272146077e-05
-3.85931804499273e-05
-3.78755897945343e-05
-2.15630120924783e-05
-1.79182259400182e-05
-1.72595549248174e-05
-3.15606016761545e-05
-1.63068427132454e-05
-3.93372053913339e-05
-2.89614871381643e-05
-2.90953312928906e-05
-2.26836508175424e-05
-4.56954378740256e-05
1.27509955578306e-05
-3.1496390778747e-05
-2.48858046986762e-05
-2.49641834811433e-05
-2.82734815845139e-05
-2.51207971389191e-05
-2.63090750849657e-05
-2.53879628113015e-05
-3.78673894562017e-05
-1.82341322345584e-05
-1.99955555416964e-05
-9.6314496889797e-06
-3.60565854302278e-05
-4.65253540550104e-05
-2.21958559869649e-05
-2.02263559571102e-05
-2.19547599153059e-05
-3.75457152192009e-05
-5.51299830988729e-06
-3.19734891970548e-05
-2.01604536519524e-05
-6.88878599037568e-05
-1.26127631252482e-05
4.65425781030549e-06
-4.7218932730499e-05
-1.61635927452392e-05
-1.43299593876574e-05
-1.20010416165143e-05
-2.76259572872295e-05
-8.85699460290527e-06
-2.28668774654447e-06
-3.29737088989648e-05
-1.18309378167496e-05
-2.43712654756911e-05
-2.12475575731939e-06
-1.55312238003763e-05
-2.81034883038066e-05
-4.83827876111503e-05
-2.94804913275256e-05
-3.12589341119163e-05
-1.86950709422703e-05
-3.21773756711275e-05
-2.54006629748877e-05
-1.34669454980018e-05
-1.35857055459155e-05
-5.29157106289626e-05
-3.76218220715058e-05
-5.70808948627339e-06
-1.77689867613435e-05
-1.7175417775819e-05
-3.29448974022974e-05
-2.17707374753509e-05
-2.40976741442912e-05
-3.70257612166671e-05
-1.35267028735454e-05
-6.03497238131705e-06
-4.07513310147224e-05
-4.15034768012678e-06
1.30438398504688e-05
4.90480513618514e-06
-2.68255666173812e-05
-3.10792464045592e-05
-2.3812789589438e-05
-5.02400638173445e-05
-1.24848007675653e-05
-2.63991252606181e-05
-2.09253671601061e-05
-2.93768102977416e-05
-4.05130221050253e-05
-1.54799972179531e-05
-6.7104179066057e-06
-1.83999106010622e-05
-3.3405379810836e-05
-1.88685671157397e-05
1.08575929334031e-05
-3.16457211911731e-05
-2.59979789205863e-05
-2.44630492511118e-05
-2.24947272996151e-05
-3.81227330426663e-05
-1.68778441609573e-05
-2.48355507484181e-06
-2.52557414564553e-05
-4.18249801457036e-05
-1.46419303854305e-05
-1.76823259802225e-05
-4.26217463095796e-06
-1.91117514807568e-05
-4.20173276548453e-06
-4.07263449460832e-05
-4.9673966020742e-05
-7.14257447647503e-06
-3.95589145627886e-06
-4.418484291924e-06
-4.43720465141708e-06
-7.13058468871171e-06
-1.99292115199687e-05
-3.25679107508727e-05
6.39984355483272e-06
-4.1590039177222e-05
-1.74054656029063e-05
-1.63022528373971e-05
-4.41818465531384e-05
-3.5606166732117e-05
-3.3741527319951e-05
-2.71508800164061e-05
-1.01587114519434e-05
-2.6861818647391e-05
-4.05539730937044e-05
-3.83485759512045e-05
-1.49059109472688e-06
-3.03081153489027e-05
-3.03756145847245e-05
1.35816746812881e-06
-7.17912297745426e-06
-1.92268595550712e-05
-1.04253768325719e-05
-2.99100874030757e-05
-7.64422974975429e-06
-2.86569849878637e-05
-2.7839719515381e-05
-3.13654812087208e-05
-4.49212457441716e-05
-1.29356717947271e-06
2.25147968763572e-06
-5.88791464510748e-06
-1.47044199746006e-05
-3.85592183934909e-05
7.24147101790436e-06
-2.9510524072175e-05
-3.26356907418645e-05
7.38807262103934e-06
-4.12974208493218e-05
-4.19917815173839e-05
-2.42854608321028e-05
-2.50359559252728e-05
-3.04142035888677e-05
-2.06439163962855e-05
-2.7245607805666e-05
-1.34361173915013e-05
-3.85981651228618e-05
-4.51025513365428e-05
-2.85928709235921e-05
-5.3070737005565e-06
-1.38793360326331e-05
-6.42827099066323e-05
-1.81278156910225e-05
-1.99579422012464e-05
-2.22222407289137e-05
-1.09990019980747e-06
-3.11534357761188e-05
-5.86303698003234e-05
-4.22053858331843e-05
-2.9502425346479e-05
-5.58680226463033e-05
-6.07941063204283e-06
-5.20025402461358e-05
-3.35927278332553e-05
-3.15144672218645e-05
-1.92717319804608e-05
-1.53343260524917e-05
-2.80213514745971e-06
-2.45311069349646e-05
7.46800540086978e-06
-1.35161996975299e-05
-3.49797839498232e-05
-2.4926758633333e-05
-2.71026516719731e-05
-2.17832418080904e-05
-3.27445687300042e-05
-2.72985375237671e-05
-1.31366910273267e-05
-2.46495014014805e-05
-2.06046605783715e-05
-2.88160298668051e-05
-3.28574431933383e-05
-8.77697055911311e-06
-5.41624658085687e-06
-3.9454029062615e-05
-2.58178778380005e-05
-4.82015238700834e-06
-5.20483321049706e-06
-1.30246453248182e-05
-3.2265216886628e-05
-2.24089647689847e-05
-2.44892802162274e-05
-3.86922123239649e-05
-4.03451779079393e-05
-2.47366881832253e-05
-3.60259280349839e-05
-1.09992802304125e-05
-7.36198972520982e-06
-3.31060720802985e-05
-3.67128314408658e-05
-2.89472153770158e-05
-2.8518383226813e-05
-3.99360187006139e-05
-1.71995149625415e-05
-9.89045193435726e-06
-2.82006657721827e-05
-3.34075610759557e-05
-2.07704312371342e-05
-1.11379140380356e-05
-3.22881214924287e-05
-2.96376389018655e-05
-3.44995775734753e-06
-1.84016355470237e-05
-3.47719565706958e-05
-1.18801080609013e-05
-5.12043729576576e-05
-2.5582330243614e-05
-2.4570085304846e-05
-4.78510903302437e-05
-4.54922950911238e-05
-2.57839510702118e-05
-3.90547937250842e-05
-7.43293906348251e-06
-1.41686119967696e-05
-1.95366829742698e-05
-3.39841332099443e-05
-6.59410959601654e-05
-5.27162527036608e-05
-3.02417261305721e-05
2.30006027278152e-06
-3.04890279119846e-05
-2.20592867303104e-05
-2.40607962872339e-05
-3.37190499361214e-05
-1.72717213147097e-05
-3.69032236500583e-05
-2.24255750821674e-05
-1.56445297763007e-05
-4.53012602809164e-05
-3.83907478798991e-05
-2.639586988576e-05
-1.20543808686259e-05
3.12284597631461e-06
-6.83484417331069e-06
-2.36066340075247e-05
2.07301789802813e-05
-1.26123850993608e-05
-3.11120052434848e-05
-1.0676136194289e-05
-2.1933500508746e-05
-2.84898083840332e-05
-2.18136114990708e-05
-4.91892795669178e-05
-3.88026057288129e-05
-3.57975115697312e-05
-4.54482715278097e-06
-2.41338600520365e-05
-3.19751463195535e-05
-3.24331248078207e-05
-2.85886148006974e-05
-2.82185937393268e-05
-3.6131616105649e-05
-1.42785232414402e-05
-4.07450114771486e-05
-3.13249985190954e-05
-8.36313568671849e-06
-1.53566641820384e-05
-1.66041932728738e-05
-2.13151092141317e-05
-4.33683875530565e-05
-3.20564112691953e-05
-1.34207138194533e-05
-3.28490255020979e-05
-4.32125941813362e-05
-2.34651845629666e-05
-3.90236239463808e-05
-1.92352741182189e-05
-4.16564385067305e-05
-1.30674985307909e-05
-5.94962192797145e-05
-3.45803277516119e-05
-1.19872215721399e-05
-2.66611340813349e-05
-1.53087704392639e-05
-1.97644514979205e-05
-4.06200377523004e-05
-9.82387146886102e-06
-2.95964784098884e-05
-1.9078198860192e-05
-3.13097666779171e-05
-2.59997835088181e-05
-5.2484768185815e-05
-5.55660961942845e-06
-4.07154134123176e-05
-2.56877271610618e-05
-5.15234497604879e-05
-1.71932030173333e-05
-2.69694761582551e-05
-3.47461145023726e-05
-4.52446473913752e-05
-2.21211565228098e-05
-3.4905738750737e-05
-2.5864897763533e-05
-3.99390606616553e-05
-2.33887377252834e-05
-3.6918301946837e-05
-2.6494901050569e-05
-6.55526417703749e-06
-1.7197394941194e-05
-1.29068497968327e-05
-2.39920630031612e-05
-4.52085419709264e-05
-4.22166067988418e-05
-3.90980003545614e-05
-3.24775481657256e-05
-3.14128025804871e-05
-2.96729890422336e-05
-3.71878913073709e-05
-5.25304021357743e-05
-8.57255373793179e-06
-2.67308766435404e-05
-2.37767950115259e-05
-1.10668482112824e-05
-1.87313106185782e-05
-3.93558913203137e-05
-3.59647452748846e-05
-1.5248581081241e-05
4.86635061229495e-06
-3.21022958544279e-05
-3.30094161652847e-05
-2.92804938215334e-05
-2.33110695406938e-05
-2.46484281205647e-05
-3.22779829058702e-05
-2.505493330222e-05
-1.87922757737048e-05
-2.51988129694728e-05
-2.80273229420566e-05
-2.33733156494638e-05
-1.29911135532656e-05
-3.20913529668886e-05
-4.15478143380733e-05
-3.11996208236757e-05
-4.69653466583768e-05
-2.94775755520378e-05
-2.55711200618211e-05
-2.10162882110311e-05
-5.0074789712435e-05
-4.10396914281514e-05
-5.00870358590187e-05
-2.22707156121169e-05
-4.21465081360465e-05
-2.65969186432223e-05
-4.23855257654947e-05
-2.32327820458278e-05
-1.61123512068859e-05
-3.03696551719535e-05
-4.41144696227957e-05
-2.62416961322738e-05
-3.16197611665009e-05
-5.58710114135897e-05
-1.80349016195315e-05
1.93517811111466e-06
-3.85218781168509e-05
-5.96846121175027e-05
-4.12145248463458e-05
-2.26967680050416e-05
-2.87036499670507e-05
-2.24764972871478e-05
-2.50571200639434e-05
-4.04019088744367e-06
-4.85321457067405e-05
-3.19535305242988e-05
-1.85367196317957e-05
-1.72490070572927e-05
-5.50957678661278e-05
-3.64808483028581e-05
-1.00538530992259e-05
-5.89599386881657e-05
-4.0954072404272e-05
-3.20085791327182e-05
-9.0854669414909e-06
-1.21567732490519e-05
-1.14918716909688e-05
-1.59526678987713e-05
-4.88568589449927e-05
-3.62824243355262e-05
-1.14662829458873e-05
-1.03480405674534e-05
-4.78600685764489e-05
-2.17250803501955e-05
-1.1803886705507e-05
-3.47034266171905e-05
1.39823674823269e-05
-4.03576643471355e-05
-3.354162847029e-05
-2.86899098071382e-05
-1.81209790951132e-05
-5.05412646001473e-05
-1.48421255284265e-05
-2.19517848411225e-05
-3.83602428592331e-05
-7.10563716456805e-05
-4.76519182369916e-05
-2.51467424849556e-05
-1.7643613878784e-05
-1.2423512189587e-05
-3.46615244755732e-05
-4.15807918842261e-05
-2.14990200941408e-05
-1.77083869788148e-05
-3.62663963649728e-05
-2.99277714422467e-05
3.78243049029512e-06
-3.41888514972479e-05
-1.19619085792401e-05
-2.1954076551404e-05
-2.21691162232504e-05
-2.86104346680179e-05
-2.96193542778239e-05
-9.61283562774904e-06
-4.03286746845182e-06
-2.8312368670972e-05
-1.60020016296149e-05
-3.95462398944062e-05
-2.61733155693984e-05
-3.79530493127029e-05
-2.80441469249766e-05
-3.63295897479761e-05
-4.10483066835995e-06
-2.19229967087691e-05
-2.90661781701437e-05
-3.70816041672626e-05
-4.19944471713252e-05
-3.944007049465e-05
-3.31626843747776e-05
-1.02355191998986e-05
-3.35631536159956e-05
-4.17853974602949e-05
-3.80188117180093e-05
-3.02046744908043e-05
-2.48943722574319e-05
-2.40492544554125e-05
-2.56508436782397e-05
-2.87564072812215e-05
-4.55047700404331e-05
-1.96635377324842e-05
-5.0778608985346e-05
-3.42782975617159e-05
-9.52990894810614e-06
-3.08901574155283e-05
-3.45701634392406e-05
-4.02915324460739e-05
-1.70369333123181e-05
-1.98334552397685e-05
-3.82993338033148e-05
-6.32090734196862e-06
-1.79429791878447e-05
-2.79123238381974e-05
-4.06358759976078e-05
-2.12812789759044e-05
-4.03209250328096e-05
-1.26674816395509e-05
-1.56191816665499e-05
-9.76282205686687e-06
-3.88318268773937e-05
-2.44667944786871e-05
-3.65720016676783e-05
-5.97280567089976e-05
-1.69390819144019e-05
-4.01271295727555e-06
-1.28541865648295e-05
-1.33982595993917e-05
-2.26442816611772e-05
-2.26429315976428e-05
-1.51787948672637e-05
-2.49916272784486e-05
-3.33719473447054e-05
-2.72015135597489e-05
-2.99944517658145e-05
-7.24325860091194e-06
-3.16322951420886e-05
-3.12331518003714e-05
-3.06231178485617e-05
1.41917385712982e-06
-1.73719473742562e-05
-1.53827845625163e-05
-3.81209017918808e-05
-3.46566813105391e-05
-8.77216393580984e-06
-2.66961782457722e-05
-9.68703625937473e-06
-3.91834075303765e-05
-4.51705690483947e-05
-2.58530791960126e-05
-2.51072695478444e-05
-4.23983905947293e-05
-1.76933197698967e-05
-4.54662175157474e-05
-3.28615895170507e-05
8.09845207912436e-07
-2.02438754102024e-05
-3.43020593722367e-06
-3.14059690906281e-05
-1.71832965437773e-06
-2.88583916972635e-05
-1.67556159132538e-05
-4.21221019829057e-05
-2.23989325315813e-05
-3.36141651843868e-05
-2.65653792142466e-05
-2.8641875873322e-05
-1.26116451522349e-05
-3.63592297837604e-05
-2.50995081987001e-05
-3.75468983509192e-05
2.73144079050411e-06
1.1114828354684e-05
-9.36501901323591e-06
-2.58724666075215e-05
-6.03585334429398e-05
1.72128043288204e-06
-3.47891476303555e-05
-3.31645025597788e-05
-3.19356540837657e-05
-3.47312842138527e-05
-2.2758542697789e-05
-3.71532856666665e-05
-1.80883585919293e-05
-2.62506343632163e-05
-1.65622745565251e-05
-3.06836216877737e-05
-2.55330014184243e-05
-1.66901809581252e-05
-1.39022821395202e-05
-2.62758758029482e-05
-5.44371942915701e-06
-1.19343993052017e-05
-3.48841713395651e-05
-1.59410888800178e-05
-2.33050228825443e-05
-4.22382761156968e-05
-2.75266060101178e-05
1.73626257625919e-06
5.24478493152898e-06
-4.33743531528492e-05
-1.2614199438702e-05
-2.78813557966203e-05
1.69262567448605e-06
-3.49502365318284e-05
-2.86362253795961e-05
-2.64321810340862e-05
-3.3250948135223e-05
-3.28788613329957e-05
-3.41343713638673e-05
-3.60004828212362e-05
-1.14488750307913e-05
-3.48575245388293e-05
-3.02621952403322e-05
-6.25469077264132e-05
-1.26082430995642e-05
-3.63596023544713e-05
-1.5709315438393e-05
-8.92333744727958e-06
-3.98776796592759e-05
-1.57624756298942e-05
-8.82617604651033e-06
-1.40980625359813e-05
-3.95750481884639e-05
-1.2113707679673e-06
-9.32995202060396e-06
5.72165047410194e-06
-4.86070244976305e-05
-1.57699516884484e-05
-1.23846284092115e-05
-2.89328692896147e-05
-2.40261150145525e-05
-2.4340925804366e-05
-1.60530351493097e-05
-2.91045285713374e-05
-2.16939989805519e-05
-1.78675446600985e-05
-2.34667282774208e-05
-3.64732079209914e-05
-3.71062001191313e-05
-1.28898434019632e-05
-1.01030667111046e-05
-2.22048788668128e-05
-8.97994192032019e-07
-1.64284063233687e-05
-2.95213912228016e-05
-3.01550665979034e-05
-1.58135132275728e-05
-1.95960229394257e-05
-1.46385172456741e-05
-1.9251852399026e-05
-2.94299639280169e-05
-8.18642911652011e-06
-4.10801307785472e-05
-2.73163827982916e-05
-2.5653428595604e-05
-1.83246675861236e-05
-4.41057006867266e-05
-3.40269010575764e-06
-2.88273300250814e-05
-1.97787395106666e-05
-2.1073376982515e-05
-2.66726883692412e-05
-4.43863488231178e-05
-2.81543572907676e-05
-2.72567220000999e-05
-1.04431542170993e-05
-1.86910649900736e-05
-3.80497411233216e-05
-2.11153515157545e-05
-2.87590067261973e-05
-9.7819519902258e-06
-5.19312861764152e-06
-3.85016927774822e-05
-2.24402397748838e-05
-6.81213463340886e-06
-2.96378365700498e-05
-2.99261290678108e-05
-4.09886952798508e-05
-3.28123722616822e-05
-2.42128058802164e-05
-1.24187654078052e-05
-3.93353219150475e-05
-1.97710798609539e-05
-1.28470047565434e-05
4.71195962870938e-06
-4.22489171327292e-05
-4.13603060223317e-05
-5.12943689582754e-05
-3.43794674899736e-05
-3.38477348784668e-05
-2.72746725901261e-05
-2.10598707147392e-05
-2.05851563559939e-05
1.00649932197945e-06
-6.40324745856578e-05
-3.09572733887701e-05
-1.1020086512047e-05
-2.27398105085141e-05
-2.83542527883468e-05
-1.35508420111664e-05
-3.31725265321431e-05
-4.27161486395214e-05
-2.86088903046932e-05
-4.13792168642465e-05
-2.52163675078444e-05
-1.91407206330809e-05
-1.43103396048739e-05
-3.42558626458103e-05
-3.68262039689665e-05
-4.51351310856758e-05
-3.6643868769279e-05
-2.3983321715932e-05
-2.9552218106266e-06
-2.88972293028489e-05
-5.4764652642487e-05
-2.72118172404136e-05
-3.94667782795546e-05
-3.80093401420756e-05
-2.45987351945759e-05
-1.65926064698886e-05
-3.19427980567279e-05
7.55948168278255e-06
-3.31792218147023e-05
-2.63326656267267e-05
-2.4275073280993e-05
-6.74164479240501e-06
-1.46592555457503e-05
-1.54243306365749e-05
-3.05026017520627e-05
-4.33758456666721e-05
-1.10971163684075e-05
5.57047822351202e-06
-3.51379030887537e-05
-3.60253692687517e-05
-4.69767735785411e-05
-4.67159982268471e-05
-2.99544298064136e-05
-1.66087038564057e-05
-2.97760527784053e-05
-2.71545819659717e-05
-2.77363093789902e-05
-3.49086872892058e-05
-2.56472351313983e-05
-2.64659330247829e-05
-3.24742710678136e-05
-1.23407627447116e-05
-5.47858483207849e-06
-2.66368922905493e-05
-3.61258846355414e-05
-5.13077410553621e-06
-2.01900885479537e-06
-2.76445013720268e-05
-2.85623266036755e-05
-2.28546713027749e-05
-2.36431436489899e-05
-2.88905429806299e-05
-1.12121754893022e-05
-5.61175886507446e-06
-3.14403177917056e-05
-3.86540554319049e-05
-1.05671968773467e-05
-5.36968595853845e-05
-5.21751498519157e-05
-1.65587228343272e-05
-2.05088323439014e-05
-3.46620243641915e-05
-1.52950047019625e-05
-3.50982767854975e-05
-1.64531187848341e-05
-3.87756352334894e-05
-3.79199464109914e-05
-5.10571115595858e-05
-1.32942369494929e-05
-2.12622771969757e-05
-3.26506810782835e-05
-1.95006202443284e-05
-1.30517349448511e-05
-1.78092632128582e-05
-2.10871798341027e-05
-1.50100621692771e-05
-1.51037926735284e-05
-7.09053078191864e-06
-3.22852376528948e-05
-1.80634527299227e-05
-1.42355556057227e-05
-4.80378503698575e-05
-4.26231812038223e-05
-1.18501891635082e-05
-3.33378750628254e-05
-4.44038192440432e-05
-4.44278964860036e-05
-3.26332137700098e-05
-1.97733373567504e-05
-2.35841162071562e-05
-2.59035432623709e-05
-2.36911819327709e-05
-2.39317491822596e-05
-1.52687048799554e-05
-2.55726264487025e-05
-1.73903267632253e-05
-4.01977109372362e-05
-2.62405588112182e-05
-1.28637344442339e-05
-1.05089721248942e-05
-2.10443886343759e-05
2.17169652195005e-06
-1.77791171938964e-05
-1.17926198303409e-05
-2.25707750766932e-05
-4.86951576776479e-06
-2.65412361518455e-05
-1.15977442930436e-05
-2.07123103114434e-05
-2.01814110853282e-05
-3.02808287990348e-05
-2.05302784701147e-05
-1.6789010408378e-05
-3.22409168143676e-05
-3.65660713739847e-05
-2.81946360231542e-05
-3.33788166494451e-05
-2.56049213209578e-06
-2.44561453973855e-05
-3.31476588428456e-05
-1.09715720395369e-05
-3.27095903839225e-06
-1.55062087079304e-05
-1.49706130844951e-06
-2.47255532433036e-05
-2.63478557313155e-05
-2.83429515711816e-05
-3.23280844817771e-05
1.02196015088321e-06
-2.97689650121883e-05
-5.98361733003239e-06
-1.86094730796181e-05
-1.50633315120598e-05
-1.84117716402252e-05
-4.74013769404383e-05
-3.45161957373874e-05
1.17473641874807e-05
-3.18188787943903e-05
-2.27856802923937e-05
-3.69719719477851e-05
-7.44710439876493e-06
-6.94821592596349e-06
-4.13698443616623e-05
-2.10824713353974e-05
-4.05870714944204e-05
-3.61101761346618e-05
-5.17521075542632e-05
-3.29931888039799e-05
-1.33606393293952e-05
-1.5530227254911e-05
-2.43410759100312e-05
-2.79667808360292e-05
-8.36301761075366e-06
-3.96974396701181e-05
-1.5560806810661e-05
-1.5839043280377e-05
-2.0263925691659e-05
-5.49143569537073e-06
2.4777806544886e-06
-4.01031377032469e-05
-1.85336446167774e-05
-1.58259695474517e-05
-2.23053349905952e-05
-7.0143741363439e-06
-2.35147536433332e-05
-2.14193351467877e-05
5.75247298500028e-06
-1.8663021873167e-05
-3.87803841246001e-05
-2.65710947969632e-05
-4.08097677194699e-05
-2.82982317936555e-05
-4.63085859945683e-05
-4.71250363758897e-05
-1.94230071642023e-05
-3.70971264040092e-05
-3.43976375343688e-05
-1.80728640288138e-05
-6.4657192579318e-06
-1.94956044174972e-05
-1.39206270072747e-05
-3.03637641859308e-05
-2.80913936032506e-05
-1.04674483354912e-05
-1.59196760364741e-05
-2.50801370029421e-05
-3.24131401887819e-05
-2.39345673859027e-05
-2.89167464949838e-05
-4.1716177430955e-05
-2.44567962830929e-05
-2.34532019501052e-05
-3.96580384398574e-06
-1.8002013001251e-05
-4.92834231263031e-05
-2.74529685388416e-05
-2.13501549719476e-05
-7.79297525467564e-06
-2.7732425711292e-05
-3.42153402998705e-05
-4.06455229483359e-05
-2.48906535439458e-05
-3.90970665530664e-05
-1.87089813106223e-05
-1.29435622737012e-05
-2.72533825948421e-05
-2.25786612506057e-05
-4.23296864857866e-05
-2.08177359677023e-05
-1.89065159168863e-06
-1.45372992709829e-05
-1.37078260602383e-05
-1.18245740951629e-05
-3.35592869157767e-05
-2.92352196243541e-05
-3.81212352796837e-05
-2.28831823578849e-05
-3.21126637334766e-05
-1.52125101653951e-05
-2.56475629157111e-05
-2.19493883246535e-05
2.21496734123341e-06
-5.83402870818119e-05
-2.36719330455264e-05
-5.26117321414715e-05
-5.02612910335578e-05
-9.44659737448484e-06
-2.63411500334731e-05
-2.54299153531561e-05
-2.61436889368475e-05
2.46738547453497e-06
-2.9443812922265e-05
-9.0876917308692e-06
-4.39971059522157e-05
-2.35756548098301e-05
-2.84999065134415e-05
-1.16464018303951e-05
-2.02668528800746e-05
-2.31066355630223e-05
-2.46082864980137e-05
-2.78373418706619e-05
-5.40526264291156e-06
-1.16946242118042e-05
-4.70456466457115e-06
-5.36612358534048e-05
-1.84986941835824e-05
-2.9854663310435e-05
-1.25993091661011e-05
-1.8592103478259e-05
-4.28691994877215e-05
-1.96859620876974e-05
-1.40779034686052e-05
-6.54803691737259e-06
-3.60492200468399e-05
-2.17487318573356e-05
-4.90340924264539e-05
-2.50950578994068e-05
-1.91557812799333e-05
-3.72539285555936e-05
-3.06625451190651e-05
-3.60672483594353e-05
-3.20521637213059e-05
-4.05755491898145e-05
-3.34591852186127e-05
-3.04106816722039e-05
-2.74525701520554e-05
-2.54662972906349e-05
-3.01207124416173e-05
-2.32343520371433e-05
-2.70745966757301e-05
-3.20205383848718e-05
-3.42963945359816e-05
-3.72421825824688e-05
-1.50786795361467e-05
-2.23992490048395e-05
-2.57883519383541e-05
-2.95668581986038e-05
-1.3636111163409e-05
-2.39115157500387e-05
-3.90693390037516e-05
-5.24452783437528e-05
-1.19268061848397e-05
-3.97910621263427e-05
-3.56996141220415e-05
-4.56163862469621e-05
-1.3846029677128e-05
-1.44819963123255e-05
-5.85099844260696e-06
-1.08833163795008e-05
-5.7216101108241e-06
-1.13914099749611e-05
-2.8530355798226e-05
-2.96465723484229e-05
-5.72753114162704e-05
-6.97220974873682e-06
-3.36700247701094e-05
-2.97624112947314e-05
-9.54599696504468e-06
-1.49101084892992e-05
-2.73809212821667e-05
-1.93636584624467e-05
-4.58660521191179e-05
-2.03642798379885e-05
-2.49860926550211e-05
-2.31481776113587e-05
-2.9291500506325e-05
-1.18522742125552e-05
-1.95684041097861e-05
-3.99917173833479e-05
-1.33977978607763e-05
-2.44274676577334e-05
-2.18136784846892e-05
-2.63597022297364e-05
-2.5219103160274e-05
-5.75133562378038e-05
-6.01352811454236e-06
-3.08726159027203e-05
-1.45957049875283e-05
-3.14158518325227e-05
-3.20348879481778e-05
-4.16692589792919e-05
-2.2692150106129e-05
-8.5204446547949e-06
2.2438087200732e-06
-3.24178014062398e-05
-2.27562111383942e-05
-5.08691131152839e-05
-7.19284599596224e-06
-1.16597221090122e-05
-2.34242825493199e-05
-3.01775125776286e-05
-1.50850845863501e-05
-2.07988400817887e-05
-5.24799735239993e-05
-1.15605090251529e-05
-1.79946457879303e-05
-2.86241486275856e-05
-4.39913030748007e-06
-3.41891535614667e-05
-2.526705176307e-05
-2.26200731766191e-05
-5.43741561528575e-05
-1.17812468102219e-05
-4.4494008858392e-05
-4.33455609589553e-05
-1.35057908756367e-05
3.40910687372153e-06
-2.40489070874148e-05
-4.02254590080998e-05
-3.23646019758171e-05
-3.75208931732505e-05
-1.83958853946762e-05
-3.39646992078061e-05
6.71977128655932e-06
-9.69597267959666e-06
-1.49203692807776e-05
-2.91873501504007e-05
-2.87466811613424e-05
-2.76092041651623e-05
-3.93177667612821e-05
-3.02208250636203e-05
-3.01787123014873e-05
-2.36924560886743e-05
-3.86650617282299e-05
-2.77979907164769e-05
-3.41499319961715e-05
-2.31403580927804e-05
-1.80723382593249e-05
-3.88501788994532e-05
-2.82211888981308e-05
-3.08979231337952e-05
-4.06047861222545e-05
-1.15310179995732e-05
-1.11058039265899e-06
-2.68409063140774e-05
-1.17030451568109e-05
-4.21687602152213e-05
-2.91880789267917e-05
-3.10385266616783e-05
-8.42373009512836e-06
-2.12314358793145e-05
-2.75577427747168e-05
-2.26995695054103e-05
-1.24438999292497e-05
-5.41515341250229e-06
-3.84038143673652e-05
-7.13027227585484e-06
-2.21316492157488e-05
-1.71112259646524e-05
-2.95293130377224e-05
-2.64447096690849e-05
-1.28202165822643e-05
-3.28250031265114e-05
-7.16043179457434e-06
-5.99340977347182e-06
-2.372982319254e-05
-3.5579091894779e-05
-2.11599172841781e-05
-4.15627757816988e-05
-1.48750987077127e-05
5.19717015786648e-06
2.16115699626052e-06
-8.456006983304e-06
-1.49741976734516e-05
-4.3874533550837e-05
-3.34634579269903e-05
-1.36341349862751e-05
3.63486816704148e-06
-4.234139211395e-05
-9.01913005560363e-06
-1.26996707360199e-05
-2.02148059298111e-05
-2.0726205983022e-05
-2.75506178207422e-05
-1.93855198357549e-05
-3.34447634170349e-05
-4.51084981574398e-05
-3.11463083843529e-05
-2.02481645878094e-05
-5.71441812586807e-06
-2.39717674183719e-05
-2.98046635549131e-05
-5.60359517350985e-06
1.6027219618938e-05
-4.15671734284523e-05
-3.38326132625557e-05
-1.18675443680851e-05
-2.56182284535259e-05
-5.11041101285151e-05
5.10246360314143e-06
-3.40434721452723e-05
-1.40004315956873e-05
-4.38588219168358e-05
-1.20857099438911e-05
-9.98441347187818e-06
-4.30635507101775e-05
-1.55076974762198e-05
-2.14367809768478e-05
-2.42511222519576e-05
-2.98635925669774e-05
-2.89274630342101e-05
-3.14545897424496e-05
1.39930583726668e-05
-2.36332117851221e-05
-2.25338988742583e-05
-1.62084849329237e-05
-1.80652902662328e-05
-2.70044101910667e-05
-2.50231370738707e-05
-3.11774157319853e-05
-1.89937545137038e-05
-1.54562691598211e-05
-2.22244025571068e-05
-3.36904281529878e-05
-2.47294145805074e-05
-3.93712381532211e-05
-1.56332286103811e-05
-2.53303516273163e-05
-2.76898975295321e-06
-2.37987654491234e-05
-3.31878510161365e-05
-1.04641946344436e-05
-1.76741898315406e-05
-2.7668849097782e-06
-7.40978250058951e-06
-1.68214405552677e-05
-2.93864575807744e-05
-2.73101919692353e-05
-2.98893083831621e-05
-9.58879664477469e-06
-3.28837586624968e-05
-3.95424746775511e-05
-1.75964459136813e-05
-6.91772643265308e-05
-2.65348749541004e-05
-3.99623926651938e-05
-1.76998815932711e-05
-1.90596969799795e-05
-3.98373643365576e-05
-2.38251688567668e-05
-4.73004285284603e-05
-3.18050181172825e-05
-2.81714728425276e-05
-2.43181150635539e-05
-3.25093205016749e-05
-2.01541585501989e-05
-3.27921389832622e-05
-4.26274435169994e-05
-2.06595488950114e-05
-3.70140070444172e-05
-2.78169337852121e-05
-3.11952738925724e-05
-1.32209256673742e-05
-4.5640262015892e-05
-4.18057877260813e-05
-4.89748517933087e-05
-3.4286408081936e-05
-4.47972598551727e-05
-4.63320234657226e-05
-3.50282247668994e-05
-4.1750471215984e-05
-6.30257014032022e-06
-2.69435765400962e-05
-2.21311468258013e-05
-2.54707753376919e-05
5.26086497968909e-06
-1.21807230937859e-05
-3.34904485259518e-05
-2.93507789489921e-05
-3.35611389246462e-05
-1.06547831236666e-05
-2.49707480910662e-06
-7.65877756040105e-06
-2.13592599440796e-05
-7.55635968324949e-06
-3.6238900937578e-05
-1.64447929500706e-06
4.23379588251479e-06
-2.04306601093671e-05
-1.95443997607076e-05
-3.98828251283057e-05
1.05994342698819e-07
-6.77588532107273e-06
-2.59452178914226e-05
-4.74159244360179e-05
-2.18075377142607e-05
-4.24995023028025e-05
-7.17410450643861e-06
-1.65249629776914e-05
-1.95158158780532e-05
-2.88213163433828e-05
-6.31839245124089e-06
-3.96583860916364e-05
-8.38172933993196e-06
-3.69324604680904e-05
-8.02044037935149e-06
-2.86238397834544e-05
-3.58692937905782e-05
-3.62063849724548e-05
-2.50463268360432e-05
-3.6173319822855e-05
-2.09883392912259e-05
-2.31040424331437e-05
-2.06457260175426e-05
-2.01792243883601e-05
-1.72523841744177e-05
-1.44005741068533e-05
-3.10688208807517e-05
-5.17567596725962e-06
6.99375290477233e-06
-2.1382610959617e-05
-2.3427403580342e-05
-3.39052043431923e-05
-2.18449908618338e-05
-5.48387821996945e-06
-3.14368332449777e-05
-2.30420881506878e-05
-5.76849542428137e-06
-8.64422346663924e-06
6.04523556181295e-06
-4.31592827423217e-05
-1.58637282111942e-05
-1.56640947992693e-05
-4.0345862243455e-05
-4.03859264424938e-05
-8.36662663532925e-06
-6.29647941034071e-06
-2.98546210574977e-05
-2.81909583042492e-05
-3.56462155575506e-05
-3.45869000555431e-05
-1.19225713767901e-05
-5.45349911740098e-05
-2.36096517448756e-05
-5.34514964352992e-05
-3.21578209702512e-05
-3.51116200865968e-05
2.3954752587338e-05
-1.31706566037235e-05
-2.03767003309011e-05
-3.85145913641838e-05
-2.38276523954418e-05
-5.39739047495528e-06
-4.51808050765607e-05
-2.70636124504548e-05
-3.25334852888003e-05
-1.11600681044368e-05
-4.92909046196591e-05
-5.63395745380818e-05
-1.39016075732228e-05
-3.72781125797918e-05
-3.10093299428478e-05
-2.82087871092295e-05
-1.96550913140923e-05
-2.91555253008697e-05
-9.7265374961326e-06
-4.89300089550242e-05
-8.18498934684515e-06
-2.69303523018229e-08
-3.31699509402552e-05
-2.97900595693274e-05
-3.95836714793081e-06
-2.24556016321369e-05
-8.85867475227538e-06
-1.55055638306572e-05
-2.27284889917937e-05
-3.29563024229907e-05
3.7465113244544e-06
-2.56075458737655e-06
-3.11514610499008e-05
-3.08768086878489e-05
-3.33287330356269e-05
-5.02808342661554e-05
-6.63205904798066e-06
-3.27994531148878e-05
-2.51444258521571e-05
-1.95347219402302e-05
-3.50245170495278e-05
-4.34217723716039e-06
-3.54839752754182e-05
-2.74642726578614e-06
-2.41325233945639e-05
-1.59561136469706e-05
-3.54006473699091e-05
-1.32081459965441e-05
-2.23480707557783e-05
-4.12020213107884e-05
-5.5357828297854e-06
-2.78953852253748e-05
-1.74692237824035e-05
-7.20615160764599e-06
-7.98686432241921e-06
-4.27722317421467e-06
-5.76029043492252e-05
-2.14833186901073e-05
-2.09943309035621e-05
-3.37317971492762e-05
-3.22035408081907e-05
2.6428122762413e-06
-2.80278689123644e-05
-3.8965678694538e-05
-4.2215033417452e-05
-2.16898140191257e-05
-2.83732522582488e-05
-1.53922678913369e-05
-1.52819564510605e-05
-9.97365259819476e-06
-1.98941221224556e-05
-2.48388973370601e-05
-3.15485416160783e-05
-1.38319883921999e-05
-2.96011808038345e-05
-2.82040403060796e-05
-3.88698981870106e-05
-1.25470550829879e-05
8.68995644659904e-07
-2.68067500229719e-05
-1.85974871505148e-05
-3.30119995966411e-05
-2.76824921191239e-05
-4.02775079770019e-05
-3.8050775448455e-05
-1.98914318361571e-05
-1.86105903158753e-05
-2.15285670079911e-05
-2.81863896695823e-05
-3.46222059074937e-05
-4.8352812372037e-05
-1.97103655896414e-05
-4.8610296091475e-05
-7.73208438177493e-06
-3.47302819511032e-05
-1.62453680211262e-05
-2.6619087382128e-05
-2.2342584175709e-05
-2.28252984114443e-05
-2.39131360115699e-05
-7.01584245961611e-06
-2.26413661440397e-05
-4.97264819869829e-05
-5.77326741308917e-06
-6.50811522387905e-06
-8.20961177884886e-06
-2.7187589139252e-05
9.30522693953725e-08
-8.22544026950692e-06
-2.96597792015646e-05
1.96050619898744e-06
-3.25176852563966e-05
-3.58355128040437e-05
-3.01551153573896e-05
-3.37098650293571e-05
-1.63093005946669e-05
-2.23280091655484e-05
-3.39478339488699e-05
-2.67518624043794e-05
-2.35425635781932e-05
-1.68732609355499e-05
-8.60944899277066e-06
-3.15956496717234e-05
-3.16000577370007e-06
-5.10104553787978e-06
-2.11066612566436e-05
-9.41653685042312e-06
-1.81326638618969e-05
-4.18571920238538e-05
-1.34261289728096e-05
-3.18460164055397e-05
-4.90534074389641e-05
5.6488057570448e-06
-5.31589061593231e-07
-2.24995019977276e-05
-2.72287167460746e-05
-1.67017889168123e-05
-1.98851120809355e-05
-3.43133412577988e-05
-1.7583127218608e-05
-3.19239118197448e-05
-3.60811965270949e-05
-3.39969222650968e-05
-4.26977511676403e-05
-5.32641463631015e-05
-1.79952298172141e-05
-1.6139647630878e-06
-6.04857206832562e-05
-1.37325938602291e-05
-1.9353071873078e-05
-3.77617370633705e-05
-4.43690054661278e-05
7.7514798776241e-06
-1.77414987398897e-05
-4.64813093968094e-05
-3.80111186637421e-05
-6.49008916435323e-05
1.76606076862898e-05
-2.75424201045932e-05
-3.5070115740198e-05
-2.29098313213564e-05
-1.69680275326072e-05
-5.2120876641416e-05
-3.51573975854156e-05
-2.71278532508359e-05
-7.04729224387513e-06
5.91599708499061e-06
5.40527393118903e-06
-2.93030482548079e-05
-1.6733339772389e-05
-1.67538905474789e-05
-3.51743064426964e-05
-1.51104779896134e-05
-3.02532135446229e-05
-2.6579223734021e-05
-3.64497344495683e-05
-1.12597867046703e-05
-2.48390140323839e-05
-1.14524917933779e-05
-2.48487177117193e-05
-6.78103260218537e-06
-4.08151051696727e-05
-2.8970636101485e-05
-2.4890772054011e-05
-2.75355580136102e-05
-2.14989003240711e-05
-3.59340175791868e-05
1.60185212866689e-07
-2.99053907166998e-05
-3.04841141391043e-05
-9.38498557847194e-06
-1.16944372119938e-05
-2.65947195097742e-05
-8.07191699915105e-06
-1.18182274638842e-05
-2.80009366306271e-05
-1.82051258055652e-05
-2.25675154607297e-05
-4.40423179531411e-05
-3.07745528699379e-05
-3.76196643318422e-05
-2.09361906932836e-05
-2.87336583820164e-05
-2.33716481519403e-05
-3.46324396941888e-05
-2.28531802247152e-05
-3.71629683620022e-05
-3.21883615811103e-05
-4.34303624417311e-05
-1.26781431059415e-05
-3.18816794520979e-05
-2.23926804978255e-05
-3.71303651965737e-05
-9.81556315581886e-06
-2.93593110152146e-05
-2.599207728653e-05
-1.6978528810159e-05
-2.10409130133446e-05
1.19878875511814e-05
-1.93779321245694e-05
-1.48213672045202e-05
-1.16865485133452e-05
-9.46010570123567e-07
-4.22216129720594e-05
-2.74977858077588e-05
-4.95747432729392e-06
-4.21840179667564e-05
-3.17598429991509e-05
-3.36178561398054e-05
-1.59180118726713e-05
-5.56874147209098e-05
-2.4510816192886e-05
-3.09466160457226e-05
3.29339898998059e-06
-1.90292086696265e-05
-1.91872806429228e-05
-9.07203173580634e-06
-3.34789181200479e-05
-2.82716826502768e-05
-6.36766419841083e-06
-4.22865732945053e-06
-2.03395942866239e-05
-3.95449455115123e-05
-4.08903976358457e-05
-2.92805477812755e-05
-4.52832977999459e-05
1.58725582339363e-05
-1.04293525905758e-05
-1.55170910347688e-05
-1.6179613679968e-05
-2.0030739699656e-05
-3.35485326287011e-05
-3.5283899079361e-05
-1.74942129096468e-05
-4.47861555441886e-05
-3.70718852374596e-05
-2.22620187726379e-05
-1.74424154047331e-05
-2.92777633788231e-05
-2.86452378805762e-05
-2.11689957457632e-05
-1.25034550828871e-05
-1.82931208953337e-07
-2.95194262783318e-05
-1.69363798774985e-05
-2.35974474160662e-05
-1.98867723908708e-05
-1.92425685701711e-05
-8.4775574805744e-06
-2.98497890825388e-05
-2.89997939766244e-05
-2.66295946511444e-05
-3.29294223666134e-05
-1.18354277002823e-05
-2.37209978852009e-05
-4.9367962507498e-05
-1.70969948626903e-05
-5.80849093221323e-05
-9.90727310144121e-06
-3.08060527537807e-05
-1.37126030856768e-05
-2.47816261355471e-05
-1.29242241144308e-05
-2.52592258973717e-05
-3.32416343015224e-05
-4.54388770892295e-06
-1.49513197570693e-05
-4.81618837979111e-05
-1.93781469777866e-05
-5.37270114192153e-05
-3.1282254301098e-05
-1.34428618796097e-05
-2.81606807252085e-05
-5.14054206466188e-05
-9.40722880010075e-06
4.8959201767342e-06
-2.16900772952741e-05
-1.69474760689762e-05
-9.62176878398003e-06
-4.27260433487094e-05
-5.06184886409419e-05
-1.59551258011065e-05
-3.79337016395576e-05
-3.08949973201309e-05
-2.73330933855623e-05
-1.36490686629938e-05
-4.59296195092893e-05
-2.28477323984371e-05
-3.89578047595822e-05
-2.6430739749049e-05
-3.79866527278179e-05
5.55641971446668e-06
-2.11052372661001e-05
-1.55032237143106e-05
-1.86975668767818e-05
1.05822945482688e-06
-4.11584807929911e-05
-4.37222099521573e-05
-3.19115102046378e-05
-2.78714137070311e-05
-4.90016024360626e-05
-3.54359071354493e-05
-4.0890607860389e-05
-2.4137329595205e-05
-3.15839010669958e-05
8.27219886390192e-06
-5.45480408443294e-06
-1.94328239453211e-05
-1.65282148955431e-05
-1.03386157922522e-05
-2.9213717531013e-05
-1.03920913247664e-05
-2.41100775191687e-05
-1.61515575323744e-05
-1.46426049284643e-05
-6.36323116381034e-05
-4.64859285601911e-05
-2.63430932621637e-05
-2.31183740947289e-05
1.22670450386116e-05
-3.56680719735282e-05
-2.79339124654605e-05
6.27169375539279e-07
-3.82589567570649e-05
-2.52895977405499e-05
-2.86296871959605e-06
-2.95726874644864e-05
-3.04346060753071e-05
-1.28027326909707e-05
-4.02524952636948e-05
-2.39799937545983e-05
-3.25589160359143e-05
-2.89969861785871e-05
-1.67389495377892e-05
-1.38871578310732e-05
-1.5594097455848e-05
-1.13262254997636e-05
-3.51571308844565e-05
-3.49474237079628e-05
-2.3678799616862e-05
-3.14815223760603e-05
-4.11138319129823e-05
-3.6802033220411e-05
-4.10471896765533e-05
-3.45257232744359e-05
-1.29557271265111e-05
1.81520017719612e-05
-3.31382171852465e-05
-2.27604628627315e-05
-4.11568941885092e-05
-1.63095054601836e-06
-2.46453003697553e-05
-1.73387194500542e-05
-2.35155528521627e-05
-4.5129972112839e-06
-1.36542432967298e-05
-3.70477665081536e-05
-1.38630736963639e-05
-3.96879263614425e-05
-7.64966569762301e-06
-3.07922313986127e-05
-1.28967833410466e-05
-6.25192369708558e-06
1.03664414764809e-05
-2.61024298480628e-05
-2.60287793633518e-05
-1.91682415499712e-05
-2.26715105701166e-05
-3.29350419907234e-05
-1.31695042140176e-05
-2.37192220403936e-05
-8.66859492747725e-06
-2.65960755462853e-05
-2.3072733951676e-05
-4.25996629144511e-05
-1.59409140167214e-05
-5.14233223702183e-06
-5.44945880782617e-05
-4.01914060612297e-05
-4.2743082544702e-05
-3.42841069299274e-05
-2.6991390780366e-05
-2.0534313038647e-05
-2.32854805871526e-05
-2.31942309560645e-05
-2.21760647730512e-05
-2.50427898873982e-05
-3.47984512058595e-05
-3.89744119515971e-05
-3.0336823869474e-05
-1.59959489608402e-05
-2.64430136166093e-05
-1.44779269284189e-05
-1.63157670366755e-05
-3.80357887218971e-05
-1.13440795262007e-05
-5.09001152338432e-05
-3.60123253364982e-05
-2.20247990070717e-05
-2.18066373086219e-05
-1.58299801436079e-05
-2.37935213916869e-05
-2.85827816942121e-05
-1.35679463362831e-05
-3.88352760589086e-05
4.99586573995562e-06
-2.99146842917453e-05
-4.95404236248374e-05
-9.6028533063455e-06
-4.98521290159738e-05
-3.41299395068886e-05
-2.34276261165509e-05
-1.11994641910955e-05
5.50036455164215e-06
-4.12164291372568e-05
-2.18720861034864e-05
5.19220867184255e-06
-1.6486014697693e-05
-2.27315269117405e-05
-4.98210101189567e-05
-3.8542952591019e-05
-1.47717014239063e-05
-4.18189238099871e-05
-1.65968597944728e-05
-2.20568442037655e-05
-2.78046936527738e-05
-3.15935166992421e-05
-3.08805797332594e-05
-1.56329414158197e-05
-2.52155060684584e-05
-3.01038953206605e-05
-1.79796197597804e-05
-3.06018527325839e-05
-1.7172736820833e-05
-3.42885342816787e-05
-4.03518910026229e-05
-3.0807479293458e-05
-6.48217868014363e-06
-4.41035033351413e-05
-1.03579553499375e-05
-1.27238213050713e-05
-3.76197158847793e-05
-1.85230533829726e-05
-2.72887737997217e-05
-3.17488587066132e-05
-3.44323694164432e-05
-3.42001222620524e-05
-4.09464079426927e-05
-1.6302133816835e-05
-1.21532251737646e-05
-7.91264483094002e-06
-9.66965935314815e-06
-2.3910382632036e-05
-2.33700221437334e-05
-3.9510737065266e-05
-1.71941699771066e-05
1.49905476270599e-05
-1.06968284277898e-05
-6.67031094548132e-06
-1.68480564282754e-05
-4.2114176046238e-05
-8.03550660808592e-06
-2.2199276772564e-05
-2.00681641386462e-05
-4.89971766928862e-05
-3.23954841949922e-05
-2.37943918513067e-06
-1.77528992203736e-05
-3.03784058173399e-05
-4.82896227957178e-05
-2.19445890381278e-05
-1.35913469946813e-05
-2.32947808566817e-05
-2.65331515091118e-05
-4.20174527727735e-05
-3.59265651629021e-05
-1.33481806993208e-05
-1.68191070219677e-05
-1.87550866268813e-05
-1.10959955703218e-05
-2.24076415253663e-05
-1.60649833582455e-05
-2.60436831224385e-05
-1.30433995773064e-05
-2.21171922547253e-05
-2.41017049571863e-05
8.53748475284611e-06
-3.31759442602601e-05
-3.30677787132353e-05
-5.26542441588587e-05
-3.02662143848851e-05
-2.50703338816015e-05
-2.99605574971301e-05
-9.02577231594215e-06
-1.09953629368667e-05
-2.30227736147135e-05
-3.5058585568648e-05
-3.66288799440005e-05
-3.1037789806971e-06
-2.43490802866648e-05
-4.55039781705415e-05
-2.16532216942266e-05
-2.95043644077774e-05
-3.14662207746068e-05
-2.82564242474456e-05
-1.09407638417561e-05
-2.57700432508334e-05
-3.79901460230089e-05
-5.57586240973784e-05
-3.23118470404511e-05
-1.85781154715893e-05
-1.63766686997087e-05
-2.45043223801412e-05
-6.68861334739644e-05
-2.62941655176413e-08
2.33125174467131e-07
-1.07275941503832e-05
-3.64480343338727e-05
-1.13257217296147e-05
-2.82982267355377e-05
-4.32020077476777e-05
-1.20786014044806e-05
-7.60480769015846e-06
-2.32434733170663e-05
-2.48499462031968e-05
-1.04589235777671e-05
-3.57348429577381e-05
-4.20932208858973e-05
-4.73651160827897e-05
-2.20280394844937e-05
-1.41826621850077e-05
-3.23803681940208e-05
-4.32187668752606e-05
-1.41537681669827e-05
-4.33271063228821e-05
-2.44468514047138e-05
-2.0733782018254e-05
-1.92998709768551e-05
-5.03251534799689e-05
-2.53000820786738e-05
-4.63352001783297e-05
-3.1599688448914e-05
-3.59464194401708e-05
-3.11029765150314e-05
-1.71051932883186e-05
-3.29411563510626e-05
-3.33770844084756e-05
-1.23898853262513e-06
-1.94361135252162e-05
-4.01033089153806e-05
-5.51239132052969e-06
-1.38126152857313e-05
-2.30277708830505e-05
-4.22528189374324e-05
5.29400930732893e-06
-2.56067165323922e-05
-4.21078099244238e-05
-1.8866919276249e-05
-1.94395967954198e-05
-1.68107431864112e-05
-3.33511704033162e-05
-2.04166024686755e-05
-4.92280754910195e-05
-4.21462118046434e-05
-1.5397978424823e-05
-2.73554379453576e-05
-4.32858170875284e-06
-1.80065166005733e-05
-4.14889959877278e-06
-3.78641882312364e-05
-2.39445217471739e-05
-7.19488315280022e-06
-8.50844632891521e-06
-1.0171894930654e-05
-4.74577081214615e-05
-2.93971857158236e-05
-2.27540423917639e-05
-1.79724224173476e-05
-2.40004107377323e-05
-5.18053171318393e-06
-3.50378673881534e-05
-1.96732674527929e-05
-2.40641827286195e-05
-2.91793980917853e-05
-6.19196637465808e-05
-1.04046110211177e-05
-2.17121510746782e-05
-3.40273944274635e-05
-2.81213669092795e-05
-4.15761453241199e-05
-2.58043061529056e-05
-3.33320542267685e-05
-4.32740839296118e-05
1.08706613960821e-07
-4.02776128075421e-05
-1.84393525344182e-05
-3.30468724527479e-05
-4.24040178342227e-05
-1.95910281163379e-05
-3.43890921666975e-05
-2.14311735610886e-05
-4.93744402634745e-05
-4.94354478058255e-05
-3.04164577503237e-05
-5.58523326668528e-05
-3.55184372908594e-05
-4.1214596184744e-05
-2.60398690993811e-05
-4.64968305662947e-05
-2.72074039240592e-05
-3.31702045203229e-05
-5.94151338590339e-06
-2.83535462951082e-05
9.22263377445063e-07
-2.1480148581925e-05
-1.51179214930995e-05
-1.48447123607986e-05
-7.47760550723109e-05
-2.94753871663598e-05
-2.14434575127545e-05
-4.19172344257518e-05
-1.04947030196093e-05
-2.76796777878292e-05
-3.6599157980282e-05
-2.68411721572313e-05
-4.94707419718687e-05
-1.51418545737713e-05
-2.09304635869431e-05
-1.69047981612411e-05
-2.03092862585292e-05
-4.04633247762258e-05
-5.09887726881057e-06
-2.47425225472569e-05
-1.17590167622597e-05
-3.6005833446409e-05
-5.50302761177452e-05
-1.88583887456714e-06
-3.06450960763001e-05
-4.43507097758301e-05
8.505640423469e-07
-9.46547200020926e-06
-1.18896513732845e-05
-3.93060892600616e-05
-3.10541384304153e-05
-1.52730222865002e-05
-1.45120291565743e-05
-8.72808113003294e-06
-2.10535485800935e-05
-2.17586605153994e-05
9.06733981522836e-07
-4.31997702985219e-05
-3.05235071567088e-05
-1.74303435856558e-05
-1.77587240867493e-05
-2.37399356901816e-05
-1.10038732683984e-05
-2.39437297615504e-05
-5.58936394282235e-05
-5.67773957327897e-05
1.7256489231833e-06
-2.7660377189314e-05
-3.99080264257733e-05
-2.51950370448968e-05
-4.34246265003092e-06
-1.03358602884079e-05
-2.78340854992366e-05
-2.34334664210735e-05
-5.04045963854884e-05
-4.05326393795781e-05
-4.95423605614688e-05
-6.31612464138502e-06
-2.49720240315665e-05
-1.46615354484563e-05
-2.52028119545e-05
-2.81729629586761e-05
-5.16304721266625e-05
-2.53877125780633e-05
-7.00857162959865e-06
-5.49488322355938e-06
-6.31705925670844e-06
-1.69019596430741e-05
2.40035213599976e-06
-1.98325045567902e-05
-1.62865617749369e-05
-1.50212045317086e-05
-2.79364527933818e-05
-3.32043976290724e-05
-2.70697119235971e-05
-2.35524246092827e-05
5.28926804483713e-06
9.851870324469e-06
-2.97611230890826e-05
-2.0503325874312e-05
-8.57740541868219e-06
-4.19166081059877e-05
-4.57101101046366e-05
-3.09619744584641e-05
-5.66210142032192e-06
-3.80933215885079e-05
-7.05029214731855e-07
-3.36396412111926e-05
-4.38564912055413e-05
-3.57079059083109e-05
-4.93275331939015e-05
-3.89985858966335e-05
-9.43589785081902e-06
-4.14718591437954e-06
-3.02692943927238e-05
-4.07096167201279e-05
-3.79803451852944e-05
-3.08262153990244e-06
-7.75230104299402e-06
-1.00502616648364e-06
-1.44297896257117e-05
-3.15704107867336e-05
-4.88884583538584e-05
-2.29266112208974e-05
-2.64221333293894e-05
-2.15389508768689e-05
-1.51102165698628e-05
-3.71970074898272e-05
-5.1420895675976e-06
-5.43933496364036e-05
-2.42311863273296e-05
-9.78962888195708e-06
-2.83711791230341e-05
-5.28742587884292e-05
-3.518268019656e-05
-3.85928661355768e-05
-4.00864009209735e-05
-1.29516036715347e-05
4.78104933534627e-06
-3.03362349861691e-05
-3.62928482334504e-05
-2.41640077108029e-05
-2.08337897550326e-05
-1.25173111598531e-05
-1.42348411015486e-05
-2.13064561784432e-05
-1.32478129996882e-05
-6.31255620420414e-06
-1.79975963314427e-05
-8.63898882120362e-06
-4.00158951956917e-05
-2.15333902910475e-05
-4.1561230312018e-05
9.94842435134739e-06
-4.34623026839718e-05
-4.35713312034315e-05
-3.31486845663148e-05
-1.56598618717213e-05
6.40633414612618e-06
-3.4038012280262e-05
-3.21203683462225e-05
-2.43958178376911e-05
-2.74099354641089e-05
-3.01737941813647e-05
-3.22352563686072e-07
-4.22170264756288e-05
-3.7821899753148e-05
-2.12310691239037e-05
-2.43571949245216e-05
-2.27374069587027e-05
-4.73579167526933e-07
-4.18716312476391e-05
-2.61048910381827e-05
-2.13963352569654e-05
-2.31671269468192e-05
-4.03547844352196e-06
-3.86390354915018e-05
-1.50999920715125e-05
-4.40841410404973e-05
-2.36273593742744e-05
-2.81677406560229e-05
-2.34361881284107e-05
-2.2563135418565e-05
-2.29689069756483e-05
-3.70581435801236e-05
-2.99534958542858e-05
-1.7615925398605e-05
-1.40320933218221e-05
-6.61782340745991e-07
6.92814395657424e-06
-2.65042668107737e-05
-3.54767474222209e-05
-2.35840283086554e-05
-1.14091654833295e-05
-6.16761297430878e-05
-4.27182939268891e-05
1.65825801513704e-06
-1.75049253401795e-05
9.93919089666731e-07
-1.66839622044743e-05
-1.81100381242187e-05
-2.64795628909222e-05
-2.934424085799e-05
-3.34554939120763e-05
-1.7355362299597e-05
-2.02866301492215e-05
-1.11659926202503e-05
-2.19267931108534e-05
-3.21556724985388e-05
-3.08000815758728e-05
-3.345117633841e-05
-2.55497049355742e-05
-2.93676469971567e-05
-1.71883282551107e-05
-2.25014937285524e-05
-1.48263015456586e-05
-2.72151673036318e-05
-2.37281580624908e-05
-2.71993293361383e-05
-2.708202712354e-05
-6.87933553712537e-06
-1.63182934545724e-05
-2.56425158936859e-05
-2.3252062088413e-05
-1.71954688342229e-05
-3.3933740418951e-05
-3.40614271466672e-05
-2.03315175546415e-05
-3.83156654995939e-05
-2.7713668847818e-05
-2.05660496629363e-05
-2.73491107255006e-05
-2.57078412205533e-05
-2.51680273729783e-05
-8.35861302188501e-06
-1.93158312512712e-05
-3.55867736482283e-05
-4.11774439061904e-05
-2.88426119957057e-05
-2.96146758384945e-06
-6.31987347642683e-06
-2.55609545280925e-05
-2.57807045604124e-05
-6.48488698074492e-05
-2.93850829708364e-05
-3.12086689011142e-05
-1.72880225699221e-05
-2.49137580568129e-05
-1.97017168940994e-05
-3.62633741366637e-05
-2.85118117160237e-05
-2.87459086825702e-05
-4.59189578668166e-05
-2.45808760409889e-05
-4.47550578980983e-05
-2.05873278736684e-05
-3.52975141376079e-05
-2.24870064740972e-05
-7.4223132109734e-06
-2.82470174748895e-05
-2.06434360181833e-05
-1.75046413074893e-05
-3.62494794630007e-05
-1.20170417952844e-05
-9.54780570604853e-06
-3.0497172546587e-05
-1.70593706246212e-05
-1.21225818542144e-05
-3.63202174697779e-05
-2.35700723158383e-05
-3.85060591517427e-05
-6.41669102367075e-05
-2.8905535339417e-06
4.49579245211467e-06
-2.60079278867223e-05
-8.05801243003801e-06
-2.63919898137695e-05
-2.80767349252031e-05
-5.35741783377365e-05
-4.42936612926022e-05
-2.1852290841554e-05
-2.83098823061991e-06
-3.88477761604005e-05
-2.83113837326433e-05
-1.21849368763521e-05
-2.76452781175375e-05
-4.00357617426744e-05
-4.18958862779799e-05
-2.53531352622388e-05
-3.59276521858884e-05
-2.63919965831252e-05
-1.78082150611126e-05
-2.8748150808594e-05
-2.25143449608048e-06
-1.39819720298569e-05
-3.42282328260992e-05
-4.2231095747535e-05
-3.21425059370282e-05
-2.97471890356324e-05
-4.35344330078664e-05
-2.06708606339686e-05
-6.83144194277215e-05
-4.3106047136337e-05
6.19299316212247e-06
-4.25824613219072e-05
-3.95246349189095e-06
-1.31533954549219e-05
-2.09660721768602e-05
-2.85643279636206e-05
-3.99909691743993e-05
-4.49409599667121e-05
-2.48214446317231e-05
-2.14301523139452e-05
-5.9558786836376e-07
-4.49508835711799e-05
-1.94869932802883e-05
-3.00001262931767e-05
-1.92373735233489e-05
-3.51759955901743e-05
-2.8273901338328e-05
-2.68476396022181e-05
-2.82852579312461e-05
-3.58659098270895e-05
-3.35652849059414e-06
-1.10133670242974e-05
-3.90483107410965e-05
-1.18943107653757e-05
-7.6107740479253e-06
-2.60516422329325e-05
-3.17129311348788e-05
-3.33273670071577e-05
-2.52271667858056e-05
-4.52097785952841e-05
-3.63070593905704e-05
-1.7907604962124e-05
-4.48384287686328e-06
6.95042099765048e-06
-6.43346100961467e-06
-2.7426790283236e-05
-5.65860288570714e-06
-4.61822512490403e-05
-2.97223798987801e-05
-4.22394567552656e-06
-2.89002774214918e-05
-6.32703308571028e-06
-3.39148743129609e-05
-1.69704202448382e-05
-5.63132773969834e-05
-2.83633411941e-05
-2.16570985325716e-05
-1.25495945302865e-05
-1.74908464418147e-05
-2.89380785749633e-05
-1.27416908782177e-05
-1.7037888082435e-05
-4.86644156208705e-05
-1.9395857741873e-05
-1.88802556033593e-05
-1.64103692227657e-05
-1.65019510304215e-05
-2.83158628996337e-05
-1.36862327199516e-05
-4.64600150978783e-05
-2.99644179803362e-05
-5.65609155224569e-07
-2.69190501979386e-05
-1.63236863698717e-05
-1.80639355027607e-05
-3.03329507112146e-06
-1.41234845252535e-05
-2.11191332804925e-05
8.92509338697251e-07
-1.57527626303326e-05
-2.76078315287491e-05
-5.35090762505152e-05
-1.86434154238731e-05
-1.82671734493702e-05
-3.51343188620921e-05
-4.44900263374631e-05
-2.70959405865442e-05
-2.17909231664109e-05
-2.78027135324469e-05
-3.09121709458821e-05
-1.19283102794737e-05
-9.73934799266605e-06
-5.89457505689843e-05
-2.24638426159732e-05
-2.39997993517019e-05
-1.05629463957527e-05
-2.55749496707849e-05
-1.70021291714676e-05
-6.68660949577369e-05
-2.04534467666903e-06
-2.53334128692392e-05
-2.33027826318994e-05
-4.03963489955365e-05
-1.14779800977563e-05
-5.11522412269317e-05
-8.98826166720449e-06
-5.02813136514616e-05
-2.46651163348677e-05
-2.96098299977831e-05
-1.44222384031196e-05
-2.23238654025355e-05
-1.28278680631248e-05
-1.21891286941403e-05
-2.21110744630913e-05
-1.98900617975266e-05
-2.97397629381008e-05
-3.40933890192089e-05
-9.52879193998778e-06
-1.6171358359607e-05
-1.80815679900019e-05
-1.54021441060376e-05
-3.68780259011393e-05
-2.10799966812325e-05
-2.59861339694325e-05
-3.28792802504435e-05
-3.29704326976175e-05
-3.79576293230103e-05
-3.25113649322736e-05
-2.9152213244055e-05
-2.79819939397386e-05
-2.92296615034497e-05
-3.32514806328936e-05
-3.6566343448188e-05
-2.01748842652828e-05
-3.68647172484677e-05
-1.01812609437197e-06
-2.53562512921111e-05
-3.11691118330504e-05
-1.06038587881654e-05
-4.57902720498323e-05
-3.77504496728183e-05
-1.72144899078832e-05
-3.49731559324367e-05
-3.42513555241679e-05
-3.34557865606656e-05
-1.65030800884204e-05
-4.58039717706558e-05
-3.23420790684828e-05
-2.42759926480442e-05
-2.53887602890568e-05
-1.73761981597714e-05
-3.02471463540523e-05
-5.20319972698907e-06
-1.88115601612179e-05
-1.99946961955444e-05
-1.41959670625438e-05
-2.57959011410389e-05
-2.42848597375564e-05
-3.98859628293907e-05
-2.77120903188658e-05
2.67132587691769e-06
-1.02862398655235e-05
-5.417092807552e-05
-2.47799132408853e-05
-1.66207191036552e-05
-2.77859928873018e-05
1.67615985139588e-06
-1.55497371906762e-05
-2.50145398682996e-06
-4.41922593804139e-05
-1.43754692306443e-05
-3.04985182732865e-05
-8.97257477565796e-07
-6.08606267222576e-06
-1.36015134362833e-05
-1.96174718444564e-05
-5.21035212527645e-05
-3.25289269911691e-05
-7.19824481906805e-06
-2.91689500421866e-05
-8.59568851084793e-06
-3.14677432795028e-06
-5.50610262653853e-06
-3.66055577171959e-06
-2.58825484359199e-05
-3.45534263048269e-05
-3.77812429221463e-05
-1.95428166066214e-05
-1.43128799200752e-05
-5.54642525341297e-06
-4.06807023633047e-05
-2.88829799898842e-05
-2.20055747650424e-05
-2.82390483120883e-05
-7.08496209871838e-06
-1.97178569893723e-05
-3.81945872316551e-05
-3.72664865825721e-05
-2.42866017508834e-05
-2.5607465269545e-05
-2.42473186614595e-05
-2.64168236479032e-05
-4.90308444063578e-05
-1.48346546302831e-05
-3.39802314284501e-05
1.31383992036998e-05
-3.75125228937975e-05
-4.33260214302154e-06
-4.60025414531014e-05
-2.18076596089276e-05
-3.02730045361516e-05
-1.56569963891229e-05
-1.77019450814205e-05
-2.68941219761639e-05
-4.03811375821535e-05
-2.57269378822528e-05
-2.85099968883333e-05
-2.93772790059465e-07
-3.46329530948689e-05
-1.61262083493155e-05
-3.61687591363602e-06
-2.6918238598369e-05
-4.23371733166744e-05
-4.70599887776597e-05
-3.00004254232449e-05
-3.60401661737834e-06
-1.54742842574774e-05
-4.56066378015474e-05
-1.03073377351794e-05
-2.58686510925995e-05
-2.85634705811855e-05
-4.09412492278049e-05
-1.12256649431065e-05
-1.1469124032844e-05
-4.50857179981311e-05
-1.49545055201833e-05
-2.00844737759879e-05
-2.83727762777115e-05
1.66323581627695e-06
-5.76809228266482e-06
1.42642323126762e-06
-4.9922228502882e-05
-2.35766991286697e-05
-4.94273030554432e-05
-1.41871484557536e-05
-3.53003621465313e-05
-5.33785503373873e-05
-3.78581156413116e-05
-4.5772188265482e-05
-1.17301495411384e-05
-2.49937648296674e-05
-3.70483154592045e-05
-3.77706794375649e-05
-2.36366225471796e-05
-5.04941880174535e-06
-2.80336609487342e-05
-4.63688786284724e-05
-2.35387073440374e-05
-1.84072804080761e-05
-3.15959374280823e-05
-3.00563944355319e-05
-4.90963065328714e-05
-1.70230068084981e-05
-9.59865867628066e-06
-3.2476073355093e-05
-4.03374424423713e-05
-5.12696294073098e-05
-1.05686273916862e-05
-2.15184799161724e-05
-6.58057153182223e-06
-5.00322208566424e-05
-1.94629039005589e-05
-2.56398889248045e-05
-2.25196694223581e-05
-1.70392331078537e-05
-1.82284643547783e-06
-2.6261750669694e-05
-4.55433451694552e-05
-4.59107750548855e-05
-1.29642899323383e-05
-1.03664481394346e-05
-5.02833101734486e-05
-1.88682879310533e-05
-5.24453671727974e-05
-2.6940660818759e-05
-3.59780641420049e-05
-4.71077785943088e-05
-4.35306817087751e-05
-1.53971429314392e-05
-2.91478611430291e-05
-3.99775209469957e-05
-6.95398137845841e-06
-3.74069772906881e-05
-2.50439920190351e-05
-2.74345973125142e-05
-3.40358467531374e-05
-1.08051764130047e-05
-1.7611933862391e-05
-1.37791857683584e-05
-1.88108266772146e-05
-1.18516386249495e-05
-1.70695423745567e-05
-3.14387271958117e-05
-2.63656404224462e-05
-6.28559527397231e-06
-5.07547807438541e-05
-1.54479659887088e-05
-3.41969437350911e-05
-2.47995542009735e-05
-1.34100422013798e-05
-1.30425696101897e-05
-3.66091361489037e-05
-2.85414106322564e-05
-1.27289182729293e-05
-2.93125773458198e-05
-3.72868281516908e-05
-1.04884015750265e-05
-4.57241537697751e-05
-4.63009068641253e-05
-3.23616380462342e-05
-2.62520733455473e-05
-1.82011617848401e-05
-2.47594373650385e-05
-3.01446063798096e-05
-3.3445364769766e-05
-1.71490181001323e-05
-6.48651198133836e-07
-2.96253907336636e-05
2.22554917750267e-05
-1.46680829561841e-05
-2.36841108611794e-05
-4.81694075537547e-05
-3.79356053341384e-05
-1.31131090974742e-05
-5.07523620634353e-08
-2.08795848809993e-05
-9.30781229104157e-06
-1.31989714548868e-06
-2.47736509624882e-05
-1.64768806651467e-05
-8.96026415412114e-06
-1.76017310418741e-05
-9.63426783397328e-06
-1.76566350779312e-05
-2.70527501681664e-05
-1.40202935665974e-05
-2.55623709582143e-05
-4.24619225632126e-05
-6.73435942575726e-06
-2.33303226858255e-05
-9.63954339111378e-06
-2.55862777357577e-05
-1.28416921160554e-05
-4.27204724812061e-05
3.51301298211119e-07
-3.0811658759282e-05
-2.31780279593716e-05
-3.63103254107434e-06
-2.16330578592126e-05
-3.31895177468751e-05
-2.26549292489207e-05
-4.35263802537522e-05
-1.04813958815178e-05
-5.72623988361769e-05
-2.38505449939959e-05
-6.80159317113673e-06
-2.88451935438856e-05
-8.05882108265123e-06
-1.07088444050319e-05
-2.26397279312782e-05
-1.03002975750425e-05
-3.90689935814136e-05
-3.69738698445199e-05
-8.08843996648908e-06
-1.29860145302646e-05
-2.43620533017086e-05
-1.84942010802941e-05
-2.99789567187407e-05
-2.34004969635959e-05
-1.35105691379215e-05
-4.41321337196439e-05
-1.48455105607e-05
-1.73803299832576e-05
-2.34447624619645e-05
-4.99342702831581e-06
9.18852752382543e-06
-2.57695418906624e-06
-5.83348287855853e-05
-2.76163089052035e-05
-2.5250260566046e-05
-2.85411464262951e-05
-5.47214298210651e-05
-3.1899487287368e-05
-1.91955537111641e-05
-3.41479499539482e-05
-2.93057938325533e-05
-1.86738507291899e-05
-2.69917081423214e-05
-3.81535777907773e-05
-3.79113206567539e-05
-1.84362340190886e-05
-2.45458118256736e-05
-7.2932066230843e-06
-4.61133313013381e-05
-4.74889685136422e-05
-3.43370101354076e-05
-1.87676101786326e-05
2.31505444127593e-06
-3.03200583785094e-05
-3.0549771447516e-05
-1.78367066626313e-05
-2.2346860869753e-05
-3.37095593511082e-05
-3.33566851344973e-05
-5.68446219818984e-06
-9.45056011659139e-06
-2.77833407406582e-05
-3.43268038128881e-05
-1.52592854511964e-05
-1.24224974763224e-06
-1.02085724167373e-05
-5.97978282285534e-05
-1.00448602239861e-05
1.11919131403424e-06
-5.53330837754926e-05
-1.11666418422645e-05
-5.93665291245219e-05
-4.20583312476104e-05
-1.84893385536481e-05
-3.0792666876571e-05
-2.02332185467666e-05
-5.34871977748906e-05
-2.42062386659919e-05
-3.33940266806494e-05
-3.43194233197964e-06
-2.69618016749194e-05
-3.37135670477312e-05
-3.29085425395739e-05
3.06022740619519e-06
-3.05774449824561e-05
-1.93395694603114e-05
-2.83934782281149e-05
-2.02474111092249e-05
-1.31789791831512e-05
-4.42477285468618e-05
-4.14626704239898e-05
-2.3926426608698e-05
-1.88716094632484e-05
-3.27545696436489e-05
-1.25668492848101e-05
-1.75424044912405e-05
-2.76501726559867e-05
-6.28212690207873e-05
-3.22185126648279e-05
-3.97482256811199e-05
-2.70183206579299e-05
-3.36659346488204e-05
-1.28960350402224e-05
-2.96585303804468e-05
-1.66060117342119e-05
-4.11660161440223e-05
-2.41573367184317e-05
-3.13169990239253e-05
-4.54408610285879e-05
-3.53067378123835e-06
-1.43768421600419e-05
-3.52849760837848e-05
-5.25636762429116e-05
-3.32876529335947e-05
-1.65947797012341e-05
-2.69316560395119e-05
-3.38216829608784e-05
-3.36308801317319e-05
-1.75025644611963e-05
-1.27536197727841e-05
-2.91293836255787e-05
9.79916923792075e-06
-7.08572839672757e-05
-3.76745761362305e-06
-2.45582979664904e-05
-1.78070001358145e-05
-1.33722862747457e-05
-3.11772527335984e-05
-1.34933419392892e-05
-2.46445754021722e-05
-2.42688415021377e-05
1.07578273843056e-05
-2.56331273177921e-05
-3.88914821520525e-05
-3.37047615383122e-05
-4.66755628319855e-05
-8.04108638140712e-06
4.98417187825451e-06
-6.16299991310695e-06
-4.78458316142753e-05
-1.26679061219545e-05
-3.65210122502465e-05
-6.21105661342886e-06
-3.89627712533435e-05
-2.34836481567212e-05
-2.9667302499713e-05
-2.33252195734795e-05
-2.18656121178947e-05
-1.92619073557001e-05
-1.18782502840285e-05
-2.13915460464713e-05
-4.03743640512728e-05
-1.28607407232812e-05
-2.94739976916904e-05
-4.58602113695557e-05
-2.02229570364855e-05
-5.67599203760341e-05
-1.86565209318203e-05
-1.2483736601197e-06
-4.58583108873201e-05
-2.04891579963584e-05
-5.59010777249991e-05
-5.05980481326353e-05
-2.95194826956704e-05
-2.87929202060971e-05
-1.33371338256118e-05
-5.84264287517464e-05
-5.63239651700114e-05
-3.62798201535802e-05
-8.38006385326703e-06
-2.58754267599149e-05
-3.57007450643602e-05
-2.87850777017497e-06
-3.35271004545673e-05
-3.64122416061944e-05
-4.90237055031873e-05
-2.60959086030016e-05
-1.84087819718699e-05
-3.77703506736107e-06
-2.05016242452385e-05
-2.98520841183665e-05
-1.87767367840173e-05
-1.17078165083261e-05
-3.7909641234725e-05
-8.3160591215207e-06
-2.46343947385953e-05
-3.51466126465532e-05
-2.08514212697188e-05
-1.65028091306291e-05
-2.84220936410522e-05
-3.46527370793611e-05
-6.83521697091009e-05
-8.26984872555791e-06
-2.27852428124935e-06
-4.09997256663877e-05
-1.91401299787385e-05
-1.28147854550968e-05
-3.33098018547592e-05
-1.31184750899096e-05
-7.78798816469731e-06
3.49986669842038e-06
-2.67162747265066e-05
-4.26835707215787e-05
-2.21740577772557e-05
-2.52033438887602e-05
-2.58957218534207e-05
-4.42059606439047e-05
-1.45552782978313e-05
-2.61522382829277e-05
-7.32354457078085e-06
-2.63082061006897e-05
-3.1217070659399e-05
-1.60110745038575e-05
-2.20761201580437e-05
-1.67850928875151e-05
-2.78231904874713e-05
-2.74909335018824e-05
-1.20945268216148e-05
-2.77263246764159e-05
-2.73245665010287e-05
-1.93470550470454e-05
-2.4966835087518e-05
-4.99539592747002e-05
-3.64359515643828e-05
-1.47833626830093e-05
-1.75389088128632e-05
-4.60540812826245e-06
-4.40955455971452e-05
-2.21973703817955e-05
-2.91989868324052e-05
-4.68735864866366e-05
-3.87620722984921e-05
-1.95728109536028e-05
-2.43305423705845e-05
-6.60628512213511e-06
-3.60173215604799e-05
-1.64751022565686e-05
-3.38871719838806e-05
-1.63605181810594e-05
-4.4687117799868e-05
-1.97630736752456e-05
-5.55684817269543e-05
-2.45614660268806e-05
-3.63347332973902e-05
-2.76664417189787e-05
-9.00065606398188e-06
-4.07537401156149e-05
-1.31437311786666e-05
-1.82287353557666e-05
-3.54024151885671e-06
-6.85194844546606e-07
-3.78187379679233e-05
-5.59213955172231e-05
-1.89354902365923e-05
-2.5517568105026e-05
-2.95086594283323e-05
-2.34872936850045e-05
-1.73171199302555e-05
-3.41053290372284e-05
-4.88183016043516e-06
-2.44024019588091e-05
-1.5817668255126e-05
-2.00265826842262e-05
-1.45802303870175e-05
-2.58703068692611e-05
-1.74882849486512e-05
-2.18996992756604e-05
-1.7476648172341e-05
-3.29775536143053e-05
-2.13533680290898e-05
-1.86342827384575e-05
-4.89915063980508e-05
-1.40376977913646e-05
-1.08446847159563e-05
-2.27101006103484e-05
-2.85308253773668e-05
-2.92992254087055e-05
-4.16082596779401e-05
-4.43402299789317e-05
-1.98478994889211e-05
-3.48067668436498e-05
-2.25932860929869e-05
-8.90217944655944e-06
-3.29301481834669e-05
-3.67442475361017e-05
-5.92654660211078e-05
-2.34162148659251e-05
-7.30757703112505e-06
-1.95148249707452e-05
-2.98121098475433e-05
-1.00906133748188e-05
-3.70774338860375e-05
-3.93281287706106e-05
-1.05281003003262e-05
-2.87001086904479e-05
-3.60056546006882e-05
-3.08363634831957e-05
-1.73484235110608e-05
-1.77312899761846e-05
-6.59865952879851e-06
-3.10303181498364e-05
-1.03362902574959e-05
-1.63702665986288e-05
-4.4741572239086e-05
-2.22536328241106e-05
-2.88578259285606e-05
8.64355709653766e-06
-2.00838988975619e-05
-2.93079911687812e-05
-5.25618107895542e-05
-2.13361642718942e-05
-2.07623314553981e-05
-1.42333894149937e-05
-3.40288065861823e-05
-4.96660497055814e-05
-3.04900103024344e-05
-1.11139384021317e-05
-1.27106081119767e-05
-7.52362639758889e-06
-2.44657076113443e-05
-5.57391085698839e-05
-2.08552089660525e-05
-5.0340414358028e-05
1.03667003546061e-06
-4.30013693838335e-05
-3.66267431571697e-05
-4.20528136162866e-05
-1.0663067983242e-05
-4.79734872769906e-06
-2.42431522963943e-05
-2.01690288424935e-05
-1.42678457678283e-05
-2.6130009481226e-05
-4.8438569648684e-05
-3.14390506230864e-05
-3.01538959877399e-05
-4.6283476573221e-05
-5.28545513036103e-06
1.12528327601112e-05
-2.58152312250077e-05
-2.31622098696603e-05
4.18093067935437e-06
-2.4200406518949e-05
-7.65542300947256e-06
-2.94018412937576e-05
1.37368887910663e-06
-6.45475538713916e-06
-2.51685899576177e-05
-3.03268122455024e-05
-3.86741686202314e-05
-1.98985787210275e-05
-2.18378350245354e-05
-2.71799082390513e-05
-2.80879578246498e-05
-1.67816655059785e-05
-3.34822351306724e-05
-2.64059302423083e-05
-5.11872280490804e-06
-2.65712057823799e-05
-2.26524075967625e-05
1.56391127296738e-06
-2.70965507372199e-05
-1.97356044663e-05
3.73232406599298e-06
-3.77679414272674e-05
-5.24200800390589e-05
-1.6966946211001e-05
-3.62758949967128e-05
-2.9345699965797e-05
-2.20721826445181e-07
-2.13679307170755e-05
-1.00289035225003e-05
-1.13183782456493e-06
-2.24196388208536e-05
-4.75838411200056e-05
-2.92667485041191e-05
-1.85772114681229e-05
-3.77081474524559e-05
-3.76589428451317e-05
-1.76501188912928e-05
-4.21036533102013e-05
-4.55799144530603e-05
-3.80960019303121e-05
-7.04280332827642e-07
-5.34130025985215e-05
-3.84904395455684e-05
2.79316108993793e-06
-3.06584847244353e-05
-5.37166100098315e-05
-8.20817081598527e-06
-2.63869236906288e-05
-3.50870991353316e-05
-3.05167679339072e-05
-4.45035752096179e-05
-2.04456879217948e-05
-8.81361197243413e-06
-1.92870256372683e-05
-3.43434202283366e-05
-1.05698496747262e-05
3.615466895395e-06
-5.32806324416491e-05
-2.63320648046057e-05
-4.29288921750799e-06
-3.34475556176029e-05
-4.53466675270315e-05
-3.21285543782047e-05
-1.73015310011109e-05
-2.3714278843648e-05
-1.17910314152152e-05
-1.85761912788938e-05
-2.26964594845073e-05
-1.30797528499018e-05
-2.50388088031728e-05
-9.58811594692203e-06
-3.06463365823726e-05
-1.51935620510393e-05
-3.2873610000278e-05
3.64632676548995e-06
-2.29194501389319e-05
-2.56645652658387e-06
-4.08472996781445e-05
-3.9994316814292e-05
-1.51213919516812e-05
-9.33705717913558e-06
-3.54282405004382e-05
-3.0095902842917e-05
-5.39904657531789e-06
-2.04522529402236e-05
-4.19400359157158e-05
-2.93323204567513e-05
-2.70324481792723e-06
-9.22728372855565e-06
-3.90102691263264e-05
-1.28894596574754e-05
-6.35743528012649e-06
-2.12112809190075e-05
-4.54356067755916e-05
-2.13643149096775e-05
-4.51247552097178e-05
-1.18475505442057e-05
-1.56051424720767e-05
-2.15101021548713e-05
-3.25423171396004e-05
-2.6815623517902e-05
-1.72033818941562e-05
-2.29110080078812e-05
-2.100764307129e-05
-2.09873561240425e-06
-1.48109463210251e-05
-1.73725864935524e-05
-1.2410737768245e-05
-4.24688684302295e-05
-1.20496939950797e-05
-2.87942387012586e-05
-3.08833682362661e-05
-2.42438725930331e-06
2.15523297190075e-06
-2.88712871733583e-05
-3.03860938583712e-05
5.92512215469521e-06
-2.28947801166078e-05
-1.44738294560435e-05
-1.85380784051939e-05
-3.41765221785972e-05
-1.31982801567055e-05
-1.96271803941931e-05
-2.37353259594099e-05
-2.84947164705881e-05
-1.44377224435249e-05
-2.8282933421527e-05
-4.33238896467492e-05
-3.02520991682184e-05
-2.35658291548275e-05
-2.55088407013844e-06
-2.42345199785544e-05
-3.32568439161717e-05
-2.29446374406507e-05
-3.8519372149834e-05
-1.74311515424525e-05
-1.46745300251431e-05
-7.23825668104186e-06
-2.4190317087533e-05
-2.37246899176211e-05
-8.60707126060715e-06
-3.40392550719202e-05
-3.64298259085762e-05
-1.0459987015044e-05
-3.26282493558325e-05
-2.68014707047092e-05
-2.66973451612596e-05
-3.61937306450802e-05
-2.71035923373673e-05
-1.99465589297805e-05
-3.72278613852404e-05
-1.52701135905804e-05
-2.96403177832619e-05
-1.07902532809346e-05
-4.02789491169296e-05
-2.50216335232675e-05
-2.41215029712532e-05
-1.69929890008959e-05
-3.44941161360792e-05
-3.17527551218851e-05
-1.70918799089699e-05
-1.22281840782851e-05
-3.65194404455283e-05
-4.73307540162723e-06
-7.37897039155856e-06
-2.36163070478965e-05
-2.07542754232343e-05
-8.80834077827891e-06
-2.21065239350888e-05
9.88529161921736e-06
-2.95526546858307e-05
-1.75761708633509e-05
-9.07662604624629e-06
-2.53907892472099e-05
-3.88268338766711e-05
-3.20963528785034e-05
-3.65743044927807e-05
-3.74926110526481e-05
-1.21281280193713e-05
-2.08185044597281e-05
-4.30190083449889e-06
-3.45789278651733e-05
-2.66354495684601e-05
-4.84123244471413e-05
-1.48718567307101e-05
-9.10753775525698e-06
-1.86370843586058e-05
-3.60864994856822e-05
-6.42658195401986e-05
-3.71135308949164e-05
-2.6624701184797e-05
-1.08256306431196e-05
-4.25509406789776e-05
-3.74414094682108e-05
-2.78810222689805e-05
-1.03932987883321e-05
-1.13146401443117e-05
-3.47259986260187e-05
-2.16141950765808e-05
-4.10938080021886e-07
-3.01286096251588e-05
-2.58219655232001e-05
-2.05512186620024e-05
-1.87022769262146e-05
-4.37175123585932e-05
-1.44197557062079e-05
-3.84303820583039e-05
-2.23212911314102e-05
-2.17761549969997e-05
-7.02801444051132e-06
-2.89380586574651e-05
-4.16979069214935e-05
-3.2660627676285e-05
1.07230130469883e-06
-1.55193202285465e-05
-4.13132096980105e-05
-1.81299115182993e-05
-4.67335118663323e-05
-2.99148095320421e-05
-1.33464934843415e-05
-2.97255900254988e-05
-3.03431764782736e-05
-3.19862356414485e-05
-3.99857939026742e-05
6.82511755925146e-06
-3.57321865199935e-05
-2.65117420011605e-05
6.24616572149894e-06
-4.06576975305485e-05
-2.0707879097882e-06
-1.73218014583513e-05
-2.58610000585341e-05
-7.92836270824289e-06
-2.99536434935606e-05
-3.13278400262676e-05
-3.76019764638938e-06
-2.11217800654493e-05
-4.42462106890819e-05
-3.23299438101429e-05
-2.00371377696632e-05
-6.38266542461769e-05
-5.87432092679685e-06
-6.92780002566644e-06
-2.80851621158956e-05
-1.62237478522646e-05
4.99058421862667e-06
-3.57543134872518e-05
-1.07878734841103e-05
-3.39930763573212e-05
-2.29284791144945e-05
8.02271757616535e-06
-3.11230340752794e-05
-8.88930377565121e-06
-2.07769726102111e-05
-1.10578097306523e-06
-2.41491924243031e-05
-9.39318541288553e-06
-1.30680586822283e-05
-3.19949119921715e-05
-2.51742228257561e-05
-3.19480683468448e-05
-1.44915879618947e-05
-6.39317025172615e-05
-3.03464117321661e-05
-2.39098871771989e-05
-1.97142287177006e-05
-1.56361794450113e-05
-2.43874804724738e-05
-3.19553903692869e-05
-2.08090645260555e-05
-2.60715201009911e-05
-1.39226559580071e-05
-2.89082822420303e-05
-3.50213035100241e-05
-4.20546560001147e-05
-1.38369650409475e-05
-4.00656367454981e-05
-5.1278557720037e-05
-5.71437786918399e-05
-9.64885748244254e-07
-5.44265456142377e-05
-2.27603237641053e-05
-5.13531104861275e-05
-4.03542347175965e-06
-4.54841534754391e-06
-3.2572226608611e-05
-1.29947013918712e-05
-1.78757720544446e-05
-4.29969718629782e-05
-1.65662803167646e-05
-1.53874486930015e-05
-1.32246679220915e-05
-4.43532206249615e-05
-3.31838263998495e-05
-1.67756557407079e-05
-1.94670992897868e-05
-1.50032277081409e-05
-3.61581864321594e-06
-4.75800602927047e-05
-2.94471588021087e-05
-5.85579611301959e-05
-2.51502719480938e-05
-2.26863849916145e-05
-3.20582171735607e-05
-3.06821555288825e-06
-2.43590541305199e-05
-3.31309323549557e-05
-1.21079403246132e-05
-2.36397780696619e-05
-7.61955451195456e-06
-1.3189179068338e-05
-1.28781784549986e-05
-3.51560499112604e-05
-2.31390394674528e-05
-3.41986892593364e-05
-4.70776198272707e-06
-4.27550642800244e-05
-1.38426039458502e-05
-2.8248630659365e-06
-1.35000959886315e-05
-3.91757980981441e-06
-4.12998710439595e-05
-3.57702827401687e-05
-3.69502371488402e-05
-3.32401104835977e-05
-2.2715198572816e-05
-3.59027679267612e-06
-2.00722058767821e-05
-4.31154744414056e-05
-2.86870269805806e-05
-3.96844805149053e-05
-1.86812607447187e-05
-1.81259012860719e-05
-1.41286790789195e-05
1.31403499975458e-05
-1.08787512402781e-05
-4.85646861899607e-05
-2.60878958520553e-05
-3.49269127550128e-05
5.91567359673618e-06
-1.2598791855785e-05
-4.58185875318861e-05
-2.89041852897602e-05
-4.85106781160031e-05
-2.2611917219673e-05
-4.87295152236066e-06
-4.66849397232017e-05
-1.2671315673016e-05
-2.65907843518389e-05
-3.51366491559602e-05
-3.34252254045999e-05
-2.07696676366287e-05
-1.62073102354747e-05
-7.61706201236054e-06
-4.57142567972162e-05
-1.6964269382758e-05
-4.82665384586397e-05
-4.86018941467289e-05
-1.23053686226011e-05
-2.25693410149165e-05
1.87908511792963e-05
-8.05577357303123e-06
-5.07596536763928e-06
-4.83879637718807e-05
-3.30596964979919e-05
-2.95332204997436e-05
-2.87572511057998e-05
-4.06080405209652e-05
-4.2685543156103e-05
-2.64001836708107e-05
-8.78672113528712e-06
-3.07456771202156e-05
-6.31632476776529e-05
-7.49099800597915e-06
-5.53530952521614e-06
-1.48674748354761e-05
-1.22405868420703e-05
-1.89477186188541e-05
-3.85447518764942e-05
-1.25667762683999e-05
-3.47600887726919e-05
-4.57752116244271e-05
-2.28598832538554e-05
-2.85438494705258e-05
-5.14318297834822e-05
-2.4748849674513e-05
-1.74834375135636e-05
-2.41105634937684e-05
-1.53879231051421e-05
1.52749421555718e-05
-3.65421492900378e-05
-3.43672171766549e-05
-1.8171793779061e-05
-2.76648085607266e-05
-2.19825765537003e-05
-3.87648824189103e-05
-1.36126433692981e-05
-1.65166983178654e-05
-3.4618695774031e-05
-4.88453903603755e-05
-2.53474353624165e-05
-3.06547629168157e-05
-1.21790773192037e-05
-8.33521383953716e-06
-5.22165555334907e-05
-3.68770433964634e-05
-5.67578431327044e-05
-4.58168662161703e-05
-2.84292908343678e-05
5.36558715934879e-07
5.31065675002791e-06
-1.92339808906032e-05
-3.36910472053427e-05
-2.27440591552723e-05
-1.42845746129207e-05
-2.60288864412974e-05
-3.29686953983265e-05
-4.21319889391237e-05
-2.40599705158964e-05
-2.12129970346781e-05
-4.66564032491376e-05
-1.08929760103677e-05
-1.5012077159555e-05
-1.55854708860501e-05
-5.74981057680578e-06
-4.0174450447132e-05
-2.11292964425851e-05
-2.48359350589529e-05
-4.32416798260827e-05
-1.85878683735038e-05
-4.27886178824834e-05
-1.7628333168121e-05
-3.24843409795254e-05
-3.44959676237324e-05
-3.03430020359472e-05
-4.03988927212492e-05
-1.95531812872791e-05
-4.14229602867071e-06
9.11619896397338e-06
-1.14745440408202e-05
-1.96846699543186e-05
3.80643841855125e-07
-2.39974474225843e-05
-2.28959939662395e-07
-2.04747955933267e-05
-2.36240626516828e-05
-3.29286159566255e-05
-1.36408358488583e-05
-2.93918137834466e-05
-2.67521827922985e-05
-5.13040935415148e-06
-1.8292090752893e-05
-3.75052245355206e-05
1.11689616458674e-07
-3.83022386839005e-06
-1.70103312618847e-05
-5.50842726986191e-05
-3.44556232413397e-05
-2.0562892919178e-05
-4.62113082244194e-05
-3.57839009537996e-05
-2.89750575612619e-05
-1.23639145992091e-05
-3.50304719350776e-05
-7.69546662438786e-06
-2.34045789625898e-05
-3.87358883476699e-05
-2.42650031474697e-05
-1.55308949983379e-05
-3.34013592192923e-05
-3.58664488927747e-05
-1.09780618844845e-05
-9.59094369206152e-06
-3.41002355478034e-05
-2.88967421019192e-05
-2.99504552291018e-05
-3.00634789463643e-05
-3.4729428287159e-05
-1.12186220368302e-05
-3.41591190606902e-05
-6.57876373486254e-06
-1.87688127843158e-05
-2.07494839396022e-05
-4.87083403865074e-05
-1.0096675477031e-05
-8.79046304188643e-06
-3.24209194713834e-05
-1.71249990620443e-05
-2.52896066345814e-05
-2.24431329263684e-05
-2.09868683616005e-05
-9.33036030934586e-06
1.38908171703468e-06
-2.16002322496823e-05
-3.80411801981204e-05
-3.86911334660181e-05
-4.26662419744123e-05
-1.52187541761449e-07
-1.02644044679652e-05
-4.64363462537403e-05
-1.27588804139387e-05
-3.17476511852645e-05
-4.29165055207585e-05
-3.84952734064166e-05
-1.44389343066017e-05
-4.91362280625055e-05
-7.73241999980441e-06
-2.56505299138199e-05
-2.70552324388319e-05
-3.87811503542761e-05
-2.01699776420428e-05
-2.11136297562381e-05
-1.65542338969289e-05
-2.10219760806236e-05
-9.79829705093119e-07
-4.1458417622816e-05
-4.55581098254651e-05
-2.97035340642126e-05
-1.9368046946775e-05
-3.91304750055446e-05
-2.47529911140486e-05
-1.60324398041663e-05
-3.72812063726443e-05
-1.14753320658981e-05
6.97058531585215e-06
-1.78875309985688e-05
-2.4880375876305e-06
-3.57140820689219e-05
-4.60474332830556e-05
-2.20979149775573e-05
9.136114017821e-07
-1.69642485596442e-05
-1.84725132424433e-05
-3.54139252709375e-05
-3.60440464462503e-05
-3.26665796149307e-05
-4.72723652556492e-05
-2.97056935804571e-05
-1.04374213174393e-05
-2.2515615207629e-05
-3.98508626076917e-05
-2.13108358167959e-05
-1.43647820432411e-05
-2.66496910940154e-05
-2.81360664122837e-05
-2.44395941022681e-05
-5.92781458507025e-07
-3.17126543555761e-05
-3.62854472856747e-05
-3.16168070955695e-05
-1.38462214224878e-05
-2.54498856866283e-06
-3.07080657688161e-05
-3.01557025345043e-05
-3.68609837136464e-05
-4.93433076671574e-05
-3.27816784395127e-05
-1.38094602015052e-05
-1.93506754427028e-05
-4.11014193659186e-05
-9.422378426524e-06
-3.36838923764521e-05
-2.58595000294369e-05
-2.46005110698543e-05
-2.43518176617713e-05
-2.01488787417467e-05
-5.54518847093668e-05
-2.68939545553863e-05
-5.32736598191302e-06
-3.45043753638724e-05
-4.53252613809028e-05
-3.30320059843696e-05
-4.7540234226451e-06
-1.18594309095503e-05
-2.03970439694509e-05
-2.95229624337399e-05
-3.51254349017401e-05
-3.14291182050307e-05
-3.47713147130209e-05
-1.18931483109495e-06
-1.54502549281081e-05
-3.15017307310026e-05
-1.24403233501799e-05
-5.09203150095913e-06
-1.4707669543902e-05
-2.89415823430293e-05
-3.21236865519128e-05
-2.92675962718804e-05
-4.59085241382713e-05
-6.14051926327586e-05
-2.1742865957428e-05
-3.84999181333934e-05
-3.32752228181525e-05
-2.94493912610195e-05
-2.41099812038969e-05
-1.83542025718203e-05
-2.26182833062059e-05
-2.18438020655075e-05
-3.44841132798547e-05
-1.7823932128736e-05
-3.07974260576225e-05
-3.35303245275817e-05
-9.97648646824436e-06
-1.8545231032313e-05
-8.80799760256766e-06
-3.7001871262271e-05
-4.10920635086966e-05
-2.64382510254751e-05
-4.03390097690093e-05
-1.06552569634408e-05
-2.39650246564469e-05
-4.16880703006437e-05
-7.48168573503952e-06
-1.91733495030017e-05
-3.27999217712827e-05
-6.59211606667621e-06
-3.04849678270714e-05
-3.38640415573706e-05
-4.13941999911244e-05
-3.10950810973546e-05
-3.19111964621846e-05
-2.29120800368001e-05
-4.68978786651399e-05
1.09246233551803e-06
9.10569494252349e-06
-2.61406414074625e-05
-2.43016704561319e-05
-4.43365034787662e-05
-1.90259598471417e-05
-1.28334750575775e-05
-1.2196595428691e-05
-1.28288702173166e-05
-2.48194766149884e-05
-8.26293751084954e-06
-1.25722342038808e-05
-7.93071292330017e-06
-1.44093003340873e-05
-2.03876177202141e-05
-2.75957893782563e-05
-7.48693709195867e-06
-4.07669690925376e-05
-1.9406679114589e-05
-3.9148638678921e-05
-2.38316167938545e-05
-2.23484694470274e-05
-3.56133841505442e-06
-3.19107318654595e-05
-3.35017123848933e-05
-2.16446699413734e-05
-5.91279510315371e-06
-2.77016837310621e-05
-4.63473138732683e-05
-4.06081165113231e-05
-3.69084485218175e-05
-6.17784048687732e-05
-2.36969685326032e-05
-2.78260244845173e-05
-1.98696302330906e-05
-3.55424490811823e-05
-1.52867175887029e-05
-1.72068033897525e-05
-1.48845484005143e-05
-1.89456264296553e-05
-2.26460575507231e-05
-3.92753637398266e-05
-2.37615598779086e-05
-4.21559951167424e-05
-4.19428352359002e-05
-3.18219069825616e-05
-3.45271291809428e-05
-3.42324843320029e-05
-3.4312702484536e-05
-1.83545913708755e-05
-5.06756516796275e-06
-2.20977226956461e-05
-7.81655107614994e-06
-4.77155983757406e-05
-2.89512845716625e-05
-2.21030313852121e-05
-2.78619003448999e-05
-9.45209119796537e-06
-4.04385953956439e-05
-7.76874789433787e-06
-2.10826443170325e-05
-9.64253145068278e-06
-2.51986830706323e-05
-1.59188916067593e-05
-2.67553170030498e-05
-2.03918218049268e-05
-2.11897433202775e-05
-2.31864321844753e-05
-4.1855096070897e-05
-1.36496608965112e-05
-2.61022752698151e-05
-5.27140009747537e-05
-1.98234650662189e-05
-2.81073540200431e-05
-2.27967011510938e-05
1.40338519618653e-06
-2.47145504858781e-05
-1.89833118602193e-05
-3.6994415777926e-05
-1.78489253111038e-05
-2.39593738533345e-05
-5.85892090455813e-05
-2.10424198376479e-05
-3.44722241860383e-05
-2.31446358794846e-05
-3.68762840486453e-05
-3.20014632329103e-05
-2.04759839067074e-05
-1.81155766127777e-05
-1.78723864426664e-05
-4.41231078171415e-05
-3.48197263033929e-05
-2.24455624654701e-05
-4.32188908270219e-05
-5.08461031877213e-06
-8.99173484906685e-06
-1.05985286045751e-05
-2.36818925814136e-05
-2.47736394924972e-06
-2.14329264256709e-05
-6.09883452597027e-05
-4.84611080840089e-05
-1.2294926575224e-05
-2.99855115627424e-05
-5.22178984939189e-05
7.67134362784134e-06
-1.95767682023712e-05
-2.25836275346696e-05
-3.33383143199438e-05
-5.58947662616292e-05
-2.91798010950824e-05
-1.80339765788554e-05
-2.41453865723266e-05
-1.59730143891512e-05
-3.83726714433511e-05
-2.79541173226301e-05
-1.78325190926322e-05
-9.21624551199089e-06
-3.67084077498351e-05
-3.12460022465262e-05
-3.18075288656766e-05
-2.38044576955268e-05
-2.69269237500672e-05
-1.18073898290366e-05
-1.35393949632111e-05
-4.0853315879636e-05
-2.99992925362829e-05
-4.48385610874396e-05
-3.2152522995775e-05
-9.54394107400395e-06
-1.8107426277858e-05
-3.02268258331073e-05
-1.45364647545483e-05
-3.13457977237108e-05
-1.46454568127925e-05
-1.86381884439955e-05
-1.91306293661301e-05
-4.01144313116622e-05
-1.82308107172178e-05
-3.06230092509089e-05
-5.98380686769481e-06
-1.78695704217222e-05
-1.34781000391646e-05
-3.034582514689e-05
-2.48898377952942e-05
-4.57645935843673e-05
-4.19991340517338e-05
-3.00266979652711e-05
-2.23280873742841e-05
-2.01926696834761e-05
-1.15674463204742e-05
-4.24553499936112e-05
-2.64014373242603e-05
-3.5674290566062e-05
-2.06663083503047e-05
-3.83830407758274e-05
-7.02694641801104e-06
-5.40590014654616e-05
-1.80340421276094e-06
-3.38979926492498e-05
-4.63974639626912e-05
-2.49897226258461e-05
-1.80417912464912e-05
-1.42759077408167e-05
-8.17723139654376e-06
-2.33424585180363e-05
-7.66944830644084e-06
-6.19140018903297e-05
-3.10553395466663e-05
-3.1364583106103e-05
-2.448828244012e-05
-2.89803663829491e-05
-4.22915486469196e-05
-2.07951161040074e-05
-2.33357495295054e-05
-2.44384648054438e-05
-1.81433802448742e-05
-1.76960304970364e-05
-3.22058225036426e-05
-2.12160027606168e-05
-2.98778652209339e-05
-4.67568810467136e-05
-4.14965901761762e-05
-1.58728190170897e-05
-2.19763447555792e-05
-3.91886513331648e-05
-2.59795132847238e-05
-4.98269330915588e-05
-3.70196789279406e-05
-8.29650295844305e-06
-2.8765149561997e-05
-1.75496525996365e-05
-1.58608323401986e-05
-2.35759811941355e-05
-4.07328641707554e-05
-4.02610174767938e-05
-5.84997977851606e-07
-3.76501556564129e-05
-6.75324963853013e-05
-2.02921673461389e-05
-1.06459148500213e-05
-6.62540795989865e-06
-2.77155978297923e-05
-3.3714266457779e-05
-9.54694143061938e-06
-1.38386718815593e-05
-1.96183585062174e-05
-3.37094260671261e-05
-1.67526287823138e-05
-2.43535486550351e-05
-4.34161125126246e-06
-4.23950914766166e-05
-4.78261476767315e-05
-2.41868645674219e-05
-3.57105672415097e-05
-1.576521586466e-05
-2.19286100608443e-05
-1.47050140227093e-05
-2.00957968319691e-05
-9.66370401547294e-06
-4.30240687453926e-05
-4.27243310211099e-05
-2.77239439950245e-06
-5.01743544915352e-05
-2.82790533913029e-05
-1.88253685645904e-05
-5.25198891922402e-05
-1.13608761631169e-06
-1.65548094262097e-05
-2.92983022698784e-05
-1.96366481787192e-05
-2.09987239277116e-05
-5.69028085792385e-05
-7.16566237436486e-05
3.30541689359425e-06
-6.69939630620659e-05
-3.29900862628171e-05
-2.44348558080701e-05
-3.38982044122659e-05
-2.258801367053e-05
-1.1977893986532e-05
-3.46543799847532e-05
6.80229074944054e-06
-1.27483431809029e-05
-2.41450808646505e-05
-2.96227741826988e-05
-3.69367228210057e-05
-1.90628542175019e-05
-2.98303006770219e-05
-2.51982195874982e-05
-2.77626819788176e-05
-2.91454734774404e-05
6.03540659347303e-06
-2.2506015913519e-05
-1.28408902598925e-05
-3.3978781087426e-06
-1.49987095895361e-05
-9.34909081110299e-06
-1.97037533163528e-05
-6.79261433848289e-06
-3.02979741059651e-05
-1.43020360086806e-05
-2.49181679632481e-05
-1.07197219105521e-05
-3.04211480381458e-05
-4.47608827060919e-06
-4.01711229950815e-05
-4.98957456900348e-05
-3.13063032553591e-05
-1.30593274880591e-05
-3.51495689238986e-05
-1.96944969896336e-05
-2.91719722404039e-05
3.28413075497584e-06
-1.07726574008987e-05
-2.64431122205015e-05
-3.19492493161411e-05
-2.72380009311962e-05
-4.51273428384931e-05
-8.60292848230681e-06
-4.02876655332182e-05
-2.76368387710863e-05
-2.21643534354362e-05
-6.26514669964879e-05
-3.04617491791248e-05
-2.61418681374734e-05
-3.29846827560309e-05
-2.12004051821601e-05
-5.07093654146509e-05
-2.50125371512711e-05
-9.51504363806937e-06
-3.95104750919358e-05
-3.36344468784089e-05
-4.86549009697431e-05
-2.87168320470782e-05
-3.41040412918689e-05
-4.22106641547411e-05
-2.03049522948704e-05
-3.49528735143403e-05
-7.67200777835811e-06
-3.15438815472976e-05
-2.13545091578504e-06
-4.91190158969521e-05
-2.98778645612435e-05
-4.48128739089439e-05
-2.98454290534258e-05
-4.24572862108075e-05
-2.44265097089091e-05
-3.69041134455087e-05
-3.81418058319301e-05
-2.47328863557807e-05
-2.10952732649939e-05
-4.25418819705837e-05
-3.11888499358388e-05
-2.58232233334176e-05
-3.4911872060967e-05
-1.5864336094924e-05
-3.46791703799345e-05
-2.55892732331003e-05
-1.47131136038143e-05
-9.77711656037044e-06
-2.86126218216715e-05
-2.54679939615902e-05
-1.1489813251736e-05
-1.87842362578839e-05
-4.79822063727284e-05
-2.62914652841193e-05
-1.23972344944664e-05
-3.95075463335309e-06
-2.60098348919602e-05
-2.14570231974952e-06
-3.53506509729012e-05
-2.84184800840012e-05
-4.15451039363071e-05
-1.44365515315054e-06
-2.55811060748195e-05
-2.00493915695272e-05
-4.60747531104111e-05
-3.63658180740337e-05
-4.16162097613227e-05
-1.08272971291031e-05
-4.60766375253628e-05
-4.86579215050985e-06
-4.79386387771336e-05
-4.83859267609377e-05
-1.67590758514967e-05
-9.0319131435044e-06
-1.48540397723844e-05
-4.44335422822494e-05
-2.80485779354741e-05
-1.51847001003444e-05
-2.04920758507017e-05
-2.65996014993772e-05
-2.51204190399529e-05
-1.16796553832847e-05
3.04192475774709e-06
-2.06575794114302e-05
-1.77093508853217e-05
-1.83131385573209e-05
-2.13346113434981e-06
-2.69237423828057e-05
-4.39379557343979e-05
-1.26121294360292e-05
-2.60571896995977e-05
-2.13445409899435e-05
-3.14736108716794e-05
8.19843929205823e-06
-6.79243596991755e-06
-1.53784603383713e-05
-1.01203771200038e-05
-1.75391010435513e-05
-3.35835426055234e-05
-2.67261023012375e-05
-2.28886623655161e-05
-2.32620059888325e-05
-1.19692625262309e-05
-3.63526119770701e-05
-1.57592912439117e-05
-1.68765293974539e-05
-3.57335273214532e-05
-5.97368306831407e-05
-3.32812579611689e-05
-2.37656817530301e-05
-2.13159048116289e-05
-4.24217893560531e-05
5.29272718992654e-06
4.26574312390823e-06
-1.98065024056615e-05
-8.5288830870339e-06
-4.30324337583221e-05
-2.82940082910558e-05
-4.92513481500877e-05
-2.40830113549548e-05
-1.76234705345023e-05
-1.94807948906136e-05
-2.32588714870066e-05
-2.33526754520766e-05
-3.00219385443028e-05
-4.36967755233961e-05
-2.54051687844414e-05
-5.3275465943453e-06
-1.74141363034933e-05
-2.90433370280795e-05
-2.27515046321167e-05
-4.3095530132801e-05
-1.87554607903139e-05
-2.4115601971196e-05
-3.36793229502316e-05
-2.61167600288458e-05
-2.09971026385474e-05
-4.33588800819505e-05
-1.72086121376153e-05
-5.54492913309051e-05
-2.07566979204728e-05
1.45134203638354e-05
-1.47670871946479e-05
-1.84779047093891e-05
-2.59400942192549e-05
-2.48952778436164e-05
-1.76816265085882e-05
-5.57842121698786e-06
4.56808553120992e-06
-4.01645790920111e-05
-1.75235406443025e-05
-2.63875904641591e-05
-1.13143415522865e-05
-2.41007789697614e-05
-8.98482762223759e-07
-4.50878297704282e-05
-2.33853931179408e-05
-2.25755814970538e-05
-8.3609145242948e-06
-6.24414407690952e-06
-3.78170292284723e-05
-2.97576730062471e-05
-1.30569259343556e-05
-2.85869950229239e-05
-2.10868943344523e-05
-5.25304815785232e-05
-5.25517853401534e-05
-1.33191744942362e-05
-1.84659048350122e-05
-2.21296615556434e-05
-1.36860046831345e-05
4.22147890020031e-06
-3.71777498368498e-05
-1.1054741649109e-05
-1.68576026413284e-05
-2.25501238894716e-05
-3.88813300538215e-05
-3.10979418198132e-05
-4.54035405717286e-05
2.94100745008364e-06
-1.36951853331445e-05
-1.49088681694266e-05
-2.16978005521732e-05
-1.09166283974607e-05
-3.24050608263557e-05
-2.67628174762409e-05
-4.42376900172231e-05
-2.89942710678847e-05
-4.1896928001787e-05
-4.98487109051704e-05
-2.63327551021448e-05
-4.13961609723577e-05
-3.69294408293508e-05
-2.76984125985165e-05
-5.46206795979153e-06
-1.06327517103417e-05
-2.95097062457667e-05
-5.17716873872354e-05
3.65941462660334e-06
-2.74365573240959e-05
-5.67408392327116e-05
-1.72704927487876e-05
-1.48128296730425e-05
-2.09192956278634e-05
-1.46362666642328e-05
-1.8026510174533e-05
-2.73868359866065e-05
-4.08734797239661e-05
-2.32728074249813e-05
-1.23264688309955e-05
-2.52614057270352e-05
-1.49192556197338e-05
-1.79253517294061e-05
-2.22924068882505e-05
-3.26228781330199e-05
-2.08739762882679e-05
-1.57385416927147e-05
-3.24398818851202e-05
-2.03299032236696e-05
-2.69570602654402e-05
2.83045792401011e-06
-2.62232034674537e-05
-3.74924494506526e-05
-2.78471352724898e-05
-6.66710710016013e-06
-1.71378971440056e-05
-2.4448313159283e-05
-2.61713621982928e-05
-9.05928171218579e-06
-2.48083434749889e-05
-1.87695463149829e-05
-2.0451767534662e-05
-3.84146808362439e-05
1.07064656236487e-05
-4.0766775273393e-05
-2.69643174830962e-05
-5.16184458827275e-05
-2.30621915458917e-05
-2.95273597759371e-05
-2.63108887320971e-05
-1.97498817219443e-05
-2.88501695010816e-05
-4.2057430368059e-05
-4.39184715192849e-05
-2.22219262866925e-05
-2.45830722611716e-05
-2.4589447681885e-05
-2.7941415565875e-05
-9.22966244024599e-06
-2.73296589793953e-05
-2.61738650808461e-05
-8.37596690035626e-06
1.82982765871319e-05
-3.74922936777334e-05
-1.23229467481527e-05
-1.76970535756511e-05
-3.14138599774334e-05
-3.18926446790715e-05
-3.3989699811229e-05
-5.13294294814144e-05
-4.85931556482847e-05
-2.07673479333867e-05
-4.66852691521132e-05
-2.7622850225757e-05
-2.8332793446799e-05
-2.42457622650086e-05
-5.50660538942368e-05
-1.79027310746191e-05
-2.02107756244605e-05
-2.54264304593787e-05
-4.35075212540998e-05
-1.62664478570617e-05
-5.09040303446273e-05
-2.66295694862909e-05
-2.82486135724379e-05
-1.34504878488952e-05
-1.75215744301828e-05
-4.55996471677847e-05
-3.0857795933571e-05
-1.29277530611506e-05
-5.09271367592997e-06
-2.37190949229879e-05
-1.76921017304815e-05
-3.6499483716226e-05
-4.95439980068768e-05
-1.21877843280049e-05
-5.47325840391822e-05
-1.32613270485759e-05
-2.30237691135762e-05
-3.99178321133625e-05
-3.78102185351447e-05
-2.12410302981866e-05
-3.46159869694206e-05
-2.61102128380748e-05
-1.63883630905965e-05
-3.18593219417432e-05
-3.04076406752195e-05
-4.76507900953493e-05
-4.58676543082879e-05
-3.05775018157094e-05
-4.05446115636086e-05
-3.49301705843457e-05
-1.72986326544797e-05
-4.26451398502937e-05
-4.52832880097049e-05
3.3741872365434e-06
-2.20773471545042e-05
-3.97506682914803e-05
-2.19751706636619e-05
-4.64693780981728e-05
-3.55382501649969e-05
-2.49389276568253e-05
-4.75746883558866e-05
-1.27811388383833e-06
-1.15361807680126e-05
-1.46845219036931e-05
-2.40541207248117e-05
-2.00166825456003e-05
-2.43444377902973e-05
-1.26320591199129e-05
-1.97476111181276e-05
-2.36461132028631e-05
-1.89724637374797e-05
-5.90425337542055e-05
-3.55639305214522e-05
-2.23677576184082e-05
-2.8601086108028e-05
-1.80298617378389e-05
-1.18458920008678e-05
-3.92452359998467e-05
-1.54610735076804e-05
-4.41799251358757e-05
-4.25310837355643e-05
-1.48214453916959e-05
-4.22923639635571e-05
-5.81588916117936e-05
-3.32028212247078e-05
-4.46670798671734e-05
-3.35107248240708e-05
-4.1772796110966e-05
-2.71765242289934e-05
-3.48678747151131e-05
-5.47619545662176e-05
-2.46658412255299e-05
-9.17353148336902e-06
-2.96679322162132e-05
-4.89718705384315e-05
-5.30410742176846e-05
-5.25919857679894e-05
-3.19596821595722e-05
-5.43777338193703e-07
-3.66773718178911e-05
-2.06645299418403e-05
-1.47368885234805e-05
-1.66379883037943e-05
-7.08914509245185e-06
-4.08421820847627e-05
-1.64522453720981e-05
-7.76153709036601e-06
-2.31187668109824e-05
-4.0854292500548e-07
-1.96973137373373e-05
-9.04219512866698e-06
-1.81433124157526e-05
-1.15163403604715e-05
-2.59717440307158e-05
-4.63995779958139e-06
-5.17789376566131e-05
-3.5328725054086e-05
-1.04119192733365e-05
-4.19904872805754e-05
-2.79704228365524e-05
-2.86287197090014e-05
-3.87209640918945e-05
-1.25587251399151e-05
-1.49008904919823e-05
-4.4396692321946e-05
-3.34069656707062e-05
1.67105762986977e-06
-3.56879788487715e-05
-1.07052036689334e-05
-1.39720418391695e-05
-2.42786468786798e-05
-3.6402785218383e-05
-4.21000618164017e-05
-2.24493276415567e-05
-4.14648371667681e-05
-5.98022103005346e-05
-2.22904673309574e-05
-1.19667914577657e-05
-7.7680250534352e-06
-1.22887472103084e-05
-9.125587600511e-06
-3.55098700572235e-05
-2.27122344685835e-05
9.02576769701654e-06
-2.15256619480821e-05
-2.33771370179339e-05
-4.44388109003511e-05
-4.10701276532888e-05
-2.91583348732281e-05
-4.29390247880684e-05
-2.39351893940048e-05
-1.40474328041244e-05
-3.50304361506514e-05
6.7550491743243e-06
-1.31154893348907e-05
-4.6027784119798e-05
-2.38437299869585e-05
-3.06584061449047e-05
-1.53442613728569e-05
-9.1726228115114e-06
-2.30615408259263e-05
-2.70791812230539e-05
-3.5043323761265e-05
-1.62814225932913e-05
-6.22219580603976e-06
-1.20835984918143e-05
-4.22103321394462e-05
-1.86334792371268e-05
-3.16092552695853e-05
-3.41013561008324e-05
-4.6516800295528e-05
-1.00594468086044e-05
-8.41575341822941e-06
-1.67080296391608e-05
-3.20946789794291e-05
-3.20135214241904e-05
-3.34687009956197e-05
-2.51450134810674e-05
-2.80982697470219e-05
-4.58051131311471e-06
-2.80767498753835e-05
-3.22794823968157e-05
-1.65986748190211e-05
-3.6934638017165e-05
-3.26320646682867e-05
-1.59477261886091e-05
-4.30052431042594e-05
-8.99278296321425e-06
-4.25852951932712e-05
-1.72228332719176e-05
-3.94024084964155e-05
-1.56738643840799e-05
-2.50933800490676e-05
9.69422786431762e-06
-4.24645450780596e-05
-1.8417153517202e-06
-2.84235696267549e-05
-3.56288884243485e-06
-4.79741232662225e-05
-2.29447615628304e-05
-2.87422418930752e-05
-2.43463396028458e-05
-1.03107282993497e-05
-3.41927955451295e-05
-6.63817852425612e-06
-3.16295993862655e-05
-1.82537245884276e-05
-1.75662215294514e-05
-2.41570626894155e-05
-3.18876247882976e-05
-4.50528996538833e-05
-2.03923376916702e-05
-2.15518324224912e-06
-7.79575323831852e-06
-3.70733138633659e-05
-3.07618369867441e-05
-4.45270606448219e-05
-2.64679030732331e-05
-2.6447654462928e-05
2.47645831143733e-05
-2.50239048316336e-05
-3.24267913340747e-05
-2.1345447358516e-05
-2.15677749475697e-05
-1.16335883237695e-05
-4.01848776229309e-05
-1.20390820398441e-05
-2.19929676383972e-05
-1.39925187603198e-05
-1.20368404693689e-05
-2.5403564228933e-05
-1.48961644282545e-05
-2.0194266328015e-05
-3.90291048615961e-05
-3.43503764754006e-05
-1.47259867481706e-06
5.37307029957706e-06
1.44846596855819e-05
-3.20235655850197e-06
-2.08073400720732e-05
-3.17241108215932e-05
-2.98110326212527e-05
-1.4491316241968e-05
-6.63332417827054e-06
-2.65789355577232e-05
-3.65176206324003e-05
-4.22735709159678e-05
-2.80797871669401e-05
-3.54817908663183e-06
-4.32370597188079e-05
-1.74206275112684e-06
-5.50699450470539e-05
7.03917121705751e-07
-1.88043662261037e-05
-2.44709689054637e-05
-6.24332064418293e-05
-8.62755170271847e-06
-2.89432956735349e-05
-2.92393881656279e-05
-5.23283360741091e-05
-1.23843735682653e-05
-4.29531750172115e-05
-3.72765383378474e-05
-2.87989868140213e-05
-2.9775792610318e-05
-3.86190702299594e-05
-3.84006363794922e-05
-2.11994435013519e-05
-2.92876244838703e-05
-4.3762592362306e-05
-2.85157533758772e-05
-5.26538841631391e-06
-3.4608464050419e-05
-2.76325182694976e-05
-2.39530564786407e-05
-2.92982692069656e-05
-1.62141312331955e-05
-3.14514783789643e-05
-1.58412251768847e-05
-5.03031136798063e-05
-3.01857982556405e-05
-4.98478063412416e-06
-5.21015976829357e-05
-1.65416345108015e-05
-3.10280286996989e-05
-3.0762933521205e-05
-2.69219914245256e-05
7.20049551856168e-06
-2.33157232313306e-05
-1.69798245088845e-05
-4.35170442299167e-05
-4.0060407479364e-05
-3.27131530447802e-05
-6.58182636957856e-05
-5.01752753997723e-07
-3.7305267533342e-05
-1.34820295154529e-05
-1.95656166408466e-05
-4.07223574291353e-05
-1.29993591491759e-05
-6.71069121785217e-06
-1.9320721121506e-05
-2.48785712543319e-05
2.08579200304081e-05
-1.7901132927521e-05
-2.44735145829515e-05
-3.03435962483832e-05
-4.34320865620664e-05
-1.55749425637405e-05
-3.42521723969365e-05
-2.42220164588931e-05
-1.81618820022731e-05
-4.41502596560171e-06
-4.0914880697813e-05
7.38873933817168e-07
-1.86337642053825e-05
-1.85742169725751e-05
-2.47690161703588e-05
-4.41466640330998e-05
-1.84243941471456e-05
-2.26669906506258e-05
-3.02043835549261e-05
-2.73442329014897e-05
-3.30680268517874e-05
-2.1409846603372e-05
-2.38897251641308e-05
-4.53609168663253e-05
-1.37005099230535e-05
-1.98408632474394e-05
-1.00870269793946e-05
-2.67573019930435e-05
-3.71973904602109e-05
-5.22593305997011e-05
-3.56767381548439e-05
-2.75415598372972e-05
-2.38480330605086e-05
-2.1301185031291e-05
-1.63021135255424e-05
-7.34475618971193e-06
-3.54378478119399e-05
-2.66816855174684e-05
-3.11315876853144e-05
-5.33897921107203e-05
-2.12745204457135e-05
-1.00730952953528e-05
-3.05930433013098e-05
-3.17260665606588e-05
-3.32573555083959e-05
-1.50882501332299e-05
-3.48083569327378e-05
-2.62919142296559e-05
-2.47782449565206e-05
-1.10905841087794e-05
-4.92815695458141e-05
-9.81630920434533e-06
-4.80145245491988e-05
-2.45798698473349e-05
-3.86203695034306e-06
-3.86829298031836e-05
-4.12415799684741e-05
-3.18052697935433e-05
-3.70740910084255e-05
-2.50711160026856e-05
-4.64257441743455e-05
-3.25338288290397e-05
-4.58296557441616e-06
-1.20207210102426e-05
-3.64299263095538e-05
-3.30917218055959e-05
-4.86735475662846e-05
-2.04020229525642e-05
-3.53095976392709e-05
-9.35702238609368e-07
1.01540784974478e-05
1.61931572413158e-05
-3.17631883604333e-05
-2.0343895730514e-05
-2.4341333831273e-05
-2.01113289887344e-05
-1.26981247769013e-05
-2.68089080624704e-05
-5.53100966183725e-05
-3.48170678080561e-05
-3.36760364107979e-05
-4.3989964475146e-05
-3.41924989482137e-05
-1.74478062883043e-05
-1.47320614213744e-05
-1.87854972897882e-05
-3.75932161346348e-05
-1.35162784614601e-05
-3.91598950971243e-05
-4.24396852267826e-05
-5.0961778389411e-05
-1.10139338309465e-05
-2.33969014934586e-05
-4.5674892159063e-05
-3.818787759024e-05
-2.13706678220157e-05
-2.09209377974043e-05
-4.95920976384644e-05
3.22020810358443e-07
-1.31199073029571e-05
-1.08430098101415e-05
-1.43231020499549e-05
-4.93079447543881e-05
-1.44742645611099e-05
-3.60787480527917e-05
-2.02992094668586e-05
-1.760488605691e-05
-4.49201075178002e-05
-4.08818570689591e-06
7.31047470929955e-08
-5.9514336033137e-06
1.27606732091594e-06
-3.05016854029755e-05
-3.28474379026526e-05
-1.96291734189014e-05
-3.02652733577393e-05
-2.17312393044769e-05
5.02544093262837e-06
-3.96331226823817e-05
-2.46982442979393e-05
-1.94614488052973e-05
-3.0115478312602e-05
-9.8997887098697e-07
-1.3870876647465e-05
-1.75910359083578e-05
-1.71092675906064e-05
-2.05068313621533e-05
-1.88789228578542e-05
-3.90460000779712e-05
-2.91998160116895e-06
-3.80325002507416e-05
-8.70307077243905e-06
-2.90783872941972e-05
-3.14057778967264e-05
-3.60290555637963e-05
-8.76350210432523e-06
-3.05762355910195e-05
-2.45327729337789e-05
-4.69299024623811e-05
-3.55696395112438e-05
-1.52079274278632e-05
-1.370593151099e-05
-2.15754194132728e-05
-2.56280766649912e-05
-1.53322123077535e-05
9.04475495081482e-06
-3.75962824622963e-05
-3.9126521818051e-05
-2.67092019172972e-05
-3.48339106206706e-05
-6.90011663272699e-06
-3.56312038381034e-05
-2.56541704986875e-05
-2.74160027951914e-05
-2.70900416705012e-05
-3.24011779488673e-05
-8.52401235935887e-06
-4.10367757656359e-05
-1.95030171273372e-05
-4.46601612767695e-05
-3.2778945114079e-05
-9.02653427017705e-06
-2.57451976194673e-05
-4.78871247577338e-05
-5.92183490388256e-06
-2.55717798834789e-06
-3.36272383490632e-05
-5.47325386114589e-06
3.72247500741397e-07
-2.80251215212174e-05
-2.4797672003293e-05
-1.19151516830288e-05
-2.01121598266754e-05
-2.90837075237213e-05
-4.05377715952701e-05
-4.84916240184267e-05
-4.07722080900083e-05
-4.69788917296044e-06
-4.28793719412684e-05
-3.43201348456214e-05
-3.08117060125836e-05
-2.79174139460615e-05
-7.75795851148986e-06
-3.81954728581026e-05
-3.36088105159043e-05
-2.09993256086898e-05
-1.74813850636286e-05
-1.59541332487886e-05
-4.59800878640081e-05
-5.30412977170613e-05
-2.04667205675445e-05
-5.08208587169113e-05
-3.23681346607972e-05
-1.82430710061305e-05
-6.70272162086751e-05
-3.09209121848208e-05
-3.32031324833616e-05
-1.77022988314899e-06
-8.26931798325764e-06
-8.93463404343714e-06
-4.2120243747769e-05
-3.06222824524951e-05
-5.00379618599352e-05
-9.81809971452325e-06
-3.48415333343557e-05
-4.49489571981725e-06
-9.83307139706921e-06
-9.11714607938966e-06
-1.75588834576337e-05
-3.07527790114078e-05
-4.39567811103835e-05
-2.50689588253411e-05
-5.08150189392047e-05
-4.08118626899715e-05
-7.49147004875596e-06
-1.12915183088662e-05
-3.44242745042949e-05
-1.42433645693669e-05
-2.06628674112526e-05
-4.67779737242422e-05
-3.24875095771988e-05
-1.81152068634815e-05
-2.05091139737829e-05
-2.27242346608466e-05
7.12332327153126e-06
-1.2953508892441e-05
-3.15068792697342e-05
-1.59415751051359e-05
-2.89592231266373e-05
-2.50596195095557e-05
-3.60278780930395e-05
-1.77822486072787e-05
-8.39394925060556e-07
-2.00234487362193e-05
-2.95333787883667e-05
-2.46212947292074e-05
-4.85217941056657e-05
-3.18387427921664e-05
-3.66498173673691e-05
-2.30403458846528e-05
-3.61993586658258e-05
-3.09154665030011e-05
-2.82965548998355e-05
-2.24189185338031e-05
-1.08792249004843e-05
-1.77493879246052e-05
-3.84275330141521e-05
-1.48705086650231e-05
-1.95855738222779e-05
-2.30393488500505e-05
-2.38137973281771e-05
1.00690298197502e-07
-3.1928509335743e-05
-2.90697864049092e-05
-4.08927242211419e-07
-3.83681061975018e-05
-4.23824784758119e-05
-1.90747536996149e-05
-2.5019509565178e-05
-1.75858293195996e-05
-4.48371379295251e-06
-3.88879381578654e-05
-3.1253879730044e-05
-3.88886842124086e-05
-4.42223109302043e-05
-2.58208529162013e-05
-3.47283071096361e-05
1.28407227981356e-05
-4.59664761989836e-05
-3.91258572148791e-05
-2.33878713723457e-05
-2.6660899062357e-05
-3.95725052954267e-05
-1.77034770954174e-05
-2.16753056485844e-06
3.41898444379203e-06
-2.23139996847318e-05
-1.84444915548697e-05
-2.12429692369174e-05
-1.76334498598146e-05
-1.13515046918686e-05
-4.19682113214085e-05
-3.35701876335748e-05
-3.89765045697453e-05
-8.947056343016e-06
-2.40983295891943e-05
-5.39609777283278e-05
-3.42309432496689e-05
-3.70112220437363e-05
-2.33651595158559e-06
-3.5948586644523e-05
-1.6811411934617e-05
-1.30656805577694e-05
-1.6443636394193e-05
-5.23832689495163e-06
-4.39591156853506e-05
-1.06927595235777e-05
-1.82959301498776e-05
-3.55872533734123e-05
-3.30555474276864e-05
-9.96086699163521e-06
7.74375715690476e-06
-4.56286693983664e-06
-1.3488679272276e-05
-3.52169970658561e-05
-4.86813029377753e-06
-2.17577230749569e-05
-1.04955929432092e-05
-4.65564626827585e-05
-2.51916449880687e-05
-2.54086837741235e-05
-1.39965091931983e-05
-5.07551543360559e-06
-5.24651595333436e-06
-8.34448802114915e-06
-2.52958461915168e-05
-1.61339822256848e-05
-1.57784254154909e-05
-6.13396101761186e-06
-2.90949759219332e-05
-9.90606859652873e-06
-1.47939385349891e-05
-1.14268381258039e-05
-6.19867516418093e-06
-2.38110959446423e-05
-3.97508565163029e-05
-2.11985086187425e-05
-2.81788250585235e-05
-3.8348427444406e-05
-4.23848750951643e-05
-2.23387809929189e-05
-3.9460077653445e-05
-3.60598559960973e-05
-1.21971639564364e-05
-3.43965972750377e-05
-4.14597912108874e-05
-1.14608249455984e-05
-3.37214351528423e-05
-2.8454421762198e-05
-3.3293315215761e-05
1.80293486859244e-06
-3.43973756767219e-05
-1.40174666702417e-05
-2.14327488057535e-05
-2.41181175068494e-05
-3.34484678638118e-05
-1.83350991446671e-05
-4.17239744024449e-05
-1.27734163498259e-05
-4.82822257015334e-05
-2.68093680193909e-05
-2.49069222031868e-05
-1.5185928862511e-05
-1.82227201909595e-05
-4.21675416244121e-05
-2.55857906244625e-05
-1.53350096034346e-05
-2.79843218195024e-05
-1.68009846561736e-05
-1.54420418297088e-05
-4.30020565415651e-05
-2.19563877571286e-05
-4.65722191854564e-06
-4.33751664187219e-05
-2.71512373443044e-05
-2.11907836291543e-05
-3.76158398980334e-05
-5.93202910413123e-05
-9.73512480041508e-06
-2.65080542928157e-05
-3.37289568745308e-05
-5.05213784904605e-05
-3.55404286943558e-05
-1.49386841478712e-05
-1.46100847867162e-05
-3.2066370500642e-05
-7.19396737564051e-06
-1.67112851068158e-05
-1.96616977873631e-05
-8.60630684667763e-06
-3.00407179295387e-05
-3.02552358664576e-05
-3.66487627309426e-05
-2.36511524778888e-05
-1.9103399953398e-05
-2.50809912430392e-06
-4.39722044124286e-05
-3.21119516967672e-05
-1.67779458600326e-06
-2.76427683051235e-05
1.54099640077749e-06
-4.26333036182916e-05
-2.76360627231751e-05
-4.17765062336704e-05
-3.33856745757852e-05
-3.06793155753327e-05
-4.48463459940604e-05
-1.90924321717233e-05
-8.57915663857805e-07
-2.29285533704844e-05
-2.66023757960253e-05
-9.07093475469616e-06
-3.85198042663079e-05
-1.76173666696819e-05
-1.87174010702366e-05
-4.76180126844012e-05
-2.94043513900824e-05
-2.55578685369929e-05
-3.06380628634153e-05
-1.71387664244464e-05
-2.52191232731327e-05
-3.80618290255887e-05
-8.92321479693501e-06
-1.37958172686396e-05
-3.44266731751885e-05
-2.04142671921147e-05
-3.13524959161685e-05
-5.0304552861185e-05
-5.30816359462023e-05
-2.01319317210461e-05
-5.16121276550313e-06
-3.7386236116458e-05
4.21453243286147e-06
-5.06953840146946e-05
-3.83311703212735e-05
-9.32908911736997e-06
-2.55987034740563e-05
-2.00784949474796e-05
-3.82760910103236e-05
-3.02621747545505e-05
-6.14048100588174e-06
-3.47740141311398e-05
-3.50600134990482e-05
-9.65395922935101e-06
-3.67767392949038e-05
1.12367495828401e-06
-4.20607798104521e-05
-1.6819915479318e-05
-2.51181382333485e-05
-1.90470251903936e-05
-4.0783756060982e-05
-2.75923384136467e-05
-1.36186203280342e-05
-4.94113881503764e-05
-1.16762485931998e-07
-1.15865961589996e-05
-1.55919332283227e-05
-2.3034080380954e-05
-2.39867642596205e-05
-3.93634259170921e-05
-1.84901358463412e-05
-1.42836825731767e-05
-3.51888984064716e-05
-2.32295860657453e-05
-2.96146935006738e-05
-2.47525750260596e-05
-3.00368970244532e-05
-3.3843761613435e-05
-2.66958682555495e-05
-2.35614624833408e-05
-2.9870282919242e-05
-2.26616311622262e-05
-1.81664875973026e-05
-4.25509000159152e-05
-2.14936997637669e-05
-9.98679551096249e-06
-1.75372244600589e-05
-3.34545655605251e-05
-4.73629866127975e-05
1.65028882633315e-06
-2.46572788746764e-05
-3.48680213875145e-05
-3.95866510424841e-05
-3.52937699916575e-05
-4.05113835161002e-05
-1.49467401607658e-05
-3.94953159918249e-05
-1.68781513665438e-05
-3.26765617017784e-05
-2.90765811026398e-07
-3.82002345362605e-06
-4.08175246634534e-05
-2.54364293658685e-05
-8.31250757862386e-06
-2.47614491502217e-05
-4.88169382213231e-05
-2.56520503652362e-05
-1.9771768306411e-05
-1.99725135214469e-05
-2.81830541994076e-05
-3.79001313474146e-05
-3.77690104265721e-05
-1.42576052860239e-05
9.61564815662397e-07
-1.93639072059593e-05
-2.21578108659247e-05
-1.04020201715688e-05
-1.65464613065398e-05
-4.03731239747017e-05
-1.07191998875157e-05
-3.3083388307347e-05
-4.20854752150468e-06
-1.21634721881274e-05
-2.64494224748097e-05
-1.82670571225061e-05
8.14525064641757e-06
-1.9473461984987e-05
-2.40886259641118e-05
-2.7112325865943e-05
-2.53420402247682e-05
-3.28119506449997e-05
-3.27045022815916e-05
-2.46575547363784e-05
-4.48323879628207e-05
-2.58408167279378e-05
-1.15824550510688e-05
-1.43516145682676e-05
-2.93519195263908e-05
-3.4319304667537e-05
-4.97361113118362e-05
-8.58255885951448e-06
-2.77843050804928e-05
-2.71406905411576e-05
-1.90400273415446e-05
-8.22086143957339e-06
-8.52459616192158e-06
-1.68932603037048e-05
6.34933073987828e-06
-1.13501326740445e-05
-2.07249286023603e-05
5.89398942475679e-06
-1.05238851763748e-05
-8.20347328015193e-06
-1.11279303097435e-05
-4.25564979353787e-05
-3.56661897939374e-05
-1.17868529656124e-05
-2.31360525149489e-05
-2.36544500696258e-05
-1.94125943421858e-05
-2.60015372239312e-05
-1.13998677113248e-05
-2.1940759228902e-05
-4.26382742981443e-06
-3.26524104327548e-05
-2.53184200473303e-05
-3.06768672622348e-05
-2.57965159261415e-05
-1.64318966250339e-05
