# Supplementary material for: Research on computational propagation and identification of mine microseismic signals based on deep learning
Source: PLoS One. 2025 Oct 22;20(10):e0334641. doi: 10.1371/journal.pone.0334641 (PMC12543183; doi:10.1371/journal.pone.0334641)
Supplement: S8 Data — (ZIP) [file pone.0334641.s008.zip › 000100900002744.xlsx_0.txt_24.txt.txt]

-1.40274420674515e-05
-4.14508135371455e-06
-2.84790398297272e-05
-5.02079575582209e-05
-2.99359936611111e-05
-4.41464500889409e-05
-7.19896293225655e-05
-9.68913803945414e-06
-1.90650351560538e-05
-2.41252490644348e-05
-1.58453350448785e-05
-3.71105271544885e-05
-2.05806364183684e-05
-2.52375711953388e-05
1.67604143069259e-05
2.23147623340502e-06
-1.78497001717378e-05
-2.27387053412072e-05
-2.06636199141952e-05
-1.99386251008238e-05
-1.8575257638991e-05
-2.43339107687489e-05
-4.89368711408798e-05
-4.1072987590509e-05
-3.4790420607288e-06
3.89905088823494e-06
-2.40056128041552e-05
-3.32931552680621e-05
-4.43106605539508e-05
-1.18275887076427e-05
-3.51543943652702e-05
-3.27335234125375e-05
-3.11963633561244e-05
-7.01622182960823e-05
-3.01209653962841e-05
-1.73236959453843e-05
-3.59982867767316e-05
-3.86535748617846e-05
-5.82635588105449e-05
-1.30160459290235e-05
4.98758008420051e-06
-2.20656293970672e-05
-1.85399978042399e-05
-2.25387217353277e-05
-3.46281815160242e-05
-2.52440809914392e-05
-3.555110213842e-05
9.34983764626508e-06
-2.97997379575885e-05
-4.90755521501997e-05
-1.46746413092238e-05
-5.12845767238176e-05
-8.60896854136297e-06
-4.14746878567098e-05
-6.37865155704532e-05
-1.55575826816854e-05
-2.00826399421248e-05
-3.93255149426151e-05
-4.28232048468456e-05
8.6846074385794e-06
-4.06295570215625e-05
-2.58071212262456e-05
-3.0310083599053e-05
-8.28869588921186e-06
5.31334304620412e-06
-1.77441073581851e-05
-4.73017718073102e-05
-3.60357588952447e-05
-2.48934325479509e-05
-8.17560906277519e-06
-3.12023376874742e-05
2.07478429629024e-05
-1.15278688113913e-05
-3.70289221653224e-05
-2.29340269390714e-05
-3.87307180619175e-05
-1.86484198561897e-05
-3.8793515368854e-05
7.20704817758006e-06
-1.09446646220193e-05
-1.47346373647432e-06
7.28863107776511e-06
6.55739940956024e-06
-4.3879940417483e-05
-4.6388347083172e-05
-3.29892523234857e-05
-5.1957134488506e-05
1.59877532732651e-05
-3.11202430021918e-05
-2.53917648750707e-05
-3.50859787458887e-05
-2.84320429014288e-05
-3.2913345761618e-05
-3.03904605444019e-05
-1.36401111573766e-06
-1.31953108826952e-05
-2.50845796550698e-05
-4.43695347490436e-05
-3.18046246813337e-05
-2.94227626518905e-05
9.04125969544361e-06
-2.25259991483371e-05
-2.60221799573352e-05
-4.58909333363799e-05
-3.33780431375083e-05
-2.80514001508767e-05
-2.29816388048601e-05
-5.13003730633644e-06
-3.53536543008039e-05
-2.75902502088055e-05
-2.0336402099932e-05
-6.73818123816246e-06
6.45442837744422e-07
-1.13216960684986e-05
1.74630853146e-05
-3.96236984310072e-05
-4.05246541157866e-05
-1.71002360069698e-05
-4.18477241081937e-05
-8.81785871194455e-06
-7.31862239830188e-06
-1.05236782275872e-05
-2.49051116886659e-06
-1.37678776905766e-05
8.57846071748364e-06
-7.29472998128393e-06
-2.00599529515892e-06
7.72662938669643e-07
-1.10576173710149e-05
-5.88614470762371e-05
-1.10032437368852e-05
-5.63458248505788e-05
-4.35401697190409e-05
-4.89898859548728e-05
-5.04379807592373e-05
-3.81656668477984e-05
-1.04474639883915e-05
-4.22572957354334e-05
7.46987726801522e-07
-8.13777861135194e-06
-4.94301945941492e-05
-2.18486896126248e-05
-2.39823986994728e-05
-6.02901680046354e-05
-1.41101427916891e-05
-2.7665204899236e-05
-1.32022270547081e-05
-3.76494943044338e-05
-5.08110387228449e-05
-4.12995323861066e-05
-1.26853096744734e-05
-2.88378742664463e-05
2.93011381432657e-06
-3.20831086260581e-05
-1.08558870278767e-05
-1.56274133090645e-05
-2.2690567898562e-05
-3.41815469370681e-05
-1.79821577238344e-06
-4.01366808210198e-05
-2.88516905543615e-05
-1.9189296541845e-05
-3.84174202139994e-06
-4.44130549362401e-05
-3.86034608488983e-05
-4.35626342623071e-05
-2.79786473532906e-05
-1.73317581516809e-06
1.28257941707465e-05
-5.55740761925253e-05
-1.8998335804052e-05
-3.99821097828409e-05
-3.06181433339616e-05
-4.02445824879657e-05
-3.79887931805458e-05
-1.19287688891716e-06
-2.29925483898624e-05
-4.16175780062901e-06
-4.03211490059511e-05
-6.22584631741321e-05
-1.69787634874045e-05
-4.16894665805921e-07
-3.01769641717635e-05
-5.35947408809979e-05
-3.8091462777502e-05
-8.03551068857414e-06
1.05548850616693e-06
-3.20189718978979e-05
-4.2497118762578e-05
1.15630972414544e-05
6.70790169275254e-06
-3.10748221407089e-05
-4.30724258566326e-05
-5.96213742917851e-05
-2.28024795705533e-05
-3.42138494307422e-05
-3.19360731195408e-05
-9.89184796858076e-06
-1.16252816159038e-05
-3.43045845207434e-05
-3.95666189388483e-05
-2.88067879141433e-05
-1.9143528094886e-05
-4.61300574570335e-05
-2.11190595906642e-05
-2.19234428461958e-05
-2.57178502074482e-05
-3.03728882137288e-05
-5.62950252587203e-05
-4.76543608921552e-05
-2.79879924328344e-05
-4.00221113943004e-05
-2.51379193510078e-05
-1.79543887848626e-05
-3.15483390234065e-05
-2.58615478107375e-05
-3.1257546072854e-05
-2.47131800393217e-05
-2.99963691845863e-05
-1.41221053981484e-05
-2.18765876023228e-05
-2.29350313758624e-05
-1.80851767005387e-05
-6.5101567652081e-06
-2.28808411631349e-05
-6.28584207185415e-06
-1.90262004331427e-05
-4.89800538566019e-05
-2.71811557953363e-05
-5.56379676506016e-05
-4.45794513995299e-05
-2.53502143513253e-05
-1.72165337756712e-06
-4.06752090958589e-05
-1.93096053372799e-05
-2.14826117038173e-05
-2.89362662515038e-05
-4.20624698433969e-06
-1.5506515431831e-05
-1.37692235564037e-05
-3.01302914191415e-05
-2.03897310633679e-05
-3.06963385847372e-05
-5.15547422825855e-06
-4.9324495055083e-07
-4.33716999697566e-05
-4.20160166542731e-05
-3.21865545462568e-05
-1.36966649212801e-05
-3.53056141982343e-05
-2.85215540938721e-05
-2.95467143686653e-05
-3.00690613875359e-05
-5.09503250385445e-05
-4.16804794031459e-05
-6.10328932904308e-05
-1.04792499065567e-05
-4.16708293058523e-05
2.03201345558888e-05
-4.45908446450419e-05
-1.03671227017848e-05
-3.50626097199164e-05
-3.29535796968582e-05
-4.87766701521954e-06
4.21397659279534e-06
-1.57727149374897e-05
-3.53776077765504e-05
-2.74083471806011e-05
-1.93197597643979e-05
-3.14488571360515e-05
-2.34355500200694e-05
-2.95151850551754e-05
-3.00825885813619e-05
-2.62500137816912e-05
-3.7169612947298e-05
-2.51003580432492e-05
-2.87930352223592e-05
-4.32441120061859e-05
-2.56679382520144e-05
-3.26346015765434e-05
-2.11228214880386e-05
-3.54558624523768e-05
-9.27620962334584e-06
-3.79125686985336e-05
-2.54500448265956e-05
9.09128328726136e-07
-3.80550034358941e-05
-1.95217575210034e-05
-1.31150533840801e-06
-2.53351191673638e-05
-1.47760492616969e-05
4.96514119588294e-06
-6.28140717164291e-06
-2.08666521109951e-05
-2.46437086023344e-05
-2.25175749770383e-05
-4.14428030178151e-05
-1.71918138835791e-05
-2.04829346794398e-05
-2.45298248971748e-05
-3.53426713782486e-05
-2.39515726292269e-05
-5.70298812155814e-05
-3.04667714884186e-05
-3.07774041450892e-05
-1.40872535077102e-05
-3.61010018323088e-05
-6.13659386204764e-05
-2.68547446497595e-05
-4.18506314315267e-05
-3.66674333913065e-05
-1.53885880569935e-05
-1.47436207685161e-05
3.07180469267613e-06
-3.8351425646815e-05
-2.01303175536678e-05
-3.71751550710711e-05
-1.55358922296444e-05
-3.28178668443863e-05
6.02152544620989e-06
-1.05541104483636e-05
-1.16514502874942e-05
-3.83122696125551e-05
-2.40106894577027e-05
4.88109273633186e-06
-2.06289040462977e-05
-3.46998416141741e-05
-2.07960632548813e-05
-2.62552242097597e-05
-1.1175483439068e-05
-5.52450510185106e-05
-5.06570571791594e-05
-3.3733503159642e-05
-3.31513733156896e-05
-1.86674062526003e-05
-4.76336281640542e-05
-1.78581279360985e-05
-5.15890003416638e-05
-2.84361573993217e-06
-5.3246320686959e-05
-2.55571853397084e-05
-5.07938531364447e-05
-2.83585452428868e-05
-3.35059615932155e-05
-2.72021483043165e-05
7.88447023839464e-06
-2.57279708475892e-05
-3.82933667750281e-05
-5.68801435983449e-06
-4.27157637699845e-05
-3.71611875156509e-05
-2.83048036325024e-05
-1.76239499004114e-06
-4.88823052134249e-05
-3.6542580413549e-06
-1.36850371052194e-05
-2.29694797508219e-05
-3.64953702117913e-05
-2.47970636968704e-05
-2.20163700929938e-05
-5.05646292949545e-05
-4.70815657426578e-05
-2.21103996657472e-05
-5.04771248715414e-05
-1.55436007962636e-05
6.80921146446594e-06
-4.56892746919019e-06
-4.14937667900392e-05
-3.69136687100981e-05
-7.12914292622979e-05
-3.92052451872669e-05
-3.4828030020055e-05
-4.14044202277016e-05
-4.25230875800496e-05
-3.19097043767826e-05
-1.34371391696059e-05
-2.60323401597954e-05
-1.24810921438368e-05
-1.83814204059642e-05
-8.95137744421327e-06
-1.34397008984992e-05
1.54331687392708e-05
-2.24975650110871e-05
-3.51322256044692e-05
-3.33217851029806e-05
-1.11802048853584e-05
-1.90213161569343e-05
-5.48489072782484e-05
-6.45623101062393e-05
-1.489613725202e-05
-1.6254995644855e-06
-2.84811239072581e-05
-9.06016733062226e-06
-2.01809239526363e-05
-1.76374489566076e-05
-4.60451779578159e-05
-2.67539148492095e-05
-1.24649942088395e-05
-3.25270088577245e-05
-1.2642897910121e-05
-1.59753130734753e-05
-2.55573613747906e-05
-5.81972241134262e-06
-2.83828341392969e-05
-5.26361659960322e-05
-3.30323074675869e-05
-2.30142790525766e-05
-7.22716191469822e-05
-2.45430894756192e-05
-2.85006546731537e-05
-3.64461514144775e-05
-4.06446352886588e-05
-2.00050899866656e-05
-3.82814251245401e-05
-2.53409827792693e-05
-2.83784343012623e-05
-5.18206302559208e-05
-4.14376608626097e-05
-2.32952629277444e-05
-4.46475861301595e-05
-5.93736652827007e-05
-2.1011900795762e-05
-1.70024930371067e-05
3.54317684492606e-06
-4.70732269670637e-06
-4.04268552190851e-06
-1.17319561300862e-05
-2.60989720859605e-05
-1.94540236023718e-05
-1.04584012579261e-05
-7.23442842862541e-05
-1.48673051997136e-05
-7.20977172092867e-06
-2.8440426881185e-05
-1.37745656910047e-05
3.68049822853454e-06
-2.25255954819248e-05
-5.60679043584622e-06
-2.1782616985819e-05
-4.95896808044845e-05
-2.66064229220785e-05
-4.2398552755515e-05
-3.54437212350683e-05
-3.76216341477578e-05
-2.55895649375319e-05
-4.87858472266397e-05
-1.66983808406282e-05
-2.93764259676642e-05
2.66662019492928e-06
-3.24763404002918e-05
-3.95049817157584e-05
-4.4668930200277e-05
-3.15457177248276e-05
-9.01087956861273e-06
-2.86625756775547e-05
1.43319656968717e-05
-3.34642923348994e-05
-4.66279246245387e-05
-4.12162157979591e-05
-3.32518144229704e-05
-4.5961629322256e-05
-2.45615297938141e-05
-4.91877100147566e-05
-4.05627729537398e-07
-2.4892294214876e-05
-4.28351809990741e-05
-2.43426837347922e-05
-4.93985947805674e-05
-1.11993086882563e-05
-1.39042175533912e-05
-3.18515634846995e-05
-2.61632495735888e-05
3.6255508955167e-07
-2.10732348844319e-05
2.43741500284568e-06
2.10280347223706e-06
-2.65498300739114e-05
-1.56288259407185e-05
-2.80835631887982e-05
-4.82303791989549e-05
-2.27477504542247e-05
-1.09143446764368e-05
-3.16251976782038e-05
-1.08019082393791e-05
-2.04586397348264e-05
-5.65287738809139e-06
-2.77768966633463e-05
-3.17030302306863e-05
-1.25725871807873e-05
-3.62580439905493e-05
-9.94975201095038e-06
-5.0640937284027e-05
-1.17202119838116e-05
8.49633154096195e-06
-3.91644726942407e-05
-2.04434835351956e-05
-2.81725464577478e-05
-5.9376546225037e-05
-4.94910869358249e-05
-1.44364551751218e-05
-4.30755250814121e-05
-1.46411786799919e-05
-1.31888665339772e-06
-1.71007973840492e-05
-1.91855708176354e-05
-4.00054355518754e-05
-1.31647668570886e-05
-2.07204607349017e-05
-3.26181152583923e-05
-4.6650088022192e-06
-2.25597923266729e-05
-3.99543545996778e-05
-2.77290263996946e-05
-5.42495463889477e-05
1.99779744619177e-06
-3.34642590245005e-05
-2.48105845845701e-05
-1.04444095207365e-05
-2.7833766000824e-05
-3.92222794513896e-05
-4.16400544589391e-05
2.12282778902083e-06
-5.71632559834882e-06
-4.16263153395125e-05
-2.33452137288058e-05
-1.75402800109828e-05
-4.17814165232148e-05
-6.11813007107962e-05
-3.49321913551089e-05
-4.88177314445765e-06
3.55460175758612e-06
-3.48008544530882e-05
-2.94520742643546e-05
-6.58180528285349e-05
-2.99728854083804e-05
2.17154986453807e-06
-5.17986153325206e-05
-2.56461241068834e-05
-2.03026627762375e-05
-3.57848230876094e-05
-7.37615683337907e-06
-4.29000571572787e-05
-2.06773134365277e-05
-3.98407030427541e-05
-4.36648740244616e-05
-3.59242144872611e-05
-2.9644857487931e-05
1.12967849491973e-06
-5.31126299880061e-05
-3.18250602741254e-05
3.85679255237022e-08
-3.72179898950723e-05
-1.81024440277607e-05
-1.04830052012273e-05
-2.86512972053144e-05
-7.52775650603077e-06
3.77964989760713e-08
-4.17504021012115e-05
-1.72188326058969e-05
-1.33978364326251e-05
-2.12607664019045e-05
-2.32123034505726e-05
1.37159458042795e-06
-4.60477001136335e-05
-4.45107766020764e-05
-4.31661260293319e-06
-6.83894404054731e-06
-1.50762698716749e-05
-1.67807608961684e-05
-6.17686935538824e-05
-2.27301428979267e-05
-1.68371349665568e-05
-4.40225487873857e-05
-1.82972671700942e-05
-1.61439589693036e-05
-4.03106938106018e-05
-2.63242683822687e-05
-4.65184350257915e-05
-7.73847420693834e-06
-5.70922531725266e-05
-1.75061522507695e-05
-4.963961287351e-05
-1.27574729114801e-05
-3.13543610658395e-05
-2.57972293019416e-05
-2.50891186837314e-05
-2.90707464031698e-05
-1.77444405191286e-05
-1.00726744474335e-05
-3.2379105175598e-05
-1.53288453755297e-05
-1.78562024063863e-05
7.04226217790019e-06
-8.47801588886967e-06
-2.17403108063309e-05
-9.11552281046217e-06
-1.6045301292266e-05
-5.98563990657861e-05
-2.41615073517548e-05
-1.62279419933371e-07
-5.11571402819741e-05
4.10873155652371e-06
-1.98551547983805e-05
1.31880303572412e-05
-2.04997625473788e-05
-4.07335497688605e-05
-1.4973615832148e-06
-5.69180177126966e-05
-5.62338943129662e-05
-3.26943106220794e-05
-4.54515996741612e-05
-1.21373595164383e-05
-1.03505546361229e-05
-1.15441042584839e-05
-1.49896637224441e-05
-4.37814994269241e-05
-4.48128549937593e-05
-2.42166795168134e-05
-3.29176710697769e-05
-4.78259325647612e-05
-2.14380275638612e-05
-5.64387089804166e-05
-3.64394554002273e-05
-1.04495110167713e-05
-1.87223222744455e-06
5.68586847842186e-06
-2.2134494808706e-05
-1.26153529977304e-05
-3.68768832110904e-05
-2.94942448683214e-05
-5.00026208586965e-05
-5.87959128107809e-06
-1.0746120962426e-06
-2.12267474129391e-05
-2.59413910755812e-05
-1.98556737963404e-05
-1.16671426219961e-05
-1.97465619799116e-05
1.18830465693198e-05
-3.10942198383198e-05
-1.83044083159267e-05
-3.01339046815515e-05
-4.59569905974982e-05
-3.05357897915618e-05
-3.24800484810756e-05
-1.69586451970445e-05
-2.00522835519693e-05
-3.98514503058424e-05
-1.28584499764655e-05
4.56119531732508e-06
-2.10532674142195e-05
-1.61309623375034e-05
-7.24228089380034e-06
-2.03555108944441e-05
-3.98260146715345e-05
-2.58847851414809e-05
-2.20680075959747e-05
-1.75094367021078e-05
1.24760535726966e-05
-1.31977227566883e-05
-5.77164281505562e-07
-5.26767755330092e-05
-3.5790092095228e-05
-6.04103249756899e-05
-3.91217736576665e-05
-1.25486395323461e-05
-2.42454414409856e-05
-4.65376091953075e-05
-1.77029177580057e-05
-4.76825874088502e-05
-2.43806498059627e-05
-1.43755645626652e-05
-2.67054742568843e-05
-4.40868591836759e-05
-3.5430734619716e-05
-3.40302315794833e-05
-6.18183310023636e-06
-3.15280566401576e-05
-3.90652244340346e-05
-2.90962486829849e-05
-2.74965911801845e-05
-3.68341551653615e-05
-2.78191142695975e-05
-2.84236476904329e-05
-3.54472181159016e-05
-3.64593511632183e-05
1.82872982687661e-06
-1.41062416312272e-05
-1.74436521480682e-05
-3.28273832106154e-05
-1.98640918057449e-05
-3.10083864460633e-05
-9.2002500033586e-06
-3.55665440832521e-05
-1.78890893074987e-05
-3.2420990593269e-05
1.27417564288165e-06
-2.70037609482467e-05
-1.55160570161078e-05
-7.00315803024642e-06
-3.16666459365187e-05
6.8208697326438e-06
-7.06190859022935e-07
-1.69314006547532e-05
-5.46621980404373e-05
-1.63534176555456e-05
-5.24358960941811e-05
6.8219560669835e-06
-4.10001960156618e-05
-5.76276940942674e-06
-1.11593052108582e-05
-1.17461984010363e-05
-3.18094382105544e-05
-3.46790353149074e-05
-3.97394056636176e-05
-1.34208199211544e-05
-2.16553052216976e-05
-2.06997896781726e-05
-3.07745476794657e-05
-2.21728622121095e-05
-2.08730304992864e-05
-1.49032611545507e-05
-3.24698431565857e-05
-1.65616748632368e-05
-4.06105019147229e-05
1.21660334859899e-06
-3.7898510196719e-05
-1.85002768628917e-05
-3.45478567850225e-05
-2.2018853237353e-05
-4.11144834651222e-05
-4.65085025639488e-05
-4.51439268461374e-06
-5.07802676906427e-05
-5.43420206978979e-05
-4.21510920800991e-05
-3.85292875742969e-05
-3.57264785832398e-05
-1.67035295361044e-05
-1.96203715527236e-05
-2.79086291056045e-05
5.66969501726485e-06
-4.01878628036094e-05
-1.67383649626152e-05
-1.67796292341231e-05
-2.32501666952025e-05
-2.56236802957073e-05
-1.40805711106757e-05
-2.29012612272654e-05
-3.5951652435754e-05
-9.15957266308508e-06
-4.76804448688483e-05
-2.096154001268e-05
-3.20653976078614e-05
-2.04015584051366e-05
-3.7111737422957e-05
-3.47888754257928e-05
-3.93845270290262e-05
-4.09608022625019e-05
-4.22526387509242e-05
-3.63290151841312e-05
-5.42171523289809e-05
-3.89810270499591e-05
-3.08581716968443e-06
-1.61302620100692e-05
-1.3914940453572e-05
-4.41391355205104e-05
-1.74949421825705e-05
-4.81000707948291e-05
-5.21791586056693e-05
-2.61350722110411e-05
-2.60086439120123e-05
-1.35682683987628e-05
-4.50501343095384e-05
-4.38414107496365e-05
-1.6647435762336e-05
-2.57028181381896e-05
-2.66355730678602e-05
-1.57186796293708e-05
-2.68295560285967e-05
-5.83635783831953e-05
-4.19125420723773e-05
-4.97966458434722e-06
-2.3287033984533e-05
-1.12749956553754e-05
-1.03326461782723e-05
-2.5125255053147e-05
-3.75607398965545e-05
-5.64567192800016e-06
-6.93877228158438e-05
-3.88761727951846e-05
-2.17107470542464e-05
-2.51567806364022e-05
-1.97336741352417e-05
-5.70504264976505e-05
-7.28905056780666e-05
-1.63020490230359e-05
-3.12740216368531e-05
5.38590598390628e-06
-5.35513669694831e-05
-9.77970913121349e-07
-1.53783026359817e-05
-3.36739063096479e-05
-2.61747446542886e-05
-2.11800507169916e-05
-5.16317776106076e-05
-2.21116736100368e-06
-2.40369132351991e-05
-3.27853390066741e-05
-7.16735657011074e-06
-3.04572391093365e-05
-1.08934883130194e-05
-4.43031173383429e-05
-4.35970783148998e-05
-2.85308699944528e-05
-5.59468910890466e-05
-9.80515942874115e-06
-8.57123624727218e-07
-2.90937816316954e-05
-3.80928660247617e-05
-3.93810211419899e-05
-1.28892388428451e-05
-2.95579078101601e-05
-4.74371425495416e-05
-2.26631794426226e-05
-3.44311653035052e-05
-2.17725008675507e-05
-4.27855392434842e-05
-3.32045425893578e-05
-1.55359366564334e-05
-2.23174482412181e-05
-4.76230152613466e-05
-1.24751006613183e-05
-1.91507015292765e-05
9.88012999147258e-06
-6.35273293862555e-05
-4.28872831656045e-05
-8.69608117561152e-06
-3.96951387037575e-05
-5.27987301778536e-05
-1.58086979687048e-05
-1.53681582348804e-05
-1.7531372624404e-05
-1.72417940230873e-05
-3.49736526533504e-05
-1.7888286366039e-05
-2.66144112124367e-05
-6.96910469720789e-06
-3.77379030652806e-05
-5.28327525610317e-06
-3.77085134098673e-05
-1.6239978468878e-05
-3.01602845914864e-05
4.36128617319842e-07
-3.12648772360269e-05
-1.82787161388575e-05
-3.58730462791238e-05
-1.84842770435019e-06
-3.78992967294136e-05
-9.65650265717221e-06
3.11726856803892e-06
-6.44810516972666e-05
-2.57176951210367e-05
-3.15298128540999e-05
-2.56616931809335e-05
-3.10880560136521e-05
-3.83047659222115e-05
-3.31851114640365e-05
-3.77292749546913e-05
-5.47634551511252e-05
-3.19982833752531e-05
-1.92530268949175e-05
-2.47159026250305e-06
-3.1646653144297e-05
-4.1390644831604e-05
-3.40098386527617e-05
-2.54221695762704e-05
-3.94953083807441e-05
-6.75670963597569e-06
-2.9105671381544e-05
-2.33416379915572e-05
3.69416900861211e-06
4.07995817012965e-06
-3.41920757738065e-05
-3.77554357602515e-05
-4.66139666803127e-05
-3.80656233593975e-05
-1.03516234969944e-05
-3.98478148479442e-05
-2.89571451151939e-05
-3.35155896707128e-05
-1.38793685798834e-05
-3.9290732567516e-06
-4.082505941974e-05
-2.91942366923286e-05
-3.14821240195874e-05
-1.05953553624723e-05
-2.55519028538988e-05
-2.91306674257594e-05
-3.79711810013798e-05
2.7009458322125e-06
-4.80875108439743e-05
-4.39788289128576e-05
-3.30892398310446e-05
-2.66124013206944e-05
-3.69124640048383e-05
-2.81745398201466e-05
-2.76890249164064e-05
-3.53848063321398e-05
-3.09781041774305e-05
1.47691840322146e-06
-2.387016161984e-06
-4.84678449763144e-05
-4.64986467092019e-05
-4.47317390745507e-05
-2.44642692908112e-05
-5.08492291543821e-05
-2.97044857160871e-05
-3.56288416807404e-05
-3.58329010831064e-05
7.93247729614886e-06
-3.17484291126773e-05
-5.73490597882574e-05
-4.18149003273664e-05
-6.07864801121773e-05
-2.1234580405272e-05
-4.65704834226306e-05
-2.24896503803845e-05
-1.88653082276597e-05
-2.5579204309653e-05
-6.1230934898478e-05
-2.95289808602882e-05
-6.56761263758462e-06
-4.36859993780528e-05
-3.10147100352863e-05
-1.23873681003491e-05
-3.92247814143052e-05
-4.51253022397973e-05
-3.32172337060502e-05
-2.88619645767539e-05
-2.36174785587005e-05
-4.37634289369136e-05
-2.63868607830414e-05
-4.6031082075426e-05
-3.64890308485986e-05
-5.52708590011528e-05
-1.84563274402874e-05
-2.24412051448291e-05
-3.44319759177224e-05
-3.67030776827463e-05
-2.11749049489621e-05
-1.30707636224199e-05
-2.26186382505698e-05
-3.93409872279459e-05
-8.14725207770128e-06
-3.09405786901084e-05
-6.79475803116916e-05
-2.30227932427766e-05
-4.1201836578148e-05
-4.72622404818636e-05
-4.10441993543867e-05
-2.7857321271144e-05
-5.89024008345945e-06
-2.87873934630702e-05
-3.11958016150385e-05
-3.34862510176988e-05
-3.02057270733235e-05
-4.02852422733101e-05
-3.2423666370459e-05
-4.29221193549309e-05
-3.67566347710842e-05
-5.32934053802089e-05
-2.45845340892943e-05
-1.09543086693997e-06
-4.24986378319933e-05
-3.84821116154931e-05
-1.55267573031961e-05
-5.01749655173661e-05
-2.86033313067482e-05
-9.75985683012641e-07
-3.61524224422252e-05
-4.20456823231115e-05
-2.51033707641893e-05
-3.2684318910707e-05
-1.29926252266077e-06
-2.49041846614707e-05
-2.15445879574513e-05
-2.2266327995869e-05
-2.68111011836062e-05
-4.42610328187979e-05
-1.90378751523966e-05
-2.32262099712152e-05
-2.44432289806552e-05
-3.56876586339074e-06
-8.50867626715943e-06
-2.21821528627022e-05
-3.42122716219781e-05
-3.42131356479279e-05
-3.33190060684556e-05
-3.36994615995902e-05
-3.85143727212824e-05
-4.06113756503286e-05
-2.54827099273666e-06
-1.34143204828788e-05
-1.73117231796464e-05
-2.49808203756399e-05
-5.46069289426114e-05
-3.24740184127751e-05
-2.06130076834546e-05
-1.3614483032888e-05
-2.16099507224261e-05
-4.05367922522418e-05
-4.15185295638989e-05
-1.60257373300047e-05
-3.60650164076965e-05
-6.09795277995191e-05
-2.55535649698018e-05
-2.06012218990115e-05
-1.53288756772899e-05
-8.87551604731628e-06
-3.39189926126986e-05
-1.55821775479966e-05
-4.57560844459102e-05
-1.72765868483888e-05
-2.73703961692192e-05
-2.20108294473334e-05
-2.44348377480885e-05
-3.2761360091053e-05
-2.85641634104591e-05
-4.78196093443195e-05
-5.0705276145889e-05
5.33309257248915e-06
-5.37797790601889e-05
-3.14559824710841e-05
-4.70788129563069e-05
-5.44237115378715e-05
-2.19194297109665e-06
-3.82433916682626e-05
-3.1830387019903e-05
-5.38215853466817e-05
-3.88856436886377e-05
-3.72018832080286e-05
-1.47072635904072e-05
-5.11610497028453e-06
-3.7371563963943e-05
-4.90650177019975e-05
-4.27899505766541e-05
-3.04600731902053e-05
-1.71314543662569e-05
-2.98067327145867e-05
-3.39039214817598e-05
-2.18396839251779e-05
-3.36663988470719e-05
-1.5377032171412e-05
-2.90731812949186e-05
-1.77962190407922e-06
-1.06962048873386e-05
-2.66259083275598e-05
-5.31588419501012e-05
-4.49616469315079e-05
-2.91774578147333e-05
-4.39840549208726e-05
-3.24361074622078e-05
-1.59662650319288e-05
-3.01637111416236e-05
-4.12412472794541e-06
-2.66260652442413e-05
-3.03135590928059e-05
-4.42322595959052e-05
1.43888201436406e-08
-2.12298318678144e-05
4.68449078169677e-06
-1.6111399103659e-05
-3.04420036467775e-05
-2.27957669795822e-05
-4.55058341782125e-05
-3.39399540313007e-05
-2.84960953117474e-05
-1.52144557654137e-05
-9.49787010868906e-06
-4.28897949852922e-05
-7.09180409767639e-05
-4.15625749264426e-05
-2.7679544778594e-07
-3.81512341868065e-05
-4.20821277433866e-05
-3.830045916001e-05
-2.46818040564611e-05
-2.73117728269799e-05
-2.40571725620835e-05
-3.99393106376915e-05
-3.79508826792259e-05
-6.46932645604706e-06
2.29911804305242e-05
-1.77149017216197e-05
-4.44927207931104e-05
-4.89768416056425e-05
-3.19508082252046e-05
9.0998479122466e-07
-2.03177430658219e-05
-1.74045965925885e-05
-2.10335969010142e-05
-4.81197240617993e-05
-4.46062184373675e-05
-3.33365626455875e-05
-2.01954629128364e-05
-3.36925856505192e-05
-4.09747432256553e-05
-4.57621685803063e-05
-1.62252438231697e-05
-3.13756096187016e-05
-4.64816034575436e-05
-3.76376690772191e-05
-1.18131614629442e-05
-4.81686611281448e-05
-7.35438699057525e-05
-2.68151579732055e-05
-2.33566579429269e-05
-4.45638638242911e-05
-1.05028298138809e-05
-1.29710844565125e-05
-4.55490601876901e-05
-3.58002200989067e-05
-4.33265188045376e-05
-3.47531877655451e-05
-2.2224118313529e-05
-2.35528589719709e-05
-6.26912715866126e-05
-5.78262677090976e-06
-2.22011224916536e-05
-1.86152768002299e-05
-5.15126562352386e-05
-1.70289949502933e-05
-2.30447491270147e-05
-2.17461576830829e-05
-1.78947372548564e-05
-2.60752746096823e-05
-4.26356768136987e-05
-3.17315366385705e-05
-2.90486179266084e-05
-6.30035648069479e-05
-1.23418541645506e-05
-1.21013643350924e-05
-2.91348845940551e-05
-4.67167888482735e-05
-1.78179930785375e-05
-2.0786944163897e-05
-2.72485739437737e-05
-4.96300202230469e-05
-1.63499042980007e-05
-3.8018753255714e-05
-5.54493440330516e-05
-3.64857412788422e-05
-2.33146711455196e-05
1.5675499087638e-05
-1.55265710959129e-05
-2.743897560857e-05
-4.37964036868294e-05
-4.46751762367736e-05
-4.64160526804067e-06
-2.00197275367809e-05
1.37133362216774e-06
-3.0152267426106e-05
-3.09424752984896e-05
-2.72218693339026e-05
-4.46599042832147e-05
-6.87157466221132e-06
-2.50318878447781e-05
-3.69753231255793e-05
-4.31467286345212e-05
-1.59099467892631e-05
-3.35425490131144e-05
-5.29384246613794e-05
-2.27413441580543e-05
-2.22275211815218e-05
-3.64849970233965e-05
-1.30125427327252e-05
-1.21597167056778e-05
-3.3810359059457e-05
-6.12321929361621e-05
-5.02736892168439e-05
-3.48533096082912e-05
4.45004399552616e-06
-2.61042055737325e-05
-3.83150831975653e-05
-4.31221151466138e-05
-3.21339428014311e-06
-5.65820477893108e-05
-3.06794856585407e-05
-2.47823257454021e-05
-5.29306619933697e-05
-1.89999305237655e-05
-2.97006114392796e-05
-2.80335060535699e-05
-7.04192685755104e-05
-7.94357773707242e-06
-4.51979461008778e-06
7.81889989691253e-06
-4.67400173247682e-05
-1.98479431807514e-05
-4.90947465927319e-05
-4.33154617864174e-05
-3.3469814270231e-05
2.22490976461072e-05
-4.03436984266866e-05
-1.26583253210081e-05
-2.37289454589268e-05
-3.42206375169132e-05
-1.68442548718232e-05
-6.57884385523975e-05
-3.61698506640523e-05
-3.19263394833003e-05
-2.31701378986828e-05
-5.77714709323077e-05
-4.42919189070082e-06
-2.57498926987987e-05
-2.49942854686683e-05
-3.30977137830659e-05
-4.48124875031053e-05
-2.10243804332774e-05
-2.59705660871216e-05
-4.58146379433735e-05
-2.5245636113495e-05
-6.00327403680671e-05
-3.41919511764443e-05
-2.61799020968284e-05
-2.8641915447125e-05
-8.38227310590141e-05
-2.67111579781105e-05
-4.29361871292507e-05
-1.44616659773086e-05
-2.07631390533452e-05
1.8781772862626e-05
-2.76625466186681e-05
-4.13546380770961e-05
-2.38406366135237e-05
-4.65525673136455e-05
-3.57110726263846e-05
-3.29741123526436e-05
-3.15187060699758e-06
-2.02527640193318e-05
-1.93071863188509e-05
-2.65827391219064e-05
-9.72976167330546e-06
-3.3610236215168e-05
-8.67744313168962e-06
-2.89363642224433e-05
-3.01119726541065e-05
-3.31203934104668e-05
-3.39720362097236e-05
-3.88617851251455e-05
-2.45230207350668e-06
-4.59721213551464e-06
-6.30962921283935e-05
-4.940789971212e-05
-1.46393401252707e-05
-5.23876293605677e-05
-1.65232694934339e-05
-4.73313170953922e-05
-1.45843729262067e-05
-4.65691178998201e-05
-1.57989174337955e-05
-2.30464823044789e-05
1.45117908600666e-05
-2.85392319035332e-05
-2.16881550844694e-05
-5.25462564804406e-05
-6.05364783514335e-05
-3.74669258137019e-05
-2.35574091016015e-05
-1.77555964233588e-05
-3.59672650365577e-05
-1.30674384167301e-05
-1.54093558831773e-05
-3.91312391186654e-05
-4.06755285584516e-05
-2.87182414488038e-05
-2.74542457432076e-05
-3.38546286805875e-05
-3.08635204493999e-05
-1.33559645069039e-05
-1.3825209636399e-05
-1.77231748506646e-05
-3.44015891513536e-05
-4.97760433900608e-05
-1.77514690182106e-05
-1.01313991513944e-05
-1.93939241573768e-05
-1.40677458871454e-05
-4.44173011037761e-06
-2.85353997068591e-05
-3.35261622537793e-05
-5.31434766697047e-05
-5.74212798756693e-05
-3.40316111295814e-05
-3.37449660082559e-05
-2.1825200085999e-05
-4.1519740892041e-06
-1.40272567989518e-05
-2.38617327208108e-05
-2.82615436008027e-05
-3.63245802291154e-05
-3.6300207377302e-05
-5.2108517206895e-05
-6.24726244555242e-05
-4.144088708037e-05
-4.80263429695504e-05
-4.14890126177768e-05
-2.03436437285399e-05
-2.19913162838762e-06
-4.20645766223804e-05
-3.15613244279725e-05
-3.08435341755499e-05
-2.32201583458517e-05
-2.52461745525584e-05
-3.36682038348239e-05
-1.92921468212051e-05
-7.47081081196839e-06
-2.87415109053964e-05
-1.94913800397947e-05
-4.88616012841353e-05
-3.65361275824619e-06
-7.73212760577182e-06
-3.39263375863397e-05
-7.07288683026381e-06
-2.93840749328085e-05
-4.53463970321601e-05
-3.50595324095653e-05
-7.95699471999691e-06
-2.32552193178463e-05
-4.73898602050353e-05
-3.0903162205292e-05
-4.1482665302494e-05
-3.82915779087601e-05
-4.74793437094674e-05
-1.20629113540022e-05
-2.57119456521903e-05
-1.70253374951093e-05
-2.58984318291685e-05
-5.24557257358554e-05
-3.40303384331801e-05
-5.62738874137273e-05
1.40230729637313e-06
-2.54665084564281e-05
-3.53062105075922e-05
-2.18282940737194e-05
-2.37676408471521e-05
-2.65223939462734e-05
-1.08779928277402e-06
-8.26846794632337e-06
-1.88718183800341e-05
-3.41336452219125e-05
-3.22588809848763e-05
-1.73803377463189e-05
-3.70824706669974e-05
-3.22943967581068e-05
-8.47923480645712e-05
-2.93922055996169e-05
-5.03275190905946e-05
-1.69855029407453e-05
-3.10209348099654e-05
-1.10337837171646e-05
-3.78555514934283e-05
-4.52118259389772e-05
-1.18195123707348e-05
-3.29835231931215e-05
1.27767304131562e-05
-2.82859237482148e-05
-2.00809647913302e-05
-4.5535511033366e-05
-2.85083192408607e-05
-1.98069759630065e-05
-2.63600775843635e-05
-3.25785241543802e-05
-3.36302588947286e-05
-2.85653398204369e-05
-4.15494543918408e-05
-5.32617976935632e-05
-4.08243731588136e-05
-2.19175788211431e-05
-5.41518791328897e-05
-2.34739841958137e-05
-2.49003825528127e-05
-3.99073036048085e-05
-4.19508137974844e-05
-5.35663106731152e-06
-5.45467413202444e-05
-2.39536676001361e-05
-2.96181156710334e-05
-1.69946143444219e-05
-1.76373114331507e-05
-1.46556828661997e-05
-5.24452591190764e-05
-3.15845224502115e-05
-8.93524375339648e-06
-2.72379289972541e-05
4.05574787711935e-05
-1.57916803577136e-05
-4.72489839093105e-05
-1.02163165653555e-05
-2.53271405345724e-05
-5.40296646065291e-05
-2.62465182355425e-05
-1.64606865526517e-05
-2.87769095393099e-05
-2.22603884469247e-05
-5.98051728602725e-05
-4.23052633979254e-05
-4.80787238809378e-05
-3.47229907194712e-05
-6.19476842095196e-05
-3.08036077768679e-05
-1.18822774021064e-05
-3.49889850965809e-05
-4.00839151914906e-05
-5.2932620811328e-05
-5.4017509234168e-06
-3.9359991748937e-05
-2.99980068964241e-05
-4.88432414725447e-05
-4.65490908937631e-05
-2.256329608575e-05
-2.87304516022636e-05
-3.26856935464319e-05
-2.87128787762224e-05
-4.66027471463305e-05
-5.23482857236241e-05
-3.03716875612447e-05
-4.31925379583672e-05
-4.66241053560566e-05
-1.34701723526291e-06
-4.24601969930199e-05
-2.78285470977494e-05
-3.56833506507596e-05
-3.46131531018147e-05
-3.7697736796438e-05
1.22268593073233e-05
-2.08646924716256e-05
-2.11744409992097e-05
-3.90579794003618e-05
-3.51806080363527e-05
-3.2643340054835e-05
-2.25026479605303e-05
-1.3864743793903e-05
-3.11606172756678e-05
-1.86674674057193e-05
-2.38919986656263e-05
-2.92089973080552e-05
-4.35954332792182e-05
-1.51799956911716e-05
-7.52424731795829e-06
-9.42189144566716e-06
-9.41638052275122e-06
-6.82870280052354e-05
-3.25656497425665e-05
-2.12804715739766e-05
-2.95031438058798e-05
-2.03959699433159e-05
-4.48747880347462e-05
-4.67452076287099e-05
-5.51714905608151e-05
-4.27520408241215e-05
-4.07570756666569e-05
-5.00105492308245e-05
-2.81625198183307e-05
-3.59375703751414e-05
-2.61495832369324e-05
-2.0199116755506e-05
-4.07801605808601e-05
7.45275803571628e-06
-3.58573937620377e-05
-1.85176215424094e-05
-3.07106113377143e-05
-3.0101529310703e-05
-1.9577503441237e-05
-4.74120315718894e-05
-5.01760905407275e-05
-4.29850876731679e-05
-2.23470505351629e-05
-9.44641011701387e-06
-2.3194737858405e-05
-3.85899911840907e-05
-1.08087715784058e-05
-3.07476926894167e-05
-5.44972031621499e-05
-2.13125557481739e-05
-4.45934782678736e-05
-5.03857420441961e-05
-4.12622431218086e-05
-3.01710463472456e-05
-1.94865324202324e-05
-2.41163448284002e-05
-3.31489387048244e-05
-5.01604978337852e-05
-3.14643048042493e-05
-4.53299396240807e-05
-2.34429562886639e-05
-4.74130413030294e-05
-2.67028514475884e-05
-2.0822638045409e-05
-5.59780397787815e-05
-3.25209376950915e-05
8.72374281531279e-06
-2.864904283973e-05
-4.3783758691643e-06
-4.22726701988688e-05
-5.45675157696585e-05
-1.02439301694108e-05
-1.2824613080902e-05
-1.8939909629984e-05
-4.88476422420222e-05
-3.86117329959594e-05
-3.33921131715148e-05
-2.36585625982257e-05
-7.98386192196169e-06
-3.32860530144289e-05
-1.80894067985996e-05
-2.5985973302575e-05
-3.38093873972096e-05
-4.67162410230181e-05
-5.33992669775614e-05
-5.03652457943026e-05
-3.4076811247348e-05
2.61008502451171e-07
-5.03169999672932e-05
-1.32309392755374e-05
-2.86598062895781e-05
-2.41638290850758e-05
-3.94265080762528e-05
-3.54813254601212e-05
-2.12173371122814e-05
-8.75169692442721e-06
-1.95412107554484e-05
-3.75136914397953e-05
-4.3994749857619e-05
-4.30178197511169e-05
-2.08269167162538e-05
-1.70924873566702e-05
-1.01670462811336e-05
-1.98500555900888e-05
-3.01585680636763e-05
-7.84808055593713e-05
-3.45168176036612e-05
-2.38779563188105e-05
-1.757750527339e-05
-1.85489922226258e-05
-3.01512954238921e-05
-4.39029458188074e-05
-3.62515462055669e-05
-1.89302384661457e-05
-1.0202658673129e-05
-1.52439004938037e-05
-4.31084712658743e-05
-8.27278955904317e-06
-2.5461708096305e-05
-4.92476803355555e-05
-4.55800942647957e-05
-4.57670259671901e-05
-1.8058533100852e-05
1.17053818356667e-05
-1.46017974470354e-05
-2.16272315173023e-05
6.53322094199486e-06
-1.93284286846274e-05
-2.52483926422932e-05
-3.69989601358027e-05
-3.50378958091555e-06
-1.5024216997098e-05
-4.69239719616083e-05
-8.97311667161557e-06
-3.44004015593222e-05
-8.76361753642802e-05
-9.23633690620697e-06
-5.74402276729709e-05
-5.19317548388484e-05
-3.55499057134486e-05
-3.24534364295762e-05
-3.65449601668719e-05
-3.75764180676716e-05
1.36911745656874e-05
-2.92840554330613e-05
-4.54560300206315e-05
-3.84047980048552e-05
-5.14984877846891e-05
-1.95066378704189e-05
-3.97042626716423e-05
-5.66504200339878e-05
-4.5484579966888e-05
-3.13880281687474e-05
-1.75282388310169e-05
-4.19033260277905e-05
-4.29210345677441e-05
-2.87374547714365e-05
-4.07800419920682e-05
-1.91863666620677e-05
-2.75609517787759e-05
-2.51149794207422e-05
-2.71753642312794e-05
-3.9247666486841e-05
-2.99910247989612e-05
-1.70467391180976e-05
-6.60326332322044e-05
-2.33984606398704e-05
-5.29690252804706e-06
-2.92797208221205e-05
-2.6316382521321e-05
-4.03894254551208e-05
-2.97558416404608e-05
-4.17693519050244e-05
-2.8231421078064e-05
-3.6767461729712e-06
7.70616480478164e-06
-2.32761334699602e-05
-5.42873895155068e-05
-2.02123108620634e-05
-4.61888476972851e-05
-1.31703272399124e-05
-4.80346129002629e-05
-3.4435778618293e-05
-3.61932059572549e-05
-3.80561922232176e-05
-4.93724082437014e-05
-3.01874884579919e-05
-3.05015721094778e-05
-5.00354747697142e-05
-4.0875841094496e-05
-4.31514169286546e-06
-2.76936446686144e-05
-4.96011655363133e-05
-4.69843665425647e-05
-5.52547967039299e-05
-4.34232134012806e-05
-7.07056864057764e-06
-3.57710271136165e-05
-9.38587004456155e-07
-3.88830405848885e-05
-2.92120648010433e-05
-3.65901058304894e-05
-2.67101519033996e-05
-3.43060633453989e-05
-4.61747795809666e-05
-4.38052118845645e-05
-4.84938498854738e-05
-2.08560925160472e-05
-1.84571203757588e-05
-4.78830802673309e-05
-2.82117568742034e-05
-3.61055415453999e-05
-2.74036130599953e-05
-3.47205292141585e-05
-2.47985157403704e-05
-1.51080819000822e-05
-3.28301543879483e-05
1.56694841061689e-07
-4.78481438879351e-05
-4.87210661081883e-05
2.06846774732954e-05
-5.71262474281898e-05
-4.25738631615887e-05
-4.02579733730646e-05
-2.08506687641282e-05
-1.6372700921507e-05
-1.69647210612997e-05
-1.56803561847373e-06
-1.75514363201481e-05
-3.17426165787599e-05
-3.80450522112068e-05
-2.22467273033004e-05
-3.17165479600219e-05
-1.4330903213874e-05
-1.59258239156435e-05
-4.81878557266995e-05
-5.55657163975376e-05
1.00417608767166e-05
-2.11969473107457e-05
-1.90946980131077e-05
-4.18901454873645e-05
-2.43853395608083e-05
-1.07052372402119e-05
-3.96815155087752e-05
-3.12143679203716e-05
-3.15699755294338e-05
-3.81693108158178e-05
-2.71002617489959e-05
-4.35617591850012e-05
-5.61167012019687e-05
-2.91583243385408e-05
-3.66977493033233e-05
-4.35021795483002e-05
-4.976086113193e-05
-2.06954185408759e-05
-1.91082023858485e-05
-1.70136610728868e-05
-4.33314809445318e-05
-3.92284495263862e-05
-3.33219244027781e-05
-2.06372467822845e-05
-1.32075116892526e-05
7.02571349195772e-06
-3.27188296421964e-05
-3.78603433747023e-05
-5.67599748389992e-05
-2.84882509206948e-05
-1.59829465734796e-06
-1.00890822580872e-05
-3.68376215432021e-05
-1.39913524384764e-05
-7.7492301710678e-06
-2.2711014838565e-05
-4.2572441883021e-05
-3.89395761396657e-05
-2.64888142061564e-05
1.44279098328846e-05
-3.33306012935493e-05
8.76786695496517e-06
-4.32649466157946e-05
-2.43032168815794e-05
-2.61959239696898e-05
-5.01695115487793e-05
-4.34225835602524e-05
6.73111356136745e-06
-3.84698324665883e-05
2.04354760076417e-06
-5.03945744547942e-05
-6.03379061671122e-06
-2.27691205226265e-05
-3.84029195571995e-05
-3.07311580801774e-05
-2.86395215620807e-05
-4.39754197613302e-05
-2.95660364160285e-05
-2.52277872933979e-07
5.5013426874788e-06
-2.54854888810362e-05
3.28201938691855e-06
-2.5552312498695e-05
-8.78546377297081e-06
-5.05009156476281e-05
-5.30693535475725e-05
9.49305646879991e-06
-2.01656168673881e-05
-9.07881903534644e-06
-2.00108411517892e-06
-3.49727186212331e-05
-3.68022169095493e-05
-1.49981432278325e-05
-2.62976851629057e-05
-5.7976586691963e-05
-3.85350272462328e-05
-2.45183806184315e-05
-3.95393426974482e-05
-1.88553213207996e-05
-2.45852960918493e-05
-6.43262561024284e-05
-3.26650610854081e-05
-3.46149554929613e-05
-3.78354655018728e-05
-1.52462134021262e-05
-2.60721734150812e-05
1.34360689690293e-06
-1.23590724359174e-05
-9.48731392588361e-06
-3.8132732545667e-05
-3.5455162765815e-05
-1.22508846047368e-05
-2.62186630128581e-05
-2.6591083303643e-05
-2.51907674960043e-05
-3.13754975690401e-05
-3.51453511611962e-05
-2.16153797420125e-05
-2.76987928840188e-05
-1.61466488566572e-05
-2.70179311896714e-05
-1.63285759613488e-05
-4.62976888359613e-05
-4.46034793061074e-05
-1.76578502201038e-05
-5.06733980340672e-05
-1.36798453031103e-05
-1.95036565917822e-05
-2.66300947370207e-05
-5.08278974514862e-05
-3.58741092949935e-05
-1.43072585630267e-06
-2.24176035444274e-05
-4.07473265564437e-05
-2.78185698884219e-05
-3.5698421876001e-05
-3.86236044533607e-05
-5.63303802221671e-05
-2.89903687837745e-05
-3.15272612957919e-05
-3.54002055530093e-05
-3.61520560752252e-05
-2.54207027374056e-05
-2.37323494848645e-05
-3.94159086876303e-05
-1.61965803217321e-05
-4.23456610107538e-05
-4.90693793209393e-05
-2.33095015177079e-05
-2.92844579313207e-05
-2.21022612273273e-05
-4.70178853944305e-05
2.10133721312191e-06
-1.89409113321774e-05
-1.86347827450461e-05
-2.40499987667127e-05
-4.91360538280442e-05
-3.70447798564281e-05
-4.67847756121278e-05
-4.53543630784342e-05
-7.67869865919716e-06
-4.46089465282005e-05
-3.26923564046793e-05
-2.6015268740833e-05
-4.03818859347583e-05
-2.37316757196221e-05
-5.07914651196946e-05
-4.30620058429842e-05
-3.06726254713471e-05
-3.75162447482319e-05
-3.54771710600439e-05
-1.58619169477677e-05
-3.32182273548864e-05
-2.72978716191255e-05
-2.58830760792724e-05
-4.48545379000547e-05
-2.91746326150758e-05
-3.23395986887617e-05
-4.72932228205639e-05
-6.06661520354423e-05
-4.05525021385852e-05
-4.77853534767306e-05
-4.31127506210063e-05
-3.21955838015739e-05
-3.21290105912593e-05
-4.48234559373427e-05
-4.60607628981536e-05
-4.58727104330752e-05
-3.50773996823929e-05
-1.54940586809542e-05
-2.24377998503834e-05
-5.56020195011032e-05
-2.6152214429285e-05
-4.69746818873665e-05
-1.42503052456711e-05
-2.96712659071945e-05
-9.49169067082745e-06
-5.91637266913841e-05
-3.05053997359784e-05
-5.77413469391018e-05
-1.65681988124009e-05
-1.35811965476604e-06
-1.55955718287895e-05
-5.41168692828049e-05
-5.11449414850893e-05
-3.58448948047639e-05
-3.29363698322575e-05
-2.97739901014085e-05
-3.52267492797281e-05
-1.38640682649184e-05
-3.48919357442288e-05
-2.32986410558469e-05
-3.29851617126057e-06
-4.05611978356561e-05
-5.21374925816497e-05
-4.24546312465655e-05
-1.98728979469977e-05
-1.34499859966852e-05
-3.12010316788525e-05
-2.20361147048465e-05
-4.2555187282703e-05
-6.72374920537764e-05
-2.78300362141548e-05
-1.22245057451485e-05
-2.27959682517235e-06
-3.57478518315684e-05
-3.07834895282949e-05
-1.52251565229335e-05
-5.31685694515284e-05
-3.18332083641881e-05
3.51638521341579e-06
-1.68055778468769e-05
-2.38545824548804e-05
-3.41271673439698e-05
-5.49406340905679e-06
-1.21865049297005e-05
-5.00673121815234e-05
-4.3726067426605e-05
-4.83012275005708e-06
-4.24057181380145e-05
-2.46167896647641e-05
-4.39715767667488e-05
-3.45305084253773e-05
-6.49860832260307e-05
-2.96987762073075e-05
-2.09554374239021e-05
-2.96377718793654e-05
-4.20179225409748e-05
-2.17898762905143e-05
-4.81305203318709e-05
-2.30634691511639e-05
-3.08671437045814e-05
-4.56633126977571e-05
-3.25094632940716e-05
-3.52057005404052e-05
-4.34760212405276e-05
-3.93093780006184e-05
-3.03719924447309e-05
4.78098413614518e-06
-2.42825666732977e-05
-7.46629710099692e-06
-4.91914450134046e-05
-2.84081975302209e-06
-3.2119106441813e-05
-1.90053745743923e-05
-4.18629791009166e-05
-3.35047501882826e-05
-3.79017607836736e-05
-2.32639179862033e-05
-2.81057353300712e-05
-2.83846265678084e-05
-2.59614454704116e-05
-2.36661478652275e-05
-2.29389073650244e-05
-2.69339962539232e-05
-3.10299778418041e-05
-6.98703162021995e-05
-4.70595598569544e-05
-2.72214026323147e-05
-4.88797450173622e-05
-4.59112925458245e-05
-3.67491405347504e-05
-1.19599955644267e-05
-2.58501256117773e-05
-2.5052708532266e-05
-3.6658616766159e-05
-3.72996943075519e-05
-3.51871983231079e-05
-1.984808884183e-05
-3.20656514619949e-05
-2.36237867120148e-05
-4.10048588244548e-05
-2.13281722419624e-05
-3.24397894312135e-05
-2.35980608028121e-05
-1.14741203636596e-05
-3.82803202593671e-05
-7.49727408627784e-06
-3.52123692492855e-05
-1.95419580297372e-05
-4.25761328898306e-05
-1.96175804208491e-05
-5.63380251612402e-05
-3.31757887666364e-05
-1.9910115661804e-05
-6.00444993586542e-06
-4.19185734245231e-05
-4.08388092895004e-05
-1.63933962330499e-05
-2.53701232601555e-05
-1.32064902841053e-05
-1.62525501104295e-05
-3.24963440695451e-05
-9.27580009088171e-06
-3.57115456350905e-05
-1.28903480233524e-05
-1.90273299648177e-05
-4.05419148453922e-05
-2.26013007198798e-05
-2.6190390477135e-05
-2.77806832148656e-05
-2.64453693480163e-05
-4.71484507886126e-06
-1.1544590969909e-05
-9.94342754811405e-06
-3.29974625876133e-05
-1.22986887140184e-05
-6.18106988327699e-05
-5.83051346383342e-05
1.42628307372396e-05
-2.07178746210313e-05
-5.04981628907599e-05
-3.57203014959561e-05
-5.86954072738373e-05
-3.83540292468944e-05
-3.98704014597099e-06
-2.06562162329435e-05
-3.63686185580983e-05
-4.9140320349664e-05
-3.26454624631564e-05
-3.1132434263121e-06
-1.75467289470731e-05
-4.08872468114545e-05
-2.01108290811559e-05
-4.16746599915711e-05
-1.53462420638212e-05
-2.58535777221597e-05
-2.03150672402433e-05
-1.99919225427497e-05
-4.5875204572083e-05
-2.19196622229545e-05
-2.79671563615815e-05
-1.44574002040383e-05
-1.96835893954586e-05
-2.59171292280557e-05
-4.68112290750862e-05
-4.47090477307061e-05
-2.52861604992609e-06
-2.20340294042653e-05
-7.97532809062775e-06
-1.7223969755065e-05
-4.42278890681135e-05
-3.33581314937295e-05
-3.76409955771306e-05
-4.04559383598979e-05
-6.4685652322349e-05
-4.05363570247737e-05
-3.36949830608885e-05
-2.37107137289984e-05
-1.79044648536332e-05
-2.85169141023294e-05
-4.49404405639292e-05
-6.13720195999638e-05
3.43788601082402e-06
-3.08907259285434e-05
-2.948972657801e-05
-1.67062385715355e-05
-5.13391685306734e-06
-4.70583720126531e-05
-4.55004834950839e-06
3.4735518591919e-06
-2.34099330865241e-05
-2.84399907039662e-06
-3.66234844251085e-05
-5.5260326318484e-05
-1.23050015506864e-05
-4.17734703365261e-05
3.63016750939056e-06
-1.17819380345881e-05
-7.06728601067525e-06
-3.40343432184061e-05
-4.66646687155047e-05
-5.79303436145763e-07
-1.89125795615002e-05
-3.61456483828104e-05
-6.14121483561931e-05
-5.28490067816015e-05
-1.78593876188552e-05
-1.8609531111933e-05
-1.99166010464702e-05
-3.46856062694059e-05
-2.23494826774315e-05
-6.08590433094936e-05
-5.48859327075979e-05
-3.74237976264758e-05
-3.26656847161473e-05
-2.70561879801471e-05
-3.98990414225368e-05
-1.22835184846967e-05
-3.1850528794251e-05
-2.40213609756505e-05
2.54051548876115e-06
-4.98220773914466e-05
-4.31177052074983e-05
-8.94335883516922e-06
9.06536468966325e-06
-3.62108444922845e-06
-4.1865932007465e-05
-3.69033827725866e-05
-7.10338849463077e-06
-1.26334764154857e-05
-1.26881519705943e-05
-1.72942940573141e-05
-1.87452365690786e-05
-4.39981435363274e-05
-3.65749799648306e-05
-3.7876070422932e-05
-1.72257776657159e-05
-3.65190180559833e-05
-1.20801701356442e-05
-1.95963370998022e-05
-4.40391294252715e-05
-2.01096437455947e-05
-2.47113092788654e-05
-2.06606452952236e-05
-8.47838743000964e-06
-4.9467505788934e-05
-3.870409407321e-05
5.20825002949316e-07
-7.57881445059874e-06
-4.03335855036793e-05
-4.67768580915843e-05
-1.23770227630696e-05
-2.2446979509145e-05
-1.27424701730538e-05
-3.62915140026239e-05
-2.70024305937921e-05
-2.22764153947431e-05
-5.39515925904057e-05
-7.04526202902144e-05
-3.82517011906319e-05
-4.72486886502174e-05
-4.27767336150982e-05
-2.37986700289159e-05
-4.48793420554204e-05
-1.80624963476095e-06
-7.31715348497106e-06
-3.57196128371613e-05
-1.76343662568577e-05
-5.46985105666856e-05
-1.38999872040718e-05
7.0186078127263e-06
-1.31268546148822e-05
-4.2966603802059e-05
-2.89399565324192e-05
-1.93304108411417e-05
-3.64330982497612e-05
-1.09185499656691e-05
-1.95169006828321e-05
-5.00116534991097e-05
-5.15134707372334e-05
-5.73270896244315e-06
-3.07729667006182e-05
-4.60374701858221e-05
-1.46863569891107e-05
4.82909722360141e-06
-3.15786565652922e-05
-2.55915333027099e-05
-5.17168796202824e-05
-1.2846718983658e-05
-3.31334095514547e-05
-2.18836137116299e-05
-1.39078858328183e-05
-2.70006813465824e-05
-3.27741804984607e-05
-1.72575048093049e-05
-3.58055929867353e-05
-1.92662343384008e-05
-1.29740226826676e-05
-6.03677354304652e-05
-2.03392872029397e-05
-4.2463664338583e-05
-5.27027623086632e-05
-2.6934690764104e-05
-1.96375539321641e-05
-2.78448444920454e-05
-3.24078587389991e-05
-3.27714444162453e-05
-8.77381401873171e-06
-4.31139194431011e-05
-1.00910113528837e-05
-2.92852382073321e-05
-3.79379475371288e-05
-1.90601535643609e-05
-5.33992680482977e-05
-3.21481188564111e-05
-1.02560947137754e-05
-2.27992686316753e-05
-5.51556446202304e-05
-4.0336453898544e-05
-8.98585135485927e-06
4.84467952151173e-06
-2.95801073268301e-05
-4.77027383964554e-05
-2.28034300053414e-05
-3.72774049238172e-05
6.00204185309741e-06
-1.53130679354824e-05
-3.42331241253103e-05
-7.18544413061105e-06
-3.41787756907915e-05
-4.44616662591979e-05
-3.07679811530756e-05
-4.28928693941427e-05
-1.90441551615788e-05
-2.61539681546241e-05
-5.62792884347292e-05
-2.01979448786759e-05
-4.62370914836171e-05
-4.08144391322762e-05
-4.10470199952324e-05
-4.10422011076726e-05
-2.5028113038642e-05
-6.4079822942999e-06
-5.42177100500812e-05
-3.25322272793662e-05
-2.70802234886641e-05
-3.48282276464382e-05
-1.66130445563208e-05
-3.12512786322042e-05
-1.86255488766285e-05
-1.72196979903336e-05
-5.17010617763517e-05
-2.60176921650329e-05
-4.81806568622843e-05
-1.32408793246313e-05
-2.98806768223168e-05
-3.28634893861576e-05
-3.19490098826477e-05
-3.45051854267228e-05
-2.68335154682203e-05
-1.11183848641886e-05
-6.05956437940614e-06
-5.3081537784032e-05
-2.61449472995742e-05
-2.3968843666164e-05
-1.07380899511589e-05
-2.10087550350383e-05
-2.27313804036196e-05
-2.52440199297509e-05
-6.03523071400971e-05
-3.27382243950151e-05
-1.12494138237461e-05
-2.08603387028446e-05
-2.40087962299384e-05
-2.92708475422488e-05
-3.74650844241603e-05
-4.52657556773518e-05
-2.38461704858702e-05
-2.83092983190609e-05
-3.25676827183713e-05
-5.76023415145097e-05
-4.12199011967721e-05
-3.26861264981742e-05
7.97603649859409e-06
-5.63486974645624e-05
-2.21268147714262e-07
-4.00232604591654e-05
-2.68124758085429e-05
-3.65910897389592e-05
-5.11119953014163e-05
-4.22937600076026e-05
-2.48088978839788e-05
-2.21336412579123e-05
-2.72557314387033e-05
-1.5267757196926e-05
-2.30522385132746e-05
-3.71984975801338e-05
-3.00470000060107e-05
-3.69145535429681e-05
-3.88291447047557e-05
-2.5693422861644e-05
-4.41791122142072e-05
-4.61629658009289e-05
-3.40894445782497e-05
-7.96050875499508e-06
-5.1274078979466e-05
-4.10002148739706e-05
-4.88596537629041e-05
-1.79034012985255e-05
-3.89195662341983e-05
-2.42457527620511e-05
-3.58091246528765e-05
-1.08564349056339e-05
-2.28050967047839e-05
-3.46727941404774e-05
-1.92134433952127e-05
-4.2646600372263e-05
-2.32783755816172e-05
-2.65702771042421e-05
-2.56367534706088e-05
-2.13763777610404e-05
-5.55495117935959e-05
-2.65148006818125e-05
-8.72613246036014e-06
-5.33616283127132e-05
-5.27381180564311e-05
-2.36826002757033e-05
-2.61514433280322e-05
-1.0885665562845e-05
-4.21117877565886e-05
-1.91125343761046e-05
-1.50265494753862e-05
-1.64634637579534e-05
-4.1110233005205e-05
-2.82720270984163e-05
-4.95878178938386e-05
-3.64786459982865e-05
-2.34127824380694e-05
-2.73087538314782e-05
-2.04817137175553e-05
-5.46764149865557e-05
-1.87461271820276e-05
-3.26348092283763e-05
-3.04045452826187e-05
-3.71147970942492e-05
-3.19119059361491e-05
-5.65765404989225e-05
-2.04348234846952e-05
-2.86667005566386e-05
-4.03878856220751e-05
-2.01179583332858e-05
-5.79204967466007e-05
-3.52903843512955e-05
-4.31723793951109e-05
-2.23786426902932e-05
-6.12929905096644e-05
-5.79160333616984e-05
-2.5366151778153e-05
-4.87889991627095e-05
-1.83287499892694e-05
-3.5497990297658e-05
-7.57491752476402e-06
-4.12204028726041e-05
-3.3224198515827e-05
-2.886652662213e-05
-7.23470696462964e-06
-2.80496982379163e-05
-8.04114939354069e-06
-3.21013215534444e-05
-1.89515338860639e-05
-5.36349482021556e-05
-5.3626611921962e-05
-4.77663342628269e-05
-3.03474458306727e-05
-4.66945482523453e-05
-1.21788890697547e-05
-1.50533296756243e-05
-3.16155905199448e-05
-2.83273054871948e-05
-4.02229554010944e-05
-1.82584187791412e-05
-2.94480098325922e-05
-2.3493410378801e-05
-3.14908762982886e-05
-2.28285548281137e-05
-3.07271556642334e-05
-3.29751321563075e-05
-3.9345448391094e-05
-2.78619641583171e-05
-1.73976709141119e-05
-4.67241708072826e-05
-2.68024933988938e-05
-3.58447482256317e-05
-4.24067000183424e-05
-4.32436111023142e-05
-4.89192187669606e-05
-4.36429574978465e-05
-4.98259455642687e-05
-4.33092543726904e-05
-4.3871424853141e-05
-2.10421628935447e-05
-3.031609543693e-05
-4.37730554503705e-05
-3.77476232888602e-05
3.86184984741915e-06
-2.97571883161876e-05
-2.47947759613376e-05
-3.1145766623828e-05
-3.01412319672954e-05
-2.72686549859068e-05
-3.93283791828707e-05
-1.87684988266241e-05
-7.28023619560282e-06
-6.21801788636531e-05
-6.13439048988544e-05
-2.43783364443113e-05
-4.59478995093739e-05
-3.95037707588419e-06
-1.75308720849175e-05
-2.17564116759901e-05
-4.29548945647555e-05
-3.58892904838646e-05
-4.79921504458392e-05
-7.50415601290196e-05
-3.92766221066781e-05
-2.16173133025477e-05
-3.32695856479201e-05
-4.35110760993518e-05
-9.65462678288652e-06
-5.43905564826274e-05
-2.35966897001517e-05
-5.08153055242845e-05
-4.11617026566983e-05
-3.46615846198781e-05
-3.36618624581943e-05
-1.18122208192538e-05
-2.91237139625101e-05
-3.30940234026485e-05
-7.47422784593996e-05
-4.20378825392288e-05
-2.25394236908089e-05
-5.20552614651453e-05
-5.65315012743664e-05
-1.18103798297568e-05
-4.39122553308276e-05
-3.42582478831465e-05
-3.32313746154896e-05
-1.57344904856758e-05
-1.06848105342029e-05
-3.75885456187007e-06
-1.85157161027353e-05
-3.26124060494367e-05
-2.3594315024321e-05
-4.63691097719259e-05
-2.46414988419328e-05
-5.57895174830928e-05
-3.24780464464943e-05
-4.73011775617566e-05
-5.61705337854056e-05
-2.64397702554129e-05
-2.1150663900097e-05
-3.2270713476994e-05
-3.63449497122976e-05
-2.44314732751359e-05
-3.7044085236288e-05
-4.38227264660888e-05
-1.40207003197375e-05
-1.56020981965976e-05
-6.12271044373381e-05
-3.21385954428196e-05
-3.11390050693758e-05
-4.55997029843808e-05
-3.34826313303386e-05
-4.96574699963919e-05
-3.28316881103448e-05
-5.24792208623722e-05
-3.23971457841555e-05
-3.67752315185629e-05
-1.15628220388365e-05
-2.67851021106078e-05
4.03044930036006e-07
-3.00530320678058e-05
-4.72755071843329e-05
-1.94258436737004e-05
-6.31356061555388e-05
-5.99684267611416e-05
-3.48668313612499e-05
-3.11722713429528e-05
-2.53859223539237e-05
-4.03482973095072e-05
-3.2691646480972e-05
-1.91278355811135e-05
-4.48082981915041e-05
-4.22030208297976e-05
-2.70434844014363e-05
-1.72642996673271e-05
-3.15924506625195e-05
-3.81823700446232e-05
-5.19379593500716e-05
-1.56080908663327e-05
-2.73066096553851e-05
-8.5632354826611e-06
-3.56630565239457e-05
-1.90390646790807e-05
-1.80482301497439e-05
1.66671712651326e-05
-2.63949738472598e-05
-5.24634684900253e-05
-3.13468477805164e-05
-5.88501717039821e-05
-2.68156981990398e-05
-1.20948658097181e-06
-2.84781423869003e-05
-2.39779314670097e-05
-4.45438138397585e-05
-1.51140947423036e-05
-3.5811361560255e-05
-4.16625098293914e-05
-9.00830965108981e-06
-2.38615644541388e-05
-3.47178124847287e-05
-3.49522747161556e-05
-3.89596637368826e-05
-3.54195645416754e-05
-3.16173445358831e-05
-4.75880175240017e-05
-2.70936948484095e-05
-4.30519918303307e-05
-4.36008215553806e-05
5.59521223257987e-06
-1.94818433450055e-05
-2.7317797882399e-05
-2.93757146883633e-05
-1.5583655070409e-05
-1.26767944001158e-05
-1.02789190720704e-05
-4.61602729636621e-05
-2.78968034602193e-05
-1.21644206519607e-05
-4.17674635288312e-05
-3.18294554404061e-05
-8.88001952240865e-07
4.06550720972762e-06
-2.3416648279213e-05
-2.34710359832256e-05
-5.30080571853437e-05
3.8568470538589e-06
5.73903604239765e-06
-2.06454930409896e-05
-1.68817971682675e-05
-3.0765542543886e-05
-4.60613973138423e-05
-4.93240314547256e-05
-3.66553634314877e-05
-2.78606377500513e-05
-1.53261830044181e-05
-1.37655008117873e-05
-2.39106573403742e-05
-8.80372223409529e-06
-1.07303822068057e-05
-5.63319351367952e-06
-3.09704480964966e-05
1.5182441078419e-06
-6.63162350073049e-05
-3.36213467288727e-05
-4.70776725032581e-05
-9.58979284095489e-06
-6.76667519651593e-05
-2.89492346568489e-05
-4.92209137205236e-05
-1.57827642098478e-05
-5.50938362787307e-05
-2.46386107374153e-05
-4.4448654138937e-05
-2.63788133856457e-05
-2.23348460917162e-05
-3.2232421745998e-05
-3.25482886493537e-05
-2.46414884847361e-05
-2.31809937794496e-05
-2.39878059470837e-05
-2.41889990833629e-05
-4.19605952659841e-05
-3.15000666587087e-05
-2.80689599140353e-05
-2.54913042156835e-05
5.17800089363599e-07
-2.3087340633136e-05
-2.61269059993365e-05
-3.48771226074877e-05
-1.55141622163428e-05
-3.05876833375111e-05
-2.58131826623805e-05
-2.46431468833315e-05
7.61647080317357e-06
-2.8858777173206e-05
-5.0012326954729e-05
-1.9538627652483e-05
-1.3671989805952e-05
-4.77918732106122e-05
-3.9461659130375e-05
-3.4409386078954e-05
-2.9048936522042e-05
-2.59248727733735e-05
-2.55279325509455e-05
-3.53382803870292e-05
-2.60483167611071e-05
-3.91895131573124e-05
-4.10814825616791e-05
-2.60853782412654e-05
-3.49080525957446e-05
-1.79976919545863e-05
-3.33879680955543e-05
-2.6820238563479e-05
-6.32273095093785e-05
-1.91967736973382e-05
-2.68891122351911e-05
-3.03060577463604e-05
-2.58505512871043e-05
-3.13024531871716e-05
-2.15809075368681e-05
-3.84548626221941e-05
-1.73117202062911e-05
-1.84960479183261e-05
-3.12565138237595e-05
-3.86396984765353e-05
-2.65057637839244e-05
-4.93776155667243e-05
-1.15507318156495e-05
-1.14971102497614e-05
-1.70622608306088e-05
-2.73255294587576e-05
-4.66596619385004e-05
-2.175209233607e-05
-3.24167096214189e-05
-2.54514155105196e-05
-1.21706373388199e-05
-3.93067932633139e-05
-1.47077816181196e-05
4.30362330660845e-06
-5.04090357567586e-06
-2.00491018152888e-05
-2.48219099543948e-05
-1.0604301162273e-05
5.48649823371725e-06
-2.69975988748267e-05
-2.67648928546395e-05
-2.89483075636517e-05
-7.3863507205953e-05
-2.3047916725812e-05
-4.49228519606657e-05
-2.99263935321597e-05
-3.07090461783448e-05
-1.53796921138866e-05
-3.19390673259296e-05
-3.39689200699987e-05
-2.41490324183187e-05
-2.14817054633345e-05
-2.70401421504523e-05
-4.56763540275125e-05
-3.18391184446685e-05
-9.76224505814152e-06
-4.20982725260084e-05
-4.49577277626906e-05
-2.79265470806118e-05
-1.38399250048497e-05
-9.92596912283104e-06
-4.73738118738819e-05
-2.87847718569958e-05
-4.02587344803202e-05
-8.81757535346471e-06
-2.10581612848474e-05
-2.03959189195682e-05
-1.23336498740581e-05
-4.01310405082375e-05
-4.15791210035314e-05
-5.55992608490814e-05
-3.93378109218605e-05
-3.01095313118484e-05
-5.6995628719852e-05
-4.37048279950925e-05
-4.27497292372683e-05
-2.02899614236421e-05
-3.51418360811329e-05
-3.51830868038337e-05
-1.76880206338687e-05
-3.8075056272099e-05
-3.82151650516473e-05
-2.61734086114415e-05
-1.64903997111403e-05
-3.46934792025076e-05
-3.58849152768844e-05
-2.50846398389939e-05
3.84546638886553e-06
-4.89443091804377e-05
-2.67947288517581e-05
-1.36741450577814e-05
-4.79928224696231e-05
-1.88998163394073e-05
-5.89597235223312e-05
-2.56699143843224e-05
-3.22853680927333e-05
-8.41486497980788e-06
-4.67666327001763e-05
2.54161763710336e-06
-4.31757976133698e-05
-4.76619587610126e-05
-3.98836054701255e-05
-4.26559976213833e-05
-1.78853352736138e-05
-4.42632673775521e-05
-3.62995645516739e-05
-3.80470379033977e-05
-4.02487264289403e-05
-4.976563532178e-05
-3.57362583809352e-05
-3.31069722429498e-05
-4.84013742448269e-05
-3.49867797489078e-05
-3.18908833237332e-05
-8.26724189378927e-06
-2.59556834316241e-05
-5.34679104167187e-05
-3.05087756388436e-05
-2.32596864478772e-05
-3.31573631989881e-05
7.5687551332522e-06
1.85866679911638e-05
-2.99001812572065e-05
6.83258844924059e-06
-1.46132629000596e-05
-2.19010197008409e-05
-3.5795560382731e-05
-5.53856766081269e-05
-6.32608939344369e-05
-2.27025182494781e-05
-3.0568215261517e-05
-3.54227983065873e-05
-4.11734365720241e-05
-4.50059364559352e-05
-2.5522806645341e-05
-4.71011274641741e-05
-3.2234306985065e-05
-5.67923228498606e-05
-5.9739457994738e-06
-1.90986916016988e-05
-2.97204460246286e-05
-4.17003205837036e-05
-3.48132831143083e-05
-2.77016092933682e-05
-1.4265735724374e-05
-2.03342553442107e-05
-5.79566966074692e-06
-4.02533605656283e-05
-5.8303120735746e-05
-4.61220580262858e-05
-3.32494522433874e-05
-3.37845375722478e-05
-2.28507871419374e-05
-2.69209571169464e-05
-2.39113864660425e-05
-2.46571255049179e-05
-2.73126921710805e-05
-5.99272299716866e-05
-5.0742365982669e-05
-5.17645261644233e-05
-3.64168394932686e-05
-2.51074086160996e-05
-3.42530769295933e-05
-4.09140806544284e-05
-4.41655540046409e-06
-6.02669190855162e-05
-4.04578528959812e-05
-2.2031476734492e-05
-3.51999279114483e-05
-2.28970687038234e-05
-8.84766853971618e-06
-2.34774343368554e-05
-2.96219423138995e-05
-1.18558153875577e-05
-3.29184102815096e-05
-3.12738815562536e-05
2.13860985285372e-06
-5.15852416682124e-05
-4.01240852063662e-05
-3.12890476691477e-05
-4.21447588998841e-05
-1.74251827996363e-05
-3.7790639144308e-05
-1.67027953249581e-05
7.27365141288047e-07
-2.03219503131115e-05
-2.7548779525172e-05
-7.17575347004152e-05
-2.16558497595423e-05
-2.77288623942287e-05
-3.37819378779031e-05
-2.36028361064065e-05
-5.97984779138077e-05
-3.53892684635266e-05
-2.44163794125034e-05
-3.16061124101839e-05
-1.56398662540051e-05
-2.95765239823496e-05
-9.00103573621599e-06
-5.85683990394838e-05
-3.95518371543782e-05
-1.99037924345831e-05
-2.45919420954735e-05
-3.60260677971683e-05
-3.02499370120259e-05
-1.47093074188079e-05
-2.52695530719347e-05
-2.64226578762474e-05
-4.84535226957285e-05
-5.16924884847942e-05
-1.76786096268326e-06
3.48784215522201e-06
-1.19779659346446e-05
-4.54489907008812e-05
-2.18064950093939e-05
-2.37142993603131e-05
-2.97712798622548e-05
-5.68917796836649e-05
-2.50040666130111e-05
-3.92520802211066e-05
-5.73927216476205e-05
-3.1980152843518e-05
-1.76234397926896e-06
-2.72348353576114e-05
-6.53836715251218e-05
-3.2856495686161e-05
-3.83731990360152e-05
-2.71194057951901e-05
-8.2624910334908e-06
-1.70782603066915e-05
-1.92118122511949e-05
-3.67973830927034e-05
-1.65623451200681e-05
-2.62618474159367e-05
-4.65076593049752e-05
-9.05520723033192e-06
-3.31885341926028e-05
-8.78859241897437e-06
-7.16538613988955e-06
-2.78786522383022e-06
-1.63907971689199e-05
-3.2907558069429e-05
-1.67591981180345e-05
-1.01927181522638e-05
-1.57394945464658e-05
-4.15736595521231e-05
6.22869129037588e-06
-3.2999847443574e-06
-3.31904532912718e-05
-2.66233049609179e-06
-3.57813024883261e-05
-2.1671034294327e-05
-2.25252989108503e-05
-3.10829010795892e-05
-2.09111872133745e-05
-2.90879082028366e-05
-5.61779587771416e-06
-1.2761680064084e-06
-3.35041417868459e-05
-1.0598845473808e-05
-3.62404002704189e-05
-4.9486274992103e-05
-4.43138723110388e-05
-3.17424054220665e-05
-3.89175265574186e-05
-4.89807791507693e-05
-3.88269517584347e-05
-2.01862926916639e-05
-7.47626535600886e-06
1.19499629084059e-05
-3.06934243544092e-05
-2.34618890944468e-05
-1.22118784974801e-05
-3.26823549632899e-05
-2.00202905897331e-05
-2.14973949171589e-06
-6.41719481827293e-05
-5.24562068213846e-05
-6.05889021723067e-06
-2.85613375985576e-05
-5.11969109822283e-05
-3.0976857946254e-05
-4.38550547996245e-05
-2.0856381718762e-05
-2.94101114338882e-05
-2.69047611104219e-05
-3.26302694467383e-05
-4.02761410221801e-05
-5.6987486740063e-05
-4.96167857217215e-05
-1.76107605256177e-05
-1.49250199817052e-05
-1.87867840154376e-05
-9.50230770900391e-06
-1.58106391433849e-05
-9.96103838498295e-06
-4.90762654702979e-05
-3.22030865323678e-05
-1.3705340511231e-05
-1.8203382891398e-05
-1.51677972353191e-05
-6.7056477685835e-05
-2.579201296456e-05
-3.89204170232197e-05
-1.27317758202698e-06
-3.2255322475885e-05
1.71816889891504e-05
-5.1562165498919e-05
-4.15419972758461e-05
-3.52027200118422e-05
-3.29261696509074e-05
-4.46830859703957e-05
-2.47889127824935e-05
-2.15638179022907e-05
-1.28080288926933e-05
-3.9153850893086e-05
-1.38782824644474e-05
-4.32189538866713e-05
-4.97384037837291e-05
-5.38145639797158e-05
-2.09259651355917e-05
-3.77342410322594e-05
-7.28566512050824e-06
-2.40603417868229e-05
-3.21377689242282e-05
-1.97103645572267e-05
-3.2871268478717e-05
-1.33865049966717e-05
-3.86370520433414e-05
-1.00380215567608e-06
-3.5221191249081e-05
-2.65976751755024e-05
-3.31574700637619e-05
-2.56637606690155e-05
1.3876316775548e-06
-5.16820565115932e-05
-5.18219388595158e-05
-1.34564236394334e-05
-6.39444147681135e-05
-2.65255403016044e-05
-2.84611277709394e-05
-6.19373612541719e-06
-5.02724211683034e-05
-5.6116749555461e-05
-2.84837438791259e-05
-3.86761049010906e-05
-1.98350313323303e-05
-3.83093540689513e-05
-2.28655910255104e-05
-2.83656100744138e-05
-3.68268659770727e-05
-1.30464221179716e-05
-3.29666717731533e-05
-8.33984352783367e-06
-8.25018397548761e-06
-2.60993306059755e-05
-4.94285599041262e-05
-2.88491804272808e-05
-1.83120440645883e-05
-4.40879238747283e-05
7.85231786211362e-06
-4.0111582368445e-05
-5.73046403865451e-05
-3.31270489984119e-05
-2.95876974495334e-05
-3.25839539650183e-05
-3.49932136900795e-05
-4.82067301544607e-05
-4.64062351508141e-05
-2.60468417676247e-05
-3.05112720087277e-05
-1.6663904654396e-05
-4.23161429124272e-05
-1.58690321930159e-05
-7.68417936807951e-06
-3.22148091682583e-05
-3.38504852190018e-05
-2.53303910019667e-05
1.1906068508452e-05
-2.92916973989322e-05
-1.07950621022362e-05
-3.84296460966721e-06
-1.4163689555838e-06
-3.33490802577529e-05
-9.84256773501881e-06
-2.53761381556627e-05
-4.22939463817184e-05
-1.98342960064178e-05
-2.09439490899588e-05
-3.45091082748524e-05
-3.11628133286274e-05
-1.92816795421617e-05
1.94763669697389e-05
-3.49953913038497e-06
-3.41606503486815e-05
-3.68780500989575e-05
-1.9225967997732e-05
-1.49767461686604e-05
5.87100040259346e-06
-6.16252903393074e-05
-4.91265463853679e-05
-2.9966251044219e-05
-3.35370277689729e-05
-1.28255381370616e-05
-2.27632080150233e-05
-3.01981773762799e-05
-2.81421713324414e-05
-1.46426561662023e-05
-3.21477957450322e-05
-5.2267944148998e-05
-1.88188715516862e-05
-5.08947586080825e-05
-3.27383237053509e-05
-9.62064622132761e-06
-3.77107390777852e-05
-4.70579418808969e-05
-5.59136448716796e-06
-2.26090589366449e-05
-5.40147070704829e-05
-3.22892338598459e-05
-2.93061533493647e-05
-2.11207669417778e-05
-3.23985325748736e-05
-5.44722406223701e-05
-3.92485467777106e-05
-4.20789513167344e-05
-3.35443765807536e-05
-2.118554226467e-05
-4.4141253411517e-05
-4.02660948722339e-06
-5.76580239647504e-05
-4.09515517407957e-05
1.23717787389453e-05
-4.12559264055233e-05
-1.23101573229369e-05
-3.03091647838112e-05
-2.35340315078252e-05
-3.09640067939211e-05
-5.67524814815396e-05
-4.99475123378705e-05
-2.58579758860685e-05
-2.03768399692756e-05
-2.8232796828516e-05
-6.04474188471165e-05
-3.2649444137688e-05
-4.60495482936738e-05
-3.25946551653733e-05
-6.36622164122815e-05
-4.87379110835039e-05
4.71485070657211e-06
-2.08662274174217e-05
-6.90673872832819e-06
-4.33823413939566e-05
-3.27433394443235e-05
-2.65655578893265e-05
-3.01000512184446e-05
-7.39818941870039e-06
-3.14690288802634e-05
-1.14482595205754e-05
-2.93729018460144e-05
-6.75063660265505e-06
-1.44634421096547e-05
-1.18171049889558e-05
-2.95377740951914e-05
-3.05807950465741e-05
-4.26960429858891e-05
-1.57221341219446e-05
-2.00329986226842e-05
-9.58071450951465e-06
-4.78966557931077e-05
-1.78871301410134e-05
-4.39678205100266e-05
-3.41342096703729e-05
-3.86719952245965e-05
-4.18273405616332e-05
-2.45849070414554e-05
-4.16718921596344e-06
-4.79907698966564e-05
-1.67913882145074e-05
-6.69826546447353e-05
-5.23898642318531e-05
-5.64571334154798e-05
-3.10791507112102e-05
-2.03885349285022e-05
2.10285516557441e-05
-1.41993054755091e-05
-2.59424424725498e-05
-3.09070575500117e-05
-2.26506984958089e-05
-2.35432809495169e-05
-5.85995979028335e-06
-3.27843983193638e-05
1.7377121933522e-05
-2.55456602876332e-05
-2.54839754205803e-05
-2.30056537191544e-05
-4.27702087770245e-05
-2.00072219983907e-05
-2.70018051903599e-05
-7.79400257113231e-05
-2.43915978751827e-05
-2.94871381688999e-05
-2.78606791346241e-05
-4.39706684803329e-05
-3.29771225211098e-05
-3.15484981279017e-05
-3.60976138720513e-05
-5.20705057968224e-05
-1.31509434621716e-05
-1.71753636605224e-05
-1.52508350683845e-05
-3.83631093560413e-05
-5.129467406841e-05
-8.66655138440851e-06
-3.32244805882706e-05
-1.40742984034793e-05
-4.67049553205815e-05
-8.68952197140122e-06
-3.66633910492698e-05
-4.80495612366111e-05
-4.36038713534705e-06
-4.73793886240043e-05
-4.02868806520791e-05
-1.36129621117237e-05
-2.01736458979745e-05
-3.32651157057869e-05
-3.60694248079374e-07
-2.82515037305766e-05
-2.96220055420259e-05
-1.70798179583337e-05
-3.44679492298804e-05
-5.46988788792123e-05
-4.4380543233277e-05
-4.69288694806235e-05
-4.00958556229638e-05
-7.17114806945822e-05
-6.04191305120667e-05
-3.13079221129739e-05
-4.94892355916473e-05
-4.11194432876979e-05
-3.1120702584671e-05
-2.72095092644516e-05
-6.02165308127907e-06
8.07618658731747e-06
1.04904389604713e-05
-3.11960187434999e-05
-1.69209661832766e-05
-5.63623415829392e-05
-1.03912180932509e-05
6.56110619427731e-06
8.20412037625856e-06
-3.81393559389603e-05
-2.07187334877517e-05
-1.78760595265992e-05
-1.18657885037794e-05
-5.24266438800793e-05
-5.51076800185987e-05
-3.05961153544831e-05
-2.62289618780769e-05
-6.77955563479265e-05
-1.25691952436256e-05
-1.20348392162662e-05
-3.33315143960281e-05
-3.86876692220952e-05
1.09444318707852e-05
-4.36440262405624e-05
-5.30268073026319e-05
-3.19047422548858e-05
-2.68051059581339e-05
-5.78562302536922e-05
-5.76725799080019e-05
-3.43959467767416e-05
-1.04823576766447e-05
-3.17242196939839e-05
-5.77242933570283e-05
-5.28333853007801e-05
-3.18110443914147e-05
-2.96384281610053e-05
-4.48801697535364e-05
-4.7713822561633e-05
-1.93182980112711e-05
-5.9168538539345e-05
-5.09919529093331e-05
-2.73228683031554e-05
-2.89569663266102e-05
-3.79412334721473e-05
-3.15198077995902e-05
-5.10155823212073e-05
-5.63297282092671e-05
-5.74842748044367e-05
-2.38585054366372e-05
-3.25847760494696e-05
-3.02986941577136e-05
-3.14326996641238e-05
-3.20916804755362e-05
-1.21553954320808e-05
-1.30948528880878e-05
-1.49492401315383e-05
-2.33828899108468e-05
-1.29416560152835e-05
1.76865560882306e-07
-3.31976183097711e-05
-3.75686560740656e-05
-3.04031621280566e-05
-4.10914545500488e-05
-6.14103991391386e-05
-5.24616456264971e-05
-2.66119615448707e-05
-8.10508831012215e-06
-2.29628026184741e-05
-8.83290412515028e-06
-3.2133271389108e-05
-6.29934697554566e-05
-4.45665110885097e-05
-3.35198278352247e-05
-7.10418363656177e-06
-1.51929368454578e-05
-1.91201134449322e-05
-4.70346510815935e-05
-3.70600905500571e-05
-5.34629126048053e-05
-2.16424200353065e-05
-3.67527850335728e-05
-5.27040865770363e-05
-2.44796640284642e-05
-3.51916369663024e-05
-3.14339888085009e-05
6.75593416282194e-07
-4.22007155905468e-05
-3.36133811581757e-05
-1.41258638543117e-05
-4.6443076840101e-05
-1.6991556659826e-05
-4.72686770267034e-05
-3.08788805530676e-05
-5.042665358002e-05
-4.8889091296e-05
-2.11005053788706e-05
-3.49709753216841e-05
-6.27086335334623e-06
6.87684286742612e-06
-4.47485078979461e-05
-2.87470333473786e-05
-2.95886677819313e-05
-1.47454913405606e-05
-3.22751573396213e-05
-2.6000880293543e-05
-8.58091570759571e-06
-3.90053420996155e-05
-9.33360978345653e-06
-3.96431668094891e-05
-1.51184136569633e-05
-2.91773649288052e-05
-2.80274251322111e-05
-1.95902490665844e-05
-2.04187666090429e-05
-4.63938405872807e-06
-8.22426229294959e-06
-1.23259880761863e-05
-2.81262932823963e-05
-3.08916064199294e-05
-4.24494820820518e-05
4.99936531394841e-06
1.4715759102941e-05
-3.3315818343255e-05
-1.76154785270818e-05
-2.18281283625429e-05
-3.64382267717545e-05
-2.43499627484167e-05
-2.49713048576906e-05
-1.77048524634177e-05
-1.61977707765655e-05
-3.38321840729247e-05
-4.11748686878412e-05
-5.58601838442503e-08
-2.43920876389911e-05
-1.69668014926144e-05
-2.01989935946078e-05
-1.30651980897299e-05
-2.9479419823175e-05
-5.23989268392572e-05
-4.25280282460791e-05
-3.04076643311388e-05
-9.36539834960673e-06
-3.62042348744144e-05
-9.52855048501338e-06
-3.27950729408692e-05
-2.07551975115707e-05
-4.23113330590136e-05
-3.9710989935254e-05
-3.72105935594017e-05
-1.82901331651568e-05
-1.21367809474195e-05
-1.71863432968586e-05
-1.1222016066552e-05
-4.29541186929528e-05
-3.88532931538825e-05
-3.70383420573922e-05
-2.44817408605289e-05
-2.15483810905707e-05
-6.25104764713391e-05
-4.44554643345587e-05
-2.26447494788931e-05
-3.51670266076474e-05
-2.69401267099473e-05
-3.00211998967075e-05
-2.89931438280804e-05
-8.88537971347432e-06
-4.46233454085778e-05
-1.59060839922899e-05
-2.54518166079659e-05
-2.18947177147786e-05
-2.00942984708287e-05
-6.76841839122458e-05
-5.32483499478609e-05
-5.74581614508622e-05
-4.06452397875666e-05
-2.41681215385063e-05
-2.2411114901103e-05
-7.76152546946337e-06
-5.389749239883e-06
-2.2440880230958e-05
-3.35369468135931e-05
-4.33476136333411e-05
-2.29299941323202e-05
-2.38375435734997e-05
-3.60736344711565e-05
2.56232547855003e-06
-8.34927655532562e-05
-1.99783261598552e-05
-3.10742164674272e-05
1.60478243916247e-05
-1.89607179617201e-05
-1.74746112069408e-05
-2.08434429770524e-05
-3.35115661432744e-05
-3.75302259764109e-05
-1.38386315308459e-05
-1.31886043142983e-05
-2.63299838779565e-05
-1.44300955406979e-05
1.98221737367677e-06
-2.5015130007265e-05
-3.74442923250506e-05
-9.65146610609975e-06
-4.71529276315893e-05
-1.85457915087454e-05
-4.28888675279093e-05
-4.41863662446609e-06
-1.1951608805315e-05
3.94570352119783e-06
-2.27165256282944e-05
-3.20025200524971e-05
-6.75585374549249e-05
-3.36575374649516e-05
-2.96532275649795e-05
-5.839962252108e-05
-4.17384155521292e-05
-4.23563887446988e-05
-2.1300477770156e-05
-3.48823083966105e-05
-4.50162947121183e-05
-1.56665042798775e-05
-8.67436312663755e-06
-3.51755618030476e-05
-5.86872744360104e-05
-2.97989722892645e-05
-4.44203289155816e-05
-5.95771326658442e-05
-7.85337033164046e-05
-2.79453737731801e-05
7.75494779419378e-06
-8.72746219578785e-06
-3.86226535886637e-05
-2.3270049790506e-05
-3.1272144666588e-05
-1.6181617525181e-05
-4.0477889930677e-05
-2.71811395532463e-05
-2.43161158384855e-05
-2.57029619240088e-05
-1.44365651726532e-05
-2.86911918852762e-05
-7.66010782151165e-05
1.45031001782156e-06
-4.57387701229358e-05
-6.75040677395919e-05
-1.19690218969432e-05
-3.93155539935074e-05
-2.15406778223576e-05
-3.49073337413225e-05
-6.18274749292308e-05
-3.52702257453393e-05
-4.97930782633522e-05
-3.61277374620922e-05
-2.79233199002963e-05
-2.14486899536812e-05
-1.10977773103723e-05
-3.47235928611663e-05
-2.81149562917518e-05
-1.50314862006425e-05
-5.0530890213141e-05
-1.53853676722108e-05
-3.62004854529138e-05
-5.46482214675574e-05
-1.85133682523413e-05
-3.8717823242424e-05
-2.35396211321715e-05
-1.62117745290491e-05
-3.12284559566611e-05
-1.03533397374239e-05
-1.94727179673693e-05
-3.6848707976257e-05
-4.90333880799104e-05
1.56842491463257e-06
-5.51847613644393e-05
-7.00527900292671e-06
-7.37407888366518e-05
-4.55339673180731e-05
-1.46548819902761e-05
-2.10078097514639e-05
-3.06423363632292e-05
-2.76833182294456e-05
-3.4924619635171e-05
-1.4293976756599e-05
-5.14973877524472e-05
-5.35835525900042e-05
-1.43758240666414e-06
-2.3790797920234e-05
-2.67943076860676e-05
-4.45433992582886e-05
-8.95976013820082e-06
-2.371397927062e-05
-1.13193725422154e-05
-4.31312582222953e-05
-1.00243329235604e-05
-4.18203363970021e-05
-9.04421214415705e-06
-2.91445100418154e-05
-3.87258537259032e-05
-4.77752643950003e-05
-4.17510248890345e-05
-5.1927454983284e-05
-3.98596059594804e-05
-8.47647584728474e-06
-3.49151179605381e-05
-6.02222363866457e-05
-2.49410453849965e-05
-2.98897624674016e-05
-1.70387778605588e-05
-3.75780499706605e-05
-3.13058277621201e-05
-3.08743910972185e-05
-1.7746563080128e-05
-6.98774317025077e-06
-3.67936668122855e-05
-2.4349669030018e-05
-1.29811510218502e-05
-4.58987688306921e-05
-3.64079698288738e-05
-2.22250801045041e-05
-3.24232512764949e-05
-4.27945511722433e-05
-1.13052724848674e-05
1.74122471202604e-05
-4.99408869937439e-05
-1.85479520892499e-05
-4.25946792966048e-05
-1.63222448888221e-05
-3.17964882123651e-05
-2.98882899170005e-05
-1.14845028011399e-05
-5.21061381149023e-05
-2.57083013994483e-05
-2.46747813294034e-05
-2.05674660119017e-05
-3.39967141809878e-05
-3.56792002255518e-05
-4.67697049408687e-05
8.03463979803977e-06
-3.01864402966328e-05
-1.77240870698946e-05
-3.138412118799e-05
-7.85978326260201e-06
-3.32850567005166e-05
-1.81158568109762e-05
-1.57159285402192e-05
-2.45243896736996e-05
-3.57282973971289e-05
-6.92957791666167e-05
-5.23425782664654e-05
-3.63412367014716e-05
-2.39789938370118e-05
-3.75657190335886e-05
-3.12658497978741e-05
7.82612535873623e-06
-1.21684832950598e-05
-5.00163763913423e-05
-3.27153418374715e-05
-2.3883478917165e-05
-2.87645457292683e-05
-2.5445331429597e-05
-2.33817367500918e-05
-1.22320648698858e-05
-4.10659848188164e-05
-9.83827692209645e-06
-4.4098756365627e-05
-6.93089219324804e-06
-4.59446368565165e-05
-3.22592883485095e-05
-4.99767068278816e-05
-4.93988203759947e-05
-5.01190974031608e-05
-4.21818331982778e-05
-1.21486314129377e-05
-3.6770369490946e-05
-4.63924729171353e-06
-2.23901960375165e-05
-3.33555986293591e-05
-2.64764602879408e-05
-1.56008931975614e-05
-2.24059389730591e-05
-3.58839558664429e-05
-1.27005822156815e-05
-2.79735374453507e-06
-5.1571979025202e-06
-1.1689304322396e-05
-7.26813415841879e-06
-4.00424193926441e-05
-2.36610372070069e-05
-2.17019319089767e-06
-1.00066564154939e-05
-5.12459800322419e-05
-2.12395212537017e-05
-2.06571378730296e-05
-2.8611375178666e-05
-1.37404118025027e-05
-4.34334622030037e-05
-3.12017797718548e-05
-5.25839588039671e-05
-2.28602425084082e-06
-4.21060454467395e-05
-1.09740741266295e-05
-3.17307518070513e-05
-1.66072295037061e-05
-3.45329572145631e-05
-3.56413827285526e-06
-1.47729416359168e-05
-5.10183729559888e-05
-4.86225355830496e-06
1.00427057314341e-06
-3.16657455937056e-05
-1.83884843730587e-06
-2.00209371678924e-05
-2.60567839968944e-05
-2.79261738116526e-05
-2.42536669220828e-05
-9.71472757787582e-06
-4.48158338382391e-05
-6.01853865909113e-05
-1.29375655512449e-05
-6.82272243158552e-05
-1.38032231123e-05
-3.16642840846902e-05
-1.71257195423203e-05
-1.24098096531614e-05
-2.30312477902252e-05
-1.29715739597234e-05
-5.11047023910617e-05
-1.01903452462958e-06
-3.40488974091853e-05
-2.40366115979076e-05
-5.74745107279359e-05
-3.85154004009128e-05
-4.42734737913266e-05
-2.14161419443566e-05
-7.08755987467863e-06
-3.04886753009102e-05
-2.95810667022432e-05
-2.94243309393955e-05
-1.72845805217168e-05
-8.19830353944659e-06
9.14311625633011e-06
-2.65248991606734e-05
-2.55131464530397e-05
-3.3531370601552e-05
-6.7689057150732e-05
-2.5719559017919e-05
-4.08065536344735e-05
-3.02839604025185e-05
-2.7795917155029e-05
-4.29452329272359e-05
-2.48264539318304e-05
-4.4265162394919e-05
-4.98365382783955e-05
-2.06506449933908e-05
-3.71954692927401e-05
-1.275002935407e-05
-3.58506270533474e-05
-5.31285561481606e-05
-1.60278208064782e-05
-1.31368432810967e-05
-2.62824797939083e-05
-3.22097468525411e-05
-7.30734411520957e-06
-2.21195874560104e-05
9.72208353084159e-07
-5.06537127323494e-06
6.44829440736129e-06
-4.86239850752976e-05
-5.09313234295457e-05
-3.18903865910669e-05
-3.357174371228e-05
-4.59958897430478e-05
-4.21460197926802e-05
-2.07476304025942e-05
-4.01020708449561e-05
-3.44350001791102e-05
-5.12531363253628e-05
-3.13476080406231e-05
-4.5172144730211e-05
-1.71891158304289e-05
2.26638594864068e-06
-3.43480985104124e-05
-2.00843497504955e-05
-9.92874767952049e-06
-5.22607463239212e-05
-2.2523342806796e-05
2.16005266515972e-06
-2.89145097579412e-06
-1.13978800184562e-05
-1.87447213445817e-05
-4.59287977864056e-05
-1.9181788160897e-05
-8.19761938695702e-06
-3.81090461571516e-05
-4.37499083963581e-05
-4.12201931224919e-05
-1.85954338419671e-05
-5.18077090900253e-05
-3.89364506455847e-05
-4.51604810479724e-05
-2.31946106535754e-05
-1.01401915486301e-05
-1.12559791196537e-05
-2.44986287653205e-05
-4.8674846895077e-05
-5.74994089210466e-05
-1.81950883936169e-05
-3.09369136477916e-05
-2.45173314406087e-05
-2.86264988779599e-05
-1.94973185312684e-05
-5.09880441404466e-05
-4.46509503557023e-05
-3.02228842515959e-05
-3.94928534295463e-05
-3.6403681207555e-05
-2.96061139895157e-05
-8.67752273460787e-06
-1.09097177128376e-06
-8.15946216766919e-06
-5.28599340806745e-06
-2.48187249562112e-05
-1.02325356092195e-06
-4.03793844872953e-05
-4.4267136333556e-05
-2.51523008534043e-05
-3.36179592520396e-05
-4.18398645385641e-05
-4.0924591984916e-05
-6.74753743479298e-06
-2.98733897211482e-05
-1.17545925011961e-05
-3.02152839717735e-05
-2.4914889952999e-05
-3.17513695931886e-05
-4.24084972088089e-05
-2.42345123760979e-05
-5.12155906493423e-05
-1.0696624077803e-05
-4.76789767241612e-06
-4.39943814586438e-05
-1.90651735615864e-05
-3.79072237750002e-05
-1.75044217219377e-05
-3.62174349854821e-05
-2.86962905335301e-05
-9.80548523776711e-06
-3.12123935506853e-05
-3.7256486736202e-05
-3.00605915892462e-05
-1.61635399838814e-05
-2.5195744177528e-05
-1.60435812249201e-05
-3.35980583828817e-05
-2.84177087743067e-05
-6.02701056550213e-05
-3.31092553970492e-05
-2.95879770266865e-05
-6.52546895923608e-05
-4.45020007689756e-05
-1.68925114905158e-05
-4.1741319720897e-05
-2.3620026154739e-05
-5.30048014873109e-05
-3.442506587656e-05
-1.12623851941404e-05
-5.38035451802785e-05
-1.70127664053633e-05
-6.05036311813301e-05
-3.06854969903947e-05
-2.94860954603767e-05
-7.69565892940151e-05
-3.06752192969711e-05
-2.64075164735733e-05
-3.69906721227814e-05
-3.29502156932763e-05
-3.78195360159544e-05
-1.65489138155003e-05
-4.1746863997593e-05
-5.11737555392072e-05
-4.59044475604482e-05
-4.96545628641141e-05
-3.77877317387036e-05
-3.89351875630526e-05
-2.58496981789589e-05
-1.84509478944128e-05
-2.93468676803668e-05
-2.45462080704271e-05
-5.09580612622347e-05
-3.18618533054573e-05
-2.89765271031593e-05
-5.57812855895218e-05
-1.7062862516555e-05
-2.89958768191453e-05
-2.59860108082473e-05
-8.09017461163819e-06
-2.56799412139533e-05
-2.76565415958927e-05
-5.52881721121583e-05
-2.87868990691241e-05
-7.79794328294884e-05
-5.26309323668854e-05
-3.88949286663287e-05
-3.35800781250343e-05
-4.28353394173105e-05
-1.47312691217638e-05
-2.79455183677953e-05
-3.39101498548324e-05
-4.68803071064004e-05
-2.20913442722412e-05
-1.9896079613037e-05
-4.87646917022165e-05
-4.10521902236256e-05
-5.82746439402063e-05
-4.86927051566582e-05
-4.17073922543241e-05
-3.34911727634827e-05
-2.47978344034133e-05
-2.82173468424164e-05
-1.60974549920582e-05
-1.75450166315352e-05
-3.59582073678682e-05
-8.57675247204865e-06
-7.85800881330235e-06
-2.20487320143451e-05
-6.03552271390253e-05
-1.71478882555741e-05
-3.51006853864052e-05
-2.65552107553859e-05
-1.19677179402045e-05
-2.3712583692806e-05
-2.22755091069214e-05
-3.72243035401018e-05
-1.40927936949916e-05
-1.09432103743338e-05
-5.92944454906466e-05
-1.06099512886071e-05
-2.01009278585654e-05
-5.10559341611931e-05
-1.5633751281237e-05
-2.31765452350294e-05
-5.7350377996184e-05
-1.94770232699198e-05
-2.12710630508459e-05
-4.59027297928707e-05
-6.88530989593946e-06
-4.70508602649509e-05
-3.11053448408353e-05
-4.29853681870015e-05
-1.11995064939872e-05
-2.58657761285847e-05
-4.7027666790806e-05
-3.68198422383577e-05
-1.32878573727091e-05
-4.40762919496924e-05
-1.92446466069316e-05
-2.62687830638215e-05
-2.76746849234834e-05
-1.92645554037889e-05
-3.78218277698355e-05
-5.69044597899165e-05
-3.98438859247501e-05
-2.64194078099331e-05
-5.50448917848398e-05
-4.61923814683759e-05
-1.31804335350576e-05
-2.77303863385294e-05
-5.48901969973152e-05
-2.97382681497604e-05
-2.62768738022377e-05
-4.7499464791167e-06
-1.69289336862261e-05
-5.13385091735535e-06
-2.23148146022734e-05
-2.74321685302174e-06
-5.40384287803794e-05
-1.75649949499588e-05
3.23310784385463e-06
-2.48589586351259e-05
-4.14878102971726e-05
-1.46174575475438e-05
-1.25102397904121e-05
-5.22608825047263e-05
-1.1283883054029e-05
-1.26199666400121e-05
-2.12400730447067e-05
-2.91944724392804e-05
-1.89778501230235e-05
-2.33515522024623e-05
-2.43756561079277e-05
-2.1563608839603e-05
-2.49478147344187e-05
-3.13119728565562e-05
-3.19668337476377e-06
-1.12967352512366e-05
-1.14210945514851e-05
-1.57904174132348e-05
-4.15521447935827e-05
-2.39519298249221e-05
-3.07877771009016e-06
-3.64273722910163e-05
-3.08666423248552e-05
-1.81428815432949e-05
-1.46821401299857e-05
-2.59629333227445e-05
-4.3887846158188e-05
-3.52866002952479e-05
-2.30734427239923e-05
-4.39421457018504e-05
-3.34896739085001e-05
-2.08962009580991e-05
-3.77060663839079e-05
-2.17850869927982e-05
6.57805286171819e-06
-7.13887354258622e-05
-2.66756270966379e-05
-5.32826355315381e-05
-2.84667578203415e-05
-1.79966016899859e-05
-1.11863081965505e-05
-3.6812916504415e-05
-4.40821208913917e-05
-3.59369125196185e-05
-2.34758940790172e-05
-4.52258150177431e-05
-3.45835666883058e-05
-1.0037366902314e-05
-1.2596281795202e-05
-3.3528763408629e-05
-6.71532301952409e-05
-1.43881916977706e-05
-2.55971629716658e-05
-5.44774759978322e-05
-4.80430291397914e-05
-2.85692384446473e-05
-3.42675271846272e-05
-3.52158628584231e-05
-2.82771026377183e-05
-2.59873832676565e-05
-4.64784403658531e-05
-2.20037154192285e-05
-2.16996688804735e-05
-1.42611101203653e-05
-3.8748660123478e-05
-2.15510714014578e-05
-2.09635283929077e-05
-5.40036781200345e-05
-4.0328284283021e-05
-3.10556922041197e-05
-1.88278845610981e-05
-1.24519040257838e-05
-2.82176356841663e-05
-1.34606241884072e-05
-2.3116069504691e-05
-1.95934160972836e-05
-3.96681887860707e-05
-2.09706134043483e-05
-5.1255861874781e-05
-3.52744373196485e-05
-3.90302533395308e-05
-2.31638032052414e-05
-3.204973871688e-05
-4.96321914753811e-05
-1.06773537251262e-05
-2.62221722808027e-05
-2.52103789165609e-05
-2.74846630428177e-05
-2.77635645058663e-06
8.07064270456799e-07
-9.69674668788824e-06
-1.20693061431165e-05
-2.63490846866653e-05
-4.52715744955761e-05
-7.17140907716532e-05
-5.2909679119389e-05
-1.53542066346743e-05
-3.76091031692872e-05
-2.79936667296132e-05
-2.9479049322266e-05
-1.70840422557524e-05
-1.94213812129323e-05
-7.10402146275778e-06
-6.44440673412109e-05
-1.95940011398726e-05
-4.38570742913209e-06
-3.96934246438902e-05
-2.31809314050533e-06
-3.55409201666719e-05
-4.13035636969847e-05
-1.41634458508244e-05
-3.30577827570802e-05
-3.26463124677299e-05
-8.07455537953026e-06
-3.86762624245509e-05
-4.96174731115348e-05
-1.95453416317786e-05
-3.50627174805672e-05
-1.80712830098427e-05
-9.42009561666007e-06
-1.76239614273114e-05
-3.19412533524676e-05
-4.07988376662189e-05
-4.14087953933367e-05
-2.61167438505071e-05
-5.36403199886672e-05
1.51188003266483e-05
-4.53587855270572e-05
-6.50523491166412e-05
-1.91471594848722e-05
-1.11506785753144e-05
3.31046417436294e-06
-5.6329607191855e-05
-5.21084066085193e-05
-1.97064506419041e-05
-6.66602487794809e-05
-2.11544923243307e-05
-1.4316371718777e-05
-8.79153037151175e-06
-3.21885232046885e-05
-1.63147603359929e-05
-1.63587173872016e-05
-4.52522253899757e-05
2.33078374970275e-06
-2.45048682516536e-05
-2.3934820437073e-05
-2.38811086307972e-05
-4.36467141839867e-06
-1.95196303449586e-05
-3.5209471994898e-05
-3.04916386589824e-05
-3.84194122715381e-05
-4.43124165590462e-05
-3.40222261460835e-05
-3.07041283304798e-05
-4.75943784408868e-05
-5.34455476022767e-05
-3.18860969340537e-05
1.37273229917777e-05
-1.41310217077302e-05
-2.8951324297214e-05
-1.67594499297516e-05
-5.2356552430887e-05
-3.3762518215595e-05
-1.67931415902302e-05
1.91066589410803e-06
-2.52494855272517e-05
1.82849929824866e-05
-3.34789685796749e-05
-3.42575010463868e-05
-3.89607358345673e-05
-1.18772002105547e-05
-2.89808668120361e-05
-2.37277530342453e-05
-1.70299766883293e-05
-2.05519745840882e-05
-4.4946843820828e-05
-2.6818419048852e-05
-3.76493938756995e-05
-4.02084067416035e-05
-4.56158287423469e-05
-3.37705463866472e-05
-1.10071745208229e-06
-4.40484498208384e-05
-4.7218678288208e-05
-1.60440875443862e-05
-3.97134342116006e-05
-4.19639267600865e-05
-1.21496790807645e-05
-2.02039773153488e-05
-3.04078764803165e-05
-4.97778171970636e-05
-5.16630190157303e-05
-2.94839076610765e-05
-3.85362803864457e-05
-6.53136370982026e-05
-3.30699157967148e-05
-2.22862914365369e-06
-1.27741454862426e-05
-1.77575884719502e-05
-3.25041460247959e-05
-2.53874234452531e-05
-1.15429160935757e-05
1.67866384635757e-06
-2.21450145570931e-05
-2.18311317044083e-05
-2.32408811480501e-05
-5.04878495674255e-05
-1.61401396173369e-05
-3.0108609349815e-05
-3.20928713518094e-05
-4.01343172444441e-05
-7.17665913496519e-05
-4.79680458720326e-05
-5.97076020590407e-06
-2.21772239844988e-05
-3.35764760846653e-05
-5.13361875911205e-05
-1.91152777727279e-05
-1.62686992504005e-05
-3.37374127817654e-05
-3.80617170356579e-05
-1.95178905064282e-05
-5.27104740253889e-05
-1.00780646553681e-05
-3.79953993362528e-05
-4.76926891387315e-05
-5.63069940154924e-05
-1.49095922740478e-05
-3.25377093293131e-05
-3.17413070910376e-05
-2.38433471506313e-05
-2.08155459690168e-05
-4.16321492373861e-05
-8.03545873378605e-06
1.47557385984209e-05
-4.47155919564066e-05
-3.70885992978955e-05
-3.41911483181453e-05
1.65460963953022e-06
-3.30866371764586e-05
-2.09243944114925e-05
-5.01260550868209e-05
-3.27421866581761e-05
-2.50408866209064e-05
-3.44018313968118e-05
-6.93413120419734e-05
-3.56015538035688e-05
-2.13000959081871e-05
-1.79573930115551e-05
-3.88913531248576e-06
-2.70070474811385e-05
-7.06271081113299e-06
-5.31503202670558e-05
-4.31952096912408e-05
-5.55256722347956e-05
-1.08433402769816e-05
-4.93541443145283e-06
-4.0511632010024e-05
-2.72655364867844e-05
-3.16630833661261e-05
3.01569069213722e-06
-4.41801039490959e-05
-5.50330401858769e-05
-5.44907158417148e-06
-3.58529609527191e-05
-4.20561220916197e-05
-4.45648135834447e-05
-2.13140735396358e-05
-1.59751113843586e-05
-2.1511770640703e-05
-1.85231049588618e-05
-3.36389589025366e-05
-3.34377247138484e-05
-4.53166766958613e-05
-6.21309382335108e-05
-4.86832832438888e-05
-1.60701953395845e-05
-3.30612470407767e-05
-1.10475141098101e-05
-1.72180420155699e-05
-3.18134661140041e-05
-1.26932227727668e-05
-2.07913512023646e-05
-8.18367231855391e-06
-4.41244002423374e-05
-2.10377163319675e-05
3.27325021028724e-06
-1.94734757469189e-05
-3.86257054251386e-05
-2.47098387978408e-06
-2.13137035703197e-05
-1.45006026459522e-05
-1.39207533646687e-05
-1.0717189618206e-05
-1.20509386957813e-05
-3.79671566945388e-05
-9.05946200111615e-06
-3.65784728715946e-05
-5.02297758787113e-05
-4.21963817892673e-05
-4.43972600380921e-05
-4.96679937558731e-05
-1.9929764391116e-05
-5.0353777363334e-06
-1.914689365647e-05
-4.31804269009747e-05
-2.11099293298275e-05
-4.66509855473597e-05
-2.36979305730603e-05
-4.5429580969359e-05
-3.70588569852745e-05
-3.63405048328618e-05
-2.78389185986901e-05
-3.32888608262316e-05
-3.24740332240657e-05
-3.16747503762438e-06
-2.78620567996698e-05
-2.19429962535191e-05
-2.55997321157791e-05
-1.860313792553e-05
-4.39713638047122e-05
-3.42344025292394e-05
-1.83601165290853e-05
-5.92316790186118e-06
-1.17511322058598e-05
-5.63899895611293e-05
-3.15203456102351e-05
-3.45496646359022e-05
-1.92195642385516e-05
-3.5943941750513e-05
-1.88637548395734e-05
1.16618060014504e-05
-3.65625413635658e-05
-5.22157459220086e-05
-2.99579740527022e-05
-3.17613354202638e-05
-1.53532872578462e-05
-2.69062416559971e-05
-4.13159140729687e-05
1.01685166345992e-06
-1.73905266880679e-05
-1.35927222585619e-05
-9.57865841233693e-06
-1.11363931929191e-05
-2.55140509648903e-05
-4.56283590425547e-05
-3.03891239499786e-05
-3.79190919823421e-05
-4.16624517693421e-05
-2.03761708759741e-05
-3.02727960812786e-05
-3.10777629811022e-05
-1.98424001855824e-05
-6.37062214033634e-05
-2.51470463319022e-05
-3.61299973347424e-05
-3.05488350858527e-05
-5.57658067144969e-05
-5.84902600151341e-05
-2.79579373397224e-05
-3.03540877902018e-05
-1.14419254958714e-05
-1.02099418855256e-05
-4.18994388072856e-05
-4.23885594421715e-05
-2.09241469528246e-05
-1.59088241190138e-05
-1.85966692351941e-05
-3.08914944817687e-05
-2.20149911112804e-05
-4.33835086668514e-05
-3.47664113540069e-05
-1.76690054997212e-05
-3.39167968417632e-05
-4.46871522561567e-05
-2.36195690595295e-05
-2.79095551418598e-05
-4.32314555453136e-05
-3.12960468459762e-05
-2.36566544799099e-05
-1.82768674404625e-06
-2.04634008051059e-06
-4.22298782057471e-05
-6.82459052239625e-05
-4.76537918185523e-05
-2.56342767111565e-05
-4.3220528862414e-05
-3.67058338241831e-05
-5.2947282762544e-05
-3.7782670048298e-05
-9.3273859627159e-06
-4.50307611204311e-05
-2.777126747931e-05
-1.21550112382515e-05
2.51974558252597e-06
-4.5582287659182e-05
-2.89565339358947e-05
-1.61417707011543e-05
-4.63167323373621e-05
-3.73213136116165e-05
-2.60181844078344e-05
-2.22678934451834e-05
-3.70050723723098e-05
-2.14367027949898e-05
-3.30276473725781e-05
-2.41068959825233e-06
-4.55790867080832e-05
8.5669735663381e-07
-1.28761849882966e-05
-3.362183076463e-05
-1.75565106872001e-05
-5.79968948011137e-06
-5.72133836660254e-05
-4.90072013634714e-05
-5.60596056837824e-05
-1.98707963346648e-05
-3.66022917258564e-05
-3.00556009370343e-05
3.49989077986665e-06
-2.14815622453097e-05
-7.99738100210923e-05
-5.65555465162748e-05
-1.82136525954839e-05
-2.99943396846555e-05
-1.24111005885387e-05
-2.58581533060495e-05
-4.22734600016879e-05
-1.87006551767116e-05
-2.25234075403342e-05
-2.03065100541063e-05
-4.94185615728852e-05
-2.69122356211451e-05
-3.22875280586539e-05
-6.56674189234423e-06
-7.21858543311329e-06
-4.40607362942089e-05
-3.42491885121194e-05
-7.15613529349018e-06
-4.21616105368484e-05
-4.29480136860908e-05
-1.08174794360116e-05
-9.94388286290009e-06
-3.23536250339316e-05
-4.9832491112537e-05
-3.69314324487943e-05
-5.6005283579564e-05
-4.09592252158547e-05
-1.52460373898221e-05
-3.34142475798702e-05
-1.59882891990602e-05
-3.87216929505648e-05
-3.78960090673539e-05
-1.63760924235766e-05
4.35242020015783e-05
-2.72049380436545e-05
-3.42500344934478e-05
-3.74531452951055e-05
-3.19566089221681e-05
-3.68320101451562e-05
-2.46842149712403e-05
-4.316810146231e-05
-4.57653321495988e-05
-5.63129646232195e-05
-3.25173423353503e-05
-1.44466335962471e-05
-3.95141262667837e-05
-2.32244344546731e-05
-1.46156735861902e-05
-3.52463325379647e-05
-5.27631970666242e-05
-4.75874103764022e-05
-1.88702296016614e-05
-4.0392033202561e-05
-4.54059981535486e-05
-2.07656398596088e-05
-7.0367085381069e-06
-2.67068205720194e-05
-8.5348378553629e-07
-1.27422405210875e-05
-2.70830302871391e-05
-2.51660472492704e-05
-2.31873272985076e-05
-3.4460222690787e-05
-1.54702840706806e-05
-3.41686226708736e-05
-2.95478727745563e-05
-4.69002732357184e-05
-4.47778031679747e-05
-5.93533205810405e-06
-1.50025704269988e-05
-1.34247057821175e-05
-4.18014806240937e-05
-6.33498813741313e-05
-4.75365638878052e-06
-2.30900016701624e-05
-4.22497985488304e-05
-1.9527472578704e-05
-2.59892549910918e-05
-2.66898419335423e-05
-2.79348763963303e-05
-8.35020777358762e-05
-2.89948070477673e-05
-7.82124383111125e-06
-3.68024051125535e-05
-4.74500960841695e-05
-2.13398860427647e-05
-2.71216613476716e-05
-4.232409026243e-05
-4.33721496290266e-05
-4.03990708570202e-05
-2.88858159365436e-05
-5.35042987312832e-05
-3.21673031358442e-05
-3.47143375891633e-05
-3.81759047433648e-05
-4.62460585250535e-05
-4.60151746748156e-05
-3.63891201985324e-05
-2.35288030284686e-05
-6.27940346692145e-05
-4.83253592620074e-05
-8.89097156668593e-07
-2.86549620963936e-05
-5.84884579525354e-05
-2.80301858308114e-05
-6.40850722105478e-05
-2.14440740953364e-05
-3.88236939499752e-05
-2.49618807014993e-05
-1.53991881927753e-05
-6.97790178479048e-06
-5.30344345937936e-05
-1.71923493118359e-05
-1.53806539730226e-05
-6.50178193134459e-06
-3.22662921398406e-05
-2.75216048094961e-05
-2.65827422471695e-05
-4.35348250369887e-05
-2.21764184183364e-05
-2.76438251237166e-05
-4.65951623275115e-05
-1.484281575742e-05
1.40203426311546e-06
-9.36238178778445e-06
-2.39104291445962e-05
-4.40294734986003e-05
-5.16250013877393e-06
-1.27108710241482e-05
-2.26442486554171e-05
-1.47736225397041e-05
-4.42563984368365e-05
-2.66044111880291e-05
-3.83241994043748e-05
-2.47761234900495e-05
-3.9768128529199e-05
-1.85712207319089e-05
-1.57481181212085e-05
-3.62254030888725e-05
-3.01065741284513e-05
-3.31299835893606e-05
-2.99732137373072e-05
3.53447712911042e-06
-2.78328742911154e-05
-4.11510591486485e-05
-2.87208769519247e-05
2.21935740636218e-06
-2.13579772915411e-05
-1.721361897631e-05
-8.30436112336716e-06
-4.84093665510714e-05
-2.92763629738575e-05
-1.33405994728874e-05
-2.39631157839475e-05
-2.27313427024245e-06
-3.8553888734419e-05
-1.65683445791344e-05
-1.06541962557653e-05
-4.71800256642676e-05
-3.98146929499125e-05
-3.49290437537648e-05
-5.54853194147948e-05
-4.28413945268264e-06
-4.35899613739627e-05
-1.50787045625414e-05
-2.41634883612173e-05
-3.09619870187531e-05
-4.83787618412345e-05
-1.58467429008623e-05
-4.63181822593913e-05
-8.65264569950681e-06
-3.52312174138921e-05
-1.79969454705602e-05
-4.54914276584541e-05
-3.61389774999997e-05
-2.38873770099882e-05
-3.37841324682586e-05
-1.67437534589641e-05
1.38981954375713e-05
-2.31212958576772e-05
-4.16387781968179e-05
-4.33565076452443e-05
-3.44288896285206e-05
1.67433564636306e-05
-3.85994863811131e-05
-2.46929853315476e-06
-1.22390522094788e-05
-2.79359917657285e-05
-3.70067929508635e-05
-3.33962664887062e-05
-3.41922088414435e-05
-4.74020855500542e-05
-2.31271233762059e-05
-3.6707381209512e-05
-5.60198906089791e-05
-3.17610223000055e-05
-2.51191286851778e-05
-3.13201494340982e-05
-2.76180099282949e-05
-9.3986896074317e-07
-1.9042288081575e-05
-4.16419710157644e-05
-2.99187375903163e-05
-3.9317817695704e-05
-7.1247713695669e-06
-3.22615692824094e-05
-2.32576363502991e-05
-1.9802349297041e-06
-6.48133728580393e-05
-3.17320938176113e-05
-2.44334100888148e-05
-2.98586033655394e-05
-1.13498543494205e-05
-5.89357576442777e-05
-3.6868522465932e-05
-4.12058597499124e-05
-4.10908315414903e-05
-1.92612341566831e-05
-1.65304392971566e-05
-2.53404478615682e-05
-8.55320651942625e-06
-1.98555225182549e-05
-9.09559350004627e-06
-2.59431102282226e-05
-3.54387481237242e-05
-2.23557662665114e-05
-2.76376099555709e-05
-1.61416821612519e-05
3.01258633098654e-06
-4.52889391175272e-05
-5.43787794176202e-05
-2.76661960756785e-05
-4.88233789982621e-05
-4.19854845948131e-05
-5.90859487317349e-05
-5.58908378029721e-05
-2.70380771280155e-05
-3.8534474094704e-05
-2.93404415080555e-05
-4.69253416522694e-05
-1.09917108749505e-05
-7.28482593460331e-06
-2.17966976071727e-05
-4.29704751214328e-05
-3.94897998025295e-05
-2.54096953784672e-05
-2.79044079361343e-05
-5.86782026159067e-05
-4.28250917047457e-05
-6.23308383489089e-05
-6.04000533925248e-05
-3.95186015398578e-05
-3.03489392772295e-05
-3.9506830371453e-05
-2.98941035504133e-05
-3.2144069663372e-05
-4.74511308796912e-05
-1.68955409406573e-05
-5.74676436322594e-05
-4.83941478004257e-05
-1.85290872035714e-05
-5.91466020272346e-05
-4.02992301096349e-05
-2.22638421648658e-05
-2.88226612927175e-05
-1.81332923394733e-05
-1.05079503358176e-05
-1.61776072868204e-05
-2.93360602349919e-05
-3.82735224424725e-05
-6.84745311821777e-06
-2.95958169814388e-05
-3.15309733270634e-05
2.09117528229625e-06
-9.68143866584377e-06
-6.08153708522601e-05
-5.27969963773172e-05
-2.04861504246089e-05
-3.06753379908124e-06
-1.09947304713657e-05
-3.33047378284311e-05
-1.86306012120666e-06
-1.96437300779087e-05
-3.97343092145021e-05
-4.25846445604557e-05
-1.4598671536125e-06
-6.94177581272846e-06
-2.68730006391454e-05
-3.40332316955288e-05
-4.36297477725144e-05
-4.94369184526499e-05
-2.47080721728812e-06
-1.82283114632318e-05
-1.11040370681461e-05
-7.30709258025152e-06
-2.82172289848365e-05
-6.0910232770732e-05
-1.41037524315367e-05
-5.52226364184724e-06
-1.8187019498342e-06
-4.70811433103835e-05
-5.21496763223606e-05
-3.47771710562831e-05
-5.29240466024571e-05
-1.69783637091216e-05
1.28863804113246e-05
-3.99445608163951e-05
-6.12683580740474e-05
-5.33919412570992e-06
-1.99400538674997e-05
-1.9770456738258e-05
-1.81088377289532e-05
-4.18025099425703e-05
-2.01745088366131e-05
-2.7359125067963e-05
-2.67665500754622e-05
-2.99319833864e-05
-2.92984596775266e-05
-1.78393101075079e-05
-4.54688089398234e-05
-2.03170090762719e-05
-3.44945770353454e-05
-3.25274650561257e-05
-5.79598705232406e-05
-2.67429812116728e-05
-2.63388787891198e-05
-6.09416471863578e-05
-3.51536524190825e-05
-2.83681980804243e-05
8.28951501913545e-06
-2.40900643489731e-05
-3.63620400788786e-05
-3.02565808249862e-05
-4.90991108457428e-05
-3.39612175580347e-05
-3.43960281771716e-05
-2.21813843650367e-05
-6.93795689832376e-06
-9.64909500994281e-06
-4.30227511235105e-05
-2.08962854599301e-06
-3.38189505976158e-05
-2.46587640735845e-05
-4.9715249725824e-05
-4.19510967663276e-05
-6.56990981593192e-06
-4.89598799141636e-05
-5.38500065409853e-05
-2.2795523945781e-05
-7.15519222505699e-05
-3.32993309020186e-05
-2.71060510694631e-05
-4.34342370995393e-05
-4.43852637082815e-05
-2.49218569930471e-05
-4.79194530400014e-05
-4.53081807395187e-05
-1.78685134451177e-05
-4.30218526671948e-05
-1.35529366077825e-06
-4.3759791521241e-05
-4.29632287972818e-05
-1.68387655090448e-05
-1.79056899821653e-05
-2.76137299437938e-05
2.65612299964403e-06
-1.9295837485253e-05
-2.78708966382749e-05
-1.86619763740805e-05
-2.4626571720448e-05
-4.07252664657719e-05
-2.9466248361698e-05
-1.26796153281563e-05
-2.66696778897727e-05
-7.07852235335804e-05
-9.94200373749637e-06
7.15104290036723e-06
-1.69432052827326e-05
-3.80575510490722e-05
-2.10186611548646e-05
2.07141506284736e-05
-1.99746454380166e-05
-2.37183933116691e-05
-3.208341165204e-05
-2.6897175977582e-05
-8.14283665375236e-06
-2.82528153309304e-05
-2.54158508258266e-05
-1.93589827989359e-05
-5.32065713863145e-05
-5.79087131567724e-05
-1.16503811717353e-05
-2.86649484719222e-05
-4.67749982833451e-05
-4.18584598372111e-05
-2.44926905628732e-05
-4.76843900688834e-05
-3.08858207923022e-05
-7.07412856358547e-05
-2.79107671190687e-05
-4.46501948946663e-05
-3.39379134335799e-05
-3.01800630256466e-05
7.06576590865992e-06
-4.04099790212904e-05
-3.68391537475827e-05
-3.58370540985025e-05
-1.3061889068511e-05
-3.13292909716194e-05
-3.50086411628676e-05
-4.90531794410717e-05
-3.73448820994638e-05
-4.23658433543639e-05
-3.43360570612365e-05
-2.3712723531442e-05
-4.3177439355198e-05
-6.10903945782476e-05
-4.3316532571462e-05
-2.52934828540503e-05
-3.29478927052636e-05
-1.13288747594628e-05
-2.60944471828759e-05
-2.56482861928789e-05
-1.75930978285907e-05
-1.14593067425086e-05
-5.64627896646005e-05
-5.12428589135815e-05
-3.67838407661417e-05
-1.18749421265333e-05
-4.76496614284386e-05
-5.26286531039589e-05
-2.89504452609141e-05
-3.56791851846959e-05
-2.41319057547897e-05
-1.32230679105809e-05
-4.68404387733589e-05
-3.53989332510952e-05
-3.84508490333827e-05
-4.4302664569842e-05
-4.20209330512691e-05
-2.81181673714579e-05
-2.89752261780328e-05
-1.84458942755297e-06
-6.6229062447516e-05
-2.38499623115685e-05
-4.31776123244042e-05
-3.57814825137145e-05
-6.64171530956865e-05
-5.17720519619359e-05
-4.28794781038797e-05
-6.1047602915348e-05
-4.35775082186962e-05
-9.48656660901391e-06
-3.66716628688097e-05
-4.14393335749659e-05
-2.23765288210493e-05
-3.04563840887052e-05
-6.08109932486752e-05
-2.0165555646067e-05
-2.08673580196629e-05
-2.65172637353484e-05
8.53652754320158e-06
-1.91685711634056e-05
2.8983226956351e-06
-5.56686806082989e-05
-4.08078631394305e-06
-2.73881478519454e-05
-5.26382536638786e-05
2.25124949659238e-06
-3.85874389248644e-05
-5.90688113094592e-05
-5.64287346219221e-05
-4.70763995584164e-05
-3.52960393783263e-05
-1.63388616963989e-05
1.46669038165079e-06
-1.18014769192476e-06
-5.43837792552605e-05
-2.89421160763178e-05
-3.11395315406351e-05
-3.5744117848352e-05
-2.13744026522719e-05
-1.79872867441816e-05
-1.90203924185766e-05
-2.35822929055057e-05
-5.58669309728869e-05
-1.90336698702935e-05
-8.76833041914777e-06
-3.04054226179224e-05
-3.36738718125329e-05
-2.58008392421024e-05
-4.74037717345922e-05
-4.41277612641197e-05
-2.7631309275975e-06
-1.9246329584202e-05
-4.3992352340197e-05
-5.2801941217123e-05
-2.324999460404e-06
-6.40760599079037e-06
-3.37636068125496e-05
-2.54217939278477e-05
-3.93895831964645e-05
-4.28442226043856e-05
-2.99013493730163e-05
-9.85111285677178e-06
-3.14085868785481e-05
-8.86758827356152e-06
-3.83138227691525e-05
-2.75899426650513e-05
-5.29071736525466e-05
-5.33804901575078e-05
-2.88692498246291e-05
-3.06358211515133e-05
-1.44726558143485e-05
-3.21490926395426e-05
-2.80421037295935e-05
-3.41053655526492e-05
-2.9443791247732e-05
-2.3942982310982e-05
6.46638111244152e-06
-3.6061532231966e-05
-1.35752458651149e-05
-2.36444633821963e-05
-2.62567664504596e-05
-2.88943513721787e-05
-4.67712523025202e-05
-4.6801659689846e-05
-2.8363372143182e-05
-1.59140295046244e-05
-5.70096942806696e-05
-2.96294205299134e-05
-2.29452638783446e-05
-2.94273881960935e-05
-1.57983666861866e-05
-4.02369716121699e-05
-1.4913058159241e-05
-1.59586764612939e-06
-5.30945771879905e-06
-2.79602040298454e-05
-3.77385637998008e-05
5.5655429286747e-06
-5.39630830736379e-05
-3.44505607120897e-05
-3.54717079991244e-05
-6.75686175160836e-06
-1.82837874408657e-05
-2.54970737830112e-05
-2.74154356534947e-05
-1.4148431810835e-05
-1.09365993721616e-05
-5.55798856712811e-05
-3.14804435620931e-05
-2.17450962655838e-06
-3.86120869139567e-05
-4.57762004974169e-05
-3.7472164414064e-05
-3.30191252245352e-06
-1.44074347075729e-05
-3.40921625826566e-05
-9.4468259724146e-06
-1.24197518969861e-05
-3.52642358169633e-05
-1.36648323708975e-05
-5.31473645820441e-05
-3.59223832445195e-05
-5.26114955370291e-05
-3.6668355931972e-05
-2.78709388544762e-05
-2.89687251066849e-05
-3.87596321179086e-05
-1.10336889791139e-05
-3.8184555601343e-05
-7.78073153816741e-06
-2.17461439233391e-05
-2.91237281887543e-05
-2.49023551358965e-05
-2.15450016853403e-05
-2.52867906372008e-05
-2.85107036870063e-05
-3.13360553913028e-05
-2.94277612352855e-05
-3.9478507510599e-06
-5.12824572146909e-05
-3.15758025244107e-05
-1.7422318300885e-05
-2.69303168915594e-06
-2.21455882968154e-05
-3.63140431968965e-05
-3.20211383776258e-05
-2.84953380043874e-05
-1.49029360485033e-05
-1.12425407683635e-05
-6.67257004377018e-06
-2.57222101738511e-05
-2.43676530307125e-05
-1.81745924999746e-05
-2.45777426993472e-05
-1.24700209590477e-05
-2.22297835303975e-05
-1.14896439297552e-05
-2.22384941827871e-05
-2.44334368191356e-05
-4.79208876388871e-05
-5.57642955795623e-05
-5.91331172015352e-05
-4.14817858446713e-05
-6.73457422481379e-05
-2.44702715757456e-05
-1.11718824930268e-05
-4.82126805542882e-06
-1.97297612778879e-05
-1.54580274772882e-05
-2.32718978165177e-05
-1.75249726983308e-05
-2.94646913694788e-05
-2.12372548019848e-05
-8.80658964588484e-06
-1.26981183555549e-05
-4.7012537922516e-05
-5.54015035290797e-05
-2.4026702021817e-05
-2.02455424287567e-05
-3.50989852021546e-05
-2.31875755997892e-05
-3.60998425993965e-05
-3.97235906436592e-05
-2.43991011697157e-05
-3.81155872718859e-05
-2.07878638786538e-05
-5.682873635405e-05
-3.0760335552061e-05
-1.75695080191514e-05
-5.63003915921246e-05
-4.11336368362063e-05
-5.27592690367731e-05
-1.17507333045208e-05
-1.60835294212569e-05
-1.30745723653584e-05
-1.23306836794725e-05
-2.79132304474377e-05
-4.51010849546395e-05
-2.36557496527472e-05
-1.09907121131807e-05
-1.76037900425835e-05
-2.35893128661882e-05
-5.77379959027252e-05
-2.86545717284781e-05
-1.19537381858843e-05
-3.13233149367597e-05
-3.42542061660005e-06
-4.84007374871647e-05
-6.04809689924702e-05
-3.49194379372333e-05
-4.22327367581037e-05
-2.32945101781209e-05
-2.7643314944237e-05
-1.0968714546503e-05
-3.23109066061771e-05
-2.03485415167737e-05
-1.43107023989464e-05
-5.04917929266577e-05
-5.85512091149511e-05
-2.75369065490884e-05
-4.75766440119428e-05
-6.51512953689809e-05
-3.11725497963153e-05
-4.75556374761539e-05
-4.86623839099509e-05
-1.42113523409799e-05
-4.05371069896235e-05
-3.66450009272138e-05
-2.13611267312931e-05
-4.10345166019288e-05
-5.19266245971739e-05
-7.92904149583319e-06
-1.73905433266565e-05
-1.88855096669576e-05
-2.43022764878934e-05
-3.84065736194518e-05
-2.65800224560231e-05
-3.19596476316395e-05
-3.14957766906802e-05
-3.96354411600448e-05
-1.28968513761445e-05
-3.78829821686466e-05
-3.55267067448389e-05
-5.11292426978342e-05
-2.09986295383686e-05
-2.87360452814545e-05
-4.11924765584853e-05
-3.79013749714793e-05
-2.77781742852017e-05
-1.84838313535e-05
-1.21917724141473e-05
-4.99149099138597e-05
-4.35145514324511e-05
-2.88186780633857e-05
7.97051235142004e-06
-1.42731096005601e-05
1.70639517149291e-05
-2.29602569436793e-05
-3.72058797449038e-05
-2.973644226782e-05
-2.74695085654857e-05
-3.18045806023357e-05
-3.59258231899981e-05
-4.21080069211724e-05
-1.21314038378883e-05
-3.64068829919254e-05
-2.42363043103734e-05
-1.77167144735185e-05
-4.90575875586435e-05
-3.09817859730556e-05
-2.7575699139331e-05
-6.67567908158539e-06
-4.40884025922281e-05
-5.76086041961887e-05
-3.56016660951614e-05
-1.89673123029511e-05
-2.80801362315893e-05
-6.94210259956081e-05
-9.33643704981097e-06
-3.82534268590893e-05
-8.94008267561898e-05
-7.5076741041534e-06
-5.69986862982751e-05
-2.3822290866132e-05
-4.47683600612763e-05
-5.57015258939065e-05
3.26594900641744e-06
-1.18341696710969e-05
-2.88367875002225e-05
-5.35409965603338e-06
-2.06063306658625e-05
-2.38221923065407e-05
-2.37416639234907e-05
-3.96416536756179e-05
-1.95143843226189e-05
-4.70568846446801e-05
-4.50513489461113e-05
-2.49849234048812e-05
-2.0790573909751e-05
-3.97417005919587e-05
-5.76062631048866e-05
-9.80075742697233e-06
-4.26055068457352e-05
-3.74410743495857e-05
-2.761974803532e-05
-2.75994269094701e-05
-3.99602988825413e-05
-1.25504795008803e-05
-4.67474640939985e-06
-3.53449622571031e-05
-7.40435241366139e-05
-3.95098564411264e-05
-3.4132244159642e-05
-3.55010704958552e-05
-2.45068612815085e-05
-1.93601501820771e-05
-4.576126460005e-05
-1.96679687835622e-05
-8.41493182323569e-06
-2.19180369005172e-05
-3.57257605751793e-05
-2.72873413680106e-05
-3.34142202537205e-05
-3.4317186295316e-05
-1.73748876243382e-05
-1.92838034178072e-05
-2.63972174662383e-05
-4.21003460451445e-05
-4.70660455660722e-05
-2.5879415789607e-05
-4.8362307983524e-05
-2.54619982077596e-05
-3.5236905027565e-05
-1.79671364435953e-05
-2.39344731405335e-05
-2.00420249867643e-05
-5.29109302903495e-05
-3.37129009083577e-05
-6.15911240253349e-07
-4.110953878586e-05
-3.68885826517757e-05
-2.39088506105726e-05
-4.7594772363481e-05
1.56148218131262e-05
-1.60474127026858e-05
-5.54884784212616e-05
-3.93940571746119e-05
-3.56187753470839e-05
-3.67922023446221e-05
-2.72086743105744e-05
-2.3291951383311e-05
-2.3282341293206e-05
-3.34811197054301e-05
-2.10012728631471e-05
-1.83978332006323e-05
-5.69450069733169e-05
-3.64661837907216e-05
-2.9184681165518e-05
-1.19474550820865e-05
-8.73214811963742e-06
-2.21873356945076e-05
-2.11304161524201e-05
-2.98036482751038e-05
-3.49779004925135e-05
-1.63550815726865e-05
