# Supplementary material for: Research on computational propagation and identification of mine microseismic signals based on deep learning
Source: PLoS One. 2025 Oct 22;20(10):e0334641. doi: 10.1371/journal.pone.0334641 (PMC12543183; doi:10.1371/journal.pone.0334641)
Supplement: S8 Data — (ZIP) [file pone.0334641.s008.zip › 000100900002745.xlsx_0.txt_24.txt.txt]

-1.47567552716673e-05
-4.74252346035264e-05
-5.15869242189978e-05
-1.9493764352926e-06
-5.05864692978029e-06
-2.51805860263334e-05
-1.36195981649901e-05
-3.28751584649767e-05
-2.11254718491791e-05
-2.01331579681913e-05
-1.57504689301157e-05
-1.82214176107224e-05
-1.91145904803598e-05
-2.82967214225084e-05
-1.89826344921126e-05
-2.35681428276112e-05
-4.71958524922975e-05
-3.3829303607447e-05
-3.40724615523657e-05
-2.25575862505781e-05
-2.33053056305801e-05
-2.1945194445828e-05
-1.48712749093715e-05
-5.40643427016277e-05
-2.6076004454097e-05
-7.07301228417285e-06
-4.05462007363766e-05
-1.13340108779881e-05
-4.22457753572588e-05
-1.7412569656827e-05
-2.265540081776e-05
-5.53063649336403e-05
-8.53706832491322e-06
-2.09961760913832e-05
-4.61391085405541e-05
-5.39670888931465e-05
-3.54105024466122e-05
-5.32017056954032e-06
-8.81869300671593e-06
-3.03412486866376e-05
-2.62766720384511e-05
-3.09389513367465e-05
-4.14185942577206e-05
-6.54399697082708e-05
-2.54495004480008e-05
-4.66699316915984e-05
-2.64515126675975e-05
-2.36943089786496e-05
-3.17427400316997e-05
-2.40605078306719e-05
-3.58654091896571e-06
-4.45601909912056e-05
-4.13811052164068e-05
-4.78059544398093e-05
-3.44129579095e-05
-4.49429234892525e-06
-4.25748225421721e-05
-3.37067862672227e-05
-5.00703201049497e-05
-3.43848152833661e-05
-3.35538219316783e-05
-1.42196408267835e-05
-4.80693307229745e-05
-5.04571086241848e-05
-3.66394686295983e-05
-6.59577439489004e-05
-2.41445056210949e-06
-2.03014722828515e-05
-9.45232922882664e-06
-3.67642386744157e-05
-2.18511749571229e-05
-3.01948066137434e-05
-3.40653199422332e-05
-3.82339915922468e-05
-3.64926543401736e-06
-4.24180844893148e-05
-2.44324292514914e-05
-5.26548040541684e-05
-7.59668065502279e-06
-2.94532472682144e-05
-4.03508230861846e-05
-3.05183609446362e-05
-5.85505199487604e-06
-2.41482478776343e-05
-4.61749130869347e-05
-2.18323316714174e-05
-2.86315311616502e-05
-2.39560083110266e-05
-2.99814808751735e-05
-2.80645047618718e-05
-4.32863329865492e-05
-4.55511914456371e-05
-2.53040485679436e-05
-2.92474028915991e-05
-2.20013891338193e-05
-1.50497113031534e-06
-3.19010030765315e-05
-1.00018079820076e-05
-2.9006468280426e-05
-1.26994801917843e-05
-1.82819095243507e-05
-4.45649256264873e-05
-2.14494807809266e-05
-2.53978361181299e-05
-3.03926774277274e-05
-6.94981437871048e-05
-3.36173430161001e-05
-2.82658155354873e-05
-1.46041656161215e-05
-2.67532706011199e-05
-4.64524073910276e-05
-2.21248546190512e-05
-9.47760374635427e-06
-5.16726789777374e-06
-3.91357122977255e-05
-2.96744661676626e-05
-2.41945922788064e-05
-3.97055779344686e-05
-2.44129268881149e-05
7.58869576848316e-06
-2.41750801334246e-05
-2.54477833388364e-05
-3.18980629535859e-05
-1.93434406061964e-05
-1.33632332141524e-05
5.14676524343345e-06
-3.25534709551646e-05
-1.9387304450201e-05
-3.73097228447798e-05
-3.47685694036164e-06
-2.16937530647395e-05
-1.80877956967428e-05
-2.32907385327339e-05
-5.21437540407248e-05
-1.09536241920875e-05
-4.45732500416603e-05
-1.55688162122082e-06
-4.37778796845156e-05
-4.16166553084434e-05
-2.07604703746359e-07
-3.86221275764e-05
-3.6207165081874e-05
-1.02602624561211e-05
-3.62240689879069e-05
-3.36691112711171e-05
-3.4125888520423e-05
-4.33529299599969e-06
-2.17220015939284e-05
4.36443455526126e-07
-4.2259850769078e-05
-1.20385238203916e-05
-3.5506361119919e-05
-3.26422579182832e-05
-4.28494255962781e-05
-1.24462365098957e-05
-3.65148321921286e-05
-3.11515277677665e-05
-2.25789255720694e-05
-6.60507220853487e-06
-4.74434191464791e-06
-1.53115816377329e-05
-4.08765421253201e-05
-1.66479973067346e-05
9.68439454391911e-06
-2.30487648084928e-05
-8.70024321728026e-06
-4.02504699537528e-05
-2.58399917415009e-05
-2.22082611611316e-05
-5.58399542210482e-05
-2.84658679131833e-05
-3.84328150933127e-05
-5.27183256219066e-05
-1.7553615078271e-05
-4.32439173594086e-05
-8.3293528593499e-06
-3.0708171026002e-05
-3.3564890703131e-05
-3.14291079067034e-05
-4.05921448465814e-05
-2.52171972205371e-05
-3.30396274530279e-05
-4.15826737154588e-06
-4.84085259647132e-05
-2.78755557590728e-05
-3.63734811457382e-05
-3.85363667813067e-05
1.68443701891097e-06
-2.87347698740456e-05
-3.29386847263123e-05
-3.70956499794895e-05
-4.22780244455227e-05
-3.05003219518336e-05
-3.7263807309127e-05
-9.14104063740848e-06
5.53536246208786e-06
1.6801503877938e-05
-2.71113266816469e-06
-2.48276146635184e-05
-5.09116932536842e-05
-2.55716749570781e-05
-1.3733255427169e-05
-5.55254913082315e-06
-1.97300832604348e-05
-1.96368634251458e-05
-2.16787944187306e-05
-2.79869299928189e-05
-4.15805431982452e-05
-4.76552905440323e-05
-2.28457128572371e-05
-9.5289692550687e-06
-4.30487161155639e-05
-4.19079243232564e-05
-4.1957359004762e-05
-2.74172933589535e-05
-1.16353062836875e-05
-3.35230688353302e-05
-9.92436755388617e-06
-2.11187361605652e-05
-3.51501550676186e-05
-3.88434102532866e-05
-4.99812303179686e-05
5.6521877616112e-06
-4.01517715380573e-05
-2.17848619671685e-05
-1.67149837019705e-05
-3.22223828406501e-05
2.33541186439885e-05
-1.74433488706718e-05
-4.38860219603202e-05
-6.07608307316069e-05
-1.38443979488107e-05
-2.89886903571653e-05
-1.04799646333384e-05
-1.55510646337873e-05
-4.8788956167257e-05
-1.47028716038804e-05
-4.19955723485556e-05
-2.92230321672328e-05
-4.9499346891651e-05
-3.32536135864841e-05
-3.6172676683557e-05
-6.88784397611977e-05
-2.02986500599123e-05
-3.60622507466832e-05
-2.71619179931858e-05
-2.0293259583376e-05
-2.82132880260953e-05
-1.39292429240098e-05
-2.08676854058571e-05
-4.72478157435509e-05
-3.96774921018013e-05
-2.68628106176803e-05
2.01572289645899e-06
-3.91105769559553e-05
-4.061274401369e-05
-6.38081943564717e-05
-5.36832258878684e-05
-3.57200479960512e-05
-2.05274705023187e-05
-2.67828368351227e-05
-1.70398669200143e-05
-5.46740334946263e-05
-3.27169012913058e-05
-1.7019343496907e-05
-3.37252858597778e-05
-3.98865427912253e-05
-1.57815112789925e-05
-2.41154031308797e-05
-3.63884196982953e-05
-2.71018575669665e-05
-3.68220857082185e-05
-4.52461070872465e-05
-3.37269528079266e-05
-3.0783045533552e-05
-2.2626808647829e-05
-3.9638923878568e-05
-3.80346622884213e-06
-5.24891678685074e-05
-9.6584231905327e-06
-4.93184586779439e-05
-5.04337189710169e-05
-2.76623022601813e-05
-1.094238324981e-05
-2.86340233798136e-05
-4.91470786798783e-05
-1.59920580802999e-05
-2.27043282206055e-05
-2.1209172811299e-05
-2.73311410036749e-05
-3.31136342907729e-05
-3.39901561727857e-05
-3.58016740123951e-05
-2.08803660193549e-05
-1.00805541414696e-05
-6.52034079793498e-05
-3.66404680376728e-05
-2.55956323673037e-05
-1.16713370890327e-05
-5.35144952099768e-06
-1.71767388868489e-05
-4.37271255211862e-05
1.32162226589243e-05
-3.50662826086075e-05
-3.95806242534384e-05
-9.51081978351862e-06
-4.81907372247811e-05
-2.98103700896074e-05
-8.84198222470111e-06
-1.19874292394804e-05
-3.40842602874382e-05
-1.93423204974417e-05
-3.53043822334732e-05
-3.26882349056444e-05
-2.63858277635969e-05
-4.44697585916908e-05
-4.23207452350089e-05
-5.30792782570314e-05
-2.46938470372038e-05
-2.7293289029002e-05
-3.51694452645456e-05
-1.6452793659231e-05
1.80729006437262e-05
-2.16065407402633e-05
-3.58684788583297e-06
-3.56340888694846e-05
-5.89683116625768e-05
-2.54014247535216e-05
-1.15989931546757e-05
-3.98383462134097e-05
-6.11549174956106e-05
-4.35481721567675e-05
-2.22925320766843e-05
9.67823727435119e-06
-3.58686209834385e-05
-1.80473899253721e-05
-3.12266709745091e-05
-2.58515211093387e-05
-2.78606817806962e-05
-1.90335446494466e-05
-3.77755746847162e-05
-2.08368054241376e-05
-4.02987007229005e-05
-1.8202025662818e-05
-6.0506892362237e-05
-1.64253399182908e-05
-3.61624428744561e-05
-5.73865509500486e-05
-4.65300065241253e-05
-4.57974880868056e-05
-2.12335130053577e-05
-2.68977261460893e-05
-3.26758741512325e-05
-3.92928741609442e-05
-1.32643478933897e-05
3.68395572863793e-07
-4.3330486370272e-05
-5.92016683748786e-05
-2.73768404763084e-05
-4.44219335869894e-05
-4.81280554288262e-05
-3.79782106528942e-05
-5.2489960962789e-05
-2.84009503928483e-05
-2.73004768960306e-05
-2.5987608257173e-05
-2.14709849973335e-05
-2.89702084391682e-05
-1.60185450313909e-05
-1.665329789037e-05
-2.76210533754929e-05
-2.11769861166058e-05
-3.96022419578323e-05
-4.86346027965013e-06
-2.28974614761011e-05
-5.11383947867364e-07
-3.75639449053198e-05
-4.26992820367698e-05
-3.74926189837531e-05
-3.81613031145292e-05
-5.73648904799068e-07
1.64146406146151e-06
-2.22561946848251e-05
-3.28501421911756e-05
-3.73333471916858e-05
-1.24909020582144e-05
-2.56538246539204e-05
-1.88499343536467e-05
-4.04230495725828e-05
-5.33181700022484e-05
3.50584195587933e-07
-2.02025679384153e-05
-3.13080635999667e-05
-1.09224011832992e-05
8.1965222120464e-06
-3.93084614476737e-05
-4.88899736113064e-05
-7.14399587924441e-05
-5.9814807291095e-06
-2.13165041070207e-05
-4.03554261839175e-05
-3.76959800637367e-05
-2.8304149089731e-05
-2.74027678466821e-05
-1.08842049861483e-05
-1.71934243340616e-05
-6.64832628319421e-05
-2.89852716901772e-05
-8.97829231890363e-06
-2.89688279878187e-05
-2.50041589794621e-05
-2.09146745124857e-05
-1.58935983945417e-05
-2.71440743016237e-05
-2.32522117844751e-05
-3.05462755819967e-05
-4.89496078548525e-05
-2.6624776644459e-06
9.45380567460699e-06
-6.32423236892035e-05
-3.37812899676583e-05
-1.13644110733092e-06
-3.66690859895672e-05
-2.00563043765723e-05
-6.53800218959224e-06
-2.96521826037543e-05
-1.53332087658649e-05
-4.55532085801816e-05
-2.93175502513709e-05
-1.35479196304138e-05
-1.13953261309906e-05
-2.45563804894136e-05
-2.14777668608212e-05
-4.654436023829e-05
-3.51722077995916e-05
-3.14445284882181e-05
-1.82374499512207e-05
-3.8046551804249e-05
-1.14916359833212e-05
-1.93122190884721e-05
-3.19644255976348e-05
-4.00726374647506e-05
-2.7299853043369e-06
-2.99874702995044e-05
-1.94587254383533e-05
-4.95940682131128e-05
-3.6965813993967e-05
-3.97867063871511e-06
-4.25898043296297e-05
-2.47522085358131e-05
-3.08465729239803e-05
-3.60697027344224e-06
-2.40046948302656e-05
-2.32037473176799e-05
-1.75819969851234e-05
-3.55915380488289e-05
-3.5268941256555e-05
-1.19494160227284e-05
-2.65142822341789e-06
-4.68094283897167e-05
-2.60985976880542e-05
-2.64850543967479e-05
-2.21309784147655e-05
-3.1618556844016e-05
-2.70529002916131e-05
-1.98207938256174e-05
-3.25338458720568e-05
-3.03250945628552e-05
-2.3682842927758e-05
-4.84152988040329e-05
-2.26821465605894e-05
-1.8154256565546e-05
-4.0563317456929e-05
-2.09714495388194e-05
-6.6480882603386e-05
-1.09613893825321e-05
7.56958275888643e-06
-1.78929763717949e-05
-2.74014716755133e-05
-6.85750470209958e-06
-3.33777824262798e-05
-2.76612509260639e-05
-3.82557019551462e-05
-2.93642621601165e-05
-2.78113364134945e-05
-3.94897617284699e-05
-1.42554697995377e-05
-6.83457693102758e-05
-4.09816658350158e-05
1.60989951025521e-05
-1.09896099118417e-05
-2.28186296765939e-05
-4.24410813223937e-05
-2.18065570516569e-05
-2.96240689208762e-05
-1.60362176054392e-05
-1.77997910169763e-05
-3.19192840463598e-05
-2.48583993151061e-05
-5.66792090953988e-05
-9.88100846514475e-06
-2.27421384631366e-05
1.32430459984242e-05
-2.65558998892418e-05
-1.05106268157753e-05
-3.73529417321646e-05
-2.38527255363169e-05
4.66224213384714e-06
-2.3372449074745e-05
-2.58978097776477e-05
-3.10346910902357e-05
-1.90174464396537e-05
1.0143290821783e-05
-3.86856390431221e-05
-2.14122387240646e-05
4.26379206616959e-06
-4.76465619178892e-05
-2.06089983101269e-05
-2.49301130774026e-05
-4.48294958674581e-05
4.18785559888075e-06
1.81983423053454e-06
-2.10228012082869e-05
-3.85557018744176e-05
-3.3771688907678e-05
-3.95293544973631e-05
-1.12846450022939e-05
-4.17634802590508e-05
6.55499649895253e-06
-1.85701740362898e-05
-5.8554348347151e-05
-1.17216214753452e-05
-3.42338091035789e-05
-1.23329686399091e-05
-5.03587777254793e-05
7.86660380636423e-06
-1.72322313487072e-05
-2.86501414182965e-05
-2.27008947454587e-05
-1.32353412341016e-05
-2.78924870012823e-05
-5.52367833581511e-05
-2.96113134288685e-05
-2.06621172495482e-05
-4.29040653051024e-05
-1.07037249952642e-06
-2.46573827084096e-05
-2.99736375713458e-05
-1.91853674998473e-05
-2.83684603625941e-05
-1.63353584250079e-05
-1.56214800822733e-05
-3.37024197994487e-05
-4.1955634964562e-05
-4.95519823293717e-05
-3.28169574130381e-05
-3.81649507915875e-05
-1.04482573224612e-05
-1.62670353226804e-05
-9.34210717979014e-06
-6.20105456558002e-06
-3.10557517537393e-05
-1.8599581288503e-05
-2.64979296870804e-05
-5.46089101007304e-05
-4.03176995169216e-05
-3.38896777069242e-05
-4.62527053246863e-05
-4.09393296480703e-05
-2.88954672640455e-05
-2.86157528116687e-05
9.48141256970478e-06
-2.01233564126228e-05
-1.77963600342995e-05
-3.75183756671615e-05
-4.76964269989412e-05
-2.06673050568496e-05
-2.84060522219581e-06
-3.60726087052979e-05
-1.69224417331744e-05
-1.35934252693524e-05
-6.13113995224941e-07
-8.50588597934812e-06
-3.91244477933295e-05
-3.22208309597464e-05
-2.62820266033e-05
-3.97127570078084e-05
-1.26652294949071e-05
5.34849731285316e-06
-4.22753160703158e-05
-4.09196558272807e-05
-3.79533597502793e-05
-2.7922693677982e-05
-2.99768497693112e-05
-4.6588412685229e-05
-2.61025639188185e-05
-2.24512089085704e-05
-2.81507167328528e-05
-3.94116294674531e-05
-3.82353095046914e-05
-2.21200171770798e-05
-7.10102996755992e-05
-1.77499050464184e-05
-4.40513442487882e-05
-4.44714160313192e-05
-2.83034384171729e-05
-2.71539945585936e-05
-4.73444586611319e-05
-3.42731731499282e-05
-1.67762792273644e-05
-1.82870321446826e-05
-3.51383850762067e-05
-5.13413526546938e-05
-7.15871914163275e-05
-1.65841860668968e-05
-3.77831628420177e-05
-4.77433433269497e-05
-3.26848317871006e-05
-2.42150630333773e-05
-1.73939099009176e-05
-5.01148423135039e-05
-2.39242728968449e-05
-2.67669772166601e-05
-3.0866367515628e-05
-3.94701596969221e-05
-3.79024003299143e-05
-3.78564340888164e-05
-2.69463675715898e-05
-4.08087494446448e-08
-1.40778726682355e-05
-2.36337352013671e-05
-3.57603091021624e-05
-4.91932855161144e-05
-3.68745043626656e-05
-4.59576063504973e-05
-7.05444316230156e-06
-9.32642823368574e-06
-3.70691667763755e-05
-2.89439506863863e-06
-4.67415497335303e-06
-4.59234243089734e-05
1.49705626658461e-05
-2.35599279566961e-05
-4.59249890797401e-05
-1.22494327270792e-05
-3.33500342794002e-05
-1.01921906951716e-05
-4.03175398178647e-05
-3.7679453798977e-05
-1.80003224299501e-05
-4.67907053747685e-05
-3.10574234449733e-05
-8.4085326997245e-06
-5.18756550514406e-05
3.2843075695818e-06
-2.27370350858914e-05
-5.20686827409851e-05
-2.04510232784475e-05
-5.47051551431102e-06
-7.93446044648164e-06
-1.069693235109e-05
-2.73453303137866e-05
-6.10859178491446e-05
-4.24674657820494e-05
-3.75790223569916e-05
-3.01102023649776e-05
1.59096126117315e-05
-2.43687361717809e-05
-5.32503349795001e-05
-2.76071492346702e-05
-1.98029890609648e-05
-3.72400333138079e-05
-1.1979442165231e-05
1.04701510276333e-06
-5.65066453025958e-05
-9.18502565517837e-07
-4.05513258015515e-05
-3.39163512495205e-05
-3.05219743440407e-05
-2.43931059896018e-05
-1.8778238058176e-05
-5.0814490859059e-05
-1.14271032987624e-05
-4.1639881730302e-05
-2.34659189428916e-05
-3.98659188940194e-05
-6.33491743299625e-05
-3.44190440930009e-05
-1.52629988506117e-05
-2.14453461678418e-05
-2.84454804811696e-06
-9.02020032009186e-07
-3.43476707274915e-05
-4.92735239804868e-05
-2.77433025123169e-05
-3.51695042249019e-05
-1.2392387234393e-05
-1.89096441289613e-05
-2.0725543107635e-05
-5.58516785677981e-05
-2.42247854304888e-05
-4.84478879926588e-06
-2.70324624020078e-05
-4.63236282037176e-05
-2.75262353638701e-05
-2.6641599069599e-05
-3.86390984965927e-05
2.57155551493767e-06
-4.70610544352633e-05
-4.28537461401334e-05
-1.41286837067288e-05
-5.36961312525899e-05
-8.23868964131287e-06
-3.64210939918105e-05
-2.12359780562872e-05
-2.71300788127985e-05
-3.01981414132008e-05
-2.3849427769799e-05
-5.02175234254988e-05
-4.97343811347151e-05
-1.92192373511902e-05
-3.49917568539063e-05
-1.43123525229463e-05
-3.6143813441112e-06
-2.43284474466374e-05
-1.89817007504082e-05
-7.49278326291755e-06
-5.20890029297453e-06
-5.41148507671083e-05
-6.56557787786938e-06
-2.03854122585864e-05
-1.73086699820651e-05
-4.77277933698646e-05
-4.19905935821516e-05
-3.91960300818724e-05
-7.02999295866181e-06
-1.5480714088384e-05
-3.88933256645128e-05
-2.65464845478211e-05
-2.85970152106266e-05
-2.74863121877762e-05
-2.80235577648641e-05
1.19660875460363e-05
-1.10062772204718e-05
-3.73027203300182e-05
-2.26231356925212e-05
2.57474040519105e-06
-1.50204165594959e-05
-1.45146383433954e-05
-2.30524104233579e-05
-3.05683905192129e-05
-1.97141236082625e-05
-4.01491184625624e-05
-1.08748339746213e-05
-1.8987755109358e-05
-3.02590345235629e-05
-5.5161179118246e-05
-1.74466357542668e-05
-2.19603376354027e-05
-1.94437372533115e-05
-1.06788257932951e-05
-4.14505465240988e-05
-2.12451153620169e-05
-3.5068597943396e-05
-2.75773769907956e-06
8.26311203585734e-06
-3.89798872547538e-05
-3.91341380938323e-05
-4.39383289861352e-05
-2.3862878490896e-05
-2.30732113051173e-05
-5.19291810869065e-05
-1.90633981689826e-05
-5.77598301156278e-05
-1.62413423559473e-05
-4.58056626216066e-05
-2.96494858210327e-05
-4.17599264444468e-05
-2.38637816861761e-05
-1.82185898025009e-05
-2.69602140354719e-05
1.62812997383203e-06
-2.43754135401973e-05
-2.33519817253331e-05
-3.52785000416275e-05
-2.5528723356894e-05
-1.15315745764345e-05
-4.29019106106065e-05
-1.87696865788808e-05
-4.52283871445331e-05
-1.83772419860667e-05
1.26186560376229e-06
-4.44697354878257e-05
-3.1855909444448e-05
-3.35439697238944e-05
-6.8607932430361e-05
-8.04947655750332e-06
-2.18929847342641e-05
-9.93659642160964e-06
-2.24560419791117e-05
-5.02261050626392e-05
-3.35817782781837e-05
-9.8252514020225e-06
-2.29196688382968e-05
-1.66726344271103e-05
-3.28699642096149e-05
-4.45348514123716e-05
-3.49696626542497e-05
-1.918851823135e-05
-9.88294128091419e-06
-5.32574288440302e-05
-4.7549463868625e-05
-3.9296797492009e-05
-2.10946796425356e-05
-1.94315338802215e-05
-3.80082766067312e-05
-4.41316241223717e-05
-2.30552594158062e-05
-2.70295258817907e-05
-3.10238300281235e-05
-3.59908390115244e-05
-3.77649764213188e-05
-2.31329539656325e-05
-2.1721978275629e-05
5.64710986489147e-06
-2.96787212165804e-05
-2.29489045677271e-05
-2.42750423897736e-06
-6.05147585815594e-05
-1.99067719732464e-05
-5.27389487898497e-05
-4.86798879490586e-05
-3.72596601914374e-05
-2.78003660460126e-05
-4.82905774942682e-05
-2.43194647019694e-05
-3.50878959713855e-05
-2.88030797274978e-05
-2.88098665932068e-05
-5.56403077401333e-05
-5.67027603216522e-06
-2.85935986403541e-05
-3.10651560382975e-05
-5.58266552465939e-05
-5.69250935503914e-06
-4.74175214259567e-05
-6.30451161672412e-05
-2.95220007565007e-05
-1.49198015309287e-05
-1.42552461806927e-05
-2.23087989628396e-05
-1.78348109868769e-05
-6.58473856175739e-05
-5.4565961916435e-05
1.49335484316041e-05
-5.09851797143466e-05
-4.5881566193751e-05
-3.60653573721308e-05
-3.93439121728262e-05
-1.70733262057414e-05
-3.23165820510095e-05
-3.0711793751337e-05
-4.59778166988643e-05
-4.11822677234859e-05
-2.36588378991415e-05
-1.6770826401334e-05
1.93732634055922e-06
-3.15240436248211e-05
-2.16544539017216e-05
-3.44013057977072e-05
-4.64055895766437e-05
-1.32047332637421e-05
-2.05774842768103e-05
-5.27949754286996e-05
-3.01728496459206e-05
-2.63075124357376e-05
-3.76829341868437e-05
-1.32232479402526e-05
-3.13150750507514e-05
-4.83912301512627e-05
-3.26860904508389e-05
-6.49601212924737e-05
-2.83091361248181e-05
-1.17767330344864e-05
-6.49084506895166e-05
-4.49516016381903e-05
-5.5308954100162e-05
-3.14690612273482e-06
-1.21174808968335e-05
-2.61857902076393e-05
4.27753477357959e-06
-4.69891175965966e-05
-4.12190611547353e-05
-2.59932693732943e-05
-1.66062623890644e-05
-3.79230823421779e-05
-5.33142642587028e-05
-3.34416595697716e-05
-3.76684182961309e-05
-2.67170596365357e-05
-3.5075362318385e-05
-2.24958965058251e-05
-4.66907413937791e-05
-4.69603625250315e-05
-3.38613046637863e-05
-1.50414604418648e-05
-2.05406046982241e-05
-3.22032618298502e-05
-3.46344739688219e-05
-1.18468633356214e-05
-2.93468481548635e-05
-3.34877254369023e-05
-3.55444695747213e-05
-1.22409893842068e-05
-3.32805830041936e-05
-2.02266796276686e-05
-9.31261585198781e-06
-1.55871306553461e-05
-3.08703454009917e-05
-4.02676513872733e-05
-5.55465144643846e-05
-3.06814735856493e-05
-2.57334126614337e-05
-3.29227414922908e-05
-4.84764737198123e-05
-5.9264570105089e-06
-8.3657445763928e-06
-6.23328616997466e-06
-4.07752194957036e-05
-1.5945960158575e-05
-5.79300153142112e-05
-1.60727053336416e-05
-3.1399265551324e-05
-4.55701708273576e-05
-5.12669745469965e-05
-2.13733638597172e-05
-5.93616874649902e-05
-3.59624944796329e-05
-5.47152437438401e-05
-1.91625803672932e-06
-2.92302902198108e-05
-4.77434382987353e-05
-5.5385200916183e-05
-1.01704848820029e-05
-2.17897267518069e-05
-4.10300220110468e-05
-1.50791310258782e-05
-1.63955125862726e-06
-2.95319823500491e-05
-2.01055185522059e-05
1.02657308320576e-06
-3.37084158262905e-05
-4.9116320874e-05
-1.49535263382893e-05
-2.21083562355153e-05
-1.15132203753845e-05
-4.65151665228777e-05
-1.74125267271211e-05
-3.28293886122828e-05
-2.74534309760153e-05
-3.43410032340454e-05
-1.678052716655e-05
-1.71358228670067e-05
-4.86985528966544e-05
-3.34289661841075e-05
-4.28530212402286e-05
-4.30276182538328e-05
2.13714639980393e-06
-3.60545253156951e-05
-2.6701957788211e-05
-3.25894398270965e-05
-1.8661041981686e-05
-4.05261402838018e-05
-2.49103865510717e-05
-1.72543753133697e-05
-3.7429856813398e-05
-2.02673098652138e-05
-4.76151321465898e-05
-1.34455048456521e-05
-3.0614669329783e-05
-3.73500135118674e-06
-4.09700668743788e-05
-2.60919324461642e-05
-3.2450653043999e-05
-3.67627024424804e-05
-3.38351195589272e-05
-3.67910749184423e-05
-2.91930845719887e-05
-4.17033824542226e-05
-4.90923097222037e-05
-3.75761060423368e-05
-2.56150624815655e-05
-4.42551582731607e-05
-1.74132420547085e-05
-3.23347224263282e-05
-2.84509960179168e-05
-1.83199402183134e-05
-2.09206380310131e-05
-4.83478262231542e-05
-1.72850762589064e-05
-1.58743250426393e-05
-1.86489066068701e-05
1.21975195351252e-05
-7.08899243759356e-06
-2.11255284032467e-05
-2.92700127371802e-05
-2.40603345720668e-05
-6.54802176489233e-05
-1.20151312393849e-05
-1.66358939100616e-06
-4.23821772933395e-05
5.7680902078928e-06
-3.40915394096621e-05
-2.43656126443902e-05
-1.74977628382497e-05
-4.55068924290377e-05
-1.2085989052349e-05
-3.69338771215581e-05
-4.07751001613179e-05
-2.86755418552351e-05
-2.20985496866619e-05
5.93482837709793e-06
-6.93547981013245e-06
-9.56225144740026e-07
1.31903383305996e-06
-2.16567909529411e-05
-1.60416807409586e-05
-1.99639633687433e-05
-1.29025076224425e-05
-4.83563977075466e-05
-2.61587399757904e-05
-1.70291096856077e-05
-1.13843953767933e-05
-2.50087568685209e-05
-5.13604245838062e-05
-5.5736653376604e-05
-2.66455437606231e-05
-2.00866256446373e-05
-1.81831718021709e-05
-2.79582975423639e-05
-3.11759447755231e-06
-1.1855772427093e-05
-2.88334545533693e-05
-3.41004059985909e-05
-2.40064297651908e-05
-5.33938145460758e-05
-2.86154052525425e-05
-8.11920049492491e-06
-2.85029745182697e-05
-4.03873499946024e-05
-3.68261115883355e-05
-2.48311921032726e-05
-2.28600637536553e-05
-2.82292361818348e-05
-4.04793583638627e-07
-1.86292681306107e-05
-2.65245053640981e-05
-5.51268341368621e-05
-1.56388934011803e-05
-1.28355714606551e-05
-1.0801099766543e-05
-4.03830149495359e-05
-2.6668020000709e-05
-1.54434464082803e-05
-9.32878481735728e-06
3.53504703820302e-06
-2.46607894298503e-05
-4.16008372849215e-05
-5.02121227300071e-05
-5.86808210307541e-05
-1.80018067898163e-05
-4.91739329962976e-05
-1.1077300152162e-05
-4.33092799597491e-05
-5.85352420722026e-05
-2.09842910694514e-05
-2.82277871514054e-05
-3.19213845579833e-05
-3.3265789934399e-05
-4.5046881902954e-05
-7.83712865255092e-06
-4.52018500751502e-05
-7.70083737181412e-06
-4.57224903382514e-05
-4.96445470177292e-05
-5.57389063844488e-05
-3.09191603500917e-05
-2.76946550009835e-05
-3.9270622995969e-05
-2.77936467898124e-05
-3.96623451371743e-05
-2.81794823709035e-05
-7.07057784114896e-06
-1.57132522356765e-05
-4.08444462289018e-06
-3.09514214342255e-05
-3.24569201233729e-05
-3.09456730318789e-05
-2.44257059205501e-05
-3.15448347206528e-05
-2.81066974201633e-05
-9.29206870256193e-06
1.08419704823712e-05
-4.48078558879611e-05
-2.19831555959874e-05
-5.1827607891013e-05
-4.77288769978211e-05
-2.81314160486729e-05
-2.01629355366691e-05
-3.16050294202162e-05
-4.53480189953715e-05
-1.94945327065789e-06
-4.71526466342129e-05
-3.63055282960465e-05
-2.6983398640865e-05
-5.19024558840271e-05
-2.68004551894877e-05
-3.8705419117243e-05
-6.03567303130549e-05
-2.94596383701583e-05
-1.27893195972585e-05
-4.14867718807474e-05
3.29837991706923e-07
-6.48022138501705e-06
-2.44041948976869e-05
-2.63875154314068e-05
-2.56790092843776e-05
-5.98174874299912e-06
-2.46078831994955e-05
-3.06158620741777e-05
-3.56582362614729e-05
-3.68675829338549e-05
-3.26638334881205e-05
-2.09705548365696e-05
-3.0430391532372e-05
-4.30309781798562e-05
-3.36369811141535e-05
6.17385230093238e-06
-1.97031539987997e-05
-3.30161516350334e-05
-4.76866674852492e-05
-2.91191513069078e-05
9.4080727567898e-06
-1.85240356054074e-05
-2.674126286774e-05
-5.29066399655325e-05
-1.81230792527461e-05
-4.69451146650558e-05
-7.82039295751671e-06
-2.50953697857663e-05
-3.12650415647388e-05
-3.09958351242919e-06
-6.05083278272559e-05
-3.51314321016666e-05
-4.6017904011522e-05
-3.3260095001098e-05
-4.2571633227158e-05
-3.98112708160677e-05
-3.6741891175274e-05
-3.98129951426526e-05
-3.77521595830035e-05
-6.01240205843124e-05
-1.27615628331207e-06
-3.61343916523059e-05
-2.89014717301074e-05
2.39780377698644e-06
-3.50727399498055e-05
-3.62269419054411e-05
-1.16240475490384e-05
-4.96692542863639e-05
-1.21796200515957e-05
-4.52579075076474e-05
-1.82192602458105e-05
4.69400756885333e-06
-2.71944203003002e-05
-3.57449234975551e-05
-1.91918186115059e-05
-3.94359848227699e-05
-1.83264908292296e-05
1.32880386005783e-05
-1.9786120430234e-05
-4.25387905048132e-05
-3.03571537172548e-05
-2.18870498006451e-05
-4.44671046415456e-05
-3.39246345276883e-05
-2.75135558852064e-05
-5.13235862013788e-05
-4.33131733547982e-05
-2.16897688484909e-05
-2.37390658707079e-05
-1.19898442419271e-05
-2.69838180802406e-05
-3.83522515959274e-05
-4.01115343159527e-05
-5.88005812871483e-06
-5.7403086911389e-05
-2.81993192559542e-05
-5.98867539878149e-06
-4.44925200031083e-05
-2.38356756884004e-05
-2.26704141400318e-05
-2.48309322696523e-05
-4.60454115047557e-05
-2.28598385631453e-05
-2.34461557584115e-05
-6.57494734042611e-06
-1.83560431350756e-05
-3.52721275427616e-05
-5.40840302864622e-08
-3.33648949244888e-05
-3.59616023232778e-05
1.33923425933276e-05
-2.91744820735943e-05
-3.08894257912829e-05
9.55305277112933e-06
-3.70134716241981e-05
2.49834265455306e-05
-2.85655268259044e-05
-6.29340931575305e-05
-2.22252493690137e-05
-3.09284782367522e-05
-1.34286350732569e-05
-4.0038879972089e-05
-5.21573985712139e-05
-4.42275407553355e-05
-4.77692201089988e-05
-1.67687129108947e-05
-5.16791407572481e-05
-4.21946572928422e-05
-5.85359520233216e-05
-1.9313546043563e-05
-3.52373928029311e-05
-4.61708321419547e-05
-3.11269866460314e-05
-1.9850394499476e-05
-4.32664378756742e-05
-5.0736393149262e-05
-3.54031725744678e-05
-3.15734580016121e-05
-3.42595819018499e-05
-3.72060189080564e-05
-7.09519853064502e-05
-2.91284834320882e-05
-3.5691190338175e-05
-2.73297714062351e-05
-3.87459161912408e-05
-2.74200250773987e-05
-2.55936844316668e-05
-8.91167740771788e-06
-3.41644155676239e-06
-1.80391631793391e-05
-2.27293339128612e-05
-4.68427948938153e-05
-3.62853526351939e-06
-3.91974383148542e-05
-2.36174338780413e-05
-2.45431880801638e-05
-3.29014805504407e-05
-3.11743509446983e-05
-4.26585057774265e-05
-3.52767142833799e-05
-3.56441890770398e-05
-4.02602650193013e-05
-2.20352052621572e-05
-3.58141216531924e-05
-2.42729337252546e-05
1.27949776335253e-06
-3.16843240986795e-05
-2.03062749498038e-05
-3.96223258251302e-05
-2.11748966510857e-05
-2.96552991480287e-05
-1.48394034729201e-05
-3.40743525197231e-05
-3.46333601953834e-05
-2.67126913512998e-05
-5.48272483555738e-05
-4.10039425483937e-06
-3.19026589351564e-05
-4.73152572967031e-05
-3.08729177487389e-05
-2.90800960126868e-05
-3.01441813878731e-05
-3.16523524998153e-05
-3.08819217312542e-05
-6.7341938730394e-06
-3.77186477303036e-05
-2.35972352545107e-05
-2.43078187652585e-05
-2.67293543869926e-05
-4.8069451376502e-05
-2.17345313657621e-05
-9.89833497053752e-06
-2.07498970633119e-05
-3.30715900619641e-05
-4.06254107923162e-05
-2.55775287045753e-05
-3.49764529615838e-05
-2.9927618364497e-05
-9.69702992415403e-06
-3.58671989931214e-05
-1.97943001771452e-05
-2.93102301820414e-05
-1.48659645240973e-05
-1.95890036112274e-05
-3.30943910527647e-05
-3.24263178908886e-05
-4.4529760037702e-05
-3.14036054128901e-05
-2.84812591605185e-05
-3.58842200118378e-05
-4.62942307306787e-05
-2.51313729966089e-05
-3.97605935044157e-05
-2.63251505977898e-05
-7.77646447337885e-06
-4.74271209338626e-05
-2.86844899701554e-05
-1.15691657993833e-05
-4.30942007074112e-05
-2.86278363014241e-05
-2.57259786309585e-05
-1.6294907725798e-05
-2.63283750822709e-05
-3.03938450842675e-05
7.12537035306202e-07
-3.29551739579521e-05
-7.79966283411536e-06
-1.87497892417702e-05
-1.85522709699073e-05
-2.93409421082172e-05
-4.87382480563082e-05
-3.97611773840032e-05
2.64984072588529e-06
-1.76043691505483e-05
-3.31736796715824e-05
-2.97821739364497e-05
-4.7876085631457e-05
-3.72724439699508e-05
-2.49680564447823e-05
-3.07777309699171e-05
-1.07121408966981e-05
-2.93274524370278e-05
-1.3084125453588e-06
-5.03458620084913e-05
-4.40714704358091e-05
-1.78010429699379e-05
-2.58806997326292e-05
-2.40446201797951e-05
-2.58495732627236e-06
-3.27394786971985e-05
-4.5471927289786e-05
5.65029676639817e-06
-3.29302798085836e-05
-3.64473290900593e-05
1.94934407257896e-05
-2.18336721237426e-05
-3.16750698608398e-06
-2.63198652946046e-05
-1.37186297810889e-05
-3.34720305489542e-05
1.8446020207239e-06
-2.27624293820259e-05
-7.59745985472877e-06
5.88669980282456e-06
-3.20245523405975e-05
-3.9024156490808e-05
-8.10677369754575e-06
-6.35304171455573e-05
1.68504501831833e-05
-4.54195726094572e-06
-4.10012801168954e-05
-9.65702757391488e-06
-3.23411538926811e-05
-3.78743999076883e-05
-3.5656490579589e-05
-2.6764503281901e-05
-1.44926697485887e-05
-4.06615979518928e-05
3.24217733596312e-06
-3.0816709836941e-05
-5.5464919759345e-06
-5.88547503750884e-05
-7.66994026901191e-06
-1.1513372160343e-05
-3.64917823019951e-05
-1.05507450652317e-05
-2.89818359487806e-05
-3.56579993327526e-05
-3.6339939939304e-05
-3.53662958847338e-05
-2.87511457658455e-05
4.79614955892142e-06
-5.91614278674798e-05
-7.37565122787832e-06
-2.73917318393171e-05
-3.71690051888472e-05
1.5608732360491e-07
-5.17609801318648e-05
-2.26317702035946e-05
-3.53505436077813e-05
-5.33785075630861e-06
-3.10364723370141e-05
-2.96344600238604e-05
-1.10589695132141e-05
-5.12120564894062e-05
-3.46228785293677e-05
-4.61931106322801e-05
-8.62727295025253e-06
-3.92718545123244e-05
-7.50257248384949e-06
-9.15660654044564e-06
-1.35552524373983e-05
-2.74403201848788e-05
-1.41555409131382e-05
-2.66457910120808e-05
-4.64161596217426e-05
-2.15809208756172e-05
-2.22009959815501e-05
-3.11131781904542e-05
-2.26791097915618e-05
-1.52311772997327e-05
-5.88660251493181e-05
-6.40250555629515e-05
-1.61203322832468e-05
-3.10177465830215e-05
-4.2616698652678e-05
1.96369297497278e-06
-5.40797197916485e-06
-3.17030811603476e-05
-1.85056852665553e-05
-5.1311325826437e-05
-4.0751815488161e-05
-5.70202495917986e-05
-3.24992029692677e-05
-2.01837202724923e-05
-2.99432628320327e-05
-5.54788861831846e-05
-2.08871040607777e-05
-2.49169325509172e-05
-3.65907903872492e-05
-4.33613020502012e-05
-1.77505803887085e-05
-2.90366414556136e-05
-4.87458512705544e-05
-6.56895134167757e-05
-5.33279159738311e-05
9.95843679385499e-07
-4.19676236893863e-05
-3.26133079259511e-05
-4.04904917825111e-05
-3.63759642203799e-05
-3.04919324998703e-05
-1.32506452672407e-05
-1.51618444065484e-05
-3.56614617448295e-05
5.92286541975174e-06
-1.89776765389153e-05
-4.57184668368983e-05
-2.39649938672502e-06
-2.062410590258e-05
-3.73017096401869e-05
-1.35845656568566e-05
-2.16994818199895e-05
-2.39849628452136e-05
-2.36074755965254e-05
-3.60819716871883e-05
-2.86949310642472e-05
-2.59042494136339e-05
-2.06478244790247e-05
-4.50362535873013e-05
-1.18887623193915e-05
-3.76859305637322e-05
-2.8867384088032e-05
-2.40344971865368e-05
-5.09038550879706e-05
-2.09853402595598e-05
-2.10612479685319e-05
-3.43577000854746e-05
-1.12436584872089e-05
-2.69980784505178e-05
-4.23941997109384e-05
-1.98188776164809e-05
-1.84581054932571e-05
-1.90597006306463e-05
-5.57920903255851e-05
-2.49787716161434e-05
-1.69948415702191e-05
-2.13847867087644e-05
-4.23636520798163e-05
5.51174239769639e-06
-4.35683148580947e-05
-5.42058566180072e-05
-3.63711547155046e-05
-3.00635176490841e-05
-3.97985853252969e-05
-5.03972036733636e-05
-5.98748791758055e-05
-2.38471418818205e-05
-1.80792779552075e-05
-1.77402538935943e-05
-9.25195114484711e-06
-2.75171870420308e-05
-4.77610547212264e-05
-3.938341617034e-05
-3.43561256407292e-05
-1.6794362861585e-05
-4.35223832992975e-05
-9.76788924358712e-06
-4.30220579469243e-05
-2.68443295155547e-05
-5.21735564717852e-05
-3.47201569044965e-05
-2.65208242736613e-05
-2.53254443083035e-05
-2.47275536751741e-06
-2.53197573964e-05
-1.24300919682197e-05
-1.76152253595917e-05
-2.91983228971492e-05
-3.93259651439776e-05
-4.85299020881982e-05
-4.52339153339386e-05
-2.84779263016299e-05
-5.09123194923602e-05
-2.71097823839866e-05
-3.44751848723926e-05
-3.07680983106213e-05
-2.61808756087116e-05
-3.00671493836334e-05
-3.1167162511685e-05
-4.05235196389342e-05
-4.56095991824527e-05
-3.44762986622406e-05
-2.32593135195122e-05
-3.1169771401654e-05
-4.50491632403384e-05
-2.72058892151506e-05
-2.67511711987784e-05
-2.78826114291388e-05
-2.85965727058844e-05
-5.41156643894389e-05
-2.58975746027707e-05
-1.9480152661808e-05
-2.05308844505111e-05
-2.93649195589321e-05
-3.66539811163464e-05
-2.30100672891898e-05
-4.609964513423e-05
-2.20605253087907e-05
-4.80189867760604e-05
-2.03908638061455e-06
-3.20459488420998e-05
-2.51598551495429e-05
-2.79832003911375e-05
-9.22088583197407e-06
-2.76887137982718e-05
-1.94922099167997e-05
-4.6705913147065e-05
-2.57294404237722e-05
-2.86401165525666e-05
-3.5095484348274e-05
-2.30029136862131e-05
-5.12095038698756e-05
-3.26953402943395e-05
-1.68342400155229e-05
-3.37721674386284e-05
-5.67866268922184e-05
-7.64036464317601e-06
-3.94346100865057e-05
-2.62758416537897e-05
-2.8121501528611e-05
-7.16858540241459e-06
-2.02091420376747e-05
-4.42263061718215e-05
-9.80783134853767e-06
-3.62022236310518e-05
-4.66048672290554e-05
-1.87144070546404e-05
-2.65956783519992e-05
-4.16231689125528e-05
-2.66633525275666e-05
-3.48590187617496e-05
-4.63715890589579e-05
-4.81572970314847e-05
-2.36040663708084e-05
-2.5257434339436e-05
-2.72544295620636e-05
-3.50899469773e-05
-2.71983166169061e-05
-2.75105759710694e-05
1.67905495688691e-05
-4.56155304999173e-05
-2.2301526527806e-05
-2.09359691851354e-05
-4.31742571754834e-05
7.37487607293966e-06
-5.4874510393159e-05
-1.46790747794853e-05
-4.70792491336719e-05
-2.32120202234964e-05
-5.51941431547178e-05
-4.34569577980962e-05
-2.21172915316059e-05
-3.38436802550039e-05
-2.41463548559955e-06
-1.46535135720691e-05
-1.69794378987399e-05
-1.91754594449476e-05
3.27937129800623e-06
-1.86065634969385e-05
-3.04945305986331e-05
-3.56446258694093e-05
-4.38623015499752e-05
-5.33979618444921e-05
-7.5488328330718e-06
-1.12476695007251e-05
-3.37291502407032e-05
-4.56846514170291e-05
-5.7640843921832e-05
-4.47849657855195e-05
-2.22978467801234e-05
-1.24813448963257e-05
-5.13323513946351e-05
-1.86758556298926e-05
-4.68574949461577e-05
-1.20610700719534e-05
-3.91238050856377e-05
-4.34992254824366e-05
-1.85790645109208e-05
-3.00587889710935e-05
7.66998761202271e-06
-3.65036991516733e-05
-4.18616828248517e-05
-2.98745613392175e-05
-2.09005020584533e-05
-3.09884991721847e-05
-1.37930868232276e-05
-5.37390491506535e-05
-1.03549808129204e-05
-2.82342383809878e-05
-2.56712909415697e-05
-5.30091347928727e-05
-3.6561837204924e-05
-3.42451263319228e-05
-5.37815305903844e-05
1.04770598612966e-05
-3.91501580953888e-05
-3.25945938173403e-05
-4.94960258229205e-05
-6.45238288198064e-05
-1.55593188044838e-05
-1.53908332592689e-05
-3.01173703728643e-05
-1.74813218313214e-05
-4.37805883134601e-05
-3.40510998115751e-05
-4.35016892474578e-05
-1.58850001921192e-05
-2.91996272774674e-05
-2.47988122617636e-05
-3.08563026674904e-05
-3.63944484438092e-06
-4.27220882878636e-05
-1.01311150914805e-05
-2.06905061356924e-05
-1.63430870072194e-05
-8.48546397697911e-06
9.85932780167574e-06
-4.29390417453354e-05
-2.25696891368854e-05
-1.70512476664679e-05
-2.71567997001281e-05
-2.25157795302011e-05
-1.9391060694195e-05
-3.80537302226209e-07
-2.27873879055853e-05
-4.30787756408949e-05
-2.83867759501019e-05
-5.64864813279432e-05
-1.02100972967123e-05
-1.87384789833745e-05
1.07582366270639e-05
-5.21354689001064e-05
-3.99397656878192e-05
-3.51706207237019e-05
-5.23514868791841e-05
-7.47752950486863e-06
-2.69893621468831e-05
-1.06100085661164e-05
-9.44788324537596e-06
-4.24257336050462e-05
-2.70696558068416e-05
-4.82945465004299e-05
-3.25013044693508e-05
-2.69688424996912e-05
-4.82843293632617e-05
4.20574788220586e-07
-3.66823854110285e-05
-2.81151350374066e-05
-2.02048019165422e-05
-5.36618689739909e-05
-4.85903374175629e-05
-1.26651710295038e-05
-2.44698688162054e-05
-3.08270652071559e-05
-4.25743725472213e-05
-2.73829586232361e-05
-7.81397044689503e-06
-1.72462626425789e-05
-4.48460337726209e-05
-3.34639420562603e-05
-3.14300732888457e-05
-3.64407232076847e-05
-2.25105376231165e-05
-1.7276697456717e-05
-4.1776733046763e-05
-1.94660788644016e-05
-3.70084217785849e-05
-3.81815370642978e-07
-6.69767778225577e-05
-5.38071698981033e-05
-3.00680210005764e-05
-2.41452932222331e-05
-4.33028483132426e-05
-2.84339213009954e-05
-4.86264715417904e-05
-3.82719531736595e-05
-3.17381501505374e-05
-4.82269439253015e-05
1.19078816439895e-05
-2.35377950318232e-05
-1.681132644041e-05
-1.62850555449272e-05
-3.72387048113606e-05
-3.46101447057298e-05
-2.72025190100364e-05
-3.16383985834353e-05
-2.15421693360586e-05
-2.7661194045503e-05
-3.46027044895092e-05
-2.25964536183851e-05
-1.12182972137898e-05
-2.88070250604419e-05
-9.22834737809073e-06
-1.00950626706483e-05
-1.65563733908501e-05
-2.6054521300605e-05
-2.96403117664179e-05
-2.63328916276492e-05
-1.06628136248855e-05
-6.12565452037905e-05
-4.39589667759668e-05
-8.34679650678399e-06
-2.9212164344267e-06
-5.3601430252552e-05
-5.71826435724164e-06
-1.78426306632571e-05
-2.56905135405942e-05
-2.72239312309397e-05
-3.85632377099544e-05
-2.39875497190345e-05
-3.57682472627964e-05
-3.2902110135612e-05
-3.31896949154538e-05
-2.35140335016838e-05
-3.28857398748702e-05
-5.40090570931093e-05
-3.70298823419627e-05
-3.7773653170683e-05
-2.80314067670817e-05
-3.04408331855018e-05
-2.59034968347917e-05
-4.23545281123831e-05
-3.45974091870399e-05
-2.56692803901027e-06
-4.70775360080035e-05
3.07598629585921e-06
-3.35935433271892e-05
-3.18276999852603e-06
-2.57511073875222e-05
-3.92809430858793e-05
-2.49016365389741e-05
-1.97015389229037e-05
-1.78100892504682e-05
-1.47108636874448e-05
-2.72225923976931e-05
-1.64376068702068e-05
-3.57453689182377e-05
-2.90754660084706e-05
-5.13253214794829e-05
-2.6159310366189e-05
-3.70364558808967e-05
-7.76713187868938e-06
-6.63112000009607e-05
-2.6211328539759e-05
-1.5997046462415e-05
-5.90090397573645e-05
-3.06994318333638e-05
-2.69524543728456e-05
-5.98643442605114e-05
-5.34504878614809e-05
-1.98417648059242e-05
7.0073063164209e-06
-3.85127412484144e-05
-1.97747286652858e-05
-5.0017053179551e-05
-1.94489694205058e-05
-4.7315276813851e-05
-2.72276246836028e-05
-4.70236645545555e-05
-4.26234646975752e-05
-2.70901308484285e-05
2.56317719792701e-06
-1.25675708196996e-05
-2.13485615730959e-05
-5.0582983573873e-05
-2.82899664540152e-05
-5.00527010743635e-05
-7.67759637975774e-06
-4.24770376748948e-05
-3.59553372910979e-05
1.2765168741964e-05
-2.70208564786691e-05
-4.36255645892874e-05
-2.00845521826528e-05
-2.63714322667192e-05
-3.50893258153123e-05
-2.91589308493976e-05
-3.57577552967993e-05
-2.5659172261835e-05
-2.84693162480541e-05
-2.88186355490214e-05
-3.15443138917456e-05
-3.61544505735416e-05
-3.12796754528696e-05
-2.230869621998e-05
-1.60587191108572e-05
-4.19311512951871e-05
-2.17543284465638e-05
-2.32518042779889e-05
-4.88690107742756e-05
-1.70216105004728e-05
-3.95914618578294e-05
-3.89447573697445e-06
-6.45905517451546e-05
-3.80982661769392e-05
-3.89579777229685e-05
-1.41397422352907e-05
-2.6377672961005e-05
-3.60574002690641e-05
-4.73538996057612e-05
-1.62841214581487e-05
-4.48704150388049e-05
-2.19532122450111e-05
-3.78101078728525e-05
-3.62363440632553e-05
-1.53800028821065e-05
-3.30883710034751e-05
-4.77243099052151e-05
-2.08179411702298e-05
-9.24791385219274e-06
-9.34873541994661e-06
-4.75855626621896e-05
-5.25348844113258e-05
-1.38660514794983e-05
-7.92786550756702e-06
-1.92751419784983e-05
-2.55372333795315e-05
-5.2408649750338e-05
-2.7791911450923e-05
-3.26698236081613e-05
-1.75680426675499e-05
-2.25980263819231e-05
-2.8492368340687e-05
1.2753711231428e-05
-3.30704252839291e-05
-2.49404974036405e-05
-5.90531266943737e-05
-1.55858162702759e-05
-2.26334064650447e-05
-2.21975313069777e-05
-5.48098809191286e-05
-4.40892321967336e-05
-3.95482042179485e-05
-6.25989992050963e-06
-2.18718872131076e-05
-3.58283661479152e-05
-3.63826907840291e-05
-3.55976016474341e-05
-1.76606895171633e-05
-4.48815256823446e-05
-1.98996477658159e-05
-5.38464973125663e-05
-2.00513569434423e-05
-4.72793713449123e-05
-1.59776141026179e-05
-1.8918649366418e-05
-2.25448482712678e-05
4.19776598942539e-06
-3.41641289495928e-05
-2.57912253967129e-05
-1.77257916166782e-05
-2.02582894687232e-05
-3.68492144608585e-05
-1.37626883969748e-06
-1.7759179962537e-05
-3.14665667908844e-05
-4.25478028848951e-05
-1.0447839096048e-05
-4.28456568591761e-05
-1.64366503259059e-05
-1.30541585243165e-05
-3.68134466535403e-06
-4.15783377998132e-05
-1.37038074135675e-05
-4.79591073489505e-05
-4.29711426408446e-05
-1.62446849270346e-05
-3.39366632014921e-05
-2.27149997386928e-05
-4.79766788690222e-05
-2.96332813289695e-05
-5.44853696363542e-05
-3.18558801969329e-05
-2.61250734153288e-05
-3.17914747651114e-05
-2.94389264647171e-06
-2.91393677373712e-05
-1.64107970880515e-05
-2.85018800279211e-05
-3.68713281632843e-05
-5.93540226179807e-05
-3.14808734180034e-05
-1.51055118029583e-05
-1.8193392458241e-05
-3.38221605492962e-05
-4.02019649361995e-05
-2.01976051463268e-05
2.41977556068282e-06
-1.78542201759788e-05
-2.78080612598001e-05
-3.66939107982684e-05
-1.74104937011401e-05
-7.99228568866288e-06
-2.24207294115191e-05
-4.36191667815685e-05
-1.75734028068775e-05
-1.80461365683238e-05
-6.17116213364605e-06
-2.08712125310125e-05
-1.74376582257145e-05
-2.24240000028837e-05
-1.05964322991777e-05
-3.23733194872976e-05
-2.97872811904026e-05
-3.23061459051898e-05
4.58435649486585e-06
-1.54012717144314e-05
-2.15630488003637e-05
-2.49394806697428e-05
-2.46741456168999e-05
-2.81109975027606e-05
-2.48597259976991e-05
-1.85008174198971e-05
-3.71932724584612e-05
-1.17090178139234e-05
-2.857353286779e-05
-3.64631993242709e-05
-2.8353863013605e-05
-1.69426398689675e-05
-2.43332277612939e-05
-1.09524718554664e-05
-8.01135195543108e-06
-4.10566554143438e-05
-2.04935752945173e-06
-4.86378522952832e-05
-3.19225246891719e-05
-5.25309984523563e-05
-2.28255494423509e-05
-1.27200299224434e-05
-1.905163308799e-05
-4.25313500986932e-05
-1.85490151996841e-05
-2.12402506180553e-05
-3.74603685150707e-05
-2.47609845458975e-05
-1.99933416818624e-05
-4.55866070069299e-05
-2.05855262067392e-05
-4.03919547291044e-05
-1.99731301906365e-05
-2.89854172018258e-05
-4.24628729674107e-05
-4.71342721199749e-06
-2.13726152710018e-05
-1.36199200895724e-05
-3.52958177685419e-05
-4.3334891132581e-05
-2.55817315764007e-05
-2.81043177330718e-05
-3.00495068319826e-05
-4.85362389697717e-05
-3.03476958489778e-05
-2.42203873552958e-05
-3.38982743333717e-05
-2.14495398506074e-05
-5.11656866592893e-05
-3.72383142430948e-05
-5.46491829494151e-05
-1.98386826225883e-05
-1.5984554894467e-05
-1.59968281031222e-05
-1.37088036271328e-05
-2.1985061375677e-05
-1.02898371716698e-05
7.11851272913058e-07
-3.02189782476347e-05
-2.44098716353259e-05
-4.18401485228273e-06
-3.36417902493195e-05
-2.47419428129722e-05
-6.97675203909399e-06
-2.48330569747509e-05
-5.09291099531872e-05
-2.57472439860488e-05
-4.2095804698881e-05
-3.71869981209841e-05
-5.73162436904835e-05
-1.4125779208902e-05
-3.34344658983759e-05
-6.43464679910494e-06
-1.57517848630217e-05
-2.8839422442211e-05
-3.04203385634985e-05
-3.95716320523742e-05
-2.38990855315319e-05
-1.89257375407354e-06
-3.29072742680696e-05
-3.00817345204658e-05
-1.44790775712761e-05
-2.20288173767472e-05
-1.7418995921882e-05
-1.89534305847274e-05
-4.39941725458099e-05
-2.37694950261791e-05
-1.20984067058472e-05
-3.32881128055211e-05
-1.40257929817093e-05
-4.24186566461869e-05
-1.95343067665577e-05
-1.68286426966119e-05
-3.73872827924118e-05
-5.0685454838804e-06
-2.42302097700411e-05
-2.45442410687379e-05
-2.80844362083963e-05
-2.24760454738648e-05
-3.04429718914766e-05
-2.03500444941121e-05
-3.42471792978154e-05
-5.37939170984358e-05
-5.38821437943161e-05
-4.48982334944722e-05
-4.6414778345447e-05
-2.26852254654282e-05
-1.42595105707405e-05
-4.99362177731358e-05
-4.44586076307667e-05
-3.48105353193441e-05
-3.83540025307511e-05
-1.40087559850319e-06
-1.87922183219593e-05
-3.23463778744748e-05
-1.15867697226413e-05
9.43502143206008e-06
-2.70182302747941e-05
-2.39163926037883e-05
-3.16769601224174e-06
-1.60032844031092e-05
-6.08964099652096e-05
-1.41213176161037e-05
-4.70128702027433e-05
-1.9131728089531e-05
4.45436381059759e-06
-5.01802750516021e-05
-3.41331999007972e-05
-2.32967937455579e-05
-2.79109659810943e-05
-1.22792296961289e-05
-2.3220529127369e-05
-4.00886533003236e-05
-2.95028817691822e-05
-3.72359504118541e-05
3.33866050595115e-06
3.13255767196533e-06
-2.44248325909334e-05
-2.7687776278096e-05
-4.37293678402272e-05
1.34347674263481e-05
3.88016458049586e-06
-2.12085691736638e-05
-1.57787503820276e-05
-2.13965925389282e-05
-5.18021597306447e-05
-1.83234100295949e-05
-4.11976458811443e-05
-2.51111651859243e-05
-3.97811149335587e-05
-7.12557272178408e-06
-1.94775114391873e-05
-4.90338757300779e-05
-5.15181047496662e-05
-3.2766095321515e-05
-3.38996882356423e-05
-1.56615168411147e-05
-2.3754737229159e-05
-2.8255347488014e-05
-2.99822040120133e-07
-2.76519035441683e-05
-3.8014940483912e-05
-2.94529141241076e-05
-1.68571798201077e-05
-3.96916414682299e-05
-4.40103490924268e-05
-1.64642687889817e-05
-4.04184451132001e-05
-2.49296131551935e-05
-3.23088914835059e-05
-1.23267162567185e-05
-4.72614205394452e-05
-2.60694911741508e-05
-3.52716288079304e-05
-1.79422245911657e-05
-2.70769431283992e-05
-4.75570642294523e-06
-1.80789208642347e-05
-1.31179045270867e-05
-2.8735500751148e-05
-1.44343759689961e-05
-3.05740329359884e-05
-3.58096014108561e-05
-4.48012909986766e-08
-1.76748876598951e-05
-1.64348040747271e-05
-3.25235183361012e-05
-2.85068845743315e-05
-2.98730476496815e-05
-6.54642282947296e-06
-1.76569479165374e-05
-3.57104194779392e-05
-2.8862539105067e-05
-4.02223379772588e-05
-4.08162837044315e-05
-4.40214788376559e-05
-3.8525670198775e-05
-1.53135179527433e-05
-1.86154743622618e-05
-1.26122590038115e-05
-2.92062979650208e-05
-3.72488691681224e-05
-5.68554202198259e-05
-2.47645187130707e-05
-3.93018174873824e-06
-3.55338652530379e-05
-3.26952155156496e-05
-4.03795445102646e-05
-4.27394259135293e-05
-6.95437113456844e-05
-4.48305283767744e-05
-1.87651295003671e-05
-1.37463870378899e-05
-1.51342678881598e-06
-3.28672758813655e-05
-1.41593760548447e-05
2.16046750909589e-05
-4.18164022001761e-05
-2.74232094140985e-05
-4.28909275786356e-05
-2.54388666227465e-05
-4.50556303340726e-05
-3.21751018253572e-05
-3.79954012136766e-05
-1.44411951059157e-05
-4.26969927095547e-05
-2.65768318085431e-05
-2.52107664755805e-05
-3.1378374577237e-05
-2.71639476358627e-05
-8.34148070942951e-06
-2.43242723707209e-06
-5.46638338461072e-05
-3.98887544260218e-05
-4.12217932488787e-05
-4.31385837089188e-05
-2.73250779546813e-05
-2.45662293947419e-06
-2.2801949182426e-05
-3.10056374234614e-05
-4.13845101181573e-05
-4.30276535975833e-06
-2.57991685445105e-05
-1.51357151986764e-05
-2.45041409387358e-05
1.29616625227907e-06
-4.09045987559158e-05
-4.29675064808784e-05
-2.09027472272147e-05
-2.53121481624029e-05
-1.49945949426909e-05
-1.84135399793951e-05
-1.06950344942217e-05
-2.54156054807785e-05
-5.58388623616863e-05
-4.97613652697264e-05
-2.47815028224407e-05
-1.91535470424256e-05
-1.64057430068225e-05
5.90220919637479e-06
-3.85059172622533e-05
-6.64869977581282e-05
-3.611750704786e-05
-2.02810851846311e-05
-1.92772857697155e-05
-3.99320814935203e-05
-1.64564692718007e-05
-2.52483982220758e-05
-1.20986259497154e-05
-2.04414871291624e-05
-3.17993775497092e-05
-2.41533465763579e-05
-1.60898254973649e-05
-1.69323786292727e-05
-3.23230050594441e-05
-5.09793320323571e-05
-8.98246463135501e-06
-3.21584864181942e-05
5.72349527622198e-07
-2.65927202866697e-05
-1.97629284065876e-05
1.48871805361368e-05
-5.33402797783823e-05
-1.74782842762585e-05
-4.31050446358518e-05
-3.42179474135578e-05
-2.02678125573076e-05
-3.92662399511081e-05
-4.72076614436641e-05
-3.98614777318705e-05
-1.56053865117133e-05
-3.53169731105358e-05
-1.07436191533949e-05
-4.05834432782244e-06
-9.48756716610924e-06
-2.24118462056069e-05
-2.06725772381934e-05
-3.79354894483799e-05
-2.37211160344963e-05
-2.10423518033888e-05
-3.76588280698363e-05
-3.45425749114489e-05
-4.34486164369781e-05
-4.86635332518113e-05
-4.46306479908503e-05
-2.5347196777728e-05
-1.02296288281953e-05
-4.74981488704384e-05
-8.41786221258326e-06
-1.22914153925695e-05
-1.7676351939795e-05
-1.67511313436004e-05
-5.02093810842273e-05
-4.63456906221913e-05
-3.25454353260411e-05
-6.03651700732956e-06
-4.52457425361412e-05
-3.1516347218371e-05
-2.40641774161628e-05
-1.32109018306356e-05
-6.98567654753342e-05
-4.70994761601868e-05
-1.05973482750006e-05
-1.65463669389382e-05
-3.24155740917454e-05
-3.02726316066899e-05
-2.26026740837513e-05
-2.24514807954641e-05
-1.29147846908511e-05
-1.66952203415314e-05
-1.61616167709901e-05
-3.46213188622564e-05
-2.29108687296975e-05
-3.90170287214515e-05
-5.92128858910011e-05
-3.81231037364385e-05
-2.79016090839114e-06
-3.9215698984588e-06
-3.6221525140613e-05
-4.41962015482471e-05
-3.99147103131164e-05
-1.86142016598091e-05
-3.11411947053515e-05
-1.86731739300462e-05
-4.33478578413881e-05
-1.9375743060961e-05
-3.10926516715375e-05
-5.03396806132268e-05
-2.7933340551241e-05
-3.67966784191666e-05
-8.22671866962928e-06
-3.77538115489321e-05
-7.26639284774983e-06
-1.76246133022364e-05
-6.49982827294649e-05
-1.42446816860205e-05
-8.0479549541551e-06
-4.00076708328956e-05
-2.78289597046369e-05
-4.93458381874658e-06
-3.57360765935828e-05
-1.98794976837495e-05
-5.19908608533441e-05
-3.69792950405866e-05
-2.03558424957128e-05
-2.33726653662602e-05
-3.75015489795401e-06
-1.47197880088517e-05
-3.20300521263901e-05
-1.48017298672732e-05
-4.33716541031524e-05
-4.48349735815371e-05
-1.90236848574041e-05
-5.2446209749277e-05
-2.21604790132097e-05
-2.00819080759686e-05
-1.71380932326116e-05
-9.02519510291542e-06
-4.34460321977895e-05
-2.73198453874115e-05
-3.49537591825002e-05
-3.38622168370459e-05
-9.29934925003482e-06
-3.8561928323961e-05
-4.06747409803147e-05
-2.50273256583789e-05
-3.76625288549629e-05
-2.34384359410419e-05
-4.15677892520672e-05
-3.53706456630106e-05
-2.46263903184339e-05
-2.15213499909909e-05
-3.03535913547244e-05
-5.00865363981773e-05
-3.78491742288393e-05
-4.32114988277356e-05
-1.47191739915598e-05
-6.50851735543332e-06
-1.94003727876527e-05
-5.63669813359684e-05
-6.56369762698544e-06
-2.47100404883077e-05
-1.96899828244346e-05
-5.37838213449492e-05
-4.57115645913017e-05
-3.96313537718145e-05
-1.41907591686418e-05
-2.77806610153827e-05
-2.77315268574803e-05
-2.84257843620681e-05
-3.14084120700885e-05
-6.66606948426849e-05
-1.73760783648704e-05
-5.75621240569508e-05
-2.62209585425176e-05
-3.78322720277735e-05
-1.11353115007399e-05
-2.3474303037777e-05
-2.40550440502936e-05
-1.38345628194747e-06
-2.66628568184489e-05
-3.73150690897406e-05
-6.57816788438933e-05
-3.58499616652192e-05
-3.54058337546453e-05
-4.05696054937125e-05
-3.92550933743123e-05
-3.27817326206517e-05
-2.03880795585726e-05
-1.95574161016679e-06
1.6874728223085e-05
-2.82046037384377e-05
-3.20448680847412e-05
-4.62950279620871e-05
-2.31595043041751e-05
-3.71908171108736e-05
-7.72955532476014e-06
-3.94913756827163e-05
-2.76370321904742e-05
-2.70292152081103e-05
-4.23897344127877e-05
-3.48152710533333e-05
-1.59171763829654e-05
-2.0928039119215e-05
-6.31742747729045e-05
-3.51363821034794e-05
-4.5025468968357e-05
-1.38775222234321e-05
-2.28272107198093e-05
-1.89834606430566e-05
-1.2429143225295e-05
-5.08134448002875e-05
-1.5302235568465e-05
-2.05918738628885e-05
-3.7618803887832e-05
-5.42234755337081e-05
-3.91345006620932e-05
-2.40115989041305e-05
-3.93265007282052e-05
-1.3982142131142e-05
-5.52382091965008e-05
-6.00702657747143e-05
9.12770917385304e-06
-7.52277756450475e-07
-2.35033105859559e-05
-3.05659651286322e-05
4.67359458701403e-06
-3.20912644762291e-05
-3.16859765049221e-05
-2.77977427577652e-05
-1.59376902934963e-05
-2.17399634435318e-05
3.9679940591256e-06
-1.49061921026894e-05
-4.64012186533369e-05
-1.42114375032028e-05
-4.94321157104875e-05
-1.34460414465065e-05
-8.58898881851629e-06
-1.44275682889247e-05
-3.70064278764194e-05
-3.17140649999836e-05
-2.18272869627436e-05
-5.35865401824232e-05
-1.25220569744308e-05
3.15439312489839e-05
-2.55064608543318e-05
-5.49188979795321e-05
-3.30505696888521e-05
-4.42177653588833e-05
-3.65679870886035e-05
-1.36212870113378e-05
-2.54591844418926e-05
-4.28504745529653e-05
-2.59681337096806e-05
5.73189801232176e-06
-3.21318033494021e-05
-2.52669496826125e-05
-3.58047084346052e-05
-6.83721794996105e-06
-2.30160266865722e-05
-3.0122830164512e-05
-4.4918361576709e-05
6.46828791765815e-06
-4.40825222481124e-05
-3.74086995780383e-05
-4.31916682699865e-05
-1.7252861137717e-06
-8.78337183564288e-06
-2.5204938760305e-05
-3.22599921267967e-05
-1.30514877914849e-05
-7.68400751030418e-06
-1.5776039295652e-05
-2.86950004360636e-05
-3.10353606347687e-05
-1.8397430058563e-05
-3.2981443051203e-05
-3.65076310009493e-05
-3.32361817505676e-05
4.03375265660474e-06
-9.9168596594549e-06
-4.55662042881624e-05
-2.79770103850602e-05
-2.61688967331812e-05
-2.97644372924641e-05
-3.79128419381406e-05
-2.3306318069689e-05
-2.19930170756299e-05
-2.24321125445419e-05
-3.96481917425286e-05
-2.84535922237507e-05
-2.06436532819214e-05
-1.12197136292885e-05
-3.09481764952814e-05
-2.10761696277889e-05
-3.98406367355501e-05
-3.71018041164392e-05
-2.05213443190337e-05
-3.23810680817863e-05
-1.1270418448637e-06
-4.62688195441053e-05
-4.7908494505024e-05
-8.13770345661439e-06
-9.36368366919011e-06
-2.50760076578322e-05
-1.03051721844365e-05
-2.96100351377683e-05
-2.06793666705041e-05
-3.79151835818005e-05
-3.42218647756324e-05
-2.43988577905231e-05
-1.32193588122431e-05
-2.66095645877203e-05
-3.18142998098294e-05
-3.0263478088317e-05
-3.59680147267042e-05
-1.38031893531155e-05
-3.66723853615558e-05
-1.24173791190579e-05
-7.80633109832445e-06
-2.21741815075468e-05
-3.05865686663238e-05
-5.55505050411285e-05
-1.64109808063752e-05
-4.01681295302674e-06
-2.186858509525e-05
-2.52110236702481e-05
-1.97150969456469e-05
-4.06142977679311e-05
-9.49117708509429e-06
-3.77173556001804e-05
-4.84665417437554e-05
-1.43963261705951e-05
-4.51165337053704e-05
-3.79519119966013e-05
-2.46986960134737e-06
-1.14029880274814e-05
-2.46136386872423e-05
-5.01658368863726e-05
-8.34335738357566e-06
-3.97062934744354e-05
-2.59234834450955e-05
-1.02241026296584e-05
-3.81385248091923e-05
-3.76826244845378e-05
-4.28723628086866e-05
-4.67120516494972e-05
-2.75970006194596e-05
-2.70277704089991e-05
-3.5954021738153e-05
-2.35214275808854e-05
-1.77621359862977e-05
-2.34602964477463e-05
-3.07190956842462e-05
-6.15282865129838e-06
-6.35472584060108e-05
-4.29581554561695e-05
-2.78627160974895e-05
-3.13321759014508e-05
-4.75338372009866e-05
-1.69694975807108e-05
-1.77037431205353e-05
-3.27581667736099e-05
-4.07249169713766e-05
-3.57792811796565e-05
-8.4231595916775e-06
-4.34039746604328e-05
-1.45826123788988e-05
-3.41848141850508e-05
-4.77623497466727e-06
-1.33821080486041e-05
-2.43081870839898e-05
-2.61429583024367e-05
-3.99058767797179e-05
-1.37932248615304e-05
9.76577694861657e-06
-2.67215229987601e-05
-7.64373893750583e-06
-5.13998723312025e-05
-5.46119272172406e-05
-2.29715639933718e-05
-1.53366678520146e-05
-4.90479616794427e-05
-4.20343594685128e-05
-1.12719233705712e-06
1.91546686810181e-06
-1.75660764411074e-05
-4.15227429961974e-05
-2.0391550433035e-06
-3.06007833301072e-05
-3.35468426414805e-05
-1.5044703317676e-05
-3.34093394473638e-05
3.37751978727019e-06
-4.99003014313934e-05
-3.57395623885111e-05
-2.31923130842826e-05
-1.3517055937978e-05
-1.46235116765039e-05
-8.70552005221582e-06
-1.28303139295638e-05
-3.69271242720261e-05
-2.74145306278648e-06
7.65421255752614e-06
-6.49059423208712e-06
-5.14099014331359e-06
-1.36612388575115e-05
-3.51097126179336e-05
-4.54537016221775e-05
-2.72894951364847e-05
-3.33245595768074e-06
-3.37477654303103e-05
-2.62071245822589e-05
-4.54428749070283e-05
-9.93027671150571e-06
-2.85200109800288e-05
-1.81603694088064e-05
-2.98542006019333e-05
-2.38456122724999e-07
3.54079157811437e-07
-3.44062658639096e-05
-3.60006279621919e-05
-4.25077734010967e-05
5.10730960481209e-06
-4.97727397166408e-05
-3.90235674896521e-05
-1.89904430047497e-05
-6.8854388258146e-05
-5.41728067460895e-06
-2.82791615695792e-05
-2.39734777189994e-05
-3.75766640436344e-06
-2.36304291065551e-05
-5.25207804887801e-05
-1.85410715065717e-05
-3.18426127247635e-05
-3.59787622702702e-05
-5.02232254876028e-05
-9.56574461760845e-06
-1.75803662396676e-05
-2.80506473775568e-05
-3.02953037510724e-05
-2.7270535639706e-05
-3.64516687603843e-05
-3.08469215799446e-05
-2.42094499672601e-05
-9.76854841985957e-06
-1.78463931294262e-05
-2.87784143229884e-05
-2.97418189952428e-05
-2.0331671425417e-05
-3.00902665098044e-05
-2.00950816568194e-05
-4.63013471387141e-05
-3.15910412933742e-05
-2.59552088918012e-05
-5.00939116326374e-05
-2.61895687248924e-05
-4.05369666292162e-05
-4.05503643205693e-05
-2.6269995080935e-05
-1.0215605729561e-05
-3.19446155953297e-05
-1.05074829665121e-05
-3.53760993533304e-05
-1.30693406763529e-05
-4.51558824755043e-05
-3.45635748440217e-05
-3.00324668476583e-06
-4.80530452458315e-05
-4.6589884758294e-05
-3.0164599044668e-05
-9.31407743232295e-06
-3.67205234907054e-05
-1.47622147795512e-05
-8.91302559107585e-06
-2.25704206707691e-05
3.26068732622836e-06
-2.50317924092583e-05
-6.36239460146419e-05
-8.82822426622995e-07
-1.32265081165089e-05
-2.77997839805541e-05
-2.6587629786657e-05
-3.91340272195647e-05
-2.74446945007324e-05
-1.28569436734946e-05
-4.45916294832764e-05
-1.85448158119645e-06
-4.88015920535429e-05
-2.93302459879298e-05
-5.02487090390265e-05
-2.7358006425452e-05
-4.91190735330491e-05
-6.67635608991553e-05
-2.17405238689021e-05
-3.10860796624738e-05
-2.74660815081388e-05
-3.72490259003215e-05
-3.00993351864821e-05
-2.76781044071261e-05
-4.68461084457321e-05
-3.09633512901038e-05
-3.61344879827479e-05
-2.67365764958314e-05
-3.04818554996882e-05
-1.08127023676739e-05
-4.80565675636595e-05
-3.45916510716166e-05
5.86876286483952e-06
-3.11678134967471e-05
-4.36355520910443e-05
-5.09312371987573e-05
-4.23835499033118e-06
-5.22444626662669e-05
-7.3743396166515e-06
-6.4862058071112e-06
-2.16892690434563e-05
-2.20694982022115e-05
-4.01284842857614e-05
-1.8754010751696e-05
-2.75254169122077e-05
-1.5014132889936e-05
6.66945055897081e-06
-5.25173824408073e-05
-1.64825476459713e-05
-4.13956749280421e-05
-1.52282958239422e-05
-2.86576786915195e-05
-3.40708814765829e-05
-4.34004398287608e-05
-8.27530377400431e-06
7.39646783975428e-06
-2.1725728770263e-05
-2.55898825813567e-05
-1.19335259056034e-05
-3.81855978782914e-05
-6.5908498963254e-05
-4.70038394952183e-05
2.2866549714766e-06
-4.1268969989949e-05
-9.15380070947767e-06
-3.51399836238205e-05
-2.4359926504939e-05
-3.68141814204146e-05
-1.8723088670505e-05
-3.38702028295293e-05
-3.14305207567829e-05
-3.11816759271493e-05
-3.42300353498431e-05
-2.82003860289597e-05
-2.89684680248159e-05
-3.38743880700312e-05
-2.60675709244938e-05
-1.52952254725948e-05
-2.74804112986049e-05
-4.45134050351906e-05
-1.95379058521095e-05
-1.92760932197617e-05
-1.26022813330353e-05
-4.09997391183281e-05
-8.37743853589676e-06
-3.56353908923949e-05
7.5503840528209e-06
-6.19984665858922e-05
-2.18593755060634e-05
-5.53102933295485e-05
-1.52615092842333e-05
-4.27062283071628e-05
-3.95687669183708e-05
-2.47691170094282e-05
-4.37005956152611e-05
-1.24331997161694e-05
-2.82294388132834e-05
-3.39662764284103e-05
-4.23053108710395e-05
-8.33567492598994e-06
-1.15349424192881e-05
-2.0301771330718e-05
-6.68137280393161e-06
-2.41467808003596e-05
-1.44861592321528e-05
-5.53518585567691e-05
-3.7717259323295e-05
-2.71918318748159e-05
-2.02984805973732e-05
-4.70065406887184e-05
-1.2005278071901e-05
-4.69229304545466e-05
6.40309543129362e-06
-1.674348268938e-05
-3.26296437337152e-05
-1.2768960217408e-05
-2.55943183872063e-05
-3.92764109246988e-05
-2.58736162645663e-05
-4.3986159811566e-05
-4.76712662064207e-05
9.2782903022126e-06
-2.49525168176665e-05
-4.89763868008266e-05
-4.73119057585282e-05
-4.05836518011501e-05
-3.3129684263845e-05
-2.65449702210836e-05
-2.26449693416866e-05
-2.1196194942275e-05
6.93719530925867e-07
-3.96598292728657e-05
-7.593950355568e-06
-2.10960143547038e-06
-4.3556725792284e-05
-1.48871888663604e-05
-2.57610884703973e-05
-1.68330430566026e-05
-3.61352031940887e-05
-1.95673757620067e-05
-2.14684768865268e-05
-3.70325611110347e-05
-4.39537498055709e-05
-3.80164321226054e-05
-8.48545723434985e-06
-1.47632926249539e-05
-4.1986954898221e-05
-3.22431640983452e-05
-2.41289601286313e-05
-2.07993564199176e-05
-4.74745376903813e-05
-4.23169902238604e-05
-3.93924441205042e-05
-1.06759453867279e-05
-2.7516100537072e-05
-1.38464147308091e-05
-1.7655354447142e-05
-2.4281488577087e-05
-6.4466708530522e-06
-2.59730466542953e-05
-2.76361774452679e-05
-3.25312247922374e-05
-5.95488499959176e-05
-2.01467524463405e-05
-2.48728059546095e-05
-3.84641004131497e-05
-2.60194575503353e-05
-3.0136457503281e-05
-1.82299547719986e-05
-2.95983246666244e-05
-3.42239305721423e-05
-2.76435682790129e-05
-3.48422472330146e-05
-4.16316823508878e-05
-5.58100429845178e-05
-4.52176343986093e-05
-9.43614237552501e-06
-4.17269017550248e-05
9.35976068751933e-07
-3.41531871553942e-05
-4.37462330745805e-05
-1.42351899534307e-05
-3.33472924973657e-05
-2.39147772936291e-05
-2.77718576718722e-05
-3.60176924778782e-05
-4.09233970518816e-05
-4.8066182055166e-06
-8.05175636619568e-06
-5.79916342311352e-05
-3.48640913476454e-05
-1.28121432039913e-05
-1.52223395026998e-05
1.19755140768105e-05
-2.97518237464279e-05
-4.73823514209441e-05
-2.47449631626126e-05
-1.85782923096199e-06
-3.92187834539563e-05
1.47601786636472e-05
-1.89255231564664e-05
-1.95293255157379e-05
-3.35469355569301e-05
4.67723851247603e-06
-6.06180391647334e-05
-2.9493391178472e-05
-3.4015107515723e-05
-1.20717516787056e-05
-2.83665893890098e-05
-2.84945517182343e-05
-1.04490802756491e-05
-2.25273382901801e-05
-5.18594686734376e-05
-2.69623212880232e-06
-1.13929769012546e-05
-6.18099433029834e-05
-1.19971143205954e-05
-1.46029051663664e-05
-3.95302445065454e-05
-1.88598220142801e-05
-3.05458115341889e-05
-4.43539788277019e-05
-2.17249878061501e-05
-4.33987495922651e-06
-1.58233039572319e-05
-3.51454502790933e-05
-2.33943495855355e-05
-3.15262443128196e-05
-2.24684287438969e-05
-1.36919743964636e-05
-2.15371217694838e-05
-3.67053221297304e-05
-3.14599702467013e-05
-3.21563837606528e-05
-2.65760304963424e-05
-4.65200734160496e-05
-3.82583574538859e-05
-3.91816956737678e-05
-5.74192657658197e-05
-2.15393824137461e-06
-2.06247151676893e-05
1.60364841747478e-06
-5.11246705280107e-06
-2.06380221877672e-05
-6.22868494912275e-05
-3.65479291425932e-05
-3.19250519599606e-05
-5.809091388203e-06
-5.13289045167644e-05
-4.46301362823199e-05
-2.13343345314806e-05
-3.83413566885066e-05
-1.84881831330979e-05
2.6718829404191e-06
-2.64992065070709e-05
-3.89816600842015e-06
-4.24121591505621e-05
-4.69781356052925e-05
-2.18874731733754e-05
-2.58643739680158e-05
-2.75424930268839e-05
-2.65723960500301e-05
-3.32157809721898e-05
-2.48045828890765e-05
9.68839681889981e-06
-1.45345938183992e-05
-2.09306298414287e-06
-2.73474505580645e-05
-2.87349586416555e-05
-4.77027567423593e-05
3.41583907169137e-06
-4.10633760315227e-05
-4.91825525994458e-05
-2.28675564320975e-05
-1.0684890441823e-05
-2.158348986059e-05
-2.2882966343106e-05
-1.71153135317902e-05
-2.27912061935066e-05
-1.30661949095323e-05
-2.9350514759929e-05
-3.83866623643863e-05
-3.82649179713287e-05
-1.57666407412488e-05
-1.30530866111821e-05
-2.74631317382007e-05
-4.77698755972971e-05
-3.52398517095604e-05
-4.82489245846292e-05
-2.93075908189031e-05
-1.4886206632121e-05
5.3382640329331e-06
6.64611616971275e-06
-5.06523325443774e-05
-2.23953556234491e-05
-1.28302328849166e-05
-3.1653533681063e-05
-3.62809103148844e-05
-1.7428225186979e-05
-2.81451769664867e-05
-6.83998583044417e-05
-3.5970769345925e-05
-4.06427524237581e-05
-5.8672689678289e-05
-3.7429054095552e-05
-6.15926724783088e-05
-1.85656669308754e-05
-3.43636348821875e-05
-5.55453706493569e-05
-5.03731313635857e-05
-4.19848917870868e-05
-4.93261920060586e-05
-2.80244208649985e-05
7.70215858012909e-06
-1.2852514845015e-05
-2.06165800526717e-05
-2.81169039172634e-05
-3.88995380916477e-05
-4.18942350055371e-05
-6.18396681274414e-05
-2.29734762257075e-05
-3.94519172241494e-05
-4.80658536916055e-05
-2.1314893547928e-05
-3.62635379652706e-05
-3.62829516854651e-05
-2.23119792161937e-05
-1.79168859219821e-05
-9.00280663987614e-06
-1.76783369754858e-05
-1.90537670704042e-05
-2.30687532113953e-05
-4.29342879389707e-05
-4.21821862696014e-05
-1.95599330782631e-05
-1.43478544482543e-05
-4.3812930128859e-05
-2.20356504765074e-05
-3.45330800812864e-06
-1.88421764978789e-06
-2.38986431583186e-05
-2.56360230953095e-06
-5.38613934570836e-06
-2.52448913887762e-05
-2.71451621938651e-05
-2.30536634029207e-05
-3.70991879120722e-05
-2.67583280602737e-05
-1.24564425368319e-05
-2.42733693524064e-05
-1.04820844840338e-05
-2.03904746547283e-05
-1.10902016001819e-05
-6.87561333301899e-05
-3.32686907169315e-05
-5.81818913590334e-05
-5.87555365829763e-06
-3.66471744418079e-05
-3.40209992814255e-05
-3.48482836580601e-05
-4.15654649678358e-05
-5.32301546831046e-05
-1.88988952287775e-05
-5.62848383937468e-06
-1.83054882828418e-05
-1.70780153527204e-05
-1.29803944601055e-05
-5.65748154994089e-05
-3.00176574226242e-05
-3.10524159749179e-05
-3.176066919895e-05
-3.9094912459079e-05
-2.11143922618057e-05
-2.30643030989892e-06
-3.66257668427681e-05
-2.00347875875673e-05
-5.3649932386641e-05
-2.43633692998859e-05
-3.8361538002531e-05
-4.64936048141326e-05
-4.95219948109732e-05
-3.37943674468986e-05
-1.54682670630257e-06
-2.27346005439628e-05
-2.37405044653477e-05
-1.37795413509509e-05
-2.53906044271444e-05
-1.19141418265052e-05
-1.38878223251134e-05
-2.30452368694859e-05
-5.09494058398e-05
-2.55443522223345e-05
-4.38785048741536e-05
-2.79764160704828e-05
-2.81963528398783e-05
-2.36270953847038e-05
-3.00696226430337e-05
-3.03018713830099e-05
-1.46470539214793e-05
-1.92251736671685e-05
-3.69716161120889e-05
-2.17160105785165e-05
4.04408185117961e-06
-1.40188132886182e-05
-2.78608922954524e-05
-3.4786580022099e-05
-3.44326366405337e-05
-2.34516091237441e-05
-3.13258670708312e-05
-9.53171046410681e-06
-5.06606259658157e-05
-2.60838029324256e-05
-5.73694957093818e-06
-4.98832819612258e-05
-1.76763978091933e-05
-4.68137551695748e-05
-3.01070867036935e-05
-3.03415198041098e-05
-9.62993459421212e-06
-2.33490491809309e-05
-3.74465289967698e-05
-4.89918790758007e-05
-2.07095610181418e-05
-4.84985729632239e-05
-4.95594580972374e-05
-3.31447993488395e-05
-3.1030523955613e-05
-5.52262437222674e-05
-5.36541113232812e-06
-1.20456442970566e-05
-1.93341299789765e-05
-2.88989396937133e-05
-1.14666608004335e-05
-2.11569327495945e-05
-4.77028376951828e-05
-2.35680623216803e-05
-2.2559385813325e-05
-2.73182639300651e-05
-5.03922526312917e-05
-1.7250509251794e-05
-4.64370693037439e-05
-2.43021360792829e-05
-2.03106448209162e-05
-3.64379831503441e-05
7.05588547777411e-06
-2.02793540434667e-05
-2.8616349893708e-05
-4.45422347652287e-05
-3.97655342385639e-05
-1.89080494329868e-05
-2.95054420613647e-05
-6.36170136734913e-06
-1.83560722673925e-05
-2.05199257170413e-05
-3.97982141970486e-05
-2.67250718299004e-05
6.46501413578828e-06
-4.91912969917211e-05
-2.22022791993511e-05
-3.73556505860939e-05
-2.06983718012777e-05
-1.52804513784953e-05
-4.53189575650954e-05
-1.42059476686899e-05
-6.89320201744919e-05
-3.43259796038411e-05
-3.80708877237222e-05
-1.71573068355779e-05
-4.17394745076032e-05
-2.63367100544823e-05
-2.29971693640435e-05
-1.30351850932999e-05
3.9652359382407e-06
-1.84029619882574e-05
-4.40814111243025e-06
-1.98121129146335e-05
-3.95349344511385e-05
-3.66882874927406e-05
-3.58405240629236e-05
-1.77324479288636e-05
-3.15021647127703e-05
-3.76053202037137e-05
-1.09540792251333e-05
-8.85068199513818e-06
-2.00343383124946e-05
-2.9182486612605e-05
-2.07440250185936e-05
-1.88405735438675e-05
-5.60904034214441e-05
-2.40344260926307e-05
-1.64321472983706e-05
-4.16961309633312e-05
-6.0486695958183e-05
-5.82308012291745e-05
-3.73159672322326e-05
-3.26158142327068e-05
-2.87995430045244e-05
-3.85573505160561e-05
-1.01380638222763e-05
-2.6237461057703e-05
-2.4194524544093e-05
-5.16683799005271e-05
-1.91699679346868e-05
-7.94981258772771e-06
-4.12090186714308e-05
-3.710481368153e-06
-1.58240673650319e-05
-4.14428997380098e-05
-1.38616428522194e-05
-3.90891664612962e-05
-2.06758893256262e-05
-1.82227534933828e-05
-1.57558075312436e-05
-2.2464880596512e-05
-1.94486980186708e-05
-4.64568622657668e-05
-2.18232762621862e-05
-2.3055020644066e-05
-3.06237338694204e-05
-2.34320045186018e-05
-2.79514778149674e-05
-1.26299801982264e-05
-3.7562351459077e-05
-4.76764760139358e-05
-3.35540045519637e-05
-2.7810096630153e-05
-1.23186430711408e-05
-4.8512011569869e-05
-4.84892748479105e-05
-2.11052508438309e-05
-3.6256019658954e-05
-5.43327248981275e-05
-4.21143828977512e-05
-2.08552950876798e-05
-4.76276172270464e-05
-5.41674124113977e-05
-3.91943878149262e-05
-3.79341410251458e-05
-2.6563622443283e-05
-2.95062266840212e-05
-4.95034796921132e-05
-1.26404005542388e-05
-3.04263568811035e-05
-5.38958632386546e-06
-5.03165161249184e-05
-1.86497317620801e-05
-5.95708627547721e-05
-2.55117720411899e-05
-2.93424417653241e-05
-4.09512318045291e-05
-4.52813663008711e-05
-2.2443806537731e-05
-7.74063806581556e-06
-9.6582780431917e-06
-2.39351495551117e-06
-3.76848056902606e-05
-1.98317239840693e-05
-2.12201993236838e-05
-2.29204986124455e-05
-2.71818763350781e-05
-3.41476269220099e-05
-3.89362637839826e-05
-6.69535881629674e-05
-1.60956825758101e-05
-4.87727146839519e-05
-4.15268848820965e-05
-1.78292178564664e-05
3.64235905873648e-06
-4.73516018730241e-05
-4.78688647288305e-05
-2.61169851492682e-05
-3.66003055017165e-05
-1.62061239566412e-05
-3.48034395723166e-05
-2.17851227471859e-05
-7.91435306502064e-06
-8.43156691906602e-06
-1.46199538957477e-05
-3.68077956318721e-06
-4.61457646570471e-05
-2.43489547827877e-05
-2.42040655084329e-05
-8.06134882165648e-06
-1.36099094224056e-05
-1.82763034572682e-05
-5.87214803949051e-05
-1.70376041709767e-05
-3.62374689971652e-05
-5.41875414220106e-05
-3.13438701514043e-05
-1.81361230592805e-05
-3.76009891071112e-05
-4.77536218676012e-05
-4.81658393177241e-05
-1.74662615581631e-06
-2.0591136329285e-05
-9.81634862128891e-07
-8.70844635529499e-06
-2.17369132765088e-05
-2.61517228299711e-05
-4.0620750495329e-05
-2.17954737086747e-05
-2.68736583352824e-05
-5.21892768509298e-05
1.1468495795682e-05
-6.72515498250578e-05
-3.79724723130948e-05
-4.87095716070695e-05
-2.63196436807214e-05
-2.36849307570739e-05
-6.58221620476812e-05
-3.4581565989449e-06
-4.40989887956207e-05
-3.78642219644393e-05
-3.34530212459584e-05
-2.41326507844266e-05
-1.48904174481941e-05
-2.85564601565942e-05
-2.00001319081141e-05
-4.2589480550035e-05
-2.4566920209482e-05
-2.47606575950935e-05
-4.79956730363684e-06
-3.51018677888447e-05
6.39666713750067e-06
-5.77989317791716e-06
-4.30777038922419e-05
-4.44762693230882e-05
-2.04840667409712e-06
-3.8142588703733e-05
-1.93437623809207e-05
-3.0843458020004e-05
-7.50206626858707e-06
-1.86994249725451e-05
-1.04562829969811e-05
-3.62821902465575e-07
-3.17180798934728e-05
-1.54621847798436e-05
-2.53801193825515e-05
-4.8350928550961e-05
-1.18254951613589e-05
-5.6333633304578e-06
-2.65264180012063e-05
-2.39728035984703e-05
-2.89170757432512e-05
1.15766959192223e-05
-4.54423431741665e-05
-7.35114507459706e-06
-3.75038179010503e-05
-2.1910365801495e-05
-2.2867258764592e-05
2.21419626893919e-06
-2.6548362816483e-05
-3.12005860052193e-05
-1.03192949828208e-05
-5.42504916017089e-05
-3.07089501967461e-05
-3.53766039251955e-05
-7.63966517698219e-05
-1.42167022866735e-05
-8.5882823351582e-06
-2.43927079173928e-05
7.97472753414249e-06
-3.56029645319988e-05
-4.89229340696514e-05
-2.96482440294147e-05
-5.01665361029163e-05
-3.58677978501791e-05
-9.52883365897825e-06
-6.61785143080652e-05
-4.02681074626237e-05
-9.00095013644996e-06
-3.21917573694469e-05
-2.40999355025573e-05
-4.72909909035536e-05
-1.83547291135869e-05
-2.54179531625692e-05
-5.29495530286455e-05
-1.60438886340842e-05
-3.57314565146108e-05
-2.1122785563537e-05
-3.45143144157616e-05
-4.15229621674041e-05
1.18124892273099e-06
-3.43718387936244e-05
-4.25647453424361e-05
-2.78088299982942e-05
-3.76619525126115e-05
-3.61301176638941e-05
-9.36902656225557e-06
-1.32624340363357e-05
-2.38441591119787e-05
-2.75340349693458e-05
-4.27051884366234e-05
-6.02156047095138e-05
-1.38997676184551e-05
-2.85900012671136e-05
2.68542669792598e-06
-6.96390773633223e-06
-3.08909007868109e-05
-3.90438503543051e-05
-3.33168018287585e-05
-2.85134366625251e-05
-1.91532683733538e-05
-5.10048293400512e-05
-4.08391228891937e-05
-5.08038449886023e-05
-3.86330044726388e-05
-2.56689281168927e-05
-4.39105263104772e-05
-1.12801803492276e-05
-2.70849334636397e-05
-1.88990974725316e-05
-1.73051792520683e-05
-3.56160300149382e-05
-4.66036660988881e-05
-4.08393440218413e-05
-4.69943591421383e-05
-2.35271832672218e-05
-2.938602666331e-05
-3.91321393498763e-05
-3.89619759110323e-05
-3.84158709214804e-05
-2.86080910513551e-05
-2.03193158134518e-05
-5.06280054241314e-05
-1.84316794685222e-05
-3.14888017057975e-05
-3.7570551229516e-05
-2.6938323473393e-06
-3.15207294522637e-05
-1.21436484887166e-05
-1.95307251476694e-05
-3.14851176761244e-05
-3.27513368921671e-05
-1.15348267343459e-05
-3.58428929429932e-05
-6.14303079425724e-05
-2.20947350025899e-05
-3.11849835482751e-05
-3.10824669089631e-05
-3.62226179039426e-05
-6.58456908535713e-06
-1.26246350283271e-05
-3.26869640844107e-05
-2.24673889071022e-05
3.16619742202817e-06
-3.94823985695114e-05
-4.38153682928415e-05
-5.86446325071119e-05
-8.13520400683883e-06
-4.10601353670851e-05
-2.49997879061505e-05
-1.17741487984094e-05
-2.83274986228787e-05
-3.17592449473272e-05
-4.27665314109093e-05
-4.8067262759624e-05
-1.5093859402288e-05
-1.83813224575321e-05
3.26030898207563e-07
-3.69272356652992e-05
-3.24194557882553e-05
-8.77243247461767e-06
-1.21377810730025e-05
-2.42064401963567e-05
-3.60820732837804e-05
-3.03580666275505e-05
-3.45867249089943e-05
-3.69472318660118e-05
-2.66769256003194e-06
-2.55899509523232e-05
-3.47559661322771e-05
-2.46163073404231e-05
-2.58820352968633e-05
-2.6594564550832e-05
2.68918370347012e-06
-2.76172956525317e-05
-3.50514537458126e-05
-1.32779080007495e-05
-2.01117085586871e-05
-9.53916201855479e-06
-2.43110403914155e-05
-3.06096310842385e-05
-4.08808190078366e-05
-2.75071417734203e-05
-1.71250699342433e-05
-3.54915920936468e-05
-3.26795419005982e-05
-2.92474843284556e-05
-4.63082213565986e-05
-2.69677235762339e-05
-1.34263594661527e-05
-1.96442138652273e-05
-4.21922234027988e-05
-3.38111911775655e-05
-2.06780934999984e-06
-3.48719694023664e-05
-3.73137136833473e-05
-3.36369529657785e-05
-2.58430856942263e-05
-2.60307473181427e-05
-4.69170611692796e-05
-2.1249553987584e-05
-3.68994707445522e-05
-4.46726463000334e-05
-3.31657049474083e-05
-1.36936230231956e-05
-3.61574480588354e-05
-3.2119460260814e-05
-1.93087519532713e-05
-5.26154952876189e-05
-3.37382429680465e-05
-4.72470217421852e-05
-3.81731545171666e-05
-1.30503980470984e-05
-4.70129852988848e-05
-1.40011480371437e-05
-3.32250006969771e-05
-3.35173896426301e-05
-4.63583540296724e-05
-5.3678476275795e-05
-1.44550845383699e-05
-4.35876480550338e-05
-3.00122096537468e-05
-4.85762405658034e-05
-1.80732164025078e-05
-3.02906415547852e-05
-1.21946300853013e-05
-2.98633402556556e-07
-3.30278698582842e-05
-3.98102837669331e-05
2.46025845549219e-05
-4.36551880047101e-05
-1.23013631311144e-05
-3.03381968667298e-05
-7.25437366863278e-06
-4.47243731742872e-05
-3.50165351685931e-05
-3.35800848266289e-05
-4.07044016890964e-05
-4.07943415140279e-05
-4.49720884692859e-05
-1.87261258563489e-05
-9.73755735156477e-06
-2.74822274689405e-05
-1.7151525098455e-05
-3.90755342547345e-05
-3.64301491222607e-05
-7.34260172658538e-05
-3.19815907049694e-05
-1.6663112777408e-05
-2.82615595565296e-05
-2.5447406209573e-05
-3.15935901923807e-05
-1.19045119936164e-05
1.38108733486607e-05
-2.96730486910086e-05
-3.07460963824021e-05
-2.6785610189446e-05
-9.54522926025045e-06
-4.46929411589003e-05
-3.31420800476071e-05
-7.67704864266855e-06
-2.75506650439673e-05
-3.8605437129764e-05
-1.62066925247293e-05
-1.51476640983476e-05
-1.02622779001339e-05
-3.44380013533658e-05
-9.83464667638205e-06
-7.62999666061783e-07
-2.4678222622517e-05
-2.55823948196827e-05
-3.44588497138925e-05
-1.85660525419229e-05
-3.47219595453454e-05
-4.84182168415805e-05
-2.66320948288977e-05
-8.99018389528815e-06
-5.50430364321412e-05
-7.12934349841518e-06
-7.81783770593473e-06
-1.49879645151667e-05
-3.01446716218095e-05
-4.58973881376554e-05
-4.82091748506332e-05
-9.18962397524553e-06
4.59745322529931e-06
-3.44226203048614e-05
-5.70699166881659e-06
-1.79246738510998e-05
-2.15641635439377e-05
-2.83866371110527e-05
-3.06200716564759e-05
-4.37685597000415e-05
-2.69615752760322e-05
-2.44613998324843e-05
-4.15305878879662e-05
-4.66337588267596e-05
-1.69363532534352e-05
-2.92057815752777e-05
-3.97018332212695e-05
-4.76940209876364e-05
-4.36171808162634e-05
-5.58239641642872e-05
-2.41016644815865e-05
-1.61203831392465e-05
-3.71448729536862e-05
-1.41588696572396e-05
-1.49698463513278e-05
-1.82656226936941e-05
-2.81779006776372e-05
-1.03130099957202e-05
-4.79195617349042e-05
-4.71027274137805e-05
-2.54137331532128e-05
-8.80609118059838e-06
-1.10530502548694e-05
-2.16367669448514e-05
-4.91866534224379e-05
-4.23945877105816e-05
-3.37069999240269e-05
-2.7155522933878e-05
-3.21092797596919e-05
-2.45626172243483e-05
-3.81478293851998e-05
-2.33957645988685e-05
-4.31343068592577e-05
-5.20743096618533e-05
-2.12026722789272e-05
-1.37257862460163e-05
-1.17111250814568e-05
-2.6610051012988e-05
-4.61311225247247e-05
-3.8337848426436e-05
-2.85351356929883e-05
-3.83501106747311e-06
3.67334033660561e-06
-1.4783843367237e-05
-4.94389638968246e-05
-5.59695061338124e-05
-1.99619051127585e-05
-3.37861864864417e-05
-5.1295867821273e-05
-2.6385885872824e-05
-3.671826633886e-05
-1.92038782044654e-05
-1.71565916781801e-05
-2.458133141415e-05
-1.67820026983235e-05
-1.10943583997228e-05
-3.44837651434107e-05
-1.21219462437377e-05
-1.39895025013488e-05
4.86750147512261e-06
-5.53751091930873e-05
-3.82957942297656e-05
-2.34976419205436e-05
-2.00567157179219e-05
-2.71575380246347e-05
-3.89039889765095e-05
-5.74849097388537e-05
-3.60376281139111e-05
-3.71737522812818e-05
-1.87384840799251e-05
-8.05048928170733e-07
-4.11263766695221e-06
-7.55529134952411e-06
-1.20626701164149e-05
-2.81375891970543e-05
-3.78787884080254e-05
-4.01343037124342e-05
-6.46208866646421e-05
-4.13309228582903e-06
-1.75099335093802e-05
-3.37937621154955e-05
-2.69988577982497e-05
-3.3566130577496e-05
-3.14201498956942e-05
-3.77388932455292e-05
-4.28714681038852e-05
-2.23308330464862e-05
-5.21986060158627e-05
-5.0333211064345e-05
-1.86271435450232e-05
-3.42830331677052e-05
-2.56387802507433e-05
-2.37234732224537e-05
-2.19808964689122e-05
-4.05877016957366e-05
-2.39426908639411e-05
-4.36704319610481e-05
-1.31151271285038e-05
-3.42464861011602e-05
-2.67610290196534e-05
-2.78515079696012e-05
1.00882669843478e-05
-2.08683084227414e-05
-1.56101381974881e-05
-2.150046015767e-05
-9.21546565163225e-06
-5.74338941779002e-05
-6.10373917459274e-05
-1.56530558196788e-05
-3.09886913902024e-05
-1.42622347530667e-05
-3.38817703711575e-05
-4.68060602487151e-05
-2.43479359988658e-05
-2.63249580214662e-05
-1.20825117776561e-05
-5.22699829539518e-05
-4.50604088167806e-05
-2.86273095812806e-05
-1.29252595957609e-05
-1.79952052582876e-05
-2.9228536301413e-05
-3.78428191724842e-05
-5.2332338530368e-05
-7.6969294201387e-06
-2.12334782065068e-05
-5.18897905093559e-05
-5.0043671651699e-05
-9.51905397963694e-06
-4.22522751785724e-05
-3.47150160830447e-05
-1.70006378415204e-05
-3.11684928012479e-05
-1.82819656688858e-05
-6.46152176798148e-06
-4.44085804998788e-05
-7.4103827632242e-06
-2.26755368254168e-05
-3.14879082560381e-05
-3.74320667835275e-05
-2.82388041851363e-05
-3.45067773698962e-05
-9.75734684662477e-06
-1.19075751233035e-05
-4.86704749164254e-05
-5.17813867191492e-06
-3.89442093222382e-05
-2.65552925070126e-05
-4.05018459651448e-05
-1.7924877398972e-05
-2.19136330097524e-05
-3.48559560646044e-05
-2.40917690893737e-06
-1.53260690514265e-05
-2.56306382171351e-05
-5.25180974474692e-05
-2.64380597872183e-05
-4.38397453426857e-05
-2.89582406380559e-05
-5.33301816182191e-05
9.27432220462693e-06
-2.42637553120456e-05
-3.09925457303108e-05
-2.68243539161096e-05
-4.01720358417664e-05
-2.10695426456758e-05
-5.3784551849418e-08
-1.889388609161e-05
-1.36568026585794e-05
-2.02267056162598e-05
-6.35531171926947e-05
-5.09831508747392e-05
1.51382584652014e-06
-1.58164079133819e-05
-2.5099310994807e-05
-2.27254359602418e-05
-4.98758854878767e-05
-9.83695755133977e-06
-1.26809717514868e-05
-3.1318512575711e-05
-3.1016561451563e-06
-2.36848720240261e-05
-4.03247542799629e-05
-3.66410342771195e-05
-2.80558309373509e-05
-5.47308510669273e-05
-5.67574204345249e-05
-2.95925270227959e-05
-1.1644950574658e-05
-2.4355552400508e-05
4.70999530221813e-06
-4.135989986226e-05
-2.50905416121123e-05
-1.65842869171159e-05
-3.6519001031978e-05
-2.50915229271106e-05
-1.49241854867956e-05
-4.47113960502779e-05
-3.03741477089515e-05
-3.8066080269612e-05
-5.62332536905428e-05
-3.86922221704682e-05
-7.75133392986313e-06
-5.87830933355358e-05
-3.00580356578644e-05
-3.10622106661029e-05
-3.38934592450982e-05
-3.88668512760291e-05
-4.80894580585035e-05
-3.74657928969203e-05
-1.86505902115001e-05
-5.00741735388791e-05
-5.6593459093679e-05
-2.0779857450931e-05
-1.19332123377263e-05
-2.75775125481246e-05
-9.72333228080145e-06
-5.55273254930559e-05
-1.89190192594294e-06
3.75070837598347e-06
-7.6468337916999e-06
-3.28543037206917e-05
-1.68791564549407e-05
-1.35942044014131e-05
-4.87878533666916e-05
-2.53940631655004e-05
-3.69326366827862e-05
-4.64382892182654e-05
-2.42307626315671e-05
-3.99856391193975e-05
-4.78279131433093e-05
-3.674821350923e-05
-1.5366861205679e-05
-1.45996947253513e-05
-3.76490123906411e-05
-1.66066197417182e-05
-1.96020177513588e-05
-4.01485643449336e-05
-2.5094242784685e-05
-2.97560929203025e-05
-4.04617421855969e-05
-1.38120514603061e-05
-2.36004394701e-05
-4.08139609614391e-05
-6.48944637643977e-06
-2.56562416148877e-05
-1.25276724353695e-06
-4.15194122816624e-05
-2.25598809657023e-05
-3.41770880082578e-05
-3.83616985387078e-05
-4.52611617105282e-05
-4.16511500967263e-05
-4.22070131582742e-05
-1.87248041413518e-05
-5.82304724478474e-05
-5.38915293738391e-05
-1.13233945358005e-05
-2.95795950262986e-05
-2.41506704030896e-05
-1.19375173438357e-05
-2.61887613252376e-05
-1.60111583826132e-05
-1.84286109499377e-05
-3.46911055564291e-05
-2.20578580403664e-06
-4.35024253059212e-05
-5.26099622882474e-05
-1.81807512562068e-05
-2.65596655265022e-05
-1.77655504771056e-06
-2.37594962749799e-05
-3.30758263539032e-05
-3.17670041751844e-05
-5.24098722334822e-05
-5.31907034008765e-05
-3.0431145736561e-05
-4.76885416652202e-05
-3.49150079667784e-05
-3.80252984350601e-05
-6.73148578924855e-06
-3.25387808931882e-05
-1.56808213906695e-05
-2.3333452463614e-05
-8.08543458345854e-06
-9.61571734691715e-07
-2.9489667767534e-05
-3.10098153159573e-05
-3.28503379866919e-05
-3.64078200983709e-05
-1.4204577653949e-05
-9.37297207038221e-06
-4.09406087833623e-05
-2.5082173969107e-05
-3.23417055407812e-06
-2.2017116220851e-05
-4.94443807214469e-06
-2.28763573558203e-05
-4.19081120096561e-05
-1.14127377101708e-05
-2.09139504812721e-05
-4.89354761908679e-05
-3.36685560496995e-05
3.24248655849232e-06
-1.13066038629582e-05
-4.61654285363469e-05
-1.62025500798011e-05
-2.98269772615347e-05
-2.40965179124259e-05
-2.77267150489035e-05
-5.73749654195978e-05
-1.73013585530375e-05
-7.15437269201099e-06
-3.97213766626266e-05
-2.10156285991722e-05
-5.656023793785e-05
-2.34674606184654e-05
-3.11934932393453e-05
-3.86109542330871e-05
-1.71875575771102e-05
-2.3858613162817e-05
-1.99787238862768e-05
-1.99843218772031e-05
-5.24382032458055e-05
-1.8117806848741e-05
-3.07104273307579e-05
-8.0127529844011e-06
-3.79344234636584e-05
-4.14049576798369e-05
-1.83034548857188e-05
-3.6388037096289e-05
1.61090437256757e-05
-2.68557457181062e-05
-3.85907860944365e-05
-3.62566531893322e-05
-3.86663145382822e-05
-5.14395591223362e-05
-4.01527035882336e-06
-1.78956114412741e-05
-2.07756842350319e-05
-5.25316465326759e-05
-3.41705709371073e-05
-1.93758902724096e-07
-5.37682244746727e-06
-2.20581270641359e-05
-3.24909077680343e-05
-2.9466640597075e-05
-1.40119876217802e-05
-2.90962635544752e-05
-1.51563027521547e-06
-6.78993494800429e-05
-2.43293707275787e-05
-3.57120897680768e-05
-4.37521233380482e-05
-1.21626739568385e-05
-1.38025718444802e-05
-4.27026098829796e-05
-4.35760805862389e-05
-9.71441946089932e-06
-2.32123905915283e-05
-2.06988534873797e-05
-2.83950874813223e-05
-1.51894842055722e-05
-2.91777569792031e-05
-2.98738384019371e-05
-1.186764004113e-05
-3.85178975815402e-05
-2.7740455465801e-05
-2.19500272688049e-05
-1.78783803531517e-05
-1.68498460255452e-05
-3.41798023443964e-05
-5.285353559377e-05
-2.6592952845468e-05
-3.6469410467607e-05
-1.30994476956424e-05
-5.25527119938002e-05
-4.19920176942593e-05
-2.21009585046385e-05
-2.59498650746138e-05
-1.6158852702189e-05
-5.6595120886289e-05
-2.81463022059399e-05
-3.6486292903567e-05
-2.1464704328892e-05
-3.25887345771024e-05
-4.14698569606466e-05
-4.23008068157262e-05
1.95496376432754e-06
-4.15091901282256e-05
-2.37307869453583e-05
-4.02783735984694e-05
-1.83693044022226e-05
-2.27016553098273e-05
-3.48462882574871e-05
-2.74804564421978e-05
-2.70758077183632e-06
-2.75269594795056e-06
-3.30309932124227e-05
-4.94270225023363e-05
-2.45317794772958e-05
-1.92201250651673e-05
-2.07750612058344e-05
-3.29143688353219e-05
-1.95453752145861e-05
-3.17512148661039e-07
-2.82039170120461e-05
-4.40227833806382e-05
-1.77898484207455e-06
-4.19379806760195e-05
-3.32674760176237e-05
-1.81389795856159e-05
-3.48291796826703e-05
-2.43212005057916e-05
-2.8025099673615e-05
8.2588162775178e-07
-2.74119542324589e-05
-7.73559880710958e-05
-9.97932068424103e-06
-1.18752402546406e-05
-4.38431323368025e-05
-1.34064894511576e-05
-3.65274981711874e-05
-1.40074132711953e-05
-1.05090866723624e-05
-2.08292696168944e-05
-1.99811278603555e-05
-4.48264853841563e-05
1.64932190423647e-05
-3.19260371577476e-05
-2.53810375419105e-05
1.39278262498254e-06
-2.56414879516241e-05
-4.36704276510599e-05
-1.95143937605289e-05
-3.15782551743663e-05
-3.77800704351266e-05
-1.89372006895717e-05
-1.49465365215867e-05
-4.22811667098019e-05
-3.23101246545738e-05
-1.6451283855292e-05
-1.67689097394438e-05
-2.98243987195777e-05
-8.65923609398827e-06
-3.0152638044508e-05
-5.37847181323863e-05
-2.14349809044898e-05
-2.7756109103865e-05
-2.49120513730632e-05
-8.19701500364794e-06
-4.59657108484954e-05
-4.06088654104554e-05
-1.84546415545939e-05
-6.32523550732264e-05
-3.167669155815e-05
-1.90835553644259e-05
-1.82398372598163e-05
-4.88902090439778e-05
-1.13144395819321e-05
-3.15994966709353e-05
-3.7467749657155e-05
-3.03113686536062e-05
-5.19149352284727e-05
-2.87846421820293e-05
-3.07017013780068e-05
-1.40158016456083e-05
-3.45201964148441e-05
-4.06179517074674e-05
-5.21494866521807e-05
-2.24262588236552e-05
-3.45417258359324e-05
-2.10689377768947e-05
-2.18873961622887e-05
-3.16424041143785e-05
-5.30050445765008e-06
-6.00904146892827e-06
-2.66344412769615e-05
-2.56923500331867e-06
-3.65783000332925e-05
-6.31298268009694e-05
-3.7255182829612e-05
-1.7128543157586e-05
-4.04078957591157e-05
8.73759485403903e-06
-2.86208528446008e-05
-6.17123451520237e-05
-5.9011992453155e-05
-7.24370428399911e-06
-3.77653814825494e-05
7.30509657344683e-07
-2.9653567450599e-05
-1.74083183740382e-05
4.91917344802145e-06
-1.17936028723552e-05
-4.25459955821295e-05
-1.9129007599898e-07
-4.79510623872461e-05
-1.80539244395532e-05
-3.66650666037311e-05
-1.43036419978118e-05
-6.36804190737251e-06
-1.89849169550379e-05
-1.97606775837408e-05
-3.65904064339129e-05
-2.10579411822125e-05
-4.88434428643702e-05
-4.31577590409312e-05
-3.74702211084016e-05
-3.0544535988783e-05
-3.55120070253988e-05
-6.4314550586576e-06
-2.07857285430134e-05
-4.59222936056445e-05
-2.66001804272616e-05
6.37034058968805e-06
-6.07229775747639e-05
-9.99282012945192e-06
-4.39603251825202e-05
-5.42916497111832e-05
-5.3910241619512e-05
-3.6198804618523e-05
-1.89592219160314e-05
-1.49560538112837e-05
-1.34520644087614e-05
-5.00737040570897e-06
4.234482272117e-07
-4.38972905926984e-05
-5.36863497616202e-05
3.82586671797626e-07
-2.51789464625973e-05
-4.28176763393849e-05
-3.01665767550582e-05
-1.96063161410322e-05
-2.26236807582694e-05
-1.6697245382932e-05
-7.21124850156012e-05
-4.15045016159718e-05
-2.64106105168289e-06
-4.48196285679751e-05
-1.84985621340359e-06
-2.36966869121473e-05
-9.19532848887043e-06
-3.36315525126308e-05
-2.03767783318891e-05
-2.04313129402884e-05
-3.78095047862456e-05
-4.13165581894012e-05
-2.34015931302699e-05
-3.601182607618e-05
-4.19514853789774e-05
-2.78295455778772e-05
-1.2841762893992e-05
-3.85193713787417e-05
5.58275977022039e-06
-3.4013209410709e-05
-2.74845183549888e-05
2.87717837707094e-06
-3.03650531250985e-05
-1.5377483947096e-05
-1.89944670062802e-06
-2.89247920890544e-05
-9.76427706141475e-06
-4.63376331899615e-05
-3.18042219182327e-05
-5.27076514156421e-05
-1.31138170434591e-05
-5.34173322377879e-07
-5.16192795620913e-05
-4.06899235117813e-05
-2.80620626510025e-05
-6.29257502358577e-05
-4.20407781867401e-05
-6.00180484378078e-05
-9.19763161423896e-06
-2.62076882145599e-05
-4.91973211107311e-05
-1.45785953367299e-05
-1.37695348133546e-05
-3.14330750745054e-05
-2.82099628477106e-05
-4.62708187100135e-05
-6.98033780274257e-06
-2.16332521534223e-05
-2.64916044234456e-05
-2.95270994902341e-05
-3.65353778306921e-05
-1.24736154588201e-05
-7.44725388477829e-06
-2.67821031898605e-05
-1.06317531262263e-05
-1.73395960277586e-05
-1.95457634301689e-05
-4.43209880666679e-05
-4.26412531030584e-05
-3.54672960581984e-05
2.70887057727266e-06
-2.56272638207008e-05
-1.74894281891585e-05
-3.64827453572649e-05
-4.08759596982454e-05
-8.01396935432078e-07
-4.25985585978326e-05
-3.47263766407202e-05
-3.28466594839888e-05
-5.18041341423693e-05
-4.66181876194437e-05
-3.67431833079696e-05
-1.37514742367526e-05
-2.56996840239944e-05
-2.91478765946997e-05
-2.49152256695733e-05
-1.83198062769988e-05
-5.67329953344348e-05
-3.31621655888616e-05
-4.71815598837289e-05
-3.40036175866466e-05
4.77526662712942e-06
-4.08025278289235e-05
-2.12846877493181e-05
-4.89042196446969e-05
-2.50715232696038e-05
-3.48171902402281e-05
-4.00750181396087e-05
-1.48427687431052e-05
-3.12986620822209e-05
-3.77524564907061e-05
-2.77160711105746e-05
-4.40589389005631e-05
-3.33789818291205e-05
-3.76300406040783e-05
-3.48208413852724e-05
-5.80332270277853e-05
-2.11407776526472e-05
-1.5489129628288e-05
-3.28629133851191e-05
-5.15798467787163e-05
-2.64263119021094e-05
-2.84514844179498e-05
-4.66924498849038e-05
8.903361286857e-06
-7.41053727962506e-06
-3.57813106971154e-05
-4.63325547496012e-05
-4.46449324801966e-05
-5.00282102946793e-05
-7.71330172950716e-06
-5.84616993482269e-05
-4.40835547267015e-05
-2.68168301072019e-05
-1.97862803330543e-05
-2.11861836187895e-05
-2.04083917945944e-05
-3.07659920903809e-05
-1.9976441048983e-05
-2.87200683068834e-05
-2.55255814096716e-05
-4.56582202194681e-05
-1.51541776850587e-05
-5.17512657978923e-05
-2.87126895841865e-05
-5.01419715002026e-05
-1.06554586072839e-06
-1.72666733077024e-05
-2.59666404967786e-05
-4.37562517915006e-05
-3.42294710013334e-05
9.60775604614187e-06
-2.75432258287546e-05
-1.59850699640746e-05
-2.51069096288373e-05
-1.87652438711088e-05
-4.23544624409703e-05
-2.52605645098355e-05
-2.57526960507618e-05
-4.49049998032369e-05
-1.77255362371279e-05
-3.77630958601881e-05
1.35655844033376e-05
-2.57507060687396e-05
-1.83829189563259e-05
-1.77457895981352e-05
-1.11972382986434e-05
-2.36623338608284e-05
-1.57180668974141e-05
-4.37510892578876e-05
-4.14077601709093e-05
-3.47981688800849e-05
-2.40747699448243e-05
-5.39892401561056e-05
-4.89367729260524e-05
-3.46291426951308e-05
1.97665715071573e-06
-1.42312339441583e-05
-3.18340136148358e-05
-4.60446921494786e-05
-5.38256296876733e-05
-4.16992971582199e-05
-5.73981509930309e-05
-3.48026315955389e-05
-5.07653568797436e-05
-1.79044539116243e-05
-2.89860421067529e-05
-2.54680929280078e-05
-2.57490010560557e-05
-4.95469499377734e-05
-4.96868546131993e-05
-4.971967869207e-05
1.85912994199518e-06
-1.42399845366757e-05
-5.33505301293365e-05
-1.23900860675853e-05
-3.65125638922408e-05
-2.18214671744476e-05
-3.24336723175496e-05
-1.50657621798083e-06
-3.41964162722322e-05
-3.19040030834161e-05
-3.53284308088026e-05
-2.82766785098515e-05
-3.64451546290136e-05
-7.54415083660242e-06
-5.06690745141893e-05
-2.09476452180114e-05
-1.89680492814754e-05
-1.53291441988998e-05
-3.57477310137191e-05
-2.75757015665464e-05
-3.10522926081622e-05
-4.00191704385665e-05
-7.48081581219634e-06
-1.19866838581618e-06
-3.91553234391671e-05
-4.14466127513544e-05
-4.4131746540814e-05
-1.4969819578541e-05
-3.14254840189548e-05
-4.60757346279378e-06
-2.90785889592122e-05
-3.20842592885937e-05
-9.08602402338708e-06
-2.75382598404309e-05
-3.28204291663519e-05
-2.17550909579184e-05
-2.89487141486799e-05
-3.28214481914741e-05
-1.92602207827669e-05
-4.0300922772302e-05
-2.19741393374764e-05
-2.71453571278751e-06
-8.4630745337861e-06
-2.01146665317329e-05
-2.53816447259438e-05
-3.26219483215122e-05
-3.26057502378974e-05
-4.67147749819231e-05
-9.81508329161534e-06
-3.96355461652724e-05
-5.0562349451694e-05
-3.62967097534639e-05
-3.31121854724498e-06
-1.29708322714224e-05
-1.3099454857293e-05
-1.16408249953691e-05
-1.80838894825578e-05
-5.88227447538379e-05
-4.40428211490676e-05
-3.92477606121066e-05
-3.39475186745975e-05
-4.6461775782138e-05
-4.51730559469449e-05
-3.80725614511797e-05
-6.08032012599098e-05
-7.54848380559024e-06
-2.72580709401471e-05
-1.85058672925612e-05
-3.64543292434166e-06
-4.15315219992976e-05
-4.54423201141542e-05
-3.33418913409285e-05
-1.81885852430901e-05
-2.33458258588351e-05
-4.88893832173911e-05
-2.63651486773209e-05
-5.25076934240711e-05
-9.3146344285323e-06
-3.76247753863098e-05
-5.01474500153221e-05
-3.79153124150896e-05
-5.74469509384615e-06
-1.59225951539967e-05
-4.7542030813308e-05
-3.57577312885078e-05
-3.10833151886127e-05
-3.24656155978915e-05
-3.15446244049734e-05
-3.94243767092071e-05
-3.82512873660298e-05
-2.68924881932051e-05
-2.36011086996201e-05
-1.4091619595956e-05
-1.86778217253816e-05
-2.90335333353414e-05
-6.12632833770973e-05
-2.34078606084641e-05
-1.09662543588631e-05
1.55235333362678e-06
8.16038850086225e-06
-3.35795010383314e-05
-4.0303884827912e-05
-9.35061526278325e-06
-3.59824784700893e-05
-2.55430921430354e-05
-1.59405877801447e-05
-2.6484768671641e-05
-2.93775330842586e-05
-3.982448511831e-05
-6.08615871001627e-05
-3.80396408934042e-05
-6.20526685782808e-06
-7.85986784748315e-06
-4.18619202573398e-05
-5.1333421969281e-05
-5.80681861646083e-05
-4.42612339484237e-05
-2.19356355459304e-05
-8.98669073361136e-06
-4.94037388964878e-05
-3.83702359838861e-05
-3.86010307568552e-05
4.05607206459633e-08
-1.5250755836626e-05
-1.68547540093683e-05
-3.25119395269151e-05
-3.28722626935789e-05
-3.81491586738223e-05
-3.26418958247607e-05
-1.45095480921761e-05
-2.85770906242155e-05
-3.86160346679263e-05
-3.49127303156677e-05
-1.68887845773458e-05
-7.11619501270263e-06
-2.7462882016985e-05
-1.14096562662797e-05
-6.07191261279102e-05
-3.25701670004907e-05
-2.02221750465751e-05
-4.58907764141465e-05
-1.63368399700994e-05
-1.85189237106572e-05
-3.28399897209523e-05
-3.42303305894599e-05
2.58742438034566e-06
-1.27670217728594e-05
-3.04732136643569e-06
-1.11182401227053e-05
-1.67104232393185e-05
-3.2470006500115e-05
-2.92884681430423e-05
-2.67533549585684e-05
-4.60097101178343e-05
-3.32676904168437e-05
-2.05184511666011e-05
-1.32300736997951e-05
-2.18093261552703e-05
-3.54178638694468e-05
-4.48884730824787e-05
-2.46086560145525e-05
-4.72913486805523e-06
-3.96109927518949e-06
-7.0978179103474e-05
-3.86658140939888e-05
-5.39646517086376e-06
-1.75550775544756e-05
-3.46056116509603e-05
-2.36242740813417e-05
-2.38775694740657e-05
-3.47768954356454e-05
-1.97727932365865e-05
-2.10288915932766e-05
-2.85592618821302e-05
-2.43162073833882e-05
-8.374791242951e-06
-2.12093268696085e-05
-4.44269089113152e-05
-2.37045547091098e-05
-3.56033015846916e-05
-2.07595377679988e-06
-2.955921407185e-05
-3.15670599539666e-05
-2.89512482574126e-05
-1.45443385112732e-05
-1.2985785211943e-05
-3.26300600791072e-05
-3.29026557535894e-05
-2.00351247559641e-05
-2.43972305504937e-05
-3.94567041998559e-05
-3.64178955941139e-05
-9.5418454728174e-06
-4.77927433668557e-06
-2.24877219480798e-05
-1.16593641913536e-05
-1.82422261259023e-05
-2.23681981421715e-05
-5.59187817115832e-05
-3.68049635974812e-06
-4.31220262332017e-05
-1.64400294582917e-05
-2.37268968278985e-05
-3.05896913130695e-05
-3.5109542599843e-05
-3.50522029945542e-05
-4.33346828482167e-05
-3.61508816164526e-05
-5.99690646732748e-05
-3.20831841315308e-05
-2.19394129156069e-05
-3.68318321041995e-05
-2.32814824525945e-05
-5.07986074907714e-05
-4.45976236777814e-05
-1.55945690863176e-05
-5.17422420944574e-05
-4.95616549120214e-06
5.4666134826922e-07
-2.5230392288447e-05
-1.65239942797038e-05
-3.79274062214899e-05
-3.73819700948981e-05
-2.86075118974678e-05
-3.41334675030033e-05
-3.02183755144677e-05
-3.38100367121212e-05
-4.44761345626788e-06
-7.17539217530696e-06
-2.10252358460815e-05
-2.55474167947019e-05
-2.27274126022655e-05
-1.75922632119145e-05
-1.58509406739919e-05
-3.62603497653526e-05
-4.41285054317617e-05
-5.86220756541925e-06
-2.77801425702114e-05
-2.08240559535502e-05
-3.73604276786175e-05
-5.274145242067e-05
1.08574497176752e-07
-3.83835817607849e-05
-1.738425034394e-05
-3.29856045308554e-05
-2.50410712541803e-05
-3.48048545124533e-05
-3.75192867426261e-05
-6.4879681530677e-05
-3.64782244076457e-05
-4.0110543139365e-05
-4.64235718486842e-05
-3.55931940043578e-05
-3.36561452749337e-05
-1.26895145487889e-05
-3.44148773329477e-05
-2.8302537326063e-05
-4.48880761281464e-05
-1.92645186927454e-05
-3.35549697289982e-05
-5.89445348714301e-05
-3.26108593230734e-05
-3.95896346857064e-05
-1.34414136785484e-05
-2.21395626583777e-05
-1.07441258403911e-05
-3.77111853872385e-05
-4.72072540527153e-05
-1.92325139353797e-05
-4.77714445510448e-05
-3.36906801104659e-05
-2.29584264566472e-05
-1.7801462198625e-05
-1.39818814738494e-05
-6.46364925452057e-05
-1.11968443937067e-05
6.32692593957341e-06
-3.33959637801766e-05
-4.16775659616352e-06
-8.0317758246484e-06
-3.70985119166973e-05
-2.62587473752389e-05
-3.16596389447784e-05
-2.75272650330498e-05
-1.68648801728495e-05
-2.51319573495237e-05
-4.48967757450191e-05
-3.425356353827e-05
-2.93075476049816e-05
-4.28807857437217e-05
-2.31600230026484e-05
-5.52376107514316e-05
-4.79551723774755e-06
-3.95895262287236e-05
-1.84500884866319e-05
-2.93146103331901e-05
-4.62886132885634e-06
-3.00204055486387e-05
-2.53286914846367e-05
-3.88324412977256e-05
-1.91431301883984e-05
-3.32308696738484e-05
-1.98741674081763e-05
-2.9438424573547e-05
-2.07644171751301e-05
-2.68579196760297e-05
-4.43687824853263e-05
-2.11447100339867e-05
-3.47786868836735e-05
-2.25733693939424e-05
-1.75632695760149e-05
-2.37749663605613e-05
-3.55510708291815e-05
-1.47239396681301e-05
-5.45734099220576e-05
-3.61115787850477e-05
-6.44253388694481e-05
-2.40766579189658e-05
-3.07553141682483e-05
-2.22163292165701e-05
-2.97110817306415e-05
-2.82204424692444e-05
6.07200756908535e-06
-1.65727157446814e-06
-9.84979622303202e-06
-2.72757081725968e-05
-5.16800266703946e-05
-6.23999038617875e-07
-5.26741151859247e-06
-4.92873471538809e-05
-1.71027634924282e-05
-3.16449261023889e-05
7.62920872651278e-06
-4.7102014405915e-05
-1.36595574590403e-06
-5.51104621200541e-05
-1.37554260317375e-05
-3.71958035226063e-05
-6.45266291774852e-06
1.0291932404724e-06
-4.41897695736608e-07
-8.08849316387869e-07
-1.52514012605889e-05
-3.80419080108576e-05
-5.76740752778957e-06
-4.68569978074025e-06
-2.20601183726e-05
-1.95424502746976e-05
-4.1347025518058e-05
-2.37381317378248e-05
-2.86763962651823e-05
-3.39039441312186e-05
-3.38109469565543e-05
-5.99112798836949e-05
-3.31901139101657e-05
-1.72997935007974e-05
-3.06291186312687e-05
-3.36305745523685e-05
-1.24654827784454e-05
-3.27077275664366e-05
-1.67125137202342e-05
-6.48844791829384e-05
-4.35131413538636e-06
-4.4877993269761e-05
-1.46368571682943e-05
1.66840530147045e-05
-3.70333181911672e-06
-2.88908666406718e-05
5.24258900095505e-08
-3.10150127075762e-05
-4.00332194043933e-05
-2.91512037573217e-05
-4.0265226738448e-05
-5.45695528065828e-05
-4.20798451561189e-05
-1.12635932228413e-05
-2.26559907952011e-05
-3.92786893961471e-05
-1.48886374259102e-05
-2.71501296677007e-05
-2.74300660782894e-05
-3.241608814947e-05
-2.69613021888269e-05
-2.57094898936879e-05
-2.50892740770034e-05
-4.3354868215075e-05
-4.48888343120973e-05
-2.1416093153222e-05
-4.72573547859856e-05
-4.20878142319636e-05
-1.096648240077e-05
-1.91704591236646e-05
-8.87778914695189e-06
-2.06462425201956e-05
-8.80715535674886e-06
-2.08046483126433e-05
-3.47286202675766e-05
-2.30041438517706e-05
-6.09878495140371e-06
-4.86586977178641e-05
-2.27685258931913e-05
-3.68610460991798e-05
-3.86833951267527e-05
-4.49470999624248e-05
-3.93226336596887e-05
-5.50003482056949e-05
-5.07058423196907e-05
-1.07273429565261e-05
-1.20608085672467e-05
-2.29757980015918e-05
-2.03973100834303e-05
-2.77082478322411e-05
3.19347045709691e-06
-9.50291776304999e-06
-3.18962466446354e-05
-5.13338298428277e-05
3.31166931045095e-07
-2.27120974371089e-05
-1.53845235492425e-05
-2.39786832212586e-05
-4.69033128570622e-05
-3.15980845163705e-05
-1.68187443268286e-05
-3.06275239349519e-05
-1.04979500162955e-05
-5.29645349331526e-05
-4.35292569868363e-05
-1.61639199437991e-05
-2.41114861425559e-05
-2.69199004161935e-05
-3.75386116370388e-05
-2.79134330051672e-05
-3.20794387643991e-05
-5.45482963769167e-06
-1.03491652473208e-05
-1.32075564340582e-05
-1.86973507042669e-05
-2.54560369510087e-05
-1.99291557044443e-05
-1.17743528860319e-05
-1.98178750967815e-05
-2.26978119891877e-05
-5.86322567776417e-06
-2.74679501473653e-05
-1.97560297164491e-05
-5.78337139378904e-05
-1.91106129873922e-05
-4.56802781867338e-05
-1.22960705163248e-06
-3.79035459086529e-05
-2.87344260214787e-05
5.76733172721462e-06
-5.45792537386163e-06
-4.25443801633765e-05
-2.22792014933318e-05
-2.39535535570485e-05
-7.55265075810259e-07
-2.11996408005013e-05
-4.51774651028164e-05
-2.08132435022535e-05
-1.73486411912586e-05
-1.91670218076129e-05
-1.3281521497656e-05
-2.94886330123475e-05
-3.92473882762924e-05
-2.80521988055696e-05
-1.60224265255657e-05
-1.8444891257733e-05
-3.33544217933239e-05
-3.55974037270981e-05
2.44003590378859e-05
-2.95559762879707e-05
-2.87846846242641e-05
-3.20477227726331e-05
-3.09928804752636e-05
-2.35146484220664e-05
-4.09363802537848e-05
-5.52332726977413e-05
-2.74180233735166e-05
-6.55169713277995e-06
-2.81462061811524e-05
-2.99757162799919e-05
-2.19679401558371e-05
-4.32540586343918e-05
6.78019312693936e-06
-1.01988394026863e-05
-3.49927657952711e-05
-5.18758194500883e-05
-2.32159759919797e-05
-2.88266014484397e-05
-9.2168583382564e-06
-5.84667854986126e-06
-1.95505672958739e-05
-3.72529674284901e-05
-3.48340505968204e-05
-2.23443534605684e-05
-4.5175310211891e-05
-3.58348247003475e-05
-2.04334390949376e-05
-1.19336406952434e-06
-3.81733465665233e-05
-3.32446482836817e-05
-2.38535213651273e-05
-4.28060270609415e-05
-2.3803725045015e-05
-3.6026541920202e-05
-1.02153809532599e-05
-4.90799490750051e-05
-7.54520771258528e-06
-3.6529212648059e-05
-6.54515292099994e-05
-5.08566021848804e-05
-3.68709344415073e-05
-3.1905884373618e-05
-1.2941792336958e-05
-3.62943473378705e-05
-4.12623112486705e-05
-3.2319531764112e-05
-1.31036553820061e-05
-4.40522589150703e-05
-4.93193749360652e-06
-3.99721964207973e-05
-3.25237261465292e-05
-2.58150900158011e-05
-3.1272114863241e-05
-3.15535958273012e-05
-3.5844352621414e-05
-4.69526025146784e-05
-3.34612417011305e-05
-3.84888933012635e-05
-2.37555883083521e-05
-3.0704671820017e-05
-4.40684360357338e-05
-1.6707134110945e-05
-4.30889414374856e-05
-3.62784406133152e-05
-2.53897264826557e-05
-1.62056624579111e-05
-3.44142201798346e-05
-3.63239087554198e-05
-3.93616442161118e-05
-3.32595410677121e-05
-3.38706298503333e-05
-2.43258350884188e-05
-3.35569593160787e-05
-6.44756999391492e-05
4.44781081864503e-06
-3.31011461329776e-05
-3.35979292467689e-05
-3.14158410224854e-05
-4.97345913233434e-05
-7.48374744569132e-06
-1.10798055447045e-05
-4.84165311771318e-05
-4.29338945452272e-05
-1.96333609640233e-05
-2.75429784786597e-05
-4.33930465150485e-05
-3.48546496884726e-05
-1.99483372584361e-05
-2.23670286641374e-05
-4.54214437512813e-05
-1.51485511990875e-05
-1.68897557503121e-05
-5.10778543437912e-05
-3.3392652775476e-05
-3.09282786243115e-05
-1.12913787696842e-05
-2.8911438403751e-05
-2.21486854445714e-05
-4.12157811543454e-05
-4.04050650963785e-05
-3.5913557937895e-05
-5.93142152923898e-06
-1.14357396613338e-05
-3.16529435593972e-05
-1.5695368090521e-05
-2.06804710546558e-05
-1.97851504625462e-05
-1.09146201508367e-05
-1.07392472084265e-05
-2.08004217059528e-05
-3.89131781206787e-05
6.62456294794066e-06
-2.58833602482327e-05
-2.46019288673795e-05
-1.06618497666055e-05
-2.66910283179285e-05
-5.29271843161487e-05
-1.49302800431769e-05
-3.91003579103438e-05
6.13947330965885e-06
-2.11563653915254e-05
-4.15273012999919e-05
-6.45786070848689e-06
-3.81561260255604e-06
-3.5465929696819e-05
-5.04084154571618e-05
-4.94798937613786e-06
-2.35607217450248e-05
-4.90647420398219e-05
-4.07219909978925e-05
-1.66801332207793e-05
-4.25111041890796e-05
-2.15315255604576e-05
1.64916610930419e-05
-2.54655606670553e-05
-3.44204273669739e-05
-1.29761708707312e-05
-3.53152781241078e-06
-6.09780474877114e-06
-4.29423383402618e-06
-3.88502565871907e-05
-2.1017939971319e-05
8.86053164229619e-06
-4.58908321047533e-05
-2.12376201035993e-05
-1.6981847587835e-05
-4.21323022506922e-05
-2.15158176534912e-05
-3.15646270379796e-05
-9.2618737047091e-06
4.07197404496175e-06
-1.28329495665495e-05
-4.04340495021273e-05
-2.72545739142124e-05
-1.43353143966539e-05
-2.60260315901623e-05
-4.83797252075732e-05
-1.78869932102617e-05
-3.09834039861399e-05
-3.21540605026951e-05
-3.00439297590105e-05
-3.46639015353696e-05
-2.72788564193578e-05
7.13924760934498e-06
-1.96123185689326e-05
-3.93831952290556e-05
-6.92389234560532e-06
-4.60503989400588e-05
-3.16845690673325e-05
-2.94015105958952e-05
-1.08740286819084e-06
-3.57432340473309e-05
-1.94236311475658e-05
-7.8241822963745e-06
-1.89314617991526e-06
-2.19042887989104e-05
-1.33569222043415e-05
-2.46386976165544e-05
-1.79561600330599e-05
-1.81281739441308e-05
-4.55142315573527e-05
-2.22814479450149e-05
-3.18895480912544e-05
-2.23167879634518e-05
-1.05100837536776e-07
-3.9360730200095e-05
-1.25218689651421e-05
-1.62146161658717e-05
-3.27937835568935e-05
-2.69746759452976e-05
-4.09881548765344e-05
-2.07874727189972e-05
-5.38053877378848e-05
1.03224265830365e-05
-4.19852678747035e-05
-2.07716657983697e-05
-1.41166104170195e-05
-2.48508017224651e-05
-8.09962211725023e-06
-2.39973734997001e-05
-6.61597307751314e-07
-1.94682651918275e-05
-3.44513468962573e-05
-5.15273328593963e-05
-4.20108603976126e-05
-3.85267495468812e-06
-3.04069083968043e-05
4.62636588596085e-06
-1.93748258497708e-05
-3.44267123215193e-05
-3.61805690254928e-05
-3.46221135839645e-05
-2.27598928557647e-05
-4.14266287577903e-05
-1.06716191965414e-05
-4.15506611107882e-05
1.73719745772015e-05
-3.98036813300224e-05
-4.56223461588063e-05
-4.20031024035048e-05
-7.70055298007901e-06
-4.02146654496643e-05
2.72504666864303e-06
-2.29256040440271e-05
5.91187725603249e-06
-1.51872694824241e-05
-3.29583276902324e-05
-2.9139053269594e-06
-5.83595722483693e-05
-3.10568682927792e-05
-4.14966945130078e-05
7.58539209930508e-06
-1.44776049573264e-05
-6.0574035124584e-06
-3.43847592128202e-05
-2.17432419652776e-05
-2.26303851781501e-05
-6.96360769282103e-05
-8.13413223747009e-07
-5.15128492361713e-06
-3.12305548736252e-05
-3.98794967709295e-05
-1.13565718508843e-07
-3.32506603963632e-06
-1.51402925379036e-05
-3.31554602138856e-05
