# Supplementary material for: Research on computational propagation and identification of mine microseismic signals based on deep learning
Source: PLoS One. 2025 Oct 22;20(10):e0334641. doi: 10.1371/journal.pone.0334641 (PMC12543183; doi:10.1371/journal.pone.0334641)
Supplement: S8 Data — (ZIP) [file pone.0334641.s008.zip › 000100900002746.xlsx_0.txt_24.txt.txt]

-1.67685677132694e-05
-4.12049445783131e-05
-1.97665123647487e-05
-2.76811779955195e-05
-5.59183484728846e-06
-9.21817394614949e-06
-1.96537258353627e-05
-3.08771877362822e-05
-2.22956509504749e-05
-4.00090273725701e-05
-2.1922366333924e-05
-2.73496479209686e-05
-5.72181027642638e-06
-2.9130368403136e-05
-3.30387344251085e-05
-4.67751015583183e-05
-1.83827011447819e-05
-1.97462781305907e-05
-3.48470930332794e-05
-1.93230456710064e-05
-4.15798929072312e-05
-1.86056005452397e-05
-2.50986044945731e-05
-3.38617704839545e-05
-1.68380223256476e-05
-5.23042573098178e-06
-4.95795401666437e-05
-2.70737189735263e-05
-1.97925511564788e-05
-2.70934969817648e-05
-1.64396667375475e-05
-1.87764136585701e-05
-8.45408381471526e-07
-3.49979964131227e-05
-2.99193118151224e-05
-3.9140968560292e-05
-4.59149529889783e-05
-1.04102234993169e-05
-3.11042703388298e-05
-2.70810599774349e-05
-1.66965746220048e-05
-5.08058311514559e-05
-4.87558539630408e-05
-3.57650984788668e-05
-3.76344437006676e-05
-2.67097366020164e-05
-5.11326795163687e-05
-1.3381887326924e-05
-2.85149294847997e-05
-4.45699560910241e-05
-2.3296761278661e-05
1.52809354478104e-05
-2.92279621960156e-05
-3.48086910391783e-05
-3.09368092681229e-05
-4.13945455587516e-06
-2.90292093108893e-05
-7.06285714841016e-06
-1.81496877656184e-05
-2.21249615631057e-05
-1.6134601974058e-05
-4.88522645632288e-05
-2.91720548287167e-05
-2.40154607533652e-05
-1.30741778906419e-05
-4.41763617743461e-05
-2.99039058217143e-05
-3.7065956990083e-05
-3.94737003628269e-05
-4.35477533834149e-05
-1.71168170079828e-05
-2.80721156045106e-05
1.04512682177832e-05
-5.45252436059442e-05
-4.93553579988435e-05
-3.80436573047339e-05
-2.31048163242395e-05
-2.81387985376134e-05
-4.95375888246078e-05
-1.06160313023975e-05
-2.5712338860883e-05
-2.29332633928319e-05
-4.54132545943013e-05
-3.44936103935676e-05
-1.98825617702737e-05
-1.2786154859753e-05
-3.87680346779748e-05
-1.82759325596217e-05
-2.56659909258673e-05
-1.96673723297272e-05
-2.84749599333163e-05
-3.00939869158077e-05
-3.57064007086927e-05
-6.52992802161046e-05
-5.83041203494538e-05
-1.63006243603916e-05
-3.8459109386518e-05
-4.5010066119252e-05
-4.33588770853558e-05
-2.34937451812831e-05
-1.13800203509984e-05
-2.86862139828645e-05
-2.6572075583111e-05
-2.57821062461608e-05
-2.5221893968379e-05
-4.80837175143202e-05
-4.8396294044178e-06
-2.26446834269034e-05
-3.2583706029453e-05
-3.26344186754637e-05
-1.87967536923885e-05
-2.12664751094571e-05
-3.44752081269147e-05
-5.86656731608004e-06
6.96298458244566e-06
4.09902804920587e-06
-3.64220418911907e-05
-1.28502923213669e-05
-2.32528910770702e-05
-3.32452705518703e-05
-1.34929426260309e-05
-1.20582900562006e-05
-2.10959976239235e-05
-6.96154115876495e-05
-4.59016117235364e-05
-3.91339982030882e-05
-3.11779061015249e-05
-3.31257221738757e-05
-2.81524228399304e-05
-8.28613513562667e-05
-2.99760707746762e-05
-5.05125436132468e-05
3.82681147450442e-06
-4.65403975103611e-05
3.02117102266255e-06
-2.94656113846202e-05
-4.10684075212376e-05
-2.34387945759853e-05
-2.79200774169999e-05
-4.19703196427565e-05
-3.70930331607041e-05
-3.05348352364649e-05
-3.3530396628793e-05
-1.98290089848259e-05
1.7081862036801e-05
-5.87550150820025e-05
-4.66150731424358e-05
-2.76231603257588e-05
-2.869743020896e-05
-2.58553848562932e-05
-4.2979981955862e-05
-2.67507801384205e-05
-2.57155541802899e-05
-1.40591460706267e-05
-3.47370879942915e-05
-3.35868550066024e-05
-3.77022766447994e-05
-5.54670709076847e-05
-1.69907260610014e-05
-1.59064245614412e-05
-1.79806428875814e-05
-3.14833094703711e-05
-1.3511162587568e-05
1.34946634510257e-06
-2.57040416765015e-05
-5.70504169580684e-05
-3.3475377967857e-05
-5.27485658704356e-05
-4.94533939611905e-05
-3.80599007753269e-05
-4.25988764935295e-05
-2.65409379746235e-05
-4.92432968877123e-05
-1.91392520510723e-05
-2.00124817791935e-05
-1.75844515468514e-05
-4.66904201496075e-05
-1.72491184624699e-05
-3.97334976213391e-05
-2.6399028949286e-05
-4.21023661737439e-05
1.37946839048259e-05
-2.66463033509918e-05
-2.80803664454685e-05
-2.62290759465112e-05
-2.88125721920465e-05
-3.24918190073595e-05
-5.50714906390945e-05
-4.67381363740052e-05
-4.91402261538593e-05
-2.25161526079335e-05
-1.27821532950944e-05
-2.92658251279108e-05
-5.41835269774992e-05
8.56673326113652e-07
-3.63758849795898e-05
-2.93965359383798e-05
-1.70843858226515e-05
-3.36343851134582e-05
-1.96804045342378e-05
-3.09437934254643e-05
-5.96666297351265e-06
-1.59042080258291e-05
-1.07510802654812e-05
-2.94605235779022e-05
-7.4446454771142e-06
1.41973429344765e-05
-2.84648929992131e-05
2.6616497296799e-06
-9.00085946440532e-06
-2.61996496145131e-05
-2.22405038456079e-05
-3.32768993190608e-05
-9.04739728323143e-06
-1.64401202404361e-05
-2.08403962699581e-05
-2.51399852300757e-05
-5.97319230719969e-05
-4.0902729277594e-05
-3.70299521068619e-05
-1.31511595918431e-05
-2.88168251982258e-05
-1.8552806337001e-05
-6.92172165736708e-06
-3.59791530171691e-05
-3.46213560602019e-05
-4.51183760864919e-05
-1.17423250332803e-05
-4.37464997485218e-05
-5.10856739270845e-05
-3.33676423310233e-05
-5.83779583639842e-05
-2.44126826897758e-05
4.73345931046361e-06
-8.28077820299464e-06
-1.49302643501643e-05
-3.72864275942137e-05
-6.98287622487928e-05
-2.37178041362327e-05
-3.02763367532495e-05
-3.45857844160128e-05
-1.3676654121675e-05
-2.61159517446932e-05
2.38889081847492e-05
-3.64735709252431e-05
-3.3231209714293e-05
-4.04253213008197e-05
-3.0947451817557e-05
-5.99637682028004e-05
-3.03404805266129e-05
-1.49896885342147e-05
1.00257833908544e-05
-5.11101953812778e-05
-3.15429938684098e-06
-6.24623255634674e-05
-2.26160270165601e-05
-1.74446014048009e-05
-3.05017071192643e-05
-4.45762778024194e-05
-2.41039274034771e-05
-2.57212094229888e-05
-5.36359433227101e-05
-2.21586753444252e-05
-1.87519455405078e-05
-3.58668344642083e-05
-1.63063600837099e-05
-1.92100263495783e-05
3.59201100545579e-06
-2.63536290487718e-05
-3.89652537723721e-06
-2.20002785788349e-05
-2.75148434573151e-05
-2.82757171159983e-05
-2.13929035821374e-05
-5.10481403632413e-05
-3.56099081298412e-05
-2.21342610312709e-05
-2.36178390056251e-05
-1.9854094331206e-05
-2.56172493110371e-05
-2.90795513750908e-05
-2.90516982953101e-06
-4.43323376860582e-05
-2.8629728672571e-05
-2.38947096162889e-05
-2.52455914220697e-05
-2.50981981408299e-05
-3.44745059948317e-05
3.7677082831584e-06
3.28376588291856e-06
-4.21579823324287e-05
-5.13185957126754e-05
-3.32703176900917e-05
-3.87663824188407e-05
-4.9129999080576e-05
-2.87910542924326e-05
-4.53431767268737e-05
-2.81207851572044e-05
-3.67549897791924e-05
-3.85410712693417e-05
-4.21127532624714e-05
-2.73848911188468e-05
-2.47362964294634e-05
-4.69525008266989e-05
-2.53112611654141e-05
-3.50072284481723e-05
-1.034283027779e-05
-1.83729661015139e-05
-4.7100597115676e-05
-3.14015798331621e-05
-1.61834454287372e-05
-2.28947644679664e-05
-1.61747295163948e-05
5.88099172379865e-06
-2.65246800963981e-05
-3.00377738383199e-05
-3.42124294155426e-05
-1.07263224994262e-05
-4.75286909292062e-05
-3.05697530589468e-05
-5.69849888029508e-05
-3.4279747537123e-05
-2.66294206768461e-05
-5.39088491439132e-05
-2.62297496660376e-05
-3.33071073545923e-05
-2.40717167478919e-05
-2.52974152577984e-05
-2.20345324883602e-05
-4.217520558467e-05
-3.62984489799041e-05
-2.7863172944302e-05
-4.30986627844812e-06
5.78465470017319e-06
-1.29419714305049e-05
-5.86216298330979e-06
-3.41119252547165e-05
-2.93811422323922e-05
-3.0336926379705e-05
-2.80489974499152e-05
-3.27850981668873e-05
9.44934528735889e-06
-3.61812750256335e-06
-2.24925255565857e-05
-4.55580192688158e-05
-1.46419356109873e-05
-4.31707327693859e-05
-3.20254514707463e-05
-1.73655886549362e-05
-1.43897981641224e-05
-4.3904995528934e-05
-2.37108792421026e-05
-3.56796905630198e-05
-4.14582690975009e-05
-1.18135868313305e-05
-1.87688523300093e-05
-2.83199978987219e-05
-3.56459278683133e-05
-3.03864824194058e-05
-1.86232643898606e-05
-4.71553242475224e-05
-7.90465520049956e-06
-7.08987806851991e-05
-1.39689319081333e-05
-2.38273071205784e-05
-3.79867659199969e-05
-3.45742434374796e-05
-4.32979943354581e-05
-1.50605805887921e-05
1.4342997287418e-05
-2.30999032775815e-05
-4.16110019977138e-05
-4.90883908487208e-05
-4.4689285815004e-05
-2.2121046899051e-05
-1.26097767017276e-05
-3.09088713890399e-05
1.64328761534447e-05
-4.54954853589197e-06
-4.30557847845143e-05
-1.81935717430677e-05
-2.60097118524046e-05
-1.24060239788482e-05
-5.55723084288665e-05
-2.1613482101158e-05
-4.04501207500972e-05
-4.58197167989461e-05
-1.44174804935461e-05
-1.9016174793873e-05
-1.95054339260982e-05
-5.09496880361587e-05
-1.74838413576562e-05
-4.10332084895153e-05
-5.93392051485041e-06
-3.11870887559762e-05
-1.13911209679564e-05
-5.93656477086468e-05
-4.18556635246612e-05
-4.63140953930199e-05
-1.53756740807877e-05
-3.15754581528968e-05
-2.65398902890022e-05
-3.56220972240999e-05
-2.13627420197684e-05
-7.17471391999103e-05
-3.575130782142e-05
-2.2416028532141e-05
-2.43793233206659e-05
-7.33225165974789e-05
-4.14310018704448e-05
-2.81124482063885e-05
-2.37675804470791e-05
-1.10022048978313e-05
-4.52762276658241e-05
-4.08859951023262e-06
-4.16849826939503e-05
-5.03457691828537e-05
-2.37857360009402e-05
-1.57299149524712e-05
-3.13634919714803e-05
-2.68819824075851e-05
-4.91774889502978e-05
-3.33229371225313e-05
-2.3154580703478e-05
-9.89926890931948e-07
-4.12866101221995e-05
-1.33380802848168e-05
-4.00535237990789e-05
-3.29061791392358e-06
-1.8338861756683e-05
-3.09766353649191e-05
-9.19127483747679e-06
-3.82617531020964e-06
-3.52288150190741e-05
-4.28178690425166e-05
-4.4828040813698e-05
6.088561406168e-06
-3.57247387678616e-05
-3.54909690429601e-05
-2.63907868511227e-05
-3.76503493383816e-05
-2.49155505728701e-05
-3.30710520122621e-05
-4.46335824137539e-05
-1.10747147297579e-05
-9.30041557889708e-06
-3.3761225473284e-05
-4.74114326402328e-05
1.80240402371688e-06
-2.38067543824215e-05
-4.98500616505772e-05
-1.8822414859786e-05
-2.35164713373571e-05
-1.66724526485058e-05
-3.52979892250671e-05
-1.0712452304663e-05
1.3039842882012e-06
-1.97018365286153e-05
-1.87910703523723e-05
-2.05411618000618e-05
-1.34731528649712e-05
-2.48854029839721e-05
3.20549750469621e-06
-6.3779612278619e-05
-5.92656779282911e-05
-4.91460760453167e-05
-3.41051605014274e-05
-3.78683005032159e-05
-2.85608907134174e-05
-1.67763032368514e-05
-9.09595826947345e-07
-1.75723022904237e-05
-1.92697779954785e-05
-4.48348914761606e-05
-1.61065203233046e-05
-2.07751755444924e-05
-4.46648403333449e-05
-5.29499760420248e-05
-3.87033171199972e-05
-9.3612465417156e-06
-4.34464588853295e-05
-3.97517345895218e-05
-5.17468178034834e-05
-1.4592622913427e-05
-2.12166553763756e-05
-4.46607270177575e-05
-1.95565659622627e-05
-3.09225938897998e-05
-9.72056717486026e-06
-1.72048983584999e-05
1.60156696823517e-05
-3.75717986139433e-05
-3.66769375544389e-05
-3.5232510999425e-05
-4.7536438135229e-05
-1.01648212813992e-05
-2.19885252721179e-05
-3.87503755397046e-06
-3.73793965676586e-05
-2.79595814782996e-05
-1.40893253950387e-05
-2.27392133056012e-05
-1.91498120618658e-05
-3.54286800037724e-05
-2.61059253215571e-05
-2.89948299178486e-05
-5.21281260008143e-05
-3.27515103824702e-05
-1.54355304764231e-05
-7.58480596697892e-05
-1.77409350538359e-05
-4.74315565718744e-05
-4.31312557550623e-05
-1.85470671269132e-05
-1.4225998275668e-05
-3.25077706688611e-05
-4.39117149387294e-05
-4.01206266803584e-05
-3.07109496709399e-05
-2.00137922767965e-05
-2.6613733722633e-05
-2.29265279280847e-05
-3.5726783295482e-05
-3.19489832619148e-05
1.46221983043189e-05
-1.96178639819214e-05
-1.81091989422463e-05
-4.64345332410082e-05
8.91323407046766e-06
-3.45014976450161e-05
-4.4508868555331e-05
-2.52185691328915e-05
-4.93389463964186e-05
-4.10968061901798e-05
-6.21808036565863e-06
-4.5947852242435e-05
-5.02256538873334e-05
3.565567808657e-06
-3.77851580038157e-05
-2.03385442169918e-05
-7.96517111072762e-06
2.19368199355381e-06
-1.82673087151742e-05
-4.89802868027478e-05
-2.47539757602069e-05
-2.33757156768497e-05
-2.77148064688072e-05
-4.79708386151222e-05
-5.33077392092905e-05
-2.25836286485346e-05
-3.22566161444388e-05
-4.96329997950788e-05
-1.41216357434825e-05
-2.51428866260689e-05
-1.12252308396946e-05
-4.44747795656791e-05
-3.23972057496269e-05
-1.2601643456184e-05
-3.21478845694503e-05
-3.30000936753511e-05
-2.65134889309076e-05
-6.45343639642961e-06
-2.2168789279724e-05
-3.24176056382878e-05
-3.75646625562782e-05
-4.44101180107777e-05
-4.95429171189448e-05
-3.59915270231086e-05
-2.33343869240218e-05
-1.24503612041155e-05
-3.24790003266504e-05
-5.48226633513303e-05
-3.32496077505054e-05
-4.12284421672096e-05
-3.99700269759178e-05
-5.04174579263758e-05
-2.58122911948451e-05
-2.67463315555763e-05
-8.38012318393923e-06
-6.20489836779726e-05
-1.38720297594115e-05
-1.68226136300587e-05
-3.268685681212e-05
-3.84825154366401e-05
-4.97868858268715e-05
1.56139101581936e-05
-4.56501962782084e-05
-2.92504992678464e-05
-4.78111316964896e-05
-4.10005109196858e-05
-3.69180964028461e-05
-4.65769707838606e-05
-2.33012467407884e-05
-9.67397944290401e-06
-5.52606470505687e-05
-4.20815046480081e-05
-1.59486048039395e-05
4.29444896363771e-06
-3.69262032870447e-05
-2.93604063252356e-05
-5.17405388109335e-05
-5.25908463023329e-06
-2.9410915691915e-05
-5.75257582788719e-05
7.1494991151814e-06
-1.55029103360289e-06
-5.17134103602772e-05
-3.30071326491165e-06
-2.90867915850958e-05
-3.84983478426117e-05
-4.47546264677677e-05
-1.63764785873716e-05
-2.3569973290633e-05
-3.93623991956182e-05
-2.55832547548415e-05
-3.16398326073401e-05
-5.22227902800696e-05
-3.3302953343992e-05
-3.02870324929524e-05
-2.71030695755612e-05
-4.89920554160311e-05
-3.04761568417954e-05
-4.06364877676997e-05
-3.43429190782991e-05
-5.35839130910682e-05
-7.30475867428526e-06
-3.66022680274386e-05
-2.18792846912687e-05
-5.78743171196201e-06
-5.4365682756336e-05
-2.00883179241655e-05
-5.47732641150967e-05
-4.17852044216187e-05
-8.97785370759212e-08
-9.53449499475079e-06
-1.47532882550759e-05
-3.07112110167764e-05
-4.39732765737066e-05
-1.36818078945866e-05
-1.8408110261108e-05
-1.4690124104363e-05
-1.16874880000485e-05
-6.12622158793256e-06
-4.34543926250978e-05
-3.48104795420072e-05
-3.6658835413989e-05
-3.57176499080875e-05
-1.24020669007679e-05
-4.92893227122007e-05
-3.21403174829594e-05
-1.34709770835346e-05
-5.54302491360744e-05
-4.48161742330698e-05
-3.30426127273933e-05
-3.39859909753118e-05
-4.55578474365362e-05
-3.37051857155258e-05
-6.5932605468707e-05
-4.3177202172156e-05
-3.9101256723446e-05
-9.68717098048286e-06
-4.51458856393562e-05
-3.55949491609885e-05
-2.13900044817205e-05
-3.0527402525408e-05
1.17970902884272e-06
8.75137315402692e-06
-9.76712513667693e-06
-5.06558837469451e-05
-1.99400381693583e-05
-4.976618736072e-05
-4.15120927174926e-05
-2.63062783731279e-05
-4.73240304212675e-05
-1.60549244835288e-05
-3.03420690190822e-05
-6.08261930542494e-05
-2.54034395991588e-05
-1.16945552428753e-05
-2.21977431593722e-06
-2.77797338860451e-05
-4.70896982046747e-05
-1.99140888741507e-05
-3.25976287628811e-05
-1.82309580535189e-05
-4.52763890717965e-05
-6.46595143369506e-05
-2.20550669807338e-05
-4.16341169579084e-05
-3.37174782936698e-05
-2.45755760045455e-05
-1.62481374164684e-05
-1.66372781222487e-05
-3.64081377541634e-05
-3.30906946608904e-06
-3.25424397454333e-05
-2.71161194863549e-06
-1.06710944231619e-05
-2.55911126166207e-05
3.81474627422591e-06
-2.41607023365783e-05
-2.05812705563355e-05
-3.39436576296026e-05
-3.41014129598484e-05
-3.68919068981388e-05
-3.74402564699584e-05
-2.96900571614619e-05
-4.88908719231576e-05
-4.61483039495806e-05
-2.89014645554712e-05
-5.02293828109273e-05
1.47420744551923e-06
-1.35404909657145e-05
9.8446186608544e-06
-2.05027980889732e-05
-2.21976766377157e-05
-1.97752660491326e-05
-1.59729539353298e-05
-1.48098251484925e-05
-2.62511240867377e-05
-4.49764020390394e-05
1.2771506135757e-06
-1.26526484047453e-05
-3.34577156518546e-05
-1.7916240183879e-05
5.83348295995455e-06
-2.48008645970914e-05
-4.47969267134722e-05
-9.16554937748231e-06
-1.77874154342729e-05
-3.42663222072515e-05
-3.30577024409775e-05
-3.23533408753695e-05
-1.77428095360229e-05
-2.32246274565899e-05
-7.70433333599691e-06
-2.41801808140973e-05
-1.08874646440369e-05
-6.4580889663627e-05
-1.67146456622102e-05
-4.96172429774469e-05
1.08986648473986e-05
-6.05583643941421e-06
-5.02127235365132e-05
-2.11839359960104e-05
-2.03454650908535e-05
-1.57107527588536e-05
-2.02367829755732e-05
-5.23661561761228e-05
-3.31876085732132e-05
-2.01466375708824e-05
-3.81929709134866e-05
-2.3874502830869e-05
-4.58280976715654e-05
-3.59012165367894e-05
-5.00316960693657e-05
-4.58236377071365e-05
-3.89044447635011e-05
-3.99694180553229e-05
-3.19351740225661e-05
-5.59966713571127e-05
-4.79550764154009e-05
-8.58513944676818e-06
-4.07847543367818e-05
-3.06319059376616e-05
-1.20369648013462e-05
-3.53188686069621e-05
-1.51270067095514e-05
-4.63878910542366e-06
-3.64284029952048e-05
-4.0824045194346e-05
-5.98244815278054e-05
-4.16162233931001e-05
-3.23156118022185e-05
-5.29167457408097e-05
-2.8170624648472e-05
-3.48837516597216e-05
-2.15051447914972e-05
-9.31796868574996e-06
-3.61805871392576e-05
-5.13542111675977e-05
-3.10326241201636e-05
-3.61927772876756e-05
-2.17806986701011e-05
-4.68462639748366e-05
-2.81369424286019e-05
-2.72560934457955e-05
-2.90256977152222e-05
-2.38031046128757e-05
-2.09875703562335e-05
-2.06875882519227e-05
-2.78056484112927e-05
-2.27495733777713e-05
-3.20234579793077e-05
-3.45224083360745e-05
-2.27451169923387e-05
-2.37967627822411e-05
-5.91387157783471e-05
-8.12751876804217e-07
-1.78540068344029e-05
-2.74602075743262e-05
-5.96107019657749e-05
-4.77808590715108e-06
-9.48110519142221e-06
-3.39810933715509e-05
-2.97156709515376e-05
-1.35072101001117e-05
-5.52823906188186e-05
-2.4701512992836e-05
-1.70244154704289e-05
-3.15816432831117e-05
-5.35150464825439e-05
-2.22439477668549e-05
-1.26536136597531e-05
-3.03639757365236e-05
-8.80147254945245e-06
-3.53780655337255e-05
-1.00301841164601e-05
-3.4181183732877e-05
-3.26846379273854e-05
-5.63954744714731e-05
-3.34515468650604e-05
-4.21909374729721e-05
-4.17470507842768e-05
-6.34276587989873e-06
-2.52977863717768e-05
-3.67487652822792e-05
-2.14796727407106e-05
-4.41871491710361e-05
-1.22102394847363e-05
-1.79353500958975e-05
-2.96009053722278e-05
-4.72316457201717e-05
-3.05344739078094e-05
-3.21399338025009e-06
-3.30713099030561e-05
-3.44259116409422e-05
-2.76670687445573e-05
-6.61486912157162e-06
-3.60454805692041e-05
-2.18091030132415e-05
-3.78378501599431e-05
-2.08570171378781e-05
-3.62843954197476e-07
-2.76908611149295e-05
-3.96909543506246e-05
-4.36607799351639e-05
-1.98728687950858e-05
7.1611270020593e-08
-5.54456166183481e-05
-3.73364546987873e-05
-3.09573887049421e-05
-5.14672561402708e-05
-5.07674601190322e-05
-2.54241545259439e-05
-4.70931600580586e-05
-1.39554074372908e-05
-1.30684451996804e-05
-4.06809094945415e-05
-4.2699959243265e-05
-2.75732497276718e-05
-4.26960875812653e-05
-5.55708044856986e-05
-1.1791920101249e-05
-1.2724531901287e-05
-2.01666627876194e-05
-3.45681731110611e-06
-2.85085540556528e-06
-3.71288262533187e-05
-3.16415703651193e-05
-3.04745014733811e-05
-4.89240191071613e-05
-4.35397385771597e-05
-5.92205560253963e-06
-1.23231524357827e-05
-4.06967868766822e-05
-2.33693921275586e-05
-2.45917235341269e-05
-7.35923022303603e-05
-3.04118619419012e-05
-2.43711273026102e-05
-2.38632903722993e-05
-9.46507225686976e-06
-4.46498339608065e-05
-4.41832138036979e-05
-6.57506805695235e-05
-3.57660845087201e-05
-4.73154461035124e-05
-1.7276055114764e-05
-3.57970466916868e-05
-8.32555086658622e-06
-4.34931980222288e-06
-2.91214842879429e-05
-1.76585441036827e-05
-2.73614358487521e-05
-2.48950738023214e-05
-3.90237334926989e-05
-2.23501369713671e-05
-3.33932842776063e-05
-7.73475486979825e-06
-2.92310508960792e-05
5.90528435110665e-06
-1.74316551473706e-05
-2.08620645145745e-05
7.8024829470421e-08
-5.5673249984543e-06
-2.13265772595912e-05
-3.02346979092476e-05
-3.50927286343737e-05
-4.12272798622085e-05
-2.24105842961786e-05
-2.51439478278658e-05
-4.38197377988816e-05
-6.60380056922184e-05
-4.74815583418054e-05
-1.34153844105522e-05
-3.0022785388051e-05
-5.01697318210393e-06
-2.73772579792885e-05
-8.76800947357231e-06
-1.67793895855475e-05
3.36531290974821e-06
1.62296524576062e-06
3.4945948056826e-06
-2.87081724087101e-05
-3.16351600242429e-05
-3.54004863437909e-05
-4.97336067511424e-05
-2.43290017614049e-05
-1.60937109077978e-05
-3.54173620836952e-05
-3.04584690009832e-05
-5.09248101096585e-05
-2.80037136834289e-05
-9.67800430007903e-06
-6.82504257544407e-05
-1.45313516442397e-05
-2.61005048775065e-05
-2.82458156788138e-05
-4.48890687108125e-05
-1.76713634154099e-05
-2.64327547720711e-05
-3.66171082821368e-05
-1.39701574164899e-05
4.77709255074111e-06
-3.33970557104814e-05
-5.65742675641094e-05
-2.64160895966138e-05
-1.90889468604845e-05
-1.81359176636897e-05
-4.82855590361751e-05
-3.73934069711955e-05
-1.05617159287457e-05
-6.93161500590008e-06
-3.10623935802958e-05
-3.00217404827778e-05
-1.05285748177799e-05
-3.4446640442276e-05
-4.15826274592067e-05
-8.85727672234389e-06
-3.10579710329995e-05
-2.44301699819044e-05
-1.33770816586238e-05
-2.38918666060746e-05
-1.58806022122922e-05
-2.4827136898784e-05
-2.55364885890402e-05
-3.52443221636872e-05
-3.22192595889289e-05
-1.64139200400014e-05
-2.52086744193245e-05
-5.30886693377826e-06
-1.50243147874875e-05
-2.70838469296366e-05
-2.14067466212211e-05
-2.06676994457753e-05
-2.93071525242093e-05
-3.29554812940476e-05
-5.23343643535857e-05
-3.52495061786608e-05
-1.42368323315224e-05
-2.06625158177373e-05
-1.63714690484452e-05
-3.29898769225731e-05
-3.77714136151423e-05
-1.40510710235511e-05
-4.30688783258539e-05
-3.3525145394135e-05
-3.59459795151288e-05
-2.83295883997526e-06
-5.01054520612841e-05
-4.88007476701628e-05
-5.41635958854198e-05
-1.96757032715704e-05
-3.79574154055419e-05
-1.50723078197082e-05
-3.20453093300668e-05
-2.73234570494155e-05
-1.52685793908507e-05
-2.67288871406106e-05
-2.32664553530781e-05
-3.39087524969321e-05
-2.80102842699488e-05
-3.44511160356505e-06
-2.9839689356833e-05
-3.40573133769052e-06
-4.12865249906974e-05
-6.12824841966673e-06
-2.4407229579325e-05
-8.94364642790645e-07
2.62403555692779e-06
-1.80994101443338e-05
-9.81248763109827e-06
-2.20631487063812e-05
-3.28523871440518e-05
-3.78213446191348e-05
-2.5651578959829e-05
-2.72779697952592e-05
9.62619457062184e-06
-2.22923477694274e-05
1.09962901157278e-05
4.21010757997237e-06
-6.53038608580385e-05
-2.26505147893273e-05
-2.76240434902873e-05
-2.16549130002008e-06
-4.70587189815054e-05
-2.12076025026562e-05
-5.17398138907303e-05
-2.19013979889737e-05
-3.58064949703501e-05
-1.0269935783216e-05
-2.62546932509512e-05
5.46278959045605e-06
-2.80395647227123e-05
-2.40807912278171e-05
-2.76787404477227e-05
-3.82251346115094e-05
-2.36578550622936e-05
-1.99224506918391e-05
-5.51236719361414e-06
-2.37684750350357e-05
-8.94906610692514e-06
-2.94472721254344e-05
-3.27340719529171e-05
-1.17176174605694e-05
-2.48566168834916e-05
-3.63558893045153e-05
-5.06790101223261e-05
-3.89495763646322e-05
-2.34163565335016e-05
-2.82938393558154e-05
-3.0807619485878e-05
-1.76531500844973e-05
-3.575284210143e-05
-3.28199079819976e-05
-9.94920343371096e-06
-3.13978925374604e-05
-5.01268542408895e-05
1.13505469179505e-05
-3.29217227545551e-05
-2.87027829277102e-05
-1.97342694463531e-05
-4.87698439829943e-05
-5.89521675079315e-05
-2.19162641299171e-05
-1.80017497440795e-05
-2.03720171557341e-05
-3.03247149258191e-05
-3.95121731634466e-05
-6.58729033643719e-05
-3.35742219604773e-05
-5.26549798085428e-05
-4.35428689276585e-06
-1.97158290793167e-05
-2.11442793050329e-05
-3.66234846957392e-06
-3.48943371069779e-06
-2.39303781402071e-05
-5.62347715741749e-05
-1.36800047716688e-05
-5.20622092532956e-05
-3.95126867764456e-05
-2.04806472829851e-05
-1.47850842530294e-05
-2.0034603644548e-05
-2.82771800417693e-05
-1.82440293426182e-05
-8.87825354977897e-06
-5.17834274993904e-06
-7.21745659765357e-05
-3.19512468167806e-05
-1.07497529509727e-05
-1.93146666209349e-05
-5.23882270978163e-05
-7.56791529887328e-06
-2.50384538121439e-05
-1.52892687321879e-05
-1.9541297377083e-05
-2.96884695240098e-05
-1.61424199023195e-05
-3.67239852940348e-05
-3.81016096429213e-05
-2.70310956282347e-05
-2.3145504284193e-05
-6.46586265426022e-05
-3.57942599043478e-05
3.23805714310781e-06
-8.63906838247469e-06
-4.89921966447488e-05
-3.07212635352356e-05
-2.63738627570484e-05
-3.05227694069598e-05
-1.29156655165479e-05
-2.14063934753833e-05
-5.90300651242847e-05
-4.34136087665283e-05
-6.12645803537244e-05
-1.97647224744034e-05
-2.67995781019859e-05
-2.95788880066864e-05
-2.69233629471116e-07
-2.60255239684237e-05
-3.29723782180503e-05
-2.35969927188067e-05
1.38693494562748e-06
-1.567035498733e-05
-1.7102474003182e-05
-1.54891311109201e-05
-2.67758195000515e-05
-4.42043700527197e-05
-4.84029342955246e-05
1.53002800389754e-05
8.74955709597513e-07
-3.30437604957493e-05
-3.24238308750155e-05
-3.76703089952512e-05
-1.7252204820564e-05
-3.55965293997366e-05
-4.80091493626639e-05
-3.63321855584971e-05
-2.68378641594604e-05
-3.36973336053443e-05
-3.6001408944786e-05
-2.14977806003786e-05
1.35632932887175e-05
-2.21826432941638e-05
-1.67778650761365e-05
-1.16476818611945e-05
-4.97319626816708e-05
-8.11306178089096e-06
4.69201529057438e-06
-3.29654874819417e-05
-4.4052135370949e-05
-3.63917824783631e-05
-3.29240173760644e-05
-4.04794321346271e-06
-3.43730135430106e-05
-4.35310874447122e-05
-2.95856336057602e-05
-5.42131814421955e-05
-5.59831151874508e-05
-4.26066591523043e-05
-2.60568158171365e-05
-2.88059567108481e-05
-4.5344123498801e-05
-2.75788081592626e-05
-1.19513700978907e-05
-4.00865121217495e-06
-3.20366453033503e-05
-1.63740106781526e-05
-4.46732068484331e-05
-1.79648898412136e-05
-2.82541271086065e-05
-3.57173320911353e-05
-2.77473613424626e-05
-6.31344741563751e-05
-3.04116148995823e-05
-2.31097545111392e-05
-2.46938905535248e-05
-3.31043553780906e-05
-1.29893393651716e-05
-1.0655267716712e-05
-2.74531828645785e-05
-4.30105511394926e-05
-4.02824455638579e-05
-2.86384689349557e-05
-3.02176847609071e-05
-4.69031051414955e-05
-9.99440093743051e-06
-9.98736240374489e-06
-5.31151217140459e-05
-1.12624808454579e-05
-3.37290082822797e-05
-3.47968463390972e-05
-2.96643553420821e-05
-4.92302278457876e-05
-2.8261203445225e-05
-3.73764862263214e-05
-3.86842818469756e-05
-6.68880604580492e-05
-4.74292545047609e-05
-2.59876924288e-05
-2.62940241250117e-05
-3.93032160469715e-06
-1.13171676706537e-05
-1.26079366385316e-05
-1.73541760313703e-05
1.96031480490191e-06
-3.50331524122902e-05
-4.11620902087972e-05
-3.64043957611022e-05
-2.47290777984024e-05
-1.54886228945373e-05
-3.42801149983256e-05
-3.3369166000755e-05
-2.18168028266683e-05
5.24054216284463e-06
-3.53421141102209e-05
-2.25804436923509e-05
-4.26016965029783e-05
-3.28289502029926e-05
1.1388280830292e-05
-3.91117004256167e-05
-1.92993739818051e-05
-2.66892501305301e-05
-1.4992199738254e-07
-2.31176358513867e-05
-4.14723059470834e-05
-2.04854034232747e-05
-5.05925277006929e-05
-3.12023859690831e-05
-7.39838053800882e-06
-5.43770426688173e-05
-3.45666323527474e-05
-3.05655328653271e-05
-3.97046986830345e-05
-3.988203115678e-05
-4.6299071355677e-05
-3.09108443657495e-06
-2.67260530705289e-05
-1.02399551299741e-05
-1.34519196204493e-05
-1.91860992375787e-05
-2.00370827868156e-05
-4.02975247011881e-05
-4.67297379089279e-05
-5.17596654809574e-05
-2.97068647385918e-05
-3.00819282072417e-05
-1.79507008169377e-05
-5.23017347786392e-05
-4.72453536303091e-05
-3.65537153521936e-05
-9.3154967743978e-06
4.14947349009767e-06
-3.55229402598062e-06
-2.37643126541265e-05
-4.68945750925164e-06
-5.90502481388136e-05
-3.71315761381829e-05
-2.2040481930406e-05
-2.93969583753401e-05
-2.96173765785748e-05
-2.04768182808988e-05
-2.77081817655404e-05
-1.64966392599085e-05
-5.41202680804005e-05
-4.65462588867407e-05
-6.02318848179077e-05
-3.10288343565415e-05
-2.7862557910704e-05
1.06054952586617e-05
-4.29986426261407e-05
-3.83637091077524e-05
-3.57719593206295e-05
5.74546261268102e-06
-4.93349054477253e-05
-2.81197726886425e-05
-4.18757859302141e-05
-1.15449636357848e-05
-3.03400765198701e-05
-2.38785024506012e-05
-2.93148238905049e-05
-3.85398691210141e-05
-1.61898962778023e-05
-1.23995105130442e-05
-1.42268442763677e-05
-2.66324327329157e-05
-4.25516681185006e-05
-1.56274661453868e-05
-1.82441282839491e-06
-4.14753129921425e-05
-3.36120518381708e-05
-3.90597494046129e-05
-3.55596179983489e-05
-1.24863912956084e-05
-2.35133510332338e-05
-2.46225747760009e-05
-3.70979773271467e-05
-3.64881743037935e-05
-3.12819105775705e-05
-3.36181319176706e-05
-4.58500767644819e-05
-4.41385545231031e-05
-1.72656471193903e-05
-1.50617215777455e-05
-1.72770470089031e-05
-1.33057523985316e-05
-2.73925781056013e-05
-3.78120008329783e-05
-2.22667321754853e-05
-3.63003479715209e-05
-3.31524099576547e-06
9.78350889230189e-06
-1.20034297866054e-05
-4.48702378433424e-06
-1.86133834868633e-05
-4.61943996984254e-05
-9.28610471741722e-06
-4.03076989420515e-06
-4.29657944897954e-05
-2.95034757815405e-05
8.41305465800834e-06
-1.52230059223484e-05
-2.83336747807037e-05
-5.64570091124381e-05
-2.32029938604876e-05
-2.00531352847401e-05
-5.74170606195455e-05
-3.48482155181454e-05
-4.26865691457557e-05
-5.37957771519263e-05
7.79151768146904e-06
-1.02998369607917e-05
-3.39250757588018e-05
-2.54878416349714e-05
-3.59216723785756e-05
-5.18828531141184e-05
-3.62033178673382e-05
-3.58073379635935e-05
-3.75440590056644e-05
-9.02910861682372e-06
-3.24333571677217e-06
-1.32146102123237e-05
-1.22500254001758e-05
-2.61859649223295e-05
-5.32883968076821e-05
-3.28572181062182e-05
-4.73786908661166e-05
-1.77684789944728e-05
-3.1396571792135e-05
8.42586250153026e-06
-3.98583199174221e-05
-5.24050010469739e-05
-3.54349033678408e-05
-4.97911439170854e-06
-3.0090751348206e-05
-3.59136865942515e-05
-4.4322375095943e-05
-1.4458994229008e-05
-1.76157512280515e-05
-6.33170697615472e-06
-5.03334624407636e-05
-3.68287499400167e-05
-2.05494665847644e-05
-3.99964092880858e-05
-3.44006496862605e-05
-5.2416644773339e-05
7.002562795449e-06
-3.74236232083403e-05
-4.4937318458796e-05
-3.33464579948157e-05
-3.70051746171412e-05
-4.39138357684659e-05
-2.44937762201633e-05
-3.56620610661722e-05
-3.95532613443724e-05
-1.72776023805101e-05
-3.88081994744934e-05
-1.36954160076124e-05
-3.41113361870916e-05
-3.41302450741487e-05
-4.67907231244285e-05
-3.90758891860479e-05
-4.7548800066699e-05
-4.64408536575441e-05
-3.14457161066329e-05
-2.5487374037391e-05
-3.80517400459813e-05
-1.37670737601618e-05
-4.07034105810371e-05
-2.39379132907306e-05
-3.67438702347161e-05
-2.89254275861879e-05
-5.66211043412826e-05
4.14593408580985e-06
-3.80675645717842e-05
-5.17724751148263e-05
9.8479093898251e-06
-5.79570045703222e-05
-1.83445436472408e-05
-2.17252081303255e-05
-4.70922489445875e-05
-3.18978553190143e-05
-5.46044006143041e-05
-2.10901701076494e-05
-3.95714306806332e-05
-2.92547070723978e-05
-3.02801426937618e-05
-5.71572961919108e-05
-1.64382216231274e-05
-3.40600981831888e-05
-1.3418552641542e-05
-2.09360853288904e-05
-3.43430603331606e-05
-2.60406863906448e-05
-1.91881020080544e-05
-2.89394617890873e-05
-2.70320368817923e-05
-2.51644755170922e-05
-2.28170936666765e-05
-4.2387819461564e-05
-4.57182016622281e-05
-3.30204988999107e-05
-4.71793051741817e-05
-3.42225035795434e-05
-4.72833411001464e-05
-4.3703188066094e-05
-1.30663626786988e-05
-3.81414948625467e-05
3.0039611527055e-06
5.09379543706491e-06
-2.93531339108161e-05
-5.48599979245745e-06
-4.66739956234472e-05
-2.75268543708578e-05
-1.79374772235446e-05
1.60487112333248e-06
-5.16542707605105e-05
-4.25495470129494e-05
-5.89777074580256e-05
-4.07952398703083e-05
-1.556758436168e-05
2.07364995477497e-06
-2.08551549323734e-05
-3.22593447157596e-05
1.11805720761058e-06
-4.1278610462446e-05
-2.97722528186763e-05
-4.61816754984287e-05
-3.21325551301033e-05
-3.92334222631935e-05
-5.82053516351132e-06
-4.37507281611788e-05
-4.73099082653062e-05
-3.32268866840606e-05
-1.5928119275555e-05
-6.54292215648974e-05
-3.47190705737775e-05
-3.7871877966116e-05
-4.83065246704456e-05
-3.47209447611029e-05
-2.21994652912595e-05
-5.62395519961582e-05
-2.88308498244007e-05
-2.90481593259982e-05
-1.57351199514807e-05
-5.77537806109389e-05
-9.63814783794809e-06
-4.7764004833958e-05
-5.11936553338096e-05
-4.48922670939073e-05
-3.79964753032077e-05
-5.4095890782204e-05
-2.53063398651421e-05
-4.50790560678377e-05
-1.24248286361119e-05
-3.62298157898103e-05
-3.73847889211699e-05
-1.26032263944085e-05
-4.41461260019192e-05
-5.02447586814466e-05
-4.07900584951926e-05
-7.76987146462987e-06
-4.32661301759423e-05
-2.69753471342669e-05
-5.2857431297057e-05
-2.73922690224783e-05
-1.25658607339958e-05
-4.03012524572361e-05
-2.91284858388609e-05
-3.20682367973887e-05
-3.43862715272357e-05
-5.17268380754912e-05
-2.8521659065266e-05
-3.9150660911688e-05
-1.32823912698101e-05
-4.8469302131059e-07
-1.68146772899611e-05
-4.46468346931692e-05
-1.69596796100644e-05
-5.22352747601928e-05
-4.31749184766014e-05
-3.91220086441164e-05
-1.65983019978555e-05
-8.46867809272474e-06
-2.11479583294719e-06
-1.54554125609973e-08
-2.63469578520973e-05
-3.88328147347705e-05
-2.23976279491013e-05
-3.46930884684446e-05
4.65199052004639e-07
-3.99491473634485e-05
-1.86692047966624e-05
-5.7171144001497e-05
-1.12945772835839e-05
-5.35591754377521e-06
-4.93083035116398e-05
-2.84480442084724e-05
-4.23976114876081e-05
-6.2746890042124e-05
-1.38125928661419e-05
-7.83466831293808e-06
-4.67537276440316e-05
-1.02199319696516e-05
-3.14376468312342e-05
-3.16861499341794e-05
-3.70432184879824e-05
-1.68651731548816e-05
-5.37284001022779e-05
1.55926883653299e-05
-2.51943570682836e-05
-4.43511940747245e-06
-2.83654236520829e-05
-4.15042108786977e-05
-1.84787959887378e-05
-3.34581832312898e-05
-5.19097359414743e-05
-4.50799645360191e-05
-3.84743245134069e-05
-1.28039033041787e-05
-1.33556223885059e-05
-2.17394833910829e-05
-1.38936985778618e-05
-3.85556763900981e-05
-5.25186054040992e-05
-4.16343035319106e-05
-2.48093541721571e-05
-6.73022903086806e-05
-3.72753894337153e-05
-3.16342882969384e-05
-4.0086945146083e-05
-8.40396834926112e-06
-4.89648480348535e-05
-4.38245464504928e-05
-3.66501985909422e-05
-8.95677130489144e-06
-4.80078644226367e-05
-3.56381797001494e-05
-2.93818229794591e-05
-2.73244975430386e-05
-6.56981571502093e-06
-3.64656789888851e-05
-9.03853095807326e-06
-3.91810111353453e-05
-2.35392621450865e-05
-1.51825500519056e-05
-1.90256043537582e-05
-4.03204986641787e-05
-2.50595469735195e-05
-5.45268949571353e-05
-3.79278596767981e-05
-3.17746318954763e-05
-4.59989734143246e-05
-3.09195600572568e-05
-1.47148414445077e-05
-2.93003632885722e-05
-4.17094535871551e-05
-1.7098907940956e-05
-2.15971692199246e-05
-2.10733445890814e-05
-1.30759567080718e-05
-2.26371442088187e-05
1.24573327831581e-05
-4.17792351579357e-05
-6.20646092393689e-05
-2.73016730114674e-05
-3.56626372510036e-05
-3.63443842060378e-05
-8.36823744978971e-06
-7.01872733414307e-06
-3.05280865655134e-05
-4.65215345287717e-05
-9.87009350420044e-06
-5.61333607284178e-05
5.87677129856102e-06
-2.19299141158917e-05
-3.04806090243176e-05
-4.59620677705319e-05
-4.74148335691201e-05
-4.62268427888341e-05
-6.42937170617617e-05
-1.90691621002035e-05
-4.76637565073392e-05
-2.34763186016442e-05
-4.89297207456523e-05
-1.78332209615686e-05
-4.66608497001212e-06
-5.57823225526825e-05
-4.03653506038906e-05
-1.29955344405532e-05
-1.08605414387902e-05
-2.54067745267529e-05
-2.74686461322303e-05
-6.81695883798832e-05
-5.17201438908323e-05
-2.79092119175851e-05
2.38378046433467e-06
5.86977098477926e-06
-5.75677543672462e-05
-2.55196322479644e-05
-4.60063988805119e-05
-4.65172828063148e-05
9.083888461474e-06
-2.61984653087829e-05
-3.92421651539594e-05
-1.72983202665962e-05
-2.55857405003443e-05
-2.50405243079228e-05
-4.54771311058187e-06
-3.69250755776556e-05
-5.45247612625791e-05
-8.56394918901565e-06
-1.61680156134773e-05
-3.11449098532932e-05
-2.01619337337564e-05
-9.19470713020222e-06
-4.15928869120046e-05
-5.32792165075406e-06
-6.16380630539226e-05
-2.11282072779085e-06
-4.08100868279593e-05
-6.01007763070752e-06
-7.26334969237597e-06
-1.61828459719832e-05
-4.18078414978348e-05
-5.2528663811749e-05
-1.33222578957597e-05
-3.67115341439153e-05
-2.8238637174511e-05
-1.14865264482903e-05
-4.42976608488706e-05
-2.98642881310228e-05
2.84029651686162e-06
-1.55261656918655e-05
-3.90645030260355e-05
-3.50624957458419e-05
-3.1529019927342e-05
-1.72741377422208e-05
-3.28405959091348e-05
-4.98567636929463e-05
-2.08831157591836e-05
-3.70346869705938e-05
-3.21484909439102e-05
-4.11476121285336e-05
-2.3199794556288e-05
-4.44394845358458e-05
-1.53849530688307e-05
-5.74472018041357e-07
-5.05781741650985e-06
-3.30094489806708e-05
-3.33495137362237e-05
-1.80242133215711e-05
1.5422506078208e-05
-1.80902581696682e-05
-1.57710663266034e-05
-3.39955644780491e-05
-3.71502629486478e-05
-3.96704817942274e-05
-1.68373303509375e-05
-2.27314199683786e-05
-1.64745101369916e-05
-1.74667608330433e-05
-4.22234375894562e-05
-3.18634153510783e-05
-4.88899347727577e-05
6.88972998810263e-06
-1.9222688057704e-05
-2.04936399343857e-05
-4.01996945230593e-05
-4.71090843336324e-05
-2.23499757500974e-05
-2.6050359747933e-05
-2.48357274818195e-05
-3.44551907037298e-05
-3.3985387875872e-05
-2.08656216988942e-05
-3.49073650659326e-05
-2.157044432323e-05
-4.32476858590214e-05
-3.354166814798e-05
-4.87485438370208e-05
-4.83162770719532e-05
-3.99598996787551e-05
-4.71179056299932e-05
-4.32394700081985e-05
-2.89586911568153e-05
-3.23250923306133e-05
-4.25241620220311e-05
-9.21349330529418e-06
-5.33477850425341e-05
-3.87089658496266e-05
-3.38360785085451e-05
-4.09504130445293e-05
-1.67828323196675e-05
-2.76033048654003e-05
-4.13653954851212e-05
-4.14888366625039e-05
-1.24137773384869e-05
-2.05537393876369e-05
-3.45722167665523e-05
-4.41067937424446e-05
-2.20206392405821e-05
-2.81849263602291e-06
-2.92227490733411e-05
-1.23679261749582e-05
-2.37106466763099e-05
-5.13653185409232e-05
-3.16164653142392e-05
-2.74002463122219e-05
-3.4139630366292e-05
-1.39929725739843e-05
-8.40836541017937e-06
-1.66773928608984e-05
-2.44526761214734e-05
-8.39281506928295e-06
-1.89633367949041e-05
-3.01610796826899e-05
-5.38363438955133e-05
-1.53092872659943e-06
-2.83515496191152e-05
-2.02958104746796e-05
-3.931011931443e-05
-5.37929791500889e-06
-4.37187453677872e-05
-2.48308552273774e-05
-2.94459405955727e-05
-2.87277638450201e-05
-9.42118723877606e-06
-1.21531852540935e-05
-1.19479309025856e-05
-5.39034923636244e-05
-2.64069508820303e-05
-3.8560666637549e-05
-1.69151113236318e-05
-1.25173766241959e-05
-4.46180250368704e-05
-3.2385884637763e-05
-5.70202315131101e-05
-1.02057205431233e-05
-2.74254961998211e-05
4.76571633317032e-06
-5.01775265272796e-05
-4.84241688267255e-05
-6.2438764109362e-05
-3.32112589828257e-05
-1.30662669484508e-05
5.51760410020621e-06
-3.72574940280479e-05
-1.16552624486777e-05
-2.594614168945e-05
-9.02331569475253e-06
-3.28432619297453e-07
-2.42980142280776e-05
-2.27721598768608e-06
-2.11740299652215e-05
-3.36896628028276e-05
-3.28907544873819e-05
-4.23940418761268e-05
-5.11870155251379e-05
-4.00850128603683e-05
-4.88769724149208e-05
-1.77494729063114e-05
-1.73861180433356e-05
-1.11912701591299e-05
-3.19029955826026e-05
-2.78486404343079e-05
-3.38878772134513e-05
-2.55946776547281e-05
-4.30584072295912e-05
-1.04378065204707e-05
-1.8253415264291e-05
-9.44739775229187e-06
-3.05167935172133e-05
-1.95874113390769e-05
-3.68627843544365e-05
-6.84978932006266e-05
-3.30977196009738e-05
-1.25031069971622e-05
-2.6908126690745e-05
-5.31189357339196e-05
2.03763395465977e-05
-2.456629170669e-05
-1.10783437346425e-05
-1.51385622895941e-05
-1.58903628857822e-05
-4.1979667391508e-05
-5.54993779045009e-05
-1.15378835946386e-05
-3.78050949212191e-05
-2.94570521085416e-05
-5.63173962428493e-05
-2.3627474553702e-05
-2.01611862161142e-05
-3.66587711346994e-05
-4.19596314593502e-05
-1.28418727885323e-05
-3.02990995167458e-05
-2.51324816087655e-05
-3.15073903586159e-05
-2.96713848109508e-05
-3.0723622616446e-05
-6.48037539259491e-05
-3.93623927478949e-06
-4.47713426030715e-06
-3.279577770761e-05
-4.36496837459363e-05
-5.29038703468e-05
-1.14416398002174e-05
-1.39941242700046e-05
-8.62988524250059e-06
-9.3590359328546e-06
-1.49341497828289e-05
-2.92626586096757e-05
-5.88607082232938e-05
-4.54145539062856e-05
-2.54777090836554e-05
-1.06275940832834e-06
-1.64306315142826e-05
-3.88102874856482e-05
-3.44856900598048e-05
-1.35948732097001e-05
-3.60657332418277e-05
-4.4746775731928e-05
-3.74466370463355e-05
-1.36673322913758e-05
-3.50078950325489e-05
5.2024728720975e-06
-3.27942653752912e-05
-2.71616294368518e-05
-3.48846815930319e-05
-2.63622030797908e-05
-3.06885458485135e-05
-2.31512552827229e-05
-1.37962391243795e-05
-9.27913107787029e-06
-3.19439050817345e-05
-3.09308023106383e-05
-3.25457677263524e-05
-4.73328333071116e-05
-3.15843495113775e-05
-2.72465575302213e-05
-2.80641981835657e-05
-4.47201191863642e-05
-2.39763803459762e-05
-1.30624580118474e-05
-3.35777225655841e-05
-5.38606689577969e-05
-2.55594071712194e-05
-3.38947203700991e-05
-3.82537122402495e-05
-2.83761955482551e-05
-9.11282214131566e-06
-4.97100309973787e-05
-2.11105039326989e-05
-5.51786781586206e-05
-6.99122438918586e-06
-4.87757031696511e-05
-3.74567218485466e-05
-3.30708860427364e-05
-4.15866119053358e-05
-4.43250471806649e-05
-2.03653734836165e-05
-4.20488216200747e-05
-3.33498612983424e-05
-6.35400376936418e-05
-2.45978939282396e-05
-3.6539367133566e-05
-3.21319118858773e-05
-4.53612430588277e-05
-3.75614201280779e-05
-4.02210166401746e-05
-4.05496556765256e-05
-1.23806164356551e-05
-2.61093699528456e-05
-2.37956277390729e-05
-3.3937717258531e-05
-2.94364459774865e-05
-9.07951685084394e-06
-2.70847159438549e-05
-1.64585913551775e-05
-2.25412435031657e-05
-5.87180459089498e-06
-2.28508052156816e-06
-3.49804149971172e-05
1.58988958109954e-05
-4.65057777584755e-05
-3.55008780241743e-05
-4.41133874240101e-05
-1.67797961123901e-05
-4.30826952351136e-05
-4.25972564773311e-05
-1.18577607441317e-05
-2.00581618804028e-06
-2.15163829235705e-05
-1.69487205331872e-05
-2.04166960971644e-05
3.64180665478366e-06
-1.85158524489746e-05
-2.28367036001896e-05
-3.06673806098466e-05
-2.12871581858357e-05
-2.02243018709325e-05
-2.4953389605947e-05
-1.40352203805971e-05
-3.20109668737149e-05
-1.28510789628416e-05
-3.44494208366791e-05
-1.43585333349475e-05
-2.22486869120446e-05
-9.55816214294219e-06
-4.92536872655173e-05
-6.79186457107517e-05
-6.08199988136567e-06
-2.00713067187616e-05
-4.58232073031079e-05
7.59987118648796e-06
-3.02437437565892e-05
-1.82301463231805e-05
-2.03092037112309e-05
-2.82839476190935e-05
1.82275485076877e-06
-2.41096936236349e-05
-4.41657172080279e-05
-2.86771257755474e-05
-1.66113451013135e-05
-4.77056796386971e-05
-6.71233944339558e-06
-2.95581327017503e-05
-4.50013783011787e-05
-2.3647712481666e-05
-3.65730024155112e-05
-2.90719510226978e-05
-1.65627817428757e-05
-5.85309843726561e-05
-5.73036212963022e-05
-2.9546791888203e-05
-1.21458573487143e-05
-2.91949320502289e-05
-4.49328443126223e-05
-1.41439434194114e-05
-1.80347134756033e-05
-4.3225814249315e-05
-3.17308052581858e-05
-2.77057098987553e-05
-3.71157613625796e-05
-2.81077242095641e-05
-2.27329154530022e-05
-2.36535676738256e-05
-2.16459214860275e-05
-3.89890195807247e-05
-1.84916332146984e-05
-2.66737821905761e-05
4.48840535363487e-06
-1.96206023778439e-05
-5.20900230186442e-05
-2.87342499068417e-05
-2.67393788855024e-05
-1.99727390503895e-05
-1.30051286824181e-05
-2.11867727068575e-05
-3.67596278497559e-05
-2.66914327369306e-05
-2.99538073037132e-05
-1.95235837742346e-05
-3.07473683065477e-05
-2.93485542769132e-05
-7.67886144935611e-06
-2.27359147526385e-05
-1.51580075229967e-05
1.63121275768899e-05
-1.58997009099115e-05
-5.09313699867706e-05
-2.19931156728657e-05
-3.14734765328745e-05
2.30415987010181e-06
-3.16666901730484e-05
-3.65398496588813e-05
-3.71216781384678e-05
-2.53618839580749e-05
-3.26247391785849e-05
-3.67559717525135e-05
-2.68089651664688e-05
-2.0411773903051e-05
-9.43164341328653e-07
-3.44418473910635e-05
-4.85258466127626e-05
-3.48492724076071e-05
-2.79260685547662e-05
-7.80662882451419e-06
-3.60408403863323e-05
-5.17612266069803e-05
-4.15311690454334e-05
-3.32612769381856e-05
-1.32079001240871e-05
-3.73298979987414e-05
-1.47036998069542e-05
-4.17063231118967e-05
-7.29952148004673e-07
-2.77625741529892e-05
-2.72652242356712e-05
-3.42809232038601e-05
-3.43603124770293e-05
-1.92887827267569e-05
-1.63490038136839e-05
-2.91654466844184e-05
-4.10535942096778e-05
-1.45560074586404e-05
-2.92779107348318e-05
-4.39365153660972e-05
-2.32964992515021e-05
-5.89600031194437e-05
-3.16092679983735e-05
-3.47735421811533e-05
-5.94309664284106e-06
-1.86359267009862e-05
-4.05632686289986e-05
-3.87032443163712e-05
-2.02177295537324e-05
-2.61777220496115e-05
-2.24299000626037e-05
-3.17177091078424e-05
-2.88324788938265e-05
5.95616290150578e-06
-2.70854632416837e-05
-3.45793482280857e-05
-2.24365752804727e-05
-2.13589468941833e-05
-3.36148127837026e-05
-4.6916457560069e-05
-4.68764772731169e-05
-3.21549035388891e-06
-2.31497701927431e-05
1.15923598641889e-05
-6.08347849816618e-05
-8.73666296778742e-05
-6.30667532479306e-05
-2.95166509738322e-05
-2.11555975640197e-05
-1.06311303285325e-05
-2.76153004107419e-05
-1.77405763069779e-05
-1.85672895825224e-05
-2.85945551616563e-05
-2.53228340854625e-05
-1.52316372534496e-05
-2.68168482722733e-05
-6.00679060861243e-05
-9.75133218499643e-06
-4.24729775428364e-05
-3.89506338822293e-05
6.49514490588355e-06
-2.69194658793804e-05
-2.66390919622727e-05
-4.63774889896403e-05
-1.43992092663093e-05
-1.22051170862353e-05
-2.56417773763832e-05
5.05450572942881e-07
-3.57361027858512e-05
-2.52290033317783e-05
-2.92296218386219e-05
-1.83175163098009e-05
-3.98661813251571e-05
-2.88397738017081e-05
-6.03860622948659e-05
-3.12546593451987e-05
-1.09592281007098e-05
9.99222397121855e-07
-2.07215573909334e-05
-2.25076431820125e-05
-1.44023190838249e-05
-2.76198226890967e-05
-4.82799458915784e-05
-2.48964455461736e-05
-2.68818760841883e-06
-7.96373427096913e-06
-1.37918920589133e-05
-2.98578704119397e-05
2.38186241139486e-06
-1.83587970933918e-06
-4.47979227504046e-05
-1.30226076491326e-05
-4.01567408924769e-05
-3.02228363581281e-05
-1.77543820269379e-05
-1.93874526415162e-05
-2.56624131505099e-05
-2.43539514042772e-05
-2.55024746720331e-05
-2.46104075947762e-05
-2.76095513858813e-05
-2.2665601417994e-05
-1.16881536248689e-05
-1.98532205984426e-05
-4.53687999233228e-05
-2.8408964854837e-05
-3.81387623871592e-05
-1.58591728177731e-05
-2.01457110362021e-05
-3.55044289725543e-05
-3.98946489245406e-05
-2.37966788671187e-05
-2.71941384380727e-05
-3.58110362446854e-05
-2.64747491833618e-05
-1.88311056059332e-05
-2.780618598167e-05
-4.05977738160421e-05
-8.53488523150968e-06
-2.256493996119e-06
-4.70599383105732e-05
-3.88936079247044e-05
-6.63885262665136e-05
-2.18957680846843e-05
-3.70102386084523e-05
-5.60735755356542e-05
-3.27381791816719e-05
-2.8929184870575e-05
-2.31485437511257e-05
-2.57346412850093e-05
-3.09575610942379e-05
-1.86683455568895e-05
-6.64090183448685e-05
-7.87032976776149e-06
-2.6315641127684e-05
-4.99081522200468e-05
-3.44548541421436e-05
-3.46044289703827e-05
-1.41490188454668e-05
-4.01890480102992e-05
-1.82365599571114e-05
-3.71515310460437e-05
-1.88204997437382e-05
-4.63349179686387e-05
-3.27716937359337e-05
-4.12916672893618e-05
-2.50138142459433e-05
-2.47354425442355e-05
-1.7708128891788e-05
-1.15615548005493e-05
-2.29184725180162e-05
1.47283799284912e-05
-3.31585874717543e-05
-7.50178738339154e-05
-1.70377149884518e-05
-2.60804175881388e-05
-2.47297700858132e-05
-3.30179204392504e-05
-5.04067037349012e-05
-3.77263740959352e-05
-5.21580266230176e-05
-1.96669315785467e-05
-2.24103610800655e-05
-2.22494113239317e-05
-4.27243494155107e-05
2.517650984447e-06
3.12864069216446e-06
-3.22861245175657e-05
-1.31567149539095e-05
-3.42960742509651e-05
-2.59067970301829e-05
-1.46215335835297e-05
-1.18634675323813e-05
-1.774552437568e-05
-9.29392639807251e-06
-5.24661106094856e-05
-4.51112421579674e-05
-3.44813434236366e-05
-4.94197197101732e-05
-3.90898667122793e-05
-3.77490259137039e-05
-5.92262877663161e-05
-9.54566411578623e-06
-1.92313755973493e-05
-5.47988731027296e-05
-2.78537553757899e-05
-3.27730878810679e-05
-4.66922698303698e-06
-2.46847949853846e-05
-1.73702989352695e-05
-4.56033817645318e-05
-5.47689555041312e-05
-4.13773974719564e-05
-4.64339256112507e-05
-2.16728894597981e-05
-3.16763981699299e-05
-1.26160391205597e-05
-3.357626419685e-05
-2.13194835572059e-05
-1.01059746088335e-05
-4.58863656160715e-05
-3.71948221268536e-05
-5.15106273592094e-05
-3.13754328424586e-05
-5.00252565031847e-05
-2.69450126166195e-05
-6.17535388288954e-05
-3.27526458772562e-05
-2.07057214635839e-05
-4.50716298273128e-05
-1.71283312300002e-06
-1.08381116120435e-05
-2.54374829412148e-05
-2.80155253195502e-05
-2.61102587707074e-05
-1.36325289689441e-05
-3.59946558989538e-05
-1.64002348736819e-05
-2.41370133599464e-05
-1.55663998017031e-05
-2.85523757936902e-06
-4.58019965454068e-05
-4.23248182283126e-05
-2.57035737681047e-05
-2.42668077535959e-05
-6.57732253213843e-05
-2.41829844614805e-05
-2.05037393484711e-05
-2.52030952077339e-05
-2.01222441343809e-05
-4.44929730184431e-05
-2.69513487690264e-05
-4.55901998582128e-05
-3.7469774008747e-05
-4.5837367101398e-05
-4.37347681956875e-05
-3.95129934267653e-05
-4.39413617290234e-05
-2.00648116135914e-05
-7.37196163252046e-06
-4.39297539630569e-05
-3.44015146853618e-05
-5.44683437383522e-05
-2.29771230311246e-05
-3.20450482577073e-05
-1.65881584391725e-05
-2.08244058464774e-05
-1.97202507085309e-05
1.249897615836e-05
-2.23964890582629e-05
-4.7591711700418e-05
-7.87115322486035e-06
-4.71173376821189e-05
-2.90766788029002e-05
-2.65558338795835e-05
2.81413235721096e-06
-7.30170450141705e-05
-3.90434777056962e-05
-3.68333488232764e-05
-4.01156231305785e-05
-1.02240156068921e-05
-6.22336481736808e-05
3.2292908737364e-07
2.04624725063561e-05
-3.64787111956728e-05
-3.49057840881706e-05
-2.33663865714896e-05
-2.83038462271372e-05
-2.46685663776559e-05
6.82728253255644e-07
-3.63976703286753e-05
-2.33004471602674e-05
-1.56832167800084e-05
-3.57508309432667e-06
-2.11293196025981e-05
-5.38786382800861e-05
-1.4141385703094e-05
-2.71164805769732e-05
-2.14225809783547e-05
-5.83962579177459e-05
-2.7842779168981e-05
-2.40877467191979e-05
-8.58230601794541e-06
-2.52748076854103e-05
-3.0240629172866e-05
-2.28950994814267e-05
-2.94943228384597e-05
-1.89499537963192e-05
-2.90672945483743e-05
-4.25278772284076e-05
-2.59364435512068e-05
-4.40868804454492e-05
-2.03060810623723e-05
-2.04331547206936e-05
-5.20716296654226e-05
-3.63562805061796e-05
-1.64246193803173e-05
-1.14389044054947e-05
-4.11271009855041e-05
-5.37764075978851e-05
-2.63289061594157e-05
-2.8727802975145e-05
-1.0107958075054e-05
-3.26623041852333e-05
3.67618899557358e-06
-7.13845182157961e-06
-2.58950957565534e-05
-4.27048040394555e-05
-1.82950223812019e-05
-3.30384031471545e-05
-5.88819856235456e-05
-1.97669013705296e-05
-4.91152273852593e-05
1.2667031848125e-05
-3.42364131938304e-05
-2.9205031007624e-05
-2.68380734678122e-05
-3.83753589961411e-05
-2.46990892352814e-05
-3.0019720685451e-05
-3.70649687588153e-05
-5.12940580515235e-05
-3.22199232855478e-05
-3.62680884068785e-05
-3.9199045512673e-05
-7.78505974866902e-06
-3.70594546814562e-05
-5.24618387672325e-05
-6.83285068250993e-06
-4.00127158390022e-05
-2.30745157066961e-06
2.29004957746336e-06
-4.17680643499788e-05
-2.7862951583128e-05
-4.43475830522023e-06
-3.81000709255539e-05
-6.14817665409869e-05
-5.23846865874052e-05
-2.96272046631336e-05
-5.44964388019725e-05
-1.01685591361894e-05
-1.42315499086848e-05
-3.72927452580853e-05
-5.08713474773701e-05
-3.16371947509986e-05
-1.49246524754997e-05
-2.00408622616714e-05
-2.83308985288435e-05
-4.6132547086807e-05
-5.00194678961926e-05
-2.54356703338673e-05
-4.13294507264096e-05
-4.38367680205687e-05
7.4999755136436e-07
-2.83848677107676e-05
-3.80589507263898e-05
-5.33939300946413e-05
-2.55453009763709e-05
-2.07914359992408e-05
-5.04170750198902e-05
-3.28655841545968e-05
-1.16869507173087e-05
-6.84984082553148e-05
-4.93977394434899e-05
-4.52678330501553e-05
-2.71163704066325e-05
-8.19406722162997e-06
-5.65039767958508e-05
-3.8288287552188e-05
-3.98028005931822e-05
-4.47239400856025e-05
-5.38212379301683e-05
-1.80293710532031e-05
-2.39986747282912e-05
-4.16078427433916e-05
-2.78260700172267e-05
-5.81684667075601e-06
-5.4015223891052e-05
-3.37133672168377e-05
-1.96539554522898e-05
-3.33094435602644e-05
-1.29658773008191e-05
-2.44028349531202e-05
-3.68680413358615e-05
-3.62336546006273e-05
-1.32486430708367e-05
-5.66503832054583e-05
-5.36219823061064e-05
-3.98588430299572e-05
-4.8703891961022e-05
-1.0466327428166e-05
-1.15045394751998e-05
-9.96391777915321e-06
-5.546613547243e-05
-2.79782346439397e-05
-1.35228063612224e-05
-3.71862071261225e-05
-2.55910600811793e-05
-3.59847062553471e-05
-2.64353664443739e-05
-3.37126432068761e-05
-3.57187940511975e-05
-1.16994677081136e-05
-3.90436037205387e-06
-1.19024192408665e-05
-6.03171403668681e-05
4.48448069837979e-06
-3.719092381045e-05
-2.97923239763845e-05
-2.31633148247942e-05
-7.05474612314097e-06
-2.67706513082577e-05
-2.45930332953323e-05
-2.85794808885166e-05
-5.27346179858322e-05
-4.66557490064537e-05
-5.73093577052653e-06
-1.77132212679675e-05
-4.61618042507387e-05
-1.61569252834167e-05
-1.19904947133227e-05
-2.82031494702362e-05
-2.85772764993974e-05
-4.26547398334023e-06
-3.62875579599815e-05
-3.57901354676674e-05
-3.10498192864635e-05
-3.16387667463745e-05
-5.70164993834809e-05
-1.39366047790349e-05
-1.54647762612776e-05
-2.0601689879435e-05
-1.09195194997129e-05
-3.03288031652315e-05
-3.32680198809628e-05
-1.11240015539003e-05
-2.94380203145592e-05
-3.35532050282253e-05
-4.93171835326874e-05
-3.18654339213292e-05
1.43133040371213e-05
-2.64493355652726e-05
-1.63221043827181e-05
-1.16264558256738e-05
-2.55852247323308e-05
-1.33307855420896e-05
-4.18659406829148e-05
-4.19091345052071e-05
-3.64377067532121e-05
9.11646202640096e-06
-3.09022513749982e-05
-3.339940402046e-05
-6.23792915605405e-05
-1.51866169915227e-05
-4.23122786770746e-05
-3.34147301987606e-05
-2.15396002318551e-05
-3.82245992452429e-05
-3.34717572983072e-05
-4.84379826472856e-05
-2.91279732761191e-05
-3.63619820131308e-05
-4.36927379511849e-05
-6.17208103218225e-05
-3.12859973973182e-06
-4.23616676396932e-05
-2.61489241141057e-05
-1.08126144772485e-05
-3.59071138359488e-05
-5.47683659864125e-05
-2.56441434277979e-05
-2.93650515570225e-05
-3.42465222024204e-05
-8.59768784093417e-06
-1.92884867139632e-05
-4.39520257533695e-05
-3.47242920579321e-05
-2.36606700686367e-05
-1.64691999675574e-05
-4.54117936862361e-05
-4.68099624246171e-05
-1.9173968410388e-05
-3.87453202695897e-05
-3.16703163949568e-05
-3.98996458864104e-08
-2.14637242976718e-05
-3.4926870693947e-05
-2.64370028348824e-05
-4.14322269245824e-05
-3.55339411322487e-05
-3.99691522309388e-06
-4.94356046653944e-06
-3.45345198374114e-05
-3.44406727104895e-05
-2.21621682606151e-05
-4.9541446031877e-05
-3.39729533928385e-05
-4.95696814885861e-05
-2.82196028584947e-05
-3.9557494489221e-05
-1.69647124049928e-05
-2.79384908120109e-05
-2.60536927558988e-05
-2.93984514730482e-05
-4.13911663282887e-05
-2.5571080051825e-05
-1.90636777915438e-05
-5.13248687484316e-05
-3.54047080729624e-05
-2.57231486041166e-05
-3.73339982861512e-05
-3.7953843414733e-05
-1.71149263097336e-05
-3.00877510589198e-05
-1.0158083066472e-05
-1.98515263155082e-05
-2.06184336476959e-05
-4.27401713043997e-05
-4.12327782379946e-05
-6.18382788525032e-05
-4.95034837109655e-06
-4.19413840728427e-05
-2.46843929688868e-05
-3.14056341109194e-06
-2.215833328868e-05
-2.8879159469474e-05
-3.4970690764432e-05
-3.30013437133086e-05
-3.55474792908237e-05
-2.98703233954169e-05
-1.36992939990854e-05
-4.62006308644255e-05
-4.68180427675895e-05
-2.87019152883796e-05
-5.67661117299912e-05
-5.95707528375062e-05
-4.06033334696749e-05
-2.39555359336179e-05
1.00795575674567e-05
-4.07447548208568e-05
-1.08444590870235e-05
-2.81749198891672e-05
-3.01173447499029e-06
-6.73608999964658e-05
-4.06266344615006e-05
-3.61684440999674e-05
-4.3831309951047e-05
-3.43132655222807e-05
2.48108945733912e-07
-1.08413725166157e-05
-3.29090767411528e-05
6.63042727166786e-06
-3.3888626858694e-05
-2.78023794413055e-05
-1.53953904300716e-05
-2.18914054765803e-05
-4.8742244605227e-05
-3.90811033189792e-05
-4.60490302815138e-05
-2.86832108915414e-05
-3.29654173760234e-05
-4.22786153691793e-05
-3.53778120688237e-05
-5.72464435197336e-05
-6.71264867348722e-05
-8.91783339136334e-06
-2.35451065132836e-05
-1.04647589567816e-05
-5.02142335601474e-05
-4.39449224962313e-05
-2.43171304930966e-05
-4.3326129928186e-05
-5.56234680012047e-05
-3.71593226162791e-05
-3.38124164092619e-05
-2.86117847194932e-05
-3.80501907195112e-05
-7.99936914166923e-06
-4.43446422436733e-05
-2.76838561730446e-05
-5.17013810586902e-05
-2.225888162401e-05
-2.15275998943822e-05
-9.742136869501e-06
-2.71665968122635e-05
-5.45036052707342e-06
-4.1946483717275e-05
-3.00277039027078e-05
-4.35622756666256e-05
-2.24852842788906e-05
-1.0538941104307e-05
-4.09744391009214e-05
-2.2890673844958e-05
-3.10035945124005e-05
-3.9697457463958e-05
-4.39439128725129e-05
-3.83886776534734e-05
-7.53258313358428e-06
-3.28785134069887e-05
-1.11464551687635e-05
-3.46017888997375e-06
-2.4476828744684e-05
-2.07805553115202e-05
-5.93156653121826e-05
-1.87464753471577e-05
-2.98484731502597e-05
-4.8140565729693e-06
-3.91125980907391e-05
-2.95574012165155e-07
-4.18055377370345e-06
-5.57941882918033e-05
-2.80654522830238e-05
-3.337338679825e-05
-2.60956163260484e-05
-5.46629502295808e-05
-2.20607440122933e-05
-2.71929272322979e-05
-2.16093189581983e-05
-1.61656047628564e-05
-5.3387201074351e-05
-4.55299456459428e-05
-3.30926415383997e-05
-1.33467650651616e-05
-2.72872085818293e-05
-4.04705385309763e-05
-5.61088293367739e-05
-1.21297715828276e-05
-1.51590239546313e-06
-2.25654080260713e-05
-1.08166143113193e-05
-4.87288247028617e-05
-3.81075117882886e-05
-8.0603181241946e-06
-2.098625969889e-05
-4.86387430448407e-05
-6.55544948948257e-06
-3.05972816176981e-05
1.00975226898568e-05
-1.04543728423586e-05
-2.12449333037674e-05
-4.67808119741105e-05
-6.59198675435469e-05
-3.43401253865969e-05
-2.58351233448186e-05
-9.54925533668568e-06
-2.06510091957428e-05
-4.23651051630311e-05
-1.42993827247656e-05
-1.84509992705256e-05
-4.68881138983698e-05
-3.56520106328738e-05
-6.29123233123836e-05
-2.61338207125839e-05
-2.01741455727744e-05
-2.72601322738753e-05
-3.97415027557385e-05
-4.51833904128513e-05
-3.42039035823234e-05
-3.41858214842588e-05
-3.87321012004142e-05
-2.88075212537769e-05
-3.89991154920125e-05
-2.80868267796924e-05
9.48812968137183e-06
-1.45010377495183e-05
-5.83737591852292e-05
-2.78107788525791e-05
-2.48189804070819e-05
-3.56820555748167e-06
-4.06836581378471e-05
-1.99298776817721e-05
-3.87447480417089e-05
-2.19758605486958e-05
-1.07155003889182e-05
-3.60673312741035e-05
-4.57916214455741e-05
-7.73295544007913e-06
-1.27917449604855e-05
-3.86487369901403e-05
-3.98306775692691e-05
5.90397899355126e-06
-2.40124868969134e-05
-3.50790851045925e-05
-3.374735145874e-05
-3.83567331674944e-05
-2.33953741418992e-05
-5.42754893438051e-05
-3.6021985365792e-06
-4.47407871309734e-05
-3.18114658664426e-05
-3.35954762824533e-05
-3.36419398484529e-05
-2.39697707611012e-05
-2.21619969034861e-05
-2.0676206845159e-05
-3.85668388590627e-05
-3.44633413055865e-05
-1.76723687989885e-05
-9.41299696349357e-06
-3.14293530510875e-06
-2.74389160341429e-05
-1.50705558852215e-05
-2.77513873585398e-05
-4.25485043548487e-05
-2.13188287210887e-05
-2.71411180195965e-05
-3.21446332242302e-05
-4.8521562107572e-05
-1.5478263002398e-05
-1.69708184737406e-05
-5.2725858533313e-06
-4.72162427600965e-05
-4.67117219242187e-05
-3.10106610480753e-05
-5.50738938840784e-05
-2.63112311238001e-05
-2.99025624170977e-05
8.8526802688654e-06
-2.33273160385853e-05
-1.50139581794195e-06
-1.88130492198043e-05
-2.76572439910423e-05
-3.11940778233815e-06
-2.6285594046479e-05
-4.21217644001826e-05
-1.69941216490343e-05
-7.36992262207039e-09
-9.20255420142649e-06
-5.29482664913262e-05
-5.05633439361423e-05
-2.57661139624241e-05
-3.07936101127375e-06
-1.68849938598116e-05
-2.33714434358718e-05
-8.41028669194638e-06
-3.30483792670125e-05
-3.84050049871537e-05
-3.63624254122384e-05
-5.4361515606461e-05
-4.12996353341283e-05
-2.8887504808993e-05
-2.19386551723871e-05
-1.84015842258138e-06
-1.58303528845046e-06
-1.26515269950885e-05
-3.59614334424822e-05
-2.1972487297363e-05
-9.04389314574271e-06
-1.61903682803172e-05
-2.35079097040733e-05
-2.23314143448225e-05
-2.23287663824629e-05
-2.42688423807647e-05
-8.38447488034233e-05
-2.66965928506009e-05
-4.81674490982528e-06
-2.96981469105529e-05
-2.17889859242351e-05
-3.40662999828354e-05
-5.5050203324405e-05
-7.07226303827443e-05
-2.5971087368679e-05
-1.25254711504314e-05
-5.60018733917371e-05
-4.33294569825277e-05
-3.11351618840376e-05
-3.2090126683496e-05
-3.80705198877017e-05
-2.60380128986885e-05
-2.49917293645155e-05
-4.4843435480127e-05
-3.03165330763448e-05
-4.075260432861e-05
-2.16790076730168e-05
-8.40241419675489e-06
-4.42358443758468e-05
-4.15838909278002e-05
-5.01844856512808e-05
-2.32375801012432e-05
-5.47574100822125e-05
-1.31133434476147e-05
-1.96654057765144e-05
-2.45591687699748e-05
-1.19100431561205e-05
-1.60893533517192e-05
-1.49950192952658e-05
-4.6980622592487e-05
-4.87894365883593e-06
-2.33315080945703e-05
-1.91661265384134e-05
-1.45369386913286e-05
-3.75310209589621e-05
-9.9429850496501e-06
-4.13065810413565e-05
-3.41594200669601e-05
-3.19962495309561e-05
-2.91983945005274e-05
-5.74760223126607e-05
-3.78325778806399e-05
-3.22880471035132e-05
-4.22456109465096e-05
-4.3081128681801e-05
-3.67534639234764e-05
-2.7961521305299e-05
-2.97374942540937e-05
-4.00105541970696e-05
-3.09052442037034e-05
-4.09609732523244e-05
-1.23621163446549e-05
-9.4294632720967e-06
-3.09310353810869e-05
-2.45001789541058e-05
-1.35555552378702e-05
-9.28640707071047e-06
-2.01453137301485e-05
-4.12330431178355e-05
-1.07890652863787e-05
-1.3884221969671e-05
-3.27206696218602e-05
-5.53739426597679e-05
-1.68666834349641e-05
-8.93995887768307e-06
-1.76308095404019e-05
-2.73111063429283e-05
-3.3981831316686e-05
-1.85880838795889e-05
-2.28503986344753e-05
-3.08668136323859e-05
-1.07653708413134e-05
-2.59000692407124e-05
-1.67889411372347e-05
-2.95468666956026e-05
-3.4821336826506e-05
-4.5239846853563e-05
-2.33858990147272e-05
-2.19626762965423e-05
-5.1451000471315e-05
-2.14466008174816e-05
-2.28323942070417e-05
-3.26952342251177e-05
-4.30962181960529e-05
-3.13165295458885e-05
-5.04075268841152e-06
-3.04457729308864e-05
-2.18693010004102e-05
-2.89355545096773e-05
-3.63045483338828e-05
-2.88236619697362e-05
-3.55625944840156e-05
-5.25339563401154e-05
-4.14250705345614e-06
-1.08325425363203e-05
-4.2312640092073e-05
-4.6012118611898e-06
8.38737924500724e-07
-4.5851625258776e-05
-4.96688858604602e-05
-2.08068897152297e-05
-9.22359764858226e-06
-5.32846246938541e-05
-1.17615197490167e-05
-3.49262023293369e-05
-4.30854298415295e-05
-4.17307642913437e-05
-2.1403319667167e-05
-1.96532259938134e-05
-2.47455706264386e-05
-1.33224375010329e-05
-2.08378861286697e-05
-3.1349960534674e-05
-2.26005490612161e-05
-4.33362534980296e-05
-2.29576554002031e-05
-1.73257839155796e-05
-1.08968545907262e-06
-4.20954223176551e-05
-2.65570408821046e-05
-3.01716702226996e-05
-2.37430093652947e-05
-2.8017103419804e-05
-3.89503351125051e-05
-3.79093021974702e-06
-3.85466924014794e-05
-3.0198364845652e-05
-4.33861604218222e-05
-5.94959843727708e-06
-2.76355738210297e-05
-4.77299182790741e-05
-4.00505402592174e-05
-3.41071158426013e-05
3.15286900648098e-07
-5.28924010237496e-05
-2.97392884396708e-05
-2.02959378860768e-05
-3.42644657115131e-05
-5.7503201568162e-05
-4.40417638562157e-05
-1.18636887507002e-05
-3.02805160595331e-05
-2.4541078143024e-05
-1.41358675920318e-05
-3.18722920340716e-05
-3.36450385657592e-05
-5.3022078030357e-06
-3.07228550770842e-05
-6.0639447524249e-07
-3.74494362267812e-05
-3.62626299803629e-05
-3.14528240262454e-05
-3.47221661375962e-05
-1.6848713104839e-05
-4.32163680646452e-05
-1.93937160852596e-05
-3.39539261473554e-05
-1.59882270484372e-05
-4.11365382016965e-05
-3.27041428353414e-05
-1.49129018595365e-05
-5.17490631284116e-05
-3.11575322837491e-05
-4.34394063075224e-05
-4.78828782029832e-05
-5.32763059034217e-05
-4.09049725956434e-05
-2.54190760590915e-05
-1.98503094213594e-05
-3.70701025476112e-05
-2.06502404620142e-05
-2.44119194924441e-05
-1.14171437252837e-05
-4.68778096210544e-06
-4.13171106214417e-05
-5.37101926123861e-05
-1.33899997522155e-05
-1.60134952840949e-05
-3.00317320143956e-05
-2.61107611131588e-05
-5.2977670697478e-05
-3.24738120869615e-05
-2.6572542325821e-05
-2.84901097085035e-05
-3.30515456961934e-05
-3.07080195570546e-05
-2.23764020231887e-05
-4.68923379747544e-05
-3.12495818246113e-05
-1.68796889817656e-05
8.31125578211981e-06
1.20223492942007e-05
-1.55618082930558e-05
-5.14142251746927e-05
-5.23061495512623e-05
-1.79791836688974e-05
-1.93528747354987e-05
-2.97314864686393e-05
-3.02970501062039e-05
-6.96687053357848e-05
-1.32347762204821e-05
-5.74046928521565e-05
-3.88271335442662e-06
-3.75400065816882e-05
-8.23490131508213e-06
-3.4889032671383e-05
-3.01761960434925e-05
-2.19225075383471e-05
-5.17061792670489e-05
-1.53174722736054e-05
-4.36574625762112e-05
-2.94566547204281e-05
-3.22690970346231e-05
-6.66220720488496e-05
-2.53883184786491e-05
-5.22864355220848e-05
-5.28958334658014e-05
-2.87333848609053e-05
-2.5666044895779e-06
-1.66410230101895e-05
-3.87884877408223e-05
-9.35495256889221e-06
-1.70552464247954e-05
-3.34765606943143e-05
-3.64157073475825e-05
-2.14239190239342e-05
-3.81801446912874e-06
-2.90264119488246e-05
-3.82202303003416e-05
-4.31138062565837e-05
-1.80912060891969e-05
-2.1901862332836e-05
-1.91718597162949e-05
-1.63155728024215e-05
-4.91051733903096e-05
-2.074810428834e-05
-4.05665773693072e-05
-8.56852400343626e-06
-3.4226011295568e-05
-3.14637859188302e-05
-3.78861203084731e-05
-3.80826373699404e-05
-3.4932388139895e-05
-6.04491401949818e-05
-2.06261923237587e-05
-2.77588349704957e-05
-3.80794422887093e-05
-3.7513632570653e-05
-1.62013065022283e-05
-4.85704980079574e-05
-2.04537560918995e-05
-5.30695309843616e-06
-1.50368312706476e-05
-1.26719322007718e-05
-1.20244065961371e-05
-5.43705585970365e-05
-2.81191478270516e-05
-4.22007065966645e-05
-4.76032046769589e-05
-1.77645451710881e-05
-1.60215154876405e-05
-4.27028306441723e-05
-3.95725201776357e-05
-3.21337306097966e-05
-2.63594993408425e-05
-5.26454836473063e-05
-4.05306199348917e-05
-4.62211396652779e-05
-2.81560019894965e-05
-5.95356612780931e-05
-4.45604357864752e-05
-2.97574655148385e-05
-2.95839509232547e-05
-1.73443231403112e-05
-5.11200830747628e-05
-3.07735316787879e-05
-2.31442831536894e-05
-7.95284136623464e-06
-3.27357688978328e-05
-3.79082908033403e-05
-4.24721571143557e-05
-3.00919923125386e-06
-1.5148621235269e-05
-5.8447247939313e-06
-5.12714016427657e-05
-3.72778611577204e-05
-4.95357754731784e-05
-2.46498498315425e-05
-4.73927956585969e-06
-2.25993235535034e-05
-1.39263769921974e-05
-4.43087313880041e-05
-3.75122168536804e-05
-4.74511104631128e-05
-3.47648452155918e-05
-1.03468668397724e-05
-4.17681039720441e-05
-2.13734645174879e-05
-5.19859612731733e-05
-1.41314391425857e-05
-3.4649346376346e-05
-5.70771267480155e-05
-3.38982751830444e-05
-1.87801708235337e-05
-4.39927559150227e-05
-2.12124359218717e-05
-5.40556632703131e-05
-2.97260338708192e-05
-3.19410615526667e-05
-4.74720651235331e-05
-4.61543701150526e-05
-2.28680703633887e-05
-9.9161094466468e-06
-5.51341918789035e-05
-1.11182757875849e-05
-4.73216966261229e-05
-4.1385938066556e-05
-4.37783786484807e-06
-1.83277307635327e-05
-4.1247274579539e-05
-1.50924543759345e-05
-5.01399069757975e-05
-5.50616149454979e-06
-7.89581600021962e-06
-6.13674001619917e-05
-2.74634815114458e-05
-2.1167586127043e-05
-1.9999397555161e-05
1.77377088448749e-07
-1.73602510865363e-05
-2.38857122524703e-05
-5.80557802108473e-05
-4.77368994033794e-05
-3.58456088622224e-05
-3.01343658241039e-05
-3.99078314320963e-05
-1.86927159534744e-05
-2.84598147027015e-05
-1.97411701774616e-05
-5.78896079845968e-05
-1.80695006108075e-05
-3.74450229327773e-05
-1.69703055326399e-05
-1.93821187858919e-05
-4.73382234851139e-07
-3.96539154811374e-05
2.33281778126076e-06
-1.20737891083636e-05
-4.67117778430485e-05
-3.59929101042469e-05
-3.42624822892001e-05
-3.94623300285397e-05
-2.00590645410412e-06
-2.23983999160251e-05
-2.8922353218441e-06
-5.08182289367537e-05
-1.18241470827421e-05
-2.88123589015671e-05
-5.15752083443488e-05
-2.06898260446862e-06
-3.39082036936146e-05
-6.49301717446047e-05
-2.10173168830542e-05
-1.59689271722858e-05
-4.02809366095704e-05
-9.75754050927205e-07
-2.63002565732864e-05
-4.74998503923388e-05
-2.12360156588011e-05
-3.25700838895696e-05
-3.95146787678707e-05
-2.96261227232399e-05
-2.62081464251512e-05
-5.09940267311379e-05
-5.8173229599968e-05
-6.37242969255867e-05
-3.64594838006167e-05
-4.51625252053288e-05
-2.3742443357945e-05
-2.14877537848596e-05
-3.2967909292846e-05
-7.89639127510923e-06
-2.9394580243159e-05
-4.87056918374625e-05
-1.11924686177993e-05
-3.16905752089745e-05
-4.34560542601476e-05
-3.92223251974985e-05
-3.3521240047608e-05
1.46858230285543e-05
-2.77208655935039e-05
-2.97177193123418e-05
-3.24817061183381e-05
-3.52618232817936e-05
-4.71001397017474e-05
-3.5648652460415e-06
-1.57254833779215e-05
3.62620928290292e-06
-5.43060893745455e-06
-2.55742740145675e-05
-3.91731380491852e-05
-1.34746388186463e-06
-3.90737162291465e-05
-2.50896655021009e-05
-5.33511352568073e-05
8.13448082382832e-06
-6.68093055280218e-06
-2.44145570057605e-05
-1.60180429950097e-05
-6.644900257128e-05
-2.02794693014789e-05
-5.29454760772374e-05
-5.29041923157723e-05
-2.64978153858921e-05
-4.66420850720231e-05
-1.78944280407469e-05
-4.23567103000795e-05
-8.47163238631996e-06
-3.19427005064452e-05
-4.73162638578153e-05
-3.16358135457153e-05
-5.61617898423972e-05
-6.93616212207283e-06
-6.49935389120415e-06
-2.24907949298927e-05
-5.00394932120394e-05
-1.10807349222479e-05
-5.57544280297906e-05
-4.56775840284565e-05
-3.02026393851341e-05
-3.98416714151519e-05
-2.52679838795386e-05
-1.14498008399959e-05
-4.42600938608328e-05
-3.90011216318256e-05
-3.27681733511041e-05
5.31358094791954e-06
-4.30420625543731e-05
-5.25515840815985e-05
3.18769733197778e-06
-1.92067985240745e-05
-4.25623404006375e-05
-8.56365368464734e-06
1.70071341064286e-06
-5.99603498255695e-05
-4.78312345173152e-05
-1.8458283008225e-05
-4.3286236680098e-05
-2.73559193376531e-05
-3.61249447545212e-05
-3.60698804617338e-05
-2.6197921931666e-06
-2.25296563540024e-05
-1.61357626600886e-05
-1.31006829332528e-06
-6.11989712230319e-05
-4.53127278567891e-05
-5.88609289950139e-05
-3.33085805472819e-05
-8.74955329088485e-05
-2.09058221938564e-05
-1.91679965176171e-05
-4.92932686916246e-05
-2.86101777599417e-05
-3.45942000493895e-05
3.13002790478662e-07
-2.43679117942509e-05
-4.98853001326619e-05
-3.24533677119556e-05
-1.89500350534424e-05
-4.45259190339573e-05
-4.762003607253e-05
-1.34335892582301e-05
-3.6896494501232e-05
-3.0394515447738e-05
-4.82791425329238e-05
-1.00244722119574e-05
-4.08410177729797e-05
-4.71885618193845e-05
-4.66121341519692e-05
-4.10268391691249e-05
-4.23527855326813e-05
-2.4458777283827e-05
-2.88378032801452e-05
-6.55988592848036e-05
-3.17165784567807e-05
-5.03499950205505e-05
-2.81218475393203e-05
-3.97956024790235e-05
-8.7565632614453e-06
-1.70244718350633e-05
-2.75971692424282e-05
-3.89028620688681e-05
-1.59311921269724e-05
2.6668123259068e-05
-2.92308653795858e-05
-1.4694713871083e-05
-3.93295602741446e-05
-2.14356968980974e-05
1.38966865142609e-06
-3.85760333392637e-05
-3.50993589876482e-05
-2.81750941432398e-05
-3.19001462107397e-05
-3.76633201305435e-05
-3.36946558496925e-05
-4.58562862272171e-05
-1.15768330347636e-05
-1.73263550926753e-05
-3.53332438809147e-05
-3.26116779790418e-05
-1.57097396844026e-05
-4.66053768521114e-05
-1.85200303701281e-05
-3.05400521131021e-05
-3.92797818687203e-05
-2.88306621043561e-05
-4.04485881047184e-05
-5.78191830238542e-05
-2.75262886831102e-05
-4.5475246271178e-05
-2.44309324039983e-05
-2.96777639320431e-05
-2.21551330100404e-06
-2.99375355964185e-06
-1.4589602513221e-05
-7.03783832742485e-05
-3.29112972802789e-05
-1.14901705163841e-05
-3.01468988028982e-05
-3.95238898524366e-05
-4.80994237404247e-05
-5.90078478196646e-05
-3.64309943842808e-05
-1.72685484616026e-05
-2.25105041121654e-05
-3.67962515677037e-05
-2.23765545747904e-05
-2.35834507621127e-05
-6.53139852069059e-05
-2.65551668800442e-05
-2.41306470202325e-05
-3.30390603352705e-05
-7.12033219191482e-07
-4.49328592487297e-05
-2.07440622796514e-05
-2.65561364331474e-05
-4.13291714298831e-05
-2.31567232711223e-05
-2.84146344286692e-05
-2.00137336245275e-05
-3.2749744134979e-05
-5.77857621081629e-05
-1.85462767135412e-05
-3.98920902815809e-05
-2.87202749611792e-05
-3.28923666129011e-05
-2.66446328734545e-05
-7.18637975722794e-06
-1.94527001770866e-05
8.92813530879905e-06
-2.33360176564925e-05
-3.1846556736658e-05
-6.95800963142517e-05
-2.25958854307476e-05
-2.75174830376836e-05
-7.89347920563238e-06
-2.9631339313732e-05
-4.60250680276557e-05
-9.65601211929715e-06
-4.08361232823216e-05
-4.79470353128411e-05
-2.96224467477875e-05
-2.79903311955989e-05
-3.7562411826987e-05
-5.1208748980421e-05
-2.17240543047902e-05
-3.69208676984587e-05
-3.32495961925648e-05
-3.9732550312186e-05
-8.9057929383423e-06
-1.28149973599962e-05
-3.77507594257151e-05
-2.68056457719766e-05
-5.34191813723814e-05
-8.38725485993725e-06
-2.05733181120911e-05
-4.08065308348495e-05
-1.3430842907213e-05
-6.21595723275182e-05
-3.28226486940319e-05
1.50990467698896e-07
-4.0114857683999e-05
-1.72710160838455e-05
-1.17981145714255e-05
-1.17394049049496e-05
-1.65711923275973e-05
-4.04455516320106e-05
-2.59138486198686e-05
-2.98894353542955e-05
-3.59198202844989e-05
-3.15937169667295e-05
-4.04323963540499e-05
-1.45274552341435e-05
-3.86114664369726e-05
-2.05793488013291e-05
-2.42330138723516e-05
-2.6969492157849e-05
-2.48995216969178e-05
-3.87580496766532e-05
-5.29316141093959e-06
-2.94240663597514e-05
-4.3537520360158e-05
-1.88018741131886e-05
-3.08276275078037e-05
-4.0068447937093e-05
-1.05368880269107e-05
-4.62204666392064e-05
-5.51365915686114e-05
-1.39910147351226e-05
-9.13573730145795e-06
-5.54595662406175e-06
-1.41817359193995e-05
-4.40411606989879e-05
-4.93737493191483e-05
-2.80107827737555e-05
-2.43304432483297e-05
-3.27666095251899e-05
-2.11021170746239e-05
-2.92962082197456e-05
-2.49375860760303e-05
-1.61778063534346e-05
-2.92509007618058e-05
-2.6141374518543e-05
-6.82819919066032e-05
-3.53216809856245e-05
1.72024064370621e-06
-3.06705252720356e-05
-2.65905977864854e-05
-4.83143812201205e-05
-8.25145287523809e-05
-1.66541683482987e-05
-2.30751222670606e-05
-3.5379935687957e-05
-4.75067982409781e-05
-1.60211464149064e-05
-3.30380789527631e-05
-4.60002361866328e-05
3.38538952022256e-06
-4.27407069388397e-05
-4.46368400493683e-05
-7.38721852884845e-05
-3.76371958031958e-05
-4.27191896333084e-05
-2.11018275802059e-05
-1.90518345525436e-05
-1.28514669238364e-05
-2.03533375634699e-05
-3.61295380419426e-05
1.68688445666259e-06
-2.76368107651851e-05
-6.40159706158905e-05
-2.09222091429038e-05
-3.14670235215631e-05
-1.88174347781768e-05
-3.57598790170754e-05
-3.21125480915173e-05
-4.08005545448759e-05
-2.42765703976066e-05
-4.6184517513571e-05
1.31793105461432e-05
-1.36639243640899e-05
-2.29000250500097e-05
-4.54318073528369e-05
-1.51841347212064e-05
-2.30790505090577e-05
-2.49764965959433e-05
6.19025421465705e-06
-5.02334552433371e-05
-4.5133879608841e-05
-9.71696006814801e-06
-3.197189239119e-05
-1.36601238886667e-05
-2.17689559668071e-05
-3.29199522788891e-05
1.31337084059614e-06
-4.75636779839277e-05
-5.59126153751543e-05
-2.68888217420802e-05
-3.08789160993551e-05
-4.38264885803425e-05
-5.34457251382032e-05
-2.52182824076858e-06
-4.41023801039212e-05
-3.08037859709892e-05
-1.95845670491504e-05
-5.00719360078194e-05
-2.44596056232729e-05
-5.62810411841892e-05
-3.66751598168863e-05
-2.18928823165469e-05
-3.38216179441003e-05
-4.10737782307735e-05
-3.04981408625027e-05
-1.98665622279117e-05
-9.45606158147172e-06
1.69770590552462e-05
-6.96661716263257e-05
-6.95195580876128e-06
-7.7161377511004e-06
-4.49960885491343e-05
-4.75482005416992e-05
-8.68965539649447e-08
-2.28753289693575e-05
-6.30202116044216e-05
-3.04296317182916e-05
-2.0306381160379e-05
-1.60448464181655e-05
-4.34086913893069e-05
-5.33515529789938e-05
-4.74359400517714e-05
-6.34610092581858e-05
-2.82601092246726e-05
-3.77735118525385e-05
-3.73345511675341e-05
-1.56259767485303e-05
-2.79292183940191e-05
-4.30171397920272e-05
1.38962176659543e-05
-2.3594118122695e-05
-1.26920764799309e-05
-8.8622753730678e-06
-2.07294745982787e-05
-1.15715435005951e-05
-4.52629681217725e-05
-2.10711535361318e-05
-4.50270216122101e-05
-4.03951326105598e-05
-2.2412321176336e-06
-4.7294598602455e-05
-1.07340814522254e-05
-3.19165420065776e-05
-3.3657123057386e-05
-5.31102280935689e-05
-4.43982472971556e-05
-5.30220015481259e-05
-2.95888907270141e-05
-1.4260191747017e-05
-1.00309896110384e-05
-2.27114183556885e-05
-6.27985629901673e-05
-5.91628245569236e-05
-1.14876698842441e-05
-3.09808538328894e-05
-2.30381309085913e-05
-4.19826532795732e-05
-8.43164492726544e-06
-5.80741473042753e-05
-5.11527149067142e-05
-2.9050007075269e-05
-5.96803468736885e-05
-5.63426287431969e-05
-1.5953236744347e-05
-2.36037958137836e-05
-3.57458495384809e-05
-3.34554352782693e-05
-5.95605352962392e-05
-5.90333032058041e-05
-2.55660898642819e-05
-1.22882062074703e-05
-4.32367343507329e-05
-4.71251944199166e-05
-5.6880163858605e-05
-6.23266514092332e-05
-3.91256124360887e-05
-2.00455722819641e-05
-3.3882216991522e-05
-2.17236340561272e-05
-3.96238462938912e-05
-2.70601704210022e-05
-3.36397588885553e-05
6.53535448783591e-07
-3.40312268476046e-05
-4.35409213699296e-05
-2.48835112861639e-05
-3.43692433549991e-05
-1.77171852717739e-05
-6.68873260939907e-06
-1.32014253484211e-05
-1.71021751132092e-05
-2.64615983719079e-05
-2.47821560055088e-05
2.89972843043467e-06
-6.40947479776523e-06
-4.66841946483942e-05
-3.47218285690617e-05
-8.81767089084149e-06
-2.56194832070921e-05
-1.78271216691727e-06
-4.78331307707436e-05
-9.2577084586887e-06
-1.72650874637286e-05
2.68370355727709e-06
-6.23088940452128e-06
-1.61464695119062e-05
-3.80448752739524e-05
7.02877138200334e-07
-2.41344678291765e-05
-1.77011576381966e-05
-4.61717737147553e-05
-4.24816374720213e-05
-2.10768447471593e-05
-3.57704322760831e-05
-8.4594342462321e-06
-3.10636190165413e-05
5.35408932561348e-06
-3.97267954845695e-05
-1.14264611694891e-05
-4.64877660005266e-05
-1.28594087072266e-05
-5.27785330166232e-05
-2.31437863755429e-05
-5.63595147816842e-05
-3.43085846002985e-05
-3.78826230714979e-05
-1.19895634759884e-05
-5.2935039897489e-05
-4.3455610476074e-05
-5.29468039204253e-05
-1.63860274359853e-05
-4.40068149622586e-05
-3.04764532461308e-05
-4.16018325116666e-05
-3.28059621231256e-05
-4.33154264278121e-05
-1.71489766831933e-05
-2.44646396082617e-05
-1.685480520721e-05
-4.91393516062998e-05
-4.22598489818736e-06
-3.06750789201491e-05
-3.18809098271213e-05
-3.89278665320922e-05
-5.5518280827775e-05
-3.72605613527959e-05
-3.83006983671903e-05
-6.71126400569597e-06
-2.63906008400231e-05
-3.911903679369e-05
-3.45752738772487e-05
-3.03134389347796e-05
-7.6704763182333e-06
-4.46427350681904e-05
-3.950570941789e-05
-1.69440668237623e-05
-1.51255260216556e-05
-3.17915961654753e-05
-2.80040181824394e-05
-6.22248222241581e-05
-2.76121789470769e-05
-3.5482458362735e-05
-3.82423098249651e-05
-3.39622180348897e-05
-3.14755515496673e-05
-3.55040699320407e-05
-1.01957968976001e-05
-1.20722327339604e-05
-1.99144663003638e-05
-2.51598417066961e-05
-1.91242070670827e-05
-8.17025218741121e-05
-4.04064164814283e-06
-3.89209227796201e-05
-1.44016005105562e-05
-2.39918740086966e-05
6.45773842716429e-07
-3.1146522568052e-05
-2.9330453587683e-05
-1.83269020632728e-05
-6.00316696743513e-06
-1.47091114452566e-05
-2.97145428309917e-05
-4.37930112074012e-05
8.78868441345041e-06
-3.54428641846543e-05
-2.72547431131086e-05
-4.85169604619173e-05
-1.61762202352454e-05
-2.99174315997888e-05
-4.6264089257477e-05
-3.78590820396984e-05
-2.62704458534101e-05
-3.62323152361494e-05
-2.86398473055018e-05
-2.93346148169584e-05
-3.92962522368408e-05
-2.04572793423448e-05
-1.49416582001135e-05
-2.41146463417086e-05
-4.61620259088265e-05
-2.12916507188807e-05
-4.46887539384565e-05
-1.76521025271644e-05
-2.85715922435487e-05
-1.15896507372968e-05
-5.97992832703545e-05
-1.56051051880593e-05
-2.11799921557992e-05
-4.47748204640868e-05
-3.50051643342542e-05
-2.95443511616672e-05
-3.54790484104719e-05
-2.51929593166029e-05
-8.34155037665102e-06
-4.51191656071645e-05
-4.06076752490015e-05
-2.36029847725526e-05
-3.1463322219925e-05
8.28094531343533e-06
-2.97734646886368e-05
-4.47397729385018e-05
-2.91105011292099e-05
-2.57414699869332e-06
-4.37973549636687e-05
-4.83461392763846e-05
-2.76222587022704e-05
-4.43191845068359e-06
-3.65367201231888e-05
-5.00424491318405e-05
-4.13898389736189e-05
-6.82389169507948e-05
-2.70907422389498e-05
-4.5695440407641e-05
-2.07527326253051e-05
9.4085451570911e-06
-5.4641156833826e-05
-4.09244906181473e-05
-4.2140439165236e-05
-2.35329198480509e-05
-2.85712878088083e-05
-2.51880003678509e-05
6.85843295846141e-06
-1.70508413721149e-05
-3.20579152864673e-05
-4.54276217376173e-06
-6.54269508034067e-06
-4.859007667428e-05
-2.88298786494296e-05
-2.44544814267219e-05
-1.81204670680833e-05
-1.27309379635322e-05
-3.92738329204247e-05
-5.21245155985012e-05
-3.57467742143092e-05
1.37207966490668e-05
-1.91796659649453e-05
-4.32993814267566e-05
-3.69369555740888e-05
-4.74091499080077e-05
7.11081664971299e-06
-2.00130196995584e-05
-4.49095315756856e-05
-3.26161187377293e-05
-1.51061253971066e-05
-6.25586289600484e-05
-4.53889459560236e-05
-4.63178646297328e-05
-1.7502319607124e-05
-3.35974516899188e-05
-1.51285781377747e-06
-3.02311716154609e-05
-3.6509331240707e-05
-2.42219670551889e-05
-3.40380631438965e-05
-1.35507319185324e-06
-3.49677479502441e-05
-5.77418434539712e-06
-3.69315864931895e-05
-1.04926895193743e-05
-3.56016686125227e-05
-2.78257349827122e-05
-3.58933551465964e-05
-3.1514947424212e-05
-5.94110429395057e-05
-2.32979147078421e-05
-2.77880937220128e-05
-2.91735696251612e-05
-2.7358677757737e-05
-2.9012356559947e-05
-9.07445517521542e-06
-3.0607982286933e-05
-3.92354046564992e-05
-3.37732855332933e-05
-3.53181694290104e-05
-4.41340513166238e-06
-1.92026536887781e-05
-3.14242688559527e-05
-2.27827232469999e-05
-2.1366516460394e-05
-4.00099336650031e-05
-4.24311947314213e-05
-2.21347151931453e-05
1.87634083125219e-05
-3.02269728234569e-05
-2.53911260044048e-05
-2.30785024410217e-05
-6.70275688100442e-06
-2.74991676350241e-05
-5.09283459308624e-05
-5.4703488999326e-05
-3.45374409743197e-05
-2.26980971401463e-05
-3.10231742753174e-05
-6.66558067139331e-05
-4.77591159863212e-05
-4.44834615429683e-05
-3.05285132162814e-05
-2.01826659152698e-05
-2.83701713985188e-05
-3.59161998637822e-05
-1.62773905286349e-05
-5.08092935112242e-05
-1.30327075670429e-05
-1.89073053051634e-05
-2.57800836092457e-05
-1.43331903316373e-05
-4.30624357641491e-05
-2.22381167551976e-05
-2.70947429106924e-05
-2.51682894184572e-05
-3.91480464647733e-05
-1.65268225693143e-05
-4.46046459230501e-05
-3.13492214441085e-05
-6.35134972631029e-05
-4.00019850317537e-05
-4.69711682152413e-05
-3.53426287357735e-05
-4.84031471718246e-05
-3.45057364391078e-05
-1.75898784619616e-05
-7.57414075736581e-06
-3.86637429268536e-05
-1.22456083275566e-05
1.39469241091454e-06
-4.37691031202105e-05
-6.06341050656464e-06
-2.04405857007019e-05
-1.76795137551582e-05
-5.45696861454204e-05
-1.68609913306779e-05
-4.76843458601373e-05
-4.55002260621876e-05
-1.08593821398892e-05
-2.56185478044326e-05
-4.82405075268008e-05
-3.17983696764649e-05
-4.48561919246048e-05
-3.44125906447321e-05
-6.06342265799992e-06
-3.51250397741335e-05
7.05882560670898e-07
-3.84550974731281e-05
-1.10952265126404e-05
-4.19737794768169e-05
-2.51729410603639e-05
-2.88258887430479e-05
-3.50213007675609e-05
-5.52659027060563e-05
-1.14990647561437e-05
-2.88443924635255e-05
-2.58907360220663e-05
-3.09222537335146e-05
-5.2406964200776e-05
-8.47245332393007e-06
-5.01991926276946e-05
-6.95804241088423e-06
-3.49956949486505e-05
-1.63225521403977e-05
-2.02048799240024e-05
-2.24766217981263e-05
-1.87610436882518e-05
-4.35174725480808e-05
-5.74289272345845e-05
-4.28621204221432e-05
-3.2290027096436e-05
-1.31735032746682e-05
-4.72193572457719e-05
-3.09885795282484e-05
-2.47586486536277e-05
-6.84886280961469e-05
9.16629932072037e-06
-3.48559617299446e-05
-2.69634592295972e-05
-8.54027284738559e-06
-3.35988998211467e-05
8.75654331113155e-06
-2.40075590499197e-05
-4.42993221760603e-06
-4.84272028077202e-05
-7.46203479436431e-06
2.05166859891456e-06
-1.07148120359923e-05
-7.73515181412138e-06
-3.14944720546735e-05
-6.42845388980637e-05
-5.74720029685836e-05
-4.43747569364268e-05
-3.52243784261408e-05
-5.31378980033793e-05
-3.06789433126047e-05
-6.75253780834512e-05
-4.87809289570029e-05
-2.11173403473078e-05
-2.04628611359536e-05
-9.2025745234781e-06
-2.57620049190297e-05
-2.06604066904714e-05
-3.40368245811574e-05
-5.35089628331908e-05
-2.20738082781414e-05
-2.48708253046863e-05
-4.96771276866586e-05
-3.32017601576545e-05
-1.85677044021973e-05
1.22926272734599e-05
-3.91563514701247e-05
-1.86636846666639e-06
-3.70733629956405e-05
-2.96298234159718e-05
-3.38286268409479e-05
-3.9660316038253e-05
-6.5667784493879e-05
-1.54454257174568e-05
-8.64682212790587e-06
-6.34211001513545e-05
-3.69512981589962e-05
-2.08194853670415e-05
-3.56582164452024e-05
-3.79958482115448e-06
-5.33756734425026e-05
-3.38839782050074e-05
-3.7399600788708e-05
-2.83403111229342e-05
1.81537085924318e-05
-3.80213656477227e-05
-3.08684876796116e-05
-4.94811886608539e-05
-4.69564532900628e-05
-3.30694933204014e-05
-2.58153479740977e-05
-3.70095478409021e-05
-2.9007934599193e-06
-3.94966458432382e-05
-2.83895145312107e-05
-2.00571643216003e-05
-7.79967799828393e-06
4.88293615432641e-06
-1.53899903902605e-05
-3.8758886310896e-05
-4.2294288376705e-05
-1.41505931189295e-05
-3.08438732461648e-05
-3.85287326013861e-05
-2.12466203900779e-05
-2.73431328739797e-05
-3.42189284831072e-05
-2.7015552031352e-05
-1.90927950154674e-05
-4.60600244406501e-05
-3.51115806947582e-05
-3.38316779456766e-05
-3.19224579712199e-05
-4.69595120836297e-05
-3.13451127271193e-05
-1.6822518644195e-05
-6.40744752415572e-05
-3.12476066261417e-05
-1.01008999941063e-05
-4.3105416657685e-05
-4.55744027422864e-05
-2.39226072149494e-05
-1.41613849337892e-05
-3.82867159348111e-05
-1.64270153577894e-05
-3.61353154764307e-05
-2.38810342283361e-05
-1.67531208047613e-05
-5.16479347804942e-05
-2.81891428732371e-05
-4.87014772296409e-05
-2.74013651743816e-05
-3.68553650688383e-05
-2.6088790926228e-05
-1.15118606833153e-05
-5.31933198962464e-06
-2.37936364496219e-05
-2.58040458761162e-06
-3.51836603684201e-05
-2.15120040034856e-05
-1.86090727488846e-05
-4.18575485311167e-05
-2.82978162143532e-05
-3.24984951304664e-05
-2.77143506277085e-05
-3.9520722526398e-05
-1.34797027725644e-05
-1.78139791981897e-05
-1.44759709850331e-05
-4.03097924929151e-05
-1.28292842548515e-05
-1.54291618985164e-05
-3.00744854646622e-05
-4.11509373141728e-05
-4.54523276803141e-05
3.22443802547298e-06
-1.43579306701816e-05
-7.14202911535234e-05
-3.15133968322306e-05
-6.9086780679293e-05
-3.86854345369227e-05
-2.28027100834384e-06
-3.96806060765577e-05
-1.83001496209227e-05
-3.72726818171709e-05
-1.86192544028567e-05
-3.37982775416955e-05
8.79336777705955e-07
-3.53867811755559e-05
-1.61402732955096e-05
-2.93144811599278e-05
-6.62997881598346e-05
-3.66625368762187e-05
-4.41297890126021e-05
-3.51420416100088e-05
-3.24997755081563e-05
-3.82252959766025e-05
-5.08480078568159e-05
-3.40199877986093e-05
-2.19905739817009e-05
9.54149570881792e-06
-1.07856571699969e-05
-8.01118062637926e-06
-1.7619281405272e-05
-3.54338630757912e-05
-3.99923215587735e-05
-4.00411809845707e-05
-1.94063563801289e-05
-1.38296258938016e-05
-2.32410315873927e-05
-8.46021932458747e-06
-1.93921432722808e-05
-5.14018220007028e-05
-1.41503514568835e-05
-2.43242303194528e-05
-7.60000530594385e-06
-2.10879430029331e-05
-3.42067701157206e-05
-4.52281376126106e-05
-5.41146592953688e-05
-3.03508102807775e-05
-3.19613797700112e-05
-3.14402717978835e-05
-1.59983215958115e-05
-2.12193323430416e-05
-4.08341907947474e-05
-2.13167091752012e-05
-6.13118913666371e-05
-4.918712407268e-05
-3.50907092272239e-05
-2.62498420388697e-05
-2.40391100785034e-05
-4.9709407696055e-05
-3.68508846526937e-06
-2.75930164416183e-05
-2.75089971605474e-05
-3.54209485573223e-07
-6.97430286977456e-05
-1.79952249060013e-05
-2.6126078057618e-05
-2.19559423911123e-05
-3.17471534517933e-05
-1.96205843973197e-05
-4.3251553123692e-05
-3.52669539581182e-05
-1.35900560559265e-06
-3.4574235922601e-05
-4.5133137810307e-06
-1.66255927197781e-05
-4.24368106083434e-05
-1.46529017634998e-05
-3.51530724699819e-05
-8.5672138267607e-06
-3.45193739090791e-05
-2.8918686808022e-05
-1.08912451384122e-05
-1.51586880413561e-05
-6.35563841968088e-05
-2.77344879465728e-05
-1.90804306634119e-05
-2.56554975026581e-05
-2.42284741876665e-05
-6.10826713773853e-06
-1.14241800097481e-05
-3.36033620578144e-05
-5.50634582670552e-06
-1.47259212410689e-05
-8.80020765534935e-06
-4.15680589025456e-05
-4.32618581481799e-05
-3.32903944416616e-05
-3.96778171945215e-05
-2.0004007938822e-05
-4.42159362749569e-05
-3.00644242040323e-05
-2.34127504721042e-05
-1.02399445968613e-05
-3.82951842743074e-05
-2.28791944199325e-05
-2.97436641517339e-05
-3.85886985608247e-05
-2.52981496586007e-05
-3.14585788837533e-05
-4.74935725652396e-05
-2.55859819354349e-05
-9.27364469675712e-06
-8.56135524707985e-06
-2.56433844504348e-05
1.26057253015263e-06
-4.01186712950927e-05
-7.48904842837286e-06
-2.32123636387914e-05
-3.21035080336815e-05
-3.90043220004057e-05
-4.44768554990899e-06
-4.80359747615622e-05
-2.09581980155666e-05
-3.01054085018889e-05
-2.08432639467615e-06
-4.01673579199219e-05
-4.26470423520572e-05
-3.38958266224437e-05
-3.85812914818607e-05
-2.12191084665446e-05
-4.051382141169e-05
-8.1806839228496e-06
-3.0663726515155e-05
-4.43192142133098e-06
-1.24003201280689e-05
-3.24071642122035e-05
-3.10515236272257e-05
-2.96749017188999e-05
-3.08732436900205e-06
-1.12934572170783e-06
-2.27108005080301e-05
-5.46100433394212e-05
-4.43166818580266e-05
-3.21189664581558e-05
-1.57930111081033e-05
-4.05853074842025e-05
-1.73660183171646e-05
-2.51371766669117e-05
-4.47589365119374e-05
-7.13328912990846e-06
-1.6632972725058e-05
-2.94488901990557e-05
-4.79126643155019e-05
-3.46611534031838e-05
-2.56903464477941e-05
-2.08947885873711e-05
-4.22982951652328e-05
-2.70846609758352e-05
5.23095287162149e-06
-3.31525824743316e-05
-3.45738668613079e-05
-1.2678894743492e-05
-2.31499229106007e-05
-4.84622872749133e-05
-6.74387488618604e-06
-1.94903834177472e-05
-3.66041973913735e-05
-2.71335468747293e-05
-1.27409494154217e-05
-2.14813255393167e-05
-2.18695144064265e-05
-1.45981508146448e-05
-1.88228380761971e-05
-2.00262452920279e-05
-2.90574933966062e-05
-3.3137373686953e-05
-2.87515898786342e-05
-2.49585456029989e-05
-2.98836326510555e-05
1.90269683774692e-05
-2.54164088501789e-05
-2.72545963217473e-05
-5.48945739018918e-05
-4.54085518518962e-05
-3.16235641146896e-05
-1.58931601823218e-05
-3.67451074645978e-05
-2.81425034639964e-05
-3.7992160693787e-05
-1.80985205961291e-05
-3.7616756501313e-05
-3.27074895561523e-05
-3.5989800316219e-05
-2.50643237321472e-05
-3.17433427064853e-05
3.77284492967151e-07
-5.43665398619261e-05
-1.89566169964737e-06
-2.37751460263489e-05
-5.72922880088925e-05
-2.34285934114982e-05
-5.72922976232204e-05
-2.88868882140627e-05
-3.97878963075611e-05
-3.35318625195844e-05
-3.14174804508384e-05
-1.43815499616777e-05
-3.03426625683084e-05
-8.18966604545518e-06
-2.47928869455203e-05
-6.41287016817746e-05
-3.5820048681565e-05
-1.93125082904747e-05
-1.34309007191128e-05
-3.60393656924647e-05
-6.18817345304506e-05
-1.39570803714775e-05
-3.13105348250984e-05
-2.60892606467578e-05
-5.26024309367826e-05
-2.82979774027167e-05
-3.39158878510658e-05
-1.70494970891823e-05
-3.34500079209426e-05
-2.37408197572951e-05
-1.93154858773805e-05
-7.7527607649328e-06
-8.36618644198596e-06
-5.74213156975733e-05
-3.73681729529576e-07
-2.63436743043523e-05
-2.49253415672837e-06
-1.35886179148137e-05
-2.77762445778155e-05
-4.15504177717551e-05
-4.54579584550236e-05
-1.47468740728562e-05
-5.66516993559732e-05
-3.13494343634265e-05
-2.84938354138748e-05
-1.0986516586362e-06
-4.26919171229886e-05
-2.69846439465564e-05
-4.28200228639193e-05
-2.20195738737416e-05
-3.51251135006613e-05
-3.51075437319033e-05
-1.41103834277874e-05
-5.79011143394691e-05
-2.56529663104121e-05
-6.64169070581966e-05
-3.00538175487535e-05
-3.03049619655463e-05
-5.65400980881946e-05
-3.38877638327238e-05
-2.75810400292357e-05
-1.19802793882543e-06
-3.0133995340038e-05
-2.62767860121544e-05
-2.7964051880416e-05
-3.02980849276568e-05
-2.91095343435078e-05
-2.69712102603912e-05
-6.20862696703715e-05
-2.79119027319306e-05
-6.74411764472733e-05
-3.35083128046428e-05
-3.45151926613085e-05
-3.24589226277396e-05
-4.48206497633193e-05
-3.32840044224519e-05
-2.94198799595575e-05
-4.85434522680008e-05
-2.29305335277768e-05
-5.80162069798298e-05
-1.79101169953546e-05
-3.27577573911559e-05
-5.16629893523242e-05
-2.59233643016934e-05
-2.19850711569161e-05
-2.92483597668068e-05
-6.5070515745947e-05
-3.6983009602711e-05
-1.11534761388609e-05
-2.42263681879555e-05
-1.09455791356726e-05
-6.32220244644019e-05
-1.43363805901926e-05
-9.43372558970453e-06
-6.72720474265825e-05
-2.145775114358e-05
-1.4646709328402e-05
-2.13172279661092e-05
-1.21626143250954e-05
-4.66460624661797e-05
-1.33906223503383e-05
-2.03847651155381e-05
-7.78438985504982e-06
-2.65757138966919e-05
-5.29650466039331e-05
-1.03768286558872e-05
-5.39122463274181e-05
-3.03630013613116e-05
-2.78325126423869e-05
-1.7444551960861e-05
-2.05806683200688e-05
-4.58325436384284e-05
-1.92815795441425e-05
-3.10484242069658e-06
-4.11462528513208e-05
-9.23271760363106e-06
6.80577531412353e-06
-2.6795207406207e-05
-3.85370780374503e-05
-3.07077949106287e-05
-3.39515373833503e-05
-3.87459066707959e-05
-4.56948791067597e-05
-1.72835574708818e-05
-5.02599361811366e-05
-3.67139345316792e-05
-2.24797079770427e-05
-2.02953163332476e-05
-3.11650358137486e-05
-3.54234667717032e-05
-5.4104636404403e-05
-2.23347907778198e-05
-2.37420126854438e-05
-4.23700652498579e-05
-3.60609784862708e-05
-3.14061606048603e-05
-2.47164142594253e-05
-3.63024443321644e-05
-4.07201189730038e-05
-5.08683991121577e-05
-3.78158372631911e-05
-3.69069615015391e-05
-4.1957585241707e-05
-5.52830970816649e-05
-4.29963982243111e-05
-4.33946514998139e-05
-3.83697107693715e-05
-1.77383807838903e-05
-1.96409563427144e-05
-2.10342255781976e-05
-2.06710380514544e-05
-6.12098421457826e-05
-2.69556562405898e-05
-3.72817678925446e-05
-2.48066502244028e-05
-9.40355451582523e-06
1.22181840969294e-05
-1.90658575991216e-05
-4.05227246147474e-05
-1.87275887421939e-05
-2.299688533119e-05
-4.50317206263345e-05
-2.9054635991478e-05
-3.93456231513662e-05
-3.37923629639101e-05
-1.10394564602461e-05
-2.93251036884138e-05
-7.01102304802575e-06
-6.59394929869769e-05
-3.69883847215146e-05
-3.0486333369417e-05
-3.58245341769455e-05
-4.03638978353968e-05
8.61090452140149e-06
-3.24912004515716e-05
-1.15347979578711e-05
-2.90919049975404e-05
-1.36737891988631e-05
-4.51525989796641e-05
-6.18187707445255e-05
-3.24566900592314e-05
-6.31932966588192e-05
-4.1018901032662e-05
-3.03164532380804e-05
-2.82950570256305e-05
-2.54894725315692e-05
-1.69692479032936e-05
1.33800325847777e-05
-2.81963639140493e-05
-4.98813589197604e-05
-4.5201941147645e-05
-3.90466361212381e-05
-3.80247038925745e-05
-5.43482818270046e-05
-4.15746193800724e-05
-4.40306299491968e-05
-2.13812511364156e-05
-2.0333221188119e-05
-2.52691102073568e-05
-3.11866382959218e-05
-3.37159334249936e-05
-1.70800450348411e-06
-1.80322292683978e-05
6.50247148969753e-06
-2.00422544768329e-05
1.64513249418327e-06
-1.43154183179115e-05
-5.29391316594108e-05
-1.92325079764564e-05
-2.70680774485764e-05
-2.110048835271e-05
-1.91411320943278e-05
-9.26570952550529e-06
-2.09921105658213e-05
8.34371217246538e-06
-2.05528766720077e-05
-2.92483851333765e-05
-3.59904530754756e-05
-5.07229217124625e-05
-2.178033857111e-05
-4.49315274283876e-05
-8.63668303017585e-06
-1.24364296738624e-05
-9.09351970741984e-06
-2.34412262079162e-05
-4.57716115723777e-05
-4.43836439417363e-05
-2.67157670598314e-05
-5.49073334253534e-05
-4.32029340638253e-05
-2.62555832391877e-05
-5.2570516445301e-05
-2.41207731788465e-05
-3.16712142670182e-05
-1.12588169052998e-05
-5.09301353213234e-05
-1.48244661162688e-05
-3.9775874378061e-05
-8.27320136561642e-06
-3.01694793817415e-05
-4.20889376619949e-05
-1.65189668990864e-05
-2.82288678230762e-05
-2.30263165342443e-05
-4.09522222311839e-05
-3.10242346634233e-05
-2.84395975857294e-05
-6.02372607914068e-05
-3.45610004051665e-05
-4.57755838041048e-05
-1.92234620513513e-05
-2.36560108396031e-05
-6.87984718869213e-06
-2.91997016762771e-05
-3.08695752024914e-05
-3.05611938047595e-05
-4.02905018795493e-05
9.26218302840909e-06
-3.41301886843236e-05
-1.8285620596601e-05
-1.06529254048255e-05
-5.10413776357228e-05
-1.96518962730741e-05
-3.20597245016455e-05
-1.02429632095606e-05
-3.52464548211339e-05
-4.99335635392599e-05
-4.15149351387484e-06
-5.9460702292261e-06
-2.06970797414524e-05
-1.82069523589477e-05
5.14215831785798e-06
-6.81455402757901e-06
-4.59576959571362e-05
-1.42665707221454e-06
-3.52275299175118e-05
-4.48522687034738e-05
-3.41745100285044e-05
-2.62161317240519e-05
-3.46388126800888e-05
-2.33789681360073e-05
-7.10743180615299e-06
-2.5016316483214e-05
-3.11896717890513e-05
-1.31022837526749e-06
-5.17663195262826e-05
-5.19122998159518e-05
-2.29898597494278e-05
-4.58758350989478e-05
-3.62077135968985e-05
-3.68222476009409e-06
-3.25531921188963e-05
-3.32245402649894e-05
-2.53031081997235e-05
-6.22937733931684e-05
-4.80565690086474e-05
-2.29270951338551e-05
-1.84569074990062e-05
-6.40015749615641e-06
-2.84642359799181e-05
-1.13076894207323e-05
-5.3139693451858e-05
-2.0848032810338e-05
-8.1879323075675e-06
-1.00264373008386e-05
-5.76474320681994e-05
-2.33134437955528e-05
-2.76525123020607e-05
-3.15325125914578e-05
-1.4866195255234e-05
-4.07678213281875e-05
-3.53848982775664e-05
-4.24517924208286e-05
-4.02107176769421e-05
1.54728934323613e-06
-9.11387315388402e-05
-2.06013328650537e-05
-1.33519140167245e-05
-3.67800627112314e-05
-8.63958478792051e-06
-2.16730677126011e-05
-4.5967056361614e-05
-2.44165407133036e-05
-1.33243432596077e-05
-2.19875718268998e-05
-2.64078342940576e-05
-4.66130628086677e-05
-3.13691841929737e-05
-9.84660720834026e-06
-1.59988538094615e-05
-4.84809697376696e-05
-3.40270918532821e-05
1.92590648807305e-05
4.14883553760125e-06
-2.58411251612243e-05
-1.2840989934605e-05
-2.88226100030238e-05
-4.94218846397114e-05
-4.08177464436174e-05
-2.69567227377598e-06
-4.61483910273266e-05
-3.06662738578063e-05
-1.1808906438701e-05
-1.37405067793098e-05
-2.8970102483217e-05
-1.36425989081088e-05
-1.70004208242335e-05
-6.12533524134704e-06
-2.65954771682757e-05
-3.88323142175704e-05
4.60967715255239e-06
-2.54368377440205e-05
-2.628771759969e-05
-2.71931822461401e-05
-1.06442449946466e-05
-2.88139587804124e-05
-1.98133777139699e-05
1.256665106805e-06
-3.79435709109542e-05
-2.61443468363766e-05
-4.13560446551195e-05
-2.03970303309081e-05
-4.78815755648191e-05
-3.65401197919363e-05
-1.87862891469528e-05
-2.92373620600236e-05
-8.23927034900683e-06
7.79680513959432e-06
-2.84216038607826e-05
-3.62927268340349e-06
-1.81111877802021e-05
-4.38115454620655e-05
-3.62435401314123e-05
2.50583435315244e-07
-2.81320374115413e-05
-6.03178445329924e-05
-1.68383553286168e-05
-1.24694906525278e-05
-2.91602219994176e-05
-3.66301576629113e-05
-3.84204902318501e-06
-3.1942148349913e-05
6.99049587544955e-06
-1.01305994147831e-06
-2.19344717915534e-05
-4.21917488150419e-05
-2.76808985701696e-05
-4.86395962701025e-05
-4.94844584971319e-05
-5.60652554086529e-06
-2.06669031601313e-05
-3.35612781217202e-05
-1.95123071640561e-05
-3.14625057247751e-05
-3.31797986743153e-05
-2.47135021942148e-05
-3.40095958871534e-05
-4.12872797268899e-05
-1.63732948282698e-05
-3.45810050621509e-05
-8.57485724231246e-06
-1.41939209750951e-05
-2.82958855849149e-05
-2.23438348022943e-05
-1.35497329491111e-05
-4.33740290754583e-06
-2.45515853782171e-05
-3.84260670252172e-05
-1.85399188804504e-05
-3.32908213791182e-05
5.48891461737739e-06
-3.53962164881291e-06
-3.21329836854237e-05
-2.08577595843042e-05
-2.4732001382172e-05
-3.05604556221292e-05
-3.11167000501069e-05
-5.36020076993442e-05
-2.05838620234959e-05
-4.64687623461065e-05
-2.06513992321047e-05
-1.79281351954725e-05
-1.42799196287875e-05
-4.52107155972748e-05
-6.32170082222964e-05
-3.25233352179506e-05
-4.28139628941106e-05
-2.32625415717209e-05
-3.48800875949998e-05
-3.12906797620798e-05
-4.72315602499827e-05
-2.67407202135551e-05
-1.49809780048211e-05
-3.28476449705722e-05
-2.27601446114354e-05
-1.96876495585992e-05
-1.2055125366013e-06
-4.88695725048412e-05
-2.42939107945155e-05
-3.10635737558319e-05
-7.35547007954773e-05
-1.203604429552e-06
-3.31326173007686e-05
-3.95628699221232e-05
-5.14204573951772e-06
-1.32464241105539e-05
-3.58093144226513e-05
-5.15958943995795e-05
-1.8122976655408e-05
-3.37009374841736e-05
-2.55208715596538e-05
-1.34018409287703e-05
-5.24820868270027e-05
-2.71627121453364e-05
-1.68027906316499e-05
-1.75862007982284e-05
-3.75923635819943e-05
-4.10567941966461e-05
-4.26208764196567e-05
-3.81903037456811e-05
-1.44139713252705e-05
-3.2356738582891e-05
-4.49447664273753e-06
-2.40197443523406e-05
-4.76324904953662e-05
-1.65558565548483e-05
-4.93356000002242e-05
-2.19095716891065e-05
-9.84581883604424e-06
-3.66038706797352e-05
-4.12371164155648e-05
6.865049167439e-07
-1.50402272690184e-05
-3.23595139329449e-05
-1.27691616466933e-05
-2.33603131707588e-05
-3.17215969440829e-05
-1.34792559681128e-05
-4.12598173843991e-05
-3.10540726016416e-05
7.84231112587348e-06
-3.38727569375112e-05
-4.94096270369987e-05
-5.49044444540145e-05
4.96435936225814e-06
-2.73586312237854e-05
-2.17819125477087e-05
-2.018631757154e-05
-3.81615248200641e-05
-3.44811116617899e-05
-2.78586454670731e-05
-2.99251973188134e-05
-1.46357062480258e-05
-2.68141003022454e-05
-1.86431397059057e-05
-2.75147635940755e-05
-2.38790873141281e-05
-1.17857660577183e-05
-3.94954452324354e-05
-1.95807214543693e-05
1.35051798667332e-05
-2.99533138930873e-05
-3.64646176405241e-05
-5.40034912789094e-05
-3.21195190235742e-05
-8.96410107422214e-06
1.16947798957001e-05
-4.83262090815127e-07
-3.10398809926361e-05
-2.9344876738538e-05
-2.43571426254137e-05
-4.06599847332601e-05
-2.52186202797014e-05
-6.64989928037225e-06
-1.36159891579128e-05
-1.8686136979502e-05
-2.29093160231994e-05
-5.84230113040252e-05
-7.04214054073281e-05
-2.61568541543168e-05
-3.62183977940405e-05
-1.06925015607986e-05
-2.94771694743417e-05
-3.13091450482454e-05
-5.24310903547926e-05
-4.81071093934958e-05
-2.84788873522248e-05
-5.78301425568825e-06
-6.42931958377753e-05
-1.31385957731051e-05
-3.76679597402218e-05
-4.51640883562052e-05
-5.45896765644489e-07
-4.49049828627805e-06
-3.62053775741473e-05
-1.5625896203457e-05
-2.34158875171541e-06
-2.07316409036863e-05
-3.77132125519639e-05
-2.78774011100154e-05
-1.47774791002068e-05
-1.84622586950314e-05
-2.47172366849172e-05
-1.42019552874354e-05
-1.72428053459112e-05
-2.87843943246168e-05
-3.15281802131235e-05
-3.45231195305281e-05
-1.34189253590585e-05
-3.61360337039773e-05
-1.95407411100463e-05
-4.84687669129395e-05
-4.82009548512322e-05
-1.88778053247035e-05
-1.03321623407404e-05
-3.74008063022032e-05
-1.21695484652794e-05
-3.98279946455827e-06
-3.11704544460213e-06
-4.96568112423066e-05
-2.99957264710297e-05
-4.17117784039374e-05
-4.26204943475596e-05
-3.7395346845816e-05
-6.02490812028477e-05
-3.65855051014202e-05
-3.63510261635578e-05
-2.05380319887724e-05
-2.27039201052179e-05
-3.65172548174258e-05
-1.98014820706313e-05
-3.68571177385694e-05
-3.61596309576274e-05
-3.50347689894988e-05
9.26170528011772e-06
-1.66003775944927e-05
-3.10420964771339e-05
-2.61299346468354e-05
-3.79411113595775e-05
-2.87844659073603e-05
1.28237592837504e-05
-4.87149710767394e-05
-1.04930630944829e-05
-2.49554373672751e-05
-4.21015091669533e-05
-2.24082208510066e-05
-3.50469126760781e-05
-4.32891198695163e-05
3.2328243766639e-06
-1.66888915976799e-05
-1.3106900377443e-05
-1.93878581394197e-05
-3.83075977504091e-05
-2.4985005288842e-05
-3.1112775603575e-05
-2.31788417450733e-05
-2.37439880496485e-06
-2.69646179943744e-05
-5.8509953256356e-05
-4.48450203299728e-05
-3.57125271113534e-05
-3.96982346141124e-05
-8.32889757927633e-05
-4.99349573655744e-05
-6.91634019642514e-05
-3.98700863662721e-05
-9.55658121098034e-06
-4.20689422563318e-05
5.06398713376058e-07
-4.16616565554868e-05
-1.83823679285329e-05
-4.10059299932374e-05
-6.31115298429847e-05
-2.90601048716933e-05
-2.01456613584351e-05
-6.43887927248667e-06
-5.42943442396437e-07
-1.65813088256116e-06
-4.98829448703256e-05
-4.5951027682208e-05
-2.29010468391371e-05
-4.03935365627415e-05
-3.69690182575355e-05
-1.91542234366035e-05
-2.36128922879463e-05
-2.30034896039373e-05
-2.06434201069755e-05
-1.86494686849195e-05
-7.17699488385795e-06
-4.00543360406211e-05
-3.61861585699719e-05
-3.80689617149638e-06
-2.79944342466556e-05
-2.57013687405083e-05
-5.08531609533901e-05
-2.96789929781462e-05
-1.59771620375932e-05
-1.24362696692932e-05
-2.42256167238735e-05
-1.15370861090154e-05
-2.76127270306023e-05
-2.90788981333975e-05
-4.2378755388826e-05
-3.4212274613466e-05
-2.24495680836214e-05
2.90124720447598e-07
-2.03761858829746e-05
-2.22680991363553e-05
-1.46587017354082e-05
-2.75290479962413e-05
-7.26712633139801e-05
-3.04481789623269e-05
-3.07501233678636e-05
-3.13126103259725e-05
-1.82626943899024e-05
-1.50079054702038e-05
-4.00315534715784e-05
-1.65256761810763e-05
-8.63553062400339e-06
-2.44703596782943e-05
-4.6615429962218e-05
-1.58396926564483e-05
-2.82914212914949e-05
-4.60987004428795e-05
-1.62650881779651e-05
-5.0173302870114e-05
-6.25917381903086e-06
-3.48449166534188e-05
-5.68023638471753e-05
-1.78376700408998e-05
-1.30814855983917e-05
-3.42274122718203e-05
-4.6566617051213e-05
-4.70246560156769e-05
-2.66854748356999e-05
-1.58143286010358e-05
-2.20199878547389e-05
-3.22964457102312e-05
-3.65704139368322e-05
-3.58247287103711e-05
-4.28797353534039e-05
-3.1770410009869e-05
-3.84689610597332e-05
6.24919164690551e-06
-4.60717984970398e-05
-3.27222766663243e-05
-3.10590862320646e-05
-2.83381157934571e-05
-6.05368371591555e-06
-4.02606215745022e-05
-1.92173720919306e-05
-6.06332919166138e-06
-2.01069238588694e-05
-4.11437495676287e-05
-3.20859147131978e-05
-2.18803304493875e-05
-9.99768319054952e-06
-2.53728037629547e-05
-2.37554741374298e-05
-2.35974067725858e-05
-1.89935804650755e-05
2.12717575576115e-06
-2.17744856253459e-05
-1.93770572908357e-05
-3.07251657627777e-05
-1.64738697157599e-05
-4.44659610623656e-06
-2.5938576785319e-05
-5.72150597470233e-05
-3.52815763696942e-05
-2.26836130545494e-05
-1.73777979391537e-05
-4.65511299634529e-05
-1.54309765589512e-05
-1.5538894439953e-05
-5.8873162490326e-05
-1.5793204100346e-05
-1.30251575037713e-05
-5.15223498304905e-05
-2.15749215130568e-05
-4.69250826432687e-05
-2.34293101694143e-05
-2.36941911330319e-05
-4.06000018668692e-05
1.27990735583064e-05
-6.18083512908594e-06
-2.50275022480638e-05
-3.78447217855201e-05
-3.66762485285482e-05
-3.14755968552189e-05
-2.06360766435595e-05
-1.63625560368882e-05
-1.0005189905735e-06
-3.89887135589786e-05
-6.87453089882801e-06
-3.55073352736616e-05
-4.60977285849588e-05
-6.19342619242103e-05
-2.3917778323708e-05
-3.75513427719753e-05
-5.97330167418615e-05
-4.84593376880408e-06
-3.34556466854319e-05
-3.93066698861109e-05
-1.32818311365364e-05
-2.01314357453185e-05
-3.54609597739443e-05
-5.40443316779585e-05
-1.71792664172827e-05
-2.37618361894263e-05
-3.18737320727858e-05
-5.35285380748612e-05
7.17249604842954e-06
-7.78896129208378e-06
-3.46659728826925e-05
-4.03708627692265e-05
3.51964034512096e-06
-1.84733096763998e-05
-2.72526161351353e-05
-6.21738037118673e-05
-6.86556034923115e-06
-5.14315109502857e-05
-5.31625449961999e-05
1.38425994775679e-05
-4.98582126398162e-05
-3.31874970555543e-05
-2.9677200711282e-05
-3.23871360660065e-05
-4.24994734085804e-05
-2.29910141331108e-05
-3.21089547722757e-05
-3.93468397910396e-05
-2.76328488738398e-06
-2.79700081084192e-05
-3.45316974117081e-05
-8.52630950773274e-06
-5.35212007662336e-05
-1.77317054077201e-05
-5.00374209899578e-05
-1.15847803721715e-05
-2.78902731907844e-05
-1.13307706446082e-05
-2.83471709417211e-05
-2.01536177742214e-05
-1.96499820009145e-05
-4.31364255574343e-05
-5.39417439069412e-05
-5.10175274694589e-05
-2.33751544441602e-05
-1.41470091363504e-05
-9.10692645942375e-06
-7.35525446480306e-06
-3.07901896856773e-06
-3.40647084306402e-05
-1.33458975103867e-05
-2.91080224391958e-05
-1.32227971401776e-05
-2.75349114280946e-05
-2.94658353186881e-05
-2.32151755520761e-06
-4.21870256781523e-05
-3.37113768241439e-05
-4.59583845418702e-06
-3.85141548986709e-05
-2.53403686900794e-05
-3.54643603409208e-05
-2.79027836460247e-05
-2.10761732161782e-05
-2.03940428070668e-05
-1.5084473519384e-05
-2.52595482101278e-05
-3.27319483810816e-05
-4.73478182640866e-05
-2.1002525997629e-05
-1.16576162676868e-05
-4.38630862590714e-05
-4.05697156385677e-05
-3.73199763535039e-05
-1.26378810115112e-05
-3.28887522320324e-05
-3.68842279556901e-05
