# Supplementary material for: Research on computational propagation and identification of mine microseismic signals based on deep learning
Source: PLoS One. 2025 Oct 22;20(10):e0334641. doi: 10.1371/journal.pone.0334641 (PMC12543183; doi:10.1371/journal.pone.0334641)
Supplement: S8 Data — (ZIP) [file pone.0334641.s008.zip › 000100900002747.xlsx_0.txt_24.txt.txt]

7.40521869448559e-06
-2.18797806105157e-05
-2.37121761502411e-05
-4.35410880299547e-05
-7.58366515224962e-06
-1.08382795895166e-05
-3.66206070151388e-05
-4.21160933616321e-05
-2.87239824700904e-05
-4.04623730432925e-05
-2.80832736119617e-05
-5.02551107636248e-05
-4.47778328493448e-05
-4.13882984587994e-05
-2.3055513432975e-05
-4.95039458136839e-05
-1.53485643263419e-05
-1.71335228329158e-05
-4.09835334334057e-05
-2.9240145037045e-05
-2.5958578716802e-05
-1.92287514616766e-05
-4.85204035307167e-05
-7.12159457807831e-06
-4.35838093600981e-05
-2.86380746857286e-06
-3.99181659195042e-05
-3.45497352358764e-05
-8.40586584330623e-06
-1.81372461746072e-05
-7.92765952057454e-06
-4.8245333944721e-05
-1.78079585332123e-05
-2.8673096486709e-05
-2.25015633036487e-05
-4.74748868306397e-05
-3.60348004888228e-05
-1.19549690504571e-05
-1.99856131519628e-05
-5.33371041629898e-05
-4.73735893295967e-05
-2.13748544256853e-05
-4.86092492250246e-05
-8.12208232989052e-06
-3.99514065456227e-05
-5.88543672143981e-05
-4.25486142260398e-05
-6.02116679411045e-06
-4.67328788333081e-05
-3.48537403094123e-05
-3.24994135716171e-05
-4.1361764111923e-05
3.60546001188076e-06
-2.25900745536234e-05
-6.55423766050244e-05
-3.39799823352928e-05
-3.96600448786923e-05
-2.22135004098596e-05
-2.82347804452399e-05
-5.42407820688815e-05
-2.95306819434305e-05
-4.84123061626016e-05
-2.51748225803506e-05
-2.36020718817019e-05
-5.24033850228041e-06
-1.79361260499984e-06
-1.43111810306122e-05
-5.33693822904327e-05
-2.76610928602167e-05
-1.29143233529894e-05
-2.94493364209635e-05
-5.61761417288916e-05
-2.50412598970314e-05
-3.3481243082673e-05
-2.6074184200769e-05
-3.92693566674379e-05
-4.5785728083564e-05
-4.3064041238174e-05
-2.2081791709286e-05
-3.49604595533954e-05
-5.08433877154655e-05
-3.82644511019511e-05
-5.24705277791948e-05
-2.42550761705288e-05
-3.52829120668748e-05
-3.74990334767056e-05
-3.96175165653777e-05
-1.4863689264666e-05
-3.91101491996891e-05
-6.87306295146621e-06
-1.4872216329235e-05
-4.4530771860774e-05
-1.14621348118229e-05
-3.32143742293979e-05
-4.35130677166079e-06
-1.15683191400124e-05
-1.96252687597768e-05
-4.43422006739081e-05
-4.04096325664771e-05
-4.92795311773605e-05
-1.22280433902633e-05
-8.49807146041677e-06
-2.36178053163852e-05
-4.68423898681365e-06
-5.14537438971802e-05
-3.23960799961616e-05
-3.64366174551726e-05
-2.39672557534063e-05
-4.21905617260449e-05
-5.46295004829342e-06
-3.42710688931793e-05
-3.74240850918789e-05
-1.55938451901112e-05
-4.8273167555563e-05
1.2571081579209e-05
-8.65028140259219e-06
-3.61370180327193e-05
-1.93315920519044e-05
-4.26918792787248e-05
-2.57904665698831e-05
-4.37202243820553e-05
4.24876200482534e-06
-2.56004134161716e-05
-3.67482074350347e-05
-1.31798995933659e-05
-3.67914555411559e-05
-3.1075981166162e-05
-2.39377746245354e-05
-3.44370649861408e-05
-2.72490953182438e-05
-2.15032954934141e-05
-5.09408000592296e-05
-4.62353051232491e-05
-1.28917535065938e-06
-2.56189192176005e-05
5.47614382664225e-06
-3.41998485222606e-05
-2.89652643674579e-05
-4.76915521273939e-05
-5.47633786419778e-05
-3.65311928931627e-05
-2.61874109916326e-05
-4.01209822166633e-05
-3.43147710449044e-05
-5.96184485502436e-06
-4.1180077286658e-05
-1.21779859059424e-05
-2.29911635709845e-05
-4.50644611361627e-05
-4.12986103196808e-05
-3.02338003595209e-05
-4.34254544806354e-05
-4.17661561989617e-05
-5.60269006352074e-05
-1.33779193051384e-05
-1.88628740685029e-05
-1.69619345514731e-05
-7.64715621773411e-06
-2.15622688225747e-05
-3.28582494422622e-05
-1.39814783345682e-05
-2.23822448819822e-05
-2.64514468861392e-05
-2.88768558853498e-05
-1.56370064375253e-05
-1.43442165105642e-05
-3.82688006871334e-05
-1.52167100691871e-05
-1.93430235845868e-05
-3.30498432950829e-05
-2.69706223836663e-05
-4.31489200711885e-05
-6.98248253296788e-06
-1.64021597892128e-05
-3.56264439283355e-05
-2.16743880613569e-05
-1.97962263445943e-05
-3.06874734553526e-05
-4.00535819102512e-05
-1.56661347467153e-05
-2.56251457260215e-05
-4.29387724025172e-05
-2.52358229343946e-06
-1.75062432674016e-05
-1.81080471482177e-05
-7.02129262294252e-06
-3.12253407815335e-05
-4.21120329705543e-05
-2.40095660209028e-05
-2.79600840643305e-05
-4.83091157579684e-05
-1.76621720389966e-05
-2.32656160449519e-05
-2.99129880183727e-05
-3.10809170506731e-05
-5.21212471219491e-05
-1.94491797023423e-05
-4.88696418035658e-05
-4.78611297689774e-05
-5.39585047587052e-05
-4.61414941399208e-05
-3.21898492927083e-05
-2.93104735270321e-05
-5.10990701801545e-05
-3.07102488270858e-05
-1.6562565734765e-05
-2.89372121392942e-05
-3.90598474426107e-05
-2.79077855451805e-05
-4.74258475818609e-05
-3.21860575735007e-05
-2.64715812715161e-05
-2.00374032652242e-05
1.95848835967787e-07
-4.27045928197799e-05
-3.25544281917053e-05
-5.81369694591321e-05
-4.42496664621167e-05
-4.66864854048065e-05
-2.75263440374055e-05
-3.65475802509495e-05
-9.62811520710947e-06
-3.24684671017084e-06
-5.51125119733399e-06
-3.40148772437672e-05
-3.29532973057302e-05
-2.6693355148471e-05
-2.66601547744997e-05
-2.75932588819308e-05
-2.21224951866142e-05
-6.65181382496406e-05
4.55317512701799e-06
-5.10923315197764e-05
-2.04439427629347e-05
-6.69808194547885e-05
-3.02893395133293e-05
-3.58263290451251e-05
-2.17526551241851e-05
-3.65040573680447e-05
-7.7580855519125e-05
-5.0264343455474e-05
-4.01996632866699e-05
-7.2233885695951e-06
-2.55017445152396e-05
-4.50969001026211e-05
-9.36690207241628e-06
-1.83165204852363e-05
-4.46669920228365e-05
-4.32348946350618e-05
-4.83449218997934e-05
-2.35384964154539e-05
-1.21894548943073e-05
-2.2220579442345e-05
-9.14897666095413e-06
-5.57603718084721e-05
-6.51476196081719e-05
-1.14850378300462e-05
-4.54759257061056e-05
-2.65349485163696e-05
-1.87109530587814e-05
-1.64777606965084e-05
-2.38909155101427e-05
-3.77663167139022e-05
-8.52485368148633e-06
-3.48506454775775e-06
-2.90088536134194e-05
-2.29870566381894e-05
-3.16987263719093e-05
-2.33302149415819e-05
-2.31479007375629e-05
-6.52638114916668e-05
-1.5795531579891e-05
-3.15771772256937e-05
-7.37426322392361e-05
-3.76348379856128e-05
-3.32522403783797e-05
-9.21052311735888e-06
-4.21434811820591e-05
-4.71235489341131e-05
-3.13753361180073e-05
-2.56894241820115e-05
-3.73001656479275e-05
-3.2670812186334e-05
4.05492006008798e-06
-4.77102610476333e-05
-6.13552926066287e-05
-4.13711186929233e-05
-1.95056782846159e-05
-3.10302963814325e-05
-4.56648294918505e-05
-2.87140774627543e-05
-7.37618378854499e-06
-3.52906273536104e-05
-4.6782612632514e-05
-7.05475692819561e-05
-3.22214550166259e-05
-9.71956704779095e-06
-4.88388964251814e-05
-1.23795720425405e-05
-2.33679632143254e-05
-1.34673835662662e-05
-2.55113400829893e-05
-2.47772535126392e-05
-3.42569045858746e-05
-1.18709637423425e-05
-3.03914137706592e-05
-2.09574739051543e-05
-2.40087261138702e-05
-4.79004215561519e-05
-4.46358279222318e-05
-3.67638967220924e-05
-3.28999080506722e-05
-2.76579009721472e-05
-8.64868351033085e-06
-5.38460559115317e-05
-3.41158746929467e-05
-2.95425992425748e-05
-8.7761106287635e-06
-4.37369657679156e-05
-3.50167428803473e-05
-6.90513398836685e-05
-4.09178791767949e-05
-1.61708362867219e-05
-1.51272122451107e-05
-3.96330416150497e-05
-1.35107757936108e-05
-3.90849491874717e-05
-1.39649356567381e-05
-4.3551772416429e-05
-5.23956671684594e-05
-1.53887055119245e-05
-4.20055393982643e-05
-4.55252653881064e-05
-4.50105341013815e-06
-1.39650946032462e-05
-5.35732820176699e-05
-5.50469783765491e-05
-2.34657977740298e-05
-2.27768891370026e-05
-2.43330379195663e-05
-4.72244493562148e-05
-1.44613484935265e-05
-3.56471812895729e-05
-5.01013769741147e-05
-4.68191164944246e-05
-2.40559199642566e-05
-2.34603878759271e-06
-5.19773649588863e-05
-2.90134741314318e-05
-6.09114616109085e-05
-5.13287683970913e-05
-2.14305351135743e-05
-3.56003347680262e-05
-3.33105705290778e-05
-4.7961617276381e-05
-5.93525105132875e-05
-3.49830490824714e-05
-7.45246760952631e-06
-5.9964768429329e-06
-2.61071604181015e-05
-2.90092431845484e-05
-4.33215926565903e-05
-5.66346319791631e-05
-2.29042916614353e-05
-6.2437089789676e-05
-5.89521764381031e-05
-3.0713956336547e-05
1.90452682551927e-05
-2.90809361595529e-05
-2.11462423389799e-05
-4.46694552922126e-05
-1.51901487893371e-05
-6.64718916015481e-06
-3.42669407615702e-05
-2.7024513417199e-05
-4.16434605161764e-05
-5.98059683052651e-05
-4.40960256756288e-05
-2.51515897574422e-05
-6.06774465965499e-05
6.9196994744519e-06
-3.71822006421077e-05
-1.6071253261682e-05
-4.89293776946095e-05
-3.47162225138087e-05
-4.02249641861773e-05
-2.76087785940718e-05
-3.70530115671054e-05
-2.58735740901769e-05
-3.18414288631908e-06
-3.20396038922509e-05
-2.77388533492239e-05
-2.24232789223835e-05
-5.62462255664476e-05
-3.36088231850815e-05
-2.05411605579005e-05
-2.43128453286157e-06
-7.21681650357253e-06
-1.97484215988114e-05
-2.93811782960821e-05
-4.8292366006296e-05
-1.61443053829835e-05
-3.78665981068173e-05
-1.10818698253885e-05
-3.45802275008453e-05
-4.89026108426483e-05
-2.95124493292664e-05
-2.39891526977438e-06
-2.09832779403203e-06
-5.1705602805425e-05
-2.93283917870679e-05
-7.97707799553662e-05
-5.57722690446069e-06
-2.58566067954575e-05
-5.39148771483167e-05
-4.89579233842754e-05
-2.39961780214021e-05
-1.53554226387685e-05
-2.53472024142572e-05
-3.4560140077927e-05
-1.13279868600938e-05
-1.7929716773461e-05
-3.54886574817588e-05
-1.47636266940732e-05
-3.0952685926644e-05
-3.90551169110642e-05
-3.92257104043609e-05
-4.33237470673671e-06
-5.08807534593116e-05
-2.66362951055687e-05
-2.64626519753427e-05
-2.23793833368198e-05
-2.89230076489907e-05
-2.41360880234508e-05
-3.48748044014516e-05
-4.76157770663192e-05
-1.10383540916837e-05
-3.90480965589389e-05
-2.09649476013084e-05
-1.35522540900005e-05
-3.19798093312972e-05
-3.45549620855418e-05
-4.67697184902126e-07
-1.28605812267266e-05
-2.0226123598774e-05
-2.98158391926607e-05
-4.55047933758713e-05
-4.37926837647019e-05
-4.2169913586506e-05
-5.17497120535948e-05
-4.66675460518512e-05
-4.76485538608029e-05
-2.32385451480882e-05
-6.0091176235098e-05
-8.1642523471398e-05
-2.25281298595698e-05
-5.55024285842188e-05
-2.37855668513798e-05
-5.47060493351662e-06
-3.67875515800541e-05
-3.81429865202651e-05
-1.17049376408016e-05
-9.89084893126526e-06
-3.21103787390134e-05
-8.32882263961678e-05
-4.81780308096203e-05
-2.14294703807767e-05
4.20649288023219e-06
-2.32587956838123e-05
-3.44060835826584e-05
-4.12916149958972e-05
-7.57460140196775e-06
-1.70642583579974e-05
-5.4267899104002e-05
-1.55460456373543e-05
-4.97241752993074e-05
-9.0783469890356e-06
-4.8981329406368e-05
-5.85343815412743e-05
-2.10954241963694e-05
-3.24669239209137e-05
-3.18044774645288e-06
-3.82930174860643e-05
-2.61093283286774e-05
-2.72615751970791e-05
-1.76822354737697e-05
-1.8949703406927e-05
-5.53511523070039e-05
-3.58308969539813e-05
-3.52672920784706e-05
-4.32493912377214e-05
-3.14898223111951e-05
1.55546894983467e-06
-1.23877096707965e-05
-2.08997470686755e-05
-1.8299425466099e-05
-2.6419755929377e-05
-3.05935383084785e-05
-4.54438933050748e-05
-5.20666710953737e-05
-4.90240579486991e-06
-1.13698494497954e-05
-4.11179304694672e-05
-5.05014576258157e-05
-4.91519795714655e-05
-4.51903194614071e-05
-2.72746229903247e-05
-3.27042844562968e-05
-2.55204645364216e-05
-4.7238550562942e-05
-2.43507688253434e-06
-4.79377038927627e-06
-2.32861550886766e-05
-2.93495085934375e-05
-2.4193779847359e-05
-9.26597562387275e-06
-4.20943561080861e-05
-5.45758701048252e-05
-3.63393653120004e-05
-2.69658972777366e-05
-2.61993291740229e-05
-3.83172842673642e-05
2.0253023249327e-06
-2.67165156827056e-05
1.73320606583596e-05
-5.0442973972819e-05
-2.93092896256104e-05
-2.5613292448912e-05
1.73779692188109e-05
-2.57330072078751e-05
-3.33364631589027e-05
-4.91581639278844e-05
-9.85800856042642e-06
-5.04714424718192e-05
-3.65226028437011e-05
-3.4924320616537e-06
-8.56535403390306e-06
-1.91784054317949e-05
-4.00739047503135e-05
3.41084520827955e-06
-6.37655108468066e-05
-7.69900259538439e-05
-1.92667986512635e-05
2.14988454167334e-06
-7.28424346387931e-06
-1.80629919096986e-05
-1.25002985411466e-05
-1.52249035398348e-05
-5.64275229862708e-05
-2.55321921008019e-05
-1.68649007029679e-05
-1.8043026901684e-05
-2.4759469401996e-05
-4.98889173593073e-05
-4.96674200254447e-05
-2.77264473560417e-06
-2.98793301848015e-05
-2.52077067265392e-05
-7.92276856627332e-06
-2.28960784056103e-05
-1.20735377588758e-05
1.29278020422127e-06
-2.63086352724479e-05
-1.29727494644002e-05
-2.41332031844342e-05
-1.89061204226752e-05
-2.63034954080755e-05
-2.39107400974619e-05
-5.30880648555001e-05
1.13607559941528e-05
-2.90901489078756e-05
-4.61421615839612e-05
-1.87382557530425e-05
-7.4316882972812e-06
-3.42929250159074e-05
-3.25321050725925e-05
-3.94510584090357e-05
-4.60590248805686e-05
-1.32985936485792e-05
-2.65694656888719e-05
-2.3523464961255e-05
-1.59712234770853e-05
-4.61402112097087e-05
-4.24440431650112e-05
-6.11186562719458e-06
-1.20127889270644e-05
-1.83597344247273e-05
-2.67941063977143e-05
-3.92652674309752e-05
-2.17886732131135e-05
-3.45834911586776e-05
-4.92572457530275e-05
-6.42376747499854e-06
-3.1321992110209e-05
-3.05112507166672e-05
-2.95113330181051e-08
-5.49520536571523e-05
-5.12270942377559e-05
-9.79693806987113e-06
-7.43401537798339e-06
-2.53832950657112e-05
-1.82434292872542e-05
-4.02241056644852e-05
-4.48500185599195e-05
-3.58264932490098e-05
-4.29383823277104e-05
-7.92633449624187e-06
-2.73588120595105e-05
-4.27007811876161e-05
-4.16224645210452e-05
-2.66616775060753e-05
-3.80985155634223e-05
-4.28392181886674e-05
-1.84460749547989e-05
-2.94732917087468e-05
-2.19225368954359e-05
-2.63066771378563e-05
-8.51279424254084e-06
-5.66705761321264e-05
-3.95874121492689e-05
-1.77935401580106e-05
-4.93332127769864e-05
-4.22995872015596e-05
-8.59022430817872e-06
-4.60205291866266e-05
-6.08483395286407e-05
-1.77730054231325e-05
-2.26310884077123e-05
-1.95166425952716e-06
-4.37171171878082e-05
-2.62733277254101e-05
-2.2806453718574e-05
-2.64730944295877e-05
-3.89070337126146e-05
-3.73607259007917e-05
-3.60074850074758e-05
-5.66733256867256e-05
-1.61230942350051e-05
-1.20613571477464e-05
-5.80968537866554e-05
-1.49085593409785e-06
1.41981268666589e-06
-1.27118652236007e-05
-8.16599240180251e-06
-2.43251234121243e-05
-2.32998402707223e-05
-2.36920911446426e-05
-6.18022045521369e-05
-2.92223222324313e-05
2.90056626678188e-06
-3.42282489448822e-05
-4.51029586743101e-06
-4.7404903716837e-05
-4.15072634107059e-05
-5.29380738419056e-05
-2.00840096869701e-05
-4.02028281634738e-05
-1.74501199051742e-05
-3.40497549542489e-05
-2.63570801080332e-06
-2.72052794716509e-05
-4.80731321695703e-05
-1.76198490248594e-05
1.66023046821143e-06
-3.15865889551596e-05
-5.47760831436174e-05
-2.57857038038325e-05
-2.85931664577327e-05
-2.99907297580532e-05
-4.7041990194579e-05
-1.08934718749635e-05
-2.69887471968337e-05
-6.1253751516883e-05
-1.99061605606499e-05
-2.67150136892063e-05
-1.57369247239017e-06
-2.87849273393837e-05
-9.79994377277656e-06
-7.21184318071731e-06
-3.0001277240097e-05
-4.33255363991453e-05
1.86334109620614e-05
-4.89491490156463e-05
-3.76798554426195e-05
-2.11079649526656e-05
-1.637464484088e-05
-3.84841539797561e-05
-4.99298680964069e-05
-4.94130296267627e-05
-5.2908526912985e-05
-1.33732705454957e-05
-3.17410905998315e-05
-2.55674049096608e-05
-5.57842524766401e-05
-2.96896050740103e-05
-1.39449440787826e-05
-1.4701296986533e-05
-2.07497920099316e-05
-1.16960944533142e-05
-2.1069841239774e-05
-4.0633963772888e-05
-2.81501824453241e-06
-3.63456267073593e-05
-3.70204139254511e-05
-2.97431411417863e-05
-3.01253577058188e-05
-4.80445220263841e-05
-1.78515173508228e-05
-1.48139083721651e-05
-3.54848167455922e-05
-7.76044126074774e-06
-4.29069125092051e-05
-4.00140024525072e-05
-2.18669389406824e-05
-3.84614537520303e-05
-2.99573309729557e-05
-2.17421955600308e-05
1.800638618499e-05
-2.58897210260526e-05
-3.05037623635415e-05
-2.51744827512054e-05
-2.26103581363931e-05
-1.37205379518869e-05
-3.39223597334937e-05
-2.64954721472611e-05
-3.61703053964206e-05
-4.13161312433256e-05
-1.78210657209987e-05
-2.78717985801945e-05
-3.6445767254715e-05
-3.88122496225938e-05
-1.81341766048532e-05
1.03848520939183e-05
-1.89673012555653e-05
-1.38611949156665e-05
-3.73989253604197e-05
-3.62288859436733e-05
-2.03726269598664e-05
-1.49973907929029e-05
-2.67800345710615e-05
-1.57757882788978e-05
-4.38470980404248e-05
-1.71650996701105e-05
-1.15097257775957e-05
-4.35596377455421e-05
-3.72257660389068e-05
-3.07295191306711e-06
-1.35664736910697e-05
-4.58281468511505e-05
-3.63081560074036e-05
-3.7469505163363e-05
-4.57347864240433e-05
-2.90183265933685e-05
-3.27160706583113e-05
-6.8445511221422e-07
-3.05047629628014e-05
-1.64643611122142e-05
-4.29153256524367e-05
-5.33702667506691e-06
-4.59707964126496e-05
-4.61064416539082e-05
-3.59001731667773e-05
-1.76297160205836e-05
-3.78216425346971e-05
-3.16732389519588e-05
-3.6925011561038e-05
-1.18773962211851e-05
-1.56611707946829e-05
-5.87541932334607e-05
-4.39890443280765e-05
-1.55338750525278e-05
-5.05831428874294e-05
-2.29628802115562e-05
-2.55933082461661e-05
-2.34787218998826e-05
-1.23991082987554e-05
-4.57707213850317e-05
-1.43998230873925e-05
-4.54037652817702e-05
-4.66824064381242e-05
-5.75274524232142e-05
-4.5004686112341e-05
9.31665862289157e-08
-3.92761925970207e-05
-4.56226115461062e-07
-1.70941814850351e-05
-1.54705068781108e-05
-4.34755926037319e-05
-3.56518832472887e-05
-2.18136363349732e-05
-4.5362602585605e-05
-1.92910955691412e-05
-1.35158464390671e-05
-1.33398234016498e-05
-2.87525049132882e-05
-4.86292570637676e-06
-4.20699090121079e-05
-1.95067548221486e-05
-4.91910270209242e-05
-2.09518912278546e-05
-5.65989383600034e-05
-2.69813848756916e-05
-2.82849444399342e-06
-2.55237928687599e-05
-1.56865282486544e-05
-3.58419228998789e-05
2.80180101260222e-06
-1.53084387574959e-05
-4.32332351472384e-05
-5.23208749121134e-06
-4.43541505179124e-05
-6.34963982124883e-05
-7.83584068745678e-06
-4.75420357965412e-05
-2.90852612461773e-05
-7.51259427825787e-06
-4.52753503904618e-05
1.61675301988611e-05
-3.85777540679047e-05
-3.90484674874466e-05
-8.48707421081313e-06
-6.75543145473896e-06
-2.5983085683921e-05
-2.06734217804382e-05
-5.45085174501387e-05
-1.16784504555206e-05
-7.72524665505588e-05
-3.66698280386207e-05
-1.03013127196725e-05
-1.53859956223156e-05
-4.84696538683147e-05
-3.53483284801078e-05
-2.69387350889254e-05
-8.13210081944831e-06
-1.08354764160928e-05
-2.71237052391149e-05
-2.10423052759324e-05
-2.38449266735922e-05
-3.68262519895506e-05
-5.81938098949418e-05
-2.39639082025746e-05
6.01934188589078e-07
-1.74700721511763e-05
-4.75522875888874e-05
-2.75892164947579e-05
-2.16077571870206e-05
-4.01060975248796e-06
-2.85942562243741e-05
-3.66839172462925e-05
-9.7578087304615e-06
-2.72806172590091e-05
-6.18926337263056e-05
-4.63282948703927e-05
-2.25032877295264e-05
-1.57867940518526e-05
-5.28280382852567e-05
-4.37584131612823e-05
-2.14542465767764e-05
-2.16622788249059e-05
-2.72095891640927e-05
-3.64027371564898e-05
-4.78798135107136e-05
-2.59890098251176e-05
-1.73564121436907e-05
-2.14050856777289e-05
-2.89968283590615e-05
-3.26048104921501e-05
-2.9658638842371e-05
-3.15520228321732e-05
-3.51627742118385e-05
-5.09039746660779e-05
-7.06351163996025e-05
-3.47350593166818e-05
-2.35321334555521e-05
-4.43237363699465e-05
-6.65880028854195e-05
-3.16432277420119e-05
-3.57611086864094e-05
-1.56337776463833e-05
-5.69783183680245e-05
-2.4272880323313e-05
-4.26271391689652e-05
-4.27601126287051e-05
-5.76138465269295e-05
-5.08736703838603e-05
-1.77333876003113e-05
-1.19911269157178e-05
-2.50690454432322e-05
-3.32320726224999e-05
-1.76435781266164e-05
-1.84251229076441e-05
-4.59840345312576e-05
-3.02465302714846e-05
-3.15948942337826e-05
-2.22068710518289e-06
-3.08873573876707e-05
-5.69978786466423e-05
-4.57865679685157e-05
-5.08347762049797e-05
-5.4794218587642e-06
-2.20834625076694e-05
-3.31467324204637e-05
-3.10206186204139e-05
-1.43827703173633e-05
-2.89042038647855e-05
-6.0493914849592e-06
-4.51572037373802e-05
-4.87537074642416e-05
-5.29293519835339e-05
-2.05877897438023e-05
-2.13684411210047e-05
-3.77910893750647e-06
-3.4574114843407e-05
-3.00510849165019e-05
-5.96477259040223e-05
-5.97891311709856e-06
-3.44790571527998e-05
-3.34626259841615e-05
-4.39053827016553e-05
-5.04505619457427e-05
-1.66228565840362e-05
-5.26289335518571e-05
-5.72303783907456e-05
-4.8658994180607e-05
-5.12963870305798e-05
-3.78991300514408e-05
-2.32119439404138e-05
6.31192358357553e-06
-8.8877488084182e-06
-7.58591399318149e-06
-2.21431624665251e-05
-3.59299534478906e-05
-1.1429366890175e-05
-1.93906448460147e-05
-5.08806760438206e-05
-6.02568837847443e-05
-2.13632343952606e-05
-2.52434717384853e-05
-2.5724620557492e-05
-3.56505213858756e-05
-2.3045135447505e-05
-8.73758817831655e-06
-4.97416383535993e-05
-8.24905821328251e-06
-4.02736329205188e-05
-2.62718164084694e-05
-5.22885996692632e-05
-4.0807001506187e-05
-1.68296371089644e-05
-4.60621747881324e-06
-3.81527213489158e-05
-4.72876932407382e-05
-3.58783317850172e-05
-1.69264624393788e-05
-1.99945925681703e-05
-3.59016336511935e-05
-2.6377130617455e-07
6.96315672198545e-06
-2.55780020167027e-05
-2.63673354869913e-05
-4.32432347759481e-05
-3.60249702359859e-05
-6.49072026185004e-06
-3.37210845116104e-05
-2.87001507654525e-05
-1.50043912624575e-05
-4.63845616452068e-05
-1.97696159864945e-05
-4.44548206055788e-06
-6.66765105213464e-05
-1.73343676859582e-06
-3.70939749965405e-05
-2.86255301368727e-05
-3.01307899036429e-05
-3.8579377460131e-07
-2.0412251693234e-05
-3.45236820212564e-05
-4.64673177648756e-05
-2.46501109463859e-05
-4.32806883292813e-05
-1.50347155533086e-05
-3.14642983542079e-05
-1.41518008740542e-05
-1.10018315521498e-05
-6.64548027328469e-05
-8.21475715309188e-06
-1.93161624687335e-05
-2.64806851394331e-05
-3.08542305311008e-05
-4.19310951142238e-05
-4.24221512828449e-05
-3.66902757705459e-05
-2.29701039245163e-05
-3.17018083749153e-05
-2.47998451456667e-05
2.33705617529741e-07
-1.30957621922667e-05
3.63208291948881e-07
-2.25784365016595e-05
-5.36758263385401e-05
-4.99028544348667e-05
-3.3609911304179e-05
-5.17111215254326e-05
-3.91217438401961e-05
-3.61092345910828e-05
-4.32966848311018e-05
-1.30162407571799e-05
-5.44427830444128e-05
-2.47817027450775e-05
-2.71518893437293e-05
-3.09080058819377e-05
-3.06087227831567e-05
-3.54996038493339e-05
-4.44707793925471e-05
-7.54408006755133e-05
-5.08549246550459e-05
-2.56825977437101e-05
-2.20039669425254e-05
-4.8815963041141e-05
-3.98646199266271e-05
-1.26732097276474e-05
1.29216453785536e-05
-3.57572690232165e-05
-4.07299870828449e-06
-9.16470441468787e-06
-3.12326822802345e-05
-4.00701613766365e-05
-3.43660186204155e-05
-4.30251937685752e-05
-1.33679792654297e-05
-2.61641125138532e-05
-1.46856284772968e-05
-4.85734961180241e-05
-5.84544531296706e-05
-1.40130885749756e-05
-3.92746068896169e-05
-3.42535000260218e-05
-2.16103196717603e-05
-2.00456730844067e-05
-1.92868498188888e-05
-3.35905978897227e-05
-4.7361529508089e-06
-2.93203515655653e-05
-3.23802689119309e-05
-4.80403781424611e-05
-1.70825641458632e-05
-5.5435328397341e-05
-1.80024966505494e-05
-4.15059855432736e-06
-1.54583013912223e-05
-1.21739137026589e-05
-3.85991811726741e-05
-2.05529302033317e-05
-2.34829741884865e-05
-2.60738285705217e-05
-3.7187139875182e-05
-8.03769970622755e-05
-4.45550647496092e-05
-2.65060714967282e-05
1.30605484053909e-06
-1.80333964077721e-05
-8.30596856774881e-06
-3.83940812213932e-05
-3.74858343384004e-05
-4.40307535528143e-05
-3.10548093020134e-05
-3.743037988178e-05
-2.31268192029403e-05
-3.10650306539468e-05
-5.35869490673693e-05
-3.49726252035699e-05
-2.0116532540177e-05
-3.59664416722416e-05
-4.05943917555136e-05
-2.70567859717043e-06
-2.33864851796188e-05
-6.16168449438449e-05
-2.73137717286397e-05
-5.23656161725652e-05
-1.66569283919516e-05
2.92250682653447e-06
-9.79758338207661e-06
-3.31171475671439e-05
-3.53611332176716e-05
3.27521067327834e-06
-3.07323876084553e-05
-4.39275122144531e-05
-4.25444985415285e-05
-2.2036101556017e-05
-1.82186575163799e-05
-3.02731093834235e-05
4.06085655766701e-06
-1.51722659902121e-05
-2.44175981594686e-05
-4.03444661635673e-05
-4.10169125561884e-05
-4.10847347876069e-06
-3.10214348959111e-05
-2.1020189178186e-05
-5.68017442333158e-05
-4.79994600725818e-05
-2.69737550327125e-05
-3.16079263121377e-05
-1.05025840749937e-05
-2.08505076469641e-05
-4.65345310803586e-05
-4.26774524940306e-05
-4.98792099682995e-05
-3.30796294302942e-05
-3.41474559809636e-05
-6.3273635552265e-05
-5.18676027780499e-05
-6.1614132197976e-06
-2.80969196432695e-05
-3.13166127955921e-05
-4.76161912282365e-05
-2.52277845418962e-05
-1.60052588202191e-05
-2.37702607980752e-05
-4.35985082143362e-05
-2.08154829074682e-05
-7.25785504867902e-05
-3.53535395803726e-05
-1.45754562877009e-05
-7.9035657088654e-06
-3.78966207096426e-05
-5.31135558068259e-05
-3.5551231307455e-05
-6.71383858680559e-05
-4.37551563601098e-05
-3.45842317192747e-05
-2.26647077919854e-05
-1.46865343321569e-05
2.75009015883297e-06
-5.23480664407214e-05
-3.24009148317326e-05
-4.37233860909149e-05
-2.97296845449046e-06
-5.01365027792131e-05
-3.255760212485e-05
-4.16430047343862e-05
-8.95043747059726e-06
-1.60845684442727e-05
-2.46739655320139e-05
-4.74366884352249e-05
-3.90861003248828e-05
-3.96501585627241e-05
-6.96475280380067e-05
-5.56926654451753e-05
-1.82160169805705e-05
-5.73232771265371e-05
-4.93922519770523e-05
-1.64298928351506e-05
-8.02289099506998e-06
-2.83807255672756e-05
-1.64345626807215e-05
-4.72156688402015e-05
-2.30931358306225e-05
-3.13004360952355e-05
-3.26962530166595e-05
-3.77755421198297e-05
-3.74609913865372e-05
-1.59193651814169e-05
-4.18843724869332e-05
-4.29398635277289e-05
-8.47721914424931e-06
-2.73446550894857e-05
-1.93364109430661e-06
-2.67368839611936e-05
-1.04166070224576e-05
-4.18285429241396e-05
-2.54449984947299e-05
-3.07489113097393e-05
-3.29093754528638e-05
-2.95022530694496e-05
4.32278092085442e-06
-5.48468412848678e-05
-2.81080344079027e-05
-5.03905709878753e-05
-2.87569029481997e-05
-4.70804896835117e-05
2.87136080887708e-06
-4.58099293049388e-05
-1.12270058534229e-05
-6.12688475298981e-07
-4.43617134317123e-05
-3.15918456881406e-05
-2.80012637175005e-05
-3.94767201374356e-05
-2.66812354604199e-05
-1.22673903192305e-05
-1.69541328693921e-05
-4.71849439998324e-05
-2.68725467528208e-05
-4.14754288059831e-05
-2.80608793426451e-05
-3.25206841896949e-05
-3.56998468322715e-05
-4.74273275284879e-05
-1.99897062432175e-05
-2.42724989074156e-05
-4.69374105339124e-05
-1.98693731579671e-05
-5.13328587321532e-06
1.70860029334427e-05
-3.52187757366667e-05
-5.74437168083767e-05
-4.6113341524517e-06
-3.17488513331983e-05
-8.68379602939507e-06
-4.68199966246919e-05
-4.62639158954454e-05
-3.74294430234593e-05
-5.33146129885978e-05
-4.40722872729979e-05
-5.20302430406667e-05
-5.30338605736019e-05
-4.05489547999318e-05
-1.32689229927592e-05
-2.30362849425979e-05
-1.83080146057007e-05
-3.8852242030974e-05
-1.96382763629911e-05
-2.48386114791398e-05
-2.7299368152716e-05
-3.58286320150659e-05
-2.35576733342456e-05
-3.64268819681099e-05
-1.45512701451612e-05
-1.60783555783337e-05
-3.80261873219424e-05
-4.74726985855429e-05
-4.85902824386839e-05
-1.50924977871887e-05
-1.73503953541267e-05
-3.35216032474956e-05
-1.52331512583687e-05
-4.78823349138073e-05
-6.36345404728776e-06
-6.72049417258516e-05
-2.6969541887438e-05
-3.13468791551212e-05
-3.45791623908693e-05
-3.17093334388664e-05
9.22620571474186e-06
4.31159895499221e-06
-8.62563758301024e-06
-1.25927553431079e-05
-2.92000952751653e-05
-5.28341837893923e-05
-1.45340980792655e-05
-4.43548655417582e-05
9.14838812999377e-06
-3.67433797801598e-05
-1.8161911257298e-05
-3.93080529761292e-05
-1.50450012307197e-05
-8.19459774536974e-06
-3.88828487503919e-06
-5.56863409523282e-05
-3.58239860902996e-05
-2.14847405063194e-05
-4.1868748000682e-05
-2.6820824809369e-05
-2.71513469534037e-05
-3.53470225005768e-05
1.61734592072799e-06
-1.36024813887779e-05
-1.49519122038003e-05
-3.49130129387139e-05
-3.79044359243995e-05
-4.04238089875992e-05
-5.18044918697366e-05
-3.25625960194054e-05
-2.71909061537001e-05
-2.54520478959669e-05
4.79511798792185e-06
-2.50732265869722e-05
-3.79054849374684e-05
-3.70020245543576e-05
-5.39969291395246e-05
-4.09241847297486e-05
-1.80026233535234e-05
-5.93291690170169e-05
-4.55726453508749e-05
-4.50563240584475e-05
-3.91403593466932e-05
-1.35147418362199e-05
-1.85115724560555e-05
-5.69122151326996e-05
-2.48343148615612e-05
-2.40551701043976e-05
-3.54741489287922e-06
-7.7830528599961e-06
-2.83263680436853e-05
-6.10865005440865e-05
-6.9590800066013e-06
-4.01484285240722e-06
-3.251181070858e-05
-2.7997194110833e-05
-3.74140934008201e-05
-3.39364467764865e-05
-2.22352135549768e-05
-5.77685322790263e-05
-1.04952214082443e-05
-3.63129739112052e-05
-3.34488803048409e-05
-1.93101902164793e-05
-2.61116518429702e-06
-9.03576988416876e-06
-4.68707558357206e-05
-2.3667671289993e-05
-2.68939994109594e-05
-3.61314654901816e-05
-3.22528730991784e-05
-2.11247119950965e-05
-2.24340040299645e-05
-3.33751460904354e-05
-3.34562784110698e-05
-4.02166059640232e-05
-1.76759723671272e-05
-5.96534976905038e-05
-5.74387467972449e-06
-1.35604472361681e-05
-3.56242155056396e-05
-4.1140069453419e-05
-5.68063986289372e-05
-8.79616479475731e-06
-1.85455232271264e-06
-4.7112060442616e-06
-1.9776402893915e-05
-3.66673103348818e-05
-3.59566989782717e-05
-4.44570394818253e-05
-4.96422351531179e-05
-2.93689551052952e-05
-3.63713956152434e-07
-2.73456544122683e-05
-9.02801002712166e-06
-5.13935160793933e-06
-1.85340440470093e-05
-4.38574798630974e-05
-2.34201373620911e-05
-1.930966098268e-05
-3.5734249119365e-05
-4.48497650401394e-05
-1.10014783733274e-05
-3.55758098634718e-05
-4.9848872962567e-05
-2.73626482638931e-05
-4.22203829348913e-05
-3.86903749503865e-05
-5.20729627845437e-05
-2.85490840314068e-05
-3.15447479374571e-05
-4.11324532969048e-05
-3.56818548075676e-05
-6.00208728884417e-06
-5.77262264270674e-05
-4.74467423493403e-05
-3.25383664137322e-05
-3.90459857477633e-05
2.68517882928406e-06
-5.13024024172658e-05
-3.83296670825414e-05
-5.06860699715987e-05
-5.35256369739106e-06
-5.61092709952781e-05
-3.48270820369503e-05
-3.76055713470081e-05
-1.83930536481109e-05
-5.80761707108615e-05
-4.24393833539014e-05
-4.68722767002449e-05
-3.87475372573809e-05
-2.14165911615442e-05
-1.2591864549293e-05
-2.47281344982147e-05
-5.65594377686056e-05
-1.67176568163189e-05
-4.23813955837632e-05
-4.30467350870208e-06
-6.25740660778749e-05
-3.02902410134647e-05
-1.93670044108681e-05
-2.89651099504644e-05
-7.09322035306249e-05
-4.57125330830315e-05
-2.8432984408795e-05
-2.1456452136609e-05
-3.33293388516819e-05
-3.39030804969198e-05
-4.77322641367338e-05
-3.85122732507837e-05
-1.73051950328723e-06
-4.17228712886505e-05
-5.42614195725134e-05
-3.94722910883823e-05
-2.32175000573322e-05
-2.59181199197285e-05
-2.4431198997304e-05
-3.74810458895964e-05
-3.18513710606255e-05
-2.87307860187976e-05
-4.57715481490902e-06
-1.30259154595142e-05
-4.09121798851345e-05
-3.28458102124091e-05
-3.55321792573414e-05
-3.68498948448571e-05
-3.73985509915648e-05
-6.20678079373725e-05
-1.08673568400767e-05
-1.86801475097845e-05
-2.81194978380505e-05
-3.24673782725876e-05
-2.37868293122834e-05
-3.23077569698027e-05
-1.981454780506e-05
-3.21207040285837e-05
-3.98413207172612e-05
-4.19239895129235e-05
-1.88860927895691e-05
-6.08064932463851e-05
-1.94929935673307e-05
-3.09808313233738e-05
-3.73764409361808e-05
-2.9934080327697e-05
-3.30820226611075e-05
-2.25377054252801e-05
-1.25245505080149e-05
-2.83339597780546e-05
-2.96873293007276e-05
-4.64447150100609e-05
-2.69148347187774e-05
5.554608756739e-06
-4.27783776149719e-05
-2.67457009590855e-05
-3.43999806528302e-05
-1.67664924296485e-05
-7.04303375692532e-06
-6.39960890170782e-05
-3.30419935289356e-05
-2.69788726963863e-05
-3.02275506440191e-05
-6.39752656375211e-05
-4.32491762755358e-05
-4.23934283411249e-05
-4.17483772815539e-05
-5.60339650317358e-05
-2.60397727169137e-05
-3.3359579322871e-05
-3.79420039034089e-05
-3.50532578004288e-06
-2.20293311687404e-05
-2.26688525456806e-05
-1.87917722154076e-05
-3.67866735037782e-05
-4.19224430968513e-05
-4.87055046505616e-05
-2.00426115422519e-05
1.50157380708239e-05
9.55833459672331e-07
-1.47997301341376e-05
-2.70111664858173e-05
1.21820966413543e-05
-5.64479768011217e-05
-4.33102271509438e-05
-2.15837717006984e-05
-1.86432652025938e-05
-2.55656857469929e-05
-5.86482623165132e-05
-5.22991683373384e-05
-1.02660986382493e-05
-7.15848336773164e-06
-2.94034050457242e-05
-2.97862459121511e-05
-3.79917587672091e-05
-3.9170442219761e-05
-5.15012378081006e-05
-2.04854755268949e-05
-6.0668855790483e-05
-5.02349015509292e-05
-1.41455210949713e-05
-2.75258902392251e-05
-5.11945388928261e-05
-3.25341726723294e-05
-3.06024805190291e-05
-3.70069235947756e-05
-4.52936816651045e-05
-2.28825467553782e-05
-2.83235286300085e-05
-3.82595399816976e-05
-2.3738668053228e-06
-1.31090901977549e-06
-4.92577059587863e-05
-5.90678773312228e-05
-4.13781229102646e-05
-9.67552573061174e-06
-1.8519824518002e-05
-3.5072801263674e-05
1.16429734859188e-05
-3.17094917142019e-05
-1.95672175976348e-05
-3.96909091380018e-05
-2.92174274663735e-05
-2.63978570880686e-05
-1.20366693544111e-05
-4.06036700482463e-05
-2.24584852311454e-05
-2.54667515443356e-05
-3.46568032061843e-05
-1.30208932680109e-05
-2.24713733684654e-05
-2.3612954524863e-05
-3.14968532808088e-05
-5.96463584485115e-05
-2.75089888718766e-05
-1.58659565235696e-05
-8.8481752876671e-06
-1.93181472294509e-05
-3.16771286495361e-05
-1.59940292221807e-05
-4.80687172881839e-05
-1.05191822543018e-05
-4.63555122358841e-06
-2.21108995643372e-05
-2.24758852823829e-05
-7.60074228609631e-05
-4.65409354594424e-06
-3.34530622651955e-05
-4.8244660446967e-05
-3.02583410765887e-05
-3.29521949771836e-05
-2.17356680501343e-05
-7.23548871604046e-05
-2.84643473090422e-05
-2.66277336514212e-05
-1.93894589088866e-05
-4.99148661374575e-06
-3.51757526794621e-06
-2.81809641440857e-05
-4.84893860701085e-05
-1.29388496787365e-05
-3.07846096592421e-05
9.00002057848861e-06
-2.73872084586109e-05
2.59273181655358e-06
-1.01842526809914e-06
-2.76747166426054e-05
-3.36724287733118e-06
-3.77004234221873e-05
-3.32794874301639e-05
-4.25902911631318e-05
-4.73152965435403e-05
-1.57114119328326e-05
9.20844264628004e-07
-4.00764276051695e-05
-3.22240060690896e-05
-2.97426048087575e-05
-3.07279858976149e-05
-5.42903973149541e-05
-2.34845423777832e-05
-8.1500145503259e-06
-4.82673847750837e-05
-8.6955398071922e-06
-3.84934021044611e-05
-4.65335450277074e-05
-2.14781269242758e-05
-1.187605792924e-06
-3.32983154226746e-05
-2.47521805727761e-05
-2.89945631635674e-05
-3.91995033921109e-05
-2.72593853578701e-05
-1.63113083139105e-05
-1.41813232533476e-05
-2.12106738230227e-05
-6.08122395248016e-05
-2.08775001885871e-05
-5.46088035697085e-05
8.50851716351655e-07
-5.67035584064562e-06
-2.68059040978221e-05
-7.66001726011461e-05
-3.21909047733912e-05
-2.20952313884264e-05
-4.24228841645292e-05
-2.71656132142532e-05
-3.77727821043962e-05
-2.51972215964547e-05
-1.97060441855594e-05
-4.43904612175397e-05
-2.66957313853368e-05
-1.84460255669727e-05
-8.30470466688335e-06
-4.3622432107528e-05
-5.21778377984818e-05
-2.54406433195232e-05
-1.81534683922247e-05
-1.35335036045419e-05
-4.79573616805304e-05
-1.89428057756418e-05
-2.48641023010623e-05
-5.65512234957908e-05
-4.58505847391566e-05
-4.55697541825321e-07
-2.02670784125751e-05
-1.21004601057021e-05
-4.96110086916714e-05
-2.91526682829842e-05
-2.70769726439911e-05
-3.09281747225822e-05
-2.31898788002027e-05
-4.12594161918459e-05
-3.23253984569034e-05
-2.92778720095782e-05
-2.02546159582714e-05
-3.36016418004097e-05
-6.89204459829548e-05
-3.82480121093597e-05
-4.20349720010948e-05
-4.23912532525285e-05
-2.37973219932603e-05
-3.18428952566323e-05
-2.80882788129177e-05
-9.30709299256203e-06
-1.22901466900428e-05
-2.74023971153353e-05
-3.11591198686059e-05
-4.16408208767287e-06
-2.5903415324224e-05
-2.01334203637841e-05
6.3609076897369e-06
-3.42701154856423e-05
-2.84555046625623e-05
-4.81380021487967e-05
-2.71826772917437e-05
-1.60826544078355e-05
-2.19760269499573e-05
5.2953906871104e-06
-4.12649298386803e-05
-2.86462158261232e-05
-3.94894687521123e-05
-5.50059757401059e-05
-6.45451560207885e-05
-3.64494118981356e-05
-3.7704654362297e-05
-2.42904379668675e-05
-6.38274536215141e-05
-4.8513379805374e-05
-3.37331681911907e-05
-4.69604936525203e-05
-5.03756880702995e-05
-4.86248186566205e-05
-3.68543323419544e-05
-3.38205012030891e-05
-1.64959360679492e-05
-1.36521528064727e-05
-2.52979969739405e-06
-1.78115824199984e-05
-2.65294489379755e-05
-2.0477724769702e-05
-1.85307984201038e-05
-3.33086949072481e-06
-3.2589787252578e-05
-2.7377232604829e-05
-3.86740549359906e-05
-4.71359176042275e-05
-4.24074915977957e-05
-3.58774287412052e-06
-1.79957037260712e-05
-3.12191094779219e-05
-3.65021738914509e-05
-2.04499601940962e-05
-1.96357233234001e-05
-3.46989048445257e-05
-9.05750665228594e-06
-4.43997616218709e-05
-9.23651456851202e-06
-3.72763580362601e-05
-3.2769844570625e-05
-1.97450796037391e-06
-5.58513182225711e-06
-5.52237100839563e-05
-4.8734363843336e-05
-2.04277049793833e-05
-4.70924063060614e-05
-3.08170768003072e-05
-1.03507869716021e-05
-2.40658429410261e-05
4.9508445339021e-06
-2.31110836135847e-05
-1.55857653820411e-05
-3.21784704086373e-05
-2.9184239504668e-05
-1.13267252121513e-05
-3.80254696670337e-05
-4.55130896210349e-05
-3.48220370145446e-05
-3.98237946502576e-05
-3.25726349829773e-05
-7.18808843918596e-05
-1.3353396031884e-05
-5.43244517233121e-05
-2.78991532073998e-05
-2.98975177424437e-05
-2.75543370384532e-05
-2.52772132549702e-05
-2.52790366302518e-05
-4.58565255625248e-05
-8.82397976187799e-06
-4.35484420512003e-05
-3.73873161608592e-05
-1.08363024847762e-05
-1.09453559123556e-05
7.87513158485752e-06
-3.72256110919151e-05
1.27049879108378e-06
-5.64115138063347e-05
-2.30284489173009e-05
-4.16429280693133e-05
-3.46407377426113e-05
-4.39690181687228e-05
-4.84573361547472e-05
-1.42154985485204e-05
-1.55842896673355e-05
-3.61340928556298e-05
-3.54243409657842e-05
-4.72642367312482e-05
-2.69933134014207e-05
-4.31901275527276e-05
-3.15849034101929e-05
-4.08367620609288e-05
-4.19511391963273e-05
-1.65662469142122e-05
-2.46558445121174e-05
-3.59637003179272e-05
-1.16079878428355e-05
-1.76379689931014e-05
-3.92368744616686e-05
-5.3470373407589e-05
-1.15555437198713e-05
-3.76339143734284e-05
-4.09767782258146e-05
-3.72146363431221e-05
-2.64629363587619e-05
-3.43408218890378e-05
-1.97234725382323e-05
-1.94072378050398e-05
-2.57607353486815e-05
-2.29154075108978e-05
-2.05171641091538e-05
-4.42874123277484e-05
-5.33025020177204e-05
-7.343489723283e-05
-3.72545060712132e-05
-4.97830634308858e-05
-4.69166734098798e-05
-2.36088095411803e-05
-1.29264270213626e-05
-2.00193230210418e-05
-4.3180937558057e-05
-3.01266211666786e-05
-4.49085056431844e-05
-6.63294363025017e-05
-7.23950282116344e-06
-3.62234124586821e-06
-3.16433451197339e-05
-5.0331929681766e-05
-3.26327934124941e-05
-5.56674307468408e-05
-5.52583986489684e-05
-2.32646861724803e-05
-4.29367053873492e-05
-2.04232083971419e-05
-2.98628484837452e-05
-1.75607709948904e-05
-4.2462504068547e-05
-4.49630286865166e-05
-4.45116280796476e-05
-4.33604329105109e-05
-5.25862441823839e-05
-3.65942367006755e-05
-6.67780686553796e-07
-1.39219660344287e-05
-4.54680276938317e-05
-2.87203487957904e-05
-5.74787517564427e-05
-1.31409349617106e-05
-2.080036289128e-05
-3.31946042923528e-05
-3.0079635278377e-05
-6.54461483036013e-05
-8.37345206018296e-06
-4.33625343018529e-05
-4.45374181391691e-05
-5.65962874646291e-05
-2.42458317465726e-05
-3.22818098388614e-05
-3.92113489263595e-05
-7.85934955261987e-05
-4.11426778923107e-05
-2.42672697164758e-05
-1.5239881395908e-05
-3.09505528873662e-05
-8.95476201387936e-06
-4.34455702816513e-05
-3.00067933038366e-05
-2.73330903158453e-05
-3.61275740825591e-05
-1.81775333098615e-05
-3.9347070595589e-05
-1.1303681445892e-05
-2.31703283327211e-05
-7.07874643090135e-06
-2.16650516649266e-05
-1.97500366475772e-05
-3.23917435775965e-05
-2.92621980909949e-05
-4.81234785009062e-05
-2.44279847128585e-05
-1.85314377342162e-05
-8.33211980313166e-06
-2.4049965227079e-05
-4.28467294483485e-05
-4.2999644695954e-05
-3.8702142840054e-05
-4.95339030842446e-05
-1.73435852180626e-05
-3.2393591476067e-05
-4.18543483461391e-05
-4.53510068844161e-05
7.18846198928706e-07
-3.1757402576984e-05
-2.69708318905657e-05
-4.76894863638006e-05
5.71154836216409e-06
-4.58363029992239e-05
-2.39292245098995e-05
-5.19541363637457e-05
-4.23063596178239e-05
-2.62342000104735e-05
6.14363343050476e-06
-4.15441593007381e-05
-2.10067035728301e-05
-1.46098041546798e-05
-1.53911198856164e-05
-2.30770221560929e-05
-3.04290408614405e-05
-4.97876864439043e-05
-3.57299676361987e-05
-4.52589268752692e-05
-1.68020401783161e-05
-2.14397256754091e-05
-1.54560072039862e-05
-4.31752201233112e-05
-1.69800320086933e-05
-3.32621698364898e-05
-2.22651329102879e-05
-3.11923128496867e-05
-3.68004307237687e-05
-3.29535986110597e-05
-5.54122177955193e-05
-3.9976597797935e-05
-4.2995802188843e-05
-4.35084699120685e-05
-2.47296227537213e-05
-3.93713858100836e-05
-3.32260189419943e-05
-3.81860511333015e-05
-2.43329545482339e-05
-1.2014070799176e-05
-3.1567305186427e-05
-1.13014287271988e-05
-2.87833089392392e-05
-3.76917464784864e-05
-2.39664429300751e-05
-4.76530468672747e-05
-1.07472404379663e-05
-5.6766332874326e-05
-5.32568004508084e-05
-6.33276290943155e-05
-5.54765646139248e-05
-2.29155959565964e-05
-1.15768769515587e-05
-1.75548989874533e-05
-3.47901151316518e-05
-4.83704787298185e-05
-1.78623100067316e-05
-3.71680661468873e-05
-3.71221830539709e-05
-2.33728224832406e-05
-3.91598096851818e-05
-9.22563551922459e-06
-1.11203812586861e-05
-4.02854294804241e-05
-3.19258587735965e-05
-2.16185171594175e-05
-4.6551117632574e-05
-3.66696263534428e-05
-3.50235927100817e-05
-1.32790519774018e-05
-5.14757092179269e-05
-3.63350864654414e-05
-4.48525212902641e-05
-4.72646994871572e-05
-1.7004221156892e-05
-2.97449570318362e-05
-3.25328023854087e-05
-2.10161520803822e-05
-5.20563006181949e-05
-2.23521669485086e-06
-3.03807197594538e-05
-9.2056914364501e-06
-2.85563419227554e-05
4.41173502757077e-06
-7.01359672245663e-05
-3.95871981889034e-05
-5.91002349748861e-05
-2.60163122362129e-05
-2.14191809427477e-05
-1.98206258152843e-05
-1.36928958645381e-05
-7.01858146950773e-05
-4.76704584230534e-05
-3.04134737901535e-05
-2.63239989906996e-05
-2.68071854806202e-05
-2.55582322361444e-05
-7.45957005130461e-06
-4.06778349659967e-05
-2.63569707573316e-05
-1.52970922500113e-05
-3.42255381612294e-05
-1.12005160394015e-05
-4.45100025462212e-05
-4.3454158759358e-05
-1.28414282510244e-05
-2.223368250275e-07
-3.46740795955181e-05
-3.26764160218505e-05
-4.78464455720283e-05
-2.40787164835841e-05
-3.1898896089152e-05
-3.7218972318813e-05
-3.83165867147971e-05
5.01369153015652e-06
-2.2256055519365e-06
-5.29112475057981e-05
-4.33996518974242e-05
-3.05482512749566e-05
-3.66842173940676e-05
-2.0041682794991e-05
-3.56296756780766e-05
2.16961459231897e-06
-3.9781753541885e-05
-1.81079264417402e-05
-6.54947988605558e-05
-2.17797710447306e-05
3.55567019965517e-06
-2.9817368142844e-05
-4.21232730508882e-05
-2.89259642581525e-05
-4.46620618180856e-05
-2.84266108795825e-05
-3.153301152385e-05
-3.11135401502837e-05
-3.12144723369668e-05
-2.31505904883913e-05
-1.40978223913975e-05
-8.0000759774098e-06
-2.83090273383591e-05
-7.91106040928028e-06
-1.21628019491449e-05
-4.27907998589236e-05
-2.00958458750721e-05
-2.55003824470445e-05
-4.08261274830178e-05
-2.43730737547079e-06
-5.37058778119473e-06
-2.48958367703738e-05
-3.96546768065732e-05
-1.91151617290808e-05
-1.91030594622491e-05
-2.93499815598536e-05
-6.98636499624341e-05
-2.7536663898615e-05
-4.3958993353355e-05
-1.55867057798025e-05
-7.30498631274769e-06
1.62797913208906e-06
-2.09905770914138e-05
-2.77701822640851e-05
-3.05430540131841e-05
-4.05606898108356e-05
-4.9076513198004e-05
-2.31291181286148e-05
-7.51838475095676e-05
-2.96567142722724e-05
-3.29973987427362e-05
-1.24775618707389e-05
-4.96236660628782e-05
-2.3844607997058e-05
-2.88850831671342e-05
-3.52741476685737e-05
-5.65723972545005e-05
1.35941384230072e-05
-1.89818295758554e-05
-1.96161535851958e-05
-3.11471001504091e-05
-3.42239768151201e-05
-1.81860211419969e-05
-1.92508798817814e-05
-1.96540523742207e-05
-4.239588198913e-05
-4.25112163994208e-05
-1.64936884844788e-06
-3.69102159065592e-05
-4.36979363874195e-05
-3.75124177121651e-05
-6.40625352960951e-05
-3.5629155828164e-05
-2.79810797098772e-05
-3.09479855300329e-05
-2.76150154514544e-05
-2.04575338595294e-05
-4.82604209018219e-05
-3.39234553371311e-05
-2.62691018922362e-05
-1.31566328525124e-05
-8.30979702661977e-06
-1.7659861344741e-05
-2.45947400961831e-05
-7.83546063310025e-06
-6.88689717839141e-05
-3.2369752376826e-05
-4.37426381395351e-05
-5.73395155227381e-05
-2.99298706256988e-05
-4.28426225579755e-05
-4.49554802019342e-05
-6.77701099755458e-05
-1.62628145307947e-06
-5.62161766679831e-05
-3.75300562713158e-05
-1.66732120007587e-05
-4.84123778170461e-05
-2.26852539109425e-05
-4.87529417509849e-05
-1.99254440400469e-05
4.43969586608487e-06
-4.07991221804064e-05
-3.14662809776043e-05
-1.65894881657061e-05
1.05072777200463e-05
-3.92202058988268e-05
-2.93369508017655e-05
-4.29330793558537e-05
9.23462237823275e-07
-6.31841456686359e-05
-3.03103058264955e-05
-3.51120208656396e-05
-2.90453057234385e-05
-3.13705327717085e-05
-3.98050807911732e-05
-3.3430702694407e-05
-1.75445685865868e-05
-1.96328470205793e-05
-3.21568245327656e-05
-1.86175166701327e-05
-3.13100289687803e-05
-3.93276964228355e-05
-3.44405376492012e-05
-2.89968842707033e-05
-1.33469842641938e-05
-4.04822837892617e-05
-2.62914258847928e-05
-2.49211552613442e-05
-2.46432291366446e-05
-3.6706031087418e-05
-1.44292105425614e-05
-2.03100815149746e-05
2.32116030599238e-05
-3.93564914088451e-05
-7.07166536016862e-05
-1.19944607346489e-05
-1.61428069493861e-05
-3.59908105796152e-05
-1.96112276983976e-05
-3.64166808453122e-05
-2.71925065595881e-05
-2.22407083159749e-05
-2.89985259461769e-05
-5.71286313493024e-05
-3.30370516093798e-05
-3.3355064756621e-05
-4.41633470353884e-05
-4.40875379551859e-05
-1.14077062557893e-05
-1.95437783743242e-05
-4.72549003247694e-05
3.46635844890218e-06
-3.4776676918012e-05
-2.6646687691586e-05
-4.87035786702194e-05
-3.07766109944549e-05
-2.42490378311028e-05
-3.67045017743133e-05
4.68452257211076e-06
-1.71192415696638e-05
-4.76131954283011e-05
-4.31021652600214e-05
-9.21736697752196e-06
-2.02516258807855e-05
-2.17983994249239e-05
3.74299683343218e-06
-6.55282532040014e-05
-2.5872503669601e-05
-2.26699432514493e-05
-2.19360522149755e-05
-3.41512456760652e-06
-3.45747643255363e-05
-4.95606823005367e-05
-5.48928711691289e-05
-3.15275068302881e-05
-4.04434014268214e-05
-2.95119001117671e-05
-4.53454322510853e-05
-5.63043127117821e-05
-4.53297237553725e-06
-4.98039401733268e-05
-3.3465652194519e-05
-3.89394723999854e-05
-2.22094633682162e-05
-2.90430523425239e-05
-2.28689902101395e-05
-6.0451341171846e-05
-2.98909871695602e-05
-3.7992154715515e-05
-2.2670350885503e-05
-4.56814919056176e-06
-2.57905779757455e-05
-3.74342854724805e-05
-2.54361858951301e-05
-1.44007064315662e-05
-1.43956736130734e-05
-4.96485173489432e-05
-2.93052890516739e-05
-2.07916796149455e-05
-2.716840643755e-05
-3.23113249602126e-05
-5.69748536661223e-06
-1.57624876426377e-05
-1.68023778200157e-05
-3.1467225740246e-05
-1.97031409741647e-05
-4.31336291018609e-05
-1.18110178565034e-05
-2.64652210212586e-05
-1.83262662583201e-05
-4.64991735409751e-05
-4.12993323689568e-05
-1.35742934360743e-05
-1.02057376505012e-05
-3.56343361212491e-05
-5.36102812108218e-05
-2.25541767572796e-05
-3.77291804297118e-05
-3.69641004449219e-05
-3.38641432040416e-05
-2.84247367383432e-05
-1.79762482748409e-05
-9.38241248266848e-06
-3.36017368881748e-05
-2.3449609338341e-05
-4.85152887239979e-05
-3.70625307800376e-05
-3.07167190782774e-05
-3.97638030047584e-05
-1.92014363727727e-05
-4.4690799400615e-05
-9.12675357034626e-06
-4.84767710436947e-05
-2.53700438129648e-05
-2.70537116070173e-05
-4.37103814113228e-05
-4.98037402351325e-06
-5.26723059327727e-05
-2.66213390440447e-05
-3.14408915982097e-05
-4.40089343712063e-05
-1.64022370344439e-05
-3.18363307145864e-05
-4.82818901137662e-05
-4.51812842580654e-05
-1.53913931753785e-05
-3.35445616833468e-05
-3.12333458314742e-05
-2.93415345355446e-05
-3.23865094742092e-05
-1.46218894238683e-05
-4.09339419849906e-05
-4.50730844376474e-05
-4.36564294987027e-05
-1.37304708984921e-05
-2.27741126069412e-05
-2.88693021828059e-05
-1.88745124839358e-05
-1.96696541521851e-05
-3.30755651704606e-05
-6.70692438931489e-05
-2.28593619913248e-05
-1.14720042479147e-05
-3.11599734545885e-05
1.56020539609474e-06
-3.39169848043942e-05
-4.91285760501874e-05
-1.01630322793233e-05
-1.49884554824869e-05
-2.61370321333879e-05
-2.80106412045724e-05
-3.09974157605902e-05
-3.72724450714469e-05
-2.4342914692017e-05
-1.90657362063936e-05
-4.91252334810991e-05
-5.97747268014434e-06
-8.77282985521842e-06
-2.30961077443173e-05
-2.01531215305234e-05
-2.3903469258425e-05
-6.67054301822453e-05
-3.59971751587293e-05
-2.71031543182924e-05
-5.84005442600714e-05
-2.74908779467155e-05
-1.76553555000163e-05
-3.33938879079079e-05
-2.87128835454072e-05
-1.9479517591228e-05
-3.81657568685118e-05
-5.26222192455931e-05
-2.35084125765571e-05
-2.00003722117528e-05
-4.87405523556487e-05
-4.27018824092908e-06
-5.15204883237966e-05
-3.94757761127745e-05
-3.52171416439526e-05
-4.10304415360034e-05
-4.42348016708432e-05
-1.01615847628969e-05
-5.13150214733994e-06
-2.02942164793911e-05
-6.19495408775815e-06
-1.66446787533469e-05
-4.44483844910755e-05
-2.83017197449849e-05
-1.58436020405478e-05
-3.85167710882771e-05
-1.63600913233844e-05
-1.28208297722005e-05
-9.6514924300155e-06
-3.18692574169447e-05
-1.54322944515541e-05
-1.95532652731885e-05
-3.83287023605896e-06
-4.70163410141937e-05
-2.39547117960349e-05
-2.98581929334555e-05
-1.5905410683887e-05
-2.3614483391308e-06
-2.56315001867678e-05
-3.5375675614765e-05
-4.44858351989325e-05
-3.53902051399523e-05
-4.09302853887381e-05
-5.36735506079737e-06
-1.60658099416836e-05
-4.08216165587192e-06
-2.35601431492598e-05
-3.24086845571166e-05
-6.1126126675693e-06
-3.72150778753726e-05
-2.80899918369216e-05
-4.15099931932888e-05
-1.60201928720762e-05
-3.25503259934146e-05
-5.34108625380771e-06
2.05717695758675e-06
-5.69679549194257e-05
2.43339494345784e-07
-3.55786603951811e-05
-2.03376095191937e-05
-3.23263778423173e-05
7.98351335035418e-06
-4.46443480088498e-05
-4.8116854658148e-05
-3.84837211089215e-05
5.21076478075262e-06
-2.67856125198857e-05
-4.23524648461829e-05
-5.25034834681997e-05
-9.42862458443376e-06
-4.73972857958846e-05
-1.38941519432138e-05
-1.73890493081262e-05
-1.92572216636599e-05
-5.39211610482744e-05
-4.18181882859708e-05
-2.99683475344227e-05
-1.75964476809558e-05
-1.91316398922681e-05
-1.85669289558447e-05
-2.28698611648473e-05
7.67284000435654e-07
-3.00444806033056e-05
-7.49583988861458e-05
-2.44071677476766e-05
-1.63053021815737e-05
-4.97650149400523e-06
-1.6213943894238e-05
-5.36899381158992e-05
-1.35632265179354e-05
-5.11654862120321e-05
-3.17338446871093e-05
-3.60995822747889e-05
-3.96537378698496e-05
-5.92166044097421e-05
-3.98240418570844e-05
-4.00045218421543e-05
-6.23314171315171e-05
-2.49404825736455e-05
-2.45652905181508e-05
-3.79534618165655e-05
-6.37689413309798e-05
-2.46524352823794e-05
-7.31432272360831e-06
-9.9119045069081e-06
-2.59835034936494e-05
-1.43506666539775e-05
-4.71061083021674e-05
-5.47649705947003e-05
-1.95657307652323e-05
-3.01452732090033e-05
-3.69716229890814e-05
-6.60076942412604e-06
-1.88287909832909e-05
-1.81434217492162e-05
-4.07415795674153e-05
-1.75784062321589e-05
-2.00090260338311e-05
-4.920575926447e-05
-5.93429341278046e-06
-4.0933141697881e-05
-3.15856912805942e-05
-2.57197522528198e-05
-3.70248812128937e-05
-4.33492093229032e-05
-3.08679135313967e-05
-1.15470670806039e-05
-4.9579440628151e-05
-4.52256742049954e-05
-3.44229208638713e-05
-2.87461631279413e-05
-7.54163523180965e-06
-2.40718330351636e-05
-1.86372978742886e-05
-4.43650955279373e-05
-3.17730353906593e-05
-4.87575718916556e-05
-1.58632782398047e-05
-3.88601515205014e-05
4.87635890136509e-06
-3.01751282083321e-05
-2.46944135158109e-05
-4.5328326472596e-05
-4.77475060648591e-05
-3.42998171418857e-05
-1.50139487540981e-05
-2.92335550008516e-05
-2.8577793032193e-05
-2.82030403426434e-05
-3.10580398153753e-05
-1.58539791151016e-05
-1.8709056214439e-05
8.84059302174066e-07
-4.442977462321e-05
-5.3396041350389e-05
-1.12953662846699e-05
-4.09086077964033e-05
-2.67032272383253e-05
-2.73330717093413e-05
-9.36072926238373e-06
-3.6064520734092e-05
-2.3740414607344e-05
1.23694889921823e-05
-2.51956272151694e-05
-1.54354740388066e-05
1.63825448778046e-06
-1.56105529671387e-05
-4.65273339109347e-05
-3.29796462032222e-05
-1.16443631432109e-05
-3.37218406977451e-05
-3.38859040006565e-05
-2.32618166458624e-05
-1.78061309231524e-05
-4.07986403862731e-05
-1.01974384052958e-05
-4.44692319045982e-07
-6.12122813979488e-05
-3.0235219879963e-05
-1.10334061707245e-05
-4.28064593922145e-05
-4.97643215004092e-05
-2.25393933900114e-05
-2.54612129685816e-05
-3.64814979989295e-05
-3.59179015442013e-05
-1.79596208036081e-05
-3.72801273373582e-05
-7.38696497656509e-05
-1.24921305714016e-05
-3.538987211518e-05
-3.35998176618982e-05
-1.40615889558914e-05
-4.68177465078276e-06
-1.95665791916985e-05
-5.4400044647612e-05
-1.4700080216892e-05
-2.96006787337832e-05
-2.89759358966519e-05
-6.00768206090018e-05
-1.95182815826439e-05
-3.54382714296972e-05
-2.94242639027973e-06
-7.26179066715758e-05
-4.67877363569255e-05
-4.00043142336226e-05
-3.6777626588592e-05
-4.28931299029576e-05
-3.09369057435658e-05
-1.41813680958902e-05
-4.37052474460464e-05
-4.33601321081335e-05
-2.27197136469121e-05
-6.13243158858878e-06
-1.95416409851075e-05
-6.00792402443457e-05
-1.93704149746315e-05
-1.45660187867472e-05
-4.75319473326894e-05
-3.9790490786376e-05
-1.98758306336331e-05
-5.01604167936887e-05
-1.91582767990026e-06
-3.72888301102912e-05
-2.46766093764141e-05
-2.75378298349355e-06
-1.48713103001913e-05
-5.78006578745505e-05
-5.13170192986636e-05
-5.80146276415109e-05
1.22482549493389e-05
-3.70641946757684e-05
-5.36765873675636e-05
-5.82375874633866e-05
-8.31462706851019e-05
-4.32202604910948e-05
-3.26870305881581e-05
-1.82990320425592e-05
-4.6495490690168e-05
1.48419739672743e-05
-4.40651457888355e-05
-2.75957714620423e-05
-4.11756570060555e-05
-1.83054147148276e-05
-1.4111440277194e-05
-2.84396013373632e-05
-3.51502898997934e-05
-2.89110694345052e-05
-2.64522411597964e-05
-1.86555318058439e-05
-3.77351967831124e-05
-2.73988890891302e-05
-2.16590851658266e-05
2.97136333751581e-06
-2.39158096368362e-05
-5.96536554027444e-05
-1.8323998241708e-05
-3.11887445823595e-05
-1.74733007739066e-05
-3.4608226122111e-05
2.93542293641027e-06
-2.97426893586012e-05
-2.65637753504875e-05
-3.5935771895901e-05
-3.90991614309715e-05
-1.36843743916709e-05
-2.36544065536269e-05
-4.36138786025806e-05
-2.10813486129042e-05
-4.57715244618901e-05
-3.97362162706065e-05
-3.9399386693556e-05
-6.32885601844792e-06
-2.43990535606218e-05
-1.47365005928476e-05
-3.623154889268e-07
-2.296927740416e-05
-1.69705753325144e-05
-4.04787447688931e-05
-6.75642429616462e-05
4.35442003312159e-06
-2.98180893208943e-05
-2.52757761277819e-05
-3.26354627780045e-05
-5.08612878670961e-05
-4.9467965988215e-05
-8.5709306323354e-07
-2.03074920218831e-05
-1.18766260747536e-05
-3.18207697763758e-05
-2.64787316575978e-05
-2.91310088833515e-05
-3.83760098397981e-05
-6.28715144053562e-06
-6.86660372459447e-07
-3.01638442557698e-05
-3.0705553033065e-05
-3.06536931728109e-05
-1.91704914072792e-05
-1.48486207859072e-05
-2.94985580853097e-05
-1.87734392893967e-05
-1.01400006796094e-05
-2.33965190916642e-05
-2.56320337731759e-05
-2.89550981862018e-05
-2.93137487362697e-05
-4.1279380593259e-05
-3.95786438493255e-05
-3.63722462218965e-06
-4.67351872669316e-05
-3.2513534680153e-05
-2.55774639389004e-05
-1.82437598029652e-05
-2.65877461711177e-05
-2.51799737322116e-05
-1.69640855272994e-05
4.92487032068428e-06
-3.70320009153594e-05
-3.89239123991104e-06
-2.78014249745432e-05
-2.50790605649962e-05
-1.2899321820404e-05
-3.33701536234883e-05
5.09601397415698e-07
-4.9907045146471e-05
-1.21398157784238e-05
-7.76163125899929e-06
-2.13568458668441e-05
-3.5674671750988e-05
-4.18190477207319e-05
-2.53576063290114e-05
-3.27353165775152e-05
-4.70680543100596e-05
-2.8867357338176e-05
-5.48629572953563e-05
-1.81353808451311e-05
-2.35979702155519e-05
-1.53536841567222e-05
-5.537473720136e-05
-6.40532869585409e-05
-2.43387945264581e-05
-2.87912284488069e-05
-4.5621690914741e-05
-2.85004063243525e-05
1.18506680319807e-05
-4.51573723915799e-05
1.6988794742252e-05
-1.51565338111793e-05
-4.31829771197906e-05
-2.30658911326591e-05
-4.47876416889043e-05
-3.08852995170618e-05
-1.50804082565215e-05
-3.46481187792031e-05
-2.46247811001991e-05
-3.30038920684644e-05
-2.19227261464394e-05
3.30551519207759e-06
-1.25848284073299e-05
-4.07184904325952e-05
-1.6535752457068e-06
-3.9338504540802e-05
-3.48919974972707e-05
-1.40192821569049e-05
-2.95324267388595e-05
-4.28809914249495e-05
-2.66430269561882e-05
-2.25076733958542e-05
-2.2448188185013e-05
-4.46903407979633e-05
-2.91478686849789e-06
-3.09867939624912e-05
-4.35369307153121e-05
-2.63084082153783e-05
-1.00987558643377e-05
-8.15939479047265e-06
-1.7652399961879e-05
6.96992646984577e-06
-1.58237923490791e-05
-3.59677365759788e-05
-2.73990025085215e-06
-3.76074123493187e-05
-4.3900912214849e-05
-6.37559780156773e-06
-2.54936126197687e-05
-3.7923078283862e-05
-7.29461663362224e-06
-1.31612308387245e-05
-3.936862862091e-05
-1.51563073239603e-05
-2.35384333946952e-05
-3.11097113968282e-05
-6.80604357954156e-05
-4.69255460619129e-05
-2.33189793224967e-05
-2.70445860674995e-05
-3.43148442716182e-05
-1.77437570468273e-05
-3.62078923516018e-05
-6.42298047678972e-05
-4.22784819636748e-05
-2.99382875291496e-05
1.04192637166458e-06
-5.05762361813741e-05
-2.45494164791724e-05
-3.57125314798107e-05
-7.21037693707032e-05
-3.03393533557765e-05
-4.80886934956714e-05
-1.06891053549534e-05
-6.4481930990393e-07
-1.41588568532062e-05
1.43010555600045e-05
-7.19036030988138e-05
-6.94679882394389e-05
-2.63169980589977e-05
-3.60357105208362e-05
-5.39143021919007e-06
-2.23074719997699e-05
-3.89064838222826e-05
-1.53158272329875e-05
-5.37729109259764e-05
-5.07968901221092e-05
-5.85088817423541e-05
-2.72959912029462e-05
-4.37142171437181e-05
-1.80619891381269e-05
4.2758348433539e-06
-6.36669029050174e-05
-4.42964918183101e-05
-1.81400103559655e-05
-1.23906457874777e-05
-3.68007699766824e-05
-2.75279774936816e-05
-1.22822723636789e-05
-5.04601717106056e-05
-4.41009656164874e-05
-1.13718863966374e-05
-3.58921926176969e-05
-3.40776820314846e-05
-5.77208965150645e-05
-3.06360990126811e-05
-2.17202378882115e-05
-6.27022462798146e-05
-6.37869871972062e-05
-4.45211942606426e-05
-9.52745959534605e-06
-3.14841730292927e-05
-6.76234265390813e-07
-1.94458662105408e-05
-4.43330494637057e-05
-7.98417214608639e-06
3.96639631856298e-06
-1.52676051589998e-05
-3.35537543917103e-05
-3.48977872006425e-05
-1.01180039066903e-05
-4.68598641256779e-05
-1.67879525946581e-05
-3.45873142612989e-05
-3.01811179996711e-06
-2.49134892219453e-05
-3.59913974770994e-05
-3.502507412733e-05
-3.4838813287859e-05
-1.51554169064422e-05
-1.42949997425199e-05
-4.88490351237202e-05
-1.65607591183696e-05
-3.0337797227316e-05
-3.81954613741593e-05
-2.87651179834544e-05
-2.64179477375671e-05
-1.48380564031166e-05
-4.58694247218256e-05
-6.67211708026435e-05
-2.64097343113172e-05
-3.91525993491958e-05
-4.395789962225e-05
-4.35741823676419e-05
-1.52377791464537e-05
-6.9233022089103e-07
-1.45060509906736e-05
-1.36902516560957e-05
-3.17292755288375e-05
-3.42538891139869e-05
-5.54495007334735e-05
-3.80840233032887e-05
-4.66250250542833e-05
-5.4686452870568e-05
-2.9488433729497e-05
-2.90302260430571e-05
-4.33044010929411e-05
-2.86939787404207e-05
-2.84555523497255e-05
-3.05194872106245e-05
-4.6754494756402e-05
-2.67054150274067e-05
-2.40757892730352e-05
-1.13145407123451e-05
-2.21875914167155e-05
-2.28761629777873e-05
-3.5561213624992e-05
-3.01969438274336e-05
-2.53998455536252e-05
-2.01086174054182e-05
-3.74786238356644e-05
-4.18795488332446e-05
-2.737499993491e-05
-3.29021459266017e-05
-2.53968324207677e-05
-1.79599198802105e-05
-1.9323410610174e-05
-2.57377123895692e-05
-1.00753338694305e-05
-1.25456113052476e-05
-2.42355040536046e-05
-6.42556209297925e-05
-3.06095044108862e-05
-2.74810320217853e-05
-3.89707562271436e-05
-1.02902750203878e-05
-4.90639342369103e-05
2.47558878062673e-05
-2.94315506083966e-05
-3.36203335548141e-05
-6.97636554536596e-05
-1.84422153745944e-05
-2.9408862684558e-05
-1.76428818431318e-05
-1.27887650981295e-05
-4.04937019270667e-05
-3.10718507722828e-05
-4.10028155516472e-05
-2.03966586281603e-05
-1.14954816029936e-05
-2.25971616734923e-05
-8.76196645897311e-06
-2.34742053462676e-05
-3.02088369779407e-05
-3.01927626849577e-05
-2.79634719077708e-05
-3.37688058702926e-05
-1.46111093980166e-05
-4.29388364700182e-05
-5.08322955046794e-05
-2.12897211708783e-05
-2.01307158459443e-05
-6.27234953505466e-06
-2.00164155164829e-05
-4.26139956674404e-05
-3.73402906844126e-06
-2.08685235681088e-05
-1.78105032954019e-05
-1.9925916879934e-05
-2.2174876936699e-05
-2.15924946900167e-05
-1.73053258243608e-05
-3.27648883489875e-05
-3.83996091619869e-05
-1.99622369385674e-05
-1.92886934402288e-05
-3.03157149378212e-05
-2.27640042683507e-05
-1.43158610293571e-05
-9.14028833525078e-06
-3.93839375755658e-05
-2.21920823428438e-05
-4.69680798801036e-05
-3.37267987887789e-05
-2.75559463534449e-05
-3.01471345230913e-05
-7.64100387621e-06
-1.15852384182893e-05
-3.78979643595438e-05
-3.49417746962459e-05
-7.29255134475828e-05
-4.62906730834108e-05
-4.79842300260364e-06
-2.46701633945821e-05
-2.24572184919242e-05
-3.19539011553615e-05
-9.26249351956446e-06
-2.02499075619178e-05
-2.32202818470996e-05
-2.54158875580428e-05
-3.68210546885763e-05
-2.12836314194387e-05
-4.82899682422939e-05
-3.64036870182151e-05
-3.27877128458563e-05
-4.42798259530635e-05
-2.19679604415514e-05
-1.84321021978677e-05
-3.79529348839132e-05
-2.27496323645486e-05
-3.77696650813056e-05
-2.16313892605183e-05
-1.99719528514249e-05
-1.1044597393233e-05
-4.60582648807311e-05
-2.76817139613678e-05
-5.17297250694011e-05
-2.61905806222348e-05
-1.52226530250492e-05
-1.08338931009945e-05
-1.93034891881197e-05
-3.76459085177416e-05
-3.64053478526729e-05
-3.0163916312638e-05
-5.1712415993125e-05
-2.36783352129781e-05
-4.2668132187537e-05
-2.66327479441015e-05
-3.60113805687884e-05
-3.2434019442428e-05
-4.39803938162665e-05
-2.26833243138094e-05
-3.6019130216635e-05
-4.0919519410498e-06
-1.14259501515195e-05
-1.82698391225178e-05
-3.21315776881336e-05
-3.12094442204781e-05
-5.29148805595162e-05
-9.75540872242773e-07
-3.21122604186667e-05
-6.87388605291477e-05
-3.02123007541762e-05
-3.10799809718721e-06
-2.14853698458032e-05
-2.84306958280961e-05
-4.10351460522971e-05
-2.19490835679399e-05
-3.09373653525032e-06
-3.59738448261698e-05
-1.35786259247692e-06
-6.62607744638237e-05
-2.96851656675291e-05
-3.71177217575731e-05
-2.33872481299487e-05
-3.20645278567003e-05
-2.62725271702358e-05
-1.6622995370791e-05
-2.76722597948663e-05
-2.06072568620713e-05
-4.05986205701668e-05
-4.866621968362e-05
-3.28911317931372e-05
-5.35813319961274e-05
-4.18764069052574e-05
-3.30221751928702e-05
-3.67570356007137e-05
-2.47116248466863e-05
-3.80656220816509e-05
-3.29015914205158e-05
-2.54094044816513e-05
-2.59916634485124e-05
-1.61167624653037e-05
-5.09923386810224e-05
-7.99202712371349e-06
-2.91187863702375e-05
-3.40375217356903e-05
-2.71206587020588e-05
-1.17458718808399e-05
-4.56632684708906e-05
-8.92753503182217e-06
-3.08177550161758e-05
-2.69528332174559e-05
-4.38372863159273e-05
-2.50057960552898e-05
-4.03553400134749e-05
-3.78399747548022e-05
-6.18471508844752e-05
-4.84329109603986e-05
-1.33216581682147e-05
-3.00399307084589e-05
-1.11935345413212e-05
-2.55353672049121e-05
-4.75639633142159e-05
-1.2713665441508e-05
-3.08444293728227e-05
-2.68702462007062e-05
-2.10918240078332e-05
-2.930562089533e-05
-6.48255212995643e-05
-3.8044766649587e-05
-3.22164580804357e-05
-3.24596569756608e-05
-2.57524474371222e-05
-2.06481354533134e-05
-2.79763637111873e-05
-2.1684100905881e-05
-7.83684218072204e-05
-5.38795981696707e-05
-9.91268386781531e-06
-3.60562310237108e-05
-1.81946925613167e-05
-3.96041871283097e-05
-4.00075743808927e-05
-6.8762905166221e-05
-1.61792104729469e-05
-5.21919719335876e-05
-1.46140912584426e-05
-2.54977415063618e-05
-3.17803388473619e-05
1.24092634359159e-05
-5.95281583312886e-05
-3.99359718829331e-05
-4.61084660755088e-05
-4.06176090653291e-05
-2.84480375041506e-05
-3.82873840975674e-05
-1.63296845533094e-05
-4.38769898926532e-05
-4.40161033066794e-05
-1.55557323345828e-05
-9.54838864562274e-06
-1.31603852737505e-05
-3.52094707819624e-05
-2.90709330246733e-05
-3.8580197260344e-05
-8.29139291314972e-06
-4.02714323446231e-05
-1.32688542927099e-05
-4.03239331085202e-05
-8.4618114984816e-06
-1.73842122942652e-05
-2.42793083019904e-05
-4.22405785263147e-05
-6.64119836156925e-05
-2.06602534238173e-05
-5.2161288804891e-05
-3.7544590220897e-05
1.06367100973872e-05
-3.72131939988091e-05
-2.91049041532897e-05
-8.81130783982758e-07
-2.75579406335973e-05
-6.18902187527876e-05
-1.2697914876106e-05
-3.1577521678497e-05
-2.35404527993448e-05
-3.5034696124416e-05
-3.99873014606393e-05
-3.85340755644862e-05
-2.18256219822923e-05
-9.20177867067027e-06
-3.71380296331831e-05
-2.50377568425334e-05
-5.75611261547976e-05
-3.82270152419519e-05
-4.94725871792418e-05
-4.66996978936714e-05
-3.61272778091548e-05
-5.62944261979833e-05
-2.93566560145578e-05
-3.5931861170088e-05
-4.20796736252083e-05
-3.87400875026636e-08
-1.66068952497811e-05
-3.91907442080142e-05
-4.60190519249632e-05
-3.20401304649607e-05
-5.21289997356943e-05
-3.99690310994249e-05
-2.97056121633915e-05
-1.35976119854512e-05
2.22742659059823e-05
-5.49476708505652e-05
-4.31704107059905e-05
-1.46475769241516e-05
-2.01308324002512e-05
-4.6909198874475e-05
-4.84951767802279e-05
-2.69016348865204e-05
-2.80131729164932e-05
1.78386168289827e-07
-4.72371517917021e-05
-6.92647361663051e-05
-1.4521254469736e-05
-2.10230343344981e-05
-8.92563693462718e-06
-1.44251245083628e-05
-9.11520790765154e-06
-1.46608538206946e-05
-3.06857215910112e-05
-2.75287201392907e-05
-2.53362880591277e-05
-2.77603423736086e-05
-3.52229732460628e-05
-6.91737705683767e-05
-2.5431602750341e-05
-1.85692073032251e-05
-5.02413603313505e-05
-1.43771166530946e-05
-4.60885165367874e-05
-1.99482728048205e-05
-3.95541097164481e-05
-5.48543095465561e-05
-2.61223067580543e-05
-4.20823493727765e-05
-2.2610202182883e-05
1.07611887248691e-05
-2.32459399524541e-05
-1.26436230382935e-05
-3.48438803222468e-05
-3.23439990025272e-05
-4.436019050125e-05
-1.22684741397738e-05
-3.13583016560999e-05
-4.75079453986852e-05
-5.58232199724426e-05
-6.65087826705127e-05
-2.70871484581479e-05
-4.33348954303807e-05
-1.99127851183248e-05
-3.63626239482772e-05
-6.58976136001883e-05
-4.62116794621332e-05
-5.88718980000047e-05
-3.89161624333043e-05
-5.77323194164112e-05
-3.91999433049488e-05
-4.1459955414117e-05
2.24046941492435e-06
3.52602442672491e-06
-1.25881923522253e-05
-4.32877088403388e-05
-3.23943649840757e-05
-2.07680077147081e-05
-5.8388403441548e-05
-4.08876468689231e-05
-1.62348066090002e-05
-2.38796418376097e-05
-2.12172879277696e-05
-5.344667561861e-05
-3.36389402246229e-05
-3.63774680880711e-05
-2.40462473441758e-05
-5.10221655873953e-05
-3.68332755233345e-05
-3.50570967340461e-05
-4.10786628123049e-05
-4.62059075684244e-05
-4.85584010885186e-05
-3.26362732210799e-05
-2.23331666459164e-05
-3.91629738124489e-05
-5.43166202007583e-05
-2.07545440475613e-05
-1.39482745861089e-05
-4.30569502697547e-05
-3.56387147576222e-05
-3.76181911578061e-05
-2.39781236946122e-05
-3.53236189713573e-05
-3.52848634942711e-05
1.08735973080523e-07
-1.59760654817959e-05
-1.34777625107647e-05
-3.53272567830768e-05
-2.75446002947616e-05
-3.67661088831254e-05
-2.68094813409837e-05
-4.54071474010226e-06
-3.29247324559581e-05
-2.98470450986329e-05
-2.65080608671771e-05
-3.05878251882454e-05
-3.87962325525006e-05
7.17392895575456e-07
-3.01372580071223e-05
-3.82340268996352e-06
-3.03562154864697e-05
-1.61341968419597e-05
-4.67714646055406e-05
-3.54285298307574e-05
-6.12994757275428e-05
-1.002602676862e-05
1.31407306776105e-07
-1.13625261963449e-06
-1.6390617416335e-05
-2.91312841169149e-05
-1.95580771130256e-05
-5.13304261257989e-05
2.45948612436021e-06
-4.46072457500807e-05
-2.63294754414057e-05
-4.45780222716041e-05
-3.4636521327028e-06
3.92926687584229e-06
-2.53977411721137e-05
-4.87334908044851e-05
9.22613330263467e-06
-1.99379413045971e-05
-3.08586581627481e-05
-4.61054021920731e-05
-2.2560363942519e-05
-2.02075555685497e-05
-3.39550826564128e-05
-2.20284825713524e-05
-3.69094098081667e-05
-1.91062216412283e-05
-2.15947587905523e-05
-4.71878826651492e-06
-2.80384824775791e-05
-1.36463340375807e-05
-5.63186332397901e-05
-3.01754293740684e-05
-2.82480198894699e-05
-3.70454968060064e-05
-4.04014152827083e-05
-2.96420030626383e-05
1.23276105410215e-05
-4.33965851421353e-05
-4.82434321521791e-05
-2.24815935824885e-05
-2.52748157210534e-05
-6.15600041812646e-05
-4.14865979050458e-05
-5.99852244559194e-07
-2.12107209191909e-05
-4.97268178388316e-05
-7.33751871281803e-05
-2.03973211127812e-05
-2.40176518595458e-05
-2.27451711561505e-05
-6.17183370529006e-05
4.67700350296966e-06
-2.88127121840353e-05
-4.97150943847036e-05
-5.24523114835356e-05
-3.14192083319892e-05
-4.84350159527656e-05
-3.61897229874849e-05
-2.9779648308009e-05
3.25951455039268e-06
-5.46168067257238e-06
-3.44106470355953e-05
-2.24907217369754e-05
-3.55558130375926e-05
5.27414700338233e-06
-1.06702962257714e-05
-6.06948849880973e-05
-4.78750572488675e-05
6.38507433781039e-06
-1.2065849273207e-05
-4.7716101706453e-05
-4.44017508177537e-05
-2.66624171747224e-05
-3.19453165177196e-05
-1.57002917496821e-05
-2.37093902725971e-05
-2.73164836146216e-05
-3.24837331502716e-05
-4.94958512859705e-05
-2.44113412849964e-05
-3.07551485491274e-05
2.16415512761963e-05
-3.85847486652312e-05
-3.78215429045286e-05
-5.13309868885665e-05
-1.56319332670203e-05
1.33881071797306e-05
-8.43063102898317e-06
-2.90047414158368e-05
-4.67211371699555e-05
-6.56617324409103e-05
-2.47810845135658e-05
-3.17520316939157e-05
-5.13188241799607e-05
-5.2768686993036e-05
-3.07285902090044e-05
-2.19026476392452e-05
-4.32210720999617e-05
-1.45651878945467e-05
-2.98467637744211e-05
-7.86551637964762e-06
-1.22483104000843e-05
-4.18756595114549e-05
-3.14286040363677e-05
-2.57362910595954e-05
-4.88024575140832e-05
-2.85704928601363e-05
-1.74827277245313e-05
-3.12700210590376e-05
-2.76851802951649e-05
-2.1164115330305e-05
-3.11641249490167e-05
-1.82871986919192e-05
-1.69341840783119e-05
-2.01509543095125e-05
-2.24059936032282e-05
-8.66075355407544e-09
-2.1832043528598e-05
-1.30981138523338e-05
-4.19152522178652e-06
-4.43784597365883e-05
-4.46530635947906e-05
-1.40830966834978e-05
-3.23522492915351e-05
-5.1988920005306e-05
-7.12374589613477e-06
-4.50385899790298e-05
-4.54031322629948e-05
-5.26842785774588e-05
-2.02852798166869e-05
-1.42828827255245e-05
-2.76998267191418e-05
-1.32506398335176e-05
-2.55888500569783e-05
-5.53259373545175e-05
-5.3731414267268e-05
-3.11956551570468e-05
-4.11693504849928e-05
-2.30983711654652e-05
-2.81757331617524e-05
-5.17580461970866e-05
-5.20589218612344e-05
-5.87161236712736e-05
-5.95844270795327e-05
-1.69859283633249e-05
-2.19761601971465e-05
-2.58254017292362e-05
-3.42531500727423e-05
-3.58497311366235e-05
-3.82400028837978e-05
-7.0180629584588e-05
-6.01757933324784e-05
-2.70281128669545e-06
-4.04156582677303e-05
-5.51901837543195e-05
-4.39830047316376e-05
-5.43282152734325e-05
-9.87126021691293e-06
-3.62525837955271e-05
-3.16641344184617e-05
-4.70194632863312e-05
-5.02582346289701e-05
8.50953949746182e-07
-1.46114155276442e-05
4.70845447198286e-06
-1.03216417159937e-05
-8.6577564223447e-06
-3.03271848292556e-05
-1.71834610762086e-05
-4.61556451037115e-06
-3.24423632928717e-05
-2.53772777462037e-05
-4.2388758874064e-05
-3.69320186401324e-05
-2.67350009308216e-05
-2.29453387966615e-05
-8.60117515271723e-06
-3.37611999322839e-05
-3.69105481675956e-05
-3.07964380736328e-05
-1.83247409864885e-05
-3.47971525343689e-05
-1.35920798680859e-05
-9.93905257751994e-06
-3.02872066711722e-05
-2.95683614721068e-05
1.83102716939373e-06
1.89371605967102e-05
-2.24696045098804e-05
-4.60690358102132e-05
-6.73169319320865e-05
-2.11385620532321e-05
-2.69110665148555e-05
-1.2664516041822e-05
-5.13003169348298e-05
-3.88268724398779e-05
-1.78025796888761e-05
-3.26536744719406e-05
-4.26694105570475e-05
-3.25469084457885e-05
-1.95788105883205e-05
-9.65092169602341e-06
-3.39742101962166e-05
-7.76998159851995e-05
-2.38719325438997e-05
-2.16678226349676e-05
-3.89600142990421e-05
-5.52291220407226e-06
-4.65147993831491e-05
-1.43974420852765e-05
-3.95075564363402e-05
-4.37760317136836e-05
-3.73197030949628e-05
-4.1017817004512e-05
-2.52007803017965e-05
-1.75532398241159e-05
-3.25490336670309e-05
-3.04919079280944e-05
-2.31518923644871e-06
-5.60812745824935e-05
-4.7770235435294e-06
-3.32874703766039e-05
-7.24925130364309e-05
-2.66731827390455e-05
-9.34168481787409e-06
-2.65364092463645e-05
-1.48621335831587e-05
-3.62847747818009e-05
-2.19059871411763e-05
-1.06885889920757e-05
-1.68014613234724e-05
-6.15146442403735e-05
-5.77396806344171e-05
-2.48961298465586e-05
-4.74626685281501e-05
-1.13445069346223e-05
-4.28486351287283e-05
-3.45819217556624e-05
-2.02576708005354e-05
-2.74290859596453e-05
-2.30629510395685e-05
-2.55704822461147e-05
-2.92776826321368e-05
-3.65297283005069e-05
-2.55105286161577e-05
-2.81084959229809e-05
-1.30511710497948e-05
-4.18668171079726e-05
-2.78424328107979e-05
-2.29889254541802e-05
-4.16049290920642e-05
-4.06217381759412e-05
-3.27289372828062e-05
-1.60340321144542e-05
-2.71187093826371e-05
-3.70445273540526e-05
3.61003637297299e-06
-2.10399080941187e-06
-5.87378732283873e-05
-7.38763652785399e-06
-4.59250790288992e-05
-3.39277866695498e-05
-2.13053328694553e-05
-4.31037552614297e-05
-2.6077847835083e-05
-2.38087043636835e-05
-4.29193599637008e-05
-2.27551389626255e-05
-1.44295218539149e-05
-2.5044850298298e-05
-1.08704505013605e-05
-1.08268083834936e-05
-6.49661090896699e-06
-2.29533852150681e-05
-3.54258181444473e-05
-1.34168295034845e-05
-4.15144573205107e-05
-3.26490608065374e-05
-1.24638566314536e-05
-2.78655525263794e-05
-1.48926665282551e-06
7.9705167136601e-06
-4.99718225102918e-05
-5.44914183055757e-05
-4.39048608050856e-05
-1.45084370894109e-05
-1.77608076022751e-05
-2.18833133679773e-05
-4.0150436225963e-05
-2.24035794040085e-05
-1.19000761565878e-05
-1.40228084362355e-05
-2.48511357884246e-05
-5.44990973567515e-05
-6.53658241672775e-06
-3.0065030907973e-05
-4.53266696689995e-05
-2.27774024459707e-05
-3.54369845152392e-05
-4.60062719512905e-05
-3.729405326355e-05
-4.3194304426937e-05
-1.71293879262555e-05
-3.58221364932262e-05
-2.68697727885592e-05
-5.00671627913779e-05
-3.77513116125386e-05
-4.88570626381048e-06
-3.66133323849992e-05
-1.46319112205966e-05
-2.59731425706687e-05
-4.5300918824269e-05
-6.41587989271538e-06
-2.16818779953729e-05
-3.58709481024913e-05
-3.30089667519577e-05
-4.68862887868682e-05
-5.24545238128062e-05
-4.11312863292309e-05
-3.43713351205457e-05
-5.39991248713182e-05
-1.15843554574814e-05
-4.84962542300821e-05
-3.63065426455488e-05
-3.02715394006501e-05
-1.7255782412292e-05
-3.34411296961838e-05
-2.45950960580095e-05
-1.28422199656203e-05
-3.8578404882725e-05
-3.47949780164147e-05
-2.99023882591023e-05
-2.04863562358601e-05
-2.46707876559051e-05
-1.06220940260005e-05
-6.82483525545657e-06
-4.39991313616668e-05
-1.70342943617935e-05
-2.17938131281674e-05
-1.65869821872449e-05
-3.79075458925121e-05
-1.31902049707503e-05
-1.44759065602785e-05
-3.12177462330661e-05
-2.35403996904771e-06
-6.2241969329989e-05
-3.76161021226991e-05
-3.44178510677241e-05
-2.09458849773032e-05
-5.98822344292294e-05
-7.26320644312161e-05
-2.46856436543544e-05
-3.55058056470969e-05
-2.71883829721214e-05
-3.86675981444466e-05
-3.62382841950579e-05
-1.88552736730262e-05
-2.63553271491422e-05
-2.47353574014493e-05
-3.25828074203114e-05
-2.49891862045184e-05
-1.69343908880272e-05
-1.87267380815804e-05
-3.7045285402436e-05
-1.43329921667366e-05
-1.25703012488383e-05
-2.21407191976198e-05
-4.90332848790581e-05
-3.16797099162293e-05
-1.43741468511714e-05
-2.18676855956073e-05
-3.51826564847e-05
-2.81235687925916e-05
-1.22143037028017e-05
-4.8249695838911e-05
-4.13318491775891e-05
-1.81408556672992e-05
-3.93078184135213e-05
-3.44373574227359e-05
-1.41510368649984e-05
3.84474261872312e-06
-3.28429337185625e-05
-6.65777084766138e-05
-1.98604530724615e-05
-2.07127370513187e-05
-3.08195607790578e-05
-2.8969721159386e-05
-4.01840954035171e-05
-5.1748553738743e-05
-3.11234519220257e-05
-3.62440970018885e-05
-1.97243400557078e-05
-1.56325548707842e-05
-2.00772041001151e-05
-1.133379159878e-05
-5.02878423145189e-05
-1.76022749799539e-05
-4.89610217012983e-05
-5.52299119009159e-05
-3.49526685744854e-05
-2.73840212795236e-05
-4.78972337803212e-05
-1.75986609897223e-05
-5.52769269899579e-05
-1.69752138961136e-05
-3.8141302117296e-05
-2.17765273078655e-05
-5.62189427323718e-06
-4.38649325717913e-05
-2.94243718240974e-05
-3.70233294291333e-05
-3.48414540586907e-05
-2.6631295727792e-05
-1.5000935206545e-05
-1.73674448977309e-05
-1.94363452669042e-05
-4.66856005412818e-05
-1.46688412715485e-05
-3.42721202279612e-05
-2.30536774502174e-05
-3.31717642986717e-05
-4.0827624584064e-05
-1.6783405405941e-05
-3.46123977746185e-05
-2.07127410892305e-05
-3.99503207587877e-05
-2.20313702075912e-05
-1.53903172723195e-05
-7.42621647276262e-06
-6.33351429435889e-06
-1.55120609811633e-05
-4.61495295889673e-05
-1.85221571817829e-05
-1.26705907374571e-05
-2.21984612514442e-05
-4.79759859317042e-05
-6.4736410733663e-05
-3.37680633941715e-05
-1.64427835196887e-06
-3.79972261843532e-05
-5.35009004568531e-05
-2.67456750169266e-05
-2.84141287501054e-05
-2.10680291694383e-05
-4.55253501981015e-05
-1.11769011630937e-05
-2.38384489535708e-05
-1.29226534725587e-05
-3.73380666512622e-05
-4.3065821097701e-05
3.88737891941568e-06
-1.8264206970797e-05
-6.66486809058136e-05
-3.02586829305829e-05
-4.12397847567139e-05
-2.16309224858089e-05
-2.97148335023744e-05
-1.56845947801798e-05
-3.52852845724666e-05
-6.03330946450839e-06
-3.11885994968301e-05
-1.53084639904566e-05
-1.72211381382383e-05
-3.09590449043255e-05
-2.69365173628826e-05
-2.71698943457856e-05
2.40854962720418e-06
-2.1642234445103e-05
-3.65668491983486e-05
-2.37505196012579e-05
-4.57834346328125e-05
-4.80179467421648e-05
-3.68126551075889e-05
-5.38419964539831e-05
-2.3240186193668e-05
-1.49292353736688e-05
-3.44970356542962e-05
-5.55727020165048e-05
-3.22992177607288e-05
-4.92188594997733e-05
-3.51310704820998e-05
-1.65645342057701e-05
-3.80493484941176e-05
-2.98987217347279e-05
-2.00209349778218e-05
-2.15827942669144e-05
-4.06101049126071e-05
3.26493506171513e-06
-4.22679092045357e-05
-1.10185107899315e-05
-2.70790649390145e-05
-5.74288597193226e-05
-5.76467037101499e-05
-3.94090073906508e-05
-3.16751676190869e-05
-2.65009540941696e-05
-2.77868791291667e-05
-2.21931687815436e-05
-6.40450075877877e-06
-6.5218610883793e-05
-3.325689084189e-05
-1.4942852438102e-05
-3.23265156519437e-05
-2.02443022303388e-05
-1.59333824480241e-05
-5.75450152639831e-06
-1.87573444309443e-05
-3.06633091165955e-05
-2.78598806426324e-05
9.41127075852215e-06
-1.43018938509725e-06
-1.69551025336387e-05
-4.61996407585437e-05
-3.63442493767177e-05
-3.2987358402395e-05
-3.7676292948585e-05
-2.92123563818446e-05
-1.60584511121623e-05
-5.22464837744562e-05
-3.48508237238303e-05
-1.48093516248804e-05
-4.08034259679603e-05
-1.1564057982767e-05
1.76492571764319e-05
-1.97743607274788e-05
-3.59863976955376e-05
-9.55577727081929e-06
3.08547061599445e-06
-4.09600019082729e-05
-3.14602140356394e-05
-2.46202186473697e-05
-2.1469806810511e-05
-4.23504831459456e-05
-1.93643211019264e-05
-3.20322182580016e-05
-2.5279467113984e-05
-1.65982418218969e-06
-3.57053232163668e-05
-4.97906656837716e-05
-4.0230481666449e-05
-6.56502958864647e-05
-2.7387970121991e-05
-2.68803384361579e-05
-3.04113770890552e-05
-1.39576584158181e-05
-3.89760449922178e-05
-5.36143234366827e-05
-1.68526821639678e-05
-1.42252153535501e-05
-2.69508633873553e-05
-3.60487609955466e-05
-3.82841170243168e-05
-2.61510023060268e-05
-3.65854471209011e-05
-1.02000555227678e-05
-2.70003672683291e-05
-3.40662081857083e-05
-3.0350572808525e-05
-1.73223688342511e-05
-2.50274577170566e-05
-2.35677245319813e-05
-1.64260892450018e-05
-1.81349499131458e-05
-4.93205436995404e-05
-2.39928568878298e-05
-7.66168500623835e-06
-3.78202378231927e-05
-1.09674141068685e-05
-4.90742055321437e-05
-2.30782873080289e-05
-5.11070229254222e-05
-4.29942131044518e-05
-4.79577345852575e-05
-2.09890831967299e-06
-1.98821656957825e-05
1.88830122543183e-05
-1.91154202300803e-05
-5.79497118391761e-05
-3.82432314333271e-06
-1.15081402221641e-05
-5.37512892923762e-05
-3.27097279269981e-05
-6.5842447037137e-05
-4.78852805320815e-05
-2.42066588155483e-05
-4.38412718547905e-05
-1.45690203860422e-05
-2.72392120101086e-05
-2.70916350227464e-05
-5.06586554555057e-05
-6.04540566755321e-05
-2.63780378345149e-05
-4.6428025260143e-05
-2.08778368583918e-05
-3.4877429861801e-05
-4.96840054627299e-05
-3.55955351769047e-05
-5.22664053237982e-05
-3.53287940565856e-05
-2.18752201855156e-05
-3.35213526210965e-05
-2.54900835950912e-05
-4.63884048510662e-05
-4.24696112915191e-05
-1.99018378870788e-05
-2.82286803700564e-05
-4.6332288560067e-06
-2.60866051558533e-05
-1.81566865415862e-05
-1.70525830970393e-05
-3.02230242617474e-05
-1.12785275154899e-05
-2.52337948172868e-05
-2.87970251007737e-05
-4.78277346356592e-05
-2.17800895853716e-05
-3.00429626739779e-05
-1.64097284402274e-05
-2.94962008787637e-05
-1.57322932576744e-05
-3.82670679669381e-05
-1.66787927850302e-05
7.08057943987556e-06
-2.12797553123202e-05
-1.95781947982204e-05
-4.56952178150733e-05
-5.40950846143233e-05
-4.14170095390901e-05
-4.27432824896959e-05
-3.09687982101648e-05
-3.04876633185585e-05
-1.23872390681776e-05
-3.70407896111883e-05
-2.35539439488862e-05
-3.52898466568049e-05
-7.58390175243422e-06
-6.50439686425025e-05
-6.0370769177016e-05
-1.7273995128972e-05
-4.07224141798923e-05
-1.24137458853691e-05
-3.99293920027978e-05
-2.55753742526288e-05
2.31116996077271e-06
-4.53204765702089e-05
-1.69484011802478e-05
-8.71957595787159e-06
-2.1253494194735e-05
-1.52083091961842e-05
-5.87867614573076e-05
-5.47942788162729e-05
-5.89784648750512e-05
-3.62665693653381e-05
-3.80232746868393e-05
-4.34153245669875e-05
-2.94857138185427e-05
-2.98672274604879e-05
-1.93332377821867e-05
-4.64897647747913e-05
-8.71763346715469e-06
-2.41799984097673e-05
-4.510802261556e-05
-4.05870035121991e-05
-1.41160968634122e-05
-3.20669404749213e-05
-1.02818108986928e-05
-1.53656973668296e-05
-5.57053665519138e-05
-4.35535677506165e-05
-1.74516765566794e-06
-1.80536969060012e-05
-5.07900754755048e-05
-4.26682589999289e-05
-3.52602288268815e-05
-2.08679703974664e-05
-5.67480577894621e-05
9.53415295398743e-06
-6.66046320732738e-05
-3.62244379799449e-05
-5.24598675884937e-05
-2.02964290234061e-05
-6.03549308319262e-06
-3.67087723925343e-05
-2.88797626323556e-05
-2.90963669350915e-05
-3.82006916571695e-06
-3.0663366974445e-05
-3.71648797923122e-07
-1.57860482376446e-05
-2.5020656559006e-05
-4.12026582574841e-05
-3.10555136559443e-06
-3.57341650117259e-05
-4.21122133019833e-05
-3.4203108627604e-05
-9.70815876444599e-06
8.18518820063671e-07
-2.76686572019125e-05
-3.89254885351203e-05
-1.52426889433578e-05
-2.70313063677319e-05
-7.12153494639334e-05
-2.40174733481179e-05
-1.94163735560546e-05
-9.35707215500551e-06
-2.99570521784337e-05
-2.683649664306e-05
-2.42810517066325e-05
-3.57456343948621e-05
-4.06308084086385e-05
-4.80778878389532e-05
-1.12742753528724e-05
-4.55771004608574e-05
-2.30828729500042e-05
-4.92007111064534e-05
-8.53232590164134e-06
-3.69846988421238e-05
-1.49499044021165e-05
-1.17552247493341e-05
-4.02983541185863e-05
-1.80686477533616e-05
-1.79584833204469e-05
-4.3832895154973e-05
-2.51588774629521e-06
-6.79787932870296e-05
-2.9965077443397e-05
-1.24922484743518e-05
-3.26372933388538e-05
-3.94190554874286e-05
-4.121784100897e-05
-1.42855614201331e-06
-5.42276760522898e-05
-2.45926478245752e-05
-2.91145851378054e-05
-7.07265657075663e-06
-4.12951873325977e-05
1.8905107403708e-06
-4.26321704185517e-05
-3.42436412857348e-05
6.53662830703836e-06
7.86276902576825e-06
-4.65732183050516e-05
-4.13038671622978e-05
-6.66840540252567e-05
-1.81782918041487e-05
-2.6697563391374e-05
-5.5462806425833e-05
-2.88385394614774e-05
-2.84910208226379e-05
-1.62588555932027e-05
-5.71783981246353e-05
-2.68908267773429e-05
-1.07682260972294e-05
-5.63335841542991e-05
-1.99329332065945e-05
-8.26113089446934e-06
-3.34541107952125e-05
-3.84615103127212e-05
4.97206299276566e-06
-9.44309871246086e-06
-4.23647023787988e-05
-1.4206514284912e-05
-3.72428472720759e-06
6.43064613663357e-06
-2.46032686507296e-05
-1.99514558503562e-05
-1.19798726139279e-05
-2.14919807777037e-05
-2.03825214160678e-05
-4.39589598380397e-05
-8.09892798095333e-06
-1.97249879318159e-05
-2.34055708329917e-05
-2.90909827691847e-05
-2.11846444823923e-05
-1.91150500399664e-05
-2.24353140597098e-05
-1.91810778835224e-05
-5.01564113966707e-05
-2.57199384943552e-05
-7.30582530883283e-06
-1.29509377638649e-05
-2.4641578478961e-05
-3.73261818109358e-05
-4.79680820688716e-05
-4.9298378861439e-05
-4.73627934460269e-05
-4.2857452862195e-05
-1.264123056522e-07
-1.69628947713733e-05
-3.79819309439933e-05
-4.02786218283042e-05
-1.85331293468631e-05
-1.97802152480611e-05
-2.5003763779821e-05
-4.21394599039082e-05
-1.39289581021218e-05
-1.23167206237815e-05
-4.14432334793912e-05
-4.9806489474676e-05
-1.59405232578238e-05
-2.92014513660553e-05
-2.17103445946917e-05
-2.32854703190492e-05
-4.29436444573802e-05
-3.1808097016661e-05
-3.04213344311491e-05
-2.73111179555302e-05
-3.3389433127457e-05
-3.13166295069089e-05
-2.30587667491552e-05
-3.33595800372154e-05
-4.29451944387038e-05
-3.92475394778909e-05
-2.41917017677149e-05
-2.73130062700659e-05
-2.89556223679189e-05
1.38103345016721e-05
-2.35878210105789e-05
-3.59763502865722e-05
-5.41419689574341e-06
-2.71824937055386e-05
-3.30762344732578e-05
-2.26878161994598e-05
-2.44818702130625e-05
-3.83743578159458e-05
-3.09336266199811e-05
-2.82390107127945e-05
-7.65375276641042e-05
-1.23890054851802e-05
-2.03211206502883e-05
-2.28720194796221e-05
-1.17576916414549e-05
-7.014562267565e-06
1.08901948751521e-05
-7.51753046244686e-06
-4.24257803495814e-05
-3.7122225995208e-05
-5.71455822714379e-06
-8.72108142635528e-06
-3.8259813787046e-05
-5.77692792726449e-05
-4.00951635418564e-05
-3.37502790202936e-05
-7.59748571149332e-06
-4.8236124588183e-05
-6.44716772736271e-05
-4.46159575847961e-05
-4.36799602302939e-05
-9.30713338734189e-06
-6.35017241304562e-05
-1.79396481603635e-05
-4.919032148599e-06
-4.53275254854131e-05
-4.48667858842179e-05
-1.05375922697971e-05
-4.65624630275568e-05
-6.0891834826902e-05
-4.41755407255396e-05
-3.52257365377074e-05
-2.32288642228284e-05
-4.31282518996724e-05
-1.6434568015974e-06
-2.40937999974455e-05
-1.52079524334072e-05
-1.16803477385255e-05
-1.27142861306894e-05
-5.08423951378016e-05
-3.67428146464091e-05
-1.64250120981135e-05
-5.91852022249486e-06
-4.52855217823895e-05
-2.76996026366744e-05
-7.22413525021101e-07
-2.80944922433208e-05
-1.66024159349931e-05
-3.27665486966291e-05
6.75630095890053e-06
-2.83845021912286e-05
-4.53597573244801e-05
-4.34997695119712e-05
-4.50860047496926e-05
-3.56046719097818e-05
-2.0240596424156e-06
-1.65056505464844e-05
-1.84077169640556e-05
-2.78353621947938e-05
-3.08474517268621e-05
-5.63446878496484e-05
-2.96120592251858e-05
-4.71276564930149e-05
-1.51327981442481e-05
-3.31047309702626e-05
-1.1066345424857e-05
-4.37730861531726e-05
-1.91540139940479e-05
-8.6768040726974e-06
-4.72615129565371e-05
-5.20151275697622e-05
-2.26858905284666e-05
-2.884475261251e-05
1.34995873979379e-05
-1.51375158402322e-05
-1.58806840183828e-05
-5.05446910474414e-05
-4.30058067821984e-05
-2.12445703218872e-05
-3.18454288383684e-05
-1.24625063190617e-05
-3.21479754927495e-05
-3.56272504716797e-05
-4.64676800544367e-05
-4.02991098665306e-05
-9.93712086238845e-06
-1.31108676273277e-05
-2.26574742097801e-05
-1.67574480792223e-05
-2.92475581195269e-05
-4.32433397125528e-05
-2.92518657746952e-05
7.45913915794239e-06
-2.46783934455737e-05
-5.28893819437119e-05
-2.67748305827647e-05
-3.38511687931768e-05
-3.35686920468633e-05
-1.83649496550117e-05
-1.37659754852568e-05
-2.51612176380471e-05
-2.09614827792533e-05
-3.84910557696437e-05
-1.18158789315759e-06
-1.48925325152639e-05
-3.71183688741013e-05
-9.87534900933846e-06
-1.88757094355671e-05
-2.54611905395099e-05
-3.13719494300172e-05
-2.47439337531974e-05
-1.51416313644512e-05
-4.31482448617746e-05
-2.52575834766417e-05
-3.92002645034329e-05
-6.8243742807645e-05
7.99797020424965e-06
1.70472335886951e-06
-4.65904022426906e-05
-4.25092207351829e-05
-3.21519060881294e-05
-3.36040957022015e-05
-9.50281364787994e-06
-3.19589780698908e-05
-2.46318969272206e-05
-1.91035708243945e-05
-2.51903654769569e-05
-5.74573424352045e-05
-3.74775950059851e-05
-4.65347066483137e-06
-2.62436635986545e-05
-9.70788659454455e-06
-2.62617249994998e-05
-3.65653438009463e-05
4.60656613738434e-07
-3.17577512733129e-05
-3.40145676395192e-05
-3.44710079193457e-05
-5.69974204680283e-05
-5.48181654719562e-05
-3.88390470608458e-05
-4.15747891586125e-05
-3.00986120333784e-05
3.32923274673688e-06
-2.2677466922029e-05
-2.35014875738857e-05
-4.38896066481736e-05
-1.68403903410358e-06
-1.87715831262179e-05
-4.81297925357146e-05
-1.9032697864048e-05
-3.84675967323316e-05
-4.96297138582914e-05
-2.96456959868966e-05
-3.04591805249303e-05
-2.93896925201183e-05
-3.08211152430714e-05
1.72667163164982e-06
-1.50070170279418e-05
-2.63331111044794e-05
-6.78261102537941e-05
-5.43243691956983e-05
-5.04093322283563e-05
-3.09894085207348e-05
-2.19161856757289e-05
-4.83356764624302e-05
-4.345208397552e-05
-6.93686424198529e-06
-1.3782453596918e-05
-2.36898593429175e-05
1.79121188971125e-05
-2.28100909592234e-05
-3.06974154901318e-05
-2.36420595654921e-05
-2.9603511461447e-05
-3.82041870658436e-05
-1.72265012818837e-05
-3.36853863012183e-05
-5.9258869740871e-05
-6.46294442208686e-07
-4.20046013847916e-05
-9.08943344278574e-06
-3.88145381919236e-05
-6.42517635078724e-05
-5.54422426450059e-05
-3.76151991083749e-05
-4.96170072334714e-05
-3.86342800834669e-05
-2.20715540581761e-06
-2.83579534562362e-05
-2.30480648012002e-05
-4.45888059815561e-06
-3.20937441304289e-05
7.20654086791974e-06
-2.28382867796512e-05
-1.95014476016363e-05
-1.60212691251348e-05
-2.62194934352551e-05
-3.84026054871646e-05
-4.11220276411965e-05
-5.09018172754661e-05
-3.95330917291098e-05
-2.17045546845796e-05
-4.16192113386746e-05
-2.2996593228902e-05
-9.08703216556527e-06
-3.23136058891562e-06
-3.62548030595435e-05
-2.85560184886581e-05
-3.12705805548873e-06
-4.81949168302623e-05
-4.11831001856118e-05
-2.85968604999402e-05
-2.88613324563517e-05
-1.53643381868818e-05
-5.0819174859143e-05
-2.75504987003255e-05
4.34338565969063e-06
-2.14447873714521e-05
-4.84396707391221e-05
6.40527989892193e-06
-1.6456698796766e-05
-4.41005117322825e-05
-5.20169386168793e-05
-1.63990888826059e-05
-3.77395880061722e-05
-4.81844096971616e-05
-1.78539379588409e-05
-3.26353213495288e-05
-4.50478765237655e-05
-1.38950522082258e-05
-3.75041024892234e-06
-3.08458969791155e-05
-3.80160539280925e-05
-6.4687053551239e-05
-2.18188961222135e-05
-2.55355929419652e-05
-3.20200338232989e-05
-1.2829172703099e-05
-5.34166327817771e-05
-2.3867723367861e-05
-2.28545441824017e-05
-4.92519231482234e-05
-4.67965669910959e-05
-6.0867915625632e-05
-1.62577935945536e-05
-2.65211001089838e-05
-1.32423139630252e-05
-3.37955033230532e-05
-4.32217192416542e-05
-3.45180206976016e-05
-1.66697211079487e-05
-1.23880560313416e-05
-3.32906447998016e-05
-2.53169145691846e-05
-3.18621971879028e-05
-1.10492138973502e-05
-6.73744124614875e-06
-2.01107795546276e-05
-4.31071189025776e-05
-1.98861002128156e-05
-2.39744479335972e-05
-8.6800323306659e-06
-5.05843390492292e-05
-2.06258299650636e-05
-1.68347065352908e-05
-4.72139810483564e-05
-3.26736307493427e-05
-3.16180361061031e-05
-3.21696245005689e-05
-1.78504407394841e-05
-3.27299732508523e-05
-1.91554969635008e-05
-6.26166791444564e-06
6.65099687321786e-06
-3.68683085054319e-05
-3.22606826775914e-05
-7.59084130549746e-05
-4.345959282769e-05
-2.77822984509007e-05
-6.01779164396745e-05
7.88046530619856e-06
-2.63319042670832e-05
-5.59722528777883e-05
-3.56066275249111e-05
-3.20015055843692e-05
-2.11634724183295e-05
-5.35008311871409e-05
-2.72520384904616e-05
-2.45847842437336e-05
-4.12088584346294e-05
-3.06326557112497e-05
-2.54878826019945e-05
-3.92974620552333e-05
-3.42515587346437e-05
-5.30510383161276e-05
-2.15788385315693e-05
-3.49283780578219e-05
-2.89096869529995e-05
-2.6106511630671e-05
-9.32596789002488e-06
-6.74615971069465e-06
-2.51024436325433e-05
-3.48251529591906e-05
-3.71372646968202e-05
-2.50926579290285e-05
-9.76654865736497e-06
-2.31796255845352e-05
-2.31276679755883e-05
-5.24877215807741e-05
-4.02330880736843e-05
-6.28223152996524e-05
-2.12437444386909e-05
-2.2882567928895e-05
-5.42950755900428e-05
-2.44102075262214e-05
-5.82655023574271e-05
-3.31113135040028e-05
-4.03169022448249e-05
-3.29740919032886e-05
-2.81828852046563e-06
-3.81609734853585e-05
-4.63129764592626e-05
-3.5635216344108e-05
-5.71964275975235e-05
-3.58479752928784e-05
-2.57260234653624e-05
-6.07740482982873e-05
-7.28074762926234e-05
-6.16115651622484e-06
-4.31586861841963e-05
-3.46431964307541e-05
-2.72435445842684e-05
-2.61099937034167e-05
-5.60439859465852e-06
-2.69288539127652e-05
-2.04710773038901e-06
-5.84466985611379e-05
-4.74825071903772e-05
-2.97580044289792e-05
1.60035124467488e-06
-5.16664906333158e-05
-5.60241216316433e-05
-2.82687262677677e-05
-2.75232027830544e-05
-3.73297372049844e-05
-1.21767516608269e-05
-2.25438774062033e-05
-1.75347123371215e-05
-1.50511819527946e-05
-4.18091948676669e-05
-3.60137523587533e-05
-2.2016426416451e-05
-2.89239658170531e-05
-8.03463735560431e-06
-3.96638575325973e-05
-6.48196186118736e-05
-1.45674831392856e-05
-2.78165888372994e-05
-1.69487552740765e-05
-1.49533376868482e-05
-1.91828689349079e-05
-1.03999825617419e-05
-1.97256680219742e-06
-1.92853542456507e-05
-4.08757672428858e-05
-3.10981799223763e-05
-3.49107039797064e-05
-4.57071007784291e-05
-1.86476219912953e-05
-1.32601155389469e-05
-5.22445843762934e-05
-5.29988578514997e-05
-4.14832001760382e-05
-5.78567495658157e-05
-3.23801428774248e-06
-1.36320926488694e-05
-4.71759366047364e-05
-1.15238438643769e-05
-7.60384669776809e-06
-4.85103682686926e-05
-2.76571941049791e-05
-1.22933684697528e-05
-5.4996335679893e-05
-7.78482980699334e-06
-4.2179383223007e-05
-1.11244921300968e-05
-2.33770282517378e-05
-5.14375537077121e-05
-5.62392632250428e-05
-1.55679368960393e-05
-3.03405401339883e-05
-4.54683558525947e-05
-3.66755023896206e-05
-3.41471295749355e-05
-2.83426760493284e-05
-3.7011618563816e-05
-3.89008669538283e-05
-2.95323557152844e-05
-2.30878632413929e-05
-2.84737357285925e-05
-3.84738633549177e-05
-1.83086852161711e-05
-4.55487161270299e-05
-1.68161431168158e-05
-3.43416909813052e-05
-4.45234597087648e-05
-7.30728014783458e-05
-3.4300963824112e-05
-6.81369806133389e-06
-1.13174625952674e-05
-8.49437958640897e-05
-1.47492236502242e-05
-4.40920683832214e-05
-2.35739436141563e-05
-5.38258506656855e-05
-1.84848718033428e-05
-5.78308636190939e-05
-5.05737932265392e-05
-1.76964899294153e-05
-7.16306561547945e-05
-3.88352555082107e-05
-2.62372056189549e-05
-3.83373665484127e-05
-4.85698869024731e-06
-3.99409863569866e-05
-6.72750797232064e-06
-2.09882258403946e-05
-1.79254889030129e-05
-4.68811642459847e-05
-1.42918376746184e-05
-4.34053123800798e-05
-3.09633690243575e-05
-3.31567384821988e-05
-3.53013973310509e-05
-3.32926919834063e-07
-3.80996776109944e-05
-3.21983662920841e-05
-1.80921207079128e-05
-2.42639794271249e-05
-1.50650407803101e-05
-1.18177725717063e-05
-1.6229181082014e-05
-4.54878155700888e-05
-4.44929001323472e-05
-7.53405470457273e-06
-1.84290334752445e-05
-3.4097499230854e-05
-4.96907925928932e-05
-3.81379420062151e-05
-3.75682591666151e-05
-2.20386848640872e-05
-1.06709362181751e-05
-1.31475297876041e-05
-3.84796266639272e-05
-2.52266070939966e-05
-3.93802862048882e-05
-2.95062840451705e-05
4.37006158996996e-06
-2.95656650011814e-05
-3.46543149158262e-05
-2.97795978767593e-05
-9.67958429686271e-06
-4.15542705072995e-05
-2.32055382034314e-05
-2.6188695795406e-05
-4.46293156717534e-06
-2.01016765475874e-06
-3.34941227225336e-05
-3.29020593998443e-05
-3.580631817058e-05
-1.73565101725905e-05
-6.36613494970276e-06
-2.46186333828244e-05
-2.0274248079708e-05
-3.00407966970942e-05
-3.56337309388764e-05
5.31057870340527e-06
-2.0905303929703e-05
-7.21304622369725e-06
-2.08916080467578e-05
-2.2574937743271e-05
-3.14834395706434e-05
-2.80645275873875e-05
-3.11201605195968e-05
-3.24653635504643e-05
-3.6093710725543e-05
-3.08728612854294e-05
-3.47576452441802e-05
2.67139238402654e-06
-3.31054019783098e-05
-4.42689825371188e-05
-3.00557396521005e-05
-3.46488595495438e-05
-3.39138374771893e-05
-9.25725949852402e-06
-2.25672903155848e-05
-3.73908080426476e-05
-1.45930105273229e-05
-1.64736214826135e-05
-2.89630785328237e-05
-3.27196617482627e-05
-2.04297039110271e-05
-2.93816962449096e-05
-1.92194464888716e-05
-3.49304008975097e-05
-3.49731726666582e-05
-2.36277760301793e-05
-4.69132733657803e-05
-1.75308205278147e-05
-2.30364953444176e-05
-1.47387344863664e-05
-5.01336666054329e-05
-5.17884107616347e-05
-5.11273987590891e-05
-3.58315657474804e-05
-4.18983285462557e-05
-1.74183318231504e-06
-4.9764666855645e-05
-2.04544374721503e-05
-1.99830384623307e-05
-2.63731954747229e-05
-3.6566104970946e-05
-2.50798119347405e-05
-3.67685835980724e-05
-5.68646417739399e-05
-3.68578888241839e-05
-1.52352858425528e-05
-2.95772811784092e-05
-3.67465992049994e-05
-6.08697054233781e-06
-4.826399324481e-05
-3.31508614929172e-05
1.01922336734686e-05
-3.86967107711842e-05
-7.24136283423143e-06
-9.70062170624634e-06
-3.30589614906709e-05
-5.14346617954739e-05
-5.69959431745662e-06
-1.87305024450963e-05
-3.25045883941555e-05
-3.5801637401219e-05
-3.01445240439581e-05
-1.05041620505408e-05
-1.18211136883342e-05
-3.5337664223687e-05
-1.77834558296399e-05
-1.58742491320187e-05
-2.92055273842714e-05
-3.32964693610726e-05
-1.85984352511546e-05
-4.35348115899615e-06
-1.30813594104477e-05
-4.19005617716742e-05
-2.73387731094348e-05
-2.87385450912837e-05
-8.19324182540107e-06
-3.66784230316817e-05
-2.02500496878197e-05
-1.13405575792115e-05
-1.63758344770906e-05
-1.52170425168191e-05
-1.63178565538935e-05
-3.2862033682044e-05
-3.10113396238972e-05
-6.35579819131372e-05
-3.03304340018351e-06
-6.2452984313154e-05
-3.14129177082568e-05
2.62388555377872e-06
-2.54884764772092e-05
6.3159808667179e-06
-5.06975787216808e-05
-6.37490736694305e-06
-3.6376134082009e-05
-7.39630336918653e-05
-5.58690862654345e-05
-2.40703960754263e-05
-4.26820574504453e-05
-5.22725973586662e-05
-3.20423411674552e-05
-4.50968239801161e-05
-2.85345518651135e-05
-1.77620630575124e-05
-2.25496049529488e-05
-4.09487677033651e-05
-2.13569897594738e-05
-3.3270247751228e-05
-2.58687262920485e-05
-6.13768101886513e-05
-1.73142693938571e-05
-1.38019777415133e-05
-3.87899327861474e-05
-6.93619368016731e-05
-6.8194894252523e-06
-1.81562219177987e-05
-5.79676555206545e-06
-2.40583065370962e-05
-6.54880993303596e-06
-2.3267570973462e-05
-2.23991382679379e-05
-2.31337865281881e-05
-1.92970125935353e-05
-2.67540784204912e-05
-5.19571637888218e-05
2.19899355168391e-07
-4.04483620424153e-05
-3.24886604760217e-05
-7.2215031605362e-06
-2.46089409309361e-05
-2.92597793948601e-05
-2.5494077611416e-05
-1.96208446185643e-05
-8.3739043114505e-06
-1.68189008069282e-05
-2.45167247870392e-05
-1.61004583199286e-05
-4.25851437823226e-05
-4.70581813096922e-05
-2.76415439847246e-05
-1.79694237318293e-05
-3.35807754050712e-05
-6.95958279002117e-05
7.81829576855627e-07
-2.88661739365031e-05
-1.85966707615678e-05
-3.65451802823378e-05
-2.90668953889678e-05
-7.06342853162825e-07
-7.98711899961262e-06
-4.12402284346783e-05
-1.30279587848711e-05
-1.83256988063632e-05
-5.07400702980636e-05
-2.60672828315449e-05
-1.77550738464177e-05
-5.08725768794767e-05
-4.53977568312063e-05
-3.58326269868149e-05
-2.11987116163326e-05
-2.92072431975904e-05
-2.92543624295117e-05
-2.4198610364342e-05
-2.82705570931392e-05
-1.23000591020643e-05
-3.92142460002614e-05
-2.5623776930494e-05
-1.57627924542067e-05
-2.45992935021784e-05
-1.84740563405371e-05
-3.14954733976131e-05
-4.95555744650021e-05
-3.76050447038898e-05
-4.28978150712264e-05
-2.95108952472869e-05
-3.79602979001961e-05
-2.37484546540814e-05
-3.33703185446432e-05
-4.04247658614168e-05
-1.57670286216127e-05
-2.2948605149388e-05
-4.04665228725936e-05
-3.26597395238539e-05
-3.83356495110039e-05
-7.99407119009642e-05
-1.36704832986087e-05
-1.16706403132912e-05
1.53252313975202e-05
-3.73267513337958e-05
-6.02206869774079e-05
-3.7191692079403e-05
-8.08735786968011e-06
-4.49526356866059e-05
3.85039606852464e-06
-3.19242841481635e-05
-8.01941134745649e-06
-4.40770631761835e-05
-4.27792587789481e-05
-1.10893283255513e-05
-4.20096982415091e-05
-2.18162157593012e-05
-4.52844711790015e-05
1.28251440491559e-05
-3.16399600357328e-05
-2.65590042233446e-05
-5.36824108823901e-05
-4.02001308335688e-05
-4.04193132765301e-05
-2.10057543385288e-05
-3.75973002477347e-05
-3.25671759355635e-05
-1.717049755143e-05
-3.06337171365189e-05
7.06167234983448e-06
-3.40776285299814e-05
-4.55938516461143e-05
-1.29488221830651e-05
-5.11151609039093e-06
-2.79121083996532e-05
-5.94313687348389e-05
-1.64626722006625e-05
-2.45612660260431e-05
-3.83292168906824e-05
-6.79303139927861e-06
-7.25369230867533e-05
-2.79075934899966e-05
-3.55279920408983e-05
-5.13323365439204e-05
-4.24087552089731e-05
-1.63405053776569e-05
-4.15857643993743e-05
-3.35779553349282e-05
-7.73879501698495e-06
-2.19312779126051e-05
-3.86121682512634e-05
-4.93758765524959e-05
2.34297576275777e-06
-3.17651807492608e-05
-4.18404895095812e-05
-2.90648609092869e-05
-1.71516218287307e-05
-3.63741587895401e-05
8.39178954057795e-06
-4.16800223813336e-05
-5.90971972550299e-05
-4.06718625876773e-05
-1.64014684792259e-06
-3.29401900254855e-05
-1.56380848251121e-05
-4.24424479380761e-05
-6.09816775413946e-06
-2.02588944783566e-06
-3.89839296707455e-05
-1.33432009369393e-05
-1.79631441740913e-05
-2.37469703967927e-05
-2.59974763018791e-05
-2.72829888159203e-05
-3.69548157763922e-05
-2.60085774542459e-05
-3.10969204508923e-05
-3.36422922730815e-05
-7.59013120207043e-05
-1.24684158606854e-05
-4.87519265998836e-05
-4.05763925016564e-05
-4.8147588126408e-05
-3.77518165373722e-06
-1.82366891731317e-05
-3.98279314181359e-05
-2.51234045205062e-05
-2.64154690337094e-05
-3.61392988806885e-05
-2.65506303337324e-05
-3.76847598507725e-05
1.04063129288724e-05
-5.95295216387985e-05
-2.99924669207926e-05
5.82443914037157e-06
-2.53506126237496e-05
-1.50828562380797e-05
-3.17856887170619e-05
-2.68414488269216e-05
-2.07914707561874e-05
-4.20278303694697e-05
-3.11829269157968e-05
-2.75144747364436e-05
-4.91029704297553e-06
9.99249832506911e-07
-2.5303057173059e-05
8.67323532095439e-06
-2.51457448286818e-05
-3.72180220912349e-06
-3.04934910060777e-05
-4.66831764289201e-06
-5.28680341291279e-05
-3.91972196042269e-05
-1.14019091674259e-05
-2.36610144585894e-05
-5.14929571946977e-05
-5.18441225973378e-05
-3.40326929290338e-05
-1.35636154246537e-05
-2.68170131110614e-05
-8.18958878616709e-06
-1.80623948971913e-05
-2.76441039193306e-05
-5.27637405149237e-05
-1.67461947874444e-05
-5.3835708427437e-05
-2.0283418202999e-05
-2.34846848022894e-05
-3.32366864989937e-05
-3.93489520398168e-05
-1.82157491453696e-05
-2.83599457476337e-05
-3.88175114439536e-05
-4.15272153350822e-05
-5.04315859460174e-05
-4.89876487895381e-05
-9.53150124134327e-06
-4.32216283259297e-05
-4.73547803397593e-06
-2.27597913701634e-05
-2.55391164595912e-05
-1.80415838864822e-05
-3.73770935451875e-05
-3.24201179911444e-05
-3.49240304690299e-05
8.0867245616663e-07
-2.89032874749198e-05
-3.77296739861565e-05
2.9404494677118e-07
-3.92561517340241e-05
-3.79761445078837e-05
-1.46131538985872e-05
-3.62228083053443e-05
-3.95652546935796e-06
-3.55921696167817e-05
-3.8173382019123e-05
-3.22336889701756e-05
-3.97532277298615e-05
-4.82730932015617e-05
-3.75238010344899e-05
-5.19259596547173e-05
1.97904822578153e-06
-3.28941989344494e-05
-6.27123842708135e-05
-4.71260803189456e-05
-4.17805140533624e-05
-4.8551213046946e-05
-3.49536539296962e-06
-5.78736391836997e-05
-2.43005653517729e-05
-4.66050377688852e-05
-4.67835953040172e-05
-3.32710565813084e-05
-1.45423713873286e-05
1.20606397032428e-05
-2.66969588133411e-05
-3.97790543234125e-06
-3.12967726111662e-05
-2.24576236074326e-05
1.70506224494167e-06
-3.81259508066156e-05
-2.48876533744388e-05
8.31727131629894e-07
-4.28440217834819e-05
-2.1988062970675e-05
-2.08095615610565e-05
-3.76742409185491e-05
-1.83443321521529e-05
-4.89633323041957e-05
-2.63393866171742e-05
-2.69462209330712e-05
-4.2852288772558e-05
1.51169770173415e-05
-2.28363420693505e-05
-4.71515042103879e-05
-6.38486662346753e-05
-3.33880433124077e-05
-2.39910395796126e-05
-1.60670412925713e-05
-1.7627110739523e-05
-3.54478482901184e-05
-2.94241547486757e-05
-6.68023599761552e-05
-5.58783456565642e-05
-4.8047053924763e-05
-2.80752528015464e-05
-2.67442506964447e-05
-5.27704923422606e-05
-6.26371330596421e-05
-2.77176917947334e-05
-3.05622051502789e-05
-3.86617103484162e-05
-3.18767733161699e-05
-6.02075204645738e-05
-1.91281986358092e-05
-2.8889429439474e-05
-5.19754803714944e-05
-1.28427504947329e-05
-1.81309690159973e-05
-2.79596409101015e-05
-4.49521210693462e-05
-5.90117722413486e-05
-4.58729525743198e-05
-4.73216864030405e-05
-2.13860113633241e-05
-2.36542530225697e-05
-3.89456047618985e-05
-2.16775500747256e-05
-2.71629158652251e-05
-3.53427405349969e-05
-5.74335289059597e-05
5.40298999715711e-06
-4.01429919470758e-05
5.97066718924911e-06
8.8666183359679e-06
-4.50727927891699e-05
-2.57086539809238e-05
-4.8917834031373e-05
-5.0303301923182e-05
-7.18218122459272e-05
-5.2338448489926e-05
-3.29151635117538e-05
-3.26325181401007e-05
-6.17809585727406e-05
-2.53522531952003e-05
-4.89573589876741e-05
-2.82686789662129e-05
-5.10844427683508e-05
-4.46274487174869e-05
7.91567050158933e-06
-4.84018907403121e-05
-5.02766360242457e-05
-2.71070194750472e-05
-6.25119445731841e-05
-1.10168795779574e-05
-1.72938004449982e-05
-2.21619146177467e-05
-4.46722903768552e-05
-4.33451885725988e-05
-5.21568744367927e-06
-1.94336543096306e-05
-3.06226980138305e-05
-6.21092219228302e-05
-3.99154290786909e-05
-2.0059584293701e-06
-2.31835191015839e-05
1.22606581726759e-06
-2.39314007301551e-05
-3.40344500971822e-05
-4.95073569356449e-05
-3.23916346148463e-05
-2.03017509715703e-05
-7.71376204991309e-06
-5.38141291178781e-05
-5.98395560207439e-05
-6.3797468982978e-05
-3.78869453831343e-05
-9.45839751672536e-06
-1.17571422042275e-05
-1.07523183905369e-05
-1.56662757689762e-05
-4.38658427898022e-05
-8.82581459379191e-06
-2.87911576154763e-05
-3.83622929954753e-06
-3.61000891149055e-05
-2.56951860406587e-05
-2.31644993542029e-05
-4.27838576617323e-05
-3.69440570017555e-05
9.57689391699399e-06
-1.92509790518212e-05
-1.55678891801029e-05
-3.97607879483141e-05
-2.38975996226065e-05
-2.27745037524944e-05
-5.49106407152938e-05
-3.12853446109046e-05
-5.80634889126516e-05
-4.75602397878373e-05
-1.11531090526197e-05
-3.16372263252782e-05
-1.06092461250204e-05
-2.74908881216043e-05
-2.46608856732082e-05
-4.24034009881658e-05
-1.16304538835289e-05
-3.43102312050991e-05
-2.12231354418753e-05
-2.25422971703238e-05
6.11865932729069e-06
-1.52582356562105e-05
-1.50537834913392e-05
-8.12529875898354e-06
-6.12694856230165e-05
-3.32333830517491e-05
-2.30476363590184e-05
-1.29485147826624e-06
-4.27222594084828e-05
-6.3666290119541e-06
-2.71125852661234e-05
-3.64701848496678e-05
-1.99967220904866e-05
-4.04013581581925e-05
-6.06012714712542e-05
-4.09360020730218e-05
-2.58988188156272e-05
-4.50199545223163e-05
-3.74679139092962e-05
-5.16310685194684e-05
-5.13556804351664e-05
-3.3577761666023e-05
-4.28550976556094e-05
-5.93600496957925e-05
-3.85304192870716e-05
-2.660249063086e-05
-5.15447788879421e-05
-1.53680886601095e-05
-2.71920813540674e-05
-4.57272355244037e-05
8.27217099835299e-07
-4.96359231712486e-05
-3.97502776720561e-05
-3.18408357367293e-05
-6.21952788448825e-07
-1.89776908665746e-05
-9.16748979771145e-06
-4.03780597294471e-05
-2.65074461620687e-05
-5.14497644337984e-06
-3.76156683694365e-06
-2.54980821535998e-05
-8.20334974633382e-05
-4.4336433318801e-05
-1.03706992407441e-05
-2.98713620838775e-05
-4.43412334190588e-05
-2.2514443060021e-05
-7.88968619293525e-05
-4.38617131131449e-05
-5.30338963858011e-05
-4.75119777666518e-05
-6.7784315304203e-06
-3.12053042654191e-05
-3.71829839517828e-05
-3.73101578308571e-05
2.83381207431681e-05
-5.24253539174897e-05
-2.74171784793979e-05
-3.0770483197697e-05
-2.34390095451316e-05
-4.98988849049829e-05
-3.06206454639242e-05
-3.45398173144377e-05
-4.76340571503166e-05
-2.56044280996491e-05
-3.1159548258359e-05
-2.5468876362255e-05
-5.61500652638958e-05
-2.76706045059921e-05
-5.31432969766375e-05
-1.04477638855995e-05
-4.04242619759777e-05
-5.52971774755518e-05
-1.32784796908915e-05
-2.56945169037857e-05
-3.46309451363061e-05
-4.92901626469683e-05
-3.76139064109466e-05
-2.48351661981367e-05
-2.18700362433698e-05
-2.40455622004987e-05
-1.83615114249194e-05
