# Supplementary material for: Research on computational propagation and identification of mine microseismic signals based on deep learning
Source: PLoS One. 2025 Oct 22;20(10):e0334641. doi: 10.1371/journal.pone.0334641 (PMC12543183; doi:10.1371/journal.pone.0334641)
Supplement: S8 Data — (ZIP) [file pone.0334641.s008.zip › 000100900002748.xlsx_0.txt_24.txt.txt]

-2.95622789904209e-05
-3.03339552096803e-06
-2.71077879641882e-05
-1.21176576818721e-05
-9.2025678393511e-06
-1.12735479463168e-05
-4.53659592556443e-06
-1.41229859065663e-05
-3.15440709433124e-05
-1.29112124789438e-05
-1.37102802763974e-06
-4.62520085399645e-05
-2.42923529015711e-05
-3.26456571609483e-05
-2.22617162560781e-06
-5.41683869405142e-05
-1.3880837099877e-05
-4.82578739579669e-05
-3.41607083911645e-05
-1.51221731553195e-05
-6.43012718264515e-05
-5.13563202345137e-05
-3.48356076369646e-05
-1.87815057671301e-05
-1.76824456390622e-05
-5.52021895688109e-06
-8.4260852380388e-07
-2.61140574776878e-05
9.05461626303547e-06
-8.73771360163924e-06
-6.48902944535254e-06
-3.48414077347913e-05
-3.77449634265249e-05
-1.38816980687548e-05
-5.80371071494421e-05
-5.42739844042649e-05
-1.19642062732629e-05
-3.21963515320698e-05
-2.80232151981752e-05
-2.71298097846783e-05
-1.22632739469719e-05
-2.09179802965574e-05
-3.91664372370131e-05
-3.55907552223482e-05
-2.90869857818465e-05
-3.242405901146e-05
-3.19614723375733e-05
-2.17121878361288e-05
-3.04460646865404e-05
-2.46148578229948e-05
-9.53072754316785e-07
-3.15247765206236e-05
-2.94455493489974e-05
-1.55497965266663e-05
-3.24854482954703e-05
-2.90460615581596e-05
-4.91493990078814e-05
-2.58486519472433e-05
-2.15186259446731e-05
-2.65670833412834e-05
-4.29587074516367e-05
-1.23049689590718e-05
-2.77704667272838e-05
-3.49769658227878e-05
-2.21133718902575e-05
-3.42432422117683e-05
-6.28966229957646e-06
-1.89878754771044e-05
-3.41902680850711e-05
-2.52655977235983e-05
-2.61481910910192e-05
-1.04460477846501e-05
-1.68789807368762e-05
-4.42788172371933e-05
-2.97685059248056e-06
-3.68312841322916e-05
2.13395771172908e-05
-3.53710793495158e-05
-2.97608479067733e-06
-2.15643060802646e-05
-3.47383947115682e-05
-2.18888083890627e-05
-5.03747892779875e-05
-1.65881173089452e-05
-4.05771623831648e-05
-6.42512251254302e-05
-1.32718060926312e-05
-4.93193358588009e-05
-4.94655110521273e-05
-3.38699658681216e-05
-5.71398022818689e-05
8.06125181624974e-06
-4.64834931687545e-05
-2.4766880584825e-05
-3.13402979021459e-05
-5.26584644671171e-05
-9.09304693841256e-06
-1.61405189139583e-05
-2.31820283146304e-05
-4.94398671096692e-05
-7.41437329523432e-06
-4.10309048867667e-05
-1.52256665865034e-05
-2.43003982596367e-05
-4.09152557228063e-05
-3.53028570510018e-06
-1.82459212980032e-05
-2.39063320134162e-05
-4.59324292552765e-05
-2.80792695991866e-05
-5.1210076259254e-05
-4.90852469854578e-05
-5.11692140374044e-05
-2.64206321422376e-05
-2.08522558532301e-05
-4.08683805720018e-05
-3.77643905408621e-05
-1.18402187008851e-05
-1.87639287928405e-05
-5.63428322265306e-05
-1.7528073604215e-05
-4.25554584728811e-05
-2.31291402792226e-05
-5.14608741858721e-05
-6.11186694819187e-05
-3.72884289003377e-05
-3.65805043641383e-05
-4.49218694851842e-05
-7.19709602867329e-05
-1.82410917737147e-05
-3.33741731034098e-05
-2.10113822502811e-05
-4.80513080352216e-05
-5.23414704866112e-05
-3.41363512106761e-05
-4.55571347511064e-05
-3.67209191917725e-05
-5.76397125035494e-05
-4.43013858369526e-05
-2.8521456129446e-05
-4.94490007121298e-06
-1.57171356197103e-05
-3.1146812073959e-05
-3.70106512145592e-05
-5.71434892249926e-06
-3.06381236306394e-05
-4.06236047414744e-05
-1.50469279454287e-05
7.9744399283021e-06
-5.05461063932049e-05
-1.71271994104756e-05
-3.63372727203e-05
-2.14398658819586e-05
-1.30188008101988e-05
-3.34716824112758e-05
-3.53503262335557e-05
-3.16769259157495e-05
-9.48795440187312e-06
-1.94827826561901e-05
-8.53306076526906e-06
-3.61341265476504e-05
1.04698831992455e-07
-1.49958614262215e-05
-2.27994123059891e-05
-2.33583389489443e-05
-2.0269100011035e-05
-3.11492925214262e-05
-6.19088594577375e-05
-2.9030018345431e-05
-2.09816413311524e-05
-2.20804302162962e-05
-6.72146954746967e-05
-2.40879146940163e-05
-3.60250526755485e-05
-2.52072825979035e-05
-3.95157416679123e-05
-5.25705790326263e-05
-4.52296663424029e-05
-3.66060293317342e-05
-3.90434099739575e-05
-1.15935022799376e-05
-2.48033512680677e-05
-2.22716328623728e-05
-2.43502606646341e-05
-3.62619919030327e-05
-6.46941806455626e-05
-4.37622980541231e-05
-2.00680662812209e-05
-3.18331459727233e-05
-4.49685820272814e-05
-4.00336929018552e-05
-2.61662586903208e-05
8.79614792581001e-06
-1.25447386691728e-05
-5.48067660952053e-05
-5.96743094774439e-05
-4.12649666887817e-05
4.66984122207959e-07
-2.87267564556918e-05
-2.02526027265693e-05
-3.42797726720517e-05
-3.56945235814172e-05
-3.24675453935005e-05
-8.06594998467615e-06
-1.88173554087768e-05
-2.0988822320175e-05
-1.20112840364136e-05
-5.46531336833454e-05
-1.25700852078905e-05
-5.60303366294335e-05
-5.07034449168209e-05
-1.65179125782005e-05
-2.94373133907946e-05
-4.91873860735723e-05
-1.6050890737087e-05
-2.5971002432028e-05
-1.2743719446783e-05
-1.50143048425532e-05
-2.89926133328663e-06
-4.49546800952759e-05
-2.36651701845246e-05
-4.30974485173302e-05
-1.8764305508749e-05
-2.75972640351782e-05
-2.47837303148462e-05
-1.85189680636097e-05
-2.20944202486055e-05
-3.7903187027849e-05
-3.57074525167103e-05
-2.38243207947031e-05
-5.17625346657884e-05
-2.40036458348539e-05
-4.84927750726114e-05
-3.38521104121663e-05
-2.39594261842245e-05
-4.0594168893307e-05
-3.23208975202762e-05
-1.6295259940677e-05
-4.58487526076548e-05
-2.26643289055597e-05
-2.83903294096776e-05
-3.71602065841984e-05
-4.32469161604666e-05
-2.33491836663043e-05
-2.98866707702631e-05
-1.52877777948121e-05
-5.04718513850362e-05
-1.2171342839553e-05
-3.69874526944106e-05
9.32547483474791e-06
-3.01686934625275e-05
-1.02026086160054e-05
-2.81165944239255e-05
-2.72187273543351e-05
-5.2469656350189e-05
-2.73912005645767e-05
-3.4158891413432e-05
-2.06087791802038e-05
5.2988909345676e-06
-2.69162814055707e-05
-4.38773790580895e-05
-3.64756641811674e-05
-2.77305374497436e-05
-1.89384679825136e-05
-3.13918321684264e-05
-1.99750136258637e-05
-1.28421249600612e-05
-1.93284480334452e-05
-4.31317904989957e-05
-2.08086424765803e-05
-6.90166804880796e-05
-3.30494538274178e-05
-1.52861829137034e-05
-3.27862381525325e-05
-3.63705110777515e-05
-4.78764320952175e-05
-1.86544239314462e-05
-3.49924501778202e-05
-2.30015477096974e-05
-4.25151043466127e-05
-1.01377812163996e-05
-3.66021404552152e-05
-1.76071283268373e-05
-3.36168815024337e-05
-3.40893386452801e-05
-1.57887484969171e-05
-2.33525471515612e-05
-4.77689855634865e-05
-3.61716885639081e-05
-2.4142326399671e-05
-2.18498164543119e-05
-6.39902387433206e-05
-2.98517564375491e-05
-4.44688120299196e-05
-4.64016116037372e-05
-2.9211870349184e-05
-2.65969645084869e-05
-2.11000568793141e-05
-4.01581994902744e-05
-3.63912495227166e-05
-1.71787648199038e-05
-3.05321630145286e-05
-1.5592133420765e-05
-6.01797332606776e-05
1.12735236482598e-06
-3.83477794709439e-05
-4.34274207232586e-05
-3.55657237642576e-05
-6.64661082689632e-05
-5.98079825487328e-05
-7.17901521235907e-05
-2.41925602427174e-05
-4.86106761411719e-05
-3.39555816319905e-05
-4.7889541635548e-05
-5.24726940213663e-05
-3.51625516835616e-05
-2.28439207716747e-05
-3.96969717110149e-05
-4.66792733359308e-05
-3.50696643084196e-05
-4.31718706646666e-05
-2.73802793649354e-05
-3.19961192420901e-05
-3.20646444254974e-05
-2.92465972198511e-05
-1.30960268505836e-05
-2.20300197430094e-06
-1.18456047831272e-05
-4.30670298657913e-05
-2.21792930692419e-05
-6.22454641292643e-05
-3.48922287281705e-05
-4.50398215997864e-05
1.78566635560973e-05
-1.92902877960494e-05
-2.58453353834993e-05
-5.08590353231152e-05
-2.51344287257256e-05
-4.73408494531683e-05
-2.903131061873e-05
-1.44154957734251e-05
-2.38606901700993e-05
-5.1056864200167e-05
-2.48485151346152e-05
-6.73692696583032e-05
-2.94343075462526e-05
-4.38963102593525e-05
-3.52302470345763e-05
-2.98125232234487e-05
-3.51020891804144e-05
-4.51257869154565e-05
-2.25477563999739e-05
-2.02733071355469e-05
-2.40986997326622e-05
-3.34865265670275e-05
-3.57881696190154e-05
-4.03073352605784e-05
-9.69481142767849e-06
-3.67751257163784e-05
-6.24642576396697e-05
-2.33576774446237e-05
-1.87755383129929e-05
-3.27989094934064e-05
-2.70320154822398e-05
-2.42757894260951e-05
-3.03390375201422e-05
-4.99849299481589e-05
-1.75413947643097e-05
2.07037535493534e-05
-1.60587479693802e-05
-2.39479242546582e-05
-1.23205633442e-05
-2.09967315495502e-05
-3.7888105324891e-06
-3.00529512893589e-05
-2.83641100816366e-05
-2.41595230672855e-05
-1.53503766510052e-05
-1.40166375174722e-05
-2.72028944518798e-05
-1.56604790391301e-05
-1.7459596325279e-05
7.39886134693993e-06
-2.42299606339909e-05
-3.03041660982559e-05
-5.29390272431776e-05
-5.33007239732998e-05
-3.58365965776372e-05
-1.63744191911182e-05
-2.36287118921526e-05
-3.96643983738309e-05
-1.02638919446007e-05
-1.03083590553683e-05
-2.90840382044772e-05
-9.63172843276182e-06
-2.54456639684962e-05
-4.81178027313953e-05
-2.89098551100263e-05
-1.42447460398238e-05
-5.22592591837517e-05
5.92153100950683e-07
-1.09597439539124e-05
-2.33650879182211e-06
-2.01486834059987e-05
-3.94859884025625e-05
-4.66084705399382e-05
-6.35098103561702e-06
-5.70590579706743e-05
-4.97091695538612e-05
-3.3079721498122e-06
-3.91365357541591e-05
-4.95050852495445e-05
-3.71010609325194e-05
-5.26659936487324e-05
-1.96379898218036e-05
8.13503458697686e-06
-2.77305520613091e-05
1.81773390137437e-06
-1.74051192262033e-05
-5.30386470588909e-06
-3.86559131164181e-05
-2.1019342114982e-05
-4.01513254054529e-05
-2.92928501207852e-05
-3.40946330823284e-05
-3.48655162504989e-05
-2.05356982427412e-05
-3.492061854366e-05
-2.56491229197364e-05
-4.32317461127601e-05
-2.73110502082633e-05
-1.58548187554942e-05
-2.93676346606319e-06
-5.43066059068512e-05
-1.0826462982337e-05
-4.72964017842339e-05
-4.32317584385233e-05
-1.84499469655572e-05
-1.7557549811671e-05
-3.44737633532655e-05
-1.17764726894363e-06
-1.5879370877533e-05
1.69374843047754e-06
-3.21188310717586e-05
-3.91164134774296e-05
-1.95640420458487e-05
-3.77829789671871e-05
2.27681332689929e-06
-3.41048710041206e-05
-2.20601703519214e-05
-3.96950747688164e-05
-1.56751912869227e-05
-3.47325515271194e-05
-4.08600745278612e-05
-5.00323099509554e-05
-3.45386600986773e-05
-2.58132287936041e-05
-6.6491760684036e-05
-3.4015479495641e-05
-6.82069663502117e-06
-4.07003475041525e-05
-6.26161654133528e-06
-2.94204179252748e-05
-1.49798920362579e-05
-4.45850601031442e-05
-2.2039716001233e-05
4.65351434638544e-06
-3.78418320478955e-05
-2.02378384293735e-05
-2.49646560865275e-05
-2.83239770141134e-05
-2.76444940576387e-05
-3.55736684331886e-05
-1.19860950863729e-05
-1.0131469148957e-05
-4.74843483739146e-05
-1.09373243082191e-05
-2.41883406930496e-05
-2.0465399753547e-05
-6.82693963753294e-06
-4.4826271539961e-05
-2.47528149877737e-05
-2.82258858897344e-05
-1.55443581293285e-05
-2.66279198226367e-05
9.33444270972896e-06
3.09057808914966e-06
-6.5068223171656e-06
-2.63980777558986e-05
-4.74976652743059e-05
-1.88308262884756e-05
-3.3275312331807e-05
-4.27387628029208e-05
-5.6560851460851e-06
-1.43101144917793e-05
-3.42220229237545e-05
-7.74106714594537e-06
-4.46632222841096e-05
-1.74051384449532e-05
-2.93086154069854e-05
-4.9256587703581e-05
-1.69475561023412e-05
-5.54825634084389e-05
-1.61753451247831e-05
-3.06532534819322e-05
-4.01394893751118e-05
-4.20575850405182e-05
-2.74289675528605e-05
-2.07842789097494e-05
2.63434675968589e-06
-2.34717469612511e-05
-4.50605287512301e-05
-1.4532687895535e-05
-2.26100270247378e-05
-2.33492148205483e-05
-5.60093255752635e-05
-3.59090907764962e-05
1.13118385243475e-05
2.02471233756142e-05
-4.37720548738579e-05
-2.46058207624278e-05
-3.72886289986182e-05
-8.909003323703e-06
-6.21248010614871e-05
-3.41163144629299e-05
-1.01010652002573e-05
-2.1015715092544e-05
-5.65767697270075e-05
-4.04230600300546e-05
-2.79219657977926e-05
-4.11595815841091e-06
-3.53574372977069e-05
-4.11285531871104e-05
-2.93024057677389e-05
-2.49382753730744e-05
-1.21313619532333e-05
-4.21276179253117e-05
-4.18535241961939e-05
-3.96493271299061e-05
-1.59331824121818e-05
-7.44803883853708e-05
-6.18442442149128e-05
-3.16968056930456e-05
-2.66735281943953e-05
-1.00845556442291e-05
-2.85257819307918e-05
-5.2839151780412e-05
-3.4007716964171e-06
-5.02236317477087e-05
-2.87732220631307e-05
3.35785883292507e-05
-1.17249654916927e-07
-4.43124022228841e-06
-3.0430075905677e-05
-3.5357467523543e-05
-2.98901328873723e-05
9.90902786279081e-06
-2.67081251675628e-05
-2.49450089458283e-05
-2.6315439885716e-05
-7.64303731826468e-05
-5.66796122116863e-05
-1.77689137007331e-05
-2.0113470237169e-05
-3.47184903216874e-05
-2.53226749358402e-05
-3.53066550871654e-05
-5.38221962891907e-05
-3.38022566278043e-05
-4.62834311110103e-05
-4.54638384637608e-05
-2.6271723453332e-05
-1.48268431014381e-05
-6.27984174023549e-05
-4.54630151034399e-05
-4.26457526244217e-05
-5.77482052509686e-05
-2.66110477629673e-07
-3.35290423311412e-05
-5.54061496835862e-05
-2.58535191054193e-05
-5.63929381793661e-05
-6.64539855162036e-06
-1.344543539336e-05
-3.1271582596872e-05
-3.62780791429977e-05
-1.99533472915809e-05
-4.159956854179e-05
-4.82239875898961e-05
-6.32812279418393e-05
-5.17723061275255e-05
-3.68771621917124e-05
-1.74765300780492e-05
-5.09981439047084e-05
-5.44140101427709e-05
2.36665789286796e-06
-3.48012028025104e-05
-2.1015856712936e-05
-2.33379731675796e-06
-2.83168339594005e-05
-3.20078838749164e-05
-3.49353009899145e-06
-3.87270014534919e-05
-2.23862669853085e-05
-3.40895478076058e-05
-4.34548265980405e-05
-2.22905834149987e-05
-5.67713650563851e-05
-6.01447465610138e-07
-4.3590992014788e-05
-3.39520377441814e-05
-6.4793709359432e-05
-3.24163991224931e-05
-5.75133378304712e-05
-2.67392911499474e-05
-4.47865074926753e-05
-6.09336216833219e-05
-4.15329646610516e-05
-4.39090816394811e-05
-3.96261698486287e-05
-1.28832849333537e-05
-3.55530144615435e-05
-5.10681934582958e-05
-3.62808018440543e-05
-2.96697695367656e-05
6.63987959262628e-07
-1.07460060813713e-05
-4.03079248249242e-05
-4.43906368752269e-05
-2.04800534138845e-05
-2.51977684652097e-05
-1.02640476506305e-05
-6.58337708790006e-06
-1.12174149900218e-05
-2.31218518530801e-05
-1.94271102881736e-05
-1.144873976109e-05
-5.60826054667624e-05
-2.32880639187814e-05
-2.5312170551169e-05
4.40517875152906e-06
-2.31792399113993e-05
-4.91459559711264e-05
-2.48776537253861e-05
-2.77215575780539e-06
1.20376941954042e-05
-5.41607294320153e-05
-1.92888975905857e-05
-6.96464601270728e-05
-3.31383150920765e-05
-4.65161470429969e-05
-3.22249801500058e-05
-1.58580298629316e-05
-2.71764474429855e-05
-1.38794056227591e-05
-5.42605874988174e-05
-2.10061167850683e-05
-2.85377260019635e-05
-2.54501864551182e-05
-2.72475314123653e-05
-4.49838015670449e-05
-3.08347970233499e-05
-2.8168705460183e-05
-2.62377569533347e-05
-4.40719407721988e-05
-1.41426717059834e-05
-1.20767782059487e-05
-3.37310909603985e-05
-3.31578173358407e-05
-3.10119696411181e-05
-5.52753981327081e-05
-4.10580582066931e-05
-2.89726458854887e-06
-3.31141454686157e-05
-5.6834022142401e-05
2.02235510908969e-05
-4.5918444230709e-05
-5.27592094558571e-05
-3.22228788737195e-05
-4.17934398052292e-05
-4.15079379692435e-05
-6.32683430373881e-05
4.72582338816737e-06
-1.21834389300181e-06
-2.20740484196355e-05
-4.32404724934413e-05
-7.0627550355847e-05
-3.38427619140899e-05
-2.86814083243586e-05
-1.87282796928973e-05
-2.92793452828094e-05
-4.83118216525088e-05
-1.58660433772973e-05
-3.45120347369497e-05
-5.34303182327953e-05
-3.69627942518794e-05
-1.28487675299256e-05
-5.30663211578454e-05
-3.33728526211637e-05
-4.87081956911187e-05
-3.38576994693884e-05
-1.69929467341555e-05
-4.48536125904249e-05
-3.31713342679746e-05
-3.49733774377292e-05
-4.33256161974826e-05
-5.89925066949051e-05
-2.36474711165123e-05
-1.52568144305528e-05
-2.96772372439449e-05
-3.39360785802539e-05
-6.25476320999806e-05
-3.28355090847322e-05
-4.78682904512378e-05
-7.9985430870744e-06
-7.9565520713831e-06
-2.42421086848301e-05
-5.02928508186665e-05
-5.9157327804709e-05
-6.35782046191431e-05
-4.04925326878295e-05
-1.23649146745201e-05
-3.50745989046433e-07
9.9670863222722e-07
-4.33368078189814e-05
-5.23671827922007e-05
-5.11066822226101e-05
-1.58443995120035e-05
-4.29582397463598e-05
-3.77065348963811e-05
-5.77191097930171e-05
-5.35811301219828e-05
-4.49480143962471e-05
-3.7611607438894e-05
-3.20191095287824e-05
-1.69057872205018e-05
-5.0403358952127e-05
-1.95715086773621e-05
7.90052619218979e-06
-4.1948081558542e-05
-3.72252209458233e-05
-4.85966083773994e-05
-5.07019929446612e-05
-5.09568633675291e-05
-2.74312875897136e-05
-3.6700984585399e-05
1.3064401791675e-05
-4.43122280782619e-05
-1.56591207544687e-05
-3.68048874669967e-05
-9.78924814800036e-06
-2.78405436994715e-05
-2.46510398623148e-05
-2.95299934805689e-05
-1.76279753842049e-05
-3.27158508289319e-05
-3.15305054992525e-05
-5.65701414688427e-05
-2.61134426277651e-05
1.0368984334018e-05
-4.48339004406378e-05
-2.97206670740951e-05
-1.80657440433693e-05
-3.3576137611666e-05
-4.21831991254267e-05
-2.50695086587701e-05
2.99875441261946e-06
-1.47385645795838e-05
-8.97163232256754e-06
-3.754844433962e-05
-3.33299611681536e-05
-3.75101680646585e-05
-1.63018065158631e-05
-1.43933561948451e-05
-4.29156578250078e-05
-3.74330931004986e-05
2.00571514465861e-06
-2.24290491676311e-05
-2.88865720602271e-05
-2.58813718305441e-05
5.58681296503017e-06
-4.77606494876211e-05
-2.62582912554462e-05
-3.12937596252002e-05
-1.88106888043814e-05
-1.48899257695366e-05
-2.69558763061341e-05
-2.41255551922312e-05
-3.96704590454475e-05
-3.59961488247804e-05
-2.69631643167263e-05
-2.18562683182873e-06
-1.96658049841507e-05
-2.16694440657399e-05
-2.91594374397789e-05
-5.43569903840301e-05
-1.85012998534528e-05
-1.11306255471821e-05
-4.00832448247629e-05
-1.916257537893e-05
-4.62803427544122e-05
-2.99430091714134e-05
-3.26827287501754e-05
-3.05950887959212e-05
-3.65082306109385e-05
-2.62776529991948e-05
-1.51687522172859e-05
-5.54125582352127e-05
-1.8307451720552e-05
2.03395554995509e-06
-1.02809686650703e-05
-6.72689294009019e-06
-5.26969285080516e-05
-1.97630631111987e-05
-3.00695217866395e-05
-8.3224910598764e-06
-2.43169148535507e-05
-5.4898395662726e-05
-2.88436283701108e-05
-3.52366289467552e-05
-3.51031392166167e-05
-4.07398481253451e-05
-3.79279520571613e-06
-3.51828765823248e-05
-3.69886450329125e-05
-3.14217696184683e-05
-5.00470123622825e-05
-9.27114744170558e-06
-3.82851800614061e-05
-3.64703187747985e-05
-8.68914991012804e-06
-2.97100042452149e-05
-3.60263881359147e-05
-5.25201327250015e-05
-5.44248653865632e-06
-1.99592365180526e-05
-5.73557854090521e-05
-2.87997336567571e-05
-1.77312429434388e-05
-4.87343936741229e-05
-6.52454804450923e-06
-2.566380625824e-05
-1.12021843220399e-05
-1.38823304786036e-05
-2.87209834427481e-05
-2.95752918006696e-05
-4.892415113778e-05
-2.19347180774468e-05
-2.458370135772e-05
-3.01646483473379e-05
-3.95631292788185e-06
-1.68458496760159e-05
-6.03165239072569e-05
-3.31497037857141e-05
-3.0618794438026e-05
-4.78199789571138e-05
-2.97080063372316e-05
-3.34556646374842e-05
-3.86638982471358e-05
-3.08853281494251e-05
-2.87362058642161e-05
-5.77030562785866e-06
-1.12298736968244e-05
-3.8225761335946e-05
-3.64135611336668e-05
-5.37029178143233e-05
-1.88279955924003e-05
-4.99305517064003e-07
-2.64842530715845e-05
-2.01334844024059e-05
-1.8062799616906e-05
-9.14188844929506e-06
-2.99881812641676e-05
-2.16979379738997e-05
-2.54094294800647e-05
-4.74147853554079e-05
-2.92250485264831e-05
-2.23844047727059e-05
-7.90931200970165e-06
-5.18762023002827e-05
-1.36888450339551e-05
-3.45309792883437e-05
-4.29386602788714e-05
-4.83901159396089e-05
8.61732632312038e-06
-4.09770403939691e-05
-4.97840308384489e-05
-6.55420308314318e-06
-3.30840875928707e-05
-2.13182686777967e-05
-2.85316992471488e-06
-1.71313548177524e-05
-3.07044461667854e-05
-2.24937477539337e-05
6.08966630070388e-07
-1.64413634919953e-05
-4.16350841452317e-05
-2.6351106250028e-05
-5.24479107766958e-05
-1.22934501337372e-05
-3.86946479665388e-05
-4.20510239156418e-05
-4.33262783733346e-05
1.8498846585186e-06
-6.13712521120116e-05
-3.92002613326791e-05
-1.67724372486626e-05
-3.32147552039969e-05
-2.71047227173403e-05
-2.99836837991859e-06
-5.32063999369033e-05
-4.2820458584472e-05
-1.59229144673865e-05
-1.66175049743579e-05
9.62870174617012e-06
-3.58472812729274e-05
-2.69885020482699e-05
-1.6666048089785e-05
-3.50106436379349e-05
-3.06448832351802e-05
-3.20809948328079e-05
-2.173021856289e-05
-1.57993624050551e-05
-1.04685881385862e-05
-3.30358015867505e-05
-1.4639973048989e-06
-3.80991421750076e-05
-1.16239337291716e-05
-6.16922065706096e-05
-2.33193462860825e-05
-3.54096902175285e-05
-5.19426280479589e-05
-7.68693744830278e-06
-3.51481497077998e-05
-1.32844966703424e-06
-3.19938496818343e-05
-3.63721344109974e-05
-1.31001022677381e-05
-2.80316164407214e-05
-1.51093768611373e-05
-4.26456045028067e-05
-2.80271768931452e-05
-8.59321045335519e-06
-3.89181603717985e-05
-5.38342668524159e-05
-2.1715834137232e-05
-4.75752712032414e-05
-2.97595438139457e-05
-2.31123241443984e-05
-2.6209787511095e-05
-5.40967008255622e-05
-3.14749070348166e-05
-5.1471622433816e-05
-3.93388042553199e-05
-2.93245759622144e-05
-4.19970676681705e-05
-1.42352765575715e-05
-1.79247852493143e-05
-3.66068108886534e-05
-1.20340074427962e-05
-5.50857694468078e-06
-4.31251632691208e-05
-5.51330078876556e-05
-3.70160563729836e-05
-2.4291066604839e-05
-5.85068658321428e-05
-2.44360109054075e-05
-2.82382698993878e-05
-3.93351530029312e-05
-2.20196995576001e-05
-3.99206927167697e-05
-2.92261113371031e-05
-3.89906725982984e-05
-1.76497764275167e-05
6.33969570317263e-06
-6.39112559893599e-05
-2.90469158481381e-05
-3.3987534208995e-05
-4.36506601936069e-05
-3.2125899655633e-05
-3.53620152597207e-05
5.68749821098671e-06
-6.63508112970477e-05
-2.18594144026779e-05
-4.88528316596113e-05
-7.48511051547902e-06
-2.14424476682449e-05
-1.87762376734902e-06
-4.71462773517714e-05
-3.56303362558724e-05
-5.02554884322635e-05
-3.68244594790364e-05
-1.04872677002979e-05
-6.22695691435424e-05
-2.56342302285902e-05
-6.08864127276742e-05
-6.43709992181672e-06
-5.36277093092073e-05
-6.05920286740623e-05
-1.37317250894238e-05
-1.22768398586577e-05
-6.49898746059842e-05
-2.47872281502041e-05
-1.07977100123265e-05
-5.44712096641701e-05
-3.76448538605185e-05
-4.04848789375669e-05
-2.63860950891207e-05
-4.38431500347028e-05
-6.91740132874365e-06
-1.31542585855304e-05
-5.4840898052378e-05
-6.1228472519667e-05
-3.39238434178108e-06
-4.27326197963699e-05
-3.72102226469405e-05
-3.68952194471925e-05
-5.56730978466497e-05
-6.96889565448705e-05
-2.25042824584112e-05
-5.9903446906815e-05
-3.00634342339245e-05
-2.62655787989032e-05
-3.80263935027594e-06
-2.85752508535131e-05
-2.15678868318861e-05
-2.80770075294231e-05
-3.1897596004654e-05
-3.50287789226354e-05
-2.39484327867857e-05
-4.13565232504113e-05
-1.34493740157983e-05
-3.07162814868808e-05
-4.25061353154756e-06
-2.27823334500905e-05
-4.25208915930629e-05
-5.39099555384235e-05
-3.46159665128726e-05
-1.28846403496792e-05
-4.8551221731974e-05
-1.00561846221887e-05
-3.18514920363915e-05
-2.43836475743122e-05
-2.25490111179478e-05
-4.9184289172161e-05
-3.17942160168643e-05
-4.44738955900636e-05
-5.73665882818706e-05
-2.00592788470656e-05
-3.99632207931423e-05
-2.74314715086836e-05
-5.55900692881041e-05
-2.61641317774453e-05
-2.14122102001822e-05
-1.29641614253718e-05
-3.68271668732345e-05
-1.19571108930081e-05
-1.7282302860251e-05
-4.02117608628979e-05
-4.4947832681992e-05
-1.19585323355896e-05
-4.18840524540162e-05
-2.76893761696476e-05
-9.483050918029e-06
-5.06415129531608e-06
-1.56775704594877e-05
-7.19670327382968e-06
-3.07297913991185e-05
-5.30023293616637e-05
-2.12227111893524e-05
-1.03723604850291e-05
-6.65419220999146e-05
-4.79817483302464e-05
-2.98028788199644e-05
-1.95254466832149e-05
-2.19465038879301e-05
-4.50612273124651e-05
-2.44528459124353e-05
1.40337710507435e-05
-5.9946897194589e-05
-1.65447597713292e-05
-1.33880507540981e-05
-4.10172031730175e-05
-4.97322882911053e-05
-2.56939540780615e-05
-2.18036454553906e-05
-1.51729119903756e-05
-4.50842086467345e-05
-2.18677721565174e-05
-3.55324890740972e-05
-5.55287106915655e-05
-1.41483112946217e-05
-3.8110831132588e-05
-2.14353209397382e-05
-3.70612155519867e-05
-2.18754274274234e-05
-1.27366546582788e-05
-4.72302899316011e-05
-1.04171372804278e-05
-6.95190861465374e-06
4.77650981293589e-06
-2.49297190900333e-05
-3.76982071380923e-05
-3.0913321330452e-05
-2.53231109199729e-05
-3.55634247115356e-05
-1.74821148234709e-05
-6.22525763544481e-06
2.82103538045162e-06
-1.37399654288349e-05
-1.23662272320975e-05
-4.28598253365573e-05
-4.29479470714156e-05
-4.60639560564891e-05
-1.68312533284918e-05
-3.93033954364916e-05
-3.91874000055372e-05
-1.65806666106175e-05
-1.79220895230815e-05
-3.37229193746727e-05
-2.57080467077322e-05
-2.54159261894442e-05
-3.59026418548109e-05
7.93090068889625e-06
-2.68645136512387e-05
-6.10052064643164e-05
-3.23647577327131e-05
-2.06088855180036e-05
-1.11497290486829e-05
-1.91737006995347e-05
-6.77822814505631e-05
-1.74842164308766e-05
-1.30420428958895e-05
-2.63051616782911e-05
-5.2136164533182e-05
-5.53210258333242e-05
-3.34814652944074e-05
-2.01407299100839e-05
-3.63945893482427e-05
-8.68769731156743e-06
-4.53096999356483e-05
-1.33095444042279e-05
-3.67025158309238e-05
-1.73550613922999e-05
-2.19521000046548e-05
-3.55227305421456e-05
-5.21757879864511e-05
-2.61758678301027e-06
-6.65203447308393e-05
-3.65934823826542e-05
-4.70702563867285e-06
-3.98286192017598e-05
-2.7589257016743e-05
-4.28104511252326e-05
-3.67040922554605e-05
1.32934593922575e-06
-8.79622849153306e-06
-2.27446105763975e-05
2.04870161119007e-06
-2.36080125682493e-05
-4.57272649330965e-05
-6.00690578480799e-05
-8.14986644173282e-06
-1.71417895579493e-05
-2.13329570253773e-05
-2.72797800360262e-05
-3.25287508395662e-05
-3.18033754161197e-05
-7.10842869180142e-05
-5.75193135217309e-06
-5.4982202357435e-05
-5.79270281498662e-07
-1.54557659175413e-05
-4.55078036205193e-05
-9.06759247298113e-06
-3.85728168995544e-05
-3.5384663911472e-05
-1.95353194025056e-05
-4.08377652569605e-05
-5.31138792792147e-05
-4.0187004536208e-05
-1.89680625179379e-05
-1.94735253153247e-05
-3.08326093489173e-05
-5.65374117141144e-05
-2.70742112134015e-05
-2.98743412302705e-05
-4.9355478980861e-05
-7.06212468091067e-05
-1.975352116482e-05
-2.93967107188726e-05
-3.10003224112592e-05
-4.14197230218196e-05
-9.07144004798823e-06
-8.78899869161649e-06
-5.71770817032784e-05
-1.60498582967859e-05
-1.90694077061665e-05
-3.83163141785533e-05
-4.95373355060614e-05
-5.68735367443357e-05
-4.9672008654311e-05
-5.48793242247181e-06
-3.87127888642375e-05
-3.99524816544713e-05
-2.76372360118429e-05
-2.30568442656966e-05
-1.1399941032335e-05
-1.23717405832722e-05
-4.27809688578578e-05
-3.15758416352872e-05
-1.2806782428245e-05
-3.38924857570501e-05
-3.94668045546142e-05
-5.36501836702245e-05
-4.04896647822628e-05
-1.97777948463652e-05
-4.17930892194186e-05
-4.53837207060297e-05
-5.78169854828447e-05
-2.74213840290565e-05
-3.91001390538561e-05
-3.83243363227545e-05
-3.84035395191962e-05
-3.30182174242879e-05
-4.76238668830741e-05
-1.87805656838402e-05
-2.71796841105155e-05
-6.28052880254939e-05
-3.06870099612616e-05
-3.65765204493712e-05
-3.98996912111693e-05
-2.59556845628038e-05
-2.090162838269e-05
-2.2372299938141e-05
-4.9219080865052e-05
-2.70771802190917e-05
-1.7570477551754e-05
-3.68992101382496e-05
-4.02725191234009e-05
-3.7549404158884e-05
-6.82101257493946e-05
-1.66346220097232e-05
-2.86778917880115e-05
-2.05021899988259e-05
-5.7119366032305e-06
-2.15109121116086e-05
1.2219340067693e-06
-3.98663370673964e-05
-1.33788340240901e-05
-1.14721905844771e-05
-3.06996671085929e-05
-2.95979357150814e-05
-3.0941811222081e-05
-4.37870754143445e-05
-4.14217264214394e-05
-2.64532598742155e-05
-6.72553303547121e-05
-2.15721856978552e-05
-3.32519211179377e-06
-3.75028434447858e-05
-5.61977442759716e-05
-3.20670934938539e-05
-7.08822788671244e-06
-1.11010559938071e-06
-2.7504561983253e-05
-2.04058854081684e-05
-3.11665617196025e-05
-5.04035948958326e-05
1.82687558420039e-05
-3.78455924410241e-05
-9.55458432697166e-06
7.64980672901836e-06
-3.11112392252784e-05
-5.18057938929617e-05
-1.94185743993323e-05
-3.19823790587094e-05
-2.69603832054704e-05
-2.54400274399686e-05
-4.23953678695202e-05
-2.90680129182248e-05
-1.08672795710743e-05
-1.40347996333515e-05
-3.45417106386709e-05
1.66963244156542e-06
3.57172553279012e-06
-1.17859860869692e-05
-4.13100895364609e-06
-6.29971742427975e-05
-2.41532377422725e-07
-3.47394988441261e-05
-2.65784776437013e-05
-3.4820075238337e-05
-2.78820093441867e-05
-3.98567415693192e-05
-3.46451261079527e-05
-5.06468369169387e-05
-3.69082473852781e-05
-3.00609577464904e-05
-4.8267939765175e-05
-3.1080356895368e-05
-3.82343127246632e-05
-5.75035979075284e-05
-1.63582606779609e-05
-4.22820630381527e-05
-1.0014824921008e-05
-5.65919644006368e-05
-3.5332999086835e-05
-4.01867910075458e-05
2.59223861772861e-05
1.14992460030713e-05
-1.37523675929404e-05
-2.01270226779215e-05
-4.06833153477885e-05
-6.30362744809147e-06
-3.95475414343505e-05
-7.59634909338157e-06
-3.10431725048722e-05
-3.84425786924325e-05
-4.16734047700311e-05
-4.85293512239727e-05
-4.17343199483943e-05
7.92041131540129e-06
-5.10848226016694e-05
-2.30204057315088e-06
-5.47475857086076e-05
-1.8402595699652e-05
-3.24088064531948e-05
-3.12403937003039e-05
-5.5574940679761e-05
-5.95676732767529e-05
-4.09785085796192e-05
-3.50072323202675e-05
-3.31544090074531e-05
-1.28712655395971e-05
-3.27437267604484e-05
-3.92082933594577e-05
-1.43315296226765e-05
-5.6691311707925e-05
-9.66557937997281e-06
-1.75150972444656e-05
-9.94814794131093e-06
-3.86288799342254e-06
-1.4254588518023e-05
-1.84613379434488e-05
-3.12730936250706e-05
-1.57332439042777e-05
-2.55852984661247e-05
-3.90720333398772e-05
-3.08055742678683e-05
-7.1236854953817e-05
-3.36042450794263e-05
5.19195094750829e-06
-2.65662899887006e-05
-3.61480790806938e-05
-2.51571800213408e-05
-2.91174403294758e-05
-5.34274826432266e-05
-5.23823451084113e-05
3.34353752890435e-07
-5.74376479692817e-05
-4.07310771837604e-05
-5.33806231465539e-05
-3.82383475374192e-05
-6.35558751420589e-05
-3.0535779190941e-05
-1.02316209681088e-05
-3.57029950209591e-05
-3.98482280624633e-05
-5.11030702199573e-05
2.08977303382585e-07
-3.38575443326111e-05
-1.3446808553975e-05
-3.86948919086716e-05
-2.11364193771133e-05
-2.58500743921735e-05
-2.58073740881872e-05
-3.88198823257205e-05
-3.06762339984608e-05
-2.04244101781579e-05
-3.17447413974506e-05
-4.30004314034797e-05
-4.47961240777775e-05
-1.93024815600968e-05
-7.63955922414995e-07
-2.83725808566388e-05
-2.76662941972578e-05
-2.61170869168011e-05
-3.51462470075159e-05
-4.11240518722689e-05
-1.62813816818801e-05
-5.31574507969004e-05
-6.82410539646802e-06
-1.60828500780059e-06
-3.54382603423133e-05
-4.56939694091001e-05
-4.62144904546539e-05
-5.03238464783739e-05
-2.15601111644185e-05
-1.4586295450401e-05
-3.70834385769237e-05
-1.0817903595052e-05
-3.48725079230192e-05
-3.2710303417014e-06
-2.83048409031484e-05
-3.04052646068924e-05
-4.83651503000589e-05
-2.25996624365107e-05
-2.14424735810776e-05
-4.72896646757925e-06
-5.02995952726414e-05
-1.2566917209929e-05
-2.57999396300564e-05
-3.87460984998205e-05
-3.40423436706858e-05
-3.12842262392073e-05
-1.45493309399633e-05
-5.93308844395339e-05
-2.82390787010304e-05
-1.01988360274328e-05
-2.93835541994228e-05
-1.40203961465426e-05
-7.86777544344513e-06
-5.44346648186434e-05
-2.02516672425499e-05
-2.84981154412763e-05
-3.33422722245974e-05
-2.52504144032701e-05
-2.04021826883106e-05
-9.75518776269328e-06
-1.90749374473087e-05
-1.57749563886305e-05
-5.19852520752978e-05
-3.90653076834675e-05
1.11712833765763e-05
-4.0236287885098e-05
-2.91631221978443e-05
-4.45869403911316e-05
-3.30561105266396e-05
-5.46716387253379e-05
-3.95121002194902e-05
2.51721624492419e-07
-5.01661438804579e-05
-4.49411919760199e-05
-2.92191895870351e-05
-4.82405928862537e-06
-1.12786878204002e-05
-2.96493599015943e-05
-3.05374918619635e-05
-4.98980405372512e-05
-2.80037763693271e-05
-3.28897470726734e-05
-2.92787012336125e-05
1.07075549668713e-05
-3.16242035358888e-05
-6.9035589329648e-06
-1.2447493388907e-05
-4.43100020618505e-05
-3.27343744848068e-05
-1.20547007863228e-05
-2.7546799402875e-05
-3.48655955373488e-05
-1.64625066638314e-05
-3.07154791527611e-05
-2.51951063842877e-05
-2.77470018690087e-05
-2.85957303168031e-05
-4.42669870681772e-05
-2.01299393901146e-06
-3.42621083869737e-06
-2.18029881323533e-05
-4.96338745643633e-05
-2.97284267149404e-05
-4.63926881090131e-05
-3.52301309380637e-05
-2.64370074933642e-05
-3.30264486054684e-05
-4.30226784068393e-05
-3.9756703334507e-05
-6.82570312221248e-05
-4.16823297520361e-05
-2.73729985994033e-05
9.83653813588579e-06
-5.0775757391869e-05
-1.46723334095734e-05
-5.01810637496198e-06
-3.83293634320705e-05
-1.16250289799091e-06
-8.84781447897163e-06
-3.44600186280305e-05
-3.69256449033468e-05
-3.74629686112492e-05
-2.65869376406045e-05
-4.91178896880679e-05
-3.22482495456582e-05
-2.07902510215189e-05
-2.26640933473648e-05
-3.22780744567867e-05
-8.95417998219615e-06
-2.15464631170595e-05
-2.0098115507047e-05
-4.72252817598967e-05
-1.76017413983757e-06
-3.64710278198202e-05
-3.31684875928921e-05
6.44064931225846e-06
-3.16035033692515e-05
-4.49781237205967e-05
-3.73417506857141e-05
-2.11249328223309e-05
-3.98361794422206e-05
-1.43230715057595e-05
-1.73672104392503e-05
-4.25530783344565e-05
-3.10289690881565e-05
-2.98106761763419e-05
-3.59706573395803e-05
-1.97343816612683e-05
-1.26802605274712e-05
-9.08308401835956e-06
-3.33295771228786e-05
-4.96111111184158e-05
-4.44038034804545e-05
-4.99728801588291e-05
-3.83105369755648e-05
-1.07210333985581e-05
-2.69244812618315e-05
-4.7809239515828e-05
-3.29332100267102e-05
-2.317189354345e-05
-3.62029002913819e-05
4.68516845436646e-06
-3.28366773117858e-05
-1.92573313586194e-05
-2.1364677110839e-05
-1.33654126251514e-05
-1.80484989178241e-05
-7.37287338654557e-05
-5.26703486341338e-05
-2.40560245994446e-05
-3.34591953340841e-05
-2.04420940982199e-06
-4.29857429244284e-05
-2.6226853208186e-05
-3.64129095446648e-05
-1.30023574173432e-05
-4.34718759441169e-05
-6.43455383253375e-05
-5.41638854458408e-05
-3.54724663258115e-05
-3.24793128025901e-05
-2.23089768424276e-05
-2.07951666780895e-05
-1.53760470719853e-05
-3.13844641268427e-05
-1.5995024654238e-05
-1.99394338240401e-05
-3.0438641465274e-05
-4.05172710049201e-05
-2.82240970273372e-05
-2.53133946011745e-05
-5.71439507670638e-05
-4.38558938321625e-05
-3.55697259538596e-05
-3.27334460806399e-05
-5.4463516723191e-05
-3.72312972285438e-05
-1.31481992419356e-05
-4.65522660888079e-05
-1.89872294622467e-05
-4.58759939336753e-05
-3.54628904835884e-05
-6.73498200044834e-05
-2.72031593316202e-05
-3.69300056926066e-05
-2.31665842443696e-05
-2.96057364383419e-05
-2.737342886589e-05
-3.57594560442925e-05
-2.97882437688181e-05
-5.92893917785808e-05
-2.77114803970236e-05
5.32477272696586e-06
-2.56246588718736e-05
-4.07165197417375e-06
-4.05293838898698e-05
-2.76670062408885e-05
-2.68171709404573e-05
-4.82996086386887e-05
-3.95733580984414e-05
-2.11933190859992e-05
-2.11458076549757e-05
-1.60181149807256e-05
-2.61038052572231e-05
-2.18375941699703e-05
-3.1123912975007e-05
1.74285410971796e-06
-6.09699835172162e-05
-2.72479688461451e-05
-2.6595781977349e-05
-1.90469451934486e-05
-1.76116160816948e-05
-4.23822114097898e-05
-3.54342352884388e-05
-3.07598323102674e-05
-4.70248316198879e-05
-3.07682464121806e-05
-3.58054910352077e-05
6.99087631172247e-06
-2.64414937147408e-05
-1.16453216912518e-05
-1.89029900630262e-07
-2.97275229730639e-05
-2.43663495034273e-05
-3.0864190322868e-05
-3.47143816342757e-05
-3.1729265547783e-05
-2.82868194095784e-05
-2.35927223647904e-05
-3.4789941879998e-05
-3.04152156029578e-05
-3.64641532866724e-06
-2.66547289008727e-05
-1.01683664419192e-05
-4.45038378682577e-05
-6.85941956065014e-06
-1.94845805950361e-05
-3.48822026082571e-05
-1.29637284330599e-05
-3.11340446386868e-05
1.94318152994819e-06
-3.43367009296197e-05
-6.43396556539471e-06
-3.87194224339621e-05
-2.99593634839444e-05
-2.16855414616991e-05
-5.18240814022485e-05
-1.77598884051521e-05
-4.0662939997231e-05
-2.35049223423562e-05
-5.41108117778144e-05
-4.40547325689925e-05
-2.31609782997417e-05
-4.09433770296853e-05
-2.04804097768587e-05
-1.49075568272628e-05
-3.49385339773394e-05
-7.34690092247962e-06
-2.12729228099589e-05
-3.66728349626962e-05
-1.80601915646116e-05
-2.05627059146719e-05
-9.5489322691636e-06
-1.20490347703165e-05
-3.26907653401573e-05
-3.42233102415753e-05
-1.92377877230115e-05
-2.83773495574156e-05
-3.23989395645e-05
-2.99020677749953e-05
-2.09924291436879e-05
-5.49013121753282e-05
-5.43605742731301e-05
-4.72931306300799e-05
-7.43100434925579e-05
-2.38441706702391e-05
-2.37217731118153e-05
-9.32575037026101e-06
-2.5840714359036e-05
-2.84733350435786e-05
-3.02567478369754e-05
-2.66212304916862e-05
-2.068463597967e-05
-4.88092586015081e-05
-5.407796082912e-05
-5.22206458721072e-05
-1.92290544132976e-05
-3.47981548967458e-05
-2.41218209939124e-05
-6.70592526289045e-06
2.56163990473726e-05
-6.19568361657987e-05
-5.19525628723847e-05
-2.99885660789743e-05
-3.87974180610024e-05
-1.88406838025427e-05
-2.3713447100655e-05
-8.56019184727871e-06
-3.14036381222036e-05
-2.17351221967722e-05
-4.53668599110049e-05
-4.13992436949678e-05
-1.88920886574239e-05
-3.23979148668316e-05
-5.81228525170214e-05
-1.43856612730479e-05
-2.63441453760135e-05
-4.2605133723379e-05
1.95910982232031e-06
1.44076310528097e-05
-4.94166496122114e-05
-3.34705185051879e-05
-4.01175181955716e-05
-2.55526342325277e-05
-3.78835202704712e-05
-3.70186013990552e-07
-3.41959897971158e-05
-3.13110791694776e-05
-2.72687321675677e-05
-5.35861648237316e-05
-8.74711827765084e-06
-2.96060880623588e-05
-1.95907221821047e-05
-4.42617015886466e-05
-1.07372879481045e-05
-3.40499636695693e-05
-4.1083668102996e-05
-3.55277089040739e-05
-8.54394381326288e-07
-3.61565107720523e-05
-3.50828709160313e-05
-5.03656592670474e-05
-9.36324582029413e-06
-2.25044070608456e-05
-0.000104759536298553
-2.54658354985606e-05
-1.99737206517013e-05
-2.52811524775383e-05
-4.64077335392958e-05
-2.53275206270315e-05
-2.72286836300593e-05
-2.63530237902397e-05
-4.10601690273031e-05
-1.06273505949551e-05
-1.93244546217337e-05
-2.67740780330042e-05
-1.68507387655959e-05
-4.11962417751768e-05
-4.37075387734112e-05
-2.79514553464331e-05
-3.76977752607883e-05
-3.59811193384083e-06
-5.04000366973927e-05
-2.17293948600787e-05
-2.56548236604641e-05
-3.92470800438521e-05
-5.91709345705194e-05
-4.21505225743345e-05
-4.28821632676649e-05
-3.68974031734943e-05
-4.01890996554914e-05
-3.28716517588288e-06
-1.34044675443231e-05
-4.86911219339161e-05
-2.28162798870132e-05
-4.91826585804482e-05
-4.15800715350059e-05
-3.59114364732082e-05
-5.4800054595737e-05
-4.34490041660738e-05
-4.41968120480995e-06
-8.93441535661073e-06
-5.94881348814385e-05
-3.7676516838878e-05
-3.38957206852884e-05
-1.93214643707555e-05
-2.4581927167782e-05
-2.68303164669753e-05
-4.74260609718334e-06
-2.77352515491863e-05
-1.68558725328588e-05
-7.60645553280482e-07
-3.84857368128493e-05
-2.84735895905445e-05
-5.61622194596823e-05
-4.10397432493839e-05
-3.39794081441947e-05
-3.39715789017723e-05
-2.35958401714493e-05
-4.46293822968532e-05
-1.66227656656991e-05
-3.73725644604574e-06
-5.23502003725356e-05
-4.25813044481559e-05
6.43030566316795e-07
-2.85392088038669e-05
-3.99767743177418e-05
-3.28561837179211e-05
1.09943168179835e-05
-5.53825950790947e-05
-2.25410064526535e-05
-4.85559396900322e-08
-5.47179164719564e-05
-6.38276065999882e-05
-6.03474907848599e-05
-1.11480601739966e-05
-1.78200129643086e-05
-2.96691459635204e-05
-3.35620271186097e-05
-3.31973099094091e-05
-2.42261373116007e-05
-5.58566796855267e-06
-5.07902135964483e-05
-5.86221131990521e-05
-5.49921133048263e-05
-3.26212929685172e-05
-3.10268455936031e-05
-2.98909866158186e-06
-3.20505626777356e-05
-1.95416288447574e-05
-2.39443878274325e-05
-5.61372010406614e-05
-4.53620864634515e-06
-1.18963433693024e-05
-3.56497147022175e-05
-4.18362541521449e-05
-6.56323547479847e-06
-2.63972297296009e-05
-5.07429428023044e-05
-4.88122047937711e-05
-2.97849517468482e-05
-1.90314555860888e-05
-1.49166181280534e-05
-5.1470778096316e-05
-5.2599197135384e-05
-3.12084293574459e-05
-2.42378748047983e-05
-7.50820796829039e-05
-4.44768137685162e-05
-2.96856848611722e-06
-1.59511862333666e-05
-1.53328922913911e-05
-1.36512288815712e-05
-4.20177838833008e-05
4.97343893676409e-07
-2.863482722239e-06
-1.50083887487319e-05
-4.12779714243786e-05
-3.17512156458562e-05
-3.56407858771253e-05
-2.52305493558823e-05
-5.06654679609113e-05
-2.72491810748298e-05
-2.98418549076631e-05
6.34100820503958e-07
-4.00060841191639e-05
-7.79630444270785e-06
-4.18551302491557e-05
-3.26574717704198e-05
-3.33279267345785e-05
-2.34824353548858e-05
-4.1608386731701e-05
-2.30892876280344e-05
-1.81705894803595e-05
-2.57447312343129e-05
-1.53008931940885e-05
-1.31706512501712e-05
-1.72080068242997e-05
-1.71957204082259e-05
-2.8609670717002e-05
-3.90319479979221e-05
3.55904875314761e-06
-1.8894551960087e-05
-3.10797798199173e-05
-6.06245753297565e-05
-1.65932365789576e-05
-3.7236154031537e-05
-2.99004662532196e-05
5.74553165356988e-06
-2.00675058600448e-05
-2.08708495629735e-05
1.33009947298987e-05
-2.8716819787696e-05
-2.26913890603619e-05
-7.61645894520532e-06
-2.82350173635915e-05
-3.34904664597138e-05
-1.30569007058239e-05
-4.63157621103628e-05
-1.9557714727939e-05
-1.53228018101753e-05
-6.61235102559033e-05
-2.3725565360672e-05
-1.61402060222595e-05
-3.05938135188414e-05
-3.42275513073296e-05
-3.60487559950545e-05
-2.78354831107472e-05
-1.82303773346941e-05
-3.20674938778103e-05
-1.3363118499222e-05
-9.37178431132868e-06
-4.56138419726405e-05
-2.66406084535177e-05
-4.47671524457637e-05
-2.95217750846787e-05
-3.55122170275813e-05
-9.23083604976951e-06
-3.1610051968526e-05
-1.7270912000173e-05
-1.05296104446471e-05
-4.6047858900564e-05
-1.3082220458835e-05
-4.02026431407391e-05
-3.41776311795931e-05
-3.90515738994677e-05
-1.25591859208904e-05
-3.32316584001898e-05
-1.60988505895537e-05
-6.10537799826345e-05
-4.8707455032166e-05
-4.20294946139122e-05
-1.06962292106212e-05
-2.64694922736821e-05
-1.21746745154662e-05
-3.29930072949076e-05
-3.75165844780084e-05
-7.97808833806689e-06
-2.4457994604211e-05
-4.44371467456265e-05
-5.25513383937709e-05
-3.81067879361782e-05
-4.02102491030624e-05
-3.2682977750436e-05
-1.41440953659715e-05
-1.54127427678801e-05
-4.12640059814397e-05
-3.44933351761598e-05
-5.02528061648077e-05
-5.27244926643005e-05
-3.85517678995977e-05
-4.79254668614428e-05
-2.0904602054535e-05
-2.88533995067577e-05
-2.13813044534058e-05
-5.34242168960269e-05
-2.09060992526457e-05
-3.29025844593711e-05
-1.5608789503575e-05
-1.46073214716818e-05
-3.16360906353978e-05
-1.82980922835062e-05
-4.41382562787016e-05
-6.77953422640636e-06
-2.67492221538684e-05
-2.26235114837014e-05
-1.9714582252921e-05
-5.04769279996533e-05
4.42210024248216e-06
-1.45640193678899e-05
-1.63173988916865e-05
-3.16153764962757e-05
-6.84077052931472e-06
-1.80739140031063e-05
-3.37646259926886e-05
-2.41140403514183e-05
-1.32027421823372e-05
-2.69786270263187e-05
-2.55497735522987e-05
-4.85524187440832e-06
-5.89984601487439e-06
-1.55499063209739e-05
-8.43074595242817e-06
-2.65452075380914e-05
-2.81353639118279e-05
-5.04081177870814e-05
-6.50769730841105e-05
-2.5444346795412e-05
-3.93207901405737e-05
-2.52445761565021e-05
-1.22265505810594e-05
-3.99335541255326e-05
-2.36390364830747e-06
-4.08653535194282e-05
4.92287474833798e-07
1.88175985910707e-05
-3.5477129193842e-05
-2.43493950012922e-05
-3.89043566496496e-05
-2.17293704074966e-05
-4.15009200232489e-05
-4.39265844244701e-05
-2.51782585034999e-05
-6.66700963718059e-06
-3.57233608089653e-05
-1.56765165416493e-05
-3.29412030036324e-05
-1.60097500195453e-05
-1.39357583627474e-05
-4.45447333252978e-05
-8.57045260417015e-06
-2.49957055458442e-05
-2.09669047306451e-05
-6.07625119443497e-06
3.11470661834296e-07
-8.75949969607693e-06
-4.35750066370974e-05
-3.85258454555132e-05
-4.00634893407101e-05
-2.34309761985725e-05
-4.62786821008584e-05
-5.33899787069463e-05
-3.32927752063539e-05
-4.89669871030691e-05
-2.84020638336761e-05
-3.87374850342855e-05
-3.8086799180244e-05
-5.59760184519833e-06
-6.17143873205573e-07
-2.18148644936569e-05
-4.40078959340474e-05
-1.56280859268761e-05
-6.73224042733404e-05
-4.90515287154861e-05
-1.48482853884915e-05
1.16674894992348e-05
-4.85477921880595e-05
-3.00577743402268e-05
-2.73334845203818e-05
-2.21955593823692e-05
-1.93080815431389e-05
-3.7505607658471e-05
-5.50573717957788e-06
-6.70665356842143e-05
-2.84131262855077e-05
-2.02261016365443e-05
-3.12299580239989e-05
-4.36876170500824e-05
-4.67450517252845e-05
-2.37096323038032e-05
-1.82566794792567e-05
-1.12046011717465e-05
-9.95641190625085e-06
-1.32925951988979e-05
-3.59907841792436e-05
-3.25369404335933e-05
-3.779077829375e-05
-1.9000195043897e-05
-6.38256924283128e-05
-9.59642208031664e-06
-1.85839233647319e-05
-3.18807324398512e-05
9.48922366953938e-06
-2.57524215457627e-05
-3.13580850637959e-05
-1.16308025617547e-06
-1.0676704575707e-05
-3.7880348561154e-05
-2.92652481639679e-05
-1.61624586830029e-05
-2.36571467895577e-05
-2.86797424283624e-05
1.61446787198856e-06
-2.47809624859089e-05
-1.43482148948589e-05
-1.93197433956752e-05
-3.39444741096528e-05
-1.6335901380597e-05
-4.22399668192968e-05
-4.14464568897527e-05
-2.63084824777214e-05
-3.27750838526962e-05
-3.82132870521586e-05
-1.65032150832241e-05
-2.06006897536093e-05
-2.65447713106897e-05
-3.39429528922891e-05
-3.12305773021019e-05
-3.65795374814633e-05
-2.75992017473425e-05
-2.40991308483539e-05
-5.37229356280867e-05
-3.2309166124448e-05
-1.74345165314075e-05
-3.94565859774501e-05
-3.85749785545994e-05
-3.73342161211165e-05
-2.34507354943659e-05
-4.77183473355617e-05
-1.53884595186169e-05
-3.96569823294255e-05
-5.49716266570585e-05
-3.64912061062777e-05
-3.36187521783345e-05
-3.97027831381651e-05
-3.2101145957525e-05
-4.74748768282705e-05
-2.33631561237946e-05
-3.88053501998056e-05
-6.53475164191598e-06
-2.96784141361171e-05
-2.4099142701636e-05
-6.28866992035475e-06
-6.07949481107881e-06
-2.65903720617097e-05
-7.64329686645196e-06
-4.83929979924726e-05
-6.11103123033116e-05
-2.61583495186124e-05
-2.61459074245948e-05
-3.94770297630772e-05
-4.10085910618957e-05
-5.64271849816639e-05
-4.61261483985376e-05
-2.61276405873845e-05
-3.76355276003485e-05
-4.40658957464006e-05
-4.56525319454352e-05
-6.4143418000879e-05
-3.65587216099466e-05
-3.22852097691359e-05
-4.33815286553388e-07
-4.71654291274027e-05
-3.9189791673531e-05
-1.31721651712261e-05
-7.45996596893974e-06
-4.90642086285932e-05
-4.66252068739822e-05
-2.00234664389243e-05
-4.74034478650319e-05
-5.80533768681733e-05
-3.6749067792656e-05
-1.30059401391081e-05
-4.8929661929575e-05
7.45500072153447e-06
-1.70691098639929e-05
-3.15297414534971e-05
-2.38699340246597e-05
-3.97613769789317e-05
-2.96477826305612e-05
-3.32919155083013e-05
-2.54847772337145e-05
-6.80988451333215e-05
-3.3674229018706e-05
-1.65463494410293e-05
-2.23734941513426e-05
-6.3973433700735e-05
-4.50919549453204e-05
-7.06609053686913e-06
-3.72984964211573e-05
-4.55118941528067e-05
-5.86430180473533e-05
-4.64938670915431e-05
-5.13478139058807e-05
-4.08300893200766e-05
-4.20069571217195e-06
-4.07342695374773e-05
-3.85986185940381e-05
-5.57584535064914e-05
-1.6740371241919e-05
-5.31358007939549e-05
-2.16105771307401e-05
-2.62896476851859e-05
-2.12473579770176e-05
-5.01849336302182e-05
-5.15322364843508e-06
4.65547318671236e-06
-4.78413457621803e-05
3.4624991714622e-06
-1.99251570493439e-05
-2.85320214591924e-05
-3.7192636332514e-05
-5.41116288402746e-05
-1.26780794449164e-05
-9.15619418980914e-06
-2.1635843017259e-05
-2.80528365466742e-05
-3.02075980759866e-05
-1.48319172542845e-05
-5.30470333418035e-05
-4.62441330365461e-05
-2.17345788261895e-05
-3.42954087293609e-05
-2.95183484818942e-07
-5.59464198948187e-06
-2.74453605805348e-05
-2.5293001264983e-05
-3.19569842014791e-05
-4.23770012047136e-05
-4.54176637248335e-06
-3.90150158715804e-05
-9.77176765502785e-06
-3.05784534168172e-05
-4.76793687684364e-05
-3.20075934929109e-05
-4.82128302661936e-05
-2.50192437282528e-05
-4.03892127686669e-05
9.90779408406684e-06
-3.02833271156499e-05
-4.62725023555196e-05
-6.04317183901649e-05
-2.85915038903005e-05
-5.62829243337441e-06
-2.45618361582255e-05
-5.02940638508429e-05
-2.71759407995875e-05
-3.1547536275178e-05
-4.82672181460843e-05
-3.82922194508556e-05
-5.93035382783167e-05
-2.34862972052125e-05
5.32660712257815e-06
-5.16348428804125e-05
-4.57816894999172e-06
1.09351722054112e-06
-2.02760329090218e-05
-3.45979522765352e-05
4.86058216375007e-07
-2.39728443366871e-05
-3.82855766603581e-05
5.23447977668471e-07
-3.30745040767708e-05
1.45296734381806e-05
-4.1819044056413e-05
-4.30981829388971e-05
-1.18602208396592e-06
-1.68991692710202e-05
9.17469208781411e-06
-2.11931953365151e-05
-2.42287463226784e-05
-2.30800800384004e-05
-4.865619539229e-06
-3.87016285153574e-05
-1.14407249174948e-05
-3.87839956997713e-05
-1.40731397643087e-05
-1.52602126070367e-05
-3.10805825030177e-05
-2.65337729924364e-05
-4.06354870722536e-05
-1.82168998681801e-05
-5.24975542386522e-05
-4.2851592100445e-05
-2.66848232157789e-05
3.21987288293643e-06
-3.75804281400139e-05
-3.73387041534e-05
-2.00222598130561e-05
-3.01607367049146e-05
-7.05144819593746e-05
-2.0749539681998e-05
-5.33586731894097e-05
4.78753558840875e-06
-2.95764583800754e-05
-2.72994855140689e-05
-2.25333036605263e-05
-3.79988919909443e-05
-3.47078163396879e-05
-3.16646552706826e-05
-3.35530001880523e-05
-4.82336914399191e-05
-2.4793934808368e-05
-3.35035185926858e-05
1.09537336478768e-05
-5.82949710644724e-05
-4.50439924161941e-05
-2.35110854889404e-05
-7.8660363627952e-05
-4.93365786701545e-05
-2.13852118253515e-05
-4.12697401417263e-05
-3.0560298271591e-05
-2.57043365761478e-05
-5.00647064483131e-05
-1.280996475196e-05
-3.54087257879141e-05
-4.14453670114868e-05
-2.86834012349961e-05
-3.55659960951953e-05
-1.21812415798486e-05
-4.06119626937786e-05
-2.14133683212321e-05
-2.77791122889819e-05
-2.07719498342649e-05
-1.54119553996544e-05
-2.80211999478116e-05
-7.01309904881092e-05
-4.41536759473627e-05
-1.64341801719363e-05
-3.05677556052502e-06
-4.85846941894468e-05
-2.23510698849711e-05
-2.04037011473983e-05
-4.65283019801726e-05
-4.57666187486117e-05
-5.1187902613807e-05
-2.61194464064061e-05
-3.82108491623783e-05
-3.2773763807979e-05
-1.96808095607797e-05
-2.3577391039615e-05
4.4201721456571e-06
-1.40584511621062e-05
-2.51312223957971e-05
-4.82850097234999e-05
1.68216206674309e-06
-6.90758480435476e-05
-3.74639295914736e-05
-3.65726650757723e-05
-3.5962031968348e-05
-5.279028671265e-05
-2.16335610257054e-05
-4.06685880016416e-05
-3.27828529591494e-05
-4.48476121875618e-05
-1.49038040206681e-05
-3.26884618996024e-05
-6.77084635506436e-05
-4.52769032514138e-05
-2.56101513457561e-05
-3.55208427048005e-05
-2.94809301783116e-05
-3.75185773997015e-05
3.49612789327049e-07
-6.67464506117229e-06
-4.14635538041999e-05
-5.0503515681459e-05
-5.15957558114934e-05
6.32722622449253e-06
-1.58520031201822e-05
-3.92015470751259e-05
-2.97644769885608e-05
-2.07262519115111e-05
-3.11874443859691e-05
-2.31751882312784e-05
2.17085817245445e-06
-3.76021847825061e-05
-3.69088473443452e-05
-3.86806915864511e-05
-3.69571802893434e-05
-5.40627294345175e-05
-2.20448650609076e-05
-2.93916864475681e-05
-3.52179182728359e-05
-4.36869456821793e-05
-1.80230021868751e-05
-1.11248785802982e-05
-2.59447428091679e-05
-1.42023582250649e-05
-4.61985455498601e-05
-4.78130405243092e-05
-5.39855402399512e-05
-1.17014399641348e-05
-2.50695197334817e-05
-5.76396290595594e-06
-1.80163514069327e-05
-2.03341229962658e-05
-2.81991137213004e-05
-3.13360698841713e-05
-3.15687898224913e-05
-6.6506991386764e-05
-5.6515763849504e-05
-4.11112720903041e-05
-2.29470160696927e-05
-2.56970996501195e-05
-1.22760537644441e-05
-8.39793514585136e-06
-7.11428278457991e-05
-3.65333467242119e-05
-7.67815528233145e-05
-1.69424423008075e-05
-4.32244705598996e-05
-4.76963929599847e-05
-2.2735797353942e-05
-4.19100014416382e-05
3.40060365105006e-05
-1.94711242679757e-05
-4.39091832206318e-05
-2.85213120948945e-05
-1.95466676111485e-05
-5.76290529294763e-05
-2.37706475764e-05
-1.44149247645671e-05
-4.75598862899126e-05
-5.83658822149075e-05
-5.71849494785016e-05
-1.91032367635086e-05
3.48416111120679e-06
-1.97007029242725e-05
-2.59640355484886e-05
-7.52833092524217e-06
-6.11881442406625e-05
-1.34775895264546e-05
-3.40132146644e-05
-3.39984479416721e-05
-2.39917810648157e-05
-4.515657548015e-05
8.63931179719228e-06
-3.6916624328465e-05
-4.29023428792094e-05
-3.76978468444221e-05
-3.48205013786997e-05
-1.05587204291023e-05
-1.19944006332145e-05
-6.06987908205625e-06
-3.93596331087724e-05
-2.37071523843024e-05
-1.70876743470106e-05
-5.01890500237283e-05
-4.05860474883393e-05
-1.58389042973107e-05
-2.27333128686894e-05
-3.04607536995539e-05
-1.98215260182988e-05
-4.74348562500866e-05
-1.84469651715188e-05
-1.9265826427302e-05
-5.07039393878182e-05
-4.26352644137991e-05
-4.65410469026627e-05
-2.07179372875886e-05
-3.74240204785566e-05
-3.98907928679435e-05
-4.31141155765515e-05
-1.28155598571466e-05
-2.58132348367152e-05
-4.25796588687348e-05
-3.75091809547791e-05
-2.76648420446394e-05
-1.34175580678118e-05
-2.73079285745273e-05
-2.18879127348321e-05
-3.4006499744673e-05
-2.42785099984089e-06
-1.71078190803459e-06
5.21926887549974e-06
-3.01285719117648e-05
-3.25238803565464e-05
-2.4897749646802e-05
-4.78920263364553e-05
-4.21042191960587e-05
-4.75348673785878e-05
-1.24038145553793e-05
-1.25154404924763e-05
-5.58044744548638e-05
-3.44530285756376e-05
-3.1094358340125e-05
-3.00207665291974e-05
-2.74764222768391e-05
-1.68250882806152e-05
-4.3408826511115e-05
-2.13660433327845e-05
-1.7434051301014e-05
-2.64135310480038e-05
-2.00824444718245e-05
-4.93919268830156e-05
-2.53619097093505e-05
-5.60521868938973e-05
-2.63387703333221e-05
-5.08749122680129e-05
-5.30715256364674e-06
-1.43422494144186e-05
-3.13418381398309e-05
-5.13610350773688e-06
-2.80581254207547e-05
-3.05166336886499e-05
-5.69083115787872e-05
-1.55261010283531e-05
-1.45583177090907e-05
-2.54128350878133e-05
-3.42097307464756e-05
-7.37447982753002e-06
-3.93425172776186e-05
-6.78823972620984e-05
-4.36863455872763e-05
-1.1866738760408e-05
-2.40792260541104e-06
-4.12048308285633e-06
-2.66753034449033e-05
-2.81475628729344e-05
-4.88104382706026e-06
-3.69650519537265e-05
-3.84198728036612e-05
-4.20610021132913e-05
-4.33625655936153e-05
-2.60933497735775e-05
1.59377809372663e-06
-2.77177304849273e-05
-2.29988046958645e-05
-3.19911215552555e-05
-4.53821255857511e-05
-8.05619682093976e-06
-5.48846601733759e-05
-5.2714470651438e-05
-1.39317353245142e-05
-1.67956175136182e-05
-3.69365247643311e-05
-3.97796145415822e-05
-7.09508609823524e-06
-2.61487729828554e-05
-3.10066198084344e-05
-2.07616157782228e-05
1.24085831239718e-06
-4.01949898351646e-05
-3.13062839661308e-05
-2.3810593380878e-05
-4.19650015581827e-05
-1.47891722957215e-05
-2.33268391288987e-05
-2.05296848147619e-05
-2.93078604639503e-05
-4.26086271656354e-05
-3.69014910597666e-05
-3.29351683218135e-05
-4.96036034037533e-05
-9.73501174372472e-06
-3.64209702860969e-05
-2.35537280743574e-05
-1.76210680373259e-05
-3.3554406941381e-05
-6.44964932216908e-05
-1.93748150082295e-05
-1.21188533482385e-05
-2.8644778621174e-05
-2.40504541021312e-05
-3.76445933872129e-06
-2.48470176728202e-05
-2.4761391172103e-05
-1.41065090126879e-05
-4.69818878456535e-05
-5.19765706339639e-05
-3.54930984383001e-05
-5.57476604845361e-05
-4.47277189818993e-05
-2.14919425317836e-05
-2.15630478066015e-05
-3.27321304945996e-05
-3.51607487392969e-05
-1.07268932522305e-05
-3.67657905532854e-05
-2.652287893791e-05
-4.10498495016752e-05
-3.05098296071515e-05
-2.26953428157083e-05
-4.04284319421254e-05
-1.41637271092025e-05
-3.69057272106874e-05
-4.36590032560246e-06
-2.13406445592855e-05
-4.52966563100439e-05
-2.98906258281861e-05
-2.24492731885912e-05
-2.57075226713017e-05
-2.25338638847737e-05
-5.06146315744115e-05
-3.07865269192407e-05
-2.17821477918092e-05
-4.98199724519592e-05
-3.36331250307212e-05
-4.67145579733571e-05
-4.06967685161491e-05
-3.57899785147351e-05
8.97273625173662e-06
-2.07923717941601e-05
-3.26803929464441e-05
-4.11652657931541e-05
-3.72755072971012e-06
-2.5612513918344e-05
-2.23143574526063e-05
-4.41319779918116e-05
-1.48111852266728e-05
-6.05119960888408e-06
-2.20225263398727e-05
-6.69991009030987e-05
-6.52909570611395e-05
-4.40686705948631e-05
-4.52847411059619e-05
-1.84659599489169e-05
-4.59397517654459e-05
-1.05926468793138e-05
-2.84257292081046e-05
-4.24912438746071e-05
-2.75807009994614e-05
-5.46775979959498e-05
-5.14849736812845e-05
1.09906139003141e-05
-5.86539853536616e-05
-8.80461877195471e-07
-4.14806451447314e-05
-4.90867308613871e-05
-2.67470675721609e-05
-2.17043650023577e-05
-3.20822735801738e-05
-1.30326865283146e-05
-4.12860852924611e-05
-3.24119659174575e-05
-1.95898541211822e-05
-2.02464767156038e-05
8.64065549392558e-06
-2.87421879661672e-05
-1.25663126818348e-05
-3.90745657786631e-05
-5.12468436820223e-05
-4.6642754349888e-05
-5.84465127714066e-05
-2.74940889570025e-05
-1.43997243358389e-05
-1.45738041133403e-05
-2.38833850284165e-05
-5.09483096844154e-05
-3.54878483799241e-05
-6.98129381998067e-06
-3.1078696585121e-05
-3.46542541108023e-05
-2.98025442424145e-05
-4.14079808600484e-05
-4.77469637024299e-05
-3.89231453643635e-05
-3.85501325942083e-05
1.34901987457957e-05
-3.9309463897359e-05
-2.96661312723413e-05
-2.17854223244348e-05
-4.91715809301251e-05
-4.11539687898631e-05
-6.50776878962306e-05
-2.58005116308705e-05
-3.6948763999992e-05
-2.74961519050991e-05
-2.69242534956026e-05
-3.00148166682068e-05
-7.83897865472642e-05
-3.18810858655326e-05
-4.87628906336795e-05
-1.6577136938419e-05
-3.0372050013197e-05
-2.87805874827449e-05
-2.95888690233791e-05
-1.25483521009162e-05
-1.15153023114533e-05
-5.24072587953327e-05
-3.93533791249107e-05
-4.03241108618641e-05
-2.5741395003422e-05
-4.86796500958932e-05
-2.44857094950038e-05
-9.89020583819204e-06
-1.91606377959588e-05
-4.49657586998683e-05
-3.23028794541623e-05
-4.46862707065721e-05
-2.32260355632178e-05
-4.9982334690314e-05
-3.30993164294088e-05
6.10199793747528e-06
-2.80479782244656e-05
-6.1249594496394e-06
-2.18608447309099e-05
-1.87405141482256e-06
-4.09588109903441e-05
1.92017734539342e-06
-4.13432493105872e-05
-3.99889969232585e-05
-4.36726656978348e-05
-2.37556107775821e-05
-2.03758623658066e-05
1.42681792141461e-06
-2.17647464334137e-05
-4.91259200334618e-05
-3.58896073359462e-05
-4.58261925585639e-05
-6.97817979447051e-05
-2.88974213309141e-05
-3.07648713844816e-05
-4.91612504905123e-05
-1.77783641166502e-05
-4.89649137990033e-05
-2.98216582877503e-05
-1.71088174645732e-05
-2.92282400400127e-05
-2.18483479230005e-05
-2.15080888658153e-05
-2.94608117292596e-05
-5.24145930031586e-05
-6.45366915038709e-05
-1.83064416779051e-05
-4.12950263697291e-05
-3.67483462366386e-05
-4.48832649415997e-05
-3.51105177903273e-05
-2.91796141634489e-05
-2.96786147745414e-05
-1.95599273162951e-05
-4.70932308792001e-05
-4.90069258543793e-05
-4.63055780135067e-05
-2.56170068214134e-05
-2.56896306737614e-05
-2.64517092136173e-05
-1.67071639635133e-05
-2.02406187733379e-05
-3.34911413087468e-05
-2.23869669333936e-05
-4.65649901164516e-05
-7.30026029430715e-06
-3.632819320429e-05
-3.12884533576661e-05
-2.55711466982405e-05
-1.93163504307685e-05
-5.0371628809581e-05
-4.06048528021045e-05
-2.4145887989753e-05
-4.72211965708873e-05
-2.77049223148662e-05
-1.96609623144244e-05
-4.25890765421735e-05
-2.89150420460122e-05
-1.72684772946463e-05
-2.37922578823819e-05
-3.06703850083397e-05
-1.88638792134592e-05
-4.70684595717371e-05
-6.97950193203362e-05
-2.08329157448743e-05
-4.21156285595112e-05
-4.78977952230715e-05
-2.8251150517057e-05
-4.22660531645894e-05
-3.70867762092236e-05
-5.03246668188465e-05
-3.50959525503675e-05
-4.0031694594423e-05
-5.42684781238471e-05
-4.02985062545951e-05
-2.44903005627806e-05
-1.63704769339644e-05
-1.56542912616159e-05
-1.42295546483634e-05
-6.8705803528262e-06
-2.58507055406212e-05
-3.13940038922371e-05
-4.0950984183137e-05
-2.37128091534086e-05
-2.92285123730138e-05
-3.55338341743944e-06
-2.75782212687582e-05
-2.43828973298351e-05
-3.47611571376778e-05
-3.09201387487758e-05
-7.07513997334627e-05
-2.08951891324864e-05
-3.47442490439466e-05
-1.72294478796673e-05
-5.40972731386286e-05
-4.90437998211382e-05
-4.02504124548319e-06
-3.69631026720241e-05
-2.05655051913286e-05
-2.88472262002982e-05
1.47864904498127e-05
-1.56426346012768e-05
-3.05793556368688e-05
-6.72122631829592e-05
-2.99190823286073e-05
-4.93607847278319e-05
-1.27451349260476e-05
-3.14318270822579e-05
-1.921515645288e-05
-1.03040626900847e-05
-3.16251273872526e-05
-2.85500379988286e-05
-1.99572965739303e-05
-2.42415347602507e-05
-4.14446840788972e-05
-4.42948523281226e-06
-3.29046403925995e-05
-2.21149699403091e-05
-5.8928022198278e-05
-1.9122594300392e-05
-7.20353191211267e-05
-1.03568607565446e-05
-2.40340889221457e-05
-1.55665008833281e-05
-4.86435984420631e-05
-2.02012491202694e-05
-2.97450773680668e-05
-4.23620164857724e-05
-1.49179814894185e-05
-8.95247588694125e-06
-6.92604439362625e-06
-5.68150228777257e-05
-4.15091176088868e-05
-3.09970079294803e-05
1.68282105795444e-05
-1.43921003359951e-05
-1.9387977683871e-05
-1.81888441515888e-05
-3.33224249988219e-05
-2.50019504407948e-05
-4.12180093531093e-05
-3.09004979323143e-05
-4.40240793616073e-05
-6.50691275803254e-07
-3.73600121610353e-05
-5.07676824939414e-06
-5.29338611139079e-05
-2.42573819122216e-06
-4.55674192784034e-06
-3.65754064188824e-05
-1.93088639627987e-05
-3.25473191038731e-05
-3.59919612240453e-05
-5.82182693112879e-05
-4.93253060867437e-05
-5.7381674141866e-05
-2.68772730518368e-05
-4.44255020870593e-05
-3.27435057195142e-05
-4.72910115733581e-05
-3.35674341779413e-05
-3.84477656195753e-05
-1.46256801747961e-05
-4.15152221620439e-05
7.31972505258326e-06
-4.32159987862648e-05
-5.75005850753661e-06
-1.38598194402511e-05
-4.1838673492304e-05
-5.42472224717412e-05
-2.2988486884582e-05
-3.24119845486039e-06
-1.1575704942807e-05
-3.63411202473887e-05
-5.16620282717054e-06
-2.38079216789869e-05
-6.03453807425378e-06
-1.0388210693718e-05
-4.59070752445618e-05
-5.45803547408569e-05
-3.98808018594975e-05
-6.4034246728816e-05
-1.24203325690962e-05
-9.55938811372841e-06
-2.34676993771393e-05
-2.45415589711287e-05
-2.94091776052641e-05
2.46755241979187e-05
1.25750761617047e-05
-4.28495896905072e-05
-4.43257360229575e-05
-9.69683812998831e-06
-2.80261919639933e-05
-4.93716949885498e-05
-5.25854467586462e-05
7.07916172456039e-06
-2.99400658343344e-05
-1.39657504737231e-05
2.70118357451138e-06
-1.04101290684497e-05
-4.16275464440789e-05
-6.29900311559881e-05
-1.44651007816102e-05
-2.22976560470167e-05
-1.95753044907707e-05
-3.40081111408898e-05
-2.15567346091706e-05
2.78292528788535e-06
-3.18204048279462e-05
-4.87196214024757e-05
2.632099097319e-05
-1.44143284547491e-05
1.11693964994591e-06
-4.19547464452203e-05
-6.16651121753431e-05
-1.19752295337745e-05
-5.53522615114772e-05
-2.37395087370009e-05
1.20044958197517e-06
-4.49786516354998e-05
-2.06082100295414e-05
-6.33910805547597e-05
-3.21924015717396e-05
-2.07596305360558e-05
1.24825920450469e-05
-7.06345205947665e-05
-3.72173548171687e-05
-2.11016170156161e-05
-5.32103616414215e-05
-2.89539759704173e-05
-3.35473092534219e-05
-1.16787226549672e-06
-4.09714923150137e-05
-4.06994014744973e-05
-5.16701437012939e-05
-3.77379413935919e-05
-4.1402900366422e-05
-7.02602713024575e-06
-6.43937383353847e-05
-3.39877190136334e-05
-4.47334248936037e-05
-3.16243748307582e-05
-5.22462103042538e-05
-1.01322525768416e-05
-7.48091693310548e-06
-4.40359592633313e-05
-4.15940124217113e-05
-5.92839585155755e-06
-6.03585296412892e-05
-4.97449300504518e-05
-1.6866987016038e-05
-3.27274771021742e-05
-5.75506856238524e-05
-5.4645804977388e-05
-3.26453715962198e-05
-4.15010611178654e-05
-3.25993524952972e-05
-3.62477685322872e-05
-4.3279230691919e-05
-2.71075586954014e-05
-4.99679769533127e-05
-3.75085256573578e-05
-2.49726588736804e-05
-3.26657433086748e-05
-2.35062817486122e-05
-2.46909171897299e-05
-3.89704700820057e-05
-3.65135099610857e-05
-4.31753355056694e-05
-1.69844152087304e-05
-1.60342230585683e-05
-3.40187463147459e-05
-2.69955532486893e-05
-5.53348831275265e-05
-1.64430811508506e-05
-6.64768061024867e-06
-1.77243739525427e-05
-3.4708472869425e-05
-1.82610232964478e-05
-3.70172653076275e-05
-2.14287079484578e-05
-5.99990160238746e-05
2.1071485337191e-06
-5.25706895803629e-06
-3.13594827270661e-05
-3.5632220460928e-05
-7.42650220016407e-07
-3.24387788164893e-05
-3.43935923184667e-05
-1.6784914342936e-05
-3.68423856785975e-05
-1.50614919849696e-06
-2.66394054892837e-05
-1.85744440461045e-06
-1.47328398004293e-05
-8.99286495554499e-06
-4.0052738535577e-05
-1.53955606726267e-05
-8.56640774915814e-06
-2.8908475847872e-05
-6.09116143031181e-05
-2.80592229472781e-05
-9.08409902286295e-06
-8.72308069317657e-06
-5.26226083659595e-05
-1.41837932130751e-05
-7.94347764754273e-05
-1.22445288301211e-05
-1.45805554796943e-05
-2.75746833478501e-05
-3.83321863107451e-06
-2.82177277982865e-05
-5.86804194671057e-05
-6.71019498067305e-06
-2.28967519884786e-05
-4.18100634833272e-05
-3.50160673386613e-05
1.16209002112088e-05
-8.55495791891793e-06
-4.56193996075531e-05
-6.52400155824023e-05
2.83218846198586e-06
-2.47753176725993e-06
-3.65735228557646e-05
-3.66885911556057e-05
-3.22973686002051e-05
-2.39237799971649e-05
-2.52043570105715e-05
-2.40167399343402e-05
-2.3809340165026e-05
-6.94434532629868e-06
-8.92133603077003e-06
-1.69390175630582e-05
-2.85273503887785e-05
-5.59750887524378e-05
-3.75432587630902e-05
-3.51097769941067e-05
-5.26715083453382e-05
-4.48379705036037e-05
-4.73922388519562e-05
-3.29378593046944e-05
-3.11623703582495e-05
-5.43922463265919e-05
-2.69722605088812e-05
-5.52915589077598e-05
-3.7299900021387e-05
-4.72764724676434e-05
-3.96639535903005e-05
-3.09731802784481e-05
-2.45903361484139e-05
-1.41524224856017e-05
-3.11541820872746e-05
-5.31843514148724e-05
-2.10064551692575e-05
-1.88629780466433e-05
-4.82207352894186e-06
-2.95642123969304e-05
-4.94914289875236e-05
-2.28903918714281e-05
-2.38207727225584e-05
-2.52356457659816e-05
-8.64278471944273e-06
-3.64881163894114e-05
-4.99124191533426e-06
-2.81358574377853e-05
-2.86127091869154e-05
-2.69642949292767e-05
-3.70528991133422e-05
-2.93405991828545e-05
8.61109064515673e-07
-6.13548714198193e-05
-1.34070570226471e-05
-3.40303886649967e-05
-2.73791954863903e-05
-3.04915619123734e-05
-1.1002741986515e-05
-1.5465365728607e-05
-1.65115404262837e-05
-2.5478255760219e-05
-5.40452434718386e-05
-1.69705512745168e-05
-5.27716484076768e-05
-4.95514036567321e-05
1.47327477339824e-05
-1.97421678750395e-05
-1.54973853247987e-05
-7.24137322063859e-05
-3.28542817302299e-05
-6.21359685041931e-05
-1.62843569977178e-05
-5.77335002334144e-05
9.2147721358437e-06
-3.22544278406108e-05
-3.60300276914124e-05
-5.66485781380377e-05
-2.42951317349734e-05
-2.44582399684854e-05
-3.56366999406678e-05
-3.28001130958427e-05
-3.74079130988497e-05
-4.03570274933923e-05
7.241384179773e-06
-1.73552914588961e-05
-4.2928662179975e-05
-3.14037142637394e-05
-2.64560820928038e-05
-3.29862794048279e-05
-3.1407777918835e-06
-1.94354839856483e-05
-4.76385891860217e-05
-3.91647440507875e-05
3.7621260948727e-06
-3.46699535109228e-05
-8.59865329789158e-06
-2.50275562516079e-06
-1.33561326330537e-05
-3.68285853002212e-07
-5.68169471883342e-05
-2.78249062967052e-05
-3.26046612245683e-05
-3.21999373515647e-05
-3.38234034476465e-05
-3.74783376411089e-05
-3.9528698794021e-05
1.00406437022385e-06
-5.01570494850477e-05
-2.59006256744637e-05
-3.15819897668287e-05
-8.20949149820846e-06
-4.56873332296832e-05
-3.62271318044151e-05
-5.11293136413009e-06
-5.20984888213861e-05
-3.66888215529582e-05
-3.7412511846967e-05
-1.96222446567483e-05
-4.90039273632882e-05
-6.36889385935863e-05
-4.68280278658304e-05
-2.94725635312217e-05
-3.58396641879268e-05
-2.41083390203275e-05
-5.03896052557649e-05
-2.62902592887658e-05
-2.69280387968171e-05
-2.85099413596859e-05
-5.12360468996022e-05
-1.68231749119733e-05
-4.16716519884095e-05
-2.86356884309941e-05
-4.32313527872279e-05
-3.17946139739939e-06
-2.00795756579099e-05
-3.10024192381419e-05
-1.85727395717826e-05
-1.57283912276429e-05
-4.56586773564947e-05
-4.37792791042246e-05
-4.17057680927839e-05
-3.00744836735401e-05
-5.11616776963423e-05
-3.51911198817843e-05
-2.50465920061397e-05
-6.06694943461518e-05
-1.2561954815045e-05
-3.69775643120239e-05
-5.61218131326912e-05
-2.02611045653665e-05
-4.41470643666291e-05
-1.40270006480217e-05
-1.65834194890368e-05
-2.31634604032057e-06
-2.57593413473111e-05
-2.82292507866998e-05
-6.23010203763941e-05
-5.41183021086098e-05
-2.34578396447769e-05
-1.59218536224063e-05
-4.78596566505578e-05
-1.61675606497623e-05
-1.68033587685592e-05
-7.23788148515272e-05
-2.81106167552876e-05
-3.38236611300556e-05
-1.61627216426377e-05
-3.24201254522956e-05
-2.98132920921447e-05
-9.55663239823046e-06
-8.21619118837278e-06
-7.50728922513666e-05
-1.85259115155011e-05
-4.8640040272267e-05
-2.8848363938194e-05
2.29364183522501e-06
-1.09015121220477e-05
-3.04906692422618e-05
-3.27522268142384e-05
-2.76769281070339e-05
-1.35460663822322e-05
-2.47374652507571e-06
-2.13693528926467e-05
4.80240393512339e-07
-7.07861585119483e-05
-1.50603792534422e-05
-1.33692702850526e-05
-5.40489553424683e-05
-4.15183230020746e-05
-4.00833824575775e-05
-5.21717165074924e-05
-4.9658930257636e-05
-2.32914214998976e-05
-1.2029436131843e-05
3.33045990333916e-06
-3.74915319549864e-05
1.23428791769718e-05
-4.15358964271366e-05
-4.62849812869108e-05
-1.51314072336292e-05
-6.10655275042101e-05
-1.58849441123579e-05
-1.77200992195181e-05
7.44795852727917e-06
-1.98593210291902e-05
1.45381127065642e-06
-3.52412410730932e-05
-3.3408681233245e-05
-4.31230599432962e-05
-6.49541220728069e-05
-3.30589827229467e-05
-1.00916992516678e-05
-2.45260786597984e-05
-4.49347185210846e-05
-2.39730140297169e-05
-2.37606969142032e-05
-1.04160378953149e-05
-3.80948276300493e-05
-6.96701251412505e-06
-4.64245688575792e-05
-1.41713412259572e-05
2.14502200676183e-05
-2.6557103431118e-05
-1.76422360377751e-05
-4.9021066205476e-05
-4.97001612567757e-05
-1.34671737423444e-05
-3.63401608016296e-06
-4.00678905356381e-05
-2.47558942975605e-05
3.66716069947343e-06
-2.03307069600562e-05
-1.99142006850744e-05
-6.66971774503237e-05
-1.43958380389868e-05
5.26626155618933e-06
-5.22116930885569e-05
-3.27081661264902e-05
-4.11982726167286e-05
-3.44682279809146e-05
-2.32159847427596e-05
-3.24335039555757e-05
-4.60950253043137e-05
-4.74368341463625e-05
-3.53011512596723e-05
-3.81440125500679e-06
-3.47952914101026e-05
-6.15774420749201e-05
-4.48753450129347e-05
-3.75577796192924e-05
-1.54885625038724e-05
4.05260671315276e-06
-2.40594506753837e-05
-5.31725482515707e-06
-4.11904708613693e-05
-2.05524609605989e-05
-3.230311313138e-05
-5.38731330085821e-05
-1.24516678446573e-05
-3.1478840882989e-05
-3.68475701164165e-05
-3.57979472115686e-05
-2.7216721257267e-05
-2.68546060587695e-05
-3.85370159681054e-05
-2.0297628974582e-05
-3.28266301748314e-06
-5.78482886680554e-05
-3.03241859907838e-05
-5.21321111659396e-05
-3.77070131606664e-05
-4.03564585206956e-05
-2.37113605384967e-05
-2.2158252362575e-05
-2.66432177645186e-05
-5.50587989260302e-05
-3.45665962352245e-06
-4.40828860578605e-05
-1.7687720143721e-05
-2.12157903262152e-05
-1.9688792570943e-05
-1.14493292538889e-05
-3.57882243723266e-05
-5.5446686244901e-05
-3.05940406152601e-05
-1.28816739730095e-05
-3.30280899734056e-05
-1.49916309800927e-05
-3.43614175832748e-05
-5.75599698597312e-06
-6.22875042456096e-06
-4.53482457999478e-05
-3.76032073657476e-05
-2.86702260852888e-05
-1.8612033730262e-05
-1.6783772998985e-05
-2.32578325450322e-05
-5.39968093432185e-06
-2.16811243982132e-05
-2.69871691859972e-05
-6.44259490844138e-05
-4.27156475410394e-05
-1.67483780471647e-05
-4.07801569445532e-05
-6.35150427915838e-06
-1.39117186521366e-05
-4.20070898229586e-05
-4.98626150050884e-05
-1.5275750376238e-05
-3.59336819755491e-05
-2.03827033308394e-05
-2.57134609106344e-05
-4.61207904653594e-05
-3.08125941667186e-05
-5.14022012055736e-05
-2.06723011308904e-05
-1.67493498176411e-05
-2.2749006164445e-05
-9.21002290643681e-06
-7.54628093193135e-06
-4.51841418282233e-05
-5.39962685601806e-05
-1.00961817358003e-05
-2.74450688649799e-05
-1.99577251748597e-05
-3.7950568680445e-05
-2.53886866274393e-05
-1.23812374852856e-05
-2.88913155864847e-05
-5.27371665223762e-05
-2.15710299100497e-05
-2.21629218625762e-05
-2.27558254295883e-05
-3.56787480674366e-05
-7.87205175689796e-06
-4.67614722225191e-05
-3.49779545725981e-05
-4.54401909615863e-05
-1.83373928478018e-05
-5.23943875814331e-05
-3.62303435728012e-05
-3.91473968373099e-05
-9.26923623800444e-06
-2.16640231153467e-05
-2.61888841701633e-05
-2.10264501590313e-05
-3.88912749986537e-05
-2.85345940165768e-05
-2.4659967410738e-05
-4.70826319449243e-05
-2.64007170414353e-05
-2.04541114149469e-05
-3.36823072635518e-05
-1.02794260701188e-05
-3.81566676162309e-05
-4.9970353606434e-05
-2.34337902936416e-05
-3.5767669234879e-05
-3.3015325688197e-05
-4.78152160215414e-05
-5.74975898279431e-06
-1.85673695291699e-05
-1.85457494583461e-05
-2.58824919305626e-05
-1.19801317630774e-05
-1.78185338827822e-05
-1.41249661443832e-05
-2.03568657494109e-05
2.54302186689332e-05
-2.82117205519327e-05
-5.79496404348453e-05
-3.67052203118016e-05
-2.29410714056166e-05
-2.35188220146523e-05
-1.19984832037613e-05
-2.08389139285044e-05
1.0012943531001e-06
-8.77372402096018e-06
-2.86061955138141e-05
-3.90493822611857e-05
-2.59364922315579e-05
-3.48022854938898e-05
-2.8203807082157e-05
-5.28099604867402e-05
1.52059362855743e-05
-5.85793709880149e-05
-2.85153263184518e-06
-1.29708799897895e-05
-2.97701513072649e-05
-3.97544821447604e-05
-3.33327886781211e-07
-3.93788261788614e-05
-2.99437266053448e-05
-3.51357187878675e-05
-2.45198092109782e-05
-2.9625027723002e-05
-4.82109266237219e-06
-3.91448649199633e-05
-2.47667768248435e-05
-5.17485265005677e-06
-4.3787684974941e-05
-3.49193068258164e-06
-2.76704669388203e-05
-2.0302055815871e-05
-2.82538900189469e-05
-2.59408164068563e-05
-7.41247824098678e-05
-5.63628107766263e-05
-3.60176765887783e-05
-2.01936518747682e-05
-9.51942575719783e-06
-2.72576142908762e-05
-2.14665202218428e-05
-3.49542457794642e-05
-9.21160606436217e-06
-3.2227115946318e-05
-2.13549949388005e-05
-1.50847204741834e-05
-3.4326252522898e-05
-1.82404721008806e-05
-3.65514397512039e-05
-3.98296390104957e-05
-2.99583845695754e-05
-3.91272217695771e-05
-1.95632035290963e-05
-2.60030959126978e-05
-5.34483155235369e-05
-2.88034395530405e-05
-7.24977090558544e-05
-1.02235990108474e-05
-3.35972509966726e-05
-2.54425681333223e-05
-1.37012021133004e-05
-2.03473886205058e-06
-2.72936431357139e-05
-3.20891615878931e-05
2.82737026704517e-06
-2.43837418047003e-05
-3.64595549572228e-05
3.15901233907149e-06
-1.34033666510636e-06
-7.66404207619039e-05
-2.01878192591186e-05
-4.66850809799621e-05
-2.40647282925362e-05
-6.34346332889891e-05
4.26065997038772e-06
-3.33402848018194e-05
-6.2965962757173e-05
-3.95492500559095e-05
-4.75215346015693e-05
-1.70878065670687e-05
-2.25222542950026e-05
-3.62089294696263e-05
-7.88108040907538e-06
-7.42476977991862e-05
-5.53350394520686e-05
-3.15866900597844e-05
-5.98945908347316e-06
-4.79856168248794e-05
-9.08065757273591e-07
-4.19962636304149e-06
-4.82311349960783e-05
-4.05793135118405e-05
-4.59510670107184e-05
-3.14380073891505e-05
-4.40923571728461e-05
-2.89237896515537e-05
-4.67231249491419e-05
-5.13812721054693e-05
-5.21549705004075e-05
-1.87093844687127e-05
-3.63753577703942e-05
-1.04076287688473e-05
-1.49914931151007e-05
-5.56300805761326e-05
-1.02791072595355e-05
1.1331741083585e-05
-5.89126299456738e-05
-7.86780534079157e-06
-1.65181612208249e-05
-1.57017474111732e-05
-5.3859335854253e-05
-3.71312974888565e-05
-3.9811335669477e-05
-1.32021606717303e-05
-8.24042902994979e-06
-3.59886688533791e-05
-3.99091449203786e-05
-3.81515931460796e-05
-1.95682930210855e-05
-8.3411022131684e-06
-4.05733821906714e-05
-1.88724286998173e-05
1.21995539651768e-07
-6.29350438841266e-07
-2.28434603258135e-05
-2.05481004407584e-05
-2.15516696879989e-05
4.69054442574929e-06
-2.81287998326022e-05
-7.73545398983546e-06
-7.10315990911613e-06
8.86257713295186e-06
-2.84458911837101e-05
-2.87507084805692e-05
-2.44941771742403e-05
-4.29765902959122e-05
-2.03337003395167e-05
-1.11283682652793e-05
-7.73813616271741e-05
-3.64857416953044e-05
-2.74761891970666e-05
-4.45683517620692e-05
1.37537754406111e-07
-3.66958914443552e-05
-1.93060928395328e-05
-3.73230017062865e-05
-2.94352107902843e-05
-7.42267810032914e-05
-3.6938121602049e-05
-1.13510750432176e-05
-1.99929210183422e-06
-3.62522441808899e-05
-3.10304723493681e-05
-2.67659757685019e-05
-4.11443838771492e-05
-2.78863787723812e-05
3.06006613819295e-06
-6.89848233492209e-05
-2.08510088604802e-05
-1.89982677745965e-05
-3.76485565864297e-05
-7.41460514443689e-05
-2.95241112682025e-05
-3.1208191814172e-05
-2.24854784990167e-05
-2.63566641615247e-05
-2.23849487242985e-05
-1.8201018660344e-05
-3.88324252638324e-05
-3.17698876606627e-05
-3.57854661579582e-07
-3.12921705662956e-05
-4.95587501654865e-05
-5.26709539105079e-05
-4.04149300441636e-05
-1.95740145083936e-05
-3.92778850870122e-06
-1.62556191354745e-05
-3.81673910752604e-05
-4.10577906455755e-05
-2.28536684066219e-05
-2.41095296024705e-05
-1.55349461651711e-05
-2.9274663188708e-05
-2.78739892565327e-05
4.89281891667864e-07
-4.23151046343069e-05
2.85992118868452e-07
2.56923247176823e-06
-1.51147439780604e-05
-3.56939835753472e-05
-1.03680410498823e-05
-3.58911879767471e-05
-2.74535810604908e-05
-4.48405998906593e-05
-3.6713255881589e-05
-3.28452612761308e-05
-2.26597464864616e-05
-2.87736044870654e-05
-2.52743795419971e-05
-9.22455566336402e-06
-1.47410268395027e-05
-1.34412987378187e-05
-3.92606534025712e-05
-1.7689471233214e-05
-6.86478960633427e-06
-3.19052490399846e-07
-2.13362333441585e-05
-7.49933147300365e-06
-2.0703374540096e-05
-2.1837319803551e-05
-4.91244078307332e-05
-3.89049497946704e-05
-6.14431849034218e-05
-5.06104772213705e-05
-2.6225036410233e-05
-1.72682115571931e-05
-4.25755478562132e-05
-1.91577431561699e-05
-5.24094438076072e-05
-6.0004250814106e-05
-3.61010237453492e-05
-2.58213758969886e-05
-2.92626876182533e-05
-1.46059687024792e-05
-5.53617713892317e-05
-4.83630726871511e-05
-7.88245713318168e-05
-4.2464042606714e-05
-2.76184601170304e-05
-4.662499899475e-05
-8.51873995345474e-06
-5.5700052164491e-06
-2.25634547553473e-05
-1.58582993293737e-05
-6.88565234609583e-05
-4.75375358858536e-05
-6.40482205809876e-05
-7.29099947984275e-06
-2.18610561541165e-05
-4.75723167286787e-06
-4.5410056271008e-05
-1.98007850737981e-05
-1.45738155698254e-05
-2.34126313556928e-05
-3.38237431585732e-05
-1.94973320683951e-05
-3.74393779566047e-05
-1.12162665218446e-05
-1.82700781711697e-05
-1.23239962279209e-05
-2.16890091340724e-06
-4.87648813036282e-05
-3.91265603576205e-05
-1.6733679601507e-05
-4.62893288695871e-05
-3.49814489488979e-05
-1.99810953145582e-05
-3.27855930402123e-05
9.88599103846097e-07
-1.52840377608137e-05
-3.15565613555753e-05
-3.54576032860826e-05
-2.15317892164162e-05
-4.18134769680786e-05
-3.87296230501887e-05
-1.77933833702302e-05
-5.80678302218081e-05
-1.4345081560508e-05
-2.44714635386817e-05
-4.50110456449876e-05
-2.38477791314854e-05
-5.61328983231405e-05
-2.22823864332732e-05
-3.26780268624024e-05
-1.97443542226972e-05
-4.23154055680593e-05
-4.45883939082422e-05
-2.58570106606756e-05
-4.67481790850787e-06
-4.0474662769042e-05
-2.15678575518319e-05
-4.8873284710673e-05
-2.35500176388984e-05
-4.25635878865437e-06
-1.92051992315117e-05
1.81253862842075e-06
-2.56393406841918e-05
-3.32291777578684e-05
-3.33395393622965e-05
-1.5412075767696e-05
-2.66774818325768e-05
-3.27289273249164e-05
-2.90675736697612e-05
-3.56341592306411e-05
-1.02018992940239e-06
-3.98467231498183e-05
-2.82101126809677e-05
-3.73560667876875e-05
2.76144687874313e-06
-1.25992727044673e-05
-2.5768594183466e-05
-3.50062646121876e-05
-3.79804163560108e-05
-3.98585912326191e-05
-2.54056242266932e-06
-5.64595213552172e-05
-2.69276020847603e-05
-2.47552265114299e-05
-2.23336436141323e-05
-4.23512947554748e-05
-1.27596659715523e-05
-3.16119424663329e-05
-4.10258193568746e-05
-4.1565451147036e-05
-3.5836695857802e-05
-1.51615147083119e-05
-2.84044740246782e-05
-3.07956737957897e-05
-6.50096305935502e-05
-3.04507696816321e-05
-2.11197689928183e-05
-2.17867445489333e-06
-2.26125151440816e-05
-4.05020992423437e-05
-7.8229063027682e-06
-6.61950720286122e-06
-1.40271312905358e-05
-5.83857201999428e-05
-1.30770078567415e-05
-4.7739136498586e-05
-5.05698345441479e-05
-3.10502844613882e-05
-2.93956316725322e-05
-1.98669279998657e-05
-3.99334336153441e-05
-2.18267641441638e-05
-1.751841262833e-05
-6.69888008612112e-05
-3.44478569313043e-05
-4.4195769280823e-05
1.57330403093187e-05
-1.42849874630709e-05
-9.36591457207721e-06
-3.76259184731494e-05
-3.59809678945492e-05
-2.3910981422117e-05
-3.06403507570561e-05
-8.25525167955562e-06
-3.94222078344115e-05
-5.39368703152249e-06
-2.01381405166415e-05
-5.20424626942689e-05
-3.03812469074844e-05
-4.11612803858898e-05
-4.21160072269364e-05
-1.893032712147e-06
-3.01858753506735e-05
-5.21899166212628e-05
-4.92620256589984e-05
-4.34103370621716e-05
-4.03648126778585e-05
-2.64689330961158e-05
-3.78384535037576e-05
-9.52206727338244e-08
-2.77087474538184e-05
-3.92700127374691e-05
-1.71969737965515e-05
-2.3447201635261e-05
-5.36416794954859e-05
-5.65910177724672e-05
-4.4071527684511e-05
-2.72196896205333e-05
-4.41048728362642e-05
-2.53710587758219e-05
-1.99206478562068e-05
-2.91028682282566e-05
-1.83214291026517e-05
-1.28201891042496e-05
-2.90487438835465e-05
-2.28961917484365e-05
-1.40883760192808e-05
-4.51875917925858e-05
-5.90470678485653e-06
-1.73522481312475e-05
-2.35166429197723e-05
-4.53100584871174e-05
-1.95250558410824e-05
-1.18237430466807e-05
-2.01536552544761e-05
-3.85054126907038e-05
-4.72955992870615e-05
-3.64041706325521e-05
-2.05508928268952e-05
-2.44080488250254e-05
-7.66136811590063e-06
-4.21507261361584e-05
-2.14114882839931e-05
-1.3591244013627e-05
-2.17760549658578e-05
-6.48418468698729e-05
-1.48104868620346e-05
-1.50618777121635e-05
-1.65348155530752e-05
-3.99972879319683e-05
-3.37133843801504e-05
-3.45799375905158e-05
-6.16236904435332e-05
-1.65628211991238e-05
-1.11008169369079e-05
6.50244668671387e-06
-1.79801073965902e-05
-2.66641495420659e-05
-4.85613498345809e-05
-3.4562207877476e-05
-3.74654980877033e-05
-2.57305534711856e-05
-1.48280323283877e-05
-2.16084558168975e-05
-2.92309396709528e-05
-2.82628921999147e-05
-3.6424118744642e-05
8.33355844955871e-06
-3.08522693193942e-05
-1.49786447689889e-05
-4.62172758664037e-05
-5.41816591779588e-05
-1.92307231957295e-05
-2.14718604896462e-05
-3.07089074994964e-05
-2.26100850413755e-07
-3.95529420093218e-05
-3.69334254119935e-05
-2.22123234170026e-05
-1.39720184263555e-05
-2.23370904542616e-05
-3.09927377295501e-05
-4.0470151910144e-05
-2.75979333298402e-05
-6.30342870342422e-05
-5.2092583247234e-05
-2.5576960603187e-05
-2.36399818699857e-05
-5.92888594420866e-05
-1.35881280532561e-05
-2.40120153115922e-05
-4.37026507267851e-06
-2.27013654708935e-05
-3.85795793695215e-05
6.66531431732842e-06
-3.9411988203383e-05
-7.26702338828631e-05
-5.44037266569299e-05
-6.35153850256688e-06
-4.23024292011596e-05
1.0583536979818e-05
-3.79079033404881e-05
-6.00511159047579e-06
-3.11926503529458e-05
-4.4458429482818e-05
-5.54502546431794e-05
-8.66730569526095e-06
-3.09718663815687e-05
-1.88455410657926e-05
-5.48971812430816e-05
-4.4771020939875e-05
-3.77824062180447e-05
-7.3555961751194e-06
-3.72425773196962e-05
-3.89837024626088e-05
-1.30188058733278e-05
-5.32173624005589e-05
-1.690157538236e-05
-6.34094295180687e-05
-3.27937492247176e-05
-4.51010711544906e-05
-4.48971254901712e-05
-5.47188073511949e-05
-2.50519313002328e-05
-3.47994204509339e-05
-5.59720440422701e-06
-4.59300866787606e-05
-2.39882651122521e-05
-3.94418797474042e-07
-1.16572468185056e-05
-9.3508981619327e-06
-3.37438228265447e-05
-2.29606891883419e-05
-3.18712637615411e-05
-3.57174351713311e-05
-3.15613962666498e-05
-1.91200960033525e-05
-3.64842030234339e-05
-2.95795160710203e-05
-5.51296342029805e-05
-4.93109590008424e-05
4.27860179226862e-06
-2.27430537841286e-05
-1.67123742472641e-05
-4.18162377169967e-05
-4.40583398427536e-05
-1.37942905790893e-05
-3.76783802025666e-05
-2.25468068319555e-05
-6.54002497762604e-05
1.96598443837403e-05
-2.26286606926642e-05
-1.39239205675742e-05
-3.61302815102589e-05
-3.67063490158805e-05
-1.23065606270969e-05
-5.05841426288637e-05
-1.89156317343022e-05
-2.05179203994938e-05
-3.51317586449317e-05
-3.27027266942184e-05
-6.65022503570896e-06
-3.89443428278241e-05
-1.4801260534076e-05
-2.36867128925943e-05
-2.22632229028339e-06
-3.97236546739906e-05
-3.95084804537164e-05
-7.18788468197483e-05
-2.42064751211254e-05
-4.88782921954835e-05
-2.21499871616375e-05
-2.77297800845035e-05
-4.43370912199433e-06
-2.70224236916951e-05
-2.85045571023113e-05
-3.14480290626316e-05
-2.50555249850193e-05
-4.56950140305604e-05
-3.63657832936123e-05
-5.51688805728472e-05
-1.79166251480648e-05
-3.47577586909636e-05
-2.20555230060044e-05
-2.92414954049382e-05
-1.9744653222712e-05
-4.08630614678501e-05
-5.11345399472219e-05
-3.819438697841e-05
-3.88521681184254e-05
-2.60064118382373e-05
-1.23885274464359e-05
1.26404038714257e-05
-1.10130470952249e-05
-4.22180351145674e-05
-2.30695189051208e-05
-2.28156805186647e-05
-4.86019075336823e-05
-2.36150294900716e-05
-3.35529060019306e-05
-3.51613134067255e-05
-3.46217942443299e-05
-2.47311446211753e-05
-3.71872265875235e-05
-3.68055276995918e-05
-1.0521130660899e-05
-4.82486831782802e-05
-4.35323405417516e-05
-4.52115734073204e-05
-5.71571947942037e-06
-9.20848821646607e-06
1.90390996661728e-06
-5.40249387856639e-05
-1.60026109352704e-05
-6.49677125061351e-05
-2.10027365859095e-05
-1.90145328461493e-05
-5.13043355351874e-05
-6.0094755582344e-06
-3.21683137034496e-05
-3.12724241478326e-05
-1.21565822614582e-06
-4.13472581556798e-05
1.07678626548079e-05
-4.5031603491077e-05
-3.56927932759913e-05
-5.52984906996503e-05
-2.02316122417966e-05
-2.54991894603761e-05
-2.39448258452618e-05
-3.47646668504547e-05
-4.99170705846347e-05
-1.28223583625659e-05
-1.89901126295644e-05
-6.30345078678143e-05
-3.78268746049664e-05
-2.53345766209551e-05
-2.24182522375519e-05
6.05982516819643e-06
-3.79144388903619e-05
-3.02533977757838e-05
-2.88702647491697e-05
-3.49074528359057e-05
-1.51762887017966e-05
-2.5208465494515e-05
-1.27254094189847e-05
-1.53592264473319e-05
-1.31276702703813e-05
-4.72809587154092e-05
-6.98383554567797e-05
-3.89817648605804e-05
-2.64737345481172e-05
-2.0155444530993e-05
-6.22801249978152e-05
-6.38339848724369e-05
-1.25228887367381e-05
-5.70906149328298e-05
-2.88109170164309e-05
-5.20626236463372e-05
-3.7846342417666e-05
-2.36514678149018e-05
-5.91293279027969e-05
-2.67363230248118e-05
-4.19497304612532e-05
-3.65945086635664e-05
-1.8041228333053e-05
-2.23947319731295e-05
-2.60065734856913e-05
-1.63251039533346e-05
-5.00676647680167e-06
-2.1090865975532e-05
-3.75748584823679e-05
-2.05359277622156e-05
-8.63146307149343e-06
-2.47402563041928e-05
-5.07355493209735e-05
-3.67288146911096e-05
-1.49743294066907e-05
-4.06684714387393e-05
-2.63948700189478e-06
-5.09253373225912e-05
-8.33571690932357e-05
-6.44316988175858e-05
-2.50078985940467e-05
-2.46875497311753e-05
-4.72338230679659e-05
-7.88337126033703e-07
-2.93599347222532e-06
-1.43541055608358e-05
-4.30219775017362e-05
-1.00363484855795e-05
-3.13431952708242e-05
-3.09833340755986e-05
-2.33498251974748e-05
-2.38107869621909e-05
-3.47349453144722e-05
-1.53316141478735e-05
1.07638794589088e-05
-2.13810325210825e-05
-3.06854788926151e-05
-2.69786792425435e-05
-2.81917925802595e-05
-6.58350644493801e-05
-4.36212712347563e-05
-4.0010789980823e-05
8.78943362218224e-06
-2.00172194928624e-05
-1.29239866081137e-05
-4.71879752009693e-05
3.27804995192907e-06
-3.62701481392361e-05
-2.3008696579658e-05
-3.15007859187499e-05
-2.61541272527439e-05
-1.92395321918381e-05
-4.19089258548248e-05
-2.80061180797198e-05
-4.80793419234516e-05
-4.05979729525944e-05
-1.42610382764144e-05
-5.8782634360805e-05
-2.19235095300685e-05
-1.75499598761452e-05
-1.46904138220566e-05
-4.44432301542529e-05
-9.01686975344294e-06
-3.73829358885683e-05
-6.50962006616228e-05
-3.28523073938268e-05
8.15535112244098e-06
-5.760461308579e-06
-3.04462098704274e-05
-3.05126409888384e-05
-2.90170175069861e-05
-1.06705183934248e-05
-3.63638212032452e-05
-4.54233415667293e-05
-1.90000608264839e-05
-4.22288952355065e-05
-3.00819889237696e-05
-1.12289560547362e-05
-1.75650384226347e-05
-1.0676107179158e-05
-4.40809959156575e-05
-4.05045594375656e-05
-3.32456116485912e-05
-1.04475526412503e-05
-5.66265127569906e-05
-1.87215181596179e-05
2.72713884228981e-06
-3.55629551100899e-05
-1.3498447356959e-05
-3.38358937330521e-05
-2.8047951336375e-05
-2.14668541139523e-05
-5.43777634665453e-07
-3.83087626080456e-05
-3.16003806466867e-05
-1.52301885370447e-05
-2.23587660224468e-05
-3.14775753575338e-05
1.37036559222609e-06
-3.24611083549585e-05
-4.90335324013485e-05
-4.75877275303953e-05
-2.69761412524345e-05
-2.74666249521311e-05
-1.3204700500632e-05
-1.37394055093077e-05
9.30120677427637e-06
-2.90523783579059e-05
-5.90478719285146e-05
-1.33438112131538e-05
-5.85477329096825e-06
-2.23217890003415e-05
-4.22468010880154e-05
-2.54883088828421e-05
-1.90981824681181e-05
-3.83477907553546e-05
-6.55066830328108e-05
-1.22473038648053e-06
-2.98692939931266e-05
-2.23112722570827e-05
-5.0822526123748e-05
-2.44191492434997e-05
-1.54536922036601e-05
-2.05844987217935e-05
-2.07498734602167e-05
-2.40015939002783e-05
-2.83009423069274e-05
-5.41916254323352e-06
-2.14721607665693e-05
4.14492228923638e-06
-1.92020547929634e-05
-3.04125140095033e-05
-2.70408362279257e-05
-2.10923274373053e-05
-3.27936947206891e-05
-3.27044027337064e-05
-5.19359777171616e-05
-5.03973985164799e-05
-1.99865518386322e-05
-4.20445586017865e-05
-6.26214133131217e-05
-1.51204257494202e-05
-3.12426635248014e-05
-4.82571279951925e-05
-2.82356354436249e-05
-4.51220958215226e-05
-2.78037168244294e-05
-1.27862159387732e-05
-3.75535778837989e-05
-3.57832916707107e-05
-3.58097608122397e-05
-2.608537734954e-05
-1.57825487892591e-06
-1.9296328515948e-06
-3.95628949240719e-05
-5.65004269335252e-05
-3.50890481490683e-05
-3.83061014191104e-05
-1.7538959338219e-05
-1.95582835687151e-05
-7.34165697079405e-05
-3.79887358621822e-06
-3.46086028802269e-05
-2.1920723934204e-05
-3.78493519216397e-05
-1.43122669195015e-05
-2.98022955036059e-05
-2.86453784012132e-05
-3.32193706476596e-05
-1.97908026772236e-05
-4.41656977246036e-05
-2.28913676783408e-05
-1.15685510649016e-05
-3.17043070129224e-05
-3.04856630696556e-05
-2.75159994807949e-05
-4.17772483532802e-05
-3.95973978989284e-05
-3.20718058123916e-05
-1.82785235388065e-05
-2.72351604131868e-05
-2.0750043866555e-05
-1.34489245514101e-05
-3.21551430146487e-05
-2.56654463560471e-05
-1.50362808271828e-05
-5.30121152866021e-05
-3.19766831933459e-05
-4.15882545493106e-05
-3.49764641294773e-05
-2.16605240348293e-05
-3.18242723249412e-05
-2.73432090694081e-05
-3.80015628268143e-05
-3.20602090601818e-05
-2.19913231343462e-05
-3.56922485744248e-05
3.18675950923524e-06
-5.94737138837031e-06
-5.57770989492638e-06
8.25965552629833e-06
-3.86341668408237e-05
-4.22748543984566e-05
-2.40475730069528e-05
-5.72002479651849e-05
-8.77261414558489e-06
-3.41817220737702e-05
-2.46705282042291e-05
-2.4974118151549e-05
-5.03103839660163e-05
-6.2476626201157e-05
5.24700018600214e-06
-5.26602426274147e-05
-3.37951092068034e-05
-3.45392183314775e-06
6.61135309746901e-06
-3.58116247205004e-05
-3.49460932891161e-05
-2.05973165852437e-05
-1.17712981595776e-05
-7.88667174784084e-06
-3.20458428335495e-05
-6.19242582913761e-05
3.02288229318473e-06
-4.65381001750965e-05
-1.30135282093595e-05
-4.46905964311769e-05
-4.26224925546087e-05
-2.39232142389228e-05
-1.20051305276456e-05
-5.92287081897026e-05
-4.47923184757614e-05
-1.07944687956792e-05
-4.10576016913612e-05
-2.48135414665987e-05
2.07735933038966e-06
-1.80180214743986e-05
-5.11603578504245e-05
-3.33289219423486e-05
-3.39701084970906e-05
-2.46085293259225e-06
-5.25546934153763e-05
-2.20408951001316e-05
-2.95431691571922e-05
-3.68447820537913e-05
-1.81975066496363e-05
-3.43849585951674e-05
-9.31996702892693e-07
-2.89652670935784e-06
-2.15556229649255e-05
-3.59678786572087e-05
-3.99598733736617e-05
-9.49747985708402e-06
-3.11771741845198e-05
-3.55017513265531e-05
-6.16186455866561e-05
-2.06461171046566e-05
-1.93023574000672e-05
-2.78368737970621e-05
-2.83128858259052e-05
-1.84314378034974e-05
-4.1270233068707e-05
-2.33128897509736e-05
-3.22167732212162e-05
4.99534678627768e-06
-4.15710201186e-05
-1.13085752200433e-05
-4.72634024268633e-05
-2.43136558437771e-05
-4.24269665502493e-05
2.94778287462988e-07
-3.29101346554267e-05
-7.20473133751688e-06
-3.53728898420486e-05
6.54503217499684e-06
-6.15926078749957e-05
-2.36968779549778e-05
-1.74032620805082e-05
-1.37461841223535e-05
-2.75728151732107e-05
-1.16960463217412e-05
-1.64800438516131e-05
-2.62770148336573e-05
-3.89545636720587e-05
-2.59300863752181e-05
-4.47194834314827e-05
-3.05243578545819e-05
-2.81702109906285e-05
-2.53670441309977e-05
1.12864907531274e-05
-5.6436689036457e-05
-3.09181812116752e-05
-5.6889573406999e-05
-2.38050373897155e-05
-3.85863442571278e-05
-5.1783965810919e-05
-5.42959241263339e-05
-6.01366398947289e-06
-6.0322857740055e-05
-3.33135612162289e-05
-2.82998850105762e-05
-4.08671874303232e-05
-8.48776234337545e-06
-4.0122562151535e-05
2.18582272602923e-06
-2.78232561404012e-05
-1.86413368889286e-05
-4.98739859660745e-05
-3.11107089158328e-05
-2.74556388290605e-05
-5.64402362347882e-06
-4.58803792271688e-05
-3.53780411982944e-05
-2.67131350113443e-05
-2.35418275264527e-05
-4.92543444404161e-05
-3.79380787407024e-05
-6.44024850959972e-05
6.09387494215871e-06
-3.39280330517571e-05
-5.83608972626125e-05
-4.01238936048758e-05
-5.15944649046367e-05
-6.28645727557408e-05
-3.54940298195605e-05
-8.09998430386088e-06
-5.15199951509533e-05
-2.33359200603705e-05
-2.48971503287591e-05
-4.9883148160343e-05
-3.68696905911856e-05
-2.3151712154296e-05
-5.4436375613669e-05
-5.80327018296271e-05
-2.54600235792323e-05
-1.18015548251792e-05
-3.17036031385268e-05
-2.29633381120827e-05
-2.56999555825519e-05
-3.39235728419349e-05
-4.45313297379776e-05
-5.7408581056991e-05
-5.35950436638679e-05
-3.65537280797777e-05
-2.72324821969789e-05
-6.05463288579403e-05
-6.11571997326494e-06
-6.66489554805235e-05
-9.39904457834121e-05
-2.78176231272703e-05
-2.73560132291053e-05
-5.45028108811385e-05
-2.58976321149643e-05
-3.57532207778422e-05
-4.01363703056145e-05
-8.98573548600284e-05
-2.47143384529311e-05
-4.37599762430607e-05
-5.90843174410488e-05
-2.08475950900638e-05
-3.69047909708424e-05
-7.62842765134775e-06
-2.05185176636533e-05
-3.56347054134527e-05
-4.20643731237662e-05
-7.35504661361317e-07
-1.05296160501206e-08
-3.44077556277592e-05
-2.80959215451311e-05
-3.71161392344166e-05
-6.93418999657339e-06
-2.09699801961479e-05
-3.76614271569943e-05
-3.35804810284873e-05
-6.26345287494042e-05
-4.7394989876646e-05
-3.50367721657227e-05
-3.36638505547824e-05
-6.47500255293107e-05
-4.02760357170902e-05
-2.52696707510044e-05
-3.45717447693537e-05
-6.59943454250435e-05
-5.67080020958782e-05
-1.63081960145401e-05
-1.44733035757928e-05
-4.01752187048056e-05
-5.0012105783171e-05
-5.05429794079578e-05
-5.73401815968132e-06
-3.81402095206635e-05
-3.22521645231131e-05
-3.99153079226525e-05
-1.45680131588265e-05
-6.92105517439814e-06
-5.91149301475739e-05
-1.34548587407865e-05
-2.1335563297868e-05
-2.61521543457672e-05
-4.97070482613627e-05
-3.55416101244049e-05
-4.47503395372426e-05
-4.71241003657147e-05
-4.18712957454595e-05
-1.94454854454451e-05
-7.57263823195172e-06
-7.73994371070238e-05
-3.52233611921607e-05
-6.00219049952495e-05
-5.5228634343765e-05
-2.78370987716438e-05
-3.54699602692549e-05
-2.33694861489995e-05
-5.12539867699306e-05
-5.15340363568223e-05
-4.97887495061246e-05
-5.29528656778248e-05
-4.05584067158879e-05
-4.13289488255051e-05
-4.06248472003023e-05
-3.39401074476318e-05
-4.01558762044885e-05
-3.02679720444941e-05
-5.00240012537934e-05
-3.34850072149072e-05
-3.65023090086052e-05
-6.93949100981084e-05
-3.36514732908212e-05
-1.60333179839243e-05
-4.08087709249274e-05
-1.8708361490023e-05
-6.01506289265161e-06
-5.62542009062871e-05
-9.00013940687589e-05
-5.85013249412199e-05
-1.61380111106831e-05
-3.24871903987664e-05
-3.02539201874953e-05
-4.65317229748797e-05
-3.20257075381097e-05
-6.20599837555212e-05
-3.06274327017507e-05
-2.40272931874209e-05
-1.14718092790496e-05
-3.4126390382596e-05
-4.06785643259028e-05
-2.65263313013878e-05
-6.48462162762538e-05
-2.82889975405393e-05
-4.12727210094859e-05
-3.72670550514003e-05
-2.19430148683757e-05
-2.3279821575929e-05
3.47876137341934e-06
-2.77610033164501e-05
-5.37094504897567e-05
-6.19320572669728e-05
-3.85657205488068e-05
-2.63056767720467e-05
-3.82263600458599e-05
-4.56278383332193e-05
-4.1092828506183e-05
-5.14867289332115e-05
-5.73735589523332e-05
-3.03938994814516e-05
-2.65550107700902e-05
-5.76195472180222e-05
-4.94475112553944e-05
4.07020718773491e-06
-3.11343034947093e-05
-5.32987017616114e-05
-1.2974906934202e-05
-6.30801671763832e-05
-6.67052435022088e-05
-3.30522113710132e-05
-3.89995436002642e-05
-2.68955659425288e-05
-5.67940786285598e-05
-4.51712140719283e-05
-5.0598800840657e-05
-2.15779350141141e-05
-2.99799535945604e-05
-4.50807385835248e-05
-3.38714532103495e-05
-1.27418199109516e-05
-6.34457075699179e-05
-2.65047369747066e-05
-3.94407317658358e-05
-4.58015159996639e-05
-4.24423048899916e-05
-3.7856847538295e-05
-3.52693893616859e-05
-2.626709985029e-06
-2.78385482466315e-05
-4.20656146549617e-05
-3.22440139369665e-05
5.23014755689551e-07
-3.21701078317511e-05
-2.49276032832155e-05
-1.491025072261e-05
-3.1254331710279e-05
-5.49439660992434e-05
-8.17303818543262e-06
2.512868792242e-06
-3.44823800456947e-05
-3.25456617721124e-05
-6.52084195995484e-05
-3.88627210764803e-05
-1.6999509217974e-05
-5.62254323783156e-05
-4.49801864509682e-05
-3.4584759443934e-05
-1.54756360045986e-05
-2.88186546391139e-05
-1.85561781246969e-05
-6.3959725297619e-05
-2.93111400866327e-05
-6.89579268918758e-05
-4.68487065446541e-05
-6.46468109035201e-05
-1.7606113674749e-05
-4.77431474843159e-05
-5.5764104209024e-05
-3.36787746195177e-05
-4.57859901736431e-05
-5.34229353853153e-05
-3.15713609781547e-05
-3.00337301691846e-05
-1.33247777705212e-05
-1.33834820678148e-05
-1.19528040919697e-05
-4.79608136678694e-05
-3.55201316971835e-05
-4.28614956941431e-05
-3.06997355410904e-05
-1.8742892852208e-05
-5.76498179367358e-05
-2.57324245212192e-05
-3.00500213560488e-05
-5.74015561560891e-05
-4.12187343142369e-05
-3.76097028417271e-05
-2.44776843604778e-05
-3.0990739149862e-05
-1.67726252322585e-05
-5.36480396973373e-05
-5.44791403060867e-05
-3.28731223107224e-05
-3.61631650871029e-05
-3.43939943392765e-05
-6.52961776876373e-05
-5.49412634437329e-05
-4.6957002152709e-05
-5.78296198087432e-05
-5.18560703005676e-05
-5.76698354200163e-05
-3.84790628728019e-05
-5.15416039771906e-05
-5.42268599682115e-05
-3.19741329689652e-05
-1.3150648374341e-05
-3.60073724352957e-06
-4.17419396392124e-05
-1.12073249610936e-05
-3.973308466059e-05
-4.18929837546578e-05
-3.62458426344941e-05
-4.5766373000832e-05
-2.90221674001802e-05
-1.61287056425883e-05
-1.08988491239578e-05
-2.92635121934077e-05
-3.29203042390863e-05
-2.63138608471912e-05
-3.63028560779211e-05
-4.71115663325991e-05
-2.68732648920208e-05
-4.79505831501379e-05
-4.05497991311473e-05
-2.75845260886634e-05
-3.92839847423626e-05
-2.99473490038273e-05
-3.53371323755678e-05
-3.134934618622e-05
-1.4303806284825e-05
-5.97230396473146e-06
-3.3355941216213e-05
-3.89225771071391e-05
-1.7355654546318e-06
-5.13705513084329e-05
-8.68866134151125e-06
-5.45097281627372e-05
-2.59774725455639e-05
-1.75151942888454e-05
-1.44696563711115e-05
-4.27182127939702e-05
-4.22341560608825e-05
-5.16434351594415e-05
-3.71036188501453e-05
-1.77191709665307e-05
-3.40082344095387e-05
-5.57013792773739e-05
-2.32670411670404e-05
-4.99575554486938e-05
-4.14975014668199e-05
-3.63545831678298e-05
-4.8933759831295e-05
-5.03650910927739e-05
-3.45913341415603e-05
-5.50110366627898e-05
-3.5169314691703e-05
-6.06120529665475e-05
-3.80172182711839e-05
-1.26728636232038e-05
-5.48062998419794e-05
-6.98833474536958e-06
-5.00394928747089e-05
-3.36158664984272e-05
-2.92644293310994e-05
-5.89040975795432e-05
-6.95227082314393e-06
-1.27500753548102e-05
-2.93002139360423e-05
-3.54162080483304e-05
-3.41827540713311e-05
-4.41625274273247e-05
-4.36839623685308e-05
-2.99156125679273e-05
-2.53468040371859e-05
-6.01004517655126e-05
-1.08117410327e-05
-4.08252553853637e-05
-3.11447320378621e-05
-3.46862338473498e-05
-2.08730342040772e-05
-2.18941143841749e-05
-3.8196915183582e-05
-4.52217051697589e-05
-6.46727011796634e-05
-2.45146619197722e-05
-4.99777250834807e-05
-2.01984386340357e-05
-2.38179041472979e-05
-4.51227412262729e-05
-1.84356853990235e-05
-3.95190930842132e-05
-4.95872854484341e-05
-1.47425438662673e-05
-1.90536580214209e-05
-4.4973900684245e-05
-3.51461143308554e-05
-4.4275494333624e-05
-5.67824636905217e-05
-6.33270898040195e-05
-3.13156034215228e-05
-2.42788644332163e-05
-3.64873845039616e-05
-2.52562177167888e-05
-1.65404517789115e-05
-4.33550054231466e-05
-4.33780250480723e-05
-6.48362003055796e-05
-3.30409567809586e-05
-2.53404593813142e-05
-4.02254890908327e-05
-1.80340075855253e-05
-6.97697498938993e-05
-2.34174166646205e-05
-3.74160138091724e-05
3.45207728722123e-07
-3.87885025680971e-05
-4.20698219442153e-05
-4.80255876829374e-05
-5.57169128694123e-05
-2.35093353218905e-05
-4.6081754472216e-05
-1.40791439024781e-05
-3.36897928965722e-05
-4.41981851410273e-05
-5.78205601199764e-05
-6.16050750139724e-05
-4.28868495019875e-05
-2.9110965616666e-05
-4.80591827242347e-05
-2.22241888831759e-05
-4.55996094008861e-05
-3.95028722990151e-05
-2.02620699070562e-06
-2.66304525177286e-05
-2.64703267938107e-05
-1.31336914877989e-05
-3.5946125396667e-05
-2.82318564526649e-05
-2.37471095053304e-05
-8.19411151997806e-05
-2.57298568273833e-06
-2.9824434914374e-05
-3.78219172347124e-05
-2.09387613845133e-05
-6.55501943836907e-05
-4.47309133400225e-05
-3.86745753379239e-05
-2.24599668607999e-05
-6.2855000695535e-05
-4.67403996067386e-05
-5.68016263145948e-05
-2.31809876359547e-06
-2.64221681995463e-05
6.65985356364433e-06
-3.76523111081938e-05
-1.94379663111805e-05
-2.87251859057706e-05
-3.87767651467871e-05
-4.01653892038636e-05
-6.16980012154693e-05
-3.02281464270162e-05
-3.09143284387766e-05
-4.13679411782174e-05
-5.8518151788725e-05
-3.02947252254306e-05
-2.56079451347971e-05
-2.87529214133558e-05
-3.74352694208746e-05
-3.95226350621491e-05
-3.44331505258164e-05
-4.63576724147057e-05
-2.5660460443823e-05
-3.10876674147204e-05
-3.80241730117483e-05
-6.04483292232354e-05
-2.49754995264835e-05
-1.61779174279135e-05
-4.12261237786309e-05
-2.63129951054695e-05
-1.07657190220515e-05
-3.76902676455062e-05
-3.65836965966401e-05
-4.5588411572571e-05
-3.31606770995871e-05
-1.70444792520062e-05
-1.31740967739491e-05
-5.13451994837582e-05
-1.25825629175969e-05
-3.04064665790549e-05
-2.07956059252611e-05
-3.63824931154752e-05
-7.07039916790827e-05
-3.37783086559875e-05
-2.70985625127806e-05
-5.36701044226368e-05
-3.69741090676182e-05
-3.29113006148545e-05
-4.26259162744566e-05
-1.3918249062132e-05
-3.92437912662913e-06
-6.42189576629624e-05
-5.71848218768433e-06
-5.67746035518149e-05
-5.99911170021912e-05
-3.33077073629978e-06
-2.49732616469275e-05
-3.77056256929625e-05
-4.03963701625558e-05
-3.9124046281451e-05
-5.45782793567755e-05
-1.89283800766152e-05
-5.19616147086148e-05
-4.7538772668347e-07
-3.41743932577623e-05
6.86633562375897e-06
-5.9638522737454e-05
-4.26382676275017e-05
-6.27827472583253e-05
-4.6521788891795e-05
-2.59143462821768e-05
-2.01813151816307e-05
-7.14652758414303e-05
-3.18971850513234e-05
-1.16016210515415e-06
-4.61443775431556e-05
-3.84256225839078e-05
-3.84187508335504e-05
-4.06081627706225e-05
-1.55327421154254e-05
-3.0272594501936e-05
-2.48608429026982e-05
-9.17024131363649e-06
-5.91107475159748e-05
-2.29708423037704e-05
-6.07490979308185e-05
-2.03403577313615e-05
-3.73828556851019e-06
-2.20041275339437e-05
-3.81679289492139e-05
-6.90533052463554e-05
-3.37554739451651e-05
-4.1945280233537e-05
-3.18803184693818e-05
-4.56338863992641e-05
-2.48780239404353e-05
-5.1933824626048e-05
-1.27440997726035e-05
-8.47711140574731e-05
-6.54360634478969e-05
-4.78017484533529e-05
-2.62230145213618e-05
-2.39825779447687e-05
-2.23166974624242e-05
-2.28251164026415e-05
-1.50649525942684e-05
-4.77357012829086e-05
-2.89916102227536e-05
-2.87279173366534e-05
-3.47648293137325e-05
-3.90733773833638e-05
-4.69470771298581e-05
-5.44269116473037e-05
-4.86563148870747e-05
-2.47075988262842e-05
-2.54261549241972e-05
-3.08215618557475e-05
-8.33894617392461e-06
-1.12630615158599e-05
-3.8270163479347e-05
-2.0359422465498e-05
-1.75922429720525e-05
-1.55763256973936e-05
-4.53425810776912e-05
-2.6724679956948e-05
-2.72415856205279e-05
-1.53626544929512e-05
-2.7364364855993e-05
-4.75549482087629e-05
-5.89098568384922e-05
-9.06741361443657e-06
-3.93208146727452e-05
-2.48191542919044e-05
-5.57844067183477e-05
-1.92493855060932e-05
-2.25863373925125e-05
-1.46118084250936e-05
-3.3252479948089e-05
-3.19964063027225e-05
-2.7161889335966e-05
-3.47449794645403e-05
-2.81298714609006e-05
-3.75731559685124e-05
-2.49147612723421e-05
-1.23060402212084e-05
-1.59052019247288e-05
-4.93502617588206e-05
-2.50159581401801e-05
-6.95922174200874e-05
-3.3308705349595e-05
-3.77215657124656e-05
-1.84684169026232e-05
-1.66636357611294e-05
-5.06016576525932e-05
-4.85148289389098e-05
-7.90511805356818e-06
-2.61853391153563e-05
-4.11546996777683e-05
-2.38407868789247e-05
-3.36850132622392e-05
-2.02444433594211e-05
-4.65853471883631e-05
-1.99754770237434e-05
-6.32414745429404e-05
-2.66345124666286e-05
-1.52687172502371e-05
-5.0952190577072e-05
-2.87605134234673e-05
-4.41066704807458e-05
-4.43127339582923e-05
-2.16184957355495e-05
-3.65158060296401e-05
-3.82251158034134e-05
-4.44841196971718e-05
-2.30114794427671e-05
-2.81300440956001e-05
-3.87103536524232e-05
-4.53522660504559e-05
-3.70844904380709e-05
-1.68734137884697e-05
-3.38064652326266e-05
-2.31303579216391e-05
-2.89670885056179e-05
-5.46004120948253e-05
-4.7893964882692e-05
-4.08666737727091e-05
-4.10629578398819e-05
-4.40986004456495e-05
-1.34233597880792e-05
-1.92946647681917e-05
-2.33764225467873e-05
-4.39551853929558e-05
-4.43543457442382e-05
-1.62330100696397e-05
-3.47923193546042e-05
-5.09223357195557e-05
-2.18607454016712e-05
-6.62253549972694e-06
-4.04328568174307e-05
-5.93854943858858e-05
-3.74347964580172e-05
-5.01218388718075e-05
-3.01576790350699e-05
-4.52350079107411e-05
-2.11416303410066e-05
-4.2074327134604e-05
-4.17335463175506e-05
-5.68800438853895e-05
-2.22311179103722e-05
-5.02014708197779e-05
-5.9379516329755e-05
-6.819943979779e-05
-3.08839480115144e-05
-5.28741200066314e-05
-1.33506214759487e-05
-3.76697832135081e-05
-3.06966379616851e-05
-3.01746081423062e-05
-3.84562399894625e-05
-1.97463346482332e-05
-4.0015042447388e-05
-3.99019896550848e-05
-4.86411012330035e-05
-4.05987349150648e-05
-3.92011739648448e-05
-8.35637496535343e-06
-4.80771719156753e-05
-4.88989698225538e-05
-3.82745340080975e-05
-4.99288199486088e-05
-1.45529322949671e-05
-2.4151802912195e-05
-2.67996132297874e-05
-1.3032559243097e-05
-3.16265069033832e-05
-3.04255321667571e-05
-2.05703079428493e-05
-8.96024689950768e-06
-1.20664308561591e-05
-4.81186192560306e-05
-5.79249593079564e-06
-3.95943152595682e-05
4.82653817275764e-08
-6.15778944585496e-06
-3.45427143333644e-05
-5.01762739527689e-05
-4.79030370905556e-05
-2.22849826252481e-05
-2.76929331948626e-05
-4.86549679876839e-05
-4.91085608711422e-05
-1.67915463639981e-05
-5.11644770564789e-05
-4.06503692312892e-05
-1.84414775928462e-05
-4.08494447586378e-05
-1.60347811775875e-05
-2.64531039004198e-05
-3.51963280101421e-05
-4.3491224305244e-05
-5.0476087693434e-05
-1.06064536858268e-05
-6.40495354891631e-05
-1.93886949777803e-05
-1.85866151549007e-05
1.47747399063704e-05
-1.86122178556778e-05
-2.01347427190965e-05
-4.44342696321327e-05
-4.641737257435e-05
-1.40531461436651e-05
-1.83932261345861e-05
3.13973196138869e-06
-3.92819130674957e-05
-4.515065921689e-05
-2.69315107315015e-05
-4.67537170263188e-05
-3.68650035094503e-05
-1.70787899685035e-05
-4.79210158983043e-05
-2.08130591267581e-05
-4.03845448992432e-05
-4.37211289481454e-06
-6.00972196081012e-05
-5.1426490230833e-05
-3.41923155620225e-05
-3.45331140659012e-05
-5.97344756567958e-05
-3.67026413928829e-05
-3.13889677361214e-05
-4.77860619323382e-05
-2.50388728210793e-05
-1.3189768633441e-05
-2.0841799781526e-05
-2.65042480096069e-05
-5.46899756642948e-05
-6.67423555342363e-05
-4.00793687219623e-05
-1.82456783347515e-05
-4.23958411933284e-05
-1.54607129929804e-05
-7.35388849182529e-05
9.89311759296446e-06
-3.33884723697095e-05
-3.57033874045298e-05
-1.9671938557591e-05
-7.53094782222221e-05
-3.75879558219499e-05
-1.18844082182395e-05
-3.33659628587296e-05
-5.49245997591221e-05
-4.32156289846575e-05
-8.22658903436122e-05
-5.23195402398369e-05
-3.13611340641652e-05
-3.22359324614201e-05
-4.90000374557045e-05
-2.32829160552702e-05
-4.1367711139617e-05
-7.31469928311696e-05
-5.71436578539499e-05
-5.03415446830704e-05
-4.75625550716621e-05
-2.45879654043525e-05
-1.00944711465927e-05
-2.3387330704865e-05
-4.39815928727688e-05
-3.24716282706207e-05
-3.40434499601031e-05
-3.24860562868033e-05
-1.52087334011506e-05
-1.21718806604168e-05
-5.24733666735419e-05
-4.82040616811781e-05
-4.46821958250651e-05
-1.42982399638474e-05
-3.80092308065155e-05
