# Supplementary material for: Research on computational propagation and identification of mine microseismic signals based on deep learning
Source: PLoS One. 2025 Oct 22;20(10):e0334641. doi: 10.1371/journal.pone.0334641 (PMC12543183; doi:10.1371/journal.pone.0334641)
Supplement: S8 Data — (ZIP) [file pone.0334641.s008.zip › 000100900002749.xlsx_0.txt_24.txt.txt]

-3.99024721682969e-05
-4.57337254507315e-05
-2.47073435968391e-05
-3.09151896763379e-05
-6.34620562526818e-05
-1.1714127521351e-05
-2.60941187559984e-05
-4.10778808473401e-05
-6.66774922865624e-05
-1.70626503055511e-05
-3.71862831267966e-05
-3.20825403675639e-05
1.22170730390157e-05
-7.55601337084203e-05
-1.29125358184147e-05
-6.83400116295271e-05
2.71612986314075e-06
-3.52299617167628e-05
-2.36478476439088e-05
-3.36513751273061e-05
-3.60339147929839e-05
-4.95667915585573e-05
-1.18211575176538e-06
-3.18626668354288e-05
-5.61471959130609e-05
-2.4669942081203e-05
-2.20519213864475e-05
-5.56849491946343e-07
-3.06117590009281e-05
-2.50428080920858e-05
-3.68318676421761e-05
-2.09068517439283e-05
-5.65137728065412e-05
-7.71385374277711e-06
-7.14596073188655e-05
-4.31198166883316e-05
-2.26106542983716e-05
-3.96134350996791e-05
-5.16653650434984e-05
-2.07446722048542e-05
-1.87706349841117e-05
-3.01862326053273e-05
-3.66292020607872e-05
-3.12415206734859e-05
-3.37780925998469e-05
-3.75402029239066e-05
-4.90968322057987e-05
-1.53586225996261e-05
-7.23692071417073e-05
-1.8649613580634e-06
-3.66029417319089e-05
-2.22161279788775e-05
-2.03633969195098e-05
-5.76614917895143e-05
-3.03954768160918e-05
-4.34807609171015e-05
-4.48603808371396e-05
-4.4899528512437e-05
-1.72950135656966e-05
-1.71774158829437e-05
-1.05247904644231e-05
-3.68654274956662e-05
-4.21679430780738e-05
2.36642028196542e-05
-2.16580248208321e-05
-4.45697261840407e-05
-2.67109229170862e-05
-1.95135725861875e-05
-4.51913591280067e-05
-5.31513666220796e-05
-3.07350406711172e-05
-5.07705287866753e-05
-4.6985044329358e-05
-3.60421885096998e-05
-8.05262621682212e-05
-4.49982298381847e-05
-4.51885579671832e-05
-3.99480737137223e-05
-4.10797898382327e-05
-6.30653908662135e-05
-4.72589345221318e-05
-4.18233934635062e-05
-5.03324554485174e-05
-1.22512772261551e-07
-3.70898899848765e-05
-4.20741253847908e-05
-8.85687130256115e-05
-5.65914713968524e-05
-2.26824210641714e-05
-2.18147712050235e-05
-4.27043892986509e-05
-3.49473849860038e-05
-8.17304653473433e-05
-3.17918377629049e-05
-1.54940934097099e-05
-1.92193706171486e-05
-3.95920341796608e-05
-3.0384822742082e-05
-2.82188992814807e-05
-3.18830210366331e-05
-4.61307904611736e-05
-4.71958319894031e-05
-8.24447519406191e-06
-5.84347400964038e-05
-3.6967634526918e-05
-2.22758069749733e-05
-4.31880657695147e-05
-5.11035328924278e-05
-4.17277644224329e-05
-5.82238844375595e-06
-4.00484111499164e-05
-2.86888739885255e-05
-1.76612206973595e-05
-5.01049556631963e-05
-3.02414715724255e-05
-3.17149573722345e-05
-1.18370031564878e-05
-4.00286448531577e-05
-1.24532650832472e-05
-2.11077173578006e-05
-4.47619022309359e-05
-2.60248334694606e-06
-2.10727282001074e-05
-2.53658758251484e-05
-3.98189784608116e-05
-5.03956600888897e-05
-5.58071191420971e-05
-4.74179462850025e-05
-5.72863296966537e-05
-2.96866526879904e-05
-4.95887463017021e-05
-2.65414097148764e-06
-5.35705735183177e-05
-4.36172972860455e-05
-4.43511404388296e-05
-7.99183715031932e-05
-4.11429174085194e-05
-5.76229681187203e-05
-2.25216904456354e-05
-3.60977283725572e-05
-1.15279762427885e-05
-1.30029185190472e-05
-4.67109445138215e-05
-1.47894503355992e-05
-2.24516528930033e-05
-6.3999603006147e-05
-4.57301146200083e-05
-2.56707022589281e-05
-3.00489076597709e-05
-2.52654252321705e-05
-8.63145904172675e-06
-5.07102393572248e-05
-5.99337453238448e-05
-5.76528190850553e-05
-1.64972493991206e-05
-1.13462103978203e-05
-9.62781170910491e-07
-1.09778635933136e-05
-8.12308754497931e-06
-4.99432331064596e-05
-2.03723517934478e-05
-6.64901982854411e-05
-2.99865603248258e-05
-2.85698457287257e-05
-4.95058370082631e-05
-7.30060764518871e-06
-5.95146204880602e-05
-4.25992287957035e-06
-1.8949620849232e-05
-6.91414451259092e-05
-2.96633768171871e-05
-2.3077433799667e-05
-3.55800436033859e-05
-1.49301560788581e-05
-6.01941758556596e-05
-4.67533556038095e-05
-3.11329380051296e-05
-1.56945199214802e-05
-2.95937389459993e-05
-2.51654666544888e-05
-3.43645688869598e-05
-2.11833269202455e-05
6.82743035336143e-06
-2.12635440736479e-05
-4.36516963940407e-05
-5.2703825818457e-05
-2.57903026031199e-05
-4.54633164081756e-05
-3.0554444264337e-05
-2.62410303883029e-05
-3.34056856448777e-05
-2.96606193711641e-05
-4.42756199829105e-05
-2.81970611657968e-05
-1.48465980322303e-05
-1.83677709227323e-05
-1.14810605050804e-05
-6.53471511596811e-06
-3.97269882521388e-05
-6.46637949991662e-05
-3.7822577702726e-05
-8.13139831689405e-05
-1.91418645345607e-05
-2.71946559316233e-05
-1.25971650397307e-05
-6.97693293827939e-05
-8.21628847716049e-06
-2.10672519096537e-09
-7.08954299768396e-06
-4.22264401580036e-06
-3.89587335161337e-05
-2.67410630472225e-05
-3.38372296161737e-05
-4.05553069399397e-05
-2.28682326048405e-05
-2.50506584372286e-05
-4.91102289067487e-05
-5.93857584752666e-05
-4.8130521419795e-05
1.32649816812364e-07
-5.08678020599802e-05
-3.11202672271117e-05
-7.38851457448787e-06
-5.71778313561776e-05
-3.16795694803577e-05
-5.40343797895591e-05
-7.36320994282766e-05
-8.8300206464019e-05
1.78448819948016e-05
-4.48090072360334e-05
-3.43159794325101e-05
-4.46606390719747e-05
-9.01809384380186e-06
-6.68317653934461e-06
-3.83934246418128e-05
-4.19534714092741e-05
-2.6732562299016e-05
-4.09396670726564e-05
-6.81099030758577e-05
-2.80790184442366e-05
-3.55421400935769e-05
-3.23530263563045e-05
-2.33100933639333e-05
-5.33927256111288e-05
-3.52593200304074e-05
-5.06021407512451e-05
-5.49455617685426e-05
-2.93533761173287e-05
-1.64911914098638e-05
-1.43093396763207e-05
-6.1136799253608e-05
-3.72810497896203e-05
-5.1056432204947e-05
-4.20136409377346e-05
-5.0729664125404e-05
-1.98086733256037e-05
-3.27601397688973e-05
-3.92059662045529e-05
-3.88855861227398e-05
-5.2756348063825e-05
-5.41787446834653e-05
-5.11832881040076e-05
-1.39927583683339e-05
-6.05204477955976e-05
-5.19622981745765e-05
-3.79176183225169e-05
3.30484369357585e-06
-4.21317298376868e-05
-5.07549584951234e-05
-1.63511813390419e-05
-3.34475511527167e-05
-5.04195763112494e-05
-5.03368509878044e-05
-6.12026252672109e-05
1.22969522971599e-05
-1.23466881281438e-05
-1.84588189072656e-06
-5.8654321169558e-05
-5.17667520716842e-05
-6.20423395296741e-05
-3.33705237850717e-05
-5.2443184009856e-05
-3.70748515544231e-05
-3.90232271496076e-05
-3.67187079334194e-05
-4.8892821539195e-05
-6.17200046135754e-05
-3.43787504457281e-05
-2.83163201249811e-05
-2.00847642592251e-05
-4.20445116462984e-05
-3.02249704907051e-05
-2.02467518757213e-06
-5.24958838455104e-05
-4.13120160227932e-05
-2.97512289405874e-05
-1.53323584881167e-07
-3.1045777097224e-05
-7.44810993018327e-05
-3.6602638320482e-05
-6.28931355798256e-05
-3.99542281017674e-05
-3.13545125781007e-05
-3.40880570325944e-05
-3.93023914617595e-05
-8.25562849662321e-05
-1.60543989873004e-05
-2.47490661635358e-05
-5.75918689167958e-06
-3.33415643406219e-05
-4.34768067938e-05
-2.55492441023402e-05
-6.14671095936417e-05
-3.27856733835198e-05
-5.55092310109246e-05
-2.77266768964987e-05
-3.16737745135748e-05
-5.4428119614407e-05
-1.07797284222004e-05
-2.51722470025885e-05
-4.05365189607694e-05
-5.33713055505872e-05
-2.84190875616771e-05
-2.28893859421614e-05
-4.7976450126115e-05
-3.07574659476245e-05
-3.26503565596348e-05
-1.16292992129495e-05
-3.60024924754618e-05
-5.2298549155694e-05
-1.21521338540051e-05
-3.40911903854066e-05
-3.9514679693053e-05
-3.7734470408542e-05
-1.71178514884515e-05
-4.25217099439332e-05
-1.71797449463653e-05
-5.13296613357216e-05
-5.72828955010492e-06
-5.86704854371466e-05
-5.09821295803898e-05
-4.08704833181231e-05
-5.74667358626296e-05
-2.03402559275284e-05
-2.46082136032645e-05
-3.18466139373158e-05
-3.60895805221014e-05
-4.23098869715935e-05
-3.55763847961494e-05
-3.39555427083759e-05
-7.83140066640409e-05
-4.85681666681038e-05
-2.82259333756019e-05
-4.53939905513681e-05
-2.45306431297449e-05
-4.1059946863048e-05
-3.05902044976753e-05
-6.31229508973629e-05
-1.63690785216921e-05
-3.80966569513583e-05
-1.47897582827561e-05
-4.04437700433801e-05
-4.36134371858044e-05
-4.51059956144623e-05
-4.00565292244687e-05
1.42288446155105e-05
-5.58866413172448e-05
-1.88879348291841e-05
-7.92424705422198e-06
-6.53802014039846e-05
-1.30007079403276e-05
-2.01369336108913e-06
-2.18601477823598e-05
-5.91583405225777e-05
-2.26805584349432e-05
8.92388123277326e-06
-4.63922668677946e-05
-2.06999173873085e-05
-1.27722453860351e-06
-1.52361085212219e-06
1.25525213321068e-05
-7.67062339869439e-05
-4.4172381656612e-05
-5.37544839870321e-05
-2.74380196827631e-05
-1.97554488157376e-05
-3.08292448078518e-05
-9.4958326802278e-06
-2.86462874062422e-05
-6.09848857079074e-05
-2.49316394857572e-05
-8.18617744140527e-06
-3.73664953933921e-06
4.78278068515734e-07
-4.05815434563939e-05
-5.34678116738946e-05
-1.2711556326148e-05
-2.19257786980047e-05
-8.29126180386349e-06
-2.66779888471409e-05
-5.28318327799943e-05
-3.1706091444013e-05
-1.12251057899407e-05
-2.2815472772291e-05
-4.44440702055373e-05
-1.5768361347223e-05
-6.47823036855502e-05
-4.29605825238874e-05
-5.36114498583394e-05
-8.35633856267037e-06
-3.72274502599037e-05
-1.99335345319972e-05
-4.01496321266171e-05
-2.56559334839489e-05
-5.71547290378564e-05
-5.20238822151286e-05
-3.83468622877657e-05
-3.8624198357139e-05
-1.03786963523004e-05
-4.70810901214658e-05
-5.71213727595283e-05
-2.2576388220254e-05
-3.58065504034445e-05
-3.75530959609688e-05
-4.17622279987146e-05
-4.85039395331951e-05
-7.27338017652301e-05
-4.01887804232765e-05
-5.16973752855518e-05
-5.79205431786818e-05
-3.66831718869911e-05
-4.08858290666709e-05
-1.81247660296053e-05
-1.76735890730816e-05
-5.52809457268663e-05
-4.11475612895722e-05
-1.99407637545647e-05
-4.09238838228654e-05
-1.4654961582349e-05
-3.13398893698563e-05
5.90233691872278e-06
-1.64192248330276e-05
-8.02613580028866e-05
-4.28621226963511e-05
-5.58288107237923e-05
-4.61787616512349e-05
-2.06752412004998e-05
-3.86600726464206e-05
1.43205351561549e-05
-6.3372146743909e-05
-2.82487343759486e-05
-2.20345190174249e-05
-2.70895863749e-05
-3.30858997482879e-05
-1.57203782219716e-05
-2.4351416147165e-05
-2.33829514376805e-05
-2.59176307846659e-05
-4.75081070467223e-05
-2.61656315072175e-05
-5.525774874657e-05
-7.8886056787814e-05
-7.42738078925535e-05
-1.36569262929065e-05
-3.98850146996194e-05
-5.19439059706822e-05
6.0116008583649e-07
-1.83057755583285e-05
-3.31686647436029e-05
-1.67292717443711e-05
-8.86228544104835e-06
-3.3590296180522e-05
-1.40776424226209e-05
-2.0028884659997e-05
-5.88646572618833e-05
-3.72870118771283e-05
-3.19386914163112e-05
-3.12117474111131e-05
-1.06183020326661e-05
-3.77551812284855e-05
-6.11472808818554e-05
-4.25457435341028e-05
-3.3068078190458e-05
-3.75825913145937e-05
-1.44300783921192e-05
-2.31988313213749e-05
-2.1088131674083e-06
-4.16971304037609e-05
-5.71523485498104e-05
-2.3814133542903e-05
-2.73615166486522e-05
-2.07424727827845e-05
-5.32840179054235e-05
-1.66219048802406e-05
-2.24239660096373e-05
-5.40456749739399e-05
-2.59229024851762e-05
-5.15999093428465e-05
-2.20350508375963e-05
-5.19310654960468e-05
-2.43915062168852e-05
-3.55142414691648e-05
-3.81065901718384e-05
-5.79951217962069e-05
-2.37874788562197e-05
-4.18021103670761e-05
-1.32329349247413e-05
-2.44740824825128e-05
-1.5325726817518e-05
1.21528640345595e-05
-4.55037875335385e-05
-4.71404597642055e-05
-1.31036080579297e-06
-4.67809326958157e-05
-2.57126947165242e-05
-2.74595933821771e-05
-1.79072599452249e-05
-4.45174296125982e-06
-4.27863886505216e-05
-1.08416678086296e-05
-5.67961768237376e-05
-5.4424544827892e-05
-9.05707472977517e-06
-2.17056335802804e-05
-7.0073135504483e-05
-5.62404176114776e-06
-3.04419479877984e-05
-2.86624933952378e-05
-5.40672816907116e-05
-6.07394400207368e-05
-2.67527198467073e-05
-5.61566054363685e-05
-3.74222784763004e-05
-9.8615442441839e-05
-1.6565839379097e-05
-3.25601241145956e-05
-3.72352529683161e-05
-5.41981492391394e-05
-4.0917179562483e-05
-1.72117334032758e-05
-3.55664461464014e-05
-7.19132645318329e-05
-5.97128831924715e-05
-4.88770245632591e-06
-3.64111693311428e-05
-3.00209689744664e-05
-5.25338837679398e-05
-3.62605208532048e-05
-8.83782199559704e-06
-3.25039025514202e-05
1.13907035790701e-05
-2.95882110889141e-05
-1.40690672401155e-05
-5.45407283669972e-05
-5.90031028636132e-05
-2.88445543093237e-05
-6.98567112114422e-05
-4.10802946169518e-05
-5.46946448780417e-05
-5.52770870505091e-06
-5.24783752260479e-05
-3.99226237053557e-05
-4.10368717032911e-05
-6.89012310196596e-05
-1.26358518398018e-05
-3.80460780094054e-05
-1.99413242198493e-05
-5.69759280649567e-05
9.59182442164517e-06
-2.25082979961499e-05
-3.46252035364891e-05
-1.54998454516403e-05
-4.53021432703308e-05
3.68793353253228e-06
-2.13051425174756e-05
-2.87000187197022e-06
-2.98483276176953e-05
-3.77988899923018e-05
-3.8499033327777e-05
1.91910894458678e-06
-3.75663357523401e-05
-2.08686122806327e-05
-6.81264519307672e-06
-3.35803781090823e-05
-1.77284544431764e-05
-5.82529400742193e-05
-3.99997058845092e-05
-2.12474561791841e-05
-4.71897357013495e-05
-3.28120058168418e-05
-1.86298764011756e-05
6.97331853549822e-06
-2.73440115291908e-05
-3.73752394511849e-05
-3.29458312887007e-06
-4.760255605641e-05
-4.1732256621104e-05
-3.75185963153655e-05
-3.07541083409434e-05
-6.08634468844111e-05
-5.32673170423701e-05
-2.02627583044231e-05
-4.2778500207643e-05
-6.29105951139575e-08
-3.646108282282e-05
-5.49225774795256e-05
-1.74214094506669e-05
-1.97062141047334e-05
-4.36295404198092e-05
-4.43436298059126e-05
-1.34485314558947e-05
-4.53350826165203e-05
-1.30456314338928e-05
-3.46187859280049e-05
-3.4630952654098e-05
-4.30363535744025e-05
-2.32115478492283e-05
-1.8937023857871e-05
-8.1318804824324e-05
-6.53438141850603e-06
-1.35357012683941e-05
-5.40340419823673e-05
-4.06841904086514e-05
-3.21715603527302e-05
-5.17828915151386e-05
1.08488774668934e-06
-4.33358847009088e-05
-5.09125620897922e-05
-3.08222972824387e-05
-4.09159542391575e-05
-4.06396001921498e-05
-4.134820826846e-05
-2.94578233133377e-05
-1.58651207671584e-05
-3.3106295260142e-05
-3.07525950493104e-05
-3.63927157057011e-05
-5.18699162328927e-05
-1.43435130243296e-05
-5.67852947480823e-06
-4.62745546440052e-05
-3.77710366342703e-05
-3.94789798269194e-05
-2.31094881816537e-05
-1.88725007803701e-05
-2.2797324921218e-05
-6.97042505890668e-06
-3.31465320410633e-05
-4.34066464175762e-05
-3.85056138537782e-05
-6.9087243214261e-07
-2.74854076859053e-05
-7.10912973834529e-05
-4.51579087053073e-06
-5.94054003426588e-05
-6.6988210423625e-07
-3.72442546495892e-05
-5.04901196859251e-05
-4.31076017348124e-06
-3.85720399765899e-05
-4.94970587194727e-05
-3.59255229551942e-05
-1.3277390789586e-06
-4.25805141057549e-05
-3.69179994105374e-05
1.04938785866567e-05
-3.30558341701804e-05
-3.38983357519621e-05
-4.58019810503364e-05
-4.74422431241056e-05
-5.30459924297392e-05
-2.6079857655469e-05
-1.93645216655175e-05
-2.65504348846192e-05
-4.63964246526609e-05
-1.82932955326318e-05
-3.15211198922275e-05
-2.42733932090501e-05
-4.58648162081338e-05
-2.32793130982418e-05
-2.01612415305077e-05
-3.88708241232995e-05
-4.88024903702074e-05
-4.48216059014119e-05
-4.02190626230158e-05
-3.35603620166916e-05
-2.84295585910278e-05
-2.77712057288711e-05
-1.33186936841965e-05
-6.36193559769107e-05
-5.38169464853461e-05
-2.46529006245503e-05
-1.8989527178514e-05
-2.89866470739271e-05
-1.52858480227109e-05
-3.52774859613807e-05
-2.18641925094705e-05
-1.74881172640176e-05
-3.38245938618123e-05
-4.49696247303718e-05
-3.33944928790584e-05
-1.26952350681971e-05
-1.50987922237345e-05
-2.84717809229483e-05
-2.86684942348943e-05
-4.48756872729922e-05
-6.09837954491464e-06
-4.75901836677518e-05
-3.21472401666855e-05
-6.61379161407961e-05
-4.91741830351803e-05
-3.69565794507632e-06
-5.57361186454196e-05
-3.60486541008961e-05
-2.63155583684647e-05
-1.45880281050618e-05
-6.37896015803576e-05
-3.14280970441214e-05
-3.91179691590045e-05
-4.67433046530856e-05
-5.40369699301237e-05
-5.12437328258656e-05
-2.21127284528789e-05
-6.77273138562988e-05
-2.56028556257191e-05
-4.54468608886217e-05
-4.15865050713969e-05
-2.58908625749772e-05
-1.69115403374087e-05
-3.67604438658769e-05
-3.95776973336852e-05
-4.72705916791987e-05
-5.39188940990514e-05
-4.16066761846618e-05
-2.7932488629994e-05
-5.65704772127805e-05
-8.95031265669585e-06
-4.65875510352671e-05
-5.06574866239038e-05
-3.09324262274036e-05
-6.66648075362048e-06
-6.61164627844304e-05
-1.28292556964474e-05
7.67727525985291e-06
-5.22952856278857e-05
-1.34641941478244e-05
-3.87871856167961e-05
5.65589852309467e-06
-5.77103645706929e-05
-2.42873307611699e-05
-3.88940848675893e-05
-9.13477854733677e-05
-3.21718752508258e-05
-2.27195589053626e-05
-3.62745815525313e-05
-7.09791144942742e-05
-4.77118633200591e-05
-3.5362431608583e-05
-3.59342314851586e-05
-9.80672997571904e-07
-3.58737191549959e-05
-1.25274001053476e-05
-1.95946176514122e-05
-1.60380554173493e-06
-3.65845236644467e-05
-3.47598625699195e-05
-4.68692897719942e-05
-4.72517393901859e-05
-3.584426834547e-05
2.6151389044943e-06
-3.20288936811825e-05
-2.24886473011811e-05
-5.17687926966519e-05
-3.27074578186752e-05
-3.36009778701226e-05
-5.37657636899317e-05
-1.84870496091528e-05
-4.84216338768402e-05
-6.23524003871835e-05
-2.58753581651663e-05
-2.09857788520908e-05
-4.42641047907927e-05
-1.17727413699851e-05
-3.9720385893869e-05
-7.4182574278021e-05
-5.01690505606757e-05
1.54443853026104e-05
-1.28549298359412e-05
-2.46201973660001e-05
-1.69303273785865e-05
-3.51206578429477e-05
-2.88334957574842e-05
-2.97132873963451e-05
-4.1521796988985e-05
-3.38919149307541e-05
-3.34953888946951e-05
-3.479844375896e-05
-8.58621641322956e-05
-2.25034075081583e-05
-4.48158744516361e-05
-3.6987321739093e-05
-3.69509206729829e-05
-4.89621377191669e-05
-5.23287799761755e-05
1.39687799717083e-07
-4.02718496623824e-05
-2.90255261095589e-05
-2.97653213976186e-05
-4.36614405765026e-05
-6.9569635085249e-06
-2.56467389119249e-05
-7.00987807677125e-05
-3.26364985961263e-05
-3.16595671404595e-05
6.8463035235028e-06
-3.50834980423316e-05
-1.67992516080435e-05
-3.45615355605755e-06
-1.26400945001924e-05
-1.55400301079549e-05
-2.71606185583543e-05
-4.34450027919527e-05
-2.3828535139471e-05
-8.78730732139346e-06
-2.5978831715379e-05
-6.14623880486412e-05
-2.0429746334046e-05
-3.55506357256921e-05
-2.76287300692154e-05
-6.54943923212145e-05
-9.34947387317072e-06
9.4284241456594e-08
-3.15739975997446e-05
-1.73293450519897e-05
-3.05810184611076e-05
-5.18392897705798e-05
-2.01021435177281e-05
-4.19643969386901e-05
-3.2659629309438e-05
1.58988541576018e-05
-3.698271543444e-05
-4.94616011857918e-05
-5.4856636812962e-05
-7.96442664640786e-05
-1.81130132105579e-05
1.15734416859544e-05
-6.31448113674431e-05
-3.34778443259281e-05
-4.45557953031174e-05
-1.92496728623878e-05
-6.12366662598093e-06
-2.1151144402086e-05
-5.3483981958177e-05
-3.31252433217049e-05
-4.19437560571372e-05
-3.88657236944076e-05
-4.88327838101517e-05
-3.08244775173892e-05
-2.20140321156981e-05
-5.51834933546881e-05
-8.70279373445292e-06
-2.66251089428341e-05
-4.73142671278422e-05
-3.21261982533262e-05
-4.77001282617135e-05
-1.18268766314784e-05
-7.2668243616484e-06
-1.16658836994483e-05
-2.66673918694672e-05
-2.03882876772127e-05
-1.28071023047491e-05
-1.21468678363092e-05
-3.74385704969696e-05
-3.6547381170783e-05
-5.20472148388903e-05
-2.28411244594023e-05
-2.06766923655158e-05
-2.9810690604162e-05
-3.78831572494877e-05
-1.36778294019097e-05
-1.8203923728272e-05
-1.12083339263379e-05
-4.38353271683831e-05
-3.21628758664233e-05
-2.73987875501919e-05
-3.6118901669566e-05
-2.0916755639283e-06
-2.38402374362912e-05
-3.21351883650405e-06
-1.70592692347284e-05
-6.95228649853817e-05
-2.27109129383643e-05
-4.35569065096479e-05
-5.11046007198736e-05
-1.32233842187686e-05
-2.2451253979863e-06
-4.04156538915352e-05
-3.8316922563376e-05
-1.45270706548391e-05
-2.70996942049969e-05
-4.25112858366838e-05
-2.09174670497943e-05
-5.06274028502341e-05
-2.53859367478166e-05
-3.78538062727173e-05
-3.3804265313206e-05
-6.15746955426799e-05
-1.66846194611844e-05
-2.27580740139495e-05
-5.32647757312627e-05
-3.10273181362601e-05
-5.49234335962313e-05
-2.7044773487224e-06
-4.75659360540043e-05
-3.31545390686376e-05
-4.11765176335695e-05
-4.35625567432255e-05
-8.62954098235589e-06
-5.96504946210179e-05
-7.35941326940706e-05
-2.02569848716641e-05
-2.08038512485046e-05
-8.98859262270616e-06
-3.81204000998845e-05
-5.03302206706738e-05
-2.86630110668474e-05
2.67654524904854e-06
3.17093268814126e-05
-5.52541863094909e-05
8.24456092130339e-06
-4.48402976366028e-05
-4.82108280106325e-05
-6.76515364269277e-05
-5.02146369916015e-05
-2.51858009463845e-05
-4.40606891381002e-05
-3.52298626189131e-05
-4.07288369317945e-05
-1.89259753772685e-05
-7.43730756955418e-05
-2.09390886133872e-05
-6.56776597023938e-06
1.53839615276533e-05
-3.84983754829549e-05
-6.8275437893541e-05
-9.4119048631006e-06
-3.30914492187048e-05
2.83103444359899e-06
-4.93310961789352e-05
-3.42588545895273e-05
-5.15261273842377e-05
-4.40497957345944e-05
-4.2180646801295e-05
-6.26708805472895e-05
-3.20325184415241e-05
-1.82261055465793e-05
-5.09644226518566e-05
-2.74813185558937e-06
-4.29447555591877e-05
-2.64657029186208e-05
-5.58654945623679e-05
-2.79251414243141e-05
-2.48569083448458e-05
-5.31087305359139e-05
-2.65454890883366e-05
-1.89382026836972e-05
-2.89289740870979e-05
-4.34823823981515e-05
-3.34736862277289e-05
-3.34427089220555e-05
-1.74252773025288e-05
-4.33929827227698e-05
-4.25740530010602e-05
-3.44752454388153e-05
-3.7134752147271e-05
-3.24854438844861e-05
-4.46512524092549e-05
-6.58187563183977e-05
-5.81185102797334e-06
-1.43064253777179e-05
-3.51702242890718e-05
-9.51175417829538e-06
-2.46444757883363e-05
-5.22726203509437e-05
-5.77403309745692e-05
-7.78641576956521e-05
-2.60883606905838e-05
-3.67422638840665e-05
-3.66931613105959e-05
-5.2482170574918e-05
-2.76235702532873e-05
-1.91206170749407e-05
-5.69832441338346e-05
-1.05891852915941e-05
-3.45521847083301e-05
-2.73445569491161e-05
-1.55611467156937e-05
-4.9825962453539e-06
-3.25461424885043e-05
-4.31859304021571e-05
-1.43825728720629e-05
-5.08142986026936e-05
-4.63396024745336e-05
-3.39957205169401e-05
-5.2495410276957e-05
-7.43990657319459e-06
-6.64706953578261e-05
-4.00033374401585e-05
-2.72619339601968e-05
-4.14124733105448e-05
-2.35657869060723e-05
-9.3893687831233e-06
-5.05265033934011e-05
-6.93731593856319e-05
-2.64758297468877e-05
-5.15386773834544e-05
-5.42282469716299e-05
3.01672098097638e-06
-2.270766010635e-05
-6.94225453314049e-05
-5.94070307692966e-05
-2.48029277846657e-05
-4.01634266067882e-05
-3.86144224556347e-05
-3.0839195965173e-05
-4.42151717827841e-05
-2.26085701425605e-05
-1.80871897228378e-05
-3.21658392826276e-05
-4.55769524003224e-05
-3.00748985902765e-05
-3.90978150416044e-05
-1.85990419321752e-05
-4.5674878289201e-05
-2.81415003168695e-05
-8.92172608977049e-06
-3.97874736554266e-05
-3.2878003489553e-05
-5.59642315518138e-05
-4.1631219160426e-05
-4.38523113462425e-05
-3.74868774051718e-05
-4.88940068201573e-05
-2.26484306225517e-05
-2.62273055060517e-05
-2.22539488791568e-05
-1.30175960183133e-05
-3.2301651349849e-05
-3.02766508686812e-05
-1.22600340466712e-05
-4.65407650053063e-05
-1.03094970513282e-05
-3.40438852319465e-05
-3.30785112266201e-05
1.30161337018596e-05
-7.31463664312962e-06
-1.36991498706253e-05
-7.35315094101995e-06
-3.14225589780886e-05
-1.54647433357969e-05
9.18434924757811e-06
-6.17838336964951e-05
-5.98406068049559e-05
-4.85928426707989e-05
-5.37973325819307e-05
-3.72170874297058e-05
-8.14368014869282e-06
-3.85979140411693e-05
-3.68398802612481e-05
-6.93789429276968e-05
-7.69299721220351e-06
-3.37042726402621e-05
-3.27879214755202e-05
-2.26463023051815e-05
-4.23223119120531e-05
-1.93364122046702e-05
-4.4703614916752e-05
3.60244101901455e-06
-1.9822996993106e-05
-1.87040557900688e-05
-4.15695143760853e-05
-1.88039672038145e-05
-4.08662131649588e-05
-6.67553005758242e-05
-2.13864088694115e-05
-2.66572347200334e-05
-2.16403652140457e-05
-1.7232482653363e-05
-2.9320347579802e-05
-5.73233920789375e-05
-5.37167106681222e-05
-4.12272294361045e-05
-4.20012462935308e-05
-4.24409533358725e-05
7.94769336282535e-06
-4.12399289211532e-05
-4.27019589439546e-05
-4.34569727965608e-05
-4.52290372715722e-05
-3.937929467923e-05
-4.57160417807033e-05
-2.73569968584588e-05
-1.40753876562091e-05
-4.56818182263279e-05
-4.38049329898131e-05
-1.529649076883e-05
-2.67025615269437e-05
-1.36962272703845e-05
-5.70375875672339e-05
-1.75756945920753e-05
-2.45123963944367e-05
-3.83590523794931e-05
-2.97107933522323e-08
-3.10461157699045e-05
-1.07208684961756e-05
-3.43508522962486e-05
-4.30644286406192e-05
-2.7032480152479e-05
-4.54103627129788e-05
-3.76715431607196e-05
-6.26123622543864e-05
-1.36481776392014e-05
-5.147308195853e-05
-4.96647759137426e-05
3.56730626961973e-06
-2.57219790040413e-05
-4.55236053598527e-05
-4.37791594544618e-05
-4.04860272103134e-05
-4.48835172772399e-05
1.44627932295792e-06
-2.7372528110573e-05
-2.66101778275469e-05
-1.60047045210686e-05
-2.21696456094589e-05
-4.62645755866786e-05
-3.11729740951375e-05
-4.38595880158802e-05
-3.65920783033647e-05
-3.68787448489249e-05
-2.04429823601225e-05
-3.13371007742361e-05
-3.44052409606283e-05
-4.07623311571176e-05
-8.44729472872294e-05
-4.89142561627727e-05
-3.05269042108803e-05
-5.58276435012425e-06
-3.98779256282731e-05
-4.26207147455612e-05
-3.86396905909576e-05
-2.72057719567334e-05
-5.09220304501754e-05
-3.19631604347321e-05
-5.17804640974186e-05
-4.82972648585992e-05
-3.52085556859747e-05
-1.31812585921995e-05
-5.73182600704716e-05
-6.2323380038138e-05
-1.3762677215188e-05
-4.34414151165497e-05
-2.27447880041965e-05
-1.84686282083541e-05
-6.69221347144128e-05
-2.92882625129818e-05
-1.73888673403239e-05
-5.00503672541855e-05
-6.19665868519472e-05
-2.74295896374319e-05
-5.11432922450388e-05
-3.0154801217067e-05
-4.30297802730731e-05
-5.87110331375119e-05
-4.4905646862207e-05
-0.000100779153047296
-4.82493071309101e-05
-3.1773278888958e-06
-5.24017438483481e-05
-4.00959303948066e-05
-3.14629103150843e-05
-4.4630562544994e-05
-4.11901538495034e-05
-5.66946266252212e-05
-3.16846587854935e-05
-4.61819068955344e-05
6.00249306025787e-06
-2.45006288840704e-05
-1.86078731115093e-05
-5.17525369739186e-05
-5.55580609946529e-05
-3.2074165184858e-05
-3.16889915718079e-05
-5.59615890340272e-05
-4.64031731252384e-05
-2.8657180769463e-05
-3.27411031324737e-05
-4.05183234139009e-05
-5.29277344605689e-05
-7.70123741449112e-06
-2.37058894838183e-05
-4.96720195053603e-05
2.44315729827398e-06
-3.49892311731005e-05
-2.08262804735193e-05
-3.44719325547243e-05
-6.77221817508756e-06
-7.53493427780552e-06
-2.74414881924199e-05
-3.44363706117396e-05
-1.74147136566541e-05
-1.14612071032167e-05
-1.2819340386662e-05
-1.98718062128693e-05
-4.08825501742128e-05
-8.271334799202e-05
-4.48857862710247e-05
-4.63572835857741e-05
-5.76868016475906e-05
-3.02245053680942e-05
-6.28697020971753e-05
-6.98126186272759e-05
-2.75610394754559e-05
-2.2522463097956e-05
-5.27250085547896e-05
9.03044823641257e-06
-1.29907193452475e-05
-3.10534918255485e-05
2.60516896695675e-06
-2.44734987935878e-05
-4.38351982636485e-05
-3.6230858780364e-05
-1.75699064769317e-05
-9.07662019385494e-06
-1.15538384757813e-05
-5.9192883153065e-05
-4.37887195630426e-05
-4.6208197166878e-05
-3.23289698454839e-05
-3.39957683930291e-05
-4.42655055045898e-05
-3.0591564598115e-05
-2.76385765357846e-05
-7.39463779124645e-05
-2.6211796738082e-05
-2.83625387783298e-05
-4.45377690219035e-05
-4.64816082181482e-05
-1.67480221272001e-05
-1.99998201212716e-05
-3.57220692882976e-05
-3.21030447204944e-05
-3.889388188901e-05
-4.48442123690476e-05
-2.92009117806134e-05
-1.13300638504635e-05
-2.37726623651507e-05
-4.55016312918482e-05
-6.30322549944741e-05
-1.91088160390582e-05
-3.52914593536218e-05
-5.06202691210663e-05
-3.35562431469604e-05
-2.26145308230517e-05
-1.51232197713015e-05
-4.28042997882791e-05
-5.87229612530955e-05
-2.90772221485214e-05
-7.5451273101836e-05
-8.79285459295486e-06
-1.76805072522812e-05
-5.12828473962913e-05
3.12176120184593e-06
-7.35213718330597e-05
-3.23044209198494e-06
-1.76681265179808e-05
-4.21108859185234e-05
-4.8133374800438e-05
-1.71546249687168e-06
-5.72968320978553e-05
-5.66054974179356e-05
-1.90173084617144e-05
-4.86026003089003e-05
-4.34962257268383e-05
-2.19077246555225e-05
-5.31962989789652e-05
-3.02238488148918e-05
-5.49462453256593e-05
-4.49201834864865e-06
-3.99139656178889e-05
-6.654978585183e-05
-3.13365002101756e-05
-4.36661796324474e-06
-7.8448663003673e-05
-6.38765987398649e-05
-5.53765761162349e-05
-1.56531200266344e-05
-3.68617979661499e-05
-2.91782721442069e-05
-5.42624442680994e-05
-3.13454503415397e-05
-5.62760057335635e-05
-2.59525984173572e-05
-4.96975562306952e-05
-1.82175241712024e-05
-6.31888419644912e-05
-1.04636475284266e-05
-3.01056406358865e-05
-3.03296362720435e-05
-4.41544412850765e-05
-1.43499234263871e-05
-6.52701378826028e-05
-4.21544095994244e-05
-5.26229957604296e-05
-3.49201766226422e-05
-2.94084132940646e-05
-6.88567769331679e-05
-3.61911452666664e-05
-7.49826847488188e-05
-2.29126883043125e-05
-7.14840929707078e-05
-2.86554185415448e-05
-4.68447398271701e-05
-3.93677218123115e-05
-2.22855264316237e-05
-8.38895130298308e-06
-4.69374064810055e-05
-3.75583325565144e-05
-2.13522708451437e-05
-3.97994569771111e-05
-9.19978468438803e-07
-5.06072978530609e-05
-1.43284234965346e-05
-4.78606686630897e-05
-3.69755714607688e-05
-3.19603651111093e-05
-3.09927105120186e-05
-2.76491467211695e-05
-5.38027344522219e-06
-2.92063349174418e-06
-7.10119400200471e-05
-4.37203584937011e-05
-5.40737011826963e-05
-2.69476019039454e-05
-5.50161650224755e-05
-4.44213709163105e-05
-2.50856574948933e-05
9.57210585405479e-06
-3.00738469761858e-05
-3.08867794430558e-05
-2.98401827665872e-05
-3.53269557310714e-05
-4.36171794030474e-05
-3.98910775263482e-05
-2.10492888312871e-05
-3.15816513001174e-05
-2.15230135165219e-05
-3.19235110781994e-05
-5.85411565675432e-05
-2.90478712206218e-05
-6.89358024478028e-05
-1.42247894818227e-05
-4.77880755618845e-05
-1.10661554130601e-05
-4.12984914325255e-05
-3.28183373673437e-05
-6.10814109655499e-05
-4.54203450256708e-05
-5.29171582076852e-05
-3.25605896554687e-05
-4.80542196609733e-05
-3.43756107991169e-05
-2.61004908980723e-05
-5.52600021574747e-05
-1.77148388484198e-05
-2.01318712168939e-05
1.69185917754593e-05
-3.12659917248073e-05
-7.76306910852429e-05
-3.35473900162374e-05
-7.10861401406054e-05
-1.72329853140095e-05
-2.95073772619277e-05
-3.58420204588549e-05
-6.52502102046695e-05
-4.74106753214005e-07
-3.4638209297597e-05
-5.49858975447903e-05
-4.68659685269138e-05
-6.8330655341044e-05
-6.10210059427755e-06
-4.73024013925316e-05
-3.95688537804469e-06
-7.53349056790488e-05
-6.37643013678714e-05
-4.74739225409285e-05
5.18170549761549e-06
-3.27252189750398e-05
7.20869864458895e-06
-3.64987660922024e-05
-3.7778316179729e-05
-1.72354622624286e-05
-4.03231029548513e-05
-3.06427058660021e-05
-3.29283158277117e-05
-4.87700395130697e-05
-4.06476194246494e-06
-6.25053853399698e-05
-8.87008752950131e-06
-5.88624967024106e-05
-4.95301372948005e-05
-1.19681899877291e-05
-2.60113359816786e-05
-6.08777513659958e-05
-7.82823878259905e-06
-2.83017501449282e-05
-2.45201052485134e-05
-6.19092663050556e-05
-3.08449688695466e-05
-7.77638467468701e-06
-3.83340641625856e-05
-4.46650463619524e-05
-1.39605062780701e-05
-2.71919420560383e-05
-4.66754955244457e-05
-3.96808358540767e-05
-2.63298678533227e-05
-3.8349466540946e-05
-4.44241526908859e-05
-2.78262324073939e-05
-1.64479019754078e-05
-4.27200647657468e-05
-4.58065543598052e-05
-3.99161631622345e-05
-4.47200400636849e-05
-1.17332814054714e-05
-5.41210785391731e-05
-4.18764992655144e-05
-1.30554714508208e-05
-5.47236035505505e-05
-6.56383629406036e-06
-3.39130882939402e-05
-2.27808012927604e-05
-4.411314135882e-05
-4.60733026108625e-05
-3.89182020554622e-05
-4.1292642291844e-05
-5.98327899542655e-05
-1.75082078616764e-05
-1.32374764769219e-05
-1.64418302408559e-05
-1.44714643721142e-05
1.96446757942312e-05
-2.45155489635412e-05
-2.92289474293241e-05
-3.92140661178004e-05
-3.48130606574116e-05
-3.13574036630024e-05
-3.44950107689644e-05
-1.51434940000073e-05
-1.99537142784627e-05
-4.84451985174057e-05
-1.95199217173849e-05
-5.82252769726986e-06
1.26632557241484e-05
-2.44077551970321e-05
-1.36024802531452e-05
-3.81335722962808e-05
-5.1691474637211e-05
-2.15370188136865e-05
-3.76696065504831e-05
-5.62539255973584e-05
-2.47859145389369e-05
-8.06871562998992e-05
-4.06452867310946e-05
-8.15833832446198e-05
-3.20770554445148e-05
-4.70327509496918e-05
-2.92373638884574e-05
-7.39587159215337e-06
-1.86086207037373e-05
-6.85289300033551e-05
-3.07779642222038e-05
-2.01075377109546e-05
-3.50439846039103e-05
-5.56976134026469e-05
-1.94259087198768e-05
-2.91089211995523e-05
-4.63016181158954e-05
-1.88713333599061e-05
-2.02774207275031e-05
-3.20643211769906e-05
-4.29536601375143e-05
-2.58733905061099e-05
1.4647555161054e-06
-5.33148719261403e-05
-5.83502898475396e-05
-9.81520432305205e-05
-1.43468927760643e-05
-5.23097499310351e-05
-3.32811705986333e-05
-5.42449969998871e-05
-4.70931991753121e-05
-4.38128340198196e-05
-2.9940448006311e-05
-5.54495415830777e-05
-3.48159542147978e-05
-3.70194075913095e-05
-3.7804900548774e-05
-1.98265214160263e-05
-2.01503054491941e-05
4.13298100515837e-06
-3.87418026272423e-05
-3.39366729282369e-05
-3.43742608431764e-05
-2.31860160680061e-05
-2.2862592279211e-05
-2.98607721088891e-05
-3.48287529301411e-05
-4.15917896436027e-05
-5.53384409434449e-05
-3.3426695704831e-05
-2.90261083928537e-05
-3.7246150151684e-05
-4.58774397262103e-05
-4.11254738991984e-05
-3.50872607606205e-05
-6.38888394430863e-05
-4.89587627289565e-05
-4.06551801567887e-05
-4.4232424159165e-05
-1.46597326688266e-05
-3.38859218071182e-05
-9.37757230881124e-06
-3.63334277932068e-05
-6.26583986758003e-05
-3.28906771409991e-05
-1.66757457268138e-05
-1.11515184981101e-05
-2.51074931746542e-05
-3.46238151169899e-05
-6.43444314090726e-06
-2.87201833510979e-05
-6.11772308629173e-05
-3.20657636443443e-05
-2.08192148773102e-05
-3.6961694555816e-05
-5.25796559806703e-05
-3.45269148512286e-05
-4.14236524817621e-05
-1.88511759546608e-05
-2.92948152852621e-05
-6.03314930209133e-05
-3.64302473719578e-05
-6.60843624969058e-05
-5.69719713676095e-05
-4.11410951431314e-05
-4.19027714511481e-05
-4.23835172852888e-05
-3.52644478315824e-06
-4.35027123266245e-05
-6.76555606768811e-05
-3.52595858193055e-05
-3.01698537812529e-05
-4.72412377124368e-05
-2.98210144391955e-05
-5.59947618583557e-05
-4.33322753562814e-05
-2.35542574658645e-05
-4.40498048026532e-05
-2.35529306449097e-05
-2.02047277662559e-05
-6.69999072782926e-05
-3.49957781940109e-05
-2.9146897255782e-05
-2.95817489244308e-05
-2.28999960957354e-05
-3.43674559617636e-05
-2.65157712089104e-05
-1.92411468855824e-05
-5.71321243281992e-06
-1.51761876451274e-05
-5.5132536045236e-05
-3.68935137738923e-05
-3.35977957190225e-05
-1.23471834420831e-05
-2.73834537591495e-05
-5.08692750083569e-05
-3.1722488228614e-05
-2.64085160269607e-05
-1.970306415793e-05
-2.30205517459026e-05
-3.95502306523072e-05
-5.59693913577779e-05
-5.38396082091667e-05
-4.4335396853142e-05
-6.14814075775332e-05
-3.9823070350426e-05
-4.53575857159739e-05
-5.29036898058816e-05
-2.97891339052215e-05
-3.15065761828549e-05
-1.7119294362583e-05
-2.32345208890416e-05
-3.69645432102063e-05
-4.72702646781001e-05
-3.09150202519031e-05
-1.07285434165528e-05
-7.09154462708896e-05
-6.17094836448051e-05
-3.88642566574789e-05
-3.85882946702792e-05
-2.09953418320434e-05
-2.55590754452683e-05
-5.80518608520495e-05
-4.09680924963485e-05
-2.650418112172e-05
-4.89029587529279e-05
-2.47571010919223e-05
-2.64141464590235e-05
-1.04738460566263e-05
-4.27741683133687e-05
-5.30946158333574e-05
-3.1541014349594e-05
-5.11354590045414e-05
-0.000101197452658749
-1.43108063060014e-05
-2.52875586830045e-05
8.10617337350097e-07
-1.31111511924802e-05
-9.2776550292443e-06
-2.20758859012919e-05
-3.67480707242854e-05
8.9354449730079e-06
-2.85395024381112e-05
-6.18575082672381e-05
-1.02605858571501e-05
-6.04889727943538e-05
-5.90026462093389e-05
-5.06687516164458e-05
-5.96397602814738e-05
-2.02854087379814e-06
-1.48832585484934e-05
-1.21084933789237e-05
-3.87322487145908e-05
-4.43680098616769e-05
-3.2141162881736e-05
-3.05156197583024e-05
-2.73880632190621e-05
-1.16957403589388e-06
-1.08366098185753e-05
-3.18784797270178e-05
-4.14984599433052e-05
-3.66887023932879e-05
-2.77336613786626e-05
-7.39696032744831e-05
-2.64143789575732e-05
-4.8362637779448e-05
-9.80935909209569e-07
-3.06285258834339e-05
-2.77024577716536e-05
-1.24963989005622e-06
-4.50254075904365e-05
-3.41254931401864e-05
-2.53357909293225e-05
-3.29715952493035e-05
-7.00069571496505e-05
-1.36128460014302e-05
-1.25322668651092e-07
-6.6920027256128e-05
-3.45021199922055e-05
-8.86559267576772e-06
-4.42567307237045e-05
-4.26503016709412e-05
-7.39540444705263e-05
-5.17383196597998e-05
-2.26732755754912e-05
-4.46612096826182e-05
-1.78341264036689e-05
-5.12872305880431e-05
-2.07866518495248e-05
-3.07520961563502e-05
-4.17072398458027e-05
-2.19125383441402e-05
-2.55348132660793e-05
-3.26657942355706e-05
-3.25883663231947e-05
-5.69048455594954e-05
-8.33699907113979e-07
-3.87976065478314e-05
-2.60394159467287e-05
-1.72128051256123e-05
-2.70014178847098e-05
-3.62520536080637e-05
-5.48173148727869e-05
-8.15530000266867e-06
-3.63663066894121e-05
-3.96575593621215e-05
-1.35484997973242e-05
-3.373692879903e-05
-3.03736592379175e-05
-6.12197875399889e-05
-6.51786213392876e-05
-5.65068669559825e-05
-5.11834663801274e-05
-4.44916088733338e-05
-4.3072516840459e-05
-5.77280766510775e-05
-2.20522982049615e-05
-5.24541467991332e-06
1.40804026923008e-05
-7.62190034796756e-05
-4.46665219584217e-05
-3.52665130058891e-05
-9.94857523720865e-06
-3.83179876264483e-05
-4.52912167498719e-05
-4.17413089024792e-05
-6.87367280903635e-05
-5.4270216191006e-05
-3.18757724538236e-05
-2.88322176200114e-06
-2.50847327214406e-05
-4.62782487813711e-05
-5.24461090152978e-05
-4.19178559832809e-05
-2.73845900866708e-05
-4.31890831788782e-05
-1.71898459529556e-05
-5.23089824620311e-05
-2.79919893079123e-05
-3.44943617016094e-05
-8.05237189905542e-06
-3.59694774024655e-05
-5.92496552976384e-05
-5.73798895068627e-05
-9.92612582114591e-07
-9.09894978322084e-06
-8.52455044322259e-06
-5.41032944877127e-05
-6.727083709305e-05
-6.29260619157325e-05
-5.37396849048103e-05
1.32270651447878e-06
-5.96622903864348e-05
-1.03488471913337e-05
-3.60394497469845e-05
-5.24878275146904e-05
-4.9383198928837e-05
-5.14800434895048e-05
-3.47733889641176e-05
-2.98864784126068e-05
-6.47126574571587e-05
-3.21517885331955e-05
-2.4069816037725e-05
-5.94047483461619e-05
-1.93143712410813e-05
-2.91190129672834e-05
-3.18999439724174e-05
-6.33555537609419e-05
-6.40697776020923e-05
-1.29287013547922e-05
-8.79809083331883e-06
-3.07406224366537e-05
-4.59691140666707e-05
-2.10907581218069e-05
-7.30416450535389e-05
-6.01593139170953e-05
-4.35875032194782e-06
-6.17249223439713e-05
-5.38033727647289e-05
-1.55117320083508e-05
-2.06271323049831e-05
-4.39591468812566e-05
-2.86858076062891e-05
-2.78044733041998e-05
-2.30280863262659e-05
-7.29095408654223e-06
-4.0304798524335e-05
-3.86139886201338e-05
-5.81950105411405e-05
-5.91797284193989e-05
6.14137788487104e-06
-8.1456781946518e-06
-2.64621872250991e-05
-2.51079163001024e-05
-1.32660588507861e-05
-4.12576652305344e-05
-3.6969351250864e-05
-3.5520983271062e-05
-3.05182310947827e-05
-2.58676141111514e-05
-3.40077593684164e-05
-1.65544466687493e-05
-4.077529895167e-05
-1.47584935467268e-05
-3.61528854708233e-05
-5.1000436724387e-05
-2.0669317148074e-05
-2.45079065342899e-05
-5.2801175578194e-05
-1.7550975759636e-05
-2.4534531942255e-05
-5.69820754615929e-05
-4.09228963446279e-05
-5.7751919016023e-05
-2.3130677332382e-05
-3.18188787858519e-05
-2.51067854508007e-05
-1.51695790410992e-05
-5.60901997742971e-05
-2.63456078566961e-05
-2.2920755312914e-05
-1.95177272404591e-05
-1.86952846918208e-05
-3.16556722804376e-05
-1.58291647424752e-05
-2.72787006784636e-05
-4.53730591307944e-05
-1.4719423052677e-05
-5.05310464302624e-05
-3.60253330883592e-05
-4.46314432795323e-05
-3.81953985404791e-05
-3.45465912746506e-05
-1.01429919656445e-05
-6.35552502487955e-05
-3.95455026558156e-05
-5.28205127763093e-05
-4.78541501984779e-05
-5.36892837715784e-05
-5.98941354161247e-05
-4.46893672497256e-05
-5.11846169768024e-05
-3.69477788919667e-05
-2.29489325093722e-05
-1.89126836167777e-05
-5.46600350498698e-05
-1.49994969065641e-05
-2.43705322695782e-05
-6.44970010451465e-05
-2.75384210162002e-05
-4.6828164340806e-05
-8.99669462801201e-05
-1.80454972046406e-05
-6.87108650173269e-05
-3.96926203528653e-05
-6.48932923969895e-05
-1.27289462699331e-05
-3.48249943035384e-05
-5.30569545317502e-05
-4.31754165415791e-05
-3.46933264311186e-05
-4.13102197850417e-05
-4.10597919433791e-05
-3.27173157101513e-05
-4.55225502061407e-05
-3.36468690991943e-05
-4.55708826857278e-05
-2.99202077747286e-05
-4.34783647652899e-05
-4.34410416773805e-05
-2.72577534297894e-05
-8.27841657844213e-05
-5.60905174304778e-05
-2.71605114869624e-05
1.29342761673406e-05
-7.57181843353352e-06
-4.00962654149714e-05
-6.0716325937642e-05
-3.47213339301632e-05
-4.95143277375416e-05
-5.70366438875281e-05
-3.94640294407953e-05
-6.70052265628815e-05
-3.30166261251282e-05
-3.8006389595101e-05
-4.52591901776529e-05
-2.62516865374692e-05
-2.52421518247092e-05
-3.45805967867325e-05
-7.86654036830171e-06
-2.49704416854683e-05
-3.13532389088164e-06
-2.39902831770472e-05
-5.89092541584534e-05
-2.80639865768012e-05
-4.05470617037811e-05
-2.74967389466573e-06
-3.76389430824596e-05
-3.79571082791426e-05
-2.14841478709491e-05
-5.14197585458238e-05
-4.38780575444103e-05
-7.23835015125872e-05
-2.69238901133218e-05
-3.19163128607417e-05
-1.57819015287639e-05
-1.36847117910577e-05
-6.92826676255322e-05
-5.03265651183315e-05
-2.83425973294654e-05
-4.76263992715969e-06
-4.12888168029234e-05
-3.13385953366105e-05
-3.56348277495584e-05
-3.51477662303099e-05
-5.43572080659083e-05
-2.10430509938397e-05
-7.05462620535376e-06
-6.73428984143913e-05
-4.59572930717503e-05
-9.53720710624146e-05
-5.25529994053572e-05
-5.03603882982759e-05
-3.62564254783196e-05
-2.6377007358674e-05
-5.07684337827796e-05
-3.20285464288542e-06
-3.12834925413342e-05
-1.81193673074505e-05
-3.47149542682139e-05
-5.22773206735413e-05
-3.21880353742964e-05
-3.74283138138343e-05
-1.98148906782966e-05
-3.0932718760072e-05
-5.12402731809713e-05
-2.99676097206994e-05
-3.62937831622561e-05
-2.88235607982402e-05
4.76123689355253e-07
-5.28266367001498e-05
-1.04214360266695e-05
-2.52858525770745e-05
-3.59166835551228e-05
7.49270203905189e-06
-2.52075525266435e-05
-2.54690573926434e-05
-4.35277177248847e-05
-6.77712979625416e-05
-3.9187875337852e-05
-3.78244187438991e-05
-4.22529561206498e-05
-2.19047868387457e-05
-8.61947324768187e-06
-1.57425539479794e-05
-2.93392199356291e-05
-6.77958249828932e-05
-2.75456656689651e-05
1.18126659414657e-05
-1.28478020833115e-05
-4.58727984555296e-05
-4.88356854313557e-05
-3.05018701968921e-05
-3.61510263460765e-05
-1.54201424100181e-05
-3.32264650337588e-05
-3.45173962961399e-05
-3.77456961712976e-05
-6.05534579321794e-05
-3.9218067658976e-05
-3.70781285241379e-05
-3.85133618558471e-05
-5.32056139460306e-05
-4.97219129586884e-05
-5.77124507799511e-05
7.6250062133788e-06
-2.83166174823892e-05
-3.33700999921214e-05
3.78537449872984e-06
-8.12588162662146e-05
7.42034703880079e-06
-1.32766437467816e-05
-6.7935864368842e-05
-3.64138722373543e-05
-5.70618258135731e-05
-1.51267202460461e-05
-2.9166149767292e-05
-4.63578311101569e-05
-1.70576295360669e-05
-3.6713907403352e-05
-2.36657653823011e-05
-2.4994365073404e-06
-4.1201113307751e-05
-5.9784293333014e-05
-4.92435102334121e-05
-5.53101103505704e-05
-4.29625823350077e-05
2.70040155105624e-06
-4.41181169341077e-05
-3.70032060437188e-05
-2.19133692522833e-05
-2.62582776279067e-05
-2.90087114346886e-05
-2.20255137351552e-05
-5.8178188457819e-05
-3.48994601286063e-05
-4.46337496875266e-05
-3.28005097039288e-05
-4.19203807857222e-05
-2.62311239471467e-05
-6.13991487679843e-05
-7.5604128659513e-05
-4.67004420705091e-05
-8.46305404661471e-05
-1.29387787222799e-05
-2.83990862232054e-05
-3.3019543877968e-05
-2.53313805078892e-05
-3.04399727788565e-06
-2.20301379242267e-05
-2.64134810260569e-05
-3.81700034767612e-05
-4.1477772748797e-05
-3.60229024531848e-05
-3.14155028868098e-05
-5.99420142190019e-05
-2.68837551116563e-05
-8.22003164636777e-06
-1.51993316891059e-05
-1.0202570768542e-05
-3.91939726326424e-05
-5.26688143094665e-05
-1.51583935672299e-05
-2.93848262423038e-05
-1.61364046370229e-05
3.32006978540893e-06
7.39480814898009e-07
-5.94996670490481e-05
-3.15013535588472e-05
-5.80366876564479e-05
-4.4330507029856e-06
-2.43127547012925e-05
-5.42646168364555e-05
-6.08781296860159e-05
-4.22235337450107e-05
-1.19268774887645e-05
-3.88154356033298e-05
-6.31352110936407e-05
-2.2046232404825e-05
-5.32050030128441e-05
-4.40585472172654e-05
-1.35044985050905e-05
-2.899395449351e-05
-4.81205449960973e-05
-2.4226590838016e-05
-2.66409555286125e-05
-5.1769977557537e-05
-1.18090251955377e-05
-3.58550675870793e-05
-2.64602915382261e-05
-4.52029421588718e-05
-2.87450645260725e-05
-1.79954831847683e-05
-6.16267503114792e-05
-1.35478533854151e-05
-3.79737809359936e-06
-1.52178647044198e-05
-4.02207997366275e-05
-4.17207919213809e-05
-5.3099033825319e-05
-2.5723080358141e-05
-3.07417215769725e-05
-3.87875466550672e-05
-2.43284353117331e-05
-5.95574586322944e-05
-5.52207399119099e-05
-4.40656638727571e-05
-4.87902680260531e-05
-3.6224224887353e-05
-1.93932981623949e-05
-7.868053904562e-05
-3.89562566060441e-05
-3.45259058517282e-05
-1.3766729534291e-05
-6.70597433048778e-05
5.64554948881444e-06
-5.08665453146683e-05
-9.17417426258905e-06
-2.97787058488331e-05
-5.09791742596597e-05
-2.45097830211462e-05
-4.22134079782823e-05
-2.53980996244824e-05
-3.63951185104449e-05
-5.614600682666e-05
-6.13147466810965e-05
-3.50792575992159e-05
-5.49464635442891e-05
-6.10635243086627e-05
-2.58796008171732e-05
-5.27120490805076e-06
-3.30171192084876e-05
-5.79295213828534e-05
-5.48383207347784e-05
-6.06304851478708e-06
-5.49705838810603e-05
-3.41781877871823e-05
-3.84469207234293e-05
5.00962525996974e-07
-1.04125743271382e-05
-4.43790666286754e-05
-4.56132320081014e-05
-2.90423781847934e-05
-1.27291482100044e-05
-3.83331565282272e-05
-4.41049206126169e-05
-6.30649212341605e-05
-4.97150189570658e-05
-5.15818136561e-05
-5.60833042660198e-05
-2.60061317856013e-05
-3.46349517045148e-05
-4.43173665457146e-05
-1.39362484091317e-05
-2.35429188834203e-05
-9.98499125965269e-07
-4.01607214272194e-05
-4.18050282964278e-05
-2.10563298835211e-05
-1.70252756710592e-05
-6.21314115532958e-05
-9.21772981886288e-06
-1.28477937140675e-06
-3.56512272181925e-05
-3.80443145937854e-05
-4.59848556875524e-05
-1.00180299625942e-05
-4.83152433799072e-05
-2.8714938148799e-06
-1.38851058087814e-05
-1.75072335786639e-05
-4.39226547052605e-05
-4.18418464720476e-05
7.10207432544454e-07
-4.49840239597526e-05
-4.70755557872239e-05
-2.54966213931424e-05
-2.35326888802001e-05
-3.5211786101403e-05
-1.27454811750442e-05
-6.78054605774835e-06
-1.26335822508151e-06
-3.4658273160778e-05
-2.88304567145886e-05
-1.96398751375951e-05
-1.36717133055409e-05
-2.1880874143896e-05
-5.91370046671259e-05
-4.51424409098096e-05
-2.26841174574137e-05
-3.836711628266e-05
4.09404327741721e-06
-3.45676597536676e-05
-3.976389160891e-05
-2.63769676992047e-05
-7.2536606565907e-05
-4.97236846200451e-05
-5.48872920006328e-05
-2.17387363356118e-05
-5.80022269518532e-05
4.83779347075084e-07
-6.25471271230739e-05
-3.26148742905923e-05
-4.12149581976617e-05
-2.12003827007137e-05
-5.29140148723088e-05
-6.55588678186177e-05
-6.02894315339458e-05
-5.34463854160524e-05
-3.41992080519119e-05
-1.0235983608482e-05
-3.33361668936735e-06
-3.02246697926009e-05
-6.19569709816027e-05
-3.43269419387359e-05
-6.68476610477311e-05
-3.47797282458295e-05
-4.81591022597769e-05
-5.48970474040734e-05
-2.49951176467969e-05
-9.6585393089377e-06
-2.78900464985969e-05
-1.82445439593927e-05
1.29209780923504e-05
-2.25283350482648e-05
-1.49276892717001e-05
-6.22371049025613e-05
-3.14686049130872e-05
-4.23524461801323e-05
-5.37154275381187e-06
-7.36805993400236e-05
-1.71630596609908e-05
-3.96054325701419e-05
-7.3736455299853e-06
-6.89197976109281e-05
-2.70144078381548e-05
-6.88568924981011e-05
-1.90228572799384e-05
-2.52242064081746e-05
-4.74266029775045e-05
-4.67833942043406e-05
-3.23171617390506e-05
-5.86659875554773e-05
3.0286535493305e-06
-3.30203746274821e-05
-8.05901566456245e-05
-3.92019488436901e-05
-1.85491682126463e-05
-5.89060575283427e-05
-5.29473867529207e-05
-5.4554451293015e-05
-5.24654827939246e-05
-5.56345744438082e-05
-2.65784128631548e-05
-6.73962709275452e-06
-5.7175754878597e-05
-3.50516265830951e-05
-1.07720889552884e-05
-5.07236940493302e-05
-2.22613058604367e-05
-3.85674993115778e-05
-4.45556867089151e-05
-4.21979785106447e-05
-4.44040415468425e-05
-4.36855962438873e-05
-2.79041438499756e-05
-4.50898264455108e-05
-5.33189215852057e-05
-4.11131627645261e-05
-2.89500386227268e-05
-2.80086566043943e-05
-3.91739237563026e-05
-1.3748255778554e-05
-1.71446734657807e-05
-7.58043402193124e-05
5.27186390850783e-06
-5.66886795184127e-05
-3.44369715841333e-05
-3.72698787621525e-05
-5.14641686742023e-05
-3.73516518886367e-05
-1.44151966994766e-05
-9.6418001357312e-06
-5.30253064671327e-05
-5.0568955751978e-05
-1.81226945740801e-05
-2.36880063847725e-05
-6.10970205000918e-06
-3.58494505379846e-06
-1.41837171793999e-05
-4.36227636196667e-05
-2.02296355774951e-05
-1.69443853636967e-05
-2.83777758095388e-05
-7.70908475146315e-05
-4.22607823345307e-05
-2.51793574487949e-05
-5.31044800571747e-05
-2.34711322780985e-05
-3.5206027863405e-05
-4.84545478592702e-05
-4.41319565665021e-05
-4.6987997326472e-05
-8.07760094748499e-06
-6.84677104084066e-05
-1.0419121966067e-05
-1.09817135265479e-05
-5.21878130252593e-05
-1.57558405159543e-05
-4.65820570639671e-05
-6.92595570733957e-05
-1.54843123823075e-05
-5.21031296863697e-05
-5.83629284224133e-05
-1.77959874390844e-06
-2.84272083872604e-05
-9.61006339895106e-06
-5.2133950813078e-05
-3.75894503838485e-05
-2.90498416671045e-05
-6.37990365809604e-05
-3.08308227608492e-05
-2.63439657215315e-05
-4.0785636925348e-05
-3.38805420222288e-05
-1.41251417496339e-05
-5.04375189200123e-05
-4.14624420072675e-05
-2.56766897307276e-05
-1.68347669890327e-05
-7.30042211515181e-05
-1.77594384569892e-05
-4.09394777979556e-05
-1.9794050951217e-05
-4.78045871350751e-05
-2.87575658749381e-05
2.13153272264444e-05
-7.95504785482288e-05
-5.80443291434532e-05
-2.90926127329475e-05
-4.32735635795291e-05
4.4319271113885e-06
-4.25663790873822e-05
-2.29666230658017e-05
-4.60858604997406e-05
-2.09110391006523e-05
-3.0518563669099e-05
-5.58667845780544e-05
-3.55633334419387e-05
-7.54160107506895e-05
-1.32316095183912e-06
-4.78697869062139e-05
-3.82410165063737e-05
-1.52277288279296e-05
-7.31359813535179e-05
-5.57303611900298e-05
-3.48212402649807e-05
7.12281545129784e-06
-5.28240355639193e-05
-3.55717233085591e-05
-3.93417391538828e-05
1.14338756459016e-05
-3.18644738634694e-06
-2.21919670335927e-05
-2.29395672216246e-05
-3.45876248109046e-05
-1.2497267392258e-05
-3.70143170537343e-05
8.85893616585426e-06
-4.84641322318037e-05
-3.94689996559933e-05
-3.76082853848145e-05
-1.76792840650725e-05
-3.72403951410039e-05
-8.8237231937111e-06
4.53117068702817e-06
-5.46392842454111e-05
-3.59913939801576e-05
-6.42181282390455e-05
-6.80576660312641e-05
-6.04713514858515e-05
-2.53477411546669e-05
-5.24419956321356e-05
-6.11233897262998e-05
-2.71343059192261e-05
-2.63425092688827e-05
-1.18891425432043e-05
-3.62515265768479e-05
-5.34224484952677e-05
-6.13674206965242e-05
-5.01079575962602e-05
-1.45797945960377e-05
-3.19099883688704e-05
-2.84704512966211e-06
-5.00476303854357e-05
-3.39824569348937e-05
-4.64994302341799e-05
-4.73651315679813e-05
-1.54812806404857e-05
-3.54647993180531e-05
-1.55910607586633e-05
-3.24278300254909e-05
-2.0361029792069e-05
-1.54694995404376e-05
-2.82420069514731e-05
-5.39231092119631e-05
-3.23997551968078e-05
-4.93430346632033e-05
-4.17881580055889e-05
-3.73606900997595e-05
-5.52758068412336e-05
-6.21346008513401e-05
-3.06568109280312e-05
-6.67153013935984e-05
-3.24010612882735e-05
-6.02539521094344e-07
-2.06569695614161e-05
-1.62841719632752e-05
-5.21758989082867e-05
-4.20920988983993e-05
-7.40565809804042e-05
-5.92019418317048e-05
-4.74598083354727e-05
-3.06106946947362e-06
-4.01096686906606e-05
-3.62745933009951e-05
-4.42303846628978e-05
-5.45792619293309e-05
-4.07771058586731e-05
-6.26538836482249e-05
-3.6163752418659e-05
-3.23532207759059e-05
-6.62693797771496e-05
-2.42499429947847e-05
-4.51731065730904e-05
-2.77128443016332e-05
-3.98815460223379e-05
6.52823194926098e-07
-3.4179697650962e-05
-7.15349657239098e-05
-1.27926220702554e-05
-5.57112276619311e-05
-2.95750674929224e-05
-2.52149796291172e-05
-8.42501850530301e-05
-4.63443269247614e-06
-7.14811578569668e-05
-4.9436293661223e-05
-1.84370975568753e-06
-5.43897428374479e-05
-3.19627761503956e-05
-5.9398220159594e-05
-5.61486744505016e-05
-2.49656815853945e-05
-2.21419827048285e-05
-6.64906026775786e-05
-4.31188279597135e-05
-3.60128580843448e-06
-1.67244429531781e-05
-8.40346176779852e-06
-6.42493668222088e-05
-4.95076007024922e-05
-7.12965374440632e-05
-1.23661372852004e-05
4.01316465871103e-06
-4.77640189755358e-05
-1.97010677423955e-05
-2.44300632772149e-05
-7.78463590291822e-05
-8.39213221566867e-06
-6.77244316036561e-06
-5.95483170866067e-05
-4.9796962958546e-05
-3.75183256949046e-05
-6.52438947413563e-05
9.99755522776742e-06
-4.65216746929089e-05
-3.31832358209492e-05
-3.17496874682318e-05
-3.11013893541548e-05
-4.79400230314916e-05
-3.92098766991264e-05
-4.52607967957527e-05
-3.45104943289437e-05
-2.27081608576659e-05
-3.68054165001121e-05
-1.29306153298105e-05
1.43053614866656e-05
-3.38439957324691e-05
-2.34056706565209e-05
-4.37339870891416e-05
-3.95265435173942e-05
-5.35222516380364e-05
-2.52993288645682e-05
5.83818519695431e-06
1.19031559040347e-06
-1.41806169658807e-05
-2.67366845973895e-05
-5.46690615204258e-05
-5.02088891014427e-05
-2.73818104781201e-05
-1.19436604622565e-05
-2.08590434942576e-05
-1.77854687848092e-05
-2.01033018730002e-05
-1.57103293821024e-05
-2.58437240647036e-05
-1.92364539726043e-05
-1.20067874564724e-05
-6.22318763645897e-05
-5.24995865587572e-05
-4.45874972299411e-05
-3.19823225274173e-05
-1.65014304057827e-05
-3.08643899537275e-05
-3.00868399360709e-05
-2.17841468273204e-05
-3.31888366037237e-05
-2.46080272439032e-05
-3.76923031492049e-05
-2.54458510787485e-05
-1.24366098685914e-05
-2.24546618767511e-05
-5.99441137951467e-05
-7.1028402042535e-05
-3.00509107916688e-05
-9.06824722834214e-06
-5.73044209781436e-05
-3.47277062778423e-05
-4.18561805930631e-05
-3.23933180790639e-05
-2.81320752478265e-05
-5.03167923836004e-05
-6.21689972688975e-05
-4.67261507519715e-05
-4.06763854411136e-05
-2.59072789375916e-05
-8.31301206678772e-05
1.49538601084601e-05
-2.69170625022403e-05
-4.32523373737691e-05
-6.28869317276327e-05
-2.4451382676271e-05
-5.50009525804392e-05
-1.76773914991242e-05
-5.75772309965435e-05
-2.06187817179554e-05
-4.72195144219288e-05
-2.64465065490642e-05
-2.69226789041948e-05
-3.89777231001514e-05
-1.43393108927229e-05
-6.1579121276439e-05
-3.65036937222931e-05
-4.58991188361008e-05
-3.13415493150058e-05
-2.397879360347e-05
-4.59759483610039e-05
-4.88477772216781e-05
-3.53723618614939e-05
-1.47355503325977e-05
-4.67533416825566e-05
-4.52322728119584e-05
-5.43017001447286e-05
-2.24562638021785e-05
-3.63941276635603e-05
-3.76928381403156e-05
-8.18949063859894e-06
-5.47265512196367e-05
-1.11760082755182e-05
-4.16943414365418e-05
-6.90622219976007e-06
-5.96809769703003e-05
-2.39558989062918e-05
-5.56653032093935e-05
-3.63811685932569e-05
-6.20824090300668e-05
-4.718023911201e-05
-6.18267961745134e-06
-6.49623496197216e-05
-6.41404240232637e-05
-5.82637760917494e-05
-5.08190792846809e-05
-4.72663187358163e-05
-3.93785576961669e-05
-2.78208569536617e-05
-3.15707783297633e-05
-6.34654793489886e-05
-3.65778422606331e-05
-3.91886121600956e-05
-5.57624713646511e-05
-4.42172534844008e-05
-5.16577057439956e-05
-3.88766280485486e-07
-4.65535996012963e-05
-2.41784191983127e-05
-2.21843718838715e-05
-2.61451674055878e-06
-2.21390986828288e-05
-1.97392077308189e-05
-2.01822193735385e-05
-6.02994066181661e-05
-4.2684433116832e-05
2.03770734756229e-05
-2.7702410052492e-05
-1.5004320311901e-05
-4.74809799892387e-05
-2.31239538170761e-05
-4.51917776385262e-05
-5.06049742998186e-05
-5.88681112997884e-05
-4.60971222883993e-05
-4.9680626695184e-05
-1.85124388729479e-05
-1.28981405936875e-05
-3.18737783928668e-05
-3.28303237003881e-05
-2.98928173285159e-05
-2.76637417302845e-05
-1.0585420002296e-05
-2.7956788931526e-05
-4.73732098780039e-05
-2.42602752333475e-05
-1.38477286156404e-05
-1.35087925693214e-05
-2.94901363187442e-05
-6.65547457395133e-05
-3.55213960961585e-05
-1.93370647824583e-05
-8.45410112932207e-06
-4.64526395917922e-05
-6.40526530956529e-05
-2.51913572604411e-05
-3.09655148873311e-05
-4.67980611037262e-05
-1.37599372912888e-05
-2.6081760260442e-05
-3.91724401984591e-05
-2.45991380862444e-05
-5.98128042730631e-05
-2.85607515940125e-05
-4.01188270126857e-05
-5.97606785431215e-05
-3.94914672301799e-05
-3.20568486423157e-05
-3.11740065842949e-05
-8.51118067377876e-05
1.68460420030371e-05
-7.48146845171855e-06
-1.0331355540534e-05
-2.06906964999385e-05
1.11847291086298e-06
-5.62497179729494e-05
-3.71476731804832e-05
-2.49494901156684e-05
-3.91280857897931e-05
-4.76478177574327e-05
-5.09095553384288e-05
-3.37150492202114e-05
-1.36096748303738e-05
-4.22503311499561e-05
-7.1266177040905e-05
-2.17310478773483e-05
-2.89127630070842e-07
-4.27622698890017e-05
-4.61921594555513e-05
4.45904385800481e-06
-2.19643122988627e-06
-2.27766654623694e-05
-4.30067080456549e-05
-1.25053126190371e-05
-1.60740463734387e-05
-4.60506423157782e-05
-3.84047250581397e-05
-2.4740243511289e-05
-3.21515781373746e-05
-3.99802520502006e-05
-3.79169477872021e-05
-5.63624485236347e-05
-3.11953247603019e-05
-1.92448463546682e-05
-3.60832553934327e-05
-1.57292986989794e-05
-4.26427175779995e-05
-5.48335588724942e-05
-8.74545973650564e-06
-2.91148072229274e-05
-3.16022674549779e-05
-8.28293891393048e-06
-5.04953076872307e-05
-3.04927245289776e-05
-4.44610764501978e-05
-4.20698162612297e-05
-3.334743823281e-05
-7.93593274184668e-05
-3.51324063438595e-05
-4.8518595294915e-05
-9.29520593748895e-06
-5.22509080599681e-05
-7.80750059103681e-05
-5.31376089348152e-05
-3.79261125696435e-05
-2.15204094887896e-05
-8.53661112042642e-06
-1.49538115513178e-05
-1.1857309347359e-05
-5.88421967866553e-05
-6.59409271918251e-07
-2.37870530909669e-05
-3.25725576791172e-05
-3.15472741689799e-05
-3.53038185301602e-05
-2.48903791241646e-05
-3.17475401823965e-05
-2.10164875516031e-05
-2.75315454581824e-05
-2.23232421621338e-05
-4.17190124870401e-05
-1.35430519675944e-05
-2.65817208761295e-05
-1.41373656390356e-05
-5.21915761670425e-05
-2.98539204812351e-05
-3.42918956520683e-05
-1.33262405590106e-05
-5.60766568569122e-05
-6.3024792544551e-05
-2.54536158062811e-05
-6.92882997681456e-05
6.18539894493808e-06
-4.22837815620285e-05
-3.54860647571816e-05
-3.57003790347893e-05
-3.11445086714551e-05
-3.47401212501571e-05
-4.21437879512483e-05
-5.07422558634856e-05
-6.76702618183718e-06
-4.20814237686102e-05
-3.52398182778238e-05
-2.38869275325452e-05
-5.60539761292609e-05
-5.82968813142952e-05
-5.98569299890876e-05
-0.000103385967444649
-3.69998972745195e-05
-2.64522059544074e-05
-4.36061204755388e-05
-4.96620662251961e-05
-5.02704920282408e-05
-6.64997137662189e-05
-2.47068206378527e-05
-5.27624851613441e-05
-3.04055955946045e-05
-2.14819640905947e-05
-4.93497333336827e-05
-4.49062349072622e-05
-6.56747642501088e-05
-5.9143904971588e-05
-3.32377977060399e-05
-2.97770358723611e-05
-1.32058931425236e-05
-4.20700057318727e-05
-3.84207430066513e-05
-2.45446169483107e-05
6.56910698232871e-07
-6.25833695823708e-05
-4.51134820400036e-05
-1.33357844178228e-05
-3.21484256000254e-05
-3.93870454650027e-05
-1.86610056688085e-05
-3.14565020936616e-05
-1.90174699385227e-05
-4.08372718322774e-05
-1.45416010751678e-05
-6.64877876675849e-05
-3.02328360463388e-05
-1.69654401193695e-05
-2.78737042098196e-05
-2.59583177382506e-05
-7.01695544796235e-05
-5.88213433991975e-05
-5.04321950971667e-05
-5.81367280852142e-05
-6.05829392811687e-05
2.53864933102008e-05
-7.59049096850035e-06
-4.90371760333097e-05
-2.66296093505796e-05
-4.10363681266111e-06
-4.58699580970315e-05
-1.72177273039694e-05
-9.50327036718074e-06
-5.27155605704742e-05
-2.69924531702903e-05
-4.20228781457341e-05
-5.1194893568021e-05
-3.49902596537978e-05
-5.6856426796336e-06
-3.78801822921054e-05
-1.69510307570597e-05
-5.20819686049874e-05
-3.1290569372725e-05
-4.73501343336758e-05
-4.09684499613626e-05
-2.83506102601961e-05
-1.4739049163655e-05
-3.48770482865502e-05
-3.1334131404148e-05
-3.04523212550667e-05
-5.35708360296941e-05
-3.93821943554409e-05
-2.27598862503018e-06
-1.16699349093713e-05
-3.29828108367134e-05
-1.24493841830468e-05
9.9040964217925e-06
8.38095588261691e-06
-9.23325039016456e-06
-5.04952315261541e-05
-3.5635942600642e-05
-3.39875365949176e-05
-4.33745124043768e-05
-3.87687621048642e-05
-4.84529907482656e-06
-8.85583554905883e-05
-1.85060747459958e-05
-9.51131911451232e-06
-1.84786882892696e-05
-8.38501306346958e-06
-4.8480036861872e-05
-7.17325672869666e-05
-4.64256163850132e-05
-2.63561171463221e-05
-2.10043370050882e-05
-1.93169599923574e-05
-2.05038840570633e-05
-2.66052257112097e-05
-2.88859590106943e-05
-5.673558803628e-05
-1.98538165638072e-05
-2.75691990235793e-05
-3.4056003032843e-05
-1.95086700852155e-05
-3.63080061840729e-05
-4.31290301781701e-05
1.54992452400206e-06
-4.04229050901135e-05
-4.29945380993309e-05
-3.1394738875082e-05
1.51002223400051e-06
-1.36046835205558e-05
-3.68002434361438e-05
-7.53767038730771e-05
-3.97578504545395e-05
-1.89842896079576e-05
-2.19364809572246e-05
-7.98337893145873e-06
-7.00823390576386e-05
-3.28072753458614e-05
-1.80663248772671e-05
-1.32328511602992e-05
-6.42327864213045e-05
-4.79482485645959e-05
-5.36820082829634e-05
-3.63517064539462e-05
-2.79603463424883e-05
-2.10176140558028e-05
-2.82543718893609e-05
-3.46300301395714e-05
-3.20188487346194e-05
-2.05280779302751e-05
-5.93975312203204e-05
-2.00414598697581e-05
-1.93619434335535e-05
-2.49574307617858e-05
-3.9612566973096e-05
1.55945211714543e-05
-1.01981918783222e-05
-2.29691825663871e-05
-4.41590962268907e-05
-3.03653421028162e-05
-7.68864115770432e-05
-6.99620860182313e-05
-4.43762230833421e-05
-5.68695867638833e-06
-3.26669819124182e-05
-1.33131327376633e-05
-1.70956355075585e-05
-3.92195952937871e-05
-3.38125150468596e-05
-7.55082923523133e-05
1.28122719087888e-05
-3.61431720477719e-05
-2.5463529690274e-05
-2.0165147248896e-05
-2.40341043059753e-05
-3.10705286960776e-05
-3.76599343593596e-05
-2.82707820170603e-05
-3.12403573549824e-05
-4.29711592396937e-07
-1.65359555069892e-05
-7.38031667522982e-05
-4.44795815818015e-05
-4.52585295515726e-05
-3.77707041449312e-05
-4.13250680186731e-05
-3.08672891856347e-05
-3.74674317126641e-05
-1.27202714510897e-05
-8.98614793379545e-05
-1.92152295075309e-05
-2.67335441945518e-05
-4.92467287612461e-05
-1.61733437800294e-05
-3.89796227530801e-06
-1.26085254594201e-05
-3.11638648914898e-05
-5.94458183541007e-05
-1.67778986323319e-06
-2.46819550554111e-05
-6.62037282000681e-05
-4.72242641334243e-05
-7.79799717198977e-06
-2.66227797709244e-05
-9.79601668130529e-06
-4.23094639630169e-06
-2.29398637670647e-05
-6.45972144270624e-05
-2.74804499402704e-05
-3.53866531590499e-05
-5.4763321928e-05
-2.25285999221585e-05
1.50546692420423e-05
-3.87266573123377e-05
-2.49234570659955e-05
-2.07643464287666e-05
4.95059971927733e-06
-4.05840833130271e-05
-4.43824138934391e-05
-3.47606479575562e-05
-2.14313559512422e-05
-7.00279023414815e-05
-7.61972251819189e-05
-3.19005752790852e-05
-3.35026668191797e-05
-7.52063668308221e-06
-6.57757873887002e-05
-4.07520649576255e-05
-4.91469854841765e-05
1.42211553485614e-05
-3.74532474632941e-05
-6.60669431364003e-05
-1.41543679148164e-05
-6.41455562370219e-05
-4.27303979198531e-05
-4.83543354597752e-06
-4.34300147386498e-05
-4.21332906372458e-05
-4.18717491982475e-05
-7.8283532332519e-05
-4.03443791359239e-05
-7.558141722655e-06
-6.90134607066428e-05
-2.68844491378737e-05
1.29951049519273e-05
-5.73625582705202e-05
-4.95217424626942e-05
-2.79810226366012e-05
-6.90104876634579e-05
-6.87101347792949e-05
-7.58769706854086e-05
-1.08657223334631e-05
-6.66264383484556e-05
-4.06938049076371e-05
-1.91607013086683e-05
-5.03418078494804e-05
-1.17511685442096e-05
-4.49420437935786e-05
-4.68702753870306e-05
-4.33799439588765e-05
-5.29096500590447e-05
-5.28555743093899e-05
-3.08243203301093e-05
-5.31175992425649e-05
-3.45890250115789e-05
-3.24948632995041e-05
-3.64569696680658e-05
-1.54880064280485e-05
-2.66475635955142e-05
-5.35907273755158e-05
-3.07422404504077e-05
-2.95288427701231e-05
-3.88145327108996e-05
-1.32844183408619e-05
-4.52664097525909e-05
-3.30228102305146e-05
-4.32403595444764e-05
-2.52777223810761e-05
-3.29800993561508e-05
-1.17850177282441e-05
-1.36154336044078e-05
-4.61547530519258e-05
-7.31137899532722e-05
-2.99389300343766e-05
-3.50563556822654e-05
-2.61388895390451e-05
-4.87390471676664e-05
-5.76447003744643e-05
-3.22687689874423e-05
-2.84428008787874e-05
-4.59039071165715e-05
-3.58075329810838e-05
-3.49355429728735e-05
-4.33039137205596e-05
-3.25860408711999e-05
-1.07082883929302e-05
-3.09629345669669e-05
-3.59319015068355e-06
-2.37137380921603e-05
-2.91446586650621e-05
-1.82037423411196e-05
-6.41032780245248e-05
-9.23773636423846e-06
-5.49133168996944e-05
-4.38395406054673e-05
-1.75243567484747e-05
-2.75989149741523e-05
-5.95026723463143e-05
-2.94829283717428e-05
-4.84671793305093e-05
-1.1460583766507e-05
-4.12001431897048e-05
-3.4484325660695e-05
-1.14075718715753e-05
-5.10260491394771e-05
-6.77476266889998e-05
-2.80412073618021e-05
-5.54934194502182e-05
-1.24071494561505e-05
-3.48443808119744e-05
-3.48706027179193e-05
-1.19244440611284e-05
-4.53238880508156e-05
-3.42290378372044e-06
-5.35544270543349e-05
-5.44961753226592e-05
-5.48544651397387e-05
-2.07209235154652e-05
-4.24307912224769e-05
-4.70285858031356e-05
-7.83505824400831e-05
1.45604320865082e-05
-4.54751312051892e-05
-2.01573357434425e-05
-4.6000504296322e-05
-4.10454048518753e-05
7.08021224157893e-07
-7.17267290979003e-05
5.06940513476661e-07
-3.54547423572708e-05
-5.5552061976527e-05
-2.49385079224652e-05
-5.8378450421237e-05
-2.6280908465642e-05
-4.06431512866698e-05
-3.44553448598509e-05
-2.87918705561971e-05
-1.33630020736429e-05
-2.21762483607993e-05
-4.55544777154945e-05
-2.62755367058179e-05
5.37757517504936e-06
-2.54183871571876e-05
-7.12575844483756e-05
-3.8499023721884e-05
-1.89401290738116e-05
-6.34426996607743e-05
-2.97209382125295e-06
-2.40077498313709e-05
-3.36239865548431e-05
-9.60286128843138e-06
-4.95539380903732e-05
-2.61383714041062e-05
-2.14268245093289e-05
-1.17782242156564e-05
-7.18346930739709e-05
-6.00033643270444e-05
-3.19325802138195e-05
-3.61053679112106e-05
-1.95584336984494e-05
-3.84293277242869e-05
-5.47137051582543e-05
-2.88708800268196e-05
-4.62333381079776e-05
-2.69323433818345e-05
-1.00895939850681e-05
-3.77789386692894e-05
-3.38075818125353e-05
-4.4220220722417e-05
-7.09134173385724e-05
-3.55663914875493e-06
-4.46648394443387e-05
-1.00667147161647e-05
-4.18328120082115e-05
-5.91448073742667e-05
-2.91673057431763e-05
-6.75107892255478e-05
-2.68831464896293e-05
1.38107473939082e-05
-1.36122274772612e-05
-3.52700789357188e-05
-3.80888138965032e-05
-1.65028308777058e-05
-4.72579169738277e-05
-2.19878254024246e-05
-2.95193714038681e-05
-2.30063783303328e-05
-5.98609942272716e-05
-1.9918751898533e-05
-3.44284545140198e-05
-1.11641037635295e-05
-2.29243764897799e-05
-4.62225860206787e-05
-5.75761825954231e-05
9.2599771409039e-07
-3.42847033430127e-05
-5.08728536773872e-05
-3.51138274758165e-05
-5.81395145386325e-05
-1.66047068169963e-05
-3.5083700437055e-05
-2.84633051523066e-05
-2.24117907640324e-05
-4.09010608099134e-05
-5.03590751681451e-05
-3.32082200418989e-05
-2.35234070413745e-05
-1.15660793879792e-05
-2.72095316172225e-05
-4.6860688043345e-05
-1.37652256200301e-05
-5.96375127612874e-05
-1.08011989848918e-05
-5.22244239567523e-05
-4.45185017022942e-05
-1.08020548033816e-05
-1.75087099110286e-05
-2.41800258973845e-05
-1.90123505429051e-05
1.68659958954824e-05
-1.41347026844191e-05
-3.01095600087561e-05
-4.73140209114339e-05
-5.39679490571671e-05
-4.49637655910714e-05
-5.19879974637731e-05
-5.91388434838475e-05
-3.06187795088996e-05
-1.56282817723865e-05
-5.24104941489924e-05
-4.36393640723673e-05
-6.22113371099938e-05
-3.83523705126746e-05
-1.78777720961084e-05
4.88389920559424e-06
-2.65340407662885e-05
-4.14223061767918e-05
-1.99684517734881e-05
-3.38492629438821e-05
-3.23327816227746e-05
-2.27813372870697e-05
-4.42295635033481e-05
-2.6010718444825e-05
-4.45700455257858e-05
-5.20163679280155e-05
-2.97288161674187e-05
-4.67862848757313e-05
-4.34123820817407e-05
8.32107561692492e-07
-1.26132567728982e-05
-4.35096854672807e-05
-4.92548609664734e-05
-4.94625713735249e-05
-2.98883282891403e-05
-8.01542427120108e-06
-3.06185280655125e-05
3.64902442405037e-06
-4.14432872047068e-05
-4.80225708979332e-05
-4.83484455960507e-05
-6.3049268231128e-05
-3.19665232445756e-05
-6.21453430438268e-05
-5.98120526413764e-05
-4.99701691784039e-05
-1.65795853024471e-05
-2.52499673877417e-05
-2.67751491111685e-05
-7.22557414399118e-05
-8.91921247927177e-05
-5.66223290704913e-05
-2.7185775372248e-05
-5.02023369597661e-05
-5.16960087186275e-05
-6.34318595799282e-05
-2.00490764836319e-05
-3.40282832662532e-05
-3.67037164220511e-05
-1.40041822456068e-05
-3.16138015767372e-05
-4.97856517659673e-05
-4.07940937040399e-05
-2.02655017393225e-05
8.0590827112426e-06
-6.1023443019803e-05
-5.71369595825145e-05
-3.86738881277794e-05
-6.77520749609599e-05
-4.77548425455553e-05
-2.16851761933718e-05
-4.0622139761723e-05
-2.40112371115511e-05
-2.12539368526604e-05
-2.81322426655487e-05
-8.8673987211768e-06
-5.01364638416512e-05
-3.60164354341173e-05
-1.2602694525346e-05
-9.11219054677265e-05
-4.4733653619681e-05
-5.53266761762164e-05
-6.94085504986303e-05
-4.31805942135741e-05
-5.75774788748552e-05
-5.15289507862791e-05
-2.35485560612148e-05
-1.49122540362433e-05
-2.94752334674714e-05
-2.58312667116591e-05
-1.85077097026113e-05
-3.07137235137202e-05
-2.95543707694538e-05
-2.76116780406607e-05
-5.70264958733043e-05
-3.01976835670948e-05
-3.82951034213733e-05
-4.3833168384081e-05
-2.96993682304455e-05
-3.12013595264391e-05
-2.62792432691848e-05
-2.56456332616332e-05
-6.69893183296026e-05
-2.44690592177926e-05
-3.51488075164866e-05
-2.45235226964869e-05
-3.37596409416543e-05
-1.05731396172376e-05
-1.84061646478188e-05
-5.49458526087997e-05
-7.15141284074523e-05
-3.73940546205502e-05
-2.58324944250087e-05
-2.92454797848544e-05
-2.22113640529975e-05
-1.69237325865497e-05
-7.16757952380496e-05
-4.08189816635019e-06
-3.13972190411067e-05
-3.58473388307137e-05
-2.77586232265168e-05
-3.91995650881915e-05
-1.57875590929654e-05
-2.48837838744492e-05
-2.75638330640206e-05
-2.78768296713538e-05
-2.6378701808674e-05
-5.16876498220253e-05
-4.92300275841198e-05
-3.5420999978955e-05
-6.96453758153636e-05
-2.49794388197155e-05
-3.1730096872493e-05
-2.25097740281056e-05
-2.08239408680822e-05
-1.98783766867918e-05
-4.43871436609093e-05
-5.68160756647963e-05
4.09755442797675e-06
-3.46690829794275e-05
-6.36041438181931e-05
-4.41957526695765e-05
-2.20978568740039e-05
-4.98581709758268e-05
-3.52741155534935e-05
-5.31725181971141e-05
-5.64360396800666e-05
-5.75054723551996e-05
-1.89480008716845e-05
-4.83554888580238e-05
-4.62910775707503e-05
-4.41392654080118e-05
-6.66924882266211e-05
-6.62369583693252e-05
-2.23853926734353e-05
-4.70067565601043e-05
-6.73969831678748e-05
-3.08820600159436e-05
-2.15781863952423e-05
-4.6546718275847e-05
-4.72570532599924e-05
-1.36555702791236e-05
-2.9208706450432e-05
-4.9943291902412e-05
-4.18314047594678e-05
-4.32239694691896e-05
-7.23316276171568e-05
-1.38061095825076e-05
-3.10319011795742e-05
-3.89339379622229e-05
-2.96080793806642e-05
-3.93702686447887e-05
-4.70723026746593e-05
-1.02915188875155e-05
-3.30459916926236e-05
-4.59153427193183e-05
-4.71598506373408e-05
-6.79879805697215e-06
-8.06832537050876e-05
-4.72312437767403e-05
-4.31895969076679e-06
-4.1732062192075e-05
-3.51710001969573e-05
-6.47004443318592e-05
-4.01059005369732e-05
-1.42099856851404e-05
-3.86210724278846e-05
3.1077562921437e-05
-7.84085912928748e-06
-5.11402813536964e-05
-3.76421887846126e-05
-4.67314234358035e-05
-3.63167990891754e-05
-4.2162900629367e-05
-2.61479764739898e-05
-1.98558457552469e-05
-3.61908723337744e-05
-3.33490888525304e-05
-3.09347100474018e-05
-4.66211055085689e-05
-4.27428197043842e-05
-6.10269351749681e-05
-1.5159844640554e-05
-6.04294899211841e-05
-2.05172443039951e-05
-2.86220071589494e-05
-2.3124501806378e-05
-1.71892599587284e-05
-4.38301234419026e-05
-4.15859515779738e-05
-2.75962908347913e-05
-3.54317621690596e-05
-3.02180270908014e-05
-4.209053336156e-05
-5.16271334319002e-05
-2.54073713302197e-05
-3.64173076444061e-05
-5.76250234164965e-05
-3.5685621998953e-05
-1.83323845385101e-05
-8.13153872386454e-05
-2.29402977705983e-05
-1.3671455061848e-05
-3.57009951472691e-06
-8.12156095460344e-06
-5.36400588511954e-05
-5.68214942867456e-05
-1.9959719812115e-05
-2.73994435552425e-05
-6.44995648114188e-05
-1.46152332392745e-05
-6.90136707447292e-06
-2.14365632772892e-05
-4.26325434368626e-05
-3.9984719094623e-05
-4.06394547870284e-05
-5.28105633991722e-05
-3.41430944965667e-05
-2.27702285709063e-05
-1.76819383353759e-05
-3.05139712361475e-05
-3.46114623171787e-05
6.89670910789969e-06
-5.346954911924e-05
-1.65442627378767e-05
-3.16138439576883e-05
-2.8617595000374e-05
-2.88978535002929e-05
-1.4038091490984e-05
1.2817641528316e-06
-6.52917530236432e-05
-4.99700271648199e-05
-7.01863176780518e-06
-4.86909281416089e-05
-4.28847251031711e-05
-4.4434271400652e-05
-6.90937538930054e-05
-4.45247488527383e-05
-2.1146610798198e-05
-5.08492093057099e-06
-2.03233934390959e-06
-4.98491765691854e-05
-5.49547641218161e-06
-4.76960156841624e-05
-3.49818744114569e-05
-4.70553546144584e-05
-4.6326627336301e-05
-2.29406950140361e-05
-5.59380525937862e-05
-3.3460080159759e-05
-4.82474047951412e-05
-2.36681407202078e-05
-0.000110097548211335
-4.08807083430964e-05
-3.95398763618426e-05
-2.45112267648753e-05
-2.43645948416933e-05
-2.68475785126776e-05
-4.19221290915047e-05
-5.00167605147261e-05
-2.99503851208507e-05
-6.14343479158502e-05
-3.25933151355449e-05
-1.38735504938701e-05
-3.98484733311189e-05
-4.23232553870802e-06
-5.85889722186513e-06
-1.05979503171543e-05
-5.14409885598809e-05
-6.78990837658675e-05
-1.29015040562091e-05
-4.99643562763122e-05
-2.08535946228799e-05
-2.38914816420368e-05
-3.21935489816253e-05
-5.50863438285355e-05
-3.86332454122425e-05
-4.46123811934931e-05
-4.35302694743781e-05
-3.53182995511385e-05
-6.3601051091589e-05
-3.87956067617042e-05
-3.57386168791159e-05
-1.11196940599943e-05
-2.62867620532606e-05
-6.21451351825737e-05
-3.40312181587242e-05
-2.9874287140729e-05
-8.7025353437603e-05
-2.15827031471906e-05
-6.39965859487043e-05
-3.18904040975484e-05
-3.93990372846901e-05
-3.92948438983497e-05
-1.5954562587345e-05
-1.02200326986294e-05
-3.12678731055231e-05
-7.75064055192422e-06
-4.25741908289804e-05
-1.33248168574006e-05
-1.36719480767132e-05
-2.66691259709769e-05
-6.82580458850105e-05
-5.59851383655492e-05
-3.94362598914429e-05
-1.4571570053011e-05
1.22453508481066e-06
-9.14031695950769e-06
-3.88126924037583e-05
-3.30735591393929e-05
-1.82689522330649e-05
-3.17985766255381e-05
-5.48433796671787e-05
-4.34369681991391e-05
-4.00666738662727e-05
-1.86616936617873e-05
-5.79326595745471e-05
-4.89856581163475e-05
-6.55016752977534e-05
-1.83274136732521e-05
-5.15224728239691e-05
-5.73682377951502e-05
-4.98243034957412e-05
-3.70550020387974e-05
-4.04639296508721e-05
-1.47899754523577e-05
-3.06332518598251e-05
-3.46949893535737e-05
-3.35889609977447e-05
-2.80715779191248e-05
-3.53748536248948e-05
-5.10996404196742e-05
-2.24004742112577e-05
-1.59064854109447e-05
-3.39914365607281e-05
-6.14550536428549e-05
7.47329974818876e-06
-3.20477924857471e-05
9.956235697538e-06
-2.56255406880844e-05
-4.14790978607825e-05
-4.48309658028677e-05
-2.67695857157108e-06
-2.39318099560905e-05
-2.96600987484224e-05
-1.10177316606705e-05
-4.43432593870618e-05
-2.9806173477075e-05
-3.28613819967189e-05
-3.16831429878806e-05
-3.4591276368809e-05
-4.16511079829111e-05
-2.88194266357576e-05
-1.6631001203864e-05
-2.94959105801938e-05
-4.521119898382e-05
-3.19541421837905e-05
1.32504869527778e-06
-6.26353977927076e-05
-3.4974328401283e-05
2.97270274333824e-06
-3.49767073810518e-05
-5.09987831743813e-05
-2.85961914669868e-05
-8.56117138168239e-06
-2.94636034903259e-05
-1.77019939406523e-05
-3.41096860603782e-05
-6.48730878232814e-05
-1.09082207836213e-05
-4.66483029209337e-05
-5.86769806826518e-06
-5.65121747926849e-05
-2.64835453438814e-06
8.52493634939953e-06
-5.32976893514703e-05
-3.60687317435998e-05
-3.78780043027696e-05
-1.55950944004794e-05
-2.51380686016323e-05
-1.06883270262984e-05
-1.58084004187685e-05
-2.69227438344816e-05
-1.68706744425671e-05
-4.77943492033034e-05
-2.55229695866693e-05
-9.67527773679522e-06
-3.02749542028459e-05
-4.63821514661888e-05
-2.70566432867478e-05
-2.18809992417108e-05
-6.33038914539374e-05
-2.75637423643374e-05
-4.38625973649693e-05
-4.79310358908265e-05
-3.92803581831316e-05
-2.3915904850731e-05
-4.32863179835172e-05
-4.47256538206056e-05
-3.38635112553884e-05
-4.92028589834048e-05
-3.26896428594686e-05
-4.56107763427427e-06
-3.66169813679883e-05
-2.08035760816751e-05
-5.77268986255241e-05
-7.13745858289795e-05
-7.02290822300692e-05
-3.66647147892174e-05
-2.04764499789622e-05
-4.21621889443889e-05
-8.07038463901277e-06
-4.0198002166752e-05
-3.41709914684982e-05
-3.94581391080245e-05
-4.13853400688737e-05
4.23766832890972e-06
-1.82411555658649e-05
-3.64355903064835e-05
-3.70085626966416e-05
-3.41970233847588e-05
-2.68596350037732e-05
-6.00262038281671e-05
-3.59156279845498e-05
-4.3079601133088e-05
-5.08422753441498e-05
-3.73710369816189e-05
-4.58475342074336e-05
-4.63934463393272e-05
-4.83880462232709e-05
-3.46433534381604e-05
-6.68689259202061e-05
-1.73182747967984e-05
-6.81862423824697e-05
-6.06581085734274e-05
-7.08791570895175e-05
-5.80804497469725e-05
-2.12412770096216e-05
2.39604642695038e-06
-1.47957524836452e-05
-5.60286997976368e-05
-5.07711601841011e-05
-3.39234491886112e-05
-2.94362835494911e-05
-1.85995164019036e-05
-5.17457612531381e-05
-5.63409242941058e-05
-5.33074202729683e-05
-4.22671367991715e-05
-3.34966200053357e-05
-3.41280628772748e-05
2.83893069835063e-05
-4.64647766647591e-05
-1.39893673228991e-05
2.57162568465749e-06
-5.30677460911859e-05
-3.82750959542054e-05
-2.15428272516383e-05
-4.23099186039883e-05
-6.24099137968038e-05
-2.05751319197901e-05
-2.80950560234677e-05
-1.06010329452452e-05
-1.78131711493274e-05
-3.48816135801594e-05
-3.44229519276894e-05
-5.56242476455595e-05
-3.56850431888245e-05
-6.29966111196425e-07
-4.63536173039225e-05
-6.11415414935515e-05
3.06716263365682e-06
-2.96635543452086e-05
-3.15778271146915e-05
-6.50773067808221e-05
-2.03661870497624e-05
-5.10861984644812e-05
-2.03721087509114e-05
-7.07039112259628e-05
-2.0201347888085e-05
-4.21776609678228e-05
-6.81959013801639e-05
-9.32555766964416e-06
-2.64168206923425e-05
-3.19216470729985e-05
-6.70496300316681e-05
-7.50715193929488e-06
-7.08380172520423e-05
-6.73260647569076e-05
-2.9170419624425e-05
-2.87677173650488e-05
-2.75412811805816e-05
-3.12016510812011e-05
-2.21017715399932e-05
-2.11737770001871e-05
-6.31457374725582e-05
-4.35541283300108e-05
-1.24006804308414e-05
-7.28178565993962e-06
-3.27910655667847e-05
-4.95685937244886e-05
-6.70392138532053e-05
-8.16244633300005e-06
-3.91401330457183e-05
-3.20641309111871e-05
-8.82974989566721e-06
-2.54067825151329e-05
-2.03347316217743e-05
-2.40574392338619e-05
2.6465790201379e-06
-3.47464805340658e-05
-2.36518981875127e-05
-8.7124575151594e-05
1.4054578140177e-05
-2.1473784506719e-05
-4.21617298482966e-05
-1.67068546755559e-06
-7.87558815910582e-05
-1.68954739296444e-05
-5.48974980964589e-05
-2.36026575732106e-05
-4.6574612613553e-05
-2.49553651250408e-05
-5.32213239884936e-06
-4.42409642515945e-05
-5.643591612664e-06
-2.1815604520426e-05
-2.57067006943998e-05
-2.29151414235664e-05
-6.22293328479342e-05
-3.33246638358985e-05
-1.73622344823385e-05
-5.37886039391036e-05
-2.970942152835e-05
2.83073875624599e-06
-6.82163359314815e-05
-2.16659602291832e-05
-4.55545106211923e-05
-1.75074013273751e-05
-2.3553297542627e-05
-4.36560850871026e-06
-4.53368582334741e-06
-3.831731735611e-05
-4.73377686706856e-05
-4.97263314240904e-05
-2.56855287038787e-05
-2.88955875963692e-05
-5.80514440662366e-05
-2.76839581992487e-05
-2.88349972968422e-05
-3.82850872214861e-05
-2.8674246429567e-05
-9.53480413078576e-06
-2.25726037177574e-05
2.96795320851079e-06
-4.52527522718095e-05
-1.53904592866531e-05
-3.05289099730238e-05
-5.14278703398079e-05
-1.55641098915197e-05
-4.26415487504019e-05
-1.5042963917424e-05
-2.20058836472529e-05
-4.67051717539088e-05
-4.64218838299299e-05
-7.29681130968304e-05
-5.50372136299956e-05
-2.2843680985708e-05
-2.87198931746059e-06
-1.14893649521352e-05
-2.85962238605248e-05
-6.14243927932624e-05
-2.71820233723103e-05
-3.21754005669671e-06
3.13362642342868e-06
1.33315065398985e-05
3.08532053510667e-05
-5.59242774387814e-05
-1.90975425636615e-05
-1.9607973827269e-05
-3.29348085610572e-06
-1.15933595364134e-05
-4.52183713200053e-05
-2.45788162201969e-07
-3.61135989875527e-05
-4.94287160185988e-05
-3.88507351036321e-05
-2.43064089951072e-05
-4.49903406235687e-05
-3.62232834639897e-05
-2.69068974133982e-05
-6.31288349131024e-05
-1.97949551065537e-05
-2.39106420457369e-05
-9.47484622991573e-05
-5.47863972541158e-05
-2.8225179615499e-05
-5.35605079862742e-05
-4.09935892569019e-05
-3.55358211618011e-05
-5.64208428280447e-05
-4.36281553551646e-05
-4.36647631495239e-05
-1.55591207323103e-05
-6.33767468863066e-05
-3.70876756007924e-05
-4.07259135797917e-05
-3.44195016650504e-05
-2.26037412804707e-05
-1.78193902378479e-05
-3.4974037048538e-05
1.33176672406411e-05
-8.99387108116543e-06
-1.23034852773619e-05
-5.7271629044543e-05
-7.28965458274377e-05
-2.15282733999002e-05
-2.21345049107827e-05
-1.87517966780038e-05
-1.266510471419e-05
-1.4786819654931e-05
-7.8461188107414e-06
-5.43943480779991e-05
-2.49793615908527e-05
-4.33676872093743e-05
-3.02379125133027e-05
-5.55062923626246e-05
-1.01540822220154e-05
-9.26085688863442e-06
-5.19677094788632e-05
-2.73396176697395e-05
-4.64638143885684e-05
-1.66936655577728e-05
-2.02025107374003e-05
-2.66817495020919e-06
-5.39132046044639e-05
-1.08598983375757e-05
-4.1104874562944e-05
-3.58052138934879e-05
-4.02625484955743e-05
-2.33647380040205e-05
-5.59120344056393e-05
-3.4853666686698e-05
-5.48767610808497e-05
-3.96455651036729e-05
-1.47880294003822e-05
-4.22819108803674e-05
-1.91590796771562e-05
-2.21074411183467e-05
-1.73653538204996e-05
-2.1627199601712e-05
-3.49071036699141e-05
4.59738788994232e-08
-1.75246840648714e-05
-1.6616007963727e-05
-4.53128781871346e-05
-3.79021216505104e-05
-4.33572125542692e-05
-1.27362322516053e-05
-1.13173460590681e-05
-2.94595641476669e-05
-3.87486893672721e-05
2.57597789056495e-06
7.48693195748586e-06
-2.36759466184127e-05
-3.78388073036908e-05
-4.48407241923335e-05
-3.4559834062661e-05
-3.71757490644709e-06
-6.13765005192074e-05
-2.63632373388901e-05
-3.81136344858527e-05
-2.91474014387552e-05
-4.25248141185037e-05
-3.49789586898832e-05
-1.47787294148159e-05
-8.41705980523083e-05
-3.17722311331266e-05
-4.88856351307209e-05
2.36805680002169e-05
-3.08271137699845e-06
-6.88045609995008e-05
-4.29979632746603e-05
-2.38994056670885e-05
-4.24494084433829e-05
-3.63291237830851e-05
-1.67750938549758e-05
-4.84549776639512e-05
-3.01152984184096e-05
-3.57508569743046e-05
-2.82464288390079e-05
-4.42874744974275e-05
-2.25442135226935e-05
-2.60263891146414e-05
-4.3658271759103e-05
-8.06547150209128e-05
-4.48515411335991e-05
-1.49297089086955e-05
-7.39696545996408e-05
-2.84204447886051e-05
-3.74529419725836e-05
-4.50514226521428e-05
-3.35908580369277e-05
-1.84202221406228e-05
-4.06717004503817e-05
-1.93871570434838e-05
-2.11956179014535e-05
-2.75289131831644e-05
-2.71679528360886e-05
-6.43093164581495e-05
-3.79608848876843e-05
-2.01250528427418e-06
-2.88034830545428e-05
-3.92706522091165e-05
-1.65619282527704e-06
-3.87055722740338e-05
-6.28019867379279e-05
-2.16543148896569e-05
-4.71554293168684e-05
-3.91235803311024e-05
-3.9514874892554e-05
-1.45265748639409e-05
4.97631769835989e-06
-3.79526638658755e-05
-3.90207832599581e-05
-2.9362408698632e-05
-4.07903788725095e-05
-6.59177062196139e-06
-3.32716685849899e-05
1.23694709370528e-05
-3.15443455292829e-05
-1.71588278637111e-05
-2.36756457950169e-05
-4.73904034564609e-05
-1.6138959447625e-05
-4.2632263156253e-05
4.10502665843731e-06
-3.85684013105722e-05
-5.71113866828745e-05
-5.15366471006074e-05
-3.13366094002017e-05
-7.02313573169109e-05
-5.80478051758743e-05
-3.2387489861682e-05
-3.94928381486101e-05
-4.62989437539802e-05
2.25760927155347e-05
-1.53537701666851e-05
-1.81596567288773e-05
-4.52722066264453e-05
-4.17691112442164e-05
-3.68640499767166e-05
-4.30055365265154e-05
-1.74604352696559e-05
-3.92446077963447e-05
-7.63345453279665e-05
2.71886623845043e-06
-6.2319019973608e-05
-3.46595560366153e-05
-3.88216185788909e-05
-3.46359107170257e-05
-3.47880615903638e-05
-1.6849131252647e-05
-5.58395941396107e-05
-2.49623152823615e-05
-1.12283234942797e-05
-2.31965657656608e-05
-6.92877772660928e-06
-1.92986081133785e-06
-2.38866485298898e-05
-1.20754001369473e-05
-4.23167019394231e-05
-2.79547010148958e-05
6.22250239254527e-06
-3.9790734302084e-05
-3.8958755779811e-05
-3.39440422280711e-05
-5.56595594179163e-05
-3.60288482503065e-05
-2.44392872979242e-05
-3.90917855436056e-05
-1.02727450000748e-05
-3.94856590557339e-05
-2.93140673320401e-06
-2.41551582674941e-05
-2.02701348498363e-05
-4.77351638516647e-05
-2.057474400414e-05
-1.82839450384443e-05
-4.67870238302389e-05
-3.51459248898825e-05
-1.88692137067959e-05
-5.70795268488188e-05
-1.96751081084193e-05
-1.98973040296807e-05
-3.0956135840377e-05
-5.7320941061026e-05
-2.89888839303899e-05
-3.03605770919197e-05
-5.68101048487641e-05
-4.16374858604448e-05
9.73429585973455e-07
-2.02755016595019e-05
-5.16077417639278e-05
-5.46468412194793e-05
-2.60193082253006e-05
-4.48580348925659e-05
-3.3053609088964e-05
1.41572791140169e-06
-3.09408031073953e-05
9.93945533542257e-06
-6.14288331440289e-05
-7.01575018085855e-05
-1.4454280471626e-05
-3.91384808731872e-05
-8.19474094742164e-06
-2.31835778656188e-05
-2.71746361747731e-05
-4.18415663426844e-05
-4.80331406481564e-06
-3.25777894443177e-05
-3.28176380713918e-05
-2.14285349752281e-05
-5.96080929198445e-05
-1.82008259792098e-05
-2.67408457057055e-05
-3.52023634668884e-05
-2.5987661576088e-05
-2.60598531353036e-05
-3.79450313582866e-05
-9.09351913058742e-06
-4.05591929290471e-05
-4.54711230220474e-05
-4.40035334199238e-05
-5.36158204330862e-05
-5.63784870651837e-05
-6.19008387391484e-05
-4.9691633948456e-05
-2.93826710827656e-05
-6.91214022550872e-06
-3.49569873612552e-05
-5.04852392524539e-05
-5.06110201179944e-05
-4.16505832302913e-05
-4.53656494329056e-05
-2.88694402489493e-05
-1.59024731780422e-05
-2.7556722850365e-05
-6.96915209573157e-05
-5.86880612651729e-05
-7.24192201479735e-06
-4.88353784822822e-05
-4.50094135076014e-05
-1.71571477181557e-05
-2.60071337032854e-05
-5.68379846992564e-05
-1.64284980362068e-05
9.16307718181966e-07
-2.86235415519198e-05
-4.05313978752004e-05
-1.10350190101489e-06
-3.44942662462473e-05
-3.50870743412546e-05
-3.66781326492865e-05
-2.15330517397837e-05
-2.72434215866989e-05
-4.43588265206655e-05
-2.96681055028606e-05
-7.44648417012861e-05
-2.40604083249582e-05
-2.89097302688082e-05
-2.57780364441743e-05
-3.0995791652669e-05
-1.71552728936148e-05
-1.11077869388618e-05
-5.05185379982035e-05
-6.77813564734532e-05
4.73761875511838e-06
-3.19209567280515e-05
-2.68088706210097e-06
-2.9086760865949e-05
-3.35060546540453e-05
-5.01599338837924e-05
-6.25930620713903e-05
-2.39071569426585e-05
-4.07120310698518e-06
-3.08303102750717e-05
-5.53469844064856e-05
-4.37088216899108e-05
-4.44394832204222e-05
-4.74097518498094e-05
-5.86681329620985e-05
-3.35330046255767e-05
-3.66448503827634e-05
-3.29637464700311e-05
-4.03858687065683e-05
-5.44428293995405e-05
-2.60381452405269e-05
-1.8986297714312e-05
-1.07970119118656e-05
-2.91411359337429e-05
-1.88103652039463e-05
-2.64560705383532e-05
-4.73169683336058e-05
-2.67934546285983e-05
-4.66570399899712e-05
-1.9996563229539e-05
4.16148632237755e-06
-9.23613935754278e-06
-7.85602807243415e-05
-5.63856969954125e-05
-1.04932277092971e-05
-3.89295537918642e-05
-2.12469526393037e-05
-3.64472121546581e-05
-3.21865991393526e-05
-1.03902035002742e-05
-4.85209667635987e-05
-2.21308117248989e-05
-2.59251634986991e-06
-3.74386440901228e-05
-7.72746026518904e-06
-4.81947627336534e-05
-6.34982948887055e-05
-3.64379892993383e-05
-4.35698674803237e-05
-1.40451702272038e-05
-8.44484833495895e-06
-5.18062200734601e-05
-2.39826528619132e-05
-9.96405006677133e-06
-1.58060690295434e-05
-2.98370099323694e-05
-4.43234849605646e-05
-2.24762201828839e-05
1.91974109270252e-05
-3.94337514413121e-05
-1.42794797654244e-05
-5.80260363487786e-05
-4.87748725089284e-05
-2.22528971192389e-05
-5.00136547263151e-05
-5.73919079700376e-05
-3.04993805568585e-05
-5.67236869006206e-05
-6.394752948363e-06
-1.32246972703881e-05
-1.90652758161576e-05
-2.34837136825293e-05
-2.84771504289802e-05
-4.37746479486205e-07
-5.06128010325023e-05
-4.93844711646527e-05
-5.49096322813452e-07
-5.25727219864972e-05
-2.64613151634523e-05
-4.7126464372435e-05
-2.26508993557122e-05
-2.32322902308753e-05
-1.975548624076e-05
-5.09494690232795e-05
-2.76590866712281e-05
-2.77155313384752e-05
-4.96788727783363e-05
-8.14780989214509e-05
-2.89433140605824e-05
-5.14453425264971e-05
-6.22641896372535e-05
-4.47684799725043e-05
-3.76750554221496e-05
-5.05208628232066e-05
-3.77851635490448e-05
-7.35703323437144e-05
-1.82210619090653e-05
-3.86948319344746e-05
-4.23124637059651e-05
-2.98986899063205e-05
-4.50756844556144e-05
-1.18218455789392e-05
-2.76572955963611e-05
-3.93233899978101e-05
-2.8392892761818e-05
-3.81537886232371e-05
-4.88085001062656e-05
-7.63725364130177e-05
-3.62603136660752e-05
-1.38789213198928e-05
-1.84079256747637e-05
-1.6912108023663e-05
-2.71885267645499e-05
-6.10996679811739e-05
-4.1623887594505e-05
-5.46574439662317e-05
-2.93519055317296e-05
-1.76736435291814e-05
-2.72984500914704e-05
-2.09257018572747e-05
-4.77620178024423e-05
-2.62501794103627e-05
-4.44638284356839e-05
-6.2783585511376e-05
-3.50273533005261e-05
-4.98315151195145e-05
-2.29220024837553e-05
-2.56367430315461e-05
-1.28420266934442e-05
-3.00205844617827e-05
-6.31596973704761e-05
-1.31365817616662e-05
-4.31696334065318e-06
-3.45709016679392e-05
-4.60943503806125e-05
5.6692390028874e-06
-4.773126591706e-05
-5.52635246529726e-05
-6.36439959504081e-05
-6.85998545872602e-05
-5.51112520296334e-05
-5.20103820332627e-05
-3.50072935724594e-05
-4.72762451579759e-05
-4.6892179793083e-05
-1.65020199740602e-05
-3.03400839817183e-05
-1.10168842058975e-06
-5.42901503762109e-06
6.90816164323501e-06
-2.12302318107905e-06
-1.75349227336547e-05
-7.01339927556468e-05
-3.92062206200403e-05
-1.70176579112156e-05
-2.85234054584601e-05
-5.08020369523763e-05
-7.02520270488558e-05
-2.55747362729721e-05
-4.18257278485311e-05
-3.30244219506523e-05
-5.87172103727603e-05
-7.14619267845719e-05
-9.11530695116139e-06
-1.08206460962367e-05
8.86571317672875e-06
-9.42819780860097e-06
-4.58149166001299e-05
-3.37352110434174e-05
-3.32995880600471e-05
-3.62949590429292e-05
-5.29762086044473e-05
-2.52911688311716e-05
1.89257577130021e-05
-3.57448390135459e-05
-1.88444682899518e-05
-3.25099886621491e-05
-2.73417531226311e-05
9.66266055709419e-07
-1.59309725911842e-05
-2.05774630651969e-05
-4.57875910467149e-05
-5.25699349701214e-06
-5.50656738492885e-05
-5.20514114491826e-05
-5.0626019676162e-05
-4.36950976710419e-05
-5.23939208732282e-05
-1.96299749160723e-05
-5.43649899153327e-05
-7.36137891682202e-05
-7.51977842438699e-05
-3.54924618982496e-05
-2.08309714663064e-05
-5.68061407597184e-05
-3.8705313867501e-05
-2.27876751291306e-05
-7.02652148821013e-05
-5.08691721171677e-05
-2.98900688537998e-05
-7.50613392838861e-05
-4.31783845498526e-05
-1.29425078563795e-05
-5.65526927587782e-05
-3.00424596854937e-05
-7.78117505267997e-05
-2.98572161240331e-05
-1.2045253554859e-06
-9.04407691954542e-06
-1.98201176590403e-05
-2.40291161454577e-05
-3.22382797777136e-05
-2.02220580487823e-05
-3.56030570173989e-05
-4.28768410715038e-06
-5.19691239084681e-05
-5.9107834948802e-05
-2.36188519564369e-05
-3.80138906392215e-05
-3.06210405700189e-05
-6.00405309602486e-05
-6.04428317112713e-05
-4.01692959021748e-05
-1.60224391735946e-05
-3.8809025968681e-05
-4.49142357433256e-05
-4.42479737709963e-05
-5.20898893199937e-05
-3.95318789015311e-05
-6.40621259813293e-05
-6.72898667315985e-05
1.63480868002377e-07
-2.1674358572196e-05
-2.56946054709812e-05
-3.67887937528854e-05
-3.40746704527408e-05
-2.55093248762078e-05
-1.59169148243328e-05
-2.31899001576476e-05
-5.89134210635787e-05
-4.46458743823724e-05
-3.87828831786517e-05
-3.85002716220011e-05
1.07028784532527e-05
-6.93858306038812e-05
-2.44814236664654e-05
-4.10494929088797e-05
-2.49469667465742e-05
-4.14162248276994e-05
-5.01335700317266e-06
-5.4976732723853e-05
-1.37404374512543e-05
-4.35470287665463e-05
8.13610926746012e-06
-3.69500165527339e-05
-4.13238428892501e-05
-6.20969246357889e-05
-1.61629719627753e-05
-5.99265804043366e-05
-5.68537107110161e-05
-5.02689834495379e-05
-2.47820789459975e-05
-8.24288930565809e-05
-6.31059921859319e-05
-3.3823036010117e-05
-1.23330459949522e-05
-4.92307366134299e-05
-2.89188005980473e-05
-6.82638539463845e-05
-1.12048590591536e-05
-1.82586648569297e-05
-4.23078485761222e-05
-7.90598821145486e-05
-4.22058002280371e-05
-2.86983842948804e-05
-4.31050875422558e-05
-3.82800075326946e-05
-7.17505825496413e-06
-2.23632472216118e-05
-8.00792863014116e-05
-1.00412234084086e-05
-3.35741352018975e-05
-2.18609420458962e-05
-4.20069642161822e-05
-4.02835789725848e-05
-2.89040952025492e-05
-2.25378782071407e-05
-6.17362656036743e-05
-4.67963898323072e-05
-1.10419417623012e-05
-2.83931886548865e-05
-5.42114426989673e-05
-4.00398465606669e-05
2.78089591603069e-06
-5.21979369414445e-05
-5.66348748236497e-05
-1.16248609098373e-05
-5.13710963557098e-05
-5.2400558261935e-05
-3.20485423492295e-05
-3.48598416610024e-05
-1.78587385461519e-05
-5.63412594377829e-05
-2.7595902872811e-05
-6.81874797971945e-05
-3.10209023268184e-05
-3.74224784215405e-05
-3.07533159535341e-05
-3.99860161920064e-05
-5.87229262610245e-05
-5.95191686517416e-05
-4.27647281309948e-05
-1.30908774492491e-05
-3.07182804939329e-05
-3.02543272946913e-05
-6.72988643509178e-06
-3.16847574436058e-05
-3.84414875905487e-05
-7.19570472715295e-07
-5.41022965331634e-05
-5.9417779435232e-05
-1.95995296218856e-05
-3.52018993116398e-05
-6.63257300860523e-06
-4.18568599008689e-05
-4.15477788915456e-05
-3.14596019967089e-05
-1.46809910850889e-05
-2.21119568560807e-05
-4.96934211811218e-05
-4.0676986501728e-05
-3.31132022192694e-05
-3.24260025994943e-05
-6.19132285654619e-05
-1.17683484384374e-05
-4.62651710710169e-05
-5.33655620912286e-05
-1.36445325252952e-05
-4.16494359504282e-05
-5.54385641011103e-05
-4.65035480669044e-05
-4.24277367376668e-05
-1.4740267284347e-05
-4.3219969185463e-05
-6.24435421603023e-05
-4.79515929177115e-05
-3.70904367009808e-05
-3.03206053468567e-05
-3.5675814062417e-05
-5.34096802003631e-05
-6.82245445910915e-05
-2.96849465838e-05
-7.82892180508291e-05
-1.58164491158712e-05
-2.0939225259236e-05
-1.63843607096096e-05
-5.11856981956688e-05
-3.63373567424238e-05
-7.04230595576164e-06
-3.54331167651555e-05
-2.41937303845709e-05
-2.18189221727757e-05
-6.63500822654721e-06
-4.60832540849186e-05
-5.07917345503437e-05
-3.33051874934683e-05
-6.23083808338069e-05
-2.82205657576876e-05
-4.08515615719106e-05
-3.35305905031301e-05
-3.08738283707249e-05
-5.07028854152797e-05
-2.42193715453822e-05
-3.12612781883141e-05
-6.18279878141166e-05
-4.05066270416546e-05
-9.01180375248389e-06
-2.65805060018931e-05
-4.1719030994791e-05
-3.60150791596235e-05
-2.68998384657667e-05
-2.72364865900147e-05
-2.6574170870311e-05
-6.45705723557407e-05
1.97968357970275e-05
-4.94506927548854e-05
-2.12731545782971e-05
-2.66890181287504e-05
-6.05154581750313e-05
-2.00893288600287e-05
-5.24592134463254e-05
-4.49104577464781e-05
-7.06344306168074e-05
-1.91356520315753e-05
-2.34378800137017e-05
-2.72194403032428e-05
-3.70221985321895e-05
-1.99278231074814e-05
-6.03615663971448e-05
-4.36470680228001e-05
-5.36416383959658e-05
-3.03124585672147e-05
-1.34281882167919e-05
-5.41041911876195e-05
-4.70738967562305e-05
-2.53594509737612e-05
-3.14251845876252e-05
-4.80637135780634e-05
-3.22825327317379e-05
-8.70317590485152e-06
-7.3829763916149e-05
-4.33074861810184e-05
-7.25455948931452e-05
-6.01722353413692e-05
-1.57788788386047e-05
-9.36710653440273e-06
-3.64750282757586e-05
-2.52690012398983e-05
-2.29050207087377e-05
-4.04812356306084e-05
-3.21238594653284e-05
-5.62888691826935e-05
3.3811224103565e-06
-3.87833243529226e-05
-5.45257921915194e-05
-5.52667897384148e-05
-1.94041045456129e-05
-6.2418294461931e-05
-5.3624951373877e-05
-2.41868963798422e-05
-1.5635152346992e-05
-1.98906396985659e-05
-4.80198961910412e-05
-8.82049514320472e-06
-6.42412947258988e-05
-1.03244508190722e-05
-2.724283591215e-05
-4.84696709045941e-05
-3.67019196426532e-05
-9.57927839155238e-06
-6.41100457019213e-05
-6.1882634324831e-05
-4.30465831354744e-05
-4.02117001989546e-05
-3.52704732533262e-05
-3.94238585627524e-05
-6.49159583980734e-05
-4.41696219382265e-05
-2.72970806791854e-05
-2.9383133151274e-06
-1.63342928611384e-05
-2.76887622875282e-05
-2.46198815358996e-05
-3.93452475864585e-05
-3.72066461687037e-06
-2.0912188819647e-05
-8.14901475967838e-05
-3.7785669428485e-05
-3.81040923447996e-05
-1.0587097500022e-05
-2.2319540458381e-05
-4.16507721881406e-05
-7.99069280708216e-06
-2.26726179826229e-05
-2.51315826245961e-05
-1.23171924016522e-05
-4.13413719236551e-05
-3.50796266207131e-05
-1.88884071874967e-05
-3.63330144236211e-05
-5.16345746761822e-05
-3.28903043226082e-05
-2.07200475133676e-05
-2.21417857734742e-05
-2.83539256361971e-05
-2.14748814820118e-05
-4.88683321815365e-05
-3.16489738796997e-05
-5.41864183121455e-05
-3.42661334642948e-05
-6.00145634719888e-05
-3.29292998946325e-05
-2.40286933721834e-05
-5.43798431360286e-05
-3.8619976641351e-05
-8.06949966200961e-06
-3.67145296665625e-05
-5.25758078963263e-05
-2.17434716289298e-05
-3.74154553986542e-05
-1.0812823182627e-05
-4.88316865461703e-05
-2.07752127441812e-05
-4.75102606094817e-05
-5.23455381319621e-05
-2.43918162752962e-05
-3.0048940916541e-05
-3.00347398340858e-05
-2.18112848634779e-05
-2.7886811140354e-05
-1.25851489367581e-05
-3.5406019463524e-05
-1.30284022740712e-05
-4.54985782438251e-05
-3.12026787777189e-05
-3.99450750683695e-05
-4.79481652018451e-05
-3.9444120697644e-05
-2.10625184744783e-05
-2.33108100510814e-05
-2.11167685809311e-06
-3.69514689968101e-05
-1.77659462471514e-05
-5.27901381153925e-05
-5.01372225054439e-05
-2.75752277167395e-05
-2.82781333956106e-05
-4.37392944268245e-05
-7.45764275002189e-05
-8.01240368825787e-05
4.098633894477e-07
-1.54056079069253e-05
-2.18461930895448e-05
-3.04960330546782e-05
-2.8352632089898e-05
-1.79183555352462e-05
-1.68429938040969e-05
-1.48078245629153e-05
-4.0251820130975e-05
-4.90087483404172e-05
-5.2656106023463e-05
-2.98145061262794e-05
-2.16710663439936e-05
9.73751205519141e-07
-2.60563702536899e-05
-1.63355941127623e-05
-3.61453312971121e-05
-3.70088372230945e-05
-3.29780115650017e-05
-3.18687008176593e-05
-2.41874534044261e-05
-3.65804863138209e-05
-3.35034931808981e-05
-5.16802415317033e-05
-7.33335091745265e-05
-2.32777400189829e-05
-1.08751419632622e-05
-6.50247764235362e-05
-2.00015872821815e-05
-5.10719450478648e-05
-4.03614680345618e-05
-2.90081389925336e-05
-6.12912098116168e-05
-3.34372606172024e-05
-2.11005608735068e-05
-3.30202145985737e-05
-5.14413849674212e-05
-2.60837976296439e-05
-2.88290984478815e-05
-3.60384069835433e-05
-6.80545187871352e-05
-5.11147821529347e-05
-3.7376836987862e-06
-4.71048278360255e-05
-4.18590263248176e-05
-2.61927512495283e-06
5.95723002654811e-06
-3.97886002484786e-05
-3.08496575307313e-05
-2.61093377689366e-05
-6.0472896231015e-05
-7.73340557880906e-05
-0.000102134123986384
-4.16498397464447e-05
-5.32830221322821e-05
-5.22469943173935e-05
-4.33456719075129e-06
-1.96538661684004e-05
-7.46881921688233e-06
-2.0730279787345e-05
-3.37119150082997e-05
-3.18433124821486e-05
-5.5579811762667e-05
-3.73161402457982e-05
-3.19434183930465e-05
-2.31452653424012e-05
-1.36691136127883e-05
-3.19612777924898e-05
-4.27942530418954e-05
-1.54987008294051e-05
-4.21466008743272e-05
-4.41521677285892e-05
-5.41462197306597e-05
-3.15136363618203e-05
-4.0768734419796e-05
-3.26705631528082e-05
-6.63090470333274e-05
-5.96512939698586e-05
-2.90137620914039e-05
-5.22809304165366e-06
-4.43670664597973e-05
-4.06571885542758e-05
-6.04365066494657e-05
-2.19897283936565e-05
-9.89809001254503e-06
-3.98344765284192e-05
-2.30860477032248e-05
-5.17876941183149e-05
-2.71213627619852e-05
-2.93335842065804e-05
-6.81014399408649e-06
-7.65632489665771e-05
-3.44696533048804e-05
-4.20125294713333e-05
-1.08710929021874e-05
-6.3084340080076e-05
-2.58496106850853e-05
-1.18847794175899e-05
-3.99985995531605e-05
-7.82729104966168e-06
-2.07698638307737e-05
-3.33703481362961e-05
-3.90327959652947e-05
-2.29860796856907e-05
-4.83830288925456e-05
-2.48512019328919e-05
-1.287532525355e-05
-3.62843597747692e-06
-1.85988523722057e-05
-3.19699713089916e-05
-6.88080678297678e-05
-1.90324918964046e-05
-5.97718615546048e-06
-5.36292674041717e-05
-4.21691568166646e-05
-3.6708631415486e-05
-4.57560994371544e-05
1.08428984131207e-05
-4.47857495027369e-05
-3.50006419562616e-05
-2.38694714306236e-05
-2.60681743196703e-05
-4.65708902345839e-05
-4.71203530702123e-05
-6.19193108465205e-05
-4.87565781958908e-05
-6.84544244652573e-05
-5.56401092831221e-05
-1.04559653623074e-05
-3.71371561256177e-05
-8.30595297917711e-05
-5.31968691501496e-05
-1.75647958761569e-05
-3.58677606998475e-05
-4.58282676460514e-05
-6.06205245560017e-05
-1.33008239753774e-05
-4.71832076532808e-05
-3.74819662172495e-05
-3.7410605879195e-05
-5.85840241882246e-05
-2.72168165994087e-05
-5.47729965689686e-05
-5.17735496731057e-05
-4.57843015336791e-05
-4.53960836634462e-05
-2.36626614554534e-05
-5.90508420858453e-05
-1.14900041106807e-05
1.46930097776045e-05
-3.5940040251077e-05
-1.70240602904914e-05
-4.04496105058396e-05
-1.90908361229787e-05
-4.09262112952248e-05
-8.04099456201333e-05
-2.33589530427178e-05
-8.08755690827601e-06
-5.29647118609777e-05
-2.29895454802109e-05
-4.19973096392851e-05
-5.23112020921958e-05
-7.25914626515833e-05
-3.81741242244845e-07
-3.12707590863854e-05
-2.32459370101823e-05
-4.76771915349054e-05
-1.27991070331379e-05
-6.32142119944446e-05
-3.16953695485702e-05
-3.2132443136951e-05
-3.60086711075912e-05
-4.21010203689663e-05
-1.10375117127019e-05
-3.79409856967089e-05
-1.07825024732179e-05
-4.74108633427513e-05
-9.15572342820596e-06
-4.60408514802091e-05
-1.95052926403085e-05
-3.06748657757398e-06
-6.88514417529645e-05
-5.63799590668459e-05
-5.41996747631556e-05
-3.46971326639508e-05
-5.35783960316918e-05
-2.71809631472475e-05
-6.52669207340911e-05
-2.49279072398556e-05
-2.12395670956453e-05
-2.01624805203015e-05
-6.12916784854861e-05
-2.59729080229925e-05
-3.67191541417087e-06
-2.93499481293552e-05
-2.75420315895579e-05
-2.21066231474246e-05
-8.40206564735207e-05
-3.64540241214969e-05
-5.59049965069066e-05
-3.71821634020451e-05
-2.79970894141826e-05
-3.06318584108563e-05
-4.14590053890817e-05
-1.09683509404156e-05
-5.24842956375067e-05
-1.83583059403466e-05
-4.69114000638458e-05
-2.16016362507695e-05
-2.73697354575802e-05
-4.05452793349483e-05
-4.68289591351968e-05
-2.50734820366057e-05
-6.87470532121123e-05
-3.31000637175334e-05
-1.55974194196057e-05
-5.98779607876517e-05
-7.31145592853468e-06
-2.55470178851315e-05
-1.90692631182881e-05
-4.02235924926464e-05
1.5162726877246e-06
-3.51797160840116e-05
-3.46331096176352e-05
-4.03578598212309e-05
-6.09669935087274e-05
-2.23791470114669e-05
-9.11358064546686e-06
-4.29389788082545e-05
-2.65166201504181e-05
-9.75371408113441e-05
-4.71854421668415e-05
-5.96822574300008e-05
-2.68786852791238e-05
-6.16349827336211e-05
7.56307424196225e-06
-2.85478464013694e-05
-4.72917130219625e-05
8.63919202429804e-06
-3.53888657772402e-05
-4.89843918915526e-05
-2.65634528075399e-05
-3.49951741723019e-05
-1.98660332229963e-05
-4.58166420027205e-05
-2.44017638907004e-05
-2.58775316650483e-05
-2.96941380892185e-05
-4.04628617953218e-05
-7.67549856723067e-05
-3.93430462196016e-05
-1.78109331585339e-05
-5.59471451233413e-05
-8.43644076229059e-05
-3.24881242592834e-05
-4.04870631817995e-05
-4.00059098201375e-05
-3.56562228633984e-05
-3.38046187154729e-05
-3.42982893086302e-05
-3.32924359528527e-05
-2.28776845884408e-05
-2.39087681189933e-05
-3.9846427305392e-05
-3.14515130014568e-05
-7.18492911680157e-05
-3.87369830887415e-05
-4.9856555224561e-05
-2.26156900807919e-05
-2.36959146283493e-05
-2.24098093658754e-05
-1.34068633560846e-05
-1.94487096695018e-05
-5.88138343482256e-05
-4.04176992329852e-05
-1.23953102505518e-05
-1.02643751922765e-05
-3.83275907845555e-06
-3.63176894867813e-05
-4.86480132330297e-05
-1.59422553473368e-06
-4.44443294048325e-05
-2.50583034576274e-05
-4.97625192246166e-05
-1.80326608951049e-05
-5.04423444260453e-05
-6.79699240805636e-05
-2.32204380236274e-05
-3.53819401124074e-05
-7.22796397971223e-05
-2.79584070686594e-05
-5.11154446096728e-05
-3.65428832044103e-05
-3.44914967023179e-05
-1.41886233429176e-05
9.4142701813187e-07
-5.78369381754638e-05
-3.7893060063908e-05
-5.78114202685426e-05
-4.15168028327026e-05
-8.12884822001307e-06
-3.4116847496922e-05
-4.49700043833593e-05
-3.88314954188668e-05
-3.07178017143928e-05
-8.26658029520467e-05
-1.88526233211223e-05
-7.09766277397671e-05
-4.06022279092789e-05
-2.96876966317587e-05
-4.06424243163753e-05
-4.01916002745341e-05
5.04219769500466e-06
-5.40290731656281e-05
-2.87353010973441e-05
-3.24097450327143e-05
-4.32724214397996e-05
-4.51385648707434e-05
-2.5919669052666e-05
-3.19652906332215e-05
-5.79118898279193e-05
-7.5907552490316e-05
8.87050205959654e-06
-3.07490384271512e-05
-3.74641122263459e-05
-5.83697290695271e-07
-3.6756731805105e-05
-6.25534397094986e-05
-2.95423423649389e-05
-2.62736256924405e-05
-4.81925902627332e-05
-6.73703349479516e-05
-3.24981507228219e-05
-3.33102323840336e-05
-2.40076243435858e-05
-5.75580385741324e-05
-6.53538236071197e-05
-1.75097880044271e-05
-5.90092771593029e-06
-6.10574255170074e-05
-2.96147180656512e-05
-7.66380376473557e-06
-3.01266894512285e-05
-5.16353299299174e-05
-6.10877895426168e-05
-4.08210484795708e-05
-4.75630581018298e-05
-6.90144806315869e-05
-7.06081485147586e-05
-6.48988512769699e-05
-2.02145442124133e-05
-7.53485266960025e-05
-9.67140425928094e-06
-4.5023317908988e-05
-5.60171370800492e-05
-2.98518828852983e-05
4.24872554646591e-06
-3.23447502298989e-05
-1.24357074472274e-05
2.77374334681937e-06
-1.5483510087801e-05
-2.36666462977133e-05
-8.39403942803502e-05
-1.59655000428418e-05
-5.94263465379256e-05
-3.19339218189976e-05
-3.05541184372601e-05
-3.47940345304655e-05
-3.32569966334811e-05
-4.40655118535157e-05
-1.70209949306761e-05
-5.43904311564306e-05
-1.26279495784414e-05
-5.00724857555995e-05
-4.66177008435345e-05
-4.41384480633953e-05
-1.57895154050469e-05
-2.34974854117303e-05
-6.67981714814698e-05
-3.41010278597467e-05
-1.26640061099054e-05
-3.44724916595806e-05
-3.05146311218471e-05
-4.68397373739906e-05
-6.78923297101077e-05
-1.6318514771798e-05
-2.51565869369955e-05
-4.76620090659912e-05
-1.54132786932922e-05
-1.00121316392134e-05
-4.30194812011564e-05
1.62064936810174e-05
-6.13921827307762e-05
-6.26381955091022e-06
-4.21983494203798e-05
-2.7249803643968e-05
-1.78825742218252e-05
-5.43507131085681e-05
-3.99452622666262e-05
-5.6003041413873e-05
-4.92998332518256e-05
-2.27425927170635e-05
-3.06405293902766e-05
-4.71621464616476e-05
-2.65222336784341e-05
-1.63891865870927e-05
1.27112565191544e-07
-4.04497213836513e-05
-5.33878188831848e-05
-3.82275520310654e-05
-2.62309984751038e-05
-5.93764272872293e-06
-2.67048942743297e-05
-3.79793258199313e-05
-3.96272905252097e-05
-6.56909256336929e-06
-4.39604180470642e-05
-3.0618872256744e-05
-5.53965469212177e-05
-2.24936179947315e-05
-2.98265673719159e-05
-6.60415912524641e-05
-6.83184207110951e-05
-3.52911485413523e-05
-6.47368791111961e-05
-6.39420523629901e-06
8.29320889959299e-06
-3.60478415617995e-05
-3.69841542648159e-05
-4.18546401465004e-05
-9.86056383672808e-06
-4.22019199799261e-05
-1.94917292485131e-05
-2.25777860825421e-05
-3.68916792289708e-05
-1.99204554776167e-05
-5.33097291287963e-05
-9.79483216102919e-07
-4.03185714851515e-05
-3.83748233533345e-05
-9.37318304659753e-06
-4.99864599186657e-05
-1.68592772649898e-05
-1.94125559344823e-05
-2.6242924166024e-05
-4.18198670766836e-05
-3.93699749898287e-05
-2.75549354012644e-05
-2.58107774311898e-05
-3.32731152939425e-05
-5.81881496276656e-05
-2.10307874480922e-05
-1.5713162840481e-05
-4.30262586753478e-05
-5.9473089222193e-05
-6.40159656066182e-05
-4.62356410367635e-05
-3.73296037173655e-05
-5.38343659083577e-05
-4.73310268084301e-05
-4.34139544069349e-05
-2.06169860665123e-05
-5.00236373797626e-05
-1.82255842803648e-05
-5.18497706899783e-05
-1.88926611902427e-05
-5.82184104365097e-05
-2.64644432759467e-05
-4.33497501173926e-05
