# Supplementary material for: Research on computational propagation and identification of mine microseismic signals based on deep learning
Source: PLoS One. 2025 Oct 22;20(10):e0334641. doi: 10.1371/journal.pone.0334641 (PMC12543183; doi:10.1371/journal.pone.0334641)
Supplement: S8 Data — (ZIP) [file pone.0334641.s008.zip › 000100900002750.xlsx_0.txt_24.txt.txt]

-3.16235620668247e-05
-4.19680211001804e-05
-2.9220755517493e-05
-6.09712910313405e-05
-3.20263725270198e-05
-7.32880102972344e-05
-4.51260310352127e-05
-3.92367899723783e-05
-2.30222554542495e-05
-1.4123572623078e-05
-3.08068326158127e-05
-3.85902130018331e-05
-2.18351550598316e-05
-5.76919977651084e-05
-4.90442071692985e-05
1.26408470804072e-05
-4.20575380704068e-06
-1.74515717669719e-05
-4.0122283919484e-05
-4.42042846562181e-05
-3.17978962567941e-05
-2.49050742584514e-05
-3.85208223913132e-05
-5.53384386911219e-05
-1.97806536583685e-05
-3.11752426724133e-05
-1.93210704636231e-05
-4.53531026606975e-05
-5.44662826796788e-05
-3.85096488774006e-05
-7.59379643528886e-05
-3.45956504313627e-05
-6.46047347679391e-05
-2.5637327615306e-05
-2.1480410744121e-05
-4.87829854873065e-05
-3.03672668548038e-05
-2.46517511858174e-05
-4.7944170466011e-05
-4.38487468512443e-05
-6.42316826453552e-05
-4.71899027127653e-05
-6.93474437399553e-05
-2.85153858474911e-05
-3.95369307309013e-05
-4.56365533021466e-05
-3.3696615381951e-05
-1.93472070106472e-05
-3.40406658147004e-05
-3.39298841851692e-05
-3.62584831293122e-05
-2.22434056225659e-05
-3.23751241304259e-05
-1.93404834749608e-05
-5.33604030261875e-05
-2.26636308116116e-07
-6.39754263794441e-06
-1.79551883059033e-05
-5.36558849727456e-05
-1.9224489373884e-05
-3.56755051485646e-05
-5.5339550367271e-05
-2.5366989344864e-05
-2.83769916700031e-05
3.63605687085863e-06
-5.55632407813173e-05
-2.20834184746929e-05
-5.29095093546857e-05
-5.45168423468265e-05
-3.97167664338504e-05
-2.25522607319377e-05
-4.62569593068822e-06
9.1415092124318e-08
7.33450402241643e-06
-3.39374388373285e-05
-4.30028910450896e-05
-6.46630933405392e-05
-3.7297341087395e-05
-1.15338282451574e-05
5.93573113075551e-05
-1.8415575265717e-05
-4.9846248249951e-05
-4.05886908126447e-05
-8.51993290736285e-05
-1.49796567942811e-05
5.91914325399688e-06
-3.22641513290626e-05
-5.80164012915151e-05
-5.97891840570208e-05
-2.48205915701042e-05
-5.3334110273649e-05
-4.03605758659296e-05
-4.59647634344761e-05
-3.29734755833185e-05
-5.15604493285057e-05
-4.75178800012061e-05
3.73896330741442e-06
1.06905308859381e-05
-2.87818466206497e-05
-2.43891592402532e-05
-1.5916828265087e-05
-4.19472905884843e-05
-4.63634078280385e-05
-2.34772138912841e-05
-3.30015887709616e-05
-4.44062386434644e-05
-3.64895070611603e-05
-4.28247644432408e-05
-1.15234039132958e-06
-2.39373968344334e-05
-1.81737712859423e-05
-3.7778282492513e-05
-6.46811531882575e-06
-2.07627695567073e-05
-9.90133901010088e-06
-2.86118557382966e-05
-4.76928533844479e-05
-3.70832901928983e-05
-4.31066928608455e-05
-2.43522216614239e-05
-2.34501758661284e-05
-9.11144998781632e-06
-1.18658475683333e-05
-5.19256808182444e-05
-3.34699163847905e-05
-5.23253922311832e-05
-2.7126879879251e-05
-2.97220298992802e-05
-1.76790004969059e-05
-4.97406556977637e-07
-2.52690959798607e-05
-5.89802086280859e-05
-4.55872189926797e-05
-1.58417377214233e-05
-1.02052805496103e-05
-3.74792790907165e-05
-3.04275731210107e-05
-1.33769473343516e-05
-2.21602412209418e-05
-3.91218507169984e-05
-1.65661306443837e-06
-3.62804454494588e-05
-5.04604493372403e-05
-3.06111414851763e-05
-4.41634498889488e-05
-4.47987413343244e-05
-4.04494510330943e-05
-3.02125345560302e-05
-3.24819978189883e-05
-1.31098996312387e-05
1.26302145319684e-05
-3.55168957861781e-05
-3.93908253834696e-05
-5.94462482638452e-05
-2.00479422926046e-05
-1.27922861656608e-05
-3.14002262410846e-05
-4.92629926565254e-05
-6.37396282546195e-05
-3.08411958593938e-05
-2.18147647062015e-05
-3.43255494753605e-05
-2.67923448773213e-05
-2.70367380187968e-05
-3.89609472505602e-05
-1.74583818641561e-05
-2.32192148759379e-05
-3.85806402307422e-05
-3.02881285682437e-05
-2.91315222494944e-05
-2.71087585066573e-05
-2.33090413801142e-05
-3.50141708082023e-05
-4.47742742065232e-05
-2.38357141442154e-05
-2.57360431072964e-05
-7.90838305883868e-06
-2.88494218657165e-05
-1.76113148711385e-06
1.59753815981504e-05
-3.66485985106401e-05
-5.26597173916898e-05
-5.32307085629852e-05
-4.19346521980788e-05
-4.3699564661467e-05
-6.83637730988382e-05
-2.21105213586704e-05
-4.56836001037113e-05
-1.36024115474637e-05
-3.7085991056611e-05
-4.00736933123801e-05
-1.94495835380146e-05
-5.79851469935285e-05
-2.54321640118843e-05
-1.29545953716584e-05
-5.12479068590631e-05
-5.82385898062289e-05
-2.41748024898592e-05
-3.17887690844682e-05
-3.23441793300516e-05
-4.90740029152276e-05
-5.6219352336712e-05
-4.59115306622295e-05
-5.26092530475478e-05
-4.46992888513347e-05
-2.27006807878399e-05
-5.44030950260774e-05
-8.67698641300382e-06
-4.64159110438412e-05
-1.32196534085999e-05
-7.08614129285232e-05
-1.85891107617887e-05
-1.87800894262161e-05
-3.07744228710854e-05
-7.55154212461402e-06
-3.13260882909368e-05
2.57796822187374e-05
2.19504447572579e-05
-6.34724676520646e-05
-3.714676260134e-05
-1.35821994809627e-05
-8.96967881805711e-06
-3.19846643524147e-05
-3.05336805089329e-05
-4.96529039272903e-05
-1.06874956321939e-05
-3.36255368842315e-05
-5.01809056492763e-05
-3.06601082008806e-05
-6.10337052612472e-05
1.33641082521396e-05
-9.90423517177141e-06
-4.00476987877523e-05
-2.68512317282399e-05
-4.67364504877724e-05
-7.44421797575654e-05
-6.13832932949407e-05
-4.49939384342826e-05
-6.98010281468669e-05
-1.10050390502662e-05
-3.77601502598683e-05
-5.48345512574553e-05
-4.0820341476398e-05
-4.59450979231848e-05
-4.96532009032058e-05
-1.93604912838862e-05
-5.41553991203885e-05
-3.79229696873572e-05
-5.14489057191954e-05
-2.93758885740272e-05
-3.0526389988306e-05
-6.06959831313838e-05
-2.31113611581171e-05
-3.94784225266651e-05
-3.48313665115501e-05
-6.04443985293952e-05
-2.34189326697009e-05
-4.08331706004169e-05
-2.16832317264656e-05
-1.08495146994211e-05
-2.629623353097e-06
-5.33725956585284e-05
2.48364602148045e-06
-2.85250810645128e-05
3.61955661850645e-06
-6.09125505218283e-05
-1.35313914839653e-05
-1.21356755802531e-05
-4.03062148117284e-05
-3.79170536386569e-05
-4.99606453838328e-05
-8.77053716426478e-06
-2.6584726739748e-05
-4.37672724841094e-05
-3.87353380361715e-05
-4.89516059638247e-05
-2.77852463980724e-05
-3.9203613730394e-05
-2.32383023151592e-05
-5.07895291208905e-05
1.2984520300912e-05
-3.9132873510833e-05
-3.59034778573411e-05
-4.03948739643225e-05
6.68060319201956e-06
-7.19780805421778e-05
-4.3458123830255e-05
-3.81742560178153e-05
-1.52629566639741e-06
-3.57696644463557e-05
-2.09770301012539e-05
-2.97268200507479e-06
-6.03350833690969e-05
-8.72052882482547e-05
-5.20705331861359e-05
-5.49704231754507e-05
-1.39399296702203e-05
-5.50141342811639e-05
-4.79830912028839e-05
-5.98723331868296e-05
-2.40864405408661e-05
-2.32956494338993e-05
-4.05829379522171e-05
-1.81717305541706e-05
-4.00048748583487e-05
-3.5466179605712e-05
-5.51079301121864e-05
-3.53673687486024e-05
-2.02983638471715e-05
-2.658095006455e-05
-3.42189333288122e-05
-1.1284103217823e-05
-1.84742519472425e-05
-5.44400983545257e-05
-4.026632046377e-05
-4.07968429968618e-05
-6.36874153996784e-05
-4.34504326329766e-05
-5.22009084934712e-05
-1.63570485490482e-05
-3.04655301905871e-05
-5.95241373659701e-05
-3.21757578718773e-05
-2.57910651591888e-05
-4.83282949368048e-05
-1.8859339209805e-05
1.64724342228567e-06
-4.07702562762566e-05
-3.17217336657535e-05
-2.04539474590656e-05
-4.62359550637255e-06
-6.14481310862332e-05
-2.04176650355975e-05
-2.94683784063967e-05
-1.68755660471368e-05
-3.71480105090708e-05
-3.26081450891325e-05
-3.69280749528044e-05
-4.27404460572488e-05
-4.25340360950927e-05
-7.95878207197284e-05
-5.25080363643692e-05
-2.41117162329366e-05
-4.00058413051434e-05
-3.70760733374269e-05
-3.32891552655228e-05
-1.77531128448688e-05
-2.80868320116257e-05
-3.3787676554982e-05
-5.32350488400831e-05
-3.1312297293108e-05
5.82367354650528e-06
-2.74025302215454e-05
-4.25107103255231e-05
-5.33832162727412e-05
-6.62691261151965e-05
-1.55169269748761e-05
-1.79883955605533e-05
-4.63966766809957e-05
-2.89024479737262e-05
-2.55026485544189e-05
-4.22256973473046e-05
-3.05920016425591e-05
-5.12637311328469e-05
-4.05408781915693e-05
-4.6312025397434e-05
-1.37846143512607e-05
-5.25461788661858e-05
-1.80329797020065e-05
-4.16978109361633e-05
-5.8523109532078e-05
-1.95854983233345e-05
-3.15906602196501e-05
-2.72125620044146e-05
-3.03044828347262e-05
-2.8888376304171e-05
-4.91848277873524e-06
-2.51207127557068e-05
-5.54383213111752e-05
-1.52405442272079e-05
-2.65300449297835e-05
-8.1925763616354e-05
-4.74489045992982e-05
-1.44466853998235e-05
-4.8958538467719e-05
-5.62495725961408e-05
-4.95552329492254e-05
-1.46201516835665e-05
-1.76637362292083e-05
-2.43683429059329e-05
-2.91322004828767e-05
-4.20577380950641e-05
-2.55762118313618e-05
-6.82450902066127e-05
-6.55370991483805e-05
-4.8607793246356e-05
-4.01991618869711e-05
-3.25922450606963e-05
-2.38469562186168e-05
-4.98879880762383e-05
-1.52486648981241e-05
-2.75323366851266e-05
-1.52072267924041e-05
-2.1637238982862e-05
-4.39788908970212e-05
-1.93497794411412e-05
-1.40301312470818e-05
-1.85786246919199e-05
-2.23356442039315e-05
-3.83295222305578e-05
-1.81134346434157e-05
-4.79209986689825e-05
-1.99734187517427e-05
-5.30601635399183e-05
-6.67570429476793e-05
-3.77740747310899e-05
-1.93019779594245e-05
-1.63827757168316e-05
-5.9049603129745e-05
-2.88408013010597e-05
-5.2576745971206e-05
-8.29401364867455e-05
-1.65528839105345e-05
-4.72774031635087e-05
-3.35493756034549e-05
-5.77199900826793e-05
-7.17431556035709e-05
1.5203693657404e-05
-5.4386324039762e-05
-4.97545823028845e-05
2.8255765530275e-06
-6.10748301990763e-05
-4.05348171074536e-05
4.27727116845002e-06
-3.20341234152762e-05
-6.86007488037716e-05
-3.29005322219625e-05
-2.30824222146542e-05
-2.63459120845507e-05
-4.07281454832372e-05
-5.45032906429166e-05
-2.6994690792008e-05
-4.14452381734089e-05
-4.46740174095788e-05
-9.36798628456324e-06
-3.57172484443776e-05
-1.34356838902015e-05
-6.46482291383013e-05
-7.07555387189199e-05
-4.27130603021569e-05
-3.8460979134688e-05
-8.09434570696561e-06
2.53593778338005e-05
-5.02680045897825e-05
-2.34438748152285e-05
-7.60631186668043e-05
-2.58290584839196e-05
-1.61767402171552e-05
-2.43524271653921e-05
-6.43219306393596e-06
-4.05135244443493e-05
5.55302670227168e-06
-2.61269407564766e-05
-3.0778319342409e-05
6.18827756201335e-06
-3.60847204421103e-05
1.59190785838487e-05
-5.4661179679404e-05
-2.80147726452233e-05
-1.61870918653621e-05
-3.78029463872457e-05
-1.76211869954408e-05
-3.380426737713e-05
-3.23915366070684e-05
-2.90555599057437e-05
-1.95496323935273e-05
5.81158870329831e-06
-6.22921561462552e-05
-5.32588026629625e-05
-3.12965004579616e-05
-6.7952671028361e-05
-2.31692288285739e-05
-3.8891963260094e-05
-3.81681922064169e-05
-5.99645394070464e-05
-1.88431414281987e-05
-4.24728869654479e-05
-3.72961932520775e-05
1.37272757200283e-05
-6.81646315941147e-05
-2.45862720064532e-05
-3.4175384088735e-05
-1.38033997984218e-05
-6.4345644820281e-05
-6.34958420560848e-06
-3.25999915886218e-05
-5.05117581502366e-05
-9.14681928065898e-06
-1.1623331932623e-05
-6.2154383711114e-05
-8.91468166264378e-06
-3.70324913420361e-05
-5.64666084606361e-06
-4.08074902646852e-05
-3.96551041367933e-05
-9.57630674044539e-06
-5.92564031333374e-05
-1.02877420828407e-05
-3.7703915631559e-05
-6.0864661135655e-05
-1.92002638632864e-05
-6.71157560928216e-05
-5.70606479114794e-05
-3.66547007185372e-05
-5.61264311436479e-05
-5.11873658263879e-05
-2.06142644031411e-05
-3.53909614066968e-05
-2.67350901346336e-05
-3.7609419682264e-05
-4.65160749329193e-05
-3.84112319705868e-05
-2.87654179371383e-05
-2.26078442021936e-05
-2.19941198191899e-05
-2.92011510924637e-05
-2.53714652735267e-05
-6.7562298705296e-05
-6.2648896638922e-05
-6.15040252713117e-05
-3.4596806940534e-05
-1.27701661540385e-05
-3.07836485930788e-05
-4.7119391582315e-05
-1.02149264274957e-05
-3.25016662297016e-05
-4.46772484324659e-05
-4.96553143341865e-05
-1.78061153769373e-05
-3.24297943840893e-05
-1.9506566986862e-05
1.5963244730516e-06
-4.59768400112338e-05
-3.90961093329634e-05
-1.3994678344792e-05
-4.49434757062623e-05
-2.24949110699449e-05
-6.45877456994365e-05
-3.81941677892153e-05
-2.70460064554952e-05
-1.00969827677039e-05
-3.5040115304455e-05
-5.16933258602362e-05
-2.98082673612651e-05
-5.64638544967305e-05
-5.47706690808558e-05
-4.49276310736704e-05
-3.26861189119723e-05
-5.90420999404651e-05
-2.22720289524707e-05
-4.69789982314738e-05
-3.498022603134e-05
-3.9118581679577e-05
-6.54992488624723e-05
-5.06008669160838e-05
-8.27595012997e-05
-4.38444452598527e-05
-3.58233558905136e-05
-6.44657747911053e-05
-1.06276141796964e-05
-2.28986258384081e-05
-7.70026489825875e-05
-2.396536308187e-05
-8.55991918710061e-05
-2.11406288298819e-05
-1.54458727206675e-05
-5.02569599064423e-05
-4.42781210394278e-05
-3.00524012492064e-05
-2.03086053776366e-05
-3.98392291608789e-05
-4.55159699827017e-05
-3.85523524380921e-05
-6.45953871927718e-05
-2.63486236353882e-05
-3.63889877598042e-05
-3.93923442091044e-05
-9.99330689431039e-06
-1.30798676433997e-05
-3.45081386791103e-05
-5.57247848096512e-05
-1.39881960697986e-05
8.75850800694974e-06
-5.95281973541344e-05
-5.70001389999721e-05
-2.04357955233089e-05
-1.72297342785982e-05
-2.3793140680438e-05
-5.03335163200141e-05
-8.32050611653732e-06
-3.16198296961146e-05
-1.17093202918142e-05
-3.32276030835735e-05
-5.50634341987051e-05
-4.9262981603367e-05
-2.03636531955043e-05
-4.79831401091705e-05
-9.41180403038417e-06
-1.23844372875475e-06
-4.69565697326643e-05
-4.74369146819657e-05
-3.35459401954237e-05
-9.18055708748739e-05
-2.35054089798384e-05
-4.16580034177084e-05
3.1049364860992e-06
-6.63730969302585e-06
-4.92130880220048e-05
-3.71276608176685e-05
-2.6475480299216e-05
-6.42727464795461e-05
-3.38450271269767e-05
-4.10240480043126e-05
-4.37042290155874e-05
-2.14931838514607e-05
-1.39797184669583e-05
3.51656770479375e-05
-3.44560282228549e-05
-2.1762909049335e-05
-6.49666640182259e-05
-5.46674962613134e-05
-3.32108710180193e-05
-2.57821212098846e-05
-2.5700924934286e-05
-2.87816806374983e-05
-3.71853941787811e-05
-3.78162151746196e-05
-3.30236924662073e-05
-5.39673905733332e-05
-5.13773255940919e-05
-4.87902516200935e-05
-2.8716044269706e-05
-4.43157282971027e-05
-4.06022310905364e-05
-4.10707248297373e-05
-2.76515687234056e-05
-2.43680320437345e-05
-2.34801715128373e-05
-1.913812948356e-05
-3.8274389051012e-05
-1.71919046257742e-05
-3.81581047041687e-05
-5.37791063452806e-05
-2.72360743622627e-05
-5.1532737206229e-05
-1.54876906123068e-05
-2.12171919722494e-05
-3.74114565434115e-05
-2.29704299071902e-05
6.61582214104143e-06
-2.42513376286249e-05
-5.42694436530189e-05
-4.27842544375343e-05
-4.26260925429544e-05
-3.56717878271268e-06
-2.15750427132163e-05
-5.32080412731285e-05
-4.35778872528931e-05
-4.89000799405163e-05
-4.81638586156044e-05
-4.2044319163156e-06
-2.5153358444658e-05
-4.55685504580884e-05
-2.5344755091424e-05
-2.00847407416038e-05
-3.67420367537306e-05
-8.57183289507135e-06
-4.67222760347869e-05
-3.92970834873444e-05
-1.02093556228943e-05
-4.77795069960287e-05
-1.85359194957925e-05
-3.1464862234144e-05
-4.77592385863257e-05
-3.56726600474666e-05
-5.41389979254457e-05
-3.63830818284876e-05
-3.25244356339183e-05
-3.89174482460859e-05
-5.27016340480015e-05
-3.68073849567548e-05
-3.61744466692e-05
-2.95700377850033e-05
-4.9476334168496e-05
-5.33680653066051e-05
-3.20845064514001e-05
-5.35946798225888e-05
-3.96145557382961e-05
-4.85944450537837e-05
-4.65553099670564e-05
-2.38244507888891e-05
-7.86638068942341e-05
-4.07478586756165e-05
-4.06835564595948e-05
-6.18942542792766e-05
-8.1422653736027e-05
-4.24403369552855e-06
-2.9728713094574e-05
-1.73537249244035e-05
-4.65597544407739e-05
-3.35166291701428e-05
-7.44871132222369e-06
-5.35130207220531e-05
-4.40788730968627e-05
-4.80355847470882e-05
-1.70249974496668e-05
-4.34564981079659e-05
-5.61012603814056e-05
-3.21686921488647e-05
-3.60195959165412e-05
-1.09186683181745e-05
-4.31782483336829e-05
-1.12676434893033e-06
-1.68450952078492e-05
-1.58351109581519e-05
-3.96107823915914e-05
-1.76865864674797e-05
-3.24697346977313e-05
-2.27397971918029e-05
-2.60628752055269e-05
-6.04272130965048e-05
-2.91752697628161e-05
1.78401658930006e-05
-4.35263188245277e-06
-1.13605971654281e-05
-3.42849183491052e-05
-4.64501231047881e-05
-4.53263705431946e-05
-2.03124143910979e-05
-3.62778413634656e-05
-5.60776435132575e-06
-8.80050440791682e-05
9.12165637163078e-07
-3.95154749833242e-05
9.07570309602884e-06
-3.93128912591799e-05
-5.70871712276607e-05
-3.36569788199729e-06
-4.42061893693781e-05
-1.47295891048319e-05
-2.24756875227211e-05
-2.30667461606527e-05
-1.46087193613843e-05
-6.94719151053667e-06
-7.55640150664578e-05
-1.68441653084125e-05
-7.13155529339005e-05
-1.60209253188572e-05
-3.93538337822057e-05
-1.65868632165513e-05
-1.34525974439818e-05
-3.21881782729875e-05
-4.63615930466671e-05
-2.71615721180946e-05
-4.43984002249979e-05
-1.26647519977444e-05
-4.71645736881193e-06
-5.7222835777204e-05
-3.61749887901941e-06
-2.50536543963714e-05
-2.07357256164993e-05
-3.68789958511066e-05
1.19591048080343e-05
-5.35344364901902e-05
-4.93942614692177e-05
-4.49709228115231e-05
-7.74898598392267e-06
-2.49937662560833e-05
-4.75463462217564e-05
-2.52369451760337e-05
-2.626006150982e-05
-2.19102140435549e-05
-2.25436243889544e-05
-1.42675098675637e-05
-2.33608833415917e-05
-2.89685246664372e-05
-1.92012731510415e-05
-3.74545656631211e-05
-2.29743581460514e-05
-5.01630331664396e-05
-2.21770721413615e-05
-6.00241995760182e-05
-3.40211421034871e-05
-4.92511978428488e-05
-3.61605712314375e-05
4.38810889054445e-06
-2.57858166941426e-05
-4.13260254973253e-05
-2.07852261258521e-05
-3.60746995681955e-05
2.13449510886036e-05
-4.85188766763937e-05
-2.27003612551448e-05
-2.79547870350397e-05
-3.0280681882038e-05
-2.23557642706416e-05
-2.8664563738188e-05
-2.04196608078186e-05
-1.68420208949193e-05
-2.45297562336219e-05
-1.14184990108695e-05
1.18376192424824e-05
-4.91933241098876e-05
-5.56109679456268e-05
-6.21764025150293e-05
-4.46128670602407e-05
-4.1940183238188e-06
5.50144034803695e-06
-6.74022396409321e-05
-4.03059121264755e-05
-6.38479270825015e-05
-2.35733401001697e-05
-2.76083264265947e-05
1.79561500172319e-06
-2.05783980101474e-06
-3.89585720452091e-05
-4.6639256186311e-05
-4.31121486203356e-05
-4.72947780709798e-05
-2.32860297171454e-05
-7.3753577132857e-05
-2.34769813189058e-05
-2.74743566905305e-05
-3.30385557242165e-05
-7.52571553714432e-05
-3.34161323504274e-05
-2.06045726739847e-05
-1.18654118463496e-05
-4.60509562021878e-05
-4.86766813251836e-05
-1.61345073210308e-05
-3.6575744350659e-05
-5.47775833091128e-05
-3.30844606888651e-05
-2.85297487805973e-05
-3.2569384161134e-05
-5.22079523223936e-05
-3.01818464448822e-05
-5.72822895189566e-05
-2.52436499671e-05
-3.48971366927801e-05
-1.42019246736927e-05
1.61138216889492e-05
-4.9041867493638e-05
-3.85358692507782e-05
-1.12229253776817e-05
-2.69687989383128e-05
-2.32403451846404e-05
-3.99714365626171e-05
-5.67786822449676e-05
-5.0645406258563e-05
-3.345904976789e-05
-3.17538543552819e-05
-2.093572215615e-05
-3.38869007182551e-05
-4.8460426700367e-05
-3.44178726540758e-05
-2.36805222931667e-05
-2.97855025293457e-05
-2.92756235616913e-05
-3.08345012119933e-05
-3.60126304431612e-05
-5.405162022653e-05
-2.86863520430726e-05
-3.51177564614285e-05
-2.9332882639128e-05
3.16864900641599e-06
-5.64400558821047e-07
-3.26947155401054e-06
-4.78783288487222e-05
-3.39176407921988e-05
-2.02072620558642e-05
-1.92416326442343e-05
-4.86510451979105e-05
-3.86041942388434e-06
7.91857838427876e-07
1.50082023938092e-05
-1.01787682056451e-05
-1.64671452233876e-05
-3.0795204315984e-05
-5.07220645470214e-05
-4.77997425086147e-05
-5.89318024711645e-05
-5.18428427876714e-05
-1.04814879859527e-06
-1.18153368096859e-05
1.15915730361934e-05
-1.34159637168934e-05
-1.96584433325613e-05
-2.87873455544792e-05
-4.98391927537373e-05
-2.02790976279655e-05
-4.07272595413144e-05
-5.17145099440058e-05
-2.27575665807526e-05
-2.22675807496005e-05
-1.22131686350187e-05
-1.66835149097518e-05
-1.31099251609513e-05
-4.39349821050096e-05
-4.10759295347586e-05
-4.62869645669375e-05
-7.12390474610501e-05
-3.55105779725115e-05
-4.56913545969278e-05
-4.34606438088047e-05
-2.41824083740121e-05
-5.95253423989755e-05
-4.39385360093264e-05
-5.84299498356007e-05
-3.82218477408682e-05
-1.15786259261801e-05
-2.00295247151327e-05
-2.00511828410207e-05
-3.88267359080452e-05
-1.98621189724067e-05
-2.75364176531135e-05
-4.50897635110036e-05
-5.4283838827598e-05
-1.41958211498793e-05
-3.84563401650509e-05
-6.73246794315221e-06
-8.54423751649968e-06
-9.7190494321928e-06
-1.17378584583817e-05
-6.36677065311946e-05
-2.14424457272576e-05
-7.46704889595606e-05
-4.73997074692933e-05
-4.13510033192809e-05
-4.95630699862232e-05
-1.95071648907887e-05
-4.53769711183801e-05
-4.14226745963199e-05
6.36377238280984e-06
-2.5629464612941e-05
-5.35893199495814e-05
-2.34814455673941e-05
-5.75078517224689e-06
-2.60168228439885e-05
-7.88667344748622e-05
-6.37129160347559e-05
-3.34268414168712e-05
-4.82737458136879e-05
-1.93853413086304e-05
-4.23890880314036e-05
-3.97888130550833e-05
-2.43667007021453e-05
-2.58015408879069e-05
-4.10979197935855e-05
-3.24318994341542e-05
-3.59288743480726e-05
-7.84467618952508e-05
-5.58802596298947e-05
-6.114482714196e-05
-2.40204523535076e-05
-1.82645465123667e-05
-5.75371341528825e-05
-1.4760026775596e-05
-2.94280154329462e-05
-7.88449141917598e-05
-5.23848598583061e-05
-1.45854314139082e-05
-2.93586291165331e-05
-4.92493956532295e-05
-9.67588018899036e-06
-6.09684635855836e-05
-5.97898095984533e-05
-3.25702985757906e-05
-2.33525088781962e-05
-2.15811905047636e-05
-6.25320210368122e-05
-7.96698536571192e-05
-5.19082651277439e-05
-4.81146568464287e-05
-3.83345720884184e-05
-3.16509776743296e-05
-4.48016928041728e-05
-0.000104517657252651
-3.20751902078722e-05
-4.49100414842318e-05
-4.72457593381631e-05
5.6202412922782e-07
-1.58716544870162e-05
5.30707802830327e-06
-3.26921149987625e-05
-5.28265279950853e-05
-4.2055864073326e-05
-4.69164428863963e-05
-4.37714969100049e-05
-4.05843296318341e-05
4.03135428695496e-07
-5.93245709862989e-05
-5.16001301039062e-05
-1.37873868087841e-05
-3.0657763036896e-05
-3.21355343625737e-05
-5.30825487469961e-05
-2.26179432764395e-05
-1.92884133848757e-06
-4.80884340604278e-05
-5.01114084038722e-05
-1.77883465779874e-05
-1.89167599467531e-05
-2.79070127178616e-05
-2.25405613381904e-05
-2.57790440617771e-05
-3.05222233313065e-05
-2.24091901545836e-05
-5.50453523554984e-05
-2.68345863144271e-05
-6.02173931907916e-05
-8.12032034777763e-05
-1.07026315465631e-05
-2.85034260115536e-05
-5.34167667050507e-05
-7.14241815160315e-06
-5.35888333136158e-05
-3.37194322180368e-05
-6.05368006937244e-05
-2.30708565435459e-05
-4.17309540981989e-05
-4.28807043986552e-05
-5.22923330154014e-05
-6.34466520724329e-05
2.24716806495916e-06
-4.4170750886247e-05
6.4556759565039e-06
-1.8574331356961e-05
-4.25566380070393e-05
-3.41610967395894e-05
-2.81966451409715e-05
-4.47182681138798e-05
-3.0340493449945e-05
-5.10727766334128e-05
-5.46363603410697e-05
-4.37475927587611e-05
-6.19287788277148e-05
-8.13598218799973e-05
-3.81040273806475e-05
-2.75663438416346e-05
-7.56459333328791e-05
-1.27573282038386e-05
-3.03454206035634e-05
-4.55107952789122e-05
-2.95985102939222e-05
-2.06899549271817e-05
-4.53810609328898e-05
-1.41896536528101e-06
1.57261527909208e-06
-2.02755957519219e-05
-5.19002141962682e-05
-4.52751155317015e-05
-4.37882397649199e-05
-2.0404427174748e-05
-5.17667908528606e-05
-2.5567296431209e-05
-2.60714504171474e-05
-7.16848802284014e-06
-6.1219453395442e-06
-4.44512135799333e-05
-3.97972220566313e-05
-1.53726254752854e-05
-2.38282600172805e-05
-1.97996905486745e-05
-2.632049830635e-05
-8.18433022654041e-05
-6.60544285516779e-05
-5.33600683986116e-05
-1.11393069199031e-05
-3.51213407514241e-05
-3.69564394960299e-05
-1.46482052909374e-05
-2.54027299739051e-05
-2.17247515945457e-05
-4.06674205969813e-05
-1.71308784847822e-05
-3.26772702428551e-05
-1.85874038038501e-05
-6.01992292719131e-05
-5.03545660789847e-06
-2.55866560178108e-05
-2.68620454796901e-05
-5.42265385956401e-05
-3.15240634138483e-05
-2.8108770805161e-05
-3.76918926734865e-05
-4.54529773964595e-05
-2.35149765622554e-05
-3.9621760692024e-05
-3.68447070247813e-05
-5.83692501609736e-05
-3.2614095067676e-05
-6.55956329203657e-05
-2.78812018681253e-05
-5.68016293388153e-05
-5.31618979926635e-05
-2.3046531313899e-05
-2.22256461363612e-05
-5.37107470546332e-05
-5.33634647552787e-05
-6.10272421370036e-05
-2.50444465264641e-05
-3.4128232390436e-05
-9.76209787613923e-06
-2.87407730908108e-05
-3.99183131308871e-05
-4.11518364706905e-05
-3.60623586647211e-05
-2.79524077476005e-05
-2.73355409182238e-05
-5.94137813641976e-05
-1.1095643212797e-05
-8.86081639148089e-06
-5.29178563216577e-05
-3.23369068996919e-05
-4.42207170079848e-05
-2.00137335953577e-05
-4.38430132192259e-05
-1.05526392870339e-05
-3.97446389887667e-05
-6.19051530072902e-05
-7.24320665768197e-05
-2.21681322793925e-05
-4.38740239277675e-05
-4.88183599874294e-05
-3.40870312022408e-05
-4.59196347311997e-05
-3.79520449005457e-05
-3.77163934294699e-05
-4.13206799673259e-05
-2.40518417560009e-05
-4.74822174009045e-05
3.61720130605485e-06
-4.88508858829541e-05
-4.0411670299331e-05
-4.48079571685185e-05
-3.89122341544624e-05
-1.71429267460258e-05
-4.32946381479196e-05
-2.61576426749897e-06
-2.93020511128807e-05
-8.4037026549282e-05
-1.03116847254377e-05
-1.12090152161205e-05
-8.34764415809246e-06
-3.7218920124112e-05
-4.13382413687423e-05
-1.65803995037197e-05
-5.91929472822611e-05
-1.61786315966141e-05
-1.92566938768652e-05
-4.30130357158577e-05
-3.95609066830023e-05
-4.12601974650894e-05
-5.77658090966307e-05
-3.68947493415461e-05
-3.74111812315198e-05
-3.08243401853178e-05
1.40323967828147e-06
-5.66890122321628e-05
-4.52293175548715e-05
-7.64571962813008e-06
-1.51387158461295e-05
-2.53762782351283e-06
-5.42701661591382e-06
-8.48009220045716e-06
-3.49650631117698e-05
-4.3932564334842e-05
-4.55504711636633e-05
-3.94871167459254e-05
-4.94326903564215e-05
-3.91500517270757e-05
-4.44564632300559e-05
-6.54313975855237e-05
-4.65031160765883e-05
-3.26135444017623e-05
-3.46540324511146e-05
-2.11318953759691e-05
-3.46797265785701e-05
-8.16152355787975e-05
-1.80692500943955e-05
-4.22160799824256e-05
-5.99073269002758e-05
-4.048873816056e-05
-6.73930521385678e-05
-4.03216273452616e-05
-2.3121039403578e-05
-1.47665322188515e-05
-4.29675467567688e-05
-4.17828417475897e-05
-5.01525669771292e-05
-3.7231749986242e-05
-8.56765204834651e-05
-1.37388633041043e-05
-3.34913656774012e-05
-3.55928363495712e-05
-1.57472286061646e-05
-7.9435544443867e-05
-2.98498300366539e-05
-3.67274552827993e-05
-1.1430422995043e-05
-5.05006560660624e-05
-1.65375293449084e-05
-4.4003213475614e-05
-4.18257132546018e-05
-5.07079767584241e-05
-2.89835144240913e-05
-6.03518911273342e-05
-2.65157639158265e-05
-3.53022277001617e-05
-8.64449856085314e-06
-5.34688040149764e-06
-2.18565495288085e-05
-3.71695444210664e-05
-3.11142484682955e-05
-5.45824866755516e-05
-2.94231183353108e-07
-1.61247482805649e-05
-7.56888428418108e-05
-4.12689582081788e-05
-2.60264175267936e-05
-5.98184915514102e-05
-3.81520701822108e-05
-2.52326798927886e-05
-5.75630401451834e-06
-2.05279163632386e-05
-1.91643472732682e-05
-5.96944901539937e-06
-2.5296550646653e-05
-4.65405476653524e-05
-2.60244865584447e-06
2.5440138398052e-06
-4.4381063694062e-05
-3.2729417325986e-05
-3.37378512124874e-05
-6.40409993472515e-05
-4.96317816794245e-05
-2.20078595965116e-05
-3.3110048845867e-05
-4.21050123852334e-05
-4.30866607324415e-05
-1.14447836563334e-05
-2.5479389681448e-05
-3.27499523232843e-05
-4.87893229562512e-06
-1.7241909047394e-05
-5.32554869298863e-05
-6.99794785400383e-05
-4.46836762511049e-05
-3.5178400215706e-05
-2.81821734643782e-05
-6.19595505743863e-05
-3.29306860957866e-05
-3.6269380214423e-06
-2.90023599878278e-05
-7.0286926007216e-06
-3.24716879910839e-05
-2.414375764055e-05
-3.09381762019166e-05
-4.21789742471242e-05
-1.64732216805324e-05
1.14109922463942e-06
3.19561205535381e-05
-3.34890945044195e-05
-5.94984925106971e-05
-3.1827732799718e-06
-5.98178976263149e-05
-6.42360413254283e-05
-7.50944636152137e-05
-3.03336402936608e-05
-2.8136120270552e-05
-4.97854379788172e-05
-1.45775332555801e-05
-4.97230201414413e-05
-2.32672278153616e-06
-5.25814002085252e-05
-4.92639262880332e-05
-4.44782718149674e-05
-4.46857773836629e-05
2.84715968522541e-06
-5.91138991102857e-05
-2.73533819843438e-05
-3.30753438021788e-05
-3.99239556354695e-05
-1.98287328443513e-05
-6.48785376439748e-05
-2.85207718644333e-05
-3.20252876603291e-05
-5.14041590102971e-05
-1.68216202264221e-05
-2.11487489296587e-05
-2.28206330541636e-05
7.91974896383591e-06
-3.40086345155091e-05
-2.70528895177522e-05
-5.18057992070089e-06
-1.82211917759068e-05
-6.75860054317395e-05
-5.91745792237412e-05
-3.43439161960301e-05
-3.81242249984063e-05
-6.61449817389407e-05
-3.38353422632728e-05
-7.16751595000043e-05
-3.01238716756689e-05
4.63875336170323e-06
-4.48559191424897e-05
-2.24441851785014e-05
-3.95044179646081e-05
-6.3103629653309e-05
-2.07055653953507e-05
-1.41176210003649e-06
-1.2920964177777e-05
-2.86097694393516e-05
-5.33542646937117e-05
-1.09564772630299e-05
-1.72809319270437e-05
-3.31061836937805e-05
-4.0179076049111e-05
-4.10995379829446e-05
-5.6826654279746e-05
-3.53096677149281e-05
-4.37958971989766e-05
-1.91986942665205e-05
-1.77366501978312e-05
-3.60667648640277e-05
-3.32031783462245e-07
-2.20627413549994e-05
-3.55479033373381e-05
-3.65015280443509e-05
-1.63753703025878e-05
-2.32365079074427e-05
-3.39782780737154e-05
-3.51323013318005e-05
-3.0344948030865e-05
-3.06810206541404e-05
-1.78125285349148e-05
-3.67547411299791e-05
-4.23766803069996e-05
-1.23124501750912e-05
-3.91962102067742e-05
-2.35112829174126e-05
-4.83979763296492e-05
-4.64867454267935e-05
-1.18943840258115e-05
-4.9525212362004e-05
4.87555168703863e-07
-3.36947734449617e-05
-3.89925125472025e-05
-2.54711231365021e-05
-3.06213279064348e-05
-7.61911794054829e-05
-1.5789636126184e-05
-4.9240476899158e-05
-6.72280610249657e-05
-3.97625658805706e-05
1.19519294680479e-05
-6.18600715335602e-05
-1.6889116020414e-05
-1.34934408674463e-05
-4.84345948631372e-05
-4.19263847637163e-05
-3.26618005087593e-05
-3.26942357543926e-05
-3.07063101149373e-05
-9.26010877790252e-06
-4.73942978724536e-05
-5.50724032787138e-05
-3.74903305921715e-05
-3.97759750582376e-05
-4.41677650542737e-05
-1.46133890704418e-05
-5.95405243052784e-05
-2.08577032257064e-05
-6.52477637444986e-05
-8.07788823711851e-05
-2.46184508827855e-05
-6.11125972407266e-05
-3.43012075177454e-05
-2.55936596924259e-05
-5.64855610197657e-05
-8.44957937389836e-06
-4.24707951565259e-05
-1.90837351697859e-05
-3.81139716895129e-05
-1.44429371734756e-05
-2.61459341000719e-05
-4.23999540113632e-05
-2.26366094038889e-05
-2.72022461045898e-05
-5.15664455060667e-05
-1.46369560708064e-05
-5.32348196619335e-05
-5.37400351295548e-05
-4.53614677224169e-05
-3.9186972529621e-05
-3.21119730168144e-05
-4.54998116434176e-05
-9.25792534962055e-05
-8.34347786730246e-05
-2.91101922325009e-05
-5.0099047844705e-05
-1.01299732604936e-05
-2.44070690427935e-05
-7.63656491947154e-05
-8.75035592977551e-06
-2.20477963237926e-05
-1.24306927745137e-05
-1.94038602296482e-05
-3.59611442407562e-05
-1.40301380145237e-05
-6.25515362972836e-05
-3.78737124853218e-05
-2.96603425329886e-05
-4.68859756537015e-05
-2.47606339975407e-05
-1.37350997938479e-05
-3.52378350075047e-05
-2.43016262560142e-05
-2.36412511357174e-05
-7.164646925692e-05
-2.56714977216814e-05
-2.54967628785284e-05
-2.91159017108421e-05
-3.79567764828662e-05
-5.86476305231663e-05
-1.94706475883305e-05
-2.64943744463623e-05
1.37336016861809e-06
-5.94518653926299e-05
-3.63840301863348e-05
-2.1412060765057e-05
-4.54178419437112e-05
-3.93765154161001e-05
-2.49346415187268e-05
-6.64170884555992e-05
-2.63088994982092e-05
-2.78274586678148e-05
-5.97559541605669e-05
-1.0886655901012e-05
-4.0161937416e-05
-2.88825427495882e-05
-3.36998630289465e-05
-3.89547232876361e-05
-2.93910372042329e-05
-2.74211449402258e-05
-4.50287981835681e-05
-3.56222294615662e-05
-4.39240429220201e-05
-1.7866683396166e-05
-4.94125185715164e-05
-2.96685573198898e-05
-3.90543758764421e-05
-1.20619351824569e-05
-4.25141134221014e-05
-3.09846896971695e-05
1.07873921843878e-05
-2.25231944668797e-05
5.92287019976121e-06
-4.48211282527742e-05
-5.04053985711092e-05
-3.47292457815542e-05
-3.13155150668621e-05
-2.92439813687315e-05
-5.54680472566204e-06
-4.27490668595988e-05
-3.71177091993716e-05
-6.7649972148596e-05
-4.49218884529066e-05
-1.50724536065338e-05
-3.13010667998295e-05
-3.47189460451517e-05
-5.56683804525836e-05
-3.36151807516229e-05
-2.97862288148052e-05
-4.19475051108821e-05
-3.36062608169513e-05
-2.51264843004043e-05
1.29753287896262e-05
-2.95931714956469e-05
-3.78582298527196e-05
-6.7145750837054e-05
-6.99615735582556e-05
-5.2885632664155e-05
-9.03873498558575e-05
-3.62055407102028e-05
-6.97187098283122e-05
-2.618593827995e-05
-1.84787811220242e-05
-4.52233880964918e-05
-3.03858878829153e-05
-2.14231840447869e-05
-4.90610733738613e-05
-4.19926436475758e-05
-2.31177689296573e-05
-7.22598605829829e-05
5.06900123153649e-06
-4.63796382162756e-05
-5.19458351423111e-05
-2.45640589958023e-05
-7.95890506286535e-06
-7.86325469004801e-05
-4.56951203333055e-05
-3.11103882499277e-05
-5.33921821013613e-05
-7.37690202927326e-05
-3.31803315237956e-05
-2.1868324777639e-05
-2.05033843195232e-05
-5.38648557075902e-05
-4.11536950132412e-05
-4.39386812489544e-05
-2.63597353568589e-05
-3.92272739246482e-05
-5.29118570349867e-05
-4.02439152364205e-05
-4.01607250290067e-05
-3.83970070629144e-05
-2.19182482559328e-05
-2.83297837347254e-05
1.02965334942438e-06
-5.50758530274217e-05
-6.33601652539378e-05
-4.64032844591753e-05
-2.47563545657691e-05
-3.63506335470089e-05
-5.16725552294736e-05
-3.57224463000407e-05
-1.99311221835217e-05
-2.77507394920341e-05
-4.04949223523586e-05
-8.40896223312733e-05
-3.58873271567831e-05
-3.54783121516669e-05
-8.33249559582097e-05
-5.24735385054694e-05
-2.56831101653335e-06
-3.08207381102268e-05
-2.92774408504258e-05
-3.71401282802826e-05
-5.38544928206305e-05
-7.77014820128059e-06
-3.40226309084474e-05
-7.19765596937735e-05
-4.76754844657887e-06
-3.62584575133901e-05
-3.88841237697276e-05
-1.4949122998856e-05
-3.82806755939785e-05
-2.11355137069267e-05
-1.33807911458732e-05
-2.07196551306345e-05
-4.12119021339916e-05
-4.38518887966967e-05
-4.01119173989039e-05
-3.42817025724705e-05
-1.23325604314493e-05
-7.75881295156201e-05
-6.44680467920788e-05
-2.50340452178517e-05
-1.25868821333757e-05
-4.46671405543219e-05
-7.4502368382961e-05
-6.58728895102358e-05
-1.60003952536476e-05
-4.63321484057997e-05
-8.79293818427123e-06
-1.48647621464893e-05
-2.92927852461186e-05
-1.09116245136842e-05
-2.66638156656162e-05
-7.16470466045096e-05
-4.15552247927348e-05
-2.35917223474194e-05
-5.94830472223663e-05
-2.54705955976579e-05
-4.53149148967394e-06
-2.10367942407458e-05
-3.96264138757676e-05
-3.88421726188678e-05
-4.34359132481347e-05
-2.89574883643607e-05
-2.07056013101026e-05
-4.54426045107112e-05
-3.81737007458841e-05
-5.78697068796112e-05
-4.89332448331567e-05
-2.20657808192622e-05
-4.64957531722146e-05
-3.71180963386087e-05
-3.39451764771282e-05
-3.65730630216529e-05
-3.02459355945591e-05
-3.70725593821008e-05
-7.35325057071206e-05
-3.75230101026983e-05
-1.18728558123097e-05
1.36477400007364e-06
-3.68156306124712e-05
-2.66473844926193e-05
-3.9781177645057e-05
-3.57622392721902e-05
-7.91282706751013e-06
-2.9402282262218e-05
-2.55261360005953e-06
-4.67537597532461e-05
-2.78622845042205e-05
-3.94467517455442e-05
-1.06532815186824e-05
-2.12891402132736e-06
-5.89711069922656e-05
-4.1408084125647e-05
-7.32405999851381e-05
-1.97056341758612e-05
-3.31499608197352e-05
-5.61137653333637e-05
-5.27229302227682e-05
-4.00459792940688e-05
-2.73704943405829e-05
-2.45452400939891e-05
-4.86466507773078e-05
-2.11592819201119e-05
-1.39730462405982e-05
-2.19709980970655e-05
-7.2975481238409e-05
-2.86376280451712e-05
-3.6453154827356e-05
-4.89975784588218e-05
-4.18535428037744e-05
-3.51156114836921e-05
-3.00896543855349e-05
-3.12559887914606e-05
-3.4761079688819e-05
-3.9732003118668e-05
-1.90675795172016e-05
6.72743802350776e-06
-6.35808408896997e-05
-2.11487500500051e-05
-1.80597610537933e-05
-3.34943541946797e-05
-4.75344529225701e-05
-2.29850672588665e-05
-2.74844287630977e-05
-6.20048896166199e-05
-2.61450812012659e-05
-6.31957944641219e-05
-4.82985796604982e-05
-1.55891343429976e-05
8.91793202807714e-06
-3.86844169914637e-05
-2.45955131439357e-05
-5.69764096811357e-05
-2.69843188034564e-05
-4.09794951684782e-05
-3.58208501509263e-05
-3.43858021627755e-05
-5.07907096349764e-05
-2.6452955782458e-05
-4.3180150715687e-05
-4.30948314499529e-05
-5.0204187069645e-05
-2.44381018256943e-05
-4.27595750308258e-05
-3.70842653031235e-05
-5.58338154075082e-05
-4.51265984321193e-05
-5.63564618664207e-05
-5.24192786823987e-05
-5.50430369930911e-05
-2.62627741403094e-05
-2.48485699095942e-05
-7.23373981752886e-05
-6.56537111355368e-05
-2.39176952385491e-05
-2.75458338889846e-05
-5.06879112250554e-05
-5.33906212735656e-05
-2.69202755941243e-05
-2.29530164946111e-05
-5.96602183110889e-05
-4.96397839673234e-05
6.41607770970161e-06
-6.20052343672384e-05
-7.63708579166419e-06
-3.12375192982378e-05
-4.26313934599348e-05
-1.09688699803317e-05
-6.44190036024749e-05
-3.5318150076716e-05
-3.45992579443134e-05
-1.2569494653285e-05
-5.28791189842168e-05
-7.56149099610743e-05
-2.77697680170935e-05
-2.04813968482608e-05
-2.85167558865953e-05
-9.44482903649593e-06
1.21934304678439e-05
-1.63990769484096e-05
-1.78593751249538e-05
-2.77937697295043e-05
-3.68873755866709e-05
-2.99223090255196e-05
-6.14073697098614e-05
-3.50509106119757e-05
-3.69224434315045e-05
-3.69542561346299e-05
-1.42312381131868e-05
-2.73938625432387e-05
-6.24785080288908e-05
-2.60693414116097e-05
-3.25964977904281e-05
-2.40149004708485e-06
-4.38864562031516e-05
-1.83883502692478e-05
-4.06053898649902e-05
-4.17176560924945e-05
-4.97045628740094e-05
-4.39234106761183e-06
-4.24859175581908e-05
-5.1415551386637e-05
-3.73472090552619e-05
-4.99454403554348e-05
-1.58402215401159e-05
-3.32865890483812e-05
-4.14928466389188e-05
-4.99106419497798e-05
-7.11519589064866e-05
-1.54575829790345e-05
-2.68400017498953e-05
-2.08247699668798e-05
-4.17974075056128e-05
-2.34100670051587e-05
-2.4284232017977e-06
-4.47836710026252e-05
-1.34542400960991e-05
-2.90106915467633e-06
-3.15920340295202e-05
-3.66270111252304e-05
-1.52412064735921e-05
-2.54177393866123e-05
-4.99172245222935e-05
-3.04176439590721e-05
-4.67319449128832e-05
-2.73838323890234e-05
-1.68908778368796e-05
-3.17216573232021e-05
-3.21786036117135e-05
-5.55989697201251e-05
-4.16052737021425e-05
-4.98880206572509e-05
-6.43511075824712e-05
3.60768894898319e-06
-2.41609441823131e-05
-6.39227675457646e-05
-5.34161910310533e-05
-3.6181563606347e-05
-3.85403152948047e-05
-4.89920708642749e-05
-6.98939439583686e-05
-3.01667652815885e-05
-5.18471572564208e-05
-4.70593636462951e-05
-2.9330561457801e-05
-7.29447674052017e-06
-3.43266797310142e-05
-4.13854161228613e-05
-3.05270782263336e-05
-2.30923514607063e-05
-1.67588783218232e-05
-3.17457432284178e-05
-7.64949280879355e-06
-2.35787346691306e-05
-5.64393956418437e-05
-2.01561043836966e-05
-7.63930425296076e-07
-3.76803542781752e-05
-3.92400063524758e-05
-6.88715327784841e-06
-4.37901977777041e-05
-4.19961240936308e-05
-2.75503463720348e-05
-4.53426174837401e-06
-7.74390329556773e-06
-2.50797224648244e-05
-4.27996028702215e-05
2.30175831306398e-05
-2.04767482699634e-05
-3.55837379492099e-05
-1.10253079415059e-05
-7.01510721745048e-05
-5.90448574590506e-05
-3.54852011746037e-05
-1.42382035506008e-05
-3.67570504626476e-05
-2.06866982604243e-05
-6.34463841323389e-05
-6.61869820907695e-05
-3.31757652076549e-05
-1.9310397214125e-05
-4.69476151917572e-05
-1.42148958535117e-05
-5.57337120250455e-05
-7.24448904429357e-06
-6.71895883085421e-06
-1.98274876191866e-05
-3.20097960528102e-05
-4.6163168175798e-05
-5.78249387754961e-05
-5.29149045700532e-05
-4.05853304839981e-05
-4.35572444540151e-05
-3.46791163776546e-05
-5.65131897867371e-05
-1.93043708698003e-05
-2.9257647820495e-05
-2.57636253155163e-05
-4.86106581327411e-05
-2.23466978906629e-05
-4.53758913817074e-05
-3.24608394279875e-05
-4.04559804009296e-05
-1.2782952797745e-05
-3.46606890338058e-05
-4.13300001558675e-05
-2.70876833188624e-05
-3.55399339243945e-05
-3.83810469300641e-05
-4.71671034571963e-05
-3.69047571536737e-05
-3.74058698826044e-05
-3.69883197964754e-05
-1.02633242925511e-05
-4.89272565410294e-05
-6.73694072239296e-06
-3.06623547744089e-05
-2.08392850121627e-05
-3.70050941361505e-05
-4.10243792040958e-05
-5.89586488817123e-05
-2.38845337975152e-05
-6.03592016553908e-05
-4.84830171797732e-05
-4.55369473215173e-05
-4.47239476051338e-05
-9.13975630816369e-05
-4.76675862340246e-05
-5.62269337214732e-05
-2.22786284741608e-05
-9.09750794312517e-06
-1.96604605699862e-05
-7.12856798197556e-05
-5.66629762862081e-05
-3.15349051301361e-05
-4.11006098658103e-05
-5.49851968916617e-05
-9.04348986110153e-06
-3.85055576747792e-05
-6.57208203798024e-05
1.30584737046494e-06
-5.83298516744671e-05
-3.22615460158912e-05
-5.3815580320942e-05
-3.60077774000861e-05
-4.32112330860255e-05
-2.3371160043078e-05
-1.35302728889558e-05
-3.00665915385855e-05
-7.73486262547781e-06
-3.87756611554188e-05
-3.98945346619048e-05
-5.12699602479485e-05
-3.64126660125162e-05
-2.36968027028007e-05
-5.8545853055163e-05
-3.02971405738968e-05
-1.18606633106366e-05
-4.64965536687111e-05
-2.18879165053893e-06
-4.54554942458959e-05
-6.53502617421006e-06
-1.39813411935439e-05
-5.07827926970471e-05
-6.12258618769579e-05
-3.94413366194292e-05
-9.99306365369207e-06
-5.63296110367898e-05
-4.88078476192072e-05
-6.29837791886668e-05
-6.11108755828494e-05
-5.34978112034965e-05
-3.67823352852964e-05
-2.09149003955557e-05
-1.87289820163886e-05
-2.09994335487149e-05
-3.31241095207602e-05
-3.88260066809224e-05
-4.36360152419992e-05
-5.60341424971529e-05
-2.069687672195e-06
-4.57048491937705e-05
-5.71549149136563e-05
-3.42161331117542e-05
-4.31179655957693e-05
-4.79678547833529e-05
-6.20731143403484e-06
-3.69124554106558e-05
-3.88654660033251e-05
-2.82976154802995e-05
-8.09720493522968e-06
-2.78133846107901e-05
-2.96708878082325e-05
-1.92070236403312e-05
-3.88361528500878e-05
-1.62146424113206e-05
-2.57598575085286e-05
-3.43830131690968e-05
-3.26362393195831e-05
-2.44900281435407e-05
-5.96405580804956e-05
-2.12562571609414e-05
-4.36409601321923e-05
-3.16632441490287e-05
-2.84305595925866e-05
-2.15291901419698e-05
-3.64511431424691e-05
-3.58535960970243e-05
-4.78867584599385e-05
-5.17948724858407e-05
-2.77985872402057e-05
-5.90356153942629e-05
-2.28569689188709e-05
-2.80534566036907e-05
-4.27408151097403e-05
-4.40207145762261e-05
-1.69767891191085e-05
-7.17425875654393e-05
-1.74048425677776e-05
-5.86756299470986e-06
-1.51187209185517e-05
-2.18420598562976e-05
-1.83984593748173e-05
-5.52538759467512e-05
-3.07612123096276e-05
-5.27316355911358e-05
-2.27563900950012e-05
-1.98494307966968e-07
-1.97846080975263e-05
-2.48106404724417e-05
-5.93421202832536e-05
-3.35198711493624e-05
-3.16501345856809e-05
-5.25912522947621e-05
-5.13362033177343e-05
-1.17971666978298e-05
-2.26517687567897e-05
-5.40826996265786e-05
-1.61707535776142e-05
-2.13038007410994e-05
-1.8067575165555e-05
-4.84806638016458e-05
-3.66893509651114e-05
-2.13405648500556e-05
-5.61802227037113e-05
-4.84859550210536e-05
-3.14600110483623e-05
-7.68201719471745e-05
-7.9124483468863e-06
1.36904859106037e-06
-7.26132561009055e-05
-3.61326714850265e-05
-7.61088144265419e-05
-3.18303916316329e-06
-2.02402924994778e-05
-2.9220006302112e-05
-5.6654678270728e-05
-2.46964421744996e-05
2.86249602394729e-06
-3.42304913596296e-05
-4.53781340017833e-05
-7.56202088131965e-05
-5.53842791460551e-05
-4.9704472323566e-05
-5.44470257559226e-05
-4.97105471631363e-05
-4.53190293644007e-05
2.09511707122865e-06
-2.53258357161092e-05
-4.9613964721058e-05
-3.62974273787937e-05
-1.77480120874553e-05
-8.60760458768539e-05
-3.81903705332999e-05
-8.35943410041481e-05
-1.63756006727759e-05
-4.89704638583127e-05
-3.10987117624395e-06
-3.05237898714966e-05
-7.5922354253411e-06
8.27387234728734e-06
-6.11792344505573e-05
-3.07215087071517e-05
-5.09631540623258e-05
-2.75125227042345e-05
-4.10168575716569e-05
-3.15345538394711e-05
-6.48026011653604e-05
-3.45066548426978e-05
-3.09079471683508e-05
-2.31898651990671e-05
-1.72751477208267e-05
-8.84662230118011e-06
-4.04246369546344e-07
-2.25110455051257e-05
-4.50055413135119e-05
-7.37101988324387e-06
-2.82654883876636e-05
-2.73346993979938e-05
-3.03597707645463e-05
-4.24148247580036e-05
-3.37686935806869e-05
-5.28488823779542e-05
-6.43529016906623e-05
-4.15004227444093e-05
-5.01735007013199e-05
-5.95280475202062e-05
-2.09702946947188e-05
-6.33851187359124e-05
-4.72644063119031e-05
-6.70940180960719e-06
-3.54634844369531e-05
-8.25999994349558e-06
-1.9910937997826e-05
-3.7565807917576e-05
-5.05762487602296e-05
-7.37026585496902e-05
-3.56576535608364e-05
-1.02959099737289e-05
-1.75573869613878e-05
-3.72162700086801e-05
-7.15377547698441e-05
-2.68688145145833e-05
-4.32357214305018e-05
-6.72832052893867e-05
-2.96639130052776e-05
-1.68328317568248e-05
-3.52008978527979e-05
-8.74741071699912e-05
-3.2546151626384e-05
-5.15304461676795e-05
-4.35213592287776e-05
-5.6840077193447e-05
-4.617647773211e-05
-6.40918276538656e-05
-2.67345339950346e-05
-3.0950958669836e-05
-1.41181607295216e-05
-5.11064110049907e-05
-4.21457843314919e-05
-1.04291076113829e-05
-5.75328894560742e-05
-4.55423392778947e-05
-1.05944605603553e-05
-4.02424467538118e-05
-2.76284536632265e-05
-1.59840162945766e-06
-2.39097195725742e-05
-2.61307586757344e-05
-2.8550606043196e-05
-5.18187043940254e-05
-2.16670307355866e-05
-5.82653198127786e-05
-1.95655431200632e-05
4.53658402145428e-06
-6.37903462292523e-05
1.46919160429479e-05
-5.15324808895285e-05
-3.75605122391347e-05
6.11194524714562e-06
-3.39452817351431e-05
-3.46480845392164e-05
-8.4553068318279e-05
-3.65506963948981e-05
-2.46690734583801e-05
-2.83410659046779e-05
-4.29439394245276e-05
-2.49164857461165e-05
-3.99695329721712e-05
-2.89944724790707e-05
-2.03166143474216e-05
-2.58107119134803e-05
-3.43704909746331e-05
-2.01563479237354e-05
-2.41301877070577e-05
-1.98551383666739e-05
-3.36152581781276e-05
-1.46913210022469e-05
4.82979249516778e-06
-5.43755599540221e-05
-3.54716572212784e-05
-4.63404287619236e-05
-1.38093773399535e-05
-4.19869584342471e-05
-5.97969353580754e-05
-2.27920523146817e-05
-3.02589672582956e-05
-3.5461104636063e-05
6.89037077538711e-07
-4.95878240542349e-05
-3.06874178067299e-05
-1.52786867522752e-05
-4.48302930631501e-05
-3.41785210463887e-05
-7.95090821312567e-05
-3.97747374951429e-05
-5.70707229025528e-05
-8.92880684194455e-05
-4.73830913882781e-05
-8.16817789925503e-06
-3.07033348629371e-05
-1.82506953949776e-05
-5.08914296254051e-05
-2.66853586690158e-05
-1.81699767293526e-05
-4.89293385687379e-05
-3.97041844018226e-05
-4.40634276212265e-05
-1.56946476131161e-05
-3.21687714566431e-05
-1.95376735417071e-05
-2.57916485910505e-05
-7.53750332898113e-05
-6.27717230166226e-05
-2.95118809504959e-05
-1.78029303116029e-05
-5.91818085456451e-05
-3.00081154232829e-05
-6.16949267021162e-05
-2.27046541995997e-05
-6.02967471762681e-05
-6.46924251881646e-05
-5.45422883713812e-05
-7.77444753895387e-06
2.18787006912903e-06
-3.8237824078144e-05
-6.17064976365742e-05
-4.36414401300397e-05
-2.41922807734699e-05
-4.54271764936359e-05
-1.89026379373492e-05
-4.01391877331876e-05
-4.98788615355394e-05
-2.3441628944558e-05
-2.85646945520675e-05
-4.36149698262843e-06
6.76886509410164e-06
-5.42545476637656e-05
-5.62977920006746e-05
-5.64571136316987e-05
-4.85666932228349e-05
-1.82663955666126e-05
-4.19555822255719e-05
-3.69089211758129e-05
-2.42612288865136e-05
-3.95762043697196e-05
-9.06162786318958e-06
-2.22746662730861e-05
-3.77193109350607e-05
-4.09123596444668e-05
-2.27743557463467e-05
-1.19222104601884e-05
-2.50139574717718e-05
-2.96038849391539e-05
-4.22281853697911e-05
-3.39063078058782e-05
-5.74241110707273e-05
-5.3520028559938e-05
-1.90214034538119e-05
-4.95828200081219e-05
-4.3804903692775e-05
-5.89215949908383e-05
-5.86834908816957e-05
-3.91753604873131e-05
-4.77108446744099e-05
-4.84888066335395e-05
-1.30779921255536e-05
-5.77904623425033e-05
-1.80385486262138e-05
-1.61130786150369e-05
-7.91157245939415e-05
-2.64985076889072e-05
-3.3692013233745e-05
-3.91286755247128e-05
-3.36600595526392e-05
-3.88484021672865e-05
-1.31850105339854e-05
-3.49557121823357e-05
-2.41281828964527e-05
-7.29742323657493e-05
-5.10318074398678e-05
-2.24422380624754e-05
-5.95670796230734e-05
-3.45982629825652e-05
-4.03754448295555e-05
-6.1024744181158e-06
-2.32455197390062e-05
-5.05621158381894e-05
-2.36743224083064e-05
-2.92629639569292e-05
-3.46317390725019e-05
-3.86882694571156e-06
-3.95604936986013e-05
-6.11567068728105e-05
-2.8011656427079e-05
-4.27213644825316e-05
-3.58604186785342e-05
-3.98019062518878e-05
-1.6295907588498e-05
-4.70717977406344e-05
-1.1434160756273e-05
-6.58187630274354e-05
-8.17216733387559e-05
-4.67338997454041e-05
-4.70486061904949e-05
-5.44489867088929e-06
-3.56478195173503e-05
-4.94480061868677e-05
-1.63870863156314e-05
-2.80856018071866e-05
-4.04882990136145e-05
-3.53806382909652e-05
-8.58139530192419e-05
-3.22821061039705e-05
-2.01608896059829e-05
-6.92770319917429e-05
-4.26683132654734e-05
-6.39596538284919e-05
-3.80285912558767e-05
3.96170322386885e-06
-3.91132579577384e-05
-6.96474700732385e-05
-1.04922785426248e-05
-2.59425091954066e-05
-1.49957643183596e-05
-3.68964584576121e-05
-2.22790460213165e-05
-4.57084726667601e-05
-4.82379452460597e-05
2.37404249690401e-05
-6.22549286253179e-05
-4.39467439042188e-05
-2.25952956265359e-05
-6.49705423087439e-05
-6.45187310180058e-05
-6.67185061799806e-05
-1.7196278148961e-05
-2.12900604896021e-05
-1.07139756085087e-05
4.01443258172428e-06
-4.59842298429568e-05
-2.75500194977072e-05
-1.41085923049353e-05
-7.19942529213052e-05
-7.64318485870096e-05
-2.00349541096308e-05
-4.01006426064957e-06
-4.51980558423057e-05
-3.29048624761969e-05
-4.51685867458996e-05
-5.61372820933899e-05
-1.39022948540111e-05
-6.36384006196917e-05
-8.58159004930836e-06
-4.55895522338286e-05
-4.52673744651082e-05
-2.68699634228755e-05
-5.79099332591748e-06
-3.78741485173862e-05
-5.51217173349111e-05
-4.32363689428757e-05
-1.72325734285386e-05
-2.28364626327452e-05
-1.52976298570652e-06
-5.46676008182453e-05
-2.45341653138639e-05
-6.29666415028773e-05
-1.2076017858435e-05
-2.16798124235118e-05
-2.42816521283441e-05
-5.89516420390753e-05
-3.93350325864968e-05
-1.03856134543905e-05
-2.38060169316223e-05
-1.75714275930276e-05
-1.25953257788632e-05
-6.44935860482914e-05
-2.49028207765927e-05
-8.44060953451258e-05
-1.07030491614603e-05
-6.88883524203178e-05
-3.36882128823108e-05
-2.42455262041851e-05
-2.32427767284964e-05
1.30222687235841e-06
-2.163181383791e-05
-4.18128312630003e-05
-2.93067195203334e-05
-2.88487796311771e-05
-5.60344336485599e-05
-3.62075142788178e-05
-1.32053436589194e-05
-1.28055679223991e-07
-1.56724101806103e-05
-2.4491897493327e-05
-3.87399578686436e-05
-3.55813787619625e-05
-3.37611829940256e-05
-7.70215706835913e-05
-2.85773917451142e-05
-6.15407247009155e-05
-9.4492649637642e-06
-4.99685774481021e-05
-1.63885901605992e-05
-7.12599254379656e-05
-4.20650798873386e-05
-1.26284166469629e-05
9.05178861721474e-07
-3.17760201095689e-05
4.29674877492638e-06
-4.60535681520956e-05
-1.54166550771932e-05
-3.56747537093525e-05
-1.73210186393021e-05
-5.97412259769556e-05
-2.94072944951905e-05
-1.22848051801928e-05
8.26848620135346e-06
-4.67446949482359e-05
-2.77411208212633e-05
-1.78469051456244e-05
-5.17374472149018e-05
2.80068455813467e-06
-1.3540358295414e-05
-6.58937868001522e-05
-6.46501305656866e-05
-3.66869663789022e-05
-7.35019121079708e-05
-6.27912034391088e-05
-4.34431238875213e-05
-6.58316809373544e-05
-4.53722869906547e-05
-3.8100811761699e-05
-1.39541877402734e-05
-4.68096002125912e-05
-6.13123024319944e-05
-3.72121709193767e-05
-4.3070284296876e-05
-3.03881524730277e-05
-5.31978199452185e-05
-3.68288698484977e-05
-3.17887278995153e-05
-3.55984594584777e-05
-2.89449669194438e-05
-2.96176260448995e-05
-4.66052896038265e-06
-1.53322214957678e-05
-3.70682443924152e-05
-4.46829810707127e-05
-3.66512813375652e-05
-2.63512162171558e-05
-2.93402927715071e-05
-3.92325001499039e-05
-4.33757925711611e-05
-3.11568857720646e-05
-3.60774174126897e-05
-5.02771447018463e-05
-1.32662520855672e-05
-6.16913804836947e-05
-3.14551453794125e-05
-2.68978347717727e-05
-5.56607932524829e-05
-2.80778608251417e-05
-3.68602986484587e-06
-5.90884138830973e-05
-3.77415389884668e-05
-1.54302523580521e-05
-4.9713949004031e-05
-1.19734293223268e-05
-5.02609413657353e-05
5.24710952561868e-06
-3.03892426638448e-05
-3.93335685744606e-05
-1.44723913408965e-05
-4.33875537109409e-05
-6.21387766461792e-05
-1.20925179927954e-05
2.089053578424e-06
-2.85633024034498e-05
7.86640117002015e-06
-2.7145968171107e-05
-8.04579945693856e-05
-1.36878640790849e-05
-4.9478620854478e-05
-1.81187006080389e-05
-6.29765181848729e-05
-2.16696873808531e-05
-4.77240273442801e-05
-3.31274141834284e-05
4.37765611340472e-06
-4.47175621266509e-05
-2.35812721038929e-05
-2.89005870291e-06
-2.65777528769403e-05
-6.70163070326295e-05
-2.49371189150595e-05
-3.3630840616066e-05
-3.79167256545725e-05
-6.48326701789832e-05
-3.0769291362876e-05
-6.16251250847497e-05
1.83092297240565e-05
-6.72334749466212e-05
-4.0366535502475e-05
-2.83233708226915e-05
-6.4796603962648e-05
-2.42413307512453e-05
-3.70328059035749e-05
-4.29329639426331e-05
-4.92283686732303e-05
-1.090270741506e-05
-3.65882246151173e-05
-6.50448622548355e-05
-2.56340063281453e-05
3.0003353428843e-05
-3.17948257681865e-05
4.17697001121687e-06
-1.04565903543295e-05
5.6896571359111e-06
-3.43242469651932e-05
-3.11943993457246e-05
-3.53303539079413e-05
-2.71742334951855e-05
-3.18489134107707e-05
-2.94456654349424e-05
-3.20553634000239e-05
-6.97225077858962e-06
-4.69569126360055e-05
-4.25291910283443e-05
-4.13199016087665e-05
-3.54480276304913e-05
-4.89173437778311e-05
-4.56715591896934e-05
-6.08713266917139e-05
-4.03664948409976e-05
-3.5790965689204e-05
-2.07741495975323e-05
-6.35979970572288e-05
-2.18593779647121e-05
-5.3056532863404e-05
-6.42727763473916e-06
-5.11584873857859e-05
-2.8312579624764e-05
-5.31206178453499e-05
-6.8725885420795e-05
-4.06254049811734e-05
-7.33231149781948e-05
-3.16063989647627e-05
-1.86699566861115e-05
-6.20536638744549e-05
-5.30933697861307e-05
-4.67270847692323e-05
-3.24017341392371e-05
-6.89956034460705e-05
-3.4324493801431e-05
-4.91933463665268e-05
-1.99150498102642e-05
-5.34843841060607e-05
-1.90027508818278e-05
-1.81721407870921e-05
-3.6156988809368e-05
-2.29643675334429e-05
-2.94623074842641e-05
-2.3151096818709e-05
-2.0044617835395e-05
-1.47780411294645e-05
-1.8793328723744e-05
-4.38297436142518e-05
-4.78749951329017e-05
-4.7322681653559e-05
-4.09612491639234e-05
-3.46655840370299e-05
-8.01180273555438e-05
-6.26544038128362e-06
-1.8436356756532e-05
-4.67371026594742e-05
-4.66845486419078e-05
-5.03477089923053e-05
-7.32471443526624e-05
-5.0399473716858e-05
-7.12941351654547e-05
-5.92254567025635e-05
-6.71515792874504e-05
1.12200423577172e-05
-3.52654890812431e-05
-1.77494759785844e-05
-2.40935261758563e-05
-3.49792278258653e-05
-5.84254520933242e-05
-4.14913914795855e-05
-3.58847333970179e-05
-2.79645939708019e-05
-2.29362933206383e-05
-4.0791336494122e-05
-2.23323625571266e-05
-3.23641333500784e-05
-5.54907912123642e-05
-4.52074497883453e-05
-6.32509583752534e-05
-5.04609039966943e-05
-6.07979291253062e-06
-6.05079746287146e-05
-8.5268003231812e-05
-2.08947468324338e-05
-4.46920939235917e-05
-6.01325327284568e-05
-2.14275236009922e-05
-2.28042432754618e-05
-3.30752292729998e-05
-2.18782939540754e-05
-6.79751477811599e-05
-1.99447862583612e-05
-2.90735253229479e-05
-2.39435217562922e-05
-2.5381880354665e-05
-5.22902164837955e-05
-2.25225453980983e-05
9.47708984141845e-07
-2.84763251535827e-05
-3.12562935095188e-05
-4.23438426139803e-05
-1.41341202766391e-05
-3.65598818346031e-05
-3.80475692217124e-05
-3.29391675275257e-05
-6.06976625224465e-05
-3.24670621156918e-05
-1.69268149483219e-05
-9.91719507757611e-06
-4.35209448413879e-05
-4.54121677436995e-05
-2.82464759655178e-05
-2.55038240907546e-05
-1.99944644740483e-05
8.58874812500649e-07
-4.48435427449846e-05
-4.13868960639849e-05
-6.2916660639217e-05
-3.3144492639461e-05
-4.47970279846851e-05
-2.95197323750684e-05
1.10369412685155e-05
-3.75301104202796e-05
-4.38678996331431e-05
-5.61201504113522e-05
-4.5661586067603e-05
-4.98559161020715e-05
-8.3872164761483e-06
-4.79840978301838e-05
-4.21523758607571e-05
-2.27954726029765e-05
-2.2460265426489e-05
-1.21122938778723e-05
-2.3479455623214e-05
-3.81316803133008e-05
-3.61144108320532e-05
-4.58815133608406e-05
-5.25628402145859e-05
-2.96619035649233e-05
2.76272366618545e-06
-7.99188449887543e-06
-5.03704548682323e-05
-2.70623555357525e-05
-3.94332229776198e-05
-2.81265444017484e-05
-1.57011925498289e-05
-2.21810786182137e-06
-6.58794179667355e-05
-2.93330714053366e-05
1.31232854882712e-05
8.82166342444007e-06
-1.82416984700216e-05
-2.51917702466024e-05
-4.62123245731865e-05
-5.02827480682731e-05
-6.0313645569021e-05
-2.19065847340288e-05
-3.89544119367281e-05
-1.77416995287222e-05
-2.58311833604488e-05
-2.82968770978498e-05
-3.04938521350312e-05
-3.33489952653456e-05
-7.6789619980961e-05
-2.52842683059459e-05
-3.28465120868959e-05
-2.6347443977218e-05
-5.95206873691973e-05
-3.00001723055201e-05
-5.40356431811535e-06
-6.18467780622106e-05
-1.5018973441859e-05
-1.56735558003775e-05
-2.26557600342183e-05
-5.34130984707015e-05
-3.70745136656321e-05
-4.05776194741791e-05
-4.39657916296567e-05
-3.48166123956856e-05
-3.45165547213428e-05
-4.64618208282438e-05
-3.03911208652202e-05
-1.50182847216837e-05
8.64240840420822e-06
-2.47441542387578e-06
-5.90572522770082e-05
-2.73680473888469e-05
-3.01634734305715e-05
-3.25826276219868e-05
-3.99898291082932e-05
-2.22354256632703e-05
-5.84400960428603e-05
-1.06487778639231e-05
-5.31057270908109e-06
-4.67951078909798e-05
-3.37972783904851e-05
-2.86825141563588e-05
-4.78630575096695e-05
-4.75844014102394e-05
-1.66992459413488e-05
-3.00355323935713e-05
-2.98835032870372e-05
-2.69691813237792e-05
-2.06798494706491e-05
-3.91760136249281e-05
-1.00874573625978e-05
-2.02975910509934e-05
-2.15429085021652e-05
-2.8510356191999e-05
-2.30359104002012e-05
-6.33855869056965e-05
-3.57267408906005e-05
-4.13228373474096e-05
-2.46562096857323e-05
-1.35875804125808e-05
2.23731760100399e-05
-3.47968112786445e-05
-1.31180987854009e-05
-1.06165925588281e-05
-1.14661113991614e-05
-4.79676761976327e-05
-2.78762665311728e-05
-4.77361048166711e-05
-8.37274001926192e-06
-4.3160035939317e-05
-3.93246289423389e-05
-6.23894111872411e-05
-5.21855433538929e-05
-5.56529666427996e-05
-2.29761019347137e-05
-1.4660855718078e-05
-3.19515877966957e-05
-2.08300414119851e-05
-4.67325081831209e-05
-3.58120192175127e-05
-1.72041042069846e-06
-3.9098879487349e-05
5.01145813575435e-06
-4.58304426771513e-05
-3.3565496701692e-05
-3.85703178690771e-05
-7.45895654275996e-05
-2.77816320189206e-05
-9.18252742026079e-06
-4.08124379926065e-05
-3.90432351552087e-05
-1.93575197727041e-05
-4.96784487954287e-05
-2.61926451312416e-05
-4.34384442998836e-05
-1.31446215378129e-05
-2.65972410403331e-05
-4.92065911484125e-05
-2.82934429323056e-05
-3.23459641081965e-05
-2.35242827669615e-05
-4.26806335538487e-05
-1.25042147900305e-05
-6.35468370658225e-05
-2.81209087613466e-05
-5.40939011963504e-06
1.17406435089443e-05
-1.84000311832825e-05
-5.15932142896093e-05
-3.21265787871811e-05
-4.01978269353705e-05
-7.81352352820881e-05
-9.21937013987531e-06
-7.73916140468532e-06
-4.72798883461464e-05
-1.26686201675659e-05
1.22198316452729e-05
-3.31548389959223e-05
-4.37872952571107e-05
-2.51348141043698e-05
-5.54018237517723e-05
-3.64809667125024e-05
-2.328403200382e-05
-2.51774032186589e-05
-4.63281498794832e-05
-4.18141255939496e-05
-4.12308162846065e-05
-7.21551752201004e-05
-5.54886924806629e-05
-3.56172574154535e-05
-4.66955001524996e-05
-3.66384953490474e-05
-1.2357952875524e-05
-2.91357844998025e-05
-3.33445670583128e-05
-2.0516738458963e-05
-3.235070439193e-05
-6.37022651896661e-05
-1.21109781145737e-05
-2.30321859101981e-05
-5.37577177350915e-05
-1.42079452272358e-05
-2.95845484129982e-05
-1.77011192651443e-05
-3.08619028557839e-05
-1.26639412439592e-05
-3.13430414912026e-05
-1.7766918943525e-05
-1.35375405231329e-05
-4.5884868675223e-05
-4.2147409171964e-05
-4.89855514526243e-05
-2.88713873169798e-05
-4.49952508447935e-05
-4.68011835258453e-05
8.47804860119998e-06
-4.51958439940533e-05
-3.75004894051933e-05
-2.21118358262657e-05
-2.31416156542972e-05
-5.83986706801456e-05
1.58264416142121e-05
-4.89377522869724e-05
-3.38355888981683e-05
-5.94498034873508e-05
-1.97423280832868e-05
-5.29871153072157e-05
-8.76504052581533e-06
-2.46931971880961e-05
-4.24085215948816e-05
-5.53406207699645e-05
1.45453235353969e-06
-4.85215173956287e-05
-4.47079194978087e-05
-4.44391383772036e-05
-1.57425725376214e-05
3.41546243426606e-06
-4.09970792215853e-05
-3.70275840323642e-05
-3.92482378247387e-05
-4.81023449138591e-05
3.43189636016471e-06
-1.25508924637756e-05
-3.64259730586901e-05
-5.13997017988785e-05
-1.38650716749839e-05
-5.08206871063552e-05
-4.06403511085594e-05
-3.9146410772749e-05
-8.02844042672463e-06
-5.3269515949525e-05
-5.46873142055627e-05
-2.55303267735409e-05
-4.85618701361451e-05
-4.27945238271267e-05
-4.31982837638561e-05
-5.67629620148305e-07
-4.36772431428137e-05
-3.69196923211481e-05
-1.46616645436079e-05
-6.74446034431224e-05
-5.12550121459017e-05
-8.64368762235669e-05
-1.04087381911423e-05
-1.44180655549102e-05
-3.29591257680795e-05
-5.08916254147605e-05
-2.45383437629265e-05
-7.45180329200479e-05
-1.63547771273535e-05
-3.46518085374802e-05
-2.23056772041146e-05
-5.3770464337466e-05
-2.90178015626055e-05
-4.37509153873543e-05
-2.44516871542877e-05
-6.55309810756246e-05
-3.37809510973921e-05
-4.67549224061342e-05
-3.02155867672809e-05
-3.01681565050598e-05
-3.73670474621129e-05
-5.41952176161819e-05
-2.73594607121811e-05
-4.25456211135254e-05
-4.6751599581579e-05
-5.7871626384962e-05
-9.42019097140709e-06
-4.65245120667819e-05
-4.31881056729465e-05
-3.946175860535e-05
-2.42390514635226e-05
-3.8746417861305e-05
-9.16636094400396e-06
-3.90536021095108e-05
-6.47841934611626e-05
-4.54293487723223e-05
-3.40013618104691e-05
-4.64930602318448e-05
-6.0632271012604e-05
-4.58754422293701e-05
-5.37030994217114e-05
-6.2065047478099e-05
-5.06299710248257e-05
8.80248866314635e-06
-2.45614797363548e-05
-1.28031837055331e-05
-5.45308427626467e-05
-2.96092089266373e-05
-3.39100513707922e-05
-2.7873788261106e-05
-5.56221061803177e-05
-2.31072364429367e-05
-4.07194048115485e-05
-4.35274406860031e-05
-1.57324975704549e-05
-3.57559106746064e-05
-1.60623017439627e-05
-4.03490235642248e-05
-2.88671037105997e-05
-9.71846827377825e-06
-3.10319279607458e-05
-2.79474674408544e-05
-1.19770189163381e-05
-4.16399541188698e-05
-3.79596425268679e-05
-5.49956841110133e-05
-5.54219873799774e-05
-1.98051054152527e-05
-3.67096754227347e-05
-3.46468312248944e-05
-1.65477413895702e-05
-2.81856765084687e-05
-3.91871572750651e-05
-6.0616792000402e-05
-5.223827550727e-05
-3.34899947378834e-05
-2.8848513076874e-05
5.37585617009461e-06
-3.52126582831032e-06
-2.96823470163499e-05
-2.19577439649079e-05
-1.0278741588361e-05
-2.84183078354073e-05
-2.00321830021648e-05
-3.1319428362371e-05
-2.00463713771141e-05
-2.02104377963989e-05
-4.73945367363514e-05
-5.47333315882585e-05
-1.1353122214719e-05
-8.60268456656962e-05
-5.68692197908013e-05
-2.7963068881538e-05
-2.35965202024267e-05
-2.81081986908468e-05
-4.86930050408164e-05
-5.36415876859892e-05
-4.29458827268785e-05
-3.19182656261481e-05
-2.45455553905939e-05
-2.45043312331812e-05
-1.41162453866823e-05
-4.6042607183628e-05
-1.59346819526394e-05
-5.66283390658743e-05
-6.36561676525919e-05
-4.20217735847233e-05
-2.32991213824761e-05
-2.09036429540711e-05
-4.29851940185328e-05
-3.55908743791716e-05
-3.92435298695635e-05
-1.68126917140784e-05
-3.8097360041095e-05
-3.67320629814831e-05
-4.88269304729354e-05
-4.11519304744413e-05
-6.38730347565592e-05
2.30704430406253e-05
-3.61967101345866e-05
-4.16880271261973e-06
-3.89314649413308e-05
-7.90242218349542e-06
-1.72896939942599e-05
-7.06321298079865e-05
-5.1748511600751e-05
-7.58620094765236e-06
-3.65072236841459e-05
-8.23179625451573e-05
-5.78804503103581e-05
-3.79022753432854e-05
-4.80929729326254e-05
1.01261564424425e-05
-3.82146877511339e-05
-5.29852660157999e-05
-3.37309923733254e-05
-4.29871506781092e-05
-2.42846993654427e-05
-9.22321305085904e-06
-3.42900661278625e-05
-3.49137860499936e-05
-4.64096164985318e-05
-6.11817002926383e-05
-3.76610719974313e-05
-6.43021449923457e-05
-2.52254241112197e-05
-2.24091931751631e-05
-4.84143830136543e-05
-3.49499779375052e-05
-4.12458939623986e-05
-2.37526958418008e-06
-2.7993619360598e-05
-3.75144724830411e-05
-5.01761842617427e-05
-5.30489877973008e-05
-1.82776446541167e-05
-4.16307951251018e-05
-2.08857492712079e-05
-3.63246735878436e-05
-3.29668099138675e-05
-3.08794923325806e-05
-1.87917316787834e-05
-2.2210468391678e-05
-2.43412869403863e-05
-3.58532424409334e-05
-4.18823872563147e-05
-4.57025297829434e-05
-9.97150574603319e-06
-1.69984131689318e-05
-3.15809292883136e-05
-6.1782472953013e-05
-7.25987925981173e-05
-2.53842889693563e-05
-2.21507434073321e-05
-6.33687178527694e-06
-2.6753593952339e-05
-1.18339585334293e-05
-2.17315263607071e-05
-3.94162499342939e-05
-2.81559145661265e-05
-1.6718863385467e-05
-3.69375573377347e-05
-4.80862635227224e-05
-1.67870891037212e-05
-6.41017588393916e-05
-5.61761947742827e-05
-1.32752284105513e-05
-3.55248643237141e-05
-3.93114274286042e-05
-4.86843657851378e-05
-5.38292513054534e-05
-4.26290590074395e-05
-5.15968431635598e-05
-6.80829932797043e-06
-3.42568043310266e-05
-5.38535426497482e-05
-3.28506971612879e-05
-5.98781087480962e-05
-3.20761518662153e-05
-5.80389083033194e-05
-3.12416194647544e-05
-3.29093822540272e-05
-1.49498824492154e-05
-9.30964869139521e-09
-2.29512380549657e-06
-5.63066720438412e-05
-2.4291409228355e-05
-5.44516695789109e-05
-4.47731310537851e-05
-1.22010011839222e-05
-4.92664472240862e-05
-4.56643525384101e-05
-2.94579004068264e-05
-7.36749797100741e-05
-3.11915698954464e-05
-1.61482341902434e-06
-6.14430586046326e-05
-1.84941243272032e-05
-2.73327662240167e-05
-4.13611761559633e-05
-2.89672613832607e-05
-2.42405749182967e-05
-4.19550711426717e-05
-5.89441416695091e-05
-2.66795681677337e-05
-5.039782873671e-05
3.06406573700276e-06
-2.27395154375946e-05
-1.16176684682859e-05
-6.09076704930125e-05
-2.90672510714806e-05
-1.53277500895704e-05
-1.78792138957489e-05
-4.28068480914648e-05
-3.85584605542855e-05
-5.05906620296124e-06
-3.82678887504323e-05
-4.00192892853705e-05
-2.19740268848042e-05
-3.65234216117038e-05
-7.31400064663304e-06
-1.52489514669175e-05
-3.15530498573888e-05
2.39099341661666e-05
-7.58570764606092e-05
1.27948866241728e-05
-1.11818572559092e-05
-3.76274092257713e-05
-6.06633724887368e-05
-4.9480576423308e-05
-8.18281920794572e-05
-6.78033649428448e-05
-2.21003878125168e-05
-2.97962684297889e-05
-7.82264331242053e-05
-5.43226202353411e-06
-3.9156748985163e-05
-2.87032440650942e-05
-3.6723574266583e-05
-3.21984777566623e-05
-3.94116655284561e-05
-3.10665404139826e-05
-1.27007234159173e-05
-1.80657862716923e-05
-1.46975027987189e-05
-1.85943830669106e-05
-2.70446659815954e-05
-9.01817280522904e-06
-7.25906063849715e-05
-6.52118238276703e-06
-4.30682065573645e-05
-4.72845753716406e-05
-1.45785844812338e-05
-3.5439511443217e-05
-1.9230173209732e-05
-4.4790723278993e-05
-5.90976123565811e-06
-6.68496359060546e-05
-1.67289625634509e-05
-6.926567407654e-05
-2.40189581049817e-05
-3.89204745966605e-05
-6.03865689970353e-05
-5.35322218116463e-05
-3.56230080780063e-05
-3.11422463536881e-05
-3.52622739030886e-05
-1.12478327622033e-05
-4.79033446710256e-05
-5.84577386837199e-05
-1.71123547418615e-06
-2.98685985219925e-05
-3.96887082474276e-05
-2.83401063116474e-05
-6.94299165297441e-05
-6.62441662465882e-05
-8.51309569830744e-07
-3.90246854898751e-05
-4.37415270485992e-05
-1.42728329667187e-05
-7.19927277791967e-05
-3.16639682773798e-05
-2.17656674805005e-05
-7.31123119286344e-05
-3.94315479773522e-05
-6.4932564325659e-06
-4.58369783293708e-05
-3.67578139437216e-05
-3.62336749297626e-05
-2.69454986225969e-05
-3.6200900279452e-05
-1.71588719392396e-05
-1.01322856948991e-05
-5.47315064834877e-05
-1.74133562409442e-06
-4.07149113000767e-06
-1.15736337005663e-05
-3.55933313997946e-05
5.68965273186406e-06
-3.3089826479689e-05
-3.72951855444064e-05
-2.67709019810304e-05
-4.79937662419329e-05
-2.69669287046308e-05
-1.48766060622593e-05
-8.16951379597913e-06
-4.24224812300915e-05
-3.16493617875342e-05
-3.65410000570743e-06
-6.48781290981678e-05
-5.44312910766819e-05
-3.21853187621593e-05
-3.8152709802947e-05
-6.30826056454371e-05
-5.95678906046699e-05
-2.85400065436678e-05
-3.14515000836258e-05
-3.91215695650766e-05
8.03301406135055e-07
-1.54770743860571e-05
-3.94185829169638e-05
-3.77537408641493e-05
-5.65242575708141e-05
-3.75223090244919e-05
-1.62081758190783e-05
-3.52198927928601e-05
-3.30220132482845e-05
-4.49617879271552e-05
-5.60001943873248e-05
-2.89575983139681e-05
-1.51323547037953e-05
-3.20357303291033e-05
-5.56807429963982e-05
-3.26052580950823e-05
-6.00419100711671e-05
-3.69047513859469e-05
-2.53842984294527e-05
-4.85465732837446e-05
-4.04346074205142e-05
-3.50916516202802e-05
-7.09818363593831e-05
-5.16147026692608e-06
-2.89997313110758e-05
-1.2505521394071e-05
-1.33909541800197e-05
-2.84862136421328e-05
-6.07946834581686e-05
-3.22409721842898e-05
-2.50085641528744e-05
-3.28725048544588e-05
-4.05095448631542e-05
-1.77420181790335e-06
2.69568021843268e-05
-2.84810100917991e-05
-4.4801992997908e-05
-3.4976390357186e-05
-3.14363584190683e-05
-1.39761420296926e-05
-9.81355644518895e-06
-6.71451072303881e-05
-3.70971002243218e-05
3.33738588213577e-06
-4.64328317057506e-05
-2.98357715880976e-05
-2.58631917913808e-05
-2.78654761582447e-05
-5.7005713515255e-05
-6.41226738085668e-05
-2.22300909465728e-05
-3.25397875396117e-05
-2.87697753745629e-05
-2.33310021525094e-05
-4.83845463702738e-05
-7.48735572804767e-05
-4.29227223191635e-05
-2.85825391425229e-05
-2.32938670235274e-05
-1.91427415449655e-05
-6.45110313995388e-05
-3.44616903551035e-05
-2.39294237100805e-05
-2.36093766816542e-05
-2.97784721072049e-05
-1.85169215772603e-05
-3.4727275282263e-05
-4.51105069690691e-05
-4.0382437537077e-05
-1.48837937893663e-05
-2.85609002093842e-05
-4.84903938184595e-05
-4.54506414720681e-05
-2.5991876363821e-05
-2.21099772299631e-05
3.32034750959902e-06
-3.60046040555854e-05
-7.23939702781627e-06
-4.58697482626663e-05
-3.47784528956029e-05
-9.9899713027615e-06
-5.40636981972441e-05
-1.50703019820564e-06
-5.33737206863817e-05
-3.99504984512316e-05
-3.62954848970921e-05
-4.34931307303515e-05
5.70279744228444e-06
-8.82272871732806e-06
-3.6008772974201e-05
-3.07689885158238e-05
-3.23252901327907e-05
-4.22901809346436e-05
-8.39348561176519e-05
-3.11321273017e-05
-1.55580252896548e-05
-4.62482497793115e-05
-6.77139523777993e-05
-1.79908328235478e-05
-2.26671981851505e-05
-2.12463796636482e-05
-2.82223826869183e-05
-3.86011034411147e-05
-4.34915400211476e-05
-2.63689630593899e-05
-5.0767438007042e-05
-3.56112818701837e-05
-3.24675755768613e-05
-4.05803092491687e-05
-2.9754439760233e-05
-3.8076777575814e-05
-3.30808458066674e-05
-5.88462595579973e-05
-3.29284847108028e-05
-2.44984053795779e-05
-4.97193111438996e-06
-4.00378322165057e-05
1.89142148192252e-05
-6.20906990540933e-05
-2.2396047149132e-05
-3.5929155884948e-05
-3.39052123134103e-05
-2.45221578057229e-05
-2.65784772541663e-05
-6.86857924024783e-06
-2.18804158682944e-05
-2.04719553935956e-05
-9.28220484062439e-06
-2.83814928343995e-05
-6.06143989968578e-05
-2.37248229220432e-05
-5.19033563899401e-06
-2.70428676206014e-05
-2.74160681097459e-05
-6.24305513030978e-05
-2.48977261525159e-05
-1.47092720148499e-05
-1.24006930397797e-05
-1.16799501313407e-05
-7.14291475188152e-05
-4.28617823315918e-05
-1.7733412828319e-05
-3.92753860737975e-05
-2.91140783635415e-05
-1.83984350980548e-05
-2.0947904946597e-05
-2.08469680514614e-05
-1.44645762077332e-05
-3.20535040334635e-05
-6.9496699057893e-05
-1.63405694660397e-05
-6.58896078090121e-05
-3.18489530959198e-05
-4.36343733258779e-05
-3.4170579088252e-05
-3.38342585353358e-05
-3.33695197018379e-05
-4.45345369688822e-06
-4.73900299895296e-05
-4.10741653754053e-05
-4.01993576637098e-05
-8.19252751568621e-06
-6.55163906497454e-05
-4.61900921059356e-05
-3.00348291955384e-05
-3.20887185569818e-05
-3.08669845520171e-05
-3.31483515361e-05
-5.1404695226443e-05
-2.62187813586073e-05
-2.4714318174719e-05
-4.42676321296882e-05
-1.65785048268361e-05
-1.97738329373157e-05
-2.21265680670049e-05
-2.32683644760011e-05
-3.02337608594531e-05
-5.22785340091135e-05
-3.91939252559726e-05
-2.90595843775104e-05
-4.74321665787458e-05
-1.72898168922559e-05
-3.92510126089096e-05
-5.23688339851099e-05
-2.91173954473948e-05
-5.36493377527339e-05
-4.16238365802154e-05
-3.90049343112607e-05
-2.69566075958267e-05
-3.96627481908412e-05
-4.96873579255655e-05
-1.21722229432215e-05
-2.96641494590412e-05
-6.12929391603596e-05
-6.74663315447865e-05
-6.46389837660612e-05
-8.27319843954362e-06
-1.55213213387344e-05
-3.16811554760901e-05
-1.61368636555408e-05
-6.11393416296436e-07
-2.51679721239659e-05
-4.46231159219278e-05
-1.82130434793363e-05
-5.29021327385297e-05
-4.31708885779579e-05
-5.10638083504855e-05
-2.48544387542855e-05
-4.41508701375846e-05
-5.74400197644735e-05
-2.84667031242304e-05
-3.96825021384415e-05
-1.42498407749284e-05
-3.83517797263944e-05
-1.3704454236289e-05
-4.65954082410425e-05
-2.83250948229251e-05
-5.63954051499256e-05
-5.69832233341104e-05
-2.59029588951678e-05
-3.48878830380202e-05
-4.82158323802948e-05
-4.63669927020263e-05
-3.23080037624665e-05
-1.28686047063679e-05
-4.97894906564273e-05
-3.00311523599041e-05
-6.91514301456577e-05
-3.69489398557029e-05
-4.77056153574662e-05
-2.44145522843789e-05
-4.24707660664751e-05
-1.60806015940479e-05
-7.98536400106543e-05
-4.61196788207908e-05
-8.27354551417525e-06
-1.22098177866516e-05
-3.41515687547896e-05
-4.79072952881234e-05
-4.95868609520852e-05
-6.33899794303639e-05
-2.15079666502569e-05
-3.18382042723934e-05
-2.06633565056184e-05
3.87070406655505e-06
-2.08593068549729e-05
-3.25306719724003e-05
-1.83519751747327e-05
-3.50489499609449e-05
-4.81316107592649e-05
-3.13878662685959e-05
-5.49345040785177e-05
-9.76178251638045e-07
-7.49323508405083e-05
-4.38199628665107e-05
-2.89102986140963e-05
-3.47035261125895e-05
-5.90388263204123e-05
-1.87255287457421e-05
-7.4161556144816e-06
-1.67423938648986e-05
-3.15319269065345e-05
-5.10264140889699e-05
-3.77405650016636e-05
-4.53955032810993e-05
-4.4881830902997e-05
-3.41934176598132e-05
-3.16534383599908e-05
-4.64455103381637e-05
-3.48330960408977e-05
-7.68605203367564e-05
-4.29294309843065e-05
-5.16935220104088e-06
-3.48711654960928e-05
-5.84652822205096e-05
-2.46443033230064e-05
-2.5265351821369e-05
-3.33770296533577e-05
-5.62229666557096e-05
-7.8553384776225e-05
-5.6951267219656e-05
-5.39444620266014e-05
-3.23706192531897e-05
-4.25700923844182e-05
-5.77057555748402e-06
-1.04224657916158e-05
-4.34724831271791e-05
-4.92134914401508e-05
-3.71332916066028e-05
-3.58295443114087e-05
-4.19065360292424e-05
-2.12848276008055e-05
-3.14868268630596e-05
-6.86861631800611e-05
-5.39897082867642e-05
-3.66012069346592e-05
-4.34660011408232e-05
8.0206699896979e-06
-4.61597543696992e-05
-4.49561102246149e-05
-2.46531393391808e-05
-1.85576405251321e-05
-4.11443106873773e-05
-4.08312065965851e-05
-1.71901819605823e-05
-2.51346022545273e-05
-6.33455795857554e-05
-3.09847494574744e-05
-4.96818661877803e-05
-3.71912648146597e-05
1.48287951587127e-05
-3.71460506280505e-05
-7.19000261759567e-05
-4.13635003080507e-06
-5.88485699275842e-05
-4.2514241844346e-05
-6.17436508279747e-05
-4.53638205976163e-05
-4.29742298794302e-05
-3.12827672044446e-05
-1.49819535872292e-05
-9.86308948799784e-06
-5.9801772591277e-05
-4.69038395157667e-05
-3.66405413859091e-05
-3.60478946229048e-05
-4.02405118935836e-05
-3.37089752882211e-05
-2.03209082167981e-05
-1.29903844119891e-05
-6.34715538891609e-05
-1.77915442219923e-05
-1.39331470190636e-05
-5.88713149812864e-06
-3.13272201009636e-05
-1.77656941688273e-05
-4.13164780794184e-05
-3.22429719558598e-05
-3.99453254577359e-05
-3.67511821601457e-05
-1.54798652501752e-05
-5.25222708058247e-05
-3.56406778686594e-05
-2.92801245408018e-05
-4.38739608404661e-05
-6.30953088581081e-05
-3.30295842576648e-05
-2.35255163981065e-05
-6.67997700690973e-05
-2.67517281817095e-05
-8.13037750943825e-05
-5.18128759310088e-05
-5.82766278549582e-05
-6.03366654268243e-05
-4.54787984591888e-05
-1.8793535620323e-05
6.22096505861791e-06
-9.98623804266272e-06
4.77254620622576e-07
-3.08802801532419e-05
-2.69546159934411e-05
-6.5803327880933e-05
-9.25907155295979e-05
-4.64982788080674e-05
-1.70508174695498e-05
-2.99073238817178e-06
-3.73476861204963e-05
-3.50548616879088e-06
-7.43866484742953e-06
-2.70888194134675e-05
-2.97170910481316e-05
-3.31460955381016e-05
2.17496308417196e-05
-4.44842551484983e-05
-4.42944186260818e-05
-2.62781234627945e-05
-6.89863378506498e-05
-4.65300642615042e-05
2.31830654382413e-05
-5.09903960079088e-05
-3.54178679415693e-05
-2.38711376585818e-05
-8.01465405265863e-05
-2.72443567617708e-05
-3.51708991308382e-05
-3.78054393009375e-05
-9.75055450153554e-06
-3.44193710691347e-05
-3.55768606496183e-05
-5.82981707306482e-05
-4.94433505272363e-05
-3.73517119355729e-05
-4.80892157519793e-05
-3.26903022078126e-05
-3.7438746452141e-05
-3.63257425642169e-05
-4.90123924841758e-06
-7.73703830067888e-05
-7.66644192763484e-05
-4.58290000093552e-05
-6.09180586996062e-05
-1.72553903754735e-05
-5.11794577380423e-05
-3.10218841047662e-05
-3.84285591464848e-05
-3.13527260421462e-05
-1.46335049885968e-05
-6.00013583170787e-05
-2.92919221827437e-05
-2.8894190565799e-05
-3.34197941894299e-05
-4.06505014323338e-05
-3.43364206025012e-05
-7.71118846027801e-05
-2.65110741421407e-05
-6.07311925664111e-05
-6.02662955134955e-05
-5.97994757834461e-05
-5.7245343157586e-05
-1.73709175028172e-05
2.00334230511368e-07
-5.76801063113459e-05
-4.8116581974281e-05
-5.08643710054212e-06
-3.77346300281036e-05
-4.58163640818486e-05
-3.63452953508895e-05
-1.86459214221507e-05
-1.79777264650205e-05
-2.96257749161516e-05
-2.70345002594975e-05
-7.40802206657869e-05
-2.43838700090292e-05
-2.29992129238455e-05
-4.50967786034772e-05
-5.65277090926079e-05
-4.93759816794143e-05
-5.35689734283116e-05
-1.1950818125379e-05
-5.29735943340764e-05
-4.01871885085865e-05
-1.58031944630839e-05
-5.56657012462322e-05
-7.05168225085725e-05
-3.76508002087791e-05
-5.64134034274128e-05
-4.26474731407426e-05
-1.06914460674315e-05
-2.77091659143741e-05
-3.35662803683554e-05
-4.26762523082549e-05
-5.21013740685692e-05
-3.41609158045232e-05
-3.92430973488768e-05
-3.64200488966758e-05
-1.12893164457266e-05
-3.43466192746398e-05
-3.71826723269311e-05
-3.98687823484757e-05
-5.0818123497119e-05
-3.81253922610689e-05
-3.37503382743217e-05
-5.66579626546645e-05
-3.63958170631107e-05
-2.52623346875639e-05
-6.117191847104e-05
-5.52692261750279e-05
-4.59895197597987e-05
-2.01363701744621e-05
-4.4415905527193e-05
-4.09426834601857e-05
-1.23138238775347e-05
-3.79619350557862e-05
-3.77453607269837e-05
-1.98825286368508e-05
-2.69525937794918e-05
-5.40003373354037e-05
-1.60998157116878e-05
-4.53499612004319e-05
-3.37470069135442e-05
-3.36121489198782e-05
-2.60034864253603e-05
-5.30763341958826e-05
-4.65233107722131e-05
-5.84618937838492e-05
-5.39370940836394e-05
-4.89201911878567e-05
-3.68312730450928e-05
-7.69155438567087e-05
2.1860046406672e-06
-4.27143529105127e-05
-5.039572699044e-05
-4.08933298750486e-05
-2.27372193693602e-05
-6.79997209944534e-05
-1.75033956450451e-05
-1.988651661631e-05
-2.29770188839767e-05
-3.67685074305737e-05
-2.65302545215777e-05
-4.3641999477549e-05
-3.75080220212016e-05
-4.73871104543915e-05
-2.98476753408276e-05
-4.85696317395815e-06
-7.13532702867595e-06
-2.72001331053653e-05
-2.27938449469398e-05
-4.78088070322662e-05
-4.33500764027995e-05
-6.51350863977009e-05
-4.12667158696542e-05
-7.86858958533751e-05
-1.84010473086481e-06
-3.11536381294172e-05
-1.6544367633552e-05
-2.86562488802567e-05
-6.7389769217013e-05
-4.19661123296588e-05
-6.14863142130805e-05
-5.78486574705724e-05
-5.3396778917881e-05
-1.32776671609805e-05
-1.26787428743862e-05
-3.53735561939446e-05
-5.48608688300731e-05
-3.32595630402636e-05
-2.82261112551176e-07
-1.11268900891584e-05
-3.08900716284018e-06
-3.82497389968737e-05
-2.55995224136433e-05
-2.49148668117848e-05
-4.79316184337789e-05
-5.29529297790448e-05
-3.30063931139546e-05
-3.06335017904365e-05
-4.71638722116322e-05
-2.21560779996422e-06
-4.68629332751029e-05
-1.19236466898957e-05
-6.86691801388199e-05
-3.98359643534377e-05
-2.92224937981165e-05
-2.8782049866168e-05
-6.84643125870612e-05
-1.48532029998581e-05
-1.94663539402983e-05
-5.00482793237597e-05
-4.71241496483674e-05
-2.23465513178708e-05
-3.43205205477783e-05
-8.21942938848553e-06
-1.88893833481181e-05
-4.61471022695392e-05
-4.05401672652351e-05
-2.68455801156352e-05
-5.23671334049849e-05
-5.38774601345291e-05
-4.76204189136152e-05
-2.15404317637694e-05
-4.70847073060316e-05
-8.25027431442535e-06
-5.39697378277849e-05
-5.52947385707512e-05
-6.02037843992537e-06
-4.39819758475961e-05
-1.95536745769004e-05
-2.65415046071139e-05
-1.68924738631042e-05
-5.66298480703435e-05
-3.07112758901893e-05
-5.92466237599421e-05
-3.04015870495132e-05
-3.88432622474324e-05
-2.74268208172081e-05
-7.2429675456186e-05
-4.66600975326622e-05
-7.28478067902424e-05
-2.2742685678075e-05
-3.7818774373323e-05
-1.52070014526688e-05
-2.69237298584213e-05
-2.75534577769458e-05
-3.66864095807987e-05
-1.92968481902625e-05
-4.68133541318415e-05
-1.70861952813149e-05
-2.32616786220416e-05
-4.35399089077008e-05
-2.50470926337033e-05
-4.01785427342359e-05
-2.91944764880037e-05
-6.43076693593839e-05
-3.07304425372749e-05
-6.70021612077147e-06
1.51479320950642e-06
-4.49949700558932e-05
-1.72449872385389e-05
-2.81585887797868e-05
-4.6168590393885e-05
-3.0687501343944e-05
-5.95884212783224e-06
-1.40241043526735e-05
-4.35238240093341e-05
-1.64134168449111e-05
-6.10900048565493e-05
-3.60142841050312e-05
-3.68673396632248e-05
-5.02058508393031e-05
-2.03949929507014e-07
-1.11509754276892e-05
-2.67499775119143e-05
-8.0155265821835e-05
-1.58609425236975e-05
-3.71052472645205e-05
-6.00349215795625e-05
-5.7763700911185e-05
-6.53336389118347e-05
-2.94289071177501e-05
-3.98306073551924e-05
-1.93676962967507e-05
-4.90950176672362e-05
-5.61353472293525e-05
-3.79604412972404e-05
-9.7981514943573e-06
-6.35342502136364e-06
-4.50381000898273e-05
1.63809797366989e-06
-7.26219694029902e-05
-1.22841115995283e-05
-4.47620859046105e-05
-5.35194293983975e-05
-2.36564040371095e-05
-1.53455995494766e-05
-3.15298018650099e-05
-3.40921272878787e-05
-1.43996689182317e-05
-5.49901754011657e-05
-3.14236211708251e-05
-3.57798242822805e-05
-3.10970744137019e-05
-1.38492569814076e-05
-2.15833020651549e-05
-7.07722632237105e-05
-3.74217059318923e-05
-5.94199045838336e-05
-4.2637657456082e-05
-9.87949412427421e-06
5.19575080833164e-06
-5.75819829537538e-05
3.76067949906603e-06
-1.89633886779037e-05
-1.08158357567804e-05
-1.51574978790777e-05
-2.28474040758705e-05
-4.6604882969917e-05
-3.51895900471922e-05
-3.48777406301217e-05
-4.8485863932552e-05
-3.73737083297421e-05
-8.33290948281612e-06
-6.0972907700041e-05
-3.92636807994447e-05
-4.00853719663843e-05
-6.51626438437164e-05
-5.88702494567137e-05
-1.47944955909985e-05
-4.09737348495889e-05
-3.05490742379503e-05
-2.16571095278365e-05
-3.26194524522738e-05
-2.25916624904887e-05
-1.86932339564761e-05
-4.29188941275229e-05
-2.4089948101101e-05
-4.19035966679937e-05
-4.6710028963747e-05
-4.64142000809838e-05
-4.71073015903694e-05
-5.10736876214056e-05
-2.25462188172556e-05
-6.43291377000918e-06
-9.48911104009557e-05
-7.60661724969986e-05
-2.37761914421114e-05
-2.45672123914534e-05
-4.20282260831518e-05
-2.86892638529702e-05
-6.98627826983242e-05
-5.15674631436052e-05
1.87178563431511e-06
-2.06442284105308e-05
6.54091945477496e-06
-2.81084395157425e-05
-2.22888602432756e-06
-1.03334164343186e-05
-3.29309227266388e-05
-2.37339174781009e-06
-6.07488182047184e-05
-5.72074359638255e-05
-4.74832458263634e-07
-5.26371713398905e-05
-1.12360458651827e-07
-5.29374559778028e-05
-2.21609432131816e-05
-1.0022915138955e-05
-1.31468020774207e-05
-4.50732388153253e-06
-4.35835799699099e-05
-1.41371926884345e-05
-2.158561674376e-05
-1.55539505966734e-05
-1.5815850029341e-05
-3.64985027203148e-05
-5.74302120780923e-05
-2.98217208733452e-05
-3.61162874915837e-05
-3.5386598419136e-05
-3.76472055991987e-05
-5.9338879744103e-05
-1.82732173244897e-05
-5.17172293300508e-05
-1.3022692079058e-05
-4.77065333144942e-05
-5.7438563053916e-05
-2.30947159697151e-05
-4.07935822355516e-05
-8.45206931876644e-06
-2.63837538889102e-05
-4.71312859479499e-05
-7.09845127097857e-06
-3.22935038745967e-05
-3.09438517308825e-05
-4.86535030097585e-05
-4.27681026209761e-05
-1.84513907167934e-05
-3.06941644405346e-05
-2.71139718699301e-05
1.98629401508881e-06
-2.69205913010583e-05
-2.39709367984124e-05
-3.9941048715194e-05
-2.9173350020414e-05
-7.4416024408128e-06
-4.24823547740487e-05
-2.93221108068711e-05
-1.19541085765379e-05
-3.41426609790257e-05
-5.39546554447458e-05
-3.04342836423814e-05
-3.08710912152383e-05
-2.69555504992492e-06
-9.18202444003187e-06
-3.98628382487739e-05
-6.00494760979861e-05
-1.96200995479175e-05
-3.8724224023077e-05
-2.3203500919163e-05
-3.80784706937679e-05
-6.32709967691013e-05
-3.86208988363003e-05
-5.56661803689452e-05
-1.06295029168708e-05
-4.1924042552359e-05
-3.68607353401098e-05
-4.16515747846802e-05
-4.58415183110723e-05
-1.79390343823033e-05
-2.20813309605064e-05
-4.37932418315809e-06
-3.17544951073973e-05
-1.3686636176071e-05
-3.53185308695829e-05
-2.23582817163301e-05
-2.04703425373767e-05
-5.60399858499666e-05
9.50228883497173e-07
-3.85805636681078e-05
-5.73430680514215e-05
-4.04607278890875e-05
-4.02561104039617e-05
-4.77872734117824e-05
-3.78818376954577e-05
-8.21481999799728e-05
-4.10390435966353e-05
-3.63937914685563e-05
-6.00418337591497e-05
-5.48075097500573e-05
-5.05222523945771e-05
-3.04290272141609e-05
-6.80607140508334e-05
-9.30264557419179e-06
-4.67209899496928e-05
-2.86387975519269e-05
-7.4353105590119e-05
-7.07659464690918e-05
-4.40021231256143e-05
-2.06613722586952e-05
-2.64266253343087e-05
6.6172156380334e-06
-5.86011915034244e-05
-1.04511899821198e-05
-5.70752369405016e-05
-6.37725768793428e-05
-2.8614649203675e-05
-5.04953085155106e-05
-5.91167881511651e-05
-3.76824543133735e-05
-3.94340483782254e-05
-6.21688985216424e-05
-4.59029058479896e-07
-3.17888492974888e-05
-2.89823940530173e-05
-3.8994747932826e-05
-2.01767636233906e-06
-3.79903835685303e-05
-2.47684233048678e-05
-2.44400352926521e-05
-5.49782756112027e-05
-7.21527858426457e-05
-3.97243469190506e-05
-2.53178841169687e-05
-6.74667008564671e-05
-3.91833750975151e-05
-8.08801039551033e-05
-2.68069960377331e-05
-4.70839836880696e-05
-5.03289224367817e-05
-3.29126552806859e-05
-2.59162209888674e-05
-3.43679070337345e-05
-4.19624202670016e-05
-3.58713847169641e-05
-3.6426738031454e-05
-2.98720764263257e-05
-6.09212345720284e-05
-4.3901844264713e-05
-4.43799581255924e-05
-2.21993994239599e-05
-1.0900563509424e-05
-4.00115042042352e-05
-3.05046128572011e-05
-7.11922162828669e-05
-2.71912842834279e-05
-6.22438383958232e-06
-1.56151427658023e-05
-3.77187888716366e-05
-4.90480162750406e-05
-8.61016994860555e-05
-3.73860463603328e-05
-5.75066225920799e-05
-7.44087676848557e-05
-4.57272536997308e-05
-2.59528730963809e-06
-1.25957590188745e-05
-2.94468628498444e-05
-5.12126308406779e-05
-6.21912898630669e-06
-5.58363342947527e-05
-2.98594072609898e-05
-7.71668771087931e-05
-5.3549963227475e-05
-1.63580751804385e-05
-2.76153470732703e-05
-2.16407669740358e-05
-5.16832708965746e-05
-6.03838945541472e-05
-2.83046392068846e-05
-2.32607197003273e-05
-1.17002855067528e-05
-3.14389636358924e-05
-2.70922050560843e-05
-1.0178169427861e-05
-3.19949396563959e-05
-3.24786266150299e-05
-3.08800222849489e-05
1.93435674967446e-06
-5.29131094783856e-05
-2.90732748902965e-05
-3.19251472667364e-06
-4.66046799357055e-05
-6.46670600134977e-05
-2.90203312110507e-05
-3.4544896007374e-05
-3.36158413427474e-05
-1.91730534068486e-05
-3.31880808336186e-05
-1.01930911448493e-05
-1.35465052920997e-05
-4.91928153730669e-05
-4.31933848036913e-05
-4.22137692557968e-05
-2.01992712980769e-05
-2.16155602724404e-05
-2.82727321408564e-05
-1.82118075143022e-05
-2.92611053142129e-05
-1.27283918731779e-05
-1.77001017013273e-06
-4.68246353035664e-05
-4.69542804888647e-05
-1.18924154064469e-05
-3.81025914722698e-05
-4.59385193222875e-05
-5.01403877923588e-05
-4.64057904187261e-05
-6.02919067778385e-05
-3.85488091837787e-05
-3.0310438881048e-05
-3.044658798813e-05
-6.88502817229068e-05
-3.90473548267659e-05
-4.13667716476076e-05
-2.68938086582771e-05
-5.06780841993423e-05
-3.66323957138556e-05
-4.50163535641807e-05
2.13516866870877e-06
-4.99402882944263e-05
-5.67084803557119e-05
-3.24042494427364e-05
-3.4015343692526e-05
-7.85268813064171e-05
-4.42131747116277e-05
-7.41853544901079e-05
-5.68160955783954e-05
-4.38946702652438e-05
-2.76827532030581e-06
-2.76484201321355e-05
-5.82623737565546e-05
-6.15643460552883e-05
-3.78893771103092e-05
-3.47066061807631e-06
-3.83220202634966e-05
-7.56206755034593e-06
-4.26566478503106e-05
-5.086976579104e-05
-2.35343478387673e-05
-3.31166038839907e-05
-5.62979925426657e-05
-1.235133077738e-05
-4.5532351389418e-05
-5.41102486556906e-05
-5.02322872976504e-05
-2.59163162952992e-05
-4.31203853374992e-05
-2.14877133311052e-05
-2.22841038698821e-05
-3.85419668165828e-05
-9.90980549101928e-06
-6.39470171455023e-05
-9.51902985098012e-06
-5.05295470058314e-05
-2.98748671561655e-05
-2.58769409348298e-05
1.33512466647231e-05
-2.96399771624823e-05
-2.51834720081376e-05
-2.77905735347961e-05
-7.17281105607273e-06
3.52781086484327e-06
-1.79405666304721e-05
-2.89837789982529e-05
6.07915255669522e-07
-4.44855286128954e-06
-1.77044935777473e-05
-3.50061737018116e-05
-4.9061209582675e-05
-4.49238490178057e-05
-4.39490750432937e-05
-2.71552770997712e-05
1.54646751180461e-05
-6.93581294810006e-05
-5.84475952370782e-05
-5.13793190038926e-05
-1.71913745568389e-05
-1.22189044960404e-05
-4.40418948819535e-05
-3.18399958529658e-05
-4.28958830715735e-05
-6.45594743136015e-05
-2.96647931270616e-05
1.31941842815453e-05
-2.5535586501453e-05
-9.3243520686938e-07
-1.95817974502576e-05
-3.72483330448578e-05
-4.1073215049543e-05
-2.99928349327123e-05
-1.43068512149674e-05
-5.49297589294484e-05
-5.27919769067713e-05
2.40834039605484e-08
-3.96726119376664e-05
-6.70896284938015e-05
-5.38822417357933e-05
-2.65330517946671e-05
-6.83039293909799e-05
-4.89833138748671e-05
-3.2548992768181e-05
-2.47626288233112e-05
-4.52997105777799e-06
-9.22480333596341e-06
-3.08798633642396e-05
-4.83556835869936e-05
-1.83858778135627e-05
-1.86772883442467e-05
-7.17206829576503e-05
-3.13799778208523e-05
-1.01140857149348e-05
-1.98710638275893e-05
-3.51236566468442e-05
-1.89266188858564e-05
-5.16517932481562e-05
-1.46247241173532e-05
-6.58316855378167e-05
-4.3355396474886e-05
-7.66120902401744e-05
1.63374287830749e-06
-1.30171271872189e-05
-2.22302219939394e-05
-2.5648144124381e-05
-3.03573262387026e-05
-6.22515782395454e-05
-4.99245515631417e-05
-4.335063163246e-05
-4.26036262004256e-05
-3.53413236700237e-05
-1.91781438658122e-05
-3.97695205559147e-05
-4.02190704334772e-05
-3.12966077746545e-05
-3.33056431081471e-05
-7.32821045099649e-06
-5.61489265375081e-05
-3.29055693234775e-05
-5.81044914045791e-05
-4.94682133756727e-05
-1.39980742460589e-05
-4.78016189477273e-05
-5.19896987311146e-05
-8.11561705782909e-06
-1.09349316141331e-05
-2.71670802873724e-05
-5.40881592637571e-05
-1.45910868857566e-05
-4.94224000994691e-05
-4.49243214020478e-05
-2.79222885472625e-05
-1.88865525764418e-05
-7.69905025341084e-06
-6.75921072003683e-05
-7.00508386431896e-05
-5.04562109712044e-05
5.05568735635019e-07
-3.8773431721973e-05
-3.20123496353668e-05
-5.54233885207277e-05
-3.78869413125714e-05
-3.63491809660401e-05
-2.62641024998778e-05
-1.48152665900365e-05
-6.56918035954322e-05
-5.13233696938945e-05
-3.09555721538761e-05
-4.19666662892491e-05
-4.43170350234774e-05
-1.97203267953749e-05
-5.22948851334194e-05
-3.90984261190974e-05
-2.54916976089283e-05
-4.56294170389931e-05
-2.7954571582383e-05
-3.99038698971159e-05
-3.21175287855301e-05
-8.64797956318311e-05
-2.25352521717611e-05
-4.84853745054559e-05
-5.8818724648987e-05
2.28524325122999e-05
-2.0458577825261e-06
-3.99124238735109e-05
-4.25292925690589e-05
-2.85117753797815e-05
-3.54857582623564e-05
-5.81682866416416e-05
-6.9947914205121e-05
-4.49241749485531e-05
-3.97770491243825e-05
1.05606267928205e-05
-3.78519622010839e-05
1.92531618279001e-05
-4.61335251606886e-05
-2.5340328720518e-05
-2.18894400216344e-05
-2.57116229264666e-06
-2.3063686623298e-05
-5.22565809541605e-06
-3.25767625500554e-05
-1.73503063249949e-05
-5.59563651909997e-05
-3.30272275183039e-05
-8.70152832904655e-06
-1.15114720532609e-05
-5.27764461270652e-05
-2.04061115110629e-05
-1.28176962986959e-05
-2.05069025598808e-05
-5.88781187175156e-05
-3.00290148186499e-05
-5.47930068313603e-05
-4.76824783157366e-05
-7.23344019316714e-05
-4.51984189021937e-05
-2.204433793224e-05
-4.34759204901489e-05
-4.10047588745384e-05
-2.09847433593132e-05
-2.95604349221459e-05
-1.34059166410124e-05
-2.55383172322069e-05
-2.30938377621017e-05
-3.3077762070219e-07
-2.2299678531656e-05
-2.21546895055853e-05
-1.40084719220669e-06
-3.91679247829326e-05
-4.72983548067469e-05
1.16179811411908e-05
-5.53058600917968e-05
-4.52627253948873e-05
-5.19099034121113e-05
-1.54923517383043e-05
-3.41927260959066e-05
-1.03641545214383e-05
-1.50546754068145e-05
9.68080098506163e-06
-1.07639232888092e-05
-7.59623017787674e-06
-3.92018688559881e-05
-3.00568868731613e-05
-5.5886888313879e-05
-3.1813975423867e-05
-3.70421212630045e-05
-6.39277138739083e-05
-2.84270739766219e-05
-3.78154583721541e-05
-2.21001648481196e-05
-5.24756982498983e-05
-4.42592552865294e-05
-5.02116444459511e-05
-4.86360032787318e-05
-3.60777874864063e-05
-2.62511707950715e-05
-3.43901626683007e-05
-1.77328466815542e-05
-5.02503758412783e-05
-4.00309759995784e-05
-3.94039344560943e-05
-2.55099702303048e-05
-2.00892126430527e-05
-3.25298076858377e-05
-5.45036806382032e-05
-4.99599456150941e-05
-3.71269290029685e-05
-1.73009269303802e-05
-3.53566847433196e-05
-5.58947025254344e-05
-1.69950500932032e-05
-3.72724814778337e-05
-4.31480349998291e-05
-2.87356757312287e-05
-4.25786423529859e-05
-5.5325853180646e-05
-5.38846633023977e-05
1.30537421855551e-05
-5.50084311954534e-05
-9.84117697880335e-06
-8.69920061738354e-05
3.86472924767936e-07
-3.88542608876982e-05
-5.48603712421879e-05
-5.80237048811534e-05
-3.61737534536882e-05
-5.07285782920279e-05
-1.5861134487201e-05
-2.76861102570326e-05
-4.75374006020095e-05
-1.61790966658856e-05
-5.83321783438148e-05
-3.84168250469353e-05
1.33257407413508e-05
-8.79928404016784e-06
-2.20261849746785e-05
-5.61158233924631e-05
-1.67519444971765e-05
-7.34157353736384e-05
-4.26699189336099e-05
-2.97097225524787e-05
-5.65229255253988e-05
-1.95331876534856e-05
-4.6456651364233e-05
-3.26993117366414e-05
-2.73480566140759e-05
-3.39576906726541e-05
-2.09492134133297e-05
-4.90589953992547e-05
-2.70633560132278e-05
-1.31727657671064e-05
-3.98832063026231e-05
-5.3945562335576e-05
-6.61076452909404e-05
-3.85145111639231e-05
-2.14120874401499e-05
3.23895261636699e-06
-1.6366232375053e-05
-2.9444681826378e-05
-5.25638222838068e-05
-3.71481811896978e-05
-1.30780981993582e-05
-3.47814531738271e-05
-3.69594817747076e-05
-9.70593848791627e-06
-9.6985183765516e-06
-2.02086167208021e-05
-1.58237858618039e-05
-3.59432015622337e-05
-4.62940413698138e-05
-3.45681720308496e-05
-5.99715652148448e-05
-6.62878102177709e-05
-5.22690745515422e-05
-4.36979821776612e-05
-1.02436329438474e-05
-5.93467593976318e-05
5.79951548359391e-06
-4.4717852403883e-05
-4.41364894732345e-05
8.15478127595228e-06
-5.62295902366775e-05
-4.17336625787872e-05
-2.128272975342e-05
-4.12065510100328e-05
-5.66995943432739e-05
-5.02877498545107e-05
-1.62293263504177e-05
-4.79195185765397e-05
-1.30643665426476e-05
-6.03174748356155e-05
-4.04680233033643e-05
-1.82896300661131e-05
-7.06975230039425e-05
-2.54133089782029e-05
-1.26889849076472e-06
-3.36105811510373e-05
-3.4426556460999e-05
-3.28301368348987e-05
-1.61870129578984e-05
-6.53095963266457e-05
-5.90747245136233e-05
-4.0001080991024e-05
-3.28137740389819e-05
-3.42470028093786e-05
-4.75025789062862e-05
-1.02718685501074e-05
1.8593446409429e-06
-2.44203603770915e-05
-1.62652895031532e-05
-5.09771393993222e-05
-4.30657953734487e-05
-2.61110735913287e-05
-1.41211034950513e-05
-1.64697592351618e-05
-4.71531828254371e-05
-1.3030707703802e-05
-3.95233521555625e-05
6.80436613644406e-06
-6.19409825105893e-05
-4.39280019828328e-05
-2.18230149063534e-05
-3.80723951734042e-05
-1.08506145986893e-05
-1.12171474831068e-05
-1.44138801704627e-05
-1.6679109111555e-05
-2.72605478919027e-05
-1.72545171877823e-05
-4.82923970875079e-05
-2.44634404140641e-05
-4.20562106712415e-05
-2.27962046971501e-05
-3.00519037795601e-05
-4.1751084153059e-05
-2.35049278098384e-05
-1.9347833113062e-05
-4.65271760290551e-05
-2.51005768486073e-05
1.11459272408063e-05
-4.31547178538893e-05
-1.17901259881382e-05
3.61196111192802e-06
-5.66666051896972e-05
-1.87246176488477e-05
-4.81446868374327e-05
-5.46591250871604e-05
-1.26310565797324e-05
-3.93308920888664e-06
-4.82009767619085e-06
-1.77975100704522e-05
-2.19896893971516e-05
-2.11777834945367e-05
-1.13807900392368e-06
-5.52984166868093e-05
-2.73307626138417e-05
-6.58545208438004e-05
-2.18530439734098e-05
-4.54686692229011e-05
-1.39132858837995e-05
-1.79095817173981e-05
-4.76474506329104e-05
3.03716541622679e-06
-1.46873417313536e-05
-1.18363479448061e-05
-1.57390980334368e-05
-3.79863050318743e-05
-4.83664167410999e-05
-4.78399851973211e-05
-6.75987519404788e-05
-3.93214632406149e-05
-2.50797474816742e-05
-4.38207732177419e-05
-7.52061606109504e-05
-2.64610565507995e-05
-7.33462383869296e-05
-4.15284859958699e-05
-7.43799744950166e-05
-6.32972536494263e-05
-4.69885891201435e-05
-4.34087989643024e-05
-7.48378536634945e-06
-2.01163850668978e-05
-8.77062811374105e-05
-4.09064687221867e-06
-5.99964516163669e-05
-2.96948315871614e-05
-3.90625024173306e-05
-3.04243295347091e-05
-5.8810606581449e-05
-2.12733403082639e-05
-5.35419972347025e-05
-4.54441670794809e-05
-2.50443944457534e-05
6.36647496654687e-06
-3.27780836976742e-05
-6.0393489795427e-05
-1.66828675923069e-05
-4.03238072638331e-05
-9.54105805047387e-05
-3.52669057503778e-05
-6.06034556297637e-05
6.10472472533148e-06
-4.77930056207926e-05
-2.45794804512705e-05
-1.65017149618403e-05
-2.81838865361613e-05
-1.05051397354842e-05
-1.2090854631316e-05
-2.75078081490951e-05
-3.25375976667586e-05
-4.07415143396294e-05
-3.81906260595826e-05
-3.22083166580373e-05
2.27622124740205e-05
-4.34291915635484e-05
-3.73588973082965e-05
-3.99112726979784e-05
-3.51015587880138e-05
-4.29644092511587e-05
-1.01570371687727e-05
-5.49821120002483e-05
-5.44133112948035e-05
-3.9013724202832e-05
-4.14454647909161e-05
-4.40858043689545e-05
-4.4496474757569e-05
-2.70358333569744e-05
-5.13179612617764e-05
-6.67143990189247e-05
-5.24071686626262e-05
-2.20300809939692e-05
-4.06865774578072e-05
-1.35313390869251e-05
-4.5569649919715e-05
-2.19227399700931e-05
-7.7657684839474e-06
-6.81810479091152e-05
-4.96825073669303e-05
-3.05687436306865e-05
-3.02825336564094e-05
-6.04964395343748e-05
-4.89105712099721e-05
-2.85233403755376e-05
-1.57572472397545e-05
-3.60623296982131e-05
-4.2230870505209e-05
-3.98526199952857e-05
-7.53689780834844e-06
-3.77152413710667e-05
-1.71018068879425e-05
-5.82823648567504e-05
-6.1990736395339e-05
-5.22753939670315e-05
-2.93466312709888e-05
2.83727014510534e-06
-5.69484972810682e-05
-3.92244345281649e-05
-5.35862616812233e-05
-1.39931926207724e-05
-6.01502291716467e-05
-7.50512255115562e-05
-2.72278025134447e-05
-3.40577043287611e-05
-7.17054113584466e-05
-2.40797715477133e-05
-3.65199907960291e-05
-3.72750576443656e-05
-4.18381296388421e-05
-4.71296656598699e-05
-5.68790104540933e-05
-1.86391680840875e-05
-3.14546174194994e-05
-2.23666831653959e-05
-4.34990543410105e-05
-1.84977476149301e-05
-1.0121854328345e-05
-3.753385884971e-05
-3.69971769806223e-05
-4.4827620530849e-05
-6.14383434224989e-05
-4.68489138293982e-05
-3.85052610853596e-05
-5.18600747188476e-05
-2.56984901738822e-05
-4.27870874106874e-05
-2.97083161104813e-05
-4.66677304308415e-05
-2.46812317382834e-05
-5.00391408279762e-05
-1.06905590633112e-06
-3.0922877897827e-05
-4.84838799713022e-05
-1.08795470492332e-05
-6.02008924758375e-05
-1.32836294320838e-06
-4.53015881030954e-05
-1.79451599048982e-05
-6.25190538390189e-05
-4.27708883271643e-05
-4.16244863733646e-05
-2.72643340516684e-05
-4.14849597430486e-05
-1.36814604121573e-05
-4.01108703308545e-05
-3.79559445876092e-05
-2.65295137590594e-05
2.38339975816715e-05
-9.37821540187165e-05
-2.19491363517418e-05
-2.69673258655611e-05
-4.1039279585093e-05
-3.70494537411412e-05
-2.07141947539558e-05
-4.26045341815426e-05
-1.66100823489399e-05
-3.96362241045012e-05
-5.02736823681322e-05
-8.32412078325133e-05
-3.35435592216765e-05
-1.70494324594466e-05
-2.70446749048845e-05
-1.08403073045238e-05
-8.06585151238438e-05
-5.74228860936137e-05
-4.14609315387821e-05
-3.32811989024965e-05
-2.75989539110889e-05
-5.68814302908962e-05
-2.03179277167885e-05
-9.87997473124866e-06
-5.57647186507582e-05
-3.55412264191598e-05
-3.76560000449126e-05
-4.14857851961658e-05
-3.68085690497149e-05
-2.62015983201754e-05
-5.13185801370881e-05
-7.91020340628249e-05
-1.34724738831903e-05
-6.78514519010008e-05
-6.29323100812021e-05
-1.29411658841193e-05
-7.79468820054932e-05
-3.61555562063997e-05
-2.49563135075716e-05
-1.44659356970823e-05
-1.45242678015919e-05
-1.42621193604337e-05
-4.84578953637822e-05
-2.50728484308845e-05
-3.26306273439513e-05
-5.93176747219286e-05
-3.13254560944377e-05
-1.90411100311724e-05
-6.33942865508618e-05
-2.52853434795979e-05
-8.7421032652563e-05
-4.18139464678831e-05
-9.00874912985197e-05
-3.4447903878101e-05
-2.03473496750765e-05
-8.22346751390575e-05
-2.58127900737595e-05
-3.30439595549034e-05
-2.21846033455573e-05
-4.67403326881224e-05
-1.47664059047307e-05
-3.53494001865652e-05
-1.71249571918621e-05
-2.29315226059571e-05
-3.002046922806e-05
-7.65705740985436e-06
-4.05249830852474e-06
-3.58993554797847e-05
-3.91939350240655e-05
-4.00516138646339e-05
-3.99418011801726e-05
-4.91835832091479e-06
-4.97049143460861e-06
-3.74291039605781e-05
-3.60825243401305e-05
-3.7856033881107e-05
-2.0718622993557e-05
-6.08611348494981e-05
-4.6267052636934e-05
-4.13920910861964e-05
-7.16454332637218e-07
-3.08793764718455e-05
-2.53687871027001e-05
-2.54600883271918e-05
-2.92319836110141e-05
-4.04569244320848e-05
-1.98768099374008e-05
-2.52898752435701e-05
-2.8976424616416e-05
-5.38409884610725e-05
-3.68476360075891e-05
-3.3017783370942e-05
-1.91754678094174e-05
-6.83276017322556e-05
-2.22319530349331e-05
-2.71388651122972e-05
-8.20890558710725e-07
-4.7983713475114e-05
9.39951088544436e-06
-2.47314941805784e-06
-4.05619024661022e-05
-5.84714158147707e-06
-4.15785724146527e-05
-1.00797043482213e-05
-3.44807985827575e-05
-1.18023967530874e-05
-2.79606633454922e-05
-8.95629302015281e-06
-4.21739921989583e-05
-2.22535882598797e-05
-4.83624953191194e-05
-7.75485606339047e-05
-5.24282138671587e-05
-1.3273394894029e-05
5.5621227675622e-06
-3.32573842655339e-05
-5.35177847969027e-05
-3.28281401389716e-05
-4.8824278748943e-05
-7.36162431231882e-05
-3.78428067612869e-05
-5.1919236329328e-05
-5.91505633350892e-05
-4.12065841604195e-05
-4.13662767239298e-05
-2.90660294771665e-05
-3.21151500517607e-05
-1.13981932554239e-05
1.96723564376065e-06
-4.83030704434514e-05
1.61424162909163e-05
-3.4049701299181e-05
-6.31797427030337e-05
-2.36390443698946e-05
-3.53329772097643e-05
-3.32947294866539e-05
-3.17526819668705e-05
-3.64711488337219e-05
-3.12899727041544e-05
-3.68224050958739e-05
-6.41649743848228e-05
-2.34294021407546e-05
-4.81650987404736e-05
-4.86769033901272e-05
-2.94704928265561e-05
-2.46819783167483e-05
-1.33571742710408e-05
-3.38273303406631e-05
-3.56780155609075e-05
-5.20405911158918e-05
-6.4833367781689e-05
-3.17658001617833e-05
-5.36573169923663e-05
-1.74653964533766e-05
-4.01895556801441e-05
-3.98229236348369e-05
-4.41649764912484e-05
-2.23004910273604e-05
-3.87280429298721e-05
-2.4238248181255e-05
-3.53585684523178e-05
-3.2560296301605e-05
-5.70860760915564e-05
-5.29998788684467e-05
-1.75275501888742e-05
-2.14917894438902e-05
-4.49384511379709e-05
-7.7981575854768e-05
-1.60974155795507e-05
-5.31684096237584e-05
-1.97257916122144e-05
-3.57624162773184e-05
-2.62761252021789e-05
-4.80538778418591e-05
-7.7276557587874e-05
-2.73805295450547e-05
-1.84539869410507e-05
-1.59301909759133e-05
3.23084320093093e-06
-2.91725654832135e-05
-2.1822371333109e-05
-3.65473399446973e-05
-5.95427447136117e-05
-2.23699693789735e-05
-4.60417097083373e-05
-2.19512073310086e-05
-8.33330167576139e-06
-5.08668043727649e-05
-5.59843132435201e-05
-1.30793502768075e-05
-2.6290918397038e-05
-5.46328426827621e-05
-2.27975508043802e-05
-1.34147999212697e-05
-6.51705489319373e-05
-1.2372478498072e-05
-3.26074818730072e-05
-3.17742161649569e-05
-5.65792557628414e-05
-3.37585017406005e-05
-2.45201282203824e-05
-5.02267193683016e-05
-1.09266112016134e-06
-1.61403876326367e-05
-3.52173793430613e-05
-3.33682133317832e-05
-2.59986288139143e-05
-5.84773434972248e-05
-3.17107748678667e-05
-1.57675922627508e-05
-1.61780546861081e-05
9.65416705077625e-06
-2.35141128358606e-05
-3.31123125961064e-05
-4.83055468633571e-05
-3.38847315595551e-05
-5.16494832676393e-05
-6.61074607186828e-05
-4.87749767402406e-05
-4.28040372755948e-05
-2.60380212655832e-05
-2.39888640829237e-05
-3.6083142313883e-05
-3.70301476339628e-05
-4.26070074241814e-05
-5.12506789692308e-06
-3.69513065310529e-05
-2.1323043384836e-05
-1.97649934637012e-07
-2.16527874986329e-05
-2.64234059276455e-05
-1.80754926944925e-05
-2.05318638154246e-05
-4.27580307358049e-05
-1.63847563350997e-05
-1.21645548063108e-05
-4.56403299141223e-05
-1.59841399232807e-05
1.03587653804858e-05
-5.61635414960277e-05
-3.62206176424804e-05
-2.69600201702427e-05
-6.44208453778338e-05
-4.23379580605628e-05
-3.3991312738439e-05
-1.27654280337108e-05
1.47821054887313e-06
-5.24457214614995e-05
-2.71523707004868e-05
-1.11703262801288e-05
-2.14953441887418e-05
1.39987322587405e-06
-3.51294959747754e-05
-3.27538025100753e-05
-4.44148594782192e-05
-5.46239214669858e-05
-1.89408002595178e-05
-4.43854879502874e-05
-5.42179427987507e-05
-3.81106242227323e-05
-5.75029288055826e-05
1.83458146730838e-06
-3.85449777883162e-05
-4.46828332816565e-05
-4.34852773840216e-05
-5.49100664373551e-06
-1.95028516094118e-05
-3.89776269163014e-05
-3.84394466426212e-05
-1.01445338401034e-05
-5.93087911727242e-05
-4.35588421524609e-05
-8.74809148816667e-05
-2.14739114304276e-05
-3.62381602348155e-05
-2.71276203181372e-05
-2.2297323296059e-06
-2.52398741839308e-05
-1.61135192576154e-05
-4.19410668003167e-05
-4.46190304996879e-05
-2.77819348007921e-06
-2.31000219188216e-05
-4.70117825406469e-05
-2.77185964862348e-05
-1.93903117295719e-05
-1.26498004569809e-05
-8.41335647346533e-07
-1.42695339210509e-05
-2.88122960942175e-05
-3.60394970741925e-05
-4.55027511596354e-05
-3.96640785013186e-05
-5.19877668785542e-05
-6.41009854925863e-05
-1.34089984286197e-05
-6.83510755250761e-05
-8.11918090223443e-06
-2.88490706569777e-05
-2.22178667336969e-05
-6.16028978361355e-05
-3.00376835078383e-05
-7.34487651712108e-05
-4.85167881892571e-05
-2.04433393109311e-05
-4.70543300340261e-05
1.95031095582268e-06
-3.67923857131543e-05
1.34873431348543e-06
-5.33131748580589e-05
-3.65547101290513e-05
-2.1183894433027e-05
-1.19110920685883e-05
-1.53680859861542e-05
-3.1130256735129e-05
-1.30883559277324e-05
-1.06691284939466e-05
-2.19722529406189e-05
-5.17877390706554e-05
-5.80794081230793e-05
-3.51971304203974e-05
-2.05186855186772e-05
-1.66838286537548e-05
-3.94600913226751e-05
-7.16466416882534e-05
-6.05708768821616e-05
-3.3440058886523e-05
-1.82692858255498e-05
-1.3964086756551e-05
-1.3441339298902e-05
-6.705048298586e-05
-2.57599889200172e-05
-4.53236118330531e-05
-2.39276903086476e-05
-3.43528111474548e-05
-4.19712269243986e-05
-2.41139968938708e-05
-1.50982206234026e-05
-3.66991754089049e-05
-1.79193287900373e-05
1.17688369087132e-05
-6.6608154394948e-06
-4.94376045627582e-05
-4.86449197252332e-05
-3.48153083966215e-05
-3.757468427823e-05
-2.79199136462234e-05
-4.59107070325554e-05
-5.56255176307218e-05
-3.6639663377138e-05
-2.00239650694565e-05
-7.46303062310264e-05
-2.70270943648748e-05
-5.85006921778748e-05
-2.88717821408212e-05
-3.41726802468817e-05
-2.85098716468438e-05
-2.7938059465949e-05
-1.4020055144977e-05
-4.05086977144239e-05
-3.70764843999704e-05
-4.00583597509353e-05
-4.16754836164548e-05
-2.26094143927288e-05
-4.54685505790435e-05
-1.96295901758742e-05
-4.18384714104057e-05
-5.11638622811267e-05
-4.24841595205089e-05
-2.88226158906939e-05
-4.38985354903228e-05
-2.29681380193135e-05
-4.45664202745635e-05
-6.41939495733987e-05
9.39111157762548e-06
-6.29910309943027e-05
-3.09999048738992e-05
-2.20826961199959e-05
-6.31702942782749e-05
-2.30055269901486e-05
-2.99492786466877e-05
-4.40777896107351e-05
-2.99927716996582e-05
-6.15008802896418e-05
-5.55388524489646e-05
-1.02830769438049e-05
-1.06464366088653e-05
-5.10984630882216e-05
-3.13656056112726e-05
-6.64489780289867e-06
