# Supplementary material for: Research on computational propagation and identification of mine microseismic signals based on deep learning
Source: PLoS One. 2025 Oct 22;20(10):e0334641. doi: 10.1371/journal.pone.0334641 (PMC12543183; doi:10.1371/journal.pone.0334641)
Supplement: S8 Data — (ZIP) [file pone.0334641.s008.zip › 000100900002751.xlsx_0.txt_24.txt.txt]

-4.73646403616013e-05
-4.01931970640085e-05
-4.37180095259791e-05
-5.55742899071261e-05
-8.6161715581919e-05
1.19983602409123e-05
-2.90812913038785e-05
-2.3425499976473e-05
-5.91052774828524e-05
-5.70803164424197e-05
-6.5691855428797e-05
-5.32400057339605e-05
-4.05892838489071e-05
-7.14728346087813e-05
-4.59312264017336e-05
-4.62989406608115e-05
-3.72188695853013e-05
-3.89595741442803e-05
-5.82525121100359e-05
-8.66863914462393e-05
-9.07283221204505e-06
-2.08514735561813e-05
-3.48485558307427e-05
-4.67803457214429e-05
-2.88510876819572e-05
-5.63590631019836e-05
-4.23019642851645e-05
-2.2999046368473e-05
-7.31339576833789e-05
-5.25040262410832e-05
-3.0893804761654e-05
-3.75328165696217e-05
-3.83269769736621e-05
-2.89067436855428e-05
-3.71330140741619e-05
7.17922987538947e-06
-2.69031426729985e-05
-2.25699860034052e-05
-2.16321046066147e-05
-3.73662802240419e-05
-4.76465571536304e-05
-1.72342324390231e-05
-4.16730648702617e-05
-2.79302189909869e-05
-3.36041304729004e-05
-6.94132825682845e-05
-3.85442013283567e-05
-3.48159458600177e-05
-1.66673651190763e-05
-3.38298116305797e-05
-4.66035216804745e-05
-4.03511641209125e-05
-5.23307589207583e-05
-5.38629036619039e-05
-2.95818537155896e-05
-3.53387411106532e-05
-5.09758168179292e-05
-3.22388429044607e-05
-4.40083561787614e-05
-5.39728815552387e-05
-6.8467086760763e-05
-3.00473590595502e-05
1.71570193757364e-06
-4.55715765143164e-05
-5.35103306123539e-05
-2.42405331299855e-05
-6.1747537519512e-05
-2.24271017514023e-05
-1.59305760897403e-06
-3.47285237930593e-05
-4.22991470922649e-05
-1.68105885765098e-05
-3.52112538793851e-05
-2.46160888970799e-05
-3.10442506853035e-06
-4.75626279125249e-05
-5.175432508132e-05
-1.95759633825507e-05
-3.16040778287922e-05
-4.43964490350944e-05
-3.30537867201374e-05
-3.46623057225938e-05
-2.44740819822282e-05
-2.78015403614292e-06
-1.85703186335325e-05
8.93300201872413e-06
-4.66904937531089e-05
-2.74849521181601e-05
-5.5068070266363e-06
-2.05285729028159e-05
-5.89413121324725e-05
-6.57297659336514e-05
-7.11838160940532e-05
1.22585601123123e-05
-5.01157682295135e-05
-6.86133490005939e-05
-5.23165485739895e-06
-4.57023279519022e-05
-4.00744040466308e-05
-2.00725420078094e-06
-4.13964081695043e-05
-6.8541831119572e-05
-3.0605213243091e-05
-2.96536232114549e-05
-5.15492983803908e-05
-3.21507535790364e-05
-3.67842085216861e-05
-1.21929646837192e-05
-1.48150910234046e-05
-3.42933645002001e-05
-5.27282868559961e-05
-1.6372943421821e-05
-4.44120249857786e-05
-3.82002763461485e-05
-6.45187526178968e-05
-1.87401283383559e-06
-4.15278563389198e-05
-3.00410819653276e-05
-3.57284832591464e-05
1.31315720939591e-05
-5.85682008502149e-05
-5.49386590691906e-05
-3.51084565169067e-05
-6.00096629348517e-05
-7.00152151039899e-05
-4.47057973978063e-05
-1.56007592868194e-05
-2.91583879791866e-05
-4.045948897963e-05
-2.73320636562202e-05
-3.32480202384623e-05
-1.48253916817681e-05
-2.16182449655337e-05
-7.85634933987501e-06
-6.14922717133728e-05
-3.85302867479838e-05
-2.01630442436691e-05
-3.08513624490766e-05
-4.7999126428353e-05
-2.29705625779761e-05
-1.67333733811692e-05
-5.21573245666429e-05
-3.79938447141276e-05
-1.79835133268393e-05
-1.72415271689118e-05
-2.41332038912709e-05
-1.37327320583358e-05
-2.99423842518734e-05
-6.39388312999745e-05
-6.46169760961666e-06
-4.39912639083598e-05
-2.07434596864978e-05
7.82230194518094e-06
-1.94813362693906e-05
-3.09960540864421e-05
-4.18194550961799e-05
-3.94799920852605e-05
-3.09094993448797e-05
-2.87678478704874e-05
-3.25434421214159e-05
-5.47760643916072e-05
-2.50075314589722e-05
-5.20736138442042e-05
3.85991464258189e-06
-3.85970755421296e-05
-3.05315687552989e-05
-5.01632937043149e-05
-3.41882887022369e-05
-2.73801734295146e-05
-6.01944374388519e-05
-5.80301373952473e-05
-4.2827706053286e-05
-3.19917907302867e-05
-3.78535946339452e-05
-5.15942318541696e-05
-5.21439423370043e-05
-2.99916948239248e-05
-3.74919458916085e-05
-3.82989028462579e-05
-2.363804114663e-05
-3.73721437103177e-05
-1.59121065630082e-05
-3.48874376548086e-05
-2.14217642161484e-05
-2.59167771273414e-05
-3.6984199139614e-05
-1.09818818367748e-05
-4.05079763826177e-05
-5.87097688534854e-05
-2.44401156036011e-05
-5.29106599083843e-05
-1.64784307159683e-05
-4.58968508901578e-05
-4.46408504729346e-05
-4.89135542737477e-05
-3.67699651016233e-05
-3.40781796672188e-05
-2.16457018025041e-05
-5.38159132214566e-05
-5.42620727849607e-05
-2.20647953072273e-05
-3.55032112111407e-05
-5.26480510690178e-05
-3.15571106783069e-05
-7.01703703156493e-06
-1.09537125632911e-05
-4.16652528134805e-05
-3.43051904231296e-05
-2.97321227236656e-05
-3.76421145596134e-05
-5.26986547251966e-06
-7.59436341819006e-05
-5.5113314334633e-05
-4.53544735491429e-05
-1.38285248913503e-05
-3.23383088480031e-05
-1.51300447981876e-05
-1.62178007045445e-05
-1.87745840588115e-05
-2.07297040133273e-05
-2.92343508070066e-06
-1.87856444898968e-05
-1.80114405680271e-05
-5.53056111057175e-05
-3.56072967985779e-05
-4.03009524727473e-05
-1.67743138660046e-05
-1.39291075308552e-05
-3.67334034902913e-05
-3.21384964609835e-05
-1.43449916905221e-05
-4.31114376563326e-05
-4.95054833308179e-05
-6.4244441854193e-05
-2.26411710387231e-05
-1.70644449541526e-05
-4.46764586533988e-05
-1.79804436832076e-05
-2.62766414363739e-05
-4.68113521989246e-06
-2.45701950341766e-05
-5.9069385681132e-05
-4.04003981049878e-05
-1.5899164314712e-05
-5.59595677095171e-05
-2.80218407462339e-05
-4.70262055766025e-05
6.01709688022535e-06
-2.03996442120807e-05
-1.44421008475734e-05
-3.05799888256144e-05
-2.43167661563984e-05
-1.51199685844286e-05
-4.66883095582986e-05
-1.78507499693988e-05
-2.97060119025637e-05
-2.21333929314284e-05
-2.55706767496008e-05
-4.00008348155065e-05
-3.15470640343439e-06
-3.28019730158416e-05
-2.47663268696939e-05
-6.67501307283237e-06
-4.33348162325756e-05
-5.48003063172327e-05
-5.34285881998366e-05
-2.91112482155491e-05
-2.44339917423688e-05
1.3512011607532e-06
7.50999702552187e-06
-1.40290764749995e-05
-1.32579789260822e-05
-2.77254936630573e-05
-6.36524615382672e-05
-2.27346438897757e-05
-4.3422969792873e-05
-2.35389647647795e-05
-4.79437293353261e-05
-3.33949232164571e-05
-1.65042191108094e-05
-1.86741212210066e-05
-5.27664633186761e-05
-7.61183335121414e-05
-4.22786529734899e-05
-8.81021646561877e-05
-3.63343932927315e-05
-1.97501634408776e-05
-3.07675632492224e-05
-9.87703833172798e-06
-4.82545354732768e-05
-4.92923738622388e-05
-3.47680497913657e-05
-7.21295858930544e-05
-2.67600187955129e-05
-7.10584481225848e-05
-2.91178277808122e-05
-2.56463569256358e-05
-3.48344824060215e-05
-3.51862160997241e-05
-2.78438034375148e-05
-5.77114919957873e-05
-1.38678923104677e-05
-2.47931160697547e-05
-2.30471389888996e-05
-1.49521272157425e-05
-3.06517891899613e-06
-1.59048662361628e-05
-1.70975384743179e-05
-4.18574437779234e-05
-1.10953479354774e-05
-6.00065763412315e-05
1.96988459601741e-06
-5.94682519125121e-05
-7.12386989880731e-05
-7.15556993004455e-06
-4.18103045520435e-05
-1.9904610506009e-05
-5.70818498207023e-05
-2.22870724805442e-05
-6.2047391271982e-05
-1.12628540258411e-05
-2.69754851668695e-05
-1.37536143326356e-06
-3.57176105582272e-06
-5.28190141974691e-05
-2.90637256873054e-05
-3.04828894295791e-05
-3.70588459263789e-05
-1.97322619431272e-05
-5.22234527829192e-05
-6.52932257404547e-06
-3.99936109604508e-05
-3.78171252671628e-05
-2.98844682681414e-06
-1.79612705434698e-05
7.632468285488e-06
1.51798732927505e-05
-3.10631926544609e-05
-4.89425424263277e-05
-1.55360771828083e-05
-3.02758254010074e-05
-3.62680006231408e-05
-3.87492163546909e-05
-4.64729083575002e-05
-6.64132274255164e-05
-2.21039505781654e-05
2.50781557229446e-05
-5.41479356323526e-05
-3.56597372339748e-05
-3.73158167702409e-05
-4.81165339743073e-05
-6.27517447671297e-05
-3.70827188868214e-05
-2.81586486883751e-05
-4.44977234011013e-05
-2.93128874498691e-05
-6.76888246798319e-06
-1.33078587811449e-05
-2.79236041767089e-05
-4.32915134062526e-05
3.66506750480323e-06
-2.23198905277137e-05
-5.68311109255507e-05
-3.68723711649178e-05
-2.7674355306821e-05
-3.44301950858745e-05
-3.62787209445193e-05
-4.47255041502322e-05
1.20295211528854e-05
-6.09455485959551e-05
-1.34873816604334e-05
-2.29176855077497e-05
-3.69598176578464e-05
-1.43648665142916e-05
-2.40222111041945e-05
-6.99567011174918e-05
-6.49961279571359e-05
-2.38674106114601e-05
-5.92645042387702e-05
-6.0654339955884e-05
-1.59876407774771e-05
-3.99832246288171e-05
-5.53440907979169e-05
-6.8160794987202e-05
-5.30441178959165e-05
-2.96353069049544e-05
-5.63388006245808e-05
-3.44761233631448e-05
-2.63362149400784e-05
-6.93055614034183e-05
-3.24312441032756e-05
-7.34267192056468e-06
-3.43087257344394e-05
-4.9897765207048e-05
-2.72957891480411e-05
-2.30241338139395e-05
-9.01027471747707e-06
-4.71892458711008e-05
-1.36652444298264e-05
-5.34084952252823e-05
-5.66777846805374e-05
-2.34685915254546e-06
-3.80215458685399e-05
-4.20477622150245e-05
-3.08939585091332e-05
-6.67915939488951e-05
-5.43904076077685e-05
-4.79565818323715e-05
-1.94779031558538e-05
-2.41132275013195e-05
-4.62287298834806e-05
-4.37166248473882e-05
-5.75166396529228e-06
-4.4122252485023e-05
-3.20651354691817e-05
-5.06825389176203e-05
-1.84379540889273e-05
-3.78270735317277e-05
6.66887275760665e-06
-3.51399821554487e-05
-2.44900610366737e-05
-2.70325508649296e-05
-4.73015521475421e-05
1.0499594007599e-05
-3.5043618829087e-05
-1.52131979657729e-05
-4.13259851576474e-05
-2.55186070649076e-05
9.03149741909748e-06
-3.43638851555341e-05
-5.64430708138388e-05
-4.40280964883933e-05
-5.93687747553993e-05
-1.12425911307881e-05
-5.11531875516226e-05
-3.20483600267138e-05
-3.99477487335014e-05
-4.00331311268152e-05
-2.62185635214295e-05
-2.99743405218812e-05
-3.84917465190562e-05
-7.70619133949235e-05
-3.59404771830933e-05
-5.58940275694201e-05
-5.86667473161542e-05
-6.09046470893565e-05
-3.73056387372169e-05
-1.49898144511226e-05
-2.7712333476928e-05
-3.68185348566817e-05
-1.70620314834004e-05
-2.73365078173618e-05
-2.92323721194321e-05
-5.16539373267303e-05
-3.60905554010034e-05
-3.30803870659978e-06
-4.73613891727997e-05
-6.25968674768989e-05
-1.21992891174861e-05
-2.20218114672338e-05
-2.49679572193028e-05
-2.04631858353294e-05
-2.456219561572e-05
-7.05431445038472e-05
-3.38810184660417e-05
-1.42645924009212e-07
-1.64280682598768e-05
-2.27304847717151e-05
-3.46182789175271e-05
-2.32484633105508e-05
-7.19142070877084e-06
-6.19829359223169e-05
-1.18889838698094e-05
-2.35854079864409e-05
-4.75082981013229e-05
-1.96211298860428e-05
-2.76055164488301e-05
-1.32826903424336e-05
-4.00083560356983e-05
-1.62175559673858e-05
-5.11504678699782e-05
-4.55803580093456e-05
-5.16702837853375e-05
-9.23489874722144e-06
-4.02502562975644e-05
-3.91543776529719e-05
-3.66876017867803e-05
-5.64889311934588e-05
-7.50941473729506e-05
-2.68313009700874e-05
-2.53747597274867e-05
-2.94970776006347e-05
-4.50352045548189e-05
-5.64820982837616e-05
-4.93717514806722e-05
-3.17147022287478e-05
2.18249849598041e-05
-3.00888232148782e-05
-4.04252643125359e-05
-6.01833561094643e-05
-3.09684320710262e-05
-4.46165091859824e-05
-3.7573210508831e-05
-3.19449708380539e-05
-3.45481257408757e-05
-1.51432973220431e-05
-2.22429139656087e-05
-6.10938835668646e-05
-5.01148709338663e-05
-3.06824644967698e-05
-3.02917447140315e-05
-4.92127169354244e-05
-2.38773289300206e-05
-4.51242642395393e-05
-2.19968945663929e-05
-5.50141573329893e-05
-1.39205780405806e-05
-7.80990462469116e-05
5.34619051387261e-06
-3.03077899096703e-05
-5.9109953585495e-05
-3.42283825318577e-05
-3.97500423048211e-05
-3.37954712422353e-05
-4.86326314894567e-05
-1.76506166673462e-05
-3.08089015170964e-05
-4.93560234256554e-05
-4.61927001866199e-05
-7.78331217833753e-05
-3.29060362027592e-05
-6.94299505910361e-05
-2.52988536282335e-05
-3.92022910935144e-05
-4.83824233943792e-05
-1.68307827253371e-05
-1.90267020656416e-05
-3.69390648948559e-05
5.08122428694507e-06
-4.71879367003581e-05
-3.39787457423369e-05
-2.81423186307875e-05
-2.6367334202305e-05
-4.40478490712666e-05
1.65196160984774e-05
-1.81461677740653e-05
-4.85851233494938e-05
-4.50149072495434e-05
-2.62414141303974e-05
-1.3743995897252e-06
8.78270279425827e-06
-3.54731748931542e-05
-6.13436060663781e-06
-2.52483728906558e-05
-6.30693564247647e-05
-2.36022217406197e-05
-1.14501064541869e-05
-2.97462553206591e-05
-2.65398235947656e-05
-4.09240134848785e-05
-5.86673467553381e-05
-2.79801069285218e-05
-3.46975103496839e-05
-2.86309447993267e-05
-3.47123855902512e-05
-6.13275965097565e-05
-2.37265708738587e-05
-2.30468928157119e-05
2.33410435349265e-06
-2.61286000871069e-05
-3.35095117265637e-05
-9.87367361109552e-08
-2.65797227420099e-05
-3.58100704939489e-05
-5.47565483831696e-05
-7.36500426219015e-05
-1.69009160300331e-05
-3.22483563127888e-05
-1.10182242314536e-05
-3.55249853909097e-05
-4.94436653101452e-05
-4.99800042566803e-05
-5.25005005315646e-05
-3.05340083432874e-05
-2.29215784721001e-05
-1.91689354085621e-05
-4.67332177088813e-05
-4.0418016896452e-05
-4.85808251789544e-05
-3.6854127571041e-05
-3.67304427656872e-05
-5.21043847649685e-05
-1.91628784017193e-05
-9.63907176809557e-06
-2.18218098140249e-05
-2.44549925636007e-05
-2.37303100493904e-05
-4.36761241552831e-05
-2.17986533508967e-05
-3.94970229906988e-06
-4.59493833162127e-05
-3.13381763836801e-05
-6.59493561154833e-05
-4.5243476103108e-05
-4.62019690938895e-05
-1.87650039693796e-05
-2.87777363405684e-05
-6.47562352727546e-05
-2.26085780160515e-05
-5.07145391146299e-05
-2.57894744572015e-05
-1.30011664733429e-05
-4.17849923967556e-05
-4.25978003731858e-05
-2.70911182417738e-05
-4.94478440389943e-05
-3.22567917453958e-07
-3.1838588569917e-05
-3.84709736960268e-05
-1.28371139752499e-05
-2.57531223744099e-05
-1.7763021927356e-05
-2.28171014235521e-05
-4.37822921843023e-05
-1.68050628332392e-05
-2.52980433471127e-05
-3.10249529792771e-05
1.57986651708105e-05
-4.10325659519117e-05
-3.95593909422604e-05
-4.88648620366703e-05
-1.06139981253922e-05
1.30891472056495e-06
-1.4658967975474e-05
-5.60245567976269e-05
-5.47693545175173e-05
-8.01386449396094e-06
5.69949138849454e-06
-3.02733202291556e-05
-4.74098780295413e-05
-3.74481510124354e-05
-4.65335448612461e-05
-6.05605277291655e-05
-4.60572072182687e-05
-4.36825964410781e-05
-3.23111017724095e-05
1.41293532599377e-05
-1.76138475173384e-05
-3.6419350461438e-05
-4.3481967685231e-05
-5.52668226610697e-05
-3.14774134560044e-05
-7.44796687598056e-05
-2.67058441608188e-05
-2.83394714384643e-05
-3.41842697561295e-05
-8.67516453710043e-06
-1.26463915249371e-05
-3.53863802399343e-05
-3.77845837832891e-05
-6.76891755693061e-05
-9.17751032347547e-06
-7.69266521244922e-05
-3.82611186640758e-06
-3.34601101062112e-05
-8.2391652365559e-06
-4.62646856664083e-05
-2.73536123989632e-05
-6.7174976784794e-05
-2.23911233525968e-05
-6.13228121784459e-05
-2.798995594069e-05
-1.55801457945387e-05
-2.00927457970033e-05
-2.65824970926993e-05
-5.98240896641325e-05
-5.36450662462159e-05
-4.46413408158292e-05
-4.78980157848616e-05
-5.71736665450012e-05
-6.83064484342549e-05
-2.07682012527337e-05
-2.41641202438338e-05
-2.15092656310413e-05
-2.64357824280589e-05
-3.54853353165407e-06
-4.45252497663761e-05
-4.45029424954687e-05
-1.26171484852521e-05
-1.96595269290669e-05
-4.55794123882598e-05
-3.91858752975983e-05
-6.64321760616069e-05
-5.28679563721157e-05
-3.87908930664038e-05
-5.23307001974161e-05
-3.65761584387288e-05
3.27984338177927e-05
-2.71379011422478e-05
-4.02605821270791e-05
-5.20996920421877e-05
-2.35160051933051e-05
4.52795728878258e-07
-4.89290643128197e-05
-4.44828650603758e-05
-1.16652978464712e-07
-3.84728748292726e-05
-4.2333654106014e-05
-5.30321516179218e-05
-3.21940280478342e-05
-4.62580154374066e-05
-1.9424652750381e-05
-1.3957505971118e-05
-3.23354337222273e-05
-2.97893575578371e-05
-5.09606581767695e-05
2.40164903527063e-07
-2.63860589462134e-05
-1.43192150736452e-05
-1.66882027331526e-05
-3.79074441012554e-06
-4.71694836358898e-05
-3.35096213137824e-05
-1.73685426222314e-05
-2.83817106358264e-06
-3.52232527841733e-05
-4.7578296643877e-05
-1.7841417994565e-05
-3.56334887325751e-05
-2.2953675625414e-05
-5.50827303470625e-05
-3.13846838603114e-05
-6.43638081205065e-05
-2.6335587721754e-05
-2.24113288730013e-05
-2.92074511105697e-06
-6.9426373417066e-05
-4.57601260613768e-05
-4.50060086849189e-05
-3.33667166402205e-05
-8.37876304434538e-06
-5.28985911898449e-05
-6.05019897224266e-05
-3.56265384359184e-05
-4.76495901934625e-05
-4.43162448447797e-05
-1.10743248198001e-05
-1.22759204276964e-05
-2.56455669338457e-05
-1.06079340179327e-06
-3.5338201172835e-05
-3.9170623915527e-05
2.24347260927728e-05
-1.15140042694348e-05
-1.26782071180364e-05
-6.43994506362947e-05
-2.64592911558558e-05
-3.49616790750628e-05
-1.68813067535957e-05
-1.47160748521731e-05
-2.95146990671586e-05
-1.98753560159626e-05
-1.93956468815305e-05
-2.64243934333668e-05
-4.80947020961322e-05
-3.86040499411315e-05
-2.57493168636504e-05
-7.58842345223781e-05
-6.76426989504481e-05
-6.79739195759121e-05
-5.63717669161251e-05
-1.28012615367315e-05
-7.6182061024061e-05
5.64655790986879e-06
-2.73049146871772e-05
-4.72878596387791e-05
-4.16852561167481e-05
-3.09313729516305e-05
-2.54662300597198e-05
-1.7586276478787e-05
-4.2783529194421e-05
-4.89764153111117e-05
-6.14804982306901e-05
-3.31461254449771e-05
-4.12823177895255e-05
-6.44247089657986e-05
-1.74962944847615e-05
-3.16846710423647e-05
-5.46612178863333e-05
-1.19148523967784e-05
-3.63380551118644e-05
-3.55040444119437e-05
-4.13775554703335e-05
-1.6391628498987e-05
-7.44263677835893e-05
-3.60658991920344e-05
-2.07562134901002e-05
-3.93025203003978e-05
-3.76781223628177e-05
-3.96556539860965e-05
-2.85603833369545e-05
-5.02210006181478e-05
-1.76983486312404e-05
-6.57373930483202e-05
-2.15854729961901e-05
-6.59079585659044e-05
-3.53484049078185e-05
-1.13435153160082e-05
-4.62837700822324e-06
-1.85316420536541e-05
-2.17387325877956e-05
-4.97973166378984e-05
-4.94636857897753e-05
-1.997251526192e-05
-4.82597430914925e-05
-3.74597718599795e-05
-1.11064088588683e-05
-7.23755746473338e-06
-2.19775167655716e-05
-3.56596717598705e-05
-5.87728579500263e-05
-2.66210261640327e-05
-4.36264760502667e-05
-2.95512894189881e-05
-4.28716787703235e-05
-5.30891419946037e-05
1.39277938479926e-05
-7.65924869028025e-05
-1.83081764491254e-05
-4.78173426602926e-05
-4.97003076603074e-05
-2.26229694740252e-05
-2.94825818779586e-05
-5.8991318438326e-05
-4.60558443980492e-05
6.08784076779853e-08
-4.34953543476835e-05
-4.16409675614851e-05
-2.68350169851096e-05
-3.21696823513333e-05
8.58088417756482e-06
-4.22125816721471e-05
-4.31218103830959e-05
-6.08674378607104e-05
-2.63253343623995e-05
-3.55942154165507e-05
-2.44450670714341e-05
-3.64498494884297e-05
-8.39949905662416e-05
-6.45332465200706e-05
-1.63760366790976e-05
-7.45807050344702e-06
-3.87104913520099e-05
-2.28458636317677e-05
-4.87108398529099e-05
-4.33176986117869e-05
-3.67254342400987e-05
-1.40025725599341e-05
-2.8242115112082e-05
-4.00235514059707e-05
-2.84685317268341e-05
-2.00378398800381e-05
-3.91861177115082e-05
-3.64276834010276e-05
-2.75990781608072e-05
-6.25541148228407e-05
-2.27002395414225e-05
-5.85226380220786e-05
1.04761661238134e-06
-3.91428064950712e-05
-5.30786259084287e-05
-4.85910364623884e-05
-4.03651833905169e-05
-4.39679534713149e-05
-4.09365816327048e-05
-2.69605781145613e-05
-4.82095099646936e-05
-2.98282040776742e-05
-2.30156460839112e-05
-2.31888480079218e-05
-3.49158332242332e-05
-3.61382364406755e-05
-6.98219345532933e-05
-7.59073782722659e-05
-1.65415675091477e-05
-2.99401769032645e-05
-4.05745660053969e-05
-2.63032660218169e-05
-8.80827130090791e-05
-3.49775694986479e-05
-8.03778812387343e-05
-2.43154253335957e-05
-3.89489217782209e-05
-4.55882045409171e-05
-1.1696210366336e-05
-5.46120104116945e-05
-1.19631846043321e-05
-3.87994346974763e-06
-2.97894806440404e-05
-7.56724098196009e-05
-4.40812225003373e-05
-9.67855493394822e-06
-2.29213943247273e-05
-8.05415077255545e-05
-5.92003959551248e-05
-5.17162030039779e-05
-4.60187257210015e-05
-2.22875295468349e-05
-6.36366588266444e-05
-4.17355508513324e-05
-3.7062099354032e-06
-1.89065798465082e-05
-2.75064812053595e-05
-4.54580931171024e-05
-3.42491323207332e-05
1.47769322381817e-06
-4.55202795370343e-05
1.18409766798659e-05
-7.68546862762061e-05
-1.95645343915476e-05
-1.70822102171426e-05
-2.49603766940137e-05
-3.3755495107284e-05
-2.32781385256097e-05
-2.79242215784686e-05
-6.62855777693506e-05
-2.81572885345338e-05
-4.52373626105074e-05
-5.05819178414772e-05
-2.17326107354206e-05
-2.65926997951496e-05
-1.65917393130433e-05
-1.76621470952911e-05
-1.86819131237683e-05
-5.33203192973042e-05
-1.75046918627692e-05
-3.92103408416875e-05
-3.18760271945336e-05
-4.71296266483819e-05
-1.23014622494513e-05
-2.09228667991396e-05
-4.60798137713192e-05
-6.6427316621583e-05
-2.6177550155566e-05
-2.92176883849012e-07
-3.55005206269956e-05
-2.46681711464046e-05
-1.1418513991923e-05
-2.83463286885859e-05
-5.51957288068512e-05
-1.44216690310454e-05
-4.35863884984521e-05
7.89438070811715e-06
-6.07296343279661e-05
-3.47230896818567e-05
-6.56393352000236e-05
-1.13740547142745e-05
-1.57697286590419e-05
-1.19632029392806e-05
-3.19282800088397e-05
-1.91420358281727e-05
-2.99208290532848e-05
-8.26938939229765e-06
-2.96510216602114e-05
-5.1473203305605e-05
-3.43786267060967e-05
-3.42374870166135e-05
-7.12903857784298e-05
-6.10007629373437e-05
-6.67185700254834e-05
-8.85280875180367e-06
-2.01385551808832e-05
-6.52394365531582e-05
-6.88280352559807e-05
-3.23868096477322e-05
-4.77944577813848e-05
-3.20616319978138e-05
-2.77279708271061e-05
-4.57845516454227e-05
-4.31899316714355e-05
-6.1190076623367e-05
-2.1205581166801e-05
-5.63293910893405e-05
-1.1135115998027e-06
-3.28304342726514e-05
-4.14531573480541e-05
-4.07551163484751e-05
-6.15293316660389e-05
-6.61913322073333e-05
-3.99822087912235e-05
-5.27439673392214e-05
-4.43349535287066e-05
-2.59969394881683e-05
-7.14578561253862e-05
-2.60059393979889e-05
-6.23554645764667e-05
-3.15344808549457e-05
-6.25093560823007e-05
-4.36751650647238e-05
3.72963273075918e-07
-4.18357629072255e-05
-5.82780588297802e-05
-4.29464292144322e-05
-3.02139625905576e-05
-4.7556126734623e-05
-6.45497697435774e-05
-6.59045651671153e-05
-7.69391672952171e-05
-1.62451818784684e-05
-4.05082238886822e-05
-3.79781707886337e-05
-7.24136370899402e-05
-1.14146089763404e-05
-1.98504010015068e-05
-3.36453286758744e-05
-2.96819896035231e-05
-3.30916647286863e-05
-3.41468844642922e-05
-5.3211248486214e-05
-3.94177129162307e-05
2.7060175210629e-05
-2.0868759477297e-05
-3.85084900793812e-05
-7.16619915972156e-05
-3.88064530642944e-05
-7.41824902177032e-05
-6.49157965229945e-06
-5.42133439758404e-05
-3.30144832863324e-05
-1.90193042772612e-05
-4.14676790907393e-05
-4.62998004002732e-05
-5.82456879496902e-05
-4.18950852382165e-05
-1.28484978649006e-05
-7.24190961066007e-06
-3.73110212866779e-05
-5.16184257118303e-05
-5.22374330357806e-05
-2.50437992623015e-05
-1.8111939713659e-05
-4.4723592302123e-05
-1.50600089684e-05
-1.4939224710502e-05
-1.78094238854445e-05
-6.29032399195848e-05
-3.24171097821529e-05
-4.3908983608063e-05
-6.32465870110398e-05
1.13329732936538e-05
-1.38185203720069e-05
-5.16077506015081e-05
4.86133119178368e-08
-4.81446478761347e-05
-4.77983464208407e-05
-4.20171272625323e-05
-4.90591465768861e-05
-1.89188784826032e-05
-2.19587475463442e-05
-4.98051332430328e-05
-8.89377744650368e-05
-1.80972439469504e-05
-3.7466687186183e-05
-4.53541604454864e-05
-4.01923695171498e-05
-9.01177414176518e-06
-3.92370028121675e-05
-3.11524955713759e-05
-2.80729624183935e-05
-4.70858192637757e-05
-4.52592121020092e-05
-5.30301568021585e-05
-4.01669605214427e-05
-2.33107651019685e-05
-5.49631336619107e-05
-2.54559040925266e-05
-1.89293430052622e-05
-2.38907849524867e-05
-5.99353695937112e-05
-1.83776565346198e-05
-3.31208104477363e-05
-6.34133512907666e-05
-5.35794821298407e-05
4.45529081423619e-06
-3.24967654829933e-05
-4.18231516940369e-05
-4.24202027900977e-05
-2.21952725968696e-05
-3.17483291150123e-05
-1.57584644482791e-05
6.54978477500502e-06
-3.19656376460598e-05
-5.40365086429997e-05
-3.25242952887014e-05
-2.49172442230045e-05
-4.72158680129434e-05
-3.43978416956428e-05
4.82173263263283e-06
-5.88006118661351e-05
-1.71834743566509e-05
-3.92614575326047e-07
-3.02209997697391e-05
-7.85893014809179e-06
-3.96907567295573e-05
-2.3488490321911e-05
-3.74969112336702e-05
-5.51399869559706e-05
-3.31545574439122e-05
-5.49338217959751e-05
-6.18539416542154e-05
-3.4511171374788e-05
-2.46069878748928e-05
-4.74069483676236e-05
-3.0127974581589e-05
-4.82764631224397e-05
-2.08621858859267e-05
-2.12089649873479e-05
-4.61018399461024e-05
-5.02276184762281e-05
-5.05680417714864e-05
-2.90240982236031e-05
-4.47098841653632e-05
-2.22468193520628e-05
-5.08199842971773e-05
-3.94574627754388e-05
-3.61529288263883e-05
-3.17532576216602e-05
-3.35267092565906e-05
-3.79690018703244e-05
-3.8972055562063e-05
-1.88129842152515e-05
-3.19528978998375e-05
-8.05919573115011e-05
-4.81449974302534e-05
-4.51873882228733e-05
-7.66778093621799e-05
-5.89722432698706e-06
-6.4429305385522e-05
-4.9047743389712e-05
-1.47805594168924e-05
-3.13546106735729e-05
-5.5309869883729e-05
-3.39116071358347e-05
-3.80529609760626e-05
-3.11989850993483e-05
-3.58773192229599e-05
-2.63567690045204e-05
-2.08986173821292e-05
-7.40907900035268e-05
-7.05938676989887e-05
-8.91841256779258e-06
-2.30220085322912e-05
-6.35970528114534e-05
-3.1713317904134e-05
-2.63535242643707e-05
-5.08074947710806e-05
-5.07537854974338e-05
-2.94781821854009e-05
-1.79561500689914e-05
-1.11868707667725e-05
3.84275299172678e-06
-2.21982233387027e-05
-2.65494365723586e-05
-7.5137357459241e-05
-3.46124851303197e-05
-2.43010009514386e-05
-3.39558212364574e-05
-1.65913632420086e-05
-5.91770121826922e-05
-6.41919480923574e-05
-2.56301201035995e-05
2.656339803035e-05
-1.68008019039157e-05
-2.99733548912935e-05
-4.31506385746354e-05
-1.53301265437019e-05
-2.73781573708001e-05
-5.53008401922214e-05
-2.16661464951779e-05
-4.60797680730651e-05
-5.09217996468796e-05
-4.57154402367224e-05
-4.46491026652988e-05
-3.07580329958261e-05
-1.65768171340261e-05
-1.62157427698397e-05
-4.91642898893751e-05
-4.45215516988933e-05
-5.59610915680527e-05
-2.86298528390576e-05
-4.03253466932699e-05
-4.19754445442444e-05
-2.42115113076192e-06
7.49914603674116e-07
-5.7705155017093e-05
-5.09253509059925e-05
-1.28106369503e-05
-4.30263568274548e-05
-8.61232837414511e-06
-9.20951203000779e-06
-1.83351111386902e-05
-2.0852674738731e-05
-2.02098444559045e-05
-4.8559077730316e-05
-3.16597857680024e-05
-6.16569687038459e-05
-3.43140091704241e-05
-6.9698595585911e-05
-7.2670111761628e-05
1.62546251821695e-05
-4.43621095015531e-05
-6.49064462199716e-05
-2.48937057176525e-05
-4.12896076523907e-05
-3.56690480832993e-05
-1.31365660735184e-06
-1.95702780588046e-05
-4.54308081907235e-05
-5.47369171115934e-05
-3.53616269889573e-05
-4.60321007917789e-05
-3.67502426451924e-05
-1.31208126767624e-05
-6.54320350668195e-05
-1.57170569324741e-05
-2.56718877693207e-05
-3.68825366304219e-05
-3.52074523180708e-05
-6.39974146595945e-05
-3.3882536679903e-05
-3.72083456326359e-05
-1.57039522499739e-05
-3.09979398732314e-05
-9.61476161988638e-06
-4.57300324015667e-05
-5.19697556763264e-05
-6.4214528003895e-05
-5.84540218159431e-05
-1.09987597500253e-05
-2.73945431379975e-05
-5.57898566126187e-05
-7.0461226919468e-05
-5.27348792701956e-05
-2.31365542973033e-05
-6.02647537855484e-05
-4.22087094527051e-05
-6.7068990738113e-05
-6.03275219142636e-05
-2.03203930403571e-05
-5.43276627011767e-05
-5.69969498715467e-07
-3.86536065286961e-05
-4.09157496771377e-05
-3.73712347381428e-05
-4.44837726903527e-05
-1.29674183071952e-05
-3.48116388586564e-05
-6.14455632923611e-05
-3.57075081227431e-05
-1.55589671762978e-05
-4.74964545286841e-05
-5.95103873078839e-05
-7.4808712468015e-05
-3.05469334482361e-05
-2.86437765896199e-05
-3.89613114693441e-05
-4.16303604016439e-05
-2.4696551885456e-05
-7.74511007533286e-05
-5.2971047373859e-05
-2.13076343858784e-05
-5.54185071420158e-05
-7.01233615826927e-05
-2.58127729248024e-05
-4.8969803594334e-05
-1.99930964773745e-05
-2.39716725927496e-05
2.60361807158897e-05
-5.08747405935114e-05
-3.17152218401788e-05
-4.0534258067802e-05
-1.26838398934178e-05
-3.44110840372183e-05
-4.79086677097073e-05
-3.37241529956022e-05
-2.87539066650251e-05
-4.21334335292464e-05
-8.48044476749272e-06
-2.3215533055721e-05
-5.42156298502595e-05
-2.24904121095151e-05
-1.05459701051965e-05
-1.16105071761742e-05
1.69372539561389e-05
-3.18495391708825e-05
-3.98927355013267e-05
3.68181071097708e-07
-9.60290178135815e-06
-4.01459221017197e-05
-4.22823304922725e-05
-5.41870620440671e-05
-1.91742286177892e-05
-2.55803647648e-05
-3.08916008707381e-05
-2.85181602545962e-05
-5.37502322551018e-05
-2.66600230767747e-05
-1.90469950868377e-05
-2.8481581618306e-05
-6.27817580166652e-06
-1.18527642491763e-06
-2.67250079458036e-05
-4.06477498508251e-05
-6.596498061438e-05
-4.45412364199273e-05
-1.32721610288621e-05
-4.18457176281985e-05
-2.32548679236343e-05
-2.59576994685724e-05
-7.324356651328e-05
-7.73442809351858e-05
-3.3224880307914e-05
-7.45743351866235e-05
-4.93226222953942e-05
-5.4751492694413e-05
-3.67409349828029e-05
-1.37840369513673e-05
-2.74458291186408e-06
-5.47057806955086e-05
-2.73656752377549e-05
-1.12366243170164e-05
-4.17605291916494e-05
-3.58219461175279e-05
-2.50019211111473e-05
-1.91786388990264e-05
-6.42161285951148e-06
7.35442690534218e-06
-5.21835709385133e-05
-3.53540697819513e-05
-3.3165392927356e-05
-2.39708603033786e-05
-6.8048777409076e-05
-8.26289725690485e-05
-4.48952896918339e-05
-3.31183382950864e-05
-2.99734520558425e-05
-4.87221918207564e-05
1.99108491104484e-05
-4.78052599944666e-05
-3.80231271915447e-05
-4.40883122664626e-05
-2.27995571576638e-05
-4.06208978449518e-05
-1.2232322811797e-05
-2.26942576018795e-06
-1.21396347482115e-05
-5.2988786307946e-05
-5.47989035284008e-05
-3.76623220401638e-05
-3.29076613894038e-05
-3.15598315120824e-05
-3.82044698527653e-05
-3.66518951911899e-05
-4.38774102940914e-05
-4.71074631884031e-05
-2.21264837832629e-05
-1.87233706228829e-05
-4.04810818419161e-05
-1.45365670149691e-05
-2.29135782130696e-05
-4.53221093017572e-06
-1.0637433049695e-05
-3.36981234667056e-05
-4.75634072895231e-05
-2.51590267179802e-05
-1.04740813052186e-05
-2.72701727839621e-05
-3.40009809241638e-05
-5.02654542430762e-05
-1.89883382695093e-05
-2.30898305135903e-06
-1.54634764345739e-05
-4.02638326239438e-05
-3.96758732937735e-05
-2.62973401856347e-05
-1.59247855182659e-05
-4.76224806870931e-05
-1.3681137782311e-05
-2.3452135330933e-05
7.23690090387294e-06
-4.61604103340699e-05
-4.42687342757001e-05
-5.39281347682974e-06
-4.14823636386021e-06
-3.89279555973389e-05
-2.41521697109231e-05
-2.84107204404334e-05
-4.11453799594341e-05
-2.04442108202729e-05
-4.21053565782074e-05
-5.22263790166235e-06
5.18745680373091e-07
-2.71226159092034e-05
-4.36937509219764e-05
-1.0947675000424e-05
-4.55609647132235e-05
-5.11685570173561e-05
-6.64932462352082e-05
-2.28406949811373e-05
-1.47002354580121e-05
-1.90262809367374e-05
-4.54533474615559e-05
-1.60658774250408e-05
-2.58381467884041e-05
-3.55972078335068e-05
-3.10077510308095e-05
-3.23763092646517e-05
-5.47722135152058e-05
-5.17055478341412e-05
-2.255757376039e-05
-4.90821458451876e-05
-1.09853300470831e-05
-7.66490147301483e-05
-6.37553500232761e-05
-4.60583862443284e-05
-2.76960939601151e-05
-5.04146292462716e-05
-7.10675136498916e-05
-6.13230438119107e-05
-1.8000711980404e-05
-5.66486259341842e-05
-8.75318366323849e-05
-4.55327236474476e-05
-1.50991065424096e-05
-2.14368779701255e-05
-3.52219653863309e-05
-2.07536794274145e-05
-5.46977825623393e-05
-6.15265134331678e-05
-2.74257899453356e-05
-4.56668225968502e-06
-1.21754994322783e-05
-4.0026778893994e-05
-3.57760640113605e-05
-2.28438359853257e-05
-4.63447750084622e-05
1.44825467042085e-05
-2.70836790558462e-05
-3.49300557227106e-05
-5.09273237426816e-06
-9.34422911149803e-06
-1.2551320313174e-05
-3.12307745678031e-05
-4.15330014192551e-05
-2.50633612744291e-05
-1.52452007151021e-05
-2.02183815620506e-05
-4.558006670208e-05
-5.68559547776898e-05
-1.5030628019368e-05
-3.22442866242553e-05
-7.65689616071757e-05
-3.24050898567639e-05
-7.32456060352847e-05
-6.34590232510787e-05
-1.47782156048568e-05
-1.28972003018012e-05
-1.54081307361904e-05
-4.86055575479907e-05
-1.81852345530336e-05
-4.1878383612259e-05
-1.47500589404325e-05
-4.33060950129905e-05
-1.42895195625668e-05
-5.75987108505286e-05
-3.41227801686505e-05
-4.74927761850054e-05
-3.63034943667986e-05
-5.51375718074556e-05
-6.35453880806209e-05
-2.95974831490415e-05
-6.60493856889017e-06
-3.16043031070195e-05
-5.46507064444834e-05
-1.51897040698366e-05
-4.13879897702199e-05
-5.04124765083391e-05
-2.5013049849169e-05
-2.65220076215625e-05
-2.71839895401223e-05
-3.1573045810677e-05
-2.78645859677114e-05
-1.07053188177109e-05
-6.16440316494455e-05
-4.14317932795502e-05
-3.71280062002923e-05
-3.68898093396463e-05
-5.27853633437241e-05
-2.04672618951227e-05
-4.19529916347881e-06
1.5013839308024e-05
-3.890791529395e-05
-4.03762476822295e-05
-9.90674881536844e-06
-2.1047926673596e-05
-3.52903430887705e-05
-5.90836048197839e-05
-4.22598595004255e-05
-5.84185400513156e-05
-3.10984147415719e-05
-3.08116026236942e-05
-1.50022239942047e-05
-3.27258506104474e-05
-1.28989976866436e-05
-1.59235486547403e-05
-2.21949115442959e-05
-4.86423420903868e-05
-5.28906769794239e-05
-1.62555098387176e-05
-5.48778241665127e-05
-6.0465035478707e-05
-1.82141212993123e-05
-5.4174344974569e-05
-9.99743888911902e-06
2.48484506371318e-06
-4.81512957275061e-05
-6.62669883480662e-05
-2.15750666401392e-05
-3.11307490270997e-05
-2.64082786700689e-05
-9.80043367735397e-06
-5.24200824727921e-05
-5.62799592084923e-05
-1.42498220379382e-05
-4.62054570216053e-05
-5.54560560197101e-05
-4.70735733289676e-05
-5.75479193155966e-05
-1.55277393535317e-05
-3.84083661003504e-05
-7.28746742540859e-05
-3.7636824812959e-05
-6.83588359459381e-05
-5.31881995465635e-05
8.35219974414499e-07
-4.55709449085376e-05
-6.0043991832001e-05
-7.38870864902535e-05
-3.45750432413632e-05
-3.69104793113276e-05
-4.01954193501571e-05
-5.07632930139567e-05
-3.1512921128739e-05
-1.33912697449921e-05
-1.39382327869027e-05
-2.19854993358502e-05
-8.47913332699633e-06
-2.57569318361422e-05
-2.3422943630772e-05
-1.88917963307891e-05
-3.19584775389828e-05
-4.08015703716144e-05
-2.97606059128094e-05
-1.17838914626513e-05
-1.74439320632985e-05
-1.93968285614828e-05
-4.30471369137633e-05
-3.57188083816485e-05
-4.04131646410994e-05
-2.77946688293048e-05
-3.43477176670905e-05
-3.80126543625201e-06
-2.1027531236404e-05
-5.55266104945596e-05
-5.68992367019484e-05
7.40407082516753e-07
-2.79006476008187e-05
-2.65276086096017e-05
-2.03806438273026e-05
-4.02173406892572e-05
-2.95974908288509e-05
-8.2141183430918e-05
6.79251444451806e-09
-6.89052897071002e-05
-3.46255469947629e-05
-2.39523740380719e-05
-4.34975727734708e-05
6.39941405769008e-07
-1.13129127239158e-05
-4.98155123069025e-05
-1.6063335797254e-05
-1.57827496221056e-05
-5.38020908257276e-05
-3.3769515165961e-05
-3.53918815300458e-05
-8.78687278005813e-06
-5.44859499325116e-05
-5.0633533944767e-05
-5.284247943376e-05
-2.94493672128766e-05
-2.90718528803974e-06
-6.70943263929016e-05
-5.09612114128084e-05
-4.57846903611197e-05
-4.93558785912092e-05
-1.98283080860846e-05
-4.38149793358301e-05
-3.17131817602259e-05
-1.57469563166028e-05
-2.63353519655997e-05
-6.06705929044787e-05
-1.71508752204893e-05
-3.17845318458108e-05
-1.47518235519312e-05
-5.96450428165352e-05
-5.29551184958576e-05
-5.76361798808516e-05
-3.25350729558155e-05
-3.39008214430625e-05
-4.99279037744398e-05
-3.8218192031819e-05
-3.06982089449048e-05
-5.62989697333625e-05
-6.67796277642727e-05
-1.04540552861961e-05
-2.11853032449541e-05
-3.18825914242518e-05
-2.44299352698022e-05
-8.38124648463212e-06
-3.01255060601547e-05
-5.03907156696644e-06
-3.30861300606741e-05
-4.26911770391771e-05
-3.43715874202948e-05
1.45186084226459e-05
-5.35200947031451e-05
-3.485494742753e-05
-2.65559037627072e-05
-5.69896806868044e-06
-6.67390526364381e-05
-3.2188717431415e-05
-2.04622825923201e-05
-4.11856563591219e-05
-3.97997850574598e-05
-2.62927066370536e-05
-1.38386084768308e-05
-3.77545232173173e-05
-2.06465216107015e-05
-2.78015785630386e-05
-3.51372708288057e-05
-3.86363398593235e-05
-9.72271066230444e-06
-5.15372717238719e-05
-5.32711956978577e-05
-1.06002143619095e-05
-4.87685994193799e-05
-2.14319970747114e-05
-4.58319247407934e-05
-2.70986079010913e-05
-2.73996995511734e-05
-2.04545662449728e-05
-6.38564268151439e-05
-3.96126798090956e-05
-1.2999922759828e-05
-6.39107443983599e-05
-1.44073603358099e-05
-3.10166940482352e-05
-6.2190093670703e-05
-4.13722117329909e-05
-1.17060672759333e-05
-6.15394146183778e-06
-5.66773334233106e-05
-3.54392049864215e-05
-4.2547799140116e-05
-4.41863469464798e-05
-1.55061965748287e-05
-5.64078002263602e-06
-5.86762616576206e-05
-1.17994263644971e-05
-1.70855466724697e-05
-1.15155875066487e-05
-3.39714929237453e-05
-1.72534244594367e-05
-3.63475417846889e-05
-4.88000615137035e-05
-3.00144641984243e-05
-5.88472705797364e-06
-1.82711273500074e-05
-4.22705283015227e-05
-5.44527684066337e-05
-2.31055681755229e-05
-3.54720762683513e-05
-4.20023970151934e-05
-3.63615170505002e-05
-2.79431792060569e-05
-3.8685088311264e-05
-4.6993203177628e-05
-1.70896291251703e-05
-3.54391159791133e-05
-2.1025354392515e-05
-7.04390153874173e-05
-4.30704239372711e-05
-3.28660928576021e-05
-8.90260640449482e-06
-3.81970445153064e-05
-6.26912735479097e-05
-3.65717774441644e-05
-5.3883375853631e-05
-2.60849266434975e-05
-2.60183375418065e-05
3.54934617835732e-06
-1.64888186538314e-06
-2.76297249555561e-05
-2.46958105920624e-05
-9.47571534162267e-06
-3.94515730226323e-05
-5.30285026691529e-05
-5.52612419952446e-05
-3.78586133162644e-07
-3.50148919971285e-05
-4.09911912457974e-05
-2.37793936185143e-05
-1.77013553435365e-05
-3.46094818514564e-05
-4.08245457687187e-05
-4.34084892226087e-05
-4.64455513030897e-05
-2.96502801691318e-05
-1.84205893452889e-05
-2.49239472393126e-05
-3.78378982666978e-06
-4.16949993482159e-05
-5.50031912472487e-05
-7.11283588530867e-05
-2.84072905717972e-05
-2.85792142452436e-05
-3.90164250333917e-05
6.20641972221379e-07
-2.89796752586284e-05
-4.94132864962345e-05
-5.07317228474988e-05
1.1415523349873e-05
-3.00282159324916e-05
7.88271587790438e-07
-2.63783793177441e-05
-1.89057311097477e-05
-1.29962028888923e-05
-7.9596900890354e-06
-5.17297129834078e-05
-2.74070880230228e-05
-1.8055976395714e-05
-1.85341964247656e-05
-1.7990072185932e-06
3.42529360703918e-06
-6.9423588773492e-06
-2.89062267330473e-05
-3.1562717026425e-05
-1.29206845030835e-05
-1.75426732083523e-05
-9.18317113628649e-06
-1.30423402482983e-05
-5.33373978183505e-06
-2.59191514688035e-05
-1.68337280519318e-05
-5.10984276020641e-05
-3.81387011564987e-05
-4.66844601795749e-05
-2.59423889009886e-05
-4.77911612734133e-05
-2.14467841837481e-05
-1.16341670181933e-05
-3.38447014655147e-05
-4.87739704813267e-05
-7.77125580983015e-05
-1.87362654165699e-05
-2.64303633938557e-05
-1.41875621061356e-05
-2.30680204364699e-05
-8.13888350582557e-05
-3.93353608508447e-05
-9.21049025765115e-06
-5.95567301530987e-05
-2.26551013554541e-05
-5.84084174068151e-05
-7.72120798674045e-05
-8.21917944113616e-05
-3.3010713548605e-05
-5.06874292763395e-05
-5.76819035775327e-05
-7.8303142720198e-05
-6.47775526560831e-05
-4.13456939886126e-05
-8.02519920821855e-05
-2.62748597837045e-05
-2.3279761986383e-05
-3.2552542526685e-05
-4.67092269025404e-05
-6.13693313629668e-05
-6.8828339142107e-05
-4.33395161012723e-05
-1.80967610293937e-05
-6.9171705676824e-05
-4.49563460627517e-07
-1.67738348908679e-05
-4.75843116132721e-05
-4.30131271096902e-05
-3.47910174935111e-05
-7.00956751881689e-05
-5.12871065889791e-05
-2.92698274444473e-05
-2.0916356180762e-05
-3.47064470622491e-05
-2.81906610273249e-05
-5.50594245325033e-05
-3.26097794385439e-05
-5.23997088868947e-05
-5.4283171931094e-05
-5.64143036594031e-05
-2.88766763638255e-05
-4.14371953461327e-05
1.84407680722213e-06
-4.87262699349575e-05
-2.70410495176377e-05
-1.87370511817156e-05
-4.149958721625e-05
-5.06251909185793e-05
-1.83365513191594e-05
-4.94543220008067e-05
-2.77340456102939e-05
-6.9232625903371e-05
-2.15000560728431e-05
-4.43306729179649e-05
-5.13465724053293e-05
-4.37760677786578e-05
-4.80005279975069e-05
-3.16784493690735e-05
-4.84998394389314e-05
-1.08986743659841e-05
5.14506454427749e-06
-4.72834724741961e-05
-4.39682528776595e-05
-5.90703066611796e-05
-5.05909418049214e-05
-4.29218454251134e-05
-2.2768117577503e-05
-6.47747577383495e-05
-4.02524767431475e-05
-2.18655128061099e-05
-2.10405346281153e-06
-5.60105512197423e-05
1.62792254648597e-05
-5.98495478895135e-05
-6.23597278645329e-05
-7.50220034801983e-05
-6.58436196629827e-05
-8.60006105162101e-06
-5.63167108844104e-05
-4.18213142318104e-05
-3.46014643363429e-05
-4.81889795307878e-05
-2.67416313558457e-05
-4.76479903828754e-05
-6.74758941920308e-06
-2.41615358034525e-05
-5.36083020042308e-05
5.07670405733106e-06
1.27278644093486e-05
-3.13388672455333e-05
-4.37205099481712e-05
-5.01439908705667e-05
-5.77404266608533e-05
-3.36766337106022e-05
-5.58311396101734e-05
-1.6555227071422e-05
-5.72370759086415e-05
-1.46200562077324e-05
-5.27924993637479e-05
-4.06757365808415e-05
-3.06539299845576e-05
-5.49969556173821e-05
-6.19708006070678e-05
4.79169822155439e-06
-2.71960889467893e-05
-4.05718537709852e-05
-1.90386032411029e-05
-7.34281444269041e-05
-2.84944875299604e-05
-3.8471481592037e-05
-7.3262411204391e-05
-1.57282901365281e-06
-6.4612764285007e-05
-1.69897598978852e-05
-1.34677677039662e-05
-2.97110912058657e-05
-2.54241474651822e-05
-6.31489232193788e-05
-4.11409210906903e-05
-2.44527935282147e-05
-5.88480099369047e-05
-1.44331004971757e-05
4.29983597542845e-06
-1.62590036724606e-05
-4.24300596592375e-05
-4.67222820062464e-05
-4.98001273334171e-05
-3.95401313604558e-05
-2.62121982245198e-06
-2.98025976768174e-05
-4.45589464618271e-05
-6.22879199567177e-05
-2.01513877303405e-05
-3.99929880012538e-05
-3.64298765200912e-05
-4.24962224018941e-05
-5.42937370676122e-05
-4.42975005953385e-05
-4.99880441892209e-05
-1.99017902082258e-05
-3.46612018680489e-05
-5.02145915782478e-05
-4.68347268594589e-05
-5.03972206677635e-05
-3.29788440100569e-05
-2.3491144448204e-05
-2.70608197694144e-05
-1.17586349086245e-05
-6.84562966064342e-05
-3.17693363934108e-05
-2.10588434623003e-05
-6.19991105689954e-05
-3.80611056620559e-05
-6.19707799720794e-05
-4.55221568946429e-05
-2.10494110780492e-05
-2.78460976586114e-05
-5.35724676295735e-05
-2.159128821428e-06
-4.23043958472991e-05
-3.33933779434687e-05
-9.07619786893227e-05
-2.32655265145164e-05
-2.12966562142177e-05
-3.07462072348294e-05
-2.34872158943792e-05
-2.28763977221051e-05
-4.85663669596656e-05
-1.05109421267274e-05
-3.80386696401782e-05
-3.09875009304959e-05
-2.64274809963501e-05
-3.2268629583614e-05
-1.89618225808549e-05
-2.58126031075824e-05
-1.94993278814495e-05
-4.542620643414e-05
-1.16954625739542e-05
-3.56998576819228e-05
-3.89767151551208e-05
-4.51675486611502e-06
-3.70130234919133e-05
1.77164989186249e-05
1.10396690110233e-05
-3.09321508129772e-05
-6.62557054669282e-06
-1.68370458586234e-05
-2.761233758906e-05
-4.33391181652685e-05
-2.46378814835964e-05
-1.61002547147455e-05
-3.10329992777347e-05
-6.0094187679303e-05
-2.86827815845351e-05
6.4891097201871e-08
-3.19136578611557e-05
-5.55619213823626e-05
1.49726256621193e-05
-3.01148531450577e-05
7.35860852823582e-06
-5.79991000696303e-05
-2.80260126862976e-05
-5.471894889944e-05
-8.09819446057223e-05
-8.8611145500996e-05
-2.02076980996866e-05
-4.76066695614208e-05
-6.03673641778238e-05
-5.13368822266883e-05
-1.6002093014591e-05
-5.4525004468663e-05
-4.09935471572794e-05
-4.9142946293529e-05
-5.70508189174727e-05
-3.02470931388034e-05
-4.58721871638476e-05
-2.64467435901368e-05
-2.12276197491335e-05
-2.68382309009211e-05
-2.09089825872696e-05
-5.86948291203855e-05
-2.33873233806236e-05
-3.97245085136975e-05
-2.51033287497041e-05
-3.07556234079885e-05
-5.43538756558011e-05
-3.88665534408277e-05
-3.82428272094588e-05
-5.27712095232024e-05
-3.8701687862249e-05
-7.70745057614079e-06
-3.29232836609141e-05
-7.0470425616134e-05
-2.74880291142115e-05
-4.76929872169049e-05
-1.77241710425877e-05
-4.83724248049199e-05
-4.09855696928161e-05
-4.6178500061367e-05
-3.94150670018222e-05
-2.46581507783242e-05
-2.2593751525609e-05
-4.80331354747468e-05
-1.09671185134593e-05
-3.47979230833201e-05
-4.03797329612733e-05
-5.84548626229766e-05
-1.12877272831634e-05
-5.12042879276573e-05
-3.22309678511903e-05
-4.52046706151208e-05
-5.67098994949378e-05
-1.41978840848743e-05
-5.77044210641879e-05
-1.03747509635186e-05
-5.3500172144283e-05
-7.43384041525233e-05
-2.76218822447643e-05
-1.13660496673088e-05
-3.57274642407829e-05
-3.03511989720531e-05
-5.12504182357069e-05
-1.33849719622674e-05
-3.96613044448357e-05
-5.10866523628407e-05
-4.59494198565493e-05
-2.29966813271156e-05
2.35257490872838e-06
-1.16726328917441e-05
-5.07578387289642e-05
-1.20498734061364e-05
-5.67893771235597e-05
-2.71328010179217e-05
-1.8912622931859e-05
-4.17043485497817e-05
-2.26718279444918e-05
-1.85137072416806e-05
-5.26398718354741e-05
-4.36096092695327e-05
-3.63928816708641e-05
-3.40587803604065e-05
2.0322981268441e-05
-2.60868312178099e-05
-4.05810155362859e-05
-2.71584811359101e-05
-5.10130930089827e-05
-5.59711214245741e-05
-5.28709879897479e-05
-3.91533503861004e-05
-4.39294495587109e-05
-7.07618479048041e-05
-3.88144616042491e-05
2.15599778683638e-05
-3.75009430970404e-07
-6.48226767901333e-05
-5.70617931672211e-05
-3.95496626828916e-05
-1.37079172380162e-05
7.07429392273784e-06
-2.99848208970301e-05
-3.30676163957889e-05
-6.5309808192568e-05
-1.75577717845448e-05
-9.59184210895443e-06
-3.31638068761815e-05
-8.19413433805798e-05
-2.89632948748325e-05
-4.07600068817564e-05
-2.42958453949155e-05
-3.49458901730136e-05
-4.99088427141522e-05
-6.2357365827333e-05
-4.48549675775967e-05
-5.88656494845486e-05
-5.84308623544949e-05
6.28590019060294e-06
-2.83459036302811e-05
-8.12174542690916e-05
-3.17833715800379e-05
-1.06843423327703e-05
-7.4962647829144e-06
-4.55371931543485e-05
-2.63091334481655e-05
-4.64912375579275e-05
-2.72868668163139e-05
-6.13972314574665e-05
-3.88535516634935e-05
-3.88268822431563e-05
-6.46032391601321e-05
-5.07954191496118e-05
-5.23347981975099e-05
-2.84344459791406e-05
-2.34288690996873e-05
-4.62625427136903e-05
-2.9649574483284e-05
-5.08472125353572e-05
-2.48667212399313e-05
-2.00250203182431e-05
1.23241081602968e-05
-5.99924014236152e-05
-3.77858492518021e-05
-4.7798800171648e-05
-3.67152008967233e-05
-3.59774757668701e-05
-2.70879432910152e-05
-1.96297368977574e-05
-4.21090895693038e-05
-3.02974096512312e-05
-4.4702083280036e-05
-3.08229764506483e-05
-4.70806863876077e-05
-9.65309979502406e-06
-7.12515874857526e-06
-4.05562753527793e-05
1.47642593064505e-05
-2.10710200583394e-06
-4.70683549304709e-05
-3.61050720415032e-05
-6.80185866660576e-05
-3.07809881217976e-05
-6.78375603746245e-05
-4.24147240859151e-05
3.1895784970713e-06
-6.46716608599667e-05
-1.15852657202381e-05
-2.76852452858768e-05
-5.92652451105657e-05
-1.32546220756561e-05
-2.71001996585255e-05
-3.42271583183231e-05
-2.39165303364325e-05
-4.62859783197112e-05
-6.10227133159461e-05
-4.32018270390962e-05
-4.79464116965648e-05
-6.01328263198873e-07
-2.32173773116235e-05
7.18061471774105e-07
-1.50591430994214e-05
-7.38104894593325e-05
-2.7063331646001e-05
-4.96931679310597e-05
-4.11916135990592e-05
-5.40256851881405e-05
-3.67770282560339e-05
-2.58064629923943e-05
-4.29273515112565e-05
-1.83853670894015e-05
-5.02083533801545e-05
-2.65558268528144e-05
-5.3368417052568e-05
-1.56793424505714e-05
-3.48441092514168e-05
-4.17798288611451e-05
-1.51080996099174e-05
-5.72103365986391e-05
-4.33587590236861e-05
-3.81621494116602e-05
-6.93977522155951e-05
-3.85739925648901e-05
-5.66813641308488e-05
-2.75651448643011e-05
-2.81273501384807e-05
-5.78507085086155e-05
-3.47947482617426e-05
-1.50513950406069e-05
-3.51333195731028e-05
-3.09908653222022e-05
-4.05821101651301e-05
-5.78003483520086e-05
-1.46257163350419e-05
-1.98250390447726e-05
-3.29628524480875e-05
-2.68000227052179e-05
-1.74829301330376e-05
-6.65904968762883e-05
-2.47098544207262e-05
-6.23402146877212e-05
-5.04231979351288e-05
-2.96401993013091e-05
-2.48252656876766e-05
-2.83981936584341e-05
-3.2218226458413e-05
9.2388675958423e-07
-3.2290082068572e-05
-3.73125390444681e-05
-1.16043139750831e-05
-5.89393646949198e-05
-1.93625709848107e-05
-2.87287069663575e-05
-4.62985093013696e-05
-1.34426100342639e-05
-2.07273182892937e-06
-1.71805840741991e-05
-3.25381007084388e-05
6.58916255809044e-07
-3.50189936366359e-05
-4.30094139629279e-05
-5.66902330633304e-05
-2.52934912560127e-06
-2.73987783811042e-05
-4.84984309996103e-05
-3.64837315385206e-05
-2.32294485875506e-05
-4.61584274750582e-05
-5.48070992383263e-05
-2.80910750693928e-05
-3.42434073868164e-05
-5.02471183257617e-05
-6.12478026607454e-05
-5.47337141231032e-05
-1.59283299449461e-05
-8.27072010434784e-05
-3.48838675524529e-05
-4.02211494305812e-05
-1.04209261003325e-05
-5.2812744060232e-05
-8.69446866432513e-06
-2.54747487558603e-06
-3.43606298664705e-05
-3.37460259445937e-05
-3.93377904698984e-05
-3.87586143354175e-05
-1.93620059258196e-05
-1.75122668529367e-05
-1.07543292881819e-05
-6.59992549028434e-05
-3.66391230052738e-05
3.08467557796865e-06
-3.04713998386804e-05
-4.8647341307559e-05
-2.16632406534915e-05
2.01558177720661e-06
-4.4397289714786e-05
-6.95387153448334e-05
-4.01937748751185e-05
-2.05561485866464e-05
-5.21818857782896e-05
-2.08747442356081e-05
-5.96781303674552e-05
-3.19882886947191e-05
1.9151874476029e-05
-2.72634270239611e-05
-5.34359048519587e-05
7.32134370157621e-06
-5.14153690197456e-05
-4.0676239149032e-05
-4.33212219325474e-05
-2.72880150550637e-05
-4.93103390889654e-05
-2.91605230954047e-05
-3.91866910826764e-05
-1.61327846761139e-05
-3.21619260287807e-05
-3.01282841139432e-05
-2.70856614653301e-05
-3.41179464272902e-05
-4.27475948272161e-05
-6.28746492767963e-05
-2.40216954808272e-05
-3.65028992859607e-05
-4.62260007376531e-05
-2.84661012992136e-05
-9.69968467101868e-06
-7.30155781799621e-05
-3.25556933980874e-05
-4.83865366089587e-05
-2.45596911366078e-05
-3.75282580979794e-05
-3.30489834296288e-05
-6.35492320004381e-05
-3.14015081892833e-05
-1.69748950450556e-06
-1.98902777826279e-05
-6.38269206155615e-05
2.53204272839787e-06
-4.34558344037059e-05
-7.22424172574523e-06
-1.24805845599368e-05
-7.093815689985e-05
-3.87305499354293e-05
-1.36165693806839e-05
-4.54576481017667e-05
-3.5229550188833e-05
-1.18158282485148e-05
-7.69677295892743e-05
-3.58943503409708e-06
-2.72693306446138e-05
-6.02437642993001e-05
-2.83153454366168e-05
-1.87809701080967e-05
-3.28148980466984e-05
-4.67168361065434e-05
-5.93099202010803e-06
-4.92701519713716e-05
-1.35785020445428e-05
-2.83956138144611e-05
-1.10004080491128e-05
-2.47933106202765e-05
-2.54515101238885e-05
-4.59632073595159e-05
-4.88949230831258e-05
-2.32385695706118e-05
-1.56200876794746e-05
-2.11345419486903e-05
-3.85725641646994e-05
-2.75399393538301e-05
-3.92863453248287e-05
-2.30954133310735e-05
-6.49448465642511e-05
-7.32605219607098e-05
-1.85907605899295e-05
-2.45913251775012e-05
5.80060532226386e-06
-2.68753522900048e-05
-3.91048914689514e-05
-3.13581036900469e-05
-2.41419238585718e-05
-2.91022770822439e-05
-3.04536439523039e-05
-4.80584017824156e-05
-2.99279628740003e-05
-2.66591947625538e-05
-2.48839998165473e-05
-8.08595586106216e-05
-2.54460869680985e-05
-1.11574956144842e-06
-2.26902145742338e-05
-2.66562135497288e-05
-2.61072840975291e-05
-4.46578654418533e-05
-4.47508460084468e-06
-3.71465587235706e-05
7.57766526939175e-06
-4.16305995831029e-05
-2.88599907191266e-05
-3.66334810215063e-06
-1.82616526342153e-05
-2.38092942184825e-05
-5.28036137258105e-05
-3.15536833832716e-05
-2.50495361336744e-05
-3.33122530083332e-05
-3.91133665100423e-05
-4.20902447748463e-05
-2.32085113743047e-05
-5.31839171267253e-05
-5.94070136476765e-05
-4.97284468165447e-06
-8.59359873566868e-06
-4.55323546256497e-05
-2.08832126348143e-05
-4.01144947395961e-05
-5.95794587713243e-06
-2.24448517194858e-05
-5.78565991123099e-05
-3.66418615098534e-05
-4.57959053048175e-05
-3.52023298668415e-05
-2.23289739331718e-05
-2.90908739397604e-05
-5.31862594371156e-05
-1.83238085339355e-05
-4.42515785903187e-05
-6.03921771916935e-05
4.48408951477928e-06
-2.24043620934453e-05
-4.30939933128089e-05
-1.48776459076702e-05
-4.4083996253166e-05
-2.75935688948689e-05
-5.39584451224525e-05
-5.91500282476729e-05
-6.20897346785029e-05
-8.69889808357794e-05
-7.83336045747286e-05
-5.52655056687133e-05
-1.72036077476431e-05
-8.52735136356575e-05
-2.64976530047404e-05
-6.3181335263282e-05
-4.01791756250822e-05
-2.93481444923454e-05
-1.94770190846517e-05
-6.83942429302757e-05
-5.24051956659842e-05
-4.66684272744729e-05
-6.22215693002662e-05
-1.54888082062449e-05
-2.18971299133115e-05
-1.65270670665398e-05
-4.49974760934131e-05
-3.5058609403904e-05
-7.21031281132355e-05
-1.45741181890456e-05
-5.43846406526731e-05
-2.4309943229684e-05
-6.36062637222074e-05
-4.45557517524851e-05
-6.85340582181886e-06
-2.30529356071319e-05
-2.97650919375003e-05
-5.16539950117041e-05
-3.28763061198055e-05
-1.47060171255613e-05
-3.62046334068257e-05
-4.48322407062941e-05
-3.40568228017542e-05
-3.46172406507642e-05
-8.4093533275678e-05
-3.87268327240716e-05
-1.39022465728185e-05
-2.03212943855144e-05
-1.1334856650251e-05
-3.73954809994402e-05
-6.0466737287575e-06
-3.45276569402604e-05
-3.61179232964777e-05
-3.46450606456066e-05
-4.36169138440367e-05
-9.18916477933556e-06
-3.63370359223788e-05
-4.05372831637751e-05
-3.66789619691401e-05
-4.06034394410053e-05
-2.01757016194513e-05
-4.33622777974493e-05
-5.84382908081511e-05
-2.29403386257117e-05
-6.59880509021741e-05
-4.55651625209747e-05
-4.96607766645599e-05
-3.22589483622983e-05
-1.39258580837713e-05
-6.6484987106373e-05
-1.9602693043751e-05
-4.4852157083834e-05
-7.15232306700506e-05
-4.68988986119093e-05
-2.66052706920533e-05
-2.26296296094724e-05
-5.26225311345891e-05
-2.90923001467555e-05
-1.68443310424566e-05
-3.31041469068118e-05
-4.99570428652897e-05
-6.35714721546124e-05
-8.56378525023686e-06
-4.4718829987977e-05
-4.72919281424336e-05
-2.87779836865594e-05
-3.8900845697408e-05
-3.62764115521474e-05
-2.53404882229118e-05
-1.0643890367875e-05
-2.17387929990115e-05
-8.59332943020439e-06
-1.61771258651264e-05
-2.15283304516194e-05
-3.16747533507772e-05
-3.25336152969883e-05
-3.31272887308119e-05
-9.6805439097589e-06
-2.75030949981132e-05
-2.67187909763611e-05
-8.00096853427413e-05
-4.01470299399985e-05
-4.93771676635107e-05
-3.62819143144207e-05
-3.89794758282256e-05
-2.74872496755591e-05
-4.32447335623223e-05
-5.46808034892124e-05
-6.58266775158534e-05
-3.99224697987714e-05
-3.84205161879347e-05
-3.26718039495426e-05
7.06438703573249e-06
-2.79924146151104e-05
-3.54155923835429e-05
-3.59735474391436e-05
-4.29497543875055e-05
-4.36640508576702e-05
-1.99464818361181e-05
-3.22608044925906e-05
-3.81658504696886e-05
-1.92238739584878e-05
1.08517309960854e-05
-2.99009350637984e-05
-2.87763950661268e-05
-4.9131466888006e-05
-6.65101928671843e-05
-4.49789028553796e-05
-1.47968863598712e-05
-3.8806618508583e-05
-5.57747695106496e-05
-5.41869676974159e-06
-5.16714184283614e-05
-1.13296912398363e-05
-2.6559441599581e-05
-3.22938527022032e-05
-4.9591064527314e-05
-5.40096435736827e-05
-3.46749959750948e-05
-2.57771299193568e-05
1.47673377966476e-05
-3.95560873445855e-05
-2.14400873426701e-05
-2.82358086181707e-05
-2.47432968788322e-05
-1.63631217939673e-05
1.81828985695041e-06
-2.88177382818037e-05
-8.2280461905312e-05
-2.22060666599868e-05
-5.07605201992901e-05
5.75870157153817e-06
-5.39562826230871e-05
-4.11167192608033e-05
-4.21261168603593e-05
-3.76931320098203e-05
-4.22744652151037e-05
-4.44015167530178e-05
-1.73114945941863e-05
-3.43536397320393e-05
-3.62177448307444e-05
-5.08088705177698e-05
-4.71863972930906e-05
-5.28839753054835e-05
-5.93686765710649e-05
-1.4570340040744e-05
-4.35461756006498e-05
-6.5406503217446e-05
-1.69448566244932e-05
-3.73999391211756e-05
-1.83222393182179e-05
-3.55075436582762e-05
-3.32861499926067e-05
-2.66582262567096e-05
-4.25553243104294e-05
-4.7941816504344e-05
-4.01654626217025e-05
-3.76059252953683e-05
7.39353087670647e-06
3.23301241699827e-06
-2.92116042982694e-05
-3.55200911736811e-05
-3.8988600943511e-05
-3.93460831475449e-05
-2.17387897072882e-05
-3.38688977625492e-05
-7.37797814236659e-05
-2.57318595066855e-05
-5.23415463798479e-05
-8.10895155043594e-05
-4.31137116860536e-05
-2.8319914107058e-05
-6.60514033323563e-05
-1.06799190067799e-05
-4.5866232942549e-05
-4.43108398884882e-05
6.04531357748479e-06
-3.49160600259386e-05
-3.72117897604361e-05
-2.904655710752e-05
-6.20679082957308e-05
-7.80678512667336e-05
-5.16576027171569e-05
-5.8875805334834e-05
-4.2274501445205e-05
2.69872902602537e-06
-4.36310768575535e-05
-5.04996848297409e-05
-2.87414460334955e-05
-2.58182816180383e-05
-6.58955374347235e-05
-3.36547285523813e-05
-7.69827017971018e-05
-4.85046223486461e-05
-1.22963552869236e-05
4.59810652993857e-06
-5.85800481350577e-05
-3.29936787381775e-05
-3.61465175992503e-05
-4.15247763942351e-06
-3.44174355325019e-05
-6.70288906194277e-05
-1.66709939216198e-05
-3.82860429604636e-05
-5.1632056623635e-05
-2.71917349158621e-05
-1.17461125445603e-05
-2.92815744757507e-05
-1.8207330898335e-05
-7.55149883172893e-05
-2.97206199048165e-05
-6.61623411253199e-05
-5.54663263148496e-05
-2.14800209886489e-05
-7.2484172373887e-05
-5.70078088358044e-05
-2.56703895348166e-05
-1.97205947422948e-05
-4.9221103405506e-05
-2.35427107231225e-05
-6.48816205306175e-05
-3.36605087739221e-05
-2.10902475351658e-05
-3.28801700733082e-05
-3.2476359706194e-05
-1.11070194881803e-05
-2.37418429069302e-05
-4.91759033946719e-05
-3.6574058616097e-05
-1.44496373100166e-05
-3.21683679865595e-05
-2.34895214838655e-05
-4.67225680993114e-05
-2.57357858652008e-05
-5.1241891944037e-05
-2.26441481474391e-05
-6.8983979635532e-05
-7.19612278708364e-06
-2.65791177284794e-06
-4.39915803589584e-05
-3.21383232088475e-05
-2.80754645034345e-05
-4.67396685987391e-05
-3.21067565508088e-05
-4.78130303045249e-05
-2.39840777165031e-05
-4.22469995880045e-05
-5.39937654591585e-05
-1.95299053603538e-05
-1.25218752892355e-05
-3.13209231823264e-05
-6.6783767548222e-05
-4.8763689218151e-05
-2.27276356048898e-05
-2.30247029660967e-05
-4.95720050812741e-05
1.42009191526067e-05
-2.19989014293817e-05
-2.50297971562807e-05
-2.57224733891803e-06
-6.4907452144018e-05
-2.07447348774375e-05
-5.16514485025383e-05
-3.78962528136465e-05
-2.69443685905007e-05
-2.95161591461025e-05
-1.61247871152252e-05
-4.38509584182803e-05
-5.73054034615436e-06
-4.3552813450622e-05
-9.50636329623796e-07
-4.81861031871578e-05
-1.42718779884454e-05
-4.81117909316906e-05
-1.92057222286123e-05
-1.60307824435643e-05
-3.89434491205562e-05
-2.19243628147632e-05
1.05639412163e-05
-2.205531987722e-05
-4.68433248892618e-05
-4.89443461115715e-05
-2.19392366283555e-05
-3.70499043242016e-05
-3.16138644344772e-05
-4.2498657175044e-05
-2.94526559690748e-05
-4.46999851618651e-05
-6.43071164644455e-05
-9.54285803019677e-06
-2.83907068528924e-05
-4.07951237712619e-05
-3.12974693936528e-05
-5.18875838322597e-05
-2.98476039641433e-05
-1.79102787608983e-05
-3.57748861813116e-05
-2.73737020674799e-05
-6.55009330368011e-05
-6.50257409805957e-05
-4.54755776438342e-05
-8.86018678303251e-06
-1.18478512692224e-05
-4.70556480362407e-05
-2.46796717341284e-05
-3.81435933281753e-05
-3.59551272627873e-05
-2.36240531512805e-05
-4.96920284065938e-05
-4.7173639552653e-05
-1.79718790809438e-05
-2.10023000981227e-05
-6.05734714131199e-05
-2.92232241063251e-05
-3.50028146110363e-05
-3.23086364442207e-05
-3.47251498484283e-05
-8.83288128140094e-05
-3.79809484338737e-05
-6.15341052858389e-05
-2.91668156710471e-05
-1.3008663603519e-05
-4.5451483995319e-05
-4.45744429435259e-05
-1.88010348242233e-05
-3.12535911795976e-05
7.56640354615759e-06
-4.17175608709172e-05
-1.18323008181007e-05
-3.57782215717624e-05
-5.32854732946848e-05
-2.68286737886079e-05
-3.29074309441675e-05
-4.92625923732773e-05
-3.8643779331749e-05
-2.54043330281321e-05
-1.57121600711735e-05
-4.21674775878251e-05
-4.20897111927407e-05
-1.08035968569203e-05
-3.33112614452408e-05
-6.93137782487868e-05
-1.88162009155569e-05
-7.49335826073844e-05
-6.01797167930889e-05
-5.26263587947294e-05
-4.50246234521959e-05
-5.79104835743934e-05
-6.30096784729906e-05
-6.09236339360496e-05
-1.20082782147344e-05
-4.34008659795162e-05
-1.62095634321318e-05
-2.6928771076016e-05
-4.43339350574913e-05
-3.18352577159153e-05
-4.59361549015728e-05
-3.7468777283806e-05
-2.79583432017239e-05
-5.00616766123663e-05
-8.77004829583404e-06
-3.62588499348985e-05
-1.31659267039517e-05
-9.32257460063255e-06
-1.99696459853673e-05
-3.63564102908914e-05
-2.55535049245314e-05
-3.44840624707964e-05
-2.97382398064167e-05
-5.31109709285867e-06
-7.90697099793979e-05
-5.12915079620796e-05
-5.1828413599965e-06
-5.85361437480397e-05
-1.9721222736999e-05
-4.99865367998255e-05
-4.59644809874134e-05
-8.96631776698401e-06
-2.10354719466929e-05
-3.38035342544023e-05
-3.20801821137765e-05
-2.72830901700494e-05
-5.44669140889422e-05
-1.13733230156974e-05
-4.17112067085012e-05
-1.5100762892586e-05
-1.44501163962841e-05
-1.25029257903127e-05
-2.19840212011786e-05
-8.4789277421246e-06
-4.28481306896323e-05
-2.6618248567801e-05
1.09409841551886e-07
-6.00501072563826e-05
-5.4582289736199e-05
-4.07268621604157e-05
-3.02934735252035e-05
-1.70796861247757e-05
-6.03146625767507e-05
-5.39230067830172e-05
-2.82665150608988e-05
-3.88914194928583e-05
-3.99099018661207e-06
-1.70664746809423e-05
-4.85625962167606e-06
-2.29288927874789e-05
-3.81490775965544e-05
-3.26985830840938e-05
-3.57760192849799e-05
-6.96909166995558e-06
-3.04718399704313e-05
-2.30529510409224e-05
-3.87903940051033e-05
-1.75471774456644e-05
-2.44691091671283e-05
-1.98700623231899e-05
-4.09522233368221e-05
-2.10805913364165e-05
-7.87544763316458e-06
-6.12215375400769e-05
-3.17148392703719e-05
-3.99813775811312e-05
-5.46779356252562e-05
-3.23620367292363e-05
-5.22393249016916e-05
9.88342628256426e-08
2.53176877999988e-06
-2.4533891079037e-05
-2.32150863482519e-05
-3.62143393430912e-05
-4.06323297916219e-05
-3.65307444465689e-05
-2.88467601693348e-05
-2.91669124411949e-05
-4.45317629245961e-05
-2.59549538156279e-06
-2.38624999835185e-05
-6.11997654528495e-05
-2.39824926621223e-05
-4.58140512801458e-05
-3.94334767843784e-05
-4.8372442407663e-05
-3.87030823384257e-05
-2.56971430078064e-05
-5.63146251656349e-05
-2.34974087462203e-05
-2.9713061293657e-05
-3.14494178870272e-05
-3.29241894547465e-06
-5.41065227069517e-05
-1.02303767387341e-05
-2.83536463756655e-05
-1.6052690966879e-05
-6.46725589575884e-05
-3.89340679734094e-05
-1.6635516499547e-05
-2.72816165747047e-05
-2.54669219719968e-05
1.25791305760136e-06
-1.01800373760884e-05
-2.96968898381777e-05
-3.59922049726232e-05
-1.28637495127611e-05
-1.45193810520498e-05
-6.06475134297205e-05
-5.37925483301408e-05
-2.4458640256983e-05
-1.97209881389023e-05
-1.56907719096581e-05
-6.06472743019998e-05
-8.84605504039943e-06
-1.3539112312672e-05
-4.49536669195718e-05
-4.34720195999091e-05
-6.51927844010914e-05
-2.19107879374346e-05
-3.05150497331998e-05
-9.07175637250804e-05
-3.3818779397617e-05
1.51451092115071e-05
-3.99198331465175e-05
-4.96204597835555e-05
-1.12098840474404e-05
-6.56216512257757e-05
-3.04029275138833e-05
-4.20492101663506e-05
-1.71879941272575e-05
-1.29222625582923e-05
-6.20605468305412e-05
-6.92073345396446e-05
-5.70540355284778e-05
-3.70172366549933e-05
-5.12145563346739e-05
-2.11154198173644e-05
-3.49935754889808e-05
-2.07205671409036e-05
-3.82377075256781e-05
-1.5692806655528e-05
-5.47969671640091e-05
-5.23429761179316e-05
-5.32551102735977e-05
-7.73462239788285e-06
-1.22846745116121e-05
-2.13852059026726e-05
1.49298982256947e-05
-2.87605533894487e-05
-9.42959902307306e-06
-3.99562849039523e-05
-3.02260476895991e-05
-3.29064863811328e-05
-2.51605761971119e-05
-3.4993904867229e-05
-2.54309918118372e-05
-4.1818494196739e-05
-3.40612986431563e-05
-5.30868796414023e-05
-2.40085525037648e-05
-3.11273467228575e-05
-8.92765804165867e-06
-5.18178387926484e-05
-4.78153010201856e-05
-4.99321819107723e-05
-3.67761159609436e-05
-3.17347558463695e-05
-3.83142290571206e-05
-1.06090559681752e-05
-5.84247642226402e-05
-4.31638192795531e-05
-3.64135595164097e-05
-1.63857896609622e-05
-5.0723885358596e-05
-3.82005979768409e-05
-5.91895643770936e-05
-2.58072726315748e-06
-3.61834938401152e-05
-1.56202989302153e-05
-6.37915036799134e-05
-2.22460412730843e-05
-6.46159461752208e-05
-4.35297192008893e-05
-4.76466168064146e-05
-3.90910625608797e-05
-2.93594336671524e-05
-3.45441981070606e-05
-5.00644280157856e-05
3.58843768522927e-06
-8.22754771930066e-05
-2.18141500377732e-05
-4.47605514048944e-05
-5.07338386835286e-05
-4.68915035732061e-05
-2.34346437962822e-05
-1.04934967402354e-05
-3.33249050217843e-05
-4.38506159435968e-05
5.39522345246222e-06
-5.77136570634899e-07
-1.49884041020748e-05
-5.13289145762436e-05
-5.94218292947369e-05
-1.28726930067924e-05
-2.21400493504107e-05
-3.07691189128661e-05
-5.55048658414951e-05
-3.53947640461601e-05
-5.67044887645128e-05
-1.26553195587186e-05
-5.18871203606702e-05
-1.27261242937617e-05
-2.84042223147382e-05
-3.09092114732427e-05
-2.52240034091855e-05
-4.25093409710541e-05
-3.55041437550795e-05
-4.57166866574858e-05
-1.8236234408467e-05
-3.41649253380562e-05
-5.25016710828835e-05
-4.56009457100661e-05
-3.44352137033132e-05
-2.97021476785585e-05
-2.30000066989352e-05
-7.54610856432833e-05
-4.97849886671028e-05
-1.62157893807727e-05
-5.96821025612993e-05
-1.57373580191342e-05
-1.09606183879719e-05
-8.25449185454935e-05
-2.14689579280079e-05
-4.36651944466242e-05
-1.62120251454211e-05
-6.80447883900273e-06
-3.33828559827504e-05
-1.44406656877989e-05
-1.84580484396971e-05
-1.2147736459214e-05
-4.71589409906026e-05
-3.37926806705607e-05
-8.16497544476211e-06
-4.11252630799462e-05
-2.92379243598525e-05
-3.55420910130753e-05
-2.08595465450773e-05
-4.08471585409399e-05
-7.06071923593615e-05
-2.77263801871249e-05
-7.75952706163743e-05
-7.33776075366656e-05
-4.73657727113508e-05
-1.73173411933283e-05
-2.94956040700089e-05
-1.30751816772018e-05
3.43967517666115e-07
-4.90126261285586e-05
-1.79171627909678e-05
-5.72866403709433e-05
-2.42139505445683e-05
-5.76034191797542e-05
1.01571789291585e-05
-9.80299012214633e-06
-6.28632781266041e-05
1.11793187147428e-05
-3.29110424096756e-05
-1.42592743015129e-05
-2.79382160250852e-05
-1.97360894498615e-05
-4.14007766063703e-05
-4.1757137648079e-05
-9.01974334502136e-05
-6.9835885930591e-05
-2.58720079770885e-05
-3.90177024142038e-05
-5.83701704479719e-05
-6.68197158962546e-05
-1.31347054898868e-05
-4.15265686132041e-05
-1.80176908373425e-05
-2.18160255118608e-06
-5.32205891831103e-05
-3.93374409939512e-05
-3.09715388083395e-05
-4.20111375537884e-05
-2.08227117122468e-05
-1.27024768574095e-05
-4.39406088383279e-06
-4.35447259717551e-05
-5.58358241875939e-05
-1.31457791310299e-05
-3.50362285816812e-05
-2.64699806470318e-05
-4.97398132564379e-05
-7.61026922078794e-05
-4.9630295076549e-05
-2.34781674393753e-05
-2.5160688231117e-05
-1.25289219443013e-05
-4.13087651546781e-05
-3.47402746863608e-05
-2.30673048901455e-05
-2.06211405006154e-05
-3.68228826275669e-05
-2.59297577832061e-05
-4.37816392157381e-05
-9.0787007528192e-06
-1.19931901987843e-05
-1.16038134146958e-05
-3.89913664439005e-05
-2.2500549108225e-05
-3.91551572754451e-05
-6.03483867371291e-05
-3.14094986398908e-05
-3.66068419317419e-05
-2.59473760838887e-05
-4.59163864850964e-05
2.30169408392851e-06
-5.72184558399757e-06
-4.34142664952858e-06
-5.00979428545054e-05
1.14829471201161e-06
-4.70506944759038e-05
-4.77566658927646e-05
-5.54011011292249e-05
-1.51019419470526e-05
-4.66167291104714e-05
-2.32995122297613e-05
-4.69248702725324e-05
-3.14127276114174e-05
-2.70468001651138e-05
-4.92995681393197e-05
-3.31971146599757e-05
-3.45250053043829e-05
-2.56126164344597e-05
-4.17741696194439e-05
-1.62648790321849e-05
-5.39602260562425e-05
-3.75184993407201e-05
-2.87653993795454e-05
-3.24846641086802e-05
-1.25306770699351e-05
-4.77228396971407e-05
-7.61824328728572e-05
-6.11808930758645e-05
-2.47282672964302e-05
-3.16060058626638e-05
-1.5263308045376e-05
-3.95860054561086e-05
-3.28228870957398e-05
-2.25856979071533e-05
-3.59948238222189e-05
-4.042541150924e-05
-5.0074604625505e-05
-2.91201682068453e-05
-3.29187924333792e-05
-3.82257997778208e-05
4.58719081081813e-06
-3.86423824464623e-05
-2.61115820976427e-05
-1.80474548213716e-06
-3.00403046691477e-05
-4.91177728546315e-05
-3.56417011068575e-05
-1.03937416734807e-05
-4.56112360303272e-05
-3.29812171125266e-05
-3.70980756617522e-05
-2.69102766223596e-05
-3.12542790575276e-05
-1.14667187087542e-05
-1.9292804324822e-05
-1.42478446160133e-05
-3.49966830330938e-05
-3.00696535436055e-05
-2.526867509608e-05
-6.79973632998192e-05
-6.0071188283471e-05
-5.22639938838823e-05
-3.47570172624041e-05
-2.80324659913838e-05
-1.92243331275857e-05
-2.34930361529776e-05
-5.3678366471663e-05
-3.61337414748747e-05
-2.37974350616319e-05
-5.64039386673813e-05
-4.31490694036996e-05
-3.01727555427035e-05
-1.80503410339069e-05
-4.69392994060554e-05
-2.10411650344665e-05
-5.73312579419799e-05
-2.39192151615728e-05
-1.56653167259089e-05
-5.09249430109035e-05
-4.17032536216386e-05
-2.32825787740345e-05
-2.26602850818101e-05
-3.28977670144417e-05
-2.33169802714937e-05
-4.00833371524503e-05
-2.18642351091611e-05
-2.93062775623288e-05
-5.12924425511062e-06
-2.30029198451721e-05
-3.40153305698939e-07
-1.64068818539143e-05
-3.51638842554023e-05
-7.62135474366629e-05
-5.73273018960398e-05
-1.5968061049623e-05
-1.89808500930773e-05
-6.1126814064241e-05
-3.03833006804532e-05
-2.07730467716772e-05
-2.88274307442212e-05
-1.89732788004441e-05
-5.55725156524314e-05
-7.61687388702564e-05
-2.74042180086291e-05
-4.30433927571716e-05
-3.67427243592791e-05
-4.6232472715009e-05
-2.96728490460951e-05
-2.95110004824695e-05
-4.15178901411284e-05
-5.43837269585295e-05
-2.72352811138376e-05
1.9184878197479e-06
-8.46269728123133e-06
-5.38770782887632e-05
-3.83414014788809e-05
-5.14554841468395e-05
-3.14451373970939e-05
-3.89864590912565e-05
-6.11049674916301e-05
-2.19581894294837e-05
-3.40694179583216e-05
-6.56744776299918e-05
-5.09431875813899e-06
-2.30058952784849e-05
-7.87151438962344e-05
-3.92054636268746e-05
-1.80260500465033e-05
4.86582590080742e-06
-3.54360091491074e-05
-2.06325557825143e-05
-4.32214032619524e-05
-5.4891247573372e-05
-4.0688731028187e-05
-8.09136953543672e-05
-2.08741294729593e-05
-3.48980859097962e-05
-2.77688347587615e-05
-1.37458286605078e-05
-3.11635615062269e-05
-4.37404429828673e-05
-9.10595352040007e-06
1.48503904157832e-05
-4.62238049637135e-05
-4.56866810502486e-05
2.61928905320092e-06
-1.33421516573562e-05
-2.64246232444907e-05
-4.37623383213213e-05
-3.14944536029216e-05
-1.39590600103791e-05
-2.67650413132754e-05
-4.16062289215099e-05
-2.62564662726582e-05
-4.24621514254012e-05
-3.64359958166686e-05
-1.52065606352268e-05
-4.91532741334107e-05
-3.09341637440611e-05
-1.91994899456196e-05
3.26142724137289e-06
-4.64489719905355e-05
-6.8256841581108e-05
-4.38156283654245e-05
-4.52689948201215e-05
-2.27198462009112e-05
-3.10245227618309e-05
-1.29334240567872e-05
-6.96398145460317e-05
-5.21654319217648e-05
-5.6709608038387e-05
-5.84913289086393e-05
-4.58201589787712e-05
-7.65769764474223e-06
-3.60050025404189e-05
-5.01846215877666e-05
-2.50649392278573e-05
-4.6327037077392e-05
-1.45116772441044e-05
-2.4552807556722e-05
-5.76100657065966e-05
-4.7676830957953e-05
-6.3594738530663e-05
-3.1356241776682e-05
-2.63957397299498e-05
-4.60891233603987e-05
-5.68573210231267e-05
-5.79940582160518e-05
-3.44389123929815e-05
-4.20191413360023e-05
-2.54589038985946e-05
-7.6958828135705e-05
-2.11798056487806e-05
-4.52659274366563e-05
-5.92189704053757e-05
-2.82834696175334e-05
-4.13835712752924e-05
-2.44568348775016e-05
-1.10734491766586e-05
-2.63228953093958e-05
-1.71523499966832e-05
-6.60149930210169e-05
-1.46275313655527e-05
-1.19442779015197e-05
-2.54500517971383e-06
-2.73783433728243e-05
-2.88846114513106e-05
1.46454086980547e-05
-2.9080035018993e-05
-4.03729782512251e-05
-4.59352071538971e-05
-3.51438168495288e-05
-3.86931464205049e-05
-4.31528209318492e-05
-6.0345821086357e-05
-2.44459730929101e-05
-4.01375524014071e-05
-8.42378982230197e-05
-2.34256433940524e-05
-7.37251143227344e-06
-1.91463020847751e-05
-1.03145420310581e-05
-2.32774830193221e-05
-5.99390642130094e-05
-1.6088353943689e-05
-7.36434062231435e-05
-1.70556200369828e-05
-2.18062813633083e-05
-2.9102558789011e-05
-4.63758587063892e-05
4.5060821148572e-06
-5.94519457084405e-06
-2.40181381307484e-05
1.22699568014417e-05
-1.41003027057101e-05
-4.08871276946203e-05
-2.82083687508394e-05
7.31798948953948e-07
-9.37002816973146e-06
-1.82164488095786e-05
-5.45624056809829e-05
-2.59595176150996e-05
-4.90948183524241e-05
-2.49170578221606e-05
-5.07730939996326e-05
-6.11843638068047e-05
-4.71657642800415e-05
-2.86269926763752e-05
-1.93423739681291e-05
-5.90023899616922e-05
-4.066052989952e-05
-4.49768228618085e-05
-8.29061503842898e-05
-5.44316545133006e-05
-5.90398452784136e-05
-3.1558209969638e-05
9.87814905512608e-06
-5.01305868069937e-05
-2.72153564527781e-05
-1.58375149976042e-05
-1.88695359933701e-05
-6.27168380292939e-05
-4.74964702030638e-05
-5.59016496052672e-05
-4.26678858949447e-05
-1.25157663896638e-06
-3.52750206165398e-05
-1.462989131905e-05
-4.89630049098165e-05
-3.11563064950101e-05
-4.91764974091518e-05
-4.06869413355927e-05
-9.08142167401914e-06
-1.23322063150931e-05
-4.07379440339539e-05
-1.97728001413705e-05
-6.28536039756181e-05
-5.19040358693002e-05
-2.64183103744407e-05
-3.52309357434816e-05
-2.03250585921283e-05
-2.21925125337819e-05
-2.7644862385624e-05
-1.48547996674321e-05
-4.59997334190805e-05
-4.73056452807427e-05
-4.13379324584431e-05
-6.69601911394331e-05
-4.95247023307688e-05
-4.20326841408805e-05
-9.79953661110436e-06
-5.38316422743309e-05
-9.21409613243087e-06
-2.29561092977781e-05
-7.75074623122712e-05
-1.67652013505599e-05
8.86717647904991e-06
-4.72416466885115e-05
-1.49640557581296e-05
-1.62665887328489e-05
-1.8770530150408e-05
-3.53908021370693e-05
-4.63707154186806e-05
1.32720958202973e-05
-2.53572056042355e-05
-2.45156060445204e-05
-2.44180375527389e-05
-2.96306808272958e-05
1.28970571208536e-05
-4.26940614676587e-05
-2.68042549016089e-05
-3.27000859915605e-05
-1.12439704580801e-05
1.41639229800734e-05
-5.11261254023688e-05
-6.9597054409988e-05
-6.4758011711106e-05
-2.99228710318734e-05
-6.499554379375e-05
-5.69696900890821e-05
-2.60696647603341e-05
-4.24796844919392e-05
-5.88835720786728e-05
-1.14857277495055e-05
-8.50203449913835e-06
-3.66686415461139e-05
-4.44007502022346e-05
-5.79542480004e-05
-5.22563772372217e-05
-3.24029779608827e-05
-4.58451051732697e-05
-3.85354983149327e-05
-1.01611363008973e-05
-3.01949514050037e-05
-9.47805673452806e-06
-4.57276901684973e-05
-2.01941769492622e-05
-5.64975982523568e-05
-5.06736083865347e-05
-3.8333748606623e-05
-2.80107375843839e-05
-3.83769604552947e-05
-1.1211272328238e-05
-2.97022509346556e-05
-1.66674504495435e-05
-5.30305434129109e-05
-5.18427537033591e-05
-5.61499891277011e-05
-1.79081175799667e-05
-4.87912750580514e-05
-9.11335523035232e-06
-4.72730947699699e-05
-6.83813757898238e-05
-2.74420799965633e-06
-4.36899985923687e-05
-5.44823685759513e-05
-1.31454604288306e-05
-3.40539256725397e-05
-5.52512595554717e-05
-4.98782314957093e-05
-3.91311598730606e-05
-4.51724857026948e-05
-3.52606821718988e-05
-3.15268610298173e-05
-4.03487570408227e-05
-2.01277614916888e-05
-2.74973457008745e-05
-1.25600525291434e-06
-3.90058226375479e-05
-3.12066126718571e-06
-2.58564022974717e-05
-4.40653504361874e-05
-2.41908724899931e-05
3.42007693682156e-06
-5.23037389038761e-05
2.41055037498387e-06
-3.95314126913834e-05
-3.27896311417667e-05
-3.22210426865408e-05
-8.29130032357193e-05
-1.33900192890953e-05
-6.89146226823453e-05
-6.30238429153232e-05
-3.9059235151076e-05
-4.71694158778675e-05
-2.10162156575246e-05
-5.65069612019233e-05
-1.53710231894674e-05
-3.51342573149686e-05
-4.71503760415437e-05
-2.45431021784587e-05
-3.86077622055827e-05
-4.53543287451229e-05
-5.4657385116555e-05
-9.32542236729428e-06
-2.43880320244997e-05
-6.69274572142354e-05
-9.34020506258927e-06
-5.86651084217365e-05
-6.09496894489504e-05
-2.76560927835322e-05
-4.51849921410598e-05
-4.8249218508019e-05
-6.30011362692723e-06
-4.51029266069205e-05
-2.20856669531357e-05
-2.34769506164609e-05
-4.3921570644327e-05
-1.14551977829046e-05
-4.65386045151457e-05
-2.76063166621604e-05
-6.6677873786688e-05
-4.8507845555866e-05
-4.92237268143346e-05
-5.30909197347614e-05
-2.19479039215588e-05
-5.37082025955219e-05
-1.39172118162367e-05
-2.2394539842969e-05
-4.79493850567089e-05
-6.13910826144282e-05
-2.4119559805511e-05
-4.88154907371648e-05
-3.09563184003802e-05
-9.62015462724911e-05
-2.85812820128924e-05
-5.68849504277788e-05
-2.04814623782518e-05
-1.17723336652144e-05
-3.25926357506822e-05
-5.24976625329189e-05
-4.5931806095345e-05
-5.27137478459135e-05
-3.05010939104089e-05
-3.4483740802716e-05
-4.46762585386576e-05
-2.73971110247557e-05
-5.85162901652544e-08
-2.8239141408366e-06
-4.23510777828813e-05
-4.66503782396271e-05
-2.85049112862326e-05
-3.90212818164107e-05
-1.70564942373834e-05
-3.27428578256212e-05
-4.69401938906314e-05
-5.55740638480368e-05
-4.98563698502947e-05
-1.54726214707288e-05
-2.18389187609251e-05
-4.26663771671863e-05
-7.2580945447504e-06
-4.48409225607088e-05
-1.33100764630929e-05
-2.50551906820782e-05
-5.79297446202277e-05
-4.6380353950919e-05
-7.13129045601085e-05
-3.69916953015617e-05
-2.85218908557631e-05
-6.98756506925451e-05
-7.78268989593664e-06
-4.56173082295307e-05
-2.72912598808614e-05
-3.03514953580417e-05
-7.71574863755969e-05
-6.24934516440961e-05
-2.33027063036849e-05
-1.03039343769551e-05
-5.14025073306895e-05
-2.95806708350732e-05
-5.07138278166183e-05
-2.99215146263332e-05
-3.95757736625728e-05
2.127752359101e-06
-6.94380143544821e-05
-5.02829682830779e-06
-2.9197206448163e-05
-5.31913924332508e-06
-1.86137553606386e-05
-6.86695621490233e-05
-1.25238667881032e-05
-7.02152082567649e-05
-5.20368257071812e-05
-3.98745633717962e-05
-3.84855772169734e-05
-2.05804846111191e-05
-1.79795757129584e-06
-3.77074575450876e-05
1.21207410378308e-05
1.64271051900586e-06
-1.59318411408341e-05
-5.41667888748017e-05
-3.00926042017063e-05
-4.26825697547597e-05
-5.94621498695791e-07
-1.37449966183681e-05
-7.51555930807114e-06
-5.23816218183282e-05
-6.83464168506137e-05
-1.51256780088426e-05
-3.93899198235965e-05
-6.65557313926327e-05
-5.73437100387445e-05
-1.42132312760275e-05
-2.88205631875004e-05
-4.44430980600154e-05
-1.08997032184166e-05
-4.04026161220948e-05
-3.58057884357493e-06
-2.349070301399e-05
-1.88477579468119e-05
-1.48883995364225e-05
-4.55275490389885e-05
-2.43897199513343e-05
-5.7203593892706e-05
7.02508979667563e-06
-2.21446684665227e-06
-3.76922908454472e-05
8.85266191382104e-07
-4.60901328783527e-05
-3.96417672757101e-05
-6.01864902286196e-05
-2.48204354714692e-05
-1.3982881334988e-05
-1.10049998058772e-05
-1.74111466351855e-05
-8.05374520880862e-05
-4.18766214191895e-05
-9.04222614404715e-05
-3.74915909726187e-05
-2.56146529501807e-05
-5.47955338425639e-05
-5.25507579508069e-05
-4.10228550564551e-05
-5.05163738041968e-05
-5.24947369776016e-05
-5.40200413304384e-05
-2.42345465713411e-05
-4.61977894758412e-05
-4.53160070389962e-05
-3.14741211401271e-05
-3.01205267129734e-05
-5.62786184862034e-05
-6.08200400517277e-06
-1.58120555749856e-05
-3.65686829893266e-05
-2.6098290684148e-05
-2.64190695864759e-05
-4.84790086416705e-05
-2.35730266445773e-05
-5.15459728410807e-05
-3.67751430901164e-05
-2.26566127625522e-05
-2.01622251509269e-05
-3.52971094611407e-05
-2.80004731285311e-05
-2.71469378348875e-05
7.84619544776414e-07
-4.6031564036063e-05
-1.10163048416013e-05
-4.69114583237968e-05
-2.0710116921536e-05
-1.27256633812893e-05
-6.88689955843721e-05
-2.95656507004502e-05
-5.60882363376483e-05
-4.63536310260078e-05
-1.66928075029621e-05
-2.80984102019852e-05
-4.23079790001499e-05
-4.06470781297025e-05
-4.20897818993207e-05
-4.02909043744387e-05
-3.03519692507814e-05
-2.8483676538863e-06
-2.71676920952803e-05
-4.6438647516637e-05
-3.67071259104114e-05
-4.05051218345723e-05
-4.35997451826301e-05
-2.37828831242853e-05
-6.48306444413259e-05
-5.83657015347955e-05
-3.74400009645547e-05
-3.89193127599506e-05
-2.99368555245811e-05
-2.64850545372476e-05
-7.27826775342642e-05
-4.30104159335737e-05
-3.69498043971642e-05
-4.46242675176108e-05
-4.86824064064853e-05
-4.73666361783455e-05
-2.63401486252591e-05
-3.24976273615852e-05
-3.18302529994051e-05
-2.39454009860779e-05
-5.37696514185784e-05
-5.53189917440352e-05
-5.30217142431546e-05
-1.30059775443953e-05
-2.72865293455042e-05
-5.08978553825183e-05
-2.93909008191986e-05
-4.81594290640815e-05
-1.91692443667249e-05
-2.18195144458668e-05
-2.43007907213838e-05
-5.17188893374662e-05
-4.34327053869925e-05
-2.29335768781245e-05
-2.50069726500276e-05
-1.20598530612727e-05
-4.6863582760141e-05
-4.80629451083417e-05
-4.54237219198988e-05
-3.20951773382171e-05
-4.95050281599726e-05
2.78801841420832e-06
-3.24197132247179e-05
-4.87663059798836e-05
-4.2266004234751e-05
-3.11370114530017e-05
-3.33176244367647e-05
-3.14644977722385e-05
-5.08349064825321e-05
-3.41789468272315e-05
-1.38908162468963e-05
-5.22292983777168e-05
-4.29024197424001e-05
-1.02550012717073e-05
-4.45543309006515e-05
-4.59653029897968e-05
-4.29156615868689e-05
-5.05481237875781e-05
-2.95412023541117e-05
-8.59124245227673e-05
-4.96671247794461e-05
-1.76167784711903e-05
-2.79853885004267e-05
9.67819088104221e-06
-1.55714756230417e-05
-3.94229683452182e-05
-5.48461898240671e-05
-3.58764259800933e-05
-2.26559751641677e-05
-1.51685002261505e-05
-4.02452183005351e-05
-5.3296270760141e-05
-5.3957368305144e-05
-1.27484063675559e-05
-1.24458251893598e-05
-1.53155613223399e-05
-6.62886377984047e-05
-2.7859872216714e-05
-1.72640823645532e-05
-3.53763184466068e-05
5.88524039787391e-06
-2.9670591714547e-05
-4.35894325747968e-05
-1.92063581439359e-05
-4.08329780320727e-05
-4.7917847497738e-05
4.33063412607486e-06
-4.60861960357885e-05
-6.14672080594774e-05
-4.35827323990522e-05
-4.40113838495149e-05
-2.17878158862236e-05
-4.2468191949333e-05
-3.68283947517169e-05
-3.88491424301441e-05
-2.8477817668934e-05
-6.13028847627575e-05
-4.59191429190332e-05
-2.29391491839103e-05
-5.36864150269838e-05
-3.57646608449537e-05
-2.28882284715348e-05
-5.74498116512221e-05
-4.04460551855916e-05
-2.97981588564788e-05
-5.62580961377686e-05
-2.7916006558695e-05
1.93754956320949e-05
-5.61231408250132e-05
-1.56903483681128e-05
-5.9010560322109e-05
-1.80983053419322e-05
-4.5228635786097e-05
-4.24023744783206e-05
-5.97732527962085e-06
-2.237375935329e-05
-6.2692556842255e-05
-2.50324403799503e-05
-4.8491451778975e-05
-4.70160532637194e-05
-3.77307390527673e-05
-2.9280681239812e-05
-5.34904502740257e-05
-1.48412013969774e-05
-6.21794122898364e-05
-4.28626704230146e-05
-2.62741071739006e-05
-1.73930419142052e-05
-3.71519212015779e-05
-4.66615877393114e-05
-5.24063563621447e-05
-2.75309194978179e-05
-3.13805740967478e-05
-6.1742705442293e-05
-4.66340151675261e-05
-2.27560639663763e-05
-2.83971280068825e-05
-1.67879175689193e-05
-1.80128892942003e-05
-1.74477478182439e-06
-4.65340563510739e-05
-4.15016029812596e-05
9.04600456359331e-06
-2.78098987544241e-05
-5.21424456626347e-06
-5.27376056878764e-05
-6.03067130320912e-05
-7.35873495122168e-05
-4.99173271937686e-05
-6.5339336548163e-05
-4.4452993853308e-05
-1.58547786737679e-05
-5.3321260752525e-05
-4.23896201030803e-05
-2.57497609952333e-05
-5.58535878519986e-05
-3.44206948667758e-05
-2.94498331436658e-05
-1.9390777757105e-05
-3.36682355777241e-05
-7.83488021575168e-06
-3.85317510345922e-05
-3.64962631062766e-05
-5.11562724886652e-05
-2.98826072633986e-05
-4.72840961186474e-05
-5.17482038426262e-05
-3.92639965569605e-05
-3.65998013447092e-05
-2.15560974295507e-05
-1.47976147912448e-06
-3.77810224852379e-05
-2.2762625922471e-05
-3.59601428792496e-05
-4.04384695947154e-06
-3.41770025659402e-05
-2.58093899283173e-05
-4.33817227628382e-05
-3.81844578390061e-05
-4.15829756187031e-05
9.07880646192559e-06
5.26599552286375e-06
-1.74847862241491e-05
-2.07616046589448e-05
-3.08396150215178e-05
-4.48125222431544e-05
-8.46505884896103e-06
-4.42954433929064e-05
-2.5053007728212e-05
-2.00223139945533e-05
-5.97219427990484e-05
-1.99812003145196e-05
-3.36917264952643e-05
-3.42683696882421e-05
-2.66496205180531e-05
-4.70936876940668e-05
-6.61060941309774e-05
-2.34114554904447e-05
-2.55886788548394e-05
2.8204268972065e-07
-2.11708598286937e-05
-3.54744372695741e-05
-8.30765912086628e-05
-2.91665780704603e-05
-2.82345405910668e-05
-2.5161501179383e-05
-5.74981903751049e-05
-5.59791330069611e-05
-1.90340848719711e-05
-6.11552333581178e-05
-3.60596054004656e-05
-2.44127619489303e-05
-3.54979815693863e-05
-7.70460727849937e-05
-2.73039741677002e-05
-6.00161905196125e-05
-3.90055811300106e-05
-2.81978517397825e-05
-6.37556564116353e-05
-2.97668340759062e-05
-3.91789601963125e-05
-2.56806135944901e-05
-4.10817151931827e-05
-6.0279484744626e-05
-2.04846251301895e-05
-8.54086022433993e-06
-1.11387979271849e-05
-2.63252396203292e-05
5.95162782363967e-08
-4.60709781487931e-05
-4.01785938624451e-05
-2.76215823541278e-05
-1.0306724302701e-05
-5.0700307516298e-05
-1.72931764294781e-05
-3.80329524725801e-05
-5.63308386563596e-05
-5.10405560203268e-05
-2.07387649205627e-05
-2.18305263297648e-05
-7.14813738249791e-05
-2.36416205652295e-05
-4.1582899610867e-05
-5.1657651891695e-05
-1.22957035604259e-05
-2.83780710399714e-05
-4.51822601574577e-05
-9.40153378427476e-06
-4.27173025574079e-05
-1.98691897466194e-05
-1.9341994118712e-05
-5.243998781878e-05
-6.15901721837076e-05
-3.03006520185813e-05
-3.07066455446701e-05
-2.13695600421528e-05
-4.17288334380406e-05
-4.37958575720449e-05
-1.87603929857197e-05
-4.9642874483795e-05
-2.72840464235376e-05
-7.05905816132081e-05
-5.52262930813992e-05
-3.95979987788079e-05
-2.21843222110128e-05
-2.38840302711137e-05
-4.03956565642805e-05
-4.12692602004024e-05
-1.59284333066982e-05
-4.82074304787478e-05
-1.72331037038382e-07
-3.47471348182439e-05
-4.72337999314637e-05
-4.19916238737064e-05
-5.33011134594826e-05
-1.4145927704573e-05
-4.29907106019493e-05
-5.08943130905845e-05
-3.70214799671697e-05
-7.03271302423999e-05
-1.52144925211562e-05
-1.98585502463445e-05
1.36447552516698e-06
-2.29526615374944e-05
-5.01304318730274e-05
-7.85474656855885e-05
-6.38184355997151e-05
-2.32134610336181e-05
-2.37816333122455e-05
-2.86773207302424e-05
-5.18457159414145e-05
-3.47895756165756e-05
-5.2160089628679e-05
-2.00167945646346e-05
-2.1069607768995e-05
-4.97033807888032e-05
-3.59655699660841e-05
-3.06746878897354e-05
-3.02443390638712e-05
-1.90442691245581e-05
-4.42314858172746e-05
-2.9606961281682e-05
-6.40987294693672e-05
-3.30449071582742e-05
-1.83643578055636e-05
1.16173706295482e-06
-1.77066524814138e-05
-2.39823598721338e-05
-2.08904739197266e-05
-1.15678349764096e-05
-2.43352399330872e-05
-5.34738438655418e-05
-5.03563262599368e-05
-3.14826289882768e-05
-3.6223216139788e-05
-4.00763993318454e-05
-2.55041195561874e-05
-4.88509709147124e-05
-5.46613042981992e-05
-3.85573916980942e-05
-1.9619769858349e-05
-4.44991052794715e-05
-1.7085066738054e-05
-2.02819834292358e-05
-2.60069683507548e-05
-2.22603504784014e-05
-2.08789687566931e-05
-5.2529043666942e-05
-3.85197130154503e-05
-5.10339236028533e-05
-3.89621634570495e-06
-3.44139844221894e-05
-3.87821909436102e-05
-5.10946923029074e-05
-3.26089887204119e-05
-3.44425945463753e-05
-3.85029718973555e-05
-4.44091902313876e-05
-4.1759418935609e-05
-4.93432713196283e-05
-6.95557549861528e-05
-3.60932385025807e-05
-5.21820271276683e-05
-3.06760845880851e-05
-2.60050615483874e-05
-4.91620051166876e-05
-3.2583188554618e-05
-4.07485067083083e-05
-2.8078892356784e-05
-3.28287774177573e-05
-2.28434277848459e-05
1.44825057614125e-06
-5.32699206013358e-05
-1.207145153496e-05
-7.01788971481286e-05
-2.08555737971526e-05
-2.54314999700563e-05
-2.31263182595798e-05
-4.17302070807592e-05
-3.37855299616052e-05
-3.65758582515716e-05
-7.74460393009853e-05
-1.08338617822172e-05
-4.01329496206752e-05
-5.81964454980027e-05
-2.01790252594344e-05
-4.658141377477e-05
-4.79337981199455e-05
-1.25963536935238e-05
-4.5543895608803e-05
-4.12907816354065e-05
-6.08126240002921e-05
1.52703081928457e-06
-4.0639067536274e-05
-2.29469934680898e-05
-1.75433546445291e-06
-5.10806589591327e-05
-5.31805493908165e-05
-3.86285167917179e-05
-5.02610489834447e-05
-5.32822260571808e-05
-6.46520596523643e-06
-1.85429963841812e-05
-3.58427265070114e-05
-5.05638184043695e-05
-4.8204533245219e-05
-4.53539116377225e-05
-1.79365357491804e-06
-5.19407399589198e-05
-2.74948256600906e-05
-6.16857657865197e-05
-4.07997322120089e-05
-4.81382559594913e-05
-1.97256218530904e-05
-2.06688974224498e-05
-2.70570831874509e-05
-6.03008820951326e-05
-3.49966854260478e-05
-2.80101070981136e-05
-5.14613779753283e-05
-8.56322744087569e-05
-4.1087160370666e-05
-2.430685456246e-05
-7.56809762645954e-05
-2.25747706747468e-05
-3.86211436553347e-06
-1.33139996717945e-05
-6.97954948412663e-05
-8.58512204757396e-06
-3.44625881037561e-05
-4.10795570484004e-05
-2.9588435069437e-05
-3.36846659800625e-05
-1.8231895296647e-05
-5.17970087312043e-05
-4.24945358613792e-05
-4.8481441420238e-05
-4.12697050132202e-05
-3.80229432581861e-05
-3.50395002102056e-05
7.2945404009226e-06
-3.99641685569583e-05
-4.30617653757806e-05
-2.0330823852871e-06
-7.1677690098175e-07
5.91281395281457e-07
1.37561024585846e-05
6.79498651156558e-07
-2.67511730003731e-05
-4.28277443053435e-05
-3.09982042870746e-05
-4.84747917231342e-05
-8.786584301408e-06
-4.14089589645098e-05
-1.08384951717535e-05
1.28709286867012e-06
-1.17412681133362e-05
-2.86246649715855e-05
-1.05801695601724e-05
-2.78511684833619e-05
-3.03520697494963e-05
-6.69314539924583e-05
-3.30088403440628e-05
-6.8345365088112e-05
-2.89699249534738e-06
-3.78720417957997e-05
-2.57797140984612e-05
-3.91521967696468e-05
8.06042192183861e-07
-3.37358625032893e-05
-3.36645255903699e-05
-3.74797966061798e-05
2.10681689751988e-06
-1.97835095155265e-05
-5.59574966429496e-05
-2.8865045652035e-05
-4.80688170276417e-05
-3.14691673378515e-05
-2.85563502986675e-05
-3.21945407146142e-05
-5.09687528281639e-05
-9.25663073125247e-06
-7.56697046484426e-05
-1.55030502677192e-05
-2.66115707804061e-05
-3.31113955866902e-05
-5.28203301793126e-05
-3.51042530838906e-05
-2.4114202903294e-05
-2.56577883408809e-05
-3.3825384396733e-05
-1.07612787153736e-05
-2.84605933598285e-05
-5.62143661526632e-05
7.97600621575457e-07
-5.40528790232246e-05
-2.36263315700254e-05
-4.6352183797445e-05
-3.58601529863666e-05
-2.59773080891208e-05
-2.02063980712131e-05
-7.22398797912168e-05
-2.03738547119746e-06
-1.29353241870792e-05
-4.98635827143441e-05
-4.38336158073228e-05
-2.59197803816943e-05
-1.73307963611984e-05
-5.13053085881832e-05
-4.74257178877038e-05
-3.89194734191228e-05
-3.09146438529245e-06
-4.60131189265117e-05
-4.69830493692696e-05
-1.8835609981052e-05
-1.78278880563496e-05
-4.14631325716148e-05
-1.0213055325492e-05
-1.01365490041085e-05
-6.23467595076525e-06
-7.0471653837312e-05
-8.9198904400811e-06
-3.74194579236356e-05
-1.68909846997614e-05
-5.08685420352525e-05
-3.69148978066963e-05
-8.57573386309601e-06
5.08101474995152e-05
-6.75056419445964e-05
-2.24938656640734e-05
-1.04093996825073e-05
-2.19822137883024e-05
-1.96483933019757e-05
-1.49058351497474e-05
-3.84465253582447e-05
-4.23413388748274e-05
-2.36726757503218e-06
-3.86668024194221e-05
-2.562171911588e-05
-5.34873363262565e-05
-3.02854095225334e-05
-3.70451539654985e-05
-3.41449333928731e-05
-2.84087043914976e-05
-5.08661233848645e-05
-1.01831023433478e-05
-5.43709235842903e-05
-4.21293367716971e-05
-2.16571218323427e-05
-2.93748903869765e-05
-5.91479538254134e-06
-5.36056162971563e-05
-3.55834201982022e-05
-3.28332212198823e-05
8.03155204329945e-06
-6.45869520433531e-07
-2.98091406315692e-05
-6.48884839358156e-06
-7.56412985488116e-05
-2.05897494171148e-05
-2.61234086101766e-05
-3.28090130477839e-05
-2.79745362594365e-05
-7.34290318299645e-06
2.47187973162857e-06
-2.41996451153713e-05
-5.57796179837422e-05
-4.16801550680021e-05
-7.07814717811568e-05
-6.3889463070519e-06
-1.63388362825102e-05
-2.55023835134207e-05
-6.69046880134452e-05
-2.4318848294352e-05
-3.33642780380451e-05
-5.11993673252044e-05
-6.2484199457447e-05
-1.29989734851688e-05
-7.08166855199694e-05
-3.26265075853572e-05
-4.65996649532891e-05
-1.62735643063011e-05
-6.57939717863316e-05
1.8848092026875e-06
-5.19969036830344e-05
-3.56016606009009e-05
-4.62987833717401e-05
-2.95235565459072e-05
-3.00312049870006e-05
-4.42751337707129e-05
-2.08187158331139e-05
-2.72867724411564e-05
-2.85840112115023e-05
-3.07679618264993e-06
-6.12471283075539e-06
-9.58981101745479e-06
-3.83499708129701e-05
-2.49903437203171e-05
-1.93295757993624e-05
-4.02061807175672e-05
-4.3371025396592e-05
-4.95408334651623e-05
-4.63246475665089e-05
-6.7270598776428e-05
-1.29977467456591e-05
-4.37834763112252e-05
-2.15616668824941e-05
-5.93434290411385e-05
-5.29004503414157e-05
-3.85771602751976e-05
-2.24567381225346e-05
-1.25990422772362e-05
-4.84754911936076e-05
-6.23795404181753e-05
-2.50228631201048e-05
-2.73223514894668e-05
-6.41873264229828e-05
-2.58391640049048e-05
-5.58945468908634e-05
-3.16208402646701e-05
-1.04587693577203e-05
-2.32108408868252e-05
-3.68146474000935e-05
-3.41281634580494e-05
4.48827804197334e-07
-5.44297687727855e-05
-2.64184377902011e-05
-2.25018771950798e-05
-4.63832651749015e-05
-8.17259256104718e-05
-2.59152518715847e-05
-2.86222581754647e-05
-7.30080002947273e-05
-1.28134871391888e-05
-3.03005830631048e-05
-3.74789689503717e-05
-3.55738282011284e-05
-5.02693627010735e-05
-4.92086005782051e-05
-5.21416671165785e-05
-5.75594345514509e-05
-5.76917992337721e-06
-4.79060953611375e-05
-3.49520443517439e-05
-4.02529584290425e-05
-2.07559033155224e-05
-4.84656529301456e-05
-2.55497322362412e-05
-4.50889105894209e-05
-5.00438092477145e-05
-1.5761188125716e-05
-4.76344699073833e-05
-5.54831771152781e-05
-5.01295873422994e-05
-3.76012717595069e-05
-4.52405912311751e-05
-7.12473810809503e-06
-2.40175449282614e-05
-5.88672460579096e-05
-5.32450823809792e-05
-2.766921739039e-05
-3.47566142361774e-05
-5.01183765035561e-05
-3.52091563192652e-05
-4.99324504624675e-06
-1.5291742336161e-05
-3.57457168777129e-05
-6.45963616204387e-05
-7.19500233540136e-05
-3.16446789979593e-05
-1.40994102648508e-05
-2.69400533447871e-05
-2.65225286094837e-05
-2.92597665004746e-05
-2.92493220017791e-05
-2.45300831099831e-05
-4.26417191508335e-05
-1.4604212487645e-06
-1.39922711078284e-05
6.45839871207071e-07
-5.86559527712482e-05
-2.59788426870527e-05
-9.6540563434175e-06
-3.95572673174762e-05
-5.56362057405995e-05
-4.42846430641326e-05
-6.6624331958423e-05
-2.80580407521455e-05
-2.78702719214373e-05
-3.54207755796825e-05
-5.26594434599571e-05
-4.1047039007569e-05
-6.72253616263948e-05
-7.4948172791031e-05
-3.17673979382614e-05
-4.60133692428964e-05
-3.65287462833912e-05
-1.35943443278765e-05
-1.52922881877662e-05
-4.48777250933614e-05
-5.7960208420592e-05
-7.30876007647275e-05
-9.92076104116316e-06
-1.02792053011189e-05
-5.41413591044962e-05
-3.94772915125202e-05
-2.12068879600047e-05
-4.66203505806648e-05
-5.54147778404764e-05
-3.86931181462811e-05
-2.92781411709521e-05
-3.15953539903807e-06
5.01947667678734e-06
-6.36553731054122e-05
-1.94667415389454e-05
-4.84121994525812e-05
2.25934453913577e-06
-6.59726233246893e-05
-3.26010656001244e-05
-5.86360228501058e-05
-3.48764368947678e-05
-6.05606894091511e-05
-7.72385037814863e-05
-3.92411555263316e-05
-2.20410829017136e-05
-3.38401740779025e-05
-7.21324777832678e-05
-5.59906957544792e-05
-4.77909842812428e-05
-3.33594006298767e-05
-3.93512124008922e-05
-1.9959850725554e-05
-4.67698307722827e-06
-4.3980372486295e-05
-5.18605550430184e-05
-6.14755280104164e-05
-3.28044274474229e-05
-3.48852876813773e-05
-5.5597469286406e-05
-2.00560849355859e-05
-4.28092800650747e-05
-3.1243959249435e-05
-5.43864657207105e-05
4.67005205849903e-06
-7.40089106717462e-05
1.29809955533248e-05
-2.91047469780139e-05
-3.97056866803503e-05
-5.32303596423108e-05
-3.953128375532e-05
-5.66098424437066e-05
-3.07063577645918e-05
-4.11494840094391e-05
-4.98669778664868e-05
-1.9194947145515e-05
-4.4936398470528e-05
-3.46384907399421e-05
-1.15964153168436e-06
-9.55256470228755e-05
-5.1879836108797e-05
-3.17689530824701e-05
-5.1787378803062e-05
-4.97399065570578e-05
-6.33172289156258e-05
-4.12934801254817e-05
-3.9958095190903e-05
-4.51966811265568e-05
-5.00590543941771e-05
-6.88689888246074e-05
-5.32405162797663e-05
-1.27383268829789e-05
-0.000103766675430223
-4.81755864197692e-05
-5.44199438506407e-05
-7.5675903741495e-05
-4.03564257927825e-05
-4.95617606691669e-05
-6.20718653571311e-05
-1.31579247736434e-05
-6.22073222622146e-05
-6.97101417252513e-05
-1.61768057819556e-05
-4.47207055398305e-05
-2.43272659865537e-05
-8.58877784294163e-06
-3.430955690805e-05
-6.41891436057468e-05
-2.90060712267824e-05
-6.93080494952768e-05
-3.17075166281172e-05
7.24192110191151e-06
-2.16011440962399e-05
-2.34489209043832e-05
-2.26067858887644e-05
-2.45400601436155e-05
-2.23471195477465e-05
-4.05275357594477e-05
-5.94441883068818e-05
-5.96710028895668e-05
-2.43559654830799e-05
-4.10363732603456e-05
-6.67788053317547e-05
-5.95021082677255e-05
-2.99240855635399e-05
-5.36124420375506e-06
-4.53569402087097e-05
-5.24426921561801e-05
-2.98524930851391e-05
-3.39638714129064e-05
-3.61471711256413e-05
7.03356725243213e-06
4.19479736029497e-07
-5.21336838607263e-05
-3.94920647922966e-05
-2.38815487189087e-05
-3.21545569046381e-05
-2.13650067014108e-05
-9.85630019218772e-06
-7.85246461082679e-06
-3.00060546456931e-05
-2.59408807680384e-05
-7.88768902616391e-05
-1.98266427446395e-05
-3.0274939995499e-05
-1.85398234218759e-05
-5.04963851955856e-05
-4.41995812770408e-05
-4.6118068188701e-05
-6.41032472538543e-07
-5.83214501217275e-05
-1.7851480464649e-05
-5.98556162972462e-05
-3.74758985217183e-05
-4.79647144626279e-05
-7.71083854766131e-06
-7.87367565457994e-07
1.92838144616615e-06
-4.17060211842214e-05
-3.05698599861875e-05
-5.10905411085369e-05
-4.98647399336261e-05
-5.35867602527103e-05
-5.18995233208381e-05
-4.04652429798629e-05
-1.87089410127539e-06
-3.3900050554865e-05
-1.92249631642547e-05
-5.13401781513047e-05
-2.62451840320492e-05
-7.37404307846884e-05
-2.89101061253356e-05
-4.85858713611093e-05
-3.88755098644263e-05
-5.59708161550088e-05
-1.88469434968145e-05
-1.57305274669589e-05
-1.40652625796851e-05
-1.64315993702148e-05
-3.1613101059931e-05
-3.72654324642333e-05
-2.72448389817684e-05
-3.40130656822168e-05
-3.02242571518396e-05
-6.1832715757711e-05
-6.36786684539916e-05
-5.66235863220398e-05
-3.38904234806007e-05
-6.48075082006998e-05
-4.09363553037368e-05
-4.98455703812479e-05
-2.10256251513247e-05
-1.21017524198012e-05
-2.43300437740167e-05
-4.77072059486018e-05
-5.23179235643991e-05
-2.80365078017578e-05
-5.24501378158632e-05
-5.60842223892813e-06
-3.93037721530564e-05
-4.42459528808927e-05
-1.46286873422689e-05
-2.81910882745897e-05
-4.61434091904085e-06
-2.00097422424927e-05
-4.74786917245531e-05
1.07238622460864e-05
-3.09348534494092e-05
-5.94710616376926e-05
-7.35649803976927e-05
-4.9417158778601e-05
-3.34861571983357e-05
-4.99728823669447e-05
-6.31035460331781e-05
-1.67889776332132e-05
-4.64621053495282e-05
-2.55847771667606e-05
-3.96670315963859e-05
-6.43475934533729e-05
-4.58949748248978e-05
-2.48409341275451e-05
-4.15574837801771e-05
2.51340666562383e-06
-3.75905645809923e-05
-1.99753547267388e-05
-2.88423121157602e-05
-4.36409175297524e-05
-4.68590998212406e-06
-2.13615746589892e-05
-4.07157865710657e-05
-2.38672406361253e-05
-3.35936245022101e-05
-3.99666738055125e-05
-4.13280115594521e-05
-7.97285935142601e-06
-6.07202927496349e-05
-1.83705584678062e-05
-5.19160111775189e-05
2.43037725560741e-05
-1.67985253718741e-05
-4.2564035909805e-05
2.12796772387804e-05
-3.09818302724045e-05
-2.67366468725822e-05
-5.34673442126224e-05
-7.53806216030966e-05
-2.56378028487014e-05
-4.55601717193933e-05
-3.95492977616673e-05
-3.84616892814107e-05
-1.15435359579247e-05
-2.13469388250989e-05
-2.9999570572897e-05
-6.07795029085598e-06
-4.42625989720949e-05
-4.72327612269915e-05
-3.75008011804982e-05
-6.94873001269988e-06
-1.86282980591209e-05
-3.3547320792923e-05
-5.10788720771464e-05
-1.05396824504789e-05
-4.16273282911833e-05
-2.83540491375657e-05
-2.05707328374624e-05
-3.18170859845097e-05
-6.1251904861462e-05
-3.03515752801334e-05
-1.0958786998636e-06
-4.61544263175445e-05
8.19757229982497e-06
-2.07689200475752e-05
-3.24685846187477e-05
-4.27599394136747e-05
-3.57678665474445e-05
-6.86620054928571e-06
-4.4088630107091e-05
-4.00805786163481e-05
-4.41651478226407e-05
-3.93104720676302e-05
-5.07652124013104e-05
-4.50206329112602e-05
-2.96014183220136e-05
-2.67842888638746e-05
-1.44606996297304e-05
1.39683258436672e-05
-4.69531846483027e-05
-2.87649674217938e-05
-3.00053814224452e-05
-4.45295591759001e-05
-1.77148647318044e-05
-1.84314217066546e-05
-2.53911915884196e-05
-4.94049062989651e-05
-2.59601079921469e-05
-4.82853901187808e-05
-6.40571535452292e-05
-4.12132132432119e-05
-3.79023352817426e-05
-4.80168457747528e-05
-6.12424599860259e-05
-3.92505114834335e-05
1.15637070027489e-05
-3.58955784901247e-06
1.52878335427312e-05
-2.34709301856663e-05
-3.489626061879e-05
-4.46179901383406e-05
-4.30556383321051e-05
-9.08173317351157e-05
-1.41438831420816e-06
2.26556714790413e-05
-5.93161169498327e-05
-2.10946750705896e-05
-6.27071052263492e-06
-3.24913901489561e-05
-3.43922545189845e-07
-5.34559538003343e-05
-6.74122578424668e-05
-3.77996140781265e-05
-3.21616934159691e-05
-1.72513433292048e-05
-3.87287215156967e-05
-1.09369155798529e-05
-4.10727961028082e-05
-4.62390650608282e-05
-1.52303236596913e-05
-3.66836302968901e-06
-2.07351947700049e-05
-1.09051230421437e-06
-4.9839932936772e-05
-2.48120063751978e-05
-7.2739627586527e-05
-6.05205435483509e-05
-6.88095918592838e-05
-2.49954634316005e-05
-3.82662751243886e-05
-4.41964919072479e-05
-3.71670050717256e-05
-4.73331561731941e-06
-4.5281334267372e-05
-3.39439104670391e-05
-3.26307118089391e-05
-3.73152060394236e-05
-1.58805898395027e-05
-3.05502104337583e-05
-2.25846112653441e-05
-7.04120747885897e-06
-4.71306600007346e-05
-1.87847456458168e-05
-2.96072476193289e-05
-3.05543694965238e-06
-1.99038165677221e-05
-3.4852461158099e-05
-2.49247929795161e-05
-6.32527055638656e-05
-2.89303223592151e-05
-7.40947992796504e-05
-1.89124264861612e-05
-8.17373009772788e-06
-2.89689284308357e-05
-2.30913944140436e-05
-5.11442309247003e-05
-1.10746034470865e-05
-3.93634595425823e-05
-1.02507209382551e-05
-2.25259420399275e-05
-2.27106829931809e-05
-2.63785870014749e-06
-2.80627291007212e-05
-4.77126241248744e-05
-2.20898440042372e-05
-1.79521042398216e-05
-2.21356674875796e-05
-6.38996996252122e-05
-2.53048231272926e-05
-1.91066316618763e-05
-8.764189608284e-06
-3.47775570554044e-05
-3.57361040470367e-05
-1.54258872162699e-05
-5.41121926805058e-05
-4.48965669912943e-05
-2.67197480976013e-05
-4.19930766249495e-05
-2.10305572680696e-05
-6.90347533520538e-05
-3.25059440060479e-05
-5.40781779353606e-05
-4.53404633859582e-05
-2.52728395904476e-05
-1.3586052864839e-05
-3.32529092240313e-05
-2.68656375734624e-05
-4.10634396674687e-06
-2.32653865248387e-05
-5.5318604890692e-05
-3.43133087820191e-05
-3.66460640340823e-05
-3.78153329162159e-05
-1.19761284799293e-05
-5.61092605558957e-05
-6.24572406258707e-05
-5.60987542065951e-05
-5.34570890462601e-05
-4.25479892269029e-05
-1.84225671635721e-05
-3.88365638041108e-05
-1.08884910481312e-05
-4.42229019182592e-05
-3.97807100556535e-06
-4.33204566415369e-05
-4.10648127797032e-05
-3.56891346134351e-05
-5.97678403867075e-05
-2.72524323095551e-05
-2.66890007106145e-05
-2.80290762937247e-05
-3.80065085290594e-05
-7.21796448653927e-05
-5.89332653175172e-05
-4.92610556398862e-05
-4.13275895890127e-05
-1.14423274886453e-05
-4.33035034378541e-05
-1.41130008026124e-05
-2.76070901454441e-05
-6.04422547145429e-05
-4.21007876128832e-05
-3.91990904869531e-05
-4.37114653054061e-05
-1.71366943452069e-05
-5.3261437378722e-05
-3.53501697145371e-05
-9.85027679875998e-05
-3.64579913469146e-05
-2.76568656480826e-05
-5.71618462159381e-05
-7.43857760122147e-05
-3.17252348917356e-05
-6.84620078455747e-05
-6.67205366443877e-05
-2.62649196579873e-05
6.11584719358711e-06
-1.85082336672858e-05
-9.24611655184128e-05
-3.69303907947806e-05
-1.82329798945721e-07
-6.24788900503152e-05
-3.07622475436764e-05
1.21990622044712e-06
-2.69308295156284e-05
-1.22852017046338e-05
-2.06941453735167e-05
-2.85486385311746e-05
-2.02495992423883e-05
-2.38774754121515e-05
-3.73369108302097e-05
-6.51488980963008e-05
-2.2523016970364e-05
-3.64174768090408e-05
-3.05297393916224e-05
-2.90804086556644e-05
-4.0836580212887e-05
-1.47460180753926e-05
-5.33707491592619e-05
-3.27366168330624e-05
-2.33953047253028e-05
-6.04533961330352e-05
-3.14284586499277e-05
-3.04199877510126e-05
-5.7634145925199e-05
-5.74708660257473e-05
-6.43563093299409e-05
-1.44646484615422e-05
-8.00517089635605e-05
-2.24286442308708e-05
-5.74346480671216e-05
-1.65652684394055e-05
-2.72339834240162e-05
-2.81983656676659e-05
-5.36401825564777e-05
-4.86076193089784e-06
-4.57911058624608e-05
-2.26443868932499e-05
-3.05644187779698e-05
-3.85515877475667e-05
-4.92744886468556e-05
-1.47571731210609e-05
-7.85867606047465e-05
-4.23229863603411e-05
-1.09871445584256e-05
-4.97881723392226e-05
-1.49152069675735e-05
-4.07732286843118e-05
-3.88935541331501e-05
-3.53888649449139e-05
-2.3626983212817e-05
-2.11403286682728e-05
-3.82835874158666e-05
-5.01725531000854e-05
-4.40023180043981e-05
-5.46405813696206e-05
-5.80196962852265e-05
-4.39321745070771e-05
-5.53048615138491e-05
-2.27518061744318e-05
-2.80487356742295e-05
-2.65554144715703e-05
-4.55439833635648e-05
-5.80533804451005e-05
-1.43769276259635e-05
-4.35895936144058e-05
-1.87100932244375e-05
-2.13711299123143e-05
-1.07467872579852e-05
-2.9869730799403e-05
-6.44711569827722e-05
-4.38208023035631e-05
-3.77065483571584e-05
-6.18643070610423e-05
-5.21542556780563e-05
-2.66383402684385e-05
-3.5511553484539e-05
-1.60269666207695e-05
-4.83284488865049e-05
-3.1666639491715e-05
-2.68603153775746e-05
-2.35838772024138e-05
-7.59395527540113e-05
-3.27657450858296e-06
-3.95654273120787e-05
-6.30000457856739e-06
-1.74056469377771e-05
-2.06924341893897e-05
-2.09382220744703e-05
-4.00720902982141e-06
-3.52763819034207e-05
-6.78776929171131e-05
-2.21529678510094e-05
-1.15807503497374e-05
-2.45637976529422e-05
-4.45995154567061e-05
-4.90524662727989e-05
-6.25411191898004e-05
-4.88092971904938e-05
-3.56151231268112e-05
2.90346591243801e-06
-6.63075045723663e-05
-4.79448957316527e-05
-1.85790400185977e-06
1.8537973428652e-05
-3.22768237593819e-05
-3.88926745199379e-05
-3.60468250994186e-05
-3.91614496648817e-05
-1.26314778527103e-05
-4.50756958933151e-05
-6.38230070670046e-06
-2.47182227913787e-06
-2.90262175965098e-05
-2.93527025680601e-05
-2.74055838557594e-05
-1.79227088404337e-05
-4.86808879745427e-05
-3.02654092804358e-05
-3.1406729798878e-05
-3.72848016291442e-05
-3.06250026088618e-05
-1.44912284139928e-05
-4.75397345417478e-05
-2.60557518836079e-05
-3.63730414326361e-05
-4.14812567389132e-05
-7.97478051807479e-05
-3.93315747867177e-05
-3.32807706788158e-05
-6.3637996209132e-05
-8.32418275400292e-05
-2.08584307709957e-05
-5.33704551966431e-05
-2.15187965845101e-05
-2.29464005204801e-05
-3.91125028037172e-05
-1.45065246221104e-06
-1.0042120764508e-05
-4.2323571662258e-05
-3.90713331548121e-06
-4.72390445637435e-05
-3.34329525073922e-05
-2.07481935599874e-05
-9.41945720871792e-06
-4.00394875031355e-05
-1.21910429211372e-05
-3.67563776454098e-05
-2.01260227022495e-05
-5.52849718364418e-05
-5.27244954444361e-05
-2.53865720348412e-05
-1.96994280210828e-05
-2.52633637738418e-05
-2.38022408643724e-05
-5.82946556545036e-05
-6.17821999104135e-06
-2.77000016916932e-05
-5.99986709673782e-05
-5.96549664113458e-05
-4.99222727973785e-05
-5.75333364423596e-05
-2.17047656614008e-06
-3.71193501619128e-05
-2.64620792670965e-05
-6.7085148565654e-05
-2.89802937836405e-05
-6.36946704356942e-05
-4.10790544060146e-05
-6.06782628759129e-05
-2.32415790287008e-05
-3.38784028539928e-05
-2.03430607042446e-05
-3.51584838415329e-05
-4.16108281264446e-05
-4.4760367542678e-05
-2.18378744618003e-05
-4.07659256043893e-05
-1.11315893206624e-05
-3.40654621066494e-05
-3.28158113027689e-05
-1.39764385129763e-05
-4.36077396141701e-05
-5.69295505938992e-05
-2.10278864831721e-05
-2.31879220662351e-05
-1.12042265851828e-05
-1.95351342601369e-05
-5.12278967811088e-05
-3.43374270791627e-05
-3.1359990393438e-05
-2.90643394395883e-05
-4.11591469392324e-05
-4.68655571961892e-05
-2.47412656674807e-05
-3.46016120023464e-05
-4.70125074328436e-06
-5.99373739405082e-06
-5.80635374808775e-05
-2.53733982209637e-05
-1.30860889335868e-05
-6.49897027239461e-05
-2.34774100755187e-05
-9.00401915084092e-05
-5.20097834330702e-05
7.44037115823769e-06
-3.3352514522706e-05
-6.69102348814967e-05
-2.57917753762504e-05
-3.7741048568925e-05
-2.83582050324215e-05
-4.28185819152587e-05
-3.42218279813616e-05
-1.89564736775882e-05
-4.69062634673771e-05
-3.30013878754192e-05
-4.19756368760833e-05
-5.43955911709318e-05
-3.52209153179245e-05
-1.76992591168714e-05
-1.77736555403521e-05
-5.83774425450282e-05
-3.94227367780232e-05
-1.26028515196444e-05
-6.08136840654512e-05
-3.21303966441726e-05
-3.03749461483264e-05
-5.12547375048689e-05
-4.09095956399378e-05
-3.05373468128743e-05
-3.40483932825993e-05
-2.79822702071633e-05
-4.72125435055003e-05
-1.73816372674979e-05
7.36481792267425e-06
-5.97798223223127e-05
-3.04822046197093e-05
-5.17104287684513e-05
