# Supplementary material for: Research on computational propagation and identification of mine microseismic signals based on deep learning
Source: PLoS One. 2025 Oct 22;20(10):e0334641. doi: 10.1371/journal.pone.0334641 (PMC12543183; doi:10.1371/journal.pone.0334641)
Supplement: S8 Data — (ZIP) [file pone.0334641.s008.zip › 000100900002752.xlsx_0.txt_24.txt.txt]

-1.9421086984275e-05
-6.52438318656073e-05
-6.43326289703959e-05
-4.6100244099415e-05
-3.80417368165708e-05
-2.68916960783956e-05
-1.41750409791033e-05
-1.83317016985974e-05
-3.05056870027034e-05
-2.76549925575164e-05
-4.40867645610865e-05
-1.85736508640976e-05
-3.836249292541e-05
-2.54255628563145e-05
-6.02021620986473e-05
-4.12447760686661e-05
-3.83413425043265e-05
-3.88930374920258e-05
-3.06521093174002e-05
-7.75024189970866e-05
-1.77530345695196e-05
-2.84869794492985e-05
-4.25610232604407e-05
-6.48784170164205e-05
-1.76363486153451e-05
-1.63154954622537e-05
2.83418380007204e-07
-7.38606828800259e-05
-2.23299025805049e-05
-2.10412467765566e-05
-5.48298957620821e-05
-4.75754304897847e-05
-5.24782934659962e-05
-6.18627819877957e-05
2.26450391793314e-05
-2.2674991896191e-05
-1.82513842375324e-05
-3.23271063140104e-05
-2.66448848895126e-05
-3.69950866188643e-05
-3.71855578051382e-05
-4.36612766990806e-05
-2.71770972823486e-05
-7.19872515046787e-05
-3.54291320931573e-05
-3.97393229078746e-05
-7.17994435548e-05
-4.25614540738384e-05
-5.82247368374908e-05
-3.58278114948131e-05
-3.23620433270398e-05
-2.90387357306354e-05
-3.53036589458503e-05
-4.51923497150402e-05
-3.94201563773817e-05
-4.73248407282692e-05
-2.54139100798283e-05
-5.22045894304661e-05
-2.88387073277828e-05
-4.11922080018992e-05
-3.09223070299275e-05
-1.30049889789545e-05
-9.14564322651076e-06
-1.45606637868269e-05
-3.29717806815132e-05
-5.65881835215211e-05
-3.69959477410827e-05
-4.51733593130435e-05
-7.9774703652835e-05
-2.2598735789675e-05
-3.69740539145554e-05
-5.67719481444855e-05
-1.22748078899662e-05
-5.85154064779454e-05
-5.38326513715041e-05
3.8426403068833e-06
-4.85113313610227e-05
-1.73296020187021e-05
5.01438815243528e-06
-3.47019855750865e-05
-6.01616458790824e-05
-4.29300374499657e-05
-9.14377763300533e-05
-5.07248967280009e-05
-4.97613478184052e-05
-1.55004209496257e-05
-5.90856539478882e-05
-3.50311996230533e-05
-5.87293501917728e-05
-3.57918812060096e-05
-5.34024423698229e-05
-4.42980659477417e-05
-2.79723109530589e-05
-5.60236423579063e-05
-6.10350999262857e-05
-1.33930184084626e-05
-4.33341369380572e-05
-4.40265808262631e-06
-5.11977754103438e-05
-2.74520224033577e-05
-2.39138610696376e-05
-5.97819758562855e-05
-3.66756238665684e-05
-2.28104199267795e-05
-1.26073850150762e-05
-2.42212204595844e-05
-5.63746374684054e-05
-1.60856552099206e-05
3.59767746717574e-06
-4.30566481775992e-05
-1.29471659071187e-05
-5.77298905748656e-05
-8.66635127418706e-06
-8.39900941943299e-06
-1.40047790359564e-05
-4.88685537400654e-05
-4.42613762335741e-05
-3.97205629224897e-06
-2.27647031483924e-05
1.4949795081719e-05
-4.10151503419748e-05
-1.96982556168655e-05
7.82245910259419e-06
-5.04490778764004e-05
-3.17846563710319e-05
-3.02221384973611e-05
-5.20175322055043e-05
-3.82879364170408e-05
-6.73612514116744e-05
-4.09269304304776e-06
-6.3010281707465e-05
-2.52817579779228e-05
-9.23758326888401e-05
-2.76149419080941e-05
-1.12604427471947e-05
-4.9184518931478e-05
-2.94045300983366e-05
5.90257381537668e-06
-4.40466000286266e-05
5.62938666532149e-07
-2.738234223393e-05
-2.16056344582269e-05
-2.0108582775711e-05
-3.33286595552745e-05
-2.18709377125954e-05
-1.72254073180282e-05
-1.1401093344205e-05
-3.24545549581162e-05
-2.78106071271033e-05
-1.69874798897711e-05
-5.27958138864394e-05
-8.37706231983132e-05
-3.27531006704082e-06
-6.00439938932155e-05
-3.83164172883859e-05
-5.74809098514142e-05
-3.01278759266287e-05
-3.70407251156031e-05
-5.20470918008406e-05
-2.84147553408205e-05
-2.75927293540896e-05
-4.69401687628134e-05
-3.46638914452274e-05
-2.61138034832879e-05
-8.03842334686072e-06
-4.67345473734135e-05
-4.40842174217186e-05
-1.15675913716679e-05
-3.02812057439632e-05
-4.12602739722333e-05
-2.56002714181074e-05
-2.81842533283398e-05
-2.57492292624765e-05
-1.88900205728075e-05
-4.59951998853104e-05
-3.50487047120602e-05
-5.04150319794233e-05
-3.71970172999232e-05
-2.18552582756872e-05
-4.25780844337686e-05
-3.85054367651275e-05
-6.41439217886096e-05
-4.64474234811638e-05
-1.37408481023462e-05
-1.09389749866806e-05
-4.85989313594891e-05
-4.77086743636995e-06
-2.84462853603237e-05
-2.65250289391188e-05
-5.00249852591275e-05
-2.23829869157671e-05
-2.43228099425638e-05
-1.84219084667924e-05
-4.32844068550892e-05
-5.97708122549583e-05
-3.29914125748982e-05
-4.22438482211898e-05
-3.01723467607293e-05
-2.92732424640817e-05
-5.86753032677458e-05
-7.48659173771675e-05
-1.47496088036298e-05
-2.49534850627945e-05
-3.18654931790388e-05
-6.30720048179421e-05
-2.31442776987345e-05
-2.35854785811051e-05
-3.26002390452466e-05
-3.08133017496665e-05
-3.26342531440041e-05
-5.06644997445265e-05
1.21371083151627e-06
-6.02153871844837e-06
-4.52015868527643e-05
-3.46367773426061e-05
-3.79520580043785e-05
-3.95958319193909e-05
-4.70361220981873e-05
-4.31264079303478e-05
-6.07607244945621e-07
-5.51121593471088e-06
-3.99084667939619e-05
-3.56631370037869e-05
-1.97682690422187e-05
-6.84757797039395e-05
-2.59483156426017e-05
-2.6343393195672e-05
-2.99082009838895e-05
-2.24012050090971e-05
-5.66530614640476e-05
-3.29700978595587e-05
-5.49991554232889e-05
-7.71522547218721e-05
-5.86378082201466e-05
-1.8880876145954e-05
-3.77790253289334e-05
-1.62841121475713e-05
-3.65275523833268e-05
-3.38851437580138e-05
-2.05762484474427e-05
-1.83244432766189e-05
-2.04394154566488e-05
-4.15410844297954e-05
-3.05707244810847e-05
-4.48972579362068e-05
-3.05509901716272e-05
-7.90182167040516e-05
-3.68900581706868e-05
-2.80429325393106e-05
-2.95175719372722e-05
-2.77344513854902e-05
-1.91371370081838e-05
-3.83012506655727e-05
-1.6092279986649e-05
-4.86667047825398e-05
4.36360055937108e-06
-6.79855355146925e-05
-5.82730709058176e-05
6.68171384046803e-06
1.11154634717374e-06
-4.11911913735642e-05
-2.49030507990223e-05
-9.63475240385016e-05
-3.90800132058696e-05
-3.40058311966255e-05
-6.70814553209837e-05
-1.4411842191139e-05
-3.56344846082891e-05
-4.32760384140846e-05
-3.33561994314465e-05
3.13752390622809e-05
-7.70937535902599e-05
-2.91407313157665e-05
-3.22385536878247e-05
-1.833281270432e-05
1.96796454199935e-05
-5.26176000386395e-05
-1.23310573768261e-05
-3.96969604851091e-05
-5.72437343097316e-05
-3.84420226600745e-05
-2.22046884449141e-05
-3.00276548057664e-05
-2.69158205768506e-05
-8.26934000328916e-06
-3.33108224148159e-05
-2.44644997095088e-05
-7.15025242505673e-05
-4.41028968971314e-05
-3.69816459425413e-05
-4.49828695661346e-05
-3.1186541924194e-05
-5.4664355760496e-05
-4.03957497877332e-05
-4.17419723683103e-05
-5.25148250281641e-05
-4.61380663359806e-05
-3.8553607470791e-05
-3.39357370684136e-05
-4.64478595405643e-05
-2.3822255631692e-05
-8.61512282970661e-06
-2.80657991039077e-05
-3.59182395184977e-05
-9.53901404473355e-06
-4.99984759212712e-05
-1.23820555383721e-05
-4.84849399753324e-05
-7.9547232873232e-05
-4.92401156766442e-05
-4.33283813630525e-05
-4.25937270211301e-05
-4.62151124644519e-05
-4.2496561495401e-05
-1.51801571086246e-05
-4.44045291892524e-05
-6.90378473563984e-05
-1.8938577455951e-05
2.72340070434374e-06
-2.58754134035019e-05
-6.41727348365671e-05
-9.91373901928789e-06
-2.47627543702667e-05
-4.1189400791876e-05
-4.56056655398801e-05
-2.37560015341385e-05
-2.77198941325862e-05
-3.73666497450727e-05
-3.53101618246123e-05
-6.52839093789994e-05
-5.94972024549158e-05
-9.32690925267474e-06
-3.98174288676409e-05
-4.99062137084966e-05
-6.02862463333645e-05
-1.64882471802178e-05
-3.50232721711596e-05
-4.09343008365728e-05
-3.91638975758082e-05
-5.89216512919883e-05
-3.13754206815962e-05
-2.87285456781285e-05
-4.61609617718708e-05
-3.16345613609153e-05
-4.27792847627059e-05
-2.0412497844477e-05
-1.19232242571503e-05
-3.33562025361799e-05
-6.8468243960053e-05
-5.40757477289468e-05
-4.27622316355413e-05
-1.97030897420282e-05
-9.15851750965822e-06
-2.37402939662791e-05
-2.82700140685927e-05
-3.09156938923124e-05
-2.79284126191476e-05
-4.66808314485113e-05
-2.77458659011213e-05
-4.79175569259584e-05
-4.88694799226903e-05
-4.41288215882383e-05
-5.56315343785289e-05
-5.92965288873707e-05
-2.44772702560518e-06
-6.20023624678781e-05
-1.20782752539953e-05
-5.24230436516854e-05
-2.35962466251268e-05
-1.8702245902929e-05
-2.00326045109717e-05
-1.90343196392707e-05
-6.64070320554615e-05
-3.34782961565406e-05
-1.82252686759932e-05
-3.08555948345161e-05
-3.55857427970361e-05
-5.89939826323599e-06
-3.86790592787265e-05
-3.20498723094927e-05
-1.86308089002343e-05
-1.2620463956861e-05
-2.19525726495136e-05
-4.44918995395825e-05
-3.11168014960902e-05
-1.14297654755276e-05
-5.43095862463007e-05
-2.3892431076625e-05
-2.06736786702347e-05
-3.22987417063901e-05
6.34526208983367e-06
-1.26376212669395e-05
-4.09648634981069e-05
-5.52906215831e-05
-3.84843355061105e-05
-3.15791914226987e-05
-5.53727388432679e-05
-6.11224675284112e-05
-1.5305330150065e-05
-3.4693399866687e-05
-3.60801061119115e-05
-1.29065343420949e-05
-4.26024734211153e-05
-3.91364982021293e-05
-5.2139417509904e-05
-4.02759270009922e-05
-1.27536578984849e-05
-2.82281481659445e-05
-4.00582682208566e-05
-1.9311063289778e-06
-3.75335385311879e-05
-3.75408082580594e-05
-1.33405426960565e-05
-2.37589179450226e-05
-3.29640217039564e-05
-3.79294224356025e-05
-1.44967200632664e-05
-4.76205095159132e-05
-1.59603426074223e-05
-4.64478360418905e-05
-2.92622102799547e-05
-4.09655097657465e-05
-1.93012726024219e-05
-2.30806005296919e-05
-4.32802663780757e-05
-2.97917609152105e-05
-4.27494330043254e-05
-2.64527813275047e-05
-2.9509774993797e-05
-2.05700619778598e-05
-5.73942247160805e-05
-1.33183094281337e-05
-6.02728853071968e-05
-4.49560175444544e-05
-3.28783963007598e-05
-3.47299590981626e-05
-1.11376621170492e-05
-1.82849882170738e-05
-3.53330988182676e-06
-3.66275149931352e-05
-6.69532821832478e-05
-3.17105876438955e-05
-5.78766560869419e-05
-2.04235899053344e-05
-2.10325200530862e-05
-4.53870259029669e-05
-5.01354635224633e-05
-4.67742629020436e-05
-4.57956652031377e-05
-2.60328979573605e-05
-4.78984159380681e-05
-1.17291182250818e-05
-4.55441093534605e-05
-3.96713305430351e-05
-7.54708123282589e-05
-4.72912929914215e-05
-3.89783952872519e-05
-1.92146229676415e-05
-3.08840603508971e-05
-6.38791539517301e-05
-1.88902817719192e-05
-5.85478381862178e-05
-1.59633539137968e-05
-4.71700497891073e-05
-4.32971702445813e-05
-2.05391310402724e-05
-3.95125992072304e-05
-1.72674838759408e-05
-3.10498463117222e-05
1.21417082329261e-05
-4.05361940638107e-05
-1.10249651906407e-05
-3.48468542675088e-05
2.67512180949552e-06
-3.78864681541821e-05
1.38158501748466e-05
-4.22037153713907e-05
-4.2159985672822e-05
1.27488868930627e-05
-3.87113972663406e-05
-5.08828509706936e-05
-3.17560122443501e-05
-4.93244544692797e-05
-3.77498967071846e-05
-1.9592490699119e-05
-5.30159029179432e-05
-4.45273390324172e-05
-8.13632406180174e-05
-5.02116260179878e-05
-1.44250367474448e-05
-1.55751777499795e-05
-3.08843373542599e-05
-5.1214660953465e-05
-3.83399274304287e-05
-5.92229355929801e-05
-3.79539405707949e-05
-3.97313221862617e-05
-2.67743006366316e-05
-2.70537877215437e-05
-2.84820583638032e-05
-3.09224080083753e-05
-4.51363612337453e-05
-3.41809049319791e-05
-2.34967413550986e-05
-2.65032682873958e-05
-4.26687427646729e-05
1.01190334953535e-05
-2.12806271846894e-05
-1.11369581690438e-05
-1.28242224344021e-05
-3.52028082903525e-05
-3.0382010895532e-05
-3.29753864290046e-05
-6.04826340630115e-05
-1.38067629307391e-05
-8.84529595030739e-07
-3.01046338794282e-05
-1.23397126563416e-06
-2.60298805038195e-05
-3.54721433717052e-05
-4.47003839360683e-05
-8.047699105883e-05
-3.15883067984479e-05
-9.58189324902694e-06
-2.38340519308976e-05
-6.15702860635403e-05
-1.87565807749921e-05
-3.37266112038862e-05
-1.5794498376714e-06
-5.49536302860297e-06
-4.13179591347232e-05
-4.7932860914063e-05
-4.60597339976153e-05
-3.98178315723041e-05
-6.42354844517379e-05
-2.4800980901569e-05
-4.8141058539134e-05
-6.48754035306029e-06
-1.70533935815362e-05
-1.48737131328662e-05
-6.91402006075068e-05
-1.94345286264731e-05
-2.13269190856251e-05
-5.11478780453814e-05
-5.20776868474815e-05
-1.44322924911724e-05
1.80950092698603e-05
-3.50975008983788e-05
-3.65560483579477e-05
-2.23663536721689e-05
-5.74399669919395e-05
-3.71051515106588e-05
-1.86664079715362e-05
-3.19648354985427e-05
-4.04305219616221e-05
-1.33138802716138e-05
-8.43541844432289e-06
-5.82265187118577e-05
-1.30271488089496e-05
-3.48874549117973e-05
1.09357632321565e-05
-6.1956230489287e-05
-1.54835822315651e-05
-5.48923307681641e-05
-9.70608095319008e-06
-4.05849623234118e-05
-5.82372817698947e-06
-2.78093204693255e-05
-3.62611279744644e-05
-4.12857304969279e-05
-3.26115092922312e-05
-2.57423854424041e-05
-4.49419951490668e-05
-3.40922922961133e-05
-3.62521430504898e-05
-5.21466685218821e-05
-3.38024169391253e-05
-3.01853501448075e-05
-4.39018799928788e-05
-7.63887439339305e-05
-5.93202310607687e-05
-7.6067232952057e-05
-5.11355526083506e-05
-1.24391924485566e-05
-4.67033995369417e-05
-6.02381113037736e-05
-4.41361095177514e-05
-5.40650331335792e-05
-5.2183420133523e-05
-6.37676994705019e-05
-1.69470005179329e-05
-3.60916019086549e-05
-1.93386217079979e-05
-4.69749404733705e-05
-4.2773794841613e-05
-4.76375594396971e-05
-3.44169460841005e-05
-2.96158899927883e-05
-4.91294464986139e-05
-4.09440327269201e-05
-9.65451934650809e-06
-1.59711318734619e-05
-4.31338215257433e-05
2.12106707817191e-07
-2.05148436177935e-05
-5.61551444294273e-06
-4.12536933001608e-05
-3.88987384155383e-05
-5.13650911393605e-05
-7.2426137444435e-05
1.15705163267564e-06
-6.87673919189747e-05
-4.3758907207769e-05
1.08864985384689e-05
-2.90826900924358e-06
1.67771241297977e-06
-4.14902265898191e-05
-1.67923363700104e-05
-2.91222599126281e-05
-4.46673090040918e-05
1.37038809280852e-06
-2.2901730656787e-06
-1.57259743236453e-05
-5.21177144858958e-05
-5.9316959868678e-05
-5.7079130820583e-05
-4.83644569291373e-06
-9.22127594038406e-06
-1.997689245687e-05
-5.52251866471081e-05
-8.80975175438313e-06
-3.50952187924873e-05
-7.27334696579233e-05
-2.55567719968351e-05
-2.71731417993931e-05
-2.69112798983628e-05
-1.32540846886032e-05
-5.7069769815999e-05
-4.00929892778826e-05
-6.66989713617456e-06
-3.68738538696687e-05
-4.98162871933593e-05
-4.62481623611756e-05
-4.21421774200489e-05
-5.50069548550266e-05
-3.46495142584723e-05
-5.42349993137642e-05
-3.38790093157227e-05
-2.24332470252385e-05
-6.08313143900958e-05
-2.64357829704599e-05
-3.0318989445767e-05
-3.27675536676807e-05
5.86590642023601e-06
-5.0283219988218e-05
-5.66095845823842e-05
4.97075029639014e-06
-3.91841053762992e-06
-1.57564773147807e-05
1.10836510958495e-05
-9.38963244717771e-06
-1.47330808278699e-05
3.8246830154071e-06
-3.69479995095134e-05
-1.59506372453265e-05
-2.58718793636575e-05
-3.45952444441072e-05
-2.69373990712197e-05
-4.36447010191057e-05
-4.79763860265273e-05
-3.2142708326206e-05
-3.09453961527379e-05
-1.4685683106041e-05
-1.96006025230934e-05
-1.4966746755478e-05
-2.79389923296423e-05
-4.20800167615921e-05
1.27234440869062e-06
-3.54202119736285e-05
-6.11047999327101e-05
-2.36187250336381e-05
-1.80783222555732e-05
-4.15643844395912e-05
-4.86839641409465e-05
-1.98744861160753e-05
-3.44172924806518e-05
-1.62339912891473e-05
-5.78154869413561e-05
-3.54122234538176e-05
-4.67163646120649e-05
-2.97471009236051e-05
-5.01340773392398e-05
-2.36819523783645e-05
-2.74296030955758e-05
-3.77751579344974e-05
-2.68795421560474e-05
-5.46207770032415e-05
-5.64914768465106e-05
-7.29249047874969e-05
-2.93392098160056e-05
-3.74608735056218e-05
-2.0474007483965e-05
-3.83015877665626e-05
-4.5283004352427e-05
-5.53445719544772e-05
-3.72790066289501e-05
-2.08909606778034e-05
-5.84207827152516e-05
-2.64223312733075e-05
-3.35475396487743e-05
-3.83393162807173e-05
-1.62396647110606e-06
-5.62708149461388e-05
-6.18437075101641e-05
-4.55672780444546e-05
-4.26683341822318e-05
-4.4096344824659e-05
-2.11741843530808e-05
-4.803059155843e-05
-3.38405385676282e-05
-3.64575283249001e-05
-2.4583699507439e-05
-3.40373819266519e-05
-7.17577008964497e-05
4.57809303492739e-06
-4.83753754919623e-05
-3.41030093208689e-05
-6.1845910799705e-05
-1.02250639503188e-05
-3.74864550368349e-05
-5.80465773583119e-05
-2.73639550822846e-05
-5.68186227666011e-05
-3.65742392857458e-05
-8.16486072495493e-06
-4.44319141104016e-05
-5.04225809186953e-05
-4.16768552966888e-05
-2.91380529565555e-05
-5.94433145252809e-05
-6.3902113102143e-05
-3.13321523609413e-05
-2.04311498909867e-05
-4.3465252168355e-05
-2.7228633767842e-05
-3.3502322397611e-05
-3.30633629664866e-05
-4.98372909563362e-05
-7.25063034286311e-06
-3.69269576317208e-05
-5.03614332026117e-05
-2.75431490281737e-05
-1.88918197315375e-05
1.18295817280761e-05
-3.74166187872233e-05
-4.46073090228209e-05
-3.13622601478736e-05
-2.76621930972794e-05
-5.14162451144054e-05
-2.27163201634934e-05
-1.87306458850331e-05
-4.02106689096683e-05
-3.56736801836923e-05
-2.64478109288404e-05
-3.64654380153446e-05
-3.32406023204668e-05
-4.91731818299224e-05
-4.1098127354563e-05
-1.10659953316446e-05
-3.25380989738662e-05
5.39326453654485e-06
-4.38149788147323e-05
-3.79076263327739e-05
-2.6219247411076e-05
-2.38784369520506e-05
-2.75741897102998e-05
-2.53672123451457e-05
-5.1346532772047e-05
-4.46434468076178e-05
-2.63211877049491e-05
-1.65732397698654e-05
-3.4864659592904e-05
-2.9040682428309e-05
-8.01253403287551e-05
-1.23747794429623e-06
-3.26022950043838e-05
-1.94970433751621e-05
-4.093243382774e-05
-3.7067294435195e-05
-2.39410744121264e-05
-3.8987459384263e-05
-3.80055610029422e-05
-4.37636773964758e-05
-2.52600351615366e-05
-4.12965426234544e-05
-5.82673434475473e-05
-3.15285438147831e-05
-2.30747739013516e-05
-2.64848890629911e-05
-2.16629931470852e-05
7.27430353360615e-06
-1.87277857873866e-05
-4.14381294421917e-05
-5.92844689214817e-05
-7.09206481539658e-06
-3.42280738254981e-05
-5.7804086060186e-06
-5.83945611662123e-05
-3.17078045089673e-05
-1.91863273099368e-06
-3.53657545341143e-05
-4.90329881597536e-05
-1.3493194704792e-05
-4.0199191415546e-05
-4.85559300747119e-05
-2.5213782922175e-05
-9.84631446496126e-05
-5.52530717172796e-05
1.76962168818339e-06
-4.30950913943357e-05
-4.42238817234136e-05
-4.08641797421895e-05
-3.30410035592178e-05
-2.61455781334912e-05
-1.99576903723075e-05
-4.26840032620652e-05
-2.95242062431801e-05
-2.76792982150757e-05
-2.12561011160931e-05
-5.83040261304793e-05
-2.28363734539497e-05
-6.61764077735207e-05
-5.92343572402704e-05
-2.57983790192901e-05
-4.26219770168551e-05
-4.65271223988072e-06
-2.15081528036087e-05
-2.066372285575e-06
-3.72155278180153e-05
-4.02621769421932e-05
-2.31425790136965e-05
-2.84053389567543e-05
-4.34533909066641e-05
-5.11428101528944e-05
-4.99551530803219e-05
-3.89859588257358e-05
-1.48331228226595e-05
-6.46109261211708e-05
-2.23528103852628e-05
-5.17168173927444e-05
-7.15256561815231e-05
-1.61230707463222e-05
-5.50451094240106e-05
-7.5440227057486e-05
-2.05269909774635e-05
-9.15622229638117e-06
-4.31897173410544e-05
-3.91345570823638e-05
-5.37279773292354e-05
-6.21687753234219e-05
-7.05608958383493e-05
-4.25627238512975e-05
-4.9286154266899e-05
-4.66075041260615e-05
-1.43140824477845e-05
-4.13821150374599e-05
-2.64542409318528e-05
6.72359516553764e-06
-3.93553645396692e-05
-2.58649896483017e-05
-3.91420870240426e-05
-6.43998588763334e-05
-4.21901890737363e-05
-3.92510928488829e-05
-2.04378266705026e-05
-1.57650463344517e-05
-1.15699013500043e-05
-1.26893222198025e-05
-8.33293837620354e-06
-1.55378690429252e-05
-7.39435555597468e-05
-1.62705519537541e-05
-3.00064927146567e-05
-5.24775838312266e-05
-4.67922404755686e-05
-6.02717244208226e-05
-4.10529030181465e-05
-3.5456437773319e-05
-3.60373261332791e-05
-6.9907246589601e-05
-2.3817217282416e-05
-1.43160964938625e-05
-5.5709107934806e-05
-5.83984093556831e-06
-4.38294995238556e-05
-3.67985449826925e-05
-2.76719011461383e-05
-4.97521311921272e-05
-6.24244582481164e-05
-2.08664147156861e-05
-1.40370971861094e-05
-4.01872217489905e-05
-3.92483883838838e-05
-3.08719858995303e-05
-2.48927821239975e-05
-3.98321006587874e-05
-2.05249051599101e-05
-5.11260181458508e-05
-7.95230489709205e-05
-2.81780612909579e-05
-4.60564968027477e-05
-5.82809138852443e-06
-2.79544002750842e-05
-6.75416423982926e-05
-2.15568893853517e-05
-3.71346637246332e-05
-1.18118222730438e-05
-2.47850833649768e-05
-4.71822979410689e-05
-2.95022317139579e-05
-5.36471430365119e-05
-6.87325934180135e-05
-1.71198917007659e-06
-4.67612401164022e-05
-5.05173829966946e-05
-7.68767705442202e-05
-5.36440468641308e-05
-2.78761432102681e-05
-3.03348160796349e-05
-4.12393678586666e-05
-1.58026131613656e-05
-2.23114585225777e-05
-2.04875629671889e-05
-3.68673126546229e-05
-1.53686496584297e-05
-2.47753948506685e-05
-3.25343156317248e-05
-1.54945792471585e-05
-1.65702351423569e-05
3.22192623231752e-07
-4.24817416862354e-05
-4.39310741302657e-05
-4.61889811433359e-05
-2.23777865827729e-05
-3.36666715466124e-05
-2.84112971600516e-05
-3.96059668560485e-05
3.6817445751128e-06
-6.39549151790182e-05
-3.9741799251694e-05
-4.06264529381157e-05
-5.49688165224556e-06
-7.64220956447321e-05
-4.10254284952458e-05
-1.17052655148248e-05
-4.73816069639181e-05
-3.22415483237764e-05
-3.40132785099563e-05
-5.55608327350047e-05
-4.2771960135383e-05
-1.83045700180136e-05
-2.1270057956199e-05
-1.46784976966321e-05
-4.03128042017836e-05
-7.091830465489e-05
-4.83691796441268e-05
-2.8646645108784e-06
-6.8819885138559e-05
-4.42152537391044e-05
-1.50553010965767e-05
-3.4515876357878e-05
-4.51718297189875e-05
-5.64599434750072e-05
-4.43457067646431e-05
-2.06469010620537e-05
-3.49186936798929e-05
-9.55632988220438e-06
-2.67194122592293e-05
-3.9297861513475e-06
-6.52170745591583e-05
-1.1657959210771e-05
-8.04337204117303e-06
-1.68682092710657e-05
-4.27363022091844e-05
-5.58787197408628e-05
-3.43185665631513e-05
-3.41157333280086e-05
-3.94848769173326e-05
-3.39524797051581e-05
-5.79570761241579e-05
-1.16170898418708e-05
-5.09028850072039e-05
-4.16662625190623e-05
1.99999426052353e-06
-3.4275860703446e-05
-5.30421379960916e-05
-4.34019061141844e-05
-1.13273066507357e-05
-1.03386763933013e-05
-4.6062639279398e-05
-2.868608094106e-05
-2.81912295240165e-05
-2.32733047884642e-05
-3.95935033720534e-05
-3.63229981447906e-05
-2.52483526281271e-05
-1.90737837063386e-05
-7.16950225162926e-05
-3.29433967465013e-05
-6.40214386157939e-05
-6.6838878449171e-05
1.00818336140689e-06
-4.51022094712231e-05
-2.44212783393842e-05
-1.29663589732517e-05
-9.65728537555317e-06
-2.17448592914977e-05
-4.2218397527056e-05
-1.79222948003695e-05
-3.98048392464345e-05
-3.54897044332015e-05
-3.32994378202282e-05
-4.30299938207479e-05
-3.68169200417724e-05
-4.93424188752354e-05
-5.81907455416407e-05
-4.23776665571992e-05
-3.65032165888325e-05
-4.08923669985039e-05
-2.92616438068905e-05
-6.14731420325941e-05
-2.21675306291172e-05
-7.4949100634912e-05
-4.1691135264176e-05
-7.00452353080091e-05
-2.71525747018309e-05
-1.28484415255557e-05
-3.50487107743212e-05
-4.04344742992374e-05
-3.09684036370046e-05
-4.07951472742471e-05
-5.65586625679434e-05
-1.95442310669976e-05
-3.82353956635463e-05
-5.909626958926e-05
-2.24910283015641e-05
-2.40685736091846e-05
-2.51300499172717e-05
-1.86795018349831e-05
-3.07397142320645e-05
-4.46038208546619e-05
-4.69990385732683e-05
-5.71057763086065e-05
-3.48136638051096e-05
1.9783763677769e-05
1.25976644699282e-05
-1.8484221905404e-05
-1.33422199662897e-05
-2.88085872294873e-05
-3.24203222511208e-05
-1.78991199822341e-05
-4.34902946868615e-05
-1.41338886899299e-05
-3.92580070690106e-05
-3.99356779611905e-05
-2.10577951433304e-05
-4.29911228860766e-05
-7.34794532815589e-05
-2.12743550821457e-05
-2.97777984413142e-05
-3.74925521252264e-05
-3.18934500548033e-05
-3.9784770485895e-05
-2.22829946842051e-05
-2.49218856855251e-05
-4.87478010418755e-05
-3.9974687632613e-05
-1.64346439867497e-05
-1.11649190737221e-05
-1.04018088882035e-05
-5.31069192208055e-06
-1.83847595544675e-05
-3.69882452725351e-05
-7.04936184586048e-05
-9.37464374634276e-06
-3.75494124996965e-05
-2.94212915070563e-06
-1.82375700648054e-05
-4.53609656871342e-05
1.62136870518854e-06
-3.07376243060262e-05
-5.55157423834157e-05
-4.92028376744881e-05
-5.11747439161968e-05
-5.6009651406286e-05
-4.09561444409166e-05
-2.51304433053229e-05
-1.42063753966517e-05
-4.26498959421369e-05
-4.6666760567845e-05
-3.68149832181014e-05
-5.28740595200353e-05
-3.6343266947558e-05
-5.23254480521344e-05
-6.70395183368714e-05
-2.68578422354113e-05
-1.42256902967724e-05
-1.69660392110241e-05
3.77910176846688e-06
-3.49627754154327e-05
-7.74056741093899e-05
-2.71444748099901e-05
-4.30650659224172e-05
-3.79785817044906e-05
-1.88982447781924e-05
-2.95866742208002e-05
-1.02150514567956e-05
-5.76150346983292e-05
-4.3687929747072e-05
-1.82515114857765e-05
-2.22467520189927e-05
-2.82294421454321e-05
-3.74553849786727e-05
-4.19802253681195e-05
5.47604855212824e-06
-4.89843528160985e-05
-4.00858720063097e-05
-3.2031291309478e-05
-3.42042795767648e-05
-6.54392602688459e-05
-1.84394870268714e-06
-7.49729991678633e-05
-4.84614179675068e-05
-8.13570016250826e-06
-3.96397826950591e-05
-1.57801864235239e-05
-4.69456001078467e-05
-2.88613758313098e-05
-4.11109777196907e-05
-5.50673891356089e-05
-4.88389935807235e-05
-2.87913194431414e-05
-4.60369372317573e-05
-7.65104310515229e-06
-7.17090999362046e-05
-4.61905477412988e-05
-4.76763490244055e-05
-3.23056924341792e-05
-3.39420039827858e-05
-1.02896587040743e-05
-4.79388662545243e-05
-4.09625577486481e-05
-2.16892076540877e-05
-1.64384136096134e-05
-4.29580083463244e-05
-4.04106379351041e-05
-1.55862950291797e-05
-1.17014891272591e-05
-1.93459307116652e-05
-5.14709340194514e-05
-2.50438920121648e-05
-2.52241441265861e-05
-5.28465072717792e-05
-5.45669201411711e-05
-1.20125602063908e-05
-1.10822054374175e-05
-3.79878547185397e-05
-3.22865091868711e-05
-3.91169534600634e-05
-2.91371245100709e-05
-2.59716897842929e-05
-5.52595603104451e-05
-5.10713772917328e-05
-4.90998987437437e-05
-6.26102362812952e-06
-4.13199034658074e-06
-4.90711986414824e-05
-3.98612143528859e-05
-1.21887725782397e-05
-7.06292018064407e-05
-4.43864191954436e-05
-2.18720947920672e-05
-1.21159791951873e-05
-3.42924532260944e-05
-5.57449768606434e-05
-4.13217901373348e-05
-2.84057462775279e-05
-2.57696716973106e-05
-2.35554544571896e-05
-6.09870184486332e-05
-2.30945912977542e-05
-3.73708669408683e-05
-6.68333508660538e-05
-2.82344594128656e-05
-1.83284400415503e-05
-1.99273289367814e-05
-3.43580658338177e-05
-4.39608124353437e-05
-4.40049153125521e-05
-2.04105834772057e-05
-5.22096795259264e-05
-1.43949234046911e-05
-2.17921975925729e-05
-3.04834435105094e-05
-3.18772812176602e-05
-4.49944835901874e-05
-7.47858150682204e-05
-1.12354282364738e-05
-4.93508299497405e-05
-2.13107803333031e-05
-5.61856766389778e-05
9.0110720613964e-07
-7.05589996517889e-05
-4.93031551069126e-05
-5.53384618834443e-05
-2.1229507305369e-05
-2.01928890908157e-05
-1.84209205740738e-05
-3.57981488865963e-05
-9.41257024204956e-06
-5.63246146089236e-05
-5.69258470132923e-05
-8.76948500925848e-06
-3.56469956016807e-05
-1.54381589089622e-05
-3.41399629838988e-05
-5.17861642314324e-05
-6.54953308794146e-05
-5.14790610244982e-05
-2.26064995220168e-05
-4.46859961620052e-05
-1.78109231004356e-05
-2.9708721131606e-05
-4.22648302332043e-05
-3.76476707023202e-05
-3.75355336924284e-05
-5.72161033926558e-05
-5.3073225265572e-05
-4.41946181574403e-05
-4.23067034761534e-05
2.89127021667926e-06
-2.83914020169836e-05
-4.7712791156526e-05
-1.31438272623405e-05
-5.94247542957882e-05
-4.88240105193608e-05
-4.10984102979935e-05
-4.14563753004979e-05
-5.50298551954177e-05
-5.73896958650912e-05
-3.04783336565498e-05
-1.93632813227179e-06
-5.64023701720741e-05
-1.64994164292303e-05
3.2363045721985e-06
-1.76255875229513e-05
-1.04011533208804e-05
-2.41095654297074e-05
-5.4175249575563e-05
2.34653733503366e-06
-6.5103482543334e-05
-3.41677715458453e-05
-3.74221452896032e-05
-7.24039543895684e-05
2.21805272687057e-05
1.50984847284312e-05
-3.57082042909092e-05
-4.42783368912555e-05
-4.09000683357429e-05
-4.43192425911038e-05
-4.26718856802952e-05
-4.89836093725082e-05
-1.44354947718616e-05
-2.68366787219748e-05
-1.65322022928688e-05
-4.72443687654302e-05
-3.61715872949365e-05
-5.50379241894442e-05
-1.14564353030003e-05
-3.7075236566376e-05
1.17097354694412e-06
-2.59099582243898e-05
5.08796957149645e-06
-5.07796003239849e-05
1.60125662733184e-05
-3.47087947927853e-05
-1.85700911443376e-05
-1.5406470287662e-06
-1.89157349891258e-05
-5.94874501243445e-05
-2.85856914676339e-05
-4.93211958127872e-05
-4.83570196455418e-05
-2.68765169040402e-05
-2.53225597386674e-05
-3.10274967310397e-05
-4.46629919185497e-05
-1.96242793189306e-05
-2.53445944942918e-05
-5.50569509894857e-05
-2.53500527580721e-05
-1.055938881011e-05
-9.95720707193349e-06
-3.29597420405481e-05
-2.1341023080048e-05
-4.16259800399481e-05
-1.77896896003892e-05
-4.38394687981048e-05
-4.93799066685688e-05
-2.3641504073477e-05
-4.90111420320193e-05
-2.03617593350458e-05
-4.77375988965754e-05
-2.71314630383265e-05
-3.49712244068747e-05
-4.61326458340071e-05
-4.62678629909079e-05
-2.29006317431403e-05
-4.55288387627329e-05
1.42258390198827e-05
9.44544171766959e-06
7.18668267230915e-06
-4.04221432695128e-05
-1.82199310854603e-05
-2.11281637016996e-05
-3.89510088439488e-06
-6.24167599070638e-05
-1.72254630674834e-05
-8.94240597911882e-06
-3.3511507706041e-05
-5.31134277337736e-05
-2.36752404890316e-05
-2.09901644211507e-05
-6.34470106427002e-05
-3.60131723199558e-05
-2.96642896270592e-05
-1.62159896477309e-05
-8.2465108124478e-06
-2.25222636540004e-05
-6.66343381807632e-05
-2.66117976201165e-05
-2.04077513748789e-05
-7.0949150147475e-05
-6.04565417901642e-05
-2.90645584674666e-05
-3.86431962328427e-05
-2.34916548241027e-05
-8.79723247057005e-06
-2.58400531746386e-05
-1.23821988919225e-05
-7.24465902347707e-06
-2.44111022362764e-05
-1.8244158642229e-05
-1.84531044564178e-05
-3.9923267719275e-05
-7.25158713835768e-06
-5.19563477337937e-05
-4.65388531733108e-05
-6.86737806504885e-05
1.51607549207168e-05
-1.34766029132338e-05
-3.70408434439469e-05
-3.13684346711558e-05
-4.37230789822487e-05
-2.93871371017192e-05
-2.77311641700652e-05
-3.56692958096446e-05
-3.26768700691794e-05
-4.12490594219895e-05
-3.03648066635147e-05
-4.43888306522296e-05
-1.60412794954404e-05
-5.31062593178142e-05
-4.26417024106881e-05
-5.34689874039344e-05
-4.5497197118865e-05
-3.94222858849597e-05
-1.91468656510153e-05
-7.65196386856415e-06
-2.3517614333952e-05
-4.84173250991538e-05
-2.01558968740474e-05
-5.64130673540017e-05
-6.0085900377661e-05
-6.29433121041571e-05
-3.65192579110657e-05
-4.9244791497307e-06
-3.16565220903985e-05
-2.66026732587606e-05
-5.55700511898303e-05
-4.16102566355891e-05
-3.14664953321319e-05
-3.4661874754032e-05
-2.44006192417654e-05
-1.81426137200619e-05
-3.26546240816551e-05
-3.35282215204623e-05
-4.40289636128686e-05
-5.40748858890249e-05
-3.58239734864109e-05
-5.02945324313352e-05
-3.83311873199143e-05
-5.70730201251979e-05
-4.95329673916275e-05
-3.01882778234319e-05
-2.89063473451255e-05
-9.07641458588507e-06
-6.62767636556784e-05
-6.94150565036683e-05
-1.96137422034073e-05
-1.31515227376548e-05
-3.82287546736747e-05
-2.98083159456554e-05
-7.66196747012315e-06
-2.80078671538636e-05
-3.24306875428252e-05
-1.55348871126827e-05
-2.85537666809811e-05
-2.67202838678262e-05
5.63326121444588e-06
-4.72287965049301e-05
-5.39861537536554e-05
-3.94173049176717e-05
-3.61585456716891e-05
-3.37821221416439e-05
-4.95495313786246e-05
-3.42627591964734e-05
-1.18555207129348e-05
-4.26901126578896e-05
-8.87090431823257e-06
-1.40193824129433e-05
-4.20834256342331e-05
-5.06682414304269e-07
-4.70577213696077e-05
-1.77897537802411e-05
-5.07294755072802e-05
-6.58845905274562e-05
-4.67951022643922e-05
2.12931146136384e-05
-3.37264494986735e-05
-3.84920654862444e-06
-4.34964019316864e-06
-9.24055712710325e-06
-3.88950956747239e-05
-2.69911002350408e-05
-2.24485985440422e-05
-3.70687076800466e-05
-2.38654502885821e-05
-4.261426497964e-05
-2.31661641236022e-05
-4.58625046736563e-05
-2.64627723059781e-05
-2.02204600642576e-05
-4.65562157642276e-05
-4.6368723566494e-05
-4.10971246788398e-05
-5.44616069114946e-05
-6.18503950544206e-06
-5.07313996660452e-05
-1.16297824716171e-05
-2.27347790165106e-05
-4.80184836047357e-05
-2.08092823803112e-05
-3.82942647696753e-05
-2.44440384325059e-05
-2.08622824957046e-05
-2.92494306526411e-05
-4.69243910249527e-05
-4.70007523587468e-05
-4.10837705776492e-05
-1.30244159061671e-05
-2.09211009421313e-05
1.84458278521421e-05
-6.4829724129625e-06
-4.63113083299167e-05
-1.05754859562814e-05
-6.21364174072153e-05
-4.19277096778876e-05
-5.30762128762512e-05
-8.63291958947031e-05
-3.67649837465977e-05
-1.50430104726451e-05
-1.3640774486636e-05
-5.69503676740114e-05
-3.46176746454981e-05
-4.52515527658028e-06
-1.21009307761577e-05
-7.46616155080799e-05
-4.76564519942578e-05
-4.04955835492184e-05
-2.68418641103842e-05
-4.16207149970022e-05
-2.54552106820935e-05
-6.95186038679947e-06
-3.17062783452028e-05
-2.04429358226271e-05
-4.13781278576069e-05
-5.2341277477252e-05
-6.42560699999691e-05
-1.2068988337125e-05
-1.34955147545854e-05
-4.21307804031822e-05
-1.08070742180276e-05
-7.98674397792093e-06
-3.19401587443753e-05
-2.33789162373667e-05
-2.17897167844562e-05
-3.13468825850562e-05
-4.78861957280641e-05
-4.00831479363369e-05
-5.05044823252653e-05
-2.11793567616137e-05
-2.35948866769131e-05
-3.10978357608752e-05
-3.76142445477692e-05
-7.09233344979435e-05
-4.2913679689428e-05
4.29994672098552e-06
-7.68920001608264e-05
-3.79213007599938e-05
-2.98703801572806e-05
-3.0449478468686e-05
-3.51583201662068e-05
-3.89078235949713e-05
-2.91205359941287e-05
-3.83837686188291e-05
-5.2976184687752e-05
-2.60520488952151e-05
-2.10969732749206e-05
-4.74188550544124e-05
-4.95753641321357e-05
-2.54622908699337e-05
-3.32979119594777e-05
-4.38112228641029e-05
-4.53840714824287e-05
-6.26797929111805e-05
-8.72995921611587e-06
-5.72467973533737e-05
-2.94288557424288e-05
-2.6056776838048e-05
-4.17386225583902e-05
-3.91233517870001e-05
-7.89237287159626e-05
-5.74431100467205e-05
-2.49149812258283e-05
-4.05136935285753e-07
-2.62294513559868e-05
-4.24641668806164e-05
-5.2160468612513e-05
-2.19397281250858e-05
-1.13438188032004e-05
-5.44772776486835e-05
-4.14547181530839e-05
-4.22091830288943e-05
-4.1587513950292e-05
-2.5882983661292e-05
-6.02117127384949e-06
-5.14893168341405e-05
-2.9974789776127e-05
-4.85281389461077e-05
-5.43063796625045e-05
-4.42268553316107e-05
-4.03235751729427e-05
-4.17387495311508e-05
-4.67544131883002e-05
-1.89332521390421e-05
-2.83457999817177e-05
-2.62133411392197e-05
-3.62413673296454e-05
-3.58772796746418e-05
-2.53193480029551e-05
-4.36902274437566e-05
-5.90482228991195e-05
-1.67642032675424e-05
-6.30652921554792e-05
-5.60410674063624e-05
-6.14937597067699e-05
-1.27307729979964e-05
-3.77160958910786e-06
-1.83167510850542e-05
-2.79568624738313e-05
-2.93146937197563e-05
-5.21233061270982e-05
-8.8060261178563e-05
-8.12380923204523e-05
-2.53719596571721e-06
-3.8334183518858e-05
-8.63444257359888e-06
-2.35953783449075e-05
-8.4521162385799e-05
-9.12252937404952e-06
-3.83502767939687e-05
-5.17201517939045e-05
-6.35991062948366e-05
-5.16126466671471e-05
-2.51882934308283e-05
-2.68345814626426e-05
-2.32109866225376e-05
-3.59785443518365e-05
-1.11272002606627e-05
-4.53434882148048e-05
-3.37390844581402e-05
-3.4920051400263e-05
-5.39990583789022e-05
-1.66617882657196e-05
-4.69501975609945e-05
-6.67540937003478e-05
-4.55538320409236e-05
-3.61415010131999e-05
-3.69432539768489e-05
-1.92089774567484e-05
-4.02058095169482e-05
-4.04181224444677e-05
-3.99568780409863e-05
-2.1317073592439e-05
-3.04312184781371e-05
-2.7316979605675e-05
-8.21455492203522e-06
-3.10190440454817e-05
-1.18288440414004e-05
-2.09408264562618e-05
-3.08288716236238e-05
-3.89431625306143e-05
-1.13956643761835e-05
-8.59823245224692e-05
-3.17481904215793e-05
-6.67798867490124e-06
-2.44783016997816e-05
-2.51251214693902e-06
-1.67489091642366e-05
-5.98761126459401e-05
-2.40302258149364e-05
-1.46234942410736e-05
-4.39603385194905e-05
-1.28543101188691e-06
-4.12674204017366e-05
-4.3047699007859e-05
-5.32572189676105e-05
-5.80184174263004e-05
-7.04169079664746e-05
-1.78083704031984e-05
-5.29054181779568e-05
-6.61352624833812e-05
-3.57090644322157e-05
-8.34913032259519e-05
-1.42317117072659e-05
-9.99509966604401e-06
-2.66990027844912e-05
-6.31371222057247e-05
-1.87007669181035e-05
-2.56488880955438e-05
-7.74126869247018e-05
-6.35825364890662e-05
-5.42477096833888e-05
-4.58075609077077e-05
-1.91447998018087e-05
-3.3393323039331e-05
-1.48204590008475e-05
-1.93944077951449e-05
-4.36822738534946e-05
-4.56810747278437e-05
-2.95686541563735e-05
-2.97671509520584e-05
-2.76196580264571e-05
-2.15888578396705e-05
-4.3695278810601e-05
-1.92679181441092e-05
-4.83540038028417e-07
-2.95075737977295e-05
-5.56413777033544e-05
-3.93104817935382e-05
-1.21752070043682e-05
-1.74011549716095e-05
-2.90570766668017e-05
-1.92117515390981e-05
-5.45707659585137e-05
-4.99958217777332e-05
-5.10942075632242e-05
-3.98200108643975e-05
1.43105762483154e-05
-5.70683924933283e-05
-5.24144162022995e-05
-7.3720796038199e-05
3.05294597344211e-07
-3.64140247247447e-05
-2.75036114964309e-05
-5.74188275008785e-05
-3.69496296103963e-05
-2.5572728953392e-05
-1.97137271056265e-05
-3.09790830554776e-05
-5.55686759891223e-05
-3.38340951144144e-05
-1.86043816833921e-05
-4.26536316397794e-05
-8.42786558041257e-06
5.10369051202451e-06
-4.75982911614397e-05
-3.39508056409761e-05
-5.30451312704271e-05
-2.49515082152658e-05
-6.73982272536464e-05
-8.6652592062747e-07
-6.17866233620968e-05
-5.17422188840103e-05
-4.05492250071227e-05
-5.97718737237112e-05
-7.62290530817311e-06
-2.63915697194145e-05
-1.35722614293519e-05
-6.49949658771402e-06
-3.73403520388842e-05
-7.33097799103633e-05
-1.10795023858886e-05
-1.88612452683081e-05
-5.91793347497813e-05
-3.82786829502381e-05
-3.6190455215316e-05
-5.02960744476882e-05
-4.31371554384902e-05
-8.48736927468115e-05
-5.98349633351094e-05
-3.49541919983247e-05
-1.84125527727958e-05
-2.35907062114438e-05
-2.74551908280647e-05
-3.80417419157489e-06
-3.36761444609532e-05
-2.47160674430619e-05
-5.08932442182479e-05
-3.05059946583386e-05
-5.19414533601721e-05
-2.15750785161137e-05
-3.84871560301292e-05
-2.94409866463914e-05
-5.38949921796832e-05
-5.70695431690196e-06
-1.21190789495163e-05
-2.4999520545198e-05
-6.42544113511866e-06
-1.63163491711298e-05
-1.97184570602833e-05
-3.91097891467099e-05
-1.20024415929991e-05
-3.19740030046386e-05
-3.16438908375872e-05
-2.11162760323123e-05
-4.35903486775253e-05
-1.22929410224699e-05
-2.56087286013474e-05
-5.18460949527582e-05
5.4617795154846e-06
-2.33675032781041e-05
-3.05325141069967e-05
-1.13024315181303e-05
-3.07865766056768e-05
6.27925690718156e-06
-4.3553966019653e-05
-8.80482741591173e-06
-6.64604927825306e-05
-1.31542668989287e-05
-2.04188647788091e-05
-1.80718038442479e-05
-3.13401743246262e-05
-1.66985023319811e-05
-4.75536119938907e-05
-2.92797919397266e-05
-4.34585706066577e-05
-2.97418355951396e-05
-1.86866055091419e-05
-3.04592033810682e-05
-5.11478042784871e-05
-6.13327376549281e-05
-4.54190477113197e-05
-4.22924282575111e-05
-6.93470072966816e-05
-6.46169096582571e-05
-4.70204554790174e-05
-5.45413912640244e-05
-1.99958180460881e-05
-4.35318555591026e-05
-3.36539593755399e-05
-3.67462454861185e-05
-1.95298908029395e-05
-4.23659006213364e-05
1.46690146489153e-05
-5.31131951172725e-05
-5.96640250062138e-05
-4.76495495748767e-05
-4.73647866963379e-05
-6.20742423366385e-06
-2.92458397886648e-05
-3.10503546738546e-05
-3.76283696540138e-05
-4.52655916454856e-05
-2.92878065919003e-05
-3.1048248954042e-05
-5.26927408775449e-05
-3.03690254113456e-05
-5.28860271394678e-05
-3.89564838266281e-05
-4.014104125326e-05
-4.12432755520867e-05
-3.2174770887045e-05
-4.49499225918698e-05
-4.58184561040363e-05
-4.55455046653e-05
-1.94952487754276e-05
-3.97876440806399e-05
-2.96639385888585e-05
2.73977493573971e-06
-6.24693143013576e-05
-3.08006431594383e-05
-3.9573863324036e-05
-2.83032293303635e-05
-1.86688889474271e-05
-3.27591851370125e-05
-2.59123150225269e-05
-4.86863587595809e-05
-5.20226769395252e-05
-3.10348671060782e-05
-2.94665032140147e-05
-1.12396854912844e-05
-3.01800891631875e-05
-6.29262775624352e-06
-9.22252511432018e-06
-1.32165086652644e-05
-4.00060169845366e-06
-1.67137522883281e-05
-3.92393061900296e-05
-1.21877614536311e-05
-3.14970653713403e-05
-4.46354689934723e-05
-2.11354736811446e-05
-7.90987580202645e-06
-3.57110472903685e-05
-4.06374323599364e-05
-2.62236314969203e-05
-5.70716575434556e-05
-3.52266039906948e-05
-2.43546077819688e-05
-5.50590921549719e-05
-6.31450278483469e-05
-5.23134180752735e-05
-4.1696769426553e-05
-5.1647372933684e-05
-3.89632010660231e-05
-6.27991275121531e-05
-1.45545621107285e-05
-1.73271022332473e-05
-5.99968227334187e-05
-2.39778772778736e-05
-6.62187969181261e-05
-1.87875619537651e-05
-5.38864309428145e-05
-2.25003521385431e-05
-5.0308298913377e-05
-4.02031328882198e-05
-1.46706283948173e-05
-3.69997703454352e-05
-4.79067972081138e-05
-1.88816587671744e-05
-5.2534533651789e-05
-4.43177080197913e-05
2.03994005277638e-05
-2.59893006484834e-05
-3.67686063831577e-05
-3.21558511803453e-05
-1.49048472017132e-05
-7.63044382996071e-06
-5.95530333462647e-05
-6.25401547534594e-05
-4.10843315522476e-05
-4.01209015813359e-05
-7.72358851052415e-07
-1.06106078649811e-05
-3.25421067702449e-05
-1.07151215362778e-05
-4.02959731885246e-05
1.4801134544144e-05
-1.90559639589613e-05
-5.72856800853089e-05
-2.09503292823647e-05
-3.5651562399331e-05
-1.78166003783808e-05
-4.35868454879747e-05
-1.21063330762411e-05
-4.25648451509406e-05
-4.28877892392873e-05
-4.44361799818595e-05
-6.09890356826979e-05
-4.95900570038507e-05
-3.15016136863623e-05
-5.33618207486958e-05
-2.37297646466239e-06
-2.93953443535971e-05
-2.64005479236905e-05
-3.03325128970219e-05
-3.1830027032925e-05
-4.37096200430802e-05
-1.74157773981012e-05
-3.230251547374e-05
-3.53546365917324e-05
-7.33017984902335e-05
-7.73533980811317e-06
-5.87106685807602e-05
-4.53259479913119e-05
-3.20978507925286e-05
-5.75585874139813e-05
-3.92347965100473e-05
-1.54256232688138e-05
-4.09582749410357e-05
-4.48765825091333e-05
-1.03113121332662e-05
7.01651447325669e-06
-3.06597535306356e-05
-5.99408220576342e-05
-4.2238674264713e-05
-2.06054222223015e-05
-3.55769388728266e-05
-1.91788136236884e-05
-5.85766861963629e-05
-5.81939910298235e-05
-2.03168471543392e-05
-1.10342761774877e-05
-5.45267017562234e-06
-2.0162994318978e-05
-2.97813336867635e-05
-4.7186802195005e-05
-1.73942704738028e-05
-3.80205925354904e-05
-2.51207570030181e-05
-4.58528157306025e-05
-5.43254873267975e-05
-2.64138143118373e-05
-5.19199427861578e-05
-1.76259682746445e-05
-4.74512484988701e-05
-4.6356873908385e-05
-3.43555764749194e-05
-2.9833899607857e-05
-1.68050911569957e-05
-4.21016605532044e-06
-1.74408886816127e-05
-5.28276697335215e-06
-5.28814857912966e-05
-1.89520419097403e-05
-3.68460253408273e-05
-7.72137622916841e-06
-3.26468020024977e-05
-1.31583135654978e-05
-5.16281470558848e-05
-1.67778647228756e-05
-2.05513801131357e-05
-6.56172925273317e-05
-6.58506664105544e-06
-1.76965822890804e-05
-1.62064646791038e-05
-3.18918577838798e-05
-3.49262202039526e-05
-2.14711898730152e-05
-1.20916471566633e-05
9.41803925502518e-06
-4.67106501798404e-05
-4.17316434870629e-05
-2.51758170270491e-05
-1.69280318002168e-05
-2.11365339401632e-05
-4.01339072766331e-05
-5.54556338531231e-05
-5.91639716458724e-05
-2.17709170915916e-05
-9.94011036731699e-05
-4.98435984096022e-05
-3.16481141118407e-05
-1.52775237958452e-05
-6.1295524015846e-05
-5.49763470715777e-05
-3.18817770225806e-05
-3.81091195248582e-05
-2.76798775231794e-05
-3.00922170295504e-05
-1.69412466840176e-05
-4.26946168361396e-05
-6.97520978057681e-05
-1.55496829175236e-05
-8.42462357835506e-05
-3.06897420351345e-05
-3.60953761562324e-06
-1.31612623172335e-05
-2.05185666089981e-05
-5.12142839793801e-05
-4.41537031926576e-05
-5.62604276441307e-05
-3.48302247398401e-05
-6.37940671364094e-05
-6.90379787337948e-05
-2.6138223381637e-05
-5.40595020043982e-05
-5.55593783622898e-05
-1.04289844590447e-05
-2.32729740380307e-05
-2.42767924304096e-05
-2.71157247194717e-05
-8.95823726810836e-06
-3.72721704703512e-05
-9.72853430550391e-06
-3.47603223092477e-05
-5.09076166077589e-05
-4.76926697761741e-06
-4.13525710617962e-06
-6.99215408432899e-05
-4.30882735609387e-05
-4.25559626089183e-05
-3.21175675109786e-05
-3.13874822430411e-05
-4.92497431227531e-05
-9.69430999867827e-06
-5.35210364385805e-05
3.58005382156189e-06
3.26892868586385e-07
6.8594762284886e-06
-1.3632382584562e-05
-1.73119722020336e-05
-3.96804590107936e-05
-5.53982011565654e-06
-2.96677433742892e-05
-3.89386520146594e-05
-3.02045697232281e-05
-7.20514074323676e-05
-6.06193540527802e-05
-1.59947750323903e-05
-8.23383447619954e-05
-6.89515025019578e-05
-2.74791699426695e-05
-4.65120272779903e-05
-2.32208197642546e-05
-1.96125587079872e-05
-4.3665680904688e-05
9.57720102493267e-06
-2.1023828799215e-05
-7.2276481574685e-05
-1.85903774773966e-06
-6.09039151558452e-05
-2.48191045035356e-05
-5.56029644499606e-05
-7.60980576811154e-05
-3.20915996208303e-05
-3.42308469119075e-05
-2.57382752369317e-05
-7.9072552729253e-05
-2.25446749671048e-05
-3.20213048089911e-05
-2.90654790362799e-05
-2.07470834446349e-05
-2.89978123104241e-05
-5.25357327113763e-05
-4.70722429705748e-05
-4.09126128155092e-05
-2.8097609021305e-05
-3.17784236630952e-05
-4.61275120645934e-05
-4.70343884438614e-05
-5.26496331340101e-05
-3.86116542115095e-05
-5.68123289676507e-05
-2.84825121888489e-05
-7.16716752119794e-05
-1.88007145945603e-05
-5.86750519486471e-05
4.7686937103122e-07
-4.75725162571836e-05
-4.27956519620741e-05
-3.10312951064894e-05
-1.46997542972847e-05
-4.25575912815387e-05
-2.93226238811456e-05
-4.21522163050273e-06
-5.49331715405317e-05
-4.05083546238906e-05
-7.96496470285882e-06
-1.25450282343914e-05
-3.36721920006407e-05
-4.27448128756761e-05
-5.10763709851131e-05
1.82075845083047e-05
-3.10187026568904e-05
-5.60024575695997e-05
-1.5482981039858e-05
-4.70065709310195e-05
-2.42567367113097e-05
-3.11444771715622e-05
-3.23709384399287e-05
-3.48945888954929e-05
-3.0460838188957e-05
-1.1928274387121e-05
-1.60399662527833e-05
-4.03857997659253e-05
-2.14998264269257e-05
-1.36761279290112e-05
-1.55398686327489e-05
-2.53748752058395e-05
-1.59973487920366e-05
-3.01844559389288e-05
-3.57538319470228e-05
-4.34062372453635e-05
-2.37292376879549e-05
-1.92510796883682e-05
-1.19196297614822e-05
-6.07632927010357e-05
-5.39758037890375e-05
-3.46249647787763e-05
-6.13930866194003e-05
-4.31872899806672e-05
-5.38904162139454e-05
-5.79490234716591e-05
-1.80929637751968e-05
-5.69333140911497e-05
-8.07455110005501e-06
-6.49584175649941e-05
-5.89149117907689e-05
-2.71886372544841e-05
-1.83649961999458e-05
-5.57219516465214e-05
-3.63697517248356e-05
-1.98351231301577e-05
-1.67789942285995e-05
-6.63140892184878e-05
-2.35533128915098e-05
-3.22468480753902e-05
-4.97706773350905e-05
-6.44594723058355e-05
-2.79199364223432e-05
-4.81724945982304e-06
-3.8034474827472e-05
-4.52759640414231e-05
-9.80645205447094e-06
-4.30684467227323e-05
-4.02356698619525e-05
-1.43079106158886e-05
-5.48995851673166e-05
-8.47508310857295e-05
-7.19825657326686e-05
-2.70064957481374e-05
-1.85908901152635e-05
-4.52305908405524e-05
-4.29424394571122e-05
-3.80511195983675e-05
-7.8328739821837e-06
-3.56302421044041e-05
-7.305265622038e-05
-2.82165453674288e-05
-4.06715625343924e-05
-4.64681943126167e-05
3.64403515035139e-06
-2.40434234002481e-05
-4.30136187418958e-06
-2.04170915527591e-05
-9.17905642570003e-06
2.81510314711228e-06
-4.24183331412369e-05
-1.61640807824063e-05
-9.37543853412684e-06
-3.81199981189382e-06
-1.59225342297822e-05
-3.33089300479453e-05
-5.23634184543345e-05
-3.35770957712519e-05
-2.8284814055515e-05
-4.70386342466421e-05
-2.18774967581543e-05
-6.46969629735986e-06
1.85840929863868e-06
-4.77826505573986e-05
-4.78443248828439e-05
-7.09047428184793e-05
-1.7701684425409e-05
-3.4552574025297e-05
-6.06439392737421e-05
-2.32896127172405e-05
-6.13666808473252e-05
-3.44401978760319e-05
6.9844235827556e-06
-5.37500691710537e-05
-2.88396794264688e-05
-4.10783183250416e-05
-6.66911420670899e-05
-4.34584634375954e-05
-1.93569718443509e-05
-2.29141692402028e-05
-4.46788198585201e-05
-3.90698343430722e-05
-8.97494707732556e-06
-5.74507418375654e-05
-1.99686631588627e-05
-5.51995812390697e-05
-2.11663506407045e-05
-3.59270189841298e-05
-4.18336341751415e-05
-2.02601608010225e-05
-5.11438152960112e-05
-2.20329541877567e-05
-2.47142033085649e-05
-2.34709969065965e-05
-3.61955499344911e-05
-3.61495283719439e-05
-4.44748602672855e-05
-4.41492237917134e-05
-3.64037247013561e-05
-1.78983350607786e-05
-1.90718663378637e-05
-1.76194746739631e-05
-5.85243770446166e-05
-5.23778931328879e-05
-3.70194803379769e-05
-3.69403111371001e-05
-1.33048630866233e-05
-5.94581279518742e-05
-1.85607690220802e-05
-6.12605759847956e-05
-2.09544005813158e-05
-5.74531798476478e-05
-4.41397918832349e-05
-4.1813233364112e-06
-3.56525548950422e-05
-3.27109007604705e-06
-7.28885397069832e-05
-5.73343354117522e-05
-5.1574326550776e-07
-4.07528169180914e-05
-1.68506548019284e-05
-1.52916883511282e-05
-6.28955160711855e-05
-2.67781236791228e-05
-1.96076783320372e-05
-2.80223374595871e-05
-7.22619531048792e-05
-4.77837193781318e-05
-6.77644050851478e-05
-4.52348552546148e-05
-2.06828963013117e-05
-3.18209356886305e-05
-4.30596994724567e-05
-3.17619485557085e-05
-4.93723386154584e-05
-9.3635348148674e-06
-2.53950403464522e-06
-7.46471990663804e-05
-5.67008430816578e-05
-1.18501153610609e-05
-5.21552881441394e-05
-4.90669604083864e-05
-6.08568106016976e-05
-6.13289730629399e-05
-7.05970133171207e-05
-2.36611872300734e-05
-2.45037628262e-05
-1.34827745126953e-05
-5.34967460308115e-05
-2.75202919697708e-05
-5.55594819214707e-05
-5.52118192595891e-06
-5.06456725534271e-05
-4.00585327611314e-05
-3.61332873443503e-05
-3.88546668369966e-06
-3.98405822313423e-06
-9.52920524793753e-06
-4.3863848778935e-05
-5.44177541571138e-05
-5.70224573688741e-05
-5.10105539841773e-05
-5.14799009593329e-06
-2.09263629960068e-05
-1.40144038583412e-05
-6.24008230317138e-05
-3.63655894032234e-05
-4.39240328232011e-05
-4.33691867470731e-06
-3.38173533149365e-05
-3.79575028508786e-05
-4.34411300233523e-06
-4.4375003559314e-05
-2.25091397236155e-05
-5.60648489223655e-06
-3.45429298322704e-05
-2.64943082711852e-05
-4.39800393583507e-05
-2.70503340958071e-05
-3.35030849890472e-05
-4.5775420071121e-05
-2.34041949239291e-05
-4.70939031861354e-05
-5.36499634047605e-05
-3.18217370710509e-05
-3.34932262067684e-05
-1.5723556393752e-05
7.11081390720736e-06
-5.54834614401477e-05
-5.45568664477136e-05
-7.2268113723743e-05
-5.34919222157973e-05
-2.69015968009842e-05
-1.7082067646525e-05
-5.66658775704972e-05
2.20536912243142e-07
-2.44506945211771e-05
-2.06534600247416e-05
-4.56110950496911e-05
-2.9283485801866e-05
-2.39704567252565e-05
-3.64763480179436e-06
-6.28794108663197e-05
-4.48130127273092e-05
-6.08805711252579e-05
-4.90266025661123e-05
-2.6228093388597e-05
-2.19168408415403e-05
-1.88616412368218e-05
-5.79901495854551e-05
-2.69522605407263e-05
-7.51728368895593e-06
-2.06650316518183e-05
-7.47068634200768e-05
3.14961661542968e-06
-8.79308756698319e-06
2.37747927136764e-06
-3.39584450553394e-05
-2.99567100464162e-05
3.98532470788693e-06
-4.57858364780864e-05
-3.72217045577818e-05
-8.36247547852099e-06
-6.65955124410741e-05
-4.04593355488562e-05
-4.42934217454375e-05
-5.28220583514751e-05
-1.93641569914378e-05
-1.33339786816354e-05
-3.13238681178454e-05
-5.23385468543533e-06
-3.02928699922694e-05
-3.03528679743321e-07
-5.61310398181463e-05
-4.38223414337599e-05
1.9928653068871e-05
-1.75510250985744e-06
-4.3328843107727e-05
-5.24486083031839e-05
-6.4759620650019e-05
-1.83177078392167e-05
-2.58918603281605e-05
-3.59507264364684e-05
-5.05772373165109e-05
-1.83493297444225e-05
-2.56862714533035e-05
5.49052030268823e-06
-3.52150088742078e-05
-4.25788746051891e-05
-3.99620740617106e-05
-2.45760082791816e-05
-3.55775302737564e-05
-4.18502481035465e-05
-6.2633358005443e-05
-2.45189233717302e-05
-1.83899061158507e-05
-2.32446179209282e-05
-1.72695777270695e-06
-1.09047463925018e-05
-4.70517711683807e-05
-2.01609366738443e-05
-3.77557049328001e-05
-4.11841113430524e-05
-3.48531324356994e-05
-3.56881569115545e-05
3.54618908050432e-06
7.22589039224226e-06
-2.54466745468569e-05
-6.09986860129622e-05
-1.96062613734294e-05
-6.05988535699452e-05
-4.01536687593908e-05
-4.92774080830696e-05
-2.73712990015271e-05
-1.30509944588063e-05
-3.65080456179762e-05
-3.41607212228438e-05
-9.27038601369276e-06
-2.06446965053041e-05
-7.47060828463227e-05
-4.60805869572828e-05
-2.92333121260682e-05
-7.61955690620891e-05
-3.38069192561619e-05
-1.38134333106887e-05
-5.31000659673714e-05
1.18391088460195e-05
-3.6796478463796e-05
-5.53089986410624e-05
-5.07866387400079e-05
-3.36431891899182e-05
-4.08964322629079e-05
-1.96058889650548e-05
-4.92573931573039e-05
-1.5780776541796e-05
-5.74442737779266e-05
-5.87710385147148e-05
-5.91608164085681e-05
-4.44111622964236e-05
-5.41296829841706e-07
-4.94128572611929e-05
-4.77600600874154e-05
-2.92216554146085e-05
-3.56285152284585e-05
-5.5728223751022e-05
-1.50329093679522e-05
-5.38559244982237e-05
-3.83175966226409e-05
-5.30664136227941e-05
-1.30505689955661e-05
-2.07931427190443e-05
-2.13602479161588e-05
-4.47236480822508e-05
-3.41177252747943e-05
-8.54173522916697e-05
-2.34696437422496e-05
-1.59239810493282e-05
-2.05088673321032e-05
-4.27276973806784e-05
-4.1835544453343e-05
-3.86089164016189e-05
-2.44019912338582e-05
7.56448817958596e-06
-1.41616384216664e-05
-3.32247354937979e-06
-2.98590213668929e-05
-4.90722026207076e-05
-3.81216313195933e-05
-4.33455088175449e-05
-7.58003342842603e-05
-4.64823828213406e-05
-2.6977379598782e-05
-3.70371363954594e-05
-6.57320900831398e-05
-2.21876773575435e-05
-3.99271150273161e-05
-5.2502655126151e-05
-3.85731144536139e-05
-7.15478755185132e-05
-4.46908539606212e-05
-4.82624823337521e-05
-6.77131758602682e-05
-7.74105315567414e-05
1.53441710613019e-05
-2.31403502631917e-05
-5.35765798636217e-05
-6.85173832626883e-05
-1.03566950374594e-05
-3.51264294974838e-05
-4.89848323084695e-05
-4.33058102947811e-06
-6.48076386651647e-05
-4.96088740690774e-05
-3.13201464529175e-05
-3.6989868684693e-05
-2.19524307011077e-05
-3.83432044522054e-05
4.63087591287358e-06
-2.46595818103407e-05
-2.89282948331195e-05
-8.49957208191797e-05
-2.23369665543768e-05
-1.57428014707458e-05
-4.53020471263912e-05
-3.72430666949512e-05
-3.15578110684641e-05
-2.81308008714265e-05
-3.90800186732714e-05
-4.79640102542389e-05
-2.57919936945748e-05
-4.79108909859528e-05
-5.08948714685511e-05
-2.93580184241255e-05
-9.38279344970632e-06
-1.65268883197704e-05
-1.30768921088492e-05
-2.41691460721809e-05
-4.44037948680218e-05
-2.07524728843971e-05
-2.69746625922717e-05
-1.82444539721976e-05
-1.66641604431468e-05
-5.35101518329313e-06
7.99884914972012e-06
-2.5457395262645e-05
-1.78729494669854e-05
-7.08313975162861e-05
-4.00669474827162e-05
-3.45666776178985e-05
-5.71429364793294e-05
-3.11490346044251e-05
-2.99051369061931e-05
-1.87574374201568e-05
-6.42100218064711e-06
-3.16355727527944e-05
-3.06935483741113e-05
-2.76304076362987e-05
-3.4334049737437e-05
-1.99402181672118e-05
-6.396568720681e-05
-3.75070049073432e-05
-3.79331034875598e-05
-4.36926125953459e-05
-3.73248946218699e-05
-4.29540408676689e-05
-5.48995704843452e-05
-3.41233727212348e-05
-2.26841402626819e-05
-3.69237167955814e-05
-2.81780706162094e-06
-6.92304697652816e-05
-5.19743641695565e-05
-2.17857219404607e-05
-7.87706211751297e-06
2.14260368450327e-05
-2.02941704349436e-05
5.59829957005874e-06
-1.11620187256351e-06
-2.8130880155822e-05
-3.75403307893909e-05
-2.63416517470729e-05
-9.42391841523556e-06
-5.43232824033666e-05
-3.50209698975978e-05
-4.77594143348388e-05
-2.32339664683017e-05
-2.97382026125021e-05
-5.24180869523351e-05
-3.47241294397147e-05
-3.49623643945715e-05
-3.45335494265717e-05
-4.39642011508932e-05
-4.19207866984314e-05
-6.87550000466672e-06
-4.13167942366473e-05
-4.89532578099537e-05
-2.66580262554749e-05
-4.326994737283e-05
-6.91920757349602e-05
-2.33928445468243e-05
-4.50455505847506e-05
-2.15586321692672e-05
-6.83192931987869e-05
-3.36086646052659e-05
-5.29381863640101e-05
-2.81481792741334e-05
-4.57121179326206e-05
-2.89264043965809e-05
-2.74848327726004e-05
-7.72404449406247e-06
-4.34910285934873e-05
-2.3520091378268e-05
-1.06652681757596e-05
-4.50836455155638e-05
-1.50268066467725e-05
-4.28533231847127e-05
-3.22800676548089e-05
-2.78956548515498e-05
-2.9294436319441e-05
-8.73569390172893e-05
-2.16919392231134e-05
-5.34296114672429e-05
-5.04752877111529e-05
-3.85004219644412e-05
-3.55666576035266e-05
-3.70515451282987e-05
-2.45100781998507e-05
-2.09829610347941e-05
-5.38651915753244e-05
-2.38083537098136e-05
-4.93811398842485e-05
-2.46309983942249e-05
-5.18739784100878e-05
-5.72270655381041e-05
-1.29764471185389e-05
-2.73177743653935e-05
-3.58355862356772e-05
-3.46116526384122e-05
-5.53203610998231e-05
-2.63728946638278e-05
-5.42295980388558e-05
-2.2408158105679e-05
3.70509667132744e-06
-2.7903438226933e-05
-4.11884785751677e-05
-3.30298439343565e-05
-4.96932919124384e-05
-2.90759882192285e-05
-3.7237498451916e-05
-5.02503617808863e-05
-3.62604225619361e-05
-7.16866541421143e-06
-1.57000529353257e-05
-1.58958397165408e-05
-3.46795359582433e-05
-2.26248634378105e-05
-3.0780563569995e-05
-3.28613774954939e-06
-4.10120969680617e-05
-3.34839659766759e-05
-2.20817601682024e-05
-5.18402693752388e-05
-3.36259418699689e-05
-3.83253355908935e-05
-3.46378484926934e-05
-3.09598230240218e-05
-1.30172178669263e-05
-3.01299008019771e-05
-5.65791309539086e-05
-3.80893561410646e-05
-6.18019260945589e-05
-5.8777416766312e-05
-5.04536274609931e-05
-4.56632343074835e-05
2.64888184354893e-06
-4.21410750570128e-05
-2.85901235822134e-05
-2.53396428486516e-05
-5.8130518319062e-05
-2.14755953122766e-05
-3.44522870717855e-05
-2.53064191371948e-05
-4.75045331378553e-05
-3.1724731049787e-05
-2.42083921063831e-05
1.24965718775708e-05
-2.31868256412559e-05
-2.65350466094181e-05
-3.43001678960538e-05
-1.51539466984181e-05
-5.17499433559172e-05
-4.91654940423233e-05
-3.52634752920433e-05
-2.34693687327245e-05
4.58456111454377e-06
-2.55054405053726e-05
-1.81933228042775e-05
-4.25927243970035e-05
-3.56640957762704e-05
-1.95818607169649e-05
-2.62098503341223e-05
-2.77166829252156e-05
-1.28045722632882e-06
-6.67181562302607e-05
-2.11206818673194e-05
-1.50983959070311e-05
-3.43982693833509e-05
-4.18638895228966e-07
-3.13275935010347e-05
-4.18474656854708e-05
-3.63779461535091e-05
-1.87034894232332e-05
-6.08826921232593e-05
-3.35635292149659e-05
-6.88040555463505e-05
-1.72600320579563e-05
-3.32193766294529e-05
-2.2911185554293e-05
-5.16015972716496e-05
-2.04222286087208e-05
-5.97255460856774e-05
-4.57532571883456e-05
-7.43038041490868e-05
-2.19685499275092e-06
-3.80066336581078e-05
-4.37071340593818e-05
-5.24535892682464e-06
-5.85088581903789e-05
-6.37255889051644e-05
-3.4004034336154e-05
-4.74751968141786e-05
-4.81710939696917e-05
-5.20291330281781e-05
-7.06923956387847e-05
-5.67568707932364e-05
-1.98553163456197e-06
-6.78013873249273e-05
-4.29586323062466e-05
-2.91103168403018e-05
-3.01363214272519e-05
-4.79932410849256e-06
-2.67523912648566e-05
-5.21340200626587e-05
-4.80288894091625e-06
-2.20199333106226e-05
-4.01610630953306e-05
-3.50705287045086e-05
-4.94462753070011e-05
-1.46091915088382e-05
-2.30066874069452e-05
-4.13006877668401e-05
-7.4136959132447e-05
-6.19548087617931e-05
-3.85877826656175e-05
-1.58217498420989e-05
-4.57584502544687e-05
-3.03617040986229e-05
-5.68213914987299e-05
-2.42431514707698e-05
-2.44433817925043e-06
-6.17760507935672e-05
-6.71588637445124e-05
-3.86699144038081e-05
-3.42079125150833e-05
-5.26542718187576e-05
-9.61032342716417e-06
-1.85737198633317e-06
-5.12172691426522e-05
-4.22934551665091e-05
-5.15651613360632e-05
-1.32313966620025e-05
-2.01656423267651e-05
-7.31777168402433e-06
-6.3298917541514e-05
-4.16038720637325e-05
-4.30598242027086e-05
-5.86841908896474e-05
-1.494844708617e-05
-2.64416688707591e-05
-1.64300258234366e-05
-2.20684266184452e-05
-2.38809514461019e-06
-2.60819546492169e-05
-1.01258518169137e-05
-5.07770497016795e-05
-1.98307240590201e-05
-2.49906518569238e-05
-2.54113864826802e-05
-4.48533961054806e-05
-3.44475654675461e-05
-4.07148486455071e-05
-3.67964959607957e-05
-4.98374795451005e-06
-3.30223538798395e-05
-4.3470678333149e-05
-4.86932596811117e-05
-2.25048560453937e-05
-2.24948857893565e-05
-5.75307781873978e-05
-2.3852930162155e-05
-3.44398691986307e-05
-1.56106134934089e-06
-2.428183210874e-05
6.76397635271359e-06
-2.6261142286053e-05
-3.14757291626281e-05
-3.35717302101913e-05
-4.2149241825024e-05
-3.69686641772346e-05
-3.35189353165774e-05
5.67763844545886e-07
-1.48583279770706e-05
-5.10167990321882e-05
-3.09944048783649e-05
-5.67696922819304e-05
-6.09676261039363e-06
-4.72590919631996e-05
-3.64393120736429e-05
-4.04441783504823e-05
-4.81361861619151e-05
-5.6492646205147e-05
-3.55260534228433e-05
-5.39165461785659e-05
-3.53975874565255e-05
-1.66962295743339e-05
-3.90220789699581e-05
-4.8698463205303e-05
-5.26210020620097e-05
-1.96987128497996e-05
-9.93923400889009e-07
-2.49666644075967e-05
-4.01942064555419e-05
-6.28093788733786e-05
-2.44079892007402e-05
-5.99809008520773e-05
-4.00581328088704e-05
-1.64987740776663e-05
-4.75075660155594e-05
-3.44964067938279e-05
-2.23474711940677e-05
-1.05095729247939e-05
-4.50040248976103e-05
-2.6985306906265e-05
-6.30328895352941e-05
-3.42987195914431e-05
-4.13003371051785e-05
-4.28826512609928e-05
-6.99222208907439e-05
-5.34666447499722e-05
-2.7606264772307e-05
-5.33522625192263e-05
-2.90648614688253e-05
-5.06458143005473e-05
-6.37913386775246e-05
-1.78276049504163e-05
-3.98290117642041e-05
-2.07341758454051e-05
-4.88479568594131e-05
-2.9244339763e-05
-7.57550631574088e-05
-2.00372867406728e-05
-2.64528185547176e-05
-4.97251733219567e-05
-4.46647716427663e-05
-5.09585407545244e-05
-6.04906834516822e-05
-2.99066538058159e-05
-1.96261497102876e-05
-2.94728578435525e-05
-3.67903965077442e-05
-8.13339544687281e-05
-3.97929413086767e-05
-2.19423076745755e-05
-1.45770757468097e-05
-2.57201232497326e-05
-3.29856261339837e-05
-2.15218485177698e-05
-3.33984200384827e-05
-4.97413107644063e-05
-2.52448642097267e-05
-4.43386556304175e-05
-4.32272848026988e-05
-3.60057339786157e-05
-4.88672074930747e-05
-4.53911238807601e-05
-6.36640552231399e-05
-1.91970703803577e-05
-1.62656545086436e-05
-3.39600408385119e-05
-2.51423992637281e-05
-2.27281682681644e-05
-1.08124096863949e-06
-1.1960646031451e-05
-4.8631433777416e-05
3.536117300031e-07
-2.45381948879946e-05
-2.34309840876464e-05
-3.5105222530704e-05
-2.27420385813788e-05
-2.31972975258965e-05
-4.3594648123647e-05
-3.19722054404681e-05
-1.40941509163853e-05
-3.29456281816541e-05
-8.36493321887472e-05
-3.75007101977623e-05
-6.68110902251799e-05
-3.88753192850789e-05
-3.95852536489135e-05
-1.82910789017186e-05
-4.21915879463942e-05
-6.01798052576567e-05
8.26569113227412e-07
-2.3966710296788e-05
-3.72562203803979e-05
-4.62845343879117e-05
-2.35463426167055e-05
-4.42181257561057e-05
-4.6694410240213e-05
6.07049301139632e-06
-3.37355742146019e-05
-4.27702942623928e-05
-4.4052505385704e-05
-5.58441195180327e-05
-7.47740475639142e-05
1.05430480873227e-05
-7.97417260962809e-05
-2.75845075256833e-05
8.15840448054822e-06
-2.03371817332731e-05
-6.09913167412789e-05
-2.70140687790025e-05
-3.67006480414352e-05
-3.23934770620971e-05
-6.0041122363176e-05
-3.92264254670715e-05
-3.05341536737107e-05
-6.87608517876709e-05
-4.18956569506137e-05
-4.91088708550793e-05
-3.39324028274199e-05
-2.951993266714e-05
-1.5129554650458e-05
-5.59566459842236e-05
-2.81968059852082e-05
-3.27881044826548e-05
-1.99491271031762e-05
-2.91796137131054e-05
-3.99703156562346e-05
-4.38274261161931e-05
-4.90170751259715e-05
-4.18112496327184e-05
-4.21951629288921e-05
-3.82244565657608e-05
-3.86657837751358e-05
-2.60872738419772e-05
-3.54442013014243e-05
-6.01908611887609e-05
-3.14754550863281e-05
-3.93720723474856e-05
-5.40729360344952e-05
-1.09285241962463e-05
-2.23850798726061e-05
-5.32160655674338e-05
-6.35858938956519e-05
-3.90641706795931e-05
-5.68855755025401e-05
-2.12208840367819e-05
-3.06005103887578e-05
-5.5444114208709e-05
-8.04655354533648e-05
-1.61457757684748e-05
-1.11354544749109e-05
-2.57399111402363e-05
-5.73041930119925e-05
-1.99810126210559e-05
-3.4655321081304e-05
-1.3538453590415e-05
-6.02850116864719e-05
-2.74170611923845e-05
-5.02816004286034e-05
-2.7924936487217e-05
-4.04565467590791e-05
-3.27199483978687e-05
-3.43507445828997e-05
-4.84350326629439e-05
-4.33768421588754e-05
-3.3113782991978e-05
-3.26465827973163e-05
-1.37367426079882e-05
-3.38348367435867e-05
-7.61983612711705e-05
-3.29501947494194e-05
-4.00103856760973e-05
-3.20473449029632e-05
-2.5468043498916e-05
-2.17904286781272e-05
-4.55992302752184e-05
-5.43665561697032e-05
-4.17645183074606e-05
-5.15644452992323e-05
4.4897570057122e-06
-2.95186628384993e-05
-1.72726633580076e-05
-3.98636993668379e-05
-7.89322729163779e-06
-5.85697731528904e-05
-5.85557274719956e-05
-4.23606157197056e-05
-2.51906166764952e-05
-2.32947652625592e-05
9.74622104783163e-06
-4.04705879946799e-05
-4.34461042191344e-05
-2.96457206727981e-05
-4.38740176556836e-05
-3.51520908426621e-05
-2.63316399937183e-05
-5.90340752643177e-05
-3.95357833502306e-05
-2.78775482175481e-05
-7.38175657820931e-06
-1.59477575135642e-05
-1.72431981727038e-05
-4.44923388139126e-05
-1.67906666948698e-05
-4.5356332062344e-05
-4.03366609693116e-05
-4.88386865469576e-05
-3.6692379454935e-05
-5.20682343912925e-05
-4.27174706365418e-05
-4.03208440437287e-05
-2.85665303311576e-05
-2.53648341177193e-05
-3.59722026397691e-05
-8.85160749870658e-06
-1.69694779055615e-05
-3.43797185061762e-05
-3.46824398888647e-05
-3.01102931802514e-05
-6.05182804804107e-05
-3.01533175858098e-05
-6.34823121474288e-05
-5.22236648402557e-05
-1.87225173896864e-05
-2.96855676780031e-05
-2.69981102000171e-05
-4.39387364792633e-05
-1.72032870646582e-05
-5.59472520352131e-05
-2.68697662617682e-05
-2.52395574723128e-05
-4.345224978571e-05
-2.54135599510286e-05
-3.30899656498413e-07
-1.37886827159856e-05
-3.54001783488481e-05
-1.88164000924775e-05
-1.79632568424476e-05
-5.24511323168104e-05
-5.47745563069288e-05
-3.88919529326896e-05
-3.20266359071188e-06
-3.84235603642341e-06
-3.4272548865352e-05
-2.31475210023242e-05
-5.37364322096421e-05
-3.3712534952898e-05
-3.15690406652584e-05
-1.35788419599456e-05
-1.10435258650341e-05
-3.44601720742019e-05
-8.85006082554046e-06
-1.71014563171672e-05
-4.51262031697511e-05
-1.4644716130736e-05
-4.23876399561974e-05
-6.37471359326529e-05
-6.77126339566874e-07
-1.91118347360339e-05
-3.58329658440034e-05
-1.97984604857393e-05
-2.19887970250472e-05
-2.32024620958878e-05
-2.15438889070425e-05
-3.73122092325174e-05
-6.08226252540515e-05
-1.86778886370574e-05
-2.27576192860983e-05
-2.1534335196436e-05
-2.77595974931283e-05
-3.91488433219382e-05
-1.43486056437249e-05
-2.35971390557696e-05
-6.65865763770506e-06
-3.92071818870933e-05
-5.36464744433045e-05
-3.02894371237331e-05
-4.50674431801421e-05
-2.8633726151105e-05
-5.25967794362329e-05
-1.6703987435832e-05
-2.19651755484655e-05
-4.58923357628214e-05
-2.32765609805931e-05
-4.12170606777216e-05
-2.55722352830859e-05
-2.65868791820518e-05
-2.40683270197629e-05
-2.561382738005e-05
-4.11080177437696e-06
-4.45821843929645e-05
-5.66684580326828e-05
-1.93640067288714e-06
-2.24125432476515e-05
-1.72241450650569e-05
-1.71830539528143e-05
1.73338360236598e-07
-4.49994188923726e-05
-6.85332408782561e-05
-4.20091601581407e-05
-6.73982181729587e-05
-1.90678862814456e-05
-4.53858395475725e-05
-4.06632729316344e-05
-3.43391432066121e-05
-2.06601816972005e-05
-4.32435168910829e-05
-1.99740742005032e-05
-1.30238329570427e-05
-1.40355596835621e-05
-5.38161227298071e-05
-5.3336573589604e-05
-2.43421653662536e-05
-4.52319418872689e-05
-5.40656922683935e-05
-4.29745804292075e-05
-4.96942244627074e-05
-3.37945642245805e-05
-3.83745721239528e-05
-6.06236519312198e-06
-2.42732360307049e-05
-1.92452125682036e-05
-1.22581813193435e-06
-4.64563731815473e-05
-3.69943017134805e-05
-3.95410351410621e-05
-8.98901655830817e-06
-4.80461771124719e-05
-1.35646218363981e-05
-2.92168814169394e-05
-7.62323608679258e-05
-3.09655922117275e-05
-6.8883639761709e-05
-4.53558558138023e-06
-2.71563254780902e-05
-5.68029449061216e-05
-2.58875205307906e-05
-2.64661635832893e-05
-3.55487967959214e-05
-1.69357492611125e-05
-2.91017714995105e-05
-3.66028853430526e-05
-1.52686240901444e-05
-5.71536650345471e-05
-3.49893691056268e-05
-3.45782604990919e-05
-4.07248046919957e-05
-2.69055236879141e-05
2.28552351223953e-06
-4.66424217479458e-05
-2.74051926250739e-05
-2.7139536857023e-05
-1.96527199461759e-05
1.0422655920861e-05
-3.94130294118698e-05
1.63991306633269e-05
-3.1468596489055e-05
-6.95882532960887e-05
-5.3626013866875e-05
-8.82622564936948e-06
-1.37786581230641e-05
-1.65273144891716e-05
-3.82658315833752e-05
-5.07989823097619e-05
-2.33536336015523e-05
-2.05346725965825e-05
-8.04253443084222e-05
-1.47892149349244e-05
-1.63947097929589e-05
-4.5314614165205e-05
-2.40696356336275e-05
-1.62491881829112e-05
-6.28117218700734e-05
-2.72704432445729e-05
-5.59344993237806e-05
-4.46326214973848e-05
-5.79509855419017e-05
-3.94669575237736e-05
-3.83151441588109e-05
-2.08229109420695e-05
-2.99722994228109e-05
-6.13205798337182e-05
-4.92660271882211e-05
-4.61171522653027e-05
-1.99259103220319e-06
-4.18953789505693e-05
-1.2973155029524e-05
-2.06536580031738e-05
3.73714425569447e-06
-1.93896706715453e-05
-5.28608447480821e-05
-5.087110555694e-05
-5.27393165125063e-05
-5.00870334893904e-05
-4.93730119853308e-05
-3.09253167682476e-05
-1.142643107915e-05
-3.93923712727151e-05
-5.47275431722091e-05
-3.04871622312927e-05
-4.46755948012396e-05
-3.02767020608417e-05
-4.61442994987669e-05
-3.71414246659209e-05
-1.74268705196327e-05
-2.01501259511829e-05
-3.74148613978266e-05
-2.90510635609916e-05
1.84602481308567e-05
-4.76180852243325e-05
-4.43033497640132e-05
-3.4912027630878e-05
-6.56323050104015e-05
-1.7771583433127e-05
-2.03240194575671e-05
-1.41419879963994e-05
-1.8080410434787e-05
-4.1916909379211e-05
-3.06381014744894e-05
-3.57624687955842e-05
-5.21089906390313e-05
-5.78999442292274e-05
-2.50019663352867e-05
-6.1135175323455e-05
-2.47231712854159e-05
-5.09819407878375e-05
8.79226927809114e-06
-1.5306616452526e-05
-5.80562212483059e-05
-3.26797633548746e-05
-4.39326387827682e-05
3.6285344840979e-07
-3.47067976759158e-05
-2.07669847351034e-05
-5.01561446945155e-05
-4.1593278421349e-06
-3.18998796047143e-05
-3.67328377501922e-05
8.47536872264459e-06
-5.47149936707348e-05
-5.67182619075288e-05
-3.45419453983725e-05
-2.96226474160552e-05
-4.01743592295748e-05
-6.28272304859809e-05
-1.23767071039031e-05
-4.16267493294283e-05
-1.60115995375321e-05
-4.08238649451891e-05
-4.00763174677193e-05
-3.08168148830243e-06
-3.52929988182878e-05
-1.57096808305263e-05
-1.1238979656899e-05
-3.72258570451516e-05
-3.62447829750064e-05
-1.29589967706265e-05
-1.71203184818414e-05
-2.74248866002876e-05
-1.69359142965721e-05
-2.58654577752618e-05
-3.25451524922489e-05
-1.75495452488697e-05
-8.73118883734225e-05
-5.06919887240959e-05
-3.1275480328357e-05
-5.37527341768506e-05
-4.30563704091638e-05
-5.59257748271895e-05
-1.72717233953326e-05
-4.10525365378802e-05
-3.81357116912219e-05
-2.2727336668293e-05
-3.63385057691457e-05
-3.19968105897688e-05
-4.78721880293301e-05
2.5674833708561e-07
-3.86783013461944e-05
-6.90976128741586e-05
-3.54005291926111e-05
-4.82652776229372e-05
-6.10884312994207e-05
-3.76837999026255e-05
-1.14515498386546e-05
-2.90565621556201e-05
-2.48454380722213e-05
-4.79944040947983e-05
-4.27521810972332e-05
-3.2049802220766e-05
-4.52872328938614e-05
-1.71522067286897e-05
-3.22620015578451e-05
-4.04082006194065e-05
-3.37085026964976e-05
-3.01130031398235e-05
-2.80016795864556e-05
-6.53519695953933e-05
-8.69461890523344e-05
-2.85061049134718e-05
-4.93107417633923e-05
-3.57278336490512e-05
-1.9440652973452e-05
-4.57811979413284e-05
-1.19178041414801e-05
-3.84541610038886e-05
-2.11925521621156e-05
-5.28192894316517e-05
-4.51828880247067e-05
-7.13224318133724e-06
-1.66693764241616e-05
-1.65811964739453e-06
-3.18310104646016e-05
-3.44759582871054e-05
-1.63231364298166e-05
-3.07962500077346e-05
-4.66206789282282e-05
1.40134093310431e-05
-3.44177412876984e-05
-5.4864671547246e-05
-2.68662440589263e-05
-1.28990915427494e-05
-2.31039100889459e-05
-3.78495868642295e-05
-2.56958368247212e-05
-2.68987605662137e-05
-2.52637465090107e-05
8.28661659253394e-06
-4.03337549874625e-05
-1.79460557219293e-05
-5.09730254018664e-05
-3.52578199452525e-05
-3.13588522194147e-05
-1.26635398683195e-05
-3.10864846933683e-05
-2.10955278168458e-05
-2.8988530188071e-05
-2.46788581408054e-05
-8.08783202689864e-06
-2.08363124074347e-05
-3.77941282067773e-05
-2.22477765083232e-05
-4.64867966562799e-05
-9.03217298441912e-05
-3.98119483543283e-05
-5.5818689117449e-05
-1.76071136885349e-05
-3.45680551760967e-05
-4.78222572688434e-05
-3.92996905798736e-05
-3.41938586945706e-05
1.8884708544494e-05
-5.1119835414972e-05
-5.74751678921337e-05
-2.72565500342588e-05
-3.7377997975029e-05
-8.37415052054517e-06
-7.8540550730714e-05
-1.91742346075936e-05
-4.40321938219223e-05
-6.12810390459046e-05
-2.92883437763819e-05
-5.42405297126407e-05
-3.6104283799626e-05
-5.20272738892665e-05
-1.3963304413367e-05
-3.19504843167848e-05
-8.88128991644976e-06
-3.12272354083984e-05
-3.03702992107361e-05
-4.35276885156141e-05
-2.86853688670464e-05
-5.02182681555146e-05
-3.22637475195382e-05
-2.26466513411463e-05
-3.23033467973683e-05
-2.57317536249322e-05
-2.13737692359267e-05
-3.18292221286986e-05
-1.0147357083809e-05
-1.33434471878241e-05
-5.5926677590312e-05
-5.12490040298426e-05
3.68056592015322e-07
-3.79499464040467e-05
-3.0735432979493e-05
-4.32190707620802e-05
-5.17061291902374e-06
-2.04666109271345e-05
-2.21367729695598e-05
-5.35030147716689e-05
-3.93000263881262e-05
-8.57171383726399e-06
-4.43915575150243e-05
-2.34246801113981e-05
-2.46535246620088e-05
-2.61819049367872e-05
-3.53826256887799e-05
-2.39297820580812e-05
-5.63918247018862e-05
-4.71456923429176e-05
-3.11790738220176e-05
-2.86392743121466e-05
-3.28031205044912e-05
-3.40557358215161e-05
-3.53507494602756e-05
-4.08396775407604e-05
1.19759636680206e-06
-3.43759347193348e-05
-2.3978912053313e-05
-2.17755404160178e-05
-2.38988546296384e-05
-6.01006790987993e-05
-2.6887814115336e-05
-2.46199949925724e-05
-4.87283977951938e-05
-1.41678738158487e-05
-3.61492465522314e-05
-1.0661860160818e-05
-3.08867875903053e-05
-5.54089604506084e-06
1.09473256097863e-05
-2.4208970832268e-05
-5.02129833163927e-05
-2.41009798182058e-05
-1.04277677443082e-05
-6.78675205441551e-05
-5.52995291027972e-05
-2.91746660846872e-05
-6.79009450375585e-05
-4.26342419887063e-05
-3.4819818341519e-05
-2.12223285431619e-05
-6.37422642084068e-05
-5.17192610107962e-05
1.04792683269927e-05
-3.16963070771818e-05
-5.37027047057072e-05
-2.99189378892932e-05
-1.88884655267742e-05
-1.14488794342734e-05
-4.66931142219291e-05
-2.43272601962749e-05
-2.44733284366741e-05
-4.49638106662528e-05
-5.48222438061603e-05
-1.36924918512744e-05
-3.88555864505143e-05
-7.19215507586149e-06
-2.04344293496571e-05
-3.08800366615646e-05
-2.92150995695541e-05
-3.90410224898742e-05
-1.8809912504888e-05
-2.88030074934978e-05
-3.21953051476474e-05
-2.55364025650772e-05
-4.73144646701026e-05
-3.67790386714327e-05
-3.34702763510748e-05
-2.09241861733815e-05
-1.92972976094539e-05
-1.52976345214806e-05
-5.14724304747182e-05
-3.61991000432114e-05
-3.9715015166522e-05
-3.81379625383971e-06
-3.77343496824675e-05
-6.75011826786064e-05
-4.30346650782231e-05
-3.90684059841794e-05
-9.80762614070924e-06
-3.47213778540537e-05
-7.19555707970693e-05
7.82654877792859e-06
-2.81470277223025e-05
-5.0580279854858e-05
-2.90346867322744e-05
-3.74749795821038e-05
-4.42789567152347e-05
-5.44302129566228e-05
-4.98202762008156e-05
-5.74184411030906e-05
-3.56478539252103e-05
-2.74091967960603e-05
-1.24128095966646e-05
-3.92721816436608e-05
-2.27627070996733e-05
-3.31445106002539e-05
-2.58840557594623e-05
-4.08084713895153e-05
-4.37091708001646e-05
-3.87173605676923e-05
-3.05423327488447e-05
-1.31355511885055e-05
-5.30127797068553e-05
-3.76642097648347e-05
-4.16436583042589e-05
-1.90312489147379e-05
-2.84537121388991e-05
-3.82529208068545e-05
1.00540166980521e-05
-1.27907214014763e-05
-3.92249978604124e-05
-5.5120709730374e-05
-6.00086304085944e-05
-2.68184594639561e-05
-2.03576944021812e-05
-3.12870029167815e-05
-6.72747533035893e-05
-4.76005732536322e-05
-4.47382295840818e-05
-2.96665694862577e-05
-3.42898720058222e-05
-1.75426757884303e-05
-4.97867902242698e-05
-3.44889984539187e-05
-2.92569315652498e-05
-4.32777940002486e-05
-1.41235964593317e-05
3.99730424577106e-06
-6.09129569453526e-05
-1.82786739293328e-05
-2.76122876691481e-05
-1.72330826884408e-05
-4.02959839956436e-05
-5.44094850853421e-05
-1.43096854588027e-05
-1.59357513513706e-05
-2.51526504845988e-05
-2.21143504688456e-05
2.00237127497031e-06
-7.38178361992963e-06
-2.23582406544117e-06
-4.13158825838198e-05
-1.33306434418106e-05
-4.55589659960476e-05
-4.69314561639657e-05
-1.99290419414918e-05
-3.36013474994725e-05
-7.35629789892713e-05
-4.38772897377535e-05
-3.6399994046897e-05
-1.61330701193501e-05
-4.05391440177564e-05
-6.7815097545062e-05
-3.97354149740779e-05
-1.85059931515574e-05
-2.37173210134904e-05
-1.7652861406827e-05
-1.6973623831108e-05
-4.10495818589296e-05
-8.31189827819872e-06
-4.52560826320312e-05
-3.40900304211397e-05
-2.64922034171975e-05
-5.12649124699952e-05
-5.59118816557347e-05
-2.95295531400077e-05
-3.98479210005796e-05
-2.63302081910912e-06
-3.92709645526432e-05
-1.28382987455557e-06
-3.91225337861572e-05
-5.74025743198791e-05
-6.38176354067439e-05
-6.18078181005837e-05
-3.30911247182664e-05
2.76978712747496e-06
-3.30413074743399e-05
-4.21188266700719e-05
-4.33425554070668e-05
-2.59579170460712e-05
-9.3552853130848e-06
-3.50539693192713e-05
-4.50930027713327e-05
-3.06519594814039e-05
-1.12028665148675e-05
-6.4478265064746e-05
-5.75518451136694e-05
-2.76588640542847e-05
-4.96959548282502e-05
-6.93762576344019e-05
-2.10335405120717e-05
-3.89566765052349e-05
-1.1348792322155e-05
-6.33246563424312e-05
-2.62311646681269e-05
1.02834938697554e-05
-5.39920068096032e-05
-3.55686694742253e-05
-3.56805496340883e-05
-1.36788086793747e-05
-2.7501900186221e-05
-1.42211839775039e-05
-3.39423841781829e-05
-7.42364464826089e-05
-8.9910136786953e-05
-2.42379269888443e-05
-4.63209239930645e-05
-4.90539114017398e-05
-2.43858174614446e-05
-3.14198039443589e-05
-2.47654220882008e-05
-5.86693215000696e-05
-6.01129383301794e-05
-4.33865647584907e-05
-2.42007577843172e-05
-7.40821706324357e-05
-5.52323426351003e-05
-4.49325696498714e-05
-5.91422280175551e-05
-5.3253739308321e-05
-2.97494826021767e-05
-1.18561108061216e-05
-3.92211853283383e-05
-4.50559186786941e-05
-5.31119046811405e-05
-4.70332044795379e-05
-1.49739386988971e-05
-6.93222321205681e-05
-1.95672240238709e-05
-5.68161131770868e-05
-4.77048939064929e-05
-4.97713971764763e-05
-4.99932088444858e-05
-6.01559529439366e-05
-5.28126427144483e-05
-4.6700166011534e-05
-3.94213200297783e-06
-4.80805307866606e-05
-1.46224063782657e-05
-5.08825134043996e-05
-2.53737350191365e-05
-4.61900535540836e-05
-4.70865503984961e-05
-4.79397769967882e-05
-2.15726438404063e-05
-5.25708904029407e-07
-4.97978872576771e-05
-1.22434815782679e-06
-4.78562553825777e-05
-3.64055546733588e-05
-3.16900640090956e-05
-4.0778176336095e-05
-2.95069308711898e-05
-1.46522096644043e-05
-5.20897250642374e-06
-5.67045174390125e-05
-3.621438951643e-05
-4.04550408286059e-05
-5.54646001742848e-05
-5.62599036947786e-06
-3.24324793419137e-05
-4.86907045036137e-05
-2.83335752328312e-05
6.12473503608051e-07
-1.74780161008222e-05
-3.6036036288934e-05
-3.11105048808235e-05
-6.78654281781448e-05
-3.35328975445498e-05
-4.37015869383482e-05
-7.10737867663802e-05
-3.74654074128573e-05
-1.52466428912678e-05
-4.72515988296392e-05
-2.35736734989786e-05
-5.4325551929711e-06
-3.82483627515277e-05
-2.91624388589288e-05
-3.89690898710641e-05
-1.12825657283327e-05
-6.669354285073e-05
-3.99573916016328e-06
-1.86467187831344e-05
-5.79684777421254e-06
-2.764409349381e-05
-4.20116240330465e-05
-3.67703704719754e-05
-1.7906522910196e-05
-5.27810317054002e-05
-2.00708758345843e-05
-3.37516782224e-05
-4.09185197450837e-05
-2.45198047116363e-05
-3.36352647211067e-05
-3.59777056145742e-05
-3.16610094519431e-05
-7.99545713007487e-05
-1.44179243038429e-05
-2.60115349310442e-05
-4.73614758530773e-05
-7.20186727278806e-05
-2.49777595484111e-05
-2.87593180301216e-05
-2.41295533341297e-05
-2.47593908542858e-05
-4.67439125677391e-05
-2.47110545377215e-05
-3.67300513165315e-05
-9.29912313649879e-06
-4.77523297006476e-05
-3.1243653395219e-05
-7.64144760366297e-05
-3.83178080550592e-05
-4.76947026124861e-05
-3.91302552880051e-05
-3.15433978613807e-05
-2.91063584508124e-05
-6.36863822244241e-06
-7.30037957923897e-06
-4.37050991307664e-05
-3.30406959584854e-05
-4.06016109996559e-05
-2.87821972516481e-05
-2.27059333992781e-05
-3.06694967367032e-05
-4.2401565348816e-05
-6.79701378179708e-05
-6.85920869258862e-05
-6.29174707413615e-06
6.89284159665586e-06
-1.60829177335425e-05
-4.091754381852e-05
-8.77522485762761e-06
-2.21242465148311e-06
-6.82747030200405e-05
-6.36826863035076e-05
-4.70643609295406e-05
-4.26582500231058e-05
-3.60671496558422e-05
-2.52300780692847e-05
-6.38752455255135e-05
-3.4925885471057e-05
-3.28525305977433e-05
-5.44233629555278e-05
-4.28040303548345e-05
-3.25288645466765e-05
-2.57872019095662e-05
-6.50746563735279e-05
-7.10568103493786e-06
-4.5351229254007e-05
-4.30885542355248e-05
-5.48406400197158e-05
-2.09654300182482e-05
-4.10159099708023e-05
-4.33705940718407e-05
-3.1669170334718e-05
-5.21428266566902e-05
-6.30356642048511e-05
-4.71143334431141e-05
-5.17509008921008e-05
-3.48684632916133e-05
-1.80603342449885e-05
-5.76464542670693e-05
-3.48642458167136e-05
-3.21213537023068e-05
-6.78557066637471e-06
-5.00169672817849e-05
-3.82601375116803e-05
-2.12285882790257e-05
-3.79792421091937e-08
-2.02488869043888e-05
-2.8860798807597e-05
-4.33127063710755e-05
-2.71470887068894e-05
-1.94365632550657e-05
-7.79939363370456e-06
-1.38137951973097e-05
-2.32294851806866e-05
-4.96247554720306e-06
-3.69188341180362e-05
-4.56864622152475e-05
-4.19846725716918e-05
-5.54453812401256e-05
-3.00417419464824e-05
-1.5618467513025e-05
-1.93909840727367e-05
-3.44200435898646e-05
-2.05866424940099e-05
-2.01440071947291e-05
6.70512400771156e-06
-4.39504868040135e-05
-2.99605787310522e-05
-4.98786023642022e-05
-4.46053411186669e-05
-5.6957484762895e-05
-1.37889365385875e-05
-1.52372446466389e-05
-1.69152130799259e-05
-2.4555329798743e-05
-6.10833958782513e-05
-5.00068916917955e-05
7.27761752654436e-06
-3.62908149570449e-05
-4.63787859222073e-05
-4.65091583629151e-05
-5.11504862260215e-05
-2.03430593834239e-05
-3.3249434448141e-05
-5.60367020552379e-05
-2.84817133679899e-05
-1.00093685419962e-05
-2.51116527109338e-05
-5.18150233629139e-05
-5.90291600135797e-05
-4.68076106532152e-05
-2.86593685996615e-05
-3.42846428533316e-05
-1.83490379890087e-05
-5.64187230372955e-05
-3.69506971677616e-05
-5.03848747780712e-05
-1.71553212301134e-05
-2.51481841903616e-05
-6.59960159043203e-05
-2.98473094473117e-05
-7.44474919643397e-05
-5.16131713842336e-05
-3.15736027091386e-05
-3.48415474086091e-05
-5.74565732943476e-05
-1.72283681027892e-05
-2.02812536929029e-05
2.49862950139663e-06
-3.98141261530928e-05
-4.77963665632743e-06
-2.28485688306909e-05
-4.90343938436797e-05
-3.25463347944547e-05
-2.92967185082788e-05
-5.0170311816843e-05
-1.80294348732785e-05
-7.88014989781617e-05
-4.80335206285431e-05
-1.79883973606758e-05
-4.40439804893033e-05
-6.14373110650965e-05
-3.64992139681517e-05
-2.66878725043064e-05
-3.75917058943588e-05
-3.26301422653679e-05
-5.94345569863679e-06
-7.51543185876027e-06
-2.25747990036647e-05
-4.98840121530355e-05
-3.15645177573759e-05
-2.23574251385069e-05
-3.13177997627373e-05
-4.03350875680664e-05
-5.74645128886423e-05
-4.7495415099066e-05
-5.97902985472024e-05
-2.8889551801112e-05
-4.39031797397794e-05
-3.39449267468979e-05
-2.94561594743822e-05
-4.61713138554421e-05
-6.85339051892896e-05
-3.83641818850501e-05
-4.64867229943318e-05
-1.46641907960093e-05
-3.23251248954688e-05
-3.25474127418003e-05
-3.74614110102962e-05
-1.95372857247605e-05
-3.61157979397071e-05
-3.09859273237662e-05
-3.83331170115247e-05
-5.63618080894617e-05
-3.56331294696269e-05
-7.1551868566349e-05
-6.58809159667364e-05
-0.00010456265949741
-6.34621220503798e-05
-3.84516969216908e-05
-1.393866512138e-06
-2.08688377058776e-05
1.464798929029e-05
-4.76511131452929e-06
-2.89823157082083e-05
-2.62343892173414e-05
-1.94757922046271e-05
-4.51755231318849e-05
-5.82636982902542e-05
-6.21093259136208e-05
-4.9976739527911e-05
4.66914396919115e-05
-2.68787729093963e-05
-4.54177538030966e-05
-3.3865084387627e-05
-2.87814918993624e-05
-1.83643774466603e-05
-3.80298497472557e-05
-1.44559303340456e-05
-8.29090483450358e-05
-3.61261218080517e-05
-2.40719799208212e-05
-6.87458119322587e-05
-7.90412962838954e-05
-2.12615416505772e-05
-4.9655906653923e-05
-4.03362856554747e-05
-2.40228499034372e-05
-4.20352187068943e-05
-7.7496179832923e-05
-3.89917905488058e-05
-2.34963144975934e-05
-6.75620957849203e-05
-6.64913106004175e-05
-3.97220791653375e-05
-2.21981843934247e-05
-5.0421079572708e-05
-8.7902450907163e-06
-2.01306134081958e-05
-5.01835273613015e-05
-3.9663850094831e-05
-1.5714526269892e-06
-3.00801082805292e-05
-3.1312727064837e-05
-1.56653530597377e-05
-5.42336396931562e-05
-3.64048926716645e-05
-5.32300138526515e-05
-4.7542131274326e-05
-1.30766761634569e-05
-7.07128143116851e-05
-3.48606660388111e-05
-3.81065101017797e-05
-2.77946110514203e-05
-1.92537463443617e-05
-5.62816411436829e-05
-1.97556630740288e-05
-1.65189805123586e-05
-6.99309754882225e-05
-2.03827871732239e-05
-4.5918551068436e-05
-3.50404232097027e-05
-4.34499119657264e-05
-3.85490053966478e-06
-4.54327028151686e-05
-4.44659820430035e-05
-1.28730615052044e-05
-1.59727966290104e-05
-2.98534736385761e-05
-4.66091975346954e-05
-4.44661854753558e-05
-2.93173195628785e-05
-2.57580646161687e-06
-1.76665060182682e-05
-2.4330786014063e-05
-5.41871182634892e-06
-2.30622124648858e-05
-2.90083323044167e-05
-1.88901753172766e-05
-2.18636269494649e-05
-4.67927825040832e-05
-2.87167112913918e-05
-6.16410528407197e-05
-6.40014288043905e-05
-6.51729405944034e-05
-2.49237823799064e-05
-6.00232260502966e-05
-4.20386953239619e-05
2.59996159706412e-07
-1.44265984202025e-05
-3.30540814159307e-05
-4.99608132703991e-05
-6.73116062101094e-05
-3.5797970100741e-05
-2.7281955534095e-05
-1.98670066843377e-05
6.96907830689101e-06
-6.23296514091174e-05
-6.33089521605422e-05
-5.38389417688609e-05
-3.57007580585053e-05
-8.44475238122583e-05
-2.25190332641324e-05
3.68811983233058e-06
-1.34345457285626e-05
-4.18430095884132e-05
-2.9749067143265e-05
-2.63518062681621e-05
-3.24014263279131e-05
-4.94532000791455e-05
-1.96816968239843e-05
-1.2493775189716e-05
-4.05555103463429e-05
-2.01884009967088e-05
-2.4013230440849e-05
-6.97868810932655e-05
-3.50105137570279e-05
-2.88143415114688e-05
-3.21901611066864e-05
-8.53626099406336e-06
-4.59152806127338e-05
-2.64879441058462e-05
-4.68306568438425e-05
-1.38078986648095e-05
-5.94869390288919e-05
2.39065500120701e-05
-4.05086267273829e-05
-2.01457587055369e-05
-6.07773103950213e-06
-1.74945771669856e-05
-1.60641624613315e-05
-3.45559879948901e-05
-4.38860993017486e-05
-1.5703818327409e-05
-2.26619989355773e-05
-2.81230957623063e-06
-5.77348370008669e-05
-4.16381201500165e-05
-4.73123846510183e-05
-3.94906179383927e-05
-2.16684510798741e-05
-3.71976737335756e-05
-2.21601832034757e-05
-4.80935224438151e-05
-5.72698755663959e-05
-1.44946742840622e-05
-2.96362205308385e-05
-2.0768922628848e-05
-4.1778595764135e-05
-2.21626225950344e-05
-4.32818045576748e-05
2.19731973262559e-05
-4.11421581726232e-05
-2.73071434650741e-05
4.92319853769793e-06
-4.95965960293531e-05
-4.00731470517518e-05
-6.34344410407576e-05
-1.54040261564382e-05
-1.69036931444102e-05
4.48589619633481e-06
-3.32648004593678e-05
-4.22195435064198e-05
-1.82079119818864e-05
-1.77370691046836e-05
-3.34656087899142e-05
-3.33179114777423e-05
-3.87063880603308e-05
-1.78723484250957e-05
-1.48096955720553e-05
-1.78650083457088e-05
-7.86565340483066e-05
-1.15154509953465e-05
-6.26441524466763e-05
-2.50769518501089e-05
-3.19406166773166e-05
-1.55930853647606e-05
-7.78346768682968e-06
-7.61765125398505e-05
-4.68261040372217e-05
-4.78999261183643e-05
-6.86561842723674e-05
2.17989421104031e-05
-5.18792570935585e-05
-4.05745717715207e-05
-5.0374572349857e-05
-3.90555497417814e-05
-4.62763724697862e-06
-3.89911374029917e-05
-3.79984435616382e-05
-3.6699585206837e-05
-2.80894135631963e-05
-5.7704354043476e-05
-4.96509301186182e-05
-3.54260568678072e-05
-4.13677024032921e-05
-1.11654621300103e-05
-2.53666564983438e-05
-1.31972248067369e-05
-5.81060058301239e-05
-4.71557841610642e-05
-3.92121708468024e-05
-4.67169672950276e-05
-3.50730038734666e-05
-3.39653136187133e-05
-4.66777854007114e-05
-2.03997142961536e-05
-3.59409484548451e-05
-4.01571531248339e-05
-6.6690475300426e-05
-5.77081898505226e-05
-2.29697234816079e-05
-2.2678177695751e-05
-1.85735407289396e-05
-5.27701477599805e-05
-2.2451388931626e-05
-6.65635544884883e-05
-2.58924361730028e-05
-4.27696412696304e-05
-3.98095229145047e-05
-3.50997042072813e-05
-4.22954872911328e-05
-4.10609395956904e-05
-4.00193364187676e-05
-1.13395306238186e-05
-5.85386967048536e-05
-5.291601403904e-05
-4.24619799516894e-05
-6.43427610920091e-05
-3.89715316690081e-05
-1.43970802188459e-05
-2.11067961301638e-05
-5.09261567201009e-05
-3.49327332451168e-05
-3.06571763926048e-05
-4.56166463327415e-05
-1.88184321907547e-05
-2.63237318432195e-05
-2.08847274381835e-05
-3.67832316948118e-06
-3.99806585788014e-05
-3.99793884236486e-05
-5.52870089155684e-05
-7.32632799193542e-05
-5.30253049139315e-05
-2.95521813754913e-05
-3.33452260386872e-05
-4.2888905559874e-06
-3.05176452592639e-05
-2.46209686250349e-05
2.74538812677965e-07
-3.02948336741057e-05
-3.90383115494486e-05
-5.11169307329477e-05
-4.37979157829677e-05
3.90344213937728e-06
-5.23591175340895e-05
-3.47047835709677e-05
-1.00974337464532e-05
-1.2201600582478e-05
-2.58848595641593e-05
-4.8679598981346e-05
-3.60194866262883e-05
-1.31957119703267e-05
-4.57889983488369e-05
-4.98577662824935e-05
-3.04127104441827e-05
-1.98485795414251e-05
-3.93741951456473e-05
-3.67010346880279e-05
-5.66495376554463e-05
-2.72241788827823e-05
-6.94646258460546e-05
-4.75355478377681e-05
-4.45588044839532e-05
-4.26891346688027e-05
-5.56725373718886e-05
2.98509401237789e-06
-4.5622602118543e-05
-5.13688744008044e-05
-5.34421085903746e-06
-3.77496590731664e-05
-4.9620960817587e-05
-6.85365949923576e-05
-4.16642631500889e-05
-2.59823298459597e-05
-9.85154061560555e-06
-5.81580525761463e-05
-3.26437154810656e-05
-4.2862431917763e-05
-3.17420809490038e-05
-2.84916406904542e-05
-4.3554188162888e-05
-6.89860363284667e-05
-2.76167908093907e-05
-3.20858038697376e-05
-3.14350335770592e-05
-1.09613589236781e-05
-9.61411200552179e-06
-4.15512224696938e-05
-5.00680671947787e-05
-6.52171920030133e-06
-3.5252598793052e-05
-7.63885845452903e-06
-3.44733944716054e-05
2.00584575408536e-06
-3.78493810225776e-05
-4.40127624254614e-05
-3.48532653432971e-05
-3.0439517612941e-05
-4.75954795802075e-05
-2.06041784887595e-05
-1.28850395947036e-05
-1.59536721337033e-05
-6.31858927465076e-05
-5.35235378278747e-06
-4.19519403072503e-05
-4.44390566722394e-05
-2.8379004835792e-05
-3.71052205139511e-05
-4.27265704940634e-05
-2.33617911618635e-05
-1.83609639492974e-05
-3.43175991693454e-05
-4.3102213223129e-05
-5.65589783006915e-05
-4.26785075331461e-05
-7.80724293530954e-06
-1.64038636450151e-05
-5.2349073458373e-05
-3.69800717746107e-05
-2.88639479497191e-05
-4.24495531168633e-05
-3.78286699062281e-05
-3.77497870019846e-05
-1.3504849225568e-05
-1.16713115362387e-05
-4.75435636623637e-05
-2.07762094506589e-05
-4.50291871216226e-05
-5.99484917720842e-05
-4.19462725192551e-05
-4.06182308936023e-05
1.70969009718053e-05
-4.86731705544565e-05
-5.62840459563522e-05
-3.37729749140219e-05
-2.54020666686858e-05
-1.44877552138393e-05
-5.27495740259099e-05
1.12829135677149e-05
-3.090162875421e-05
-2.87017385837663e-05
-1.11689905806301e-05
-5.46018585537141e-05
-3.64046256476054e-05
-2.49044138118533e-05
-7.42153214342555e-06
-3.77022796019151e-05
-2.98982178870632e-05
-4.31268080288091e-05
-8.4008094035846e-06
-2.74182807809393e-05
-3.48984566768979e-05
-4.12653762909179e-05
-5.00618732139795e-05
-2.50957797182116e-05
-4.71294855611295e-05
-5.61558183239691e-05
-7.87659349530958e-05
-1.51414857984779e-05
-7.16500596705572e-05
-6.43096290843646e-05
-5.63773076442702e-05
-4.76974774993351e-05
7.35678815077247e-06
-7.78708951229795e-05
-3.52191639170705e-05
-2.39459668793578e-05
-3.30591498539756e-05
-2.24897039192205e-05
-3.00871168707655e-05
-3.35292637056475e-05
-5.75927627277405e-06
-6.22203505315713e-05
-1.86660993960853e-05
-2.77644175704995e-05
-3.76016487046419e-05
-4.80082164620684e-05
-1.43738098403267e-05
-4.50438758885739e-05
-2.13619924034689e-05
-6.89774188766767e-05
-3.35869498609441e-05
-2.60964393778873e-05
-5.66991264736861e-05
-1.80580748287292e-05
-2.83938387636576e-05
-5.32897233708719e-05
-3.13333584845312e-05
-2.74112929009677e-05
-3.56387740659058e-05
-9.63601947966753e-06
-3.83636976590504e-05
-4.86155155681841e-05
-6.55648316642168e-06
-4.90715243518869e-05
-4.3520318386894e-05
-6.31728103497099e-05
-4.0570398735709e-05
-3.5485692085144e-05
-5.40120091751495e-05
-2.62559284747468e-05
-4.46284481396883e-05
-9.35625807150185e-06
-6.00945000407705e-05
-6.24021990901277e-05
-3.04626232021963e-05
-4.94403052863331e-05
-2.46790445083405e-05
-5.06286650937416e-05
-2.35170338208219e-05
-4.12081654087482e-05
-2.82388137327456e-05
-4.40087754143745e-05
-3.53390596226329e-05
-5.03600679954732e-06
-2.54207252022518e-05
-8.14502267542958e-05
-5.9803965827735e-05
-4.03117350988806e-05
-4.06075196890676e-05
-3.88994807645237e-05
-5.5463039449368e-05
-5.89184587387256e-05
-1.78689026960543e-05
-1.69663706585477e-05
-1.8021360391013e-05
-2.19456449711154e-05
-5.95580418398833e-05
-6.55871734992052e-05
-2.13002858453181e-05
-8.20215111912733e-06
-5.40670963362888e-05
-3.82486608280252e-05
-8.92063130326281e-06
-3.33904775014768e-05
-1.50175454717816e-05
-4.02115041274863e-05
-2.12117919918221e-05
-3.72214785281973e-05
-2.69858365714822e-05
1.83464830786065e-06
-3.46746994459218e-05
-1.14213015013032e-05
-2.64907422457156e-05
-1.46288194469243e-05
-5.46877053777046e-05
-4.97125880666311e-05
3.12309094526221e-06
-1.45893896681774e-05
-1.50483357326635e-05
-4.36804391690208e-05
-4.53260592099401e-05
-7.12389418461238e-06
-1.61902321895778e-05
-2.07172271784642e-05
-3.52931590210655e-05
-3.02857271494293e-05
-4.42453204212621e-05
-1.55979783119625e-05
-4.06760512024321e-05
-3.98606486417469e-05
-7.8025203016083e-05
-1.86221439017593e-05
-4.78910875116992e-05
2.58687663322739e-06
-1.31240448874308e-06
-2.42320455152781e-05
-4.93145053098251e-05
-2.39234497966966e-05
-4.97967601288373e-05
-4.5790869271831e-05
2.14888219602401e-06
-3.33729169606302e-05
-1.43628733112102e-05
-5.61612657381624e-05
-2.12080730194504e-05
4.97627663505954e-06
-1.68860760985988e-05
-2.48867165569715e-05
3.0983239372368e-06
-1.02740886388593e-06
-4.20357706395302e-05
-9.13867562760007e-06
-6.47723495686799e-05
-6.3233650354064e-05
-3.28084468789154e-05
-7.89290725278816e-05
-5.95431187408953e-06
-6.76428187991036e-05
-1.96290222873537e-05
-2.27805445874093e-05
-3.33289907389064e-05
-4.79209368395985e-05
-1.02930969400295e-05
-1.31230792723326e-05
-1.56835042520852e-05
-4.69982926576532e-05
-4.48055952088758e-05
-2.35864308388054e-05
-1.83689291754721e-06
-1.41092769730766e-05
-1.37635087204965e-05
-2.68162039040352e-05
-3.62665368221254e-05
-2.18997595509893e-05
-2.79461290403918e-05
-1.54688180231124e-05
-1.52485540564352e-05
-3.60826215028663e-05
-3.06355191398098e-05
-4.99091706777385e-05
-4.32919397038702e-05
-6.09741278329172e-05
-1.44193756500244e-05
-2.30451956295432e-05
-2.41120023426501e-05
-4.46073199944649e-05
-2.59354537827061e-05
-4.02357687912213e-05
-4.95182330719667e-05
-3.26149333428955e-05
-3.88829898226072e-05
-4.44043660103798e-05
-8.32059288203656e-06
-8.13535024222259e-06
-3.31311558799369e-05
-1.72564176242899e-05
-3.34897356870104e-05
-2.65372391066405e-05
4.07642127560051e-06
-5.97774078980348e-05
-1.31199532144159e-05
-3.50804334701313e-05
-2.69639303444745e-05
-5.20464662127628e-05
-2.47959189275306e-05
-8.67943608084681e-06
-2.80631211171652e-05
-2.67545760867188e-05
-4.8288077399977e-05
-1.71102222107107e-05
-4.1832104872295e-05
-3.33194763818921e-05
-1.94306472769305e-05
-3.39973268124831e-05
-1.21899158536818e-05
-7.34444378370798e-06
-2.25947422629464e-05
-5.70368917556454e-05
1.87293291283073e-05
-2.59445910451034e-05
-2.74089714367177e-05
2.23832197851172e-05
-3.76352619639283e-05
-5.11002199281748e-05
-3.76589476239713e-05
-2.18354999548577e-05
2.39133303102621e-06
-9.49369431277664e-07
-3.93756858924438e-05
-4.74755630421528e-05
-1.04196374893145e-05
-4.50765649829948e-05
-4.24759441862381e-05
-1.4191811811737e-05
-4.2406200778991e-05
-1.65086163512329e-05
-2.27788187554496e-05
-5.88011407715077e-05
-3.78369502359833e-05
-3.5159525408322e-05
-8.11818683423425e-05
-1.82540806042775e-05
-6.82338368689051e-05
-5.73106103984254e-05
-3.00358564243948e-05
-3.79879043541494e-05
8.8831193745118e-06
-2.21777646656562e-05
-3.96873293079937e-05
-2.98263329748326e-05
-3.61738463362575e-05
-1.41091224195625e-05
-3.00064674877762e-05
-2.27294889129462e-05
-7.24084316253066e-06
-6.58634784077143e-05
-1.75755027991808e-05
-7.06137960757532e-05
-2.40517977849544e-05
-3.53266680439291e-05
-4.23382479112236e-05
-3.89074541875196e-05
-7.56332394046084e-06
-9.0892739875181e-06
1.75146810426069e-05
-8.05457942518156e-06
-3.7102036081867e-05
-2.1168327819032e-05
-2.96938068166186e-05
1.40492477749205e-05
-3.12638073102497e-05
-4.05000762155697e-05
-2.06537193987901e-05
-3.53550044862194e-05
-5.49484341571616e-06
-1.15764014062246e-05
-4.12954563030312e-05
-5.26635416439229e-05
-5.17880609272305e-05
-2.43036543158574e-05
-4.35072609192238e-05
-3.86479666789447e-05
-2.21319140263298e-05
-1.70721769915157e-05
-5.91938917124123e-06
-1.08161398068118e-05
-5.17646913529367e-05
-2.39352905962504e-05
-2.61935259665354e-05
-2.66701043230223e-05
-3.41157106108203e-05
-4.13530739252024e-05
-2.3091500326933e-05
-1.99020249075312e-05
-2.36121011153791e-05
-4.40244670968657e-05
-1.86254096214856e-05
-1.68764133209495e-05
-2.07344349102345e-05
-3.51767476568897e-05
-4.9723930154622e-05
-8.14113861905164e-05
-9.55914388209191e-06
-5.0644858589041e-05
-1.8419803649552e-05
-2.5967906953054e-05
-1.88748101580098e-05
-1.17045252736305e-05
-4.59707465228066e-05
-4.47107728162493e-05
-3.12963165928056e-05
-1.85775107756746e-05
-2.41313877924754e-05
-2.96950340122594e-05
-5.69965349241596e-05
-3.24442511912045e-05
-3.68143524030242e-05
-5.27681481354967e-05
9.10286070686526e-06
-5.60567848075854e-05
-6.05051636569444e-05
-3.9853272528485e-05
-1.67460763883777e-05
-2.00299406647654e-05
-2.3408227172752e-05
-2.44866347508235e-05
-5.59851044729093e-05
-1.25335754807017e-05
-3.68040983583525e-05
-3.35831044742298e-05
-3.19115046799743e-05
-3.92319308074476e-05
-2.23582381225891e-05
-2.13889567189258e-05
-3.4820442244756e-05
-1.58385644850925e-05
-2.1336478408835e-05
-1.58482971503728e-05
-1.83477068316621e-05
-1.00738134085876e-05
-2.9453455652219e-05
-4.61214545011156e-06
-1.80960168485649e-05
-4.63706214129521e-05
-4.43213251633804e-05
-1.78961391918343e-05
-2.11944995564772e-05
-2.54072582168758e-05
-4.20832912511576e-05
-2.42637592087656e-05
-3.59313906765529e-05
-3.85371963203236e-05
-4.51904367407308e-05
-4.50848077032735e-05
-3.01709888483807e-05
-2.25992709291535e-05
-9.59500988630783e-06
-4.60421729066534e-05
-4.09085100818456e-05
-2.7072686830315e-06
-5.63313628169351e-05
-7.11104489008977e-06
-1.51302893348797e-05
-4.60142587975728e-05
-1.05216242942061e-05
-1.53764976224796e-05
-1.10386299091471e-05
-4.88155239215294e-05
-4.31562770091365e-05
-2.47436633919769e-05
-2.49474415290873e-05
-2.88189114101851e-05
-1.20984943544499e-05
-5.95678073406879e-05
-4.91448402683465e-05
-5.39340717680387e-05
-9.69014179687923e-06
-3.69923219231318e-05
-2.14198112355037e-05
-1.16782781142037e-05
-2.73986985701035e-05
-3.74834528075382e-05
-3.80901150668555e-05
-3.50732762926556e-05
-7.50119908492326e-06
-4.67836993528544e-06
-3.26735200036844e-05
-2.20598306174019e-05
-6.10031359776191e-05
-1.36365886481453e-05
-1.44435619354665e-05
-7.16557318954799e-05
-4.62059930600615e-05
-1.18345816391712e-05
-1.28614543068574e-05
-7.62615448897504e-05
-1.7086503914025e-05
-4.85946027541189e-05
-3.5054236731513e-05
-3.56222879686132e-05
-2.99829680843836e-05
-1.36196643938198e-05
-9.95035150315647e-06
-1.65378959516277e-05
-3.98623680174216e-05
-6.95766742182472e-05
-3.27371826268231e-05
-4.16510900152714e-05
-1.96390270395622e-05
-5.58331846968294e-05
-2.95088772796446e-05
-3.17488569832033e-05
-1.83875518627823e-05
-2.68778859329723e-05
-4.25018974261262e-05
-2.96780320351063e-05
-3.91083767450885e-05
-3.83568550681132e-05
-4.34957707021382e-05
-3.27024727812949e-05
5.77782456652324e-06
-3.90321118863754e-05
-1.06593646774154e-05
-3.0407382140383e-05
-4.39550166173472e-05
-3.24596695319432e-05
-5.57507141993304e-05
-5.19104572211723e-05
-7.218818316251e-05
-2.55662042053385e-05
-2.71417802296385e-05
-2.04367996405605e-05
-5.70398891528674e-05
4.96537073638597e-07
-2.92491784328884e-05
-6.49496829068717e-05
-2.36309128039998e-05
-6.38674123049598e-05
-2.62698934244865e-05
2.0456902184844e-05
-4.2248127438825e-05
-1.27073190645571e-05
-3.04358457453689e-05
-4.65360449614606e-05
-1.76915832821245e-06
7.10710817332882e-06
-3.47356225064736e-05
-4.57983127920291e-05
-3.33068883936555e-05
-2.8931901366388e-05
-4.705957346269e-05
1.43894542159065e-05
-4.10925267928193e-05
-5.28812224090616e-05
-3.83238709258637e-05
-5.07372962468809e-05
-2.32071775794153e-05
-3.98874845244081e-05
-2.87633338320704e-05
-3.80240764480737e-05
-2.9259936519074e-05
-5.23707326880445e-06
-1.76522849291049e-05
-2.70434546744511e-05
-7.38878076025793e-05
-4.08671387590892e-06
2.16675473431456e-05
-4.06847869570405e-05
-3.80074819208387e-05
-2.13898889463944e-05
7.36141294470569e-06
-8.79458190879318e-06
-4.52572882145035e-05
-3.92555508393799e-05
-1.81912489436661e-05
-3.23834879160698e-05
-8.35000094476006e-06
-3.27345106989128e-05
-4.52471071527297e-05
-3.15247762703098e-05
-2.63898197369207e-05
-5.51798259695262e-05
-2.62153362608601e-05
-1.71108212316108e-05
-4.27646677056074e-05
-4.4138865349799e-05
-3.71196039931582e-05
-4.49781759737357e-05
-2.28112133634954e-05
-3.40543013860108e-05
-6.08099629830573e-05
-1.18505128064205e-05
-3.05085747132116e-05
-8.58206007524079e-06
-5.94531098298673e-05
-2.87220606167686e-05
-1.71778431006791e-05
-1.29624213721331e-05
-5.72786252166154e-05
-3.94699739227461e-05
-8.47692722907733e-05
-4.25806587862976e-05
-6.88654482358435e-05
-2.34511839977536e-05
-6.67360967847438e-05
-1.10857333398186e-05
-1.60702613109293e-05
6.81143550483032e-06
-2.5338552560572e-05
-2.37000423402252e-05
-1.85009079589028e-05
-5.87305570499227e-05
-2.67220528447034e-05
2.95785845068106e-06
-7.31559572607788e-06
-4.60676212685499e-06
-1.7178069424551e-05
-1.19390709671257e-06
-4.07534907013716e-05
-4.18933259914535e-05
1.25209597132927e-06
-2.49287120869975e-05
-5.04424806591938e-05
-3.48916686771978e-05
9.00982345270985e-06
-3.82073975660105e-05
-1.91209099178076e-05
-1.19363790349727e-05
-5.21808811349425e-05
-6.77847077510382e-05
-4.71229566291018e-05
-1.42725820141992e-05
-3.01892576379871e-05
-1.99481250466594e-05
-3.47254943563165e-05
-4.4599364363898e-05
-2.73213789173291e-05
-1.78918208243834e-05
-2.50257549812381e-05
-1.88534800031036e-05
-4.87935862847924e-05
-1.89678004917561e-05
-2.38707043151477e-05
2.98930375401261e-06
-3.91398075399658e-05
-6.8545528213195e-05
-6.7218257538829e-06
-4.16225533261895e-05
-2.52701786135485e-05
-1.08566587305824e-05
-2.61521508869112e-05
-4.00798994531891e-05
-6.21716361344523e-05
-4.70009351177155e-05
-1.23186333788158e-05
-1.43157635419408e-05
-5.82066473995392e-05
-3.48689398491457e-05
-9.53929944912314e-07
-5.24682960368908e-05
-4.68561896111222e-05
-3.23529390864819e-05
-1.50365479652866e-05
-3.73349542755204e-05
-2.13740464573322e-05
-5.65928319810623e-05
-1.69663293213358e-05
-1.45902720230011e-05
-2.25657810793545e-05
1.46354501713341e-05
-3.6338764657187e-05
-3.33619274010737e-05
3.30901546592081e-06
-3.91359733854093e-05
-6.69659980256954e-06
-6.96615428910605e-05
-5.26030280930746e-06
-3.49003288093968e-05
-1.97803857785299e-05
8.02791465345259e-06
-2.93916612986089e-05
-2.14049389808139e-05
-5.74437139351105e-05
-4.95249613814605e-05
-3.33056773848704e-05
-2.40191594587113e-05
6.24168742247741e-06
-2.60651072537256e-05
-4.000197655047e-05
-2.74230525587974e-05
-2.24834372378209e-05
-4.27627664250266e-05
-3.25124156300987e-05
-2.86823439724323e-05
-5.41417188058882e-05
-2.49392288708822e-05
-1.43856481097654e-05
-3.86790238517468e-05
-2.98828030636969e-05
-1.48501511258391e-05
-3.86830606921726e-05
-3.04523949164337e-05
-2.7219485005214e-05
-1.18695955750639e-05
-5.05830551415487e-05
-1.91610464044136e-05
-1.66990391149813e-05
-6.5667725616607e-05
-2.84138123388119e-05
2.77827489105551e-06
-5.20497516033273e-05
-1.97853224605621e-05
-5.57773433427404e-05
-4.74266708302218e-05
-1.71250115136022e-06
-3.87683157238552e-05
-3.38055708045194e-05
-3.79145654540002e-05
-1.22742721069837e-05
-1.15213562799231e-05
-4.37088857252451e-05
-4.34458443017208e-05
-2.3856122073706e-05
3.08230930849128e-06
-5.75026476823718e-05
-2.87055615765493e-05
-3.45494257984127e-05
-6.51112825028947e-05
-2.98589939954504e-05
-5.22675973235253e-05
-1.91452450910767e-05
-7.97243168799388e-06
-7.60521224893534e-07
-5.95225140971465e-05
-3.64382566998877e-05
-9.65691806557398e-06
-4.56245476001237e-05
-3.43590157325158e-05
-5.59476144341883e-05
-4.37029653537073e-05
-4.71189560321968e-05
-2.86466362714348e-05
5.59833961923559e-06
-4.33341791310639e-05
-3.16901313101722e-05
-2.25150463883e-05
-4.77063560671833e-05
-2.14697403599414e-05
-2.18756757892858e-05
1.66583648649141e-05
-1.42877590417943e-06
-2.08629814904913e-05
-2.72774617354225e-05
-4.73188543807123e-05
-2.76580340775203e-05
-1.20093568045315e-05
-7.26522929586767e-06
-2.51787711292034e-05
-1.56413318754998e-05
-5.41290559927113e-06
-7.09344824883389e-05
-5.90320043540755e-06
-1.99592135137564e-05
-5.26159336857897e-05
-6.44156313898712e-06
-2.01650623509345e-05
-3.84141868299709e-05
-5.03364693753888e-05
-2.83535707511351e-05
-1.28295768703867e-05
-5.08611063864873e-05
-5.54101619321482e-05
-4.8636114411377e-05
-2.98760442329073e-05
-1.33909100413468e-05
-3.30964965587391e-05
-6.43293018367161e-05
-4.95351618931744e-05
-5.64655858591593e-05
-2.3293579072943e-05
-2.33301541651458e-05
-2.80564457260307e-05
-2.44586987763194e-05
3.64955115620036e-05
-2.03906108473635e-05
-1.38349323896568e-05
-3.42070742411027e-05
-3.21942678281583e-05
3.78527238871946e-06
1.69166373649455e-05
-4.9360720152189e-05
-8.90760231435732e-06
-1.70036660204571e-05
-2.81334325440176e-05
-5.35205658909727e-05
-4.44443006302085e-05
-4.35724990854586e-05
-5.40546086640664e-05
-3.72232165265989e-05
-3.65061345354184e-05
1.52110449521381e-05
-1.1471654054116e-05
-2.77802288555839e-05
-1.84529224900387e-05
-5.16495053418548e-05
-2.39514136347969e-05
-3.42516247434994e-06
-1.83742421468251e-05
2.49667907950226e-05
-3.58134122620026e-05
-1.35231992320286e-05
-4.99484082995047e-05
-3.62537853386246e-05
-6.93882180296012e-07
-4.66473755489281e-05
-3.44636521295554e-05
-2.9748939911767e-05
-3.99918605171294e-05
-3.15652318491192e-05
-3.67069619993983e-05
-5.66530949528815e-05
-3.23072157644753e-05
-2.93365574148047e-05
-2.85566363603596e-05
1.17905604168648e-06
-1.45523562111832e-06
-5.09053325155285e-05
-2.15012346767693e-05
2.94238344579607e-06
-5.26923311156842e-05
-4.58105193143501e-05
1.49329551980697e-06
-3.32606252237818e-05
-1.44127434809553e-05
-2.62182181908097e-05
-2.73525408917113e-05
-2.29905382683573e-05
-3.98152158167743e-05
-2.54347641436965e-05
-2.40970087620673e-05
-2.5384550743142e-05
-6.67793171198575e-05
-1.11473859390921e-05
-1.78731953772896e-05
-1.72371811030304e-05
-2.55452183724331e-05
-2.92750576115778e-05
-1.7732553588998e-05
-3.58586856259385e-05
-2.4615571407071e-05
-3.06452613618961e-05
-7.43890016843639e-05
-3.30157513321168e-05
-4.48464000866187e-05
-2.643246373756e-05
-4.52538348950962e-05
-4.73917593064395e-05
-8.68410845743272e-06
-4.1785511643251e-05
-1.36199196461611e-05
-2.68500371546184e-05
-2.43687867388948e-05
-2.60563869947618e-05
-4.90199600128742e-05
-4.03418467277233e-05
-1.27850135876975e-05
-2.60839597748017e-05
-5.02705366794154e-05
-4.93841299450917e-05
-2.55080505086586e-05
-3.53287821983295e-05
-4.99251759807642e-05
-4.2767257052136e-05
-3.72709371295664e-05
1.05818864892525e-05
-6.26095402543238e-05
-6.37931704942482e-05
-4.89957738440562e-05
-5.19738215979608e-05
-1.07458663198037e-05
-2.83658078134638e-05
-6.82060358675268e-05
-4.49550733615743e-05
-2.72346838279418e-05
3.77461971211893e-06
-5.83185694872844e-05
-3.23915523281351e-05
-2.56831232371136e-05
-2.93642318524293e-05
-2.87105455904242e-05
3.42360491853835e-06
-1.02564751954523e-05
-4.44644587207756e-05
-5.84742623669383e-05
-3.9327279952131e-05
-4.92878207527214e-05
-5.20618067107308e-05
-2.4680409627447e-05
-3.69839239255342e-05
-2.42577974415693e-05
-7.36703314940398e-05
-3.17315655170059e-05
-7.09597066442072e-05
-3.8698087727807e-05
-2.80903653467154e-05
-3.53916859745264e-05
-1.60682479387007e-05
-4.2390930541799e-05
-1.7671697893151e-05
