# Supplementary material for: Research on computational propagation and identification of mine microseismic signals based on deep learning
Source: PLoS One. 2025 Oct 22;20(10):e0334641. doi: 10.1371/journal.pone.0334641 (PMC12543183; doi:10.1371/journal.pone.0334641)
Supplement: S8 Data — (ZIP) [file pone.0334641.s008.zip › 000100900002753.xlsx_0.txt_24.txt.txt]

-3.52808690797315e-05
3.79287551300226e-07
-8.87451550954657e-06
-4.23912877045348e-05
-5.61669870835772e-05
-3.58513695111405e-05
-1.44246793608953e-05
-2.79370035018989e-06
-6.63295897359955e-05
-3.33068068180275e-05
-2.21594899818797e-05
-5.59332529848591e-05
-2.03560129451351e-05
-2.14859834476105e-05
-3.82818889762676e-05
-4.54445169837681e-05
-3.24676067546485e-05
-2.63541708127225e-05
-1.40645801583638e-05
-4.84987707517737e-05
-4.38319404461039e-05
-2.62448948098164e-05
-1.19700441774958e-05
-6.93036043188916e-05
-3.56084038420537e-05
-2.66137245003728e-05
-2.02135367068436e-05
-5.69899920797272e-05
-3.25897540469404e-05
-3.0336426100926e-05
-3.07485800641783e-05
7.64323909198557e-06
-3.7751309467655e-05
-5.29820521334172e-05
-3.45755864011165e-05
-3.9948300826649e-06
-1.0703348761431e-05
-3.15279203402683e-05
-3.25557636661266e-05
-1.59964940503787e-05
-6.82353394309886e-05
-2.46726951231807e-05
7.16899597956977e-06
-1.56647271900117e-05
-2.44178568932456e-05
-3.0070829661505e-05
-3.17860034553487e-05
-2.76075133570963e-05
-3.94843408149591e-05
-3.65602064055085e-05
3.2454198026931e-06
-1.74853281187396e-05
-5.42506724324685e-06
-2.00065805521426e-06
-5.32199150045101e-05
9.93354932905187e-06
-5.32405692546206e-05
-3.11235860594399e-05
-3.00682604526024e-05
-1.63650654731695e-05
-1.67759017005896e-05
-2.49618307834884e-05
-3.20873509949421e-05
-1.91994951935961e-05
-1.22361522658255e-05
-4.72920737523185e-05
-3.0280450144128e-05
-4.1778298160676e-05
-4.82015938412538e-05
-3.4744134011213e-05
-2.75081887744024e-05
-3.33238042368426e-05
-3.43431117783813e-05
-3.09516236164173e-05
-4.32870341879545e-05
-4.07068423967876e-05
-2.72022980184787e-05
-3.57382419167076e-05
-3.74887402439663e-05
-5.3287663438099e-05
-2.21289470185994e-05
-2.5244867109089e-05
-3.49871750030096e-05
-3.21509854867496e-05
-3.23639849000222e-05
-2.84829954974689e-05
-5.89774426169835e-05
-2.15476453863018e-05
-2.42336278169619e-05
-4.04081174664232e-05
-3.93356949688266e-05
-4.41090432701465e-05
-5.94219075042488e-05
-3.62105470410145e-05
-1.90259191718029e-05
-4.03920997473633e-05
-5.75548881865299e-05
-1.63024705269967e-05
-2.07810422437444e-05
-2.59078620246691e-05
-5.16674852888093e-06
-1.53590970453276e-05
-2.99211871692186e-05
-2.42743096917898e-05
-4.95509370315081e-05
-1.82339567808239e-05
-6.10170142745629e-05
-3.95671412146516e-05
-3.07001495842186e-05
-5.74085058206224e-05
-3.19432333043447e-05
-8.72702329680461e-07
-3.04929397641684e-05
-2.23876133061065e-05
-7.70753339635221e-05
-6.8409898905587e-05
-4.78932571961084e-05
4.03831537814685e-05
-2.61180671062581e-05
-5.21993723658969e-05
-7.01062911990652e-05
-5.63496500646912e-06
-3.35840625521335e-05
-8.19922253583525e-06
-3.32040770295253e-05
-2.5058426622591e-05
-3.50068219538783e-05
-2.01858495330473e-05
-6.98471443459741e-05
-4.50264147100844e-05
-2.37376645378518e-05
-5.59014958629663e-05
-5.89420794497605e-05
-3.74871844820854e-05
-4.73579825591748e-05
-3.92500912733281e-05
-2.45271974264907e-05
-2.12125779063788e-05
-1.30511558653308e-05
-2.50646352185709e-05
-5.04423935736682e-05
-4.94609391244186e-05
-2.07956128457267e-05
-3.06794801112642e-05
-3.43650585206645e-05
-4.76647326947423e-05
-1.14720535832502e-05
-4.47421024063523e-05
-2.32868155045936e-05
-5.86340034725134e-05
-4.45868718710449e-05
-3.86025085135554e-05
-6.12873616048802e-06
-2.22428740487707e-05
-3.6030207061237e-05
-2.54551648439249e-05
-1.58269778997631e-05
-2.35887938615574e-05
-4.05959101227193e-05
-4.32918928036536e-05
-2.41828968475182e-05
-2.06192013421688e-05
-3.05732900938461e-05
-4.12562760018388e-05
-3.30131063025213e-05
-9.44667751854726e-06
-3.97898846283065e-05
1.83046178374696e-06
-2.46137282266749e-05
-4.32174506815276e-05
-2.9151588237189e-06
-4.17958429024727e-05
-3.56909030015733e-05
-2.87247407009624e-05
-3.04178589820172e-05
-1.3799193171173e-05
-4.42162606828507e-05
-1.86763435329824e-05
-5.06906975029613e-05
-4.59771814217561e-05
7.45525236594327e-06
-3.44303897731297e-05
-5.1289021094639e-05
-3.91018041286916e-05
-1.46851541069047e-05
9.99326972641628e-06
-1.41666971765316e-05
-3.01899998341374e-05
-3.94311644784316e-05
-1.08942475765726e-05
-3.70646026179061e-05
-4.830270535902e-05
-5.65388351016201e-05
-1.15321496349137e-05
-4.37386889815039e-05
-4.96009461473459e-05
-1.39633362657408e-05
-4.93090515706388e-05
-2.48109464037667e-05
-4.55123409826795e-06
-1.7796914410197e-06
1.70471836007704e-06
-6.61869988793556e-05
-2.70119554451324e-05
-4.23464368415153e-05
-2.99811971346314e-05
-1.56251175719998e-05
-6.96855712264235e-06
-2.28188462699203e-05
-5.51572131457008e-05
-6.59836405425067e-06
-4.81075947828146e-07
-1.86013402344769e-05
-1.82122891801238e-05
-2.64044268617813e-05
-1.25254228018744e-05
-1.36058144438763e-05
-1.64702363446232e-05
-1.48916891367822e-05
-4.43098040291005e-05
-5.36971514274869e-05
-1.69925176067007e-05
-6.2712665404107e-05
-4.24938703085793e-05
2.17312647915701e-05
-6.69615863007639e-05
-5.95664686281333e-06
-5.02457658023667e-05
-3.99117305101919e-05
-1.33292400413777e-05
-5.24987975803287e-06
-1.00656700019816e-05
-1.64220439633118e-05
-2.9512243945574e-05
-1.99469557753109e-05
-3.70629282846289e-06
7.89283644249588e-06
-2.04584153277629e-05
3.76007977269434e-06
-6.59818240190988e-05
7.11523891348112e-06
-1.19539503842735e-05
-2.65996761517811e-05
-1.23631718161931e-05
-1.51450882080903e-05
-2.96491199672096e-05
-7.20273769653342e-06
-3.73526804054791e-05
-6.84444311689172e-05
-1.80231829294256e-05
-1.61582855690427e-05
-2.78108073752584e-05
-3.18959599632043e-05
-5.14681221334505e-05
9.30383317259587e-06
-3.34392072091799e-05
-4.38909449156026e-06
-4.13111389556676e-05
-3.87533736629852e-05
-3.80200162799141e-05
-5.28898861199277e-05
-3.87280172709329e-05
-6.06758849881598e-05
-5.40555514441523e-05
-2.62448560307901e-05
-2.86017481828925e-05
-3.97019487567732e-05
-5.33219903520606e-05
-3.99119707555641e-05
-8.86263914498062e-05
5.9749600362934e-06
-2.60961234863866e-05
-1.44874594559147e-05
-2.36003062334608e-05
-4.02316146989199e-05
-3.82441079527419e-05
-3.92629625185055e-05
-1.82108990977172e-05
-2.5192767883433e-05
-2.39372060071379e-05
-4.882110412303e-05
-5.91748228213319e-05
-1.80106842783931e-05
-3.44881547374134e-05
-2.26021692164357e-05
-2.85320218175612e-05
-4.51080872372543e-05
2.12098459756247e-06
-2.93985753647039e-05
-4.73984566292898e-05
-1.06025526736321e-05
-5.38839564708171e-05
-3.91198675591331e-05
-4.13686802995262e-05
-2.14449955217973e-05
-5.7845564518703e-05
-4.1893456527381e-05
-9.11830055106119e-06
-3.93979603131992e-06
-3.92320948031751e-05
-4.63199309724175e-05
-2.58772328690408e-05
-4.02546074092894e-05
-1.4441571261207e-05
-3.02177378814403e-05
-3.11941646232166e-05
-5.061847523568e-05
-4.85499798870658e-05
-5.90967399245615e-05
-3.92178608334663e-06
-1.70321084307076e-05
-1.31639428064866e-05
-1.94927683091772e-05
-3.90854461699376e-05
-3.89898105618502e-05
-4.68287646341538e-05
-4.15527832164332e-05
-2.23300896536414e-05
-5.25417382379912e-05
-3.02904356239234e-05
-3.44465468945839e-05
-6.00774641575227e-05
-2.88075821986026e-05
-2.33977928973951e-05
-4.95007043663561e-05
-4.92845701236146e-05
-3.69204935165266e-05
-3.38842208789814e-05
-2.47739958799727e-05
-3.0240139598843e-05
-2.77529349673805e-05
-2.97184054224135e-05
-6.10325152578726e-05
-1.01687020607941e-05
7.81758316159593e-06
-3.90050277486555e-05
-2.76675520500945e-05
-6.36458137742419e-05
-5.07464833164348e-05
-4.28838681478378e-07
-4.74006644165104e-05
-3.72216484877796e-05
-5.77659253459705e-05
-3.71951946870262e-05
-3.17624851827023e-06
-7.06809236766814e-06
-3.51836482661349e-05
-5.10262643860395e-05
-2.83686108811894e-05
-3.32649133446085e-05
-4.13209000603078e-05
-1.88791369338421e-05
-4.05787890258577e-05
-2.63721876017349e-05
-3.12467462292338e-05
-2.75481251107418e-05
-2.80868656879387e-05
1.594805376758e-05
-3.2122218223693e-05
-3.85115760657976e-05
-3.69297764185835e-05
-2.62268137328609e-05
-3.85194120279489e-05
-4.39206523386621e-05
-2.35948772931858e-05
-2.00283462837515e-05
-3.26385158306825e-05
-4.60542006573552e-06
2.40091578638077e-05
-3.24105402650415e-05
-2.32067242998059e-05
-2.69622146569377e-05
-3.08938272654342e-05
-5.03227841595098e-05
-2.59959447784788e-05
-2.28878810758866e-05
-1.07028836606351e-05
-5.73175237009793e-05
-4.71909532553654e-05
-4.29311720765147e-05
-5.90438238535911e-05
-3.58198492290094e-05
-3.90373900869994e-05
-4.4992845573054e-05
-1.69775863292058e-05
-4.1071760991794e-05
-4.27616380343827e-05
-4.60999321885179e-05
-4.40424127845124e-05
-9.64837234418489e-06
-2.03165876409368e-05
-4.41930528143452e-05
-5.25637442975147e-05
-2.70309245679808e-05
-1.97603318512491e-05
-3.66937167969685e-05
-6.13335410733197e-07
-2.89666809668996e-05
-5.15500033402435e-05
-3.19089702661146e-05
-3.4194416126671e-05
-1.78803829126117e-05
-2.84069989664709e-05
-1.87502998877938e-05
-1.38203741119438e-05
-1.75808803894756e-05
-2.32188282276742e-05
-4.22943711693116e-05
-3.54470770427296e-05
-3.39269945792942e-05
-1.80479200114707e-05
-4.12193010624298e-05
-2.02840127223638e-05
-6.05993930238966e-05
-3.4233912810176e-05
-2.60038802226582e-06
-3.10148404770531e-05
-2.10673789614708e-05
-2.94211352739586e-05
-4.09810303736518e-05
-1.37993172752179e-05
-2.98648706762605e-05
-4.40121390672861e-05
-4.79896072009536e-05
-2.26857522811782e-05
-3.20623161606424e-05
-5.74877133907236e-05
-3.94186386193933e-05
-1.13999832220797e-05
-3.90473352703071e-05
-4.71991703691714e-05
-5.4205912219113e-05
-3.54418103053174e-05
-4.76192965934311e-05
-3.02669828777647e-05
-3.137153484794e-05
-1.4086368522559e-05
-2.12656201884996e-05
-1.61025240002119e-05
-3.98551298511918e-05
-4.82977523194115e-05
-3.72554249054261e-05
-3.84256740896125e-05
-2.11950001689395e-05
-2.40895585436596e-05
-5.04588937480185e-05
-1.28622228306707e-05
-2.57991250512596e-05
-3.75435561004947e-05
-1.5220347221128e-05
-2.6879725604722e-05
-5.59167787547971e-05
-1.63918225968392e-05
-2.77198580747762e-05
-1.65156632425251e-05
-4.30791157561018e-05
-4.08361302964114e-05
-4.61228048369973e-05
-2.98162633008309e-05
-4.32254193120364e-05
4.81605233396262e-06
-4.93848573876836e-05
-4.12673293323209e-05
-3.46528051154026e-05
-4.26218461559187e-05
-4.36367228599563e-05
-4.10704457884855e-05
-3.78249553079981e-05
-6.10897174363095e-06
-4.3014700067594e-05
-4.69355104599129e-05
-3.83095108167399e-05
-5.42775273260654e-05
-4.37284737176299e-05
-2.85175078397119e-05
-6.24005020045416e-06
-3.8918432368823e-05
-1.27436252093188e-05
-4.3562515112989e-06
-3.28213130737882e-05
2.88091395700557e-06
-3.11813137314442e-05
-8.74159935282807e-06
-1.97256070801493e-05
-4.60251891276587e-06
-2.24183241947e-05
-3.1036865856231e-05
-5.55799597188809e-06
-2.25933919896734e-05
-1.84922721648385e-05
-2.26633089995976e-05
-1.29787259582393e-05
-1.95610402096379e-05
-7.13569848502041e-06
-2.2533031180861e-05
-3.30176628304411e-05
-3.42529203786731e-05
-5.67524998153696e-05
-1.37823352718877e-05
-4.52831939388039e-05
-2.48448951639104e-05
-2.13816105026337e-05
-2.86075480046852e-05
-2.95757329838289e-05
-7.02555460481815e-05
-4.21659996518106e-05
-3.47006432225648e-05
-3.59056830666216e-05
-3.01852538578082e-05
-2.84541625081308e-05
-2.33619055272273e-05
-3.63665140720875e-05
-2.11087953726411e-05
-4.80827918675368e-05
-5.94072338603241e-05
-2.35383031123593e-05
-4.70212468105373e-05
-4.18422678960628e-05
3.90228349363017e-07
-2.37778662890573e-05
-2.39407775632542e-05
-1.0340430730965e-05
-2.15752875121851e-05
-2.94387065645599e-05
-5.73789383550424e-05
-3.43565155101515e-05
-4.57819921983069e-05
-4.8777102029507e-05
-4.89585088627028e-05
-4.79409760368698e-05
-2.78146909873277e-05
-1.80143259988606e-05
-5.84624252677752e-05
-2.74978579679985e-05
-1.89789323494026e-05
-5.2457758942437e-05
-6.14164105189927e-05
-1.62324847050761e-06
-6.42637529953922e-05
-4.92499970633492e-05
-3.89096613780858e-05
-4.79563175243588e-07
-8.81699747504661e-06
-1.77499455225973e-05
-2.56470317534217e-05
-3.96610275211446e-05
-1.74081443930989e-05
-6.35889074996333e-05
-3.40398892836546e-05
4.34095267204783e-06
-4.05852721054539e-05
-5.46223555479209e-05
-2.2874491576937e-05
-3.60034019047071e-05
-3.95671338424188e-05
-3.9426389495749e-05
-3.00396975663486e-05
-7.91185535138584e-06
-4.24469807943503e-05
-2.52596403552332e-05
-3.34657394479089e-05
-2.59282314360006e-05
-1.0955573392695e-05
-2.45862451173767e-05
-2.32025698647784e-05
-3.13096023994787e-05
9.95672185082665e-06
-4.53662887472004e-05
-2.49732964188331e-05
9.81567745097683e-06
-1.79590204880684e-05
-3.88244694576029e-05
-3.96025586665268e-05
-2.46987311065234e-05
-7.82861944199309e-05
-4.04486776468724e-05
-5.21313254962745e-05
-3.54182308688305e-05
-3.6600461636726e-05
-3.28112822073576e-05
-1.83113966664452e-05
-3.03709175163892e-05
-3.63868507526818e-06
-1.03886677588595e-05
-1.47510489410463e-05
-8.01372184108664e-06
-4.91579911275152e-05
-5.11426913837096e-05
-3.12569451013329e-05
-3.01142463777403e-05
-4.4789610823954e-05
-3.75225777388306e-05
-3.10277654077464e-05
-4.86715886270197e-05
-3.80149781924941e-05
-1.7530524248085e-05
-2.45902985412874e-05
-2.72366454043476e-05
-6.22827103677063e-05
-2.53612677950686e-06
-4.93379146272561e-05
-4.79677231936843e-05
-3.33047165589517e-05
-5.47749283764468e-05
-3.91624340415004e-05
-1.7924543911342e-05
-3.31598500495747e-05
-3.54889575576381e-05
-4.61132394154865e-05
-3.66624184391814e-05
-2.27350625752587e-05
-5.97768320296788e-05
-3.03704285612729e-05
-4.78102854863368e-05
-4.80497212158892e-05
-2.22882413264065e-05
-3.82321562464669e-05
-3.40782418102368e-05
-4.86161165906657e-05
-2.62686687224681e-05
-4.64561964415618e-05
-1.85885272369216e-05
-3.14420298166689e-05
-1.50490970203491e-05
-6.76728199937537e-05
-4.74615834524988e-05
-1.14762330308417e-05
-3.30386204989992e-05
-2.42692175149693e-05
-3.7646690513336e-05
-1.2315138728533e-05
-2.75392880592899e-05
-4.36302562315091e-05
-4.73647487284365e-05
-4.71148496502733e-05
-1.09450740535254e-05
-1.61272437771075e-05
-9.70689688485186e-06
-1.1089034297208e-05
-1.02190823385966e-05
-7.46954689011014e-06
-1.88619452712306e-05
-1.32991184452726e-05
-3.23704401526543e-05
-4.08754559870132e-05
-7.57758005961281e-06
-2.70400360863874e-05
-3.24802814204546e-05
-4.14491107118775e-05
-5.54083248794096e-05
1.25978822351251e-05
1.22659860372762e-05
-3.73744125736388e-05
-2.86859407564063e-05
-5.81633672535286e-05
-3.79412452226309e-05
-3.63211819949937e-05
-8.10621924788756e-06
-2.27389184973683e-05
-2.06407703735733e-05
-1.90847312080375e-05
-1.8493021881104e-05
-3.45174550038746e-05
-4.66440254733259e-05
-4.04008680300064e-05
-2.32524789243883e-05
-6.13811802773121e-06
-1.03568368970845e-05
-1.30734122721193e-05
-4.15986393774478e-05
-4.88783006629083e-05
-2.3910505737506e-05
-3.37470167533985e-05
-1.25689162523736e-05
4.96392642321855e-06
-4.6171599002595e-06
-3.02269617613213e-05
-1.94457490689319e-05
-4.32010716326521e-05
-2.49670758792608e-05
-1.79762914327907e-05
-2.52170050256032e-05
-2.78727599773688e-05
-3.58991915000261e-05
-4.21234053817803e-05
-1.12573248500461e-05
-3.87711539238137e-05
-4.83259457143225e-05
-2.01778263687924e-05
-2.09881849585145e-05
-3.12795690051564e-05
-4.04939667536417e-05
-2.21203998998755e-05
-2.23371661096737e-06
-4.26842970765895e-05
-2.93659245632282e-05
-2.69480255162445e-05
-7.26874026635696e-06
-3.90480561210242e-05
-2.63072213526761e-05
-4.25691323019364e-05
-1.65183991198957e-05
-3.38205213090522e-05
-1.20709382056283e-05
-3.7026731912941e-05
-2.76511904754853e-05
-4.00936937118358e-06
-1.90285847627802e-05
-6.19322149070449e-05
-4.52934252197258e-05
-2.79809528775967e-05
-5.4467793435702e-05
-1.36103118408448e-06
-3.71918347314765e-06
-3.00192546647102e-05
-1.31219891739431e-05
-3.15751609643684e-05
-1.59831868873509e-05
-1.64062970880191e-05
-1.27734379734219e-06
-2.70105551139701e-05
-5.70618760774563e-05
-3.81320855376425e-05
-2.98845473638096e-05
-1.68093488454691e-05
-2.6902458870851e-05
-1.44367113777728e-05
-2.40593018398242e-05
-4.02177863997132e-05
-2.21652656941941e-05
-2.87182226732134e-05
-2.83685385882828e-05
-1.98126939615233e-05
-6.52270191351094e-05
2.43494637759127e-05
-1.89516605897005e-05
-5.7643928004589e-05
-4.13764808746412e-06
-2.31908049802511e-05
-5.10159925211178e-05
-2.07392963689051e-05
-1.15142634088194e-05
-2.37347914638494e-06
-2.62158427650303e-05
-2.82121722478186e-06
-2.52405100887701e-05
-1.84381604178797e-05
-6.26889676342818e-05
-1.76866203773337e-05
5.47335057825032e-07
-1.18853248203137e-05
-5.1742325256539e-05
-5.13522074138907e-05
-9.843834961854e-06
-2.11911467826408e-06
-3.99909774647029e-05
-1.38616694553236e-05
-2.33066742370511e-05
-1.60752444929389e-05
-1.68724684581402e-05
-1.81040621351921e-05
-4.24177558779977e-05
-3.10811242991118e-05
-3.14612508910691e-05
-2.88010411217132e-05
1.10403826330872e-05
-9.40103462410404e-06
-2.2218886364336e-05
-1.71641862339213e-05
-2.5413705574453e-05
-2.32604173365229e-05
-5.01895794910892e-05
-1.7696027172657e-05
-2.70426802002708e-05
-1.17931441738295e-05
-5.19052105709966e-05
-3.11877998719934e-05
-4.1664471267061e-05
-1.57820622910674e-06
-4.39512127939218e-05
-5.67535307532518e-06
-4.93285270742837e-05
-2.52283598467999e-05
-2.20795134275486e-05
-1.84371763337904e-05
-5.12472628854526e-05
-8.79069712884542e-06
-4.30482493150393e-05
-3.94024200927247e-05
-3.21037629830419e-05
-4.14107721019688e-05
-5.24646956873787e-05
-6.25635866585719e-05
4.72443690528501e-06
-3.23048407347267e-05
-3.37642992909686e-05
-2.70904355658439e-05
-2.46865402942769e-05
-2.56995847009042e-05
-4.54884029308099e-05
-3.88109018014273e-05
-5.72552804192482e-05
1.71365999833499e-06
-5.02521001384846e-05
-2.8468416861619e-05
8.52453008855629e-06
-1.78740886744145e-05
-5.18731884737738e-05
-3.85620953995886e-05
-1.74918973467027e-06
-1.17381762148352e-05
-8.80349688307638e-06
-3.19629594721455e-05
-2.05101672043744e-05
-3.55567119311644e-05
-3.67113633016674e-05
-3.98017603892938e-05
-4.29273076072687e-05
-4.84527162315205e-05
-2.34047993210234e-05
-4.33396528002704e-05
-2.80532475216929e-05
-3.19538875127804e-05
-4.08437782631034e-05
-1.70049287715575e-05
-1.57238660441362e-05
-4.21486438574659e-05
-3.47033765929245e-05
-3.35325453582554e-05
-6.97054678144992e-05
-5.79103536607191e-06
-6.41407198592426e-05
-4.5209007168492e-06
-1.25873812776061e-05
-3.35549397379266e-05
-2.69199622465492e-05
-3.98588790159364e-05
-3.89625166110316e-05
-2.94099628019479e-05
-4.15680634224304e-05
-9.47421896146272e-06
-4.81792752337221e-06
-2.23639495164392e-05
-5.65906938220368e-05
-3.2080789416801e-05
-3.55043186450785e-05
-1.50893283515169e-05
-2.05481610195494e-05
-1.89596422313737e-05
-3.81533845115494e-05
-3.47140320260055e-05
-1.82762273570565e-05
-7.98013950359632e-05
-4.07779469243299e-05
-3.98756281041041e-06
-3.22367121652304e-05
-1.28359242322553e-05
-2.76318539757063e-05
-5.39540524358478e-05
-4.01529160348037e-05
-4.57820811316262e-05
-4.26535226038806e-05
-3.51199062473378e-05
-4.12972093231381e-05
-7.55421383506409e-06
-1.66539328644617e-05
-1.34599947763052e-05
-1.17202622329664e-05
-3.9492765900201e-05
-4.01753276107896e-05
-4.34149300429814e-05
8.5561658294084e-06
-1.9908537474645e-05
-3.02362974614255e-05
-4.85409198599391e-05
-3.09227804234954e-05
-2.02712511318117e-05
-4.36330677567166e-05
-5.64377511916029e-05
-2.3585886691486e-05
-2.83333305864221e-05
-2.73906076112981e-05
-4.82315721703131e-05
-2.32772401462405e-05
-3.74121393075161e-05
-2.81852958053194e-05
-3.23757106123421e-06
-5.02772960398423e-05
-4.1145224601238e-05
-1.37891043372501e-05
-8.27075989506635e-06
-4.9127342402172e-05
-2.75996105602071e-05
-3.95422791955446e-05
-6.85681408552922e-05
-9.54428397725556e-06
-1.96785311038219e-05
-3.03044571318829e-05
-3.58005532444592e-05
-2.39810779281445e-06
-2.91850883443926e-05
-2.68029236861711e-05
-4.05891890461396e-06
-4.33664846237563e-05
-1.44898323765091e-05
-7.8376949520939e-05
-1.00764860870417e-05
-3.69521336871299e-05
1.05912694031728e-05
9.62401280120035e-07
5.40907822103371e-06
-4.57665129212892e-05
-3.07137528294642e-05
-1.72620370070431e-05
-1.02963505991502e-05
-3.06669230814057e-05
-3.09777352817135e-05
-4.3752385524919e-05
-2.80268555815396e-05
-2.68848067882823e-05
-2.08258312043308e-05
-2.07525524938539e-05
-3.55567203955313e-05
-3.24864121585744e-05
-3.08909471392064e-05
-1.19965816760003e-05
-4.660894424649e-05
-2.08945928429683e-05
-1.0139581379814e-05
-4.75132418028816e-05
-2.7227871372743e-05
-3.18860845223886e-05
-3.88472117633062e-05
-6.19627389694687e-05
-2.808453337391e-05
7.37008068459566e-07
-4.35649285873215e-05
-1.44636725476159e-05
-2.31516790208692e-06
-3.36904684289385e-05
-2.67530844206492e-05
1.72088460837767e-05
-3.715683442824e-06
5.94604942940131e-06
-7.31477244122134e-06
-1.45496292211198e-05
-1.63208673963904e-05
-3.31964268088288e-05
-3.24742451713073e-05
-1.02837440665337e-05
-6.39018418867037e-05
-2.30577601049983e-06
-1.57407328395535e-05
-3.24275824523331e-05
-2.86962143717546e-05
-2.85604464416651e-05
-6.2772385340887e-05
-4.66623422719388e-05
-2.29009246570123e-05
-3.54047915245349e-05
-1.10755271338375e-05
-3.60550038283469e-05
-9.92694436076623e-06
-2.83855383477019e-05
-1.97443402837085e-05
-3.41745935061945e-05
-3.85643760460146e-05
-4.10440370749847e-05
-5.66451930067579e-06
-5.90444716584477e-05
-3.21128537393293e-05
-1.30434736708767e-05
-3.29322189944237e-05
-2.80672920724775e-05
-6.00029587539049e-05
-4.89870188112005e-05
-2.39934967123442e-05
-2.54342677908104e-05
-4.61457696297833e-05
-2.68893834740051e-05
-2.05097490779681e-05
-2.78411457130812e-05
-2.36946805061894e-05
9.58225927197529e-06
-3.76460313610248e-05
-5.86661824198704e-05
-5.97387259680754e-05
-2.03097680360659e-05
-7.31629402242909e-06
-4.15401511373128e-05
-3.57257269645005e-05
-2.92958366901093e-05
-1.05571804473525e-05
-3.38358554966031e-05
-1.40040877821434e-05
-1.8914908345792e-05
-3.80743026315646e-05
1.22265422153615e-05
-4.50979935127964e-05
-3.58159152701017e-07
-2.28030510705496e-05
-4.65225038812132e-07
-2.49753175591385e-05
-2.08783330005129e-05
-1.9259408521074e-05
-8.50217501032717e-05
-5.10546732421352e-05
-2.88049297050374e-05
-2.70989260085783e-05
-2.59147623421515e-05
-5.4062806651174e-06
-1.59277139112041e-05
-1.3294501509941e-05
-4.21727933979493e-05
-2.4507068893388e-05
-2.24597654257046e-05
-1.89371841678489e-05
-7.37691950408857e-05
3.44840989480677e-06
-2.52823165047886e-05
-5.50620388244413e-05
-1.01378160096676e-05
-4.61780534606665e-05
-3.80846287042439e-05
-2.25012559096424e-07
-3.88608250479747e-05
-1.31453676813329e-05
-8.75908867124396e-06
-1.38789879927341e-05
-5.65963208442989e-05
-1.31136614779933e-05
-3.23187447362475e-05
-4.67237045798502e-05
5.88729435282818e-07
-7.19347943310319e-05
-1.33823248122945e-05
-1.23925219238616e-05
-5.37442237631956e-05
-4.01549599049273e-05
-3.90759323693421e-05
-3.22618957912629e-05
-4.3892923972802e-05
-3.74839949865619e-05
-3.68946419080058e-05
-2.17432891761737e-05
-3.45345150430483e-05
-1.85353699955239e-05
-2.65215497510862e-05
-2.6149181546578e-05
-4.76738005817097e-05
-3.48792878336819e-05
-3.07180623072768e-05
-3.67034130330093e-05
-5.79979187521579e-05
-2.04469418846398e-05
-2.22045810380915e-05
-3.56941348796105e-05
-4.35497978349286e-05
-5.68770842908179e-05
-4.38166681358169e-05
-5.69978392162989e-05
-3.97398869806655e-05
7.97186624764958e-06
-3.32034818404219e-05
-3.88535397338019e-05
-1.89131263445612e-05
-2.13874229235205e-05
-4.36478673881613e-05
-5.14127959744261e-05
-5.54630007410478e-05
-2.55800343008218e-05
-4.45620097217655e-05
-8.57181146427795e-05
-3.37078742196215e-05
-1.90110788580345e-05
-5.69577681180477e-05
4.5687513788414e-07
-2.27455332433789e-05
-3.28212651316357e-05
-2.1405542636883e-05
-3.75143877230801e-05
-1.34071785794518e-05
-4.22692047599604e-05
-2.09977358320502e-05
-3.57854106243575e-05
-1.66012226985533e-05
-2.37117298937259e-05
-2.75995437345592e-05
-1.18380584600144e-05
-1.54175743711335e-06
-2.27752310894106e-06
-3.64437765856586e-05
-4.78540922063596e-05
-4.01514985452785e-05
-2.18616901418963e-05
-1.24844662575977e-05
1.1809006440855e-05
-4.92995666920366e-05
-4.14853756825982e-05
-3.43763312813987e-05
-4.8174527184204e-06
-4.84543587929136e-05
-3.5857625484693e-05
-7.78082812086342e-06
6.41934279371074e-06
-3.31664960653725e-05
-1.65887203607862e-05
-5.77958695431823e-06
-3.27050731574296e-05
-3.95905248528214e-05
-2.99626288669652e-05
-2.4554628832747e-05
-4.38135216952592e-05
-1.79175842510001e-05
-3.70830198840106e-05
-2.85605203135696e-05
-3.88455961243227e-05
-3.94337597119283e-05
-5.12607336688235e-06
2.11256287548109e-06
-6.46254734223942e-05
-3.14346931040333e-05
-4.91423665270187e-05
-2.63582398719912e-05
-1.78911972306182e-05
-3.2289951994862e-05
-9.75822097233903e-06
-6.1653127313644e-05
-3.65484376570486e-05
-4.87260856306045e-05
-3.16560190783761e-05
-3.80904493779836e-05
-2.17282500207324e-05
-4.95448430850205e-05
-3.22746202216517e-05
-4.97894586519358e-05
-1.68871943172129e-05
-3.10573270759197e-05
-3.24481256374513e-05
1.76871559129405e-06
-1.17691515234882e-06
-2.89626798743777e-05
-3.39961038592702e-05
-5.08896299035014e-05
-1.55767025019762e-05
-2.84756268168207e-05
-1.95260790200368e-05
-2.34385025553728e-05
-3.22777355272261e-05
-3.78364872968922e-06
-2.93314917225583e-05
-3.5308398777424e-05
-2.27379695520665e-05
-4.62802617478683e-05
-3.89644266286202e-05
-4.45258710209154e-06
-2.88501744989178e-05
-2.73506326820073e-05
-5.14267886390001e-05
-4.55942913264629e-05
-3.03645293698532e-05
-3.28241533124369e-05
-1.71942910167341e-05
-2.35356372675116e-05
-1.74520686291585e-05
-4.30531764911758e-05
-2.33554704586745e-05
-8.63659853355165e-06
-4.74458321406746e-05
-3.27237988791381e-05
-3.86336947983774e-05
-3.28694863105423e-05
-1.16653217656024e-05
3.7195374136669e-06
-1.84055273644397e-05
-3.69606673486933e-05
-5.16397694430932e-05
3.78716543948922e-06
-4.04112707988193e-05
-2.76769672244558e-05
-4.71550516078251e-05
-3.03836956697625e-05
-2.38744797181359e-05
-2.85019523079331e-05
-3.02180918124158e-05
-2.96241433246335e-05
2.50579197558213e-06
-3.34305493569936e-05
-1.95870692848765e-05
-3.6063417935586e-05
-1.99663276808663e-05
-3.57398496471079e-05
-4.12101800090939e-05
-2.147850384843e-05
-4.43190620598649e-05
-2.19611777691692e-05
-4.0647452420763e-05
-4.24712160405977e-05
4.61470825753511e-07
-3.03645590325017e-05
-1.47831474827323e-05
-5.18775935412593e-05
-3.09770317756001e-05
-4.93048931241842e-05
-2.36066891516545e-05
-3.57713464963867e-05
-4.28403320448488e-05
-7.62331646403854e-06
-2.02561743373217e-05
-3.56140406639958e-05
-3.14032292504039e-05
-3.21818147884102e-05
-1.87808247873104e-05
-3.05973244422936e-05
-9.93822070640943e-06
-1.92787533988844e-05
-3.3240074401385e-05
-4.17816186073385e-05
-2.66707661579085e-05
-7.08004792040814e-05
-1.41570262066512e-05
-3.30856562732314e-05
-3.10043050122964e-05
-4.73573954411837e-05
-2.6385339325821e-05
-4.23074644133808e-05
-4.07963959721539e-05
-2.01944552955099e-05
-2.82601624286832e-05
-2.01592466938237e-05
-6.67306453902667e-06
-1.42086090662155e-05
-4.20607486409122e-05
-2.80381826914885e-05
-4.67570308357719e-05
-3.48163856318994e-05
-2.85585249105749e-05
-2.58693541744306e-05
-3.20794429225315e-05
-2.53895525527446e-05
-2.91295429768017e-05
-2.6573418532059e-05
-1.54857556156103e-05
9.55493321698e-06
-3.91303231679116e-05
-1.37063529186107e-05
-2.00648981172084e-05
-3.3949661472589e-05
-1.53334141600749e-05
-2.11163994837302e-05
-1.22231287724679e-05
-9.10205614282561e-06
-2.08192369158725e-05
-4.94282972079127e-05
-4.74820210361594e-05
-4.2057536909685e-05
-1.15663659963552e-05
-4.79965867266811e-05
-1.53562503638917e-05
-3.08051796165594e-05
-4.82554987608012e-06
-1.80159105810203e-05
-3.35083151654948e-05
-1.63820720469215e-05
-2.21851715363328e-05
-3.51881474060279e-05
-4.71361713525415e-05
5.67112839077571e-06
-1.06829719980424e-05
-3.70507764237332e-05
-2.41428969581865e-05
-2.01314593378043e-05
-3.17566624302535e-05
-2.33240288045929e-05
-5.98199997535878e-05
-2.68922234625072e-05
-3.77285102489561e-05
-1.73425935149204e-05
1.25800002772322e-05
-2.13173017914658e-05
-3.85468759485659e-05
-5.68094812007533e-05
-2.06989910701394e-05
-8.83852046161337e-06
-3.85422917683613e-05
-2.81238537973061e-05
-2.07230662670235e-05
-2.26656264411637e-05
-1.40659891227602e-05
-2.82580495247631e-05
-1.22515807711379e-05
-2.10516388143772e-05
-1.4843858726177e-05
-2.3352322747266e-05
-2.43887920458671e-05
-3.21894971201028e-05
-1.35387015426585e-05
-3.67543620633619e-05
-5.75654673209773e-05
-3.18341262476866e-05
-2.87573232465474e-05
-4.00288154148555e-05
-3.73096052632313e-05
-5.31370665932619e-05
-2.36135494457325e-05
-4.8801186029307e-05
-8.59266457961148e-06
-2.05306765166605e-05
-4.34443716529718e-05
-1.25088836199763e-05
-1.04844110457593e-05
-2.64532304500573e-05
-1.88048641350236e-05
-3.15173179182578e-06
-5.42087479491129e-05
-3.35485923614183e-05
-3.59897653195423e-05
-4.18888631485166e-05
-2.84625334433618e-05
-3.23760077421638e-05
-2.34813592274197e-05
-5.00061583506777e-05
-4.30407937651742e-05
-2.26140041256527e-05
-4.52958567053552e-05
-3.72491040522936e-05
8.9304656069642e-07
2.90404353613716e-06
-4.16721517169132e-05
-5.5032066356607e-05
-5.89828889946258e-05
-4.90948774070466e-05
-3.71321792890759e-05
-3.96705622913578e-05
-3.76873282967471e-05
-6.01841404328835e-05
1.67052546851743e-05
-1.65154153764431e-05
3.96212299694941e-06
-2.87631431196098e-05
-1.86321332877004e-05
-1.80101382808383e-05
-4.31336387355906e-05
-2.12322608819647e-05
-6.53150795756048e-06
-4.91281822145377e-05
-9.46419029433153e-06
-3.78443943705313e-05
-5.2046637893885e-05
-4.00732847249787e-05
-3.21729818386006e-05
-1.90463250201542e-05
-2.96239182075375e-05
-1.8408766451017e-05
-3.61967895758975e-05
-3.98511318173101e-05
-3.79391746423831e-05
-1.65026541571152e-05
-1.83867336785255e-05
-6.58315113163507e-05
-7.99111545415405e-06
-2.52565008911312e-05
-9.42299831830456e-06
-2.22140180197527e-05
-4.8857459927787e-05
-2.03064521104392e-05
-6.75271225550408e-05
-9.61013583495629e-07
-1.17442932528602e-05
-1.99505597361778e-05
-2.68112049544789e-05
-5.14958103384456e-05
-5.33430910004862e-06
-5.08384069005357e-05
-3.83914015271504e-05
-5.34175481911463e-05
-5.39631193233747e-05
-2.57570236323898e-05
-1.15822279813524e-05
-7.01756101914382e-05
-5.37514495979912e-05
-2.14289551088218e-05
-3.68756908991198e-05
-3.61835189240111e-05
-6.21847030699819e-05
-3.55739326867294e-05
-2.90074378128343e-05
-8.9298620654549e-06
-1.08545718420471e-05
1.50927239799394e-05
-3.8725255201011e-05
-2.40259890931102e-05
-3.07296638247777e-05
-6.32600606857079e-05
-7.03126141107771e-06
-5.99457407641948e-05
2.5795169002524e-06
-6.10233599995341e-07
-3.28093245572464e-05
-3.09750042037032e-05
-4.56086990121062e-05
-1.39303242279508e-05
-2.94369622374157e-05
-3.51210457914048e-05
-2.62556307360069e-05
-7.17357706491319e-05
-2.66648050506872e-05
-3.12947613448981e-05
-1.78486399568797e-05
-1.18570553977165e-05
-2.13740475022932e-05
-4.16773610336807e-05
-3.31584984862188e-05
-3.41447307334521e-05
-2.86837632644627e-05
-3.8002627728694e-05
-2.27084812394945e-05
-5.27931166444457e-05
-8.76051055902111e-06
-1.88432022531976e-05
-3.03615880685437e-05
-4.79921101950738e-05
9.67165726569261e-07
-4.90179031175026e-05
-3.33054360566142e-05
-1.40515040851071e-05
-3.27892201501871e-05
-1.71392697673602e-05
1.97166015418273e-06
9.53142903032509e-06
-2.71358184012187e-05
-2.12130874026136e-05
-1.3785635771952e-05
-1.6613647087125e-05
-6.39562342917429e-05
4.60147744797309e-06
-3.58456471691529e-05
-2.54676910680175e-05
-2.75973814203026e-05
1.00285898976817e-05
-3.75610633345541e-05
-2.99033531939352e-05
-9.02212519513259e-06
-3.76674107739035e-05
-2.10169603782089e-05
-2.41192488061127e-05
-9.40709407805426e-07
-1.05944125764999e-05
-2.96222453564607e-05
-4.11075252202974e-05
-1.07892065435932e-05
1.35779563192051e-05
1.43385511017137e-07
-1.26087617689436e-05
-3.83579834212303e-05
-2.20891467378677e-05
-5.22438454948426e-05
-4.70539527754397e-05
-3.0914963650658e-05
-1.91350175803965e-05
-2.37585665515583e-05
-1.93345337251201e-05
-6.43438675792973e-05
-1.29019649542816e-05
-2.12946926685092e-05
-4.72951094352636e-05
-3.57764339440916e-05
-6.16963006128619e-05
-4.89874398681988e-05
-4.95957801265909e-05
-6.36059107789386e-05
-4.80434626399885e-05
-1.46169630459409e-05
-2.3263180902776e-05
-1.52559725848379e-05
-1.05581249648917e-05
-1.32505766047111e-05
-3.08082558172855e-05
-5.62709060040993e-05
-3.38501700636684e-05
-2.77531839938191e-05
-3.5124214831782e-05
-2.57171519259041e-05
-1.74918679332705e-05
-1.19783945810225e-05
-2.74730260975039e-05
-1.94991865761313e-05
-1.28013921044506e-05
-2.09687524372829e-06
-4.75289379954005e-05
6.47808261607322e-06
-5.29053739241765e-05
-5.73315926176446e-05
-6.10946603739388e-05
-3.61977755337919e-05
-3.64063258679453e-05
-1.69348942612549e-05
-3.63295979012966e-05
-5.77593987077417e-05
-1.04072280895956e-05
-4.03997190119099e-05
-1.45647233632539e-05
-3.7221635287632e-05
-4.61765235262647e-05
-4.38651729629825e-05
-5.50237193788486e-05
-3.61572068688123e-05
-1.986694890604e-05
-4.60968621983005e-05
-1.70052658556333e-05
-1.96998660220444e-05
-4.24871432358145e-05
-3.83810669689687e-05
-3.98753782217275e-05
-4.79102941212899e-05
-3.51938958734381e-05
-6.03004901815665e-06
-4.23100526090736e-05
-5.60380669666824e-05
-4.90912418882247e-05
-2.75237282108308e-05
-1.0873039162038e-05
-2.90560729148516e-05
-5.26870793198814e-05
-4.66303025536591e-05
-5.12709287354542e-05
-5.33167177836781e-05
-3.59228771705464e-05
-2.36647921333262e-05
-2.04821529578991e-05
-2.43919013970331e-05
-1.69286968140963e-06
-1.81207031048872e-05
-8.345397139814e-06
-6.17257971654825e-06
-3.04513171519825e-05
-2.40068317787934e-05
-2.58604078003935e-05
-7.47357961986685e-05
-5.38900514514429e-05
-3.15838985993765e-05
-1.84011626040051e-05
-3.70789494632397e-05
-2.23710015271207e-05
-1.48954956365549e-05
-2.26405352891402e-05
-4.42346103737084e-05
-3.34246159463465e-05
-7.60991193695393e-06
-9.69705089164434e-06
-2.2055085894467e-05
-4.11372318870269e-05
-3.70633692689734e-05
-3.62301401536919e-05
1.23407063928567e-06
-1.77888366543062e-05
-1.46122222375091e-05
-6.27924047360811e-06
-3.6339451846147e-05
-5.19152966988182e-05
-3.80340403013461e-05
-4.03718890800004e-05
-1.55032184173585e-05
-3.15571635912958e-05
-2.3028335850925e-05
-2.92337975839061e-05
-2.50830151656382e-05
-2.01671382057268e-05
-4.76027670946186e-05
-4.41418090507791e-05
-3.93763357489916e-05
-2.80496801545996e-05
-2.55751774547486e-05
-6.79918824093753e-05
-5.7967556438197e-05
-3.21572320947487e-05
-3.48732538679014e-05
-1.2552449637284e-05
3.10456086060894e-06
-2.9833451594008e-05
-2.90278844586058e-05
-4.67846380336812e-05
-4.73075256971091e-05
-5.7996700333788e-05
-7.08936232811528e-06
-1.07269235868883e-05
1.36065612753748e-05
-2.08999477661855e-05
-2.81091026387233e-05
-2.38877908520249e-05
-4.27519778166633e-05
-3.15352667225015e-05
-1.85543975723272e-05
-3.21684002314836e-05
-3.11449065408189e-05
-4.01225740719081e-05
-3.9842963752529e-05
-7.82831861871844e-06
-1.6715475178628e-05
-2.2921717514892e-05
-2.16269196753247e-05
-2.66850360714318e-05
-4.53684287445825e-05
-4.05902146619966e-05
-3.07524040960806e-05
-5.68122702345904e-05
-6.9133620930874e-05
-4.80612284017811e-05
-3.64139848011407e-05
-2.83525048067133e-05
-3.68512911822093e-05
-1.10474157912653e-05
-2.28818025440329e-05
-2.98568589467386e-05
-5.74267361744024e-05
1.11584905818189e-06
-7.8295026490348e-06
-1.97639671477841e-05
-4.64445324063834e-05
-3.40400604590621e-05
-1.06256533158766e-05
-2.68731959989247e-05
-7.07826742373649e-05
-1.85095260527735e-05
-5.40528493978928e-07
-7.83112385793831e-06
-3.43385532512321e-05
1.13200689935703e-05
-3.21380313106228e-05
-1.9579693146589e-05
-2.92313356380386e-05
-3.22728612678337e-05
-2.33811439043663e-05
-3.96592695648736e-05
-7.55081368587717e-06
-4.24792944016241e-05
-3.70917429966728e-05
-3.95388472588181e-05
-4.60878184347983e-05
-3.89913872120254e-05
-3.21191156414542e-05
1.05167100941719e-05
-2.85997808520631e-05
-3.15718056072173e-05
-1.53925908852558e-05
-3.17979875822508e-05
-5.26931042887758e-05
-4.90790324964229e-05
-5.0404450610911e-06
-2.13409927758207e-05
-4.05777485144051e-05
-1.59843134004341e-06
-2.16567450241867e-05
-2.51660955064857e-05
-6.95860046291722e-05
-3.04306295827571e-05
-2.09663123540112e-05
-5.10931385600682e-05
-3.01496323995303e-05
-4.53543976648896e-05
-3.41022837571677e-05
-3.15863389852494e-05
-2.50666843181883e-05
-1.50155011063298e-05
-4.5317482123122e-05
-4.74776276796193e-05
-3.89524907895759e-05
-3.8355239511542e-05
1.32569895442902e-05
-2.88910790517681e-05
-3.81848225216685e-05
-2.41667373560734e-05
-2.42673355496869e-05
-3.9874030107947e-05
-2.25947792831832e-05
-4.22110190327832e-05
-6.15118716876339e-05
-2.74974197242516e-05
-2.49070136071417e-05
-5.47269036482342e-05
-2.33214830656628e-05
-2.9125152462643e-05
-4.03621965408556e-05
-1.23867580024665e-05
-3.02662158237314e-05
-3.68573367819139e-05
-4.97747883064321e-05
7.80825395228061e-06
-5.13227526750316e-05
-2.97147062648535e-05
-2.79319228598076e-05
-3.96403958705587e-05
-2.97490830312057e-05
-3.2892492760493e-05
-1.22224088568098e-05
-5.91980789069936e-05
-7.54582295444624e-06
-3.36990400368003e-05
-5.12165821587538e-05
-6.11470901030093e-06
-2.26056913024878e-05
-4.41259555766571e-05
2.30576525764341e-06
-2.81828248599293e-05
-6.96460239974503e-05
-1.33026504010237e-05
-2.96796126700615e-05
-5.03177674650245e-05
-3.71353447911507e-05
-4.31570474607831e-05
-2.75557531159779e-05
-4.01203338992068e-05
-2.55668025058081e-05
-6.20789461281907e-05
-1.28557008027191e-05
-6.3994475893759e-06
-1.54187947841024e-05
-4.30913480748309e-05
-4.58889738581627e-05
-2.58435199783249e-05
-1.84800215880944e-05
-1.33104656160715e-05
-6.25311807679307e-05
-3.83233142973891e-05
-2.19686502221562e-05
-1.9321250481259e-05
-2.86025209333086e-05
-3.23742532215072e-05
-6.84518199472216e-05
4.2211468055366e-06
-9.53908524449685e-06
-2.63117442143907e-05
-5.84220418404122e-05
-3.36319944219034e-05
-5.74956529196847e-05
-3.62005970911599e-05
-4.43468223218979e-05
-1.6620600105977e-05
-3.04680213075046e-05
-2.54150580402558e-05
-2.65962835460933e-05
-6.39024199698069e-06
-1.5824064362317e-05
-4.67219586212734e-05
-9.32607789082813e-07
-5.75673802300037e-05
-4.14063642985683e-05
-1.61046267329478e-05
-2.66466220488736e-05
1.13952699128458e-05
-2.70566057310901e-05
-9.73533938444055e-06
-2.50439345932477e-05
-3.42339394068716e-05
-1.20215307925094e-05
-1.66891703220673e-05
-1.59382205514005e-05
-5.49643955661714e-05
-4.58767391897706e-05
-3.07607276304874e-05
-2.16462810140306e-05
-4.32084845543954e-05
-3.50379760470146e-05
-2.46135801382946e-05
-4.0322943026374e-05
-8.42282027116576e-05
-9.00104946964557e-06
-1.45911368580775e-05
-1.9976418773311e-05
-3.49567774748952e-05
-4.41208766410101e-05
-3.85831936752509e-05
-8.81800629043755e-06
-1.22503906393442e-05
-6.52540704028812e-06
-3.47467306611551e-06
-3.9710783681555e-05
-2.19983954686438e-05
-1.85625755736519e-05
-3.61560792700122e-05
-4.54257066161865e-05
-2.91186944306858e-05
-2.97235332445908e-05
-6.77284794735799e-05
-2.82345359211707e-05
-2.15202202957902e-05
-2.17580652511185e-05
-5.55451174176687e-05
-4.39648456872368e-05
-2.81456593631104e-05
-4.83552330967273e-05
-5.06752987202102e-05
4.4515844246969e-06
2.64937105215494e-06
-3.92779995127833e-05
-1.71115257586959e-05
-4.50453480198493e-05
-3.38465619504278e-05
-1.92955526620061e-05
-4.01376729950797e-05
-4.40012902330763e-05
-6.59629122840048e-05
-3.93048717866345e-05
-2.60465484087748e-05
-6.94034033818372e-06
-1.35310192788696e-05
-3.56357822437847e-05
-1.93930959544996e-05
-1.08618405349807e-05
-4.10273832017948e-05
-6.37227095685684e-05
-4.50495760046607e-05
-2.91380117980621e-05
-3.20798461382059e-06
-3.40475555039322e-05
-4.8699712908622e-05
-3.83309953035798e-05
-4.46636221096003e-05
-1.43748218526437e-05
-1.884966392007e-05
-3.8816196943558e-05
-6.62871687877627e-05
-3.43031758321066e-05
-3.88475443192025e-05
-2.24448173500571e-05
-4.62664607811592e-05
-1.12325562425952e-05
-4.84852141763104e-05
-1.84566712895162e-05
-3.68412886958292e-05
-1.26424979382313e-05
-5.04123269276397e-05
-1.58530104003769e-05
-4.34795616187036e-05
-1.19537953251651e-05
-4.02317593483869e-05
-1.90418427297117e-05
-4.1814737796278e-05
-4.97493626845291e-05
-1.78766816216337e-05
-2.44199564855134e-05
-1.61703061747564e-05
-1.58626101160219e-05
-5.11550447251449e-05
-3.47366580339209e-05
-7.94790370534508e-05
-1.59907040431049e-05
-2.30784539302161e-05
-2.11212311016512e-05
-2.58386015770112e-05
-1.98552505691682e-05
-3.2090773840128e-05
-1.63840491908283e-05
-5.41891876125888e-05
-2.74078907191262e-05
-6.34511306039726e-05
-4.60424065022357e-05
-2.24451299162272e-05
-2.6984277198141e-05
-3.80385059395089e-05
-3.76946924251245e-05
-4.42909975174625e-05
1.48914188655512e-05
5.63711654516864e-06
-3.40421484719717e-05
-3.383523014719e-05
-2.05766690853862e-05
-3.57425308133574e-05
-3.31067952885557e-05
-2.15464397549629e-05
-5.48436709366135e-05
-4.15789070344469e-05
-4.23867878073389e-05
-3.54003655072436e-05
-6.28755635401914e-05
-4.34500106040496e-05
-2.65811776764553e-05
-5.40582713958614e-05
-3.81693927860212e-05
-2.86646469317901e-05
-4.34779201622792e-05
2.94776205956437e-06
-3.50497717066608e-05
-4.06537144146678e-05
-1.32752051005383e-05
-2.86245616359134e-05
-4.1238094901077e-05
-5.51484044008974e-05
-3.30289710848328e-05
-3.34651074941839e-05
-2.24353650113253e-06
-4.5318023804318e-05
-5.06188008194918e-05
-3.13967456961831e-05
-1.12859746121979e-05
-3.65404020007636e-05
-3.07561042802281e-05
-1.44558915543839e-05
-5.88452651389216e-05
-2.54510421192601e-05
-1.41582108127901e-05
-3.63529243145352e-05
-2.50668083472927e-05
-3.91794491134861e-05
-3.9287897201049e-05
-3.54104755497151e-05
-2.67988557020618e-05
-6.37014170676481e-05
-3.63770838140289e-05
-4.58044019046262e-05
-3.72117583583e-05
-3.79237693982311e-05
-5.33946355235168e-05
-3.36658577380005e-05
-2.95108459175409e-05
-3.48804817225312e-05
-6.06452256118015e-05
-1.3668256785914e-05
-3.04564708857581e-05
-2.82874356015333e-05
-6.07274470324796e-05
-3.65862228651438e-05
-9.54341003536381e-06
-3.47971347065483e-05
6.22601323594283e-07
-1.34924350688551e-05
-3.42720223509104e-05
-1.65254953280878e-05
-3.35727248069337e-05
-2.02982558899636e-05
-6.21153823633141e-05
-2.75387688245051e-05
-2.58563438494636e-05
-8.28902311998553e-06
-2.23709281489502e-05
8.80176142617821e-06
-3.42732128322795e-05
-5.48492151523756e-05
-3.04368621387208e-05
-2.74533291135084e-05
-1.94980010195351e-05
-4.20656563976252e-05
-3.23557530993011e-05
-5.71591837434259e-06
-7.21816989965638e-06
-1.38963245840319e-05
-5.28996031407735e-05
-2.89359104332253e-05
-3.21663215955562e-05
-2.29005163893594e-05
-2.89522014744962e-05
1.43327143546882e-05
-1.63107095548355e-05
-2.24854481240969e-05
-5.99549768018687e-05
-2.41143092757296e-05
-3.51146413172672e-06
-1.10200778805743e-05
-4.79588784852265e-06
-3.39626702346342e-05
-1.79475547358152e-05
-2.28239007758384e-05
-6.48363434149363e-05
-6.14376054015485e-05
-4.45009537540504e-05
-1.46332727175681e-05
-1.2155955316018e-05
-3.8395280084369e-05
-4.03559763099767e-05
-5.41482353373587e-05
-3.43694524184578e-05
-8.89015239468126e-06
-5.7079583322367e-05
-5.93180712854356e-05
-2.62558727804552e-05
-5.11189028491971e-06
-5.84540933447802e-06
-5.76652605174862e-05
-5.49241753286256e-05
-3.79245094403783e-05
-2.72251911533203e-05
1.15758148123458e-05
-5.10589644000548e-05
-5.86502840021781e-05
-3.32184049477359e-05
-2.50100395454816e-05
-4.29804467441409e-05
-3.18100509710682e-05
-3.97812388650396e-05
-2.62924788325962e-05
-2.89612993185455e-05
-5.32856398554741e-05
-3.66638095163957e-05
-7.79519480415394e-06
-2.48866055144624e-05
-3.19189273920677e-05
-4.40875077013582e-05
-2.1694073721662e-07
-2.52341110353994e-05
-2.61946696640064e-05
-3.51638455448604e-05
-4.08025062617476e-05
-2.12607127665266e-05
-5.6498694629311e-05
-3.50431742791193e-05
-2.37911573467726e-05
-2.61908062377232e-05
-2.19216845728738e-05
-6.59845766116576e-05
-5.65878923771335e-05
-2.08857118523162e-05
-3.94254934773176e-05
-4.04564006503139e-05
-3.01128608176545e-05
-6.15431931772413e-05
-4.18280147076082e-05
-4.43077808217659e-05
-4.23487887705985e-05
-5.81192446336662e-05
-4.22879723646277e-05
-3.22700346413382e-05
-1.68331493906422e-05
-4.16304981780655e-05
-1.92223913338824e-05
-2.97985363152095e-05
-1.97384956872541e-05
-3.76341371707182e-07
-5.93345204703429e-05
-2.96676408357803e-06
-2.14310023708989e-06
-5.29973578238311e-05
-4.07578399703993e-05
-8.01934111462923e-06
-2.15801039891758e-05
-4.45677454567938e-05
-3.38611744452885e-05
-2.74169674012905e-05
-2.87089172073687e-05
-3.69061344836929e-05
-4.02198894489481e-05
-1.2877824288328e-05
-2.76151499894822e-05
-1.46950838169046e-05
-2.52875935503411e-05
-3.13484540347645e-05
-4.74713653148815e-05
-3.09664043704737e-06
-4.72775175102581e-05
-4.34911695966127e-05
-2.85282957485744e-05
-4.21770020251784e-05
-2.46735765981346e-05
-2.63078039087891e-05
-2.43747883610849e-05
-2.69005462707023e-05
-3.31259764229432e-05
-7.74664447071171e-06
-3.49276623587611e-05
1.37660649475022e-06
-4.54500931659965e-05
-1.06891760078122e-05
-2.44985961589302e-05
-3.16125861935222e-05
-4.47001879006179e-06
-5.17683096192481e-05
-2.41889401359756e-05
-5.00431003463015e-05
-1.66252244737019e-05
-9.76645850024808e-06
-2.08826156983765e-05
-3.52154969654376e-05
-1.95349512668672e-05
-2.93874899179552e-05
-3.85351940631581e-05
1.09639004026229e-06
-1.95271576815897e-05
-1.25236233657434e-05
-1.92067613359338e-05
-3.13496969741894e-05
-1.22027248303025e-05
-1.74113207674501e-06
-1.73752810562941e-05
-3.27525602873495e-05
-7.39120145500276e-06
-3.6602380263917e-05
-4.27130376095026e-05
-3.21596073362928e-05
-3.42444314493415e-05
-2.87564859572142e-05
-3.09332596401352e-05
-2.1686302095722e-05
-2.72155671071027e-05
-1.70323654854531e-05
-2.96364190793971e-05
-4.23631837341614e-05
-1.94078383219067e-05
-1.27424867686816e-08
-4.25496994599172e-05
-2.05179596828751e-05
-1.31947062512877e-05
-4.46095272248154e-05
-4.03154150158723e-05
-3.94859717094219e-05
-2.95868699375596e-05
-2.77667793913421e-05
-1.44290003399456e-05
-5.79110851784343e-05
-1.76704747139884e-05
-5.02752952099995e-05
-4.36716874182048e-06
-4.82754622991727e-06
-2.66772996942654e-05
-4.02502931338407e-05
-2.03618531294884e-05
-6.59532600414254e-05
-3.75414707654729e-05
-1.36988431534729e-05
-2.38177004599098e-05
-1.75072550692049e-05
-5.26618785094171e-05
-1.48425149354501e-05
-4.66812708038307e-05
-4.1275522333246e-05
-2.4303808981311e-05
-4.2239482036048e-05
-7.2770535790734e-05
-4.24009849068737e-05
-1.54691486074831e-05
-2.54408683818534e-05
-1.13834715175529e-05
-5.49622899800444e-05
-6.84009472215342e-05
-8.25599805603741e-07
-4.83231059122316e-05
-4.44226654039794e-05
-1.35757957459412e-05
-6.07389383934878e-05
-8.50465781929621e-06
-2.5522897977648e-05
-2.77689197478887e-05
-3.4576626009186e-05
4.19355403490775e-06
-2.53816173054179e-05
-6.16594799370238e-06
-2.21086462766475e-05
-2.76187628230869e-05
-2.32036377656686e-05
-4.84038946250655e-05
-1.21720909297078e-06
-5.66296399475293e-06
-4.07129970720582e-05
-2.7699894043766e-05
-2.63728990490278e-05
-9.90045628900954e-06
-1.09271590769139e-05
-5.03063164652477e-05
-5.35609558440285e-05
-2.99183388773883e-05
-2.17301989245999e-05
-2.56774940541689e-05
-1.81947961723255e-05
-2.10740969661204e-05
-2.8128056120528e-05
-3.10620616106479e-05
-3.2041093502349e-05
-2.72172624185797e-05
-3.31053093453002e-05
-3.64604390654698e-05
-3.95108013423573e-05
-1.57006682840524e-05
-3.34948718600925e-05
-3.88258290810147e-06
-1.01017873078104e-05
-4.96265034328232e-05
-4.84573197931104e-05
-3.65967229648837e-05
-3.8725966100333e-05
-1.692162048977e-05
-4.5194174338867e-05
-3.08303489001608e-05
-1.36543916930377e-05
-3.54832838635663e-05
-3.16856723551922e-05
-2.4455998563314e-05
-4.32342250139408e-05
5.26477382943308e-06
-2.63232381475736e-05
-3.0127508815441e-05
-3.31033956854308e-05
1.17588472525748e-05
-4.26231144539824e-05
-3.11203977829085e-05
-4.91548245224845e-05
-5.84014530345284e-05
-5.75499228641004e-06
-5.5552208086268e-06
-5.13270256751564e-06
2.01083583350103e-05
-1.55205523554343e-05
-1.75171567803185e-05
-4.01177780040028e-05
-3.29142344675441e-05
-6.08858094416867e-06
-2.29161478541473e-05
-2.75246968407176e-05
-3.15316975175204e-05
-3.0073419034868e-05
-5.85736423678502e-05
-3.21538126662343e-05
-1.68777409932477e-06
-2.03393279932286e-05
-2.6406907386161e-05
-1.6343093848887e-05
-1.73249387534375e-05
-4.84855359412662e-05
-3.71623628872434e-05
-3.74336774298845e-05
-2.47221854398547e-05
-3.54777187783946e-05
-3.28611061112426e-05
-6.92617243166096e-05
-1.49918917422213e-05
-6.45527003760818e-06
-2.78113501155819e-05
-1.84216828314067e-05
-1.15271477858427e-05
-5.98676107681203e-05
-3.34218634856043e-05
-3.43287393639548e-05
-3.78548850274484e-05
-2.68040666241766e-06
-2.60009118868853e-05
-4.9019401815607e-05
-4.0766903145742e-05
-4.92631626395958e-05
-1.80599964044363e-06
-3.16214565885861e-05
-1.72230489961327e-05
-2.20155116111055e-05
-3.21429770495941e-05
-2.96027401999417e-05
-6.2754400910438e-05
-2.54596161857092e-05
-9.03486592372164e-05
-2.53213595352438e-05
-1.91075966014932e-05
-2.19456943713572e-05
-3.6478056656983e-05
-1.44169953192978e-05
-3.94177618098556e-05
-2.14342330896993e-05
-1.94739952241234e-05
-3.24655555851405e-05
-2.80261869165239e-05
-1.22214861850135e-05
-3.72351514819565e-05
-4.38113303373623e-05
-4.35638073308729e-05
-3.40833450208155e-05
-6.27358458607517e-06
-4.44847270813453e-05
-4.25045760887153e-05
-3.73455854141971e-05
-5.67135920654675e-05
-3.97847310340804e-05
-1.83747895222025e-05
-3.9280213975217e-05
-5.5778857079285e-05
-1.77212314502288e-05
-5.21830631505574e-05
-5.19352695155672e-05
-3.67736089879532e-05
-1.19141545220109e-06
-2.37131491875941e-05
-1.61358621096713e-05
-2.66935536060234e-05
-9.9544035476203e-06
-1.16047718078802e-05
-3.55864770119185e-05
1.55195710036194e-06
-3.19382636365451e-05
-4.84915509794038e-05
-5.43878837670036e-05
-5.14369319967841e-05
-2.37615844334824e-05
-2.72733871189829e-05
-3.73926183961883e-05
-3.10937071336159e-06
-3.9581925050432e-05
-2.3194345396286e-05
-2.65209938305599e-05
-4.15571347176842e-05
-2.84662987503005e-05
-3.42731907791245e-05
-2.85000461469725e-05
6.65952777821733e-06
-3.42610236754844e-05
-2.04120824412339e-05
-5.5108116705187e-05
-2.32190324383753e-05
-2.73377973922913e-05
-4.25478741630399e-05
-2.83531531175106e-05
-3.7026919050851e-05
-2.38330149932481e-05
-2.52237576012124e-05
-4.23775746095175e-05
-3.57594033181762e-05
-2.31309091716546e-05
-3.21339486893332e-05
-2.47190088071279e-05
-2.11619208294762e-05
-1.30880318513289e-05
-8.63114291095875e-06
6.22869365126855e-06
-1.77662869384857e-05
-2.65279273719592e-05
-4.76620170337148e-06
-3.01520172966326e-05
-2.39265519116878e-05
-1.18832733843625e-05
-4.6918128023234e-05
-4.75707866347205e-05
-3.31281870705839e-05
-3.17355651048872e-05
-3.10516705065204e-05
-3.48951515863175e-05
-3.13891528389877e-06
-3.95217246254139e-05
-4.88474220572305e-05
-3.2120431354127e-05
-2.27308015031861e-05
-5.10778341298368e-05
-3.52562469030938e-05
-3.95281451582218e-05
-4.39300272739573e-05
-4.06646019980981e-05
-2.54269781242033e-05
-4.22875565605552e-05
5.2196651004084e-06
-2.1218470466953e-05
-1.46459070883307e-05
-1.53081725816027e-05
-3.7814603353794e-05
-1.38624699354003e-05
-2.08440052978258e-05
-2.67011905621434e-05
-4.49737492012238e-05
-1.36658477540461e-05
-1.78187273771581e-05
-4.97853560319608e-05
-4.29733291576055e-05
-4.08669139056421e-05
-4.2831440914171e-05
-6.69885398496939e-05
-4.5978736872931e-05
-4.18385314967201e-05
-1.30777296079746e-05
-2.11418141913852e-05
-2.60619485611447e-05
-7.80968256514388e-06
-4.09151059862775e-05
-3.03153966591416e-05
-1.55809580772807e-05
-1.52651444834854e-05
-2.59740650833427e-05
-2.93425767126434e-05
-2.97979517735332e-05
-1.49748796961737e-05
-3.40083136561793e-05
-2.7763602073431e-05
2.04744898697822e-05
-4.54011011505626e-05
-4.73604765832175e-05
-3.92841316357878e-05
-2.70628600242638e-05
-3.07724540712871e-05
-4.41972810860163e-05
-3.00503370277993e-05
-9.85763427918279e-06
-4.38584132651471e-05
-1.90447727004674e-05
-2.64848813290652e-05
-1.76555205443667e-05
-4.46115363553134e-06
-5.65039984386601e-05
2.43342575421157e-06
-4.02164645926062e-05
-3.84744094124754e-05
-3.0955676677684e-05
-2.44340848492085e-05
-3.7904230095132e-05
-2.48857980268756e-05
-3.13110577254334e-05
-2.04179492589196e-05
-2.18518845685652e-05
-2.14501965049836e-05
-3.62999675464417e-05
-7.94660821483595e-06
-1.08773676230523e-05
-2.75069079282571e-05
-9.54970852940122e-06
-6.6679963621112e-06
-1.84130658385041e-05
-4.19105768194616e-05
-1.83007875506159e-05
-4.8201212166644e-05
5.30266912003949e-06
-1.37347148155519e-05
-2.4454644254658e-05
1.62860619811891e-06
-2.32402073949167e-05
-3.83283247023308e-05
-1.32997541189779e-05
-4.01610365328176e-05
9.1317069159995e-06
-2.96535401135089e-05
1.16355755476428e-05
-2.59327189642462e-05
-2.55488043489322e-05
-4.22954642846236e-05
-1.50575945627116e-05
-4.89885947855563e-05
-1.63472698746456e-06
-1.73101894647731e-05
-1.6345196343785e-05
-3.66722908888436e-05
-4.9709075551856e-05
-4.5199579642722e-05
-3.59265596783751e-06
-1.93105292609498e-05
-4.28323890808844e-05
-1.64368254589225e-05
-1.11913043472556e-06
-2.4476627478396e-05
-2.2838410957013e-05
-5.11980486118966e-06
-6.23136691525853e-05
-1.20126907604075e-05
-1.47881708118721e-05
-4.06829755988755e-05
-3.97914789746672e-05
-3.20058836871816e-05
-2.26429211069149e-05
-2.98565225090851e-05
-4.41616690757637e-05
-3.86084661843344e-05
-5.54644190423849e-05
-2.39476087347812e-05
-1.20812647479335e-05
-5.12375193634821e-06
-1.89935737794971e-05
-4.25090723033656e-05
1.2417544119432e-05
-1.22544735578758e-05
-1.82584222949936e-05
-5.62138774614584e-05
-1.99918049254886e-05
-3.52200770217021e-05
-2.79542400445462e-05
-1.96043082777775e-05
-3.398522594342e-05
-1.45567287306508e-05
-6.26964764584642e-05
-1.67308373159584e-05
-3.88123160968853e-05
-4.36497974285042e-05
-1.67741629522739e-05
-1.76831311530295e-05
-4.04928238928011e-05
-2.26432282013917e-05
-4.9197094519372e-06
-3.16097511244934e-05
-5.24606440097301e-05
-2.65967921406242e-05
-2.88349776480349e-05
-1.20318465151062e-05
-1.41923207229955e-05
-1.81936638244342e-05
-8.7740075624128e-06
-1.94033215536418e-05
-2.49583392731963e-05
-1.94419346886805e-06
-2.92085105471765e-05
-1.10531767383896e-05
-1.76392745334006e-05
-7.67851612070752e-06
-3.73026240875632e-05
-4.6477685579191e-05
-5.24113843611638e-05
-7.32951129169791e-07
-4.95081450380307e-05
-1.42323844739456e-05
-3.90479353327094e-05
-3.86846433430198e-05
-4.37317582499057e-05
-2.21995478899357e-05
-2.39487578990981e-05
-2.8409406799524e-05
-3.22804213992419e-05
-2.75272981739642e-05
-3.34061803019806e-05
-3.7040066182018e-05
-1.66464718155704e-05
-2.85434956906197e-05
-2.72497707615693e-05
-4.65561773441893e-05
-1.40949825772486e-07
-3.48284202094379e-05
-1.52738661013174e-05
-5.22560563876518e-05
-3.78608453850793e-05
-1.51540626441279e-05
-4.55130120988711e-05
-5.49493094308999e-05
-2.68294642999792e-05
-3.90403213090596e-07
-2.68256465474768e-05
-4.53694104447753e-05
-7.59763373886514e-05
-4.94562245019073e-05
-1.39907086757805e-05
-3.58599478761804e-05
-3.0530209236983e-05
-4.00311760756953e-05
-4.29464016529216e-05
-1.47437267176807e-05
-2.07673409212109e-05
-3.78712920726341e-05
-9.10756856320736e-06
-1.77954039193508e-05
-5.85063226137191e-05
-8.92131386722354e-06
-2.84976027424147e-05
-4.59507815668967e-05
-3.06345458514691e-05
-4.54258242732944e-05
-1.91033625535197e-05
-2.65828664605475e-05
-1.27785985959909e-05
-7.60775853478819e-06
-2.95798543512309e-05
-2.23804247367674e-05
-1.82518131956566e-05
-5.98820448092996e-05
-5.19034263669891e-05
-4.112303390876e-05
-4.59831395862517e-05
-4.3672785564888e-05
-3.31085535921342e-05
-3.71075037183694e-05
-9.20106158248378e-06
-2.50767687364649e-05
-3.0524057543544e-05
-1.98830225650471e-05
-6.3851994361014e-05
-3.93869602164078e-05
-7.16789529443083e-07
-3.64403578471009e-05
-4.48466051068457e-05
-6.51300012585055e-05
-2.63466084464269e-05
-4.15870605590248e-06
-4.1449600759839e-05
-6.75606345993862e-05
-2.22786104490539e-05
-1.49855368849603e-05
4.8826959454585e-06
-2.67116967945153e-05
-4.04940081346282e-05
-4.32171772071044e-05
-2.74930735514835e-05
-1.9749117836684e-05
-4.38515507144177e-05
-1.59110263522925e-05
-2.87001670876609e-05
-3.17719749391641e-05
-4.01819256428043e-05
-5.93074074088576e-05
-5.41890216428926e-05
-5.60642191542812e-05
-1.9661440670828e-05
-6.30200667173914e-05
-1.9798590117653e-05
-1.64966889838657e-05
-3.15247832010279e-05
-3.75862872620707e-05
-1.66449538017736e-05
2.88583674369814e-07
-1.7908940018889e-05
-3.46007398157439e-05
-3.78588342913221e-05
-8.06834826740222e-06
-1.46473226151352e-05
-1.87108637978358e-05
9.52512184215284e-06
-2.65093563006019e-05
-1.54463673369811e-05
-2.26489581441151e-05
-3.96330354714065e-05
-3.39451187324972e-05
-2.4995752360126e-05
-1.00125809578062e-05
-1.60126828914351e-05
-2.02551891516199e-05
-5.10624359147111e-05
-3.72944068006478e-05
-1.13182505808239e-05
-2.24161908316653e-05
-3.02090874273119e-05
-1.74282310543301e-05
-4.28765682625844e-05
-6.60680474174107e-05
-4.28044830477763e-05
-2.22995708798482e-05
-4.97186736588243e-05
-3.30679491537672e-05
-1.50796498077707e-05
-5.05524697980157e-05
-3.82792345299725e-05
-7.97861665085273e-06
-8.24807956366523e-06
-2.11568350320967e-05
-5.27566787971691e-05
-1.02453017022104e-05
-2.09750689184247e-05
-4.65207103840108e-05
-3.06529302329509e-05
-4.7598751219455e-05
-4.2423643823079e-06
-3.10581509866899e-05
-3.74815427509597e-05
-1.38386338184899e-05
-1.61152165280654e-05
-1.66043714533386e-05
-1.56019553239216e-05
-4.43603355164761e-05
-5.58216065243925e-05
-5.48131071057438e-05
-4.47997015076283e-05
-5.53163276511687e-05
-2.59520146916658e-05
-3.67439091600511e-05
-8.59704149103963e-06
-1.31834859733514e-05
-1.05762799926244e-05
-5.69780606545492e-05
-1.08416250092622e-05
-3.15748601090424e-05
-2.98050761676929e-05
-3.22556344297015e-05
-2.9101476459275e-05
-1.62279455574764e-05
-5.11881357355005e-05
-1.5840194745317e-05
-1.2376868746249e-05
-3.36632863371562e-05
-6.83135285632637e-06
-3.15786154596587e-05
-9.59165984310525e-06
-2.25044759704116e-05
-3.56427324759393e-05
-2.88720569536655e-05
-9.21349626653021e-06
-3.38436384095621e-05
-3.89511607285323e-05
-2.48491553003799e-05
-3.84211271656236e-05
-1.14997571172535e-05
-3.85012826639428e-05
-9.6175550612346e-06
-3.27777329644201e-05
4.95924793960274e-07
-1.89579338416453e-05
-5.47363188033531e-05
-4.32365312128413e-05
-4.04585376526286e-05
-1.22884737201005e-05
-4.21474757834895e-05
-1.5313884812786e-05
-3.17729857420136e-05
-1.74381390286041e-05
-4.07488117814911e-05
-1.56924274255418e-05
-4.20335444543776e-05
-4.15813993448459e-05
-5.39044916543226e-05
-5.47652142333011e-06
-9.6211727078943e-06
-5.97128668864985e-06
-4.96690624538657e-05
-2.10906625433459e-05
-2.76386528287724e-06
-1.22365823872167e-05
-3.48944766637187e-05
-1.78353559347267e-05
-2.70816594588324e-05
-2.27222830984526e-05
-5.42230144754976e-05
-4.37296956300236e-05
-2.25090696990863e-05
-2.8437992809484e-05
-3.43507312721457e-05
-4.05771759460103e-05
-2.115808695271e-05
-1.52675022377076e-05
-5.3225167214051e-05
-6.31294357441309e-05
-1.80513101784948e-05
-1.12850445456502e-05
-3.87481964338864e-05
-3.5050353151454e-05
-2.73585134552277e-05
-4.98372337919785e-05
-1.82997097438791e-05
-2.43946869201107e-05
-2.26827442570496e-05
-7.95648304515852e-05
-1.73912757882044e-05
-4.93329302564379e-05
-1.5593050674464e-05
-3.65315015653177e-06
-3.19133279317389e-05
-5.01455931685554e-05
-4.8842377693154e-05
-2.16983775385279e-06
-2.69173634698895e-05
-4.21402240480692e-05
-3.10016267071953e-05
-3.53252338520621e-05
-1.8403275930756e-05
-1.31945367531276e-05
-4.46519365251234e-05
-2.39759472490316e-05
-1.78943642143809e-05
-3.2998793616447e-05
2.73903910754368e-07
-2.88816427541093e-05
-1.45469533734933e-05
-2.92798939859607e-05
-2.67309597131425e-05
-4.7126376395541e-05
-2.36262709963095e-05
-2.45481032228146e-05
-5.12241405442058e-05
-1.38126698376036e-05
-1.02753608688449e-05
-2.92979992021434e-05
-2.27730945338023e-05
-4.90811018811167e-05
-9.23204732650245e-06
4.5662891627774e-07
-2.50068071354614e-05
-4.43288323871063e-05
-4.96871145126304e-05
-2.09097069003657e-05
-3.71652030127536e-05
-1.19024352453636e-05
-5.91725634200089e-05
-3.64472433059084e-05
-2.31742448727378e-05
-2.60039730507361e-05
-4.19555957345205e-05
-8.477015608534e-06
-3.72696725718904e-05
-5.96823628859376e-05
-2.50510982606211e-05
-4.39642627888129e-05
-4.0472523532514e-05
-4.84988803888254e-05
-4.22512056301737e-05
-3.33676249268975e-05
-8.42530146075114e-06
-2.01040901018628e-05
-3.39696739061711e-05
-4.18467740577611e-05
-1.80903890211131e-05
-2.11175755521603e-05
-2.74162636868994e-06
-1.76827660560733e-05
-2.48096152912561e-05
-3.76960993063302e-05
-1.78863784127375e-05
-3.3007524362311e-05
-5.08488109525545e-05
-4.91999118372863e-06
-2.79192511713498e-05
-7.13232553650454e-05
-3.47623543801272e-05
-1.98480321822641e-05
-1.07274436607796e-05
-8.24804659750874e-06
-8.56988214533585e-06
-1.51066169842907e-05
3.97533199744089e-06
-1.08150482190243e-05
-5.02619946974388e-05
-3.26365709675216e-05
-2.44874214618841e-05
-2.3729962366254e-05
-2.24020360343827e-05
-2.80522246447336e-05
-4.95580240222475e-05
-1.01269083194287e-05
-4.1296979183156e-05
-5.52375546284311e-05
-2.37991451357405e-05
-6.64276464642086e-06
-3.03214306134395e-05
-2.99744021908542e-05
-2.37888264523781e-05
-1.05967144861558e-05
-3.32991100766575e-05
-3.23503718062855e-05
-1.20348316800528e-05
-3.15363484048466e-05
-2.55726236380173e-05
-4.61880744149154e-05
-2.92346948937218e-05
-1.29556378972391e-05
-3.96724994798533e-05
-4.87889886662929e-05
-2.02085777143348e-05
-5.15391243181492e-05
-2.94028227094893e-05
-1.10850658955799e-05
-2.15400885400041e-05
-6.27118288534477e-05
-3.51288482464336e-05
-5.0903974578128e-05
-3.36273013794218e-05
-9.99432890901676e-06
-2.6643111014458e-05
-3.11277401142714e-05
-2.74766977094657e-05
-3.9618975942693e-05
-3.77552633190326e-05
-3.3863296516167e-05
-2.52283416776946e-06
-1.32306757774639e-05
-4.72482991090863e-06
-1.17226932899397e-05
-2.09125701253188e-05
-1.04951545521295e-05
-2.69177364352621e-05
-2.72953067338783e-05
-7.19679110372167e-05
-4.11674207855826e-05
-1.09614516426519e-05
-3.36203761916683e-05
-4.1342831603408e-05
-2.5529636784654e-05
-5.35889016481321e-05
-5.52421816873887e-05
-4.47937764685391e-05
-5.02699181616241e-05
-2.83141825425248e-05
-1.23343337571883e-05
-2.15342403682677e-05
-2.94610503486473e-05
-3.60897744353918e-05
-2.4507618588195e-05
2.89438519605295e-06
-2.56428171160137e-05
-2.49604554725287e-05
-2.17459215276942e-05
-5.39563551075274e-05
-4.90969125978542e-05
-2.64804669556441e-05
-4.29955806840881e-05
-2.05346160531824e-05
-4.85832839986406e-05
-2.19296921659198e-05
-4.45183951807311e-05
-8.35965155261077e-06
-5.62876873170712e-05
-6.2420221497086e-05
-2.92853437343539e-05
-3.24939871076361e-05
-3.07686352649468e-05
-2.6798452785641e-05
-2.45981384928207e-05
-5.21546669141626e-05
-2.07060926308192e-05
-3.7555510212701e-05
-2.00603765208513e-05
-2.97019101164865e-05
-4.52921221877237e-05
-2.39393688775432e-05
-2.41801952054631e-05
-4.3449417968924e-05
-1.67102123543224e-05
-4.41736903257226e-05
-7.2193536817568e-05
-9.95015845247584e-06
-3.58645644563163e-05
-4.05127620973795e-05
-7.87587553646135e-05
-3.87496328986672e-05
-2.53078529413746e-05
-6.96006953207758e-06
-2.92180819470284e-05
-2.23421456186077e-05
-2.55475800794365e-05
-3.258320834782e-05
1.88897107272149e-05
-5.23744118824982e-05
-5.82092784328316e-05
-1.04604878026526e-05
-3.68574544526391e-05
-3.61091458496679e-05
-1.36711147805815e-05
-3.55092084066896e-05
-2.11603896892901e-05
-3.20068618549785e-05
-6.17701821212942e-05
-4.19638325087297e-05
-2.58488616620495e-06
-3.72185474971826e-05
-1.45558721107768e-05
-2.82304652711657e-05
-2.79682286137416e-06
-3.13678865558361e-05
-1.37113457832747e-05
-3.93820466777407e-05
-4.18420757158126e-05
-5.58158044810184e-05
-1.53329687151812e-05
-1.47272380412134e-05
-2.58735875518789e-05
-3.3277016628473e-05
-3.87313725271856e-05
-4.60940375762916e-05
8.15412473845293e-06
5.12043986917635e-07
-2.14342007899428e-05
-2.79572306360497e-05
-1.96483656648692e-05
-4.24633005465149e-05
-3.76645604528034e-05
-2.35088697133396e-06
-1.25677931974885e-05
-4.3692461041046e-05
-1.98566628513825e-05
-4.27016040894784e-05
-1.18518139597405e-05
-3.56118179374338e-05
-5.48682154515078e-06
-1.2931780127262e-05
-1.58241665236821e-05
-4.6224042049905e-05
-1.91328011942651e-05
-2.42743393203722e-05
-2.01256554184449e-05
-1.89676980713456e-05
-2.01716133177656e-06
-4.7669185145423e-05
-5.96872267029774e-05
-3.78827615136423e-06
-8.45314332660886e-06
-3.69403705442096e-05
-4.08112972823509e-05
-8.13108595582227e-05
-2.70279182635994e-05
-3.58219062257307e-05
-7.94872344764239e-06
-2.04548497789658e-05
-4.07760112816863e-06
-2.35844476229226e-05
-6.31856937745245e-05
-2.50901485213861e-05
-3.31658337205615e-05
-2.33829919056178e-05
-2.19651496991785e-05
-5.93892970054748e-05
-1.76017262755347e-05
-2.53901990972515e-05
-1.47697998418e-06
-3.42271011180044e-05
-3.80037801722614e-05
-3.61779745648161e-05
-3.22469291874017e-05
-2.37918901074453e-05
-5.3087498034508e-05
-2.37041196658019e-05
-4.79084297112037e-05
-5.94689859490143e-05
-3.32941582271593e-05
-1.48108368233199e-05
-1.38229629426961e-05
-8.11971199546682e-05
-2.81593356969974e-05
-5.90415992756376e-05
-3.78109548023239e-05
-4.39276009471991e-05
-4.50480246788937e-05
-5.00477755374492e-05
-2.36025753093377e-05
-3.61689298428989e-05
-1.35602674334623e-05
-1.0875443346855e-05
-1.76934117325169e-05
5.19282897074513e-06
-2.83937450162915e-05
-1.38314289113013e-05
-3.94178663691281e-05
-3.58453574595434e-06
-3.15872369091035e-05
-4.19854023861041e-05
-4.67129842064613e-05
-4.49115001653655e-05
-4.00456079689317e-05
-3.32063193301196e-05
-4.28551914051846e-05
-1.05521205447916e-05
-6.22384972487125e-05
-2.48532530518962e-05
-1.94859264898163e-05
-2.65525813406517e-05
-4.9876667489315e-05
-1.66241492199526e-05
-4.14241928356183e-05
-1.75420535580639e-05
-8.50081413727165e-06
-5.68263894583882e-05
-2.25538942740332e-05
-2.29644109960959e-05
-2.74749902708038e-05
-4.33100983233114e-05
-4.57233327727788e-05
-4.0504558345017e-05
-2.62788140064564e-05
-1.79941905442434e-05
-1.86257843407458e-05
-1.2276886052817e-05
-2.40373458590442e-07
-2.93400059327695e-05
-2.7540413596161e-05
-3.59625863546586e-05
-4.05654077207038e-05
-2.37144158854285e-05
5.01815663397499e-07
-3.59034675388668e-05
-2.56415657149851e-05
-1.50657306657628e-05
-6.45794817669789e-05
-5.42842796892957e-05
-3.08391731948991e-05
-4.45980856409348e-05
7.97294160762483e-06
-5.59219152982233e-05
-4.15118902120245e-05
2.75390490762375e-05
-5.36651690975388e-05
-3.20569364171852e-05
-6.75938982707847e-05
-4.1634959099735e-05
-4.14543737061244e-05
-5.16420955373695e-05
-2.59193107553904e-05
-2.77593183035014e-05
-4.09456638919033e-05
-4.90543629917596e-05
-1.81168049863769e-05
-3.85921181291021e-05
-3.23636983987798e-05
-2.03631479499551e-05
-4.32920129921811e-05
-5.53966643521235e-05
-2.70372483734717e-05
-1.19015375030926e-06
-3.91522944947233e-05
-4.28296421261449e-05
-4.19803451980938e-05
-5.15196383253278e-05
-3.68545571335533e-05
-1.71456915895485e-05
-6.50497565825456e-05
-3.23457899988665e-05
-3.47840707710631e-05
-4.13414651163493e-05
-3.69437168815403e-05
-2.59339196027292e-05
-3.58951394628478e-05
-1.83389734663689e-05
-3.85051822058217e-05
-2.641610967266e-05
-4.1798713350136e-05
-1.04685501149201e-05
-4.4715706972724e-05
-5.51524153312238e-05
-3.83600172681425e-05
-2.41248452115695e-05
-2.98308359623086e-05
-2.74305804507995e-05
-1.58910293907436e-05
-1.06973489924071e-05
-5.23655262848303e-05
-2.50656525087617e-05
-4.37053890638772e-05
-3.49219068931401e-05
-1.36583909390681e-05
-4.38767599573822e-05
1.6918976453854e-05
-2.90465022501385e-05
-5.58964438779111e-05
-2.97684497833612e-05
-2.12213644725241e-05
-5.77856656849057e-06
-3.42022611281049e-05
-5.50940641103882e-05
-2.19605485046459e-05
-3.15766460821305e-05
-2.57127329082025e-05
-4.26878900012158e-05
-1.57800438408617e-05
-2.10607759835748e-05
-7.03381320009145e-05
-3.72390430167104e-06
-8.70102819109252e-06
-2.16719748791872e-05
-2.08446378768941e-06
-1.40400804858708e-05
-1.46269364950602e-05
-2.77635721343606e-05
-1.71879254241271e-05
-4.96509162225424e-05
-4.32959463843402e-05
-3.74754060614738e-05
-4.82870242125674e-05
-2.05363224430885e-06
-3.18657203146982e-05
-1.9688449086808e-06
-4.27022506056985e-05
-2.712104493942e-05
-5.06636610316631e-05
-4.22232335188341e-06
-1.8383339743369e-06
-3.7146915805328e-05
-2.86747692656658e-05
-2.80876378096395e-05
-4.32313130870204e-05
-1.72916808716559e-05
-4.6219001274104e-05
-3.6278579377319e-05
-1.66777160825586e-05
-1.89523926582454e-05
-4.39165356633007e-05
-1.21475206071769e-05
-2.79456621553048e-05
-3.0763395808928e-05
-7.38266242882641e-05
-6.9160202465708e-05
-6.98009853557833e-05
-1.94680331885623e-05
-1.42370808396437e-05
-3.43999490025645e-05
-3.77599947740483e-05
3.88518293541085e-05
-5.83892756859544e-05
-4.86575575813331e-05
-2.148879733125e-05
-6.06585940847186e-05
-1.91023141165796e-05
-4.63952200141258e-05
-2.29004009166829e-05
-2.07679585062162e-05
-5.27947272712443e-05
-1.68088160044154e-05
-4.31151133241884e-05
-2.97359882088963e-05
-4.79642638938283e-05
-1.62000663995118e-06
-1.49718828444793e-05
-2.00022686946714e-05
-2.50611892674826e-05
-1.54808427796321e-05
-2.31783434574048e-05
-2.15885072569014e-05
-3.95803439859838e-05
-1.79331981618716e-05
-3.14521257512157e-05
-4.26971747579475e-05
-1.30333275826488e-05
-3.44378541932052e-05
-2.23450706417617e-05
-1.19950929954087e-05
-5.12329035617479e-07
7.52021639481655e-07
-3.61522879584307e-05
-7.25193008048415e-06
-1.76179684362527e-05
-3.94846183543366e-05
-5.26181236640068e-06
-3.25084172695013e-05
-2.98397308231102e-05
-5.88562874207825e-06
-5.69375216710255e-05
-5.74059075046247e-05
-1.38099115603166e-05
-2.36646568308397e-05
-1.80095785353506e-05
-3.89284856193015e-05
-3.16046373457902e-05
-1.60951072160198e-05
-4.81850200126173e-06
-1.94522561648051e-05
-5.35061735145045e-05
-4.13284738418675e-05
5.44006629096273e-07
-1.18387325242869e-05
-5.44070444042166e-05
-4.41870191635198e-05
-5.09023532480307e-05
-3.84548343467859e-05
-3.87364851937321e-05
-5.5400925652796e-05
-2.95093480205777e-05
-5.06496006645662e-05
-2.7285115876908e-05
-1.76381598777306e-05
-3.7451798317218e-05
-4.04349221240336e-05
-3.20185240134219e-05
-3.31356129316826e-05
-3.24340200522551e-05
5.81730566474659e-06
-4.87472607039336e-05
-2.77828717921119e-05
-3.17208302470598e-05
-2.17754430586294e-05
-2.75877004133476e-05
-3.08804605981084e-05
-3.96525546011533e-05
-3.85986969547609e-05
-5.30127542746348e-05
-2.18668296520662e-05
-1.77548770311179e-05
-2.99096823954119e-05
-2.88838564685289e-05
-4.55114963447415e-05
-1.07251324635791e-05
-2.36019192612536e-05
-2.57367738082702e-05
-4.01738467574282e-05
-4.33779514841308e-05
-2.47098429824119e-05
-2.47872464066333e-05
-3.20171590495396e-05
-4.23371694250124e-05
-5.44141852438125e-05
-3.45908329624271e-05
-3.85220910049956e-05
-4.16285954514478e-05
-5.21615191314058e-05
-4.29850842973988e-05
-3.37051490143667e-05
-1.72926778610614e-05
-4.09082491606442e-05
-2.86940391783859e-05
-5.11396431362633e-05
-3.53352209715288e-05
-1.25669168904634e-05
-2.56320941203581e-05
-4.14393971195671e-05
-4.01965816438346e-05
-6.15046091432187e-05
-4.48077512275734e-05
-2.93396573644589e-05
-2.59038974892143e-05
-3.2693931694304e-06
-4.94159196698966e-05
-1.95671205860973e-05
-2.41057464641357e-05
-3.12329065938098e-05
-2.87075417007174e-05
-3.24958242815067e-05
-3.9165582147121e-05
-1.48092338001438e-05
-1.52504366448338e-05
-2.13474719094762e-05
-3.27316367265737e-05
-2.01626557858885e-05
-1.44943883239295e-05
-3.12286488250376e-05
-3.50188203023768e-05
-2.78365543754733e-05
-4.59204182118894e-05
-1.60764254128494e-05
-2.38163637555285e-05
-2.02488262198792e-05
-3.155330239074e-05
-2.30940453197372e-05
-1.87358980388528e-06
-3.68941355952145e-05
-3.44471073520837e-05
-5.94815258766546e-05
-4.08555600787275e-05
-5.30234964883042e-05
-2.58907150870383e-05
-3.55035687016298e-05
-4.38552596552072e-05
-3.1308683889041e-05
-3.09187509845369e-05
-1.17642119880937e-05
-3.72385044807938e-06
-2.29692992196738e-05
-5.02469092408809e-05
-7.03427395730424e-05
-2.52413624697765e-05
-4.63397145705505e-05
-1.37611028988429e-05
-1.67279461926787e-05
-3.16747062796528e-05
-2.9303429504821e-05
-5.4363743215831e-05
-2.3504124764043e-05
-2.05192828384041e-05
-6.04354013638059e-05
-5.43810401062133e-06
-5.35362989499012e-05
-1.54206789292172e-05
-2.712352598937e-05
-2.46610465848186e-05
-2.67269993019251e-05
-4.33494127786154e-05
-2.57456209575958e-06
-5.64970520443611e-05
-3.6186178701474e-05
-3.55635289134434e-05
-3.86797088594071e-05
-3.7500262840612e-05
-4.39324636089176e-05
-4.47686011278469e-05
-7.3601723367363e-06
-2.67937051641707e-05
-1.47986458096351e-05
-3.62173762952427e-05
-2.17930719867215e-05
-3.26089082719769e-05
-2.32856596500567e-05
-3.91552131161175e-05
-3.15174654802386e-05
6.32349807435155e-06
-3.19970244858351e-05
-2.54916665618363e-05
-3.42087407702753e-05
-4.24602050041536e-05
-1.11498847015537e-05
-1.34029014687568e-05
-5.47884953486094e-05
-4.76867077031819e-05
-4.97028716161558e-05
-4.21484246082256e-05
-5.02757172960527e-05
-3.82828752516929e-05
-5.45092408733338e-05
-4.77322125848109e-05
-4.43254307639523e-05
-4.50821040136716e-05
-1.8396803326927e-05
-1.91523695250581e-05
-3.44201468595709e-05
-2.74830348993644e-05
-6.27848872037387e-05
-5.13201990858803e-05
-9.68238443522184e-06
-5.56926577416339e-05
-4.30582083104632e-05
-1.0298955939981e-05
-3.71409362189622e-05
-5.3854622222413e-05
-5.44054803626895e-05
-4.02860714987087e-05
-3.32230367837545e-05
-3.13950624320534e-05
-1.82307761222259e-05
-4.33136125269242e-05
-2.40511480837078e-05
-1.01049309937363e-05
-1.45086178721434e-05
-4.97720578615171e-05
3.33837276006825e-06
-4.53091586014476e-05
-3.73373354218157e-05
-3.25483091022623e-05
-8.57305877654038e-06
-3.69072825570385e-05
-3.15459610729374e-05
-2.85212091036899e-05
5.64016109863247e-07
3.57425894611501e-06
-2.7854218856459e-05
-4.4063625735257e-05
-3.3999814746528e-05
-2.67767642001763e-05
-2.72437000028194e-05
-3.8825450952914e-05
-2.62534114098282e-05
-2.47424750337992e-05
-3.35124072478203e-05
-4.17253130484144e-05
-3.67289421546014e-05
-2.83158084005302e-05
-3.84690183434502e-05
-2.46341944848972e-05
-1.1752723995809e-05
-2.29251587655239e-05
-5.36690790181275e-05
-5.1412693781197e-05
-2.19057597308623e-06
-4.61066528276158e-06
-4.65733181968248e-05
1.25597598393013e-05
-5.4865347063508e-05
-4.65317505235761e-05
-1.47801102918948e-05
1.24355806042884e-05
-4.33531323036152e-05
-4.55168628780026e-05
-1.88261493796618e-05
-1.97215043699665e-05
-1.8745465135578e-05
-3.60978990433755e-05
-3.75389364204124e-05
-1.33390642309529e-05
-2.79974197806179e-05
-3.84764319049544e-05
-2.99032191716237e-05
-1.7596121531988e-05
-4.68636924853623e-05
-3.64308936800029e-05
-3.78120943041417e-05
-4.4770326167469e-05
-2.27233238866726e-05
-4.10680818940199e-05
-2.52205270776996e-05
-1.23165462165077e-05
-4.44993611763942e-05
-5.00960048324646e-05
-4.53949026863362e-05
-2.19491167179147e-05
-2.13228631205302e-05
-4.37907154130729e-05
-3.75162705905095e-05
-2.27284590149474e-05
1.22368921411238e-05
-1.55411163536609e-05
-8.79655889943086e-06
-1.45204427103547e-05
-3.04067329508879e-05
-1.2386560775692e-05
-5.53740998922685e-05
-1.68552805774876e-05
-4.54456831125494e-05
-4.66699902503975e-05
-3.1929593788405e-05
-2.84550776997563e-05
-3.15124567291401e-05
-1.50537027965861e-05
-4.77125088588705e-05
-2.57776711605551e-05
-1.98511686706686e-05
-3.92974466153889e-05
-1.83785224218664e-05
-1.74115875995222e-05
-4.77030963822189e-05
-3.06698662644465e-05
-5.11163681581986e-05
-8.2732985797514e-06
-1.70276400044884e-05
-4.48769271120312e-05
-4.59971607639875e-05
-6.2320327101212e-05
3.89503269575756e-06
-3.66080480261334e-05
-2.78615062889747e-05
-7.81912406309496e-06
-2.31997056642409e-06
-7.02112509772587e-06
-2.57116218779218e-05
-3.63272489547236e-05
-3.75200802435283e-05
-7.48199160708252e-06
-4.12767229803976e-05
-6.55103928014658e-06
-2.21682391671382e-05
-9.63549776404047e-06
-2.01012307489187e-05
-9.51750596854331e-06
-2.50251054218062e-05
-4.17162238194692e-05
-1.77766063352468e-05
-2.01381442237714e-05
5.15581399228651e-07
-1.56565319279376e-05
-4.27489047281658e-05
7.45322726693189e-06
-1.38462103356272e-05
-3.38342633685818e-05
-2.111593383747e-05
-3.45270641157433e-05
-3.90724298022453e-05
-4.51403135309499e-05
-3.82704761044787e-05
-1.3157059254874e-05
-3.76743340631611e-05
-1.97327829497394e-05
-1.15530813297772e-05
-2.94193317432927e-05
-3.3822574408925e-05
-5.39881974941632e-05
-1.86879360682813e-05
-7.68700457423592e-06
-4.19955689825085e-05
-2.99144024085041e-05
-6.86070364441861e-05
-1.4056335052517e-05
-1.79243130204856e-05
-2.42743495796626e-05
-7.37153321618793e-05
-5.57414023615577e-05
-6.45653773173686e-05
-2.51239173640712e-05
-3.99737093591548e-05
2.21659305571616e-06
-2.66991853200293e-05
-4.45318148873504e-05
-7.4337165319022e-06
-3.83350674028366e-05
-4.07808558084357e-05
-2.64687893736402e-05
-1.33474172317605e-05
-3.91189924721925e-05
-3.23548665433973e-05
-6.19926122541182e-05
-6.77477995987825e-05
-3.26237574472182e-05
-3.47557925590316e-05
-1.28621858656975e-05
-3.52017809929621e-05
-4.25016627908611e-05
-2.22480896201547e-05
4.57852087611573e-06
-2.57962792457738e-05
-6.84307496046013e-05
-6.24439218052861e-07
-1.29578884376043e-05
-2.18020807990524e-05
-3.03614508842415e-05
-3.76004051015595e-05
-2.92362386166253e-05
-4.40238142452722e-05
-3.47503248128078e-05
-9.8738561904976e-06
-3.98948118957909e-05
-4.15558946977646e-05
-2.79904426638086e-05
-4.0958645327735e-05
-4.26183977361057e-05
-5.80519313776781e-05
-3.00282371878295e-06
-3.05963715986127e-05
-1.17702193995815e-05
-3.7118863222797e-05
-5.43853293464584e-05
-4.81321765555047e-05
-2.90999867655436e-05
-8.6547775684511e-06
-3.74259715818804e-05
-2.67122367550238e-05
-2.84291647634584e-05
-3.4981037218945e-05
-1.59215586033978e-05
-2.42116982622674e-05
-3.56786781494758e-05
-4.41891775360858e-05
-1.99904394540014e-05
-7.55572114827966e-06
-2.53015601455023e-05
-3.12652447571897e-05
-3.37849314588432e-05
-2.36468740437359e-05
-2.65594434161589e-05
-1.48173177397287e-05
-6.39006508233019e-05
-4.09035314768e-05
-1.5276622331338e-05
-3.416129419673e-05
-3.39471208818263e-05
-4.97055190583988e-05
-6.16700734088425e-06
-2.31987287166314e-05
1.67931406792624e-06
-3.1361922870517e-05
-3.43044848406369e-05
-2.64356831620294e-05
-6.183520622359e-05
-2.74036848122067e-05
-2.52450432813217e-05
-2.8645277253115e-05
-1.26662872504617e-05
-3.56599188535806e-05
-2.57376816465736e-05
-4.60288630092588e-05
-3.98919229757629e-05
-2.501754472624e-05
-2.92853367693579e-05
-1.26567849329364e-05
-1.71476840747324e-05
-3.7844020921141e-05
-2.50246886696317e-06
-1.66762130532134e-05
-2.79845755660184e-05
-2.54733819276681e-05
2.32579856817047e-06
-5.13565847752524e-05
-3.48666380991337e-05
-4.58580415103183e-05
-1.34531850016346e-05
-4.0062975272409e-05
-4.55356702781799e-05
-3.93146610262272e-05
-1.84035838803514e-05
-3.28853277685962e-05
-2.17873186166544e-05
-3.13886559462716e-05
-2.7279529952039e-05
-4.58946924278901e-05
-4.47334073803457e-05
-4.02769178234047e-05
-2.54563710083859e-05
-3.38633602319367e-05
-3.35112112210669e-05
-3.95982530274472e-05
-2.2846462860166e-05
-5.15570734518346e-05
-1.3139438068636e-05
-4.62360566084835e-05
-2.21178117756129e-05
-4.55524444766198e-05
-2.17459192521591e-05
-4.0159687016663e-05
-2.15390973875986e-05
-1.53512954233835e-05
-1.283545277614e-05
-4.63101917627852e-05
-2.45157682920465e-05
-7.8128300428308e-06
-4.55814590334639e-05
-1.71422474553693e-05
-6.68753105463372e-07
-3.34586714501824e-05
-2.63954117912803e-05
-7.67768139781822e-05
-2.79673948616028e-05
-2.7932917743883e-05
5.4622159155339e-06
-4.32302957874806e-05
-1.62879924851461e-06
-4.78550839565783e-06
-3.47500504310146e-05
-3.38887383341919e-05
-2.39897199442505e-05
-8.00836077027861e-06
-3.96412879432504e-05
-4.64732456951917e-05
-6.41952650005452e-05
-2.1548455542601e-05
-4.00549127284526e-05
-3.91986533311786e-05
-5.62378750596575e-05
-2.88580517257146e-05
-8.89777301968286e-06
-1.27264242653233e-05
-1.84966041171299e-05
-4.60382315700077e-05
1.49450834584628e-05
-4.91978347040019e-05
5.98015119965573e-06
-1.25113047634187e-05
-3.2886574413649e-05
-9.37907654808034e-06
-4.15416135197836e-05
-2.63318768640739e-05
-7.50996745110075e-06
-1.62529799636798e-05
-8.20056356479555e-06
-1.35807726385945e-05
-3.25083442854667e-05
-3.70927359865895e-05
-1.83609604939828e-05
-4.05425690206099e-05
-5.00306183981951e-05
-5.52353125621085e-05
8.70961847290823e-06
-2.68539497500952e-05
-2.18807437359035e-05
-3.22632915667308e-05
-5.94757427641763e-05
-2.94564872901591e-05
-4.33821874415879e-06
-1.4823788935102e-05
-3.21424510910112e-05
-2.26856385120906e-05
-2.76094207994737e-05
-2.92091200574052e-05
-3.42438159226198e-05
-1.77332850691025e-05
-5.20048852966107e-05
-2.79460258223141e-05
-5.65932938749561e-05
-1.06850560584713e-05
-6.21194657540073e-06
-2.89606272931622e-07
-3.3066376047221e-05
-3.01582176602663e-05
-4.63636546396882e-06
1.61984128018003e-06
-1.26805035592357e-05
-1.0408920085918e-05
-1.10094665359548e-05
-1.70102736833759e-05
-2.89257875548852e-05
-4.14255676798696e-05
-2.70013347294352e-05
-1.98756127234331e-05
-4.96478071872174e-05
-3.91888202022615e-05
-2.45406701916959e-05
-2.78593363518121e-05
-4.01702375478957e-06
-4.27478507813523e-05
-3.74898728506499e-05
-1.68866628529309e-05
-5.11724484810331e-05
-1.91356881262059e-05
-3.37593675536546e-05
-3.95740153272424e-05
-2.06383458460467e-05
1.0306353920428e-05
-2.62933195810131e-05
-7.45950399720162e-05
-3.66456724121684e-05
-1.028088196296e-05
-2.71705109172094e-05
-3.30587420211259e-05
9.45884049288115e-06
-3.33580804503975e-05
-5.48056865697943e-05
-4.85891638962422e-05
-4.60267617982688e-05
-1.97729435686569e-05
-3.82446571836083e-05
-3.83356028049526e-05
-1.70880726764651e-07
-6.47943842646491e-05
-1.49916301223548e-05
-1.48098656087125e-05
-5.03253760788041e-05
-5.07229720324961e-05
-4.70322569093174e-05
-7.35750785655845e-05
-2.32334721159799e-05
-6.0345997725411e-05
-3.20163359615951e-05
-4.79967353383433e-05
-3.0655502219618e-05
-4.4530385958451e-05
-3.87107423548611e-05
-3.69580103663506e-05
-5.60353832296492e-05
-2.89865014917386e-06
-1.06998318842473e-05
-3.42593328900541e-05
-1.10984054183677e-05
-3.37139760477856e-05
-2.75799218871009e-05
-2.82566812317765e-05
-1.38992991919264e-05
-1.5112008871015e-05
-1.35733498734778e-05
-4.61797650402184e-05
-3.32608247572195e-05
-4.22332204105789e-05
-3.81120857455078e-05
-1.82218957679903e-05
-4.08570850875101e-05
-5.62981010901931e-05
-3.21753081194506e-05
-1.13195590292995e-05
-4.19274803446748e-05
-2.29825173667126e-05
-4.81296828848944e-05
-4.53474965604655e-05
-3.25835847975031e-05
-1.15615526438092e-05
-2.57468323615737e-06
1.44311078547928e-06
-3.80143521394015e-06
-3.58697582090141e-05
-3.48751274034163e-05
-4.83730876789897e-05
1.62990967853823e-06
-3.63271716049339e-05
-2.15727053354245e-05
-1.08048316783093e-05
-5.70506060370259e-05
-6.05757229032742e-05
-1.83180602608739e-05
-1.57255922668247e-05
-1.51529395054684e-05
-3.76489372799957e-05
-4.62154879230274e-05
-8.59467561901627e-06
-2.69691061582055e-05
-3.8176135289722e-05
-4.21045983867794e-05
-4.45531596328995e-05
-5.14113656988115e-05
-2.55786318882525e-05
-3.97363643281682e-05
-3.31067543473162e-05
-7.43428841432113e-06
-4.00629458736434e-05
-6.39108263304067e-06
-4.19926187573302e-05
-1.57585061401437e-05
-1.57161056833092e-05
-3.0570017737151e-05
-2.17776963503835e-05
-7.04726251793439e-06
-1.42637334502993e-05
-2.27921174671621e-05
-4.95638922265803e-05
-8.43526925250567e-05
-1.4881756488734e-05
-3.78259141340764e-05
-5.10183135471072e-05
-1.00701852266109e-05
-1.57827962821391e-05
-6.05836150663498e-05
-4.7332148690477e-05
1.12162664369256e-05
-1.88569856877019e-05
-4.61838918853442e-05
-2.5148011627884e-05
-2.94749735976067e-05
-2.85730095029939e-05
-3.06100586862212e-05
-6.63189255349844e-05
-5.71890630249868e-05
-3.74306234887077e-05
-7.10095994159011e-06
-2.06191908624375e-05
-5.65575350960739e-05
-1.86215299700852e-05
-3.33740260413357e-05
-5.56799606591032e-05
-8.6253565329907e-06
-1.57299403858993e-05
-2.44222261547925e-05
-6.15212808676886e-05
-4.53638340462814e-06
-6.85297291654432e-05
-1.3149992900229e-05
-2.64600506443797e-05
-3.58145335748198e-05
-3.30059714358978e-05
-1.50451635732684e-05
-1.52235588075777e-05
-4.06439323578566e-05
-4.31124124112018e-05
-2.70469506424048e-05
-4.08775177415155e-05
-5.38294035589724e-06
-5.24165393700087e-05
-9.80933624468873e-06
-3.91992385449182e-05
-2.42348542072469e-05
-5.83722855760467e-05
-1.23714238304399e-05
-1.59641177937377e-05
-4.43763155483064e-05
-2.22939802979134e-05
-4.37680823662723e-05
-2.5562519960623e-05
-2.34540363940395e-05
-1.57339924334006e-05
-4.55233183046291e-06
-5.53906724170109e-05
-5.13171182879517e-06
-2.21860407616778e-05
-3.92925858510343e-05
-5.94101233380441e-05
-9.38093823967385e-06
-3.4865078303843e-05
-2.76827310393402e-05
-4.66369518613162e-05
-1.05909583000984e-05
-2.77470176828328e-05
-5.48968696241043e-05
-4.18177024462693e-05
-1.10609628661604e-06
-7.93475077460748e-06
-2.0062972425189e-05
-2.66254108089471e-05
-5.83086034463838e-05
-4.8657061436603e-05
-4.44224988880226e-05
-4.17573656236575e-05
-3.24440555056475e-05
-2.49622677801732e-05
-1.52998563124304e-05
-4.34673737613408e-05
4.66855985820256e-06
-3.65800724912312e-05
-2.26784228467414e-05
-1.56030818420918e-05
-1.02685680214774e-05
-3.73817610000446e-05
-1.92906985289418e-05
-4.26837664530196e-05
-3.07337991845114e-05
-4.18160294737537e-05
-3.11761979070615e-05
-4.53822762069654e-06
-4.30598626166472e-05
-4.50333123999838e-05
-3.66881618259715e-05
-4.58935210949871e-05
-1.41926531431869e-05
-2.11703422160678e-05
-2.06780689477666e-05
-4.29721188977074e-05
-3.42862152491495e-05
-4.902232924477e-05
-4.69127332295079e-05
-3.53830552140147e-05
-5.08882772868895e-05
-1.60279802404633e-05
-2.97282598065196e-05
-1.52929302206934e-05
-6.20309281001528e-05
-7.8336166898522e-06
-3.48092871894943e-05
-4.4097982070613e-05
-3.71716607932013e-05
-5.51112424015163e-05
-1.70505309275671e-05
-1.23351402868714e-05
-7.84213026623078e-05
-4.45043418228612e-05
-2.70251502112688e-05
-5.80342936879755e-05
-3.22013255803179e-05
-3.84596644996592e-05
-7.82597856077951e-06
-4.85741806670916e-05
1.12818499567172e-05
-3.09610540290712e-05
-2.21523825761291e-05
-5.1956156364666e-05
-5.36871630193475e-05
-2.58717850762391e-05
-5.5522633738896e-05
-1.96300675317289e-05
-4.46447621545858e-06
-4.11183961945894e-05
-9.86889974188861e-06
-2.88497783723933e-05
-4.7480066753892e-05
-2.85256279282315e-05
-3.6167873032649e-05
-3.56496984164495e-05
-3.94586240774169e-05
-3.04518413819911e-05
-4.30019338070412e-05
-2.70593928892282e-05
-5.28400769622497e-06
-3.31146583103811e-05
-2.84172373095502e-05
-4.72523147904767e-05
-2.1150371568333e-05
-6.02464020043624e-06
-2.26258285167573e-05
-1.96928025568013e-05
-3.47832800712821e-05
-5.04017831611884e-05
-2.25585685070144e-05
-2.8185475710854e-05
-5.88198743402824e-05
-3.32951826155486e-05
-1.42272360209927e-05
-4.38987666755e-05
-3.88165399713627e-05
-3.06078529111872e-05
-2.79834265672265e-05
-3.41502522559648e-05
-4.43512872344109e-05
-2.00060642678042e-06
-8.38853690344018e-06
-2.82383088946964e-05
2.24487550267373e-06
-7.21621584046685e-05
-2.65597868493791e-05
-2.49784591480662e-05
-2.42371392080908e-05
-2.8978682856715e-05
-1.07171731095336e-05
-3.40209993964875e-05
-5.14408252832055e-05
2.78484271521283e-06
-2.52745205115165e-05
-2.27283850901923e-05
-2.00495608975496e-05
-3.69575472403266e-05
-3.72384317102684e-05
-1.53590723464726e-05
-4.47635865380364e-05
-4.20096480158622e-05
-3.79571239463834e-05
-3.24875292117045e-05
-2.01412041299526e-05
-4.78309290124547e-05
-3.00454005491238e-05
-3.48436746501763e-05
-4.19837530257945e-05
-3.2554222203159e-05
-2.61839212723313e-05
-1.06178521744947e-05
-1.60846978590914e-05
-3.06108239927512e-05
-4.22780556161745e-05
-4.45868787063134e-05
-2.59591878597306e-05
-2.07682787706687e-05
-8.62753491415926e-06
-4.15697594690117e-05
-1.9149689975931e-05
-4.64645649697533e-05
-7.43345601647223e-05
-1.28440093645193e-05
-6.10658415368949e-05
-3.9761944625291e-05
-3.21135516992267e-05
-3.57446048089182e-05
-2.58676032335453e-05
-3.10174520859285e-05
-4.5129752933436e-05
-4.40381887125737e-05
-2.71051967179405e-05
-2.70396152876599e-05
-3.19646699178401e-05
-2.09254750522748e-05
-3.50264244854691e-05
-1.87936921411335e-05
-2.40499082583268e-05
-2.68956160869215e-05
-1.46894336325488e-06
-6.51206991169296e-05
-4.83823033972115e-05
-1.12537113614621e-05
1.234608743395e-05
-4.98703997335697e-05
-3.37582689609892e-05
-9.77785570895421e-06
-2.6466865956791e-05
-1.52933263159088e-05
2.19283853536136e-05
-3.42311144623244e-05
-5.43872501365969e-05
-3.21766140702101e-05
-1.36365611653381e-05
-2.43071796460959e-05
-3.54839399453395e-06
-4.06402593645794e-05
-1.03637037270975e-05
-2.44809375647436e-05
-2.64944922884826e-05
-3.18045330529231e-05
-5.12694566376921e-05
-6.28904002835702e-05
-5.15637149454477e-05
-4.08496913702719e-05
-5.15391015241202e-05
-5.79813563271887e-05
-3.60463286335752e-05
2.67059363429031e-06
-3.5783602031394e-05
7.67558351731186e-06
-1.4600631868327e-05
-4.82433299525236e-05
-2.69249070709391e-05
-3.87231177753397e-05
-2.47960179590843e-05
-2.03646737447255e-05
-2.23726820340282e-05
-2.82016007703088e-05
-3.2265743920861e-05
-4.22772379761446e-05
-3.75351662350048e-05
-2.12052632871024e-05
-3.30509033543269e-05
-3.7120725841984e-05
-3.62270280233295e-05
-3.46012823670109e-05
-2.27211930694396e-05
-6.91231495697829e-05
-2.70122946532177e-05
-1.51750354978641e-05
-2.42907517117125e-05
-1.75056128511066e-05
-4.56077088682608e-05
-6.57163374912041e-05
-2.93399391129595e-05
-1.50156945978912e-05
-4.29196029490833e-05
-2.21631373827372e-05
-3.30226085729162e-05
-3.54196905486636e-05
-3.24806369147832e-05
-3.84181402378608e-05
-4.53872501302082e-05
-3.94245710960574e-05
-2.00095614937109e-05
-2.50230728698812e-05
-4.21289438399812e-05
3.85095804752047e-06
-4.70515914830867e-05
-4.93354342236388e-05
-3.23911022487947e-05
-2.64006183572769e-05
-3.51419567540023e-05
-5.65351847884161e-05
-2.39063601695927e-05
-6.67504319750902e-05
-2.66661535079878e-05
-3.2794502161771e-05
-4.59907727134695e-05
-9.466691442048e-06
-6.77675570453576e-05
-5.30517335214954e-05
-1.54255703306096e-05
-1.32718465522658e-05
-4.09241892080765e-05
-3.3424711264336e-06
-3.56238701490413e-05
-3.96300882382441e-05
-3.16682844227975e-05
-2.20596792514288e-05
-3.83895831132147e-05
-1.89430722208261e-05
-2.85693437980371e-05
-1.0609672069516e-05
-6.88253303389129e-05
-6.07719984566191e-06
-1.9553053976473e-05
-5.91105219064371e-05
-4.45670566849992e-06
1.59944819149734e-05
-3.50584667755492e-05
-3.91134954135848e-05
-8.08585265627335e-06
-3.6683977084267e-05
-1.01643487782178e-05
-5.79673020128034e-05
-4.20715267090054e-05
-4.19381009695619e-05
-3.38172410476306e-05
-2.27136252187418e-05
-3.00862416495315e-05
-3.30959640022921e-05
-3.17125288508807e-05
-5.18189285008243e-05
-2.92981142392036e-05
-4.26803328839333e-05
-3.60093612396332e-05
-4.65473732608277e-05
-2.57640163208264e-05
-4.40955923455501e-05
-4.26237703450232e-05
-5.40929593599241e-05
-3.65590279239952e-05
-6.81683338834645e-05
-2.20620409571488e-05
-2.99794599375459e-05
-2.0277271821757e-05
-2.21381381564995e-05
-3.24094545537408e-05
-2.40260833459857e-05
-1.32407307318682e-05
-2.4262627019856e-05
-2.57356771132119e-05
-1.47778360838743e-05
-2.93024096546288e-05
-4.04514381444945e-05
-2.56588199687531e-05
-4.52648114238842e-05
-1.21933569629553e-05
-9.4364520638175e-06
-5.55145659174019e-05
-1.7062080024241e-05
-3.00222757060475e-05
-2.1233283157816e-05
-2.08145281947052e-05
-5.17209773916568e-05
-1.55855901557331e-05
2.87507803521066e-05
-3.2205401780326e-05
1.57155181981355e-05
-2.58780775949897e-05
-4.64921763533265e-05
-2.56240404223945e-05
-4.30949840645172e-05
-4.24085289847367e-05
-1.45527570587442e-05
-2.99491575698453e-06
-5.92609251788422e-05
-3.16123658506507e-05
-1.07124803908055e-05
-2.57397442258615e-05
-4.20361863249991e-05
-1.40305483218672e-05
-1.39270168231789e-05
-3.58683612417469e-05
-3.44318654175371e-05
-6.67960126856104e-05
-2.17972282637267e-05
-3.47653434147156e-05
-4.6169528457083e-05
-1.51911126121114e-05
-4.06452968833555e-05
-2.50457623031943e-05
-2.38799889788899e-05
-2.97498900374594e-05
-9.58688361930737e-06
-7.62878798669965e-06
-5.34191505496487e-05
-2.10246905275994e-05
-1.78448525006766e-05
-8.42080374195671e-06
-4.38774623972235e-06
-3.20629608231239e-05
-2.75922885388132e-05
-4.49418377338863e-05
-3.47522483801129e-05
-3.38618239497061e-05
-4.78701184341089e-05
-4.66101538798914e-05
-2.72247492894768e-05
-4.26831810263207e-05
1.14130957790925e-05
-3.23990215162853e-05
-5.77545176901096e-05
-1.90169877226597e-05
-3.64304176655223e-05
-2.52598210831144e-05
-4.4011591856143e-05
-2.54975944669447e-05
-7.49653094349654e-07
-2.89267592225294e-05
-3.19748593943516e-05
-3.36798729957715e-05
2.41632347467714e-06
-2.75217487873929e-06
-4.39114419648284e-05
-3.29412485420942e-05
-3.97487577834556e-05
-1.77911150287565e-05
-2.59367382758773e-05
-4.30031823067994e-05
-1.84975817002923e-05
5.84012928890919e-06
-3.1649012429886e-05
-3.42719472005494e-05
-2.71520592748499e-05
1.01166165794184e-05
-4.56398298814568e-05
-3.02958329055096e-05
-2.22517215003799e-05
-1.60775389658352e-05
-2.92068512375494e-05
-3.315334807119e-05
-3.6203157622032e-05
-2.12478253854117e-05
-1.38865198626126e-05
-5.50408364679024e-05
-2.61912429118243e-05
-1.31106479337089e-05
-2.13144485811389e-05
-8.53847960337211e-07
-5.344098599029e-05
-2.54748736248607e-05
-4.52934300900108e-05
-3.82733259878002e-05
-3.11555850740586e-05
-9.87455874637682e-06
-2.83854679051162e-05
-4.17403906539733e-05
-1.30422752337817e-05
-4.72582078144587e-05
-2.82747952728506e-05
-1.94231953367902e-05
-4.45085550662892e-05
1.20842518299377e-05
-3.75748766307931e-05
-1.25324090153784e-05
-2.30680943177319e-06
-3.71944243961098e-05
-4.00474198080406e-05
-4.35485578887286e-05
-3.26496543612922e-05
-2.73267591670801e-05
-2.22155772026716e-05
-1.40807018700676e-06
-4.18508854827114e-05
-3.5008203836951e-05
-1.45839056885048e-05
-5.77931113150238e-05
-3.19738258421067e-05
-3.46968877757576e-05
-4.23783221731685e-05
-6.73462321429746e-05
-3.24729172198774e-05
-1.78455111610211e-05
-4.01005567698071e-05
-1.30440384268155e-05
-4.25554607268194e-05
-2.11277516947812e-05
-1.49199819344123e-05
-3.09704183252148e-05
-4.80776496659405e-05
4.43256340474304e-06
-1.21962835708431e-05
-2.91183986832749e-05
-1.94965845518285e-05
-4.17712402289306e-06
-4.65365172763601e-06
-6.8229737619953e-05
-2.57646822205478e-05
-3.08582374135825e-05
-5.1469309235637e-06
-1.67834865606472e-05
-6.79286255829336e-06
-2.39998745284201e-05
-6.86893272549403e-05
-3.00136900265164e-05
-3.09740370060115e-05
-2.44442747578141e-05
-1.39541774967545e-05
-1.88227366757282e-05
-1.53031871610653e-05
-4.49345740572576e-05
-1.59765365158863e-05
-2.02227384741538e-05
-4.71101437979233e-05
-3.06230731472276e-05
-2.53570716861515e-05
-3.20023281423422e-05
-3.61984325136101e-05
-2.75378609299238e-05
-4.12570835972064e-05
-1.36720525267461e-05
-5.37811121761729e-05
-3.36580824625583e-05
-3.31170636633815e-05
-4.70153620358316e-05
-1.64016930259321e-05
-4.04020854066171e-05
-3.60211771485477e-05
-8.53231037238318e-06
-3.35139606077554e-05
-1.35148125097977e-05
-2.89112388937235e-05
-2.56992770951237e-06
-3.34463640246469e-05
-1.22773451936748e-05
-4.37104623386905e-05
-2.77326982444831e-05
-8.19835371227788e-05
-5.60240676919383e-05
-3.59499041174121e-05
-3.56093813012869e-05
-3.56615915958792e-05
-2.07906599906251e-05
-1.66377500533668e-05
-3.02076862941539e-05
-5.27024861468165e-05
-1.33836341233055e-05
-3.61606748162076e-05
-4.09348707507877e-05
-2.5680329289472e-05
-1.3358266707523e-05
1.1159933606735e-05
-3.4152446145668e-05
-3.12411314680235e-05
-2.42626278089597e-05
-6.69842598233584e-05
-3.56160199001164e-05
-1.66476877187297e-05
-3.69885622283971e-05
-4.05220886858824e-05
-2.17101427235006e-05
-1.52157237222074e-05
-3.96613331340915e-05
-5.66736288337992e-06
-4.92107324692162e-05
-1.57989619096501e-05
-3.3311125150394e-05
-3.12220532243456e-05
-1.70860633073278e-05
-2.36004704712407e-05
-2.45855161869352e-05
-1.25221382407685e-05
-9.13670486424005e-06
-4.04762162565827e-05
-5.59912914609308e-05
-1.49976919000558e-05
-4.66552762529237e-05
-2.59151766861069e-05
-1.16272714518848e-05
-1.96204040467811e-06
-4.34172239081281e-05
-3.10711354288188e-05
-3.13150300215281e-05
-3.15459956312579e-05
-1.87490535818609e-05
-3.86079303753559e-05
-4.52402581342691e-05
5.50660432328969e-07
-2.99478275837634e-05
-8.78203929577254e-06
-5.60566844136781e-05
-3.22655113749953e-05
-2.97384073412143e-05
-4.06836046838938e-05
-1.62012434204802e-05
-6.33811626632897e-06
-3.73099283974956e-05
-5.75526188883445e-06
-3.19509087551643e-05
-3.43969716947732e-05
-5.04720098818254e-05
-2.53991590390208e-05
-2.12212178628112e-05
-4.69631842186236e-05
-1.22975969060811e-05
-6.56356666176065e-05
-2.62265834033455e-05
-1.83677687124233e-05
-3.16203301054295e-05
-3.73976849776781e-05
-5.4240803059199e-05
-5.01761068276049e-05
-2.68218057369692e-05
-8.61664561472742e-06
-1.98781674791725e-05
-5.19038974671262e-05
-6.58171858735639e-05
-4.86286676450521e-05
-5.06485004904947e-05
-1.50891681821443e-05
-8.1769541006678e-06
-3.88137529396643e-05
-4.23144955804689e-05
-3.95318349496993e-05
7.0682703925971e-06
-3.49427529133131e-05
-6.95663795194478e-06
2.08336590838655e-06
-1.6788368413579e-05
-4.12630671042244e-05
-2.34270428879198e-05
-3.75097193966854e-05
-2.87146613561894e-05
-1.17941024106892e-05
-2.67876026061715e-05
-8.7558448471164e-06
-2.56297294540582e-05
-2.7080429981133e-05
-3.0141875311525e-05
-5.10818261576808e-05
-1.47314121831771e-05
-9.63321448162884e-06
-6.48049684476663e-05
-3.69090713808259e-05
-5.05488348449284e-05
-3.82344644827775e-05
-3.90811081451075e-05
-3.68871408069266e-05
-1.00059521860419e-05
-1.34849629779673e-05
-5.5396239340679e-05
-2.91272826327983e-05
-5.5406396700794e-05
-2.21153750419456e-05
-2.32900585801882e-05
-2.91646382959907e-05
-2.24982230157308e-05
-2.89550516165536e-05
-5.10160580223889e-05
-3.42331587560043e-05
-2.53235883360578e-05
-1.83586992000974e-07
-3.08421460788112e-05
-2.38551366861666e-05
1.1178847895134e-05
-1.59332553273513e-05
-5.70816129228736e-05
-3.75139352752031e-05
-6.06215769774209e-05
-2.37157908353282e-05
-3.21942186327282e-05
-4.34454171252543e-05
-2.51028984838508e-05
-1.7508789363339e-05
-4.08302634108631e-05
-5.56472898013447e-05
-3.8832205963091e-05
-2.82969020781591e-05
-5.02132486024201e-05
-3.49766238422169e-05
-2.46821746828764e-05
3.65929610674684e-06
-2.37149062540328e-05
-5.97158771277399e-05
-2.41840814480612e-05
-4.26529612171466e-05
-1.30275509533406e-05
-6.12353049784073e-05
-3.73355982269632e-05
-2.33600322036899e-05
-2.27895857930275e-05
1.3509810743709e-06
-1.66774004419671e-05
-2.13663873290525e-05
-3.2830814285507e-05
-5.16698405737529e-05
-3.68695657970534e-05
-6.60944848428166e-05
-1.22141079467436e-05
-2.78014471883713e-05
-2.85099626755814e-05
-1.68747796536242e-05
-2.93976805004419e-05
-4.10344195753567e-05
-2.88785045219122e-05
-1.91240296039903e-05
-8.76267988152422e-06
-2.77785172624303e-05
-1.840183867883e-05
-3.34177394968219e-05
-4.46042748410622e-05
-4.36074782796786e-05
-3.68864368680679e-05
-4.25825129426047e-05
-3.29447951848951e-05
-2.22907492833234e-05
-4.3622143354064e-05
-2.61266352140276e-05
-5.47453302758345e-05
-1.088747912078e-05
1.77064329649678e-05
-4.12603476962435e-05
-4.66010916789286e-05
-4.15893700374856e-05
-1.19612093833933e-05
-3.20533054044599e-05
-3.77582296000491e-05
-2.88794406065779e-05
-2.60204316377457e-05
-5.18682505719111e-05
-1.48211038661661e-05
-2.79821349634475e-05
-2.4869442231935e-05
-3.97399279724894e-05
-5.41155742633619e-05
-2.95819268735134e-05
-2.60563832182916e-05
-4.67430651358537e-05
-4.1100809110962e-05
-4.6642382163131e-05
-1.95064001682434e-05
-2.96408875695377e-05
-3.0670173811735e-05
-4.00035408311128e-05
-1.21510083581555e-05
-2.49572823274451e-05
-1.32881375503827e-05
-2.84467133104838e-05
-1.49818457394056e-05
-3.21209961854421e-06
-3.19246247861346e-05
-6.04601693231728e-06
-2.47288579894013e-05
-5.7725005416015e-05
-3.77966393180693e-05
-2.73579757311137e-05
-3.53604618555118e-05
-1.69202951206204e-05
3.43198168789378e-06
-1.00160826297118e-05
-2.58246346027149e-05
-1.82171032231477e-05
5.0651672164665e-07
-5.2408007745106e-05
-2.84410125797724e-05
-5.54968463139183e-05
-3.10956687079575e-05
-3.17143573294354e-05
-4.99531882230303e-05
-2.4416181501418e-05
-4.3458217467983e-05
2.19095503932482e-06
-4.95484140513639e-05
-6.21832448072554e-05
-4.37237512838951e-05
-2.57927437832623e-05
-7.22621714397088e-06
-3.37125906859085e-05
-1.98999804722351e-05
-1.3076401768844e-05
-3.88741942904815e-05
-4.24116019511067e-05
-4.00946789838496e-05
-4.22806250092504e-05
-1.73310821247923e-05
-4.79128529990531e-05
-2.42459803825508e-05
-2.92079546482664e-05
-4.66308925804194e-05
-1.02361917884396e-05
-2.28744256527834e-05
-3.26709795056318e-05
-6.32820218282472e-05
-2.25018569694403e-05
-1.8113626435905e-05
-5.39650771445499e-05
-4.45346117219757e-05
-2.26049420100436e-05
-2.39622902101463e-05
-2.31318105459673e-05
-1.85489400607487e-05
-6.73728023733795e-06
-1.91516794182918e-05
-4.2359755173091e-05
-3.92040795339722e-05
-3.25909635467022e-05
-4.58916038808042e-05
-1.92717170851391e-05
-4.56442271042729e-05
-3.86767367881262e-05
-3.57534323779224e-05
-4.47532779001592e-05
-8.55642233272414e-06
-4.06786390137123e-05
-2.85061835719698e-05
-2.16945274050816e-05
-4.43340028278239e-05
-6.81848391899156e-06
-4.37805370006343e-05
-2.91152566869239e-05
-3.16979884368366e-05
-2.23501853116254e-05
-2.20935291498689e-05
-3.62156107721661e-05
-2.14179008651133e-05
-7.78105964555234e-06
-2.9415565466981e-05
-2.05120587275068e-05
-6.21180014074063e-05
-1.08478743936904e-05
-5.34610608457569e-05
-2.89922908872063e-05
-2.81624663233897e-05
-3.90655141381201e-05
-2.74362834911904e-05
-2.94361916285552e-05
-3.01560479006866e-05
-1.54471894312577e-05
-5.33116343638791e-05
-4.18433885408246e-05
-7.71968961958189e-05
-4.92097405905945e-05
-3.13961182565839e-05
-2.85183367889003e-05
-3.59441654802123e-05
-2.33396443651806e-05
-3.66332093133372e-05
-1.30337565887966e-05
-7.29898313402568e-06
-2.19222801249115e-05
-1.96108209291736e-05
-5.54457406179219e-06
-2.12789092513717e-05
-1.21549057629294e-05
-5.27589857038955e-05
-5.48886637448901e-05
-2.48919747273443e-05
-3.94697691167423e-05
-1.71413345077733e-05
-6.53260500611079e-05
-2.11464995069144e-05
-2.75839283578927e-05
-2.21350643858137e-05
-2.74893500676515e-05
-4.56922263926469e-05
-3.45655770082278e-05
-3.34792299960701e-05
-4.67846684276079e-05
-2.44109419207056e-05
-3.45221943106551e-05
9.23230825888382e-06
-3.46297209330588e-05
-5.18830587554338e-06
-9.20414566539311e-06
-1.64239711471979e-05
4.05748251837298e-07
-5.70876228087734e-05
-4.06809355356076e-06
-1.04476237226897e-05
-4.65150195079306e-05
-2.7878052416699e-05
-3.70974961915435e-05
-8.77688399514086e-06
-3.89118158716649e-05
-1.4700776000593e-05
2.74329248722663e-06
-3.95995638569631e-05
-3.23148816089556e-05
-5.81918915078878e-06
-1.05887757484112e-05
-1.73928182958641e-05
-1.2590168371013e-05
-4.63642673161026e-05
-3.72598947722882e-05
-1.37210504476039e-05
-2.78368863093274e-05
-4.65869505565028e-05
-1.08371270454284e-05
-2.67246732394412e-05
-5.84041925175347e-05
-2.94337204961266e-05
-4.01428290148049e-05
-6.29615224910393e-05
-6.94294676399861e-06
2.46024672329112e-06
-6.52057614923011e-05
-4.31385484171687e-05
-4.65378397461112e-05
-3.16902389910761e-05
-1.42766170724202e-05
-3.48999730993945e-05
-1.8342465993552e-05
-9.65350106445093e-06
-8.04726845194989e-06
-4.37439532218985e-06
-2.35624008323367e-05
-4.16686946525531e-05
-2.50122228052218e-05
-4.35831544276877e-05
-1.4249789876865e-05
-3.92021165121364e-05
-1.82721744836176e-05
-6.04376289716954e-05
-5.32636583678861e-06
-4.88159410375932e-05
-2.3376714274934e-05
-4.29082688924289e-05
-1.84148820803864e-05
-3.05293000565412e-05
-4.28639483915941e-05
-2.15207338389399e-05
-3.40430692891786e-05
-1.77897825100885e-05
-3.26107237396502e-05
-8.41689056109354e-06
-3.42108230038557e-05
-2.90875415570558e-05
-1.44024695388023e-05
-2.74987015384888e-05
-5.75000137519394e-05
-7.88840970140754e-06
-2.86693336522838e-05
-2.29199649319534e-05
-5.10722085580642e-05
-2.95421202584557e-05
-3.38958674718228e-05
-5.71137960176727e-06
-2.0361285481955e-05
-3.75720764529913e-05
-2.48204134301272e-05
-3.59970931561722e-05
-2.68690701262538e-05
-2.63374340532679e-05
-4.90008176889488e-05
-7.80125400707486e-05
-2.47351982170885e-05
-2.63804308054079e-05
-4.58577073999144e-05
-4.26767762339909e-05
-2.03613263288363e-05
-2.00331779128349e-05
-5.57510256576503e-06
-1.93720091590277e-05
-4.65495988135426e-05
-5.4462911871511e-05
-5.1101795072578e-05
-4.72664100028871e-05
-1.99384065355068e-05
-1.05919059914428e-05
-3.10022113449483e-05
-1.91778182838354e-05
-2.85494374221146e-05
-2.43056674812874e-05
-3.72529872748516e-06
-2.4315031577382e-05
-2.40877295196079e-05
-2.55790171291085e-05
-2.9156942466423e-05
-4.41791635671925e-05
-8.19599793800272e-06
-6.51959669146244e-05
-4.95449453477843e-05
-2.45879095680101e-05
-3.03500895356156e-05
-2.71449933647893e-05
-7.13401955863036e-05
-3.12822428054877e-05
-1.59368591262728e-05
-1.59244091975271e-05
-2.01627776390654e-05
-3.94488270525204e-05
-3.50659785899963e-05
-3.70200604230323e-05
-5.6199828493388e-05
-4.08707246790077e-06
-5.30337597984596e-05
-4.6297813508392e-05
-3.69273292153401e-05
-3.48115397239209e-05
-3.29139841189156e-05
-3.60876666857644e-05
-5.12775081742069e-05
-1.69431898559083e-05
-3.50084042372191e-05
-2.72907132164809e-05
-2.40118648838459e-05
-2.8243260450445e-05
-3.66026366907602e-05
-4.46185018549625e-05
-3.99147768436931e-05
-4.3743924818669e-05
-4.04100231739386e-05
-2.34799069384509e-05
-2.88070560032406e-05
-5.37200651549974e-05
-6.09376472717991e-05
-4.19071438136773e-05
-3.22236749966335e-05
-1.26317024997653e-05
-3.39676203313939e-05
-3.85612370605624e-05
-2.92177728757715e-05
-3.11318116087019e-05
-4.53004482708271e-05
-4.14936895666147e-05
-2.94907038298849e-05
-1.15084058601117e-05
-2.34885336652943e-05
-5.38736983828737e-06
-6.25449649762918e-05
-4.57749595427684e-06
-4.27972449747331e-05
-1.8140680144064e-05
-4.0098526606614e-05
-4.57102615876994e-05
-3.4998169499044e-05
-1.85015194227931e-05
-4.74954563274151e-05
-4.27595817489861e-05
-6.92219388858085e-06
-4.16043474491807e-05
-3.76364196741216e-05
-4.08413654286827e-05
-4.14577555188363e-05
-3.88333339193605e-05
-2.90973613199385e-05
-1.06856717365405e-05
-2.08381337708423e-05
-5.62624183390909e-05
-2.32772285319173e-05
-6.20315313198058e-05
-2.9314405949986e-05
-1.99901125719177e-05
-3.93514045373826e-05
-2.78060471029245e-05
-1.24454621224388e-05
-3.64362783707262e-05
-8.88121405545118e-06
-4.12795539995165e-05
-4.91534758546275e-05
-4.52973956004231e-05
-2.701929885383e-05
-3.80665756105268e-05
-1.72166980024681e-05
-2.93374028084931e-05
-4.98975079735503e-05
-4.91708918658716e-05
1.62054934502439e-05
-4.77298097150388e-05
-2.02614413004226e-05
-4.39758783160049e-05
-1.21177839141076e-05
-4.92153351635607e-05
-5.00672166783955e-05
-1.25074628607184e-05
-2.0525746800183e-05
-4.28446508077942e-05
-4.05898149938676e-05
-6.00166746335051e-05
-5.75843670084027e-05
-5.63046493223494e-05
-2.61708359855632e-05
-3.72416776469938e-05
-3.73821215341977e-05
-1.67846498211052e-05
-5.04147401973587e-05
-3.38315376993375e-05
-4.74773352523383e-05
-1.8459586528721e-05
-2.89023745550374e-05
-4.13361344814794e-05
-5.73701864916664e-05
-5.66849130568912e-05
-2.57714603890566e-05
-4.74814923862722e-06
-2.39029793749865e-06
-3.24556636106907e-05
-5.10988012824532e-05
-2.65972821485124e-05
-2.89300965160545e-05
-4.15762192347083e-05
-3.21150799336465e-05
-4.82074015591318e-05
-3.42520717607058e-05
-1.41421954173498e-05
-2.87854070784966e-05
-2.48504133625563e-05
-5.67811910241228e-05
-4.55523069086709e-05
-5.54092670424372e-05
-9.68144109115381e-06
-1.57406510480481e-05
-4.47239261308535e-05
-4.85757879789455e-05
-4.767437321643e-05
-4.24805862974099e-05
-2.53589573904539e-05
-4.75224984623057e-05
-2.91563842521912e-05
-4.27311815088169e-05
-1.66281877206984e-05
-2.54704007240579e-05
-2.48869480916954e-05
-1.71155249744305e-05
-1.18554763807938e-05
-4.00912925623274e-05
-5.11708055029286e-05
-5.16097009402941e-05
-3.24379986328477e-05
-4.25539809348846e-05
-4.4421326227973e-05
1.65017669146904e-05
-2.40864193010247e-05
-1.9604412580491e-05
-4.49936949317143e-05
-1.67277346484899e-05
-2.86028981242907e-05
-1.93026918942121e-06
8.29621128197099e-06
1.22953918672838e-05
-3.65868634010361e-05
-3.36840685852808e-05
-2.65105678140808e-05
-5.10776281559251e-05
-5.26386359135864e-05
-5.65821583574782e-05
-2.4596254641707e-05
2.81910411529463e-06
-1.41728958056479e-05
-3.26102103034942e-05
-1.2452853514132e-05
-3.83195939549896e-05
-4.22239267957427e-05
-3.62646532876589e-05
-4.84070339241202e-05
-1.24057568783108e-05
-1.55991288808885e-05
