# Supplementary material for: Research on computational propagation and identification of mine microseismic signals based on deep learning
Source: PLoS One. 2025 Oct 22;20(10):e0334641. doi: 10.1371/journal.pone.0334641 (PMC12543183; doi:10.1371/journal.pone.0334641)
Supplement: S8 Data — (ZIP) [file pone.0334641.s008.zip › 000100900002754.xlsx_0.txt_24.txt.txt]

-3.39398883700103e-05
-1.96565537225202e-05
-2.27499182300546e-05
-2.60218030108555e-05
-1.57657596874919e-05
-2.84914541655444e-05
-2.75315026534469e-05
-2.82919528434016e-05
-5.10773802830767e-05
-1.72965750803701e-06
-3.16660123171922e-05
4.44008213362964e-07
-3.77883180363179e-05
-4.37222756773522e-05
-1.43228258038816e-05
-2.49300529556639e-05
-3.27887845574325e-05
-2.1378706254959e-05
-2.01925907184393e-05
-1.21794829952471e-06
-1.41595160553205e-05
-1.07244272867522e-05
-3.77635800835692e-05
-6.00970785796473e-05
-8.27888723171161e-06
-4.33321611771761e-05
-7.04262349557204e-05
-3.16978051314965e-05
-3.51722425223476e-05
-3.16876341921939e-05
-1.3895019506891e-05
-2.7735617026636e-05
-3.53842220771791e-05
-4.14613826481193e-05
-5.07387934085584e-05
-5.50495505820917e-05
-2.13518544696706e-05
-5.09877671829077e-05
-2.90669685340374e-05
-2.20865454888243e-05
-2.04539582066195e-05
-4.63504593475006e-05
-2.66123362912508e-05
-1.88997373242818e-05
-2.27861799574241e-05
-4.58800579226338e-05
-2.69671844644846e-05
-1.81872615557375e-05
-2.85999306834726e-05
2.31165755113433e-06
-5.67841285180899e-05
-3.66245671013734e-05
-4.69743677336331e-05
-2.42318344947069e-05
-2.34871810175647e-05
-5.45518310001522e-05
-3.82021655258578e-05
-4.46987817866791e-05
-3.87426201931022e-05
-4.6800556729792e-06
7.20687901018644e-06
-5.71176678106645e-05
-1.29043435602844e-05
-3.35334801189704e-05
-2.31465902678983e-05
-2.81199546910049e-05
-2.95603695866252e-05
-1.99930562776337e-05
-2.46401914522362e-05
-1.44582489815191e-05
-1.57705879312285e-05
-2.46100813032183e-05
-2.30310947758204e-05
-5.30547760481012e-05
-1.89363487249488e-05
-2.76856451017071e-05
-4.33781330526427e-05
-4.77532853458113e-05
-1.98197766713375e-05
-4.64242966977371e-05
-3.77354771981034e-05
-2.93349453030818e-05
-2.88172549346483e-05
-3.87190016099322e-05
-2.15639974166966e-05
-1.24132255398959e-05
-1.51754050672553e-05
-3.14792791838534e-05
-4.24004115721181e-05
-2.96252762670533e-05
-3.63207933358447e-05
-2.55010125773395e-05
-3.81195956002595e-05
-6.96360362797194e-06
-6.95948188276368e-06
-9.73196558258359e-06
-2.35881831338193e-05
-4.59524943464094e-05
-4.94985452494062e-05
-3.4095952549387e-07
-2.97518946757104e-05
-2.72650315474676e-05
-1.8795346876005e-05
-1.5066174932306e-05
-1.32763463079164e-05
-5.24890452651739e-05
-3.74376594544762e-06
1.03268347804187e-05
-2.68934586402339e-05
-5.81772945385052e-05
-1.50931120975983e-05
-2.73266296622393e-05
-4.12000568072649e-05
-2.75774420546201e-05
-2.62719014513254e-05
-7.26021170476962e-05
-5.40019304945401e-05
-2.29614218084487e-05
-4.9672717761651e-05
-3.1161206145532e-05
-1.73848376597536e-05
-6.6963109842347e-05
-4.63752203926542e-05
-2.5524359686052e-05
-2.82429560855646e-05
-5.49018790043452e-05
-5.44855260093243e-05
-6.06173624320108e-05
-3.55247608059343e-05
-1.3480846760279e-05
-1.76740051201315e-05
-3.39344047028088e-05
-4.13292376002953e-05
-4.72879726045258e-05
-5.69743447975842e-05
-5.76329509142328e-05
-5.23621099926723e-05
-3.09461374833106e-05
-2.57142718212238e-05
-2.54921781403559e-05
-4.08892131378606e-05
-4.621444214627e-05
-4.91167696877477e-05
-4.03452582162191e-05
-4.91012233001683e-05
-2.9767514700389e-05
-5.16435346944034e-05
-2.77779031455194e-05
-4.78541244092372e-05
-3.76355875401961e-05
-8.93544575819934e-06
-2.64044008325503e-05
-6.16223118845773e-05
-1.45163580363852e-05
-6.14098576202932e-05
8.39551252565888e-06
-2.16316295215164e-05
-5.48374614241838e-05
-6.16875870957619e-05
-3.02703377567664e-05
-1.71450654430727e-05
-4.35499116505907e-05
-5.90150514505342e-06
-4.19887536495446e-05
-2.87051650668062e-05
-4.50775753561089e-05
-2.96153867027142e-05
5.09384524375207e-06
-1.77751142358269e-05
-2.53147661970057e-05
-1.24459610295645e-05
-4.04489711134027e-06
-2.31694674655064e-05
-2.52595890424453e-05
-6.60153054736292e-06
-3.32690287816304e-05
-3.67692112802661e-05
-2.79830592617017e-05
-6.13187715050727e-05
-4.99005341628201e-05
-6.33600725344689e-05
-5.92972773196223e-05
-4.55787489811146e-05
7.76457222998605e-07
-1.79276227014296e-05
-2.82727527503381e-05
-3.43121099872073e-05
-4.43530729198842e-05
-2.1366383325854e-05
-3.476060346893e-05
-2.69937053818587e-05
-1.64017163124766e-05
-3.72864156186985e-05
-4.01828091933867e-05
-5.82552745770168e-05
-3.24725210975691e-05
-3.15294356530927e-05
-2.81067490643653e-05
-1.86385822989541e-05
-3.54758025528894e-05
-2.30799768784923e-05
-3.41364553976277e-05
-3.60651002817055e-06
-1.86820814418741e-05
-2.8238416160071e-05
-3.96601420438682e-05
-1.13894058729153e-05
-5.28955588391656e-05
-5.93803641179959e-05
-8.63846172499127e-06
-2.69633025812951e-05
6.60803729816124e-07
-1.63592795462289e-05
-4.03449695206455e-05
-3.93124754313551e-05
-3.40469370246645e-05
-1.15005923406373e-05
-1.25758531633296e-05
-5.41831759209076e-05
-2.59188207682832e-05
-2.60513630687927e-05
-2.09895405666639e-05
-3.81420060568194e-05
-1.76529778357234e-05
-1.97223850431087e-05
-3.68507229653513e-05
-3.14535156821195e-05
-6.29712076509862e-05
-3.97901816608765e-05
-2.04161630076682e-05
-1.20649801937487e-05
-4.19504134305175e-05
-2.7865396792995e-05
-3.44800042061988e-05
-2.14716086325531e-05
-1.70321343625602e-05
5.78331946841312e-07
-3.40924240382866e-05
-3.75650579906356e-05
-4.64532471107347e-05
-7.39006000151274e-05
-3.52685953571163e-05
-4.05842469439924e-05
-3.52414364960929e-05
-1.42356535154485e-05
-4.66112404470751e-05
-4.90537139626187e-05
-5.66666549019076e-05
-1.79228820786554e-07
-3.56592149020007e-05
-2.79469582706065e-05
-2.34418506237652e-05
2.01228861551725e-06
-4.17811950872647e-05
-2.50492212445169e-05
3.25447932044052e-06
-1.34397560463919e-05
-7.53039637132744e-05
-6.70659216998261e-06
7.00795861275907e-06
-1.8479230605326e-05
-4.32383905488323e-05
-2.73944215520409e-05
-5.913760493889e-05
-3.08239261248906e-05
-1.48385285200961e-05
-2.07637356823719e-05
-1.57372182301383e-05
-3.06218148065558e-05
-3.9934544366285e-05
-2.65875252115085e-05
-2.66179745153716e-05
-5.57106136494359e-06
-1.37250317906776e-05
-3.94996217688592e-05
-4.73322507705163e-05
-4.62112054911474e-05
-3.39888560855987e-05
-1.2502332851909e-05
-4.64268766492472e-05
-3.59051854128656e-05
-3.36100512543548e-05
9.3950787026622e-07
-4.89189427849416e-05
-4.66296124001201e-05
-1.50040531445399e-05
-3.33482785446733e-05
-3.7137822179725e-05
-2.82891346773517e-05
-4.35274610563787e-05
-9.24753298363041e-05
-2.19533786262702e-05
-2.57976817308483e-05
-3.41237457836755e-05
-1.60630869910816e-05
-1.382879449732e-05
1.55862260544657e-06
-3.03706871417757e-05
-3.68388056727528e-05
-3.20602738639282e-05
-3.56336475834998e-05
-4.85882954045103e-05
-3.73434481831788e-05
-4.68592855656966e-05
-4.0616065655213e-05
-3.88570122155308e-05
-6.98819898962205e-05
-3.06139318438226e-05
-5.99343389325952e-06
-2.42841080877165e-05
-1.65494023801504e-05
-1.64427166575436e-05
-2.68246903954153e-05
-1.05793449805411e-05
-2.93456354269702e-05
-2.43295470203264e-05
-3.37528411947744e-05
-4.31748344371502e-05
-6.6000017749816e-07
-5.96513107733858e-05
-1.71307492554048e-05
-3.61627394645383e-05
-3.87069231263252e-05
-4.18755201128894e-05
-2.85344020989763e-05
-3.64833354379314e-05
-4.44847917909214e-05
-3.56454955267714e-05
-4.16448883020386e-05
-2.39662236512639e-05
-3.38544061713816e-05
-3.50186847601906e-05
-4.49242640064228e-05
-2.91251241009922e-05
-2.1504000879959e-05
-4.04856812698808e-05
-4.96920403995721e-05
-1.30861304114951e-05
-4.50177036121659e-05
-2.83763360931035e-05
-4.21922944687015e-05
-4.58445973956063e-05
-3.44946806784571e-05
-2.26363355708043e-05
-1.19989135314472e-05
-2.87529872511414e-05
-3.31952882568031e-05
-4.63411608973392e-05
-2.77616694101819e-06
-6.10024010947379e-06
-4.27836947245582e-05
-3.02237866241613e-05
1.68618561923751e-06
-2.17112133851917e-05
-4.91769986051963e-05
-5.08061549668479e-05
-3.57599236905538e-05
-4.67137542271143e-05
-3.22698854690716e-05
-5.04246372831648e-06
1.70789677736284e-07
-3.0774095895986e-05
-1.23068108010634e-05
-6.06368128944679e-05
-4.79266205972225e-05
-4.99884219625607e-05
-8.24428926453608e-05
-3.35546468348893e-05
-4.38239885533008e-05
-4.91804316219858e-05
-2.24662691414696e-05
-1.68207802638545e-05
-1.53333452067655e-05
-4.03421016656984e-05
-1.35326347712035e-05
3.76834421881116e-06
-3.4517162319977e-05
-1.28502648919905e-05
-1.76153173467276e-05
-1.9433939472069e-06
-9.72867301765284e-06
-3.4220398457897e-05
-1.5553353226892e-05
-3.23071279811192e-05
-1.15651354577395e-05
-9.99437775910608e-06
-2.5699783095151e-05
-2.48381674392981e-05
3.85514410292374e-06
-3.39004080810736e-05
-3.10661638749199e-05
-2.6379568575046e-05
-2.48847177902102e-05
-4.34128263050098e-05
-3.84457511939517e-05
-4.76622944933865e-05
-1.79232706392591e-05
-7.23888886082147e-06
-2.36559852226093e-05
-2.99579885584535e-05
-3.52338845841855e-05
-2.22044660175132e-05
-5.26396559611851e-05
-2.27496879118881e-05
-7.6401374801632e-06
-2.79420884559374e-05
-3.48624023598387e-05
-1.6343815279949e-05
-3.99441951222741e-05
-3.2355762722536e-05
-3.33778865943745e-05
-4.47210511930168e-05
-5.49254348262151e-05
-3.81876102483999e-05
-5.03331271775005e-05
-4.20013026589103e-05
2.03820560923355e-05
-3.46327909525499e-05
-2.79923675337382e-05
-2.78772698750347e-05
5.07177126534069e-06
-5.11639976270769e-05
-3.73839883101292e-05
-3.92182051101153e-05
-5.40502095866778e-05
-5.33346557940049e-05
-3.53043931132792e-05
-4.84171320640123e-05
-3.25318555831256e-05
-5.10960494666443e-05
-3.86517955848214e-05
-5.24504314782689e-05
-2.36028720674116e-05
-3.4933170394101e-05
-4.91351485255337e-05
-4.81540401106626e-05
-3.33939271092277e-05
4.91976322457681e-06
-3.623515705629e-05
-2.99801470095932e-05
-2.1056230907501e-05
-3.27337787824686e-05
-1.86833319362569e-05
-3.28476480460706e-05
-4.98003346245105e-05
-4.24934745574729e-05
-4.57713275155716e-05
-2.19530497592498e-05
-3.57162858634726e-06
-3.93036224488746e-05
-2.53064269709462e-05
-3.0503414575339e-05
-5.05166203865003e-05
-5.58325217968519e-06
-1.72804066599256e-05
-3.4907448977915e-05
-5.02305901127481e-05
-3.10671677105107e-05
-4.06018431208058e-05
-1.82234911683878e-05
-2.2853944764107e-05
-3.21248984089458e-05
-2.38409229826867e-05
-4.85847177038239e-05
-4.91556732621568e-05
-3.72685825992017e-05
-1.58060743674066e-05
-2.61656995853586e-05
-4.31809004205039e-05
7.08591588185349e-06
-3.68033361800973e-05
-4.14071809972117e-05
-4.88874175778406e-05
-5.72408953712448e-05
-1.88099455752699e-05
-3.2177757430668e-05
-5.98649356025125e-06
-4.3392351101931e-05
-5.94489306969197e-05
-4.80601578584677e-05
-2.063550415622e-05
-4.03492396066095e-05
-2.81111294127582e-05
-4.54212147222249e-05
-3.49400478835103e-05
-4.85210151026253e-06
-3.61039493436739e-05
-2.06522198239862e-05
-8.18353610201399e-06
-2.50922971341454e-05
-1.48634522578037e-05
-5.62916330821276e-05
-4.11968564392677e-05
-2.35777917484605e-05
-6.36288651829421e-05
-5.08975833444633e-05
-7.18564876064916e-06
4.17134847542546e-06
-4.33962884753796e-05
-1.7303327103468e-05
-3.02531955063701e-06
-2.37209047136975e-05
-1.69725590508422e-05
-5.28227803327019e-05
-2.98023419237011e-05
-5.73518935157773e-05
-2.13807836412695e-05
-4.14601581774667e-05
-4.24015737386808e-05
-2.85126966830634e-05
-1.83217005805991e-05
-1.12582954450018e-05
-3.40262573748224e-05
-5.87582072538886e-05
-4.38743769115108e-05
-3.5384473270367e-05
-3.87089615807762e-05
-3.25893098973297e-05
-1.20792795714613e-05
-1.18452595114706e-05
-5.69540030439202e-05
-2.46901080896277e-05
-3.6938138210498e-05
-4.52456741664472e-05
-3.2269080668893e-05
-1.41308919312065e-05
-3.04581790948144e-05
-1.8255210726392e-05
-2.59406808113049e-05
-6.24700541116113e-06
-4.9672797674325e-05
-1.97511235091267e-05
-5.6020471668217e-05
-2.04315198228556e-05
-3.79925184372898e-05
-8.3210591302836e-06
-2.626473085974e-05
-3.91908815579211e-05
-4.59494021996336e-05
-3.64412482064903e-05
-3.02685551104426e-06
-6.56504982077603e-05
-2.469703399513e-05
-2.17328062415731e-05
-6.32460544700062e-05
-2.23073136806238e-05
-6.2078808198272e-06
-2.46320661380714e-05
-1.40489206440958e-05
-1.28686883083288e-05
-5.42469548175897e-05
-7.51788282776293e-06
-3.54642289051885e-05
-1.63312072755432e-05
-2.85123528211493e-05
-1.66467587740862e-05
-7.05656853718089e-05
-1.2504146817905e-05
-1.51778853869283e-05
-4.40980828944976e-05
-3.58829192381502e-05
-3.56442868466934e-05
-2.17059045238348e-05
-2.26322904932364e-05
-2.4603086546984e-05
-4.52663327824619e-05
-1.63792269145007e-05
-4.62637926561876e-05
4.20668846637973e-06
-9.76389248720621e-06
-1.87038726701791e-05
-1.52011596583126e-05
-1.02770487481152e-05
-3.77310384989202e-05
-3.7975781353893e-05
-4.82595004721363e-05
-1.74815546845423e-05
-1.23591162123423e-05
-2.74474312220271e-05
-5.0297822839028e-06
-2.36678920445311e-05
-4.78736535509344e-05
-2.62984490767574e-05
-3.18016290547218e-05
-2.52028366191032e-05
-3.19303877529113e-05
-1.69883901481589e-05
-2.40407097542833e-05
-4.19617990831072e-05
-9.55286457648724e-06
7.57591465523199e-06
-1.59983187109113e-05
-3.98377979172048e-05
-2.99767826129624e-05
-3.50832003082057e-05
-6.77629255112459e-05
-2.67567490363507e-05
-2.75899376928773e-05
-2.58522584599971e-05
-4.09438185054996e-05
-2.73307121373746e-05
1.40799791523057e-06
-2.3641346768611e-07
-6.84840715768484e-05
-4.76285394649164e-05
-3.43735586528149e-05
-1.05785437244658e-05
-2.07383810705207e-05
-2.97639233460825e-05
1.37338710629985e-05
-1.1138468261297e-05
4.33160349574399e-08
-1.56742936334802e-05
-3.16953895481264e-05
-7.29645909482115e-05
-5.21943402227104e-05
-1.96611712827659e-05
-4.78835334459053e-05
-5.66486460980465e-05
-2.14185218800759e-05
-2.78667035357467e-05
-2.77993891252361e-05
-4.85180030837712e-05
-3.54119145071415e-05
-6.11058840433503e-05
-2.22240078896689e-05
-1.78428958177294e-05
-5.5284375568884e-05
-2.50515520627503e-05
-1.63546986494996e-05
-3.70724507028123e-05
-1.68093940477789e-05
2.43150767665218e-05
-1.26989060509658e-05
-4.20797722786776e-05
-4.99811635987019e-05
-2.61530929616012e-05
-3.16199204439361e-05
-1.6865907870208e-05
-1.87114478620406e-05
-2.67374047479421e-05
-2.38553362139829e-05
-2.41228695514543e-05
-3.22506899915243e-05
-3.00294076224751e-05
-2.00780639909284e-05
-4.33694946606793e-05
-5.89464978553723e-05
-4.80696132638362e-05
-6.56054744648958e-05
-4.37499406013769e-05
-3.57506278870858e-05
-3.76888428459027e-05
-4.58578561452813e-05
-2.42903271657107e-05
-2.36365771664657e-05
-3.67986589359652e-06
-1.3747850709413e-05
-5.06497652794244e-06
-5.2371807272205e-05
-4.65887756361881e-05
-4.74723575474944e-05
-6.81741988893286e-06
-3.66507556194799e-05
-4.13963002233776e-05
-8.10228547144407e-06
-4.99255243410656e-05
-1.8571832956388e-06
-5.74468673326781e-05
-4.01335628745027e-05
-4.67526878939767e-05
-3.95835244301771e-05
-3.42619156798429e-05
-2.98592182037289e-05
-4.07982533985754e-05
-3.32544990310262e-05
-3.61976542501665e-05
-7.82390522260329e-06
-2.8377757870195e-05
-3.80038474956052e-05
-4.06984134926655e-05
-3.75797001663415e-05
-2.70806245658342e-05
-3.61678315186687e-05
-3.3318677236334e-05
-2.19246303154021e-05
-4.93586014177985e-05
-3.3388457263527e-05
-2.46398535699584e-05
-1.67516047457952e-05
-1.54749861441451e-05
-4.02346437640877e-05
-5.18119293364391e-05
-4.96273675814669e-06
-5.14877028185214e-05
-5.22861051890711e-05
-4.81790048892442e-05
-3.38421056544385e-05
-4.30077774521538e-05
-3.40384848601073e-05
-3.050284021265e-05
-1.18490237610354e-05
-2.88275437995317e-05
-8.29072782720046e-06
-3.59548393054537e-05
-5.73883475023189e-05
-5.01534958080688e-05
-2.38363846485566e-05
-3.48380715794316e-05
-5.0337411974431e-05
-5.65486371767637e-05
-9.33916257439482e-06
-4.16106608877268e-05
-3.30204135077958e-05
-4.38515351993843e-05
-2.73386916153147e-05
-1.69004836282447e-05
-2.7138014922869e-05
-1.84559124556338e-05
-1.75557835122001e-05
-4.43843897827396e-05
-4.11959074517232e-05
-4.57042022419984e-05
-5.65795869323446e-05
-3.15967547617302e-05
-3.12736751670683e-05
-5.09759788921689e-05
-3.97016456615436e-05
-3.08107628068885e-05
-2.21105216046138e-05
-2.3900034442477e-05
-6.01094040041214e-05
-3.36770243677041e-05
-2.40427175410549e-05
-4.62089292184674e-05
9.25882938061792e-06
-1.90552921185961e-05
-1.83430290914932e-05
-2.54032042323092e-05
-1.47939115848728e-05
-1.06979250524724e-05
-4.27194821718754e-05
-1.14015222611398e-05
-1.00244025301182e-05
-3.04962681133175e-05
-3.1935527033918e-05
-2.01043938933622e-05
-2.66136496025685e-05
-6.54372966334558e-05
-2.33051701433598e-05
-4.20769988030906e-05
-6.23344556302229e-05
-3.74309575483892e-05
-4.71788014272957e-05
-3.52599876244901e-05
-3.91443334701583e-05
-4.0184889460393e-05
-4.06497274934495e-05
-2.75871802648645e-05
-3.05067232944321e-05
-1.98111584497663e-05
-7.76570122359198e-06
-4.02335049447951e-05
-3.04787991045559e-05
-4.9781079193575e-05
-4.7418147826176e-05
-3.08183051955969e-05
-4.46790101195344e-05
4.55268262272588e-06
-2.14386029038802e-05
4.79125976661957e-07
-2.016172361753e-05
1.06805984113752e-05
-2.29630890137856e-05
-1.42986283859255e-05
-3.11626413102146e-05
-6.24520731015014e-05
-6.14027605443122e-05
-3.88863984114306e-05
-1.9304203103307e-05
-3.57187230225147e-05
-2.05394045981771e-05
-1.10058633268087e-05
-2.80742428094221e-05
-2.40964227529505e-05
-2.1881386695425e-05
-3.00352439899722e-05
-2.38072805829225e-05
-1.98762918004652e-05
-3.78735616397228e-06
-4.29213964633575e-05
-5.53885208236959e-05
-8.7750418457742e-06
-2.63236914632934e-05
-3.71034313854506e-05
-3.72252261200072e-05
-1.33707992385268e-05
-2.42248540385562e-05
-4.38453700214271e-05
-2.36233527626841e-05
-3.07187407891542e-05
-3.83659106182373e-05
-3.20702820518775e-06
-3.50777071700103e-05
-4.10965695272533e-05
-2.56316185643699e-05
-2.87773976186284e-05
-2.04973363255249e-05
-4.4500110759473e-05
-2.72654341534754e-05
-3.75392385283751e-06
-1.36614619511657e-05
-4.47779882904356e-05
-2.75255891552599e-05
-1.66356268819892e-05
-2.0413298715843e-05
-4.69102821178787e-05
-4.58783375497033e-05
-2.15526571276604e-05
-1.74508632717732e-05
-3.21940875681028e-05
-1.21271457331486e-05
-3.06344034692532e-05
2.5829096923115e-06
-5.19080522882784e-05
-4.0060466802841e-05
-1.87465086039234e-05
-2.9207754304474e-05
-5.83064588431745e-05
-4.98544387817596e-05
-6.07607306350654e-05
-2.37359227674718e-05
-2.54437651377901e-05
-6.21362013084979e-05
-4.05445018331164e-05
-6.16042275168398e-05
-2.76801647411384e-05
-3.09911875565479e-05
3.40325540471115e-06
-2.3602038129066e-05
-2.90665617161688e-05
-4.74133682118431e-05
-1.48917547746286e-05
-2.84564462269084e-05
-6.17118783976701e-05
-5.06284801778732e-05
-5.10078797454535e-05
5.90391135331118e-06
-5.76192394737319e-05
-4.9209889838871e-05
-3.21291657400661e-05
-3.15171775262573e-05
-3.61653462216918e-05
-3.75912436546429e-05
-4.51759370079769e-05
-4.93069588450717e-06
-2.82953930083084e-05
-1.20764771952662e-05
-3.85999667158088e-05
-4.28766673425849e-05
-3.34399500073991e-05
-4.34630065310351e-05
-5.57179579115674e-05
-3.07160407767683e-05
-4.29575670892137e-05
-3.68334009964358e-05
-4.83062047499245e-05
-1.11242571885725e-05
-3.00001205580672e-05
-2.03706294511715e-05
-3.48690925832441e-05
-2.74401629112562e-05
-8.29467324959419e-06
-5.75615486571608e-05
-7.26367096350735e-06
-1.94239740332514e-05
-2.90455240984055e-05
-4.85112345184804e-05
-3.05969328384228e-05
-7.3899693686246e-05
-4.37181393374126e-05
-3.93172236399113e-05
-4.05184286921273e-05
-9.51863140676736e-06
-2.37449861223778e-05
-2.34531914609538e-05
1.4730976581376e-05
-1.12856122364918e-05
-2.77378150129915e-05
-5.50322976902402e-05
-4.90274429668561e-05
-4.58521088651624e-05
-2.58662282082622e-05
-2.06262995225654e-05
-2.38097879295516e-05
-3.31402813252936e-05
-4.31014476884805e-05
-2.14903120743849e-05
-3.63575759774449e-05
-1.99750661514706e-05
-4.43983080524123e-05
-4.64865503337619e-05
-3.51200230426915e-05
-1.34728133628178e-05
-3.79104688917795e-05
-4.06601484735553e-05
3.94630335488032e-06
-2.43708503627366e-05
-2.43293773867052e-05
-3.98641303344336e-06
-5.13956246048147e-05
-2.16193084019028e-05
-2.32622654609716e-05
-2.73166232344811e-05
-4.5148550364634e-05
-4.39336011225683e-05
-1.05154547739707e-05
-5.86274270807842e-05
-5.2380635103064e-05
-4.55481391651153e-05
-2.74520841121192e-05
-4.60322800648997e-05
-3.74759217505555e-05
-4.34843809788785e-05
-5.44247985826675e-05
-1.68703961478643e-05
-2.31017279141497e-05
-7.16646643376956e-05
-9.47026989516083e-06
-5.88188831581312e-05
-3.51810404482099e-05
-4.30707660308328e-05
-3.35109785638991e-05
-9.70187842945811e-06
-3.39880301027551e-05
-6.69378437577758e-05
-1.85842824250839e-05
-2.94699374404113e-05
-2.62587475592761e-05
-5.85220600570781e-05
-4.92644149330447e-05
-1.38180879660999e-05
-4.25153805914466e-05
-1.01248826516082e-05
-1.13506990615472e-05
-2.968992249334e-05
-2.58570025520949e-05
-6.14543257416939e-05
-4.32514431761736e-05
-4.94103672346666e-05
-1.62889620858428e-05
3.5714455609662e-06
-3.83549304073767e-05
-3.7292702862024e-05
-2.38938411932154e-05
-7.03658515445255e-05
-4.15692795192943e-05
-4.82494298871571e-05
-3.17282197564418e-05
-2.79495609616205e-05
-1.06681079818168e-05
-3.7067816310472e-05
-5.12348171142253e-06
-3.40592783155623e-06
-4.08085536358298e-05
-2.5652235928969e-05
-5.92624398664588e-05
-3.95162986498442e-05
-9.19655757510787e-06
-2.53949616216911e-05
-3.36521357891684e-05
-2.09507323625944e-05
-2.16904664836403e-05
-4.08381942377225e-05
-2.40624315360724e-05
-4.47871140001808e-05
-3.31668132202398e-05
-3.48827036796713e-05
-1.86130066745107e-05
-2.82721827638162e-05
-2.03180471660714e-05
-3.8141716395311e-05
-1.61260913300373e-06
-5.88745432673986e-05
-5.47739003022691e-05
-4.41327959747808e-05
-3.08325052378408e-05
-2.8658846003708e-05
-2.32612526549775e-05
1.03612722349129e-05
-2.98918658286767e-05
3.36048254457278e-06
-3.36837337178267e-05
-4.07734568950325e-05
-3.78176624118338e-05
-4.476911125588e-05
-3.79531625974803e-05
-2.57080271955696e-05
-9.93427449884075e-06
-3.92975113709971e-05
-8.66621241183665e-06
-5.14239777587547e-05
-2.37791534137207e-05
-3.88011906698793e-05
-3.2385289798995e-05
-4.54944432265789e-05
-3.69259668177882e-05
2.98963740550484e-07
-5.53720808961606e-05
-1.22472884160119e-05
-2.77125325535853e-05
-1.88099838857434e-05
-3.63430932097458e-05
-3.50063119144968e-05
-3.9646795376828e-05
-6.08593421980936e-05
-3.29162610248896e-05
-4.52963996892582e-05
-1.72278961663986e-05
-6.70632444183096e-05
-4.04578050597084e-05
-1.23823155870572e-05
-1.21724791973296e-05
-2.85392061120327e-05
-4.03806795216409e-05
-1.95940310594404e-05
-2.73458510937307e-05
-2.97953297671282e-05
-6.85516167805833e-06
-5.73044453371316e-05
-5.21858024667591e-05
-2.83733353266957e-05
-1.13778755743788e-05
-2.68723664833273e-05
-2.73536966963263e-05
-7.49641886842798e-06
-1.68945596215632e-05
-3.21706781079695e-06
-4.24812456099569e-05
-1.8563379213676e-05
-4.81858494039697e-05
-4.75640443885224e-05
-4.52999519644201e-05
-1.56247699872577e-05
-9.05243997646091e-05
-3.97564685728707e-05
-2.67671054819791e-05
-1.96758410743727e-05
-2.75430624440513e-05
-3.0761462669615e-05
-2.71141685782594e-05
-3.11629587346356e-05
-2.80393196385585e-05
-8.8746515894859e-06
-3.55132778945458e-05
-2.91648441988496e-05
-2.85516730664569e-05
-5.04287110233025e-05
-3.78574249131248e-05
-5.44165969780302e-05
-1.17208376102326e-05
-3.16050285766193e-05
-2.92981909444711e-05
-1.18124177242515e-05
-1.56227680619241e-05
-9.78650282377512e-06
-2.45914853781335e-05
7.02443038882255e-06
-1.65520412108618e-05
-1.88114204240021e-05
-2.83790037516477e-05
-3.77968486138472e-06
-3.87588442226848e-05
-2.92950745711986e-05
1.03231255932597e-05
-1.45859602472004e-05
-4.00098232112129e-05
7.914232546301e-06
-3.88460264356479e-05
-2.59980724432328e-05
-2.10187312361681e-05
-3.67964525952041e-05
-4.1430739445966e-05
-3.9481163656405e-05
-3.33208474965598e-05
-3.50872800818995e-05
-1.15329357131974e-05
-2.80857029258418e-05
-2.69892206095966e-05
-2.23756160568051e-05
-1.8573838482847e-05
-3.36558188284156e-05
-1.03800749110948e-05
-1.82414949056208e-05
-1.58921513032065e-05
-1.67688107519667e-05
-2.3920470862503e-05
-4.68692560312925e-06
-3.60608295392246e-05
-3.08471920023879e-05
-4.62270407240135e-05
-4.48106163287601e-05
-1.97188294740189e-05
-3.01773968515243e-05
-5.98849771937755e-06
-3.23612110599499e-05
-1.90061438536709e-05
-2.75349900408546e-05
-2.02892724364185e-05
-1.01209388655532e-05
-1.87918616522428e-05
-5.01297215237667e-05
-3.36575835073965e-05
-2.30232682299609e-05
-2.96753845079022e-05
-1.35519916312527e-05
-2.30599596491644e-05
-1.32735555540683e-05
-3.44522217325248e-05
-5.17117982731227e-05
-8.91010984647018e-06
-2.54210112426726e-05
-4.33274569886897e-05
-3.02468687200155e-05
-4.53470492556998e-05
-1.95251472633588e-05
-6.02569930378063e-05
-1.64061207765552e-05
-1.60652798901546e-05
1.05101941509078e-05
-3.232614835022e-05
-2.92082377532516e-05
-5.35981069132336e-05
-3.49368612162741e-05
-3.90279362427497e-05
-1.61976385436454e-05
-3.70710229626743e-06
-3.54224514510122e-05
-4.55412110145296e-05
-3.76728351441605e-05
-1.29198724445463e-05
-4.01932271018687e-05
-5.54343436403229e-06
-1.84312207643563e-05
-1.41427006920117e-05
-4.62576325531367e-05
-4.89473563613812e-05
-1.76552951183824e-05
-2.60741295109979e-06
-4.13459391043818e-05
-4.34526839881631e-05
-3.27120888093135e-05
-2.6032581939937e-05
-4.57938951790977e-05
-4.85420626781306e-05
-1.53409108436253e-06
-1.68221620788676e-05
-5.20009953053545e-06
-2.78757406389182e-05
-5.75642201097963e-06
-1.55011760808698e-05
-2.94420731539422e-05
-2.08100835779252e-05
-1.05842839624494e-05
-4.1819098684114e-06
-2.41952944676515e-05
-4.21275225635502e-05
-2.73178457210817e-05
-5.63544263399843e-05
-5.16466906618178e-05
-4.9643940523055e-05
-3.64118634262079e-05
-1.68419885961908e-05
-6.00843653213995e-05
-3.3876166456345e-05
-4.12537539821281e-05
-4.00009834216252e-05
-4.4970757966483e-05
-2.54173101006747e-05
-1.90398220850167e-05
-1.67043059887163e-05
-2.64567416814857e-05
-6.28757445335553e-05
-3.75045542160454e-05
-2.23101414085451e-05
-3.03054053085101e-05
-2.87080880129297e-05
-2.50308253684917e-05
-1.30640948826273e-05
-4.54100022496251e-05
-2.86106559044265e-05
-2.20659589017189e-05
-1.75342097506811e-05
-2.46508424016421e-05
-1.88555326087144e-05
-2.30043236329214e-05
-2.32158896571657e-05
-5.42597994906444e-05
-2.91678425162481e-05
-2.56015829704187e-05
-1.59795117161067e-05
-2.90106450646559e-05
-2.47040315421914e-05
-6.16604315994092e-05
-2.93532216047112e-05
-2.85829335734688e-05
-3.51239087127729e-05
-1.91687830282816e-05
-1.4425596188252e-06
-6.94500261045636e-05
-2.74992815380239e-05
-3.46615853946861e-05
-1.91866008077822e-05
-4.08182862174393e-05
-8.61676840071013e-05
-3.41520690418776e-05
-5.21669585723836e-05
-2.22774437854584e-05
-3.58717172064433e-05
-2.66214767252248e-05
-2.78843437380212e-05
-4.20552149481297e-05
-3.952413481493e-05
-2.24559856807617e-05
-1.35519532293658e-05
1.71500712602077e-05
-1.84406729910974e-05
-2.67281812587078e-05
-5.90772458255656e-05
-1.96559252512168e-05
-1.92772518822431e-05
-3.0859676943884e-05
-2.53422053025578e-05
-3.36585234632102e-05
-2.21669833776687e-05
-2.48087442445755e-05
-1.34201905230028e-05
3.24813922370653e-06
-2.00510882240785e-05
-2.86353984811497e-05
-3.96214700031178e-05
-2.01093874526537e-05
2.00580849781563e-06
-2.42704629958417e-05
-5.56063364910531e-05
-3.06562322851544e-05
-3.98293123974266e-05
-4.2779527536736e-05
-3.3926402216187e-05
-3.73706654283451e-05
-4.54380295208295e-05
-4.33400445102381e-05
-4.82261722256664e-05
-3.12491458655519e-05
-3.012399586685e-05
-4.19151297958495e-05
-2.43933971176645e-05
-2.37795182761445e-05
-5.36777384409706e-05
-5.18614067140073e-05
-3.2037149588378e-05
-3.45875827308552e-05
-4.0435774629947e-05
-1.23425833666682e-05
-1.943810395583e-05
-4.7787517999167e-05
-3.14357184827423e-05
-2.96352266753409e-05
-3.42035112970291e-05
-1.95795456611766e-05
-7.01050526691426e-05
-7.85779277817694e-06
-3.80477445558807e-05
-2.40266040754087e-05
-2.85172744194845e-05
-3.64231287930755e-06
-1.63115850985121e-05
-2.94225577189298e-05
-4.19552672963068e-05
-2.9776047051707e-05
-6.45410699300257e-05
-3.77649367050059e-05
-3.13548726037621e-05
-3.78323796946614e-05
-6.29916007359719e-05
-4.48120116827609e-05
-8.58647486836344e-06
-1.65953014270381e-05
-4.71041839045434e-05
-8.0818465588262e-06
-4.0378795024802e-05
-1.50060265836791e-05
-2.89290675105072e-05
-5.72274262938828e-05
-9.67642618829078e-06
-7.20282125699539e-06
-4.2378235271088e-06
-4.40727900573342e-05
-3.88026058005131e-05
-5.28232949821177e-05
-5.46989132181585e-05
-4.65928114565235e-05
1.82306812413874e-06
-1.05665403330883e-05
-4.47442819807302e-05
-1.85089042208303e-05
-4.99857827389015e-05
-6.92372007304864e-05
-3.54681015744559e-05
-4.55583909590305e-05
-4.78564246770192e-05
-4.02057992849311e-05
-3.41671327481057e-05
-2.7248680832476e-05
-1.1486800656854e-06
-2.61965551088684e-05
-5.08463484533702e-05
-2.41032850232393e-05
-2.0912795603203e-05
-4.35078470966823e-05
-5.37118793395757e-05
-5.07936855293057e-05
-1.44731455052296e-06
-2.30204174987253e-05
-4.58383643149711e-05
-3.76175203884075e-05
-3.92752088595996e-05
-3.52830744489275e-05
-3.2857221696082e-05
-1.13918425993281e-05
-3.46485222080007e-05
-1.36727943075802e-05
-5.11299526088846e-05
-3.59467701346471e-05
-3.9748658112571e-05
-1.2827251502681e-05
-3.81873812483362e-05
-3.53601815215794e-05
-2.75194470286536e-05
-2.92903792013428e-05
-3.94024961950721e-05
-1.80036729697571e-05
-6.40954410025156e-05
-6.27398717074208e-06
-1.99194670135159e-05
-6.88415635641324e-05
-2.95944028861289e-05
-2.86136483354961e-05
-3.91710360088259e-05
-5.53489914969509e-05
-2.24385090452941e-05
-1.33040253369328e-05
-6.56043621658412e-05
-7.80936074109449e-06
-4.18888914572583e-05
-1.97335545975562e-05
-2.48355602939608e-05
-4.1925630594729e-05
-1.66318412405525e-05
-1.3464057766732e-05
-3.24172256208999e-05
-5.82952049320964e-05
-5.99142616934087e-05
-1.68559590123555e-05
-2.10321350070909e-05
-1.02860654926003e-05
-2.53777741290396e-05
-1.69439938578834e-05
-4.84090339625202e-05
-3.89334752493613e-05
-4.94539783927019e-05
-1.85527712186006e-05
-1.77027962107436e-05
-2.45659745306118e-05
-3.42550080067276e-05
-4.57157336507996e-05
-3.37947176907299e-06
-3.39741827217605e-05
-2.34470946391682e-05
-4.80883302686977e-05
-7.34821526827069e-05
-4.39339271098543e-05
-3.26783377492534e-05
-6.17658340102466e-05
-3.57140573247444e-05
-2.59070328395278e-05
-2.55629883819136e-05
-1.96784675164314e-05
-6.37214453937318e-05
-4.41541918216598e-05
-3.67221912241079e-05
-2.19768439836775e-05
-4.01000091419507e-05
-3.35609136367213e-05
-3.56711439746803e-05
-4.61054146853351e-05
-1.29468245594534e-05
-2.6987492219966e-05
-4.08651654428868e-05
-1.30278971293351e-05
-3.0836375752946e-05
-2.3157489329065e-05
-4.06133569362702e-05
-4.11089478303741e-05
-3.75193019234217e-05
-1.76995122831692e-05
-2.48903978765719e-05
-1.69848591734462e-05
-1.53541577056804e-05
-1.73236768831889e-05
-5.79631325731409e-05
-4.69009433876702e-05
-5.80724658898468e-06
-5.38131693501621e-05
-2.51225530015777e-05
-2.71818904164887e-05
-2.93999165551199e-05
-6.2440685760462e-05
-5.16318029019394e-05
-4.67983324600327e-05
-1.34128894605659e-05
-2.71395104569913e-05
-3.10487203636142e-05
-2.07103797854351e-05
-1.49096090400977e-05
-1.70870466960213e-06
-4.2356075142342e-05
-3.66410702519356e-05
-3.494176269239e-05
1.13828900786901e-05
-3.71190819674082e-05
-4.73783115403033e-05
-1.73563983848982e-05
-5.11520641596323e-05
-2.73868267005572e-05
-2.3503098044097e-05
-7.88367670380437e-06
-3.02408413121956e-05
-7.12147662278723e-06
-2.26211347212299e-05
-1.08063434311334e-05
-2.7295719142119e-06
1.1410163756873e-05
-1.66277318712511e-05
-3.13183822329811e-05
-8.30004636753027e-06
-2.97111051385627e-05
-3.95974484659303e-05
-3.67215009873347e-05
-2.59919181657715e-05
-5.45921286956606e-05
5.2395028835821e-06
-1.61935637582627e-05
-2.87987343020368e-05
-2.94362211989742e-05
-1.01802846237393e-05
-3.35411345300415e-05
-1.0024953081917e-05
-2.0067265555673e-05
-5.03024318322075e-05
-8.58394096925839e-05
-2.40643874545323e-05
1.04113647470819e-05
-6.84484026017929e-05
-6.14198019391778e-05
-3.20296209997878e-05
-3.32555214545565e-05
-3.81731709236698e-05
-3.15480307350942e-05
-7.17061643060966e-06
-2.41008698326205e-05
-2.5018996075928e-05
-1.27442167938278e-05
-2.43414507349221e-05
-3.41970614435928e-05
-7.59666388954748e-05
-5.63318440600872e-05
4.98474065044755e-06
-7.57373845784597e-06
-4.99761451543568e-05
-3.40100432354663e-05
-3.20340291166713e-05
-3.42906100354517e-05
-4.70986749108559e-05
-2.94898414731876e-05
-3.37471074904685e-05
-3.16663689113566e-05
-3.13744206240364e-05
-2.42700066077165e-05
7.33887177494616e-06
-5.69901687578893e-05
-6.64338606729691e-05
-2.92033720379761e-05
-4.48609419016893e-05
-4.80526402614813e-05
-1.13324953172516e-05
-3.44688761994697e-05
-2.37599803403575e-05
-5.9964958098658e-05
-3.02463102608719e-05
-2.65382555738538e-05
-2.67075910602968e-05
-3.28975016287589e-05
-4.72572618685862e-05
-5.78462805691464e-05
-3.42848506552112e-05
-1.65688404392135e-05
-4.90655974385261e-05
-3.74127907722121e-05
-2.79653720181599e-05
-2.01560736836948e-05
-1.86315564963247e-05
-4.58220835939389e-05
-6.02793789652019e-05
-7.3510630188051e-05
-4.48381614354618e-05
-3.06493104830002e-05
-6.2261834286406e-05
-4.1555326199108e-05
-3.28743503313355e-05
1.15965523966884e-05
-1.94862990405591e-05
-4.17731698841129e-05
-2.31125106276056e-05
-1.01218556203018e-06
-4.89544320484267e-05
8.61200719882271e-06
-3.02898460830999e-05
-3.66138894277565e-05
-4.3507725473561e-05
-6.20233839467954e-06
-5.84325282150929e-05
-3.00503623961202e-05
-2.79484877575674e-05
-1.23260497906898e-05
-3.04180523943831e-05
-6.459147659629e-07
-2.50949752963513e-05
-4.04431964394898e-05
-1.14898878606127e-05
-3.24128287139079e-05
-4.75943531002327e-05
-2.78421961779829e-05
-1.77213916575387e-05
-6.22564375206755e-05
-5.75726090382615e-05
-4.85210359092489e-05
-7.82406514794094e-06
-3.82113728503873e-05
-1.85273919681369e-05
-2.730299794489e-05
-6.12861316784128e-05
-2.93399288587996e-05
-4.62972888109519e-05
-1.82449663752195e-05
-4.03498014125467e-05
-2.97093645638753e-05
-3.83011674592845e-05
-3.04056186943853e-05
-2.93940071384134e-05
-1.16793699654509e-05
-1.66300732527724e-05
-3.50547604443647e-06
-2.10764337443918e-05
-4.91807465607883e-05
-4.85115313601254e-05
-3.35871501577269e-05
-1.99452428478914e-05
-2.15545217081834e-05
-2.63904833647586e-05
-2.94566088445094e-05
-2.94229249539927e-05
-3.31225770007014e-05
-2.56230130617199e-05
-5.07658449162389e-05
-3.18354281931422e-05
2.57462688209698e-06
-1.35391606981604e-05
-5.08713264490986e-05
-4.51058229318543e-05
-1.42201208607445e-05
2.81605005950071e-06
-5.82410230317987e-05
-3.39507088017919e-05
-4.23172946275208e-05
-4.06152841833223e-05
4.38143364244393e-06
-4.59225921393057e-05
2.80433278799992e-06
-2.56446129151491e-05
-4.94225381102349e-05
-9.80287781496659e-06
-3.46198166875211e-05
-5.2373243468502e-05
-3.19078437226465e-05
-2.9444090914912e-05
-1.86189384923306e-05
-3.98424458496417e-05
-3.8926177882736e-06
-2.49240170496782e-05
-3.75011190276897e-05
-4.43800057487903e-05
-1.55433804505963e-05
-2.06399262598519e-05
5.47852551644255e-07
3.40219518441346e-06
-2.61824523794263e-05
-4.25059493109677e-05
-7.99984126077869e-06
-1.88877276911858e-05
-4.14310363624848e-05
-4.42998782276012e-05
-4.57697766077407e-05
-3.17288361580547e-05
-4.39872697496751e-05
-3.36276743650307e-05
-1.36192610938136e-05
-1.11701925823063e-05
-3.92417761677197e-05
-3.8907005882344e-05
-6.1882119046095e-05
-3.76101728881925e-05
-2.0556715212821e-05
-3.08820332401667e-05
-4.42989113521954e-05
-2.57340080323064e-05
-3.91671011224317e-05
-4.42375374787572e-05
-1.20191822577559e-05
-7.31966118803917e-06
-3.11627435113026e-05
-1.70400761454922e-05
-4.57931947183137e-05
-2.24416671001021e-05
-2.2662152755068e-05
-3.35636521784032e-05
-4.61561183170555e-05
-3.66583831846521e-05
-3.4025418354833e-06
-2.61975719108442e-05
-4.39924208405456e-05
-3.16875677627262e-05
-3.48476183172522e-05
-4.10484931203571e-05
-3.10890872601006e-05
-1.89386758084289e-05
-3.26753042653053e-05
-2.42090040450975e-05
-3.65901263760814e-05
-2.45245771134817e-05
1.56630738420265e-06
-4.49026279145961e-05
-6.9221760555111e-05
-4.72839025961942e-05
-5.42828167724965e-05
-4.3147328738151e-05
-3.31968720417696e-05
-3.68764217105827e-07
-4.37505724263695e-05
-1.34814067365162e-05
-1.13877681310796e-05
-3.62677363060684e-05
-4.44579397270385e-05
-1.37753716874723e-05
-3.8372995804918e-05
-4.50057187289665e-05
-9.57167736208058e-06
-3.68000394692308e-05
-3.95359780981743e-05
-3.04376618478682e-05
-5.66668412045733e-05
-4.92789990849909e-05
-2.96972466082488e-05
-6.8793231008722e-05
-3.39558205183401e-05
-3.14600261491551e-05
1.25960229744063e-06
-4.43744974615469e-05
-1.77311629337035e-05
-3.72888341439111e-05
-4.37795728677448e-05
-7.20404527992851e-06
-3.53854669166336e-05
-3.51481801656639e-05
-1.01429268741125e-05
-1.08391321405159e-05
-4.76971039706183e-05
-4.64426475992739e-05
-4.20374022014154e-05
-1.72056360614231e-05
-9.51665998985403e-06
-2.46348423053433e-05
-4.37358194773937e-05
-1.9368734576049e-05
2.04922559501142e-06
-2.64267402880208e-05
-5.18956387315094e-05
-1.22531338585771e-05
-3.46297147197622e-05
-3.61364591039966e-05
-2.21116948541488e-05
-2.60426969460692e-05
-3.33805771553116e-05
-4.40355548125231e-05
-8.58656523158746e-06
-6.9434951373291e-05
-5.01690276922212e-05
-4.37615535446733e-05
-1.31920791333422e-05
-3.38895151098425e-05
-3.81915165179967e-05
-4.21471000613185e-05
-1.30900915874206e-05
-4.82253743474074e-05
-2.90931407762572e-05
9.83165169441587e-07
-5.77631514583203e-05
-1.20099698410948e-05
-2.70738432980672e-05
-4.82452662681178e-05
-2.96682686821075e-05
-2.56329239511603e-05
-1.33037415529795e-05
-8.28617384604518e-05
-2.75069172170795e-05
-6.09034558093811e-05
-2.99675916618664e-05
-5.11550707784736e-05
-3.40913912150791e-05
-2.80775360787264e-05
-5.36405310062057e-05
-2.38480950708678e-05
-5.7542770524822e-05
-2.96069082172829e-05
-5.01186257818699e-05
-1.8781407963058e-05
-5.68882516054372e-05
-2.35965742632088e-05
-4.55057615903562e-05
-2.88046372905989e-05
4.65331933831398e-06
-1.36611418306214e-05
-1.21783529794105e-05
-4.81889001300729e-05
-1.50302724595483e-05
-3.77034118304323e-05
-4.74101654055681e-05
1.70700998850328e-05
-6.76153072910681e-05
-1.15807090261912e-05
-4.24751971805142e-05
-3.23395712982524e-05
-3.88826970313175e-05
-3.5359843584274e-05
-3.24572240444326e-05
-6.12115873809405e-05
-2.0935208993409e-06
-2.34738315189273e-05
-3.34809369259096e-05
-2.50951419968791e-05
-2.80575037615552e-05
4.35636500320126e-06
-4.31130026079553e-05
-2.46979172761526e-05
-4.56326190284177e-05
-1.35037947845716e-05
-3.55159871904518e-05
-3.02123042085751e-05
-3.62357362518153e-05
-4.21441901801048e-05
-5.21046466652126e-05
-2.30548918093155e-05
-2.07738754946782e-05
-3.1166294080126e-05
-6.10675051322416e-07
-2.24331271107408e-05
-5.05496184447323e-05
-1.7989874075751e-05
-4.13928621910925e-05
-5.70763599777925e-05
-2.6693822433532e-05
-1.38853749589688e-05
-5.98294235853382e-05
-5.18630726469065e-05
-5.15164013469436e-05
-3.20710176483412e-05
-4.05167071598833e-05
-3.31404610398582e-05
-2.83148129216436e-05
-3.34606160651231e-05
-3.46133053016445e-05
-2.16879266034127e-05
-2.15192240305013e-05
-1.08410896405995e-05
-4.18034425647761e-05
-4.60477502720609e-05
-2.14699266675867e-06
-4.55434649571283e-06
-3.42604254409036e-05
-3.25363831932762e-05
-3.12845342847808e-05
-2.67089157949186e-05
-2.51619207973409e-05
-3.47789837305629e-05
-4.49479204823237e-05
-2.35762969798205e-05
-5.43155418970166e-05
-1.04752948803131e-05
-4.09524211035211e-05
-4.59715624537302e-05
-2.20138338947374e-05
-3.328673376372e-05
-3.31202068155456e-05
-1.97506238745302e-05
-3.92954609393364e-05
-3.24146990824067e-05
-2.81141805790411e-05
-3.65654882604757e-05
-3.76131370458317e-05
-2.37195652102157e-05
-1.32522606962488e-05
-4.81982569537125e-05
-2.88774832293223e-05
-4.87639084223203e-05
-2.04778445893294e-05
-5.40595220954428e-05
-4.46050638904176e-05
-2.01646936035462e-05
-1.8070963174043e-05
-2.54755312021758e-05
-1.90544706458905e-05
-5.61395231647935e-05
-4.03281034750865e-05
-5.32961301919391e-05
-4.15779936284093e-05
3.08491402026585e-05
-4.11795581653118e-05
-4.27605022495907e-05
-1.65754529772348e-05
-1.56331376603124e-05
1.19062488902619e-05
-4.70336364789734e-05
-2.78940068141579e-05
-3.57395802337946e-05
-1.31071323300856e-05
-1.63457973885362e-05
-4.83995739960304e-05
-2.68995130077209e-05
-6.40365052909594e-05
-3.49394009154621e-05
-6.32464801396371e-05
-2.95239095322417e-05
-2.33787430011576e-05
-3.9678011046944e-05
-7.20825820419116e-05
-2.02049527148699e-05
-4.76433867509984e-05
-5.55003503599736e-05
-3.29475423006968e-05
2.20370436794647e-05
-2.79085199198953e-05
-3.48634531032921e-05
5.13222335007523e-06
-1.77932225335438e-05
-3.00774286319805e-05
-2.70848337171583e-05
-2.85961428319389e-05
-2.43266008059204e-05
-3.05111734040739e-05
-1.14548673868199e-05
-1.6396959435766e-05
-1.06626970613495e-05
-2.7816556645498e-05
-1.58617098544664e-05
1.82917867087637e-06
-4.88146854545898e-05
-2.35047134911427e-05
-2.92938870398531e-05
-5.69416269623147e-05
-6.0535395900958e-05
-1.60021019658741e-05
-2.46938674880219e-05
-4.44756258357811e-05
-3.28952117973515e-05
-4.62503649378827e-06
-3.15591690970345e-05
-1.48193342774642e-05
-3.50864262159597e-05
-5.16008512520918e-05
-1.63109258753351e-05
-3.8707273106876e-05
-3.75399903361703e-05
-9.66693994567245e-06
-2.44619117807249e-05
-2.76358931188426e-05
-4.66913013134273e-05
-4.0395047056486e-05
-3.51786038990185e-05
-3.08675194909115e-05
-2.86050590480042e-05
-1.23975268241435e-05
-7.7386936973588e-07
-4.08343522652025e-05
-1.5963259099869e-05
-2.18301419265784e-05
-5.14796238728964e-05
-3.79775426803759e-05
-1.50319288647445e-05
-1.74733747349418e-05
-4.40032021689489e-05
-3.32931459933123e-05
-9.6873790471089e-06
-3.38115981380839e-05
-5.2473254717231e-05
-4.17283021647204e-05
-2.80741394918517e-05
-3.86770030576799e-05
-3.82976299511627e-05
-2.88610999740457e-05
-2.59414511819883e-05
-5.06468339502373e-05
-4.9570761299101e-05
-1.58302683654455e-05
-4.15432241605561e-05
-2.7435670572806e-05
-2.07248990470608e-05
-1.98453559567546e-05
-3.14277836147086e-05
-3.27178076814408e-05
-1.85829528680605e-05
-4.6840846266461e-05
-2.52148116867024e-05
-2.22302792143256e-05
-2.25724054077117e-05
-3.37478915893001e-05
-2.50641577321754e-05
-1.26607034234896e-05
-2.3418576792554e-05
5.06499512255501e-06
-5.323354331922e-05
-2.56157527507908e-05
-2.97336760085116e-05
3.15959165334585e-06
-1.58458571774452e-05
-2.16671388930341e-05
-1.67656626198467e-05
-1.81956167154191e-05
-4.50457174482871e-05
-2.53961730547778e-05
1.19138177795733e-05
-4.04067108582912e-05
-2.80973790141987e-05
-2.44106117286437e-05
-1.27007208775412e-05
-2.44510016234509e-05
-2.37651351241277e-05
-3.73129357756734e-05
-4.4890753164711e-05
-1.60435693868243e-05
-4.54720395075509e-05
-9.46502155064563e-06
-4.57071933663349e-05
-5.00726898651499e-06
-1.915070619212e-05
-2.36924383426665e-05
-4.2082457341862e-05
-2.75463717818247e-05
-3.31983327856087e-05
-6.05441899513118e-05
-1.70758011305458e-05
-1.45413662501702e-05
-1.41058224017191e-05
-8.02259129888156e-05
-5.04944856128491e-05
-3.02597865582542e-05
-3.42942273026186e-05
-2.34634329398718e-05
-6.12601167151117e-06
-4.2110155839675e-05
-2.18148883191744e-05
-6.8725648516201e-06
-2.06249522069305e-05
-3.6435125707553e-06
-3.62816704549112e-05
-1.98150829586988e-05
-2.26619003002511e-05
-3.8486029945546e-05
-1.29865404588563e-05
-4.50176509861622e-05
-3.53982128773122e-05
-7.49331595473066e-06
-2.34117785655507e-05
-3.19099205843053e-05
-2.55884185437192e-05
-1.55036641778024e-05
-1.65816686079216e-05
-3.24137516385944e-05
-1.66184830675516e-05
-1.33288426695626e-05
-4.47654461210022e-05
-4.09461684289899e-05
-3.19685829177205e-05
-3.26886462365515e-05
-2.2603521007611e-05
1.28274172669039e-06
-1.71122983952896e-05
-4.69331001918678e-06
-3.26675865684125e-05
-1.70878216090825e-06
-3.92633003060665e-05
-4.5550028205178e-05
-2.64326967960081e-05
-4.46273641025351e-05
-1.58639874985788e-05
-3.57006415336007e-05
-2.79530293440185e-05
-3.34732241280774e-05
-2.0449223717165e-05
-2.09692181074293e-05
-5.86222398925015e-05
-2.97384112714454e-05
-2.98165727723239e-05
8.53396133788799e-06
-3.47568147611481e-05
-2.74833224916197e-05
-1.58520636114497e-05
-4.43137288302767e-05
-3.14553116017079e-05
-5.64595449614083e-05
-3.22258099468147e-05
-5.02955754882584e-05
-4.74167006770986e-05
-4.70203224328012e-05
-4.06943211452221e-05
-3.38101309992179e-05
-2.31514866289842e-05
-3.14198094226546e-05
-3.47950397206726e-05
-5.6304225294165e-05
-2.97725857948765e-05
-3.92201114791038e-05
-1.04367273921674e-05
-1.4036518907495e-05
-4.31772292674323e-05
-5.72129913612408e-05
-7.70745062829311e-06
-6.58411899787155e-05
-3.02722661875058e-05
-2.45692413159931e-05
-1.70752226097306e-05
-3.46572811772543e-05
-2.04348408121571e-05
-2.50365488260712e-05
-2.05121451223158e-05
-6.42469177330915e-06
-3.64124667481126e-05
-3.30474868422186e-05
-2.11672974379355e-05
4.91418170721531e-06
-3.49520410467291e-05
-9.24475171949233e-06
-5.18525473567782e-05
-4.63784007322652e-05
-3.58154042628454e-05
-3.88848391928091e-05
-6.10626793262909e-05
-5.23399172899285e-05
-4.72794581446283e-05
-3.86707845821577e-05
-3.62806482498914e-05
-1.88652805138237e-05
-4.36829386998609e-05
-1.73266344960212e-05
-7.10378408321154e-05
-4.8414566305223e-05
1.97286537263737e-05
-1.1805869344113e-05
-1.97661675275902e-05
-1.45583311115374e-05
-2.77200743521883e-05
-3.48936178448046e-05
-2.02771857988447e-05
-3.06087557674371e-05
-6.47218899385653e-05
-3.96436252530026e-05
-2.40887439730527e-05
-3.45095635939524e-05
-3.42307599313145e-05
-3.26659388419556e-05
-3.10266290585701e-05
-9.8459954082872e-06
-4.45231401929872e-05
-5.10415438365123e-05
5.98107138663856e-06
-4.40639075849841e-05
-4.22263889365319e-05
-3.13660523567096e-05
-2.19659373935787e-05
-2.59156934156281e-05
-2.45767470442391e-05
-2.2015631421497e-05
-4.03640091875664e-06
-3.17183346242321e-05
-1.93724136336675e-05
-4.18705453694346e-05
-4.08966419128952e-05
-1.9797072206339e-05
-3.62126840097369e-05
-2.19303024545814e-05
-1.96714151187979e-05
-7.36966249299522e-05
-3.51442948817886e-05
-3.15618955990361e-05
-1.72831940177366e-05
-2.23633550267405e-05
5.7437557363561e-06
-1.57500396452253e-05
-1.96399068517271e-05
-3.73695090968025e-05
6.41934192871679e-06
-1.22262648171241e-05
-1.57280199164917e-05
-4.18149216682199e-05
-1.11936645800792e-05
-3.19465337303747e-05
-4.32754190172238e-05
-3.68063503182877e-05
3.82231243658605e-06
-4.00979606128965e-05
-9.41698519103535e-06
-3.36885011240931e-05
-4.1900050881349e-05
-3.04112026116553e-05
-4.45093483017866e-05
-4.87024282164749e-05
-9.46302959002147e-06
-2.30607097495657e-05
-2.58870096618138e-05
-9.71768042141934e-06
-3.049725981579e-05
-4.49632984076811e-05
-3.41676961276305e-05
-3.71423142816071e-05
-3.83010067064924e-05
-4.22167402620943e-06
-3.99161588213352e-05
-2.14547979204734e-05
-6.88537352499323e-05
1.06020697686086e-05
-5.30051519114811e-05
-5.45087014711564e-05
-2.05366594538657e-05
-3.79405912863984e-05
-2.33424975568968e-05
-1.79234222484463e-05
-2.12988998721084e-05
-1.3216407624255e-05
7.83056624550374e-06
-5.40017755047189e-06
-8.20320888195543e-06
-1.4237221633631e-05
-4.21163646682847e-05
-6.66652217265851e-06
-1.38556732652617e-05
-4.25004885839396e-05
-2.11067274550515e-05
-7.43202197669181e-06
-1.11819782307519e-05
-5.09879530985636e-05
-5.36742179061813e-05
-3.92997475962997e-05
-7.26843138280395e-06
-5.07145551364905e-05
-5.84730965116352e-05
-1.84618130143887e-05
-3.31439653787141e-05
-1.44931595763662e-05
-3.57885586069294e-05
-2.12883564437488e-05
-2.33243315706757e-05
-5.68229354513072e-05
-3.54291904871759e-05
-6.30858302282887e-05
-1.25025230936905e-05
-4.06919102361675e-05
6.9331554636276e-06
-2.19554664072455e-05
-1.84777134074628e-05
-4.62560555733479e-05
-4.45376303294235e-05
-3.75677609969248e-05
-1.96434044821853e-05
-1.88448427082315e-05
-3.66473194358839e-06
-3.96962334127871e-05
-4.4178590491213e-05
-2.31562723558032e-05
-5.05911156327761e-05
-2.72281245852371e-05
-1.7681187005556e-05
-2.94591817028175e-05
-2.57282549125056e-05
-1.81543377869633e-05
-6.81084334588275e-06
-3.27495139326039e-05
-3.4733359621819e-05
-1.72398439582515e-06
-2.71271633866345e-05
-5.57057535232014e-05
-3.91071562021957e-05
-1.49456279386598e-05
-1.14065183392845e-05
-6.17599502922059e-06
-4.71736567423081e-05
-1.34909840196984e-05
-9.99908240441672e-06
-4.35153747529236e-05
-2.38716994800839e-05
-2.87164663735638e-05
-3.62300963346002e-05
-1.42182152953599e-05
2.01271793707487e-06
-1.43772740324157e-05
-3.8895846631985e-05
1.62053890735322e-07
-6.54351929954816e-05
-1.68004147273887e-05
-8.63215614835926e-06
-3.15756165851055e-05
-3.13090477219613e-05
-2.74735297127299e-05
-1.64052425193323e-05
-4.56585139648089e-06
-6.20593667457345e-05
8.31800766834533e-06
-1.33493205276099e-05
-6.56866214389745e-05
-3.86166031330941e-05
-3.78042376560449e-05
-2.84620099864318e-05
-2.2772425162918e-05
-3.33588593049733e-05
-2.27007423518541e-05
1.0307286761648e-05
-3.47231775448954e-05
-3.51423912124753e-05
-3.62984999046096e-05
-1.84850980088727e-05
-4.39126092226987e-05
-4.94441568548567e-05
-2.52018407799832e-05
-5.30642139814807e-05
-3.53423800985593e-05
-2.34812850822685e-05
-1.90739657061628e-05
-4.04157639436384e-05
-4.53076170048515e-06
-4.11887052060524e-05
-6.08443818095171e-05
-3.33491720960319e-05
-6.33037557489865e-05
1.2202351746151e-06
-2.43920818414555e-05
-2.05703644447329e-05
-4.22654229598947e-05
-3.63900248368331e-05
7.37175404366514e-07
-2.55372525308711e-05
-3.13593908244271e-05
-3.3787040878055e-05
-2.19348586960951e-05
-2.73261787696545e-05
-3.24308280754376e-05
-4.81625442883186e-05
-4.18948318709219e-05
-2.77042674168489e-05
-5.13017968177057e-05
-1.87291690101651e-05
-1.7703541226338e-05
-1.10003358189649e-05
-1.05939067716891e-05
-2.00156411164134e-05
-5.13778037997054e-05
-4.00176663579936e-05
-3.70808420380127e-05
-1.20029255820115e-05
-4.97024899377382e-05
-4.29910129145262e-05
-2.51569037831622e-05
3.26922742329692e-07
-1.23123653886147e-05
-3.9408897279277e-05
-2.92178696514298e-05
-5.10667736042193e-05
-3.89544668906091e-05
2.42979514261252e-06
-3.42327414707104e-05
-1.96138516024048e-05
-4.72528791792351e-05
-4.0375712353734e-05
-3.89823903413075e-05
-1.15398058979643e-07
-2.86779850363402e-05
-3.7450511505305e-05
-2.56898604879601e-05
-2.38918855983832e-05
6.0241402981974e-06
-5.4802801007412e-05
-2.01933609416528e-05
-3.11776914016749e-05
-2.30996890484318e-05
5.35000382149445e-06
-4.23244523074371e-05
-2.17829274568564e-05
-2.53606721559248e-05
-4.05530833228301e-06
-1.72512489621961e-05
-6.12311423866393e-06
-1.88012335195933e-05
-4.1203293863505e-05
-2.33462113539583e-05
-3.77186395303172e-05
-4.9800655248442e-05
-2.86418480494986e-05
-1.99584235796407e-05
-5.87219124818398e-05
-4.35348495611006e-05
-2.06707907415117e-05
-1.88438365283394e-05
-1.66186265318417e-05
-1.00822850184799e-05
-6.9563269201806e-06
-2.62328808512501e-05
-8.69250107801454e-05
-5.58834668052934e-05
-2.35084260428439e-05
-6.28844994580944e-06
-4.37780704979702e-05
-2.81323880252924e-05
-1.98838038939628e-05
-2.33565085607596e-05
-6.99301929504922e-05
-5.43255605436909e-05
-4.58940635102902e-05
-3.82137534291909e-05
-2.16477406072499e-05
-2.61901994124511e-05
-1.93199486923796e-05
-5.06009874673797e-05
-4.31489733168286e-05
-1.1898504575608e-06
-3.47122337582103e-05
-2.12141080842516e-05
-1.01876637376551e-05
-3.39769605104519e-05
-5.03978804240913e-05
-1.57161383899105e-05
-3.01744923048721e-05
-3.82493225843609e-05
-2.11690527342206e-05
-3.77623620779193e-05
-5.65697974239671e-05
-7.96772536850686e-05
-2.80394330641006e-05
-1.30965708280287e-05
-3.46879267207111e-05
-5.55532838182511e-05
-3.10517091344815e-05
-3.94549126448799e-05
-1.91855511671063e-05
-5.84426651487192e-05
-1.88961875650775e-05
-2.95902382600885e-05
-2.96007731640456e-05
-2.17087649645086e-05
-2.96504363529837e-05
-4.7023349529383e-05
-5.65231367938128e-05
-3.92491049338987e-05
-6.02398047796897e-05
-2.52139321761585e-06
-2.33487451897416e-06
-4.29123121839513e-05
-1.14134856812601e-05
-4.34187710380306e-05
-3.98631213011712e-05
-4.35459642066818e-05
-4.43356274392446e-05
-4.4163198674564e-05
-4.10682556497409e-05
-3.58907225758522e-05
-1.27991888354853e-05
2.72242575708325e-05
-3.89774244753118e-05
-4.92727908639762e-05
1.74277939098231e-06
-1.70151345038026e-05
-2.99447715578104e-06
-3.81762890417243e-05
-4.35495771059239e-05
-5.43591813955665e-05
-4.21936954452183e-05
-4.55699380408163e-05
8.42613796393809e-06
-3.29590439951448e-05
-5.70889921934904e-05
-5.0643055558601e-05
-2.53223219537318e-05
-6.33466084671294e-06
-2.58454392824728e-05
-4.92960010180557e-05
-2.36026564720991e-05
-3.10680432161732e-05
-3.38701406704604e-05
-3.67832776563272e-05
-3.07490272579691e-05
-6.53483172536593e-05
1.31704656942744e-05
-5.10550530370969e-06
-2.69102239774055e-05
-4.52029303232763e-05
-1.17754874883587e-05
-2.37053222743718e-05
-4.44182421881423e-05
-3.24277576315758e-05
-8.0030061963153e-06
-4.26180980624915e-05
-2.94590463933831e-05
-2.22506903097515e-05
-5.37028202189307e-06
-2.01640742083851e-05
-5.11679704893638e-05
1.1065847132845e-05
-4.42592559921983e-05
-7.12010138511347e-06
-4.95607241716984e-05
-1.54080289196559e-05
-1.85016643672929e-05
-7.77798969623287e-06
-2.8482364176846e-05
-3.06188030443911e-05
-3.81178712012893e-05
-3.89104640458755e-05
-6.54830992650655e-05
-4.85695276063195e-05
-2.51266406341811e-05
-4.07165246460142e-05
-5.32676686485855e-05
-2.45479266693524e-05
-5.43363369393631e-06
-7.12549092622087e-05
-2.67915344114894e-05
-2.28794843593862e-05
-2.52854783936542e-05
-2.35608275708476e-05
-6.05428765340051e-06
-1.39477739828294e-05
-3.42395729980101e-07
-4.08152284550406e-05
-5.49922523343437e-05
-3.04125984975817e-05
-2.34569891445535e-05
-1.70610642808325e-05
-4.08105945319529e-06
-6.51088326018177e-06
-4.83294625464277e-05
-4.36612713528841e-05
-6.31114549970563e-05
-2.41568661641814e-05
-4.21617335776211e-05
-2.7563184482503e-05
-2.95509375558114e-05
-2.33441067616593e-06
-1.06988962491801e-05
-2.53362905611456e-05
-3.81371324508191e-05
1.11412044565317e-05
-5.74693792451135e-05
-1.47377146184241e-05
-5.43861025657717e-05
-4.25370826419059e-05
-5.91780863782452e-05
-4.50166648177371e-05
-1.54673459059376e-05
-3.23077120275846e-05
-4.38070315391733e-05
-2.02318938150881e-05
-1.36147888631837e-05
-2.41606083954466e-05
-1.76803943171457e-05
-9.01483646411662e-06
-4.34533924848316e-05
-2.41974163994718e-05
-4.81484735955858e-05
-2.58223713716241e-05
-3.1652685972044e-05
-2.28214419337962e-05
5.65249745467656e-07
-1.26177318065687e-05
-3.50374487364557e-05
-5.19162165835723e-05
-5.22227520109999e-06
-3.26594732464225e-05
-1.31346601738293e-05
-1.20256939366518e-05
-1.10150692323093e-05
-9.1839196659201e-06
-7.71280682230603e-05
-1.82645338557663e-05
-6.04919557002697e-06
-1.50005981888599e-05
-4.24727064323373e-05
-6.78522823892587e-05
-2.94169798430084e-05
-4.60468358788528e-05
-5.93891377989041e-05
-3.83013688084383e-05
-3.44506014808171e-05
-4.38919593870616e-05
-3.50685953546273e-05
-3.08560198381489e-05
4.62326784992464e-06
-1.07073656754095e-05
-4.3058298899846e-05
-5.21804177990744e-05
-7.824758413407e-06
-2.76271647032053e-06
-2.50205861488057e-05
-5.62005784877008e-05
-1.50367347425333e-05
-4.21568617064242e-05
-3.93105731048701e-05
-2.30634529641374e-05
-1.72713710774129e-05
-3.77924499217004e-05
-3.51165639219956e-05
-4.97192505825617e-05
-2.22699121640314e-05
-5.8925272953053e-05
-3.68053844756693e-05
-2.89081858261367e-05
-4.09627639098573e-05
-4.27563550896735e-05
-8.59812733841672e-06
-1.56961216169146e-05
-2.44895091882833e-05
-5.00571867952041e-05
-3.93533179837754e-05
-2.83979297303541e-05
-3.26315536746857e-05
-3.22272349287442e-05
-5.1441716833462e-05
-3.61013237450163e-05
-5.08293125830131e-05
-5.64820378442911e-05
-7.21214573106361e-05
-1.77420483055266e-05
-4.26267668124706e-05
-1.78295270138752e-05
-9.552485321626e-07
-2.93726106675635e-05
-2.8468419785005e-05
-3.22189619488281e-05
-7.71233374229356e-06
-6.97245331642499e-06
-1.62381367950948e-05
-3.39037065762858e-05
-2.45456688286887e-05
-2.28860467720906e-05
-3.4050352889198e-05
-3.07562174427646e-05
-6.23957276918083e-05
-1.65260350541582e-05
-1.14781018799061e-05
2.29824082014743e-06
-2.91000280312813e-05
-4.23806172880773e-05
-2.82032560387745e-05
-4.34035430121967e-05
-3.2725088973059e-05
-4.27240996386581e-05
-3.5340071528438e-05
-5.23046418362602e-05
-2.74441529679809e-05
-1.30945859923549e-05
-3.67697069479667e-05
-1.90472451785853e-05
-1.22026542903036e-05
-3.60802499061033e-05
-4.95529441828528e-05
-4.67696968467089e-05
-2.34789402462896e-05
-3.15449596847743e-05
-8.35699635672078e-06
-1.93077389605475e-05
-5.34382858229843e-05
-1.78984909902176e-05
-3.082412370892e-05
-3.31589312409914e-05
6.00040083249624e-07
1.03357578800309e-06
-4.82742250760461e-05
-2.20773556075751e-05
-2.59239889393476e-05
-3.22369589733091e-05
-3.27384771434687e-05
-4.21056740346853e-05
-2.81531827654897e-05
-2.82584824432965e-05
3.40532714064424e-06
-2.8596963681412e-05
-1.77173537548051e-05
1.42924749216473e-05
-3.14350101029684e-05
-2.61684151939005e-05
-3.3694950401851e-05
-2.77818018591301e-05
-8.44988311894765e-05
-7.38532957245612e-06
-4.98377870982471e-05
-5.9041988184145e-05
-2.64451870229652e-05
-6.748147727279e-05
-2.33802284069103e-05
-5.55451771580465e-05
-2.73219441319724e-05
-3.14112493487378e-05
-4.22640977284045e-05
-6.25053065933837e-05
-3.72341179037922e-05
-2.18519362687769e-05
-3.4883026553431e-05
-4.96567614476796e-05
-3.86545706860722e-05
-2.48957845349105e-05
-2.82954792060224e-05
-7.65791581459211e-05
-1.65058806429644e-05
-3.15498694897742e-05
-4.77324263678697e-05
-5.55659140264517e-05
-3.21586432214859e-05
-1.86605181966414e-05
-1.12889381851006e-05
-1.41976907021413e-05
-1.54694206144643e-05
1.41518382828746e-06
-2.8446771447817e-05
-4.10075310504404e-05
-3.6224079798627e-05
-3.86838916130707e-05
-2.34885875729223e-05
-1.07498099605941e-05
-3.33828778201157e-05
-3.98222311733551e-05
-4.22497719389535e-05
7.22097216366553e-07
-3.8049444267479e-05
6.24136253258925e-06
-2.34400794556897e-05
5.84617798510911e-06
-4.02014288785746e-05
-7.11766330141908e-05
-5.39797449155129e-05
-3.01656820839073e-05
-3.37636850290351e-05
-3.52172182729855e-05
-2.46583473796255e-05
-5.04573588982547e-05
-4.81362829051327e-06
-1.95786137724124e-05
-6.51820540453111e-06
-3.2249503842219e-05
-2.57079750073275e-05
-3.65329526420952e-05
-2.3572946173152e-05
-2.40213420409954e-05
-1.60007658348667e-05
-4.6450446144992e-05
-5.17639742753213e-05
-3.61326039969036e-05
-2.08291276544031e-05
-2.04155852364847e-05
-1.30768555008192e-05
-4.25124489558294e-05
3.84455218598967e-06
-1.01949746198672e-05
-5.13736850050475e-05
-2.33299239364595e-05
-1.81452776092178e-05
-3.91288077862599e-05
-8.47180064003025e-06
-3.34952010741768e-05
-3.3152828365709e-05
-3.68790129568203e-06
-3.90267057943565e-05
-1.92763831436419e-05
-1.2837041051157e-05
-3.73203053406632e-05
-2.29956667315975e-05
-4.3478341502099e-05
-4.71073630194161e-05
-9.3421038495585e-06
-4.65838828165502e-05
2.85598239442719e-06
-4.18322806286092e-05
-4.04082624419393e-05
-6.81172774154555e-06
-2.82755758745927e-05
-3.31192635508571e-05
-1.32576018839665e-05
-5.43232188405697e-06
-3.15106602385222e-05
-3.19174916630547e-05
9.96493825586912e-06
-1.51211078194607e-05
-2.04627458728534e-05
-4.71390018430242e-05
-5.85645500275932e-05
-1.89865996876913e-05
-5.34714844332269e-05
-3.29143579563572e-05
-7.07178138778914e-05
-1.86709014813057e-05
-2.99370950439124e-05
-3.80118328306162e-05
-4.224250747875e-05
-4.39449791750751e-05
-5.42630017306487e-05
-3.11037373431944e-05
-6.51151736937076e-05
-3.69082217143871e-05
-2.72187140591111e-05
-1.58232384099475e-05
-3.50930663528485e-05
-2.42843538966774e-05
-4.68810306852439e-05
-2.88754619748482e-05
-4.43863771139844e-05
-3.44648616954274e-05
-7.70768560591946e-06
-2.60637194410053e-05
-2.10092441602304e-05
-4.46843525528118e-05
-1.8667724804345e-05
-2.31164060916422e-05
-4.08402891172927e-05
-6.93779367408543e-07
-2.66369198668533e-05
-5.21300867586894e-05
-1.47220841734568e-05
-3.40058351913401e-05
-3.65734684880943e-05
-1.83942226064427e-05
-8.67737453192557e-06
-2.5167041467039e-05
-4.09837297399e-06
-3.82812032097283e-05
-2.94727404680572e-05
-8.34858403299015e-06
-2.00244248791538e-05
-3.44457641656947e-05
-1.84319819768257e-05
-3.38512715102477e-05
-1.5898392760476e-05
-2.34265288382826e-05
-3.01574542926854e-05
-5.52082890359918e-05
-4.74852843370414e-05
-1.42174860896683e-05
-5.69190752058786e-05
-4.13424973374123e-05
-3.84022156484221e-05
-4.2910258598324e-05
-4.44217587335385e-06
-4.62570067647254e-05
-3.99592009625709e-05
-2.64258120954151e-05
-1.77616205831198e-05
-1.0085757156053e-05
1.27850460350834e-05
-1.40121126918797e-05
-3.5194719686268e-05
-2.10028981266369e-05
-5.88591023095156e-05
-1.44777506098527e-06
-1.1393383902069e-05
-4.41720598000926e-05
-3.34980159011029e-05
-3.02559437367979e-05
-1.5703134838078e-05
-3.57957123736551e-05
-1.95029355967317e-05
-2.1043283804059e-05
-2.26084825658284e-05
-2.05591502159192e-05
1.37726436730232e-05
-2.56779895919974e-05
-3.41262551343889e-05
-1.7728519913864e-05
-4.30210049667545e-05
-2.0839543045324e-05
-1.87442798355374e-05
-2.71223633415612e-05
-2.53417905077041e-05
-2.64235992910684e-05
-4.25868335611149e-05
-1.5954394574009e-05
-5.51470753879696e-05
-1.16797472494616e-05
-2.94216975685039e-05
-1.76576927118346e-05
-4.21341979355819e-05
-2.75834718649083e-05
-2.83674114414873e-05
-4.9015674624034e-05
-2.61717830144844e-05
-4.55894057164221e-05
2.79283222644658e-06
-4.01886108415217e-05
-2.61750872633122e-05
-5.28232099311438e-05
-4.60109199551647e-05
7.79501276586893e-06
-3.32956285460857e-05
-5.86112516602985e-06
-7.59464910185825e-06
-2.32304731919702e-05
2.83496695785153e-06
-3.13240557518844e-05
-3.13667880723745e-05
-1.20165337907296e-05
-4.59407046604678e-05
-2.31340136903106e-05
1.16633387155294e-05
-2.4584044368176e-05
-2.64178095128317e-05
-4.53958818904827e-05
-3.18415635984326e-05
-2.94119894927606e-05
-5.29788707988793e-05
-3.05932927530312e-05
-3.93696824687546e-05
-2.5990982653658e-05
-2.4849829525196e-05
-2.64545354896584e-05
-1.9329346093012e-05
1.9171374355768e-05
-5.74314952576916e-05
-2.08831946475763e-05
-5.86952833905884e-05
-3.35757586354484e-05
4.71239465528328e-06
-6.42296093305564e-05
-2.12431391938747e-05
-3.45982018391657e-05
-2.01991771899517e-05
-1.21143143398457e-05
-2.14954851605699e-05
-4.34601896210732e-05
-4.55431108917525e-05
-4.45825996293647e-05
-1.81583419272057e-05
-2.5997301545899e-05
-4.19882377583105e-05
-1.77495356112934e-05
-4.82826621543956e-05
-3.15490360735015e-05
-2.05738263076186e-05
-2.87173768936197e-05
-2.1921173233096e-05
-4.12873343481878e-05
-1.40548877959259e-05
-4.06720331985874e-05
-2.06380948507307e-05
-3.80313927931251e-05
-6.42968135140465e-05
-8.03039612949785e-06
3.84258853229582e-06
-2.77072533069671e-06
-3.30873050184117e-05
-1.86522318257602e-05
-2.98098039786464e-05
-3.73445312834459e-05
-1.55967405983962e-05
-2.96612152097606e-05
-2.37694984012808e-05
-2.07815939750336e-05
-4.1980433149003e-05
-3.12703456987097e-05
-4.70114323644754e-05
-4.27047807479585e-05
6.15045331097606e-09
-5.28778118251898e-05
-1.66536514075641e-05
-3.37184239593237e-05
-2.411538984391e-05
-4.22560079093715e-05
-4.69082882572978e-05
-4.25718522435733e-05
9.88943145652727e-07
-2.66792097464761e-07
-5.9682430809653e-06
-4.01872497860698e-05
-2.28886440486367e-05
9.36129174850382e-06
-2.96041024680067e-05
-5.6028412876917e-05
-8.90086396687845e-06
-1.44789017458141e-05
-2.83256873550713e-05
-1.1655720190586e-06
-6.2719009185485e-06
-3.35982166534972e-05
-2.37288917440341e-05
-7.6648247763936e-06
-3.17650179864021e-05
-3.03914536001e-05
-3.88181428899611e-05
7.44173343971386e-06
-3.77279580614778e-05
-4.04847465026374e-05
-4.88726361889778e-05
-1.57911530939097e-06
-5.65526264002444e-05
-4.0757990009547e-05
-3.62393044415792e-05
-1.61949076609814e-05
-2.6640062127577e-05
-1.98168084120983e-05
-4.73335057546308e-05
-2.4364930983297e-05
-6.06842115188831e-05
-1.73078881004688e-05
-5.62297779250398e-07
-2.87075188833349e-05
-1.91463071623667e-05
-1.88048701039631e-05
1.01959922076955e-06
-2.61505900033223e-05
-3.5312581451455e-05
-3.52575179712448e-05
-1.90152055838225e-05
-3.61871070636585e-05
-5.29231182664497e-06
-2.97878794242656e-05
-4.78712752124291e-05
-2.18517988230795e-05
-3.39555363867849e-05
-4.21790547941737e-05
-2.40207160774708e-05
-6.0644073408282e-05
-2.57406548584135e-05
-4.57989731224691e-05
-1.64414868574537e-05
-3.03674580332312e-05
-3.78103389778366e-05
-4.92181489902804e-05
-3.19659585096063e-05
-1.21544429908435e-05
-5.29740497790892e-05
-2.92995468652618e-05
-2.80803742051164e-05
-1.26372810679571e-05
-1.09191691881563e-05
-3.54247848529472e-05
-5.20627299695953e-05
-2.13601706344478e-05
-2.14543549672399e-05
-1.41511546715368e-05
-1.56683273359772e-05
-1.04512220442673e-05
2.12830673731088e-06
-7.52985601577159e-06
-9.16542294418263e-06
-7.80022119354875e-05
-3.46783769156746e-05
-4.07637730050881e-05
-2.46266667010572e-05
-2.34314045519351e-05
-4.23653640371236e-05
-3.7289568398894e-05
-1.87516713628942e-05
-1.00209473658049e-05
-2.74630122944459e-05
-3.08375287041488e-05
-4.06497258609707e-05
-6.78473021176956e-05
-2.9470410020938e-06
-2.95861698753079e-05
-1.79607318680024e-05
-4.19120735899358e-05
-1.54906418037873e-05
-7.28499130368542e-06
-5.09628962385854e-06
-3.25806678601288e-05
-1.88316801591455e-05
-3.9382502903294e-05
-2.78642030189671e-05
-6.24329866410209e-06
9.55304334480379e-06
-1.82354324224882e-05
-2.13447611384475e-05
-5.75023001567398e-05
2.23010299264311e-06
-1.6631357753091e-05
-4.29063454801607e-05
-7.90719614824615e-06
-2.23805074926499e-05
-4.40849850428724e-05
-1.38903869136994e-05
-2.23351645853693e-05
-3.18509210011395e-05
-1.22504429691018e-05
-3.40452053023951e-06
-2.52132832641488e-05
-6.15618597366956e-05
-5.56577866366201e-05
-5.91295245062072e-05
-3.50050639809768e-05
-2.55994847995505e-05
-8.08037330805716e-06
-2.89815676711247e-05
-1.1834492411458e-05
-3.399703716631e-05
-5.37630440336079e-05
-1.69152930868397e-05
5.35222476808077e-06
-4.67800764095882e-05
-3.39705105521602e-05
-3.76930466808553e-05
-2.47516844550406e-05
-4.2766193323839e-05
-1.67028554375034e-05
4.50654111363624e-06
-1.08070050197703e-06
-9.05910429336016e-06
-5.83767540545811e-05
-1.13903626895458e-05
-1.7467188492445e-05
-2.43570525864401e-05
-3.62527938047905e-05
-2.51592574851234e-05
-4.03857356572602e-05
-8.75072318809543e-06
-2.85771562664543e-05
-1.72230105460151e-06
1.2769255685821e-05
-3.25703950956288e-05
-2.78295118311402e-05
-2.91790718297792e-05
1.88528921770465e-05
-3.14702448084761e-05
-2.70510995755665e-05
-2.97216145386575e-05
-3.28277953674529e-05
-3.53939384291916e-05
-2.55136452582835e-05
-2.88402846856573e-05
-1.48109004066123e-05
-2.25134308381537e-05
-5.5756056749785e-06
2.55003558476263e-05
-3.78029884716884e-05
-5.60505809269377e-05
-2.13211347706518e-05
-5.76806903438871e-05
-5.1457462000698e-05
-3.65771777576789e-05
-4.80100623552975e-06
-1.78497452581324e-05
-4.6058396308813e-05
-3.25632997928115e-05
-5.20788428018429e-05
-2.59110238840434e-05
-1.37873315125314e-05
-3.33383479064233e-05
-4.43452787481344e-05
-1.55953856548671e-05
-1.12735195400995e-05
6.57907278892431e-06
-4.96454554136133e-05
-2.38313293022638e-05
-3.02868913405181e-05
-3.39898973399628e-05
-1.30236894902389e-05
-6.00438229517528e-05
-3.0525839961654e-05
-5.76023486076104e-06
-3.88027452845334e-05
-1.49963977973507e-05
-1.82891540310792e-05
-2.47848605585266e-05
-4.41469962277288e-05
-3.01492920523712e-05
1.53435999878938e-05
-3.75864412162189e-05
-1.49215491677455e-05
-5.72928307629253e-05
-4.55460611490242e-05
-3.07037613225974e-05
-1.50970266263689e-05
-6.1590034355246e-05
-3.65500747824447e-05
-1.37694766862225e-05
-2.93174641509483e-05
-3.68843297057323e-05
-4.59423544119745e-05
-3.94140500008293e-05
-9.6739942947508e-06
-6.95949576410823e-06
-1.64975398340748e-05
-1.15513424603868e-05
-4.49172491471858e-05
-1.57698463140706e-05
-2.76873590681903e-05
-5.23328036994476e-05
-3.52641749725914e-06
-3.49373075468568e-05
-1.79832436684389e-05
-4.90820159553643e-05
-4.236887358522e-05
-2.76692012920694e-05
-2.92668435072234e-05
-9.56718503872905e-06
-4.51354430463093e-05
-6.90701593967821e-05
-3.43199291359198e-06
-4.21587916420072e-05
-1.46610293543999e-05
-1.87103937187667e-05
-4.12914123383126e-05
-1.95180428690463e-05
-2.41668036955606e-05
-2.88904112035448e-05
-1.70936181685971e-05
-2.53344329178045e-05
-2.73018760381508e-05
-4.11933577327234e-06
-2.79477155050706e-05
-5.44909174124359e-05
-3.93043987791577e-05
-3.72727553647191e-05
-5.44924807936858e-05
-3.15844926892396e-05
-4.33161939957838e-05
-5.05227546816969e-05
-4.70162978429988e-05
3.88454736677089e-08
-3.52490639385181e-05
-3.88372348604054e-05
-4.17056594031725e-05
-3.95294774857781e-05
-2.64687754294394e-05
-2.31109499040841e-05
-2.41739024108833e-05
-3.92324114286635e-05
-5.04568292174472e-05
4.68179079118324e-06
-2.32233430457252e-05
-2.28496620225843e-05
-4.2870404852477e-05
-4.45444750969874e-05
-4.71994079663395e-05
-1.74386169702066e-05
-4.63061099920287e-05
-6.47666707368886e-05
-1.53581009746392e-05
-1.35693843457381e-05
-1.44136236230747e-05
-2.6373647246864e-05
-5.42385033185696e-05
-5.29007493692544e-05
-2.98905102119715e-05
-2.35780824091039e-05
-6.38310798846398e-05
-3.83129814218022e-05
-5.69157272356236e-05
-4.17622376062607e-05
-1.86154577594143e-05
-3.57904248970326e-05
-2.69006059034238e-05
-4.43499654723448e-05
-3.57656013414534e-05
-3.26494479090546e-05
-6.01021745329366e-05
-2.30468469274179e-05
-6.83965271215778e-06
-3.07122217066522e-06
-1.88540453006241e-05
-2.45279063209477e-05
-1.77861383665924e-05
-5.80028684003285e-05
-1.54098289723405e-05
-3.99562825612689e-05
-5.27103992609279e-05
-1.28501403837016e-05
8.41978070146325e-07
-1.2753497232623e-05
-3.17011918508989e-05
-2.93752108967939e-05
2.21683035092195e-05
-1.64344995223479e-05
-4.43534840942242e-05
-5.08214551104358e-05
-4.99588803720226e-05
-4.54049512958164e-05
-3.12645951136001e-05
-3.42685502826093e-05
-3.65587554157025e-05
-6.87988435833083e-06
-2.94301775441918e-05
-4.18505231776823e-05
-3.80719564225387e-05
-4.68717028000047e-05
1.99229709288305e-05
-4.03962704011971e-05
-4.03696693853096e-05
-1.70091479374715e-05
-3.3525570256793e-05
-5.53882228844696e-05
-4.34643506193002e-05
-4.32369001307935e-05
-1.44079986344298e-05
-1.58415914783295e-05
-9.65138388482912e-06
-3.68459110884494e-05
-9.90881518143205e-06
-5.56583389233194e-05
-4.20536781016571e-05
-2.0993523264872e-05
-1.27350025494555e-05
-4.85805453596897e-05
-1.41873972412098e-05
-4.79614579448215e-05
-4.39073195304781e-05
-1.86663977353072e-05
5.90412245676319e-06
6.7952530084767e-06
-3.83400919050466e-06
-3.57172073450861e-05
-2.77353797241908e-05
-1.62191687944135e-05
-3.81037651529287e-05
-2.71784465093067e-05
-4.96678671357837e-05
-4.60811102222943e-05
-3.81492433188003e-05
-3.22342307974034e-05
-2.91952109213922e-05
-3.91307586261607e-05
-4.84242119266659e-05
-2.49415910849656e-05
-3.70775234035953e-05
-1.57422491857117e-05
-1.27066324263097e-05
-8.32691377134911e-06
-4.69275081562388e-05
-4.74481342753261e-05
-5.63584240734351e-05
-5.73040349106852e-05
-3.72739176632071e-05
-1.71942290837718e-05
-3.04307599415945e-05
-3.08884969872788e-05
-2.44662216784179e-06
-3.6480232617624e-05
-5.08284068545068e-05
-5.14669631566706e-05
-4.11858711229855e-05
-3.98425241652436e-05
-3.97804946992703e-05
-2.09476571208003e-05
-4.8207561716445e-05
-5.65316410760867e-05
-4.05082839410606e-05
-3.77629326897662e-05
-4.56667411167707e-05
-3.19259905873451e-05
-4.0003652464678e-05
-4.08613234475204e-06
-4.42796996218937e-05
-3.5644235882496e-05
-5.02139413800184e-05
-2.94128973255877e-05
-1.7465917651749e-05
-2.91546720571995e-05
-2.6639006858323e-05
-3.25182332852221e-05
-2.22676299393802e-05
3.84948807739614e-06
-6.76962363086029e-07
-1.53357657560795e-05
-3.27244639324483e-05
-4.64387792214294e-05
-1.37697270014792e-05
-4.02577437632346e-05
-3.08025167351772e-05
-3.22925780527624e-05
-2.12934042359046e-05
-4.37201465338522e-05
-2.33244279578031e-05
-1.96774667814396e-05
-4.4211554513436e-05
-4.33054127979725e-05
-2.21591889408829e-05
-3.27830076128131e-05
-3.60122181453712e-05
-5.07253636421061e-05
-4.644441542952e-05
-2.98952548815191e-05
-4.45198225401424e-05
-4.25971313981963e-05
5.86906507355425e-06
-3.10106487173528e-05
-2.99422548001575e-05
-5.2837548634908e-06
-2.94266825075495e-05
-3.85152244708199e-05
-3.30721851622152e-05
-6.04300315191079e-05
3.15178446001263e-06
-2.64420273952026e-05
-5.74133863286919e-05
-2.98275376676648e-05
-4.79307315967055e-05
-3.65098687025954e-05
-1.06237987445102e-05
-3.61068180779507e-05
-5.35019544644602e-05
2.76145466351065e-06
-1.79953171509078e-05
-2.41064005198854e-05
-4.52619248915887e-05
-3.89856212589174e-05
-4.49552315213663e-05
-4.78772939768651e-05
-2.09543572296354e-05
-2.13531831754504e-05
-4.01498792661682e-05
-3.23455990658854e-05
-2.76503325012493e-05
-1.26372744787342e-05
-3.5470461447625e-05
-3.77254591736083e-05
-5.42035131597388e-05
-1.06457376567836e-05
-4.37706993437515e-06
-3.94370469639183e-05
-5.22345409765258e-05
-3.61624058063002e-05
-3.98888538135319e-05
-2.406107011724e-05
-5.05653928238576e-05
-3.86412163055853e-05
-6.16493093738259e-05
-1.00789669539924e-05
-3.35169674288857e-05
-2.23927852606636e-05
-2.33547609879292e-06
-5.26021746654771e-05
5.4346756231923e-07
-4.99833227481554e-05
-3.844422650166e-05
-4.27552710453214e-05
-1.95221214983358e-05
-5.62537680103783e-05
-2.48219839228688e-05
-4.06035549228839e-05
-4.97260842909037e-05
-3.27841093984846e-05
-3.59384026663068e-05
-2.73739437860449e-05
-8.44879491753441e-06
-2.43612229524368e-05
-1.28847836002467e-05
-1.92610865378947e-05
-8.36097142823574e-06
-1.6550473661753e-05
-1.61434137868059e-05
-2.91434195557568e-05
-4.98747452686449e-05
-3.96846552419066e-05
-2.42544661028921e-05
1.76032961453322e-05
-4.13116355482824e-05
-5.45018184224147e-06
-6.18291515058024e-06
-3.13886830668035e-05
-5.08136322002813e-05
-4.22210783249592e-05
-2.51268889689472e-05
-1.60575930054592e-05
-4.97529828828369e-05
-8.72136714067138e-08
-3.11322956269824e-06
-1.56565446960976e-05
-3.50688290099155e-05
-3.99938666555118e-05
-4.07213528814074e-05
-2.95953509782033e-05
-4.56496594828691e-05
-5.21848259946969e-05
-1.96484176866225e-05
-2.67439515212663e-05
-3.40095402609799e-05
-3.96523761202987e-05
-4.94563570562194e-05
-2.03213709383632e-05
-3.4623276094346e-05
-4.03752981618668e-05
-7.97981416595672e-06
-3.35170893469564e-05
-4.42220231932112e-05
-3.75768268061334e-05
-3.46440748767859e-05
-3.42918925680737e-05
-2.1869853480185e-05
-2.09006918448488e-05
-3.55243825495202e-05
-2.74496248475609e-05
-3.59060801204872e-05
-4.27129054131945e-05
-3.19345717279487e-05
-4.94663728667968e-05
-5.18425969093254e-06
-5.71119463173017e-05
-3.15435946437128e-05
-2.75713692123779e-05
-3.83517612403402e-05
-7.1865349706694e-06
-4.09941935875804e-05
-1.16930499670494e-06
-5.15240500756891e-05
-1.75502150616005e-05
-1.66227283909112e-07
-1.34180128149746e-05
-1.35349939340379e-05
-2.95478345648496e-05
-1.59898675187525e-05
-2.34517471595305e-05
-4.37400653423974e-05
-3.12795099721552e-05
-5.00013719454693e-05
-3.78899993622272e-05
-2.17477520200123e-05
1.28605137568244e-05
-3.15751574245877e-05
-1.75990343556104e-05
-3.42801483106489e-05
-3.34853468504239e-05
-4.15102225999019e-05
-5.05970787312782e-05
-3.16059372986361e-05
-2.80247449205671e-05
-4.8731708224305e-05
-3.98635573762394e-05
-2.25754452500403e-05
-1.31532311766621e-05
-1.68735787554858e-05
-5.7211753347777e-05
-3.69339847241359e-05
-3.09616642863099e-06
-1.6264906187701e-05
-4.84038200120029e-05
-4.67501203479585e-05
5.45931925080934e-07
-2.06077058172711e-05
-3.63851325997722e-05
-2.9773687433641e-05
-7.85954683435254e-05
-3.90368750236769e-06
-5.82838810990659e-05
-6.18191834328576e-05
-4.22008945438739e-05
-7.2680301744645e-06
-5.06234910500796e-05
-4.03858740056111e-05
-4.69067242687404e-05
-4.56044899811559e-05
-3.0251671256033e-05
-3.87046682515665e-05
-1.03656807589123e-05
-3.92326840088375e-05
-4.81508515872725e-05
-1.75678427599767e-05
-4.21585280670928e-05
6.15095111962518e-06
-3.71940088456108e-05
-4.30279066209044e-05
-2.73883851395749e-05
-9.69713051322734e-06
-1.3364836180331e-05
-3.67933384053466e-05
-1.9508162607741e-05
-1.78814460056215e-05
-1.98391973285835e-05
-5.17314418857941e-05
-3.80745996008593e-05
-4.80335520735679e-05
-6.02071774088028e-05
-1.11894432234579e-05
-3.92155790996925e-05
-4.49606441458841e-05
-3.39165754720852e-05
-7.06971513452384e-05
-5.31457440988344e-05
-1.35824010522739e-05
-3.59996802698641e-05
-3.94604132305353e-05
-1.29760602466891e-05
-3.11709078266997e-05
5.89705090698114e-06
-1.85563670323604e-05
-2.14241607904271e-05
-3.92693253123662e-05
-3.32557061959934e-05
-4.21927109822247e-05
-5.11987147534091e-05
-2.19610470365092e-05
-2.04451835309236e-05
-3.68407974891666e-05
-6.15343614753579e-05
-4.36099739261014e-05
-1.97800320038304e-05
-5.83127588925551e-06
-2.40818933622731e-05
-4.18967064312416e-05
-1.55109650763373e-05
-7.87443391565654e-05
-5.28121036431068e-05
-5.57902117807596e-05
-4.71539992669727e-05
-1.53174011832961e-05
-5.10279214939884e-05
-3.67899206340081e-05
-2.10212992811675e-05
-1.81439273357815e-05
-2.73116257833356e-05
-5.11965676226078e-05
-5.68237285764322e-05
-3.78389773082872e-05
-3.05443495966389e-05
-1.2854903160428e-05
-2.76254373540164e-05
-6.63076493790832e-05
-6.84521669829963e-05
-1.80930781784004e-05
-1.79603852613144e-05
-3.42331281555704e-05
-2.08327714182855e-05
-4.41893337017189e-05
-6.48129547365674e-05
-7.4683847059922e-06
-3.26036304027061e-05
4.55147566584917e-06
-4.06714888661554e-05
-3.78714249156594e-05
-3.70600812437135e-05
1.62789358485774e-07
-3.92406961102542e-05
-3.3724373881696e-05
-3.38373520607332e-05
-3.7366963147498e-05
-2.34691430445598e-06
-3.51162161610803e-05
-1.891079267111e-05
-6.5421418100549e-05
6.23683881955917e-06
-2.53889612353664e-05
-4.94369081050215e-05
-4.06161732949974e-05
-3.47379977883502e-05
-1.51582924969122e-05
-1.70570403522182e-05
-4.36756646315552e-05
-4.04359868732334e-05
-3.36029726978691e-05
-6.44094788174182e-05
-6.79246407625926e-06
-2.90923661314552e-05
-4.68333415669684e-05
-3.39174240554991e-05
-5.44364054836306e-05
-1.9012405430642e-05
-5.14787411944132e-05
9.61547987109687e-06
-4.68586224904967e-05
-5.82764629595921e-05
-3.45323803265167e-05
-2.63313496656716e-05
-2.68225622289698e-05
-3.97581098563286e-05
-6.4746160650972e-05
-5.16894909017916e-05
-2.76845805226305e-05
-4.93523096283436e-05
-6.99246271410113e-06
-2.00676636407228e-05
-1.93316635473221e-05
-1.13030545161302e-05
-3.18316867402104e-05
2.49058936620581e-06
-2.87391742847333e-05
-4.39185549535535e-05
-1.82571688622428e-05
-3.38036835596209e-05
-2.09225325233471e-05
-1.20147559399776e-05
-4.54000170245586e-05
-3.32842730094341e-05
-4.2069448841943e-05
-3.08717102875288e-05
-5.8713058983071e-05
-2.69621549167573e-05
-5.64039257456254e-05
-5.47215524107538e-05
-2.90807279869102e-05
-2.56709485794538e-05
-3.07611396067114e-05
-2.88288207201341e-05
-3.46653421896207e-06
-5.6465550405739e-05
-5.37080641780702e-05
-3.09143969033782e-05
-2.59801325395721e-05
-3.02177891735628e-05
-2.91395714496818e-05
-2.66476619144322e-05
-1.84922997980001e-05
-3.74155670847257e-05
-3.6201864932e-05
-4.96196274990634e-05
-1.48563635393578e-05
-2.00524061423199e-05
-4.86731457775102e-05
-2.12886953032422e-05
-4.51626915090166e-05
-5.67930151666814e-05
-5.86885500384448e-05
-2.65956639633421e-05
-5.73830636552794e-05
-2.53033456581192e-05
-3.14395626864661e-05
-2.60184441423891e-05
-3.13682514289399e-05
-3.47246749524839e-05
-2.90819073177775e-05
-3.61690356470019e-05
-2.81186065443208e-05
-3.1913430916804e-05
-3.11892620689735e-05
-1.32691778644542e-05
-4.54950699046461e-05
-2.36491905288791e-05
-2.8865265214588e-05
-1.5459356057932e-05
-4.67770931443877e-05
-3.12019738526607e-05
7.52238473307113e-06
-1.70578197275879e-05
-2.09356851853419e-05
-2.5566380486155e-05
-2.83014962070895e-05
-5.8711248192963e-06
-2.10694381631412e-06
-2.78226726677592e-05
5.83868795059988e-06
-5.13561707810433e-05
-3.97466828562659e-05
-2.44445842024645e-05
-5.54661259801814e-05
-7.51010192153097e-06
-2.8908201187462e-05
-1.90028982289144e-05
-3.8074329525136e-05
-3.23428611658725e-05
-1.80986194544007e-06
-1.69738776940074e-05
-1.93736113643343e-05
-2.35227782989343e-05
-3.95803455314977e-05
-4.93132119393249e-06
-3.11046174036299e-05
-3.07821320042432e-05
-4.24440310678203e-06
-3.80791501094447e-05
-3.30174121920656e-05
-3.11340205467569e-05
-1.12968429543975e-05
-2.26131579502715e-05
-5.1168807652809e-05
-5.29247350506055e-05
-2.51829398879094e-05
-4.74624194797636e-05
-1.68368400948703e-05
-4.44903041914738e-05
-1.74312150127854e-05
-2.43705046942763e-05
-2.17763271736845e-05
-1.18918801167663e-06
-4.24351361776406e-05
-6.84883255459728e-05
-5.65106550550393e-05
-5.36125027082431e-05
-6.04298919335819e-05
-2.52106597285717e-05
-3.68018457628526e-05
-5.07113341036871e-05
-3.74093268104208e-05
-1.03080771275053e-05
-1.17685997369134e-05
-1.44806293469315e-05
-3.04165504399384e-05
-6.10016342531486e-05
-2.18404195200153e-05
-1.18465013081591e-05
-7.04789952470894e-05
-4.52309252364344e-05
-3.56090734618079e-05
-4.93146610933311e-05
-3.70702615802164e-05
-4.23912645274427e-05
-6.81260902475086e-05
-4.62784602162883e-05
-2.1731921032177e-05
-4.35591999533995e-05
-2.87639727819655e-05
-3.67392340669277e-05
-2.59444330514618e-05
-4.03476346038301e-05
-2.27548767491686e-05
-1.65530645048438e-06
-3.14801920286048e-05
-5.1353339712903e-05
-5.1278475432232e-05
-2.53434598611566e-05
-1.61517990060285e-05
-3.5723630157523e-05
1.38966480715686e-06
-4.81056589370652e-05
-3.73280730227478e-05
-3.01841918834204e-05
-2.97931803024322e-05
-2.59495732721304e-05
-4.7719014091843e-05
-3.52017623520897e-05
-2.02300822127928e-05
-3.93142662292072e-06
-2.68821462588733e-05
-4.7810216924672e-05
-4.9261935248142e-05
5.2292833132749e-06
-1.95199743619132e-05
-4.00003940056802e-05
-5.98393701458305e-05
-3.97286702451584e-05
-2.93951593559952e-05
-7.24375806438288e-06
-2.95852301245852e-05
-1.64309824655354e-05
-2.04338207216213e-05
-2.68420042066919e-05
-2.9900647007292e-05
-1.2733428094628e-05
-5.97468158950652e-05
-2.32639928827465e-05
-5.54283470085879e-06
-4.24291053999883e-05
-4.4892030718371e-05
-1.43653241015341e-05
-6.86330302024285e-06
-2.34949338610183e-05
-4.0542813149108e-06
-1.7045924017589e-05
-3.24751805931983e-05
-1.4436991965562e-05
-3.54939146339695e-05
-2.39096513127108e-06
-7.33867178060702e-06
-1.84613093686506e-05
-1.23668055597933e-05
-2.03313434757234e-05
-2.26946440966596e-05
-2.90088830802159e-05
-5.9038829059094e-05
-5.66595787767338e-07
-4.22849204690497e-05
-4.45447443002833e-05
-4.54560033400827e-05
-4.0695564832568e-05
-3.66472066649272e-05
-2.91509666104273e-05
-3.7780283071349e-05
-4.74167324263241e-05
-4.38387101226099e-05
-2.8050352294296e-05
-4.83056186926917e-05
-1.43023105158348e-05
-2.90791438554305e-05
-2.53365958673367e-05
-5.14479998930315e-05
-3.89299831340195e-05
-4.4679807554502e-05
-3.61748430786098e-06
-4.39553231183783e-05
-4.81280095445501e-05
-1.61117254700733e-05
-3.66269750245843e-05
-2.68507533625738e-05
-3.25294973719969e-05
-1.87263914483833e-05
-3.49669493406505e-05
-1.77945736505436e-05
-3.28862166201589e-05
-2.11863264105178e-05
-2.35229414201229e-05
-9.94268592093473e-06
-2.28411442882441e-05
-4.37222343805438e-06
-3.33965461790907e-05
-8.80541422085501e-07
-2.38728444144893e-05
-3.89321582127943e-05
-2.19915181264778e-05
-6.95530509468003e-06
-2.54419567658776e-05
-4.4875199110379e-05
-4.47963406317095e-05
-3.55103888185803e-05
-3.89165976487035e-05
-2.36511087717015e-05
-3.60529484868503e-05
-4.14847761337045e-05
-3.79646407702414e-05
-1.83593098584592e-05
-5.52199817043028e-05
-4.65602456837757e-05
-1.9319305138653e-05
-1.79921454752182e-05
-4.56012523814914e-05
-3.11888008561981e-05
-1.88877384409438e-06
-2.61050922886644e-05
-6.74929316112368e-05
-2.88000227480384e-05
-2.49657381338146e-05
-4.763290739678e-05
-4.40617924951821e-05
-5.88418296326587e-05
-5.23629106261669e-05
-1.91566787088327e-05
-1.53700126125644e-05
-3.580178595061e-05
-1.83015749000832e-05
1.19415057493902e-05
-2.14560227735663e-05
-3.62904759510285e-05
-3.74795367218871e-05
-1.13223793374251e-05
-2.68122094630445e-05
-4.64871898031578e-05
-2.47599308890078e-05
-7.30468483985381e-05
-4.56775409386884e-05
-2.25090520309103e-05
-3.81484492480804e-05
4.70716172620428e-06
-3.41678836577327e-05
-4.81386959920563e-05
-3.56291496053239e-05
-3.37666328011183e-05
-2.2051096236297e-05
-3.84490452055236e-05
-2.74124512647569e-05
-1.01978322364425e-05
-1.22958003760375e-06
-2.92509232983896e-05
-3.01563179233591e-06
-3.79044890332908e-05
-1.09452288657549e-05
-3.53487450714828e-05
-2.87367234675212e-05
-5.34640944006201e-05
-1.45104113393961e-05
-1.57222566993735e-05
-4.54834076109439e-05
-2.59802505710384e-05
-6.04498104875955e-06
-3.96297835185289e-05
-1.51367628466556e-05
-3.06008402395001e-05
6.36486462857741e-06
-1.63408492490528e-05
-4.76583312814155e-05
-4.2556602077331e-05
-5.20287759950008e-05
-2.26379657608101e-05
-1.48111403907127e-06
-8.33341330684566e-06
-2.28751024597368e-05
9.30930705672873e-06
-2.74116240570485e-05
-2.96929787571477e-05
-1.62795142636813e-05
-2.51387210459613e-05
-5.55881503440389e-05
-4.98756679682289e-05
-2.53123212131484e-05
-3.56804515435168e-05
-2.80724167908102e-05
-6.64087148532362e-05
1.11528959490815e-05
-3.64084911677478e-05
-3.86923383221217e-05
-2.96717356206977e-05
-4.65743494574875e-05
-3.6851637501927e-05
-3.8350801036676e-05
-3.85405533797433e-05
-3.87980459812582e-06
-2.73613369539714e-05
-2.57769664889399e-05
-7.16350004517312e-05
-4.52910940592394e-05
-3.31661896152781e-05
-2.09764624910762e-05
-5.92938677270145e-05
-4.81578013207868e-05
-3.07283611989976e-05
-1.41972845835653e-05
-3.83047278894867e-06
-1.62462266022006e-05
-2.54262583587601e-05
-2.81445318039004e-05
-2.45331438968578e-06
-3.85996627877143e-05
-1.59649414676825e-05
-4.6955480188552e-05
-3.5325371667985e-05
-3.82901237788961e-05
-2.94004654477776e-05
-5.44148397876792e-05
-4.24867175423263e-05
-4.39979471617635e-05
-5.1188151237348e-05
-2.92518233224619e-05
-2.24558338399704e-05
-1.79171469572563e-05
-1.57612560953049e-05
-3.10816550677998e-06
-2.98797286859636e-05
-3.2482476890426e-05
-7.31048453296936e-05
-1.49833270690474e-05
-9.40541082983147e-06
-4.65240738298442e-05
-3.10383064879806e-05
-4.79220041694896e-05
-2.07264194807481e-05
-1.86500353160252e-05
-2.63512703841565e-05
-5.16684271489612e-05
-3.3123004452832e-05
-4.19511626964744e-05
-4.2956064938554e-05
-8.16190483314798e-06
-5.33475094091574e-05
-1.6524043448133e-05
-1.75797562424667e-05
-1.76269865624234e-05
-2.27196404447374e-05
-3.07808719237984e-05
-3.36898906331804e-05
-6.79317963594198e-05
-1.74546083081234e-05
-1.91710695991361e-05
-4.3940568396429e-05
-1.02138877570193e-05
-4.42724512757572e-05
-1.77401730312603e-05
-1.4513258457522e-05
-3.18559972679354e-05
-5.9862413700517e-05
-3.43341041649413e-05
-5.41219469306826e-05
-4.96807760038275e-05
-4.23524205822368e-05
-1.48172036389434e-05
-3.33733257985564e-05
-1.65639224195988e-05
-2.3464998534024e-05
-3.03878245459345e-05
-1.69097650152238e-05
-3.92371274926806e-05
-4.46632717033861e-05
-3.09003404480409e-05
-2.13336260805919e-05
-1.60534050934318e-05
-2.67923222795084e-05
-3.38920478762226e-05
4.66654806205333e-06
-2.08693663731071e-05
-4.52186779101758e-06
-4.56265456460646e-05
-4.34178787763057e-05
-1.66577959197955e-05
-2.30839071982813e-05
-5.81233107318199e-05
-3.77723101289329e-05
-2.95986588157535e-06
-5.8068115840019e-05
-7.08580687730521e-05
-1.19090275691886e-05
-3.7744040952217e-05
-7.88960000601135e-05
-2.9071440235833e-05
-4.14660970154655e-05
-2.8602098849277e-05
-3.81519865179265e-05
-5.53464588888461e-05
-5.51603132720177e-05
-2.2195044920936e-05
-3.63398978908485e-05
-5.00222153458344e-05
-3.65002285849865e-05
-4.90891830696488e-05
-4.7416706944093e-05
-1.1045380360253e-05
-5.2796576379342e-05
-3.29100702688639e-05
-3.46801353479071e-05
-8.7145363082925e-06
-1.5748144195073e-05
-4.14026062602325e-05
-1.20753955272017e-05
-4.41711451907458e-05
-2.55927656987745e-05
-3.14897882065817e-05
-3.27274940280223e-05
-3.55761309151812e-05
-4.72169312199136e-05
-6.1824619130728e-05
-4.70957965837179e-05
-1.61570677768973e-05
-3.14318061132272e-05
-3.70115260722938e-05
-6.30217982622749e-05
-4.37514612858906e-05
-3.61451756711682e-05
-6.069079107333e-05
-3.54136648759041e-05
-7.76247812392491e-06
-3.10625166239937e-05
-2.04153310338979e-05
-1.50453841278585e-05
-3.60177433922598e-05
-1.66127896870627e-05
-3.42881191534328e-05
-2.85476553717513e-05
-2.02442378514484e-05
-2.68528891224657e-05
-4.91745249514988e-05
-2.55903366879129e-05
-2.59275591383497e-05
-2.9912400068583e-05
-5.04949085410796e-05
-2.26706410323558e-05
-5.75314675068517e-05
-2.28127065121775e-05
-1.54616252024635e-05
-4.23408014541479e-05
-3.92349874157945e-05
-3.79114582073552e-05
-1.83187931254178e-05
-7.03174543020204e-05
-3.17532822529125e-05
-4.29905355968269e-05
-4.91224718615149e-05
-5.04947942471093e-05
-2.25973097649375e-05
-7.81178092437766e-06
-5.15503728177148e-05
-2.98461415238776e-05
9.35711290230997e-06
-5.74912663212053e-05
-2.52710805391807e-05
-4.34694855455363e-05
1.50692423399477e-06
-3.37445796049158e-05
-3.95712612172411e-05
6.82232596611044e-06
-5.01710961911083e-05
-1.39435427229366e-05
-5.43867965303046e-05
-5.18432760478367e-05
-5.15290471262962e-05
-6.02724176779289e-06
-2.31090764245607e-05
-4.636780336467e-05
-4.62826511864122e-05
-6.47666485720274e-05
-3.87927798826933e-05
-3.1558172938808e-05
-1.64283798204524e-05
-5.18910294711394e-05
-4.31123211571813e-05
-2.34920908622221e-05
-3.76584708036191e-05
-2.03966351041346e-05
-3.55411189123485e-05
-2.08114292753739e-05
-2.78382397553641e-05
-6.12026025945267e-05
-2.03728546051664e-05
-2.97124203746765e-05
-1.45374133109532e-05
-4.6275254230505e-05
-5.43444209069107e-05
-2.08640815687456e-05
-4.07721736467074e-05
-3.3905678270641e-05
-1.75976961214213e-05
-2.79211782864862e-05
-3.33976469588053e-05
-7.46623346328557e-06
-3.00969792751663e-05
-2.16352675894911e-05
-4.40693781796868e-05
-1.58862466515158e-05
-1.04126160966655e-05
-1.89073926277955e-05
-2.98466751300261e-05
-3.0209430656678e-05
-3.42240685564716e-05
-4.06113586767283e-05
-2.55668206851358e-05
-3.08709997150544e-05
7.65602566852117e-06
-5.88702730600065e-05
-5.43901577420732e-06
-1.08502030746559e-05
-2.6799338107519e-05
-1.42867591416584e-05
-2.47781454682655e-05
-4.4661577018253e-05
-2.26137392934118e-05
1.44027824255275e-05
-3.07244393687879e-05
-1.79241586577577e-05
1.61599757949615e-06
-3.13047792933647e-05
-1.76983017082524e-05
-2.54971800996185e-05
-1.98245023831422e-05
-2.18766003056795e-05
-3.09011917017797e-05
-2.64739445942729e-05
5.37763200815295e-06
-2.88221697440234e-05
-2.61358551509148e-05
-2.15971251177417e-05
-1.85871612702796e-05
-4.60624163612706e-05
-1.9683125348045e-05
-1.81161577275623e-05
-2.93284206199102e-05
-8.16268786529163e-05
-4.20492186533785e-05
-1.79520052154781e-05
-2.71442891757721e-05
-2.24642139668172e-05
-4.15691873154058e-05
-6.22881967280187e-05
-1.78371004351727e-05
-1.5126789827522e-05
-3.68285085084878e-05
-1.58022174452241e-05
-2.51418168716049e-05
-3.21518778013014e-05
-1.33680095279927e-05
-4.33208916597739e-05
-2.18476780657567e-05
-7.7446155815548e-06
-1.73063507367183e-05
-3.24131956288292e-05
-2.3684910937968e-05
-1.87577777556374e-05
-4.12315547342199e-05
-2.37479088391196e-05
-2.6100676229089e-05
-3.2650282680047e-05
-3.41035876315254e-05
9.54395346456551e-06
-3.38634848638166e-05
-1.9018564994407e-05
-2.47678168679152e-05
-3.63814965607317e-05
-5.90425682652953e-05
-4.37103893580941e-05
-2.76262808137103e-05
-1.28460109089521e-05
-4.20041941221948e-05
-1.43514417099173e-05
-3.61324282779607e-05
-2.18439077030408e-05
-3.3155223761591e-05
-1.07852300956648e-05
-4.3318931294726e-05
-1.00130339842719e-05
-3.88856147632631e-05
-1.67617563590495e-05
-2.31537922736061e-05
-2.59264246310921e-05
-4.0407905740213e-05
-3.06602678266558e-05
-2.57988567785613e-05
-4.88812307646955e-05
-2.21219264384427e-05
-1.72724801367457e-05
-1.4728688846878e-05
-3.26223297009037e-05
-2.28423098182821e-05
-4.68529407097032e-05
-2.81840123119368e-05
-4.14781582534772e-05
-4.51021742585012e-05
-1.31782067572855e-05
-5.62025058378384e-05
-3.15612528885637e-05
-3.66296857233015e-05
-5.44140092698388e-05
-1.79051057933346e-05
-4.30220613082581e-05
-6.74832331097578e-05
-2.82513978010903e-05
6.98609449175444e-06
-3.91028651179835e-05
-4.209585199272e-05
-1.07470953423904e-05
-3.75986241432754e-05
-4.91455767093581e-05
-2.01717781086681e-05
-1.58307112497472e-05
-3.51186388218806e-05
2.02926838545336e-06
-4.52218367433641e-05
1.14531043041779e-06
-7.37952187281561e-06
-4.21305030481364e-05
-1.71876660958561e-05
-1.91494058149754e-05
-5.25292006522606e-05
-4.26789424027672e-05
-7.28585870410519e-06
2.19446807168833e-06
-1.95320899235783e-05
-2.55064796218684e-05
-2.49491001367599e-05
-1.85940696689038e-05
-1.21947353046421e-07
-6.07732789164385e-05
-3.92707484203868e-05
-5.82876010873738e-05
-5.06839267559202e-05
-1.67140631955079e-05
-1.30293691754628e-05
-4.72247400532836e-05
-4.96250081252692e-05
-3.00407869129167e-05
-3.26695104018191e-05
-4.53167159191916e-05
-4.75804944793582e-05
-3.86277795950628e-05
-4.55489411215522e-05
-4.85700550848264e-05
-3.17635961378712e-05
-3.82234890143293e-05
-5.31185881161936e-05
-1.50920639578615e-05
-7.21745898911232e-06
-4.52038398541398e-05
-3.76372786465419e-05
-2.96213075289965e-05
-3.55097705740639e-05
-4.0515391478791e-05
-1.55079313596839e-05
-4.10467098306011e-05
-3.15195168311638e-05
-5.14769513759675e-06
-9.76744461795563e-06
-1.85169280133948e-05
1.75278098573692e-05
-1.30430962858314e-05
6.89759610406981e-06
-3.49223013814707e-05
-3.29901476897054e-05
8.98532221447805e-06
-2.6091978716669e-05
-3.51886966813321e-05
-5.51944185403633e-05
-2.35307756929315e-05
-4.54650522857317e-05
-4.91299764025834e-05
-4.03523784740543e-05
-3.24312410912624e-05
-1.6967456224471e-05
-1.92240840688845e-05
-4.76058494072223e-05
-4.84154979707019e-06
-3.81992957226921e-05
-5.47841715120282e-05
-2.10538580404891e-05
-3.85538526787126e-05
-4.70447734038208e-05
-5.72196000248295e-06
-2.94834001473328e-05
-2.30458602254353e-07
-5.22210781200211e-05
-1.13843146690456e-05
-3.58136596194935e-05
-2.26881240679498e-05
-4.79760569642444e-05
-2.47868765537996e-05
4.55277256557917e-06
-2.664862028702e-05
-3.02814242737066e-05
-1.92002003264891e-05
-4.21035188566321e-05
-2.5660602786093e-05
-2.16073277875327e-05
-1.00661078069494e-06
-3.73018402490862e-05
-3.18413678722873e-05
-2.02395474635571e-05
-2.63460043780933e-05
-1.90437836602634e-05
-2.64956815385121e-05
-2.39789842398668e-05
-5.4149834345373e-05
-1.42087603223385e-05
-2.98605241667943e-05
-1.61912987763486e-06
-2.76922231760517e-05
-5.77262668719937e-05
-1.80074778693375e-05
-6.4735920539659e-05
-1.23822217706543e-06
-2.35796263775698e-05
-1.60226382629421e-05
-4.47626247851033e-05
-1.2980019177375e-05
-2.77922080111067e-05
-8.70258656499777e-06
-3.89932251501113e-05
-1.5964810097063e-05
-3.92965620212412e-05
-1.87320789284851e-05
-7.50925191290252e-06
2.7021250296447e-06
-2.73043749545796e-05
-2.53426314346131e-05
3.07823451300527e-06
-2.35669450837279e-05
-1.65260802510582e-05
-2.94742777257413e-05
-6.91045922441184e-06
-3.04768501072508e-05
-2.90276881716474e-05
5.80619269682054e-07
-4.48664474462515e-05
-2.01014131144656e-05
-4.68729361312734e-05
-2.7586133218284e-06
-2.89499523794477e-05
-4.6257824903226e-05
-5.98878467118458e-05
-1.94112305434831e-05
-6.24321397332389e-06
-5.14149878668369e-05
-2.10955917130657e-05
-2.90469739276848e-05
-1.75226553525701e-05
-4.59313469707145e-05
-2.1782141425359e-05
-6.94615246304736e-05
-2.76853625531222e-05
-6.52979095122144e-05
-8.96866911226257e-06
-3.43533305504547e-05
-3.99788332737308e-05
-1.51825981511584e-05
-3.20475440052752e-05
-3.16469908138847e-05
-7.01548744362225e-06
-2.43622496380038e-05
-3.75387461303662e-05
-4.51627138858934e-05
-2.27321390052964e-05
-3.06580611514048e-05
-5.07433897732251e-05
-2.36367283531959e-05
-2.73006305509138e-06
-2.74099041308743e-05
-8.03724861308095e-06
-3.85044940570234e-05
-4.21699312504752e-05
-2.54667422349282e-05
-4.11514982569034e-05
-8.10128122238834e-06
-2.3233135550517e-05
-6.36250038732377e-05
-2.35121609627085e-05
-5.32191076696495e-05
-9.11247011688829e-06
-2.97314874789369e-05
-1.50339471976791e-05
-3.53051906035402e-05
-4.86579143623146e-05
-4.24818157585293e-05
-1.67588207566646e-05
-3.74913408115841e-05
-2.46848066106511e-05
-2.80592078078528e-05
-3.99148911420669e-05
-2.72439480157188e-05
-2.46018815842514e-06
-1.37218314052893e-05
-2.36870181894294e-05
-4.0653136567365e-05
-3.13510150916909e-05
-6.10423162133022e-05
-4.35208620737541e-05
8.13916474512337e-06
-5.63959008047715e-05
-5.5935265772528e-05
7.76677757138424e-06
-2.94738314465381e-05
3.57946147192134e-05
-2.88013035615561e-05
-3.08450947210628e-05
-4.2773001840208e-05
-3.08540847200987e-05
-3.90177174729296e-05
-2.66925044414763e-05
-3.17206659866921e-05
-3.5404793735219e-05
-2.54440771380669e-05
-3.88934020728299e-05
-5.77269634464945e-06
-4.72393171985138e-06
-2.49279915354949e-05
-3.74940859592103e-07
-1.8368868828568e-05
-1.65098384042558e-05
-3.15921701453526e-05
-4.12094160423274e-05
-3.55064286128078e-05
-3.83424910206763e-05
8.24016641989931e-06
-2.4120124434937e-05
-7.35107117056048e-05
-2.83829398028586e-05
-8.0277071893651e-05
-2.17756484417395e-05
-2.59834495457011e-05
-3.39479605352752e-05
-5.52681606381543e-05
5.43761684094511e-06
-3.00655224892996e-05
-1.40066926884791e-05
-4.85597545074095e-05
1.35889066064693e-05
-5.69958798613881e-05
-3.60128245810246e-05
-2.11152208513387e-05
-1.9976177561033e-05
-2.50508976592723e-05
-7.04540948341019e-05
-2.07592004117609e-05
-3.13667771312135e-05
-1.2219630671609e-05
-2.64193377857704e-05
-6.87451074073398e-06
-6.63397385339411e-05
-3.07618580506975e-05
-4.72568108638678e-05
-2.81720145632731e-05
-9.14754434656451e-06
3.9344001862939e-07
-3.36574970211978e-05
-1.47257232282482e-05
-1.17473705365408e-05
-5.7681857234203e-05
-3.44858486387943e-05
-4.49001551131351e-05
-5.70228359060055e-05
-2.98979174690767e-05
-2.40515345302836e-05
-3.81416802309813e-05
-1.60297739016183e-05
-2.14509149757586e-05
-1.21192174158381e-05
-4.52258605203363e-05
-5.41378363876795e-05
-4.28473487573307e-05
-2.70338524906919e-05
-4.08498250723979e-05
-1.93045720264972e-05
-4.47001595031207e-05
-2.314084592038e-05
-1.59930854058815e-05
-6.64841931451414e-05
-3.83311932962163e-05
-5.32355597923781e-06
-2.64360183225266e-05
-2.73859930590073e-05
3.01323154187983e-05
-3.95332884392343e-05
-3.25087449481567e-05
-4.08666847488349e-05
-3.30589512907359e-05
-2.48249169381654e-05
-3.90666157775007e-05
-1.33241350645917e-05
-4.65210849755423e-05
-5.07635264170572e-05
-4.48550627760356e-05
-2.70693089234653e-05
-2.96498132275312e-05
-2.20053328884556e-05
-3.20719219257437e-05
-3.55036757721609e-05
-3.16415075765103e-05
-4.7460258092743e-05
-3.68021029704967e-05
-1.86053006847554e-05
-6.89316640177517e-05
-2.99058446246434e-05
-4.47934128003021e-05
-4.01282505820743e-05
-3.21624856485831e-05
-5.97393299537386e-05
1.13814720973565e-05
-2.04318038465188e-05
-1.98423422029308e-05
-6.08563159715369e-05
-3.23816158827562e-05
-5.1097927310275e-05
-5.52468519891206e-05
-2.42813480756017e-05
-2.59315956891813e-05
-6.61558183934606e-05
-4.25881435759392e-05
-4.32680229832306e-05
-2.8002246481983e-05
-4.18817924026654e-05
-7.59914116610512e-05
-3.57759320258966e-05
-4.39842380068854e-05
-5.51238447286942e-06
-1.66267723429093e-05
-5.89107486761351e-05
-2.82509362440723e-05
-2.94692018245884e-05
-4.36180937655048e-05
-2.16766084746492e-05
-2.76372265780394e-05
-3.66757865847849e-05
-1.13402603966507e-05
-2.23208654441106e-06
-1.55970888204212e-05
-1.71503188807315e-06
-1.97348027146519e-05
-4.12448268612057e-05
-1.71693061012804e-05
-5.59712619657544e-05
-1.26187956110865e-05
-4.87723364383474e-05
-6.11003783320423e-05
-2.24807936613232e-05
-4.84297623147884e-05
-3.17324158889518e-05
-2.33533073766765e-05
-2.72380226099978e-05
-3.30355727452408e-05
-1.69532239814246e-05
-5.81652516222686e-05
-1.89034485278021e-05
-2.32268764935148e-05
-5.66340511505683e-06
-2.83121071313097e-05
-1.525618303834e-05
-7.41287724851959e-06
-5.11386202427526e-06
-2.96366512359636e-05
-4.75616135006526e-05
-5.42095631302955e-05
-1.13374906981815e-05
-3.36432995854928e-05
-3.54191758504761e-05
-4.78079158040059e-05
-7.19710092896713e-05
-3.88201955881545e-05
-4.0737954035441e-05
-2.25351416904163e-05
-3.91003516019424e-05
-4.4161825405779e-05
-4.64696242793778e-05
-2.68660188467235e-05
-2.76922782046109e-05
-2.74506204890405e-05
-6.85990730165926e-05
5.58789261345432e-06
-3.91964699163346e-05
-1.47546636584784e-05
-2.33118544462194e-05
-5.6482240001862e-05
-1.78679514417183e-06
-1.85115783386799e-05
-3.76771609885058e-05
-3.7974821539564e-05
-3.7461510499095e-05
6.74942904068646e-06
-2.37070468891823e-05
-3.02295894043142e-05
-3.54245138067269e-05
-7.40729187852962e-05
4.84444375682379e-06
-1.2539643612762e-05
-4.52295477556495e-05
-2.49915842682845e-05
-2.6854865837598e-05
-4.03834960786118e-05
-5.91523945315712e-06
-2.90301629520275e-05
-3.20481098467509e-05
-1.25365329231455e-05
-2.43935977910581e-05
-3.48559386207784e-06
-4.33339985817138e-05
-3.08843117207724e-05
-1.48421218484072e-05
-5.26113653900833e-05
-7.59835434064156e-06
-3.66567503464329e-07
-5.08788867922693e-05
-2.35390295841826e-05
-2.30054676503764e-05
-3.40039703665121e-05
-4.40262036552778e-05
-2.95257431745362e-05
-4.48505010862238e-05
-5.44759499010366e-05
-3.92624449658052e-05
-2.77235483060604e-05
-1.18424439616924e-05
-1.57058281450118e-05
-2.18244023985217e-05
-1.62530941644137e-05
-1.84863396322747e-05
-5.29497724329894e-05
-3.8436684137808e-05
-2.45590602016532e-05
-3.17299749060476e-05
-2.79366573652054e-05
-4.33642419043702e-05
-2.5525588090972e-05
-3.22062504172864e-05
-5.5225512106237e-06
-2.08678290585798e-05
-5.4516524950133e-05
-4.25340764524815e-05
-1.01380629919992e-05
-3.2012902097353e-05
-7.43601434407505e-06
-2.41013304686609e-05
-4.76439173005328e-05
-1.94969509815239e-05
-2.41154996915558e-05
-5.42294559435525e-05
-2.58086550459138e-05
-5.84888822527313e-05
-1.93799079560224e-05
-4.15602384827802e-05
-7.56793590739392e-06
-7.89270921365792e-06
-3.59008940197248e-05
-4.29609466501363e-05
-2.38676249574335e-05
-1.69594447956333e-05
-4.82686156988291e-05
-6.23894657428846e-06
1.16380940453817e-06
-2.31125846362383e-05
-3.65404102816288e-05
-1.61445148028942e-05
-4.53686992147315e-05
-4.22433762272879e-05
-2.16558913556367e-05
-9.61041982617777e-06
-3.25739310630796e-05
-3.9969906509904e-05
-3.42133315725026e-05
-6.46910697500716e-06
-2.91919979060289e-05
-3.53931955714156e-05
-3.06333980830647e-05
-5.69275264041877e-06
-4.43315012682658e-05
-2.24738867395916e-05
-4.19282750915216e-05
-3.45766340807528e-05
-4.29679246593069e-05
-4.97784692493893e-05
-1.55671072431875e-05
-3.03125302620781e-05
-5.90426630669865e-05
-4.27106395915238e-05
-4.82801164643158e-05
-7.47184603907794e-06
7.81329341806048e-06
-3.20796247668588e-05
-2.4746173281888e-05
-2.84350451033115e-05
-3.79881675180212e-05
-3.40615618973283e-05
-1.94726422910257e-05
-2.47889362419697e-05
8.81454171775433e-06
-3.07914499111185e-05
4.84131987715731e-06
-9.78548992924874e-06
-4.484002781535e-05
6.55704844359992e-06
-9.10551361955142e-06
-1.70674296158381e-05
-3.32137928967009e-05
-5.79047865469313e-05
-2.65149913027408e-05
-7.14769406276338e-06
-2.63251509617515e-05
-1.01193408899557e-07
-2.73188914769567e-05
-5.41987744934555e-05
-2.64959393782006e-05
-3.3665430302567e-05
-3.41962805808262e-06
-4.15530206711292e-05
-4.97110103703727e-05
9.32260484624969e-06
-1.54770096805112e-05
-4.91827777316242e-05
-2.90619554409647e-05
-3.35680147591312e-05
-1.79888546976625e-05
-3.54624050829032e-05
-3.19729558221425e-05
-4.87780002030093e-05
-6.75619912195102e-06
-6.81014020791115e-05
-1.64863009677026e-05
-4.82117688602832e-05
-6.92116210025453e-05
-3.47978464262542e-05
-5.75998323792621e-05
-3.14794925046491e-05
-7.25563510655566e-05
-3.2930462022158e-05
-4.05694303974234e-05
-3.48005869511729e-05
-1.29335485394387e-05
-2.93299908928012e-05
-3.82671016904169e-05
-1.24144618498884e-05
-4.84636657581551e-05
-1.36906259238662e-05
-1.04041069827248e-05
-4.11689677908544e-05
-5.95889718296072e-05
-5.71738016065653e-05
-5.53422674404312e-05
-4.5877854834821e-05
-3.41572824722169e-05
-4.67336228613873e-05
-2.59685822870992e-05
4.73886821010944e-06
-3.81879567753786e-05
-3.83102892904163e-05
-3.39191028771786e-05
-2.03957136268528e-05
-2.28701299216453e-05
-2.31899645521884e-05
-1.84017850653539e-05
-2.40149886102986e-05
-2.04799985132113e-05
-3.96400299822348e-05
-2.81371623758719e-05
-3.40979625708151e-05
-3.73835244582156e-05
-4.88086577786946e-05
-4.59952283931895e-05
-8.07530812827147e-06
-3.28329238424515e-05
-7.1473567867341e-05
-4.6168535617983e-06
-3.22212171804261e-05
-1.532503779665e-05
-3.64644880165152e-05
-3.14098599328087e-05
-1.21216890867936e-05
-9.9705525564265e-06
-2.78282284386948e-05
-3.71800298616517e-05
-3.84605342927842e-05
-1.86221650142864e-05
-4.82445790562488e-05
-2.68229945650911e-05
-1.61512438011134e-05
-3.02741444920964e-05
-3.08284320595801e-05
-2.50829652704627e-05
1.30445292891709e-06
-3.10316292057434e-05
-7.35194775580848e-05
-2.3615415768538e-05
-5.75232037824291e-05
-4.52980168894974e-05
-3.9745686847058e-05
-3.0392631831827e-05
-4.07655474876167e-05
-1.61077391326674e-05
-5.11423208926774e-05
-3.15009422629731e-05
-1.4734535200611e-05
-2.31962477186802e-05
-3.31365392380621e-05
-4.08540676467504e-05
-5.0117363927157e-05
-4.07278184903147e-05
-4.77986857068501e-05
-2.26799851242897e-05
-1.79400601463779e-05
-3.17650014472376e-05
-4.38589026635868e-05
-5.56358872566943e-05
-1.96966292744404e-05
-3.18713770857935e-05
-2.23694541587007e-05
-4.96504453476918e-05
-3.42747763969877e-05
2.67379835397096e-05
-2.21137594319703e-05
-3.52142946178504e-05
-1.52328921746524e-05
-7.75701957385226e-05
-3.42043003988254e-05
-4.68928665526401e-05
-4.06332478022319e-05
-4.00834724906932e-05
-3.53020818986423e-05
-2.51540858898652e-05
-3.24570258897832e-05
-3.30683647418899e-05
-4.83236820234435e-06
-5.33970881400085e-05
-4.38344803000328e-05
-2.95600417877079e-05
-4.41729782241105e-05
-5.09129174478623e-05
-2.99237012461955e-05
-4.92665766999016e-05
-4.62361963129176e-06
-4.58749242318038e-05
-7.44719595023429e-05
-4.69640253648594e-05
-4.65551206979793e-05
-2.1857789263625e-05
-4.85877544252691e-05
-4.83057832487046e-05
-2.79906257093873e-05
-2.57181735968787e-05
-3.91448748584124e-05
-1.27187578755077e-05
-3.65070274859113e-05
-8.78323768506377e-07
-3.88270180413823e-05
-2.86907892315631e-06
-4.98142957250674e-05
-3.61241444664347e-05
-4.89142930242141e-05
-4.34505332715514e-05
-3.88704691235848e-05
-3.02112665586666e-05
-2.00387819170416e-05
-3.06713983600243e-05
-2.51548393500381e-05
-3.7612245280078e-05
-7.38672939978881e-05
-4.97747699046386e-05
-1.35565706981648e-05
-3.20012393455899e-05
-2.41311254248053e-05
-3.16325761888434e-05
-3.44800702808763e-05
-4.15037340175303e-05
-2.22782170641359e-05
-3.74444979025876e-05
-1.34603275133041e-05
-1.98661307040068e-05
-4.51957984136424e-05
-6.15939069001092e-06
-2.12898196961446e-05
-3.5667943536375e-05
-3.8697246871406e-06
-3.09691021652608e-05
-2.31345100873933e-05
-3.82343848580476e-05
-3.20264812000697e-05
-2.08837943803027e-05
-2.37108567397602e-05
-6.73556730083339e-05
-2.53984106970892e-05
-4.0301729166859e-05
-5.29760305336421e-05
-5.69816388499923e-05
-4.25278271206254e-05
-9.93294127969924e-06
-1.76391022296128e-05
-4.33151860696371e-05
-3.78023248145739e-05
-3.73465431006837e-05
-3.78676408625366e-05
-1.65075270458424e-05
-1.89413410230376e-05
3.15150058912955e-05
-2.39574335028312e-05
-1.21340078089621e-05
-4.5345344827442e-05
-5.07887458509027e-05
-1.44431452848792e-05
-4.15218754073673e-05
-4.60538385515964e-05
-2.4496558599713e-05
-1.14016436458044e-05
-2.94594345875869e-05
-2.90164488293155e-05
-1.7299151161831e-05
-3.29585021884878e-05
-1.55175230151994e-05
1.7013812916055e-05
-1.71354540175939e-05
-3.58816830422332e-05
-2.83582977646697e-05
-3.83954558979657e-05
-1.85095637763265e-05
-3.3795110151839e-05
3.24541910191883e-06
-2.24556420101025e-05
-4.57350331285993e-05
-4.55426655992234e-05
-3.02044675184507e-05
-4.35653235408877e-05
-5.80025013035229e-05
-1.72308695280056e-05
-4.69985479164285e-05
5.66650576993533e-06
-7.56389929713032e-05
-5.32304202427633e-05
3.30023332410098e-06
-4.86015823595866e-05
-5.37177991884898e-05
-5.56078863545911e-05
-1.64074018919092e-05
-4.1472025128143e-05
-2.10622685996934e-05
-7.94203960499258e-05
-4.32915795094178e-05
-2.42401272470381e-05
-1.44218701564402e-05
-4.67012389373856e-05
-4.06814277565043e-05
-2.52928102218075e-05
-4.07680091623437e-05
-2.94920929014544e-05
-5.33190495089671e-05
-1.12227336112801e-05
-2.53926167693645e-05
-5.28020646025712e-05
-9.95185197594232e-06
-1.89854883011241e-05
-4.74146482695102e-05
-4.95602934784813e-05
-4.34697567506635e-05
-2.6884958755081e-05
-4.9714325620987e-05
-3.31773245728105e-05
-9.59487891061477e-08
-2.03458560342714e-05
-5.51503461043691e-05
