# Supplementary material for: Research on computational propagation and identification of mine microseismic signals based on deep learning
Source: PLoS One. 2025 Oct 22;20(10):e0334641. doi: 10.1371/journal.pone.0334641 (PMC12543183; doi:10.1371/journal.pone.0334641)
Supplement: S8 Data — (ZIP) [file pone.0334641.s008.zip › 000100900002755.xlsx_0.txt_24.txt.txt]

-1.01258496611878e-05
-2.68873053549346e-05
-3.19434242532878e-05
-4.0253580293544e-05
-1.79574372941726e-05
-1.59751237704842e-05
-2.66128463475366e-05
-3.77328296361842e-05
-2.76457685569041e-05
-4.67365914177427e-05
-5.37993617424424e-05
-2.21443123153036e-05
-5.99853007195483e-06
-4.27424530670261e-05
-5.74926323890613e-05
-2.71190232043783e-05
-1.96988690208749e-05
-3.43076395206399e-05
-5.64258154571617e-05
2.01944853179469e-05
-4.84960813982161e-05
-1.4867574753814e-05
-2.3731960172957e-05
-1.75280928205065e-05
-5.12798429299e-05
-4.34032786064984e-05
-3.24630551531561e-05
-3.93185617584797e-05
-3.3287232737501e-05
-1.95632046976782e-05
5.7278065603709e-06
-5.6191029818251e-05
-5.07922031760519e-05
-3.91177627436581e-05
-5.00784869321844e-05
-2.05147126071681e-05
-4.68537480363043e-05
-1.33018164734504e-05
-3.38882140550262e-05
-4.34425260739483e-05
-2.51377440457113e-05
-3.17107997776985e-05
-1.94760713266775e-05
-5.33023407282269e-05
-1.68816405600521e-05
-1.58593280116199e-05
-4.19694978915937e-05
-4.61840458686014e-05
-3.53708967259725e-05
-2.7367512221634e-05
-2.82779414775501e-05
-1.47344523332221e-05
-2.22076868217763e-05
-2.59307836974891e-05
-2.7388802798129e-05
1.96500593595948e-06
-4.47642202414471e-05
-2.93603112254977e-05
1.32477535803584e-05
-3.3127636877634e-05
-2.0263050175879e-05
-4.72752365669472e-05
-1.50102529583498e-05
-1.83076948099696e-05
-1.53863397581212e-05
-1.07812576360243e-05
-1.35464584682848e-05
-1.84434737256969e-05
-5.28047838379614e-06
7.72824807104983e-06
-2.61711825778376e-05
-4.15288410916753e-05
-4.67957906351022e-05
-4.2709542652354e-05
-5.51441596505689e-05
-3.16081552782157e-05
-2.25760597869502e-05
-2.23796840718375e-05
-1.61538319780323e-05
-1.60539961571806e-05
-1.57137463747804e-05
-2.28346224701585e-05
-4.65884022432964e-05
-4.98916633691544e-05
-4.57324754747441e-05
-1.11738358336132e-05
-3.85355676440226e-05
-3.17954345872863e-05
-3.78319880603282e-05
-4.24598977814981e-05
-4.62772536939204e-05
-4.24050341481476e-05
-2.96497486933659e-06
-1.18757296218215e-05
-2.08216385466912e-05
-4.28274016974419e-05
-2.2493950011517e-05
-2.23752401800616e-05
-4.33208252529725e-05
-2.38302454079955e-05
-5.73197677297097e-05
-3.01923765412867e-05
-3.30513746186188e-05
-5.84531537878562e-06
-1.81863305903263e-05
-2.59044936465686e-05
-1.63465480049405e-05
-4.06941162009976e-05
-1.38930695742974e-06
-5.74310545099983e-05
-5.20175519037995e-05
-6.80116996059997e-05
-2.80735445813909e-05
-2.40451066734371e-05
-2.64578589758182e-06
-5.31998673978702e-05
-1.564979769683e-05
4.75073007155154e-06
-2.57342223094779e-05
-5.23368112175524e-05
-3.08498114000035e-05
-4.43425971048781e-05
-5.43873848224244e-06
-1.94931424459181e-05
-7.38688223583535e-06
-2.66448862761254e-05
-4.41334813326562e-05
-3.12676284612983e-05
-3.15510898853981e-05
-3.75021445669186e-05
-8.65464366551026e-06
-3.06012042726297e-05
-3.65946419891274e-05
-7.13106130928682e-05
-2.15922700034363e-05
-3.57133968412693e-06
-3.01138491023641e-05
-2.48933363020996e-05
-3.48907238228759e-05
-2.5273418359522e-05
-2.1535968242746e-05
-1.91216219671509e-05
-6.09396013906801e-05
-5.45829165485422e-05
-5.49608153074864e-05
-2.5727596890871e-05
-2.30879236650879e-05
-4.02764924044468e-05
-2.50223885779131e-05
-3.67522824621405e-05
-3.07955979029739e-05
-2.4442786766844e-05
-1.97756521095535e-05
-4.25136687051235e-05
-3.14663196460209e-05
-1.56541074237627e-05
-3.76192189901378e-05
-4.29608557043536e-05
-4.4672150246715e-05
-4.2493820296228e-05
-1.05836141699503e-05
7.90632349866176e-07
-1.9491618329669e-05
-4.59287783243131e-05
-2.94978835443142e-05
-3.7533891477313e-05
-5.50973216902336e-05
-3.54877470058927e-05
-2.26986749770684e-05
-3.85263089972641e-05
-3.0997304083944e-05
-5.69691897127727e-05
-1.38308707927503e-05
-4.46412235522877e-05
-5.51523742178284e-05
-5.38304905839841e-05
-3.79737156347188e-05
-3.31754750694523e-05
-1.61963644272052e-05
-2.25928655027176e-05
-5.77422506252132e-05
-4.15359664444222e-05
6.70067617812352e-06
8.20540045130164e-06
-8.18110161706774e-05
-9.88519664821448e-06
-1.48693516760791e-05
-3.46824327962934e-05
-2.53765244865128e-05
-2.59941006594579e-05
-2.2910508566748e-05
-4.07588599763142e-05
-4.10582752173661e-05
-4.3309862428661e-05
-4.21459721364959e-05
2.56799792935659e-06
-3.57052590115763e-05
-3.87249709674679e-05
-2.05387428786158e-05
-2.01427693113913e-05
-3.82718255882339e-05
2.12907625670929e-06
-5.10101947900126e-05
-2.64965221262028e-05
-5.32329065879807e-05
-4.28646100803233e-05
-2.6704678817822e-05
-6.29630294270696e-05
-4.46236500640135e-05
-2.70674796687711e-05
-3.15670307545409e-05
-4.0288742344025e-05
-3.01223407234315e-05
-6.53373274652879e-05
-3.45856711862207e-05
-3.04859503396117e-05
-1.05807645975602e-05
-4.20644975770112e-05
-2.87673530828959e-05
-3.7104648182681e-05
9.87844231887538e-06
-4.29804009627496e-05
-1.88624062415283e-05
-4.02936430257317e-05
-5.33110965127801e-06
-4.52558548618893e-05
-3.14416725701595e-05
-3.65664166521227e-05
-6.95414828250087e-06
-3.97137091084556e-05
-2.89418383551617e-05
-1.36207070581535e-05
-6.89600575503681e-05
-3.20946037422902e-05
-4.18255184585446e-05
-2.12580874335136e-05
-1.73359276358256e-05
-4.21574003515093e-05
-2.26394356643274e-05
-2.0717851917381e-05
-3.95609532317673e-05
-2.9804968762183e-06
-4.6250656301366e-05
-9.21006953930337e-06
-3.55052456332278e-05
-9.91804711072378e-06
-2.88093413803994e-05
-3.13531368977375e-05
-7.54415508509647e-06
-5.6339726057366e-05
-2.56224157312205e-05
-4.40371636921145e-05
-1.40119532273114e-06
-3.25548608944579e-05
-5.69672607244509e-05
-1.49960590682816e-05
1.88587173199974e-07
-2.46606297331833e-05
-3.64932732527027e-05
-6.3908910606797e-05
-1.47061601092601e-05
-4.89414972720166e-05
-4.58763249696944e-05
-3.86514048181929e-05
-2.94174122394838e-05
-6.53405525455678e-06
-2.92814833089506e-05
-1.51397598870145e-05
-9.00569211934802e-06
-2.23397618462442e-05
-2.68653897997713e-05
-2.44561135132472e-05
-1.41928927915553e-05
-5.17600093532483e-05
-2.80507771156513e-05
-1.84969146843828e-05
-2.69537638282282e-05
-2.21718638346461e-05
-2.94983342615628e-05
-2.42924184729131e-05
1.90684004924246e-06
-3.81926867595509e-05
-5.41948860273531e-05
-7.54147961544143e-06
-5.51902220722875e-05
-5.95572071052258e-05
-2.53249492365495e-05
-7.18878435566999e-05
-5.53459298952012e-05
-2.67942647236956e-05
-2.3417711659311e-06
-9.63307441063398e-06
-3.62072098811682e-05
-2.62934957883828e-05
-3.27245764903569e-05
-2.28886644980311e-05
-4.52024180457958e-05
-2.28644165997475e-05
-5.82507673744628e-05
-4.34093195392918e-05
-5.3123381461664e-05
-3.45795826800422e-05
-2.59735751116353e-05
-1.15348685026251e-05
-2.13315879096618e-05
-5.52935570009298e-05
-5.6895383261857e-06
-1.69913283624521e-05
-4.11428150912381e-05
-2.55195731751642e-05
-2.01166825427455e-05
-1.37835020590355e-05
-3.24706358891789e-05
-3.596556199322e-05
-2.01055097422997e-05
-2.69143245650785e-05
-3.74515979232475e-05
-4.80454975389375e-05
-3.19928086848685e-05
-1.19707772581584e-05
-6.85759560799427e-06
-3.68550558869322e-05
-3.71497115470684e-05
-4.59818623714602e-05
-5.78265393786821e-05
-4.98176536249796e-05
-1.55243139782018e-05
-4.15522661484576e-05
-1.8584042429944e-05
-4.05841823698437e-05
-1.48597151289731e-05
-4.30534951417291e-05
-3.93933774004431e-05
-2.64625388698414e-05
-7.02447289887487e-05
-5.39514882265559e-05
3.41056030249874e-06
-3.53315047458227e-05
-2.99199250781156e-05
-2.32983383824335e-05
-5.03144293717256e-05
-3.09971424816713e-05
-2.27348189134462e-05
-3.08884117712419e-05
-1.33285608966516e-05
-4.62306489948165e-05
-2.71341442412378e-05
-3.2942150264106e-05
-1.58881656529261e-05
-3.77052446108058e-05
-3.91263378544872e-06
-2.30256901561785e-05
-4.24664255319741e-05
-4.19463700404765e-05
-9.26745078930286e-06
-2.23204810786295e-05
-2.54307408550105e-05
-6.09730533458401e-05
-1.83132741676031e-05
-4.5292640351173e-05
-1.66018930132123e-05
-1.74772054702593e-05
-2.44419300992819e-05
-7.84079176227745e-06
7.86894128179187e-06
-3.35210204323569e-05
2.04096837049837e-06
-1.26792408471749e-05
-2.08617350063207e-05
-3.29588744418748e-06
-1.73637451168419e-05
-2.32933541467789e-05
-5.59504589906709e-06
-9.00505508235298e-06
-4.57279203202913e-05
-4.21630699030575e-05
-3.30437629818174e-05
-3.0846909647858e-05
-3.65429675327871e-05
-1.49378235815484e-05
-5.47576119021488e-06
-7.21919654861537e-06
-4.70493336429597e-05
-2.17637061562057e-05
-7.09076693272248e-05
-4.20064009913907e-05
-4.61032988753566e-05
-5.54900258605611e-05
-3.76300470868115e-05
-2.22747822187764e-05
4.82678546917862e-06
-5.68953728778773e-05
-6.65019828176824e-05
-2.65479023478568e-05
-9.89426898774372e-06
-2.42358365146533e-05
-2.57103445300852e-05
-2.79631653893616e-05
-7.41542381932111e-06
-6.65621987787371e-06
-4.2991366800501e-05
-2.31904329444857e-05
-1.46883036010096e-05
-3.38723025160738e-05
2.14699163145567e-06
-1.37672368956258e-05
-1.59886469152276e-05
-6.12122297052511e-06
-3.69781708512155e-05
-2.79698624807514e-06
-1.30671101303102e-06
-1.00110550319628e-05
-3.25515084589001e-05
-2.33693489406399e-05
-9.43256544388923e-07
-2.05900464953503e-05
-7.48066625135595e-06
-6.22067350779204e-05
-6.68204389611016e-06
-1.97056776045732e-05
-3.02683485707985e-05
-3.89396205528158e-05
-3.29074183421439e-05
-5.50780369782573e-05
-2.5316710871434e-05
-1.03606548773931e-05
-4.1202472228556e-05
-1.49005258433952e-05
-4.73081933148428e-05
-4.06401530399394e-05
1.48351781808101e-06
-3.57732955042032e-05
-2.82536993261132e-05
-5.07628974350629e-05
-7.83188860725197e-05
-1.35467548883701e-05
-3.48024859776814e-05
-2.3522980570789e-05
-3.97347864592862e-05
-3.08671907335233e-05
-1.72298096921977e-05
-1.52999218501683e-05
-4.15778803350377e-05
-3.09294519014751e-05
-1.41536675623384e-05
-3.31645587523917e-05
-2.17786414662248e-05
-1.00613760046699e-05
-4.82210446680881e-05
-1.54155601882911e-05
6.61718810280219e-06
-1.58463540403241e-05
-2.95697616049657e-05
-2.99601764383766e-05
-5.36575935788794e-06
-6.82780142883796e-05
-2.89325992968374e-05
-1.22909398266574e-05
-1.82574699875282e-05
-4.18158065581169e-05
-5.68877739043976e-05
-1.55726072795727e-05
-3.59873293855978e-05
-5.50755190816519e-05
-5.18835845391477e-05
-2.74643732261747e-05
-4.35230766702395e-05
-3.96234540962606e-05
-3.01987876241316e-05
-2.81700986738316e-05
-3.23681296892863e-05
-1.39562540945576e-05
-1.07387282111528e-05
-3.50224370581906e-05
-4.09774368796121e-05
-3.02441975778614e-05
-3.46133548916305e-05
-1.27244936380608e-05
-2.17748194268667e-05
-3.09479649358891e-05
-5.79809578694342e-05
-3.94029749253043e-05
-2.96901394514094e-05
-2.81698846989731e-05
-2.30317034668237e-05
1.73579283143785e-05
-2.63740656520087e-05
-1.91065435501297e-06
-3.09257410663343e-05
-3.37675208346173e-05
-5.77151444031346e-05
-6.38841938440191e-05
-4.76661090928024e-05
-3.90041606537159e-05
-1.87564338682598e-05
-1.29123887644625e-05
-3.27776773153093e-05
-2.89634040858865e-05
3.66629386184053e-06
-4.73790810388598e-05
-3.48786879827318e-05
-3.09315378773441e-05
-1.20436940462977e-05
-5.47902106993632e-06
-4.83500079246695e-05
-2.70477098323478e-05
-1.27774810522113e-05
-6.81473111145948e-05
-4.59858594688194e-05
-2.96026410242518e-05
-5.1629188579271e-05
-5.28753019781285e-05
-2.07151813135073e-05
-3.01290664315292e-05
-5.33738406906747e-05
-2.24185450551764e-05
-4.33835114598042e-05
-2.56706449090955e-05
-4.05346437766535e-05
-9.96180026990283e-05
-2.61671027305278e-05
-2.46711668331427e-06
-5.61245302861523e-05
-1.62927408235228e-05
1.59116521770621e-06
-1.11585282576614e-05
-2.91316209792268e-05
-2.90573331084517e-05
-3.78460358728694e-05
-4.17041526406466e-05
-2.44900449574167e-05
-4.13378765124721e-05
-3.81567114874227e-05
-2.84735615635736e-05
-3.5019672396374e-05
-5.3159028055036e-05
-3.21321410532594e-05
-6.13845274524666e-05
-4.28456072036647e-05
-3.76618072400321e-05
-3.41907982326444e-05
-1.87469388753624e-05
-4.36898227035644e-05
-5.4677078408677e-05
-9.65080361530748e-06
-2.06934657866044e-05
-2.96973810731095e-05
-6.61230639852294e-06
-4.47899422315969e-05
-2.72703776049482e-05
-3.55856302245582e-05
-1.67189070859719e-05
-3.80725424058585e-05
-5.93496858430041e-05
-4.07537186501201e-05
-3.09053919570288e-05
-1.26272487220691e-05
-2.18869432491006e-05
-4.12312861895789e-05
-6.11886071049665e-06
-4.05400970765489e-05
-1.44339575365258e-05
-3.43018518779467e-05
-5.58681655493283e-05
-4.55789014437201e-05
-3.30965048937438e-05
-7.65010352642079e-06
-1.80068223824013e-05
-4.25909146571063e-05
-4.08249087101927e-05
-5.99885509122109e-05
-3.1411437835632e-05
6.53681201248537e-06
-2.19305909765526e-05
-2.00974644564805e-05
-2.29712262383948e-05
-1.02562234842935e-05
-4.53188431416093e-05
-4.48188491660937e-05
-2.6838757028461e-06
-4.02061472117983e-05
-3.78670083439719e-05
-5.07626238179559e-05
-2.03133254509177e-05
-4.54158397936537e-05
-3.89968283879103e-05
2.54383279497893e-06
-7.4825078230632e-06
-3.3551075719256e-05
-8.56695657762108e-06
-2.78861896509289e-05
-4.45631929797063e-05
-5.47512363699302e-05
-3.79981036542706e-05
-4.71891088948875e-05
-3.03462252085784e-05
-1.18083912429006e-05
-5.33838845058032e-05
-6.45305284567714e-06
-6.09430494726698e-05
-4.21786574918326e-05
3.3907788937763e-06
-4.51949346243012e-05
-5.01192043558501e-05
-3.14267513302868e-05
-2.17234120244945e-05
-3.57065743577227e-05
-6.31467624771673e-05
-2.95369119859715e-05
-4.82579263973175e-05
-1.7061133443001e-05
-3.48442361861941e-05
-3.98370901247301e-05
-2.7345503334685e-05
-2.55256110991952e-05
-2.9431095713884e-05
-2.23079452626751e-05
-3.73185272920039e-05
-5.01849633558584e-05
-9.60135069789036e-06
-1.78199319765085e-05
-4.52248066186994e-05
-2.38788378443496e-05
-2.12430409434399e-05
-2.39055467812835e-05
-4.89652943898448e-05
-2.65071071852991e-05
-3.66321781372654e-05
-1.37927973050799e-05
-1.09955217572329e-05
-2.45547315734512e-05
-3.68677967782364e-05
-7.61342656474568e-06
-2.49733655425664e-05
-8.26390836747218e-06
-1.19830935242522e-05
-3.99809353617799e-05
-2.80149350538361e-05
-3.12272179109796e-05
-2.05018263699899e-05
-2.50583870057437e-05
-3.09971757973774e-05
-3.57222318132563e-05
-4.31977172199027e-05
-2.53628035910944e-05
-2.35206382035859e-05
-3.20821614485931e-05
-4.9160824556058e-05
-2.81146034925469e-05
-3.15275762540457e-05
-2.25848818712331e-05
-6.24014366864035e-05
-5.55384129277834e-05
-2.46487504936514e-05
-1.41387294239377e-05
-1.274689519986e-05
-4.6625923656261e-05
-2.46874452358379e-05
-1.60453141154022e-05
-2.48468401424065e-05
-3.83316651469408e-05
-3.49848938517964e-05
-2.0142618867266e-05
-5.21855155314397e-05
-3.03682184688017e-05
-1.99873210498096e-06
1.27221095661011e-06
-6.36895620476253e-05
-4.87792679155806e-05
-6.62138952149111e-05
-5.4264445801029e-05
-7.019174688007e-05
-3.31688820846546e-05
-3.9807700902398e-05
-1.23661103722833e-05
-7.73668378041429e-06
-2.82232271151757e-05
-1.79582643611927e-05
-2.15878059188008e-05
-3.54701565139947e-05
-3.10288295358328e-05
-1.5365041940429e-05
-1.07014077830032e-05
-1.16805830253539e-05
-2.1974786175689e-05
-4.55430711525159e-05
-3.00858216837974e-05
-3.68466398658997e-05
-6.89640814008372e-05
-4.13130764049409e-05
-3.49939541281623e-05
-4.19667910845709e-05
-2.31748690894099e-05
-2.78478610910462e-05
-3.4790421701614e-05
-4.11677051433903e-06
-2.9833537678849e-05
-2.52637857817861e-05
-2.12730686591202e-05
-5.78978765304388e-05
-6.86682659072906e-05
-4.07849202203773e-05
-4.47040889292769e-05
-1.57933349222965e-05
-2.89127382175907e-05
-6.67853396011758e-06
-3.51064663109091e-05
-3.08102500003871e-05
-6.91369174533296e-06
-3.3680574492131e-05
3.84052379727154e-07
-5.56030404090352e-05
-2.85750435743658e-05
-2.9054928506096e-05
-1.0273312816963e-05
-1.78356401405212e-05
-1.83542757286673e-05
-2.59590769834771e-05
-1.16756045215739e-05
-9.52453660472751e-06
-2.77443945080447e-05
-3.30169088215724e-05
-1.68478973257339e-05
-4.74661294185246e-05
-4.11646765269022e-05
-3.12207364331188e-05
-5.76930730892259e-05
-1.82939655907143e-07
-1.49409309777827e-05
-6.02592905131334e-05
-3.93568000610159e-05
-3.84977864178145e-05
-5.30065561347634e-05
-4.01674710440278e-05
4.4439841004148e-07
-4.34835063258833e-05
-2.34229567676433e-05
-4.31619246178705e-05
-1.84799807158978e-05
-3.63006042281746e-05
-3.75540465724519e-05
-3.48109531639168e-05
-1.4813451388618e-05
-9.22478948798688e-06
-2.37521364438857e-05
-3.27113403330741e-05
-1.88266329440756e-05
-5.62400170922526e-05
-4.94222194334652e-05
-6.14531859444743e-05
-4.90216432131225e-05
-7.0149812358141e-05
-1.42230706006988e-05
-1.88696343068543e-05
-5.02096298371927e-06
8.01524962830022e-06
-2.51272993968206e-05
-1.56480154020417e-05
-5.63901972166456e-05
-2.69872475952974e-05
-3.70892462221056e-05
-2.33443714444059e-05
-3.77664699200263e-05
-3.96729430143869e-05
-6.3300585927148e-05
-4.45541765381402e-05
-2.07560555920165e-05
-1.52181960247718e-05
-4.98994648983712e-05
-3.49113666912715e-05
-3.60150219531104e-06
-2.86991808013852e-05
-3.83319840929899e-05
-2.84919951614781e-05
-1.24938117530954e-05
-1.8580391025122e-05
-4.71874751728944e-05
-1.66213489259238e-05
-3.88508265669026e-05
-4.84645641619502e-06
-2.2731082153869e-05
-3.55458755259754e-05
-4.99114842948873e-05
-2.24023152499791e-05
4.33606238452851e-07
-5.91979335314657e-05
-3.58879246426207e-05
1.92924360578935e-05
-4.01330343251263e-05
-3.42056610815328e-05
-9.92845221450127e-06
-2.61915746355775e-05
-2.81838542995943e-05
-1.35623978924324e-05
-1.93801577097707e-05
-5.10530954030645e-05
-5.30270115078736e-05
-3.0718080802006e-05
-3.44226656183197e-05
-9.95035444346632e-07
-1.73341301816037e-05
-3.1635343856789e-05
-3.7140810163078e-05
-5.27563987925038e-05
-5.07522752308641e-05
-4.53319592953335e-05
-5.33801223723661e-05
-4.51298355446087e-05
-8.26443846296168e-06
-4.97325102110557e-05
-1.02174631328698e-05
-2.68083789541257e-05
-1.51339243928374e-05
-3.82870928931985e-05
-3.73273623820656e-05
-1.59273492991649e-05
-2.10316880765785e-05
-1.85903303864778e-05
-4.466638426386e-05
-5.10345029014371e-05
-4.19716130759218e-05
-3.06743205872679e-05
-3.39331129988521e-06
-8.40071546210826e-06
-2.36959135873173e-05
-5.38921513045257e-05
-4.05850834305723e-05
-4.32288075367029e-05
-3.45745409074987e-05
-3.51408949632874e-05
-6.11999502030976e-05
-2.36695919667005e-05
-5.09077985816429e-05
-4.19846480603874e-05
-2.87429302302212e-05
-6.06277001177022e-05
-2.22367138137448e-05
-6.4364228341065e-05
-1.33801613317878e-05
-1.94671277174804e-05
-1.17149673439599e-05
-3.11811610019175e-05
-3.70643516856847e-05
-1.91050386650818e-05
-2.28403476586793e-05
9.15701374879122e-07
-3.11705188205037e-05
-2.66624612434724e-05
-5.9650346889114e-05
-3.80324073813345e-05
-4.96577078661666e-05
-4.95214124994908e-05
-1.00278034617708e-05
-4.14418918915415e-05
-3.34463563206352e-05
-2.75308420918131e-05
-2.90056754473105e-05
-5.47829654481479e-05
-5.01949883050297e-05
-3.81134062123578e-05
-3.27238653543088e-05
-1.43940409730688e-05
-3.27510297024617e-06
-3.12178783409061e-05
-4.23737849407086e-05
-3.9640453913972e-05
-5.45246620907176e-05
1.08072274567979e-05
-4.01157315111984e-05
-1.22071978692045e-05
-1.97535810459479e-05
-1.28956278515256e-05
-1.31778544262908e-05
-3.57227679688511e-05
-8.67913871492476e-06
-4.44313888243902e-05
-4.18611021488451e-05
-4.14007155680861e-05
-3.60623672552392e-05
-1.23943617798741e-05
-3.48907007903965e-05
-4.37898960768791e-05
-1.62493514496939e-05
-4.9705039152124e-05
1.80166081922689e-05
-1.20827361809486e-05
-3.51966728894527e-05
-2.85343176545165e-05
5.27076839379522e-08
-4.19026658543105e-05
-2.23971118737164e-05
-1.77561986001769e-05
-3.09400272389226e-05
-2.67286812885121e-05
-2.50697930503142e-05
-4.40500268619262e-05
-3.41639088015731e-05
-2.21580517203826e-05
-3.12556212275774e-05
-3.28418381177007e-05
-2.79888446685594e-05
-2.29001802511223e-05
-3.59872843965272e-05
-4.966374730713e-06
-4.74296624014846e-05
-4.22576530797848e-05
-2.34560327061098e-05
-3.21608465988563e-05
-2.16471520599673e-05
-3.39890458078184e-05
-4.792001007979e-05
-1.99552342958816e-05
-2.17004993508948e-05
-3.14018464305328e-05
-5.97731522716197e-05
-3.28108999845888e-05
-5.46725081590021e-05
-3.28715461649894e-05
-4.31194720560312e-05
-7.68067082714843e-06
-2.33626803004784e-05
-4.73621209271908e-05
-6.79533021726657e-06
-5.61839204471628e-05
-3.79478116828678e-05
-8.60150638185221e-06
-1.7586519164139e-05
-3.18542230222097e-05
-2.44102219610976e-05
-5.02689250256486e-05
-2.63008556336703e-05
-1.90120698637856e-05
-2.59615116884638e-05
-7.09772483548541e-05
-8.66957760763287e-06
-8.65174412007617e-06
-1.7205869616742e-05
-5.84107581178679e-05
-4.98363900302147e-05
-2.79860476334664e-05
-1.0968527623226e-05
-3.5404908306387e-05
-2.79285148017798e-05
-1.76310252181107e-05
1.15910467288654e-07
-3.1344518657219e-05
-3.30128341784538e-05
-4.73917569212804e-05
-2.98607044835738e-05
-3.34653655522201e-05
-1.67803021669133e-05
-3.15636529336741e-05
-2.42785784161643e-05
-2.03778465310266e-05
-2.40707146366943e-05
-4.85625020136495e-06
-4.60944580779294e-05
-2.20220152776355e-05
-3.73630226377126e-05
-4.84974070189205e-06
-2.88336165470142e-05
-4.22350967229661e-05
-1.93373309236409e-05
-1.50091947558407e-05
-2.41421404625606e-05
-2.29085846746354e-05
-2.59890422698294e-05
-4.51585244048248e-05
-2.44147808469733e-05
-3.13622192078615e-05
-5.09339899206393e-05
-3.1658138008258e-05
-6.10418031190561e-05
-9.74639493251021e-06
-2.56557533414303e-05
-2.70396240992146e-05
-4.91266685716398e-05
-4.81315909596258e-05
-2.65799097468477e-05
-2.56004613541708e-05
-2.19322135862095e-05
4.67892905719974e-06
-3.67136778647834e-05
-1.35835132350557e-05
-5.06465202063976e-05
-2.12280815893367e-05
-3.05037416647562e-05
-4.33250832961092e-05
-4.02964018025032e-05
-1.91031481102818e-05
-5.37586672905474e-05
-2.0011095160653e-05
-2.47193159192494e-05
-2.75783859986586e-05
-5.41113103915629e-05
-5.17310044122465e-05
-2.79843033024062e-05
-1.61559972906503e-05
-2.71041790038848e-05
-2.87685940977663e-05
-3.59003600452945e-05
-3.31632849791391e-05
-4.23920683640114e-05
-7.37002076383288e-06
-4.50025263484846e-05
-6.45198466680876e-05
-4.18732505821272e-05
-3.72649272616752e-05
-3.28585257560837e-05
-4.76649659603795e-05
-2.54010933890898e-05
-4.56986774512403e-05
-2.53298831385803e-05
-3.27728583312137e-05
-1.87470422799675e-05
-9.67786664442279e-07
-6.81280985880876e-05
-2.16116782686911e-05
6.46084589284763e-06
-9.57905325468814e-06
-4.02574765681546e-05
-3.38790111633904e-05
-4.17492216724472e-05
-3.09826564162842e-05
-1.38274261266312e-05
-3.04363342965867e-05
-2.06997105951234e-05
-1.77853763405145e-05
-7.907695119975e-06
-4.97005383125344e-05
-4.25185596322983e-05
-1.24130488156789e-05
-1.61187018155959e-05
-6.31284381294471e-05
-5.68259736594908e-05
-4.13702099653714e-05
-3.27283690961594e-05
-1.05471478005826e-05
-2.96466014204367e-05
-5.02989136889449e-05
-4.85372820073649e-05
-2.72593542531923e-05
-3.11350153627366e-05
-2.91878729478797e-05
-1.72608135537128e-05
-5.30166493525396e-05
-2.20858776476821e-05
-3.18049810438935e-05
3.57981180373022e-06
-3.26371642451823e-05
-1.94354027769414e-05
8.48000992971224e-07
-1.86569260297072e-05
-1.18089973136172e-05
-4.74574539222254e-06
-6.93955177853339e-05
-2.47860930616472e-05
-1.40897926534754e-05
-5.54760062703813e-05
-3.94837355835033e-05
-2.55589662127298e-05
-5.95817137044696e-06
-1.85826036473478e-05
-4.34999859515506e-05
-1.52951895995067e-05
-2.96659812574752e-05
-3.37201109068974e-05
-1.26756534502974e-05
-3.76303097647457e-05
-3.27056394718024e-05
-3.47018320721562e-05
-6.3564041780994e-05
-2.18444153118123e-05
-3.86055127787371e-05
-4.30354200579389e-05
-4.56118848703436e-05
-4.77247276993317e-06
-3.73203242208657e-05
-3.67688356330348e-05
-3.4756595423663e-05
-3.35339900934321e-05
-4.27099902672137e-06
-2.12481000658553e-06
-3.54807139593617e-05
-2.04262668297157e-05
-9.32481739142461e-06
-1.24738315578663e-05
-4.00281264870508e-05
-5.64843846674414e-05
-2.30959322899205e-05
-5.56331440935583e-05
1.77338771210409e-05
-2.96765004553589e-05
-4.53679240470054e-05
-4.87232656014802e-05
-3.08606453902968e-05
-5.45509347424625e-06
-9.9556887433635e-06
2.40355200871646e-05
-4.26851706684698e-05
-2.58178714769972e-05
-8.71416310413594e-06
-3.06516314289567e-05
-2.69468154967906e-05
-3.32626863045865e-05
-4.69353213717458e-05
-4.14433986186503e-05
-8.72897858382116e-06
-3.85244273304859e-05
-2.29729945158147e-05
-4.62759461190193e-05
-2.49277771094776e-05
-3.6089021748969e-05
-4.81116979481496e-05
-4.90422421313051e-06
5.74299412674072e-06
-2.71182486838608e-05
-2.49309737380963e-05
-3.93854365522522e-05
-5.66434776243939e-05
-4.91768086007101e-05
-5.76230308044816e-05
-3.53321765072836e-05
-2.15537316962109e-05
-2.14079494729982e-05
-6.82108849741865e-05
-3.91965640282324e-05
-2.29594954773841e-05
-3.14257535088569e-05
-3.10794955424842e-05
-1.14783802150027e-05
-5.98198687018371e-05
-1.26167080743622e-05
-5.05304043187386e-05
-3.61368422584622e-06
-2.61462777316053e-05
-3.82810413496221e-05
-3.64534499260012e-05
-8.38702196604898e-06
-3.95203400682093e-06
-4.34222233950853e-05
-3.63981486550343e-05
-4.0196780017893e-05
-3.90071395091831e-05
-2.93347809767786e-05
-1.91059273961799e-05
-3.61687288494684e-05
-3.88767802393017e-05
-3.17808992139507e-05
-5.18652954498521e-05
-3.26067148227169e-05
-4.30341325646652e-05
-1.28681614959807e-05
-2.59265557672719e-05
-4.09285554482586e-05
-6.2310112590649e-05
-4.59675035915314e-05
-1.5431995382522e-05
-1.77468911004207e-05
-5.79176098576477e-05
-1.99943885685854e-05
-1.89215012980583e-05
-1.67662655360907e-05
-1.34112552736282e-05
-3.46590174467426e-05
-2.22606973600166e-05
-2.76620500102294e-05
-4.15920892143241e-05
-2.96116307671683e-05
-3.24310897823397e-05
-4.29764225161158e-05
-3.25345841309713e-05
-1.5511481372746e-05
-6.98208861235105e-05
-9.27384380122087e-06
-2.33492660730857e-05
-6.34458705938353e-05
-4.70140499701585e-05
-3.01047147436716e-05
-2.12532455951436e-05
-3.58354831461306e-05
-3.2832984766939e-05
-3.51231279894781e-05
-2.49091965614364e-05
-3.42161527419337e-05
1.81868021558619e-05
-1.62882774709438e-05
-2.21636867957589e-05
-1.50794816555805e-05
-5.59700032433839e-05
-3.09356036812704e-05
-4.51068029685829e-05
-1.95421134693546e-05
-9.74424836384575e-06
-9.02858368958075e-06
-8.99759653020242e-06
-3.74534706301103e-05
-5.29010181291906e-05
-5.31782632609569e-05
-4.56340838816842e-05
-3.12030836692604e-05
-2.44598921398623e-05
-5.7563373017026e-05
-2.07739051921197e-05
-2.77918728306104e-05
-3.84628064683372e-05
-4.61387619193547e-05
-4.8925652660176e-05
-4.08242860833778e-05
-3.59789380178304e-05
-3.74380302289242e-05
-4.6517583782341e-05
-4.08758995832752e-05
-2.47631365031196e-05
-3.8429109391369e-05
-9.36871075437944e-06
-3.46633509056609e-05
-3.86047104328821e-05
-3.83234080718719e-05
-4.30172344236717e-05
-3.93274815362843e-05
-4.2852688264971e-05
-3.05355021794061e-05
-2.43039433853855e-05
-3.10150720795714e-05
-2.78631255235229e-05
-2.54248507130084e-05
-4.9577711588339e-05
-3.44409906330815e-05
-1.87663972468189e-05
-1.87368167609632e-05
-2.49354359979245e-05
-3.15475700163314e-05
-3.66503396106183e-05
-1.53558476310618e-05
-3.89568728530874e-05
-3.79865038299058e-05
-2.35290534500107e-06
-1.52897280227291e-05
-4.62074907786755e-05
-5.7037211761111e-05
-3.73709991045914e-05
-2.88997393121601e-05
-3.37987420955954e-05
-2.83092074845079e-05
-3.93567302276982e-05
-1.30827735116368e-05
-1.89042534030602e-05
4.44776595288453e-06
-3.64096619358179e-05
-2.50024744422135e-05
-4.84167098714252e-05
-8.75024528928225e-06
-1.32321500446269e-06
-2.12958111053123e-05
-3.06257750226413e-05
-1.40112996493875e-05
-6.80602964856465e-06
-6.549261334731e-05
-4.88336350530759e-05
-3.59775730407117e-05
-1.73665324012849e-05
-6.95802416689589e-05
-7.36710113128436e-06
-3.73881134453758e-05
-8.97018096972339e-06
-4.68462632734584e-05
-3.1994169090248e-05
-1.70133877751386e-05
-2.33553083950417e-05
-5.01092258698341e-05
-3.86208906592721e-05
-3.18752409314847e-05
-5.00387815448308e-05
-1.21402758075409e-05
-1.02912044903201e-05
-4.01706076995019e-05
-7.72873545146284e-06
-2.74035765837109e-05
-3.14158175429081e-05
-4.07010738115184e-05
-2.80721296250166e-05
2.14682810989668e-06
-2.02999402930273e-05
-3.47424937317384e-05
-4.87915222357868e-05
-3.79079690129466e-05
-3.46363428805011e-05
-3.54057682472359e-06
-3.97357016266867e-05
-4.07241099747662e-05
-1.657427582783e-05
-1.53407400607352e-05
-6.1183551610627e-05
-4.85451119338508e-05
-2.05631089271691e-05
-3.42946748012411e-05
-4.64265503193822e-05
-3.72869877927047e-05
-3.18543076219473e-05
-2.60890776637272e-05
-2.66818661649611e-05
-4.88056429742258e-05
-2.83205754587541e-05
-4.70834039341049e-06
-5.33402390874401e-05
-1.81576877031864e-05
5.89331046038888e-06
-3.65283755097836e-05
-2.6983584115897e-05
-3.92773178904652e-05
-5.43697977002265e-05
-2.40554668756206e-05
-3.13568122666802e-05
-4.0487280557692e-05
-1.66687000372481e-05
-3.96374526153376e-05
-1.20329063662182e-05
1.0667997449689e-05
-3.89575613776739e-05
-2.61919904694094e-05
-5.54545130766749e-06
-4.80708726791294e-05
-1.59422957395716e-05
-3.75784890263634e-05
-4.01160512777276e-05
-2.93223710503865e-05
-2.7188612953548e-05
-4.52401528941479e-05
-3.12870329863429e-05
-1.10416778599124e-06
-3.26489068342436e-05
-3.44494401965522e-05
-1.39524373543777e-05
-2.8426641930717e-05
-2.72712548107075e-06
-1.54747156984525e-05
-2.8883897088214e-05
-1.29208403581858e-05
-3.3208355686851e-05
-2.35410017101195e-05
-1.3928353054285e-05
-3.70374120575521e-05
-3.37971155261065e-05
-1.97771973279988e-05
-3.69415359519541e-05
-2.33394110181327e-05
-2.84324346386432e-05
-8.99025830926146e-06
-4.44363175301977e-05
-2.59698424979375e-05
-3.7219961314322e-05
-9.97705310332187e-06
-2.73820347148262e-05
-4.54485692803651e-05
-4.3193268675251e-05
-1.50900509860413e-05
-3.12440341664157e-05
-4.27342125935505e-05
-3.11539215868593e-05
-1.2714089978648e-05
-1.73497102887509e-05
-5.95975593253291e-05
-4.06260398439016e-05
-4.75280370091356e-05
-1.31263070064465e-05
-3.90134981360713e-05
-4.02880903431099e-05
-4.209023298484e-05
-2.58329883643228e-05
-3.30667604954548e-05
-1.06624495211458e-05
-3.32210418446435e-05
-2.7393130482614e-05
-3.85596903997525e-05
-1.8459434758781e-05
-2.95035467957541e-05
-4.59876007721761e-05
-1.41250475169402e-05
-8.35940562640612e-06
-5.44608924316028e-05
-3.28529498226525e-05
-4.58321602537546e-05
-4.12277452549801e-05
-4.44968933220924e-05
-2.0135969185783e-05
-3.86441317554399e-05
-1.46684342728644e-05
-7.67093559076871e-06
-9.20745753990242e-06
-3.33114414386655e-05
-2.90145786429376e-05
-2.038752349745e-05
-2.13719832496889e-05
-4.44361424820379e-05
-5.28869644277516e-05
-3.83439080627657e-05
-2.6770792205925e-05
-1.91150106084941e-05
-2.21684941920588e-05
-2.27832369984874e-05
-8.10575651647042e-06
-3.79861914828374e-05
-4.35862217993183e-05
-4.46817293872876e-05
-2.08015308858115e-05
-1.50054634401287e-05
-7.4085885882958e-05
-3.94733389108472e-05
-3.01133944711032e-05
-5.57410497672578e-05
-3.93774459440024e-05
-1.66587822410897e-05
-1.65957053782337e-05
-4.13384660839476e-05
-3.50642563969025e-05
8.67761675280878e-06
-2.77817523986805e-05
-1.57558369130077e-05
-7.79320052194377e-06
-1.77862754638524e-05
-4.18718944026007e-05
-3.17616987312452e-05
-3.40974934906254e-05
-1.38591830820175e-05
-2.35083707536881e-05
-8.21085813859667e-05
-5.00967540698121e-05
-3.95241784544797e-05
-2.1987769899021e-05
-2.40566425187923e-05
-5.05860490741823e-05
-5.12781356985847e-05
-1.38526776292299e-05
-1.45780834699148e-05
-3.25869752017358e-05
-1.6222732571476e-05
-2.18010651067228e-05
-3.54572648452134e-05
-2.55477158191271e-05
-3.18732508860392e-05
-6.58550600637731e-06
-4.08845792412922e-05
-6.11453613478963e-05
-7.0596912063568e-05
-3.65309537112578e-05
-7.74304230674239e-06
-3.24146059854852e-05
-2.75942099642523e-05
-3.95269510201228e-05
-9.57766999388313e-06
-3.1054688998797e-05
-5.83970901953797e-05
-2.91975082120761e-05
-6.06188471668703e-05
-4.33651317652742e-05
-2.5593011734963e-05
-2.89614322354137e-05
-4.26062312085809e-05
-5.05998481476081e-05
-3.2181640053267e-05
-3.34402070566504e-05
-2.26576634142889e-05
-2.26378009027363e-05
-5.35621326041733e-05
-4.97312693679715e-05
-3.34904029819873e-05
-4.90222405284684e-05
-3.07180678446723e-05
-4.18575133927025e-05
-1.67781912543088e-05
-2.92486715191458e-05
-4.55895444694745e-06
-6.04900783548516e-06
-2.0924957356827e-05
-2.3118705211145e-05
-4.33152084929572e-05
-4.68800696449882e-06
-4.39960817595859e-05
-4.2268732112615e-05
-2.58884722842184e-05
-3.490305369818e-05
-4.76795718878361e-05
-5.47435460042686e-05
-2.53534092079749e-05
-6.16565711657606e-05
-5.29456155927556e-05
-3.50815103812392e-05
-6.20223136143796e-06
-6.41061203329304e-05
-4.6813529280814e-05
-3.35804479832273e-05
-3.24752145359952e-05
-5.51201282191832e-06
-5.50099042472792e-05
-2.98957712874844e-05
-2.23413661665596e-05
-2.76239077824567e-05
-4.95664860759273e-05
-9.62097933522181e-07
-5.91456510885028e-05
-2.7073762102305e-05
-5.06988180944102e-05
-5.4767185780693e-05
-2.40832745537955e-05
-3.8968193166576e-05
-5.19567441225136e-05
-4.58828917162097e-05
-1.72632210157674e-05
-3.75412362332555e-05
-3.80482094919658e-05
-2.48554017985569e-05
-2.32609756113367e-05
-3.35526557645016e-05
-1.12152703542996e-05
-2.23290985181376e-06
-3.2516775524302e-05
-4.16882118289324e-05
-4.55986597198351e-05
-3.88624401804565e-05
-2.75584734292959e-05
-4.21821120282934e-05
-1.7762528895869e-05
-2.57872999867822e-05
-2.48151157097775e-05
-2.47229636094666e-05
-4.71987893377116e-05
-3.43594784014595e-05
-1.95791954055423e-05
-2.86460545647713e-05
-1.76620387239425e-05
-1.0240119224105e-05
-2.80628838377008e-05
-2.60277215012419e-05
-2.01121666319536e-05
-3.18439929332321e-05
-2.05170807164943e-05
-2.20997995312327e-05
-7.89787550826406e-06
-3.28725594246765e-05
-4.64313959800058e-05
-3.40818031008403e-05
-4.2891850682246e-05
5.35933240413968e-06
-3.81347208605476e-05
-1.04446533099924e-05
-7.40753600195547e-06
-3.39395272002834e-05
2.64759241439304e-06
9.08346047679917e-07
-2.32548041258204e-05
-3.56565608617524e-05
-2.7976339572685e-05
-3.13146747171614e-06
-1.99870516244804e-05
-2.59035325612471e-05
-3.44500980028454e-05
-4.2090614139343e-05
-9.92340088692756e-07
-1.98987489995967e-05
-8.17817363518474e-06
-1.4288536717171e-05
-4.08123032953868e-05
-3.11313368027788e-05
-2.49612602249062e-05
-5.3608460007327e-05
-4.45411522507659e-06
-7.34881936007094e-06
-1.95899555490849e-05
-2.24912833337711e-05
-2.39590815577089e-05
8.10427225164105e-06
-1.78141507567249e-05
-6.02182797263636e-06
-2.14561930427951e-05
-6.83144102013545e-06
-4.6991296997503e-05
-4.04071975561898e-05
-2.33547869144735e-05
6.116258335556e-06
-3.86937852882566e-05
-3.85449014314784e-05
-2.7675444812455e-05
-2.12017405151513e-05
-4.56266093107869e-05
-3.33711025357727e-05
-4.39330240651851e-05
-4.89929586585535e-05
-6.74318739436062e-05
-2.83928847263938e-05
-1.94820335023709e-05
-1.53276135453997e-05
-2.73694136730977e-05
-3.39788246989656e-05
-3.14983149259425e-05
-1.61680093666273e-05
-4.06688396053958e-05
-3.82660227267605e-05
-5.17774398405084e-05
-3.73761568513905e-05
-3.13225487567915e-05
-8.60184054812379e-06
-2.25531442802666e-05
-4.17650549016734e-05
7.12869011464952e-06
-2.15418635805825e-05
-1.65537683314969e-05
-5.726040425623e-05
-4.18741375295892e-05
-4.19267692192649e-05
-3.03290578865092e-05
-5.77646672304527e-05
-2.54674412301411e-05
-5.65641527065898e-05
-2.54472058422325e-05
-3.32427274029611e-05
-6.18027248545274e-05
-3.90643175969626e-05
-3.36783569077783e-05
-1.83891773309863e-05
-9.20336090226364e-06
-2.82009887880324e-05
-5.21179094681118e-05
-1.69574030984432e-05
-4.18725049469181e-05
-3.12614153882257e-05
-6.14795211759653e-05
-2.05432419827849e-05
-1.74324540513085e-05
-3.78650626065952e-05
-1.97866241808886e-05
-2.88577078147779e-05
-1.75776912950847e-05
-5.08388830657547e-05
-2.56073663012335e-05
7.22454207626629e-06
-3.1114669754682e-05
-1.31475539211157e-05
-3.13006785383958e-05
-4.35902882559518e-05
-3.35579187308817e-05
-5.25115971622346e-05
-4.70243592049962e-05
-2.72757096147758e-05
-5.04371833277591e-05
-2.67695263892556e-05
-6.97031656376006e-05
-2.72092746853783e-05
-4.88993065861986e-05
-1.34784930540377e-05
-4.10170620813551e-05
-2.50519812853308e-05
-3.94301948871077e-05
-5.37951652823093e-05
-3.39799421017038e-05
-4.3472754991829e-05
-4.4879128484074e-05
-3.77733780336594e-05
-2.36325813256057e-05
-4.40660278640991e-05
-1.18349661975533e-05
-2.37869507153258e-05
-4.28270274376581e-05
-1.41025892426294e-05
-1.9506002868637e-05
-2.27598086447327e-05
-2.57598621861519e-05
-2.48054141781542e-05
-5.70535726835292e-06
-3.38329470563773e-05
-5.63057193293306e-05
-6.30502786702982e-05
-4.73000085917628e-05
-3.44312593142787e-05
1.20228629882813e-06
-3.48534736026678e-05
-2.82766815982134e-05
-2.3417819250163e-06
-2.40596962715092e-05
-5.5105339531915e-05
-2.49100192561898e-05
-2.07308710583349e-05
-3.95133332728195e-05
-3.82645511548209e-05
-1.18921998712532e-05
-4.62300053973182e-05
-3.52271653715803e-05
-2.44388492094914e-05
-4.66285686553584e-05
-3.25219542385654e-05
-2.1384092019506e-05
-1.0480840750441e-05
-6.97002048215294e-05
-4.56243756869321e-05
-3.9405183292829e-05
-5.28134331490865e-05
9.41152749254939e-06
-4.35907396380782e-05
-1.27288598448888e-05
-3.99972573321881e-05
-2.99340121027837e-05
-3.74244944405936e-05
-2.54563848644537e-05
-1.40460523110024e-05
-3.97683404720495e-05
-1.49180719963696e-05
-4.05948657555151e-05
-3.00728713390441e-05
-4.01619224765481e-05
-1.85317460717414e-05
-3.55614457395756e-05
-4.22113250106165e-05
-3.37334481031738e-05
-1.79783347052998e-05
-1.89988041514975e-06
-3.76779675489229e-05
-3.27113021714294e-05
-3.5210267323815e-05
1.85768282779249e-06
-2.39271523963771e-05
-2.97036761091823e-05
-3.4408471990618e-05
-1.20822129580792e-05
-3.4585956222539e-05
-4.55321494257267e-05
-1.70446416309737e-05
-4.58971008078438e-05
-3.98484330894367e-05
-1.97916776704253e-05
-1.85937857070229e-05
-1.21424183820001e-05
-4.43947939389247e-05
-1.60674374639984e-05
-4.24665748030763e-05
-3.66498637486018e-05
-5.65138581608322e-05
-1.76719739716013e-05
-2.50907971202253e-05
-1.48693656726817e-05
-5.62028939773995e-05
5.07559153056275e-06
-3.18158774470623e-05
-9.11297517064966e-06
-1.57518641913205e-05
-2.36251364962038e-05
-1.02655671419121e-05
-3.76513629774412e-05
-2.89271619439332e-05
-9.71261045064579e-06
-2.48654015464103e-05
-1.74938593350967e-05
-6.57808432812783e-05
-4.02409950818196e-05
1.51798173294373e-05
-3.20433884714621e-05
-3.81729116085121e-05
-1.68820237551699e-05
-4.08703588781183e-05
-3.94719907697646e-05
-1.06691349217802e-05
-2.62128673967903e-05
-1.16755385944561e-05
-3.33145118155918e-05
-2.0921312853497e-05
-1.81509063845651e-05
-2.87028079060465e-05
-1.44122507537365e-05
-5.35508283492684e-05
-6.53963929940158e-06
-4.04556190135865e-05
-2.1219465549837e-05
-2.57178698138715e-05
-5.13157879261707e-05
-2.59950821480357e-05
-5.03261527565947e-05
-2.92193261986754e-05
-3.03688290080925e-05
-3.23649434905193e-05
-4.10860235755008e-05
-3.49408250238911e-05
-1.99950641694073e-05
-2.43617345246492e-05
-4.28888237063222e-05
-3.62257736760217e-05
-4.40597239885144e-05
-3.06536990088968e-05
-2.42934472877976e-05
-3.0956960881425e-05
-3.72236241284367e-05
-3.46890598152092e-05
-1.22304274328204e-05
-1.9122574286493e-05
-1.94502176442979e-05
-2.90925030924232e-05
-3.7845347505845e-05
-3.16637260627236e-05
-3.75667227826093e-05
-4.00257127867526e-05
-1.90068535383613e-05
-3.79245594140473e-05
-3.52441309101499e-05
-1.97660406520333e-05
-1.12240463035305e-05
-4.17147117831524e-05
-3.53136566216574e-05
-8.02383997511628e-05
-2.79397873325439e-05
-1.58186159219355e-05
3.33606386470152e-06
-2.26821760358257e-05
-1.4599332700218e-05
-2.068955668715e-05
-2.05276468704566e-05
-5.18559586331406e-05
-4.18926098268761e-05
-5.2548898035608e-05
-2.2914808718969e-05
4.07259822461762e-06
-3.74689732470591e-05
-5.29006872522235e-05
-3.92830092045582e-05
-3.2989476664701e-05
-3.6049942876216e-05
-4.24504053894728e-05
-2.69568072657421e-05
-6.78945198459678e-07
7.49097810599033e-06
-4.58387517522674e-06
-5.00389661441059e-05
-6.21221309076461e-05
-3.49742149973119e-05
-5.53459179395236e-05
-3.35085537809731e-05
-4.32770508578226e-05
-2.99861981667655e-05
-3.72088508604623e-05
-6.71543005936692e-05
-3.63136625673109e-05
-1.22639809113054e-05
-3.42983582987894e-05
-3.43745384504743e-05
-3.1501604078822e-05
-3.2779666250657e-05
-3.04559914758125e-05
-1.52904408866828e-05
-3.42987195181981e-05
-2.67648913048951e-05
-3.41997889161901e-05
-4.01112456123991e-05
-4.12038529336998e-05
-4.46563902407637e-05
-4.20619851306448e-05
-2.90903753232499e-05
-5.82509171059095e-06
-1.04747619661972e-05
-4.14736144972345e-05
1.28781808489549e-05
-5.97337503485826e-05
-4.54548379012434e-05
-4.57572703196956e-05
1.22492332888887e-05
-2.61431607989735e-05
-3.80144949830122e-05
-3.23320484048855e-05
-1.80524473660021e-05
-4.27274306843907e-05
-4.70351990976323e-05
-2.065805699052e-05
-4.90161109699725e-05
-2.33658749978744e-05
-1.94444658973027e-05
-3.37742187941497e-05
-2.9412157896589e-05
-4.92433287511648e-06
-2.12371125913488e-05
-5.205322121455e-05
-4.6406649941381e-05
-6.54819645083391e-06
-1.88172401433832e-05
-2.22468426557337e-05
-2.1026279343563e-05
-5.3624298007034e-05
-3.29612720852894e-05
-4.41676111111115e-05
-2.47791495741439e-05
-3.39761421395524e-05
-2.10739494429395e-05
-6.32345483670684e-05
-7.18928338233659e-05
-4.08189913896393e-05
-2.61426481232732e-05
-2.02153628762765e-05
-2.45563023826444e-05
-3.56054402980455e-05
-5.81964432939826e-05
-2.96993979296599e-05
-2.01383831995603e-05
4.12737487242876e-06
-5.65227369432013e-05
-3.58684196485239e-05
-1.51722170640342e-05
-5.4091907197371e-06
-2.01504308825932e-05
-5.16962269947097e-05
-1.2967802000185e-05
-2.92906143127336e-05
-3.61084163425316e-05
-2.52228025365874e-05
-5.05608246167763e-05
-4.67852255993424e-05
-1.79971288044051e-05
-4.21490785907677e-05
-3.25404190794189e-05
-1.18376838926536e-05
-3.00425416131632e-05
-2.83802261529369e-05
-3.65287783133408e-05
-1.72291483365205e-05
-3.82015569693216e-05
-4.69712570589893e-05
-2.92263374978134e-05
-3.66137268120912e-05
-3.50193094931864e-05
-7.30512001233597e-06
4.42806936574962e-06
-2.09674450362879e-05
1.93891578038305e-05
-1.12059677004739e-05
-5.90343743987394e-06
-1.81457754866475e-05
-4.01671734125188e-05
-2.29234553007956e-05
-2.89098546936938e-05
-1.0865234230994e-05
-5.43931921924555e-05
-5.01314171232866e-05
-4.9603739665507e-05
-3.33465171738746e-05
-7.50627559241504e-06
-4.39828711198609e-05
-3.47154642430546e-05
-6.47999949771769e-05
-3.61642519936502e-05
-4.2337416256572e-05
-1.24720562232324e-05
-3.1611568999347e-05
-4.25699851468799e-05
-8.30474803673346e-06
-1.93247907032017e-05
-2.10460094725471e-05
-5.38263720427727e-05
-1.95325102074337e-05
-2.06403286095534e-05
-3.25622596262161e-05
-5.83310343221723e-05
-2.31754529292934e-05
-1.91855108756852e-05
-4.11239738702332e-05
-2.85795343280444e-05
-2.53216355902516e-05
-1.10944270225042e-05
-4.00580480252973e-05
-4.50608821981557e-05
-5.65890300495788e-05
-5.06885044505243e-05
-3.65648662955057e-05
-3.83503746916381e-05
-3.85219773485363e-05
-4.23508924574251e-05
-1.15605518352735e-05
-1.65957596321283e-05
-4.58437138840689e-05
-2.05055964512191e-05
-5.38509859579971e-05
-6.81998088538357e-06
-3.43478717153811e-05
-4.39055787259814e-05
-4.58076243891365e-05
-2.63553092534994e-05
-5.32397619726184e-05
-1.18628890788956e-05
-3.43172365391673e-05
-2.06078224922561e-05
-2.98405225412188e-05
-3.66410827200813e-05
-2.1538610039796e-05
-4.06409186521248e-05
-1.72011002176928e-05
-2.42928640600036e-05
-9.91159928521512e-06
-3.50989459306292e-05
-2.42804714237976e-05
-4.80763059308389e-05
-2.85310345580644e-05
-6.57303028036613e-06
-4.67062474639373e-05
-3.81465777912987e-05
-1.84410705562496e-05
-2.55881102585052e-05
-4.07987413938271e-05
-3.16407773945804e-06
-5.60129676764442e-05
-1.89007517130155e-05
-1.61485729675437e-05
-8.9592425339473e-06
-3.96415892001767e-05
-2.94645952251443e-05
-2.67616905123545e-06
-6.27191938427532e-06
-9.09771004615284e-06
-3.06427594072318e-05
-3.08627460058209e-05
-5.00620456838424e-06
-2.49410959520534e-05
-1.12099274675153e-05
-4.69660854534092e-07
-8.25728434290644e-06
-1.28853304107664e-05
-3.64870067043144e-05
-2.2589288681916e-06
-5.09089948716905e-05
-5.74659491438143e-05
-1.76471744931965e-05
-5.85164526906946e-05
1.81031397490778e-06
-5.09244114305999e-05
-7.53663396980601e-05
1.74869714180371e-05
-2.07746747895174e-05
-4.79273835694228e-05
-7.34097820938628e-05
-3.68375268804988e-05
-1.64313590592567e-05
8.53370761925629e-06
1.39762659903195e-05
-3.83792442116577e-05
-1.49177392886485e-05
-2.68089107225582e-05
-2.95010903524998e-05
-2.0392405776117e-05
-5.26284705811999e-05
-2.8509100186502e-05
-3.02679615423417e-05
-1.08269816697805e-05
2.93448982590271e-06
-6.37981453956288e-05
-2.46725352763382e-05
-1.76682322680905e-05
-2.59601509320784e-05
-5.4265154629097e-05
-3.25973928856597e-05
-3.76297056836206e-05
-2.08357187865739e-05
-3.44616047965114e-05
-9.71182885697205e-06
-6.29466389077206e-06
-3.46979733324366e-05
-3.23061623363418e-05
-4.00869255629309e-05
-1.28032516702568e-05
-5.61085062027313e-06
-4.74290629243822e-05
-2.70576480068772e-05
-3.12704966575025e-05
-2.06441408710173e-05
-3.85723100645559e-05
-4.47821420237587e-05
-3.07301641704835e-05
-3.45399802610577e-05
-4.11422065818457e-05
-2.07521093626495e-05
-1.81075577500461e-05
-3.86261284371422e-06
-1.31919578162901e-05
-3.36538523959448e-05
-1.42075603412897e-05
-1.08302978549917e-05
-4.93661701508739e-05
-2.66957303165028e-05
-1.96352351938936e-05
-2.81913715225004e-05
-5.03908271765092e-05
-3.83029467701378e-06
-1.98521923828167e-05
-2.52228237223285e-05
-3.59511279012817e-05
-1.919100695415e-05
-5.15268549434945e-05
-5.5651263171367e-05
-1.06084320512591e-05
-3.93752051351703e-05
-6.25798981966673e-05
-3.8282982542313e-05
-3.82157035279441e-05
-1.80567841788278e-05
-1.8214968722426e-05
-4.92027058815589e-05
-3.81163936823974e-05
-1.15771072065251e-05
1.34740863503995e-05
-3.66574171545846e-05
-4.38633405066767e-05
-1.13234027909754e-05
-4.60220185788361e-05
-1.99410901043389e-05
-5.2990975443885e-05
-2.0980638712781e-05
-6.21862081846352e-05
-3.24378826376191e-05
-2.12471464455129e-05
1.39437174003243e-05
-3.55324478494785e-05
-2.89909140451581e-05
-4.12196681911741e-05
-6.73463009241499e-05
-5.82671651997503e-05
-3.54244046813065e-05
-2.99120360218021e-05
-3.13225246354848e-05
-4.99684214507875e-05
-2.69010459414996e-05
5.43787641781187e-06
-2.20256142083483e-05
-1.45834134708404e-05
-4.82272627371663e-05
-3.65023193950795e-05
-4.11481958796997e-05
-3.06244345190788e-05
-1.43350730632557e-05
-6.73082858103976e-06
-4.70974083910212e-05
-2.71857458204597e-05
-3.60621324916433e-05
-2.66838392160522e-05
-2.56014225922939e-05
-1.60679906019516e-05
-3.74209263057784e-05
-1.85457084471491e-05
-3.59746313266782e-07
-3.1102806174357e-05
-5.72414272212541e-05
-2.2210966345613e-05
-1.24834712417177e-05
-4.69297084626391e-05
-6.71681085826076e-05
-3.33190220291329e-05
-2.69747927976237e-05
-2.92685985669194e-05
-4.24059443069249e-05
-1.8472443036765e-05
-1.44776162320212e-05
-2.24593207749806e-06
-2.52656944550565e-06
1.01696720237101e-05
-3.10924945083809e-05
-2.40646456453541e-05
-2.37442705764629e-05
-5.49117487996807e-05
-3.37437242177456e-06
-1.88637583236134e-05
-3.38257723610494e-05
-1.67521310567893e-05
-5.12024868556762e-06
-3.82500851262075e-05
-3.29064621687089e-05
-3.89494536489099e-05
-5.58791456408582e-05
-3.2744479041901e-05
-5.73459840805571e-05
-3.73820907932418e-05
-2.95673267053551e-05
8.82850984762675e-06
-3.57916698452574e-05
-2.4014534763664e-05
-4.5448979270412e-05
-5.15525031203755e-05
-2.02861346728765e-06
-2.42264344833461e-05
-2.91029377372148e-05
-4.28111210876559e-05
-2.31455941253555e-05
-4.44592279150368e-06
-3.18413587593422e-05
-5.49050558452626e-05
-2.24956927610666e-05
-3.350024239631e-05
-6.06120036548313e-05
-8.8910141980028e-06
4.07371917151405e-07
3.83414825662366e-06
-5.77448582707739e-05
-1.63345612156871e-05
-4.13871830894399e-05
-2.48693645941281e-05
-5.21211075172705e-05
-4.77987579853276e-05
-2.28064183989811e-05
-3.62835074026026e-05
1.2621885686971e-05
-3.5709493758057e-05
-2.44832500193515e-05
-1.93882977418976e-06
-6.46349259117205e-06
-1.34951120899929e-05
-1.26995120289519e-05
-1.15630913549883e-05
-1.84077530543842e-05
-4.25344651158971e-05
-5.17978346035898e-05
-4.00467173300721e-05
-4.3382273058652e-05
-2.25802077608152e-05
-4.29284538158447e-05
-3.45475210139249e-05
-1.22018965173772e-05
-3.87886969876686e-05
-4.36759905280786e-05
-4.45017893895582e-05
-1.97875177699117e-05
-1.52931176471673e-05
-2.46874270341187e-05
-2.13868172027885e-05
-4.96975212233377e-05
-4.15266864054392e-05
-4.58542821651775e-05
-2.66088223253706e-05
-5.66300438648912e-05
-1.21609300001118e-05
-9.54256295717669e-06
-5.17424480406539e-05
-3.35337469888986e-05
-3.654778197095e-05
-1.88912612694693e-05
-4.96289920298633e-05
-5.12129378438924e-05
-2.31603875007006e-05
-3.49833030570826e-05
-1.84683724513046e-05
-2.98652871701665e-05
-2.44487804729024e-05
-2.68766151816922e-05
-3.06538377390626e-05
-3.28650188291405e-06
-5.92529389405711e-05
-3.39902027263385e-05
-6.26878313892481e-05
-5.40429914916928e-05
-6.30522115785965e-05
-4.07633878203462e-05
-4.68006218159519e-05
-2.92114917155694e-05
-2.89412056653937e-05
-2.56014636105953e-05
-4.23622099571549e-06
-3.15888018925498e-05
-1.41871858077721e-05
-2.12456192524551e-05
-2.96207832956863e-05
-2.91356942066781e-05
-3.37079980687521e-05
-2.26531647434118e-05
-9.49527525934326e-06
-7.43999035353149e-05
-2.24275457676461e-05
-4.67731899434015e-05
-3.46254955556535e-05
-3.23913980185627e-05
-3.26452890655775e-05
1.12041207427507e-05
-2.68900437018366e-05
-3.4479531035542e-05
-5.18374768030849e-05
-2.33994474843057e-05
-4.76184453009031e-05
-3.27524199347277e-05
-1.57434625837936e-05
-2.90761014463729e-05
-3.56900811308988e-05
-4.06259518772395e-05
-2.7362708788974e-05
-3.71258549857745e-05
-3.61980327913241e-05
-7.73305636973361e-06
-3.66773876807347e-05
-3.35996208135521e-05
-6.36245025401406e-05
-2.21341693264276e-05
-2.93296113259695e-05
1.12738080103138e-05
-5.07126056154338e-06
-2.28413322814971e-05
-4.10916822408025e-05
-1.59459146117465e-05
-2.76293109207125e-05
2.89361294842351e-06
-2.73172444255488e-05
-3.58830763290691e-05
2.48278510459513e-06
-8.02831118378239e-06
-3.49495895842953e-05
-3.86329293830283e-05
-2.47234552106266e-05
-4.42571001180012e-05
-4.02894066927376e-05
-3.28845548476776e-05
-2.83181353019346e-05
-3.09653639886807e-05
-3.9213431454603e-05
-4.57546162035477e-05
-6.76174701109825e-06
-5.6067877890065e-05
-3.76881634514467e-05
-1.30646843788268e-05
-1.57436039977498e-05
-1.49566094240386e-05
-2.9279436840763e-05
-3.63010491144349e-05
-2.67189278379118e-05
-4.16107013417647e-05
-1.40672723370303e-06
5.50240754309136e-06
-4.18654222962415e-05
-3.12473643640542e-05
-2.22228185938168e-05
-1.84629183730905e-05
-3.72158634315756e-05
-3.46830255453433e-05
-2.19706018904747e-05
-6.50377870811531e-05
-1.89761470095102e-05
-1.77070308164761e-05
-6.95366086153956e-05
-5.49636720877764e-05
-2.45598430197496e-05
-6.97951309826617e-05
-6.93209067278631e-05
-3.53079892674512e-05
-2.63043549072466e-05
-4.01887880566738e-05
-2.24048269082487e-05
-1.86276574160251e-05
-5.03277400531911e-05
-3.499919392353e-05
-2.05709763307669e-05
-7.24203413308551e-06
-1.83499472142471e-05
-3.4088967658787e-05
-1.53725757384865e-05
-3.5988483713555e-05
-2.85420452752431e-05
-3.9728633881862e-05
-2.1491434996456e-05
-1.36483556846672e-05
-2.13928149056246e-05
-2.34495949508621e-05
-3.36885609859961e-05
-3.16251202713962e-05
-1.78860401045403e-05
-5.41881725245682e-05
-4.02128000902936e-05
-1.37559026220582e-05
-2.76028622499293e-05
-2.0110689634359e-05
-2.80379412897677e-05
-1.94160269299017e-05
-2.48086745032034e-05
-3.44239523989464e-06
-3.18068003756065e-05
-5.06825063436212e-05
-5.79601061772804e-05
-3.08617281025536e-05
-2.40259393565916e-05
-4.73393795965083e-06
-4.90812564066769e-05
-4.001278137392e-05
-5.07512638001854e-05
-2.25758186720133e-05
-6.51400933368734e-05
-6.01783484707832e-05
-3.268112590375e-05
-3.63257693032043e-07
-2.01074615753039e-05
-1.07169643653647e-05
-1.99053860039842e-05
-2.05324120028829e-05
-4.42203593392324e-05
-5.42795029076821e-05
-1.08071594828284e-05
-1.81249621232388e-05
-2.46711673919772e-05
-5.74497432304202e-05
-5.38940685182214e-05
-4.13664694234804e-05
-2.77979376440003e-05
-2.79962679976051e-05
-5.33631053690753e-05
-5.17097780174003e-05
-3.27217459982329e-05
-2.71114328331203e-05
-5.39897596900196e-05
-4.96981375472291e-05
-2.82254383758641e-05
-5.05727750325039e-05
-2.35534129635236e-05
-1.90299981343333e-05
-1.94040268023185e-05
-4.00881783202693e-05
-6.49970245703254e-05
-5.0260009617749e-05
-3.1750847554331e-05
-1.18943918705299e-05
-2.68809162587797e-06
-2.95867545912026e-05
-8.21984332581153e-06
-2.2959304327994e-05
-2.79956045686333e-05
-2.32953340042448e-05
-1.26972080481991e-05
-3.05652662261822e-05
-2.52164778137263e-05
-3.32432613431075e-05
-1.05988000125435e-05
-3.03807396394424e-05
-5.41559740263902e-05
-2.24880271914325e-05
-1.57621040564343e-05
3.74150823249416e-06
-5.45372302225352e-05
-4.08121677849003e-05
-3.84345373862828e-05
-1.07863618349384e-05
-4.89059649545197e-05
-5.8972704623709e-06
-5.18569085760826e-05
-2.75199452375597e-05
-1.68329801903356e-05
-2.04979593121103e-05
-1.90574685606369e-05
-5.3446965694163e-05
-2.16299772882516e-05
-2.70216742175553e-05
-3.0282511669509e-05
-3.10302344821296e-05
-2.14263327308061e-05
-7.9644327334418e-06
-4.38768746584045e-05
-2.48824673209749e-05
-4.32797891312659e-05
-2.1468212587238e-05
-9.30294408354001e-06
-3.49163133892377e-05
-8.33949130279261e-05
-2.95859149254467e-05
-1.95410706901405e-05
-1.41751052704318e-05
-5.13955317738141e-06
5.30287213063142e-06
-3.78392141480677e-05
-4.53558368563115e-05
1.0686704935397e-05
-4.62572472044697e-05
-6.04283683789814e-05
-2.78395320750433e-05
-2.34893513270542e-05
-2.96478747678258e-05
-4.10967174379595e-05
-5.35691102542325e-05
-5.60494322963844e-05
-2.78095981079602e-05
-3.61052644714062e-05
-2.79048755240109e-05
-1.82349690544973e-05
-2.28996370170851e-05
-9.87639681518731e-06
-2.71215253408107e-05
1.45817788983961e-05
-5.03469800480665e-05
-3.97299556934411e-05
-3.3467503167973e-05
-4.72394436423481e-05
-6.08361039269028e-05
-3.91121493907806e-05
7.86482349417717e-07
-6.33501327699669e-05
-5.14533742826879e-06
-3.03148905945106e-05
-2.24102766972491e-05
-3.16158925643908e-05
-4.78010139078943e-05
-5.25148454685744e-05
-2.57893639272875e-05
-5.36593575870891e-05
-2.67569690795962e-05
-6.26095188204041e-05
-3.68054321139292e-05
-4.27834132322083e-05
-6.13204038544109e-05
-4.6116458866777e-05
-1.67682475640604e-05
-4.71418584937319e-05
-2.08711376746927e-05
-4.37313344515658e-05
-5.31677552471308e-05
-4.50822050508443e-05
-5.71026121441806e-05
-3.08441371198386e-05
-3.68939717970059e-05
-6.1506960835129e-05
-2.81434170458963e-05
-2.69851544912606e-05
-9.06773432941341e-06
-3.64464713498529e-05
-3.43175526315767e-05
-9.74575289388435e-06
-8.81709559176439e-06
-1.01657382357975e-05
-2.34632984013012e-05
1.04558135067383e-07
-5.45544918032387e-05
-3.36668296463728e-05
-2.69371514719393e-05
-4.66256129391596e-05
-2.05156641940652e-05
-1.3111965164152e-05
-4.28705110041011e-05
-2.23950329641264e-05
-3.96358177383764e-05
-3.46992181852903e-06
-3.22446965328375e-05
2.52281722129247e-05
1.0824509142937e-06
-7.40509876562521e-05
-4.69257051888846e-05
-3.75651794938241e-05
-7.16744995739916e-06
-1.86769903750494e-05
-5.35303153547561e-05
-5.87381880725963e-05
-4.49907874548617e-05
-3.98555235432631e-06
-2.52331926481691e-05
-3.46461171948735e-05
-4.79318363357257e-05
-6.76338463913091e-05
-8.37651213389505e-06
-1.78881916027275e-05
-1.09828319987403e-05
-6.17010272130626e-06
-1.41885017830865e-05
-4.85029532951296e-05
-6.83140554309218e-05
-2.33932924457066e-05
-1.51382258758795e-05
-2.53236632260901e-05
-1.44491258713854e-05
-1.58106077763946e-05
-2.95188140088035e-05
-1.97155988048924e-05
-3.22766142820331e-05
-5.35344131563617e-05
-5.88478990529667e-05
-1.8845910610606e-05
-2.7451639543747e-05
-5.66270596846923e-05
-3.48360485442383e-05
-3.38032944175202e-05
-4.32809372487585e-05
-1.40218948504912e-05
-1.09325197524912e-05
-7.45891455631003e-06
-2.89066749297045e-05
-3.61394694081027e-05
-4.60936450646392e-05
-2.48886505743055e-05
-1.89861043502473e-05
-3.8501543946981e-05
-3.80485775296804e-05
-1.71639540961846e-05
-1.75625233365526e-05
-1.5467327810921e-05
-4.37459753904926e-05
-1.25274356435413e-05
-1.56654817730573e-05
-5.0893013130562e-05
-3.56137731912164e-05
-2.30964203016432e-05
-1.32696815795721e-05
-3.25521707397719e-05
-4.17000204665109e-05
-5.71426768332768e-06
-3.45922771667064e-05
-5.35823619374106e-05
-3.85724012604506e-05
-1.07760461604493e-05
-2.40974959091489e-05
-4.78195388826137e-05
-4.70771664199341e-05
-1.84484436663957e-05
-1.71775598745952e-05
-2.48901822674255e-05
-3.17476963910696e-05
-5.56081212892872e-05
-5.29041508919616e-05
-4.79097625691026e-05
-2.29720908029364e-05
-3.71311066143775e-05
-5.4677214130701e-05
-3.68817866256673e-05
-2.50648184181945e-05
-2.38888467004247e-05
8.08518497627784e-06
-2.7215302560514e-05
-1.81524723767852e-05
2.23814100415319e-05
-3.74273454998861e-05
-3.36107157624724e-05
-3.3675570054663e-05
-4.3450052863201e-05
-5.4870572684608e-05
-2.44787551777806e-05
-1.47669024594233e-06
-3.65486339715135e-05
-3.30212942541997e-05
-6.41677395403782e-05
-2.37575628092286e-05
-4.16377110705928e-05
-3.79740569221336e-05
-3.81272638446875e-05
-2.07693173556573e-05
-4.21297935851499e-05
-1.11300148340033e-05
-2.60496985867254e-05
-2.482610526936e-05
-2.82968989900749e-05
-2.77023540445394e-05
-2.4590433966253e-05
-4.6392291285168e-06
-5.28394323957123e-05
2.42704481648495e-07
-1.77384505562073e-05
-4.87845465449336e-05
-4.65054298462968e-05
-3.2100404390098e-05
-1.34409052255414e-05
-2.40894477614328e-05
-3.27537696686279e-05
9.39859407445154e-07
-2.66509733145396e-05
-4.14956686112454e-05
-4.3584783076035e-05
-5.93016909329567e-05
-4.93459300180863e-05
-1.06442831231222e-05
-2.54130463229149e-05
-9.79972558844366e-06
-4.13832173633124e-05
-6.00677073857488e-05
-5.16018137589201e-05
-3.43581488804955e-05
-5.59857342814066e-05
-3.84353875909724e-05
-4.56972158524497e-05
-6.02366452060739e-05
-2.35080446677047e-05
-2.17462102223832e-05
-4.00251135563916e-05
1.07314349717159e-05
-9.64976885593298e-06
-3.46983464803464e-05
-7.08660978875829e-06
-8.69791062065717e-06
-3.35587240359255e-05
-4.84203342184835e-05
-3.85787782258116e-06
-1.56653306501775e-05
-4.1677271789526e-05
-2.79988457034404e-06
-2.4147641548988e-05
-3.6373670224996e-05
-2.05330548232901e-05
-4.91503398250212e-05
-2.78286949750467e-05
-2.76207700839457e-05
-1.61439918865109e-05
-7.50654814077004e-05
-3.32829041627526e-05
-3.66145948915817e-05
-3.02953552642941e-05
4.63295916258432e-06
-3.26842644367049e-05
-1.52411984527198e-05
-2.1798174165727e-05
-3.7179467444246e-05
-5.81639480921851e-05
-1.30030806538458e-05
-8.37226555123237e-06
-2.8234043958131e-05
-5.11876161849621e-05
-3.27056800953982e-05
-5.38421514859342e-05
-4.28260635169877e-05
2.61234414248112e-06
-2.81931878763069e-05
-5.7112502370122e-05
-5.13685641297755e-05
-1.6674852967036e-05
-1.06882340425521e-05
-2.12932983484751e-05
-3.7374115965219e-05
-2.94499683958727e-05
-4.99224948548621e-05
-4.55978147597857e-05
1.09328352405675e-05
-1.93777757462829e-05
-1.56174456046405e-05
-8.39502733536375e-06
-3.85082641340074e-05
-3.73724606947234e-05
-2.29091507556985e-05
-4.12128253367776e-05
-4.49600759128711e-05
-2.91164752500732e-05
-4.58362968210843e-05
-5.05028968894404e-05
3.9655476734754e-06
1.17297869386809e-05
2.51142126974159e-06
9.42350672315162e-06
-3.2366530216995e-05
-4.62571754879763e-05
-2.3856352877077e-05
-1.95582463434399e-05
-2.06979629563419e-05
-1.1430638657186e-05
-1.32628256112259e-05
1.05051894628977e-05
-3.94853821082633e-05
-6.74002382560624e-06
-3.90381385369769e-05
-3.50476867451663e-05
-4.61562955749583e-05
-4.10998261154941e-05
-2.71987634716917e-05
-4.88225533230756e-05
-4.59503579154445e-05
-3.27699962791755e-05
-1.443754990075e-05
-5.67341724205085e-05
9.18893134143545e-06
-3.8199174756754e-05
-9.48508950733887e-06
9.79047670764484e-06
-6.1360297572994e-07
-3.06016090695634e-05
-1.32667195238887e-05
-5.27589335830861e-05
-1.27330396675939e-05
-5.32060910379686e-05
-3.04154548248463e-05
-8.10165290672017e-05
-2.41449514892275e-05
-2.87074846943546e-05
-4.79756556770519e-05
-2.08615265535426e-06
-9.15383394309607e-06
-3.15934722733792e-05
-2.67214134958932e-05
-4.74946302473233e-05
-1.3023790735487e-05
-3.110172392486e-06
-2.98246623845683e-05
-3.33672873100404e-05
-1.5590348183882e-05
-3.53145866115569e-05
-2.97916074242961e-05
-4.07431159405516e-05
-6.8191946312603e-05
-2.40416176778829e-05
-1.05653252515385e-05
-2.30649310914354e-05
-2.08322913548166e-05
-4.05030397857973e-05
-1.06946709158199e-05
-4.71321344945256e-05
-4.27248213013506e-05
-4.05867136257536e-05
-2.41040513422858e-05
-2.03327638912458e-05
-2.56351389460247e-05
-4.08790631160745e-05
-3.50036112360334e-05
-3.70352349702613e-05
-3.97766295052504e-05
-5.98628768741492e-05
1.7219052922554e-05
-4.00306858494374e-05
-4.5506964682875e-05
-1.54915023923296e-05
-7.15862288553243e-07
-4.99179070402745e-05
-1.93271828534965e-05
-1.83836413352067e-05
-1.22898585597132e-05
2.17848335996157e-06
-4.67119361907856e-05
-1.66259633195488e-05
-1.79160633989319e-05
-1.45859712478965e-05
-6.18809041028263e-06
-2.53304936606636e-05
-1.13926488169608e-05
-2.93626950867201e-05
-4.15989244381553e-05
-3.27961007838439e-05
5.95283010690085e-07
-4.77820993977336e-05
-8.50719355975966e-06
-5.32234130490225e-05
-5.33069171739464e-05
-6.94660371355346e-05
-5.09976930324719e-05
-6.54769271516354e-06
-4.43764998357758e-05
-2.98413696496177e-05
-4.50701022517716e-06
-5.13630286755522e-05
-3.73574978447499e-05
-1.39070708359326e-05
-2.42610697621989e-05
-3.1320361573052e-05
-3.13353472740579e-06
-3.34994528101643e-05
-1.71734470140594e-05
-5.67290177480756e-05
-1.96603008750352e-05
-1.85183226712266e-05
-2.7931073533074e-05
-4.92339774711846e-06
-8.81400834470995e-06
-3.36423072267141e-05
-4.40251320048302e-05
-6.14695157971644e-05
-2.44087598304931e-05
-4.82199371369117e-05
-4.04766903921692e-05
-5.22332594700466e-05
-2.51847087553074e-05
-2.03393928482349e-05
-4.51330713534884e-05
-2.41286810824226e-05
-8.41387175336601e-06
-5.09749423443841e-05
-4.68164501503258e-05
-2.82928562707768e-05
-2.08347062508289e-05
-6.37193741808566e-05
-2.31686982750647e-05
-2.42162314815243e-05
-4.29602489535685e-06
-2.61823676230676e-05
-4.21817411281671e-05
2.71176171319966e-05
-8.01808166101738e-06
-6.66861446884617e-06
-6.64065659876646e-05
-3.76074031476768e-05
-1.21510040159552e-05
-5.27396875708807e-05
-1.06287909417012e-05
-1.10598025548284e-05
-5.37751533475559e-05
-2.34157670220786e-06
-3.07742377476924e-05
-3.04258504472968e-06
-4.0248618042314e-05
-1.53018918544038e-05
-2.13283230982899e-05
-2.06257040760204e-05
8.17605918274473e-07
-4.60776547876293e-05
-4.73287535880666e-05
1.98879165954683e-05
-2.77116520744819e-05
-3.03704773538405e-05
-5.55221982688597e-05
-3.58712132575533e-05
-5.61748774191925e-05
-1.37377084245838e-05
-1.59453422956788e-05
-3.07044731647741e-05
-5.303162981003e-05
-4.48474238424952e-05
-3.71909037090077e-05
-4.75437021220819e-06
-2.52506893204498e-05
-2.28092780903847e-05
-3.22672041630248e-05
-4.52297078407329e-05
-1.69851292202806e-05
-1.74152629531093e-05
-4.48513226228555e-05
-3.99118557569753e-05
-2.2111587028294e-05
-2.58701637229955e-06
-4.09201153647548e-05
-1.55023707289639e-05
-4.83042243286777e-05
-3.91195939853333e-05
-4.64148935806077e-06
-1.49718953749157e-05
-2.3633108619012e-05
-3.55869919433231e-05
-6.49569560032254e-05
-2.56032831479191e-05
-4.26734518667279e-05
-2.86378288947228e-05
-4.0604322586122e-05
-3.13151817218799e-07
-5.32864275403645e-05
-6.24757400198848e-05
-3.2941411329404e-05
-2.70328474460015e-05
-3.62524361367049e-05
-2.54513126639616e-05
-2.51303989328554e-05
-2.4032268403347e-05
-6.06608220536675e-05
-1.14746925179636e-05
-1.92323244378092e-05
-2.19557210738675e-05
-6.42875797922448e-05
-2.24765582600912e-05
-6.82645577860969e-05
-3.92422630319815e-05
-4.67564696086198e-05
-2.81263662656911e-05
-4.68410874365967e-05
-6.11056185596678e-05
-2.46428456096705e-05
-3.9367224873527e-05
-3.39817853188308e-05
-3.12830901516465e-05
-2.85542223484377e-05
-1.75853561351207e-05
-6.95904501274258e-05
-4.58045228367692e-05
-1.60596830202624e-05
-4.02999834049258e-05
-2.16575163386895e-05
-2.00520926863698e-05
-8.26078415843944e-06
-3.24861498221144e-05
-2.96060955688857e-05
-3.27543453899626e-05
-3.3062370744627e-05
-2.28267470717511e-05
-8.404254562496e-06
-2.22872499691804e-05
-4.02599426056676e-05
-2.3444805717667e-05
-2.21691514642768e-05
1.86416269939956e-05
-3.33057944898648e-05
-1.52408755284851e-05
-3.3305764851514e-05
-2.20502492649142e-05
-4.84729272786895e-05
-3.08272910097277e-05
-2.61680902449846e-05
-3.07576949487233e-05
-3.80325872250334e-05
-4.46898144664067e-06
-6.45221170691921e-06
-3.75343449454824e-05
-5.83873358488603e-05
-4.75233663685985e-05
-6.53682088715056e-06
-2.55447998350439e-05
-2.29109554020964e-05
-3.28190128295292e-05
-1.38067945374124e-05
-5.68634506913205e-05
-3.61153965863331e-05
-2.26599261782074e-05
-1.8412602156218e-05
-4.49083077907144e-05
-1.80178845936146e-05
-1.99236926436913e-05
-1.81016299520939e-05
-1.45829747429812e-05
-1.31825365131649e-05
-3.15240928791474e-05
-3.57582339976219e-05
-3.18939765176441e-05
-1.36373866186371e-05
-4.46070204527464e-05
-3.37510546110132e-06
-2.35764702783374e-05
-2.01683050424256e-05
-2.68955675408442e-05
-6.3917619694448e-05
-3.07189055374856e-05
-3.27574170056074e-05
-1.90105838938335e-05
-5.48528308648695e-05
-1.46738103748509e-05
-3.12435643648833e-05
-3.47175862362708e-05
-3.6867799946517e-05
-3.72699052563689e-05
-3.84217337189365e-05
-1.98268909895073e-05
-1.43005838210993e-05
-1.2772343442063e-05
-2.47660251071866e-05
-3.21744375516869e-05
-3.24070115785404e-05
-1.05981469111168e-05
-3.32883137924095e-05
-3.92569581161079e-05
-4.39672510486205e-05
-4.1088882806746e-05
-3.23377866399237e-05
-3.78518521825114e-05
-3.93961680886006e-05
-4.41107544449904e-05
-3.37134813200502e-05
-2.99076479535096e-05
-4.50847575737933e-05
-8.70970456116293e-06
-2.61893538228367e-05
-3.65436348437581e-05
-3.22310530048231e-05
-4.77604466088244e-05
-2.64241177363054e-05
-3.5283338592022e-05
-4.37887971945518e-05
-3.80183460506441e-05
-2.47809530562207e-05
-3.25288919273665e-05
-3.80065350442273e-05
-3.39885592949002e-05
-2.13048361497685e-05
-1.14607429569257e-05
-2.657493826063e-05
-3.85852482040222e-05
-5.65816661704778e-05
-2.22549447524543e-05
-2.32571609871832e-05
-2.68366922516527e-05
-2.35600408269133e-05
-2.14831357326782e-05
-2.67973734729542e-05
-3.03179430149335e-05
-4.22090529329071e-05
-2.01223943591502e-05
-4.99504862983236e-05
-3.54492771981818e-05
-3.17649201564753e-05
-4.49715476684292e-05
-3.24459983753878e-05
-3.56298306898605e-05
-3.08376072714653e-05
-1.77030611122855e-05
-5.84658871867057e-05
-2.17321309044975e-05
-1.06064450448313e-05
-2.51066386691984e-05
-5.24171809055487e-05
-3.19784382983842e-05
-8.36199068428249e-06
-2.31909582592897e-05
-2.14093405119634e-05
-4.0825041281436e-05
-4.55516311471727e-05
-3.80178823971228e-05
-2.86674649083311e-05
7.47614227393908e-06
-7.86912725777235e-05
-8.68327857641493e-06
-4.48179368870421e-05
-2.9796323827152e-05
-1.24268429051796e-05
-3.24389130063399e-06
-1.9807308265919e-05
-5.34375052654385e-05
-2.55557757750741e-05
-2.14346213273748e-05
-2.80815342923878e-05
-3.72956710459798e-05
-3.70837336884055e-05
-6.23760658678391e-05
-3.47713108627974e-05
-5.2089205662727e-05
-4.062810151662e-05
-3.0263298807733e-05
-2.8292496014062e-05
-6.00223483287514e-05
-3.25536661284861e-05
-4.95141682256712e-05
-5.37071115080017e-05
-5.25990917329103e-05
-3.58462596410066e-05
-5.83452681407301e-05
-5.35556711612603e-05
-1.72820652913304e-05
-2.87065900772934e-06
-5.86212886192391e-05
-4.16671096087531e-05
-5.8714702282195e-05
-2.08245449030602e-05
-2.61060022110792e-05
-3.3998734789067e-05
-2.63026838096542e-05
-3.67657747780763e-05
-2.82320546278979e-05
1.64718200242304e-05
-3.46728396191922e-05
-2.37073317811214e-05
-4.35437646750055e-05
-2.6186287711093e-05
-3.83419689531883e-05
-3.70171122398019e-05
-4.60303130255856e-05
-7.72251152734888e-06
-4.50458870650024e-05
-5.51318201819491e-05
-4.88297623765968e-05
-5.01402790963761e-05
-2.43215785938098e-05
-3.19392454337904e-05
-3.485727987807e-05
-4.16018025589979e-05
-1.48999540261551e-05
-5.90928462076184e-05
-1.37187128650697e-05
-5.4712575813043e-05
-6.39581293370824e-05
-2.53926680751582e-05
-4.71252352484603e-05
-1.66047971304517e-05
-2.93639617245336e-05
-5.30153932496151e-05
-1.823116177378e-05
-2.03144995216857e-05
-5.80902601155452e-05
-2.68952549577677e-05
-4.76310135013106e-05
-4.21767787076762e-05
-7.21404208478318e-06
-4.61551224046872e-05
-5.43137840930465e-05
-5.95734600198159e-05
-3.5661697290062e-05
-2.26927811082299e-05
-3.72277520716601e-05
-6.29807182070589e-05
-3.4699230047564e-05
-2.81584065413049e-05
-3.3557000605927e-05
-3.78562591761433e-05
-3.02150644450051e-05
-2.21967671472091e-05
-5.39784965367949e-05
-1.61469896044753e-05
-2.08794960963111e-05
-4.16404398674781e-05
-4.54350275389992e-05
-2.69787763839777e-05
-3.1854265646442e-05
-2.91587541688162e-05
-4.61155765729824e-05
-3.07282667236763e-05
-4.33603336832016e-05
-5.52989043292236e-05
-3.88585337130515e-05
-3.43179842036071e-05
9.75870074301444e-06
-2.31116938743095e-05
-3.46481825973236e-05
-2.14998271173484e-05
-4.07409398827667e-05
-3.50490197355951e-05
-1.97670465016166e-05
-2.58339160617612e-05
-3.07659662298547e-05
-2.12317866280953e-05
-3.77314902891169e-05
-2.04751906103935e-05
-3.37490597610154e-05
-3.70484859091638e-05
-1.36680734264677e-05
-2.46072596442569e-05
-1.89940905422944e-05
-6.87147152410041e-06
-5.78638988441872e-05
1.19602936220521e-06
-3.48480161750349e-05
1.13350520872109e-05
-1.48295833203638e-05
-4.32681900909352e-05
-3.25457576828024e-05
-1.35326777102942e-05
-3.28382495198714e-05
-1.85480430845312e-05
-4.16546110573721e-05
1.15304760543143e-06
-4.36456427359459e-05
-4.54576253311016e-05
-3.95610285730298e-05
-5.10034054291773e-05
-3.9665154113152e-05
-4.66324428503392e-05
-4.93430434359556e-05
-2.78727295279453e-05
-2.86219973297243e-05
-5.4791092765214e-05
-3.62400386629946e-05
-2.48838316760079e-05
-3.63952833918822e-05
-3.17348024814201e-05
-5.36353729961505e-05
-1.0338481492515e-05
-4.44051862263125e-05
-3.26887673947283e-05
-3.88180518455167e-05
-4.31983772426033e-05
-1.351395849815e-05
-2.72904434392884e-05
-3.0986586698855e-05
-1.47162133875644e-05
-4.13225382319641e-05
-3.21048346875128e-05
-6.15801409353415e-06
-9.75475511898879e-06
-2.23553161321997e-05
-2.75134647751595e-05
-2.2657266122492e-05
-3.94918029795111e-05
-2.49407284600679e-05
-4.83780426346222e-05
1.18129918030578e-06
-5.20060683526001e-05
-6.57950659172615e-05
-3.81156303671242e-05
-2.6424940107344e-05
-1.99148657529191e-05
-1.79418944204813e-05
-2.90496974689275e-05
-7.72780188301206e-06
-1.36310942259519e-05
-3.75110970583447e-05
-9.72443003756816e-06
-2.12099992044649e-05
-3.39015661105723e-05
-1.88830902128879e-05
-5.86248630399633e-06
-9.24327836087934e-06
1.46830654105243e-05
-4.58771564923903e-05
-1.55636489328976e-05
-3.94811339924349e-05
-4.05244771456667e-05
-1.9986024556911e-05
-2.73235876100822e-05
-4.35643764937125e-05
-2.29864981838793e-05
-3.39907863007547e-07
-1.93485762837888e-05
-2.870774234193e-05
2.10417407878003e-06
-5.91106051237641e-05
-2.44366350487404e-05
5.88537232453547e-06
-4.99567155441259e-05
-4.88783212685596e-05
-2.70810928772864e-05
-2.01221996550704e-05
-3.72263386637397e-05
-1.65075476358731e-05
5.30027802185796e-07
5.78313474140661e-06
-9.37955226076837e-06
-6.2368226688483e-06
-4.90023373432486e-05
-3.75340711949785e-05
-2.94819585276961e-05
-5.24040339492758e-05
-2.4343985044546e-05
-2.49295506925634e-05
-2.35762469957073e-05
-1.40493497651999e-05
-4.93771102708219e-05
-3.33949479128506e-05
-5.48120669829226e-05
-2.57393803344271e-05
-6.12970178146706e-05
-2.62750817741835e-05
-3.30518093409859e-05
-1.29550926860503e-05
1.99819764405237e-06
-1.71453579377509e-05
-4.78247875539022e-05
-7.60312353536364e-06
-8.30030995773302e-06
-3.04048085395467e-05
-2.33196516022457e-05
-2.16834605246979e-05
-2.97910385195172e-05
-7.21090688464668e-06
-2.05207876914004e-05
-2.43033420157354e-05
-2.98049564739519e-05
-3.86077115739238e-05
9.98778396465961e-06
-2.60257038791262e-05
-2.89734376985151e-05
-2.26703093746609e-05
-2.2143159363618e-05
-2.47500973232389e-05
-4.67173175402583e-05
-3.83340704913119e-05
-6.65376023012013e-06
-2.19875166924091e-05
-3.20312901066923e-05
-4.59158697174909e-05
-1.74714404557819e-05
-3.54181192238026e-07
-7.02672175247566e-05
-5.79637923350723e-05
-3.03011388492981e-05
-3.4707038187536e-05
-3.55116045678886e-05
-3.15860507131325e-05
-2.83685100642581e-05
-1.04857933764194e-05
-5.12349201362602e-05
-6.16917410329636e-05
-3.68738321761445e-05
-5.11877916688725e-05
-3.21155078262506e-05
-5.20369816804968e-05
-5.04652965318925e-05
-5.63249822035175e-05
-4.18101708908135e-05
-8.61881537582393e-06
-2.73873980953673e-05
-4.76048508121319e-05
-4.05576347375119e-05
-3.66298027679232e-05
-1.71986044497896e-05
-2.08634964636448e-05
-3.39521992563871e-05
-2.78733497231675e-05
-3.95052960299069e-05
-6.02853646094776e-06
-1.56080511426373e-05
-3.77879540271128e-05
-2.32862453593652e-05
-6.15916830326339e-05
-3.99854546012634e-05
-1.06673456867714e-05
-3.64010101489327e-05
-2.32127903584561e-05
-5.61601284698902e-05
2.54702377748185e-07
-3.87177525139604e-05
-1.04740616696973e-05
-4.04265451812998e-05
-6.12984049322031e-05
-3.53113191293921e-05
-3.44118348897663e-05
-2.58149975185985e-05
-4.4294401448873e-05
-1.94620936209642e-05
-4.09577555273812e-05
-3.78011263183527e-05
-4.96065959112396e-05
-3.37864842934711e-05
-9.50758500180289e-06
-2.00135558826302e-05
-4.18410420102749e-05
-4.51700651329234e-05
-2.30164573302816e-05
-4.90258105042258e-05
-5.24104341065471e-05
-3.48938031651063e-05
-5.57970876906605e-05
-1.79307111461782e-05
-3.36515117301255e-05
-2.28807837653262e-05
-3.76417152978684e-05
-4.28586115529073e-05
-1.9140412913664e-05
-5.39973024414273e-05
-2.08535319465016e-05
-4.23469813236109e-05
-4.25337667069202e-05
-7.19057934271635e-05
6.34677989808934e-06
-2.77072413484852e-05
-4.91204733159131e-06
-1.45172026170431e-06
-2.0959271984891e-05
-3.03423535310008e-05
-5.85209772386372e-05
-1.38128579744536e-05
-5.08865783379969e-05
-4.42697923258034e-05
-1.48723022150795e-05
-1.70539034973871e-05
-2.7252384436239e-05
-2.16421147158533e-05
-2.37919374028832e-05
-2.42589440927257e-05
-1.83503260881194e-05
1.0412860362328e-05
-3.75036322847422e-05
-1.69287006729486e-05
-2.08463342758771e-05
-2.24912314253056e-05
4.08356999363544e-06
-4.95453146943422e-05
-2.05943634348406e-05
-5.44797656654709e-05
-3.47314729828328e-05
-3.48604159636129e-05
-3.53272406591261e-05
-1.61128848577086e-05
-2.997001476669e-05
-1.6334322867889e-05
8.91536111962546e-06
-4.22838792204216e-05
-5.40463352161247e-05
-1.27952193710565e-05
-2.97926339609301e-05
-6.25723217750131e-05
-6.48029181733731e-05
-4.05177147860223e-05
-2.97788313291095e-05
-4.56141679293628e-05
-6.1152962520533e-05
-1.79175025050399e-05
-4.00540152779919e-05
-3.73119456392089e-05
5.28555341254779e-07
-2.44629852081452e-05
-1.80611166874112e-06
-3.05214334157465e-05
-9.42378516668468e-06
-2.67679976489988e-05
-6.08406559096535e-05
-2.28425165316323e-05
-4.60352363295898e-05
-5.09625252442481e-05
-2.43279539708089e-05
-9.88653575189076e-06
-3.45394035913001e-05
2.22740750180054e-06
-1.45317986082035e-05
-5.63544048171394e-05
-1.8636730616176e-05
-1.22788113988799e-06
-2.69117800669788e-05
-6.53968024507421e-05
3.04105312464729e-05
-2.34192786221554e-05
-3.76342215478476e-05
-5.91789226092062e-05
-1.97724042404948e-05
-3.67403854293005e-05
-3.55995893557465e-05
-1.78782814302029e-05
-1.23026327387529e-05
-6.84059265933075e-05
-2.52935471507779e-05
-4.12110971385973e-05
-1.46191921703025e-05
-3.32092455149027e-05
-1.68966172416134e-05
-4.10257911072871e-05
1.38940147152869e-05
-1.75623868307851e-05
-5.00217983308332e-05
-2.51045994039075e-05
6.13187976918312e-07
1.68541847925664e-05
-2.7430756706696e-05
-1.38018745326173e-05
-2.75570642613497e-05
-3.08018282761401e-05
-3.49811617755904e-05
-9.23406586183523e-06
-9.66181732032729e-06
-1.27165282112865e-05
-4.19496768885141e-05
-4.84430773769972e-05
-3.49591006501333e-05
5.04342966592741e-06
-1.92989886714122e-05
-2.49274321479608e-05
-2.47570723256746e-05
-4.54784444309873e-05
-2.24804648951251e-05
-2.1058348822137e-05
-2.27629414142678e-05
-4.54978701970665e-05
-2.42717757222082e-05
-2.80256773548424e-05
-1.60122133516321e-05
-3.30147954935565e-06
-3.20033530468777e-05
-1.94909967493374e-05
-2.4061881964264e-05
-3.24847700856648e-05
-5.70115558268217e-06
-4.63532226479116e-05
-1.46814872164676e-05
-5.12353583606076e-05
-3.59357881714021e-05
-5.03060887970791e-06
-7.85627968691107e-06
-2.87113749211963e-05
-1.01076761214455e-05
-2.39179547437268e-05
-4.68875341508153e-05
-9.32303134059591e-06
-4.61375113815822e-05
-2.55577052707719e-05
-4.91501967451023e-05
-3.55247576134186e-05
-4.62288394637501e-05
-1.97582302708989e-05
-1.25159998473885e-05
-3.19163841772974e-05
-2.39514122175488e-05
-2.85257709744279e-05
-3.68773364365441e-05
-6.24178773086188e-05
-3.94395102567759e-05
-2.37487472552087e-05
-4.02194027979806e-05
-1.5208101678628e-06
-6.14042460679091e-05
-4.28748730707833e-05
-1.15559533956712e-05
4.33457566661671e-06
-4.52028391971308e-05
-2.13566126657306e-05
-7.85766748948427e-06
-4.365903172552e-05
-5.73034257857181e-05
-3.44744020295913e-05
-1.20956414813417e-05
-2.76507761928846e-05
-4.32586205186294e-05
-3.19888541146965e-05
-5.62327120131669e-05
-4.44160589373954e-05
-3.43446420614812e-05
-5.36285544929922e-05
-3.57198623386725e-05
-3.72479357375365e-05
-2.80967948167701e-05
-2.28575497884136e-05
-3.16170284433126e-05
-2.89242937351141e-05
-5.14190026603781e-05
-1.53281650242365e-05
-1.75053065375889e-05
-5.17032264484671e-05
-3.44350854283189e-05
-2.6002050229074e-05
-4.36142690213706e-05
-1.9102983716002e-05
-2.20357169828729e-05
-2.60969012125332e-05
-3.80645917240267e-05
-2.78848331759091e-05
-5.07662440813348e-05
-1.60142598490406e-05
-3.02807890601148e-05
-3.50207823466368e-05
-6.9516450661121e-07
-1.71599821375392e-07
-3.18011095270643e-05
-3.531339221413e-05
-4.27974076780185e-05
-4.70221689589657e-05
-1.21104457948685e-05
-1.32840098605302e-05
-2.48098900533672e-05
-3.46169473289896e-05
-2.69011948965519e-05
-5.64526824963577e-05
-7.03089663817423e-06
-4.03432564600643e-05
-6.60325213603033e-06
9.05766565722057e-06
-3.35201843927071e-05
-7.64885905969451e-05
-3.44274518960178e-05
-1.66710444108861e-05
-2.09176280656295e-05
-1.69669422662538e-05
-2.42262551074262e-05
-1.79410353146239e-05
-3.71696075774919e-05
-4.08640652612944e-05
-2.52526784842229e-05
-1.82505319745155e-05
-4.34204060411339e-05
-3.45529679318131e-05
-1.72948426876236e-05
-4.13708393983247e-05
-3.37263155112229e-05
-5.58952404160606e-05
-3.58538789753401e-05
-2.7409952116459e-05
-2.05730702055302e-05
-2.44737782297066e-05
-1.16671437691022e-05
-5.27730811195789e-05
-2.07563193699086e-05
-2.49072866744482e-05
-2.31109713694008e-05
-1.17665258495289e-05
1.23335103536199e-06
-4.71482357876888e-05
-3.64687690764951e-05
-5.78862873667e-06
-3.59898751243702e-05
-2.14010728106461e-05
-2.36298193909822e-05
-3.53849293613801e-05
-7.81839583033433e-06
-5.06873544774459e-05
-1.13575123048103e-05
6.48259257364455e-06
-4.77094504603813e-05
-1.86056050329007e-05
-2.86006843454466e-05
-2.81491270158456e-05
-3.12539273436065e-05
2.72986771467489e-06
-5.25806132664414e-05
-2.19664467453286e-05
-3.96229209155705e-05
-4.73711279681254e-05
1.48358754372554e-06
-5.85373621227296e-05
-3.34271779107205e-06
6.54001857915305e-06
5.12347180081392e-06
-1.74186278387971e-05
-4.74903877317623e-05
-2.20290001275907e-05
2.25945491767142e-05
-6.21896428886125e-05
-4.71925602248416e-05
-1.01160323780955e-05
-2.91859843444587e-05
-1.60746390697709e-05
-4.50267416242712e-05
-1.12263659241399e-05
-2.87961368577903e-05
-1.94635391420689e-05
-4.01451941343345e-05
-7.46551786516846e-06
-4.56775132341882e-05
-4.13579899315849e-05
-5.6252232163861e-07
-1.25389142415497e-05
-2.78484410002362e-05
-1.42534605842226e-05
-2.67828978142591e-05
-2.50927962968321e-05
-4.12739912191819e-05
-4.54860852382516e-05
1.06749254569549e-05
-2.7283121528691e-05
-2.71856757187361e-05
-2.67679634098535e-05
-5.39210219352474e-05
-4.03024194202325e-05
-6.6934345924464e-05
-2.16214324780504e-05
-5.31695816302337e-05
-3.51838279658087e-05
-8.83188716056973e-06
8.74958445217786e-07
-3.40253243123623e-05
-4.19324677657645e-06
7.47856198487421e-06
-4.01928157392853e-05
-1.59413603718492e-05
-5.03532498013295e-05
-5.82559735793542e-05
-3.95692292383251e-05
-4.89873323250223e-05
-3.22540169724528e-05
-3.51708920648039e-05
-3.65814773525189e-05
-4.13336323748603e-05
-4.29667492472024e-05
-2.95477061753e-05
-1.84451274151663e-05
-5.90164108406231e-05
-2.62303104067896e-05
-1.19284244734845e-05
-1.62975863560733e-05
-3.64026144422878e-05
-3.17826194309952e-05
-6.1186858396337e-05
-2.37031214073519e-05
-4.45752097427892e-05
-1.26696643287667e-05
-3.83808672430891e-05
-3.74282069603377e-05
-3.97509098218956e-05
-2.97021594309401e-05
-3.03244425235094e-05
-5.06063365428407e-05
-2.76299298803102e-05
1.57317028041999e-06
-2.40994211885673e-05
-4.7095043447206e-05
-4.87955794756539e-05
-6.05675794206878e-05
-3.71674737358471e-05
-2.13146488497626e-05
2.32782006685846e-05
-6.22743033159672e-05
-3.42656003128141e-05
-4.30500942817998e-05
-4.90803509370358e-05
-6.22288491651503e-05
-3.28658925291433e-05
-3.69671832045152e-05
-2.29497760940687e-05
-1.19455833023991e-05
-1.02403977294435e-05
-2.57756775830275e-05
-2.02539285152936e-05
-2.71216238951309e-05
-3.3462434352035e-05
-3.29014318449118e-05
-2.64830674412908e-05
-1.62590512853092e-05
-3.78463323277283e-05
-3.71351376877594e-05
-1.38623197459463e-06
-5.07520979079583e-05
-6.59461908023098e-05
-3.54603387093463e-05
-2.79998809831864e-05
-1.12965910476142e-05
-2.9766223386314e-05
-5.17762386925778e-05
-4.45198793989729e-05
-5.52405573556215e-05
-3.79912512784364e-05
-5.11626842862059e-05
-3.54746234597407e-06
-2.97009170001751e-05
-2.8988634116057e-05
-3.79332014033502e-05
4.06143701883391e-06
-5.32295654960772e-05
-2.50574513919303e-05
-1.1026051965862e-06
-6.23087983231791e-05
-7.77132576640671e-06
-2.15794425626187e-05
-6.94995902194651e-05
-3.96935830987596e-05
-2.23466163320003e-05
-5.75047050226707e-05
-4.28563478327232e-05
-4.10253534661331e-05
-4.2367054849918e-05
-3.46156339386599e-05
-5.5175538844073e-06
-4.65596728802564e-05
-3.22233614701088e-05
-1.65169406487685e-05
1.588771899653e-05
-5.69478439877237e-05
-2.63932768506786e-05
-1.21194055512817e-05
-3.63869016978794e-05
-3.87929060001107e-05
-9.04277837808848e-07
-1.45695204364593e-05
-2.83925651650508e-05
-3.01748387902236e-05
-5.1300294269825e-05
-1.73391152445778e-05
-3.29075829946207e-05
-3.48227790311029e-05
1.45542627675748e-05
-2.20910984592226e-05
-1.30111943989877e-05
-1.90482312168248e-05
-5.16958411924328e-05
-4.73250884346171e-05
-6.11326319295917e-05
-3.610879225268e-05
-1.30052165447388e-05
-2.82964316680007e-05
-1.79998311305723e-05
-1.76421003891209e-05
-2.52939726134249e-05
-1.76295515611851e-05
-1.94062155621961e-05
-1.11189811695366e-05
-3.6436429300252e-05
-5.62374202092694e-05
-3.06703619725833e-05
1.12846625511285e-05
-2.96495212384872e-06
-2.25104261533988e-05
-2.21883002161799e-05
-3.79440650578684e-05
-1.79993798044636e-05
-3.62955090814966e-05
-5.29070483304419e-05
-3.12717173044539e-05
1.0469182525603e-08
-1.79557716910311e-05
-2.77667312898219e-05
-1.89020678019153e-05
-2.38651117389622e-05
-2.88392031007699e-05
-2.90496865658115e-05
-4.24103229843192e-05
-3.1869941062937e-05
-3.1469456625972e-05
-1.05716301421142e-05
-4.42524763016046e-05
2.98797238933933e-06
-4.06520742904844e-05
9.52446115984079e-06
-1.3909912633983e-05
-5.10569807891033e-05
-3.71668339716807e-05
-3.42501118702324e-05
-4.24347286341959e-05
-2.08590220815416e-05
-1.07316881932089e-05
-1.27199860559956e-05
-1.65912210213542e-05
-1.83723869459411e-05
-4.0314676477419e-05
-2.96146632840837e-05
-3.00683811457825e-05
-3.51237990562914e-05
-1.51457942628767e-05
-3.77367394844258e-05
-3.50728827902207e-05
-2.89850199963329e-06
-4.57851208692997e-05
-2.81585143502921e-05
-2.15732303238718e-05
-1.54074787903594e-05
-1.83173978793782e-05
-4.29616118699782e-05
-5.53914471142739e-05
-4.64242024170949e-05
-2.26509624440293e-05
-5.63936155426492e-05
-3.5430728071942e-05
-2.68077791263347e-05
-4.03243496652343e-05
-4.48852517910167e-05
-6.54572445445852e-06
-3.08718933811947e-05
-5.63265181326266e-05
-3.22097168255861e-05
-6.45261444504266e-05
-5.02968226454724e-07
-2.68314565159106e-05
-1.09025237476511e-05
-2.02779991936657e-05
-3.78251271240245e-05
-3.89929792249916e-05
-2.90168143886206e-05
-2.22385962635966e-05
-2.89693304555377e-06
-6.81650775167959e-05
-4.37238759588631e-05
-4.10354703732545e-06
-2.29012758756817e-05
-2.90431499524392e-05
-1.75845036660866e-05
-2.15426603048518e-05
-8.20897177645481e-06
-4.63985265600639e-05
-4.64385994875913e-05
-6.74944422808827e-06
-7.37698949841016e-05
-5.83050512840257e-05
-6.23558916708141e-05
-2.48771926395726e-05
-5.77860884753151e-08
-1.23395204207766e-05
-3.36451934211555e-05
-1.54975940304509e-05
-2.72754780900014e-05
8.65307357528796e-06
-1.91577094391866e-05
-3.79454726393153e-05
-6.64603212667371e-05
-4.48907506132771e-05
-3.65107172711492e-05
-4.38669421297283e-05
7.10956102755045e-06
-4.42576858613581e-05
-3.44592090956521e-05
-1.61603401251234e-05
-3.41070648236817e-05
-4.25815755268089e-05
-7.15278774549468e-06
-2.79580240453565e-05
-1.53684899407121e-05
-7.92483159172165e-06
-4.09010614296271e-05
-4.32730855615129e-05
-2.93155924505137e-05
-5.6626206768492e-05
-2.3734847399717e-05
-1.86782327110022e-05
-2.75548372702047e-05
-4.90894352036624e-05
1.39152921554201e-05
-2.71898744741084e-05
-5.0226898569033e-05
-6.03268456347501e-05
5.87406288841711e-06
-1.06895547147803e-06
-2.17957141564446e-05
-3.66529517771249e-05
-4.84544367917853e-06
3.18608609842293e-06
-2.16406216952598e-05
-2.76869244782834e-05
-2.93890391686567e-05
-1.98799569832765e-05
-2.55422365418926e-05
-4.1158943062752e-05
-1.55437834935802e-05
-2.28326448603956e-05
-2.41805818777896e-05
-2.83471957248083e-05
-2.4188941354279e-05
-4.33613821282821e-05
-4.81322104557657e-05
-4.72976158071334e-05
-3.7890136794464e-05
-1.88448885207166e-05
-3.92096242675498e-05
-6.76429182840361e-06
-2.21724156493828e-05
-3.66092750921803e-05
7.17094861042229e-06
-2.15559815001796e-06
-2.78543764456292e-05
-4.70605914996207e-05
-7.19315151414255e-06
-5.00700203434645e-05
-3.7860504684976e-05
-2.88490792844563e-05
-3.21840582137582e-05
-4.3587758053203e-05
-2.75344857220697e-06
-2.35040861754765e-05
-2.37550312549736e-05
-2.23815863796647e-05
-3.56272434717727e-05
-4.62988065351494e-05
-3.05263441649472e-05
2.00422566908345e-06
-4.18473956378596e-05
-3.20660833146206e-05
-1.83693262605185e-05
-3.85370402250907e-05
-3.00126457764847e-05
-1.50907265295261e-05
-2.1884234004236e-05
-1.52157912904194e-05
-4.43891498806616e-05
-2.66526197447028e-05
-3.49234335222465e-05
-2.28015136487674e-05
2.40232676013436e-06
-4.79225789331458e-05
-2.14509074053382e-05
-7.09863179849774e-06
-2.64120951352311e-05
-3.66802400094112e-05
-5.58725113855067e-05
-4.49292306744085e-05
-2.98831127687445e-05
-1.72240102936507e-05
-6.93641709063364e-05
-1.53413139305283e-05
-2.98351353236755e-05
-4.05901742078195e-05
-3.93651901043466e-05
-7.19755376080729e-05
-5.8692548369358e-05
-3.41547163072387e-05
-6.13681745282616e-05
-1.95166771071469e-05
-3.20894976915543e-05
-5.07366587177627e-07
-3.92088893869091e-05
1.87493587542554e-05
-1.51270864621779e-05
-1.73454862491233e-07
-5.08948547907037e-05
-5.30796113617355e-05
-4.56029431940802e-07
-5.13009301092395e-05
-4.52807296820056e-05
-2.45660806353876e-05
-3.43870628425577e-05
-3.2483778493194e-05
-3.31377265648462e-05
-2.70339617971436e-05
-4.788634325364e-05
-3.59206433250984e-05
-2.15865166195018e-05
-5.7664160036828e-05
-9.93516576029113e-07
-2.29046356361885e-07
-3.0073807655471e-05
-1.99637746104595e-05
-1.82530395238703e-05
-1.14767934597592e-05
-3.02169045757392e-05
-3.77499346084241e-05
-7.96701400465539e-06
-4.44740079764842e-05
-2.91196447214019e-05
-1.53776165231712e-05
-2.41003104804409e-05
-1.78347084854505e-05
-4.29538167747902e-05
-2.42175345459804e-05
9.76109349219282e-06
-1.56880300203141e-05
-2.85234077184072e-05
-4.05101053780606e-05
-5.58471778089779e-05
-1.74173759914829e-05
-4.70525041683811e-05
-1.92494154981018e-05
-4.29734467917524e-05
-2.82059567177331e-05
-9.10129892146573e-06
-3.54730106903854e-05
-2.85056896093713e-05
-2.73233990106157e-05
-3.00167467111057e-05
-6.10502040285626e-05
-2.68653520347959e-05
-1.28866848472491e-05
-2.2933340325113e-05
-4.55554069957276e-05
-2.28395421673488e-05
-2.35422173683895e-05
-5.82937649082688e-05
1.64187480890509e-05
-1.90014948543481e-05
-4.04244990584835e-05
-2.09752341711967e-05
-5.68660167474387e-06
-6.71326836002691e-05
-8.57004135121335e-06
-1.47874333027697e-05
-4.79757101188636e-05
-1.44446691439726e-05
-5.78344021704798e-05
-2.17691546798932e-05
-5.5352033931057e-05
-4.40311489903023e-05
-3.1557401890459e-05
-1.37406860129524e-05
-3.97371544687229e-05
-4.69601276013827e-05
-1.27922001496083e-05
-3.00910893423857e-05
-4.79326467094242e-05
-2.42435497663869e-05
-1.43685334463093e-06
-3.43985611148316e-05
-8.97474168555194e-06
-3.29638513214099e-06
-4.53272635706477e-05
-6.58359335688786e-05
-7.3850675434626e-06
-2.87394856559349e-05
-4.46890890669368e-05
-2.94159251522349e-05
5.02113597381798e-06
-2.85771844382689e-05
-2.49337276968624e-05
-8.35459208747949e-06
-1.52085220172036e-05
-5.03482935765583e-05
-3.53675579124133e-05
-5.37497569116978e-05
-4.65724663999312e-05
-3.64984101834267e-05
-4.82075553249981e-05
-7.98542956123005e-05
-3.63126062393501e-05
-2.53193898841413e-05
-2.80197772269247e-05
-5.23615705358488e-05
-5.90175628375252e-05
-3.54604612021003e-05
-3.54389304533786e-05
-6.05088998751127e-05
-1.65527943802285e-05
-5.04515056358522e-05
-3.92459429819287e-05
-1.86096306814632e-05
-1.16617487971897e-05
-2.00109512088832e-05
-2.23528673876057e-05
-2.69831081229218e-05
-2.69748430501373e-05
-2.73684753294744e-05
-2.77622466455694e-05
-5.37391557508182e-05
-5.86927652905489e-05
-1.38268143663068e-05
-1.35545191310247e-05
1.74259724082473e-07
-6.55231031031718e-06
-1.59020302515354e-05
-1.77064325413506e-05
-2.2432225512941e-05
-1.01139218591698e-05
-1.93118081662441e-05
-2.26757682212187e-05
-2.27889937608996e-05
-1.83576592992272e-05
-1.29564420064171e-05
-2.42661163198646e-05
-1.67988702455304e-05
-3.18228814497573e-05
-2.88958000562101e-05
-3.82166997241157e-05
-9.79741997754436e-06
-2.42246555256051e-05
8.70478440710789e-07
-4.51861410557917e-05
-1.93217006710583e-05
-1.7506566506622e-05
-1.35072505745748e-05
-4.4437505149389e-05
-2.00222773050637e-05
-4.65059665098298e-05
-3.11461623941326e-05
-3.47128279868986e-06
-3.37889052751532e-05
-1.44169466735767e-05
7.15905932497912e-07
-5.39442547705696e-05
-5.72593480032997e-05
-3.61870125719535e-05
-2.85720156086128e-05
-2.82990275391738e-05
-1.18034530118653e-05
-2.86751515816499e-05
-1.31455788505602e-05
-2.52396817905456e-05
-2.82513860354783e-05
-7.26742110351393e-06
-5.94923053872093e-06
-3.0236716419856e-05
-3.52789120610006e-05
-3.52502743053175e-05
-2.59415050907599e-05
-3.63673371764185e-05
-4.47536245318352e-05
-5.38787887257792e-05
-2.14635112142188e-05
-2.3417343596704e-05
-3.03065864915708e-05
-4.41293360332916e-05
-4.31111119424682e-05
-2.87517729654792e-05
-3.38678393191353e-05
-9.66599424474594e-06
-2.47336108857558e-05
-4.24028331659229e-05
-1.32651332722429e-05
-2.05232336581625e-05
-2.12939927800116e-05
-5.05458160732414e-05
-3.08542851474995e-05
-1.80309008722977e-05
-4.28656700699227e-05
-5.39882320556811e-05
-3.60216412729931e-05
-3.43510473844722e-05
-4.35514446945805e-05
-3.57006577175775e-05
-4.77928299447829e-05
-3.46485309989673e-05
-2.31613886588223e-05
-2.95648142598988e-05
-8.79131811456841e-06
-3.30122675999931e-05
-2.08611417261864e-05
-2.21810356018561e-05
-3.6700163745663e-05
-2.31149150068889e-05
-4.03538336600967e-05
-3.66676513937972e-05
-9.20757066478014e-06
-3.29764367854324e-05
-2.10923148620719e-05
-4.85928509972198e-05
-2.87305201108056e-05
-3.51115029129563e-05
-3.54176494845072e-05
-1.12629472877595e-05
6.18892354323764e-06
-2.08910055311263e-05
-3.27016831506755e-05
-2.33588617663162e-06
-5.03759274361065e-05
-4.20632575837392e-05
-2.63272763845176e-06
-2.4070040203385e-06
-4.07997168124929e-05
-4.08194694169681e-05
-5.0146795263925e-05
-3.13619063191105e-05
-4.54670320072552e-05
-3.14777539073791e-05
-6.38389577630283e-05
-5.51993469232027e-05
-4.23556507737453e-06
-4.3839175208847e-05
-1.09708938592238e-05
-5.39621010657107e-05
-3.93389691907585e-05
-3.62164440699774e-05
-3.78426534860461e-05
-3.37187521654216e-05
-1.50186105282315e-05
-2.04328270728543e-05
-3.2538942545251e-06
-3.87477351317769e-05
-3.05963914238688e-05
2.11788703320028e-06
-2.14565551746715e-05
-1.70780736080766e-05
-3.2608421704013e-05
-3.44721359685294e-05
-3.0749344322976e-05
-4.17490724532261e-05
-3.98326480510786e-05
-4.14417230139248e-05
-5.13434056172367e-05
-3.29971049927842e-05
-1.65102619338038e-05
-1.87543041972453e-07
-3.5964997002237e-05
-4.03326713956315e-05
-3.10694821463572e-05
-1.58572155774993e-05
-6.56332387393064e-05
-2.4209545769491e-05
-1.3236678438181e-05
-4.88744509788655e-05
-1.04398198871871e-06
-5.1237584353317e-05
-3.81943014055929e-05
-2.67712931453856e-05
-2.06946088151603e-05
-5.85166895630393e-06
-1.43567623249988e-05
-3.6699751394549e-05
-7.2099615543675e-05
-4.00849444917366e-05
-2.30925617898804e-05
-3.66105950769512e-05
4.0725326900217e-06
-4.37937121760478e-05
-1.79208035091542e-05
3.66263460442339e-06
-5.11247365471174e-05
-2.64264574891587e-05
-3.54909035375527e-05
-5.89950969722716e-05
-6.79857561731272e-05
-2.81737869316795e-05
-2.87373804937032e-05
-4.53070849482132e-05
-3.92876373835414e-05
-2.13530411400613e-05
-4.23952068756286e-05
-4.58149617033726e-05
-4.55842996910403e-05
-5.16322458328621e-05
-2.27676717604283e-05
-3.27270377668255e-05
2.61826626356405e-06
-1.04379845892597e-05
-7.40993443733073e-05
-1.60334006118767e-05
-4.31490007561818e-05
1.3595654953864e-06
-1.33976391723053e-05
-3.94217368976424e-05
-2.42886882465809e-05
7.16934770073621e-06
-3.99086098372267e-05
-5.48179366395051e-05
-5.0424392793146e-05
-2.2225401231659e-05
-2.14400555452287e-05
-2.07137164872318e-05
-4.42078385708377e-05
-3.92776213158705e-05
-3.14707453877265e-05
-3.6941690160672e-05
2.99317314370434e-06
-2.43463758759859e-05
-8.76991311169118e-06
-5.47915556738526e-05
-5.18368572026126e-05
-1.59488844271245e-05
-1.02758637798974e-05
-6.47993975808426e-06
-1.46466427451442e-05
-4.25460667894779e-05
-3.07977714081175e-05
-3.80849888833394e-05
-4.10774772228792e-05
-2.10741287499911e-05
-2.70038997889083e-05
-2.48309408561138e-05
-3.00704476951138e-05
-4.198238323241e-05
-1.18414475180546e-05
-5.81064483752132e-05
-3.10834479519947e-05
-5.38659621896096e-05
-3.09880478633325e-05
-1.29293734764191e-05
-4.06904238651636e-05
-1.09305136648876e-06
-2.05326712120275e-05
-3.88096539367985e-05
-4.15821612769849e-05
-3.24495288970647e-05
-2.50884825668121e-06
-2.560411645444e-05
-3.64924161117199e-05
-3.00016484704342e-05
-2.87372932587175e-05
-1.91774925299524e-05
-5.01850440370726e-05
-4.66097833625126e-05
1.3791515623694e-06
-2.71326894446018e-05
-4.316301216362e-05
-4.08044282342847e-05
-1.01564071116697e-05
-4.2294672514586e-05
-3.94193999728992e-05
-3.64630379833433e-05
-3.18476491003285e-05
-1.1967500685115e-05
-2.68441364792048e-05
-5.27531561359939e-05
-8.67246769788162e-06
-1.42240606057431e-05
-5.90057515478619e-05
-1.15999418569741e-05
-1.14404631526692e-05
-1.25770653572093e-05
-9.40113983490011e-06
-2.32019753336298e-05
-3.45649948058911e-05
-4.38449810318736e-05
-3.44581423684029e-05
-2.4877580188566e-05
-3.31808355689776e-05
-8.09505406033083e-05
-3.99882804210011e-05
-7.11161609792797e-06
-1.71703766243933e-05
-3.01323177894082e-05
-5.89564838702878e-05
-5.67588331276385e-06
-1.32286750769381e-05
-5.38801990456994e-05
-1.64359362410065e-05
-1.41194687146478e-05
-3.81354691280282e-05
-2.73167684946002e-05
-4.5555635048071e-05
-8.48368530279708e-06
-4.2969770634737e-05
-3.3821099589244e-05
-3.43151821664392e-05
-3.24946804960181e-05
-3.54385668422347e-05
-2.15638984819801e-05
-4.91154036483597e-06
-3.40289839447174e-05
-1.905830763047e-05
-4.1449640181095e-05
-2.69895047226442e-05
-6.06632272720633e-05
-2.65191722042664e-05
-7.55896731821305e-06
-2.23687082723545e-05
-4.16889306517279e-05
-5.75105679288034e-05
-7.25969530028803e-06
-2.9661846475832e-05
-6.93383016819803e-06
-1.52678690804903e-05
-5.71101576749192e-05
-2.27205369249983e-05
6.31534726939327e-06
-2.66084352265902e-05
-3.74915423503514e-05
-5.53988919217641e-05
-3.4318191627844e-05
-3.9057989537559e-05
-1.04054323203753e-05
-2.85207001019623e-05
-3.23585895751909e-05
-5.08887471021757e-05
-5.88285530797542e-05
-1.75269399185646e-05
-1.48547153549048e-05
-3.06183628179228e-05
-1.68900724796226e-05
-3.41719507599479e-05
-3.210959257983e-05
-4.15198391695034e-05
-1.04507555853949e-05
-4.16049142240485e-05
5.36537010590914e-06
-6.24416003504693e-05
-2.70617718101809e-06
-1.88860318487164e-05
-2.78529726278791e-05
-2.15351187866545e-05
-1.96440267334842e-05
-1.97110369585931e-05
-1.90352659064529e-05
-2.62216005323748e-05
-5.55474539391089e-05
-2.01547527220619e-05
-5.21055701898015e-05
-1.83698482106265e-05
-4.83494437814599e-05
-4.41262466594673e-05
-3.38961517124264e-05
-5.69014283735864e-05
-3.69096682246508e-05
-2.28844434890591e-05
-4.22631861698627e-05
-2.65224333602233e-05
-3.79387897978806e-05
-6.8909262178592e-05
-4.46055387494752e-05
2.7698328550854e-06
-4.49832068628529e-06
-2.60286431235923e-05
-5.26696782654367e-05
-3.7783069116357e-05
-1.42525181681591e-05
-3.28620475837293e-05
-4.35141212368508e-05
-4.38474074409166e-05
-2.07824706386269e-05
-5.20667541906371e-05
-7.42973134049766e-07
-2.76164576834454e-05
-2.53982849559686e-05
-1.60588146671171e-05
-3.79526498540433e-05
-1.10847068234164e-05
-1.32906163969047e-05
-1.91684944862935e-05
-4.1333207957161e-05
-2.31353836425039e-05
-5.19017110315239e-05
-4.90059396726695e-05
-3.00412928934835e-05
-4.86028590792958e-05
-1.36657019033279e-05
-3.88861450110776e-05
-2.55733791153576e-05
-1.6790576981533e-05
-1.29638254711052e-05
2.82003624356852e-06
-4.52878519897346e-05
-3.68270233500442e-05
-5.23422362597422e-05
-4.20471527073645e-05
-2.11957573745543e-05
-3.59234696122296e-05
-4.33768294515392e-05
-2.36682488359697e-05
-3.2111744157493e-05
-4.15911280609487e-05
-6.26492696403098e-05
-1.83360150545379e-06
-3.88182514786155e-05
-3.39816340094259e-05
-4.477350649923e-05
-3.95261103059611e-05
9.61478114872786e-06
-2.70695818981648e-05
-5.63485013163932e-05
-4.85015126851405e-05
-2.98305316457939e-05
-2.626349837754e-05
-2.42911587774989e-05
-6.92148366226784e-06
-4.56783814486099e-05
-2.7376502610148e-05
-4.98573259233746e-05
-5.69078546764572e-05
-1.12549222122173e-05
-2.81987921801643e-05
-2.54939728168069e-05
3.39319951717649e-06
-5.4641933651127e-05
-2.28521730389738e-05
-4.94714160293777e-05
6.04369872614353e-06
-9.64966528091849e-06
-4.4561051478676e-05
1.47902237198898e-05
3.77370993696809e-07
-2.35910891587215e-05
-3.79738394047416e-05
-5.60096495796521e-05
3.38500274702517e-06
-3.67136015435677e-05
-3.86671206587064e-05
-9.92096875175272e-06
-4.29494540138169e-05
-3.32628692342687e-05
-4.65688960326065e-05
-5.12759540587055e-05
-5.51655985314028e-05
-3.3023790471952e-05
-2.43049936515038e-05
-3.04268798351178e-06
-9.31394927706011e-06
-3.42809592119481e-05
-4.83356606774359e-05
-3.51943878656364e-05
-7.38646955519996e-05
-2.64489973706726e-05
4.57800277397037e-07
5.09275781359143e-06
-1.47415210291472e-05
-5.63958199199903e-05
-3.03235836494595e-05
-4.73611423780946e-05
-3.14289306887538e-05
-2.00160086090574e-05
-2.2862289938526e-05
-4.42159313339083e-05
-4.81820817696737e-05
-2.45206150412107e-05
-5.73422623453397e-05
-2.67074486922373e-05
-2.85249939254767e-05
-3.62139299861477e-05
-6.27112591646939e-05
-3.41674565944054e-05
-2.24350344354399e-05
-2.51878619751765e-05
-4.82493888562084e-05
-2.67430081144689e-05
-2.61369300042469e-05
-4.1232463335605e-05
-5.9225399276149e-05
-4.22602107191891e-05
-1.37157269512637e-05
-3.23867494580559e-05
-2.69932355544719e-05
-3.56086650471976e-05
-6.20235433922145e-06
-4.47172134447975e-05
-3.49286533622076e-05
-1.18770432794243e-05
-3.31945519620442e-05
-1.73121930434422e-05
-3.73491066684866e-05
-2.95144331572835e-05
-4.40766934896531e-05
-2.1849459877218e-06
1.98789207129791e-06
-4.24106907988697e-05
-1.65317874487614e-05
2.91988585449426e-06
-3.60218920493398e-05
-5.48988801751724e-05
-2.66596180412026e-05
-3.24452526392321e-05
-2.58790884307306e-05
-5.13501018061237e-05
-9.86886944380881e-06
-4.83321013309739e-05
-6.25954680551509e-05
-3.49777279548302e-05
-3.83402452778948e-05
-2.89058548936311e-05
-4.88733215186618e-05
-6.56555558091542e-05
-1.28021643393053e-05
-1.28568689258681e-05
-2.32091311911078e-05
-2.52337404515051e-05
-2.96025278429681e-05
-4.83346978414153e-05
-5.54690938610099e-05
-2.98971483792469e-05
-2.82018930017995e-05
-5.37680474114711e-05
-1.93712172092146e-05
-5.37270502472877e-05
-3.33348840041189e-05
-4.98116701652468e-05
-3.73525174066746e-05
-2.90519796231359e-05
-6.50691153942755e-06
-4.17875331058889e-05
-5.55421105998291e-05
-2.84066637799026e-05
-5.99062156581028e-05
-3.19318458369556e-05
-4.97681770853764e-05
-3.28692397690904e-05
-5.48479269526749e-06
-1.60042592013365e-05
-2.48432132875359e-05
-3.4320271104662e-05
-1.37716234581255e-05
-3.34136762002267e-05
-2.0774579614622e-05
-1.19043155582698e-05
-4.24334945641423e-05
-2.80113280685933e-05
-3.48016830179522e-05
-5.71366811678556e-05
-3.71498646620241e-05
-3.25857837064522e-05
-3.39127574821883e-05
-2.13639313164692e-05
-4.08606865094276e-05
-2.76441661538524e-05
-3.78864417629038e-05
-3.39870260316818e-05
-4.08943758560182e-06
-2.27739020483438e-05
-5.12925240101886e-05
-1.56081476483576e-05
-1.93111871132184e-05
-3.83906135222127e-05
-1.10116164331845e-05
-4.50826578336805e-05
-3.77231179479573e-05
-2.93647028264086e-05
-4.33187076798671e-05
-2.46274177089447e-05
-3.8051185235477e-05
-4.50777693035682e-05
-6.42389847220587e-05
-4.03135187763775e-05
-4.30016411129144e-05
-1.03297393796816e-05
-9.03162694265317e-06
-3.04462681612613e-05
-3.19517976726811e-05
-3.0455462309881e-05
-1.03643938183665e-05
-3.30276622969639e-05
-6.21495146165275e-05
-2.3704098255813e-05
-1.98318698912695e-05
-3.11579373455356e-05
-1.17460453041142e-05
-3.70785398332094e-05
-4.21140560869732e-05
-2.14375593840661e-05
-3.10839852610793e-05
-2.99074263333803e-05
-2.80604073101702e-05
-2.92396292182255e-05
-2.86479437250087e-05
-4.64441290478216e-05
2.08680964876067e-06
-4.34488152644801e-05
-8.26152093609565e-06
-3.74449805896268e-05
-2.4701152236435e-05
-4.1661117769648e-05
-3.78878478001204e-05
-4.79062527633588e-05
-1.95248713405791e-05
-2.35686770156219e-05
-2.83295972933094e-05
-1.37042749813245e-06
-4.2344350168576e-05
9.04982971608732e-07
-4.59049479733358e-05
-2.0019311293849e-05
-1.49487502207826e-05
-1.15643778714463e-06
-3.29446287308038e-05
-4.07101811942588e-05
-1.85818083528245e-05
-3.19031533552661e-05
-1.03232667683392e-05
-3.19538966712988e-05
-3.24998131071409e-05
1.02858578637307e-05
-2.65319377202891e-05
-3.23804128427955e-05
-2.62807571869393e-05
-4.28639326825509e-05
-2.54563512656049e-05
-2.72911830488562e-05
-2.23351201543267e-06
-5.75766125132557e-05
-5.52478160800827e-06
-2.67822553642374e-05
-2.44357134687609e-05
-6.15789547525142e-05
-3.20215055981841e-05
-3.07453479968465e-05
-1.24655800661258e-05
-2.43236800461829e-06
-2.96046047469303e-05
-1.75328332655487e-05
-3.02035291134704e-06
-4.41594326133854e-05
-3.45567615868766e-05
4.38685593774454e-06
-2.35147284055866e-05
-3.49770910795114e-05
-6.11545073287001e-05
-1.38025545912854e-05
-2.97257857133926e-05
-2.61817595783788e-05
-2.60000664507274e-05
-2.97655653941935e-05
-4.73488215053794e-05
-2.02157283970939e-05
-2.36447512190352e-05
-3.54449630554241e-05
-4.47796083372027e-05
-1.37075061215244e-05
-1.74147911426432e-05
-2.08190334882445e-05
-2.75859802689499e-05
-2.15278056978937e-05
-4.23524984484128e-05
-4.57025566492553e-05
-4.5542478747906e-05
-5.29977791110976e-05
-5.71186622112898e-05
-5.07999172324379e-05
-1.89512802414984e-05
-2.33763744807459e-05
-4.92960479217981e-05
-2.36877949591602e-05
-2.00240292243411e-06
-2.66361889383282e-05
-4.15062260201293e-05
-6.6263671825781e-05
-6.54326183472037e-05
-6.07540451676324e-05
-3.12199453468539e-05
-3.46117958068498e-05
-5.45993998841808e-05
-6.68433302968654e-06
-1.53028990515373e-05
3.67756769452341e-05
-3.24227208134385e-05
-5.0446247175978e-05
-7.24387779573322e-06
-2.91979573180243e-05
-4.61746268070687e-05
-2.06741285691874e-05
-1.73163207177134e-05
-1.87681274213881e-05
-5.53007258676226e-05
-3.43876802851325e-05
-2.09211929588775e-05
-9.46848008029788e-06
-3.9146674068015e-05
-3.55384949194207e-05
-4.78034964404419e-05
-3.23456220407051e-05
-4.71265236554327e-05
-2.14237185165982e-05
-1.27800414235498e-05
-5.29188389473572e-05
-1.47776374695603e-05
-3.9659991759815e-05
-1.88110440961773e-05
-2.96176824562617e-05
1.26246529747126e-05
-2.10500286534764e-05
-2.94251191595351e-05
-2.92514293218896e-05
-4.2665265625559e-05
-3.89603617932351e-05
-2.51062044346399e-05
-1.17419468624146e-05
-1.19522834903731e-05
-2.65557116075585e-05
-1.95494876859445e-05
-3.28740399712846e-05
-4.1409632794459e-05
1.96713927386278e-05
-3.60727935671712e-05
-3.35424705796089e-05
-1.33682156131243e-06
-1.90964077999173e-05
-2.60104508447294e-05
-9.48497320079405e-06
-1.68213415821615e-05
-3.6013973796911e-05
-3.43645273095318e-05
-4.46993067631869e-05
-1.37111833649702e-05
-5.10424305507615e-05
-1.87685562045267e-05
-4.66430820170854e-05
-2.20047091395991e-05
-3.46301351161742e-05
-5.61611051598033e-06
-6.837274053478e-05
-5.39235942366071e-05
-3.07480213672513e-05
-6.1648170230017e-06
-1.20035185255808e-05
-4.37477187031078e-05
-5.13809527280766e-05
-4.48773808325275e-05
-9.80647073325849e-06
-7.2183181807236e-06
-4.72096430052834e-06
-2.97810870147112e-05
-3.2146344306019e-05
-1.66723531573815e-05
-1.66117459961089e-05
-1.94657246951823e-05
-3.85662036796571e-05
-3.37947538692336e-05
-5.40564483351536e-05
-4.88965382797008e-05
-3.63231500514727e-05
-4.27219447276807e-05
-2.13925345383467e-05
-1.98468810872838e-05
-2.89100847480763e-05
-7.61857058817675e-05
-4.12251732799285e-05
5.73706576620274e-06
-2.74772375154083e-05
-2.38008804851342e-05
-4.58617909836772e-05
-3.48100962364023e-05
-1.26371446755943e-05
-1.59027325034893e-05
-2.8655632750749e-05
-8.02108214268672e-06
-4.93025357015093e-05
-4.42512523440347e-05
-5.07209516863578e-05
-4.15105321985016e-05
-4.29099835219256e-05
-2.53339331477603e-05
-2.80752570569772e-05
-2.06580433852139e-06
-4.54626101804374e-05
-5.8781190644512e-06
-3.3205059211881e-05
8.52889888440073e-06
-1.52381810309247e-05
-2.22614863551018e-05
-4.87786891435794e-05
-2.80677470152608e-05
-5.0843348613573e-05
-3.634776135136e-05
-1.76405622003875e-05
-3.84009447584087e-06
-3.33214686656346e-05
-6.63384418187419e-05
-4.90846805672505e-05
-1.14364595701961e-05
-4.46206949511103e-05
-1.62318012272684e-06
-2.5705750991299e-05
-6.52406234095852e-05
-4.96910765940985e-05
-3.70336704618604e-05
-3.72948487239845e-05
-3.67054685440755e-05
5.63164520340484e-06
-3.79122763618952e-05
-1.59386994445785e-05
-4.32681156071692e-05
-3.64783735550457e-05
-1.88475778705547e-05
-4.47624413655246e-05
-5.24374008987896e-05
-3.39421736629656e-05
-1.3470025825139e-05
-2.4379616949726e-05
-3.71176865387345e-05
-6.41919267185222e-06
-4.4433631433216e-05
-5.28918454133826e-05
-4.54281564342454e-05
-1.80694632398184e-05
-5.09738076283926e-05
-1.39477913360835e-05
-5.45843106895538e-06
-4.18127247080207e-05
-4.26551437336858e-05
-4.0769590895607e-05
-3.53956682518435e-05
-6.65941344007044e-05
-1.8169680445129e-06
-4.15957413994203e-05
-1.03850651887761e-05
-2.12638212116016e-05
-3.41018339049586e-05
2.43447787721851e-07
-5.36993193207966e-06
-4.14298296363721e-05
-3.69853847232586e-05
-2.80136234265104e-05
-3.36539962439327e-05
-4.2012122600339e-05
-4.45651522716033e-05
-6.42892715983623e-05
-2.33530315842699e-05
-2.8554038734988e-05
-2.52570187224428e-05
-3.0790520616595e-05
-4.25311069443151e-05
-7.9592731073289e-06
-1.83508994983707e-05
-5.00740603582926e-05
-3.26111912168184e-05
-3.69533917273015e-05
-4.30768130741301e-05
-5.74368829294771e-05
-2.65050183550386e-05
-4.80738297744746e-05
-3.92527489494129e-05
-6.88763141036737e-06
-2.1502850570261e-05
-1.31639863915395e-05
-2.5203399233169e-05
-4.37440207783241e-05
-4.3799421445131e-05
-1.32905657931995e-05
-3.33694734958801e-05
-3.23037866421931e-05
-4.12637492956487e-05
-3.12192125879723e-05
-2.66017556062287e-05
-2.25034485348516e-05
-3.87387608097562e-05
-4.32374999804858e-05
-2.19489659736396e-05
-2.9912236050361e-05
4.14561417117481e-06
-1.98328990438827e-05
-5.25163480429912e-05
-3.71596730507404e-05
-4.37553031273251e-05
-5.96675640236659e-05
