# Supplementary material for: Research on computational propagation and identification of mine microseismic signals based on deep learning
Source: PLoS One. 2025 Oct 22;20(10):e0334641. doi: 10.1371/journal.pone.0334641 (PMC12543183; doi:10.1371/journal.pone.0334641)
Supplement: S8 Data — (ZIP) [file pone.0334641.s008.zip › 000100900002756.xlsx_0.txt_24.txt.txt]

-2.74749901487302e-05
-4.20853552773772e-05
-3.21815941945791e-05
-1.95519745817228e-05
1.01454510834993e-05
-4.30800561364119e-05
-1.06348971498773e-05
-1.54678619938007e-05
-3.10187415717149e-05
-1.60945370686025e-05
-5.98310002723969e-05
-3.08174608963945e-05
-2.94067270244313e-05
-3.84336298683471e-05
-2.92893975822159e-05
-5.48968368598205e-05
-4.5924672061332e-05
-7.93940568665751e-06
-2.477417836119e-05
-5.37577983509454e-05
-2.96249520967767e-05
-3.66923799579782e-05
-3.27706752223563e-05
-1.3915677635111e-05
-1.58072908291859e-05
-5.7367248919566e-05
-7.2096356742589e-06
-2.27479703257752e-05
-5.48487565047137e-05
-2.82657933638813e-05
-2.66084476631747e-05
-1.6791335391362e-05
-2.59510003324327e-05
-1.15115914341944e-05
-6.16237845411893e-05
-2.92094973283696e-05
-3.78787675477494e-05
-1.41415853521576e-05
-3.83741250228066e-05
-4.12299973469264e-05
-3.04721939581194e-05
-2.54499049383132e-05
-1.92575654357466e-05
1.65058969344255e-06
-1.56222444621315e-05
-2.82906623099157e-05
-5.22006564114503e-05
-2.93167453829023e-05
-4.47108584466138e-05
-3.78655408249722e-05
-3.23823613663204e-05
-2.57814476545333e-05
-1.79047232035382e-05
-1.05085037945427e-05
-1.53238931685383e-06
-3.8282918971904e-05
-1.724497862047e-05
-5.17895190666614e-05
-2.07248099184908e-05
-2.13171965865903e-05
-4.06769664878148e-05
-1.60997327075247e-05
-2.53533371042331e-05
-4.21232529886487e-05
-5.14684680654428e-05
-2.56990652361773e-05
-1.39029820113994e-05
-1.10626446765035e-05
-3.74677845626399e-05
-1.70811076166844e-05
-5.06610286315752e-05
-1.87244348368396e-05
-1.78707629198316e-05
4.94224372744239e-06
-5.69921776452077e-05
-1.05019809889535e-05
-4.92480552249706e-05
-2.74489615603892e-05
-3.66329551641919e-05
-6.52566387342252e-05
4.762242266603e-06
-3.90661842061248e-05
9.16421778148003e-06
-6.5224994102988e-05
-6.19214131426864e-06
-5.56523493415602e-06
-2.91263408300826e-05
-1.99254147872427e-05
-2.69116831351243e-05
-2.4785192659365e-05
-8.26926507243747e-05
-9.32408018464575e-06
-3.63358941534314e-06
-1.65496879582523e-05
-4.99719160328783e-05
-2.70429977296135e-05
-2.12550164188698e-05
-4.3921698962975e-05
-3.64308717658781e-05
-2.86812599597898e-05
-2.89999082399752e-05
-5.40793663554377e-05
-4.2564426805323e-05
-3.37640452614173e-05
-1.94767482641629e-05
9.00975683610356e-06
-3.87470839410064e-05
-7.01093064581956e-06
-1.44034667819628e-05
-6.46687453122331e-05
-5.45904271789178e-05
-3.8811911176865e-05
-4.38807655598622e-05
-2.8295350005541e-05
5.08660016308854e-06
-2.1586454059918e-05
-2.04679650607828e-05
-3.51269767706817e-05
-4.28504694161292e-05
-2.95588663361631e-05
-5.58209339721247e-05
-4.25800053237868e-05
-1.42691666158834e-05
-2.90136233237732e-05
-1.76226551445629e-05
-2.5253295424235e-05
-1.92886457798368e-05
1.71533810973138e-06
-4.44250873999741e-05
-2.81411384024595e-06
-9.67189653358009e-06
-1.25880970211979e-05
-2.99513204334351e-05
-2.6943685428114e-05
-5.50658528768088e-05
-1.98620295259169e-05
-2.22949736082279e-05
-3.57780408498316e-05
-2.77313603082695e-05
-3.64314299438721e-06
-5.185912002114e-05
-2.84778579406638e-05
-2.82210683888768e-05
-3.27396258325988e-05
-2.57424472467921e-05
-1.74883825597388e-05
-3.54324110372088e-05
-3.47750446436683e-05
-4.38065293611874e-05
-1.46646437524255e-05
-2.56291086149739e-05
-5.4438555109544e-05
-2.17846903422921e-05
-6.74714655771781e-06
-1.0223602889598e-05
1.24718698228862e-05
-3.79022476265111e-05
-2.76148749375829e-05
-4.00664581776987e-05
-4.97392143797646e-05
2.19094022646484e-05
-1.33357220018716e-05
-3.88896423488075e-05
-2.12627724766597e-06
-3.32830726616879e-05
-2.10643938175352e-05
-3.08498507774411e-05
-3.84075586258299e-05
-4.47099241850724e-05
-2.22517180926774e-05
-5.41295165308493e-06
-3.99597902086943e-05
-1.58472822556876e-05
-5.22907695825821e-05
-5.20881705075893e-05
-2.90526540516648e-05
-3.21980191461446e-05
-3.59650356003277e-05
-1.42099235816384e-05
-5.84768651906886e-05
-4.04506592750658e-05
-1.06913762875238e-05
-1.81230182959098e-05
-1.66780302797026e-05
-1.67162375037279e-05
-5.77620229979978e-05
-2.70255853262323e-05
-4.30955816317033e-05
-4.05737816450204e-05
-6.09830010268522e-05
-1.10775488765061e-05
-2.31621947932384e-05
-4.64884317182268e-05
-1.70469958914145e-05
-2.47411062523196e-05
-5.19781272731971e-05
-3.02260068344581e-05
-2.19828223229807e-05
-9.15759042743432e-06
-1.06317288151294e-05
-3.45339694272636e-05
-3.38183867792012e-05
-1.48437287684684e-05
-9.94123537033267e-06
-3.56601184370219e-05
-1.52910626151324e-05
-8.51505199103969e-06
-2.95933598995619e-06
-3.91661181149755e-05
-3.67274936127232e-05
-5.57918965926648e-05
-3.30968080754448e-05
-2.6977902597289e-05
-4.61755519500493e-05
-4.94431634879948e-05
-4.0532292797914e-05
-3.3812605965884e-05
-9.10970094628139e-06
-1.62717647361763e-05
-2.89094625531271e-06
-4.89884052629908e-05
-6.09883401822243e-05
-5.01912914078463e-05
-3.66329606801197e-06
-3.18462638308911e-05
-2.9948420325107e-05
-1.52584425622317e-05
-3.13594278997682e-05
-4.86950380439254e-05
-1.91607350865237e-08
-2.01158317451035e-05
-3.24070519018487e-05
-1.80133059565279e-05
-1.47844332380581e-05
-5.00879926497936e-05
-5.99526933896971e-05
-2.95776482439273e-05
-2.02534103595093e-05
-2.01284244752912e-05
-5.65918004959777e-05
-9.7292665148171e-07
-1.07823486448002e-05
-6.91981904284927e-05
-4.10006720312409e-05
-1.62288754754581e-05
-3.24621878868776e-05
-4.81520406095938e-05
-2.89746591956614e-05
-5.23178014785435e-05
-4.2646067929588e-05
-3.03538709167327e-05
-4.73024638186006e-05
-2.51387345406721e-06
3.1834020718385e-06
-4.22219314308024e-05
-3.49663742967472e-05
7.75170319449634e-06
-3.48317737067119e-06
-3.41323897705929e-05
-4.20836653488077e-05
-1.96732332407641e-05
1.24610285790649e-05
-5.75475222906471e-06
-5.1414358881104e-05
-3.58358227394562e-05
-5.16072670761306e-05
-3.62214615139171e-05
-3.13128881899021e-05
-4.05832172969418e-05
-3.94034601965914e-05
-6.33017295725493e-06
-3.18103263844621e-05
-3.93290629777838e-05
-4.01582655330254e-05
-1.63495093431268e-05
-3.23349970262679e-05
-3.75551374046924e-05
-5.50618790214807e-05
-1.74984845498924e-05
-2.7499314314814e-05
-5.41016475960777e-05
-4.45024358973339e-05
-1.71361438779842e-05
-3.9563026396543e-05
-1.82251869030753e-05
-4.2815396182284e-05
-3.146103641733e-05
-3.41315819252129e-05
-3.88783468778874e-06
-1.98345077473517e-06
-2.49356068178577e-05
-2.34010768809731e-05
-2.24398826467804e-05
-5.24042790738773e-05
-1.31665677963167e-05
-4.62025834962215e-05
-2.14636668493492e-05
-4.76449488655515e-05
-1.11554580994121e-05
-3.0679833835742e-05
-1.20672312105477e-05
-2.93772320182014e-05
-2.47645029812893e-05
-3.44693769147636e-05
-1.10072941254984e-05
-1.14708898045525e-05
-6.40041188782581e-05
-6.14780014320357e-05
-1.99647173968319e-05
-3.95922946195406e-05
-2.02029233277581e-05
-2.48789200487374e-05
-2.30443000956913e-05
-2.85284656655e-05
1.34879458887041e-06
-4.03932365788611e-05
-3.03081197720629e-05
-3.18062888390233e-05
-4.34579428373686e-05
-1.98177270845903e-05
-4.37446861616515e-05
-2.87534526579256e-05
-1.43384523236672e-06
-4.27227906876857e-05
-5.72472241300269e-05
-1.74343168331115e-05
-3.7334424548816e-05
-3.91798665557491e-05
-1.98899417962763e-05
-4.17568468482517e-05
-9.744988526403e-06
-4.96429469699279e-06
-3.65658450841547e-05
-7.25563275198279e-05
-6.08673074174855e-05
-2.8444010232037e-05
-3.88546200829644e-05
-2.32296238958553e-05
4.53261155042476e-06
-4.8302516413197e-05
-3.16605723842101e-05
-4.91888432196598e-05
-2.62871113105524e-05
-3.03082503308197e-05
-3.41473047593981e-05
-2.20809355609688e-05
-5.03700512930384e-05
-1.40318736515916e-05
-5.03537507559546e-05
-5.00299273738587e-05
2.69166945222815e-06
-3.54172332946343e-05
-3.7407364157641e-05
-6.73931380023019e-05
-1.66618394344581e-05
-1.85309203173904e-05
-1.13230018002951e-05
-4.22676017870448e-05
1.2789228601623e-06
-3.52119235108618e-05
-5.15665065973238e-05
-2.24541573193338e-05
-4.52060322887525e-05
-2.71903951963258e-05
-3.88479715830686e-05
-4.3617660641315e-05
-4.08770913420683e-05
-4.51338243222326e-05
-4.77326694789875e-05
-5.1296975226073e-05
-3.54194129006275e-05
-2.35605128443716e-05
-7.08349090151647e-06
-4.13311259340825e-05
-6.96814208910473e-05
-3.9754957883477e-05
-3.56090233457019e-05
-4.54144324582946e-05
-2.34389788090103e-05
-2.32848406362375e-06
-5.78611448993924e-05
-2.0269904094839e-05
-3.26881039482518e-05
-3.80723349653252e-05
-4.97548192866882e-05
3.66221632629875e-08
-2.41855566173867e-05
-5.02763505217106e-05
-1.84838819931985e-05
-4.38786132943927e-05
-5.37746599299266e-05
-7.30238928725532e-06
-3.28178242543757e-05
-4.96687647231938e-05
-3.10937330857354e-05
-3.76398525317768e-05
-4.95167960250187e-05
-4.78552661698357e-05
-5.72835058574495e-05
-2.7283134188815e-05
-6.49169206057921e-05
-3.82242990405916e-05
-1.73591141805672e-05
-2.28836878142783e-05
-4.46089825698041e-05
-2.31816845434172e-05
-4.00076978641705e-05
-1.87316285398219e-05
-1.08206599628614e-05
-2.61944067123542e-05
-2.16695622421694e-05
-5.39653779822831e-05
-4.5665312716801e-05
-1.02609978142063e-05
-7.209704719629e-05
-3.82456935994578e-05
-4.29633264895989e-05
-2.02561587690188e-06
-1.71194844032542e-05
-1.47591630817718e-05
3.32931124370211e-06
-3.42814690948091e-05
-3.10120212276428e-05
-3.32698973170441e-05
-5.6648876622947e-05
-3.41400884024984e-05
-5.76232803639244e-05
-5.27759027083497e-06
-2.29833776796307e-05
1.06300269373595e-05
-2.31799773540468e-05
-3.66425920324639e-05
-8.97851875907413e-06
-8.34855381879177e-06
-1.05725128581557e-05
-4.83701430915597e-05
-6.77108546537905e-07
-1.86315475194512e-05
-3.80914670616074e-05
-6.64777511955621e-06
-3.87424593234389e-05
-4.62199569055551e-05
-3.08448674701791e-05
-3.25059108531065e-05
-1.81417471894515e-05
-1.49241456686046e-05
-3.44821715805748e-05
-9.20142346844243e-06
-2.20650638441466e-05
-4.88539237650918e-05
-1.3341519733879e-05
-5.12182300467439e-05
-2.25351326375997e-05
-4.64985215664303e-05
-2.44902147939138e-05
-5.02647360032699e-05
-6.22372289975596e-05
-4.16406867295777e-05
-4.06901237484594e-05
-5.10519693843333e-05
-7.14061740120053e-06
-4.33072918598884e-05
-3.59086911131585e-05
-5.30541257884858e-05
-3.0773025371486e-05
-1.7665267147926e-08
-4.28293957098788e-05
-2.12967102175269e-05
-4.12035107743484e-05
-1.01971663890288e-05
-3.85297305529354e-05
-4.45748318066645e-05
-8.45652501875919e-06
-1.90014160373132e-05
-2.31604683347606e-05
-2.88413712506837e-05
-1.39180947503173e-05
-3.36945778912612e-05
-5.49507007168484e-05
-2.14559939933234e-05
-2.83160053968155e-05
-2.10203123801885e-05
-6.56383354946378e-07
-2.73600151242057e-05
-5.07204606699286e-05
-3.01629341960869e-05
-5.22951061011277e-05
-3.98135532347493e-05
-4.2210265364354e-05
-5.35710415120108e-05
-6.12313691644171e-05
-2.20418964226278e-05
-3.61923960026369e-05
-2.62799380076198e-05
-3.53291017242404e-05
-5.5634652217853e-06
-1.53791560570618e-05
-2.55636557326068e-05
-8.58970785624322e-06
-1.86926268494819e-05
-1.59156570960554e-05
-2.89548353076509e-05
-3.57947915991842e-05
-9.77229520436372e-06
-4.3577811705244e-05
-4.71518540333498e-05
-1.41903695457624e-05
-2.74796308525996e-05
-9.40426135940614e-06
-4.34402701240211e-05
-3.53875873334898e-06
-3.82098468625669e-05
-1.52013743887023e-05
-3.30363450626182e-05
-3.50884389366371e-05
-3.79928056250463e-05
-2.35581665190013e-05
-7.34706420319222e-05
-3.83501768364538e-05
-3.10982040479957e-07
5.25439446114325e-06
-5.20735265693819e-05
-2.70423493555889e-05
-2.66889717731775e-05
-2.58031024817597e-05
-3.51628633518867e-05
-2.85568368653834e-05
-3.15959272074098e-05
-2.7804211190317e-06
-3.97456551216612e-05
-1.36258421718871e-05
-1.35147986125708e-05
-3.58330969904554e-05
-3.21194056190575e-05
-3.08451578190188e-05
-1.00888346140303e-05
-2.93428179019262e-05
-4.24242058919134e-05
-6.36795296356937e-06
-7.0207243323311e-05
-6.10478099943134e-06
-1.29983131681515e-05
-3.40788417866726e-05
-2.68118317305596e-05
-1.12666557902474e-06
-3.96848311928823e-05
-9.41424202752542e-06
-3.95933863839426e-05
-4.09557570661755e-05
-8.10917732782208e-06
-5.93740983213948e-07
-2.98980801076275e-05
-4.61026317617326e-05
-3.97856681883743e-05
-6.9244894986703e-05
-7.34763540832001e-05
-4.82315876298047e-05
-6.42119164551306e-06
-3.97921858563585e-05
-3.37016135016796e-05
-5.90874880468102e-05
-1.55236814014589e-05
-4.78687117959839e-05
-3.10082838274112e-05
-2.35715404803318e-05
-2.31970702599454e-05
-3.48462429221298e-05
-4.12789238269852e-05
-3.81741163077346e-05
-2.33174389594037e-05
-1.82209113936233e-05
-4.26241326422091e-05
-5.90350464466773e-05
-2.85247370111735e-06
-4.41283847887187e-06
-2.2950338851169e-05
-2.65830423247569e-05
-3.62996262551263e-05
-1.77397096446561e-05
-3.12886321689251e-05
-3.32000825432926e-05
-6.86320458369339e-06
-2.22125962345881e-05
-4.60432749699438e-05
-6.12803857479304e-05
-3.07835351665214e-05
-3.03711094363332e-05
-2.77001263622484e-05
-1.76334848110866e-05
-6.25865220407662e-05
-3.36773429401745e-05
-3.47860432057128e-05
-1.80699428449408e-05
-5.94973582035589e-06
-4.85281076441551e-05
-3.33039949889294e-05
-2.35452319462754e-05
-5.18026818641535e-05
-1.8659340029149e-05
-5.58952992907199e-05
-3.72939852736756e-05
-8.75170909523462e-06
-1.69620037128685e-06
-4.3981696866284e-05
-7.8236786956271e-07
-3.17981435995036e-05
-2.17386001073433e-05
-3.58523645858055e-05
-3.28341588613311e-05
-3.39816596554957e-05
-2.01575187516099e-05
-2.78863719531033e-05
-1.62876852160903e-05
-1.76403784115388e-05
-4.1534365727444e-05
-3.47620362203774e-05
-2.07590862004749e-05
-5.34449541024934e-05
-1.24798938192541e-05
-3.71924906242272e-05
-2.15122243593593e-05
-4.28059643994807e-05
-1.60559597978824e-05
-3.90330308557286e-05
-4.01213413978452e-05
-3.13058861381045e-05
-2.78833206596828e-05
-2.11817988131577e-05
-3.22585762867093e-05
-5.09647788731502e-06
-2.47023639925802e-05
-5.08693742372504e-05
-2.96152172250494e-05
-2.91963403376074e-05
-3.61103194616003e-05
-1.52153936283033e-07
-2.40251243546391e-05
-4.57604984971079e-05
-4.41652154870452e-05
-2.65077306074664e-05
-4.01233398425922e-05
-4.77496640582544e-05
-4.46574811017703e-05
-5.8798788120626e-05
-2.3217112000203e-05
-2.67318238104685e-05
-4.1872422703574e-05
-3.91977625827168e-05
-4.56706267673131e-05
-6.98402766313162e-05
-4.40535405465265e-05
-2.87486203119151e-05
-4.32109261701952e-05
-1.22881338329366e-05
-2.9305860051088e-05
-3.66644703841898e-05
-3.87650043191629e-05
-4.23003381440592e-05
-4.3568684728403e-05
-3.26108799711504e-05
-2.15172995744578e-05
-1.8199252536841e-05
-2.22868037766196e-05
-3.49146557397692e-05
-1.06152932876701e-05
-3.00769720007016e-05
-2.94953403493312e-05
-3.76110209350465e-05
-2.49879460381133e-05
-3.2118110656629e-05
-5.865868500914e-05
-3.20613042450653e-06
5.45300106318892e-06
2.8273959406224e-06
-3.67102183104993e-05
-2.18415754928034e-05
-2.53102552993492e-05
-1.68691839091768e-05
-1.16008121519e-05
-3.53223403959323e-05
-6.86589607932888e-05
-2.94906859921866e-05
-3.04835715066565e-05
-5.10667482944514e-05
-2.29631424850665e-05
-4.79842626027265e-05
-3.48938752647736e-05
-3.1151507007175e-05
-3.14484765528787e-05
-1.13733396183641e-05
-2.21768573120432e-05
-3.44194879600011e-05
-1.83094286979868e-05
-2.99005061684333e-05
-2.62339607263561e-05
-2.61688729120387e-05
-5.03980260582501e-05
-3.70238732762845e-05
-5.21566405006494e-06
-4.17728923129765e-05
-4.27944516596344e-05
1.09841703323623e-06
-2.84727692333556e-05
-2.81036512600101e-05
-2.17181082252711e-05
-4.94450048053163e-06
-2.20897322248147e-05
-6.54893910130278e-05
-4.7742625553982e-05
-4.02708496618442e-05
-1.47719107148155e-05
-4.25252213837153e-05
-3.68912975158617e-05
-6.96739719666927e-05
-2.03514397417606e-05
-3.89655321651558e-05
-4.01035867350922e-05
-2.20599672620199e-05
-4.2012463025242e-05
-1.59781860929111e-06
-2.05390060071941e-05
-3.15102418009043e-05
-3.97869649521298e-05
-1.1517101243612e-05
-2.06576404874111e-05
-6.53344476813521e-06
-3.03339203059098e-05
-4.30377701563294e-05
-3.25650539895665e-05
-4.51232491299215e-05
-1.90484494181016e-05
-4.41509122619481e-05
-4.2499425788436e-05
-3.03169787219654e-05
-2.58792278540109e-05
-5.21968684734464e-06
-2.72912988872237e-05
2.61875522663176e-05
-2.45613831836223e-05
-7.99509188073778e-06
-1.89452755101941e-05
-5.44723609412969e-05
7.52396811542234e-06
-3.79050521862647e-05
-2.61571866642204e-05
-2.96853114402577e-05
3.78242288135592e-06
-2.64726851684965e-05
-2.28628892249978e-05
-1.58175622465482e-05
-3.99503133815461e-05
-1.55236732663097e-05
-2.28480674743706e-05
-2.18530534366638e-05
-2.99671708537746e-05
-3.11994652002658e-05
-6.43011323105808e-05
-1.52492784026395e-05
-5.07156883381502e-05
-7.68410026605347e-06
-3.13471328085976e-05
-2.64813180600526e-05
-2.90058265514992e-05
-4.19634710373966e-05
-5.47995674740559e-05
-4.42505282787377e-05
-1.88901559112136e-05
-2.86743062962134e-05
-3.26364192190128e-05
-3.02531026069185e-05
-4.5193741451015e-05
-5.19777008646314e-06
-3.40879205396944e-05
-2.35726020637747e-05
-2.99039306069497e-05
-4.21672687871154e-06
-1.74257426506062e-05
-2.65800878956616e-05
-4.81433966268544e-05
-8.76193626298266e-06
-3.05992361299508e-05
-2.84034796675763e-05
-1.55963291967195e-05
-1.92754983990854e-05
-3.67424788031773e-05
-4.11104290821161e-05
-3.75719599811301e-05
-5.07532599252764e-05
-1.06315831311581e-05
-4.66780728283892e-05
-4.54471475136304e-05
-4.43625901964754e-05
-2.50655498831096e-05
-1.36402596135228e-05
-3.86020106286517e-05
5.5003677997059e-06
-2.95160303550007e-05
-1.08347323860023e-05
-2.30417539011109e-05
-2.93026111217672e-05
-2.12450398779738e-05
-1.49809021021e-05
-2.61702527237562e-05
-4.35012024225527e-05
-1.54249564558124e-05
-9.73380592527631e-06
9.56977193509063e-06
-4.51504053286294e-05
-4.2243856105069e-05
1.41386920630676e-05
-2.28767818381678e-05
-5.36006542162316e-05
-1.89441013015703e-05
-4.10857401585975e-05
-8.45930222213809e-06
-1.06440916151011e-05
-3.77225238199445e-05
-2.59526915966988e-05
-3.99764405998833e-05
-8.03748096036083e-05
-2.92675462181054e-05
-3.73725356957113e-05
-4.07515821359662e-05
-2.90017937552099e-05
-3.4105495128662e-05
-4.91326015685943e-05
-7.57840193438002e-05
-1.99592108971605e-06
-8.42659744683279e-06
-4.85849111932224e-05
-2.63178637321306e-05
-6.04943114939992e-05
-4.44110195638911e-05
-1.54145827833696e-05
-4.58764729652125e-05
-1.7805577502796e-05
-7.11563472946324e-05
-4.0432829774432e-05
-3.32576027385998e-05
1.13641495919276e-05
-7.82399486050897e-06
-2.36127325954886e-05
-4.96205587959333e-05
-4.1780751778003e-06
-4.6930169934381e-05
3.7417053498557e-06
-2.65015489392887e-05
-4.61496465368483e-05
-4.21559205765168e-05
-3.08802262880557e-05
-3.69887423267415e-05
-4.43883554351516e-05
-2.43316936164942e-05
6.35386895791775e-07
-2.37064757176423e-05
-5.81446762566075e-05
-4.4415098449293e-05
-9.10197882695247e-05
-3.4754995152953e-05
-5.0251052560319e-05
-4.85306941513665e-05
-3.64599296819893e-05
-2.78381092197616e-05
6.78750890419822e-06
-2.44408632170025e-05
-4.09162408297703e-05
-4.40147243371753e-05
-2.18003825786652e-05
-3.31421701868394e-05
-3.19834388975351e-05
-3.42551419561462e-05
-3.6688837635918e-05
-6.13388051084768e-05
-2.5822017457448e-05
-1.59115347122447e-05
-9.81541471672319e-06
-4.44655605657938e-05
-2.41912695862596e-05
9.05405576716351e-06
-4.99564682685193e-05
-5.4618916719221e-06
-8.93338415826362e-06
-1.94744134549015e-05
-2.15711062986733e-05
-1.94521836946879e-05
-3.35122436120775e-05
-5.7984022037378e-05
-5.45283927655228e-05
-2.09517509414022e-05
-3.58212817883388e-05
-2.94855148785356e-05
-2.79846150507994e-05
-8.67205004085971e-06
-2.49647910465116e-05
-9.78090721838192e-06
-1.47450746398611e-05
-2.39904158098233e-05
-3.58214266518266e-05
-5.08007823345747e-05
-7.54346427399604e-07
-3.51875582780647e-05
-1.76411267673943e-05
-2.27648681164043e-05
-2.29400070786299e-05
-1.51313309692612e-05
-4.04780884354973e-05
-2.74200959222508e-05
-2.85109584900105e-05
-2.53642674462125e-05
-3.00663908545767e-05
1.59132305544785e-06
-4.10367943774103e-05
-2.26868097838569e-05
-2.18386064119123e-05
-3.57174030009886e-05
-2.68448537404866e-05
-6.72135040577776e-05
-3.33568438237004e-05
-4.27887210674848e-05
-2.91343036393153e-05
-7.06208562165883e-07
-4.01848413890395e-05
-3.94441126221395e-05
-4.92157042049467e-05
7.9761496604163e-06
-5.62541748907132e-05
-4.57352700539669e-05
-3.35769873877175e-05
-2.8381105383086e-05
-6.68628303660405e-06
-3.73120511177591e-05
-3.16387695479182e-05
1.89036089041214e-06
-5.0637208210234e-06
-4.34634793394074e-05
-1.24997361111197e-05
-6.61818365796468e-06
-4.29074252197242e-05
-3.04300762918946e-05
-4.79000084141081e-05
-3.02952246261907e-05
-3.71590961424783e-05
-3.09842086184681e-05
-4.65245294710758e-05
-6.47571888640915e-05
-3.63666086821319e-05
-2.5529796742982e-05
-4.20755770748857e-05
-5.27829879807495e-05
-1.87109256699484e-05
-3.47182666327614e-05
-3.63767959733074e-05
-4.31417140542533e-05
-2.79628329187468e-05
-6.38674247060149e-06
-4.05076636762013e-05
-6.17187377163049e-05
-2.40493419097902e-05
-5.41842952139133e-05
-2.07024577405495e-05
-6.98707338125881e-05
-2.64316889466898e-05
-4.24551065306489e-05
-2.32080399523381e-05
-6.6452838469871e-05
3.03152010359733e-06
-2.83488711714237e-05
-3.31451829036834e-05
-3.41628142671807e-05
-2.57457266195802e-05
-3.1634464012614e-05
-5.64485721622174e-05
-3.6090171297386e-05
-6.21372862287014e-05
-2.40795283113298e-05
-3.37442615541907e-05
-3.38937279389852e-05
-7.2821565721391e-05
-1.87091100959195e-05
-1.07090347882506e-05
-2.19894576478297e-05
-3.01867910708912e-05
-4.92660638918964e-05
-2.10345778265282e-05
-3.61004957006025e-05
-3.42815090162813e-05
-3.78764073104015e-05
-3.31175712737313e-05
-5.50303249937257e-05
-3.68182754329303e-05
-1.69211898011876e-05
-6.07874215345662e-05
-3.34679797418998e-05
-3.94881065876011e-05
-1.45026280255254e-05
-4.49632764568806e-05
-7.18377724215382e-06
-2.03118614681176e-05
-6.77266094096133e-06
-2.62810991835529e-05
-4.01808634792134e-05
-1.33151179675968e-05
-4.21141381257012e-05
-5.45203813212763e-05
-3.0042463473186e-05
-3.71468744739381e-05
-4.81549846367689e-05
-3.69093326818264e-05
-4.60342167354887e-05
-3.67078255675991e-05
-2.04898721812392e-05
-7.63020064585404e-06
-6.77581864968741e-05
-3.94746859668623e-05
-1.96152041541673e-05
-2.68792849550752e-05
-2.40497868143772e-05
-2.70953966934585e-05
-1.34956324331906e-05
-3.85274969948589e-05
-5.99270637802601e-05
-7.25081799580416e-05
-1.91638599756153e-05
-1.52968333847145e-05
-6.19785975779329e-05
5.59689113896788e-06
-1.7560205443247e-05
-4.67960752903807e-06
-3.78204334886628e-05
-4.15399005515474e-05
-2.36420869133255e-05
-9.63798713233039e-06
-2.67089833388807e-05
-4.14102773653919e-05
-4.82642470839662e-05
-4.06526531214812e-06
-1.54892240299166e-05
-3.24908949954575e-05
-4.02736915694528e-05
-3.30140119090705e-05
-2.61508361717489e-05
-6.47604293845098e-05
-8.59753542521946e-06
-3.37884114498964e-05
-3.00105137938964e-05
-4.87334240037489e-05
2.49465708398879e-06
-6.99569881809219e-05
-9.94975715197367e-06
-2.68192850256382e-05
-5.11823261191003e-05
-4.89594094562665e-05
-2.76008026093671e-05
-3.88250402427172e-05
-1.8832012642136e-05
-3.74313293744199e-05
-2.07355327728799e-05
-3.29731589251578e-06
-3.618847525062e-05
-6.23544662097917e-05
-2.63914680760019e-05
-4.19273200345205e-05
-5.48751704616668e-05
-1.01369326164784e-05
-1.50004414631078e-05
-3.73389942744978e-05
-9.23524619710683e-06
-1.8381505742857e-05
-5.10596497619142e-05
-6.43533636326455e-05
-2.66724378750105e-06
-1.94028109285754e-05
-3.84701880210474e-05
-2.26075883310395e-05
-2.62212642699521e-05
-4.06041039418509e-05
-6.10180904450101e-05
-4.575176338769e-05
-6.56357289587848e-05
-4.26576724022923e-05
-3.63380056039472e-05
-1.2596964854258e-05
-4.20905388064012e-05
-5.40540025158427e-06
-4.56621899403638e-05
-3.852465455019e-05
-5.46278823542025e-05
-4.67263393227193e-05
-4.30743218885236e-05
-4.44668049290786e-06
-2.53237689973473e-05
-2.53876472565669e-05
-5.59779841025814e-05
-7.85554290345067e-05
-3.94704167244362e-06
-1.48047802659593e-05
-4.89344377772805e-05
-2.2144238552008e-05
-1.83853506156617e-05
-2.45786104102837e-05
3.90905465691837e-06
-3.00474313808961e-05
-3.49778111555077e-05
-5.83774489349522e-05
-3.4596767789969e-05
-3.29532585900836e-05
-3.07523545748019e-05
-1.74878701850427e-06
-3.63884391445264e-05
-2.95651180892336e-05
-5.88586147372948e-05
-5.06089257232347e-05
-2.07803618290659e-05
2.06235158823559e-06
-1.78100813883817e-05
-2.14279237667012e-05
-1.97254733872561e-05
-4.80189147177664e-05
-3.80127124752027e-05
-3.99660967651901e-05
-1.399104122826e-05
-1.27190396275035e-05
-2.30670147560457e-05
-2.60021854173394e-05
-5.61242218244987e-05
-4.33082523652611e-05
-5.40833226359388e-05
-2.42330912276575e-05
-7.13348221715057e-05
-3.30789600319701e-05
-1.99252752258365e-05
-1.2754581540522e-05
-4.60561627852069e-05
-3.25314874482198e-05
-3.3224622374846e-05
-2.04525235643487e-05
-3.45560906408946e-05
-3.11509364439928e-05
-5.65371648034892e-06
-1.86789449413675e-05
-2.67790714811923e-05
4.64840706726353e-06
-5.34327292977308e-05
-4.91032103047261e-05
-3.52058544560947e-05
-1.38422497605484e-05
-3.42808211405833e-05
-2.78284589399227e-05
-4.55064097212972e-05
-2.05223590555923e-05
-2.78589990652565e-05
-3.16442224017491e-05
-3.66003372816714e-05
-3.8148571571432e-05
6.64277787882228e-07
-4.55612528331575e-05
-5.9340699681727e-05
-1.41867124457699e-05
-3.16678676475637e-05
-1.9042668473038e-05
-3.03865090127829e-07
-6.35909341711572e-05
-3.88211752313465e-05
-4.39010454856256e-05
-3.73245040941992e-05
-4.43961889353072e-05
-2.05329055138426e-05
-2.40984105274589e-05
-1.29061596569351e-05
-3.46203683102833e-05
-4.87568049215241e-05
-4.94045459862791e-05
-3.24528688663601e-05
-8.20293305919098e-06
-2.36104957577797e-05
-2.56849104222567e-05
-6.94927336478999e-05
-3.34788832344001e-05
-1.57794285936622e-05
-3.06844131602174e-05
-2.82568707883821e-05
-4.9991982270409e-05
-4.20448560275051e-05
-4.36541323517332e-05
-2.9321923139788e-05
-7.87376244935363e-06
-5.08754640891367e-05
-1.98907418287988e-05
-2.10306063772612e-05
-2.27607460391478e-05
-3.58395013299607e-05
-1.23984234428689e-05
-4.67792488339584e-05
-3.98691381711324e-05
-5.23212043820713e-05
-2.45793117038259e-05
-2.69096326693255e-05
-3.3497658673825e-05
-7.74977341603189e-05
-2.8939595131664e-05
-4.93360801437768e-05
-5.59849710393102e-05
-3.06396343448409e-05
-5.33577411374136e-05
-1.76388572625042e-05
-4.51723583216474e-05
-2.36175700577637e-05
-5.59203637908398e-05
-2.16154378955779e-05
-3.75566515852348e-05
-3.88228356244475e-05
-1.77900834265156e-05
-6.72236328128497e-05
-1.245004356751e-05
-3.21727380177294e-06
-1.91935729223573e-05
-3.9226368372326e-05
-2.11605762700943e-06
-9.89468577592217e-06
-3.23856028296415e-05
-2.20872133401019e-05
-4.19787873200043e-05
-1.26070770973822e-05
-3.81713551840105e-05
-3.44451474974351e-05
-6.23570208695858e-05
-2.69427224294194e-05
-4.09963784017054e-05
-2.95168959132796e-06
-1.55462880815526e-05
-4.39266599571537e-05
-3.59697878118086e-05
-6.71517946865689e-05
-6.15259799301169e-05
-4.78923437930842e-05
-4.79080349688129e-05
-1.86334398339925e-05
-2.5542463530053e-05
-1.75494347487206e-05
-6.10189060391536e-05
-2.74087940831496e-05
-5.81916997183038e-05
-3.711661190955e-05
-3.37114630452047e-05
-1.95954051113435e-05
-2.53906760926639e-05
-3.78028860329775e-05
-3.32765675326192e-05
-5.00119998456363e-05
-3.17375024452581e-05
-3.12411236657218e-05
-6.29801014351943e-05
-1.10415510571314e-05
-2.90202294187665e-05
-2.56435804876435e-05
-2.87858953746578e-05
-3.78808361833869e-05
-4.82715165799558e-05
-3.76341020537081e-05
-5.15323819758913e-06
-9.00695003102017e-06
-1.95426718659773e-05
-2.97712094156412e-05
-3.05444031835223e-05
-1.08948607920967e-05
-2.84849666865953e-05
-2.40099860641658e-05
-2.54101644605025e-05
-3.50133833376219e-05
-5.01509252871733e-05
-7.66998000302271e-06
-3.03094276607311e-05
-3.22106667517175e-05
-4.99544415921914e-05
-3.38622291251556e-05
-4.54522342289383e-05
-4.16928741390483e-05
-2.77664319948862e-05
-6.20328473076862e-06
-6.20687131713018e-05
-1.86682218915102e-05
-3.42412447622097e-05
-3.80579855109997e-05
-5.5494497065309e-06
-3.71110397881173e-05
-1.64586026536688e-05
-3.53603943592059e-05
-1.62161640137556e-05
-1.2559054605788e-05
-3.24261575653001e-05
-2.19737203654856e-05
-2.88282538421227e-05
-5.14866025977566e-05
-2.46690527270354e-05
-2.30789652174956e-05
-2.70305457000125e-05
4.62615629541857e-06
1.97106817027517e-06
-3.76393891752571e-05
-2.19252051311658e-05
-3.32438749855328e-05
-3.47850511042882e-05
-3.85767148240555e-05
-2.06374238652736e-05
-2.95208736645972e-05
-2.13181753080658e-05
-3.8417922220435e-05
-3.11390111926166e-05
-6.21696060466457e-05
-3.08150191573508e-06
-3.96805066065935e-05
-4.91825049934217e-05
-3.78190923801625e-05
-2.23496228972429e-05
-1.45674555301326e-05
-5.44321366439467e-05
-2.69648103723831e-05
-1.36578656151735e-05
-2.38801160202899e-05
-1.36460995079525e-05
-3.05989078448033e-05
-4.17348780566736e-05
-2.92206812026677e-05
-2.84568003296538e-05
-3.76755725040671e-05
-4.52910239422059e-05
-4.80785895953783e-05
-4.47732080793949e-05
-2.55031331668022e-05
-5.15468940467112e-05
-3.91216736993898e-05
-5.63151727428369e-05
-1.11181417615921e-05
-2.85846397705399e-05
-6.78878398546597e-06
-1.36212611530139e-05
8.71708105225714e-06
-4.59758575864816e-05
-1.29097671641725e-05
-1.39953074023964e-05
-3.29773908937883e-05
-3.162990703812e-05
-2.48823165505835e-05
-4.01330136141485e-05
-3.45590057459525e-05
-4.79207609790749e-05
-4.59145262761377e-05
-3.36905436827891e-05
-3.46011077382138e-05
-2.96151299920555e-05
-2.9723426734331e-05
-1.98840645408822e-05
-4.16590493677643e-05
-6.61195971939658e-06
2.14613580280957e-06
-1.69153194476063e-05
-2.90043365371358e-05
-3.68971104418367e-05
-1.74005377860989e-05
-5.70545319247175e-05
-1.91726375568463e-05
-2.56819874171677e-05
-6.86224332180054e-05
-3.98534889036287e-05
-2.02067250665672e-05
-1.65665692375989e-05
-4.256753451088e-05
-1.92477353458822e-05
-2.18813931795894e-05
-3.73557624823593e-05
-4.36113122864358e-05
-2.42557544562568e-05
-5.00971872126432e-05
-2.3496067217334e-05
-5.83769410907566e-05
-2.66040962298791e-06
-3.28168013888604e-05
-4.33293687631166e-05
-1.58229526539745e-05
-3.15411762101665e-05
-1.2472423175702e-05
-4.46603488430018e-05
-3.53099348097234e-05
-1.69594378552698e-05
-3.74138356221741e-05
-2.97140777875549e-05
-5.20224594153253e-05
-3.8932779248625e-05
-4.80086891676693e-05
-4.15459083535622e-05
-2.86400734644663e-05
-5.26260307268822e-05
-4.27184634379213e-05
-1.40550224738911e-05
-4.31809778973547e-05
-2.70100535375943e-05
-5.74022820197698e-05
-2.27963648880439e-05
-1.53559186489049e-05
-2.34523090577696e-05
-2.83191011506964e-05
-5.45507281336859e-05
-2.86475521490288e-05
-3.24701333560701e-05
-9.58020296950315e-06
-4.50642178793866e-05
-2.44720193091755e-05
-4.84572898125877e-05
-4.1688003396571e-05
-3.61304798045244e-05
-3.19924274362305e-05
-3.78615033768726e-05
-1.37284933889323e-05
-4.46024137683434e-05
-4.77653645554392e-05
-2.05781397994609e-05
-2.15293742668303e-05
-3.11474966057974e-05
-5.52848085572709e-06
-2.62845411271287e-05
-4.15156741909974e-05
-6.57958376667417e-05
-1.05502623257973e-05
-3.38309260395398e-05
-3.88538814450036e-05
-1.92026720260881e-05
-9.28682008793522e-06
-6.59475202489317e-06
-3.79310432277238e-06
-4.1315802809324e-05
-1.03309192595279e-05
-4.10770648138956e-05
-3.87813207728563e-05
-3.92908243672093e-05
-4.30133073723938e-05
-3.50672981135216e-05
-3.37451255263729e-05
-3.77406157490205e-05
-5.63606422814466e-05
-2.96543276482518e-05
-1.6950632444924e-05
-4.14559353009391e-05
-4.37568039228568e-05
-2.05992265130156e-05
-2.83544141372839e-05
-5.2011611370359e-05
-3.16719189211931e-05
-4.90036730880544e-05
-4.63014111959787e-05
-4.50299340479288e-05
-2.6932888650903e-05
5.33641459284151e-08
-7.00179489922951e-06
-2.47542389061424e-05
-1.97119226781826e-05
-3.55242664807023e-05
-3.94613028057401e-05
-4.3762981243587e-05
-3.26777502476457e-05
-1.33914589690367e-05
-3.50312580082126e-05
-4.75325352084712e-05
-5.02091784532627e-05
-1.47361913991007e-05
-3.77287507448271e-05
-5.48221798475587e-05
-4.14675206435261e-05
-3.53363969873062e-05
-3.95280605993603e-05
-4.40498030175174e-05
-3.56095409496218e-05
-5.24888166302452e-05
-3.75271496982497e-05
-1.66341579925767e-05
-2.73950443107301e-05
-4.36729728674683e-05
-2.0347708783825e-05
-1.06324824937361e-05
-2.7392838040579e-05
-5.48421998680718e-05
-2.44625579324301e-05
-6.0478050259339e-06
-2.41689184022845e-05
-4.30338038431265e-05
-2.14411671377771e-05
-1.47297759949704e-05
-3.25792382466586e-05
-1.38131396987513e-05
-3.88086482572002e-05
-4.10602690828904e-06
-1.18337062383929e-05
-1.86300673358763e-05
-2.93525095562305e-05
1.43120119529559e-06
-3.84643085800532e-05
-1.81120704366559e-05
-7.02600507554348e-05
-3.68697349339493e-05
-8.09747488087851e-05
-2.17726541465853e-05
-5.77165770822387e-05
-2.05318357632189e-05
-3.25678046110849e-05
-1.27947588137686e-05
-4.11408876253356e-05
-2.17714106815284e-05
-5.57010396995669e-05
-4.69785824077461e-05
-2.65906694444457e-05
-3.07454330138665e-05
-2.05107174057733e-05
-2.73346760423173e-05
-1.88958882617394e-05
-3.75893846187993e-05
-4.99443902084199e-05
-1.94609662453659e-05
-3.8236587905109e-05
-4.03099041531738e-05
-3.68321619492319e-05
-3.22126865880252e-05
-3.59133531778731e-05
-5.52069741667952e-05
-2.54127871212629e-05
-6.57073868561125e-05
-2.19119100893499e-05
2.45886644038302e-06
-4.27564210141282e-05
-4.23526383789224e-05
-4.07196072579872e-06
2.65051831906781e-05
-4.14120359949518e-05
-2.51458510354313e-05
-1.26151485136293e-05
-2.79483822375514e-06
-4.99813262119226e-05
-1.94341062028476e-05
-3.29959825069464e-05
-4.12607464679045e-05
-3.75896903911595e-05
-2.44378908832541e-05
-4.6736352811266e-05
-4.55570552788132e-05
-5.8408909953569e-06
-1.95132129984058e-05
-2.92683446372388e-05
-3.55664382218801e-05
-5.50865532010808e-05
-5.04857607291593e-06
-1.28147593319035e-05
-4.0464106638449e-05
-1.77654818337861e-05
-4.68089612915484e-05
-4.65537038104701e-05
-2.99558691753691e-05
2.47722315297003e-05
-4.53820392554399e-05
-2.81122110518153e-05
-6.81902076528619e-05
-4.16681837855492e-05
-4.83558081478415e-05
-1.69944057332236e-05
-5.41184984869292e-05
-5.61725988618713e-05
-5.30069674840603e-05
-5.99898557372382e-06
-5.88310295252477e-05
-4.94488227369684e-05
-2.96289427193332e-05
-4.34972429936048e-05
-1.6305623996777e-05
2.90123521776044e-05
-2.78767722404055e-05
-4.35729073677889e-05
-4.37259307341212e-05
-1.47327163111291e-05
-5.10495724626649e-05
-5.81960563779986e-05
-3.56193488690799e-05
-4.98543338064942e-05
-5.60207546377641e-05
-2.45982650562727e-06
-3.55537998633572e-05
-2.26683493930403e-05
-1.79393705210224e-05
-3.41939968718913e-05
-1.03848515885635e-05
-3.28879099237175e-05
-4.21418650108012e-05
-3.03225312778482e-05
8.61429300952288e-06
-5.87468265978817e-05
-2.97364294221515e-05
-1.20069246097724e-05
-6.71989136964912e-05
-5.19051016552276e-05
-6.5540098042728e-05
-4.90319489139065e-05
-4.90236940580119e-05
-3.78793182699209e-05
-8.81963768967627e-06
-8.87970557397155e-06
-1.77911082763831e-05
-1.76604916433531e-05
-1.92257476223562e-05
-3.16104931873535e-05
-5.61265555670409e-05
-1.64205260669911e-05
-6.46961056285619e-05
-3.16783080978932e-05
-1.05763924966512e-05
-5.72914125014263e-05
-7.85640090911569e-07
-5.28308492183209e-06
-2.27928642354045e-05
-4.65253241035469e-05
-5.5059003529355e-06
-2.46630773111568e-05
-7.27902568010236e-06
-1.28745723351684e-06
-4.32788164330168e-05
-6.76220335989655e-06
4.64475816153466e-06
-3.80925037946375e-05
-1.32826865741156e-05
-3.59823350013275e-05
-5.63490247453964e-05
-2.33067258220971e-05
-3.91723849157795e-05
-2.80951236704621e-05
-6.58291860155273e-05
-3.86876730478303e-05
-1.09144765246259e-05
-2.91044393106721e-05
-1.91162270998771e-06
-5.66352571983916e-05
-3.65228474977088e-05
-2.31945130140926e-05
-7.55978937598361e-05
-1.95809858373939e-05
-1.33429069705252e-05
-1.88290535516736e-05
-2.31798111077623e-05
-3.58331212698363e-05
-6.35358395639731e-05
-2.20775352917353e-05
-5.09110923750875e-05
-3.65165045161322e-05
-4.05426093764345e-05
-3.55278866074821e-05
-3.42269080582029e-05
-3.71709617992833e-05
-4.34151728069266e-05
-6.37445938802803e-05
-3.25153859207242e-05
-1.50985661333855e-05
-3.44108209716834e-05
2.76126184924372e-06
-4.87258753432235e-05
-2.03187040704606e-05
-1.93490589634004e-05
-9.57236100296054e-06
-2.4490573238553e-05
5.34280112716058e-06
-5.02716897908228e-05
-4.84574188663866e-05
-2.39116533765116e-05
-5.05025225095057e-05
-3.45509363661927e-05
-3.11764091282245e-05
-3.87568680348344e-05
-1.36112596901626e-05
-1.8444476967727e-05
6.12611808255871e-06
-4.75823336779039e-05
3.61652484976555e-06
-3.57831291681966e-05
-3.32685698317753e-05
-3.19361111147072e-05
-3.15083193038061e-05
-3.60917946558577e-05
-3.28817098632279e-05
-4.01703742889197e-05
-2.58440002635311e-05
-2.38662223492308e-05
-3.27048160392529e-05
-5.53541896507836e-05
-4.04610370342815e-05
-3.56081776282231e-05
-2.11151713502938e-05
-3.99843184426111e-05
-3.28635333387607e-05
-2.1993706696035e-05
-1.35455816527401e-05
-2.94870482964747e-05
-4.70566359061182e-05
-3.32522536508179e-05
-1.88677784618278e-05
1.28168569161901e-05
-1.47086537997121e-05
-7.21552213830396e-05
-1.73683747097763e-05
-6.4480439733527e-08
-2.92812019229656e-05
-3.349415237643e-05
2.35948042137287e-07
-3.62035068707705e-05
-3.25719616067911e-05
-6.55926161939454e-05
-2.1853945308199e-05
-3.23979185738133e-05
-2.2792819979946e-05
-2.13465763421628e-05
-2.28978819536402e-05
-2.67000332788369e-05
-2.1353815893156e-05
-2.93256628707722e-05
-3.94279259200765e-05
-3.4618361776098e-05
-2.46501569044521e-05
-5.11592325123145e-05
-2.20630610420762e-05
-1.4401453838458e-05
6.23005279803494e-06
-1.8356759978427e-05
-1.38315963116101e-05
-3.10745795714279e-06
-4.11228702840171e-05
-2.18747125643965e-05
-3.56893526963035e-05
-2.83697937926374e-05
-5.55547440622671e-05
-1.37305946862653e-05
-5.60871732695445e-05
-3.05292509526806e-05
-5.10445997132468e-06
-4.18326339349682e-05
-4.13718991709862e-05
-2.39877978760005e-05
1.29022183672126e-05
-1.28452661854934e-05
-1.80513900959361e-05
-3.72445859192381e-05
-2.47795744624203e-05
-4.26874407778726e-05
-4.62537176160873e-06
-4.03964498009478e-05
-3.25045143602749e-05
-2.77573223615544e-05
-4.61218101005376e-05
-5.05974015797017e-05
-3.15468697035804e-05
-2.76430803463359e-05
-3.68555509913538e-05
-4.73469554721707e-05
-3.44307620662708e-05
-1.82725438179026e-05
-3.426859731842e-05
-5.03858252377004e-05
-3.55857964639107e-05
-2.85000423728559e-05
-3.93524790445911e-05
-3.98857945920293e-06
-4.93018885656237e-06
-2.90409370596295e-05
-1.95056734475927e-05
-3.39198374960127e-05
-2.55084580211716e-05
-2.23554656131557e-05
-2.19010375528171e-05
-5.32194254115045e-05
-2.29182255889958e-05
1.69537529464492e-06
-3.48662861542308e-05
-1.21024932735957e-05
-2.83716381155143e-05
-5.84734795428586e-06
-8.16083079406298e-06
-3.89204563568661e-05
-1.27629407033386e-05
-1.06453709536942e-05
-5.44081856335244e-05
-1.7499740314634e-05
-2.08063051059293e-05
-4.00873635812248e-05
-1.91735920589426e-05
-3.32849141132345e-06
-1.08607255947553e-05
-2.91013422808657e-05
-5.05787614131686e-05
-3.8590539188046e-05
8.71742433100384e-06
-5.63379907923578e-05
-4.53615761958076e-05
-3.60020633952652e-05
-3.62158280950158e-05
-5.87090923009383e-05
-3.23240994650638e-05
-2.79302304413393e-05
-1.03276978563217e-05
-6.81553692104952e-05
-2.74160516597232e-05
-7.43661963266303e-06
-8.6948752324073e-06
-4.45579229753589e-05
-3.16550782370895e-05
-5.36053690092685e-05
-6.81923122797304e-05
-4.3606169720506e-05
-4.09730388458207e-05
-8.64403772165329e-06
-5.803359561132e-05
-5.06657285893646e-05
-2.41811748906533e-05
-1.55729306902364e-05
-6.11201290702482e-05
-4.54836004723585e-05
-2.74726167056743e-05
-1.80501943998457e-05
-4.87595103526535e-05
1.05507034597237e-05
-4.29914053323199e-05
-2.8124335315387e-05
-6.48277844509779e-05
-2.98311791783165e-05
-3.57492172026887e-05
-3.7660778000516e-05
-3.46637955296473e-05
-2.64114923402828e-05
-3.39955532400726e-06
-1.95513143737491e-05
-7.93502644888076e-05
-4.80300227135478e-05
-5.77776317658668e-05
-1.57652368565379e-05
-3.56581013016276e-05
-2.72886181180788e-05
-3.54988288314982e-05
-3.60003644988318e-05
-2.44006080664181e-05
-2.52637505947972e-05
-2.33505575649462e-05
-1.98529726206263e-05
-2.26152312075804e-05
-3.9690276368879e-05
-7.40413414260394e-05
-3.63249481162149e-05
-3.46324963679926e-05
-3.82134434581633e-05
-2.75155052775143e-05
-3.53268404490962e-05
-2.70493650244083e-05
-4.47660657178663e-05
-4.67400039483039e-05
-3.24718986829474e-05
-3.43541840394786e-05
-1.20956450616292e-05
-1.49925670564224e-05
1.11037181180965e-05
-5.29538221915505e-05
-2.918512578306e-05
-3.06557932235085e-05
-1.14780745731859e-05
-3.52839681040633e-05
-5.60360497036003e-05
-3.56911585326498e-05
-3.67595881213063e-05
-1.7239763169232e-05
-1.1499282765884e-05
-2.45765937998685e-05
-2.7335991294834e-05
1.41120492728151e-05
-3.92546074778822e-05
-1.5153788003977e-05
-4.09214008199468e-05
-4.39482475597168e-05
-3.35164512950818e-05
-3.97785384270392e-05
-1.95620074894999e-05
-2.74490991091217e-05
-5.84982182398562e-05
-3.30045849296292e-05
-5.55482858942267e-05
-3.96325267549585e-05
-8.925645370701e-06
-1.68190511961554e-05
-2.03487941016386e-05
-5.62320912958718e-05
-2.4057184169343e-05
-2.94237719191574e-05
-4.87049517297125e-05
-2.01776157951746e-05
-4.31464738219749e-05
8.83410195608842e-07
-6.04294001001304e-06
-2.9991936641063e-05
-4.546725789871e-05
-3.51497322051735e-05
-1.23264096562674e-05
-1.7268031633751e-05
-3.90819780761452e-05
-3.97129349769279e-05
-5.66056847011964e-05
-3.04426941306846e-05
-3.07232487101357e-05
-2.44539953177966e-05
-1.67575486103268e-06
-1.0802852350653e-05
-3.2274885971528e-05
-5.00944239592089e-05
-5.21056797428066e-05
-5.79502679106153e-06
-1.69610375464404e-05
7.83510427646885e-06
-2.27186617140071e-05
-3.28851560943559e-05
-2.08568712023301e-05
-1.50707043751633e-05
-3.12957748386933e-05
-4.73698648990883e-05
-4.17481616134513e-05
-2.79958479310712e-05
-3.54592295824598e-05
-1.00856122444364e-05
-4.32899992121711e-05
-2.30622028194059e-05
-1.75990462289002e-05
-5.53744336471079e-05
-8.02419664711996e-05
-2.71181668267498e-05
-1.25222471531716e-05
-6.87459613800339e-05
-3.11484171732209e-05
-1.47148785097053e-05
-2.57518406991281e-05
-2.3080913641561e-05
6.63168193052094e-06
-9.57865525873053e-06
-2.0832609954379e-05
-4.37427617699272e-05
-5.89323060157381e-06
-7.66244110566085e-06
-2.59889049388622e-05
-3.87902173161583e-05
-7.8736849665899e-05
-5.56052714797538e-05
-1.22223552721541e-05
-3.7883320417421e-05
-2.85880821192193e-05
1.07571898915971e-05
-4.06746593400112e-05
1.14486485452792e-07
-2.13048198959924e-05
-2.52916546509264e-05
4.52681177274978e-06
-3.67664615087034e-05
-7.64934268583629e-06
-3.80778956798444e-05
-2.70427742509415e-05
-2.17210769354351e-05
-2.01326901262605e-05
-3.38253860300693e-05
-3.26359012387395e-05
-4.24882267781178e-05
-4.53629377271204e-05
-2.22320733742829e-05
-5.06613969565025e-05
-8.4321516947446e-06
-2.63176058588692e-05
-3.68242724644161e-05
-3.6939150351907e-05
-2.00661293676806e-05
-5.06692662013238e-05
-3.74880255393847e-05
-3.93083542921854e-06
-3.69367844096664e-05
-4.23534984151203e-05
-2.18551831380193e-05
-4.30985311374223e-06
-2.84554977560883e-05
-3.27531581749946e-05
-3.33960100596372e-05
-5.5439587532389e-05
-4.85241221783504e-05
-2.54732303317418e-05
-8.19181960071875e-06
-3.25491674961111e-05
-4.55249483950264e-06
-6.96769004748411e-06
-3.00583964857953e-05
-3.87839568485167e-05
-5.1631596949081e-05
-4.93132929126791e-05
-3.06890685915966e-05
-1.84298410608715e-05
-2.25180825054042e-05
4.34796846786995e-06
-2.08368635550661e-05
-2.60104857371135e-05
-4.32166418750253e-05
-3.26266996704623e-05
-4.81519481121549e-05
3.54439616337348e-06
3.20081638601621e-06
-5.36038185968421e-05
-3.19048961035568e-05
-4.43604948999057e-05
-3.54610144400412e-05
-1.80778509742353e-05
-2.55717023339113e-05
-4.55183100217723e-05
-2.82042665980534e-05
-2.28422177371945e-05
-1.59464326711425e-05
-2.82894805493998e-05
-1.84269125341012e-05
-2.81866542465802e-05
-3.52556304705361e-05
-1.22118294662425e-05
-4.46024181704806e-05
1.4501974299313e-05
-7.08407810985742e-06
-7.22421233194796e-05
-3.96883557775691e-05
-1.86691380624691e-05
-4.48692258285017e-05
-2.88575148783855e-05
-6.5496855179148e-06
-1.60234308167253e-05
-1.03215861885564e-05
-4.67746058388891e-05
-3.84785042240468e-05
-3.05939865463219e-05
5.53815308642451e-06
-3.36283271966268e-05
-1.88086455570552e-05
-4.01330723863186e-05
-2.35633967221142e-05
-4.58300508952897e-05
-3.40125428598588e-05
-3.15920649991616e-05
-4.08078930501183e-05
-2.30596505775215e-05
2.06744988501552e-06
2.17541815898508e-06
-4.88100734130855e-05
-3.65584517260373e-05
-1.73578429816909e-05
-3.3456852136794e-05
-4.14721680187894e-05
-2.22305067750802e-05
-1.06586408302743e-06
-5.73082855358944e-05
-5.53552382944478e-05
-1.48511510093706e-05
-1.07768727599768e-05
-5.76930844087882e-05
-6.53789919960068e-05
-4.41570211500173e-05
-4.24998597958163e-05
-5.04264633290995e-06
-1.26434709960382e-05
-7.0659351686456e-05
-1.74691697520453e-05
-3.55613728420293e-05
-9.10940824790436e-06
-1.4508069775983e-05
-5.72634074660685e-06
-3.12502589260995e-05
-5.28462554247473e-05
-1.27086441150425e-06
-2.35785621079425e-05
-3.86937518923521e-06
-3.54810602605816e-05
-2.93111805447016e-05
-2.13594095254127e-05
-5.82356819618374e-06
-2.99439820666085e-05
-5.89467780715247e-05
-3.09517082626033e-05
-2.30905766628675e-05
-4.79138327514252e-05
-2.67594856181703e-05
-2.44289175084242e-05
-1.89301612029975e-05
-4.30979957576123e-05
-3.22363113295692e-05
-3.14266040225847e-05
-7.64900496738023e-06
-3.64483842681942e-05
-4.42913415717322e-05
-5.01837226945806e-05
-2.39512352944401e-05
-2.88539698662771e-05
-6.19122085475902e-05
-1.91646708533661e-06
-5.25142534358756e-05
-2.47405753979367e-05
-5.18221483657793e-05
-2.86593062655424e-05
-1.82899996250742e-05
-4.27589940301693e-05
-1.91954896418566e-05
-3.24454593375087e-05
-1.44464243186258e-05
-3.20904454353141e-05
-2.2092116865537e-05
-2.5422176544362e-05
-1.22321294051364e-05
-3.12558116527375e-05
-2.36442860316321e-05
-3.74746334733035e-05
-3.3792588893847e-05
-4.6595941042729e-05
-1.90374141353919e-05
-1.01443695862937e-05
-5.06276153553444e-05
-1.84294508682488e-05
-5.68784491615524e-05
-4.51140506604272e-05
-1.63734117754697e-05
-2.19877161091807e-05
-2.93006148047359e-05
-4.72922817867495e-05
-3.84839397738812e-05
-3.78407200176232e-05
-8.61856664019801e-06
-3.50997582305735e-05
-1.10289814867454e-05
-1.86572238640039e-05
-3.92765236650647e-05
-2.40638232457123e-05
-4.75579295998233e-05
-1.06356540040778e-05
-3.44290503529854e-05
-2.64215804756596e-05
-9.69671027892217e-06
-4.54146971941671e-05
-3.08321535511252e-05
-1.35671040850881e-05
-5.00622501625615e-05
-2.54934251069463e-05
-3.95053100142018e-05
-3.21701084816086e-05
-5.89938614454155e-05
-3.44093219927165e-05
-5.03430116493106e-05
-1.96262767880528e-05
-4.11006922194671e-05
-4.57409118723238e-05
-1.83413887419945e-05
-5.96629720701358e-05
-1.48606236476417e-05
-7.65930151752054e-05
-3.53746659417936e-05
-4.26116786186031e-05
-4.41465470393013e-05
-4.31775346225511e-05
-4.02261847828178e-05
-6.49538733427281e-05
-4.52751582298277e-05
5.21601570920845e-06
-5.53789689876428e-05
-2.00454178901005e-05
-2.10753034299459e-05
-2.71606137940742e-05
-2.19198973613801e-05
-2.05707851542221e-05
-3.70362089612026e-05
-3.3791451415613e-05
-4.71236538174252e-05
-5.03995957215462e-05
-4.46352372632912e-05
-2.98297182969067e-05
-2.38479244197025e-05
-3.08678189798174e-05
-2.35937365886683e-05
-4.11735151440008e-05
-5.60969552653526e-05
-2.97823938585452e-05
-2.97899315124874e-05
-3.98140192869304e-05
-1.37781801739134e-05
-9.82758483052631e-06
-3.5956213946315e-05
-3.07186648215104e-05
-8.23915572946789e-06
-4.27190788321894e-05
1.43119750466058e-06
-3.08630957241822e-05
-2.73697436682402e-05
-1.57572011453465e-05
-2.79160195456408e-05
-3.26686769913171e-05
-4.97083776464236e-05
-5.00721423261279e-05
2.72369931987168e-06
-3.15915141126941e-05
-2.41614318593464e-05
-4.88001588579561e-05
-5.35783828384796e-05
-3.72438559952267e-05
-1.8521380247873e-05
-2.66380164653467e-05
-3.00182331349325e-05
-2.79364367150409e-05
-1.8587359105203e-05
-2.01519553087703e-05
-4.13674615724199e-05
-2.66522673472749e-05
-6.69708841230758e-05
-2.92812891224216e-05
-3.41175968863148e-05
-5.84158444141795e-05
-5.94861658581523e-05
-2.51741388122768e-05
4.46485303172898e-06
-5.48112218957239e-06
-4.37694934456259e-05
-3.07878852229872e-05
8.48776524448173e-06
-2.34504604730335e-05
-4.32480982788569e-05
-9.41462918328867e-06
-2.50484474119427e-05
-4.12287279803252e-05
-4.48189544908395e-05
-2.68439983440357e-05
-2.44503775419197e-05
-5.44486083078755e-05
-2.82928459502667e-05
-1.60240229107799e-05
-2.51499640948482e-05
-3.67175991271396e-05
-3.53891919938621e-05
-2.7242399305599e-05
-8.06187947348322e-05
-2.92813273467142e-05
-3.01395259098728e-05
-6.64500143073425e-05
-2.86316298787573e-05
-1.47048253909654e-05
-3.69309010607452e-05
-3.91855758351465e-06
-3.63052824643209e-05
-4.24545536104979e-05
-1.7278017328556e-05
-4.34797425835334e-05
-4.2532592390946e-05
-3.08227878323674e-05
-4.92784129010401e-05
-2.31675159596927e-05
-4.01037452613349e-05
-2.21774371217832e-05
-5.32229244862608e-05
-3.44795156286392e-05
-1.38007930674977e-05
-2.7346147498799e-05
-1.96508869297723e-05
-2.24606333458863e-05
-3.78373904180912e-05
-4.52381255387521e-05
-4.56727829863818e-05
-5.52788238645805e-05
-3.15455872073884e-05
-1.66840649535541e-05
-6.7365334392951e-05
-3.0784519259892e-05
2.38993701679318e-06
-2.73478874155079e-05
-3.34059030434999e-05
-1.90259112199955e-05
-3.54540354229674e-05
-8.83450263263589e-06
-4.17491673747426e-05
-2.01212073345616e-05
-3.05907699381888e-05
-5.09401471508318e-05
-4.32634054637221e-05
-2.41429701142583e-05
-2.99397204211938e-05
-7.94908044083811e-06
-3.08788515329179e-05
-5.86618459219762e-05
-2.53483441614322e-05
-2.60386613239299e-05
-5.16295475592552e-05
-2.67823736121518e-05
-5.74182149803511e-05
-2.12721482577866e-05
-1.5613783310217e-06
-4.90041963890728e-05
-6.48336822031774e-06
-4.80295320727978e-05
-4.02715054686062e-05
-4.85456876658127e-05
-4.21576055237534e-05
-2.46964103151622e-05
-1.23096646608452e-05
-3.74105960663697e-06
-2.19400769818187e-06
-3.76960047340866e-05
-3.37753589422194e-05
-1.11168403103917e-05
-4.15397293862512e-05
-2.03154242173173e-05
-4.67548278171086e-05
-1.84825998452895e-05
-3.08376371864386e-05
-3.3076787810616e-05
-1.61894747981607e-05
-8.97160197328441e-06
-2.42261965327343e-05
-1.62128465726875e-05
-4.58493264849927e-05
-9.87915428774213e-06
-3.91157156333081e-05
-5.66778878619966e-05
7.40935122849145e-06
-4.49180807322151e-05
-3.57453357356966e-05
-2.98561926001425e-05
-3.03081933823263e-05
-2.72732487397486e-05
-1.99784582721817e-05
-3.56508205735082e-05
-2.5516374128129e-05
-2.34018113383242e-05
-1.33475476815789e-05
-4.61855115092166e-06
-4.52794159166329e-05
-3.64458691916794e-05
-3.78213003130043e-05
-4.79626377366608e-05
-2.84235041378356e-05
-1.74809894536656e-05
-2.10040540781924e-05
-8.8772380359768e-06
-2.68269815408005e-05
-2.22116783946151e-05
-5.24437043549172e-05
-2.58605313764692e-05
-7.36746746713314e-05
-4.42742319543539e-05
-5.79475279935137e-05
-4.72348520513023e-05
-1.26121781321974e-05
-2.44174326887754e-05
-5.2878092110659e-05
-2.93541031888704e-06
-2.18107472394076e-05
-5.74718558793991e-05
-1.40965522689624e-05
5.79174059797421e-06
-1.42970230941065e-05
2.75954945253e-07
-1.8611282372344e-05
-3.49080091037801e-05
-4.00161955454964e-05
-3.59892445377502e-05
-3.71773252593195e-05
-3.10467800935726e-05
-2.81946866996738e-05
1.01291319985172e-05
-3.98143716815297e-05
-6.19739205820087e-05
-3.36827723575469e-05
-5.22960452575878e-05
-1.33595283416105e-06
-3.74950131033528e-05
-1.38830027203551e-05
-2.85831626128241e-05
-2.71207081012976e-05
-1.06760326901169e-05
-3.37971861684606e-05
-3.04624023353146e-05
-1.99356766892636e-05
-3.05740106158813e-05
-5.47672115254622e-05
-4.83675438549765e-05
-3.1051640561852e-05
-3.85954015068456e-05
-4.50123959674855e-05
-3.40157417062821e-05
-2.62956434743382e-05
-2.19494459413841e-05
-4.45770167327891e-05
-4.08297546989702e-05
-1.71266864686444e-05
-3.9283014885301e-05
-6.12642011614714e-06
-3.21396017506012e-05
-1.12387710628334e-05
-2.8210150266593e-05
-4.62869942766323e-05
4.88149771171345e-07
-3.8003668541296e-05
-3.65698646543697e-05
-2.24286670739037e-05
-3.6548313036715e-05
-1.9001415523835e-05
-2.97529955293569e-05
6.79628164109462e-07
-2.04204441075699e-05
-4.53559426941825e-05
-1.63671180120576e-05
-2.90496553270224e-05
-6.65185573303525e-05
-2.0776802638125e-05
-4.85631138780289e-05
-3.10110816692314e-05
-1.20491894091572e-05
-4.7922547608447e-05
-1.71601722238375e-05
-2.71936237991121e-05
-2.17750622834692e-05
-6.04867837434552e-05
-4.52636028378244e-05
-3.22723997300587e-05
-2.01909353957168e-05
-1.2080612946177e-05
-5.31387619167051e-05
-5.53280775725624e-05
-4.73446687891056e-05
-5.59302317914115e-05
-2.75657567335566e-05
-3.67981523400489e-05
-3.05449760752889e-05
-2.15517572108375e-05
-3.95905497008043e-05
-8.06943125051011e-05
-1.47763860839525e-05
-1.20158225002223e-05
1.8810265949027e-06
-6.28896949955891e-06
-4.65280388204084e-05
-1.20086241670427e-05
-6.71877372888742e-05
4.78317117372208e-06
1.07513105293887e-07
-6.30653093541119e-05
-8.95051364328931e-06
-2.76407215279625e-05
-2.05285350136035e-05
-3.97159713687941e-05
-1.44356117833432e-05
-5.39487948966376e-05
-2.68422857774069e-05
-1.43116324847859e-06
-9.61453435808392e-06
-1.65899301486253e-05
-3.41731701159028e-05
-1.10994521143448e-05
-3.70778576954738e-05
-5.74461011559672e-06
-4.63763826457044e-06
-2.47990317674643e-07
-6.43539980872645e-07
4.67009136070048e-07
-3.48737876572497e-06
-1.63525742615086e-05
-1.47975748398398e-05
-3.8050441116535e-05
-5.20271746194032e-05
-3.43659879245213e-05
-1.90147805290041e-05
-3.99613234251329e-05
-4.18834569118618e-05
-1.75237218619857e-05
-2.05287051448219e-05
-1.73559278587433e-05
-5.8946736244274e-05
-3.86577775602866e-05
-1.68506131300799e-05
-7.53286019254653e-05
-3.77605628365982e-05
-2.83301774808197e-05
-2.69563617815415e-05
-3.57718208871718e-05
-5.53673083479854e-06
-8.97710300598049e-06
-2.70148112523731e-05
-4.4450800456928e-05
-1.37196568741691e-05
-4.04010595478311e-05
-4.60811241051834e-06
-5.60208401786811e-05
-1.6399658155246e-05
-4.97487088674758e-05
-1.00699801652875e-05
-4.38838630334545e-05
7.46900885695362e-06
5.39721415482772e-06
-4.09781180198848e-05
-3.41915846120935e-05
-5.00889428977442e-05
-3.15581157138011e-06
-3.99317777286992e-05
-3.33871090377821e-05
-6.86970220197017e-05
1.21300546671292e-06
-1.14249921632299e-05
-5.07353841035047e-05
1.43727383074809e-05
-1.12831165408791e-06
-4.52442081352423e-05
-2.22523864235629e-05
-1.58546943926796e-05
-1.82498836789647e-05
-1.06853759808074e-05
-7.2044439144628e-05
-3.49825292772398e-05
-2.17083687816287e-05
-4.83058523953109e-05
-2.77963448850097e-05
-3.05522686993881e-05
-2.15681543426659e-05
-3.19986969027895e-05
1.0320914491934e-05
-4.0802104418507e-05
-1.62008618357575e-05
-3.30322334351037e-06
-2.27608534926952e-05
-2.56681667689966e-05
-2.60813888239629e-05
-1.9724442090316e-05
-5.67987428157349e-06
-5.60114176534445e-05
-2.17871692178194e-05
-1.28716115410578e-05
-9.04473613166697e-06
-4.64583547620862e-05
-4.91933386413203e-05
-2.32720564843357e-05
-5.5048966882947e-05
-5.17006342841987e-05
-5.50450388992788e-05
-2.90653630574139e-05
-2.11227371840319e-05
-5.7433860865765e-05
-4.3628123458645e-05
-1.8291954272023e-05
-1.13426357634587e-06
-1.39192439872911e-05
-4.21501038667378e-05
-4.5226575096465e-05
-2.18752749879419e-05
-6.21081259162629e-05
6.64859724569617e-06
-1.04809209295904e-05
-3.65873177077781e-05
-1.14458728503946e-05
-3.44867999481014e-05
-1.80272424711695e-05
-3.82050039170034e-05
-4.76616478068714e-05
-2.22782855581681e-05
-3.44166751339105e-05
4.98705756072487e-08
-2.70995047657482e-05
-5.43253271941779e-05
-2.75496624868366e-05
-5.55373577522321e-05
-1.52896884665067e-05
-5.54514162653693e-06
-2.49354144854716e-05
-3.25622401087975e-05
-3.07319239220565e-05
-3.59715994301743e-05
-2.83069449843378e-05
-4.0294099175128e-06
-2.94481034803417e-05
-2.8893777444291e-05
-3.45282407164105e-05
-1.37751718709645e-05
-3.88457700617208e-05
-4.04949076755005e-05
-2.82251631662986e-05
-7.05686247454452e-06
-5.56108621818736e-05
-9.29688535173299e-06
-4.98240169637628e-05
-2.70767468156431e-05
-3.15332045494791e-05
-5.44943965116735e-05
-4.74005845027638e-05
2.96188941672413e-05
-3.76762058528968e-05
-2.42501982910948e-05
-4.05120600238854e-05
-7.40270141841708e-05
-3.85702450948995e-05
-2.34195349491355e-05
-3.15903727605169e-05
-2.58944255776466e-05
-2.03461989092993e-05
-1.0895328722876e-05
-1.15303992533468e-05
-2.03173825674887e-05
7.14717221007932e-06
-2.90690294611131e-05
-2.25725599605958e-05
-2.92850193847741e-05
-3.08279452468494e-05
-3.60429668914476e-05
-1.10293310304529e-05
-6.5852745087184e-05
-4.08325519617943e-05
-4.76730600004364e-05
-1.12194723066964e-05
-7.66982048519149e-06
-1.07298978692489e-05
-3.02295086174071e-05
-2.79716326626431e-05
-4.57222131350381e-05
4.38561222352611e-06
-2.80868221249854e-05
-3.64265674102035e-06
-3.53368343151562e-05
-3.70585728334455e-05
-2.69892950540006e-05
-5.56589426854463e-05
-2.0604672316089e-05
-5.172658615639e-05
-1.64588462316715e-05
-4.09703840314982e-05
-5.78693675188484e-05
-5.13667224020564e-05
-6.03828739826313e-05
4.76662854484849e-06
-2.18333121565691e-05
-3.57567042559797e-05
-1.59827901400761e-05
-5.56860007333439e-05
-8.61349630218436e-06
-1.88546356211653e-05
1.09673684513503e-05
-3.14553643714203e-05
-5.27813576493071e-05
-6.16978687231365e-06
-3.23266483794307e-05
-2.64058818362945e-05
-2.52056964335869e-05
-6.14381317007613e-05
-1.01010402458346e-05
-5.87172667118506e-05
-4.07971299555168e-05
-4.77965332623696e-05
-1.47629505970431e-05
-4.16423286515369e-05
-6.84079539829875e-06
-3.11331922212813e-05
-1.70269015236256e-05
-3.21555865262903e-05
-3.65879444838383e-05
-1.17987727994891e-05
-3.181822757004e-05
-1.34217905964469e-05
2.55429737612619e-06
-7.22951406006534e-06
2.69465550586133e-05
6.58853642505237e-07
-3.60064168795854e-05
-3.78305824678394e-05
-1.31151550306582e-05
-2.33557554144846e-05
2.56674861570673e-06
-2.44389476097112e-05
-3.7450471192034e-05
-4.93642479452836e-05
-2.36035267287946e-05
-2.85839317709559e-05
-4.3225107270634e-05
-3.05563553272367e-05
-5.96179287759192e-05
-3.18247719316577e-05
-4.47751166050144e-05
-4.73321462437504e-05
-4.56221863428904e-05
-3.38061943350758e-05
-2.92852985122655e-05
-5.72346428264251e-05
-1.49648631351631e-07
-2.80097106475362e-05
-1.97495800035478e-05
-5.19465598953923e-05
-1.82800298681327e-05
-3.54135711533028e-05
-2.93678647320848e-05
-3.47950681096782e-05
-5.54552390988354e-05
-5.46529391917612e-06
-4.82707873871288e-05
-4.69629663055585e-05
-2.5022880798295e-05
-3.67336635296818e-05
-8.26507590554137e-06
-3.14836661498325e-05
-5.04776654160285e-05
-2.0502217934701e-05
-1.52805055532744e-05
-4.33037228033697e-05
2.72647844582638e-06
-1.23809359280385e-06
-3.47154753476132e-05
-1.12910728693193e-05
-3.95553246504454e-05
-5.89483611560309e-05
-1.76125491908614e-05
-3.95922915251534e-05
-3.67788408452871e-05
2.36240869968047e-06
-3.69355781416383e-05
-1.72737002315901e-05
-3.81575011961189e-05
-5.47903157371381e-06
-6.37391419912021e-05
-1.42410921085826e-05
-4.20976174566475e-05
-2.04483853981264e-05
-5.65308054630825e-05
-4.66482839302588e-05
-1.32197926441772e-05
-3.90074645198157e-05
-6.55446650341111e-06
-4.39137019281728e-05
-3.07768303828012e-05
-3.4811383891784e-05
-2.85445735586847e-06
-5.70581960562621e-05
-2.03236386544761e-05
-2.92538240083056e-05
2.18895373934044e-05
-3.44775999525766e-05
-1.3285019885898e-05
-2.64982644355802e-05
-5.71395950525457e-05
-3.9504156958925e-05
-1.04261006382338e-05
-7.63801792620126e-06
-6.03314842078665e-05
-3.92149806662113e-05
-3.06566653269602e-05
-1.12701648042121e-05
-4.29710830713146e-05
-4.11457234077334e-05
-3.64417901944651e-05
-1.09359034683366e-05
-3.45879331617749e-05
-3.52123306550594e-05
8.12072421585871e-06
-5.58981361864205e-06
-4.06162173277229e-05
-1.54352393081865e-05
-4.17959375343398e-05
-3.05157571329094e-06
-2.92991121864817e-05
-4.2084410708112e-05
-5.29850603150553e-05
-2.70424409956815e-05
-6.19459930471635e-05
-2.94095874087157e-05
-3.72266197418053e-05
-4.98898412986734e-05
-4.20746069220548e-05
-7.61949418350941e-06
-3.81380229820682e-05
-1.39285124847648e-05
-2.40547007161577e-05
-5.87280450154536e-05
-3.18495642041779e-05
-1.06765255119431e-05
-3.32024077761936e-05
-3.52673480971929e-05
-5.31761969316773e-05
-3.95872592629e-05
-5.4396874418545e-06
-3.65766960436332e-05
-1.71634945360067e-05
-2.34204537924804e-05
-4.52915468441595e-05
-2.2954582312586e-05
-3.70588740936803e-05
-2.82883071770755e-05
1.46746150750929e-06
-4.54225784193098e-05
2.99088155980274e-06
-3.79639613167081e-05
-4.63679533701864e-06
-3.59243036630527e-05
-4.14176808653311e-05
-4.32086985506138e-05
-3.82777608989965e-05
-2.41982950759832e-05
-4.8978831742838e-05
-1.47035277380796e-05
-8.10549529164402e-06
-1.72728715849604e-05
-2.34985681083264e-05
-5.49123781533002e-05
-2.57574896426889e-05
-2.87812805785582e-05
-3.79716334436554e-05
-2.49059584809422e-05
-3.53605563547961e-05
-5.40640103485648e-05
-4.82429127385245e-05
-1.47758621371534e-05
-5.11387426037424e-05
-5.3610218465928e-05
1.84932955161229e-06
-1.94510619311084e-05
-4.87296985834741e-05
-2.80801609437178e-05
5.06192083689657e-06
-4.37867577297788e-05
-4.0230702417539e-05
-3.90194428701578e-05
-3.11664442771894e-05
-2.44360258836954e-05
-1.12417631126982e-05
-3.21884178484349e-05
-3.27786936877001e-05
-3.11413699844648e-05
-1.48539170901314e-05
-2.77721866394308e-05
-4.56209190267069e-05
-1.50038857650156e-05
-5.86365895845656e-05
-5.98571159933325e-05
-4.28847248100157e-05
-4.87827532082331e-05
-5.53340391629204e-05
-3.82732583000588e-05
-5.56354061650982e-05
-5.60572756347354e-05
-5.49332597653506e-05
-3.29941622887196e-05
-2.98220507949733e-05
-4.01200491171058e-05
-1.59254753372023e-05
-3.06130449948584e-05
-2.98044318087161e-05
-2.1244759917146e-06
-3.14145190898277e-05
-1.99542402995052e-05
-9.08547365741969e-06
-1.91515407728718e-05
-4.13672203029249e-05
-2.88785566497472e-05
-5.59266334900554e-05
-3.50111370688143e-05
-1.11159244554307e-05
-1.7031088459429e-05
7.92790665345744e-06
-5.37194408837791e-05
-3.47270334458003e-05
-2.56025584457254e-05
7.22981724745173e-06
-3.44657197929074e-05
-5.59356406552906e-06
-3.24825829791993e-05
-3.70593137188726e-05
-2.32441708525401e-05
-2.41027278587954e-05
-3.96173342678385e-05
-3.47610952315494e-05
-4.93903232442017e-05
-3.7569318604606e-05
-4.26132413021469e-05
-3.85289881434548e-05
-4.41077648521676e-05
-3.49271017053597e-05
-4.1119466356797e-05
-4.24142450879126e-05
-4.8900848660652e-05
-3.97136501046446e-05
-1.64964951113931e-05
-4.15799468467894e-05
-1.11931464435428e-05
-3.44757295775089e-05
-6.16351113119199e-05
-2.72924189867375e-05
-3.32422984716312e-05
-2.72139897779178e-05
-3.11150294555608e-05
-4.81726600603048e-05
-1.60386324444467e-05
-3.37046668683202e-05
-1.99991161167829e-05
1.5503962314363e-06
-2.56670448546315e-05
-3.50550979232205e-05
-3.20101173117237e-05
-2.20017707648183e-05
-6.69715288208688e-05
-6.32977265478237e-05
-4.15200741497112e-05
-3.66093342685215e-05
-4.15148461548104e-05
-2.15439875098396e-05
-3.59014127845158e-05
-2.93399199012493e-05
4.89210831191581e-06
-1.72280902130234e-05
-4.82448734335432e-05
-2.70862084112879e-05
-3.17401303821645e-05
-3.54437197151602e-05
-4.30743170323026e-05
-5.47024168792397e-05
-1.39821049240559e-05
-1.95740081654701e-05
-2.99069776663528e-05
-4.26363635317313e-05
-3.04756445265476e-05
-3.34193739440498e-05
-6.10651297889642e-05
-3.14701348320048e-05
-7.33770171496361e-06
-3.62014787995383e-05
-3.73243257659668e-05
-2.25930846632669e-05
-2.15680809083643e-05
-3.02389026488873e-05
-4.06395192998838e-05
-3.6716086778854e-05
-4.92469145025367e-05
-1.34274252334768e-05
-3.14357139164295e-05
-1.54132006562318e-05
-2.56951038828201e-05
-1.40622960743167e-05
-2.03198024115162e-05
-1.74814607476008e-05
-3.91172598114575e-05
-3.46208871662033e-05
-3.39936166234503e-05
-2.97721540358476e-05
-6.42018827836034e-05
-4.40650851411484e-05
-1.9452539502378e-05
-4.00504096824177e-05
-6.12890157786071e-06
-4.88329189188731e-05
-4.26922099174526e-05
-3.87002427542368e-05
-3.00664470828239e-05
-4.02300043577068e-05
-1.38307428186678e-05
-3.05147978981272e-05
-2.7806007486217e-05
-1.00653037738527e-05
-1.93693297839155e-05
-8.07628122005189e-06
-4.83631745238333e-05
-3.2723011860784e-05
-2.01397967136236e-06
-1.51850575595315e-05
-3.74285235030295e-05
-3.64989720365861e-05
-2.22146424894116e-05
-4.26074109411634e-05
-2.50290036995826e-05
-2.32218636476181e-05
-3.10148209007633e-05
-1.65848724432903e-05
-6.85717135229504e-05
-2.59705560819034e-05
-2.73638668238078e-05
-3.56154157115929e-06
-1.84804645950281e-05
-1.16854760418285e-05
-4.50389414248703e-05
-3.9634943619558e-05
-1.85996067451686e-06
-3.53637875318008e-05
-3.09576636742603e-05
-4.93048530854929e-05
-3.64709408103757e-05
2.07327180431704e-05
-1.83606039976533e-05
-4.020240875381e-05
-1.11671172400205e-05
-3.65851651577337e-05
-1.98627582602975e-05
-1.8652902100383e-05
-1.36628752504551e-05
-2.44151213052852e-05
-3.03253091155911e-05
-1.81615814492633e-05
-2.50406370289008e-05
-1.25442500509467e-05
2.21420607623583e-06
-1.75599473977339e-05
-1.23315337655731e-05
-3.45286673098046e-05
-4.10956564425364e-05
-2.3242633768141e-05
-3.12272475439607e-05
-1.71954872048086e-06
-1.17746818617546e-05
-3.79065846299556e-05
-1.77501339074877e-05
-2.58958499258473e-05
-3.02642044910311e-05
-4.29031984151843e-05
-2.50834524041086e-05
-4.39738329851137e-05
-2.60580652223781e-05
-5.3472673529188e-05
-2.83060674819405e-05
-4.49145484722172e-05
-4.9558536194398e-05
-2.37872627903751e-05
-3.48564930236886e-05
-3.58125845170747e-05
-3.79246898036267e-05
-3.4685448363832e-05
2.53249116878284e-06
-3.38612222437662e-05
-4.87341137651016e-05
-3.64189930421572e-05
-1.59237524042703e-05
-4.68996134724626e-05
-3.99884716909595e-05
-3.45872400538136e-06
-2.05480519962958e-05
-4.02988898481344e-05
-1.53192380351178e-05
-6.12297143966963e-06
-2.42131228488405e-05
-5.29519429262898e-05
6.0966997474225e-06
-9.47769854778117e-06
-3.12846225056713e-05
-2.51824091616002e-05
-1.4539964173264e-05
-3.77056129032868e-05
-7.8306095439851e-06
-1.0011365970441e-05
-4.17242577618871e-05
-3.39597418701221e-05
-5.10268740652173e-05
-4.44988840737227e-05
-2.68926686210036e-05
-4.38486058130425e-05
-3.94159131910933e-05
-4.19053453703652e-05
-5.13744950664551e-05
-3.22895777394214e-05
-6.15549563025361e-05
-2.19446276592552e-05
1.34832933947967e-06
-3.42813622526951e-05
-4.40667529568084e-05
-4.99874693322953e-05
-1.81603331468963e-05
-3.02903185955325e-05
1.73089586430093e-05
-2.61665411009117e-05
-3.31527361650896e-05
-4.93857171240905e-05
-3.78046629281837e-05
-5.29347209917394e-05
-2.68379622244718e-06
-3.2982004378133e-05
-3.12788766527649e-05
-2.48337666454177e-05
-2.9413379919326e-05
-2.3021578887154e-05
-4.24546086741128e-05
-1.26775799680934e-05
-4.01054912490432e-05
-2.71252327439978e-05
-4.86171871459406e-05
-2.62680233114354e-05
1.83321843536039e-06
-3.09952556166424e-05
-2.87581474986491e-05
3.57096405293153e-06
-4.28948089543408e-05
-1.10849741888083e-05
-3.01074112455774e-05
-8.83411441940378e-07
-6.14459638811977e-05
-4.1432687787956e-05
-3.21797534332279e-05
-2.696649141309e-05
-1.56072897506339e-05
-3.43167403965535e-06
-2.13068530044096e-05
-6.8308318441779e-05
-4.1038871544069e-05
-4.30828902401195e-05
-3.2085710131045e-05
-9.51417181189515e-06
-3.94579185536296e-05
-1.32757942050513e-05
-3.36096586130858e-05
-2.12480399017749e-05
-5.08109866563926e-06
-5.87736389744582e-05
-1.04224186394934e-05
2.02715937245234e-07
-2.21820096354478e-05
-3.87983741045048e-05
-2.17627549228866e-05
-5.09678015247151e-05
-2.79573687943697e-05
-5.06221824989193e-05
-1.34407414616935e-05
-3.53612481489428e-05
-3.01956331952931e-05
-4.35414770786576e-05
-3.57000028474028e-05
-3.96984011558395e-05
-2.51289466696783e-05
-3.96918526904211e-05
-2.81032509266853e-05
-1.21583297720327e-05
-7.96769381134463e-06
-2.87277882276679e-05
-9.19659906566026e-07
-3.48263745687331e-05
-3.87528570863263e-05
-6.85335087074953e-05
-3.03295495311354e-05
-2.39911036032857e-05
-5.27086019207183e-05
-1.25137510572044e-05
-1.74702477759266e-06
-1.71561243344943e-05
-1.3926901904908e-05
-2.99273978917897e-05
-5.79988116565187e-06
-1.97032258047309e-05
-1.49542661719383e-05
-4.28124658152351e-05
-3.62721435774885e-05
-2.83111994547828e-05
-4.47000557107895e-05
-3.09619009187856e-05
-1.34789147362015e-05
-3.09645047417937e-05
-6.13297770574365e-05
-1.56829001352842e-05
-2.41661466872568e-05
-9.26562394539106e-06
3.66011607442459e-06
-3.22439220953338e-05
-4.67846159189402e-06
-1.80262917613214e-05
-1.95375114400158e-05
1.32879028677942e-06
-3.91341832659525e-05
-2.4016351260805e-05
-1.86756908559696e-05
-5.26343162881595e-05
-6.07193466251391e-05
-5.30726371033994e-05
-2.84547161956073e-05
-2.36939448391761e-05
-2.49114540947898e-05
-5.86764385510413e-05
-1.44400052441906e-05
-2.28436106565027e-05
-2.58858477142242e-05
2.7018702860275e-06
-1.45640333663613e-05
-4.01018536318514e-05
-3.29298281098913e-05
-3.55979868705924e-05
-3.25600885750863e-05
-6.32947413015797e-05
-1.16937304537587e-05
-4.66004999376449e-05
-3.42893832573213e-05
-4.76705554014913e-06
-3.6953659761742e-05
-5.42649875580055e-05
-4.70019903140192e-05
-5.3098767885356e-05
-3.49337104409388e-05
-1.2119910143749e-05
-8.55961552165728e-06
-4.31526521327933e-05
7.5471161241083e-07
-2.50808373766112e-05
-3.6033247650176e-05
-2.05214553037331e-05
-3.08635509778611e-05
-3.13201748353497e-05
-7.00663732750569e-05
6.64346529022439e-06
-2.88130269358318e-05
-5.180683078436e-05
-2.08659230835111e-05
-1.22675110116752e-05
-1.48532857942265e-05
-3.23075551809238e-05
-5.65135792185577e-05
-1.09610594607949e-05
-3.87564407456607e-05
-3.22514477008472e-05
-2.66323774786029e-05
-2.74539993275455e-05
-2.8095740385677e-05
-3.11658771914263e-05
-5.26512976544552e-06
-4.25712387821908e-05
-1.09226317771288e-05
-4.57719332679403e-05
-4.06554245192643e-05
-3.96794208293807e-05
-3.47349482990759e-05
-3.47916975462144e-05
-3.20149692831905e-05
-2.53439226446543e-05
-3.56505751064018e-05
-2.44258012161524e-05
-3.71830601891685e-05
-3.7205435670197e-05
-2.54209145400645e-05
-4.03471626045764e-05
-3.93088711282271e-05
-2.84157975579005e-05
-3.45894526552176e-05
-3.2334830101856e-05
-3.22402722616244e-05
-4.74662515039988e-05
-4.39008467386883e-06
-3.52648150378127e-05
-3.68728900647574e-05
-4.32436405122758e-05
-3.64822340977677e-05
-4.55857741204665e-05
-5.59531905495786e-06
-1.52240834630941e-05
-3.06660172224593e-05
-1.75722385714345e-05
-1.67657196045292e-05
-1.04854048951986e-05
-2.8179444321255e-05
-4.74164973998123e-05
-3.77348771018238e-05
-3.88455226677436e-05
-4.77037522361918e-05
-3.79442302625913e-05
-5.81509652840439e-05
-2.34870151205946e-05
-2.408205785971e-05
-5.22535914331541e-05
-4.50309973440025e-05
-2.18502390427568e-05
-3.42812226802335e-05
-3.1537929091558e-05
-4.28538999217206e-05
-2.99336786622566e-05
-2.14841751349799e-05
-4.40082096263735e-05
-1.76252168458458e-05
-3.305880531887e-05
-1.59942379616548e-05
-1.84635471126466e-05
-4.39755653121338e-05
-3.68463890643831e-05
-3.33472897440583e-05
-2.88928424119707e-05
-3.07018221604906e-05
-2.7662074956051e-05
-5.26391008482037e-06
-1.31304785691431e-05
-3.89537980931591e-05
-3.13449490370528e-05
-5.58612478324906e-05
-4.15928766212334e-05
-2.00941792420687e-05
-4.80665166032017e-05
-3.85028911427967e-05
-4.5807532691146e-05
-2.58698389122898e-05
-3.54720911731033e-05
-2.92054977570317e-05
-3.63490654769409e-05
-2.45471580437756e-05
-2.4950543083067e-05
-3.44651228967546e-05
-2.22725082039963e-05
-1.3310501714707e-05
-1.11767418781368e-05
-4.00768133445485e-05
-1.13200692215394e-06
-2.58784934485855e-05
-3.94372139488582e-05
-3.7300092524842e-05
-1.89287124233834e-05
-1.44603868074289e-05
-3.93033404450613e-05
-4.23674485024556e-05
-5.13341887674559e-05
-4.36696024963052e-05
-6.42365644300519e-06
-1.57860072437e-05
-3.51169768281792e-05
-7.06555608920828e-05
-1.19191755396338e-05
-5.70838889234289e-05
-3.87871051982568e-05
-5.75279420905999e-05
-4.08659162398725e-05
-7.50760654998939e-05
-3.31305558984563e-05
-1.92708312866207e-05
-2.19651966108964e-05
-3.43249385716045e-05
4.57672188783137e-06
-3.01852501190183e-05
-1.10966955335101e-05
-1.82768586469931e-05
-6.10217760041105e-05
-5.9123292790181e-05
-3.39920139626303e-05
-3.92101022496371e-05
-3.43596640979337e-05
-1.24747511813481e-05
-2.56013331309655e-05
-2.68271560196682e-05
-3.69905961310897e-05
-1.93705457124253e-05
-1.64079878484315e-05
-2.8048345120043e-05
-7.24236069151155e-05
-3.53746427614474e-05
-9.13894084231515e-06
-5.91797903346515e-05
-4.95921226668151e-05
-3.71560679823026e-05
-1.98047345070899e-05
-1.10103780439095e-05
-2.10319913461898e-05
-2.63867812008562e-05
-3.96043612187932e-06
-1.40126525711478e-05
-3.3523858295242e-05
-2.05705876546817e-05
-2.22099954845711e-05
-3.11911563566624e-05
-1.69520167712687e-05
2.51507762967321e-07
-2.73778402046284e-05
-1.13830454383798e-05
-7.4610633243176e-06
-4.92260930274988e-05
-1.52577087680293e-05
-2.74731390789125e-05
-3.29425273852882e-05
-5.55246758880297e-05
-6.35090701372091e-05
-1.88128663811449e-05
-5.00728474725886e-05
-3.03779504086056e-05
-2.88330616490732e-05
-9.09414631762217e-06
-7.15411857342135e-06
-3.00893874175481e-05
-4.93293281698191e-05
-2.71832160625946e-05
-6.95630241235344e-06
-2.99789533547705e-05
-5.13258825435656e-05
-1.91932594819179e-05
-3.93746852120293e-05
-5.08004856679774e-05
-1.47764812481871e-05
-4.66005821199672e-05
-2.35070421457723e-05
-2.84882998049987e-05
-2.62371904109075e-05
-4.63550568473419e-05
-9.63576038062247e-06
-5.37180113771986e-05
-3.41306699712233e-05
-3.56838613322611e-05
-6.74444295891291e-06
-5.21371870355026e-05
-4.02315978931163e-05
6.20035483259721e-06
-6.43498390203554e-05
-1.53947150368364e-05
-2.64037668737752e-05
-2.72615579666941e-05
-1.33901680254776e-06
-3.66621748255024e-05
-5.40392665824669e-06
-2.50489973908095e-05
-5.26596837261885e-05
-1.67638253947845e-05
-3.28326452993325e-05
-1.90846109331494e-05
-5.462161321885e-05
-6.2929027280876e-06
-2.06272105540196e-05
-4.27664434332404e-05
-3.71996994744126e-06
-4.41663064242872e-05
-2.80543073667057e-05
-1.44754689400346e-05
-1.86009523977341e-05
-3.18419133100123e-05
-4.72396802580856e-05
-1.92805157070924e-05
-6.69477003764388e-05
-5.19734721912495e-05
-4.26086649020224e-05
-5.40863327209442e-05
1.95879644385172e-07
-2.74427029088628e-05
-3.65150916284312e-05
-1.62089830543734e-05
-6.60304279273919e-05
-2.32730166320884e-05
-2.45358559916301e-05
-3.5709079186775e-05
-4.1715949250892e-05
-4.23682906085065e-05
-4.5178431930836e-05
-3.05414595765958e-05
-1.12344447675927e-05
-4.9174858438371e-05
-2.8824397726703e-05
-3.86482824659301e-05
-2.56796453433768e-05
-3.87207285211622e-05
-6.06129587786568e-05
-2.29964698373411e-05
-2.41910238570255e-05
-2.70863954514369e-05
-2.7195322281579e-05
-2.70755012271524e-05
-1.70891409823745e-05
1.32759420486324e-05
-4.7793725034062e-05
3.6023539379183e-05
-5.43743988947141e-06
-1.68753897325954e-05
-2.82298538045475e-05
-7.1531544319728e-06
-2.86293050075413e-05
-4.59038497064792e-05
-1.15599021673233e-05
-9.6431880805286e-07
-2.70865518131837e-06
-3.12148836397336e-05
-2.79599806109212e-05
-2.72514884842235e-05
-3.25287765174616e-05
-2.97527980437304e-05
-4.50820278660415e-05
-5.27284959122935e-05
-5.13725170171536e-05
-1.65019469483421e-05
-1.73787706388527e-05
-4.82671088591287e-05
-2.69673057814163e-06
-2.20324097004459e-05
-3.32746875591081e-05
-3.69870944936886e-05
-5.39792881129208e-06
-6.15262199288516e-05
-3.66229410271587e-05
-3.72009334290399e-05
-4.46576748422266e-05
-3.22131117313359e-05
-5.00532227552301e-05
-4.54273431468819e-05
-6.55275389634521e-06
-2.28331226186934e-05
-4.99885109726458e-05
-1.68937952264429e-05
-4.4284922419775e-05
-1.38250755095565e-05
-4.21964563560066e-05
-1.53055305211181e-05
-3.67482081311999e-05
-4.40637117915279e-05
-2.86218154900837e-05
-3.89953952921297e-05
-9.03301736130905e-06
-2.40735312934739e-05
-3.87647573032426e-05
-1.30154209429036e-05
-2.89107241528581e-05
-4.30627564942211e-05
-2.69965959301596e-05
-1.38521521068428e-05
-2.9923142405402e-05
-4.22301847272552e-05
-4.1387953143595e-05
-2.57295691380646e-05
-4.13976042569815e-05
2.00230600738737e-05
-4.75494878556956e-05
-1.69406275898076e-05
7.48172204405546e-06
-4.21017900582457e-05
-3.2737611422575e-05
-8.69123520762545e-06
-1.82737115018582e-05
-3.36657815583349e-05
-2.20419448151106e-05
-8.01038383617453e-05
-2.12377634795885e-05
-4.67332619992471e-05
-4.20072673402125e-05
-4.31006061736743e-05
-3.94370004346092e-05
-2.22918616856349e-05
-4.26805335744182e-06
-2.17907987148469e-05
-3.9831607356585e-06
1.47437306764268e-06
-2.8169787356544e-05
-6.9758628215926e-06
-2.55785605260056e-05
-2.78810888959238e-05
-4.28108639490432e-05
-1.51098588478369e-05
-2.69322127080587e-05
-2.55748734961062e-05
-2.85409182266711e-05
-4.36347509874905e-05
-1.03320018975979e-05
-1.98123138105759e-05
-4.46593351443741e-05
-5.63939368916023e-05
-2.43368916802371e-05
-4.71252914586364e-05
-4.84213457353019e-05
-2.89284337431603e-05
-3.5422489054599e-05
-3.51873681793043e-05
-4.01057366192434e-06
-1.28934894084091e-05
-2.25397635239715e-05
-2.30153939092385e-05
-7.47804752290596e-06
-2.60741152630002e-05
-3.38715272696832e-05
-3.35918036286784e-05
-5.95445606830579e-05
-2.42467449545022e-06
-3.33036577613581e-05
-1.5956907990824e-05
2.60271287403974e-06
-4.80541083962673e-05
-4.13157202316778e-05
-1.04057365536913e-05
-5.81948274941223e-05
-3.13841224492149e-05
-1.60398473683554e-05
-2.80123698326979e-05
-2.05439266264596e-06
-2.11930500804051e-05
-2.17910815907161e-05
-2.25885348694228e-05
-1.809024519019e-05
-4.94196912932589e-05
-4.01036785614907e-05
-3.33479379324781e-05
-4.36508332907593e-05
-2.55077783481713e-05
-4.94769587761861e-05
-2.63078247883694e-05
-4.79306801861606e-05
-4.46723700113598e-05
-2.56520678969563e-05
-4.24395973318012e-05
-1.25680316703551e-05
-1.99931069514297e-05
-1.88634529437754e-05
-3.33491540170042e-05
-1.74280624957153e-05
-5.18077509538319e-05
-3.64164445420241e-05
-1.6688340507112e-05
-5.06003377842193e-05
-2.36688523228719e-05
-1.93828159179128e-05
-2.51475899701465e-05
-2.03673344127414e-05
-2.79716456118651e-05
-2.82001005124083e-05
-3.00077326766586e-05
-2.24438541922097e-05
-1.17593571272774e-05
-4.08110371643899e-05
-5.82036533471002e-05
-6.61605046579627e-07
-3.70129170347142e-05
-3.2433801499434e-05
-4.78093221481393e-05
-2.5217723424119e-05
-2.34680455645279e-05
-3.81331480368926e-05
-5.21097321842423e-05
-8.10760297538229e-06
-3.79647145931459e-05
-1.56949402632289e-05
-5.32685181663403e-05
-2.69436375149226e-05
-3.55740320591764e-05
-2.04832323992667e-05
-2.91841327937338e-05
-2.56199149109695e-05
-4.69404186757017e-05
-3.67508250939012e-05
-2.99852679810925e-05
-2.28043469143803e-05
-8.32247997113564e-06
-5.22324470527843e-05
6.56142398919515e-06
-5.55599783288071e-05
2.15730219163483e-06
-1.31370507501346e-05
-3.3164267302099e-05
-2.13716198927972e-05
-2.84977892411648e-05
-5.14654287960938e-05
-5.25715891913518e-05
-2.61977416137079e-05
-4.07504830278237e-05
-4.91383563761656e-05
-6.0190644818769e-06
-4.17550844878186e-05
-5.76855300954946e-05
-1.60096595662178e-05
-3.74634728253796e-05
-3.06238554055505e-06
-2.14120824582048e-05
-5.06774760080128e-05
-4.45597150869353e-05
-3.03350105585475e-05
-3.1486731896148e-05
-3.60537671690672e-05
-6.0284506765303e-05
-3.41560779499295e-05
-2.58502030549388e-05
-2.41813084212048e-06
-5.44546262241569e-05
-3.20044309333755e-05
-5.22056437615152e-05
-2.77816961849757e-05
-1.49947090346973e-05
-4.63467688260595e-05
-1.54827662103725e-05
-3.39355337146223e-05
-2.84266047219048e-05
-7.21112451831144e-05
-3.66806845354501e-05
-2.91131153793259e-05
-1.9516906157141e-05
-3.10270770647413e-05
-4.84227563994511e-05
-6.02866837217581e-05
-1.89651724403972e-05
-6.90934482489845e-06
-1.37952668147501e-05
-3.06425145244504e-05
-1.97587181503288e-05
-1.6237251015844e-05
-7.54063374950793e-05
-3.07661060794129e-05
-2.96919272803112e-05
-1.69305264905631e-05
-2.85704442894949e-05
-2.01962220625569e-05
-2.44457266248076e-05
-2.90938145076621e-05
-4.14917521705494e-05
-4.15911273890249e-05
-5.28695538063427e-05
-1.47067180041519e-07
-9.89069438929616e-06
-4.19227409741776e-05
-4.44709722554791e-05
-4.27974446388682e-05
-2.33956693071543e-05
-3.63788501547755e-05
-2.82182373143754e-05
-2.37730206343216e-05
-5.47900768762771e-05
-2.76726746108707e-05
3.65643912221233e-07
-3.94270773387459e-05
-8.29784682578062e-06
-4.4066975413002e-05
-2.7916839314716e-05
-7.53489329777143e-05
-4.17683469884463e-05
-1.21535394747117e-05
-3.21099981760707e-05
-4.02440988086533e-05
-4.15225775971387e-05
-9.00463478643446e-06
-4.64322993458665e-05
-2.87745962719943e-06
-3.35218414718136e-05
-4.60614878230358e-05
-2.73846789597837e-05
-4.20902726644989e-05
-4.2794943804988e-06
-1.82533662203651e-05
-1.91647848821318e-05
-1.19768723794585e-05
1.3217373530372e-05
-2.86790822329778e-05
-4.23976027644439e-05
-6.47549803880571e-05
-1.4405126548261e-05
-1.50395647322425e-05
-4.44061396309815e-05
-3.70934096443424e-05
-1.18689894318604e-05
-5.14087678820987e-05
-2.5739430137442e-05
-2.0605056252327e-05
-2.92369412929553e-05
-4.16930211306916e-05
-8.25952703324477e-06
-4.89588556820152e-05
-3.67971361236765e-05
-9.48854012422988e-06
-1.51473923713092e-05
-9.76239283925607e-06
-2.07618492292903e-05
-4.99096666902825e-05
-2.35068980076024e-05
-6.9778303798777e-05
-5.82363461417205e-05
-3.66637066112657e-05
-2.85417860255063e-05
-1.03211691738253e-05
-2.49635971072454e-05
-1.84238250081629e-05
-4.38395279996098e-05
-4.45785039453722e-05
-5.44141933332927e-06
-4.46142163406901e-05
-5.76104794150401e-05
-5.12077415003557e-05
-5.43217569500412e-05
-2.84862304389604e-05
-3.13039947062684e-05
-4.16233296028464e-05
-4.51222280249312e-05
-1.64022399931363e-05
-3.94767307793054e-05
-1.52301793534204e-05
-6.88964206761441e-06
-3.40061690845799e-05
-9.86917816876645e-06
-1.94380094517605e-05
-3.68066510562573e-05
-3.58993583597133e-05
-1.21547983495422e-05
-6.97075361660736e-06
-2.29517015019825e-05
-6.46844419288989e-05
-5.10215146094215e-05
-4.07793770309751e-05
-3.80911384983247e-05
-2.03899343226042e-05
-7.03453473475584e-06
-1.16311750516525e-05
1.84574317999173e-06
-2.47155412779108e-05
-5.27340242234788e-05
-2.7324260452353e-05
-3.89164303853723e-05
-2.83111067072548e-05
-3.90956864185989e-05
-4.72564482400874e-05
-2.51473124998969e-05
-1.57249526920868e-05
-4.73590179693576e-05
-2.49023158235568e-05
-3.2528172712002e-05
-5.47934990733878e-05
-1.3206915719874e-06
-3.7802539317429e-05
-2.19510941231655e-05
-5.51223760672611e-05
-1.56213388454903e-05
-2.37591597867021e-05
-3.62199146805072e-06
-9.54084262683107e-06
-2.79622154504721e-06
-4.55289135113363e-05
2.86745236816051e-06
-2.98211275470954e-05
-2.39751959294314e-05
-3.32633758132254e-05
-9.79060807113696e-06
-2.4440705424004e-05
-4.53502996956709e-05
-3.83332061008848e-05
-3.41146419239535e-05
-1.16203570396191e-05
-3.3507284137953e-05
-2.35980965060651e-05
-1.24189663799719e-05
1.05758297123414e-05
-3.48099152425004e-05
-4.97320885119521e-05
-4.69619982077206e-05
4.04174710455726e-06
3.50903850335528e-06
5.28056294201714e-06
-4.18294979433861e-05
-3.73881947316412e-05
-2.34699016441812e-05
-4.80488339612082e-05
-3.05740283021292e-05
-1.99195739095916e-05
-2.74926390849227e-05
-2.00786806538782e-05
-2.29193341281488e-05
-3.01804196182329e-05
-4.4926155383977e-05
-2.53882107626201e-05
-1.28456816323067e-05
-1.6878934352002e-05
-4.97333265942157e-05
1.04627468942699e-05
-2.10638251984633e-05
-9.58921354417717e-07
-3.7079940080162e-06
-3.85864679938918e-05
-4.14419998335023e-05
-3.66048577956943e-05
-2.90568440324174e-05
-1.86735179910546e-05
-2.49368915577113e-05
-5.5757931192656e-05
-6.15057147217237e-05
-2.2233796954593e-05
-3.15477979021454e-05
-2.63930108401898e-05
-2.71469032598124e-05
-3.08544256162691e-05
-8.94523138298396e-06
-4.19170624741195e-05
-5.69452690979803e-05
2.89705152302356e-06
-3.47245468508623e-05
-3.36499785322157e-05
-1.98712949244853e-05
-1.86853942631101e-05
-6.01500497383196e-05
-5.87469835552486e-05
-4.66116319758681e-05
-5.4867758759287e-05
-3.7110661024084e-05
-3.05747770496576e-05
1.58717673502114e-06
-1.63317865925351e-05
-2.50025963421701e-05
-2.22037331107193e-05
-1.67811317175033e-05
-2.63705531939082e-05
-4.35666758126171e-05
-4.24288940527608e-05
1.11767172130556e-05
-3.45285621063305e-05
-2.62234382446563e-06
-4.70880286319548e-05
-4.89180166739666e-05
-5.17474731234009e-05
-3.35038630027176e-05
-3.29886117370207e-05
-4.56057542346407e-05
-1.52217715776905e-05
-5.70984842070047e-05
-4.13878445540825e-05
-3.31250116753818e-05
-6.31185740751401e-05
-2.15223462558356e-05
-3.44878707062357e-05
-1.07794283625702e-05
-1.4026428300918e-05
-9.4353559515716e-06
-4.92693870152273e-06
-3.82305576160466e-05
-3.81840255034741e-05
-3.63889054360081e-05
-3.37564244056511e-05
-2.92201451614881e-05
-3.59633412269711e-05
-5.47547181929019e-05
-2.0940732703103e-05
-1.43544737690055e-05
-1.95590886060456e-05
-3.75741837747682e-05
-4.14316437203041e-05
-1.44380811668698e-05
-2.2576527685363e-05
-5.97092279652085e-05
-2.51132281398454e-05
-3.89597920006876e-05
-4.89896156241735e-05
-5.4486616961126e-05
-2.26078006835105e-05
-1.10351836279099e-05
-1.99543444298211e-05
-1.20056795014844e-05
-4.63078900941877e-05
-2.92374146632208e-05
-4.39101749579387e-05
-3.89125134357416e-05
-3.19135230475323e-05
-2.66250751689974e-05
-7.01356703990059e-06
-1.69556584806437e-06
-2.04141920882315e-05
-6.50232489936998e-05
-4.046883299562e-05
-4.70809623661827e-05
-1.72530969107351e-06
-5.61968167294827e-05
-3.42678211421934e-05
2.06743728577599e-05
-4.90917581539424e-05
-3.15732878832695e-05
-5.93240231316438e-05
-7.96557219864949e-07
-4.88711936095934e-05
-5.13158639103021e-05
-3.26796980709527e-05
-3.2881625728774e-05
-1.82634449801431e-05
-2.58668185827419e-05
-6.33688574877206e-05
-4.2056857449015e-05
-3.43134416319771e-05
-2.71592791380572e-06
-7.04919220493081e-05
-3.8911592379243e-05
-2.75918489807493e-05
-2.78714249080857e-05
-3.20332904395139e-05
2.22064037247036e-06
-4.24212909132073e-05
-2.73050990118666e-05
-3.59986483602828e-05
-2.14794824763552e-06
-9.18347864959978e-06
-3.6089259986194e-05
2.76271617568084e-06
-2.3870714173064e-05
-4.86094974755468e-05
-5.94169699058024e-05
-5.24223629864188e-05
2.28703161153539e-06
-3.8930220977533e-05
-7.80545006365273e-05
-1.94777302719955e-05
-3.72321811130277e-05
-5.35804782405123e-05
-2.84531979305495e-05
8.51616727121226e-06
3.88871539816931e-06
-4.88564515073643e-05
-3.4653591029303e-05
-2.40222944904321e-05
-2.44496178241172e-05
-4.90907224293813e-05
-5.11830206868694e-05
-1.27163349195349e-05
-3.05903283600747e-05
-9.81205243413208e-06
1.47678470652542e-05
-6.67781105764191e-05
-3.74681661822074e-05
-5.24558541389488e-05
-2.2311843182357e-05
-1.39346433839947e-05
-4.10791203759022e-05
-3.08055721284834e-05
-4.13453040415526e-05
-3.23503862187787e-05
-4.2381702718849e-05
-2.1872004297791e-05
-3.97076420980942e-05
-6.00974744896913e-05
-4.71545364511484e-05
9.47765499589758e-08
-2.76866462364418e-05
-1.74136229328234e-05
-7.05696302966102e-05
3.09873873948384e-05
-6.57377284965973e-06
-1.39150538555639e-05
-3.36467138312345e-05
-3.33623287599373e-05
-6.06884654403189e-05
-1.26130138347727e-05
-6.35566460787317e-06
-3.41040763849175e-05
-3.06872551178671e-05
-5.06026527839925e-05
-2.41807290316419e-05
-1.75221311040625e-05
-1.7858107412945e-05
-2.68117430722722e-05
-5.57604348944755e-05
5.46922635747656e-06
-2.52337422788144e-05
-3.14829131826476e-05
-2.64585708068689e-05
-2.3998872224271e-05
-3.77315868630587e-05
-1.90693741612901e-05
-1.62087714369974e-05
-3.78486455900593e-05
-5.49774222805163e-05
-4.28628085655076e-05
-2.73755399360454e-05
-2.73310936177422e-05
-4.0975982214165e-05
-4.5422974316068e-05
-2.30059748035166e-05
-1.06221940004832e-05
-3.55592754601215e-05
-2.27685398819606e-05
6.92435499059926e-06
-4.26407788574706e-05
-2.9680850900198e-05
-3.98190964272214e-05
-6.42914231844938e-06
-6.00125715064517e-06
-1.48086830374138e-05
-1.33267699837157e-05
-6.34999970296322e-06
1.08771207629502e-06
-4.02233571079135e-05
-3.72276085945059e-05
-1.41757015047706e-05
-2.38525843212822e-06
-3.1631877982643e-05
-6.8479702272599e-06
-2.0392696522603e-05
-3.16431743831533e-05
-4.74844406770317e-05
-3.51952273292603e-05
-1.86577460604897e-05
-6.20209407048187e-06
-3.71141088525115e-05
-3.83455292917435e-05
-2.04099867940647e-05
-2.36435301104407e-05
-2.82856192815311e-05
-3.72111507605586e-05
-4.25166101560331e-05
-3.19855512873375e-05
-3.42769295524348e-05
-4.75935977030212e-05
-6.24879862580833e-05
-2.3613533414498e-05
-5.11987834400479e-05
-4.12645990628834e-05
-2.31925731299867e-05
-1.51244074439598e-05
-2.29170360683793e-05
-3.09648464641283e-05
-4.95206373189939e-05
-2.38482801635954e-05
1.33236139638881e-06
-3.76547085951848e-05
-1.92353810519371e-05
-3.23147004464968e-05
-4.29890234723363e-06
-9.32205630085147e-06
-3.01359807426582e-05
-3.42208869901323e-05
-4.03719915955852e-05
-4.31102273187245e-05
-5.23906215105649e-05
-4.38807953733675e-05
-5.480453752382e-05
-2.66981957451697e-05
-5.21579982216352e-05
-3.02582700507923e-05
-7.8404930703651e-05
-3.49864694858312e-05
-3.14657870862093e-05
-2.75590575493332e-05
-2.10699419341034e-05
-6.08015091525266e-05
-3.20295351327877e-05
-4.27822849142535e-05
-2.26939578147054e-05
-5.70980053017378e-06
-4.34838147912744e-05
-2.81032412637752e-05
-3.76702403584356e-05
-5.54895105406275e-05
-4.38416550454737e-05
-4.83242619805211e-05
-7.8251969085127e-05
-2.55002693126165e-05
-2.94354108929885e-05
-7.45869268102382e-05
-5.03850252935948e-06
-1.67469777955218e-05
-3.81906748778207e-05
-3.4216586002718e-05
-3.28975228469182e-05
1.06436932110074e-06
-3.14387546277041e-05
-2.09716753911519e-05
-4.28849334562218e-05
-1.26466531644537e-05
-3.82443578095585e-05
-5.43176402369063e-06
-3.20679764932634e-05
-3.96436078895935e-07
-5.44177075405942e-05
-4.62277452942085e-05
-3.71243256482688e-05
-3.07400883774847e-05
-5.74928329437703e-05
-3.96849095160465e-05
-3.07520564009078e-05
-4.0131273286727e-05
-5.27398390873259e-05
-3.27596347372117e-05
-5.7900005422814e-05
-1.93310876191872e-05
-2.5761421396785e-05
-2.32389628684428e-05
-3.48493875852415e-05
-3.6556162525388e-05
-2.36176430065958e-05
-1.00291781498705e-05
-3.23341145007341e-05
-4.06773484762138e-05
-9.37357517904069e-06
-1.12545854304104e-05
-4.42483729418708e-05
-1.90241310501603e-05
-1.07271147445211e-05
8.61533517440281e-06
-4.54201904900412e-05
-2.78380992261e-05
-4.21630502475375e-05
-3.34441334441319e-05
-2.97801419139842e-05
-2.46242416142056e-05
7.44931289993993e-08
-2.5830623555553e-05
-1.96045236377708e-05
-2.39373377763323e-05
-4.11356944080285e-05
-3.03508548959897e-05
-3.6697014833378e-05
-3.48319537655691e-05
-8.4389896821794e-06
-3.01058243516595e-05
-3.50119867069658e-05
-6.30395919145102e-05
-2.11068436147202e-05
-1.45771377082353e-05
-3.60151706465387e-05
-6.10027285369665e-05
-1.20485962369514e-05
-3.51763648771458e-05
-3.35154236308636e-05
-3.6545015324297e-05
-5.21780877741089e-05
-5.37278717501617e-05
-2.55854202980155e-05
-5.32934557627636e-05
-4.06151639496426e-05
-2.33379416841805e-05
-3.76957819281703e-06
-2.45585690846679e-05
-2.72328823952924e-05
-4.00695297461124e-05
-4.31607813142324e-05
-4.65318074716856e-05
-4.66416784568928e-05
-4.62052237295705e-05
-1.91593910481585e-05
-2.38028945328095e-05
-3.51717609605614e-05
-4.31078934106385e-05
-2.19694550562544e-05
-2.68410813253349e-05
-2.18509433752372e-05
-4.28883083520148e-05
-8.6823130695846e-06
-3.90367371729309e-05
-4.5988337243291e-05
-4.94812649739874e-05
-1.50388482439904e-05
-4.32452160699599e-05
-5.7711200777007e-05
-1.14543472305264e-05
-4.2321491544052e-05
-4.14991244446225e-05
-1.62052261554871e-05
-1.01107892998867e-05
-6.41337009735069e-05
-4.65173100480661e-05
-4.57182629167566e-05
-3.05600226442858e-05
-2.82422679588591e-05
-2.02888923675387e-06
-3.05960285454258e-05
-8.62964322077491e-06
-5.02962239529204e-05
-1.83348353678571e-05
-2.53189852428783e-05
-8.11663249879226e-05
-4.7703636593195e-05
-4.1614346448417e-05
-4.46314504291679e-05
-4.06914419942538e-05
-6.07836430257865e-05
-1.23560639683902e-05
-2.67225249078378e-05
1.28449975242958e-05
-2.86140877051611e-05
-1.8339317041301e-05
-1.18220917756548e-05
-2.49163696779715e-05
-4.20893582204139e-05
-6.82986247034506e-05
-2.32840123244897e-05
-4.51518263174789e-05
-7.55059384053488e-06
-3.89861671189714e-05
-8.58083400018541e-05
-3.47791187461273e-05
-4.11532119274204e-05
-3.66633452063497e-05
-4.53316025104035e-05
-2.23937763309076e-06
-3.61445631551898e-05
-1.42975177715358e-05
-1.01036473934024e-05
-3.07380895641917e-05
-3.1963044267891e-05
-3.90768411549781e-06
-3.06858552003366e-05
-1.09049894908612e-05
-3.98726168792279e-05
-2.67804201661658e-05
1.40311451235814e-06
6.21053961391968e-06
5.3016399236999e-07
-2.17880223282113e-05
-4.12331942288681e-05
-2.00629227105076e-05
-6.0563181328973e-05
-1.43588690452903e-05
-6.50049159605319e-06
-1.84347977192193e-05
-4.58706800866386e-05
-3.49862184833128e-05
-1.00414338689043e-05
-3.5608590836474e-05
-1.90247031000458e-05
-3.24962683946616e-05
-2.1299505719252e-05
-2.56123166254844e-05
-3.89328838772021e-05
-4.4725833809581e-05
-4.90819531709207e-05
-4.5700302647434e-05
-3.20469334403844e-05
-5.34711235988401e-05
-4.36612676561425e-05
-4.96728737226396e-05
-4.84069026613383e-06
-4.63491058830313e-05
-3.90134001643444e-05
-2.14537671815853e-05
-2.49371831111207e-05
-2.42275548238611e-05
-2.23924137495622e-05
3.08417376386309e-06
-7.10526037821436e-05
-3.87923542047054e-05
-3.30206304954869e-05
-2.26177442912955e-05
-4.28199842418897e-05
-2.8375969146808e-05
-3.0711764366935e-05
-4.3471920762272e-05
-1.09720055696035e-05
-4.02071986548711e-05
-1.65219588360525e-05
-6.09889459476998e-05
-3.18965767632269e-05
-3.58402339543749e-05
-5.17450184127152e-05
-1.16737223330222e-06
-1.09116712427611e-05
-3.13727011797321e-05
-3.76812479866569e-05
-2.42562275278912e-05
-3.62747596589023e-05
-4.01724712412606e-05
-3.04097152919632e-05
-1.92637513380787e-05
-4.32664135044449e-05
-5.27853271918476e-05
-2.89076744313207e-05
-1.70472397349625e-05
-2.39039789853226e-05
-4.94496160359257e-05
-3.12636167725414e-05
-5.42570491492174e-05
-2.0112826623713e-05
-6.32840238721593e-06
-2.49791894957223e-05
-3.02981620099678e-05
-4.74663625150759e-05
-3.09737823025937e-05
-7.9716474712792e-05
-9.58488025710835e-06
-2.3054408816202e-05
-5.39791232212689e-05
-5.64211233608331e-06
-1.31971077494662e-05
-1.26702674556303e-05
-7.43822498463547e-06
-4.15259670842996e-05
-1.02809899368498e-05
-3.39949417881335e-05
-1.67943581792985e-05
-2.45495848788931e-05
-2.15254641461122e-05
-1.35756974799738e-05
-3.27482036378734e-05
-1.64271479834428e-05
-5.62420305816932e-05
-4.68786536791993e-05
-2.26117992262454e-06
-2.4805495898564e-06
-3.11471865699903e-05
-2.38750739318108e-05
-1.19550959237113e-05
-5.67816974365385e-05
-3.43985616185476e-05
-3.01821626876738e-05
-5.29932302990373e-05
-5.52208918807707e-05
1.16761179437825e-05
-3.23322062640828e-05
-2.21324064332136e-05
-1.72051833607037e-05
-3.00584851250206e-05
-4.15163253674686e-05
-3.80236892975109e-05
-3.81999477298145e-05
-4.00460569485376e-05
-6.71683911240961e-05
-7.94528712136024e-06
-5.04534283506079e-05
-4.7605681059818e-05
-7.34058200801473e-05
-3.86326330200848e-05
-2.82174457934755e-05
-2.12650291188636e-05
-1.47834303731684e-05
-6.94565709759715e-06
-4.16240642795424e-05
-5.83996057948775e-05
-3.04737410126266e-05
-3.57270827144145e-05
-3.78039833600883e-05
-4.86863680220883e-07
-7.16272673232199e-05
-3.15702771648352e-05
-4.7912185143478e-05
-3.18589857498514e-05
7.64493753845796e-06
-1.77217690865292e-05
-3.80300348756711e-05
-2.28879872794226e-05
-2.74880398088118e-05
-2.92235628008195e-05
1.04960900057901e-05
-3.29902009396661e-05
-3.18073128933639e-05
-5.54571375822101e-06
-2.34098018287491e-05
-5.91232560532469e-05
-3.11410872740186e-05
-2.64593631363895e-06
-1.60096274323516e-05
-3.14299007769723e-05
-3.55427903671384e-05
-4.12073227262466e-05
-3.24483795049847e-05
-6.14613559576947e-06
-1.19732254679199e-05
-6.57001720144864e-05
-2.48533129148382e-05
-1.56849779671271e-05
-2.82882958821582e-05
-2.87945538392038e-05
-7.57089729416878e-06
1.11935201843844e-05
-5.68943737843713e-05
-3.32593181148355e-05
-4.83815320045601e-05
-1.81173536212028e-05
-3.08777405329567e-05
-2.64955882733095e-05
-7.36647585680916e-05
-1.95825682412337e-05
-1.65762461271069e-05
-2.68305520917541e-05
-9.71022605944666e-06
-3.63419241112896e-05
-3.69180033992355e-05
-5.92054539299706e-05
-2.85196685887217e-05
-6.01737138519064e-05
-2.05712030651319e-05
-4.59862795803529e-05
-5.78567630915224e-06
-3.81335843400357e-05
-3.61289069994007e-05
-4.44861291124731e-05
-5.03572221023693e-05
-6.53104180938814e-05
-5.57243981827302e-05
-2.39106955546765e-05
-6.80065218580956e-06
-6.76086180312931e-05
-3.32242062274155e-05
-5.3726905811329e-05
-4.5865274346493e-05
-3.69840549592786e-05
-4.05584049565634e-05
-2.1986361400501e-05
-5.97647779525271e-05
-5.70341013224109e-06
-3.09649144484266e-05
-3.97177336247626e-05
-4.40008576254961e-05
-8.96191009817456e-07
-3.07164062848345e-05
-2.06036536496673e-05
-5.32280860314628e-05
-4.46209082257134e-05
6.58620747461179e-06
-4.59407817350979e-05
-1.34811194050004e-05
-2.57719581916117e-05
-7.514861235716e-05
-7.32925077207768e-06
-1.7437918455371e-05
-3.85493915516029e-05
-5.13951472551753e-05
-3.94301893257876e-05
2.43622359459804e-05
-3.84726813014796e-05
-3.98757534876308e-05
-3.49686890989567e-05
-4.40743177250339e-05
-5.70109564402458e-05
-6.29476065817371e-05
-1.85191103318692e-05
-4.35047261410908e-05
-3.61295433406851e-05
-2.00080790378587e-05
-2.48225445999635e-05
-3.46306674195579e-06
-6.94225116710199e-05
-4.89750514619111e-05
-2.80863092291742e-05
-4.88143780006766e-05
-1.37943923348447e-05
-2.44119591100702e-05
-2.02569095910148e-05
-2.16846109939781e-05
-5.12509170978465e-05
-2.79762717686273e-05
-2.43776318947036e-05
-2.84554504753886e-05
6.736344754749e-06
-5.54457764998361e-06
-3.27178384152398e-05
-9.81347324277124e-06
-1.74456802672119e-05
-2.81664625842633e-05
-6.27785028025576e-05
-2.06271312695533e-05
-3.05604279437857e-05
-2.26288623539774e-05
8.34824026488821e-06
-8.36902532362118e-05
-1.20524901949037e-05
-3.70748891111491e-05
-2.62233450899134e-07
-5.08110958106001e-05
-3.82385864438632e-05
-1.82521168004638e-05
4.02590154554964e-06
-2.66702359191599e-05
-4.88616131627079e-05
-1.82860330748157e-05
-2.34752778419102e-05
1.00299745817095e-06
-2.31931165055858e-05
-4.21593518001967e-05
-1.65768491160654e-05
-4.68665564883344e-05
-2.6866749275358e-05
-1.64189811348759e-05
-3.19478541817844e-05
-3.03426214654625e-05
-2.21340283055304e-05
-3.86734757658615e-06
-2.97138628029173e-05
-1.45052169645665e-05
-5.31548543377228e-06
3.03826765808081e-05
-2.95257826438471e-05
-1.62543093096856e-05
-3.49035780363022e-05
-3.00644736402619e-05
-4.99558581692915e-05
-3.51119543744679e-05
-2.41556874587448e-05
-2.54887046391927e-05
-1.70651365731189e-05
-2.32200421877202e-06
-4.42926669867548e-05
-5.65436774928057e-05
-2.22163701450143e-05
-4.02685411194767e-05
3.03771751319555e-06
-3.51776435821104e-05
-2.97278305594916e-05
-3.22932889245477e-05
-3.16074027052133e-05
-2.55808003882507e-05
-1.71509422298863e-05
-7.90999900067596e-05
-5.46622377349915e-05
-1.2018278143619e-05
-8.04187244824607e-06
-2.53259684377968e-05
-3.56761083932502e-05
-1.75776283687023e-05
-3.26151171779398e-05
-3.31251696047533e-05
-1.50337294777725e-05
-3.37687560903832e-05
-3.48835846082836e-05
-8.82850859302696e-06
-2.69145505289526e-05
-3.66266698365794e-05
-2.07340905531804e-05
-3.99029857170981e-05
-3.04472464295834e-05
-3.93989328094473e-05
-2.19463384490959e-05
-3.09003885397184e-05
-4.12082057018527e-05
-2.87382344488455e-05
-6.52928875393921e-05
-3.04759634171611e-06
-2.16397101008124e-05
-4.18895041627842e-05
-2.70205516922703e-05
-4.26482800436205e-06
-4.4709419014189e-05
-7.59986851580855e-05
-7.50327153175813e-06
-1.62078025901953e-05
-1.9787766014753e-05
-2.55225983454039e-05
-5.68918757213726e-05
-1.79728422617914e-05
-1.17330182191416e-05
-3.79997246325441e-05
-6.51725427911431e-05
-4.59537743622225e-05
-4.33417029689013e-05
-1.99419001575774e-05
-1.34644754870938e-05
-1.37309311062839e-05
-4.56679623812305e-05
-4.49640421503209e-05
-5.05162191550623e-05
-1.7729263680435e-05
-3.00888951556815e-05
-4.44979678270291e-05
-9.81902598987707e-06
-4.42474286103884e-05
-5.30233103707919e-05
-3.53888946816143e-05
-3.59174909796793e-05
-3.96862565360885e-05
-5.65280499194941e-05
-3.91575942155137e-05
-2.72404166837507e-05
-2.36859156838032e-05
-3.08799732043561e-05
-1.17840610444832e-05
-6.35415223508105e-05
-4.07259146577309e-05
-6.10339616389287e-07
-4.25912609301186e-06
-3.10073627313334e-05
-6.42995095234564e-05
-4.27304278265409e-05
-2.96709309171531e-05
-3.74468649362675e-05
-3.07698116637123e-05
-3.39667202739027e-05
-1.54386143553883e-05
-4.72435958137532e-07
-3.19569599629404e-05
-2.93671617603028e-05
-4.21111420773472e-05
-2.07550323117771e-05
-2.92158832733519e-05
-1.00607691200868e-05
-9.60164955300386e-06
-5.69030196252791e-05
-2.93186650912385e-05
-4.07271510303969e-05
-3.25751619164375e-05
-4.0067273922304e-05
-2.12631657776244e-05
-1.01000285746323e-05
-2.55462632964239e-05
-1.03927705420492e-05
-1.40600570617589e-05
-3.68044491780523e-05
-3.15668873564566e-05
-2.77275035407617e-05
6.43294030809399e-06
-4.01509546094574e-05
-3.9283362117099e-05
-2.15187062398234e-05
-6.21438218175627e-05
-1.06400166714766e-05
-5.80738926612491e-05
-5.99649662339298e-05
-1.39404806075139e-06
-3.34047269195831e-05
-3.15937979469616e-05
-5.34340055977059e-05
-1.53969553920684e-06
-3.91193008796029e-05
-2.2376445915156e-05
-1.14840696842297e-05
-3.72867019129379e-05
-3.31510980158924e-05
-1.87012417381277e-05
-1.03099741078549e-05
-3.11633344517288e-05
-2.0529187240988e-05
8.50990298725812e-06
-5.89583862993936e-06
-4.7364337806233e-06
-1.44127995842316e-05
-6.25090573780278e-05
-2.69454492173244e-05
-3.37838994014871e-05
-3.8905779678285e-05
-8.08394109482127e-06
6.53086164714201e-06
-4.5888207916174e-05
-2.98255230428626e-05
-5.04519486092723e-05
-3.42699173194861e-05
-3.74911301705632e-05
-3.04269424934259e-05
-5.41652687867243e-05
-2.01234725811439e-05
-3.16557130644347e-05
-3.38469579226705e-05
-6.14092496853228e-05
-3.21568720448016e-05
-2.67413687905099e-05
-3.47055361894426e-05
-5.91174988103475e-05
-1.49618166923935e-05
-5.61325759370172e-05
-2.96656958359111e-05
-3.92715485629923e-05
-2.81640128181312e-05
-3.45807944448418e-05
-2.73733095312086e-05
-1.42888710056639e-05
-3.49898515943986e-05
-4.29344921702016e-06
-9.55165183214506e-06
-3.35381175467581e-05
-1.82384060821484e-05
-1.62919084533577e-05
-4.56967364193139e-05
-1.07102664819931e-05
-1.51654355339435e-05
-2.13384583215882e-05
-1.46149604950334e-05
-5.83090540847127e-06
-2.03991255906296e-05
-3.48032973168562e-05
-4.67515975259368e-05
-3.00275226639291e-05
-5.25359635252256e-05
-3.01515240752301e-05
-3.87094933140474e-05
-2.65313014468171e-05
-2.25703448112527e-05
-2.25216433981116e-05
-3.50670107626441e-05
-2.46889612726119e-05
-2.9249095091043e-05
-2.15531152927291e-05
-3.68793814855697e-05
-2.79418713965884e-06
-4.09188459946564e-05
-4.29264903924071e-05
-9.14431280033436e-06
-3.8160719752984e-05
-2.27757842513991e-05
-3.03963926593161e-05
-5.86908952984411e-05
-4.74266028143888e-05
-1.34859532014473e-05
-5.57444644173571e-05
-1.45866056239826e-05
2.35395651134802e-05
-3.98974833515627e-05
-3.36882135411174e-05
4.85431387624995e-06
-3.50010050686169e-05
-1.20204614690631e-05
-5.07967183172962e-05
-2.44846608089378e-05
-1.13625026144833e-05
-2.02652645503131e-05
-3.91322900024589e-05
-2.43772512247514e-05
-1.96559429606485e-05
-5.56664410166056e-05
-3.6701162233407e-05
-3.72754350438495e-05
-3.2053588596632e-05
-3.08031558788657e-05
-4.20693585576376e-05
-1.35627996620934e-05
-4.30478493875276e-05
-2.31198579537932e-05
-1.7447136447702e-05
-3.32552522079507e-05
-2.29178210575079e-05
-2.97192027870754e-05
-2.23355809468392e-05
-1.43201538551993e-05
-3.82557557993291e-05
-9.1513276381594e-06
-3.83751782413903e-05
-3.24478547715555e-05
-1.73425179661536e-05
-2.86268388903494e-05
-1.91784908701801e-05
-4.79399592976823e-05
-3.26435424993407e-05
-4.07474860664148e-05
-2.33034121231688e-05
-8.11091259851987e-06
-2.17481947665018e-05
-8.05055509085625e-05
-2.95059784835855e-05
-2.26144241464869e-05
-1.5714621805505e-05
-8.57148739100435e-06
-3.64558748323262e-05
-3.10842905150279e-05
-2.36413647308542e-05
-1.7440925327412e-05
-1.28340750952402e-05
-1.5025388288049e-05
-4.06662842631208e-05
-5.47724956118511e-05
-3.51996674936182e-05
-4.04046737650384e-05
-5.15079458505354e-05
-3.71570041023254e-05
1.93066770065331e-05
-3.84766178262563e-05
-4.83068763445355e-05
-6.58839995087187e-05
-2.30555994740599e-05
-4.59062014122615e-05
-7.67238473296851e-06
-1.23593884653785e-05
-3.21987073797028e-05
-3.65913838841282e-05
-2.51534458667507e-05
-3.67526942690016e-05
-3.78124484830995e-05
-3.36880595712812e-05
7.99732542264726e-07
-3.90432505814074e-05
-1.99956056420491e-05
-1.23870281296635e-05
-1.53198769517641e-05
-2.87614216718854e-05
-4.23572252250825e-05
-1.82214266553089e-05
-1.4176488878994e-05
-5.87592426377237e-05
-2.28310316309674e-05
-1.0695558797114e-05
-8.65857404975238e-06
-3.42481772574656e-05
-7.05958452984286e-05
-3.25313332273458e-05
-1.25335561166384e-05
-4.54967478697805e-05
-2.07043074579845e-05
-6.97299727033324e-05
-2.7516841293583e-05
-7.75855405885362e-06
-3.19361511568795e-05
-3.17785591416686e-05
-4.52718755432421e-05
-4.52371938680178e-05
-3.90192020567663e-05
-4.12219240025838e-05
-2.89968027006927e-05
-5.50734603535917e-05
-4.59625436922713e-05
-8.44718891751754e-06
-1.22000961415659e-05
-4.89381591058139e-05
-1.37860174296611e-05
-7.43203678465837e-05
-7.22770399183942e-05
-4.24788202878487e-06
-2.47542366183274e-05
-5.60227907833448e-05
3.87936476910978e-06
-1.78600258594266e-05
-4.59272687713822e-05
-3.70396549705987e-05
-3.15618648877885e-05
-3.4774184972129e-05
-5.17757715801632e-05
-2.2068251483695e-05
-1.89838974566673e-05
-2.77081249253623e-05
-9.18020191277674e-06
-4.48274650415652e-05
-4.44942064132459e-05
-3.24717428346318e-05
-1.87054264894412e-05
-8.44523765195147e-06
-1.61269299081786e-05
-1.52766384487265e-05
-1.45880502233647e-05
-2.08576969802471e-05
-4.58991097385706e-05
-4.01100624926485e-05
-1.05716279414364e-06
4.58887729691047e-06
-4.87477237069925e-05
-1.78055692648754e-05
-2.65523509258301e-05
-2.74776116596344e-05
-2.4650758030351e-05
-5.70217740419428e-06
-7.87634300336162e-05
-2.11882094539479e-05
-2.22413990404731e-05
-2.33258081693905e-05
-3.58206718237526e-05
-7.92306131716512e-06
-4.68654089353799e-05
-1.21361462088544e-05
-3.73477998605093e-05
-7.81801986911105e-05
-2.44217125017868e-05
-5.82598016568327e-05
-5.8937981069959e-05
-2.50194896953383e-05
-1.936563380929e-05
-4.30332934736254e-05
-4.72488439758749e-05
-4.59655124277186e-05
-2.77019929488899e-05
-4.51546173961067e-05
-4.79307049970539e-05
-4.27540267483986e-05
-3.94678053148083e-05
-1.67031048662254e-05
-4.76622537124087e-05
-3.3492718389921e-05
-2.12273804865757e-05
-2.10679158542951e-05
-4.29010394631355e-05
-2.14166115973381e-05
-1.70571745655349e-05
-3.56917563517371e-05
-2.13986423848065e-05
-2.62799333689324e-05
-3.15577856120163e-05
-2.84282929555096e-05
-7.38323303805452e-06
-2.09490455085819e-05
-2.74204165665469e-05
-2.85843914973331e-05
-3.68319373509282e-05
-2.78868955022367e-05
-6.66922074300367e-07
-4.90829893680121e-05
-2.75601614129612e-05
-2.64302292028775e-05
-4.47032026781276e-05
-1.21148124287891e-05
-4.27426840747539e-05
-1.44936459887405e-05
-2.88746718224485e-05
-1.78384413300959e-05
-3.43693694966721e-05
-3.23498940584523e-05
-2.66410868027744e-05
-4.57330902518465e-05
-2.55975692773674e-05
-3.50732464460998e-05
-2.10841999911536e-05
-4.32192118262441e-05
-4.21568186945127e-05
-2.88295082230408e-05
-1.90592970740904e-05
-3.18888719208756e-05
-3.39507891293422e-05
-1.80389564375396e-05
5.20343042948679e-06
-3.33009095995358e-05
-3.78954732548263e-05
-3.51310666849589e-05
-2.23355957736588e-05
-3.99149876651862e-05
-2.26660347380185e-05
-5.54834290448068e-05
-2.05337502802324e-05
-1.98988811325862e-05
-2.04382153334283e-05
-2.26849055889149e-05
2.47306821516068e-06
-2.41490506746755e-05
-4.22292072448433e-05
-1.90832271365625e-05
-3.69668718477052e-05
-1.50144879122543e-05
-1.57357760039886e-05
-1.56720850676361e-06
-4.05982833426218e-05
-3.28773255795912e-05
-1.76225247893078e-05
-4.33782996598012e-05
-5.26171847014973e-05
-7.32805102649095e-06
-1.07416117209499e-05
-5.50847044473683e-06
-4.25859515193146e-05
-5.25727868675383e-05
-4.00398543710987e-05
-2.53234307158778e-05
-3.9790229119907e-05
-3.86554648086249e-05
-1.97099794688655e-05
-3.27400320762723e-05
7.96065548425958e-06
-3.27337858489385e-05
2.53050160604252e-06
-7.96291691821037e-07
-1.69082165164994e-06
-3.54428157424124e-05
-3.23672262796498e-05
-4.99665814496273e-05
-1.17919608711614e-05
-9.36903354492839e-06
-4.74485204904222e-05
-4.75892751160663e-06
