# Supplementary material for: Research on computational propagation and identification of mine microseismic signals based on deep learning
Source: PLoS One. 2025 Oct 22;20(10):e0334641. doi: 10.1371/journal.pone.0334641 (PMC12543183; doi:10.1371/journal.pone.0334641)
Supplement: S8 Data — (ZIP) [file pone.0334641.s008.zip › 000100900002757.xlsx_0.txt_24.txt.txt]

-2.63808636869829e-05
-3.94227372410678e-05
-1.58416656792272e-05
-1.97409034920951e-05
-4.000798140761e-05
-1.85064599189768e-05
-2.89072561708203e-05
-2.81687317531652e-05
-3.02837143861835e-05
-7.01011741171203e-05
-3.98483352173798e-05
-2.0711601644322e-05
-3.13008452434463e-05
-2.34064039848435e-05
-6.24176932364395e-05
-4.01243868238928e-05
-3.24478678397757e-05
-2.3574757769462e-05
-3.91264781409667e-05
-2.90838607161583e-05
-3.70816713894901e-05
-3.16423495422656e-05
-2.03503950085458e-05
1.02203736445008e-05
-2.31784651881374e-05
-4.60734149949646e-05
-7.62593622145792e-06
-4.44537489990349e-05
-3.97964205622141e-05
-3.46421750390702e-05
-6.92849751903186e-05
-2.71832291310833e-05
-7.83712733801596e-05
-4.26310272513382e-05
-3.45616419899439e-05
-4.5909695086426e-05
-2.18462074405164e-05
-4.05366057934087e-05
-4.97612092082098e-05
-4.4197746905504e-05
-3.94788091842182e-05
-4.18173030738657e-05
-2.3472846023859e-05
-2.84976294545848e-05
-3.23234706336982e-05
-3.26930460796641e-05
-4.59166574945697e-05
-1.77520604449798e-05
-3.04004789259372e-05
-2.7002761622676e-05
-3.87092525373618e-05
-3.47459291798893e-05
-5.08515988287477e-05
-3.40654544899209e-05
-2.58616965345348e-05
-3.48263397041474e-05
-2.2883833810909e-05
-4.28104318887107e-05
-5.12371956209113e-05
-2.93455977538968e-05
-4.25027616785543e-05
-2.7215683447902e-06
-4.17227615854085e-05
-3.51359263039078e-05
-4.45207953003999e-05
-2.35722017531812e-05
-8.94706498662276e-06
-5.92678578176523e-05
-4.02418361730341e-05
-2.14132584856494e-05
-1.87097986134879e-05
-4.81458123168416e-05
-3.05823196971068e-05
-1.53976474115677e-05
3.05531752292547e-06
-1.32594608184705e-05
-9.46570616355117e-06
-4.27044126138812e-05
-3.5238414436049e-05
-2.67410235406962e-05
-7.25540920566238e-05
-3.07308941225091e-05
-1.95937060583604e-05
-3.29206605562933e-05
-2.11580475958456e-05
-2.60280623149776e-05
-3.3946260241191e-05
-3.14878450908761e-05
-6.63173013963995e-06
-2.76614892047669e-05
-3.01031729239564e-05
-2.13239738102238e-05
-1.70978549905084e-05
-2.25667340600101e-05
-4.6124125300818e-05
-2.6747995947664e-05
-3.19249362282701e-05
-2.3579253589109e-05
1.19794822629378e-05
-3.62923633413133e-05
-4.02200749337106e-05
-3.95505538684416e-05
-6.69573591413529e-05
-3.57536689965385e-05
-3.46113754218957e-05
-3.10714198691071e-05
-3.56792745412311e-05
-6.38403688811825e-05
-4.08495697549223e-05
-4.24653241975022e-05
-2.9803670983861e-05
-5.62488113517731e-06
-3.91243593109825e-05
-3.19668182137324e-05
-1.90344188408234e-05
-3.5345441078804e-05
-1.7109117034636e-05
-2.28097185030803e-05
-5.3856080971406e-05
-3.12616682092085e-05
-2.38500398333502e-05
-1.51187810294767e-05
-2.66495243756065e-05
-2.85769552842976e-05
-5.9786110819956e-05
-3.08982325783459e-05
-3.1265857344509e-05
-2.5260240903e-05
-2.20099976499108e-05
-1.72748054433372e-05
-4.11865321975056e-05
-4.54440041516323e-05
-4.16782650483563e-05
-3.12158491247293e-05
-4.682690337373e-05
-2.049761678269e-05
2.38372716240168e-05
-6.24950862779769e-05
-2.55701174739569e-05
-1.76629728511372e-05
-1.2833715373037e-05
2.71702690386098e-06
-4.51162902747867e-05
-1.27440395956602e-05
-3.77229755297479e-05
-1.41031945427192e-05
-1.99412847877235e-05
-3.74309492974775e-05
-3.43269522526379e-05
-3.15239436615196e-05
-5.0679566006904e-05
-2.07454411474029e-05
-2.1947267832663e-05
-1.66361578523901e-05
-1.44292233173023e-05
-5.83595754743885e-05
-3.48765809081838e-05
-1.26758217068724e-05
-1.5281675802697e-05
-2.56988229068127e-05
-3.50233276557942e-05
-1.93102655876387e-05
-2.65354762283459e-05
-8.51614794353241e-06
-3.87672593138997e-05
-1.50167453075679e-05
-6.43213558814664e-06
-4.29749793861513e-05
-8.13076375318602e-06
-7.9307628085599e-06
-4.01135142834394e-05
-3.04788085707635e-05
-4.84609300481879e-05
-9.712174975391e-06
-2.75526476028394e-05
-3.32619438770769e-05
-5.41119784452058e-05
-1.5651098817861e-05
-2.84894411470925e-05
9.20958399713518e-07
-6.45050445108554e-05
-5.05132892986409e-05
-2.74891161875982e-05
-3.92438291939312e-05
-1.59906981110817e-05
-3.64499144762647e-05
-1.44686337140655e-05
-2.37898341618833e-05
-4.97187511194914e-05
-2.23635264567916e-05
-3.95143440604677e-05
1.49465668421215e-05
-3.91111565504921e-05
-3.30944577725736e-05
-2.62942980301491e-05
-4.49830488687104e-05
-3.36518379993426e-05
-6.21042130690299e-06
-2.14682783468504e-05
-2.16826937962843e-05
-1.86777730105041e-05
-2.20104896000273e-05
-5.40566433540818e-05
-2.83697028533319e-05
-3.38989964156878e-05
-6.25885588305758e-06
-1.783005495348e-05
1.8645223738863e-05
-3.18057511680007e-05
-9.79472239302611e-06
-5.39702657110254e-05
-4.4018482749671e-05
8.3757692708925e-06
-4.16568060542109e-05
-9.77795198049136e-06
-4.14641979162249e-05
-8.58260604018012e-06
-1.02031880705655e-05
-4.00597697878515e-05
-5.76149171270499e-05
-2.31785854045037e-05
-3.31527611547318e-05
-6.89640500268429e-06
-5.22857200546757e-05
1.73270115618164e-05
-1.88515188113417e-05
-1.66757847952094e-05
-1.40858217546755e-05
-2.4442152363181e-05
-6.26627655381768e-05
-2.66684753443302e-05
-1.51879104347045e-05
-3.08096950949593e-05
5.72403657369382e-06
-1.95631413538164e-05
-1.74998027170559e-05
-2.94595795852097e-05
-2.55868012539248e-05
-3.09442114276214e-05
-1.54374819677709e-06
-3.49200856458431e-05
-4.16639710262753e-05
-2.10713738734828e-05
-3.31649496667899e-05
-1.99663620001448e-05
-3.91367694720547e-05
5.33265918552365e-07
-7.00513153031084e-05
-1.44012328599743e-05
-2.66671504154822e-05
-3.01117221383228e-05
-3.92056827455194e-05
-3.61118561521661e-05
-2.02540999383544e-05
-3.33380138500565e-05
-4.26888320115484e-05
-3.43351806061981e-05
-1.15910440565396e-05
-5.31226714680513e-05
-4.10014780605733e-05
-3.68989844860106e-05
-7.63070720766559e-06
-1.83572618700808e-05
-6.66670413784369e-05
-1.08669016963386e-05
-4.43037556265198e-05
-2.73243806423092e-05
-1.82583397142895e-05
-4.49976671124795e-05
-1.92537378378553e-05
-4.97545461682337e-05
-1.62549656590745e-05
-1.76311780517088e-05
-5.22387494726345e-05
-3.85562535072364e-05
-1.72111477887652e-05
-2.52545055113602e-05
-4.24102732915087e-05
-2.14978164508164e-05
-1.89271025448925e-05
-3.86550782616847e-05
-3.29407480217158e-05
-3.80713636160263e-05
-3.26192152625957e-05
-1.87895933517572e-05
-2.94965256331553e-05
-1.61422778976528e-06
-3.15000151254418e-05
-2.03393933167505e-05
-7.37685892833327e-05
2.19996486465297e-06
-4.2319749357826e-05
-6.08639334484682e-05
-6.16975028222171e-05
-3.61037859818032e-05
-2.79966036442624e-05
-1.94873965713747e-05
-4.16444884780109e-05
-4.84460702807681e-05
-4.01878744808542e-05
-7.46801376047911e-06
-2.89111052360898e-06
-5.76690891191215e-05
-5.71183149375623e-05
-4.33781556090141e-05
-2.83829703361135e-05
-3.84083612699634e-05
-5.30296200202026e-05
-3.40338127674426e-05
-3.90463449285355e-05
-2.79245232795479e-05
-4.8918347718667e-05
-5.27527081161389e-05
-4.93897668555372e-05
-1.51373278353463e-05
-1.58789979345188e-06
-2.7660682668396e-05
-5.4783093164005e-05
-4.54019582992865e-05
-2.03734749845009e-05
-2.60996396631425e-05
-2.39510195331366e-05
-1.10619535766585e-05
-5.24417986238832e-05
-2.02873086151125e-05
-3.03956377457908e-05
-3.72044800803462e-05
-2.65612447360258e-05
-8.53095894315976e-05
-4.73718966793986e-05
-2.74591417316862e-05
-2.20059209758981e-05
-4.11675144683821e-05
-8.18439233275005e-06
-3.70585225787703e-05
-4.28116830655596e-05
-1.11591301398013e-05
-2.26025865870155e-05
-4.75181175725288e-05
-5.42423251631051e-05
-4.51252079080893e-06
-4.35549526838089e-05
1.79326689243684e-06
-3.92844247914422e-05
-5.8566760580928e-06
-1.26676427718907e-05
-3.45084917792982e-05
-4.34730767959023e-05
-4.53666970917458e-06
-3.08602669552136e-05
4.87791144191581e-06
-1.56745635507981e-05
-3.8669894994939e-05
-5.5671311258565e-05
-1.60872778277664e-05
-1.88990433678576e-05
-6.12900330957658e-05
2.7936478170095e-06
-2.23034110040203e-05
1.93602310167549e-05
-4.25727070527474e-05
-2.01339175533687e-05
-2.14964953716519e-05
-1.54361554821641e-06
5.02131654282956e-06
-1.69319849632732e-05
-2.44358807172848e-05
-3.19952473005814e-05
-5.32804583119922e-05
-3.38447838957774e-05
-9.79890455281559e-06
-4.19183722034354e-05
-2.19211171277711e-05
-2.07507769151684e-05
-9.23253483729801e-06
-1.71036985101337e-05
-3.4489811730653e-05
-3.82936568034212e-05
-2.360812887241e-05
-3.19269167485709e-05
-3.42301394406875e-05
-3.73567410377204e-05
-3.87583624513108e-05
-2.05321159909389e-05
-2.59355903931001e-05
-4.69978047540091e-05
-3.54914694593986e-05
-1.94864595483201e-05
-3.24055738278672e-05
-2.56630511675258e-05
-4.44832158719906e-05
-3.61872198229893e-05
-1.03639534194374e-05
-1.44732965806966e-05
2.56697868953916e-06
-4.24195699328285e-05
-5.88259071137559e-05
-1.75395636869842e-05
-6.92714829407889e-06
-5.90101359406273e-05
-2.84992606142947e-05
-1.34731457762384e-05
-3.6595075022918e-05
3.15914884324913e-06
-5.57970014658721e-05
-5.63720092245194e-05
-3.85600758037878e-05
-1.95689183200742e-05
-2.03078605012124e-05
-2.43108017828226e-05
-4.3891246928045e-06
-2.63625881849191e-05
-3.42681441875145e-05
-2.51760448843311e-05
-6.42856152818037e-05
-5.34799992089509e-05
-1.36153355903012e-05
-1.58020081907174e-05
-6.04810660045596e-05
-2.73203215864246e-05
-2.73525018920692e-05
-5.08366300377552e-05
-5.39730410322723e-05
-3.89965185096951e-05
-4.70086328116472e-05
-2.41757754691222e-06
-1.03654717097179e-05
-6.09413508127656e-05
-2.56905004410045e-05
1.06741640854274e-05
-1.95732886634955e-05
-2.71585890706555e-05
-5.16259698595522e-06
-7.88600024641782e-05
-5.36496302541044e-05
-5.16624079463726e-05
-7.09147187727446e-06
-1.47244196595125e-05
-5.24772532206044e-05
-4.59050074593073e-05
-4.11072436652421e-05
-2.3587868920427e-05
-2.44499963541217e-05
-5.57981527537483e-05
-2.18924539146025e-06
-5.93180396662065e-05
-1.57669017610996e-05
-2.8996682622253e-05
-1.13993253439223e-05
-4.25906469411235e-05
-3.48791986894023e-05
-3.63547683967726e-05
-1.51577137862187e-05
-2.04224076960027e-05
-4.02018001470008e-05
-1.38044154402565e-05
-3.18515311832287e-05
-2.258716247163e-05
-2.16637827490695e-05
-4.66371255734657e-05
-1.65623574913657e-05
-3.29561770651228e-05
-5.06912564851718e-05
-1.38897313733692e-05
-3.37447596252381e-05
-3.29919914937824e-05
-4.128575359304e-05
-4.74479278319597e-05
-6.21634688361675e-05
-3.20985266557859e-05
-2.34102238636143e-05
-1.54067317824769e-05
-6.63637376815922e-06
-5.44306420955658e-05
-4.79283975771664e-05
-3.61485368432094e-05
-2.02680341948287e-05
-1.0876408516561e-05
-2.93685531442171e-05
-4.37795565768571e-05
-7.30095367518346e-05
-4.62712384958103e-05
-1.45085226442422e-05
-3.19289524015162e-05
-3.5144580725289e-05
-5.6442991423899e-05
-7.10307572963875e-06
-7.54068976428591e-06
-2.18428798652792e-06
5.79507208258572e-06
-3.10438237840573e-05
-3.30831841944465e-05
-4.18700445416542e-05
-3.46719784603461e-05
-4.09639876773403e-05
-4.0638304483769e-05
-3.73152450962715e-05
-5.98996830674892e-05
-4.5210495938058e-05
-1.52798619544703e-05
-1.88799038117054e-05
-2.97054572697851e-05
-1.79034605555157e-05
-4.5955890057411e-05
-4.11264124949175e-05
-5.84946051693726e-05
-4.72528245325415e-05
-1.6649850262924e-05
-2.20732242144703e-05
-3.3837196780168e-05
-4.78112812613518e-05
-3.24099394504352e-05
-2.90089978831621e-05
-4.94992557717881e-05
-5.63563165165651e-05
-2.37938177812291e-05
-1.53993766139595e-05
-2.18264715727943e-05
-4.14753132745318e-05
-2.81808374447438e-05
-1.6015398380459e-05
-1.86864608568765e-05
-3.68075618022146e-05
-4.16099049440104e-05
-2.35089847437989e-05
-2.31547801978948e-05
-1.48483246265059e-05
-2.27812362872387e-05
-1.98350131257839e-05
-4.36970047810095e-05
-4.17976912154333e-05
-1.8957836940687e-05
-3.91628243659788e-05
-5.06684235492802e-05
-1.53756159872201e-05
-3.81376255444925e-05
-2.3301654822526e-05
-9.74470004605247e-06
-5.72463944901973e-05
-3.68059696739381e-05
-1.12184491491451e-05
-1.62559213936571e-05
-3.97602445260096e-05
-3.2605363972994e-05
-2.89083672517562e-05
-3.54685609881249e-05
-4.18115030172796e-05
-2.46511089389538e-05
-3.37243893578652e-05
-6.00109803359986e-05
-2.69189543828117e-05
-7.62740170335766e-06
-3.44421788455671e-05
-2.92502615195434e-05
-9.3208929739062e-06
-2.21903184173235e-05
1.89366437072131e-05
-5.1280823187205e-05
-4.79516061025311e-05
-3.08591059385935e-05
-1.4179938702712e-05
2.06848434063264e-05
-1.31314774048972e-05
-2.65749150850859e-05
-4.70851462247065e-05
-3.18072251259641e-05
-3.7446933840054e-05
-3.32173446739781e-05
-9.42369647756546e-06
-4.15464786487161e-05
-5.74837700242465e-06
-4.01682962898493e-05
-3.87267199671488e-05
-5.90434694384341e-05
-3.51955509159823e-05
-5.79287523601418e-05
-4.6981352896628e-05
-1.31816592040209e-05
-5.26420095635481e-05
-1.47850048079592e-05
-5.59569031012784e-05
-1.6483859166797e-06
-2.62796280954111e-05
-2.89839051169327e-05
-6.22483780431719e-06
-3.90588527565883e-05
-4.03850253890948e-05
2.5017355660967e-05
-3.47500429493789e-05
-1.22789492299686e-05
-1.2259369017881e-05
-3.40285296459436e-05
-2.51057639891125e-05
-4.55261804021161e-05
-4.54325787534736e-05
-8.09219732422578e-06
-3.02641660994861e-05
-2.05340310464754e-05
-3.60585774581822e-05
-2.16419854335693e-05
-3.80951587585147e-05
-4.14207947478562e-05
-5.3981493383334e-05
-3.66629664861237e-05
-6.04451586085563e-05
-2.95181056627569e-05
-1.74704041123351e-05
-5.42745602202627e-05
-1.53860375884083e-05
5.75376649571498e-06
-3.098827528102e-05
-2.39260440230066e-05
-3.07619675053293e-05
-2.58070137819646e-05
-2.12626737202766e-05
-2.40082555722796e-05
-4.81924526296255e-05
-1.00806050872096e-05
-2.6946935265145e-05
-1.06146475283504e-05
5.34594390593126e-06
-5.81177039223927e-06
-2.24839474325124e-05
-4.06743392822976e-05
-2.42718642027013e-05
-3.560908856125e-05
-3.76771701706254e-05
-3.48568723433385e-05
-1.13472942297126e-05
-5.58683026368423e-05
-3.84844423313867e-05
-1.59720907780637e-05
-7.32202465413931e-05
1.95818337203194e-06
-3.56998916256739e-05
-4.2075352898864e-05
-3.52190286374057e-05
-2.20888053744401e-05
-3.72979646663896e-05
-4.14356055864952e-05
-1.6989039778216e-05
-7.42554714652758e-06
-4.79190807214709e-05
-4.60616389859874e-05
-3.93513937121281e-05
-7.63897044546356e-05
-3.09225058547973e-05
-6.50813398458609e-05
-1.6477769406758e-05
-3.26204547086151e-05
-3.56477204025119e-05
-3.37959309027869e-05
-6.23040052363816e-05
-1.86985580898242e-05
-6.31386044147149e-06
-2.18440445849092e-05
-4.60272302760055e-05
-2.25379852224627e-05
-3.00964450330033e-05
-2.82239472378244e-05
-3.47250937692105e-05
-5.83271559533658e-05
-2.18399868850857e-05
-3.25996739272836e-05
-2.72795801483155e-05
-5.24675892515127e-05
-2.858624740094e-05
-2.84976864939596e-05
-4.84610834229278e-05
-3.04453299241325e-05
-7.25275459723928e-05
-3.61043377066414e-05
-2.35057620273772e-05
-1.94840998250611e-06
-4.39818844796129e-05
-3.79633106068043e-05
-3.15789423621805e-05
-5.37253801231452e-05
-3.98624522561913e-05
-1.84693547337047e-05
-5.12162802331813e-05
-2.86875633221894e-05
-3.1810402744286e-05
-5.58072734462817e-05
-4.85774540080427e-05
-4.36985498797112e-05
-1.54603288461285e-05
-1.41112798427236e-05
-4.06118174024901e-05
-1.39599230925569e-05
-4.32555640202188e-06
8.29799791808997e-06
-4.34545862846939e-05
-8.52824311811852e-06
-3.31449756525884e-05
-4.94057555811458e-05
-1.4914212816714e-05
3.94648689397911e-06
1.33322675562139e-05
-2.71157114250292e-05
-3.9471566590543e-05
-1.16949821469122e-05
-3.91572460698473e-05
-2.14087621382472e-05
-6.01537408441176e-05
-1.43419681282907e-05
-3.61989609731671e-05
-7.40110645393616e-05
-1.53691205788695e-05
-2.75858215834291e-05
-2.83761353158755e-05
-1.0204786229011e-05
-4.7904250349632e-05
-2.53474343589091e-05
-4.16764717087018e-05
-2.88094577993603e-05
-4.46995247888432e-05
-4.44393474943645e-05
7.59961856544388e-06
-3.33641644655772e-05
-4.81051319291951e-05
-2.9363407011065e-05
-5.44915669675563e-05
-4.24499205372439e-05
-4.23410478460575e-05
4.86956988506704e-08
-1.96782458484199e-05
-1.86871326231299e-05
-3.06343178237203e-05
-2.84432266108629e-05
-5.2563881461693e-05
-5.77176377871569e-05
-3.7019200827879e-05
-1.26397736275757e-05
-2.67820717482178e-05
-4.60818510483509e-05
-5.82032813454203e-05
-3.48422328130801e-05
-3.78902874113137e-05
-3.16179275490631e-05
-2.6807004643533e-05
-1.71455194043146e-05
-4.16515712629168e-05
-2.92983124442862e-05
-2.21725271955715e-05
-1.59794713483718e-05
4.71158769104009e-06
-6.55818387242223e-05
-2.95303402899534e-05
-1.9358103653637e-05
-2.72886879090015e-05
-3.44242921436835e-05
-4.35977087114374e-05
-7.9460885404674e-06
-2.04773460185594e-05
-4.49918716701309e-05
-3.63603924771719e-07
-2.87636788383807e-05
-4.70403059910765e-05
7.57180930623248e-06
-5.7836826542274e-05
-1.35118955956931e-05
-3.57292411610582e-05
-3.44398645961343e-05
-1.72448217883471e-05
-2.2782291334989e-05
-3.39458788116167e-05
-1.89974982529648e-05
-4.09419067875287e-05
-2.21342862126139e-05
-2.99583606244711e-05
-6.42179247516293e-06
-6.14336718075874e-05
-2.45439985667591e-05
-1.19694299787487e-05
-4.04641338608277e-05
-3.31247982116041e-05
6.59045905829697e-07
-8.20931759012074e-06
-4.15521316551405e-05
-5.16804151520991e-05
-2.7574650729594e-06
1.31241420198409e-05
-4.94971670930438e-05
-1.30477692491113e-05
-5.61832558137224e-05
-1.74754312851676e-05
-2.66262228843662e-06
-4.07681498577809e-05
-3.37576523734615e-05
-2.1491271444468e-05
-2.51962709744014e-05
-6.14453479969804e-05
-2.0123734836336e-05
-4.57693075322722e-05
-3.23450235679656e-05
-1.37544953929281e-05
-4.89683065851297e-05
-6.62077484237024e-05
-2.49859254785139e-05
-5.88414199500052e-05
-4.19368315198899e-05
-4.44823999400419e-05
-9.70464352171431e-06
-1.16158397486155e-05
-3.0909783151543e-05
-1.41811219912266e-05
-2.78729602203435e-05
-3.28223155886558e-05
-2.15734489014109e-05
-5.32402228235253e-05
-3.04925319031145e-05
-4.65329618285873e-06
-1.77026915413951e-05
-1.55839350443981e-05
-1.86250915445676e-05
-5.58098654104971e-06
-6.74089372919942e-05
-5.61541311843034e-05
-2.12952569119308e-05
-9.94947480761073e-06
-1.33479514130203e-05
-2.96385648700736e-05
-6.41626886176518e-05
-6.54267496398959e-06
-5.37041995187953e-05
-2.457475238026e-05
-1.46241671537005e-06
-6.43808994278457e-05
-4.4297410953846e-05
-2.54785421423461e-05
-4.73306181433516e-05
-2.04987514079385e-05
-3.78648293307316e-05
-2.95471978196452e-05
-2.77379644102669e-05
-1.48659335191444e-05
-3.06106323999134e-05
-2.66285892328085e-05
-1.13720996598178e-05
-2.98257048176862e-05
-3.81689074063092e-05
-5.03882370505553e-05
-1.85835193258596e-05
-4.56084105053957e-05
-4.98263981517421e-06
-4.56490407823806e-05
-3.83687370159735e-05
-4.8220823935308e-05
-4.92273116090984e-06
-3.60717329722744e-05
-6.09026439866404e-05
-4.29271110974991e-05
-3.74893732077527e-05
-9.68866003291753e-06
-1.03176889158037e-05
-2.65219159069072e-05
-3.46367888158715e-05
-1.64309597652026e-05
-5.61431666571361e-05
-3.19668379943972e-05
-6.10041632164685e-06
-1.84734356106864e-05
-4.41108525742389e-05
-3.3231964296009e-05
-5.86539904390506e-05
-2.72244178947334e-05
-2.92711127712141e-05
-1.47325880641208e-05
-1.5350080815224e-05
-1.64749754435119e-05
-1.56520559089011e-05
-6.56677349897158e-05
-4.77715926152869e-05
-3.91990289162392e-05
-4.36969298755963e-05
-1.41490124438451e-05
-2.39527419294711e-05
-1.50290759118531e-05
-2.65447133213845e-05
-3.63962536763446e-05
-3.04734521697096e-05
-5.50091906887439e-05
-2.75657101362418e-05
-5.05272911327802e-05
-3.10107598352603e-05
-1.78332350440361e-05
-5.76038049237313e-05
-2.64136323891131e-05
-2.37489807936574e-05
-8.78234407762066e-06
-3.96852937456741e-05
-3.52615098210236e-05
-3.63205740075169e-05
-2.77147176012385e-05
-4.49659968325708e-05
-2.85310784238694e-05
-4.89229925757873e-05
-1.76652949710792e-05
-1.10104527647992e-05
-1.98815940044198e-05
-3.60215711316417e-05
-3.65159118045445e-05
-1.2937848906742e-05
-2.23844746492687e-05
-4.10643048768399e-05
-1.03624002687958e-05
-2.31560873749118e-05
-1.76574456171272e-05
-1.31355785974863e-05
-2.01573031828197e-05
-3.79408341845198e-05
-2.7428043205404e-05
2.05180844032128e-05
-4.17994942340452e-05
-2.3865040447646e-05
-5.02316070616129e-05
-1.35090596224429e-05
-2.48038375560564e-05
-3.90347323004016e-05
-5.8866373568619e-05
-1.94445816166396e-05
-2.81107634275524e-05
-5.14486791325856e-05
-2.27623485401886e-05
-6.28177943589101e-05
-4.85410089772674e-05
-4.35299890403927e-05
-4.97248356829375e-05
-6.28434862618338e-05
-4.27527833121468e-05
-4.5734258659326e-05
-2.1148715291414e-05
-4.53118813993566e-05
-4.50169003918813e-05
-4.53647938112413e-05
-4.83319961270063e-05
-4.57884203404483e-05
-3.87880518552311e-05
-1.59686607194749e-05
-2.52149752385509e-05
-2.24103591639633e-05
-3.77492788944343e-05
-4.32955311165735e-05
-4.50411109407921e-05
-4.65920420573778e-05
-6.82385597060242e-05
-2.05585261723136e-05
-4.12068247607762e-05
-2.69005421541122e-05
-4.27191833075247e-05
-1.05281386648692e-05
-2.32383775539301e-05
-3.2710498444043e-05
-1.6373630539953e-05
-1.86142524000674e-05
-7.32700251272748e-05
-3.16232841892067e-05
-2.13638905388025e-05
-4.029951629046e-05
-4.4638834385094e-05
-1.22578553100751e-05
-5.20696544939987e-05
-2.27882316293798e-05
-1.07473817025446e-05
-3.69685593408341e-05
-1.98642519102597e-05
-3.96372424130649e-05
-1.95217283767251e-05
-2.81952054917906e-05
-5.24219691138594e-05
-4.72941493979735e-05
-3.66341680139235e-05
-6.76461621098857e-06
-4.63793628740364e-05
-3.90598177718301e-05
-1.67761005118443e-05
-2.42477231347598e-05
-5.12379236017745e-05
-3.21671214244346e-05
2.77251220226802e-06
-3.87820131897925e-05
-3.4311916622035e-05
-1.36253018669396e-05
-2.29625205698809e-05
-2.66839702565058e-05
-1.98819946254121e-05
1.68208921032421e-05
-1.21761375348313e-05
-2.91086178460848e-05
-6.65977798149787e-05
-2.39645996916119e-05
-3.68482807094981e-05
-3.98181381296422e-05
-3.1381809672696e-05
-1.55279475823754e-05
-1.94335474969581e-05
-3.96503885914742e-05
-1.23395330216049e-05
-2.70284739974045e-05
-7.22989512274241e-06
-4.98477745252533e-05
-4.92972422221314e-05
-3.12214088889468e-06
2.88075122505606e-06
-2.58552456566195e-05
-3.85876723213605e-05
-1.13823175519994e-05
-2.33498097525881e-05
7.52296141689234e-06
-5.36062333518771e-06
-1.48398531366365e-05
-9.90596785958663e-06
-5.9293065169144e-05
-4.62220762401215e-05
5.79921594595918e-07
-4.87339821911466e-05
-2.36499226106535e-05
-1.41756201381808e-05
1.35215090727165e-05
-3.48967323238217e-05
-1.40616663941953e-05
-1.91647681773776e-05
-1.9564846322021e-05
-2.26823763849777e-05
-4.13941096720366e-06
-5.03576467571719e-05
-1.76162395931829e-05
-4.90881836968141e-05
-4.05893156329043e-05
-4.29998604974381e-05
-2.32454377927122e-05
-2.96708320298395e-05
-3.26669812556431e-05
-3.41107083220624e-05
-2.73635193463862e-05
-2.03916806192282e-05
-2.9057721812456e-05
-4.51067590072966e-05
-7.86425004670361e-06
-7.02607821261455e-06
-1.74093588404226e-05
-1.76021240056741e-06
-4.97754813540752e-05
-2.91139464247989e-05
-4.00345535281771e-05
-3.02588746884841e-05
-5.47040683962174e-06
-5.1712189919269e-05
-4.52289499340807e-05
-3.95744360221911e-05
-4.42340642965394e-05
-3.93240051504454e-05
-3.46086280152903e-05
-1.57427235382898e-05
-1.98892007168768e-05
-5.11695613195552e-05
-4.44642862997876e-05
-2.578173150228e-05
-4.37502836850159e-05
-1.45480252535526e-05
-3.64552285525065e-05
-1.71411852941854e-05
-3.86990252376591e-05
-3.77231165659584e-05
-2.72218175052009e-05
-2.82345556232263e-05
-4.21554919746565e-05
1.11717341859074e-06
-2.69192490098863e-05
-4.95214459390986e-05
-1.48222055749547e-05
-2.00791223057824e-05
-3.89245901322169e-05
-2.43785338807671e-05
-1.34533916267972e-05
-4.03571477759615e-05
-2.59742514193556e-05
-3.55658790664796e-05
-1.73593013810119e-05
-3.76415390211957e-05
-4.23461165580956e-05
-1.04628377740575e-05
-2.17340822386657e-05
-5.90410703034107e-05
-5.49731827131127e-06
-2.43300232751318e-05
-3.4808208506023e-05
-5.73145129977036e-05
-3.89681073277195e-05
-2.96860130039204e-05
-3.35012789539895e-05
-4.21071920728481e-05
-5.16542466715934e-05
-3.76957300992969e-05
-3.47635967772325e-05
-2.29492909292835e-05
-3.03222870409693e-05
-2.73849922963335e-05
-3.24446792157705e-05
-2.02522313031381e-05
-3.07812877585396e-05
-3.21842737977285e-05
-1.24820840218318e-05
-4.09537596968178e-05
-1.98039752230587e-05
-3.50575621428911e-05
-4.3268623041321e-05
-1.78921147696053e-05
-1.56450085343749e-05
-2.24507974590132e-05
-1.44572538915318e-05
-3.09510810765391e-05
-5.47716437619228e-06
-4.71691666386163e-05
-2.03917873656353e-05
-3.81054682690485e-06
-2.90003067617259e-05
-3.41131691873962e-05
-3.60576653078365e-05
-4.19292413247052e-05
-6.34077538901844e-06
-4.00808399011392e-05
-6.18510810672223e-05
-4.47947352072385e-05
5.02086892680715e-06
-3.51766227986472e-05
1.92339964910922e-06
-4.05581942674496e-05
1.04990441442947e-05
-3.90414936797156e-06
-2.005971446348e-05
-3.49307469656292e-05
-2.9904032551903e-05
-4.70773347263734e-05
-6.00263125023549e-05
-5.3493912104638e-05
-2.46092387187352e-05
1.04232183519335e-05
-4.6567264593827e-05
-2.38057910482949e-05
-4.94423188978489e-05
-2.80959858672024e-05
-2.61744528106539e-05
-5.27015669890331e-06
-3.77599518348237e-05
-4.70990008231569e-05
-2.90542222680948e-05
-7.35088783617263e-06
-3.25302198662215e-05
-2.16205584034264e-05
-3.18109072125699e-05
-2.17479049731117e-05
1.47998502303295e-06
-3.4000978705574e-05
-2.8020027955313e-05
-1.588664187601e-06
2.78629987297024e-06
-4.23160899920788e-05
-4.56949638270585e-05
-4.04714804413331e-06
-2.78074877348441e-05
-1.04497881240115e-06
-5.32482459865364e-05
-6.57700782682097e-05
-2.4062733048942e-05
-6.5452905976955e-05
-5.6159495881831e-05
-1.81335484135096e-05
-4.70887943040181e-05
1.47043346331842e-05
-1.76178549024839e-05
-2.61323738213497e-05
-1.69055221747668e-05
-7.70125517309571e-06
-5.26237076679001e-05
-1.44211663770996e-05
-1.8830682655432e-05
-1.18000703778639e-05
-3.72787930344087e-05
-2.17065689904267e-05
-1.80492272135527e-05
-5.06585607273871e-05
-3.39783230470452e-05
-5.03128476619251e-05
-4.14494292331865e-05
-5.23168357506367e-05
-1.70764717268248e-05
5.52190383880579e-06
-2.43792135969381e-05
-3.95497295070338e-05
-1.14179553350867e-05
-4.40851945317738e-05
-3.2034227903692e-05
-2.58920636242366e-05
-2.65087152755285e-05
-2.28681160019266e-05
-2.03971892927057e-05
-5.17416976666814e-05
-3.10871860654974e-05
-5.10990059285104e-05
-3.97816037356498e-05
-3.04309200684935e-05
-4.60404871126122e-05
-2.62692047971334e-05
-2.72632834991899e-05
-2.38786746225384e-05
-4.51223815537348e-05
-2.31130893886184e-05
-2.11455010823959e-07
-5.00439171189577e-05
-1.60263605768132e-05
-4.32559209465812e-06
-1.28175147198659e-05
-1.32814059978605e-05
5.83055963654715e-07
-9.59204767442671e-06
-4.32891308086023e-05
-1.73363253548263e-05
-6.20581963936906e-05
-1.17621830317648e-05
-4.35575764637426e-05
-4.67105103817681e-05
-3.18887033067794e-05
-4.3982072369925e-05
-7.54128136825041e-06
-1.87719529036112e-05
-5.00798313906934e-05
-3.26135674903788e-05
-1.21691897983015e-05
-5.17030008070927e-05
-2.33660212758249e-05
-4.5203753205848e-05
-3.31652492145151e-05
-1.87300433048922e-05
-3.53372650293115e-05
-5.20735594151227e-05
-4.9275630701035e-05
-3.14375335046442e-05
-1.82774522516105e-05
-2.33442140451627e-05
-1.59458463221904e-06
-4.36536843287744e-05
-4.11581943151996e-05
-4.52274353327926e-05
-2.91138365238224e-05
-1.8899181462347e-05
-3.32585974188684e-05
-5.29816047991488e-05
-3.27506375644778e-05
-6.12562752204556e-05
-1.76741629387637e-05
-2.92757633112294e-05
-4.05119692749489e-05
-3.12440290675178e-05
4.71293554736535e-06
-4.60691000213118e-05
-6.14446607785142e-05
-3.48858333411983e-05
-4.62065345271343e-05
-2.64533751875596e-05
-4.28743225803045e-05
-4.27788751310315e-05
-3.37771686095734e-05
-9.92456814618501e-06
5.62169323403926e-06
-1.74045021523655e-05
1.02736216589469e-05
-2.19430653790851e-05
-4.52463452786931e-05
-2.60399830302992e-05
8.37898321012015e-06
-4.21453859631695e-05
-1.89224693688001e-05
-4.09300028843708e-05
-3.60654013244933e-05
-1.96063764256947e-05
-1.3542693753361e-06
6.36470972944409e-07
-8.41270881990191e-05
-7.67613155484805e-06
-2.53486512804989e-05
-3.47442607093937e-05
-3.03582738881618e-05
-2.46483639474934e-05
-3.3312142570794e-05
-2.71381907541218e-05
-2.24338211970507e-05
-1.58835459476202e-05
-5.88528777257652e-05
-1.49604866810422e-07
-3.67394319961283e-05
-5.37895408971914e-05
-1.38105110784333e-05
-4.83291481360417e-05
-5.40317623622633e-05
-8.90671691226428e-06
-2.12106536481878e-05
-2.13402747899832e-05
-3.54208721904384e-05
-3.114096366198e-05
-6.42221514034254e-05
-1.44560695469096e-05
-3.66725577329932e-05
-1.61547246188487e-05
6.9486049850138e-06
-3.90820079482188e-05
4.44282171552249e-06
-1.53198493193264e-05
-3.69844508214181e-05
-3.62383871123305e-05
-4.5554127523763e-05
-1.9237165320202e-05
-2.43169279482101e-05
-4.10288132016574e-05
-3.96729113027764e-05
-3.30736768617832e-05
-1.57927573870715e-06
-4.70008874329984e-05
-2.09524541222654e-05
-5.77667004870783e-05
-1.95263953996284e-05
-3.0084098220241e-05
-2.84538139138336e-05
-1.67142107289644e-05
-2.33991183778007e-05
-3.99429232297406e-05
-4.10135750224133e-05
-3.09335592536099e-05
-2.86882378408778e-05
-3.56040883987067e-05
-3.74055253227134e-05
-2.37744523027356e-05
-2.70702824177044e-05
-1.86353979576104e-05
-3.20965687604736e-05
-1.34566948770438e-05
-2.67958855313462e-05
-5.72037195152069e-06
-1.00113089733732e-05
-2.66117514417773e-05
-3.77968953965671e-05
-3.46731070483009e-05
-2.50769096174104e-05
-3.70633527909805e-05
-2.52503480041264e-05
-2.04687001929937e-05
-6.18518676712365e-05
-5.71180649044206e-05
-2.94086519784123e-05
-4.97571165898369e-05
-5.4554780617811e-05
-6.40467063689174e-05
-4.51955171329576e-05
-1.209462814201e-05
-2.79985837596185e-05
-4.54386320737054e-05
-9.54713581199962e-06
-2.43593695562782e-05
-6.29476889062967e-05
-1.66015804516083e-05
-4.02543463359545e-05
-4.53188509000031e-05
-1.77416294853765e-05
9.49545705972343e-06
-3.28305603889444e-05
-4.01077635991004e-05
-4.38413929586173e-05
-3.98418391901583e-05
4.24722811596612e-07
-3.08485853681197e-05
-5.81278694604162e-05
-4.58644878465357e-05
-3.30165248848235e-05
-1.94734960156263e-05
-3.9638059433042e-05
-2.10062927524297e-05
-2.77100224960795e-05
-1.09295296085877e-05
-3.82795759935766e-05
-2.6347788528307e-05
-3.8732823317196e-05
-3.88205205762823e-05
-4.34875001134833e-05
-1.01867840367215e-05
-3.29609684757855e-05
-1.90240387871492e-05
-2.28631434084438e-05
-2.76390335661513e-05
-4.31132848140726e-05
-1.56799208744663e-05
-1.67794134294776e-05
-1.72188969523477e-05
-5.09204526759301e-05
-6.22092646893654e-05
-1.90438699356128e-05
-1.43890145821351e-05
-6.06555719295022e-05
-4.66717751272229e-05
-3.33444916578385e-05
-2.02613358693935e-05
-2.16788335114615e-05
-1.39508043753942e-05
-2.46045751180027e-05
-2.02459931110237e-05
1.63438025316468e-05
-4.94431586012468e-05
6.86277619950004e-06
-2.97193779282085e-05
-5.5979366617687e-05
-3.76630713417271e-05
-3.45157936884158e-05
-1.93644913843545e-05
1.36145120842628e-05
-1.48524499022945e-05
6.43689434734213e-06
-5.01500149924407e-05
-2.50271465387265e-05
-3.02925309131188e-05
-4.3068749377612e-05
4.5501184172925e-06
-2.33105845032747e-05
-4.98952986170181e-05
-1.96519211355378e-05
-3.29082717134202e-05
-6.78194450964324e-06
-2.61606656405811e-05
-5.29482759269305e-05
-3.4288978051641e-05
-1.09517853021896e-05
-5.09328943485097e-05
-4.74723851340936e-05
-8.94732117345924e-06
-3.41149157223046e-05
-2.65297028108303e-05
-5.22453202688695e-05
-2.02025647628261e-05
-5.58154777998178e-05
-4.21162401315266e-05
-2.24829383755712e-05
-4.17866283643582e-05
-4.96057224813585e-05
-1.68825495731883e-05
-9.53024250947837e-06
-3.02068998829087e-05
-5.33348459770378e-05
-4.91825301990803e-05
-6.95647324558144e-06
-3.2739745983052e-05
-2.50347491418631e-05
-3.08144917557308e-05
1.12142071514776e-05
-4.42386951022647e-05
-3.34502486480987e-05
-2.14966429512413e-05
-3.07695719209873e-05
-3.04270871178112e-05
-2.75628914350621e-05
-4.44209336055223e-05
-4.09268681029474e-05
-6.33307197846422e-06
-2.36594531532085e-05
3.28966860824297e-06
-4.12260660558926e-05
-1.86536113856304e-05
-2.2782475717198e-05
-4.44132803313317e-05
-3.29346146066889e-05
-2.62454720912693e-05
-4.47079450125714e-05
-3.28059576994278e-05
-3.0991350020978e-05
-3.53071899390101e-05
-1.45473413826302e-06
-2.23482855442552e-05
-2.17525139460474e-05
-6.27907093069316e-05
-2.98968581771958e-05
-4.223833469881e-05
-5.33088172152487e-05
-4.9355520725887e-05
-5.11258390771883e-05
-3.36216386653076e-05
-2.3016630741546e-05
4.95563782888627e-06
-3.62907245336509e-05
-4.49932040583637e-05
-6.79608914485785e-05
-2.6023490889357e-05
-5.20165505432847e-05
-1.47735419983527e-05
-1.66092117120759e-05
-4.20036803140794e-05
-2.30335318317697e-05
-4.93313410865824e-05
-3.64341409341489e-05
7.10589371334267e-06
-4.44690574414783e-05
-4.35421548411028e-05
-4.73533311184903e-05
-5.6745283555368e-05
-2.82215156936175e-05
-4.35908270018434e-05
-3.8510603965737e-05
-5.55501329572875e-05
-1.13822607332662e-05
-4.56737521210807e-05
-3.82733925455939e-05
-5.64198234585749e-05
-4.1486560149363e-05
-4.78155780701511e-05
-4.37968017840105e-05
-2.0263834513025e-05
-4.48642327204645e-05
-1.13677436100352e-05
-3.03656447742522e-05
-3.23875372394351e-05
-1.77926251863634e-05
-2.8012355099595e-05
-4.99467469743908e-05
-3.66678595327878e-05
-1.18689046242278e-05
4.07919549479531e-06
-5.85756439500666e-06
-4.32472639213818e-05
-2.47327924213523e-05
-1.1321414760973e-05
-3.429493862454e-05
-4.41914381614388e-05
-3.71125122811388e-05
-3.54747159959509e-05
-1.51491953439645e-05
-3.14475342643741e-05
-6.70730314768178e-05
-8.84228571615072e-06
-4.23723848364321e-05
-2.42854303576481e-05
-2.76076548839227e-05
-4.70744242776522e-05
-3.45360394899566e-05
-2.60067495651452e-05
-3.37330474670806e-05
-2.75596706870208e-05
-2.85330540048382e-05
-1.15185070349695e-05
-1.19537093320545e-05
-7.70768708921622e-06
-2.24239421088345e-05
-7.42346323778354e-05
-3.6681903029334e-05
-1.47702227024346e-05
-4.04271483631613e-05
-2.87680547019264e-05
-5.4662652990692e-05
-3.07428513967779e-05
7.54724246509961e-06
-1.91944595253681e-05
-2.99810178337051e-05
-2.27598610770107e-05
-3.3114764496942e-05
-4.83455934692138e-05
-3.08776321155782e-05
-2.76620345437568e-05
-1.34518162462417e-06
-1.5110778879136e-05
-3.17274612476001e-05
-2.05401000486032e-05
-3.80273068453265e-05
-3.96382993076979e-05
-4.62240042324354e-05
-2.96941988059397e-05
-1.2418399482024e-05
-4.52158269211698e-05
-1.00924957962697e-05
-6.4350726325225e-05
-4.51018399241363e-05
-1.96806394459647e-05
-2.2523757299168e-05
-3.0750084048679e-05
-2.75130184423039e-05
-5.20502607306113e-05
-4.34364039437886e-05
-4.94043060185763e-05
-3.00185848284303e-05
-4.37190454833796e-05
-8.26034189037193e-06
-2.503829175549e-05
-5.13342471300711e-06
-1.70266136688862e-05
-1.22866987939642e-05
-4.35132547321603e-05
-1.14207853833517e-05
-5.39174185194033e-06
-2.99818602228871e-05
-5.44752866304437e-05
-3.93912723518775e-05
-3.93398596330143e-05
-5.56121515438778e-06
-1.89040804222344e-05
-1.24339284149906e-05
-4.01250618695152e-05
-5.01954404859748e-05
1.42301155742457e-05
-1.81780492537021e-05
-3.98739105036553e-05
-3.76934983632605e-05
-4.07126668121067e-05
-3.08435889993279e-05
-3.37626271198777e-05
-2.4585340102836e-05
-1.63522961275408e-05
-7.44154981452471e-06
-3.56729539829457e-05
-4.33841554712749e-05
-5.36941962618054e-05
-2.00676436726199e-05
-1.56026648826281e-05
-2.65947506978819e-05
-7.40552399566618e-06
-3.65209305490759e-05
-3.06667433842177e-05
-5.98643338002231e-05
-1.60251367336177e-05
-5.3942721307573e-05
-2.73542122533609e-05
-3.8185067492929e-05
-1.15282462201811e-05
3.3910713322859e-06
-2.72613990772375e-05
-1.73914566859562e-05
-3.87162297235702e-05
-2.79174057809418e-05
-1.83373949831573e-05
-2.20887378291558e-05
-2.37473756783623e-05
-5.61704740313265e-05
-4.14625147358757e-05
-3.03304424719591e-05
-2.8088727501225e-05
-3.66665172183585e-05
-3.16829191614945e-05
-3.5432788925643e-05
-6.25085352841065e-07
-2.8162922828999e-05
-4.8789431516086e-05
1.28887097830953e-06
-3.06927977242493e-05
-5.98948438420517e-05
-1.78402490980963e-05
-4.57280271471622e-05
-2.46046605262236e-05
-3.97458416658591e-05
-2.03428481412904e-05
-4.5916349614041e-05
-2.76569449167302e-05
-8.39700848952182e-05
-5.39813722708906e-05
-2.30793592305815e-05
-3.71803535879006e-05
-3.45845015473735e-05
-6.13803994301457e-05
-2.47286060581921e-05
-4.82171231226673e-06
-3.54205850964247e-05
-4.85592768481635e-05
-1.31020548795809e-05
-1.66998814511667e-05
9.48373922592012e-06
-5.92710564741743e-06
-1.23795975853299e-05
-3.71268442588358e-05
-2.67303151335521e-05
-4.66918371832165e-05
-2.55083337276849e-05
-7.46414107847335e-05
4.10907253353638e-06
-2.41097362722577e-05
-2.20610307560052e-05
-1.18415324395281e-05
-3.18280454959072e-05
-1.55168333432098e-05
-2.69241668038536e-05
-2.28676710226665e-05
-2.10530432604373e-05
-1.56662289173062e-05
-3.54076270625129e-05
-3.67857459905722e-05
-1.83713799814246e-05
-3.2690550251441e-05
-5.40725169839975e-05
-3.4146279630947e-05
-2.86537812152296e-05
-2.41445027337842e-05
-4.10859050870071e-05
-4.34768522402456e-06
-2.95655512810822e-05
-6.94371820655812e-05
-2.36431301974801e-05
-5.80121498025382e-05
-1.87856233053154e-05
1.87600470090668e-05
-3.86504637494101e-05
-3.31702470484845e-05
-7.54134615762078e-05
-3.20044554279487e-05
-1.14418159275541e-05
-5.50423747846638e-05
-3.70019444440705e-05
-3.53689272900811e-05
-4.35076606277356e-05
-2.99336349367845e-05
-9.36986096949112e-06
-2.87574087531021e-05
-2.4479972792027e-05
-4.57249821017274e-06
-5.72837345880199e-05
-4.27011810887951e-05
-1.68328834042526e-05
-3.70579431761294e-05
-2.82111860104826e-05
-4.50654281865354e-05
-3.09477404069814e-05
-3.28182344915357e-05
-4.53124274815052e-06
-3.02328131982949e-05
-1.38726842083223e-05
-2.69617809877976e-05
-3.1425840652955e-06
-2.16664660127324e-05
-1.82037038016111e-05
-2.10489644888445e-05
-2.0606648387397e-05
-4.27077799951343e-05
-3.90486208313866e-05
-3.36730475630811e-05
-4.91382999427072e-05
-4.68025944906279e-05
-4.8879449536621e-06
1.57415397413641e-05
-6.23198328542052e-05
-2.31939941601856e-05
-3.44305829070245e-05
-5.98041657318475e-05
-1.03136599384558e-05
-8.41510488008813e-06
-2.09978746784713e-05
-4.74405521820247e-05
-2.33208487512302e-05
-5.62673883636989e-05
-2.39242570456463e-05
-2.55870697327986e-05
-5.81335073946151e-06
-2.45144436030964e-05
2.94077487718791e-05
-2.18935997409555e-05
-4.08842436338336e-05
-7.38211384586953e-06
-2.51617688721502e-05
-3.58181072897995e-05
-5.70918006344008e-05
-5.12039482694512e-05
-2.06943663293292e-05
-1.88252799284077e-05
-1.54959608836992e-05
-1.62744344626644e-05
-3.77404601918783e-05
-4.45421423896061e-05
-3.27095699091853e-05
-2.81034701360491e-05
-4.04438799870333e-05
-4.0359758420959e-05
-4.59897677075321e-05
-4.5410813817158e-05
-2.09894487116391e-05
-2.05998576639535e-05
-2.83246354702264e-05
-3.9582956406616e-05
-5.99093079481643e-05
-4.55334831714198e-05
-3.46918232340802e-05
-5.25673482426222e-05
-1.07291238959938e-05
-4.01610057836895e-05
-3.75273893473505e-05
-3.56432104530213e-05
-6.11065849422477e-05
-3.80500558173083e-05
-1.76463971527062e-05
-4.80371707639936e-05
-4.95444488095154e-05
-3.12568457704458e-05
-2.9592635266706e-05
-8.07000918325871e-05
-1.50325171084671e-05
-3.61118726210038e-05
-4.09470959459526e-05
-1.07695495869516e-05
-2.07889497147521e-05
-2.98055398109206e-05
-1.04526993968255e-05
3.33036786970371e-06
-1.95506708187495e-05
-2.13645473072155e-05
-1.79473997580615e-05
-4.15432176048888e-05
-4.41360364768843e-05
-7.78717993046323e-05
-2.88692611753585e-05
-5.11079426100126e-05
-4.4425631439939e-06
-2.97510191963043e-05
-1.45864116162394e-05
-7.64323153589119e-05
-2.23592454077716e-05
-4.33980279318484e-05
-1.33007959925073e-05
-5.22772617001558e-05
-2.86378996224655e-05
-3.70166796093612e-05
-8.29239594313956e-06
-3.48420810370618e-05
-2.47111123118185e-05
-8.45161181662275e-06
-1.35856442285084e-05
-2.82005198859939e-05
-2.04215246248723e-05
-1.10098004055749e-05
-6.55439556254686e-05
-1.52395702953012e-06
-2.92064337453695e-05
-1.64351530669775e-05
-1.18947583455177e-05
-3.0389239946194e-05
-4.63436804232565e-05
-5.14762640609948e-05
-2.48737987707557e-05
-3.30746911057748e-05
-5.09663619997609e-08
-1.4218749731113e-05
-1.34763191835152e-05
-2.66250903784979e-05
-5.38048983116892e-05
-4.7176210749995e-05
-3.48163933061985e-05
-6.1327837181375e-06
-4.70720569411719e-05
-4.458207566423e-05
-6.62432682019176e-07
-1.52597988964438e-05
-3.18630400804271e-05
-3.75581402430778e-05
-2.09268780751237e-05
-2.40303116326285e-05
-5.02438983231557e-05
-1.70765526547894e-05
-4.76705034536494e-05
-5.44742860163364e-05
-4.0706542911692e-05
-1.41793044071894e-05
-2.79632480161097e-05
6.34194589385364e-06
-2.14593599329572e-05
-5.94194581284735e-05
-4.14362275929419e-05
-3.59113753938396e-05
-4.32744271386004e-05
-4.77963029653046e-05
-1.16279526094513e-05
-7.86605771801449e-05
-4.6973906860067e-05
-2.4791341154812e-05
4.89084887361783e-07
-1.27867205611451e-05
-3.26152207947173e-05
-3.37394731939125e-05
-5.26394560989256e-07
-1.93823046295638e-05
-3.82857939463631e-05
-4.1618250709678e-05
-9.19076358527624e-05
-1.47375747246672e-05
-2.70739224926357e-05
2.27518465003398e-05
-4.239719185852e-05
-4.94526481619431e-05
-2.37065790283058e-05
-1.43076332978566e-05
-2.61868860277854e-05
-8.88667178410515e-06
-3.71686057287803e-05
-3.21426376479145e-05
-6.06330408786214e-05
-4.43534773752653e-05
-2.99244490482777e-05
-3.93243975852932e-05
-2.70073317999599e-05
-2.39147582956144e-05
-1.6344243825273e-05
-2.32933639239945e-05
-3.43932208815255e-05
-2.23549317654088e-05
-2.68471277519771e-05
-3.59764920849535e-05
-3.28546359434373e-05
-3.73322292287782e-05
-5.03518615848031e-05
-2.20170531500016e-05
-3.12926890843862e-05
-6.95741051416642e-05
-5.51174507041726e-05
-3.67513752641939e-05
-5.82854995057222e-06
-3.35505918229566e-05
-4.04554259229684e-06
-2.44914182452134e-05
-4.0582573756511e-05
-5.63334335697154e-05
-2.52560595329806e-05
-1.29251117719765e-05
-2.54937405322731e-05
-1.53737959462946e-05
-2.25096437155421e-05
-4.362773218591e-05
-5.34053956544029e-05
-5.66477149712822e-05
-4.51763039425686e-05
-5.6005556902057e-05
-3.66586978478321e-05
-4.26075977176419e-05
-9.81610352530015e-06
-4.01058372201862e-05
-4.40907765162449e-05
-4.87130617062818e-05
-3.02063832550281e-05
-3.25933332593455e-05
-3.3435970720003e-05
-1.46674267242612e-05
-1.73062768127064e-05
-3.66517481202069e-05
-2.26893210283485e-05
7.28955943956468e-06
-3.04388884452914e-05
-3.06872669025089e-05
-1.79542694896637e-05
-2.45754212410689e-05
-4.50312421894719e-05
-2.11998384335684e-05
-3.3560113999048e-05
-1.87576099442674e-05
-5.00519003462817e-05
-3.69020273395379e-05
-3.98436620386151e-05
-2.02299327580828e-05
-2.13997403026185e-05
5.52318510459637e-06
-1.55769933509207e-05
-1.06976231965856e-05
-3.21414364285476e-05
-3.49006763512234e-05
-3.1420421283426e-05
-4.45946075111617e-05
-2.18809403168576e-05
-4.72021944411161e-05
-1.88038373928295e-05
-4.04412667058253e-05
-4.07385337946021e-05
-1.65660291494652e-05
-4.44054037691249e-05
-3.2350886346447e-05
-8.00837751774261e-06
-6.74904229054792e-05
-1.50751210012222e-05
5.9479331107508e-06
-2.81823623720336e-05
-4.63582120287758e-05
-4.09414708203071e-05
-3.54770819067269e-05
-3.84553587026319e-05
-4.14380301949297e-05
-3.55678261396212e-05
-4.78605432834893e-05
-5.29573687233071e-05
-3.88103947254032e-05
-1.95834619951224e-05
-3.83164167466992e-05
-1.59047752644295e-05
-1.06568213399582e-06
1.39848942781819e-05
-2.42648774838441e-05
-3.63403512979266e-05
-1.77634050410591e-05
-2.2122587574512e-05
-3.00440173299006e-05
-2.77597586332249e-05
-1.54666996933877e-05
-5.44712208121554e-05
-8.42857944399914e-06
-4.12611633932446e-05
-5.07746281913682e-05
-3.11576386649153e-05
-3.66999398560107e-05
-2.43589879119081e-05
-4.72288586400521e-05
-2.26610156237487e-05
-1.53316711829801e-06
-5.06190803859267e-06
-2.23847874412778e-06
-1.80248763401926e-05
-4.61122614388156e-05
-2.80153465690315e-05
-4.184211675538e-05
-1.34185120769708e-05
-1.23758357494048e-05
-3.90763189363427e-05
-2.00109823310108e-05
-3.69178294540985e-05
-6.00763427788983e-05
-3.01444706910938e-05
-2.41489452397624e-05
-5.37810733577166e-05
2.11039232792584e-05
-9.57756634608897e-06
-7.15347115147786e-06
-5.36170280496061e-05
-6.85048276042581e-05
-6.79857652280021e-05
-3.0150304466833e-05
-3.70396829351704e-05
-4.86354522223668e-05
-4.98548237692299e-05
-5.10870863301209e-05
-1.77677043230395e-05
-3.02402647078907e-05
-5.18624544323186e-05
-3.43883358127342e-05
-4.44210094769064e-05
-1.98219524851955e-05
-1.94694022653493e-05
1.33553447724166e-05
-3.70488028309317e-05
-2.58405106791303e-06
-1.35410070343411e-05
-2.17974456157276e-05
-3.54771224050192e-05
-5.08911531700295e-05
-3.52476273413573e-05
-7.06655271106486e-05
-5.15667806309577e-05
-3.79618921153499e-05
-6.50935702408849e-05
-1.52072938975583e-05
-4.47688289239094e-05
-3.82697815078913e-05
1.15641140905777e-05
-2.47068255421033e-05
-1.35119639035214e-05
-3.53679476811387e-05
-5.93429904678167e-06
-2.9362431488823e-05
-4.39345639557714e-05
-2.08306111515956e-05
-6.15312687137023e-05
-3.2526657739818e-05
-2.64599544355964e-05
-3.75080244344578e-05
-5.31988211381768e-05
-3.49174081450981e-05
-5.50704192696466e-05
-3.3616058453057e-05
-6.68512342210657e-05
-3.37807408124443e-05
-8.94305276608228e-06
-2.53866409883049e-05
-2.57809233603251e-05
-2.83649194116075e-05
-3.4937195770349e-05
-2.66152781831831e-05
-7.08760687130861e-05
-3.03783226001371e-05
-2.69480201009299e-05
-3.55565552402191e-05
-2.57890752940844e-05
-6.116895500972e-05
-4.03334120529385e-05
-3.86070792770872e-05
-3.94597533274353e-05
-6.34593567982255e-05
-4.32398743406058e-05
-3.35897640054795e-05
8.49766396091039e-06
-6.47766807232756e-05
-2.89113029787594e-05
-2.30429692029633e-05
-1.73429859734408e-05
-4.71596215662027e-05
-2.51668815397024e-05
-2.94197977268823e-05
-2.7843500932636e-05
-1.87205003740458e-05
-5.89748943312155e-06
-3.18248721722753e-05
-3.75417556782068e-05
-2.29541526718388e-05
-2.53815348756663e-05
-7.22421733986722e-05
-3.72211094253275e-05
-5.14684975437937e-05
-2.90489262455282e-05
-2.90308446064762e-05
-4.3580225380691e-05
-3.52967938600323e-05
-2.9207230921343e-05
-2.75448339201891e-05
-3.52629267104348e-05
-5.44158585503484e-05
-5.26411019932959e-06
-3.51279582973843e-05
1.72482982326613e-05
-6.54795779825187e-05
-2.36233743626334e-05
-3.02679287809649e-05
-4.61864191560813e-05
-4.81382427283886e-05
-5.4480274615648e-05
-6.5632976661073e-05
-4.01020180907481e-05
-4.95796581876759e-05
1.12240721420727e-06
-4.52642378814144e-05
-2.47501614180274e-05
-2.13934166631486e-05
-1.88216651316103e-05
-1.7848208141214e-05
-4.15136036700022e-05
-3.0299309261078e-05
-3.97486050692825e-05
-3.25482487818091e-05
-2.65953224481731e-06
-3.53307029734511e-05
5.73850426002221e-06
-2.94941041470777e-05
-9.97658744840606e-06
-4.76364916312979e-05
-3.0701301672528e-07
-2.41800108406695e-05
-3.75409334407225e-05
-4.16611442103261e-05
-4.20805146771301e-05
-1.15886431018414e-05
-3.24537590197417e-05
-1.92910156106766e-05
-2.80394199233479e-05
-1.36557648941493e-05
-5.39079011091033e-05
-4.95625407690225e-05
-3.34909294203419e-05
-4.00082305349622e-05
-8.11754119656888e-05
-2.24012767080036e-05
-3.9739110128297e-05
-2.40754737852917e-05
5.17577142165467e-06
-4.26702387394461e-05
-3.7866461492477e-05
-2.03515030702155e-05
-4.51508016509745e-05
-5.1870601315807e-05
-7.07237475241235e-06
-5.82912979606822e-05
-3.07380289957681e-05
-3.06432559687319e-06
-3.89685946031053e-05
-2.55029049072526e-05
-2.15297255512882e-05
3.42651831822429e-06
-3.95783393119097e-05
-7.47394182949624e-06
-1.9740578011916e-05
-1.23184825008353e-05
-5.00800969801347e-05
-2.83544859477717e-05
-4.12569777385635e-05
-3.61092409195601e-05
-2.4828517248827e-05
-9.67189797544799e-06
-3.32224603434414e-05
-1.80017067572642e-05
-5.85947740795495e-06
-1.68165993139408e-05
-3.84791616501747e-05
-4.29213239068793e-05
-1.34166727456085e-05
-5.67633429546512e-05
-3.31113366832585e-05
-5.37420195276745e-05
-1.46801805205967e-05
-3.2633771093681e-05
-4.03461079008466e-05
-4.66254482953733e-05
-6.18095442444923e-06
-1.60414976013171e-05
-4.90057355782928e-05
-3.25323471055383e-05
-3.40682482041031e-05
-4.20176997103294e-06
-3.24700929153145e-06
-1.04961122699781e-05
-4.51593473532294e-05
-2.83530979494396e-05
-3.65572417559474e-05
-2.05549552758138e-05
-2.57295500741704e-05
-4.43660204129352e-05
-2.48162079984213e-06
-1.15235654580338e-05
-5.14863854772422e-05
-2.51746163705469e-05
9.20669823647224e-06
-2.87421874475622e-05
-1.36649493709809e-05
-3.0947649909826e-05
9.5199581000625e-06
-3.16306673750775e-05
-5.52272352182376e-06
-3.62112620677666e-05
7.03706152826521e-06
-3.40178682551313e-05
-3.88303244231147e-05
-2.9133496485934e-05
-4.08011819261443e-05
-2.03681239906715e-05
-1.52824507531866e-06
-3.89493222181757e-05
-5.05038260809011e-05
-5.03976975892295e-05
-4.53783456888434e-05
-2.00164286984032e-05
-3.12917773434903e-05
-8.60584284644219e-06
-3.19304573661205e-05
9.77153721455908e-08
9.39278857057963e-06
-5.60792662706387e-05
-3.1674647871513e-05
-3.41981794538978e-05
-4.959566850919e-05
-1.84081457343275e-05
-2.31388800184568e-05
-1.41992188064872e-05
-4.3809311389012e-05
-5.95485057456417e-05
-2.49851889109272e-06
-1.63240703794347e-05
-3.11164885937126e-05
-4.90499293256669e-05
-4.33396859158152e-05
-2.54043974078474e-05
-5.46435289319261e-05
-1.0031921954769e-05
-1.19060648012903e-05
-3.03715878087769e-05
-2.99155141164083e-05
-1.84075980537813e-05
-2.46487825019893e-05
-5.80142688309974e-05
-5.64881788174559e-05
-9.33410316491765e-05
-3.99475077967825e-05
-5.86973203352795e-05
-5.93994661892524e-05
-5.1219398199561e-05
-9.52245490194558e-06
-3.46164085605774e-05
-2.86612845116672e-05
-5.44757464792703e-05
-3.42785074182804e-05
-4.828252608621e-05
-6.41158275770608e-05
-2.88819826601618e-05
-5.35807903658832e-05
-5.26224068668035e-06
-3.73994161781373e-05
-1.94567123982409e-05
-2.54711483997299e-05
-5.63491830193059e-05
-2.91391417986216e-05
-2.79912456302289e-05
-8.86998216685336e-06
-2.78364664287539e-05
-3.21742776759142e-05
-1.43448386835291e-05
-4.6521218640381e-05
-3.88259674354781e-05
-1.33764510943436e-05
-5.7664618256186e-05
-4.45912373719638e-05
-6.91922140164232e-05
-1.96687075814947e-05
-3.25536770317153e-05
-5.45074854986571e-05
-5.1194877122516e-05
-4.42839809009398e-06
-5.51998774607837e-05
-3.33769773270238e-05
-4.37036153258818e-05
-6.29593638031119e-05
-2.89589415189477e-05
-3.97849308769643e-05
-3.33148737083438e-05
-5.20585867898342e-05
-2.0049391400288e-05
-3.90944165942053e-05
-6.25172315627128e-05
-1.29006460598055e-05
-2.78899469842732e-05
6.83797716224455e-06
-2.6645801513336e-05
-2.7815993813695e-05
-2.8578334294533e-05
-2.56657143354579e-05
-2.30760743544678e-05
-1.57660876210347e-05
-4.06846185658603e-05
-2.44819266814263e-05
-3.20736683621349e-05
-2.68830277010326e-05
-4.04992717343168e-05
-1.26977527541604e-05
-5.83351374603365e-05
-9.50914414543731e-06
-4.94360990383609e-05
-3.71752527231631e-05
-2.27861845648761e-05
-2.48459783239433e-06
-1.73830557132294e-05
-3.80362909671995e-05
-4.2937160391532e-05
-4.92975199656724e-05
-6.66192071198701e-05
-3.29860086563057e-05
-5.85220293032887e-05
-2.55659199197186e-05
-2.81854504091133e-05
-3.51212738691007e-05
-4.76913679928357e-05
-2.60576673682166e-05
-4.1735705944168e-05
-4.0193649367335e-05
-5.66320564682072e-06
-5.95735841400484e-05
-4.88738332442623e-06
-2.68591533100608e-05
-2.15682005255635e-05
-3.62310770726932e-05
-4.96712187949437e-05
-4.02765183626245e-05
-5.90514771951678e-05
-3.20150214937471e-05
-2.80851208584088e-05
-1.43370336084069e-05
-1.53820116295628e-05
-2.01994705613227e-05
-5.06504062857602e-05
-3.18373723914014e-05
-2.79931975828552e-05
-1.02733004487123e-05
-4.30984442880595e-05
-4.40512346910053e-05
-3.12670404059157e-05
-1.87967118018352e-05
-6.20493285964185e-06
-2.5159374896157e-05
-3.72331115365278e-05
3.19524321788587e-06
-4.41418852619267e-05
-1.31243340514214e-05
-6.33407841484403e-05
-2.67882515554577e-05
-1.58922368518762e-05
-3.26864121512144e-05
-5.16441291910031e-05
-1.77589373122493e-06
-2.26023838493771e-05
-2.74114308620255e-05
-2.66504000287948e-05
-5.26381958945339e-05
-3.43328014656509e-05
-1.3307752737657e-05
-3.41248594129609e-05
-2.26982439715216e-05
-2.9721313479223e-05
-1.59209147116344e-05
-3.91403282814223e-05
-2.09534992555523e-05
-4.54427700144052e-05
-3.34774011130908e-05
-5.9937657996026e-05
3.68369156931674e-06
-3.15679567903454e-05
-2.93043726775223e-05
-4.3059304291785e-05
-3.24563743971359e-05
-2.24495077490854e-05
-5.33738818393072e-05
-3.91184175428845e-05
-6.93678863684468e-05
-2.61108875063603e-05
-2.71812878681924e-05
-3.23792193754166e-05
-2.6497203584422e-05
-3.38657877931125e-05
-2.85138253058341e-05
-9.76714387911923e-06
-1.66366185527054e-05
-3.82558293366522e-05
-4.20939185934724e-05
-1.49352051749595e-05
1.36116910320662e-05
-1.87562876947198e-05
-3.86422999538817e-05
-3.05631706566595e-05
-4.43509687968479e-05
-2.38404412540618e-05
-2.06619124532022e-05
-3.36160837572172e-05
-3.70628242791429e-05
-6.18989622528685e-06
-2.64885664604993e-05
-4.86388249851828e-05
-3.36027865419809e-05
-3.68054395869038e-05
-4.6638926127293e-05
-4.70723727325101e-05
-2.91474422382626e-05
-1.84949774445711e-05
-3.44129234862149e-05
-3.10954022063952e-05
-2.14900208135873e-05
-3.99092309181657e-05
-3.82773904217798e-05
-2.27737125421107e-05
4.51013233207818e-06
-4.52553958061682e-05
-2.42472640576e-05
-1.44687885011498e-05
-3.73815636416654e-05
-1.21629129833752e-05
-1.27413470198207e-05
-3.35009242089421e-05
-4.96684345606127e-05
-4.5509817583485e-05
-2.7278097193507e-05
-5.68736776882394e-05
-3.57397545317222e-05
-4.324398133395e-05
-2.55401434177144e-05
-4.79765582665297e-05
-3.37734666560202e-05
-3.87847833030865e-05
-4.9576062711826e-05
-5.27067135816315e-05
-1.52324672489115e-05
-2.09294921422608e-05
-1.4813115035396e-05
-3.59275115016072e-05
-3.88752924017422e-05
-2.24541085370845e-05
-3.02623951288231e-05
-6.51757997303705e-06
-3.74785355756616e-05
-1.63110243712224e-05
-1.96821800525433e-05
-3.65064759122286e-05
-3.44060080924078e-05
-5.59517166640845e-05
-6.77817690424603e-05
-2.18069420464768e-06
-3.97713580082719e-05
-2.29102803900891e-05
-1.81620473502066e-05
-2.4372705762711e-05
-9.26544847977872e-06
-5.7487591479224e-05
-4.91164002334467e-05
-4.73111145643663e-05
-3.21131035405818e-05
-5.05145686089035e-05
-3.24356579222612e-05
-4.57336422751199e-06
-4.64380056949996e-05
-4.07574644796701e-05
-5.68648032952152e-06
-1.97299042659694e-05
-6.2204968531476e-05
-4.79504403324034e-05
-3.85918350112606e-05
-1.39598562329433e-05
-3.40966134070407e-05
-1.64855563896106e-05
-3.50695182059734e-05
-2.97082529184992e-05
-3.8577891950236e-05
-3.40076559370279e-05
-3.14067330328049e-05
-4.47512565626598e-07
-1.66062678968955e-05
-3.60120895823289e-05
-1.86021946274553e-05
8.36702366464502e-06
-6.37597292965105e-05
1.37727160246164e-05
-3.19778893948378e-05
-4.1809485225062e-05
-2.30423662953095e-05
-3.9176958786521e-05
-9.98284788879981e-06
-1.82476369173271e-05
-3.4628412815818e-05
-2.35688791242302e-05
-2.43923591462187e-05
-5.24441231633037e-05
-2.57330757249741e-05
-6.09416574612466e-05
-3.92152531122808e-05
-3.35418290340166e-05
-4.14618189277754e-05
-3.99562399114408e-05
-3.09359534157151e-05
-5.40857956216722e-05
-4.66737893772913e-05
-2.95417568793878e-05
7.79200185493244e-06
-4.32897904065941e-05
-2.84667222058895e-05
-3.77498893522075e-05
-2.63800779247515e-05
-1.52242767033488e-05
-3.78178207659837e-05
-2.67831371952274e-05
-3.98148661332435e-05
-2.31692667298962e-05
-4.00907285502098e-05
-1.79361552458675e-05
-1.40751989000357e-05
-2.56848559807647e-05
-2.02844977948074e-05
-1.93096693793781e-05
-5.04038525493379e-05
-3.26176839565994e-05
-1.05200399850598e-05
4.77762922279554e-06
-3.19531591305632e-05
-2.11913116958153e-05
-9.01370202188599e-06
-4.65206255642351e-05
-2.19314031811316e-05
-3.73087232638714e-05
-5.11156448632452e-05
-1.91325623058902e-05
-3.36674033621196e-05
-1.92158480572611e-05
-2.11990981456279e-05
-3.24910887823718e-05
-3.23586908835703e-05
-3.16948035687674e-05
-2.7186157822963e-05
-4.76266029326707e-05
-4.44316839707754e-05
-1.24382796119612e-05
-1.63985331276389e-05
-4.85171987159817e-05
-4.77791916756546e-05
-4.29104765841311e-05
1.60272500889137e-05
-2.77873768483511e-05
-3.87769541631113e-05
-3.04785309142872e-05
-4.16062814602031e-05
-2.89376912614343e-05
-1.56485026276484e-05
-5.55856052844551e-05
-7.5615939728005e-06
-6.3865067068716e-06
-1.27853299705533e-07
-3.00125134913033e-05
-4.84765572713556e-05
-5.50288259588437e-05
-1.64441620891752e-05
-1.56395922417296e-05
-2.14119955325678e-05
-2.35466832144691e-05
-4.45875713893579e-05
-2.42985246078035e-05
-1.18591812236122e-05
-2.03346159346492e-05
-4.25394284475132e-05
-5.70500269970878e-05
-3.94150374544266e-05
-3.3640505763577e-05
-3.22842796615468e-05
-1.33371970090303e-05
-1.20879439773817e-05
-1.44311803682516e-05
-2.94581646418828e-05
-2.36014316675369e-05
-5.90285802769369e-06
-4.08032574103439e-05
-2.4062004988002e-05
2.54332466032851e-06
-5.9832654405636e-05
-4.10011251124101e-05
-4.53067196178551e-05
-1.88283500600838e-05
-2.20767058295031e-05
-1.5360274495469e-05
-4.6514944655235e-05
1.6613760091692e-06
-1.2513259725486e-05
-2.69334762292889e-05
-3.292993080869e-05
-3.24302556339693e-05
-4.64167118010549e-05
-2.74867071663993e-05
-4.91570796040205e-05
-8.86729794794245e-06
-3.38999140568212e-05
-1.92337471824132e-05
-4.02513776612132e-05
-1.38920120360097e-05
-4.1319719726649e-05
-5.78392573695688e-05
-1.46930950930247e-05
-3.93577904593861e-05
-4.38384305800511e-05
-3.48337245266053e-05
-3.03726076931577e-05
7.78771997684244e-06
-2.32006099173766e-05
-3.81961125888135e-05
-1.95576799521588e-05
-2.89466779875874e-05
-4.61497113381152e-05
-1.07302060968601e-05
-2.92254088551107e-05
-4.60484774857963e-05
1.75497856467878e-06
-3.09311579993069e-05
-4.79015186990847e-05
-2.20138290213387e-05
-2.38663598414877e-05
-2.16184028590997e-05
-1.42436471931592e-05
-5.62278098952808e-05
-1.07629040395744e-05
-4.47533171681849e-05
-4.68034573907733e-05
-2.89965494265357e-05
-2.24897789614362e-05
-9.09018906878353e-06
-3.89352440387715e-05
-1.37972786516011e-05
-5.45180748009167e-05
-2.1451636022397e-05
-3.25051581542855e-05
-2.17163840350813e-05
-2.83460518855146e-05
-2.82475268546048e-05
-2.77611231393993e-05
-4.00642217306831e-05
-3.74679246516753e-05
-3.13561523895988e-05
-2.04109131628445e-05
-4.5272868104405e-05
-2.35872042838723e-05
-4.26041368580329e-05
-3.66185655833009e-05
-3.7119125656483e-05
-2.40314167725112e-05
-3.48021624594624e-05
-1.8935151032101e-05
-2.83279030137746e-06
-1.77544006327136e-05
-1.95444734738253e-05
-1.02481924434441e-05
-3.31438525708919e-05
-4.42304660506978e-05
-4.02646528778644e-05
-3.50784568324726e-05
-3.08195879836477e-05
-1.84325792587543e-05
-1.22391200579629e-05
-3.91053912099317e-05
-5.16666240570675e-05
1.53197444852532e-05
-2.24396638691002e-05
-4.62722871091562e-05
-2.55726254106011e-05
-4.67561814531356e-05
-2.80685809825458e-05
-3.5864769720097e-05
-6.18619868809516e-06
-4.26529906948797e-05
-2.99832955877995e-05
-4.31350269793473e-05
-3.78249478492577e-05
-1.17201074393976e-05
-2.95412108864936e-05
-3.29504924316034e-05
-7.94435920067993e-06
-5.2964529184195e-05
-2.87854637581053e-05
-2.39433156174692e-05
-1.6591096524227e-05
-4.23644936456663e-05
-4.80112097711468e-05
-4.10702777787988e-05
-3.86438426635418e-05
-5.67753726147941e-05
-6.22246185995812e-06
-5.32244613618306e-05
-2.33772489535995e-05
-3.13963520721643e-05
-4.51575677455627e-05
-4.85305514815589e-05
-2.24320811865297e-05
-1.95537680812816e-05
-2.18088544792505e-05
-3.84648806644071e-05
-4.15507675295541e-05
-1.36086040952813e-05
-2.82830965112683e-05
-4.13115015527784e-05
-2.97333552613313e-05
1.23745961682526e-07
-2.69395329962114e-05
-5.12278991780087e-06
-8.14491761676255e-06
-5.17534661780513e-05
-2.44109026195667e-05
-2.81882054953613e-05
-1.01512409830723e-05
-3.34900067907371e-05
-3.02867297275232e-05
-1.82741357695583e-05
-1.42994631625109e-05
-1.57725557614684e-05
-1.00553305213514e-05
-4.58230022380904e-05
7.02874368589908e-06
-1.64218214316819e-05
-4.38753800561541e-05
-1.97923031828599e-05
-3.16401011142935e-05
-2.94650821093928e-05
-5.15649644614284e-05
-3.11489498594787e-05
-3.16523840535795e-05
-5.95221271820195e-05
-6.75503272082238e-05
1.37729479148144e-06
-2.08696937420968e-05
-1.69786716264643e-05
-2.86554531254905e-05
-3.05229745031353e-05
-1.52214156501495e-05
-2.4133471660932e-05
2.66725908644038e-05
-2.73219608757146e-05
-6.68915154217189e-05
8.90215472288354e-07
-2.24359889500235e-05
-4.05969795658051e-06
-2.77951523086354e-05
-6.5117817249144e-06
-4.85783870807286e-05
-6.42645600008753e-05
-4.97580495382762e-05
-5.89334686617042e-05
-2.73727859868939e-05
-3.81448684520388e-05
-1.03688270754284e-05
-2.22551181981836e-05
-4.421257742182e-05
-4.92175730914012e-05
-8.84932513681677e-05
-2.16889519821629e-05
-1.12358914255866e-05
-2.73943094055583e-05
-2.62705181518857e-05
-2.54592353839814e-05
-3.49671006776172e-05
-3.35681702407714e-05
-6.65386907730602e-06
-3.87304422460162e-05
-2.18295162407676e-05
-8.75852114397812e-05
-5.147720745683e-05
-2.30113753931979e-05
-3.60045936455743e-05
-3.43081420176873e-05
-7.3796431758442e-06
-4.31957281769543e-05
-6.96026445895909e-06
-1.41106426686585e-05
-3.66027862327363e-05
-4.37356543016564e-05
-6.48225204760013e-05
-2.07837101503468e-05
-3.44618849933128e-05
-1.6978339659284e-05
-6.13987786159734e-05
-4.39985433405241e-05
-3.47678040385431e-05
-4.58848564159355e-05
-5.65539493958361e-05
-3.29535894505975e-05
-4.42338861144767e-05
-3.36353972958054e-05
-3.51246766763822e-05
-4.91600555580482e-05
-4.22824397501217e-05
-4.06925492211931e-05
-3.80789335962982e-05
-3.11812336540914e-05
-4.17125468328909e-05
-3.58084244893702e-05
-4.81684653642258e-05
-4.07741041050823e-05
-1.56345077515336e-05
-5.23603440416417e-05
-1.48390044486332e-05
-1.36032868728669e-05
-4.78946804128065e-05
-3.66700716927905e-05
1.00288708031801e-05
-5.24585977077249e-05
-1.70122432574734e-05
1.26281127023677e-06
-4.17244751968796e-05
-2.97550720718138e-05
-3.41777062792037e-05
-4.73435046747563e-05
-4.2876150888573e-05
-4.95453677974545e-05
-4.10215744012221e-05
-4.75156877199174e-05
-5.4258341320979e-05
-5.39367084240026e-05
-3.18815708576738e-05
-3.06989680613162e-05
-4.83586905456044e-05
-4.73277370290531e-05
-7.00539647255856e-06
-2.08144523037278e-05
-5.38077394096815e-05
-2.26661124541588e-05
-6.77766226444557e-06
-1.92426354561322e-05
-6.6201764786696e-05
-5.07705544416565e-07
-2.90523631453529e-05
-2.88926231272639e-05
-1.55978615133691e-05
-2.8429360256704e-05
-5.02094934722177e-05
-5.00833447601715e-05
-1.1599255728789e-05
-1.80932992673739e-05
-3.87305760718626e-05
-3.37203688227166e-05
-8.32073626163161e-06
-6.30344532451521e-05
-3.69940480964754e-05
-3.27858731839512e-05
-4.42961007794965e-05
-5.85703354380014e-05
-2.09053107669378e-05
-4.93871274936803e-05
1.06804551012601e-05
-4.95850877031781e-05
-6.21513345779718e-05
-4.57390814344609e-05
-2.59584592858668e-05
-2.83029644927668e-05
-5.50850542258139e-05
-2.7740207550716e-05
-7.26930013886551e-05
-3.30999185824238e-05
-4.71149836636098e-05
-3.66812656530271e-05
-1.7021181073642e-05
-2.9207183731748e-05
-3.27020581563077e-05
6.38147677755931e-06
-3.68471099347082e-06
-3.08020446901475e-05
-2.40046390846181e-05
-3.24172741112341e-05
-1.16420536676632e-06
-4.77789333032803e-05
-2.43797392008407e-05
-2.18217390926962e-05
-6.39803049489939e-06
-1.53827736588241e-05
-4.1597107627359e-05
-2.69951438725263e-05
-4.88100264748708e-05
6.00500390136744e-07
-2.85691395118113e-05
-5.79259402232221e-05
-5.35764482351926e-05
-2.13011335144571e-05
-6.57053652237034e-05
-9.68069244250686e-06
-2.92040305637781e-05
-3.66247826752201e-05
-2.59497933492015e-05
-2.15734764418695e-05
-4.34592646112698e-06
-3.04407608435901e-05
-1.58416993398638e-06
-1.8696990310837e-05
-2.40850179061107e-05
-2.99836332338962e-05
-2.1794950254805e-05
-3.92894287716398e-05
-1.33192173701235e-06
-7.90891236549816e-05
-2.46208921576385e-05
-3.95784397755386e-05
-5.01576229885537e-05
-1.57876461482843e-05
-1.91003369104364e-05
-1.55443507158635e-05
-2.63832487899991e-05
-1.97689544194421e-05
-1.24223253244947e-05
-2.94938584210149e-05
-3.82737327735955e-05
-1.86377253705418e-05
-2.21520824955013e-05
-3.24548821698805e-05
2.45260724724981e-06
-1.36676645278513e-05
-7.42797432725568e-05
-3.58938039910105e-05
-1.68525988765735e-05
-2.71348253054985e-05
-5.03399991433473e-05
-3.91916093290955e-05
-2.93192174177498e-05
-3.11128010676294e-05
-4.99961985187853e-05
-5.60006531130123e-05
1.09333239797053e-07
-3.72044096375476e-05
-2.37555897656503e-05
-3.80510042851011e-05
-3.89545711871177e-05
-5.00663565128904e-05
-1.43116965966023e-05
-2.78548150041107e-05
-1.633346630174e-05
-4.49044831124484e-05
-4.25883652499434e-05
-2.84334736847158e-05
-1.92905584951207e-05
-3.13808259728591e-06
-3.79382228182435e-05
-4.3550593760981e-05
-2.70448408244045e-05
-3.87248142597649e-05
-4.81537611814035e-05
-3.80900584692801e-05
-2.27723642183582e-05
-3.09057702639027e-05
-2.79060757257673e-05
-3.32879745992298e-05
-1.54968451090633e-05
1.12060125700319e-05
-2.45511599890411e-05
-4.21177397180073e-05
-2.41167475129709e-05
-3.28808974185162e-05
-4.10031655143107e-05
-4.8909336011556e-05
-4.10120377886031e-05
-3.27087454773719e-05
-4.83112747649179e-05
-5.15828964867284e-05
-2.77097052021537e-05
-3.25645277987284e-05
-4.92521423617722e-05
-2.65721729196064e-05
-2.60339790283014e-05
-3.11575911913014e-05
-1.98419313978976e-05
-2.81836148340626e-05
-3.45105818540361e-05
-1.17768693366483e-05
-2.89512399584924e-05
1.26937197732447e-06
-2.12018641753671e-05
-7.04306062907546e-05
-3.82451956438659e-05
-2.32693637418436e-05
-2.66083873177909e-05
-5.45606909771643e-05
-9.38969153975058e-06
-2.2304174508433e-05
-4.86194158904287e-05
-4.51815916525885e-05
-2.89118033175689e-05
-3.01847474221397e-05
-3.40372827471807e-05
-4.23706105759227e-05
-3.08467270905617e-05
1.39913996079887e-05
-3.3107866259955e-05
-5.87084129855101e-05
-3.6029102266093e-05
-3.77372806194097e-05
-1.04023078333253e-05
-7.14316184522211e-05
-2.60759127409003e-05
-3.33999135355362e-05
-1.23585120347292e-05
-1.02463850182803e-05
-3.88680141301758e-05
-1.72644385784748e-05
-2.55040056720783e-05
-3.26404942798537e-05
-4.24208884047849e-05
-1.56123119470798e-05
-6.3319430367782e-05
-3.03087461981866e-05
-2.77364803962353e-05
-2.30726584239438e-05
-2.27857015508826e-05
-2.40065070703813e-05
-5.50669613556617e-05
-3.12900384738228e-05
-3.02256745514264e-05
8.64821685049147e-06
-5.37636084855262e-05
-2.65435651453473e-05
-3.33343176719759e-05
-2.21185735161395e-05
1.00665216325606e-05
-6.59746454143775e-05
-3.66224738831729e-05
-1.07790866726454e-05
-3.38451090736824e-05
-2.86368575337269e-05
-6.28885687182364e-06
3.83980410460983e-06
-4.55310608294963e-05
-2.19934750032083e-05
-5.7650395562503e-06
-2.35123608898936e-05
-3.8551496857513e-05
-2.70779910781829e-05
-1.12959782975494e-05
-4.48989554463613e-05
-3.63645053803843e-05
1.24922476257403e-08
-1.95432838431435e-05
-1.74519538840881e-05
-5.57336580530045e-05
-3.98649398399643e-05
-6.1031657434408e-06
-3.36540026202364e-05
-2.75745573163975e-05
-3.86292055592743e-05
-3.03824393816493e-05
-3.84981684420623e-05
-5.97984780474655e-05
-6.34993490125468e-05
-3.32978032815218e-05
-3.49889395671005e-05
-3.82609173531919e-05
-4.24999740040192e-05
-3.56574301957565e-05
-2.10144313105985e-05
-5.32141862440179e-05
-3.97824997530536e-05
-2.97604214677375e-05
-3.42045588036661e-05
-1.11333731602576e-05
-2.96758707599121e-05
-1.87171574502356e-05
2.39895227166286e-06
-3.16463764520389e-05
-5.42739382110108e-05
-1.38478431783247e-05
-4.76884560533275e-05
-4.15005462426105e-05
-6.06084959851837e-05
-8.81475480393757e-06
-5.12971369179297e-05
-5.12054670905708e-05
-3.8303034558203e-05
-3.49514310324438e-05
-5.11754812007167e-05
-5.94018149093691e-05
-4.77829613333302e-05
-1.7009960250899e-05
-2.8152547407824e-05
-2.96814228365405e-05
-1.77606341702094e-05
-2.45753337423572e-05
-4.98626753584094e-05
-1.91819203326298e-05
-9.85710282112839e-06
-2.61810132806895e-05
-2.75563598708707e-05
-2.91468919641579e-05
-6.12306081048107e-05
-1.13932941551151e-06
-5.19527057782098e-06
-3.92213805522222e-05
-1.57019543846507e-05
-5.69503068052532e-06
-6.88830026884289e-06
-6.60921090834727e-05
-2.49292509249757e-05
-2.0321679969245e-05
-4.82289760692672e-05
-4.74359882051651e-05
4.52578156219866e-06
-3.40441587200506e-05
-1.65689324887558e-05
-2.02798228529123e-05
-2.19948466051844e-05
-3.06651971330684e-05
-2.83037658641042e-05
-2.51988461574776e-05
-3.65039861574195e-05
-1.84795469236822e-05
-3.09963016120909e-05
-3.17261759669156e-05
-2.29055464189792e-05
-3.09769727195973e-05
-1.92669529757185e-05
-3.47660963991292e-05
-3.90180217253891e-05
-1.64639235952369e-06
-5.00552798821452e-05
-1.81457011000971e-05
-3.94235458228007e-05
-4.9263268811865e-05
-5.78217527341105e-05
-1.55192099995628e-05
-3.81467672618219e-06
-2.3790337103839e-05
-2.59834432543616e-05
-1.76351078081098e-05
-4.94598720511738e-05
-1.92089345076631e-05
-4.863217924901e-05
-1.91731519806497e-05
-1.37558969077765e-05
-7.76293100783343e-06
-4.39385216615297e-05
-2.52327338810114e-05
-4.41816944085825e-05
-4.67319938507468e-05
-4.95402178737539e-05
-2.42765513842816e-06
-4.0633332477552e-05
-8.50775607156509e-06
-1.73315465458304e-05
-1.70242419496176e-05
-4.7445823705766e-05
-2.08551663347817e-05
-1.12267225488294e-05
-3.30047734734115e-05
-1.61442791773885e-05
-4.46771605448622e-05
-6.4054364907652e-05
-3.23883353849185e-05
-3.20586739754687e-05
-4.30193410007705e-05
-3.57723402492165e-05
2.5380492339649e-07
-5.54321819769568e-05
-2.41925147918293e-05
-3.88018937489523e-05
-5.70549860261432e-05
-3.90194576279204e-05
8.27611921839619e-06
-1.4211080405972e-05
-4.07716546428678e-05
-2.24525499343221e-05
-2.49305596052443e-05
-1.1622299170854e-05
1.00550675673673e-07
-5.29480353846442e-05
-3.51783542750743e-05
-6.71307965629865e-05
-3.77646247138499e-05
-1.73298453598712e-05
-4.52662199305605e-05
-2.60620338765728e-05
-1.18186732426219e-05
-1.84270360433245e-05
-8.220481627631e-06
-2.39449740155804e-05
-2.1138215787587e-05
-4.54293434811945e-06
-2.9423616371313e-05
-2.62067756800074e-05
-2.38079814926878e-05
-2.96340846897146e-05
-2.96887831672712e-05
-1.9577981787875e-06
-4.29595150535984e-05
-1.31568256019483e-05
-2.57125167145272e-05
2.95397288267082e-05
-2.28632685453517e-05
-5.12813878803359e-05
-1.44409389129848e-05
3.80988503258476e-06
-2.60026604475597e-05
-1.16388777470028e-05
-3.3560805041988e-05
-1.45711488669229e-05
-1.33455556909443e-05
-4.30723321728988e-05
-4.00574040910488e-05
-3.18704554945379e-05
-8.21810058842469e-06
-3.63906363944417e-05
-3.71600393549116e-05
-4.66091975578334e-05
-3.74380641957282e-05
-1.43402298124539e-05
-4.84143336740601e-05
-5.97388139413455e-05
-1.56812140804069e-05
-1.3538360246573e-05
-3.82597456475969e-05
-6.817330545027e-05
-2.76619947565772e-05
-2.6163368887272e-05
-8.69472395942347e-06
-2.32363355325089e-05
-2.23380706380006e-05
-4.43280892643465e-05
-3.59046502330401e-05
-6.02263186385718e-05
-2.10176877459149e-05
-6.16858835236557e-06
-1.90623338260338e-05
-1.80810709981072e-05
-2.27113088176759e-05
-1.73201695854761e-05
-2.7363513691455e-05
-4.03519007291404e-05
-4.33805588723919e-05
-2.4805103441434e-05
-3.99083785997787e-05
-2.0427035660001e-05
-4.2991551504441e-05
-3.51044547366346e-05
-4.55008466649902e-05
-3.14691457921368e-05
-4.31620423576933e-05
-4.18257489581534e-05
-2.82771949611164e-05
-6.65710287764118e-05
-6.50010291255877e-06
1.17221502373931e-05
-6.60088991872283e-05
-3.98310744423989e-05
-3.75281990963175e-05
-1.36321081369295e-05
-2.95784439308223e-05
-4.22673928103802e-05
-4.26607832405721e-05
-3.8408295212087e-05
-1.84092638480211e-05
-2.33523228242587e-05
-2.44919505433668e-05
-8.21192979503317e-06
-4.21664907437405e-05
-4.46660669125687e-05
-1.73539733432103e-05
-3.76359668371398e-05
-2.61936773078773e-05
-5.96476134749865e-05
-1.38576647658773e-05
-3.07733676866034e-05
-2.42898817128088e-05
8.47759476053648e-07
-3.70775127381224e-05
-5.11414972759922e-05
-6.38253293775809e-05
-2.00061713285823e-05
-1.71910561379898e-05
-3.23569345736966e-05
-4.27358491785394e-05
-5.71016396138187e-05
-3.62383210469544e-05
-1.83777071668623e-05
-3.23191441457747e-05
-4.7136210529195e-05
-1.29216969800756e-05
-2.9389565941527e-05
-2.91323593206827e-05
-4.44928633624917e-05
-2.15935152077881e-05
-4.18297694126104e-05
-4.20221321231861e-05
-1.32388127397879e-05
-2.49444753276639e-05
-9.51790709368676e-06
-5.60732882737619e-05
-3.41999170545818e-05
-3.648503545444e-05
-4.92984586781266e-05
-1.94557447137794e-05
-3.47259367293752e-05
-3.77487442409746e-05
-3.23889882595613e-05
-3.78928380854291e-05
-2.6579445328379e-05
-6.93015491474769e-05
-1.28256648487058e-05
-2.91059553321274e-05
-4.52865474883608e-05
-6.57496568805801e-05
-1.1803082441334e-05
-1.84901613505977e-05
-5.26950204489306e-05
-5.45588817033434e-05
-1.13801754129119e-05
-6.1514557358626e-05
-1.38701037992734e-05
-3.80439352140375e-05
-2.7438724111137e-05
-1.71419517178859e-05
-4.63880217554387e-05
-1.05515360988356e-05
-1.50146089279012e-05
-4.4717199093558e-06
-1.62555743343311e-05
-3.66723963624089e-05
-5.63564571147209e-05
-2.78738710271933e-05
-2.60017718115268e-05
-3.43575801967255e-05
-5.02645949294409e-05
-5.54590408744339e-05
-2.53504299283495e-05
-1.30138953320776e-05
-1.49733142592402e-05
-4.81562746953271e-05
-3.55716744611843e-05
-3.75970864505749e-05
-5.73385750203207e-05
-1.23689205446318e-05
-3.66211566504441e-05
-7.69552004463271e-06
-5.13469951053494e-05
-3.42775002509987e-05
-2.25749668858241e-05
-3.65415552683272e-05
-7.93337264288567e-07
-3.15528507509638e-05
-1.32154097047227e-05
-8.30087451177822e-06
-2.1175772728478e-05
-4.06143846106135e-05
-1.73414592760963e-05
-4.41178123852006e-05
-2.59026589185861e-05
-7.07757277753455e-06
-1.74184268642538e-05
1.29385996324811e-05
-1.20685633522211e-05
-3.17746798251991e-05
-5.13478771483806e-05
9.25751236167927e-07
-5.48459579059931e-05
-1.80884159390267e-05
-5.5674456175142e-05
-1.80710277330719e-05
1.13424104690692e-06
-4.4937727998299e-06
-4.60410559654466e-05
-3.56133501145944e-05
-4.03360380038848e-05
-4.07457178506975e-05
-2.77298910106176e-05
8.86413174893733e-06
-3.37594164562232e-05
-2.90918377589231e-05
-4.45932217996131e-05
-1.24042109059585e-06
-1.12536981440378e-05
-5.70426510895809e-05
-5.89662917455446e-05
-5.71511883066428e-05
-1.89039456012545e-05
-1.30800818455207e-05
1.68786335574824e-05
-3.37540848674276e-06
-2.22139900579313e-05
-2.62450937528941e-05
-2.36180351422307e-05
-3.80434448209341e-05
-1.89724104337971e-05
-2.40018706577367e-05
-4.55422377015746e-05
-9.78847732024554e-06
-2.31729908447321e-05
-4.92346391714681e-05
-3.76726829932304e-05
-2.33619867160814e-05
-5.53542718750191e-05
-3.1893144082617e-05
-2.97216052564799e-05
-1.94999667803434e-05
-5.60117010463427e-05
-3.78861189498609e-05
-4.42082883205787e-05
-8.69492500692043e-06
-3.37727734612444e-05
-9.54731096071314e-06
-3.02681747707024e-05
-3.94573157031516e-05
-1.84582176942995e-05
-2.62372271746232e-05
-1.24764579216685e-05
-5.36240287263841e-06
-4.083692570336e-05
-2.55850835026327e-05
-1.79704186782292e-05
-2.39721561012196e-05
-3.29817261980322e-05
-1.2156003047139e-05
-1.33746066412063e-05
-2.73224392500077e-05
-6.96578112501684e-05
-7.75159159325435e-06
-1.11099475257935e-05
-4.51458873880273e-05
-5.05476820345804e-05
-1.96663722200815e-05
-2.29723361657669e-05
-3.69846714426527e-05
-2.90846387093662e-05
-5.26828705382296e-05
-3.54097315369509e-05
-2.2777299995174e-05
-2.04060148892756e-05
-1.47477751245503e-05
-4.60951699391583e-05
6.70873494138976e-06
-2.12400453737875e-05
-3.24661897455149e-05
-3.8695173430898e-05
-1.89020586925067e-05
-3.71358748182733e-05
-3.52843495216858e-05
-3.55379179348915e-05
-1.93743486356572e-05
-3.75590046142372e-05
-2.0930817053136e-05
-2.1722510573961e-05
-5.57987726065697e-05
-3.09584077102141e-05
-4.02648733781569e-05
-1.19423165615686e-05
-7.4961872646677e-06
-4.55712798277353e-05
-4.8659857468648e-05
-2.05694081065106e-05
-4.6580555307432e-05
-4.0923326261427e-05
-5.3855876841557e-05
-2.66277323455013e-05
-2.40819812621041e-05
-4.31470857165936e-06
-9.88092002259024e-06
-3.43404051482922e-05
-3.50675031197804e-05
-3.5514282364669e-05
-5.03398206341349e-06
-2.43033889007969e-05
-5.34381369820954e-05
-2.81380630588923e-05
-4.81305999867445e-05
-1.74739003815845e-05
-5.32102108179646e-05
-3.03716166339314e-05
-3.29274433241829e-05
-4.56421364269413e-05
-4.69703867776029e-05
-5.59558758175477e-05
-2.79478383549341e-05
-5.10387673745099e-05
6.793991959476e-06
-5.5845292849754e-05
-4.33242581001203e-05
-4.40304025674841e-05
-6.5480974609786e-06
-4.16354267083969e-05
-4.5126372589643e-05
8.41759634834584e-06
-4.34185511337189e-05
-5.79103579880438e-06
-3.58072983071066e-05
-2.7024679189053e-06
-4.17022146563522e-05
-1.79335854467511e-05
-3.70318125576196e-06
-1.79285800747181e-05
-2.03928619526938e-05
-2.69624996645599e-05
-5.31845909578822e-05
-2.19746792465987e-05
-3.46266742699882e-05
-4.88021164804038e-05
-6.02149410539111e-05
-2.50834356349745e-05
-3.59170123619054e-05
-5.58819341761453e-06
-3.67911303703311e-05
-7.04992779050627e-05
-2.65609108653147e-05
-3.79541594573285e-05
-2.28739768062188e-05
-7.18762429090483e-06
-3.61723779670086e-05
-2.54408061616531e-05
-1.37169649332397e-05
-2.47973124941166e-05
-4.32126654913345e-05
-6.02579638593547e-05
-4.64529945777119e-05
-2.92553069268796e-05
-3.75003843174318e-05
-5.59186690815782e-05
-4.57942693540436e-05
-1.92009400971522e-05
-3.18246157160581e-05
-6.98628736306005e-06
-4.57098136089724e-05
-1.84666938079269e-05
-3.2674896908521e-05
-1.79073081486403e-05
-2.19270419300998e-05
-3.68662343255507e-05
-3.73610179725e-05
-1.17768093633559e-05
-2.60277382137785e-06
-3.30387539384487e-05
-2.23079360852078e-06
-5.76464189796053e-05
-5.3250372832105e-05
-1.34713347795316e-05
-4.36338730588636e-05
-4.63386599273451e-05
-2.26962917513617e-05
-2.56522477817144e-05
-3.63563257982709e-05
-3.81496136833059e-05
1.49363662636419e-05
-1.05744334684653e-06
-4.22030396813329e-05
3.44277142758742e-06
-3.26272516578869e-05
-4.77604647511982e-05
-1.30121053448215e-05
-5.11884498425945e-05
-3.18715630917206e-05
-4.15607888447899e-05
-9.29329950014848e-06
-1.7107955722359e-05
-2.69579658713955e-05
-5.91168320633605e-05
-5.86415161695654e-05
-2.7291876126081e-05
-3.05607418053023e-05
-1.81919051231402e-05
-4.8312704865606e-05
-2.27191080859378e-05
-4.50706580773353e-05
-2.29180593527464e-05
-3.75930517008007e-05
-1.42753602085677e-05
-4.3011194465967e-05
-2.6444826298984e-05
-5.90452987817893e-07
-3.21993467617046e-05
-5.6540093626089e-06
-1.9709474289325e-05
-5.01430705071484e-05
-4.61480342721272e-05
-3.44086039214598e-05
-4.44687370743014e-05
-2.3108823335857e-05
-2.06085536460762e-05
-3.48244319544324e-05
-6.41448105026563e-05
-2.97543203080133e-05
-2.53511368690126e-05
-3.11425456179201e-05
-1.00356346494251e-05
-2.60577221227787e-05
-3.00604028387266e-05
-3.6270807582968e-05
-4.48841671769217e-05
-8.17073113568995e-06
4.16757592081483e-07
-4.66696193998578e-05
-2.55958192760829e-05
-2.17519476467474e-05
-5.41735305331094e-05
-1.0692433757498e-05
-3.77020510435141e-05
-2.93081757192055e-05
-2.08937189172649e-05
-6.55468610066096e-06
-2.59297532587262e-05
-2.12626506286412e-05
-1.84933295936411e-05
-5.44714869522834e-05
-2.88420247282447e-05
-3.47641897957731e-05
-6.2434754877693e-05
-3.3202630820007e-05
-5.03549325591605e-05
-2.77228849959588e-05
-1.59546721554034e-05
-3.19951314601528e-05
-1.74171297802827e-05
-2.34289370721424e-05
-3.06505014594633e-05
-2.53877894361224e-05
-3.65680687012866e-05
-4.88659839323855e-05
-4.85973317094862e-05
-4.74113134802919e-05
-3.5677232686646e-05
-3.33357676850026e-05
-2.03858092682909e-06
-4.49653541196648e-06
-3.04844674250092e-05
-4.64778304756958e-05
7.84085066072075e-06
-2.67070106613179e-05
-1.55908738326948e-05
-3.93076527043373e-05
-4.02487976193262e-05
-6.14581472233424e-05
-1.75755898041928e-05
-2.46434120557331e-05
-1.90612046356921e-05
-3.26110518533315e-05
-2.53851456933364e-05
-1.78363356338624e-05
-1.85310132782661e-05
-3.38857393699202e-05
-4.53779582394405e-05
-5.14561062744089e-05
8.42535055143278e-06
-4.14665597655281e-05
-8.42494187401081e-06
-3.57134858079409e-05
-9.96754057710748e-06
-2.55562305592449e-05
-3.00843005490972e-05
-3.55888259182718e-05
-5.89971272338831e-05
-3.28931341513316e-05
-6.17794865168365e-06
-3.57937855553936e-05
-3.89125206818897e-05
-9.12200799501263e-06
-1.45159763331314e-05
-2.64825258483913e-05
-3.2589999666627e-05
-6.37385445683899e-05
-5.73991449156036e-05
-2.75468878900254e-05
-3.28376933169157e-05
-3.55841321160024e-05
-5.99435025115979e-05
-2.6582910680997e-05
-3.58656539306032e-05
-3.15239852123645e-05
-9.6037753329822e-06
-1.16452247337484e-05
-4.22035160166201e-05
-4.87142778266295e-05
-6.37828215120075e-05
-5.04763059940398e-05
-7.83580755646292e-06
-2.39634041145032e-05
-1.68640792920412e-05
-4.58047139940734e-05
-1.91654909671394e-05
-4.0401280586398e-05
-6.01271059092309e-05
-2.46063463499793e-05
-1.08427358744435e-05
-3.511149290655e-05
-3.68381431280684e-05
-2.24005508681743e-05
-4.05742897275022e-05
-5.25212191933715e-05
-2.63836694668909e-05
-4.5097071073469e-05
-1.96759119914685e-05
-3.35321489145309e-05
-2.73903898817165e-05
-9.76540483338524e-06
-4.19989664565344e-05
-3.28559078737669e-05
-1.87355551981008e-05
-5.97955155660401e-05
-2.59005440427847e-05
-2.70704351795096e-05
-3.54534609328932e-05
-4.20459174044319e-05
-3.01807773159962e-05
-4.57299398589082e-05
-4.0252163728424e-05
-2.89186666502622e-05
-1.74005486334405e-05
-4.25691413109732e-05
-2.16338797805082e-05
-2.77289872827221e-05
-3.35068787801427e-05
-6.13053987995724e-05
-4.81791037757227e-05
-3.3213890256518e-05
-6.82760813964739e-05
-2.50472450633733e-05
-4.29507832906108e-05
-6.85998593923535e-06
-3.01181211780988e-05
-3.75249777907574e-05
-5.45575168586104e-05
-4.02490549016406e-08
-3.76886909307484e-05
-4.73463779083058e-05
-4.48845655987297e-05
-3.7090661144586e-05
-2.58948306019728e-05
-2.77148977827349e-05
-1.41605133295367e-05
-5.60331068778879e-06
-5.0205079366509e-05
-4.85936355978945e-05
-1.62683541738671e-05
-2.71421439709212e-05
-3.65540293785847e-05
-5.04161051967635e-05
-6.54186199021977e-05
-3.93581487234584e-05
-7.08411836516745e-06
-3.21295794842078e-06
-2.29054602345527e-05
-3.28619877668384e-05
-4.75230416960084e-05
-5.24935052576705e-05
-1.84685726122619e-05
-5.64469480052121e-05
-2.96212677626668e-05
-3.19579435839359e-05
-2.86778478259158e-05
-2.28026082935831e-05
-1.35360258538427e-05
-1.60047742379868e-05
-3.34501266694686e-05
-7.94057523936154e-06
-3.27048065541604e-05
-5.08358252911883e-05
-5.8107170858783e-05
-4.25925760803625e-05
-1.06310670871561e-05
-2.7983611117746e-05
-1.4260802593735e-05
-2.39150464263543e-05
-1.10679115321595e-05
-1.7713720676108e-05
-5.09051772566451e-05
-2.31723633845356e-05
-2.27628379483863e-05
-2.64832636376863e-05
-3.72798421506477e-05
-2.09860730853075e-05
-3.87570598759669e-05
-4.07090061442716e-05
-2.2841310344511e-05
-1.98213354929775e-05
-4.51490349443859e-05
-1.99758952659318e-05
4.19518385161723e-06
-2.11568779205003e-05
-6.202715913709e-05
-3.3916385997569e-05
2.38531707878775e-06
-2.04978515929575e-06
-9.33935037892592e-07
-2.17531480838441e-05
8.94398664636326e-06
-4.28832397287037e-05
-3.40171116771271e-05
-3.58666898921215e-05
-6.76755927251677e-05
-3.71444874560187e-05
-5.33939408618602e-05
-1.7175099246519e-05
-4.27896321885108e-05
-5.8985429229746e-05
-1.79445068182043e-05
-2.29620062822589e-05
-4.11498966891066e-05
-4.05821065508096e-05
-2.5902979019189e-05
-3.14567923911852e-05
-3.36947232264094e-05
-9.50374898866001e-06
-2.99747151994841e-05
-4.47868135184336e-05
-3.11867339619437e-05
-3.30278293853706e-05
-3.75013952595751e-05
-2.2299995560393e-05
-3.75172767009048e-05
-3.95355695607376e-05
-5.83831036794072e-05
-2.93513411242873e-05
5.14548050511787e-06
-4.54481603383297e-05
-3.96853591300312e-08
-1.83155124299801e-05
-5.60031522637757e-05
-2.22728925286469e-05
-1.25363389435574e-05
-4.06094098239555e-05
-2.67929603058543e-05
-1.90579060547422e-05
3.53865321790657e-06
-2.25402106356796e-05
-1.18835869156765e-05
-2.36748035362608e-05
-4.2521910618517e-05
-3.14447382649937e-05
-4.36285731076305e-05
-2.86100525659647e-05
-2.68609605964918e-05
-3.27709982312604e-05
-5.17356312951654e-06
-1.95523713640864e-05
-4.11319923326514e-05
2.02140376829405e-06
-2.11400400199985e-05
-1.09490332890997e-05
-2.12963135154396e-05
-4.23182358775984e-06
-4.82845307957676e-05
-2.41291988273219e-05
-2.71595974976521e-05
-4.13357734386601e-05
-2.72739126788634e-05
-8.63645982997433e-06
-3.87931982640348e-05
-3.62605387143368e-05
-4.58514620288455e-05
-1.38342732245297e-05
-4.0973327477191e-05
-2.35157863003659e-05
-1.76640292278258e-05
-3.75277667563321e-05
-5.28804081742695e-06
-6.55395135926135e-06
-4.61671099098496e-05
-3.61238562013012e-05
-1.57465901325213e-05
-9.17659797760632e-06
-2.51877197719918e-05
-7.42502859998058e-06
-7.63006159851994e-06
-9.53664173488727e-06
-2.86056923099062e-05
-2.19493802903001e-05
-7.60318656417974e-06
-2.29103490877545e-05
-3.93093542601835e-05
-2.40992255376784e-05
-2.67534730103133e-05
-3.8200674188849e-05
-3.71024903020325e-05
-6.23467290431246e-06
-4.35441596568038e-05
-5.03820798229992e-05
-3.59278020542068e-05
-4.59214147168341e-06
-1.39679230650572e-05
-9.56927618712849e-06
-5.02130687468911e-05
-4.39317045209022e-05
-1.91493319048713e-05
5.06681916905597e-06
-5.75512372785804e-05
-6.87860543285005e-05
-7.74398354819844e-06
-5.66119371423206e-05
-3.10968111189803e-05
-6.61580188597263e-05
-5.55835514223113e-06
-4.04173092065742e-05
-3.99695582579253e-05
-4.75483668020356e-05
-6.29000124304404e-05
-6.8600820392369e-05
-5.15109192209236e-05
-3.40304560373267e-05
-3.09947774192564e-05
-4.38587636657441e-05
-2.45687380498874e-05
-5.83032280638184e-05
-1.69919305963239e-05
4.16838499954119e-06
-3.75714319031844e-05
-2.30076439963091e-05
-2.50779266594101e-05
-1.81838169605398e-05
-2.71383856012164e-05
-1.8900327681348e-05
5.5492266654934e-06
6.71833665805772e-06
-3.01272581175045e-05
-5.16275574107617e-05
-6.34451016672234e-05
-2.44934311920668e-05
-4.92788135232126e-05
-3.07376383235839e-05
-2.69155381231887e-05
-2.50404615167913e-05
-4.15916930253129e-05
-4.4701455650449e-06
-2.22611845664622e-05
-6.97457026367577e-06
-1.01581500207378e-05
-4.39374873119332e-05
-4.99376214552985e-05
-4.89237711583147e-06
-1.19666744085288e-05
6.93729792960192e-06
-1.89126216380508e-05
-2.44712637963751e-05
4.57173916425476e-06
-3.76887958002952e-05
-5.21346818591029e-05
-5.09475128390914e-05
-6.21099810314045e-05
-1.26176784926001e-05
-4.58968047140351e-05
-4.61678068211677e-05
8.95244313233607e-06
-5.00661502871623e-05
-1.6873140973354e-05
-1.98406723533803e-05
-4.96011347791123e-06
-4.77396084723693e-05
-3.80424140646044e-05
-3.34841479363867e-05
-3.05759478979207e-05
-2.36441573892874e-05
-4.68956004682571e-05
1.67748140554045e-05
1.24427684158472e-06
-3.70811410325016e-05
-2.20468217525014e-05
-1.35153578598409e-05
-3.80766399192814e-05
-5.85438884210744e-05
-3.11369548015312e-05
-3.14774826081014e-05
-2.50370145765184e-05
-3.08080570808179e-05
-3.02316760153088e-05
-1.76285550981601e-05
-6.08204019848591e-05
-1.81885472454077e-05
-4.35423484270933e-05
-2.98515627476397e-05
-1.3380546724481e-05
-4.9988979497367e-05
-1.36268141597809e-05
-3.92687615204678e-05
-1.8530636850824e-05
-5.79707787067859e-05
-1.86806435348597e-05
-1.48778064713354e-05
-4.38944685868832e-05
-2.93280943644948e-05
-3.22320175664925e-05
-3.4737819837885e-05
3.99109069889849e-06
-2.59311984105865e-05
-8.5344275927868e-06
-1.75781038671387e-05
-3.71962586265036e-05
-2.97764962956482e-06
-7.19262608598401e-06
-3.18967311703638e-05
-2.7541481647851e-05
-6.49754344158607e-06
-5.03903723516757e-05
-4.19265975783849e-05
-1.2452217620427e-05
-1.99761175753123e-05
-4.59167372447364e-05
-3.78517605755629e-05
-6.52330459989946e-05
-3.72690565692004e-05
-1.58751653185554e-05
-4.76752104810149e-05
-1.70535681251825e-05
-6.11541638055052e-05
-5.1862976227815e-05
-3.51954640471232e-05
-5.07415346184456e-05
-2.06876959097278e-05
-3.98776769935117e-05
-1.316505796768e-05
-2.48795976944553e-05
-3.38823928607817e-05
-2.79409545471264e-05
-1.65828055545138e-05
-1.30562963996347e-05
-4.48768931652685e-05
-1.44732136758975e-05
-3.65544519606349e-05
-2.52882535508932e-05
-4.24072190408207e-05
-4.77744106328761e-05
-4.71859559898627e-05
-2.36263531749865e-05
-4.77885884524264e-05
-2.8044114825403e-05
-2.89701403794699e-05
-5.08697780695015e-05
6.90868065514174e-06
-1.39702176335599e-05
-3.09616689029213e-05
-9.7413913318222e-06
-1.50361069101476e-05
-3.7752881371618e-05
-1.10971139503384e-05
-2.56473539327142e-05
1.25957026918776e-07
-2.84582019608082e-05
-2.57312881417202e-05
-2.31705113818572e-05
-3.66071277352043e-05
-3.3652732331043e-05
-2.4473581226374e-05
-1.61254744994792e-05
-3.71268616728254e-05
-5.0711962248508e-05
-4.12874436425483e-05
-2.67584580127319e-05
-2.2398162668473e-05
-3.5152797809063e-05
-3.90325429505532e-05
-5.15158284433566e-05
-3.98784805836538e-05
-3.99989081362007e-05
-2.50761892828985e-05
-6.09187637999795e-05
-4.06428209563685e-05
-1.84787788649077e-05
-2.25308762570036e-05
-5.00915178580017e-05
-3.66938289164108e-05
-5.20587701163711e-05
-4.68238079697233e-05
-4.11839345844478e-05
-3.93386766373175e-05
-3.27379566058181e-05
-3.16290632721275e-05
2.48826751273844e-05
-2.27492081051988e-05
-4.15886259513985e-05
2.91968778242601e-06
-3.80845959247872e-05
-2.49393295967561e-05
-4.12300361326468e-06
-5.398137765219e-05
-3.62112158089829e-05
-5.70180491588572e-05
-4.14419862054346e-05
-6.3003013569328e-05
-2.48313049671369e-05
-4.33943615913816e-05
-1.05898055613427e-05
-1.12430148848911e-05
-2.90870368981339e-05
-3.83472549978038e-05
-6.49069755145701e-05
-3.30371376865275e-06
-2.46730081772503e-05
-2.54268509730689e-05
-4.12746568899227e-05
-2.73011447808604e-05
-3.5491605651449e-06
-2.59762593873693e-05
-2.93702401818025e-05
-3.37499995938356e-05
-1.80690583832163e-05
-1.28458036325092e-05
-4.12035268405657e-05
-1.48808066000203e-05
-5.02202066809418e-05
-2.74324342795307e-05
-9.17181153618741e-06
-3.65219793332298e-05
-3.01187793454805e-05
-3.39208480666659e-05
-2.80589548042907e-05
-3.67860123773489e-05
-2.48759805321245e-05
-2.43998358497555e-05
-5.31157579994632e-05
-5.01967897115354e-05
-3.36739147928288e-05
-2.84726322031582e-05
-1.5220899082693e-05
-3.83070760988739e-05
-3.4837057201675e-05
-2.37252953629488e-05
-5.14299242692544e-05
-1.45407782287547e-07
-3.04640619560165e-05
-4.39962936293916e-05
-2.49150728033412e-05
-1.46954016784992e-06
-1.47411855185425e-05
-8.43727587695099e-06
-9.87123700634363e-06
-1.07775532391415e-05
-1.07890814300426e-05
-2.96545359849141e-05
-4.42733069320361e-05
-5.09940159486139e-06
-1.91871227282675e-05
-5.16816045640895e-05
-6.39353504172431e-05
-1.96548157433959e-05
4.53581357998412e-06
-3.57092495915677e-05
-3.39253950473867e-05
-3.63364971468121e-05
-7.44142976349415e-05
-1.67191457761558e-05
-4.54289958221106e-05
-4.04350849751386e-05
-4.30815357176753e-05
-2.40082577222427e-05
4.18600677172792e-06
-2.93128089050732e-05
-3.54360347552678e-05
-2.67517877926542e-05
-1.33917072379002e-05
-3.73762435925589e-05
-1.51556162427647e-05
-4.32221365400331e-05
-5.57627372674963e-05
-4.9155268003545e-05
-1.41906669154483e-05
-2.67551792308247e-05
-3.6142648673586e-05
3.06018436864663e-06
-4.29355174332756e-05
-3.83408985586073e-05
-2.79136369277922e-05
-2.57397684567307e-05
-5.06486538441539e-05
-5.80096098172767e-06
-2.47299956845564e-05
-1.99731042881279e-05
-4.15217397148904e-05
-1.05829610870596e-05
-1.62788534378235e-05
-3.75397057376387e-05
-2.96806220063832e-05
-3.67123438440749e-05
-5.33223826648152e-05
4.44537075789737e-07
-3.4211935388502e-05
-3.62408348188624e-05
-1.21717583834463e-06
-1.15381853732282e-05
-6.1357817318969e-05
-2.8855404703239e-05
-3.26440862466217e-05
-3.38720703226688e-06
-2.60020183533193e-06
-2.98451756619475e-05
-4.22670358829505e-05
2.09722405578759e-06
-2.24963553214332e-05
-1.98691593293054e-05
-1.81556656860965e-05
-6.72782054231074e-06
-4.85759640000982e-05
-2.78667478197912e-05
-6.21749481592983e-06
-1.29121306286853e-05
-4.29278187815363e-05
-1.49158160779355e-05
-1.56672763448639e-05
-1.50957150512139e-05
-4.03954579836582e-05
-4.00243636901464e-05
-2.11030925443024e-05
-4.41388504416172e-05
-6.67674108560545e-05
-3.43018150139083e-05
-3.9853398889226e-05
5.8153561639485e-06
-3.92452949861939e-05
-1.95820273928729e-05
-4.5852802193236e-05
-1.7962477279463e-05
-2.72439858417085e-05
-2.25735137753185e-05
2.01103422400331e-05
-1.15758429413396e-05
-4.0529246503111e-05
-8.89898701572832e-06
-4.3247685083915e-05
-3.19528750463723e-05
-5.61591237694313e-05
-3.70951408737161e-05
-3.28042690362063e-06
-4.2052223560257e-05
-3.30359847379923e-05
2.42056118730134e-06
-5.18579751688797e-05
-3.58970041333012e-05
-1.45471987142633e-05
-1.88962318784028e-05
-4.07604743145649e-05
-4.73825034601569e-05
-4.35442797351641e-05
-1.95330996455157e-05
-3.34137511228841e-06
-3.11666563030116e-05
-4.0373514635899e-05
-4.75316777149968e-05
-3.90081744806097e-05
-2.30440629270518e-05
-1.0795479998534e-05
-2.64297890520301e-05
-3.72553823130976e-05
-2.46030576357326e-05
-4.67563107329561e-05
-1.20956346118147e-05
-2.79689540999303e-05
-1.63789656856829e-05
-4.58553000558761e-05
5.01173074263442e-06
-3.78452420423537e-05
-1.81706482292489e-05
-5.30166680411369e-05
-6.45771691871819e-05
-3.35830265259886e-05
-3.85057031370795e-05
-7.13152367345603e-06
-2.78678780752177e-06
-4.6612585714704e-05
-2.29263399295724e-05
-4.81501825299268e-06
-2.709331645755e-05
-2.95445604882044e-05
-2.79772978844314e-05
-2.32683228134591e-05
-3.19525783726286e-05
-3.56086686547147e-05
-2.75673836653634e-05
-1.47129643088406e-05
-3.24424333294649e-05
-3.22276355929489e-06
-2.73827165615751e-05
-5.51350414385725e-05
-4.03996411282987e-05
-2.38730423455007e-05
-9.31403740065913e-05
-6.35622578095146e-05
-1.76058968282246e-05
-3.62119368846813e-05
-5.9209436871715e-06
-2.65984007036937e-05
-5.42255433554315e-05
-4.47997307180764e-05
-2.40907748377454e-05
-4.2547015558659e-05
-3.72970887163038e-05
-4.1341122044237e-05
-3.51565428687387e-05
-3.29169027181467e-05
-1.75594875802702e-05
-3.52703557120457e-05
-5.71630841814307e-05
-6.24636148083846e-05
-2.43486329013079e-05
-2.59994391725598e-05
-8.19800553935325e-06
-4.0315501512774e-05
-1.79649815464824e-05
-3.87746511553097e-05
-3.76777527204136e-05
-3.36433554662802e-05
-3.22591001986363e-05
-1.71797319654644e-05
-5.58791730008542e-06
-5.55691080814507e-05
-5.03342864296653e-05
-5.98070705726367e-06
-1.71660795547912e-05
-2.23187535650037e-05
-2.95345431581404e-05
-1.73355892470444e-05
-5.43108951708096e-05
-2.60471421980841e-05
-5.94008805360886e-05
-2.71319195487721e-05
-1.97739209621448e-05
-2.97054885999683e-05
-9.97665391078625e-06
-3.698070745812e-05
-5.71320953966462e-06
-4.02675587078773e-05
-1.32941844282712e-05
-3.8974111920564e-05
-1.8546674603856e-05
-1.07370338489501e-05
-1.92496996529876e-05
-2.48100673300283e-05
-4.09375707404768e-05
-4.17701299484483e-05
-2.9490093486817e-05
-4.08864723427788e-05
-4.94403947307781e-05
-4.07780256490793e-05
-4.65076480286325e-05
-4.14613569688934e-05
-3.32192422075515e-05
-3.92281598709225e-05
-5.01687677191044e-06
-4.82894120652547e-07
3.13546897906422e-07
-4.0433765459137e-05
-1.32263904422914e-05
-3.45623107799014e-05
-5.16874443797808e-05
-3.62960724756838e-05
-3.19338673113989e-05
-5.63984789695934e-05
-1.6413933999299e-05
-4.20228466153483e-05
-4.0995905400358e-05
-3.95462778121587e-05
-2.76171258555483e-05
-4.01028543108014e-05
-2.89686748907218e-05
-3.75481740117029e-05
-1.3943808102037e-05
-2.67148018295205e-05
-6.82088467475247e-06
-4.30443813343328e-05
-6.334955321685e-05
-3.74732152701243e-06
-3.93477619171102e-05
-4.92352991653706e-05
-4.97592480495042e-05
-1.98662468895921e-05
-3.73801997531688e-05
-9.86269634663052e-06
-4.33128183203263e-05
-3.81793062865895e-05
-3.68208924017453e-05
-8.819616067691e-07
-4.67189133446833e-05
-5.92311402100744e-05
-2.67744067962062e-06
-2.75407382502794e-05
-5.97823006800626e-05
-3.05822262917742e-06
-1.8513757246572e-05
-4.64617477039125e-05
-3.06508679424529e-05
-2.77721875240856e-05
-3.24194781113885e-05
-1.68344071288385e-05
-1.67758548955658e-05
-4.09071791944691e-05
-3.65637519493773e-07
-1.50226759861252e-05
-3.83639591312157e-05
-6.26134206328896e-05
-2.94077270945372e-05
2.78471317350295e-05
-2.75132064851575e-05
-5.54037525894217e-05
4.53381245157524e-06
-1.91315377302335e-05
-6.37158391742912e-05
-1.43588082121574e-05
-9.89558645778495e-08
-2.16153145097654e-05
-3.28718110524451e-05
-3.23791170144094e-05
-4.38129593248041e-05
-2.67199072090285e-05
-1.49006946941644e-05
-4.8888908283433e-06
-4.04211198897539e-05
-4.5275591391512e-05
-2.83135707353729e-05
-1.28647284238924e-05
-6.26823162623903e-05
-5.84506856597983e-05
-3.40126422100709e-05
-2.27354138466056e-05
-1.57577399082472e-05
3.01543175767989e-06
-3.76304717912618e-05
-3.14007279453726e-05
-1.44301217175929e-05
-3.66041059533543e-05
-2.76875809757162e-05
-1.40633280815628e-05
-5.1950460824694e-05
-7.82245467732987e-05
-4.49153272624646e-05
-3.93312390735557e-05
-2.40964189430566e-05
-6.30277018780717e-05
-4.45395350689029e-05
-1.29030288190004e-05
-8.33814234750246e-06
-4.85630194224201e-05
-5.78066059509339e-05
-4.30360921791669e-05
-1.15080518336415e-05
-3.2714719160681e-05
-2.9598176056787e-05
-2.85744892769771e-05
-3.94952646449459e-05
-3.30507144345892e-05
-4.02278759696473e-05
-2.00478202883266e-05
-4.6204822498025e-05
-4.18240196908773e-05
-5.18995548334794e-05
-6.71676848276737e-05
-9.20450418986953e-06
-2.70508717871824e-05
-5.5546481458011e-05
-2.03731241942883e-05
-4.71787758498614e-05
-2.89941545291459e-05
-2.53565112902508e-05
-3.45259052120787e-05
-2.67416770519425e-05
-4.31308532673789e-05
-3.30794107790225e-05
-2.38996551598206e-05
-5.20386322603156e-05
-1.4938853179383e-05
-6.86769771343872e-06
-4.86075226583539e-05
-4.73599761256916e-05
-3.01195220010839e-05
-5.63001322728405e-05
-1.68521720822094e-05
-2.46744177308597e-05
-3.65483522478469e-05
-5.80444570133456e-05
-1.24497404066405e-05
7.1498511417047e-06
7.63652422319892e-06
-3.62544357809458e-05
-4.0433156843614e-05
-2.56501378396708e-05
4.90316401526127e-06
-3.32640872873755e-05
-3.6912397404425e-05
-3.13152150600905e-05
-3.69079659204727e-05
-3.55662844012313e-05
-1.74403850207673e-05
-4.34709690279042e-05
-5.61984566372993e-05
-3.00142595553609e-05
-1.47092593295061e-05
-2.83714469903855e-05
-3.51316252314342e-05
-4.37033924388295e-05
-3.4670754778784e-05
-1.67213575453681e-05
-2.21845668373957e-05
-5.4946792984273e-05
-2.77731030229496e-05
-4.333060201431e-05
-4.07152018667213e-05
-4.41022015785134e-05
-7.65603911400052e-05
-6.06654087516809e-05
-1.35096301550458e-05
-5.4936017351744e-05
-2.73329952721882e-05
1.31293279419562e-05
-6.56342633977009e-06
-4.26272448286537e-05
-5.06122373592726e-05
-2.05400200167349e-05
-1.45453231635112e-05
-2.11805060304205e-05
-1.99613716235836e-05
-3.0156649373454e-05
-4.8480267532362e-05
-8.92744304348245e-06
-2.1650264730618e-05
-4.95286917441545e-05
-3.07628960202708e-05
-4.27168491563367e-05
-3.2402299114597e-05
-3.34146804511539e-05
-1.29080956236508e-05
-3.13861794821859e-05
-3.20157361135021e-05
-3.14122222238335e-05
-6.96374516839485e-05
-2.80458770345739e-05
-4.95184470467543e-05
-1.38503417709583e-05
-2.75348592183635e-05
-1.97493084066004e-05
-2.64319033131236e-06
-2.13728338627655e-05
-4.77979185647477e-05
-3.78408409019294e-05
-5.50557382100101e-05
-7.01236534523248e-05
-5.50230812247217e-05
-5.71138017677957e-05
-4.7093233969427e-05
-2.81136694524849e-05
-3.34299783497103e-05
2.5982415826857e-06
-2.54288785277444e-05
-3.2294018197051e-05
-2.6358541358174e-05
-2.93673944661111e-05
-4.21693135494359e-05
-3.25852753355295e-05
-3.63981810227634e-05
-1.93537975457509e-05
-3.33536128301172e-05
-2.93095842550718e-05
-4.19088548874217e-05
-2.71832060503022e-05
-1.47704049060827e-05
-3.16686486568927e-05
-3.45206143068992e-05
-3.82671022075068e-05
-3.55890405409598e-05
-3.3339670892779e-05
-2.182098553404e-05
-5.06414135040805e-05
-1.11331364386129e-05
-5.00202699549675e-05
-4.58081013159974e-05
-3.45771345052135e-05
-4.15548468994567e-05
-4.61259872449151e-05
-2.18112703206498e-05
-2.53364971149061e-05
-1.38640792085464e-05
-2.28440640772755e-05
-4.21129874135983e-05
-2.84269247747999e-05
-1.5996595802433e-05
-2.13406770630393e-05
-5.32521805122112e-05
-3.18321298970813e-05
-1.78831925289066e-05
-4.39003879907936e-05
-7.28183947235041e-05
-1.5685668162363e-05
-2.25457507656077e-05
-5.48162552612725e-05
-6.7286143860617e-05
-4.34650578436969e-05
-1.76046878360572e-05
-6.75330279386273e-06
-1.01279812125399e-05
-2.8952679866605e-05
-2.44959527657208e-05
-1.55185408521156e-05
-3.88469041837089e-05
-2.63696761537746e-05
-2.63028743246699e-05
-2.65707041328194e-05
-4.01301820008062e-05
-5.96758837185269e-05
-3.77217651232713e-05
-1.29671724977149e-05
-2.32056873955223e-05
-1.87574559404348e-05
-3.74239675372692e-05
-8.66891030385562e-06
-2.96771652151921e-06
-4.85923144230658e-05
-2.84367983002077e-05
-2.09746751138546e-05
-2.5401256722172e-05
-3.52702582835764e-05
-1.06588878077874e-05
-4.21170743163409e-05
-5.40333081404218e-06
-4.12087071164494e-05
-5.25644193873296e-05
-4.61252166202053e-05
-2.04239402553065e-05
-3.44451932123016e-05
4.30624955139708e-06
-7.16820001556025e-05
-6.2835292768971e-05
-4.4149240992766e-05
-5.26679045702227e-05
-3.32649729303256e-05
-4.19905751502639e-05
-3.79475307327503e-05
-1.37112413338508e-05
-2.67812017841941e-05
-2.11337503562177e-05
9.39891892530345e-06
-2.19641828828209e-05
-4.31398840574565e-05
-2.87169285632389e-05
-4.37380678398102e-05
-2.42007125373749e-05
-4.15502473244988e-06
-3.7284624002497e-05
1.16295335942968e-05
-4.53072370742526e-05
-4.16698271907076e-05
-2.42929141123382e-05
-4.18802318543334e-05
-4.26864155840648e-05
-1.9189233822285e-05
-2.39716280393291e-05
-3.16632308272949e-05
-4.54106222777521e-05
-2.07121686405186e-05
-1.09943622597288e-05
-2.88740420812045e-05
-2.97182187324748e-05
-4.05872387149898e-05
-2.96096094101285e-05
-2.61345077358853e-05
-7.30365305697537e-05
-5.59837297415244e-05
-1.26081691827074e-06
-3.78467680444456e-05
-2.52620925940992e-05
-5.65380436239568e-05
-1.11977659680818e-05
-5.15134456504083e-05
-4.13659869935752e-05
-6.14276993668684e-05
-1.54343399826982e-05
3.04898225542264e-06
-3.73127696426977e-06
-1.54710930971739e-05
-3.22708855126763e-05
-1.34779723685544e-05
-2.70877006720052e-05
-2.66185500227085e-05
-3.71053513374511e-05
-4.25259857266467e-05
-6.45309121089524e-06
-4.50660799972504e-05
-4.65475924099213e-05
-1.56617381385655e-05
-6.03183483879737e-06
7.46248281513254e-06
-4.94543728749264e-05
-2.54574405506097e-05
-9.65763286456415e-06
-3.38364852115411e-05
-4.81766852758124e-05
-2.23780326855054e-05
-2.2951858049648e-05
-4.81462504553681e-06
-3.43737273382344e-05
-4.31394988110968e-05
-2.67751876455084e-05
-5.51935275904657e-05
-3.23710271999184e-05
-1.97934254846756e-05
-3.02090906900995e-05
-2.3718445928685e-05
-2.30305184865545e-05
-3.334487122389e-05
-6.51881315668765e-06
-2.65216239603841e-05
-2.28177999926461e-05
-2.46242982009577e-05
-5.17025877694104e-05
-4.08973804430505e-05
-2.33288751621077e-05
-9.26653505458551e-06
-2.32477197218889e-05
-3.42006428276409e-05
-1.51059768437623e-05
-3.20517834568003e-06
-5.46184655663004e-05
-4.53172797975492e-05
-2.02709414481677e-05
-3.05593108169325e-05
-2.09467670479568e-05
-1.45290672009337e-05
-3.22293735768461e-05
-7.17167269516259e-05
-3.34217421249782e-05
-3.96250989601937e-05
-2.92946995075774e-05
-1.95527211852989e-05
-6.36774687428104e-05
-4.22613440641909e-05
-2.6950437714206e-05
-1.48819032444132e-05
-3.38861952947804e-05
-4.24725874996269e-05
-5.50472020951099e-05
-5.23824037503835e-05
-6.04478793887933e-06
-1.34388786423879e-05
-2.5771727446537e-05
-5.85063339304522e-05
-1.53813300417508e-05
-1.67347117551747e-05
-3.72246753493522e-05
-4.34138677183876e-05
-1.13637438723797e-05
-2.69000165014357e-05
-6.22465087176811e-05
-1.87223960303119e-05
-2.11299258265277e-05
-4.20729828071445e-05
-2.25507276049667e-05
-3.10406959172267e-05
-3.68539806310785e-05
-2.24576556521819e-05
-3.94843271730898e-05
-4.75042009389786e-05
-3.94094371567113e-05
-2.27079764870024e-05
-5.46417682931424e-05
-2.9996311523548e-05
-4.82697771867483e-05
-7.08790445486251e-05
-5.12613036767506e-05
-2.80589116599753e-05
-6.03940144901705e-06
-4.33954621056557e-05
-3.59121214912703e-05
-4.01749971364354e-05
-1.73174250127945e-05
-5.74837261838097e-05
-9.1856740914831e-06
-6.87680113008593e-06
-5.76971202567888e-05
-2.09253246482905e-05
-2.07696310828257e-05
-4.10166896294559e-05
-2.70241319265815e-07
-2.86869003559721e-05
-1.50424974099097e-05
-4.64021765245022e-05
-2.99816103881182e-05
-5.43587817311423e-05
-2.62269214796026e-05
-4.21840459696265e-05
8.40942120397949e-06
-3.44654399069828e-05
-1.36234299965129e-05
-2.58271592884899e-05
-3.23470217131335e-05
1.06735182390802e-05
-3.66117233550346e-05
-6.00818914334621e-05
-4.58210937963881e-05
-3.49239654028411e-05
-3.14399946650035e-05
-3.97602609159913e-05
3.00579703380868e-06
-3.38251721340672e-05
-6.27436383637599e-06
8.24602298762002e-06
-4.25690956016357e-05
-4.28371375137015e-05
-1.56908769897902e-05
-3.79556248775301e-05
-4.58241194256482e-05
-2.58321826747837e-05
-1.18087307187029e-05
-4.54779809783469e-05
-5.20569831159962e-05
-1.70139897732327e-05
3.14228438114854e-07
-9.00401099681344e-06
-3.19547654908578e-05
-5.27215505635129e-05
-2.15362649193785e-05
-4.67044486087021e-05
-4.60947224306984e-05
-1.18574167353738e-05
-4.77589476927064e-05
-4.04638069779342e-05
-3.117629442677e-05
-7.46216721292269e-05
-2.01523604490176e-05
-3.07137645736077e-05
-1.08346826768109e-05
-2.81081462561681e-05
1.24523149649399e-05
-9.67500858653645e-06
-4.69205917471748e-05
-3.46374400946882e-05
-3.51124572609697e-05
-2.4369383381085e-05
-3.91659982884016e-05
-3.14147592978188e-05
-1.96049383077343e-05
-2.42915608518938e-05
-5.13439389160307e-05
2.02481228361972e-06
-5.18168308363689e-05
-4.42740007188773e-05
-5.28366878589102e-05
-4.21242894146213e-05
-3.27773285688099e-05
8.15224613708439e-06
-3.92178222016306e-05
-4.14660854228542e-05
-4.33531481841031e-05
-3.80111696327789e-05
-1.74322526667838e-05
-7.14410961010556e-06
-2.44153071936427e-05
-3.10384427389422e-05
-2.61313376690042e-05
-2.45285556840135e-05
-3.87107586690697e-05
-2.00269303205559e-05
-3.12950421539128e-05
-3.65121360809663e-05
-5.55204713070757e-05
-4.65188684160514e-05
-3.77748832913933e-05
-2.78383301119437e-05
-1.80636896643465e-05
-1.93231751796496e-05
-4.23424358370356e-05
-3.18916723603292e-05
-2.48049994272684e-05
-1.96024278635885e-05
-2.9146136533467e-05
-5.16079248685502e-05
-1.05617066752985e-05
-4.6745548261221e-06
-4.80664346828838e-06
1.31603291784382e-06
-5.47564865941711e-05
-1.13673676027902e-05
-2.54622334357247e-05
-4.25685061513451e-05
-5.89644994279523e-05
-1.74262592846377e-05
-3.57448860316042e-05
-3.45201701586589e-05
-2.59195666978024e-05
-5.66740833627358e-05
-2.33676007646758e-05
-4.5267137937384e-05
-2.43638104017085e-05
-1.67789319603997e-05
-7.45748557170203e-06
-5.51430989644334e-06
1.08586237442434e-06
-3.59525220468647e-06
-1.99688478587158e-05
-3.79602915201154e-07
-4.68208900025578e-05
-2.28237453129581e-05
-1.61021362134617e-05
-1.75150194762348e-05
-9.60847725688812e-06
-2.03935591642769e-05
-4.535312907441e-05
-2.47865214083235e-05
-1.64859504828052e-05
-1.15791161806926e-05
-5.9987225610328e-05
-2.86434168496834e-05
-3.81095214694208e-05
-5.59567503188566e-05
-1.85674181385495e-05
-5.68175968786762e-05
-2.12041627707554e-05
-1.81549249462759e-05
-3.15474350973515e-05
-1.67644544025956e-05
-2.8555174219305e-05
-2.06955393576167e-05
-3.170244994164e-06
-2.49439465703811e-05
-4.62098652181765e-05
-3.46534639063071e-05
-2.32446015505102e-05
-9.30176689858482e-06
-6.19215345441696e-05
-2.18789932617606e-05
-8.28363814761206e-06
-2.50814368503072e-05
-3.43431947577827e-05
-3.07831497983392e-05
-3.05622324647908e-05
-1.55200285387121e-05
-2.71118049139721e-05
1.55693201628878e-05
6.10342073345997e-06
-4.82990300941871e-05
-4.88583983918147e-06
-4.10672446969974e-05
-1.04283677735222e-05
-3.02847392116956e-05
-4.97554814218233e-05
-2.64504806183672e-05
-5.03652964727342e-05
-6.62523583712792e-06
-5.44976464193024e-06
-1.87438216390416e-05
-9.32790317716414e-06
-2.22722349813175e-05
-3.97984254259408e-05
2.40750917804195e-06
-3.49421636153171e-05
-3.28431880803038e-05
-4.16579418838856e-05
-3.01862292631478e-05
-3.83973249893076e-05
-9.27032397878358e-06
-4.31159797328712e-05
-4.07679408709783e-05
-4.00790313414122e-05
-2.848936317e-05
-4.26476397220056e-05
-2.8486218684642e-05
-1.13181669126955e-05
-2.8028118241636e-05
-3.80178572025417e-05
-5.53884417834136e-05
-5.77216581601116e-05
-5.61885084052804e-05
-6.3139229997085e-05
-3.74771950444241e-05
-1.45311287427766e-05
-2.96940476586154e-05
-1.98562108129924e-05
-1.83869193634206e-05
-2.7305864817855e-05
-7.31931455692475e-06
-4.05881463566887e-05
-1.46441595158994e-05
-7.88399693133868e-06
-5.59038365481868e-05
-1.68029029133314e-05
-2.30217544161176e-05
-4.01467994305556e-05
-3.43119197708584e-05
-1.48490025525626e-05
-1.91427364655173e-05
2.64360766708164e-06
