# Supplementary material for: Research on computational propagation and identification of mine microseismic signals based on deep learning
Source: PLoS One. 2025 Oct 22;20(10):e0334641. doi: 10.1371/journal.pone.0334641 (PMC12543183; doi:10.1371/journal.pone.0334641)
Supplement: S8 Data — (ZIP) [file pone.0334641.s008.zip › 000100900002758.xlsx_0.txt_24.txt.txt]

-3.40539794051954e-05
-2.78057178872349e-05
9.26815703138522e-06
1.74454207838786e-05
-4.68206928806457e-05
-4.46942588733145e-05
-2.88971564127066e-05
-1.05334159572422e-05
-3.68189872673469e-05
-3.38186722460026e-05
-3.21921115990328e-05
-3.54918113423526e-05
-1.26347693870938e-05
-5.02460486374529e-05
-2.09666524949362e-05
-3.61679569126607e-05
-3.65187122599126e-05
-1.38894492086906e-05
-1.28424968696884e-05
-4.42989476897493e-05
-1.40735005052893e-05
-3.30700934972341e-05
-2.08863683119573e-05
-2.03521473345065e-05
-2.92460962976127e-05
-5.69789901182879e-05
3.81472454700127e-06
-3.27471469764435e-05
-1.32123867330765e-05
-3.48899934269728e-05
-3.65789490039705e-05
-5.71892442298466e-05
-3.02651751940513e-05
-2.82599349323045e-05
-3.33283581412945e-05
-2.063320255613e-05
-8.77090920757946e-06
-3.18616947087359e-05
-2.3425596709822e-05
-4.55916461977291e-05
-1.02205707125675e-05
-1.67045957072238e-05
-3.09693666044292e-05
-2.91322864921869e-05
-5.36873180978484e-05
-1.30492191935877e-05
-5.10785295294287e-05
-2.04658957420675e-05
-2.98653687020453e-05
-1.86601273320215e-05
-4.52843751445373e-05
-3.9142561600715e-05
-2.09062177679342e-05
-1.28378259686634e-05
-5.18107838019938e-06
-2.18695038209927e-05
-2.16599159430192e-05
-4.14455436854606e-05
-1.85728974987551e-05
1.54995740364211e-05
-5.75671640170748e-05
-2.54092311641587e-05
-3.66581048213219e-06
-1.79617486703455e-05
-2.57912349632784e-05
-4.14189106871837e-05
-3.06301853458885e-05
-3.06303536933023e-05
-6.575149969754e-05
4.96947155710567e-06
-4.66714049646495e-05
-4.05948809340367e-05
-1.88304500078491e-05
-2.1632159369233e-05
-2.97610229206966e-05
-4.51179505242758e-05
-3.53453348645317e-05
-5.87509419613885e-05
-2.83982201876747e-05
-4.56238015662534e-05
-4.33294536430488e-06
-2.87358577617293e-05
-2.49205160498449e-05
-5.30232548742197e-05
-3.50878447702987e-05
-1.63810543169019e-05
-3.77506211698193e-05
-5.46204263583279e-07
-4.18586125006271e-05
-4.07702290270937e-05
5.36423468732852e-06
-1.99114781419925e-05
-3.47175243477934e-05
-3.14924658231774e-05
-5.52627477745118e-05
-1.63498334530433e-05
-3.99474628485069e-05
-6.54013071092753e-05
-4.85736434240594e-05
-2.2923929889001e-05
2.541476202123e-06
-5.03084339885439e-05
-5.11458436384872e-05
-4.26308909627198e-05
1.13907692706365e-05
-5.16420239809039e-05
-4.48377562255826e-05
-2.89500547396322e-05
-2.60329858110673e-05
-2.51691935658255e-05
-4.25952435151167e-05
-2.36836675343934e-05
-6.36183315876218e-06
-2.38820815069956e-05
2.83479178525195e-06
-6.38357076038276e-05
-1.56920742381777e-05
-6.51653804576198e-06
-2.14659521555091e-05
-2.44747046982406e-05
-3.44171368757166e-05
-2.3857972709901e-05
-2.06767680869425e-05
-4.97747887288758e-05
-1.98735275511968e-05
-2.40928583597515e-05
-3.08978413447252e-05
-2.6517895221198e-05
-2.65879192898634e-05
-1.19170807993782e-05
-2.30385549380676e-05
-4.03776924784304e-05
-3.20319693765758e-05
4.56162815834133e-06
-1.31598067624127e-05
-3.71444767082906e-05
-2.38495468737672e-05
-2.51316081704937e-05
-4.21561882715205e-05
-1.87124323662001e-05
-1.1390085522207e-05
-2.3206032841127e-05
-1.52170462459854e-05
-9.77664848965481e-06
-2.86628981454795e-05
-1.51391007550073e-05
-9.95241583237488e-06
-3.90953709935254e-05
-5.45226254968391e-05
-3.45392251834942e-05
-9.42938411135735e-06
1.83349486205209e-06
-5.44195871531496e-05
-4.71504146502926e-05
-1.92907681505066e-05
-4.25334282887932e-05
-3.8133052322754e-05
-2.90931460092404e-05
-5.02086183210991e-05
-2.24290457810592e-05
-2.19735798958208e-05
-1.10384455354808e-05
-2.07118517557837e-05
-3.59018046454251e-05
-4.32435104207748e-05
1.54706133589032e-05
-1.6634898054359e-05
-2.47942206185379e-05
-6.11953501912904e-05
-4.10695946765422e-05
-3.19141057326504e-05
-3.04925078882509e-05
-3.86196369430684e-05
-2.32467269572505e-05
-1.80718817479589e-05
-9.59369347119487e-09
-6.15738885675243e-05
-1.8196750133141e-05
-2.18250308487796e-05
-1.83048166260833e-05
-4.6377250556444e-06
-2.88361634299253e-05
-2.65433385345726e-05
-7.59743525895308e-06
-3.91091310663424e-05
-2.11323645438322e-05
-5.35781332227061e-05
-6.52551888274108e-06
-2.97778609589704e-05
-3.80818535726087e-05
-4.01286872460918e-05
-3.41828635906056e-05
-1.00455793565716e-06
-3.5921909337247e-05
-2.93539253074138e-05
8.00950507573941e-06
-5.56806368783263e-05
-1.11954473034525e-05
-1.42613154088053e-05
-5.93304223141425e-05
-7.42079005439864e-05
-2.0229986335381e-05
-1.162251653956e-05
-4.18992525469625e-05
-1.94648660999931e-05
-2.01035970330249e-05
-2.70740636615539e-05
-5.09012670128848e-05
-2.59649483620787e-05
-1.17049864238108e-05
-2.89036224861274e-05
-1.59593226493624e-05
1.43181115864099e-05
-3.36424912686265e-05
-3.11180735335124e-05
-8.30344751150698e-06
-5.65339997088776e-05
-5.75520867419113e-05
-4.74380585118713e-05
-1.93049610629546e-05
-5.39574486836934e-05
-3.26458044115962e-05
-2.82495332957484e-05
-2.57412575705355e-05
-5.63038206582536e-05
-3.65426826452423e-05
-2.34050858234064e-06
-4.06918903200236e-05
-4.81406027682671e-05
-6.34828876752697e-05
-2.25622580303767e-05
-1.73586652512263e-05
-1.7438679469471e-05
-4.19859625429337e-05
-5.59549966686357e-05
-4.99031367508562e-05
-3.1876869375464e-05
-2.39093970234208e-05
-1.53113125984384e-05
-2.40442157256825e-05
-3.09609766122786e-05
-1.25044074476437e-05
-5.21155161275381e-05
-5.40981786310255e-05
-4.23265548919533e-05
-2.13426323848528e-05
-4.30548379228525e-05
-2.98570828942174e-05
-3.31333163109665e-05
-2.37823457678856e-05
-3.85416571344855e-05
-2.77422468808562e-05
-5.49891130365953e-05
-2.16745964793645e-05
-5.70566554069682e-05
-3.70211602571997e-05
-4.53544398191773e-05
-3.44932373700009e-05
-1.23029310303424e-05
-3.04790572902057e-05
-2.00143838024869e-05
-4.15644582235828e-05
1.92060256286675e-06
-4.17424854767356e-05
-4.04029441218724e-05
-3.52888158052753e-05
-2.9470877957475e-05
-3.75519733248914e-05
-4.04126855876537e-05
-4.22125484173291e-05
-4.37923798655925e-05
-2.95497672010344e-05
-4.07930935760764e-05
-9.19781053671114e-06
-1.70348379622833e-05
-1.38023374994864e-05
-2.88350141530622e-05
-2.90894412117787e-05
-1.70317775663834e-05
-1.63961429866655e-05
-9.43699442312567e-06
-3.57126938963125e-05
-4.39664701457499e-05
-1.61480777048347e-05
-6.37998611793931e-05
-1.48608498381489e-05
-1.32396969735512e-05
-2.38126697365824e-05
-2.3420924178951e-05
-2.22281957716955e-05
-5.16907427756736e-05
-3.90143895927668e-05
-4.42673635465244e-05
-3.49395358086052e-05
-3.4633250452003e-05
-8.53133473925773e-06
-4.2929630245977e-05
-5.88631313309217e-06
-4.02160857020963e-05
6.54639630194633e-06
-2.81417661827834e-05
-4.91959659688858e-05
-3.95557715346592e-05
-2.61059887696561e-05
-3.14739405309406e-05
-4.88204543947341e-05
-2.82795257176982e-05
2.03849777193725e-05
-3.49461174460458e-05
-4.66461788068059e-05
-6.52245591487144e-05
-2.73316759923612e-05
-1.41045692401873e-05
-2.97603912601854e-05
-2.67567527330927e-05
-1.90652820510989e-05
-2.4483894677437e-05
-2.56980179488858e-05
-6.33281616995794e-05
-1.24325768495585e-05
-1.37606727029241e-05
-4.21338784101714e-05
-5.59455073436426e-05
-1.71767751122739e-05
-3.2661298480787e-05
-3.53709008719789e-05
-5.79860446878656e-05
-9.49236090722215e-07
-2.74268390482696e-05
-3.57409993972013e-05
-4.69977294394635e-05
-4.07699183718447e-05
-3.27023457561402e-05
-3.27599250649761e-05
-3.96165545824363e-05
-1.45334930954721e-05
-2.8443999097767e-05
-2.7365176491551e-05
-8.06300185991937e-06
-4.04603602855149e-05
-5.11137848099395e-05
-4.1771000072454e-05
-3.8062807215043e-05
-3.13745023101347e-05
-5.79495933735771e-05
-4.11437963093235e-05
-8.23599231314769e-06
-2.90942396026247e-05
-3.90283685341257e-05
-3.23762557746675e-05
-3.60103214795529e-05
-1.23484771066954e-05
-2.34739803902611e-05
-5.74889212442791e-05
-2.99155783573161e-05
-3.67280404866616e-05
-2.78823798862322e-05
-4.64562603817216e-05
-3.77446477791455e-05
-3.27392688975418e-05
-4.88672965520471e-05
-3.53513075633915e-05
-3.26202407666653e-05
-1.47473832244233e-05
-8.40121700750686e-06
-2.07710018429494e-05
-3.31723798296333e-05
-7.70713265270954e-06
-3.88097499055778e-05
-5.2531534577643e-05
-4.0222499621175e-05
-2.21813305779251e-05
-5.2338262375064e-05
-4.31462303773829e-05
-4.03990167464648e-05
1.12478450878419e-05
-2.09206592928004e-05
-2.25896663740344e-05
-3.05993326014744e-05
-5.71392268250484e-05
-2.35583071813766e-05
-3.16431300519421e-05
-2.91688741750085e-05
5.38133966783167e-06
-2.33972829864885e-05
-1.81132480375077e-05
-5.45468422173042e-05
-4.22097311695857e-05
-3.57417128415539e-05
-2.74262287790133e-05
-1.92899279474964e-05
-7.10076379884595e-06
-6.53146207736548e-05
-5.9992934915871e-05
-8.29786425875767e-06
-5.97045993312488e-05
-4.92751011638736e-06
-6.07890498749993e-05
-3.89742499071514e-05
-3.48087377747335e-05
-5.86484170348316e-05
-7.76223394367707e-05
-5.14358746705278e-05
-1.50130826523859e-05
-5.50919774121553e-05
-1.61692164195109e-05
-4.18587894765546e-05
-3.07779099030455e-05
-3.3026854973883e-05
-2.86217979368655e-05
-8.2747710721254e-06
-4.90465852091263e-05
-2.34629949455161e-05
-6.42095783002331e-06
-3.07875103135022e-05
-5.25116494648935e-06
-4.2583359174193e-05
-3.27907258072581e-05
-2.06944125390459e-05
-4.21847931734575e-05
-5.25089507672325e-06
-2.98222529584465e-05
-3.02481776224984e-05
-4.27058878463787e-05
-3.70736419534381e-05
-1.96544863106345e-05
-3.33578533371432e-05
-3.02928231318167e-05
2.84624080611576e-06
-1.8092338159651e-05
-1.79449864490863e-05
-2.03632595893042e-05
-5.00522769293568e-05
-2.97004468394906e-05
-2.15931644227189e-05
-3.35965281151525e-05
-2.50638536586589e-05
-6.85629811656077e-05
-2.59181605477495e-05
-3.3875819836904e-05
8.19787930374538e-06
-2.54773327198273e-05
-5.32919758316074e-05
-1.81674631976475e-05
-5.26344483145133e-05
-5.29606161728609e-05
-2.8971295403587e-05
-4.5837299939075e-05
-2.08117212578517e-05
-2.019435741254e-05
-1.65834082594585e-05
-2.10060446775719e-05
-1.78849415192447e-05
-1.18029764379747e-05
-3.20158729737772e-05
-7.60002791993642e-05
-4.07191549767968e-05
-2.6116451258453e-05
-1.64211300193777e-06
9.18814432877939e-06
-2.28875541824478e-05
-2.71574381445156e-05
-1.71061800152749e-05
-5.87460509830556e-05
-3.78840176794273e-05
-2.23010887259017e-05
-2.7915298311464e-05
-1.58779114641565e-05
-8.94024742293423e-06
-2.08288760299482e-05
-2.50659784368061e-05
-4.71253809321611e-05
-1.4839587189155e-05
-8.35664011252514e-06
-6.65953504621133e-05
-4.08986810425013e-05
1.50048239007131e-05
-1.85039477092107e-05
-3.79164008316707e-05
-4.49245422370814e-05
-4.82667168955209e-05
-3.77702588121374e-05
-1.17544121562107e-05
-3.4158504719205e-05
4.53235582476623e-06
-1.81786630219883e-05
4.72172988047631e-07
-2.13139593322204e-05
-2.15631691872181e-05
-2.09912528127584e-05
-2.62920955496888e-05
-3.70920404026067e-05
-2.19366896650159e-05
-4.28922425859318e-05
-8.78189916954346e-06
-2.30706403535245e-05
-4.01125737655228e-05
-1.66854488922358e-05
-1.38309603398852e-05
-5.25991883112609e-05
-1.4810114612316e-05
-2.23369667516256e-05
-2.32252350054392e-05
-6.36447980698209e-05
-2.41373661558327e-05
-4.14063046265438e-05
-3.0376677693682e-05
-1.08142379390305e-05
-4.20896593421338e-05
-9.86505612651404e-06
-4.29374540373056e-05
-3.73915209403027e-05
-1.23324620531458e-05
-2.93319901140988e-05
-8.43832036312836e-06
-3.00315573492061e-05
-4.441141052032e-05
-3.90162167869816e-05
-5.36442499162647e-05
-1.59985930153027e-05
-2.68844544779856e-05
-2.13365949987188e-05
-1.61991743607389e-05
-3.24621841317856e-05
-5.08419278656257e-05
-1.52008531904513e-05
-2.17798075487232e-06
-6.91464515506951e-06
-1.1778480385598e-05
-2.53071223533303e-05
-1.68601616753554e-05
-9.26470366880974e-06
-1.97363081272233e-05
-4.33423698018776e-05
-2.66640359757594e-05
-9.68196461224427e-07
-3.97636091404505e-05
-3.84709685395088e-05
-3.17468152918924e-05
-1.32934819928039e-05
-2.43779518525966e-05
-5.46060528785438e-05
-5.37875240916696e-05
-1.5211760340966e-05
4.17021979727423e-06
-2.34950465072916e-05
-2.46882252106273e-05
-3.71770395382537e-05
-9.9878595419578e-06
-3.6692403659249e-05
-1.44479181360131e-05
-4.698106186487e-05
-6.42592823846529e-06
1.82024895317781e-06
-6.60955498570914e-07
-1.95470002219206e-05
-1.69079001769527e-06
-1.04828125708641e-05
1.25868142695222e-05
-3.0048915498738e-05
-5.84524737103639e-05
-2.99081044605409e-05
-4.40698933708927e-05
-1.19603776490973e-05
-7.28385840418638e-06
-5.69842265296237e-05
-2.29219866641087e-05
-2.43059549352098e-05
-3.99721943177715e-05
-1.21191830872892e-05
-9.03069943851932e-06
-4.57402858472181e-05
-3.41937231885232e-05
-2.92247885013712e-05
-6.14307664688568e-05
-3.61189336276429e-05
-2.7006844066305e-05
-4.14815113913379e-05
-1.98003728875601e-05
-4.29587036618509e-05
-3.53639630569813e-05
-4.13877785282763e-05
-1.63096450306227e-05
-1.34857710865919e-05
-3.22798138304181e-05
-2.10708852212802e-05
-5.48332862503106e-05
-4.87635549744227e-05
-2.43470014604147e-05
-2.04814001487775e-05
-3.85094751798941e-05
-2.7605059908635e-05
-2.82778041007475e-05
-6.81506388561165e-06
-1.88450684720066e-05
-3.02446271501869e-05
-3.84267226620836e-05
-3.01765409822656e-05
-5.70402464767689e-06
-3.91950493698162e-05
-3.27183665787583e-05
-3.68058953511119e-05
-5.34366686410542e-05
-2.74114043326093e-05
-2.47264535156674e-05
-4.16132827445031e-05
-5.80362321812878e-05
-5.14992968286768e-05
-3.73805691929822e-05
-1.41733438002697e-05
-1.56701854621052e-05
-2.94693988464245e-05
-3.79510990391753e-05
-7.78936914922366e-06
1.06112080564212e-05
-4.44299787244418e-05
-3.62213695275138e-05
-6.67402627672139e-06
-2.26040036462087e-05
-2.89048973985762e-05
-4.09474510886291e-05
-6.06187195928895e-05
-3.83915289123e-05
-8.18110793037908e-06
-2.98262256916738e-05
-1.07844498750853e-05
-3.53979374592843e-05
-2.38316257788956e-07
-3.6363234069149e-05
-3.02449457076656e-05
-2.75304330023772e-05
-1.71755259809257e-05
-6.37566366068539e-05
-3.55776370057615e-05
-3.48459711364027e-05
-2.4588529864078e-05
-2.07276552171926e-05
-9.98175064434705e-06
-2.17721446140077e-05
-4.09652227995012e-05
-2.12612468429728e-05
-2.79582754512111e-05
-5.87077470954111e-05
-3.47054323435842e-05
-2.55343182568436e-05
-3.03266359593924e-05
-4.24926102180678e-05
-4.14323433880335e-05
-9.6220869278906e-06
-2.5686978246217e-05
-5.48046780708804e-05
-3.14209958901676e-05
-2.8569329358772e-05
-4.79469505402304e-05
-6.39512388550646e-05
-2.38739062613135e-05
-5.8618034352905e-05
-1.08639184061396e-06
-2.73286565719317e-05
-7.96751045566739e-06
-4.86548262911113e-05
-1.70147333155762e-05
-3.04148391406617e-05
-5.64207368133842e-06
-4.13739556242654e-05
-2.68659162042679e-05
-3.83624927606285e-05
-3.49894806695048e-05
-4.26834995553146e-05
-3.48477301767668e-06
1.89543062810693e-06
-5.35415859014293e-05
-4.06194551258265e-05
-1.5104702065803e-05
-1.87253352408103e-05
-5.56774641264846e-05
-2.18817991194106e-05
-2.68332556822483e-05
-4.04599017015179e-05
-3.05029297744781e-05
-1.39016172873312e-05
-4.00871120888416e-05
-3.89676620885529e-05
-3.93620558138366e-05
-2.26295698053837e-05
-3.38956467245813e-05
-4.86779329262669e-05
-6.66398220692183e-05
-2.220947372291e-05
-3.00079853347079e-05
-4.41280359801112e-05
-4.23706436866494e-05
-4.50007593258891e-05
-3.62455557816837e-05
-6.54382413271964e-05
-1.54050245622707e-05
-3.93976044891441e-05
-9.42177795979832e-06
-1.93497346435526e-06
-4.62310804531297e-05
-9.68570336180239e-07
-2.41394714433612e-05
-3.65187072495899e-05
-1.83225494807342e-05
-1.6101209091526e-05
-4.44051373961325e-05
-1.68407738756849e-06
-3.77522900774828e-05
-2.1125291617796e-05
-3.93471494870341e-05
-2.42021213566081e-05
-4.12184640445371e-05
-5.28594668454691e-05
-1.68214433403484e-05
-2.44115544116906e-05
-2.94240770207285e-05
-2.01530896300362e-05
-4.48308573760097e-05
-1.48692156792139e-05
-3.30226087326403e-05
-4.20906593852937e-06
-6.10039451061425e-05
-2.6083856752317e-05
-4.72839629509544e-05
-4.42838573558962e-05
-4.55061381932577e-05
-2.49255982901754e-05
-2.0241958319135e-05
-2.82760740375611e-05
-3.77407793853037e-05
-2.02509736674591e-05
-3.23041346856113e-05
-1.31481882603979e-05
-4.01718131649125e-05
-2.76476637906565e-05
-3.35858709398197e-05
-2.76760230415603e-05
-8.11757774883367e-06
-1.40997374017767e-05
-2.25160958331475e-05
-7.69071741914736e-06
-5.46078093612221e-05
-3.00630646210422e-05
-3.07536861886139e-05
-5.25641109950015e-06
-4.57574687339005e-05
-8.65611455948136e-07
-3.61769213807317e-05
-2.30589153486525e-05
-5.5258270827284e-05
-4.04635436260517e-05
-6.31448219194516e-06
-7.38029550345994e-06
-3.99030906309689e-05
-2.95136270222933e-05
-2.67382404025757e-05
-3.09354266991919e-05
-3.28877749000662e-05
-1.19806007706406e-07
-5.0527704667971e-05
-3.97352566999801e-05
-5.03334874928381e-05
-4.57572855578127e-05
-4.58356845085856e-05
-2.52905616955406e-05
-2.36439421416775e-05
-2.4203393089825e-05
-3.37083111499138e-05
-5.74566962711234e-05
-2.17199627944631e-05
-3.54769174796537e-05
1.73387406503541e-05
-3.57213797659241e-05
-1.48880367264844e-05
-4.73421521610496e-05
1.89589666946841e-05
-3.48378325078901e-05
-4.35040728016806e-05
7.93563221908594e-06
-3.65337516216639e-06
-3.48709252504447e-05
-5.21299230132258e-05
-4.79875484499773e-05
-4.82011914417334e-05
-2.51893800485554e-05
-2.84863661944058e-05
-2.12773346489732e-05
-6.93682083856468e-05
-4.04000301737612e-05
-3.69072410440417e-05
-3.24834489937133e-05
-3.64668585407887e-05
-2.14325729243279e-05
-6.64715424704632e-05
-3.20810657381683e-05
-2.44304054883399e-05
-4.45342167144447e-05
-2.43756105390336e-05
-1.33751228158697e-05
-4.20366653024627e-05
-1.55754706701774e-05
-1.70901190730621e-05
-3.6128203786127e-05
-3.48121147736887e-05
-7.13380510492766e-06
-3.41506203820742e-05
-4.30491703543415e-05
-4.38623114204212e-05
-3.69847550078902e-05
-2.02719811410582e-05
-4.71345733456808e-05
-1.25493270010877e-05
-4.45514473147155e-06
-3.43337337348627e-06
-3.21947811359621e-05
-1.66829625629933e-06
-3.72325894341048e-05
-1.52160177581416e-05
-3.11282467786804e-05
-4.03155750372103e-05
-4.08374396977673e-05
-3.42730466571722e-05
-3.03558360008794e-05
-3.22125022136578e-05
-1.60545337222637e-05
-4.37628224641566e-05
-1.84021694758444e-05
-1.60100340088181e-05
-8.45132564747601e-06
8.54208836450312e-07
-4.83623718931379e-05
-3.47633135492382e-05
-2.87216921919083e-05
-2.02341871025364e-05
-9.24842108200494e-06
-4.28402053511663e-05
-2.24829572820159e-05
7.60126577183101e-07
-1.17431998000567e-05
-3.61020021232147e-05
-5.51191861621751e-05
-2.63520319220458e-05
-1.21176283236871e-05
-3.81070165260123e-05
-6.87365936133708e-05
-4.57986329904926e-05
4.14795727976957e-06
-2.24436184902941e-05
-4.8702365465751e-05
-3.92255552399054e-05
-3.96556581045243e-05
-2.65930450510398e-05
-1.19368773952755e-06
-3.97292404566984e-05
-4.11281598352312e-05
-2.84270106506693e-05
-5.89448909320894e-05
-4.24044078252111e-05
-9.64151910125853e-06
-3.76182146643275e-05
-4.43195198170441e-05
-6.8618791287217e-05
-3.16848399552142e-05
-4.72981387987246e-05
-4.36116027505449e-05
-3.39492625548891e-05
-2.83565137269221e-05
-4.33415952533332e-05
-5.25253558316989e-05
-4.2355111198239e-05
-3.87301560428179e-05
-4.32214285223931e-05
-1.2316475859172e-05
-3.51048365677706e-05
-1.44514150848569e-05
-7.14474284342214e-06
-1.98329630289325e-05
-5.12742084102265e-05
-2.51252088558221e-05
-4.14282809166272e-06
-3.54571644134326e-05
2.90194339933351e-06
-7.48487189242437e-06
-1.73013715972208e-05
-2.87053527433171e-05
-3.06997801044603e-05
-1.89622152142421e-05
-3.52312727792557e-05
-4.84359900679961e-05
-2.93703965094598e-05
-4.52207116790475e-05
-8.78766337609866e-06
-1.83279006889253e-05
-1.84587054478549e-05
-3.8853760038142e-05
-1.13741197232016e-05
1.14291671123007e-05
-4.58738283568994e-05
-3.52482047745547e-05
-1.98089754689021e-05
-3.55745454786882e-05
-2.71708327270173e-05
-1.84118370207717e-05
-2.29971979965225e-05
-2.3511814961062e-05
-2.04366404595542e-05
-2.87061216965085e-05
-2.19262079393276e-05
-3.68901844999529e-05
-1.25047261040351e-05
-1.68079531697884e-05
-4.98965378449415e-05
-2.86384055053486e-05
-5.83380652660936e-05
-3.97235438612975e-05
-3.94403046743436e-05
-1.21456039903644e-05
-3.25510153959542e-05
-3.98523930442624e-05
-4.0128545602382e-05
-3.23571490082463e-05
-4.07573219362711e-05
-3.91608730544671e-05
-2.08877964422001e-05
-2.43694727917457e-05
-3.5521811157066e-05
-2.94423621095936e-06
-4.80789756692803e-05
-1.46184360565427e-05
-4.1474880527882e-05
-4.05730693562904e-06
-5.77423487361293e-05
-2.54097490258464e-05
-5.87308035732211e-05
-7.37499975948871e-05
-3.20331725069484e-05
-1.95816471888796e-05
-6.51352772151561e-05
-9.7040300346536e-06
-4.9582867950746e-05
-1.32244554306944e-05
-4.1615693286459e-05
-4.53817862935092e-05
-2.42922220938475e-05
-1.05626999095823e-05
-2.41378579822747e-05
-3.06825368402866e-05
-3.80869277354136e-05
9.54050348611664e-07
-7.44811325290988e-05
-4.19356820719894e-05
-3.70149585173704e-05
-3.52051167473002e-05
-2.73405879715609e-05
-3.38336181696082e-05
-4.83220960329057e-05
-5.14852506368126e-05
-3.56119321959786e-05
-5.19716192643349e-05
-1.94191871699009e-05
-3.42169386372231e-05
-4.94423820669543e-05
-4.31650030155994e-05
-4.35051569142309e-05
-4.65766722769035e-05
-4.16306768069769e-05
-4.22266572143704e-05
-3.52114782725314e-05
-9.43183460157729e-06
1.49064885720893e-05
-1.41041638484471e-05
-3.74437341826542e-05
-3.15571276137048e-05
-3.12395211653822e-06
-3.59225485273295e-05
-1.20646173879037e-05
-3.91085933493313e-05
-3.03969542406731e-05
-2.41753343981161e-05
-2.44532266924922e-05
-2.15187587895593e-05
-2.69272058405332e-05
-4.09853152855415e-05
-2.51875666561227e-05
-3.38532521658677e-05
-2.67374060487622e-05
-4.59188172302509e-06
-3.22332778851612e-07
-2.42868621440089e-05
-3.89937406728312e-05
-3.16227373598283e-05
-3.23036452257506e-05
-4.50228824541733e-05
-2.85614468497981e-05
-2.81133025172569e-05
-2.48345806113674e-05
-4.01756303784322e-05
-2.81363502154519e-05
-2.98868244944194e-05
-2.25392270593667e-05
-4.19705835053952e-06
-1.08231877599742e-05
4.11591675961121e-07
-5.63829980986469e-05
-3.32652807754811e-05
-3.42754400257753e-05
-6.06146545399839e-05
-3.67987227302669e-05
-1.98457505807921e-05
-5.29110212107308e-05
-2.55501545295615e-05
-2.98000137493253e-05
-3.3475764920548e-05
-3.98952500488803e-05
-3.62720743112223e-05
-2.03167890343869e-05
-5.02781856414004e-05
-9.34644182712463e-06
-1.78046338159988e-05
-3.38549534307775e-05
-3.86979903051556e-05
-7.72215556459294e-05
-3.68937722481333e-05
-2.50222987496463e-05
-2.95086466119958e-05
-4.78975483341446e-05
-5.40693734311027e-05
-4.292238203382e-05
-2.91378835913879e-05
-5.46437082323947e-06
-5.13287123413169e-05
-5.98730531902777e-06
-1.90007828475918e-05
-7.26902604324028e-05
-1.69438027402126e-05
-3.78807591745143e-05
-3.71198498262418e-05
-4.28430006848671e-06
-1.10376276737243e-05
1.0167433721927e-05
-4.24944003246714e-05
-2.87775010370766e-05
-3.08830581880899e-05
-1.31744416245213e-05
-6.24144206096111e-05
-4.52855978652959e-05
-3.04220223256063e-05
-3.28209611195592e-05
-5.20055384167833e-05
-2.63468179258278e-05
-3.57206537984655e-05
-2.46288073206463e-05
-3.71732920276462e-05
-4.17705172657443e-05
-3.33336477473834e-05
-7.16728206849391e-05
-4.44888601745151e-05
-2.3757415681014e-05
-4.41078981263996e-05
-1.9146375848199e-05
-3.35328272247425e-05
-4.94857412283511e-05
-2.76345873707565e-05
-6.72680525437283e-05
-2.94730867778375e-05
-4.12986324495913e-05
-8.33808365239201e-06
-5.75965258837813e-05
-2.91153767149425e-05
-1.8531200448724e-05
-5.24922364883012e-05
-3.35384737787821e-05
-3.09484643131378e-05
-5.19676211563012e-05
-4.24988842130222e-05
-3.9323439228177e-05
-8.41707932993592e-06
-4.23067346659793e-05
-1.57411664112109e-05
-2.68497802167915e-05
-3.00986994061968e-05
-3.10334391493975e-05
-1.05378465831538e-05
-3.43693472935437e-05
-2.85388878011107e-05
-4.516038401496e-05
-3.53987617162138e-05
-2.28830116903416e-05
-2.16009480472311e-05
-4.47025141322451e-05
-1.71358136705008e-05
-1.35919728771352e-05
-2.38477345995536e-05
-3.89768094723907e-05
-3.79216006794898e-05
-9.9651992412774e-07
-2.25836266710268e-05
-5.45734286091421e-05
-1.53916429928779e-06
-1.63298238620847e-05
-2.85298352315176e-05
3.34848817486717e-07
-2.56463497264049e-05
-1.2492662387266e-05
-5.63236505455803e-06
-2.67494748325079e-05
1.70749722521531e-05
-6.92442982662673e-05
-3.63842993023033e-05
-2.60590651275049e-05
-3.99869580393774e-05
-1.02984827571359e-05
-3.2327675093236e-05
-1.42378907998196e-05
-4.79857976641707e-05
-5.2638762908958e-05
-4.05958812184029e-05
-2.45806419384127e-05
-2.67389102553932e-05
-1.96138908664508e-05
-1.72246600841898e-05
-2.39174626049961e-05
-1.16624574962552e-05
-1.1124862004517e-05
-2.11709825116492e-05
-6.70553111402742e-05
-4.40715130351594e-05
-5.34072108327706e-05
-2.91671813006078e-05
-4.08060560359218e-05
-5.75328312324264e-05
-2.17734749704625e-05
-2.57056183979711e-05
-5.23756285259817e-05
-6.58772668071267e-05
-2.04437496074443e-05
-2.10200395922506e-05
-1.31315806920768e-05
-2.39180605179493e-05
-2.72302413348951e-05
-1.98694590904755e-05
-3.13564241579594e-05
-6.28599657597981e-05
-5.56790903503077e-06
-3.62857792948983e-05
-4.58230023762644e-05
-3.87735426509677e-05
1.24228858572533e-05
-5.48830186804922e-05
-2.78005512756348e-05
-1.81384494954376e-05
-3.07878210635592e-05
-2.82354087050919e-05
-4.61220432596954e-05
-3.84391425023091e-05
-3.47164249312298e-05
7.71329766708102e-06
-1.80548283787459e-05
-3.5799603681637e-05
-2.45186667226167e-05
-1.00912564881382e-05
-3.28259660133659e-05
-3.78797128183881e-05
-6.91699668911429e-05
-1.00060053252405e-05
-2.09814455593224e-05
-4.47294010049573e-05
-4.40178153666921e-05
4.63778879363175e-06
-5.54758754122252e-06
-1.57459645160126e-05
-3.23315296167483e-05
-6.83077856799793e-06
-6.94396846223128e-05
-2.94227539958029e-05
-2.60970672591695e-05
-1.67596552713908e-05
-2.10804778870102e-05
-4.96081445617988e-05
-3.4311258534189e-05
-1.31464321633716e-05
-4.60000442594768e-05
-1.38671615008621e-05
-4.47804790572636e-05
3.00491218753842e-06
-2.55177043535123e-05
-2.49155656370858e-05
-1.86108146912846e-05
-5.11665727618774e-05
-3.55179627352341e-05
-2.80545171100262e-05
-3.0239958043604e-05
-2.22636007503185e-05
-4.24102410778107e-05
-5.31813411954385e-06
6.34748712186997e-07
-4.37581016634552e-05
-8.91008502726282e-06
-4.35546978605032e-05
-2.49747136218616e-05
-3.62728046772116e-05
-3.63842355900256e-05
-1.9948074258538e-05
-8.2831925055251e-06
-2.29195084351011e-05
-1.07934294829167e-05
-1.27361792216561e-05
-5.43069543611276e-05
-2.0725708662796e-05
-3.93147378180875e-05
-2.18715279523945e-06
8.10072536916194e-06
1.54375776860176e-05
-1.64928726975249e-05
-5.1657781474422e-06
-4.12011898626241e-05
-2.72800507374411e-05
-3.36843696040159e-05
-2.27943577442416e-05
-2.76451464049443e-05
-3.51203084200551e-05
4.90387940831165e-06
-4.19263951869619e-05
-3.75301968231293e-05
-2.11376924583615e-05
-1.94767290810967e-05
-5.0733131273986e-05
-2.87641442937665e-05
-3.84853247701244e-05
-1.47783437869582e-05
-2.28492554230326e-05
-3.11779315686677e-05
-2.72965234654114e-05
-1.56719823828484e-05
-2.39837564886229e-05
-5.15903365597353e-06
-2.02929643444633e-05
-5.30943647335832e-06
-3.52120678292725e-05
-3.44390920890854e-05
-4.18574539085627e-05
-3.2605949209453e-05
-4.95433441423685e-05
-3.41401462763025e-05
-4.17227438619741e-05
-1.50444735174377e-05
-2.33912909420149e-05
1.83099378775216e-06
-3.42738287345345e-05
-1.67815563418385e-05
-3.089800257385e-05
-3.52682375045188e-05
-3.25196647249582e-05
-3.27262348164746e-05
-3.21725873823432e-05
-9.90552583731373e-06
-3.27349483891018e-05
-5.20930835521617e-05
-1.2078544394351e-05
-8.01250193734962e-06
6.03904398528171e-06
-6.81040509634976e-06
-5.61989573061453e-05
-2.8871861770799e-05
-3.17077035134863e-05
-4.57556603279854e-05
-3.91463818009562e-05
-2.42666127383552e-05
-2.90649404555794e-05
-4.92387831688449e-05
-4.44868727326e-05
-2.43137455392206e-05
-4.44658829700623e-05
-4.22971960593562e-05
-6.57926302594664e-05
-3.2849385432777e-05
-2.08406071625748e-05
-2.80490598192061e-05
-1.76030025327806e-05
-3.66413870876682e-05
-6.03844902889762e-05
-2.16325598498114e-05
-1.95246359749057e-05
-3.19294637078194e-05
-7.68387627941796e-06
-2.47945969736366e-05
-1.11922776484461e-05
-7.8211659886741e-06
-2.58753559420152e-07
-3.08680336710653e-05
-5.61950928562223e-05
-3.60999007303509e-06
-3.71562055842368e-05
-3.6876191003674e-05
-3.10011395979281e-05
-4.07583900232601e-05
-2.67608179605349e-05
-2.89935089178993e-05
-2.12929702023159e-05
-1.78523672855269e-05
-5.250881491349e-05
-5.54292950745318e-06
-4.07277594179564e-05
-1.39958607641631e-05
-1.35844825775377e-05
-3.70296434464054e-05
-3.3788082816041e-05
-3.09283511090932e-05
4.99459566129548e-06
-6.3819881697857e-05
-2.0415344283156e-05
-3.16478294111011e-08
-5.77676076376234e-05
-5.11995468304284e-05
-8.57856547929763e-06
-3.12369726278469e-05
-2.51548710828296e-05
-3.08168437955777e-05
-6.84418048580927e-07
-3.43543819894195e-05
-2.62363611293799e-05
-2.45713146027516e-05
-5.47199919712365e-05
-3.80165025320188e-05
-1.7999244102909e-05
-2.20829786552869e-05
-1.288610240451e-05
-4.33680716146459e-05
-3.15675826424998e-05
-3.99362435034383e-05
-4.64820922214161e-05
-6.22906817541823e-06
-1.80952016292963e-05
-1.97953364663072e-05
-2.78235471380308e-05
-4.40068121726659e-05
7.77209379548691e-06
-5.33636757842711e-05
-1.64816364922903e-05
-2.84635834784878e-05
-5.00597550377193e-05
-4.05381368835413e-05
-4.01580294238865e-05
-4.44912495317796e-05
-3.42483893505736e-05
-4.7224375190728e-05
-2.23763808928298e-05
-2.11531366118594e-05
-3.36006824603718e-05
-3.67858600773173e-05
-1.33858307328679e-05
-1.43235066585711e-05
-9.19304183834748e-06
-9.96099154213579e-06
-4.77300367293155e-05
-1.30408402063345e-05
-1.53415515399549e-05
-5.0165971976335e-05
-2.89156661534515e-05
-1.58052086732354e-05
-3.25416311818116e-05
-4.67839965353316e-05
-1.39156767876007e-05
-1.39732602036e-05
-5.52472891284425e-05
-3.99589789076013e-05
-3.00030760587568e-05
-3.55208493739918e-05
-4.54386618723206e-05
-1.68839521910446e-05
-2.37303127448087e-05
-1.26251273257098e-05
-3.51367270495099e-05
-5.05143281460678e-05
-6.74573593723685e-05
-3.9967639602112e-05
-3.64404235079876e-05
-4.82417682454104e-06
-1.2260478172306e-05
-4.54629722335487e-05
-1.97107980698336e-05
-1.78908254792811e-05
-4.93222306067837e-06
-4.44217044041516e-05
-5.01491589023068e-05
-2.54523504663565e-05
-2.73123477722506e-05
-2.31238452098609e-05
-1.48514850555071e-05
-1.95334102982809e-05
-1.25255618996782e-05
-5.80778460042555e-05
-1.74723378354448e-05
-3.43909557938668e-05
-5.84536575456239e-05
-1.70739631553576e-05
-6.13511542532147e-05
-4.90735838620314e-05
-4.1776917564583e-05
-3.57103097343888e-05
-3.64921071410631e-05
-3.91956592593468e-05
-6.88290597833228e-06
-2.7535978723627e-05
-2.83030185543497e-05
-1.76459568460724e-05
-3.2444539610033e-05
-3.92183351768745e-05
-1.76537752053816e-05
-7.27960791776456e-05
-5.53022554612191e-05
-3.94582406438675e-05
-2.14828185139801e-05
-2.49858816385418e-05
-4.48514057990383e-06
-6.61277379759118e-05
-4.58971074179285e-05
-3.75136254326082e-05
-3.17790388435672e-05
-1.00148978477443e-06
-6.13376840623753e-05
-3.64090201469382e-05
-2.71443357448051e-05
-4.15823339170121e-05
-2.20855296379505e-05
-3.47504533714726e-05
-1.37776383042921e-05
-7.45738817661743e-06
-4.74532825105375e-05
-3.55567565198248e-05
-3.32866262454674e-05
-3.80226087012203e-05
-3.68996391303855e-05
-4.10820237574536e-05
-3.03386041519496e-05
-5.45947653891802e-05
-3.34493015884446e-05
-4.63540863054956e-05
-8.4832916829421e-06
-2.55916072714323e-05
-4.3656489128741e-05
-3.6103641765743e-05
-2.12368151246926e-05
-1.90782163220661e-05
-1.91443022499653e-05
-3.83345567848172e-05
-1.22448804373986e-05
-2.98324822640766e-05
-3.72079662468794e-05
-6.21466087995727e-05
-4.42688968542067e-05
-4.4544513537602e-05
4.23226032273358e-06
-1.07876043668736e-05
-4.37882903697925e-05
-2.48488598636638e-05
-8.56511063366169e-06
-3.71834717489897e-05
-9.93434599719839e-06
-1.31045310412289e-05
-4.43451534335353e-05
-2.42846155791384e-05
-1.70572293660408e-05
-1.11523013368604e-05
5.56707891569389e-06
-4.28716024146261e-05
-3.44359194199935e-05
-3.91716754614564e-05
-4.35182551946831e-05
1.17175686951146e-06
-2.817362301767e-05
-4.4803925630129e-05
-3.82871595644042e-05
-2.63703287745483e-05
-5.20469795710114e-05
-3.21515368717208e-05
-2.7171118175168e-05
-2.67933228006512e-05
-2.19172249469338e-05
-4.47210952705183e-05
-2.33282427154282e-05
-6.56366336003265e-05
-4.9849835279893e-05
-4.06533023716263e-05
-3.89982801798313e-05
-3.4728062055849e-05
-4.43290765670579e-05
-1.02377233253754e-05
-5.97131137951167e-05
-3.31110909940353e-05
-1.96820059525531e-05
-2.17453417901574e-05
-2.66610568242054e-05
-2.93458115960321e-05
-1.87660254602716e-05
-2.12026908204583e-05
-3.28727698754531e-05
-2.49070969224304e-05
-3.05102178088936e-05
5.4594027168475e-06
-2.27994589086795e-05
-4.56337433686258e-06
-4.99912965616182e-05
-2.19079545503211e-05
-3.18450142044707e-05
-2.75137476329741e-05
-3.49485996621857e-05
-2.7935042664758e-05
-5.68478261521817e-05
-5.38221251490294e-05
-2.26648210467012e-05
-3.30631554809645e-05
-2.99394739372819e-05
-2.16802020935111e-05
-1.99641148911544e-05
-4.38046888887697e-05
-3.31242274796276e-05
-1.57715133051961e-05
-5.35987505746993e-05
-3.51772795101605e-05
-4.19625843849559e-05
-4.39708807427486e-05
-5.85487888683184e-05
-1.5247167525112e-05
-5.09799379669545e-05
-9.20846548550316e-06
-5.0969661172755e-05
-3.67641220555603e-05
-6.31141214682841e-05
-4.68376851446834e-05
-7.56245243171033e-06
-1.52159508053437e-05
-2.45821404396199e-05
-2.01820727624219e-05
-5.79265835872844e-05
-3.04581933816757e-05
-3.21075432991884e-05
-4.95397069249011e-05
-2.53205119989783e-05
-1.02329698580496e-05
-3.48364506585992e-05
-3.76851640205737e-05
-4.44191379087551e-05
-3.95138357519449e-05
-3.06064235942611e-05
-1.88118129767703e-05
-2.17890682143522e-05
-2.57945168543556e-05
-2.96443736092276e-05
-2.99127177979573e-06
-3.77308943208366e-05
-1.20567483633029e-05
-6.18064495927396e-05
-6.14634429561546e-05
-6.68847538173638e-06
-1.26467329280908e-05
-4.82105266609489e-05
-2.42637048672705e-05
-2.83289264242119e-05
-3.99214423881657e-05
-2.57203560632443e-05
-3.81957703454029e-06
3.93465428026151e-07
-1.44929006246117e-05
-3.73582506630852e-05
-1.74243072671008e-05
-1.38840691650174e-05
-3.17882415274043e-05
-4.03235743441866e-05
-2.75368406779561e-05
-4.22476154081638e-07
-3.57290022041481e-05
-6.97595158550402e-05
-1.87778839423309e-05
-2.18496166169009e-05
-2.92326511028399e-05
-4.45635049968475e-05
-1.78788627098611e-05
-3.3845575929908e-05
-3.84791344869752e-05
-1.82527828978318e-05
-2.91194836583367e-05
-1.63940228302314e-05
-2.06662673293555e-05
-4.58032495304196e-05
-5.49452628095836e-05
-3.21707785167602e-05
-4.81356514186096e-05
-6.04602523573655e-05
-6.07926290481767e-05
-4.70242920251346e-05
-9.83490294192483e-06
-1.50885398907018e-05
-1.88659681338086e-05
-1.60065847627243e-05
-2.35037547620732e-05
-4.8989158365285e-05
-9.27432027750444e-06
-4.18741918649767e-05
-1.07298854372494e-05
-2.88313241965413e-05
-2.24692132459996e-05
-1.2913733504921e-05
-1.24822234266591e-05
-4.72635700028831e-05
-3.72280953836786e-05
-1.96711645096498e-05
-5.224228387066e-05
-2.49202520509883e-05
-3.0387955137502e-05
-1.6761887598941e-05
-4.40939691222815e-05
-7.2321570561001e-06
-4.36262244376698e-05
-3.1427111296113e-05
-2.13496524646329e-05
-3.60743408956152e-05
-6.26361356595945e-05
-2.72799083061016e-05
-1.81644900841722e-05
-1.54816110630129e-05
-3.92541198774821e-05
-2.41874180917947e-05
-4.73860910472202e-05
-2.44937155982634e-05
-3.18975371589074e-05
-2.05885318391238e-05
-1.58033561750803e-05
-7.60645187524509e-06
-5.14715723428638e-05
-3.81748529709791e-05
-2.189027215544e-05
-4.46163268201918e-05
-1.93704133594554e-05
-9.64212980373082e-06
-4.46224226573323e-05
4.28199955500448e-06
-1.3840067694368e-05
-5.46019798824002e-05
-3.77096297853157e-05
-6.8321474837573e-06
-3.02573924706331e-05
-4.12525405810368e-05
-4.01755133828371e-05
-3.21799338879748e-05
-7.94633654271903e-06
-8.20399680515027e-06
-2.17563334057918e-05
-3.51946601136256e-05
-2.24049656867287e-05
-3.18763110087063e-05
-2.1038617327414e-05
-3.74681409403651e-05
2.57765397314695e-05
-1.11284232903045e-05
-5.86949265540237e-05
4.45506885500372e-06
-2.09809910600099e-05
-2.50660222447556e-05
-3.99413743332091e-05
-3.9859228391767e-05
-1.29663673948326e-05
-3.64197259884394e-05
-3.99641249196147e-05
-5.24953195656428e-05
-2.72318074663136e-05
-2.80975119739532e-05
-2.49883250187016e-05
-4.16516496522727e-05
-1.87865950510606e-05
-3.26574631387379e-05
-6.98984118007589e-06
4.05942732386362e-06
3.99610886444858e-06
-6.98557139056618e-05
-1.90871216004145e-05
-2.49156238763888e-05
-4.89487573578817e-05
-2.90551972804959e-05
-2.72249673759773e-05
-2.91902424497818e-05
-3.69070646670088e-05
-2.68067411787187e-05
-2.59087638738571e-05
-4.10233596319438e-05
-3.2905281891309e-05
-1.42553201243942e-05
-5.56433965332077e-06
-2.48097170289808e-05
-1.57663399216991e-05
-1.41036697101851e-05
-2.6026893246865e-05
-2.31068607870975e-05
-2.74440778026485e-05
-1.34818919415073e-05
-4.74180391849132e-05
-4.74056507570924e-05
-3.25498242618355e-05
-3.26742353747322e-05
-3.00775325090859e-05
-2.17905800304738e-05
-4.26756851772237e-05
-2.31376775578624e-05
-2.79782618718268e-05
-4.87073807140662e-05
-3.90358014635493e-05
-3.54143925597715e-05
-4.48168750928397e-05
-3.12636761183362e-05
-7.78025540409816e-05
-2.73670224117036e-05
-2.15390746981684e-08
-2.95037172536418e-06
-6.83004809106206e-05
-6.12786659435666e-05
-9.32140170237478e-06
-5.61471250089962e-05
-3.91200105782389e-05
-6.28849402240299e-05
-1.28447094591627e-05
-1.93126264193164e-05
-2.57203099858811e-05
-4.5489887425294e-05
-2.26481638732775e-05
-4.74301196787191e-05
-3.77712176086612e-05
-2.54269985185645e-06
-4.14315915511581e-05
-5.58176764005284e-06
-6.35189364846509e-05
-4.74419037725236e-05
7.66244746451075e-06
-7.3093675518897e-06
-1.962465496896e-05
-1.4824401888e-05
-3.44844449586111e-05
2.71637433465729e-06
-3.26145820164801e-05
-4.88639201012285e-05
-3.7345965882715e-05
-2.71528384099105e-05
-5.77652699066656e-05
-2.61234916125896e-05
-4.16880260905738e-05
-4.7463671238111e-05
-5.07871868302505e-05
-1.73686723905389e-05
-4.25390992457018e-05
-2.06863349981823e-05
-5.10747372076942e-05
-4.73748840084288e-05
-4.60684951964347e-05
-2.53320394796527e-05
-7.45055372142234e-06
-2.70247620030766e-05
-2.02626359978097e-05
-1.8768995091844e-05
-3.30756873173774e-05
-2.29929712509027e-05
-6.08305206757398e-05
-2.31994762768206e-05
-3.22879296070272e-05
-2.54666878035381e-05
-2.17620993925718e-05
-2.472616749523e-05
-2.43903346690802e-05
-3.67521050927682e-05
-4.18127941132459e-05
-2.98298923453739e-05
-4.56579205942537e-05
1.18380349008559e-05
-3.27967324696476e-05
-1.18489654747891e-05
-4.14496509547108e-05
-2.6283384526744e-05
-6.85042292733082e-05
-2.38302767255899e-05
-5.69148702565214e-05
-4.25722278204537e-05
-3.24710612541286e-05
-1.98551144199042e-05
-3.27017839080832e-05
1.18955024494223e-06
-5.24860711166629e-05
-5.87051707563279e-05
-4.01044961441301e-05
-2.35606732426652e-05
-4.24170641750433e-05
-1.10798011111629e-05
-4.09959400872746e-05
-2.57281356339756e-05
-3.11892551657293e-05
-1.13851299828539e-05
-3.30308171771272e-05
-1.33892123880468e-05
-2.18050407601481e-05
-3.51987829323768e-05
-2.58770935402173e-05
-1.72485785026973e-05
-1.64780044196921e-06
-2.06993002403274e-05
-4.56088140271349e-05
-2.65441945037829e-05
-8.44721947076912e-06
-2.24765343781002e-05
-4.52533739091106e-05
-1.62137991556218e-05
-3.50914602273043e-05
-5.41171832095043e-05
-5.13400053842148e-05
-2.077739561552e-05
-1.13438609172891e-05
-4.48007849877596e-05
-3.70239616519277e-05
5.20905793913408e-06
-3.09976064146012e-05
-1.29660258717857e-05
-4.23094846445702e-05
-1.89926141832775e-05
-1.60573448323274e-05
-9.66000065698713e-06
7.43743506388063e-06
-1.54626168377031e-05
-1.38673260867675e-05
-3.79346208375938e-05
-1.96133877504952e-05
-4.72096441948483e-05
-3.108187871983e-05
-2.377538813326e-05
-2.61600611784403e-05
-4.43935662412875e-05
-4.50443541286911e-07
-2.38473471435228e-05
-2.07564773293424e-05
-3.68817030949068e-05
-4.02606815284145e-05
-2.83800025654168e-05
-4.15174979237436e-05
-1.68159106766073e-05
-5.70429161221527e-05
-2.54561018469969e-05
-2.82317496447574e-05
-4.42477250018829e-06
-4.68148458158047e-05
-2.55763438190161e-05
-3.50164443269692e-05
-2.54217671159075e-05
-6.07396923529255e-05
2.40303044516293e-06
-1.25298048798291e-05
-7.3120643924341e-05
1.71590697259174e-06
-2.08858450742368e-07
-7.07215285338754e-05
-4.9954520688089e-05
-4.21797368142976e-05
-2.38795220331211e-05
-2.63889578771736e-05
-4.68952829517975e-05
-2.51826883660773e-05
-2.81631977882449e-05
-4.3181523347147e-05
-1.67396145946856e-05
-1.49514231276812e-05
-7.91760958092931e-05
-3.69473251154414e-05
-4.27311449399159e-05
-3.69253126093341e-05
-2.64037774227977e-05
-7.42182235432826e-06
2.85450757448799e-06
-6.74638597527638e-05
-3.96362157202061e-05
-4.49132055761994e-05
-7.44668160320007e-05
5.94026800285129e-06
-4.92334502110537e-06
-1.83314633959695e-05
-3.78611525671528e-05
-2.24176927140574e-05
-6.54326439864875e-05
-3.58130611302093e-05
-3.98478647104428e-05
-1.74889160170355e-05
1.03704294086734e-07
-3.91170479764774e-05
-1.59887632507816e-05
-5.29075678666336e-05
-4.01286678941837e-05
-2.92146864222491e-05
-3.72638733207523e-05
-2.57501563229594e-05
2.9768232265586e-06
-1.57938507889881e-05
-3.49267886931274e-05
-1.68339733142449e-05
-2.7965038562178e-05
-2.85407235388384e-05
-3.08742573612716e-05
-2.29914075339935e-05
-3.44268297926675e-05
-8.09390214842984e-06
-3.3360600480366e-05
-2.23196917743339e-05
-2.62862038099497e-05
-2.27734878268632e-05
-3.10977234558202e-05
-1.21794696577175e-05
-3.54175755632548e-05
-3.35145712147934e-05
-3.94155495046324e-05
-4.43050949257747e-05
-1.912614789221e-05
-4.1655435546755e-05
5.69013819963051e-06
-1.66459917991762e-05
-3.23674819706728e-05
-4.18744471107399e-05
-3.450288168119e-05
-3.5356862628615e-05
-2.65447651544467e-05
-1.53145764005881e-06
-3.47636607308463e-05
-2.44853265388763e-05
-6.28901440049206e-05
-2.21850678830061e-05
-6.20911167317718e-05
9.3402479530523e-06
-8.84108514375392e-06
2.08919061267483e-06
-3.79968219035752e-05
-4.39034749550522e-06
-1.43786331609856e-05
-4.6594450530063e-05
-1.78753250001615e-05
-1.51960535843511e-06
-4.9160341959307e-05
-2.47298008234826e-05
-1.49592131109105e-05
-3.53077309708805e-05
-3.30318784889841e-05
-5.31234081621814e-05
-3.59611665807735e-05
-2.24230804598767e-05
-3.34751161394744e-05
-1.88070733928128e-05
-2.69433837243578e-05
-1.95446465873177e-05
-3.00334039499667e-05
-4.90847506245775e-06
-2.19229264714756e-05
-6.16020211058072e-06
-6.47921461746156e-06
-2.43757984029942e-05
-2.51921549780542e-05
-3.15637595155688e-05
-6.6665044857744e-05
-1.39200757610954e-07
-1.9786456393108e-05
-4.83408291891892e-06
-3.54300227200307e-05
-5.02680998875495e-05
-2.36861533292823e-05
-7.30199815749916e-06
-2.0385718119865e-05
-1.92561933889753e-05
-1.76847204808228e-05
-2.01304288204444e-05
-1.74693435257472e-05
-2.6918883435033e-05
-2.87359819429429e-05
-2.24997342126192e-05
-3.41361880595376e-05
-6.52980093948516e-05
-4.27529210103645e-05
-1.33170513649919e-05
-3.42968686166749e-05
-3.93628252271545e-05
-4.59388427792759e-05
-2.73586907614783e-05
-5.96337762650868e-05
-2.67923691117081e-05
-3.81819498777425e-05
-1.88346130343635e-05
-2.15399227705804e-05
-5.2041806253622e-05
-5.21099108608947e-05
-3.64264857939452e-05
-3.44421674547349e-05
-1.45799248074368e-05
1.74382034595686e-06
-6.59748947738726e-05
2.79399941602712e-06
-5.79457241451323e-05
-5.2727203531389e-05
-2.96775474268712e-05
-4.00601232326603e-05
-2.77113807910487e-05
-4.96087331737389e-06
-3.27900063599852e-05
-4.84569831416397e-05
-4.03208218795869e-05
-4.35252026852239e-05
-4.26898914943103e-06
-4.61647296896944e-05
-4.09230941434812e-05
-1.51445322089882e-07
-2.80980366676125e-05
-3.77194837908318e-05
-2.98411858971688e-05
-2.85169826696561e-05
-2.24777021510076e-05
-3.51738478009291e-05
-1.16957366640772e-05
-9.02810350455879e-06
-9.76239804763158e-06
-6.69812489983567e-05
-5.27283563840526e-05
-4.404774686407e-05
-4.79013867352855e-05
-1.83970996054973e-05
-3.55484241130854e-05
-2.33110755742421e-05
-1.91313381144585e-05
-3.49522268173703e-05
-3.66649618344625e-05
-4.21341520665192e-05
-2.51240114374576e-05
-3.46777166856829e-05
-3.28179467259258e-05
-9.87758158561892e-06
-3.4057898460499e-05
-3.88589266167669e-05
-1.25536768498072e-05
-1.79619560645909e-05
-3.12658167993966e-05
-2.65313220537164e-05
-9.32919962848937e-06
-1.28979765140235e-05
-2.3559276993578e-05
-3.72166406301852e-05
-3.28249858566973e-06
-1.41924347346449e-05
-5.90317331395748e-05
-1.2828719511655e-05
-2.08974708743641e-05
-2.24676032786554e-05
-2.54740448603288e-05
-3.58312038573119e-05
-5.56008997330543e-05
-2.29523447106134e-05
-4.91079932786524e-08
-4.55025988036471e-05
-5.16296183921154e-05
-2.03327214271712e-05
-2.23989284114195e-05
-2.605852865428e-05
-1.74547090150249e-05
-6.01514706241357e-05
-2.06035837561126e-05
-3.70228488917123e-05
-4.08055784499413e-06
-1.18789055353077e-05
-2.25974855285507e-05
-2.41251741863654e-05
-5.16603754208387e-05
-4.39960975128001e-05
-4.52726968543762e-05
-1.52329070041544e-05
-2.68694656106757e-05
-6.64893370758638e-05
-1.8594290410507e-05
-4.16392028319523e-05
-6.53475017949766e-06
-3.23046841392082e-05
-1.98705522045102e-05
-4.93875067276178e-05
-2.33430100011205e-05
-5.46739681799315e-05
-3.89992081063306e-05
-6.55666243670151e-06
3.08445289021294e-05
-2.68720426005773e-05
-5.46793612129964e-05
-3.27758972818064e-05
-6.64520437436418e-05
-2.21083764813393e-05
-4.19126485498198e-05
-4.87861794103751e-05
-1.23274181058697e-05
-9.48565430763849e-06
-4.20292535756274e-05
-2.11724182014146e-05
-2.61599007885286e-05
1.62903333487889e-05
-5.14178767028463e-05
-3.55413402234839e-05
-1.77777542416329e-05
-3.59627844660577e-05
-5.19077971141207e-05
-1.74140638151042e-06
-2.65019664244023e-05
-6.83742651670212e-05
3.40440957353938e-05
-3.95934532496125e-05
-2.07889613001533e-05
-4.19761849640012e-05
-2.14276707753192e-05
-4.83986917546495e-05
8.00465240891899e-06
-1.15638322486763e-05
-8.56019408371715e-06
-1.54348270327531e-05
-1.76635729240823e-05
-2.18042052840745e-05
-2.66100622064109e-05
-7.96302130824924e-06
-3.40055073550608e-05
-3.14881495193248e-05
-6.45147943131247e-05
-1.56544768944227e-05
-2.36112640003202e-05
-2.36315899665323e-05
-3.18533689584283e-05
8.38460783611366e-06
-5.17360894262188e-05
-9.13349369298284e-06
-8.23893513434803e-07
-1.19763426910686e-05
-1.65688409816132e-05
-4.78824503113768e-06
-1.22600519382272e-05
-3.03664983509147e-05
-1.48193224864939e-05
-1.88373508471035e-05
-2.80212320450232e-05
-4.38507965095556e-05
-1.85326393438695e-05
-5.41686906118068e-06
-8.62102043617358e-06
-3.01316373035287e-05
-3.59513638360772e-05
-3.29534460560296e-05
-7.47764901186113e-06
-4.73670360709607e-05
-2.17123075387618e-05
-5.62304868962779e-05
-5.61156699498467e-05
-2.68102369635264e-05
-2.10920941159757e-05
-7.06499658244504e-05
-1.76519330675528e-05
-2.89940946658872e-05
-2.65281977527435e-05
-1.56946041657814e-05
-3.43614158328859e-05
3.16489169374982e-06
-2.98706271916344e-05
-1.20245942797607e-05
-5.78785699375816e-05
-1.98467870569099e-05
-1.75640884305517e-05
-3.91276845791853e-05
-4.59315479579999e-05
-3.39398048990236e-05
-3.45536088208505e-05
-2.49468836086578e-05
1.85480493600601e-05
-3.55450169278081e-05
-1.58467548518963e-05
-9.09104089012918e-06
-3.51290685483088e-05
-3.55540832452691e-05
-3.45666760263289e-05
-8.18673046379627e-06
-1.92320322742751e-05
-4.44478555553474e-05
-3.62910279442265e-05
-3.77050964127596e-05
-6.56403119387116e-05
-3.84206695442704e-05
-3.24389983192083e-05
-1.18407030030524e-05
-2.94654031103452e-05
-2.12237165523856e-05
-9.99148377267885e-06
-1.2018661229086e-05
-3.74258074242611e-05
-4.46854100545049e-05
-4.47133942928435e-05
-2.81537298300362e-05
-4.21442166986011e-05
-3.83389438331803e-05
-3.04820396606833e-05
-3.74744092884604e-05
-3.6247227549224e-05
-3.95063137054409e-05
-3.7256162714566e-05
-1.16907505230609e-05
-2.06217708918004e-05
1.28687167577494e-06
-2.31037420687513e-05
-1.10850015359097e-05
-2.71405848564546e-05
-1.31737996035351e-05
-3.16631577555374e-05
-5.64310861788868e-06
-6.2795133055184e-06
-2.34475946193549e-05
-1.65667432249629e-05
-1.64244089562083e-05
-8.36224574463643e-06
-4.11996653851699e-05
-1.5269033257853e-06
-2.60224853342946e-05
3.85125078887301e-07
-6.32438071574864e-05
1.11110591963381e-06
-1.23808295020384e-05
-2.5035058234533e-05
-4.02655339990444e-05
-3.32740916400555e-05
-1.38746777100438e-05
-1.88630796145747e-05
-5.7555695383865e-05
-5.91795671821092e-05
-5.65779584864713e-06
-5.32102533495313e-05
-1.69874553288271e-05
-3.20808939012627e-05
-4.90883673231509e-05
-3.79720304451336e-05
-2.05573998776427e-06
-2.01378215203489e-05
-8.87689924711724e-06
-3.87944188962893e-05
-3.02554050836673e-05
-4.94847370147446e-05
-2.36391887003352e-05
-3.08283455170524e-05
-8.27211608305187e-06
-3.26999382604671e-05
-1.55808201255156e-05
-1.66577144218376e-05
6.89657275059737e-06
-1.16709004915201e-05
-2.66963393136442e-05
-2.51147112974937e-05
-1.64608521988114e-05
-1.63370733350969e-05
-4.82288161553801e-05
-2.63730027253937e-05
-4.9263386961395e-05
1.36634386053044e-06
-3.68691706993603e-05
-5.05047227695536e-05
-3.48112016650369e-05
-3.72207245222735e-05
-3.02647620617685e-05
-1.36207579378996e-05
-9.32671987952575e-06
-7.37069296011562e-05
-2.47260695591463e-05
-1.75025242617847e-05
-4.27433335565235e-05
-5.63092675662881e-05
2.14473405421591e-05
-2.76816930077417e-05
-2.88107498379344e-05
-3.70022546827645e-05
-5.58387320531367e-05
1.10374946063109e-05
-5.51451096432732e-05
-4.5122324771108e-05
-2.48338698416618e-05
-1.27082543889661e-05
-4.77292843539907e-05
-6.58741851727598e-05
-2.18479108482437e-05
1.39632989110118e-05
-2.94011718571508e-05
-2.17918964078246e-05
-2.37720710960507e-05
-9.00622973443314e-07
-1.14575670886805e-05
-2.79073593981738e-05
-4.82576963836462e-05
-3.76722940362737e-05
-4.42226295101821e-05
-4.23569305716552e-05
-4.81389771897118e-05
-2.30115763985642e-05
-2.5517964266693e-05
-5.84052319314324e-05
-4.31146555404638e-05
-4.37374072234563e-05
-1.32125684204339e-06
-2.87385481965219e-05
-3.39567371363469e-05
-2.52180852177635e-05
-3.95950300807095e-05
-4.68539368586143e-05
-5.79109168316468e-05
-3.97040196270083e-05
-3.33961795353465e-05
-2.08850521890559e-05
-4.50537547571746e-05
-9.06027492453239e-06
-5.15379293426106e-06
-1.69729024583772e-05
-3.31727575406871e-05
-2.57036817449159e-05
-2.6638679245022e-05
-2.00621427601537e-05
-4.62702976257571e-05
-5.20309811347404e-05
-2.18419524265696e-05
-4.85311709066243e-05
-5.55467257929716e-05
-2.955394418718e-05
-1.85033850446492e-05
1.51202171443955e-05
-4.3653633941841e-05
-4.9844226707817e-05
-1.22275533312334e-05
-2.33377580152258e-05
-2.91449866449596e-05
-1.89901062476732e-05
-6.03141742130687e-05
3.98725140564939e-06
-3.08607914730728e-05
-2.42351978767526e-05
-4.52164364113976e-05
-1.8019384648014e-05
-2.50194307779043e-05
-2.91080683758722e-05
-2.66132744133022e-05
-3.4825695309384e-05
-1.73787037482333e-05
-3.85262681378096e-05
-5.41448146106127e-05
-1.51294600358766e-05
-4.19071971633127e-05
-9.72932720224549e-06
-2.84778707827283e-05
-1.66185249605473e-05
-2.47489969622549e-05
-3.27813094030386e-05
-2.56445233087044e-05
-4.67816421630979e-06
-3.93228841338967e-05
-2.36849823813044e-05
-2.70451474174966e-05
-2.80667614545258e-05
-2.2865541687042e-05
-3.21412301904931e-05
-2.72825384964037e-05
-6.22298270783206e-05
-5.08156278611755e-05
-3.24236774330265e-05
-2.86418782834692e-05
-4.50454345645868e-05
-1.36439524636835e-05
-4.87575502340454e-05
-3.11445057157458e-05
-3.07702050419227e-05
-4.10908215650098e-05
-3.03938574072478e-05
-3.94989767959999e-05
-4.41670344060785e-06
1.49501790271738e-06
-5.06218497490111e-05
-4.9725261673099e-05
-2.15001785109104e-05
-4.15986812454515e-05
1.21724806436953e-05
3.11033831705376e-06
-5.37086682990619e-06
-2.94426486917196e-05
-1.89989345526248e-05
-1.60891280788315e-05
-3.5028942640824e-05
-2.90447425581602e-05
-1.49815886712889e-05
-5.23960781644402e-05
-4.00514606323696e-05
-7.18716293741393e-06
-4.41280455933618e-07
-5.28681871069077e-05
1.01080937952981e-06
-5.10196874483702e-05
-3.48600534881396e-05
-1.92416623043713e-05
-3.17486443526971e-05
-2.70531361675531e-05
-5.22636711954733e-05
-2.78800731474203e-05
-6.8696058990857e-05
-5.63843989272257e-05
-5.2766775392914e-05
-3.63160634133187e-05
-1.31532690367623e-05
-3.61430056776569e-05
-3.1310826311351e-05
-3.07240581613619e-05
-3.20932315823337e-05
-4.41148551392393e-05
-2.6488969311222e-05
-3.07437087498061e-05
-7.54535952329408e-06
-2.48755757820647e-05
-1.48230172995532e-05
-2.37370934463236e-05
-4.40483286878553e-05
-3.74060348523282e-05
-5.60615531782459e-05
-4.81971004513599e-05
-2.47977038601904e-05
-2.68857192889485e-05
-5.09748166652462e-05
-2.83770725239993e-05
-1.54710280085317e-05
-3.05656697599959e-05
-5.33385721845002e-05
-3.49021366435041e-05
-3.21885745042516e-05
-4.27430320058645e-05
-1.37427128645855e-05
-3.3180854302365e-05
-3.17440061221786e-05
-3.87499237566201e-05
-2.23841199354754e-05
-2.12976949654904e-05
-3.65949660250728e-05
-5.51051697106146e-05
-5.1812205903172e-05
-3.05388831104541e-05
-3.78182303860992e-05
-3.61730050036167e-05
-3.68015142593283e-05
-1.16080745419856e-05
-7.27034902967995e-06
-1.48771464935786e-05
-1.22490548356262e-05
-4.25248222185088e-05
-4.7942650081477e-05
-2.50813058845582e-05
-5.61923696031728e-07
-2.69943548908652e-05
-2.97955391102456e-05
-6.15489870146132e-05
-9.25553520726546e-06
-2.75196559942036e-05
-2.1660890439841e-05
-2.52021551271025e-05
-2.47064400328167e-05
-3.25235876159462e-05
-4.72939128041035e-05
-5.32537379636151e-05
-1.06588393776894e-05
-3.04102995662941e-05
-2.55418531140019e-05
-1.58562800885192e-05
-7.58858603135055e-05
-1.22305031079377e-05
-3.36965113304335e-05
-3.74948367537091e-05
-8.49387788179275e-06
-3.69135689982693e-05
-3.42861779297945e-05
-2.51344083089534e-05
-1.24528362999874e-05
-2.51266736822253e-05
-2.44124854175912e-05
-3.8331878486699e-05
-3.39773700509219e-05
-4.74368305954747e-05
-5.1816748927653e-05
-5.24597936403627e-05
-5.62776292121326e-06
-3.60354295158396e-05
-4.2292192455362e-05
-1.93013139146788e-05
-2.99095429204388e-05
-2.45491704394682e-05
-3.02814734710452e-05
-3.86021253012132e-05
-2.18971202051791e-05
-5.55575428904729e-05
-3.2943605394237e-05
-3.76242462209483e-05
-2.50916243342247e-05
-5.20158110552652e-05
-3.82976517890137e-05
-3.09716412495398e-05
-2.85502176581297e-05
1.69499509092671e-05
-3.62475605025064e-05
-2.73894630870882e-05
-3.03198238226604e-05
-3.67466063537879e-05
-1.07009488352047e-05
1.37815799921115e-07
-4.63832865639575e-05
-2.9340931940587e-05
-1.27464919800577e-05
-2.30213952662945e-05
-1.72362373668864e-05
-5.14618453793341e-05
-2.47686155435221e-05
-1.79009339148301e-05
-7.36140102328322e-06
-3.78682357403731e-05
-2.16267262518972e-05
-7.06729960923764e-06
-4.17136427139888e-05
-6.9096014092292e-05
-2.06161138869311e-05
-3.97845681365729e-05
-4.94281204377178e-05
-3.55903596417301e-05
-3.63717703259068e-05
-3.81049476140589e-05
-1.03036202286513e-05
-4.14605853327332e-05
-2.82767735209524e-05
-5.62915263873735e-05
-3.96367128661861e-05
-2.31587598118878e-05
-2.60465350632265e-06
-9.36498849124704e-06
-2.60109959198252e-05
-4.57404123782562e-05
-3.33655571303412e-05
-2.84901673938274e-05
-2.23691761607597e-05
-6.90302488365178e-05
-4.99070277418041e-05
-4.23754682730743e-05
-1.63680983758014e-05
1.18601410417687e-05
-5.12598121858657e-05
-4.78898572203218e-05
-2.50870066011669e-05
-6.62562367133565e-05
-2.23990351137053e-05
-1.71547401403472e-05
-4.27336091750156e-05
-2.75042185024396e-05
-9.20113831721583e-06
-3.98031567908659e-05
-1.01634912337701e-05
-4.11213814325559e-05
-2.78528208995672e-05
-1.50767252242256e-05
-2.43944615591546e-05
-4.51560031047752e-05
-1.14893022373126e-05
-3.94897985051902e-06
-4.0769086588463e-05
-5.4964593549555e-06
-4.33064585822617e-05
-3.94006600254783e-05
-2.29673287452011e-05
-3.4830495665241e-05
-2.59774425492196e-05
-3.84270521025862e-05
-1.52085187905622e-05
-2.66910308324938e-05
-6.16641856482252e-06
-5.20020814211939e-05
-2.62425842716606e-05
-1.94705691830323e-05
-5.85464641223395e-05
-6.46473034710834e-05
-2.85016695114998e-05
-2.5270767530346e-05
-3.84284062925604e-05
-5.94016631632771e-06
-2.57438652845035e-05
-8.63936735960025e-06
-5.36534486956326e-05
-5.56878428843829e-05
-4.08937746203823e-05
-2.14699710828749e-05
-1.9749546170199e-05
-4.28293495327747e-05
-3.51572065782785e-05
-4.63848003251881e-05
-1.23671402643057e-05
-2.25476278011596e-05
-2.50548201777744e-05
-7.99792050514647e-06
-2.00289182264401e-05
-2.13090987252253e-05
4.86182168458938e-06
-4.50944085651968e-05
-2.7224682743371e-05
-3.43179878213144e-05
-1.44177021649039e-05
-4.53212306473432e-05
-2.22354867417712e-05
-4.14388546812354e-05
-1.99265172707068e-05
-2.07748958389213e-05
-3.87942571857801e-05
-6.43146032088211e-05
-6.94101909349114e-05
-3.53678088462214e-05
-2.76069436230787e-05
-5.79231296927749e-06
-2.46073939811949e-05
-3.05698214709894e-05
-1.82096639892815e-05
-4.16389106723137e-05
-3.16265781162075e-05
-2.68601316017138e-05
-2.98873323477149e-05
-1.70026076068941e-05
-2.966500858776e-05
-6.26682830368128e-05
-4.88923341812932e-05
-2.92767882436687e-05
-3.87955621871484e-05
-5.41115411226084e-05
-3.5716216876163e-05
-5.75267325735611e-05
-2.18405409250295e-05
-1.43291223974357e-05
-6.13057536647431e-05
-3.24875166602716e-05
-1.45995775452492e-06
-3.86698919360825e-05
-7.62370310319924e-06
-6.02167880821032e-05
-3.13024131532863e-05
-2.39680129423406e-05
-2.74795691732148e-05
-1.74145867932243e-05
-4.0862788961915e-05
7.98316636615597e-08
-1.55053786434632e-06
-4.10198615036937e-05
-4.52254807743126e-05
-3.02599554064899e-05
4.85801230521488e-06
-2.07396636527139e-05
-2.69329932613873e-07
-2.79562869444152e-06
-5.93927279251787e-05
-5.71880478451892e-05
-1.3052287591167e-05
-1.37377870288005e-05
-3.55424176854509e-05
-4.46377750380579e-05
-1.77736922980063e-05
-4.36558629018383e-06
-1.397675578239e-05
-2.39426051859392e-05
-4.81196948271427e-05
-6.76984371110935e-05
-3.65256559445872e-05
-1.80118278618085e-05
-4.66177715421235e-05
-4.16118174499712e-05
-2.76641874741077e-05
-2.03748635639056e-05
-2.16300153239039e-06
-2.51325788378568e-05
-3.32649166358301e-05
-3.60337274404596e-05
-4.07575504208455e-06
-3.65442531108154e-05
-2.96340194410303e-05
-5.22775963005305e-05
-6.63708416545888e-06
-4.07828942010617e-05
-1.41785182296086e-05
-2.14651238547115e-05
-1.49866799357923e-05
-1.1588884810691e-05
-3.50874981626413e-05
-3.06443298084128e-05
-3.76117329026916e-05
-3.99475807976608e-05
-4.09088254494051e-05
-2.7382257516934e-05
-1.89688198497648e-05
-2.5569241789659e-05
-3.51208217011568e-05
-1.30088322112588e-05
5.68246390285104e-06
-3.51570139785178e-05
-5.1332763477156e-05
-4.523287371134e-05
-4.69625790310782e-05
-1.58936806336123e-05
-3.53768957512582e-05
-5.65733153112093e-05
-3.10385180459583e-05
-3.06529646872542e-05
-1.86728406058882e-05
-4.36826100113337e-05
-3.87520042422592e-05
-4.27927072387355e-05
-3.96774848777432e-05
-1.71497530503119e-05
-1.16464431667545e-05
-9.78296245016123e-06
-4.83874650930429e-05
-1.52520855031987e-05
-4.25570420812544e-05
-3.64237545623515e-05
-4.46847476970014e-05
-2.06600842001584e-05
-2.02497547728208e-05
-1.35321321153964e-05
-4.32881817601766e-05
-4.04711976860066e-05
-8.33281702940239e-06
-4.82072797937029e-05
-1.3975504260656e-05
-3.45061182535324e-05
-2.85454316247557e-05
-2.81621612155114e-05
-4.13998637227432e-05
-1.12137140010399e-05
-3.48759242441396e-05
-2.04638901758902e-05
-9.03982944183217e-06
-3.81000136457984e-05
-5.91515930673106e-06
8.61935584338748e-07
-2.10955758053542e-05
-1.33715738357679e-05
-4.05565288320529e-05
-3.00555669150954e-05
-3.13425593096336e-05
3.53187292811602e-07
-1.57435298432752e-05
-4.78121674964895e-05
-2.67515341814468e-05
-2.29831415919774e-05
-7.4413189935606e-06
-3.82543848074762e-05
-3.89231270510154e-05
-3.04158363585096e-05
-2.76878637226996e-05
-6.39061894180155e-05
-3.87479951119069e-05
-1.45511694254365e-05
-1.19819412260625e-05
-5.13470457290416e-05
-2.07816962473377e-05
-3.16447100686832e-05
-2.44953010780697e-05
-3.56143007644831e-05
-2.32919191342393e-05
-6.15275020910908e-05
-3.92407012950546e-05
-2.14535702666543e-05
-3.63512649398517e-05
-6.98343889810174e-05
-3.89570693946042e-05
-3.02191151106364e-05
-2.72241811275249e-05
-1.7834802638964e-05
7.83011458038704e-06
-1.14409354016063e-05
-1.53368519765211e-05
-4.5241942515684e-05
-3.80744194076376e-05
-1.35208576167073e-05
-5.53573903032235e-05
-3.95833072276231e-05
-3.1898329653129e-05
-2.43365393625114e-05
2.78449494536499e-06
-7.0920586350393e-06
-1.71387053353782e-05
-6.35592991883798e-05
-3.48623389037381e-05
-2.34393034111273e-05
-4.25039215740168e-05
-2.76333577197516e-05
-3.2541935506711e-05
-2.72896903180525e-05
-6.4205870957177e-06
-1.86246142853507e-05
-1.2968404444337e-05
-3.03730588341536e-05
-2.70977691112818e-05
-3.95409283299522e-05
-1.78651187301749e-05
-3.94466840644231e-05
-2.69178001962493e-05
-3.75720575949724e-05
-2.18264884957058e-05
-2.83080493976348e-05
-3.16785121244813e-05
-3.58054120033109e-05
-2.89512918655073e-05
-1.45102377346304e-05
-2.09397962756565e-05
-1.99347344248903e-05
-2.24870000981755e-05
-1.47716833343558e-05
-2.72127638023529e-05
-8.59739206321996e-06
-1.91949928826118e-05
-2.13672091872603e-05
-3.57255531892132e-05
-3.26151121923858e-05
-4.20370717665559e-05
-4.85563896861976e-05
-5.30613174180558e-06
-2.67146782231143e-05
-3.86455254532239e-05
-2.84989041345964e-05
1.35192056991139e-06
-3.23748558229853e-05
-1.46480502329976e-05
1.05965963371262e-06
-1.14257947264733e-05
-4.48026100103263e-05
-2.10354615248996e-05
-3.13826697240754e-05
2.04202093709426e-07
-2.81529162627134e-05
1.4058953731737e-05
-3.80743947197612e-05
-2.03455083633345e-05
-1.41696944894479e-05
-3.03672839433765e-05
-3.2203455310961e-05
-4.53533994582968e-05
-3.62958964495859e-05
-3.00160984152559e-05
-2.81125562458147e-05
-2.95244852128868e-05
-2.61277521277236e-06
-3.71006575195597e-05
-2.22182997744881e-05
-3.8222320128849e-05
-3.82763719025399e-05
-1.77657812960779e-05
-4.30212765830044e-05
-2.65337193786866e-05
5.75114555496479e-06
-4.04603007988406e-05
-4.35559495305792e-05
-3.01545680229417e-05
-2.72211541891822e-05
-4.94097629718223e-05
-4.47296233330768e-05
-4.08591309892064e-05
-3.09404120583363e-05
-2.50823272676294e-05
-4.42690673667714e-05
-4.06280434790402e-05
-4.57775278801917e-05
-1.79729219527755e-05
-1.72572040709889e-05
-4.20282444096232e-05
-4.17813566578211e-05
-5.1451531662714e-05
-1.09033682312729e-05
-9.75808379698908e-06
9.96915374101498e-07
-4.68415073730066e-05
-1.80386322146857e-05
-5.2540384551358e-05
-3.27233559144374e-05
-2.32227605827734e-06
-1.34799737963704e-05
-4.37982888198946e-05
-3.66748232512478e-06
-3.79204951441759e-05
-5.02807158671353e-05
-3.1410177365827e-05
-7.41250247762286e-05
-2.38687637187111e-05
-4.45625360322682e-05
4.44813832034642e-06
-3.64897301275095e-05
-4.42857123001583e-05
-8.27064959661874e-06
-1.22966041547081e-05
-2.78756485872101e-05
-2.37705292297641e-05
-2.19127638674619e-05
-2.3763155270204e-05
8.54451913461095e-06
-3.76118474378421e-05
-6.04261989480919e-05
-1.42223715218497e-05
-3.92808164010906e-06
-2.80427333635276e-05
-4.20793708058206e-05
-2.16861741805877e-05
-1.48174964603896e-05
-2.83270460900854e-05
-1.76603159609845e-05
-4.13049383137511e-05
-4.49429169339188e-05
-2.37843981099685e-05
-4.50246779862247e-05
-4.25645406718392e-05
-4.58358407952035e-05
-2.08437593646509e-05
-3.57263124769079e-05
1.77120498968552e-05
-4.62992581025856e-05
-3.13000777214501e-05
-5.41662299436725e-05
-1.42806325572701e-05
-3.47387349892949e-05
-5.09578350213272e-06
-3.87033774140137e-05
-3.42281453489741e-05
-8.91086226071576e-06
-1.9398738189552e-05
-2.11501299503181e-05
-2.61318655596861e-05
-2.60145239610081e-05
-2.69440056065722e-05
-3.29813922651534e-05
-3.2490053225273e-05
-4.60344086642807e-06
-2.05857386894618e-07
-4.75961364679711e-05
-1.71059695317447e-05
-2.84115676751777e-05
-3.29192689798437e-05
-3.93837535784188e-05
-5.40146862353496e-06
-4.24415431966561e-05
-2.45133615673402e-05
-3.29104873527953e-05
-4.03903070414667e-05
-3.98030551624068e-05
-5.7304761827557e-05
-1.95495423947282e-06
-4.35160205796469e-05
-3.70517772275172e-05
-2.64791547740884e-05
-5.42967319693429e-05
-1.92531300227189e-05
-6.69524049166792e-05
-1.5169494163512e-05
-2.35766912327267e-05
-4.0707352974165e-05
-8.66619899167228e-06
-1.96258538394184e-05
-6.82114530504995e-05
-3.81870098396742e-05
-4.04679054692131e-05
-4.94802340039957e-05
-1.50984956842262e-05
-3.12439108900919e-05
-2.5791655880228e-05
-3.97842433449573e-05
-2.93227012146441e-05
-5.94558625530759e-05
-1.6834335468254e-05
-2.99465660019581e-05
-2.66833956266965e-05
-4.27522057438399e-05
-9.08723883648559e-06
-1.03367093154271e-06
-1.71830950863441e-05
-5.92779669598578e-05
-3.03860345897518e-05
-2.39122517998479e-05
-2.52420959419435e-05
-4.0049933908372e-05
-2.36631947704256e-05
-3.18715390701439e-05
-4.49227773280919e-05
-4.58102183732063e-05
-1.77814182532651e-05
-2.37965643596399e-05
-4.38272856421173e-05
-3.91070474248296e-05
-4.27217005110345e-05
-2.80774803786753e-05
-5.13371334252547e-05
-7.70007785804249e-06
-3.735068595173e-05
-3.74486041142464e-05
-1.56422850326479e-05
-5.10472642784308e-05
1.92641916095148e-06
-3.51693108967701e-05
-5.83468594312675e-05
-4.34168598311778e-05
-5.61203491158796e-05
-5.33529588646241e-05
-2.00093241608381e-05
-1.58547892835569e-05
-3.32353923761097e-05
-1.89414634719349e-05
-2.46193443558456e-05
-5.25814937778106e-05
-1.88197177937487e-05
-2.93374554574916e-05
-5.14140045500107e-05
-8.38886807032102e-05
-1.11455459703546e-05
-2.3551473259014e-05
1.03163110507016e-06
-4.74987110508296e-05
-2.48767046322263e-05
-3.65743795522043e-05
-2.81135383459849e-05
-2.98738245376296e-05
-1.54466525172697e-05
-1.99083859068103e-05
-1.06623866635754e-05
-9.7030102202784e-06
-4.55583370519545e-05
-2.62944190732327e-05
-1.523426932982e-05
-5.39940475882355e-05
-4.50063100252062e-05
-3.5406489379705e-05
-1.31009034883414e-05
-4.97427438788021e-05
-5.40848863800989e-05
-2.47597362269096e-05
-2.81743506409848e-05
-3.31848082892172e-05
-1.63365402057175e-05
-3.97125443730417e-05
-9.67098533137709e-06
-3.29311879431317e-05
-3.07944078192164e-07
-2.521075588655e-05
-5.10594488197379e-06
-3.43480151572584e-05
-3.6516520477512e-06
-7.12433249678774e-05
-2.36259041945938e-05
-1.44801561658217e-05
-3.11519878549958e-05
-4.22840633558886e-05
-2.90106751576581e-05
-2.07519712971557e-05
-1.02259711174126e-05
-5.26089249083513e-06
-4.34487432385715e-05
-4.14571138011405e-05
-4.6346011209066e-05
-1.72960767898679e-05
-5.58201014104388e-05
-3.03809096376941e-05
-3.65019546308642e-05
-4.73623636809285e-05
-2.07146174769295e-05
-6.39369352832845e-05
-5.38335222361146e-05
-3.22227852332763e-05
-2.66065535311294e-06
-4.61902844905072e-05
-1.73829714755555e-05
-6.86525667656469e-05
1.23601424867528e-05
-6.85332558039736e-05
2.34720835991918e-06
-1.22577412798098e-05
-1.44845153057149e-05
-4.36500012841402e-05
-2.74225293367749e-05
-3.10140282299222e-05
-4.36818038310176e-05
-6.19672555478494e-06
-5.13126344023668e-06
-1.12872459804827e-05
-5.4222772262374e-05
-5.31035387877336e-05
-2.3902017042707e-05
-2.28060927171804e-05
-3.31538218199481e-05
-3.60038760215404e-05
-1.54197142724885e-05
-1.36830438599293e-05
-3.83716518741096e-06
-6.92492196891616e-05
-4.35142026717449e-06
-1.02783487089123e-05
-1.53491734593146e-05
-1.29718647760492e-05
-1.9078086677336e-06
-2.41271010818739e-05
2.51136977366537e-06
-2.96668038488314e-05
-3.80102156775737e-05
-2.69562714494265e-05
-1.94258133105025e-05
-1.91656205607418e-05
-4.30853557559265e-05
-6.70857535437871e-05
-6.22207490706634e-05
-2.15096284825087e-05
-2.64983491336799e-05
-5.74546449167023e-05
-1.94835129765312e-05
-3.69020489447357e-05
-2.17026594165209e-05
-2.24578675147129e-05
-1.74100020466772e-05
-2.47573764292499e-05
-2.94869206249673e-05
2.06973874675078e-06
-2.81298877050439e-05
-2.2851291912625e-05
-3.87508984555746e-05
-1.81299038385395e-05
-1.08123127175571e-05
-5.10755304938772e-05
-4.23484164963047e-05
-9.90570388872199e-06
-5.19576745113468e-05
-3.05361855936912e-05
-5.13432050330204e-05
-4.42232363052053e-05
-1.78336717754317e-05
-1.76445327986224e-05
-3.9572846899251e-05
-4.97658897542147e-05
-3.84841730232068e-05
-3.20392246066849e-05
-5.17781033894505e-05
-1.64061520275508e-05
-3.47530920394621e-05
-2.94530696158668e-05
-1.21549098153693e-05
-1.81690161183149e-05
-6.30194587818624e-05
-2.08578419291948e-05
-4.27991157758041e-05
-2.03432522093002e-05
-2.35223339738555e-05
-3.40854321003338e-05
-2.28979977355449e-05
-5.56117835059935e-05
-1.04829012211038e-05
-5.20153795769848e-05
-5.11292482906236e-05
-3.66509854078016e-05
-1.75741622037151e-05
-4.54654802081393e-05
-2.96502152414896e-05
-4.62051025757572e-05
-1.50267445386836e-05
-1.84520943983717e-05
-1.04880654737493e-05
-1.53489484022758e-05
-3.46211210548316e-05
2.99568797252491e-07
-2.28046496361482e-05
-3.55888843139214e-05
-4.77871916935983e-05
-4.69816515604595e-05
6.02678164788678e-07
-5.42392431976913e-05
-5.66353350600012e-05
-4.86128403109573e-05
-4.29820861804358e-05
-2.74771559503276e-05
-5.02671903412193e-05
-5.04414302542747e-05
-3.66965849951735e-05
-3.42217603327037e-05
-1.20181897101242e-05
-2.55208441510881e-05
-2.7110247886613e-05
-2.9875081033454e-05
-4.51309174420237e-05
-1.2374739273465e-05
1.3595356291439e-06
-1.36041712354492e-05
-1.366460027985e-05
-1.00150908696069e-05
3.1100925200809e-06
-1.11961677477521e-05
-1.59870708098403e-05
-1.03018656595273e-05
-1.43436410879164e-05
-5.26170134129658e-05
-1.93229921408071e-05
-3.68587861316727e-05
-4.75207036762761e-05
-4.68024561897092e-05
-2.07058089163811e-05
-3.55615459724584e-05
-1.75694877216657e-05
-2.07512425553179e-05
-3.15300351830785e-05
-3.81744534359642e-05
-1.21913545388723e-05
-4.15261379310024e-05
-1.93929633025176e-05
-4.51296265984789e-05
-2.28028322957189e-05
-3.63153055111311e-05
-2.55618401551123e-05
5.76957985343116e-06
-1.57942541209989e-05
-3.65431428146416e-05
-3.82581739143767e-05
-5.9269475259333e-06
-5.62727832779587e-05
-1.72865535738146e-05
1.20405499022495e-05
-2.25224895625408e-05
-3.34613526424583e-05
-2.36406588465694e-06
-4.33012749795189e-05
-3.28277312832339e-05
-4.39765101127898e-05
-1.96277042307008e-05
-1.84165941063183e-05
-9.62028304616953e-07
-6.24068111770874e-05
-1.79215807939407e-05
-1.28480246181651e-05
-3.3561034006904e-05
-4.02210486243043e-05
-2.03305174390545e-05
-4.33939349127034e-05
-3.48473729571168e-05
-1.54122276224195e-05
-4.23518170393967e-05
-4.59449032554004e-05
-2.45549622152533e-05
-2.32283400741148e-05
-3.52942827485618e-05
-4.24522045591882e-05
9.81724600117692e-06
-4.26548824347221e-05
-4.79291692458825e-05
-3.14583348910634e-05
-3.47098067843313e-05
-3.22479673336283e-05
-3.0162386245299e-05
-4.77292251513196e-05
-3.81023972697898e-05
-4.20904693225306e-05
-5.85381674934483e-05
-2.73672644744771e-05
-4.46709876195867e-05
-3.26355665053337e-05
-6.91455924757083e-06
-2.00809578593669e-05
-4.22107515252566e-05
-5.49841651305727e-05
-3.21052981133756e-05
-9.33193146946833e-06
-2.8815600163185e-05
-3.19472584536382e-05
-2.35178352728073e-05
-3.22490961245119e-05
-2.1458851927979e-05
-5.01448429768911e-05
-2.4193404827579e-05
-4.07808922329528e-05
-2.88246932428761e-05
-4.34716591697781e-05
-5.52013783978332e-05
-2.35695847659397e-05
-3.71847093013443e-05
-3.92584486772151e-05
-2.90052460569463e-05
-2.51914466844994e-05
-3.61488768600767e-05
-4.37271998758862e-05
-2.13099262262538e-05
-1.64930910014804e-05
-3.43812473730697e-05
-3.22784585525299e-05
-5.5523450194539e-05
-2.8657681686928e-05
-1.5831958692904e-05
-1.25024557433599e-05
-2.77512725987487e-05
-1.93707652974582e-05
-1.29513900033825e-05
-3.23848009162046e-05
-2.20585164192918e-05
-1.73982411509679e-05
-3.29850626506959e-05
-4.25890106336734e-05
-2.50527463348061e-05
-5.08169664779652e-05
-4.93731543888991e-05
-6.30539692396835e-05
-3.16314461712475e-05
-3.3785789940921e-05
-3.66606658562639e-05
-1.82646991875811e-05
-2.48204791585639e-05
-1.96995276866897e-05
-3.25795643926922e-05
-3.49425278681488e-05
-1.46212077046976e-05
-2.69934139658438e-05
-2.84864347225414e-05
-1.46134181014361e-05
-5.06368657355604e-05
-8.34450393165052e-06
-4.68799567516577e-05
7.33260982817701e-06
-7.78090918737361e-05
-1.62370498422029e-05
-6.49342875254619e-06
-6.12943012434178e-05
-3.91481450643991e-05
-2.690316089477e-05
-1.03362331165796e-05
-1.4496105313464e-05
-2.58288256972552e-05
-1.23269362301941e-05
-2.30807799226989e-05
-1.79468057517676e-05
2.17238108751954e-06
-4.29552601060741e-05
-5.34651738531778e-05
-3.18657383528921e-05
9.33648293014787e-06
-2.86855394733586e-05
-1.91696942541192e-05
-4.92924399042327e-05
-3.81018863837463e-05
-3.32331590195714e-05
-2.31898101225903e-05
-1.14294268725981e-05
-2.25129542045459e-05
-2.03981677588027e-05
-2.5471379785637e-05
4.90941823247331e-06
-3.11688595343289e-05
-7.69812953433551e-05
-3.39527358372652e-05
-2.31245120229936e-05
-5.40214467202639e-05
-1.11677090475504e-06
-3.85778394068303e-05
-1.84982118806017e-05
-3.27536738320062e-05
-4.45163308535236e-05
-1.89257458217643e-05
-3.65293280683722e-05
-4.25257976492745e-05
-6.70178278523005e-06
-2.80148096298196e-05
-9.05712341691198e-06
-5.80668864834366e-05
-6.09082587671393e-05
-1.85791092467251e-05
-4.58253773287234e-05
-2.3304475603692e-05
-3.12153917354895e-05
-8.28563757749707e-06
-3.4538026159579e-05
-5.34145505524553e-05
-2.48174655258288e-05
-2.1986251558628e-05
-4.20457010337965e-05
-2.52424150403004e-05
-3.56401933275707e-06
-5.05417527536091e-05
-3.20144998908979e-05
-6.12505252199072e-06
-3.87451909131507e-05
-2.58544505087704e-05
-1.59629410701306e-05
-3.28288698972671e-05
-4.06139094639895e-05
-2.46405284613717e-05
-4.30496733491298e-05
-2.93829991443863e-05
-4.34187854501741e-05
-1.71501588334347e-06
-2.09746470620101e-05
-1.82875524011153e-05
-5.82034054672581e-05
-2.27567528814381e-05
-3.21671507841711e-05
-3.39405469077301e-06
-1.78513451144143e-05
-4.09605122215864e-05
-1.04282080272302e-05
-1.55682297971892e-05
-2.08658611531102e-05
-4.01015974292963e-05
-3.10869259311865e-05
-1.33891592590042e-05
-4.01105032189767e-06
-6.15621290738752e-05
-1.89893563300251e-05
-4.9169439909685e-05
-4.34318261456662e-05
-1.699882189468e-05
-5.95769603728302e-05
-1.49873666898636e-05
-2.48807180165975e-05
-2.59418525571539e-05
-3.44185243840385e-05
-3.04844744415173e-05
-6.5607137564877e-06
-2.7744447844282e-05
-3.59711279405467e-05
-1.12773742915923e-05
-2.73328764980328e-05
-3.47577649080322e-05
-4.95015535113994e-05
3.80593236953326e-06
-3.56403781472176e-05
-3.49331004733887e-05
1.85238914036211e-06
8.0778358783587e-06
-2.91902006401805e-05
-2.02496892978874e-06
-2.34231518497455e-05
-4.26611269535803e-06
-3.78527749660733e-05
-3.55248420835463e-05
-3.59446860982533e-05
-1.70947620094273e-05
-2.62028754331673e-05
-3.83022897106927e-05
-5.02858023350522e-05
-3.39687418271457e-05
-3.99388449590712e-05
-3.56603392063639e-05
2.0905152858982e-06
-3.64426676119513e-05
-3.081492752478e-05
-2.23312057047953e-05
-3.90854698780146e-05
-2.23187955649576e-05
-1.91459790938636e-05
4.9667124184688e-06
-1.95697674931513e-05
-6.50780201864328e-06
-2.88688234861267e-05
-3.63929304257717e-05
-4.85740139533516e-05
-2.23038726074793e-05
-2.46993049527494e-05
-6.50045306501297e-05
-1.70200011160887e-05
-3.07508480139178e-05
-2.47899354561992e-05
-3.80434362759694e-05
-5.52792112129569e-06
-1.58120887474909e-05
-4.25598032299031e-05
-1.02582837704547e-05
-4.15627288217806e-05
-3.04523118801158e-05
-2.27629725406908e-05
-5.69630152608532e-05
-3.64306905702108e-05
-4.31917828578127e-05
-6.45860443482266e-05
-3.3652438838454e-05
-2.71841369779573e-05
-3.35127837379774e-05
-3.60120734335882e-05
-3.36590339863828e-05
-5.92377405067428e-05
-1.26368797985502e-05
-5.05574952788689e-05
-2.09068831662037e-06
-2.44786364472318e-05
-2.71971872633009e-05
-4.24398332720485e-05
-5.13296534842261e-06
-1.1012464826771e-05
-2.77519877717085e-05
-3.06410746843571e-05
-2.87031240339931e-05
-1.08596628397324e-05
-1.59934333544583e-05
-2.35011793542976e-05
-1.69656009876902e-05
-1.71875166866702e-05
-1.58118814849003e-05
-1.72401692407295e-05
-1.14252030647772e-05
-2.99237298236055e-05
-3.57613672467167e-05
-3.4222251083812e-05
-2.92212359630602e-05
-2.66405294920577e-05
-5.7500550177126e-05
-1.48976883775124e-05
-3.01693572739199e-05
-1.54304516952124e-05
-4.85382107462809e-05
-5.52443571270928e-05
-9.18704141837958e-06
-1.87981807584205e-05
2.59359108038573e-06
-3.98627293236492e-05
-3.71829928528708e-05
-2.21456075024351e-05
-6.37774502942345e-05
-3.42890015596032e-05
-2.80756854796963e-05
-9.49372900204342e-06
-6.86775458327172e-05
-4.6262028263271e-05
-3.01385499811608e-05
-1.46741993842635e-05
-1.43426849462041e-05
-2.89920704661847e-05
-2.6315783885467e-05
-3.76409388325038e-05
-1.96967238339968e-05
-3.66928451135416e-05
1.70493416681511e-05
-2.41452552043307e-05
-1.49918555847803e-05
-2.88680246888703e-05
-1.63684933846268e-05
-1.35820186206394e-05
-4.79269911308865e-05
-6.0674645650103e-05
-3.51529879489646e-05
-8.84011321293325e-06
-3.46845057444252e-05
-4.91189226282777e-05
-7.03437292633183e-06
-1.40361644850296e-06
-4.93658722794368e-06
-1.37894478047261e-05
-4.75062283398073e-05
-3.12761827857509e-05
-2.4676638160856e-05
-3.86423488098535e-05
-3.17996667389815e-05
-2.24074846968689e-05
-2.47325679140282e-05
-3.39458565098663e-05
-3.69514179469815e-05
-3.70655036229995e-05
-4.50181814261001e-05
-5.0134719879892e-05
-2.64145579820638e-05
-1.76554855362968e-05
-5.55903248220094e-05
-4.69263656088095e-05
-2.01649673002603e-05
3.39694123661575e-07
-2.2092281386701e-05
-3.19885422148862e-05
-3.12042683803429e-05
-7.7000244416395e-06
-5.55283314283342e-05
-4.51904227263997e-05
-3.58377455045748e-05
-3.14508587277128e-05
-4.4604331660897e-05
-1.50657737627263e-05
-4.01753746985097e-05
-2.95310615406538e-05
-9.03802065843956e-06
-3.92290726352681e-05
-3.05764426358938e-06
-3.80023229053798e-06
-3.50389751985281e-05
-4.50124465218044e-05
-4.21001150613748e-05
-5.17732354773848e-05
-6.16894039117619e-05
-3.02249686415838e-05
-4.37672735857827e-05
-7.98943809959778e-05
-5.60215128682955e-05
-2.26792100951989e-06
-5.57522966468543e-05
-3.49368577246868e-05
-2.25681119570827e-05
-2.05674037400086e-05
-3.78599145345422e-05
-5.1811451294596e-05
-3.96641943921854e-06
-4.33936649009031e-05
-2.8327524402746e-05
-2.89820359380829e-05
-5.08495501563914e-05
-2.90063435019652e-05
-2.14811621784873e-05
-4.97914050682698e-05
-6.4715427832638e-05
-4.40420717006358e-05
-5.12695289362101e-05
-6.54913359892042e-05
-3.63311573038542e-05
-2.04382670643993e-05
-3.13888358654858e-05
-6.04084135426008e-05
-3.71701734859082e-05
-4.19453707493854e-05
-1.91518808911388e-05
-3.00391218133972e-05
-5.03589423670478e-05
6.8989680988141e-06
-4.59802881653819e-05
-1.84646951761041e-05
-2.4995344394963e-05
-3.40516062878323e-05
-3.28072751722604e-05
-3.51509417914169e-05
-4.83187056390339e-05
-4.10771130183628e-05
-7.1883100738904e-06
-4.89351489363989e-05
-3.5828881008687e-05
1.54957152847182e-06
-2.00532153133814e-05
-3.00142280951862e-05
-5.18788025088185e-05
-5.98251123825428e-05
-6.34186893962346e-05
-1.56997498378313e-05
-6.88221679585693e-05
-8.95298428542978e-06
-2.76731625348162e-05
-2.55071597519298e-06
-4.99495228486075e-05
-3.15531592146239e-05
-2.18353136455414e-05
-4.30668911797443e-05
-1.43324474623504e-05
-3.56920024949229e-05
-2.16135992860234e-05
-3.61873444484411e-05
-4.67480395287177e-05
-2.61945837827403e-05
-3.19267694344983e-05
-4.90515223184634e-05
-4.60117766432187e-05
-1.39794159385886e-05
-2.21062853301296e-05
-2.46077985427129e-05
-2.8700367471902e-05
-3.09551542452283e-05
-3.62801744817332e-05
-5.01636341286116e-05
-4.2848173193432e-05
-3.15535973896496e-06
-5.6207430944434e-05
-3.60780993784936e-05
-5.05205297053934e-05
-1.64803853288709e-06
-3.69655958011346e-05
-2.58939774170537e-05
-3.8583178988424e-05
-5.6921534090705e-05
-1.10137919070155e-05
-4.32461492182093e-05
-4.18495833929504e-05
-5.07625009632061e-05
-4.55033557818557e-06
-2.5717402063376e-05
-2.38776675315925e-05
2.35520628684785e-06
-1.48744677911123e-06
-3.14859638951918e-05
-3.80589539322613e-05
-4.51379458982079e-05
-4.06068454767307e-05
-6.71615019315242e-05
-2.0086205913462e-05
-2.34398320601007e-05
-3.15118620002999e-05
-2.03461878551164e-05
-1.91924046008345e-05
-2.63514358781796e-05
-4.79855068846611e-05
-4.51409467466591e-05
-4.23937596597636e-05
-1.41778480313343e-05
-3.54692876786585e-05
-5.99200587958561e-05
-2.80497389648139e-05
-6.03123693877143e-05
-8.30192896786134e-06
-3.9022411615759e-05
-3.43834258796127e-05
-3.0177043829851e-05
-3.62999409306073e-05
-3.24856181546119e-05
-2.76378422730478e-05
-2.4447350089474e-05
-2.81792959691796e-05
-3.00115712547874e-05
-2.77276351929315e-05
-3.45502444587845e-06
-3.99921380416785e-05
-2.19259048979191e-05
-4.80037777568175e-05
-4.93676255237036e-05
-3.77740075136544e-05
-2.14097948823337e-05
-3.11121289557076e-05
-3.1352038862715e-05
-2.08032267542294e-05
-3.29282858120737e-05
-4.37377280977495e-05
-1.95764365734128e-05
-2.88604605425762e-05
-3.31572120271504e-06
-2.8870929146401e-05
-7.58558322607009e-05
-1.83775773000436e-05
-2.11449031754565e-05
6.34766396611386e-06
-4.60150195269721e-06
-5.46780950160219e-05
-2.56177028150941e-05
-1.70041171467929e-05
-2.15532196559982e-05
-1.47774961578159e-05
-3.43998928672782e-05
-8.99558485246445e-06
-1.1047416638678e-05
-4.06639206407356e-05
-2.26621916981584e-05
-5.88804053698598e-05
-2.01035020003303e-05
-4.56951289745133e-05
-3.404370610869e-05
-4.70469657134255e-05
-1.4567476462639e-05
-1.40446763702778e-05
-5.00775721136083e-05
-2.68208365994983e-05
-3.05974325863421e-05
-2.99207244212183e-05
-4.77999055848956e-05
-3.8152034373407e-05
-3.45550713647391e-05
-3.11893975619143e-05
-2.15738190996509e-05
-2.59765963322699e-05
-4.27494684636034e-05
-4.59848701690882e-06
-1.50877285482675e-05
-1.57835167952957e-05
-4.052548976094e-05
-5.38995391140229e-05
-6.95305720895883e-06
-1.43933869705839e-05
-3.0161684080524e-05
-2.75456104127878e-05
-4.03529146387974e-05
-4.16784432776677e-05
-2.1623818549564e-05
-3.00268001364678e-05
-2.04156975755583e-05
-3.95307120592611e-05
-1.16877430034206e-05
-2.43454611940419e-05
-4.50264327077008e-05
-4.02317539224767e-06
-3.51231872347256e-05
-4.55361585762591e-05
-3.26821276384185e-05
-1.74784351513014e-05
-5.33814876304021e-05
-4.0199482404447e-05
-5.89359485556946e-05
-6.25219640941344e-05
-2.64008299312303e-05
-6.51080205864069e-05
-1.56546602586129e-05
-8.40251025488343e-06
-4.89317618209951e-05
-7.51881630760795e-05
-3.07858599758983e-05
-2.19889741905844e-05
-4.94067200402623e-05
-2.94633307936778e-05
-2.81761598447258e-05
-5.70223480819291e-05
-2.95968201729903e-05
-2.76555550109185e-05
-3.2486408522653e-05
-2.25610431853398e-05
-2.84552456280791e-05
-3.13552972727489e-05
-2.17861406084608e-05
-4.13664092571658e-05
-3.50784397936041e-05
-3.55468631837981e-05
-3.4162644433125e-05
-3.71443065137961e-05
-2.70739105481979e-05
5.08643722161429e-06
-4.07667823752766e-05
-1.72986312844608e-05
-2.17279612156534e-05
-3.81788451084733e-05
-2.06025265797102e-05
-6.28625506387448e-05
-1.82143068121554e-05
-2.66333683227902e-06
-2.10911770505849e-05
-1.71583029263403e-05
-3.84723598261153e-05
-3.83730897097173e-05
-6.49777926470308e-06
-1.66465169019584e-05
-2.26467603745354e-05
-1.90727182224269e-05
-3.88712276561975e-05
-3.49111383746594e-05
-5.05165596346719e-05
-1.83406761666895e-05
-1.12863834551929e-05
-3.19758856113918e-05
-2.19689801974059e-05
-1.79076628826727e-05
-5.32254250226162e-05
4.76643134958463e-08
-6.4025618265399e-05
-1.80354891515203e-05
-3.23194113179592e-05
-2.08525508305188e-05
-2.41951176670992e-05
-1.89609525539621e-05
-2.78268925740098e-05
-1.63501649059694e-05
-2.84167615261404e-05
-1.67065530786136e-05
-4.54183005267027e-05
-4.49060400987748e-05
-1.60951353640703e-05
-2.8296085198504e-05
-3.14237632964166e-05
-1.25374696704766e-05
5.71982801472143e-06
-3.87378724132484e-05
-3.74478852646088e-05
-3.52886039344883e-05
-3.29140136238804e-05
-5.79462160254006e-05
-1.58567704801783e-05
-2.67684939733913e-05
-1.39965964962947e-05
-3.02410995828627e-05
-1.40298853708886e-05
-2.87463503493315e-05
-2.95509679499586e-05
-1.28987591439832e-05
-4.06741161520761e-05
-3.98200981976421e-05
3.81697781560189e-06
-2.26187357071083e-05
-1.66264854875901e-05
-4.39842222282704e-05
-4.91430946825497e-05
-3.83341521492766e-05
-6.35336647425731e-06
-4.71311641380388e-05
-5.40173480061646e-05
-3.71678590657054e-05
-6.58583583533377e-05
-1.06603663598019e-06
-1.96884509426717e-05
-3.07019855508249e-05
-1.70457024149272e-05
-4.60400941783184e-05
-3.20214333002735e-05
-2.70662213501294e-05
-6.20955247138123e-05
-4.50763211386919e-06
-4.04939633387699e-05
-3.9098204873941e-05
-5.13371529536465e-05
-2.36008225326521e-05
-1.89559240921397e-05
-2.59947834418953e-06
-2.54773660418478e-05
-3.1070291025643e-05
-1.48714984853852e-05
-2.9011961736106e-05
-3.23988148894219e-05
-3.03631919038805e-05
-5.3373168477025e-07
-1.34001880285804e-05
-4.85772754817599e-05
-4.47946822863689e-05
-4.95932029063398e-05
-2.37258472041637e-05
-5.29232562853632e-05
-3.50257783976088e-05
-2.01767681380633e-05
-1.03433085409894e-05
-1.431505349508e-05
-8.01395752661861e-06
-3.36691854001588e-05
-2.54466916073539e-05
-1.87631157773008e-05
6.22764749930691e-07
-2.24578348527559e-05
-3.26327805573701e-05
-4.65205684543126e-05
-4.51293563192794e-05
-4.75925597457414e-05
-2.45763382638245e-05
-8.08536325165483e-06
-6.35571564459997e-05
-1.8260298270653e-05
-4.02211720934688e-05
-1.40049432894508e-05
-4.99693102988972e-05
-2.02103734635396e-05
-2.83012754885124e-05
-6.49825855689627e-05
-2.36676846388872e-05
-3.10514524714686e-05
-3.4846956571951e-05
-4.95139402859326e-05
-2.92972606426663e-05
-1.6819584909042e-05
-5.67774282168113e-05
-2.56807375718017e-05
-2.32036817271948e-05
-1.68071963214138e-05
-4.83742421496993e-05
-2.15512640448829e-05
-3.54151229273298e-05
-2.87320777566117e-05
-3.6608449118299e-05
-2.52437683791063e-05
-5.65416292142402e-05
-4.47972183788482e-05
-4.97235643520987e-05
-3.79277056746007e-05
-4.22849705387055e-05
-1.81830155821707e-05
-3.34745860247204e-05
1.28071843452784e-05
-3.46290164703964e-05
-2.82355943138452e-05
-3.51524511878804e-05
-4.03100042824133e-05
-5.8587274988673e-05
-5.79642094086077e-05
-9.8513661635193e-07
-3.70480649920584e-05
-5.05071068894767e-05
-4.82481194872615e-05
-3.38132874138466e-05
-2.48814878288365e-05
-2.66984986447362e-05
-3.73084899348381e-05
-6.0656402415059e-05
-5.60558887165202e-05
-2.79517319083244e-05
-4.70099281307027e-05
-3.32761786042168e-05
-3.18442914449355e-05
-4.30031481567533e-05
-1.69208226828087e-05
-1.93255472770197e-05
-3.50436134518231e-05
-7.24226634751056e-06
-1.69899255181836e-05
-7.75297990928521e-06
-2.46998551989652e-05
-4.60930137405047e-05
9.14244050436685e-06
-5.10552394082628e-05
-4.28470606172661e-05
-2.85464830290925e-05
-3.32009701850104e-05
-2.24378080528037e-05
-2.76837599730462e-05
-1.63194309343654e-05
-3.78584701670163e-05
-2.11049009228191e-05
-4.25149251261926e-05
-1.21479748506702e-05
-1.63807689257043e-06
-2.09470476966802e-05
-2.3415914788705e-05
-1.7946090301434e-05
-3.36426531201336e-06
-1.31587385657403e-05
-4.58889662269022e-05
-3.79866575978748e-05
3.37702358818062e-06
-1.03955809679391e-05
-8.82393864004164e-06
-2.25800632304554e-05
-3.26278261421853e-05
-2.68315823484101e-05
-7.31111503612735e-06
-3.26095578756663e-05
-2.34640695211636e-05
-1.98298610537308e-05
-2.16898446189057e-05
-2.29573354352377e-05
-4.08159583033434e-06
-2.4514220769897e-05
-2.89452262032692e-05
-2.83663132853419e-05
-3.3768076201498e-05
5.64467849357326e-06
-3.50605622972612e-05
-2.59756827913417e-05
-1.90400657627234e-05
-3.39397520257441e-05
-6.31140690838735e-05
-3.1762702422275e-05
-3.78119103229359e-05
-1.69860946758694e-05
-3.64185228420142e-05
-4.13941969813657e-05
-2.72957510137166e-06
-9.58021382945139e-05
-1.16467171047859e-05
-3.54354827611975e-05
-6.24636723994632e-05
-1.66918476446675e-05
-2.20122256617838e-06
-3.73920176153186e-05
-2.55866727063608e-05
-6.24220407953714e-06
-5.28792346757642e-05
-4.13330149728931e-05
-5.70952802813636e-05
-3.54347595294149e-05
-1.91711868947239e-05
-1.69324098117221e-05
-5.33194967325406e-05
-1.27201612647427e-05
-5.97110371944928e-05
-4.29811107814028e-05
-6.31993698850325e-05
-3.74770264623965e-05
-2.07065431354497e-05
-3.55537683558705e-05
-6.35546547187032e-05
-5.37908248103646e-05
-1.33429931203378e-05
-2.21170915044073e-05
-4.28757567943873e-05
-6.93884935869453e-05
-2.78338070163111e-05
-3.27568838238582e-05
-3.29986016235922e-05
-8.99981677024964e-06
-3.09556086574827e-05
-1.88021844433237e-05
-6.30690691679109e-05
-1.36441741924092e-05
-1.67968935154597e-05
-3.47282045952072e-05
-1.5721931167066e-05
-3.11338091588673e-05
-3.23357592306891e-05
-3.58520737296489e-05
-1.96989735579223e-05
-5.1303413674001e-05
-4.17295625095271e-05
-3.74983383140347e-05
-3.07495193436698e-05
-1.39519493907899e-05
-3.70852068496972e-05
-5.28062829265249e-05
-8.49645421883073e-06
-2.28292158630333e-05
-3.50999082511292e-05
-2.81873210399789e-05
-7.29357453825833e-06
-3.39743938867201e-05
-5.45735375982119e-05
-3.06677305037683e-05
-2.0109105768974e-05
-2.13770002005448e-05
-2.77600955555221e-05
-3.65867540163891e-05
-2.65269712740506e-05
-1.79996693659938e-05
-2.60749223141383e-05
-2.34165194500851e-05
-2.19237441031816e-05
-2.10932343555424e-05
-2.63799824744463e-05
-3.81860395477692e-05
-4.24817346820146e-05
-1.20364942946671e-05
-1.06817270950632e-05
-3.97688045404489e-06
-2.81606660988779e-05
-4.03639616545433e-05
-1.64700292560253e-05
-3.10883951436506e-05
-2.72862235705522e-05
-6.88762542583371e-05
-4.14410300202012e-05
-4.14650234716123e-05
-1.81721989478718e-05
-7.68517964961427e-05
-5.89353252235547e-05
-2.42910332125542e-05
-2.16206641812016e-05
-2.25044980160958e-05
-1.44080154206012e-05
-1.97966493215401e-05
-4.19857244305473e-05
-1.85614127639307e-05
-5.35767869533511e-05
-3.84548315026332e-05
-1.3636731977799e-05
-1.69894931275791e-05
-3.25281369673943e-05
-1.33027383235942e-05
-2.82992986977151e-05
-1.23222756099604e-06
-1.71196240057142e-06
-2.4619018257891e-05
-6.13268836986954e-06
-3.11296920953158e-05
-5.96129663551669e-05
-5.01138454101505e-05
-3.54547524880883e-05
-2.19328638724506e-05
-6.20150297348692e-05
-4.58884082068335e-05
-4.14029691698047e-05
-3.19357103687567e-05
-4.49127108417065e-05
-5.42573889261177e-05
-4.22968352778915e-05
-4.32216129718064e-05
-4.12080481727883e-05
-1.52660751931896e-05
-3.11227915100552e-05
-2.00924545103875e-05
-3.17692699174597e-05
-3.05180799661753e-05
-1.04995347243257e-05
-3.88325361481099e-05
-2.62615051305584e-05
-2.83038298225661e-05
-2.60986234430895e-05
-1.49231820828718e-05
-4.79741006207845e-05
-5.07664346033353e-05
-4.56728780617852e-05
-6.01740588581123e-05
-5.27385330088748e-05
-4.99636593389741e-05
-2.06029220587603e-05
-2.73069750142689e-05
-2.01481572563677e-05
-3.71517474671888e-05
-3.26329672536847e-05
-3.23694149048202e-05
-4.74273210178429e-05
-2.14039978168332e-05
-3.67169391259042e-05
-3.83504116304578e-05
-1.66274623241245e-05
-3.78257390854433e-05
-4.64152943827957e-06
-4.09619615747839e-05
-1.13996598873951e-05
-3.63967860878488e-05
-4.13224429110715e-05
-5.21154198468007e-05
-1.11663539415459e-05
-3.23568537896884e-05
-4.2952070004233e-05
-2.63599123360885e-05
-4.61600364609684e-05
-2.92484897456166e-05
-5.38655760088977e-05
-1.76797369909278e-05
-3.23595863434965e-05
-3.20569277713704e-05
-2.82592850536332e-05
9.76160982757255e-06
-3.89111499652166e-05
-1.939319096708e-05
-3.59992613140058e-05
-3.44285487151347e-05
-1.57876485637828e-05
-2.03545500055574e-05
-2.85567191437271e-05
2.26686037178814e-06
-4.34626212990985e-05
-2.95959653367949e-05
-8.72727914912226e-07
-4.06824622219638e-05
-5.47935505787544e-05
-3.60685869990958e-05
-4.21796500891991e-05
-2.01490529775147e-05
-2.85982480320164e-05
-4.75575562122751e-05
-2.66898702241444e-05
2.00178364810152e-06
-3.12503885036002e-05
-3.27090785447291e-05
-3.33320087155899e-05
-4.0131224515009e-05
-2.19083781487611e-05
-3.70837510249667e-05
-4.41114463065192e-05
-6.81252408931507e-05
-3.31036302811084e-05
-4.15572280161765e-05
-1.3278492964741e-05
-1.80125930227701e-05
-5.88045387754558e-05
-6.68912870339023e-05
-1.74840906356086e-05
-3.64033112508343e-05
-5.24877939762518e-05
-1.61026659196554e-05
1.16919148721949e-06
-5.59647853079532e-07
-2.48886888335612e-05
-3.05939247327369e-05
-5.1047182189904e-05
-2.52086123309281e-05
-4.29153179475898e-05
-2.63632343075689e-05
-1.07129041825144e-05
-2.3014793343725e-05
-3.9135985119241e-06
-4.81570957345591e-05
-2.35199974206366e-05
-3.3919187412383e-05
-3.14324369381017e-05
-4.46205475104693e-05
-2.62200016048661e-05
-3.01282074091058e-05
-2.06577806915332e-05
-2.45498816953135e-05
-4.79096720679221e-05
-2.86282069724257e-05
-5.37830063917146e-05
-4.20271845729895e-05
-2.28400928942349e-05
-3.40551851182412e-05
-3.34527928381085e-05
-3.9851606235221e-05
-3.16538680970507e-05
-2.57082413343936e-05
-5.46526650653872e-05
-5.83949397100957e-05
-5.63204003375702e-05
-5.31619624256685e-05
-4.04045528368804e-05
-3.02434587108372e-05
-1.14263873744382e-05
9.31353680599973e-06
-2.89239292700805e-05
-1.88832659874162e-05
-1.78492162290533e-05
-1.7560840106577e-05
-7.04652273923052e-06
-6.8056207695667e-06
-3.98034280946074e-05
-3.09966905526149e-05
-3.03353017176061e-05
-1.93360482811688e-05
-8.45388366427132e-06
-1.49322269717652e-05
-3.74934816386638e-05
-7.59320322022959e-05
-3.51418887564911e-05
-4.00579048645519e-05
-2.24907984987608e-05
-2.77225460664695e-06
-1.90784065449435e-05
-5.02647793847491e-05
-2.46238921594142e-05
-1.96369585702512e-05
-2.65348618424797e-05
-2.74220652888034e-05
-2.39107033454585e-05
-3.41043339698935e-05
-1.54333845001828e-06
-5.68002436908846e-06
-7.71736395065142e-05
-4.23149119833676e-05
-3.90521518266986e-05
-2.2387521472368e-05
-4.49398251398385e-05
-2.48213969574888e-05
-3.71900422586437e-05
1.6185280305142e-05
-2.4647957468187e-05
-6.55565374239781e-05
-3.70852241766063e-05
-2.33515181897963e-05
-2.5507024283554e-06
-2.23374932169756e-05
-3.31050187197427e-05
-3.76513138637074e-05
-2.29025015289228e-05
-3.77559028953301e-05
-2.33259800089854e-05
-2.47899499270865e-05
-3.58548820465975e-05
-6.61795649252968e-06
-2.15988738698306e-05
-1.68808175347372e-05
-4.07526789159335e-05
-4.50478225854097e-05
-1.86878551855294e-05
-4.22551663701393e-05
-2.82261343529873e-05
-3.04466625852637e-05
-3.95324845998188e-05
-1.91454557098175e-05
-3.04604502247044e-05
-1.6092416790777e-05
-1.98562944880159e-05
-4.98420646450116e-05
-1.19363763622606e-05
-4.85669505884692e-05
-1.72193423175328e-05
-2.08260853757669e-05
-6.66046811640767e-05
-5.1872385029212e-05
-3.57618067854659e-05
-3.93954123458751e-05
-1.2691206060742e-05
-3.77542536309842e-05
-5.83529508219277e-06
-2.60406976210065e-05
-3.18902833511546e-05
-4.3744568331753e-05
-3.48525309036372e-05
-1.30334305023236e-05
-3.17949118549461e-05
-4.51911942686678e-05
-3.16252985568195e-05
-3.9895710814007e-05
-2.92688076868403e-05
-3.3639508841394e-05
-4.0098586264629e-05
-5.01813968027361e-05
-1.19839957769276e-05
-3.15897438757049e-05
-1.04010203780487e-05
-1.59488483117955e-05
-5.93276850821065e-05
-2.07609668087246e-05
-8.27388937179725e-06
-9.63801924748892e-06
-3.26290963289945e-05
-2.89053106746559e-05
-2.06483138711638e-05
1.59057769198726e-05
-1.6078303373782e-05
-4.93931317858393e-05
-2.44574177183181e-05
4.77682176488675e-06
-1.62011853058328e-05
-4.76281359089698e-05
-5.71784302730226e-05
-2.18599314757626e-05
-3.5419270548078e-05
-3.40393611294472e-05
-1.89888098475818e-05
-3.23351668051609e-06
-3.17779311774133e-05
-1.94471036183552e-05
-2.46852385659717e-05
2.85187063165388e-05
-2.4704907498297e-05
-3.3566028550296e-05
-4.58998464556641e-05
-1.41591167308001e-05
1.27576467243693e-05
-1.67332600637869e-05
-2.31910835671115e-05
-1.4939974322577e-05
-5.04084699655768e-05
-4.93566919584045e-05
-5.48817536421945e-05
-4.2123217339947e-06
-2.15962057390002e-05
-2.54504945211289e-05
-4.36412862530919e-05
-1.26471380175899e-05
-5.56038809318238e-05
-2.45425251555645e-05
-3.51590898408204e-05
-2.66210940766364e-05
-2.25566519538122e-05
-5.19725761428254e-05
-5.42488909288881e-06
-3.36232101567849e-05
-2.44369048859004e-05
-3.91143961141879e-05
-1.7820431097007e-05
-2.60139654838161e-05
-2.38697147721186e-05
5.45139585427606e-06
-2.19201245068768e-05
-2.84589839734831e-05
-5.49281213290493e-06
-6.38282548279743e-05
-3.53932841381909e-05
-3.10328806538142e-05
-4.66419538865961e-05
-3.36777678954928e-05
-1.43735788943304e-05
-4.38092411664189e-06
-1.71723829703596e-05
-4.76472996313236e-06
-3.9456166408568e-05
-5.67192823781778e-05
8.12985548134358e-06
-2.81700245204425e-05
-4.80624497551932e-05
-3.42446510575398e-05
-1.05075996410409e-05
-3.54804273958282e-05
-4.43121250309834e-05
-2.79025024433117e-05
-2.93016958741813e-05
-4.56200985490534e-05
-5.42217707792725e-05
-3.42947393823895e-05
-5.61419946051677e-05
1.39992391974817e-07
-2.14485000458082e-05
-5.72597083119294e-05
-2.28831359073063e-05
-4.37822923153479e-05
-1.18607433274965e-05
-3.43592147310556e-05
-1.48112400672024e-05
-3.14230503873916e-05
-2.55889116416286e-05
-3.7263013622195e-05
-1.18189756475422e-05
-4.44566185101753e-05
-1.97529941364771e-05
-3.93309661173202e-05
-2.02667894750388e-06
-5.10047349978489e-05
5.91626440401852e-06
-4.87324818203662e-05
-2.33634006419383e-06
-4.88947169932098e-05
-2.97589497761699e-05
-4.75022238408801e-05
-3.87729906172396e-05
-5.52976134537894e-06
-3.40357081263526e-05
-4.00045459802964e-05
-3.43906070214765e-05
-2.52662486619857e-05
-3.51263684842774e-05
-4.18506098020127e-05
-2.6968476766301e-05
-7.41225231924507e-06
3.34882093673943e-07
-1.97750491934528e-05
-7.3507512310588e-05
-1.65034281528717e-05
-3.93522073999706e-05
-2.13010029018923e-05
-1.5601885240498e-05
-5.65795682609942e-05
-3.44463549097122e-05
-4.29829751642178e-05
-5.58527292175918e-06
1.83827330021697e-06
3.09223472263887e-05
-2.63298844441287e-06
-9.52809940413454e-06
-5.04817505051644e-05
-5.55636949480035e-05
-3.48543692473357e-05
-1.52445157479343e-05
-1.35269643072432e-05
-2.05387320396026e-05
-2.91298058983619e-05
-3.77573367662706e-05
-3.49478834431545e-05
-6.14426576632555e-05
-3.62272981053771e-05
7.14679266583313e-06
-8.15527369892738e-06
-4.1772792810644e-05
-1.87324358056188e-05
-2.55515225989548e-05
-4.2511576984202e-05
-4.15998281075593e-05
-2.91378958777871e-05
-5.20628521833515e-05
-2.81747940056344e-05
-2.87107696217268e-05
-2.29240535083888e-05
1.58725818766386e-05
-1.93277735809786e-05
-5.94305391729528e-05
-1.60724804097646e-05
-4.3540533042168e-05
-3.09612115093343e-05
-3.12616782023268e-05
-3.79496500674889e-05
-1.81066159367384e-05
-1.59460074026327e-05
-3.76502491027383e-05
-2.69054475494454e-05
-3.76549153755575e-05
-3.59025315623691e-05
-3.54090469257656e-05
-6.14052952281897e-06
-5.04321683076045e-05
-4.13292112427094e-05
-3.0691276836147e-05
-1.53358233945837e-05
-4.21703986654599e-05
-2.71587754940899e-05
-3.95439518111152e-05
-3.27709936554965e-05
-2.57735490701071e-05
-3.82772417334717e-06
-4.5265963107664e-05
-4.71187922199931e-05
-2.64456008252226e-05
-6.44176310924788e-05
-4.20437317693752e-05
-1.17480770462109e-05
-2.90804794337163e-05
-5.27897519457274e-05
1.14620547572038e-05
-1.56653272228962e-05
-1.53706347416582e-05
-3.30666917417485e-05
-3.3045170885962e-05
-5.42723122011089e-06
-5.93836887645367e-06
-2.7763155523657e-06
-3.41432403583454e-05
-1.06247567269612e-05
-2.42566663946056e-05
-3.54031279102105e-05
-2.29021942950985e-05
-1.66695588091913e-05
-7.52421440546466e-05
-3.6046260060561e-05
-3.62579359999917e-05
-4.81060604333367e-05
-2.90887222454727e-05
-3.53299071265144e-05
-1.8141641174829e-05
-3.86716966797974e-05
-3.44470423116294e-05
-6.3146370988769e-05
-1.5810640596174e-05
-6.50927963250913e-06
-2.87260656279552e-05
-1.88000631500346e-05
-2.7499639679787e-05
-4.14400881216606e-05
-1.46766505946058e-05
-1.42823661862623e-05
-3.52122292827e-05
-5.307507416797e-05
-2.67042862630865e-05
-2.54884995112744e-05
-4.06289552314468e-05
-1.79111065322509e-05
-1.12020597678653e-05
-3.02340892456923e-05
-3.13331258836671e-05
-3.1406678666044e-05
-3.9378696151445e-05
-3.65874141790479e-05
-3.20009334021725e-05
-7.82328920840963e-05
-2.45514018345696e-05
-3.99962907387553e-05
-2.26298763403785e-05
-4.2900198614463e-05
-3.54242450150665e-05
-1.9870315362795e-05
-9.35597278217342e-06
-3.48756165289301e-05
-6.1450987473629e-05
-5.36728297595832e-06
-2.1366042102685e-05
1.44462238297071e-06
-1.87894416193466e-05
-5.108363748953e-06
-1.24079022024412e-05
-3.07313738032822e-05
-3.35282803848449e-05
-3.70728550556341e-05
-2.54667277964101e-05
-3.14840720984699e-05
-5.19474469754816e-05
-5.55732485334786e-05
-3.60920953441446e-05
-2.05950674163021e-05
-1.90197520620884e-05
-4.40008303249551e-05
-7.36329837099217e-05
-1.88350411722047e-06
-5.31875370693805e-05
-2.62921515654403e-05
-3.89610042778421e-05
-1.67504036514405e-05
-4.84024078923749e-05
-3.27491482574689e-05
-2.19859953194227e-05
-5.34486481467877e-05
-3.39530519376641e-05
-4.63339915142073e-05
-2.24874418213416e-05
-4.04882137517261e-05
-4.31970625879013e-05
-6.78583977327636e-05
-4.31003714229055e-06
-2.00488585460538e-05
-1.11899958789003e-05
-1.93334506275655e-05
-2.95238590753402e-05
-2.73320476998387e-05
-3.32783920128251e-05
-5.09526878346817e-05
-1.89172193198262e-06
-2.74055703492961e-05
-8.35215988889741e-06
-5.31948155856131e-05
-4.3255264360067e-05
-4.82306490091338e-06
-3.80843386191767e-05
-4.19861332010561e-05
-3.35251232383999e-05
-1.24264659714496e-05
-4.35767071586851e-05
-4.47814739836218e-05
-4.33803029456662e-05
-3.06581776913768e-05
-4.01368950030304e-05
-9.39628707145877e-06
-2.52215198407854e-05
-5.12921351070844e-05
-4.13477659017034e-05
-2.47943232507349e-05
2.34371622340139e-06
-2.92364143221246e-05
-4.34372330807752e-05
-3.68440948801795e-05
-4.36265148862134e-05
-3.7926011691624e-05
-3.62185558443169e-05
-2.75891064605508e-05
-1.71860230198615e-05
-2.90508132582322e-05
7.18245679149119e-07
-7.22001718727933e-05
-2.99548977356801e-05
-3.38946829100388e-05
-3.90124934367577e-05
-2.22617888148822e-05
1.08619050528254e-05
-2.2280725288114e-05
-2.75647941784684e-05
-2.72294270487541e-05
-1.43737515319649e-05
-2.71916374917766e-05
-3.6422042116775e-05
-4.80982399770057e-06
-2.96256478445972e-05
-2.70810949245426e-05
-5.67158601710817e-05
-2.40975030655842e-05
-1.62116104181503e-05
-1.56274589582808e-05
-1.58546375437581e-05
-5.3577160457896e-05
-5.93292800688214e-06
-3.04170056616752e-05
-4.52465499701586e-05
-1.10774361547297e-05
-4.06286285790681e-05
-2.19116451440235e-05
2.72362422320192e-06
-3.11509473580593e-05
-3.2402923960244e-05
-5.51995474800083e-05
-2.05782137893766e-05
-2.38579182311788e-05
-2.15146508052533e-05
7.66730528806903e-06
-3.30323161964466e-05
-3.83220068106866e-05
-2.05877178570246e-05
-3.43836841586795e-05
-1.00248388926036e-05
-2.02850074518573e-05
-2.33760231080667e-05
-3.48917532790415e-05
-1.2550093246002e-05
3.01991988011723e-05
-3.15396063901997e-05
-3.03837386652882e-05
-3.21144120426031e-05
-2.4065895918291e-05
-2.4903838821413e-05
-2.73257128063645e-05
-3.29386717204006e-05
-3.61680242605063e-05
-2.17006450805424e-05
-2.29185692537958e-05
-3.11620410731119e-05
-5.24017945714194e-05
-1.856887970761e-05
-1.10114603444366e-05
-1.1286566313246e-05
-3.09520978394273e-05
-4.63368919481839e-05
-3.73606443382391e-05
-3.08163863668448e-05
-1.7555522502997e-05
-2.75444393577051e-05
-4.68350923388299e-05
-3.82498275135081e-05
-2.09893841204093e-05
-4.60601052291809e-06
-3.08509265829503e-05
-2.32977411174862e-05
-5.20538134954933e-06
-7.16877331292755e-06
-7.03498694773962e-05
-1.87969680935057e-05
2.52125154011175e-08
-5.16993966257811e-05
-4.50370104444147e-05
-2.83798161321528e-05
-3.5108282449739e-05
-2.52808836999316e-05
-2.95674547566685e-05
-3.75011121619577e-05
-4.6566381548081e-05
-4.47404814587847e-05
-2.32277733537006e-05
-4.4573395118391e-05
-1.59467293126498e-05
-4.68834500631693e-05
-3.01123690073055e-05
-2.16555845074106e-05
-4.88905348959523e-05
-6.9997780056855e-05
-1.2597908445308e-05
-3.78533240783684e-05
-2.83751992760155e-05
-3.77805517371243e-05
-3.45195045944108e-05
-3.21027691882222e-05
-1.7450121737364e-05
-8.52168190263789e-06
-6.9317627737635e-05
-1.65714572350037e-05
-2.66357821112507e-05
-1.68030078999233e-05
-2.29278303421507e-05
-2.38934184088981e-05
-2.2546395943252e-05
-3.84674303104234e-05
-4.59606002614105e-05
-1.85064760884317e-05
-1.76344607347285e-05
-8.22902073408531e-07
-2.90805910455317e-05
-2.06802247797727e-05
-2.93024875580367e-05
-6.38126112351885e-06
-2.38043241262636e-05
-5.83681563460431e-05
-3.77235067549307e-05
-9.89830121510152e-06
-2.09250927243707e-05
-2.34892080394568e-05
-2.4756418123725e-05
-1.41412895776654e-05
2.06637950939125e-05
-3.81981337544524e-05
-4.26363350170425e-05
-1.76768274385778e-05
-4.81278632451757e-05
-5.45921999658901e-05
-4.03257976904473e-05
-3.01909631550056e-05
-2.79383796374297e-05
-2.86500276275067e-05
-7.3088401321075e-05
-2.0352908760325e-05
-3.99503525616323e-05
-4.64410444403096e-05
-1.85907669575828e-05
-1.88231626240201e-05
-1.59010643902194e-05
-5.53048514972862e-05
-6.30890443464031e-05
-3.62909949426433e-05
-3.8394191034905e-05
-3.23888017342192e-05
-4.01092859616316e-05
-2.48558878527787e-05
-2.960872032973e-05
-8.92924809586894e-06
-4.01322575292457e-05
-4.33694416562516e-05
-4.35912280935947e-05
-2.85761518102649e-05
-3.11705713138277e-05
-2.24406016054755e-05
-1.44792063051392e-05
-2.54793512790879e-05
-1.83661380649959e-05
-3.13908991951511e-05
-2.05564958888968e-05
-2.85365967103792e-05
-5.20280241122921e-05
-3.86377844854737e-05
-3.29814466078305e-05
-3.48951682990931e-05
-3.77725234033471e-05
-3.27441377425884e-05
-4.51208605218057e-05
-3.84559901637812e-05
-3.01876273515906e-05
-3.1252258524636e-05
-5.91209855160004e-05
-6.16522642313266e-06
-1.36803213004596e-05
-1.72371452165952e-05
-2.84309697558332e-05
-4.00602371320064e-05
-3.74573010881738e-05
-1.37237056203013e-05
-8.20423319876211e-06
-1.10669783590162e-05
-3.23267559921759e-05
-2.04787423165216e-05
-4.23132054903596e-05
-2.00943123404292e-05
-5.11989569684187e-05
-3.84399100615231e-05
5.54315872986951e-06
-1.45955830546646e-05
-3.95969654372152e-05
-2.96258679025367e-05
-4.33768902706158e-05
-2.81548289758162e-05
-1.49169390917583e-05
-9.63825157744023e-06
-3.01537319567257e-05
-3.42802599820291e-06
-1.75343305667869e-05
-1.34081707285096e-05
-4.07786287245363e-05
-2.99157011246866e-05
-1.14128677884884e-05
-1.95829596826447e-05
-3.82661891549325e-05
-2.86871000271224e-05
-2.14108354460153e-05
-1.09376281549487e-05
-2.36108019014096e-05
-3.38492206991072e-05
-1.71448637181403e-05
-3.37481923581837e-05
-1.6995730127222e-06
-3.37498770089032e-05
-3.12980913046492e-05
-2.84548527170055e-05
-4.07031431475589e-05
-5.2375921324155e-05
-3.08497770176816e-05
-3.24987407459042e-05
-2.55300815839917e-05
-3.99419565941419e-05
-2.20824292772902e-05
-3.26175847027526e-05
-3.34338662390014e-05
-4.62847890971556e-05
-8.08331584256599e-06
-3.01876109011951e-05
-2.25507477731072e-06
-4.29995796735311e-05
-1.07859285034387e-05
-3.86189746320031e-05
-3.93540392316569e-05
-2.24654166025111e-05
-1.01233576279844e-05
-1.02468651076743e-05
-4.75339474407259e-05
-2.64848689737647e-05
-2.09508361346939e-05
-2.28236152167815e-05
-1.02963054997536e-06
-6.25486474386741e-05
-8.18125119450473e-05
-2.01448803182383e-05
-2.57151071779786e-05
-7.07788178090932e-06
-2.48940771723614e-05
-4.25453189557041e-05
-2.98285916160086e-05
-2.92155710943056e-05
-3.12207884988397e-05
-3.37394733622573e-05
-4.26808535104239e-05
-1.84168452813566e-05
-2.2313934443226e-05
-6.6506094523276e-05
-3.45871515333442e-05
-1.09168484848203e-05
-4.22368775599851e-05
-2.68834659108154e-05
-4.27246925668817e-05
-2.67411507575625e-05
1.80106838253953e-05
-2.05576185027863e-05
-3.51507674945323e-05
-2.72141597623764e-05
-4.84393588760933e-05
-3.48591137860207e-05
-3.00714210203022e-05
3.17010143115944e-06
-4.31885674479488e-05
-3.41462247188288e-05
-1.01917987890772e-05
-2.56721606281351e-05
-3.85050179401514e-05
-4.71656869194348e-05
-5.09195210127383e-05
-2.75799049599041e-05
-4.4450354965968e-05
-2.47669311967096e-05
1.23669896500496e-05
-2.61703036511274e-05
6.55862779555915e-06
-4.94285835805148e-05
-1.65852542653774e-05
-2.13114253878338e-05
-1.8634816284376e-05
-4.22569135734374e-05
7.8580312685001e-06
-3.33443971722916e-05
-3.94204536207397e-05
-2.2050247154389e-05
-2.10791318069547e-05
-8.03887457750867e-05
-6.4623853834877e-05
-5.11721763013152e-05
-2.49702940890484e-05
-5.02904838734765e-05
-1.82764038014116e-05
-1.94061513288273e-05
-4.58642493285104e-05
-5.18377856921232e-05
-6.89571729804479e-05
-1.02928192019137e-05
-1.19264282848755e-05
-6.38487661464944e-07
-2.20817581412284e-05
-4.81431273120093e-05
-4.98932063563796e-05
-6.86353393580551e-05
-4.82433900541402e-05
-3.29886687856977e-05
-2.46160480262792e-05
-3.58099674822094e-05
-3.35530254575642e-05
-2.59103216373708e-05
-2.4447785498637e-05
-3.1719104380794e-05
-3.41306226984224e-05
-4.55687764090471e-05
-1.10456265452145e-05
-4.57370086228776e-05
-5.79988743588393e-05
-4.50189612459781e-05
-3.61340344977612e-05
