# Supplementary material for: Research on computational propagation and identification of mine microseismic signals based on deep learning
Source: PLoS One. 2025 Oct 22;20(10):e0334641. doi: 10.1371/journal.pone.0334641 (PMC12543183; doi:10.1371/journal.pone.0334641)
Supplement: S8 Data — (ZIP) [file pone.0334641.s008.zip › 000100900002759.xlsx_0.txt_24.txt.txt]

-6.70306601554444e-06
-2.40684218765469e-05
-3.80392592894923e-05
-1.82293241862294e-05
-8.30266812908489e-06
-2.25189896530399e-05
-3.4771818392341e-05
-2.79113856774553e-05
-7.0014650504563e-05
-3.33015827213478e-05
-3.4361537275207e-05
-4.40687023005458e-05
-2.06868089639912e-05
6.33559801331933e-07
-2.76189119591134e-05
-5.57168425339758e-05
-1.75959696858346e-05
-4.59737957293839e-05
-4.70119757052385e-05
-4.51490655675033e-05
-9.97487248779428e-06
-2.05312613530624e-05
1.13418838786806e-05
-1.19536056897129e-05
-3.14541859401393e-05
-4.32297755992143e-05
-3.6162163056302e-06
-3.91493703328458e-05
-3.73359459729875e-05
-2.45251246857345e-05
-2.68752102188785e-05
-3.66668022691742e-05
-3.31475644389344e-05
-3.26706789158674e-05
-6.11180966193675e-05
-2.03130135166805e-05
-1.06676752306961e-05
-2.48582419471291e-05
-1.03513131565313e-05
-2.86861411938024e-05
-1.61737706895018e-05
-8.34176386634065e-06
-4.90683702871189e-05
-4.92550930769724e-05
-1.16876810234451e-05
-1.70957556890706e-05
-2.26129793791014e-05
-4.95979630267496e-05
-1.54973658568864e-05
-1.39928549626342e-09
-3.05127837552049e-05
-3.21011754259704e-05
-6.98585334539492e-05
-2.14818160240193e-05
-6.12749090971734e-05
-3.40542585917331e-06
-2.59892188112498e-05
-2.01444360982423e-05
-4.81507818226855e-05
-4.52191315175214e-05
-2.42016863868637e-05
-4.73828940098597e-05
-3.22811748814752e-06
-1.08736992971998e-05
-2.26859191877372e-05
-1.84415578839224e-05
-4.42088268045735e-06
-3.91899602663e-05
-3.77592685384487e-05
-6.79392245678439e-06
-5.4969504880172e-05
-9.44044958322863e-06
-3.39805507778277e-05
-1.43830539840457e-05
-2.61280744182706e-05
-2.70317460009987e-05
-5.80731632902809e-05
-1.48344417427788e-05
-1.54352306829009e-05
-3.57494986059886e-05
-2.72368977006582e-05
-2.59420581126457e-05
-2.55820709775635e-05
-3.54352979935934e-05
-1.38101763904159e-05
-4.94062229680187e-05
-2.76153238846793e-05
-3.21224161673723e-07
1.56720525982038e-05
-3.41227191375509e-05
-2.02293495208579e-05
-3.6202208463787e-05
-2.59421295890328e-05
-1.82702718559787e-05
-3.39897444830313e-05
-2.93386602601235e-05
5.74000078236323e-06
-1.19314850131572e-05
-4.03498842995437e-05
-1.70937099082277e-05
-1.88605328161194e-05
-3.67790755090761e-05
-4.08673768928325e-05
-4.96818310318832e-05
-1.33505874871437e-05
-3.69902872092763e-05
-5.84065879238201e-05
-4.10688843356377e-05
-2.38121950315676e-05
-2.88102314589936e-05
-5.98389229307738e-05
-2.50088059843799e-05
6.05064655559859e-06
-2.95105843852691e-05
-3.22076705605482e-05
-4.61759674342197e-05
-1.83592542882801e-05
-6.91588103955325e-05
-1.51902347137885e-05
-6.31227785982359e-05
3.2558557064548e-06
1.85899086580081e-05
-4.10639058713775e-05
-3.38419767391772e-05
-3.72779275275201e-05
-3.83790865739631e-05
-4.10693911613688e-05
-3.34226937623273e-05
-3.4919052401422e-05
1.99278602222659e-06
-2.03592385770692e-05
-4.0333836259419e-05
-2.31780666551935e-05
-1.81498498474888e-05
-4.30718569969465e-05
-2.06149694900553e-05
-2.24174021352038e-05
-4.69195252009545e-05
-1.95856049064404e-05
-5.70399984871109e-05
-6.54733841459475e-05
-1.32631838040955e-05
-9.49276283259742e-06
6.17907907268812e-06
-7.70196602021232e-06
-5.44414719508675e-05
-2.71382520060713e-05
-5.07430667814395e-05
-4.95112671435309e-05
3.31633600396787e-06
-3.39008447878054e-05
-2.9504014102072e-05
-3.50078620417963e-05
1.13971459084852e-05
-6.91419366101953e-06
-3.09420703423546e-05
-2.68654828607172e-05
-3.57963067202298e-05
-5.05805557874356e-05
-4.3509581851919e-05
-1.23862375506524e-05
-3.63166981019557e-05
-2.40754806530579e-05
-4.7066577086738e-05
-9.71921321084098e-06
-2.28091176047e-05
-1.94683393325283e-05
-2.86280786657032e-05
-5.65910046589707e-05
-3.76372332619472e-06
-3.47284094931756e-06
9.75609514839493e-07
-6.81621087938431e-05
-6.47048240883349e-05
-2.19443480307499e-05
-2.91535882034686e-05
-2.57218067938138e-05
-3.46069336198472e-05
-1.3802054721681e-05
-3.12259808657452e-05
-2.16063463024074e-05
-1.85510931074248e-05
-3.41412704444078e-05
-2.98050048061197e-05
-3.28724658220557e-05
-7.91865812456035e-06
-1.72301807153958e-05
-5.99347143524408e-05
-1.14960375628303e-05
-4.62396022951041e-05
-2.84325871993653e-05
-6.19035408565657e-05
-4.24603799848763e-05
-1.83587461224077e-05
-2.69635035789333e-05
-2.0409097763622e-05
-2.35756521661063e-05
-4.05942791599496e-05
-3.77051660361025e-05
-1.74737262177732e-05
6.96866795414557e-07
-3.27660478431978e-05
-4.28237488141047e-05
-4.67809170643277e-05
-5.4920351892499e-05
-4.23364929459473e-05
-5.54333941268911e-05
-5.77652327053346e-06
-1.26125512487572e-05
-2.44821154698443e-05
-4.68125653251042e-05
-4.63964583374086e-05
-1.67190001312036e-05
-9.56906113885514e-06
-1.96252186854701e-05
-2.31555206333081e-05
-4.19681798308073e-05
-5.53074192742469e-05
-6.48662365982971e-06
-2.38082555908753e-05
-1.92460937633984e-05
-3.60619971752832e-05
-2.03149430711064e-05
-3.95770414815519e-05
-2.55135795837095e-05
-1.37751531378709e-05
-3.39481706625887e-05
-2.81541442008943e-05
-1.2354525214754e-05
-5.1101511814675e-05
-2.3974409452916e-05
-2.03845430693058e-05
-2.74734444435828e-05
-4.24495765810106e-05
-2.22026178769048e-05
-4.42032164159129e-06
-5.85263025489968e-05
-4.37382052176804e-05
-1.87705676988149e-05
-3.17938544491552e-05
-3.62173652910048e-05
-3.17272884308323e-05
-3.52719484309081e-05
-4.72489164463585e-05
-1.57812998295326e-05
-3.38500378245243e-05
-5.93275858374692e-05
-2.78517931445262e-05
-2.31940006592187e-05
-4.9177225528071e-05
-5.38061947240855e-05
-1.54861921873378e-05
-3.20117562980034e-05
-4.64506359403112e-05
-3.5209662243107e-05
-1.79336686116612e-05
-2.58661284657628e-06
-8.64995840405911e-06
-1.55371515543443e-05
-5.41088972388232e-05
-2.86747148798899e-05
-2.61299018487342e-05
-2.10510172965686e-05
-3.18048318180302e-05
-1.07076051671823e-05
-2.98885661149091e-05
-4.68370103822956e-05
-1.17808092963639e-05
-1.97839566840238e-05
2.80142217653745e-06
-5.03846388471791e-05
-1.39459524028715e-05
-3.51626124951516e-05
-5.96143571831949e-05
2.08939036895033e-06
-1.59376778398765e-05
-6.78153724658057e-05
-2.08389834756561e-05
-3.95085312197804e-05
-4.78103840216776e-05
-5.02285741312174e-05
4.9385060354895e-06
-5.51587261852948e-05
-2.40041344651943e-05
-2.28572040594262e-05
-2.61532186769738e-05
-3.49630765193892e-05
-1.29568241535699e-05
-2.0906253785214e-05
-7.14288985608456e-05
-2.23439932036877e-05
-3.55823291909727e-05
-3.98642415864547e-05
-4.69274998521562e-05
-2.53411580898802e-05
-1.19110667450981e-05
-3.65672138587919e-05
-3.92473801957878e-05
-3.64221970926872e-05
-4.49693515174885e-05
-5.07936462761524e-05
-3.4983841918945e-05
-2.79362181694298e-05
-3.88709811265591e-05
-6.72359285216278e-06
4.87840772270821e-06
-2.17967968194591e-05
-3.08100594590877e-05
-4.2905321898427e-05
-2.64756955271655e-05
-1.12285008444573e-05
-1.27569636221229e-05
-1.29307366697622e-05
-4.02769343609043e-05
-3.87601494444942e-05
-6.33856670303632e-05
-1.5222550691078e-05
-2.12812114338245e-05
-2.79764092658557e-05
-5.02918494225302e-05
-1.53625806825985e-05
-2.18188863421232e-05
-5.87742227634352e-05
-2.56940684474885e-05
-1.87209150809567e-05
-1.40218384184904e-05
-3.110306180626e-05
-2.7677589210178e-05
-5.15862771313243e-05
-4.95758843993079e-05
-2.87315649434896e-05
-1.92645761774111e-05
-1.24721110863141e-05
-3.54259905498131e-05
-1.98547330199571e-05
3.13311403362605e-07
-1.38291522532196e-05
-3.17709692003783e-05
-5.49805414386725e-05
-3.31212513298087e-05
-2.50648763663261e-05
-2.710319478144e-05
-5.38175693095052e-07
-1.48024874776775e-05
-1.72845343739304e-05
-3.63082687239526e-05
-5.24427231067882e-05
-2.96583537461211e-05
-2.85604627138807e-05
-3.31578933379373e-05
-2.67441734280449e-05
-2.78528191789838e-05
-5.35284936859393e-05
-5.55960020471687e-05
-7.79597455603019e-06
-3.4823258381385e-05
-3.34702283900916e-05
-5.42636858050592e-06
-2.58573364937978e-05
-3.39770570455261e-05
-4.3198519491073e-05
-3.12649236827278e-05
-2.77768546418113e-05
-4.27160199283631e-05
-2.09848878324198e-07
-5.58083764049579e-05
-2.78883619164833e-05
-2.25408921327429e-05
-6.11894680037761e-05
-3.17135589266564e-05
-3.26153782758057e-05
-9.72181881300372e-06
-3.13208940145887e-05
-2.5128333629774e-05
-2.99465843626148e-05
1.55641126817787e-05
-1.7583617074837e-05
-1.7533760962475e-05
-4.90026725836762e-05
-4.83534811756697e-05
-4.15072242129488e-05
-2.33649326385917e-05
-1.92092884743092e-05
-2.99032069690149e-05
-2.67341391146684e-05
-5.2482778146495e-05
-4.34588656366155e-05
-3.29748435901185e-05
-2.14338054717523e-05
-3.75875236662255e-05
-2.29167132386743e-05
-6.32712569644351e-05
-4.97832771803863e-05
-3.3609380770842e-06
-3.43495363944599e-06
-5.14528947267221e-07
-1.09268501903835e-05
-3.1220683157419e-05
-2.39736620987539e-05
-2.81301712199726e-05
-5.5074938302376e-05
-3.46877439778609e-05
-2.73231942776854e-05
-3.6371452637203e-06
-5.40125162640032e-05
-4.96069024945449e-05
-3.43535478140728e-05
-2.78738911455635e-05
6.69388660493487e-06
-2.46437405682706e-05
-3.98283471334534e-05
-1.44925471170679e-05
1.46153863972129e-06
-2.1586068864512e-05
-5.44970132356384e-05
-3.06656061814759e-05
-5.0573901148592e-06
-1.0997997631673e-05
5.85559714214753e-07
-3.63609761656743e-05
-3.39266652333475e-05
-4.59157768022338e-05
-3.47999941369602e-05
-6.39406967962294e-06
-3.26574742207122e-05
1.15915870905929e-05
-4.03074110754842e-05
-6.6730157219725e-05
-3.56778646689899e-05
-5.34665368137271e-05
-1.84001949779358e-05
-2.71199376378744e-05
-2.69032565123338e-05
-1.21380328410383e-05
-4.2665774449407e-05
-4.34814731274237e-06
-4.84055667784665e-05
-1.29088639667479e-05
-1.7421172885889e-05
-4.58579513459939e-05
-2.94788801417122e-05
2.96283120495896e-06
7.12480566580063e-06
-3.8489957370974e-05
-1.18506716273867e-05
1.825572921382e-05
-3.11946542388566e-05
-4.29293437411265e-05
-4.42633745570817e-05
-4.33608281019721e-05
-3.06347466969118e-05
-5.56018283696155e-05
-5.10536880924493e-05
-8.27205665380169e-06
-5.48670673644511e-05
-1.80222002035557e-05
-3.85431146815671e-05
-2.89176377165629e-05
-7.36825728292429e-05
-5.40114064260271e-05
-3.30240405580616e-05
-4.87872316851215e-05
-1.01881733835451e-05
-1.05241254182921e-05
-3.77107826958102e-05
-6.46402207810344e-06
-3.99273577406839e-05
-5.80462724820055e-05
-3.07778842479239e-05
-5.81075137405905e-05
4.31232717432557e-06
-3.40518493728418e-05
-4.75246266370824e-05
-2.59455594472723e-05
-1.20646775362706e-05
-2.99468424886943e-05
-1.12317739424318e-05
-3.93776526568787e-05
-4.51009858867943e-05
-3.41150993000747e-05
-4.51475133338218e-05
-3.74491481175904e-05
-1.20492184537014e-05
-3.41902714041269e-05
-4.26084878506163e-05
-4.41768618730264e-05
-2.49581721961882e-05
-4.67356849502329e-05
-3.97600793762867e-05
-2.21998576606123e-05
-4.33985343878521e-05
-5.53601832059487e-05
-3.17234539510392e-05
-3.09113646802245e-05
-4.21646224865565e-05
-2.82313066595297e-05
-1.6698740108933e-05
-3.80485443664305e-05
-2.53679206672199e-05
-2.29659481942484e-05
-1.29090937777595e-05
-1.45311095934373e-05
-3.98671422927161e-05
-4.48065814295336e-05
-5.57902591666846e-05
-2.78156231987442e-05
-4.15840595205998e-05
-2.07928618443466e-05
-1.30920928440265e-05
-6.95412562595054e-05
-4.11272945108369e-05
-2.23790585342853e-05
-7.18373682840164e-05
-1.9663180749463e-05
-2.70461179554876e-05
-3.68479165556871e-05
-1.32316361263651e-05
-2.62067100208216e-05
-9.71836281368386e-06
-1.64299017880648e-05
-3.46568184321497e-05
-1.81060065407401e-05
-1.58013752642109e-05
-2.2554722018691e-05
-5.75499311755867e-05
-3.69546338812308e-05
-1.06956258827982e-05
-3.79400104383255e-05
1.79931910744921e-06
-2.24447680819824e-05
-3.08184711226513e-05
-3.35699611278007e-05
-1.44707134946182e-06
-2.68525858638199e-05
-2.50553226633056e-05
-2.32045742987989e-05
-3.74547054728049e-05
-5.04554620989708e-05
-1.43573273481093e-05
-5.41908625993895e-05
-1.78457050277915e-05
-3.36638273443508e-05
-4.11935937831599e-06
-4.48833949347631e-05
-4.94175105196114e-05
-6.81469104369878e-06
-3.13806788834571e-05
-2.94058993364255e-05
-3.87337981849617e-05
-4.52311898318999e-06
-2.57652654360869e-05
-6.24636348218099e-05
-4.91895781713912e-05
-3.61141142900521e-05
-1.68936467607357e-05
-2.2513792203899e-05
-2.54176315239719e-07
-3.98478008495337e-05
-4.12065937359837e-05
-3.11075862597011e-05
-2.27703139959486e-05
-1.02431702283307e-05
-3.17592474646372e-05
-4.73402995332154e-05
-5.89481715844965e-05
-1.92393046954853e-05
-7.21677583395853e-06
-8.46329196103961e-06
-4.06997818053574e-05
-2.87810831681774e-05
-4.26870489001747e-05
-2.90683639138916e-05
-2.7778739015835e-05
-4.0883656445691e-05
-4.48385438313688e-05
-6.45544618059841e-06
-3.15467419426073e-05
-4.68059572923061e-06
-3.3141578087033e-05
-1.96011293153707e-05
-1.82139182099801e-05
-1.97829564343579e-05
-5.82517515934006e-05
-4.11721939326825e-05
-1.94883669895337e-05
-2.70022301333863e-05
-3.7446339754355e-05
-2.50980948808151e-05
-5.30310196633105e-05
-3.75843042566293e-05
-1.38774218427709e-05
-1.67356844569635e-05
-4.8513532303733e-05
-3.91978325247408e-05
-2.17205617035421e-05
-4.20262127895016e-05
-5.13171779018167e-05
-2.36747831475123e-05
1.74298710067509e-05
-7.85903622935536e-06
-3.01961279806318e-05
-4.54703485875258e-05
-2.11730958456686e-05
-4.99760111343548e-05
-1.93230355317628e-05
-5.09158666918739e-05
-3.4751057853562e-05
-1.337170730282e-05
-2.51318633119227e-05
-4.47124656216001e-05
-1.55278084834288e-05
-5.58641164892694e-05
-1.85774162027144e-05
-4.77718483075515e-05
-4.40270384507666e-05
-3.68290130842966e-05
-3.66228034709367e-05
-4.45632420564078e-05
-9.30067917653703e-06
-1.44957784804665e-05
-3.98909149529627e-05
-2.57323233920133e-05
-3.87294496438727e-05
-5.51724551485393e-05
-2.67063101782602e-05
-3.32071422170359e-05
-1.54550109743201e-06
-6.62208123913013e-06
-1.78050961903973e-05
-2.20439000428462e-05
2.79585178238147e-06
-4.60253467443165e-05
-4.00005646457758e-05
-4.36802850635863e-05
-4.10942755149934e-05
-4.79991362740158e-05
-4.04345269141286e-05
-3.97283104383192e-05
-2.64079232952981e-05
-1.50146045733565e-06
-2.24538606825744e-05
-3.41477446675839e-05
-3.10895349349317e-05
-3.05564352671234e-05
-5.76218203725171e-05
-2.51787612171929e-05
-2.23080614371339e-05
-3.37216551479494e-05
-5.27973524085578e-05
-1.87123293844423e-05
-4.52539105952209e-05
-8.10537194233694e-06
-3.67095840405461e-05
-4.80111441431987e-05
-3.44516428639362e-05
-3.90649853794646e-05
-2.51841760284971e-05
-1.07736647534395e-05
-2.82100955623511e-05
-5.8887997022197e-05
-4.20523945909388e-05
-5.61311892105832e-05
-2.4796418279167e-05
-2.79533901390198e-05
-4.0922681756428e-05
-3.95649088946811e-05
-6.40576679577718e-05
-2.8496369913524e-05
-2.31606072852161e-05
-2.03595017219714e-05
-5.39777957214649e-05
-1.62750239383911e-05
-3.70313502077721e-05
-1.49529183409484e-05
-5.10269805319689e-05
-2.31786475741731e-05
-3.69053091974479e-05
-1.25676007707843e-05
-3.38772737209975e-05
-2.45861190609184e-05
-6.41394675640558e-05
-3.86715176529651e-05
-4.00201916269414e-05
-3.2905166912908e-06
-3.46601052336094e-06
-3.31481677538285e-05
-2.75175000017598e-05
-7.38179454089975e-06
-4.89253509194486e-05
-1.4958320121586e-05
-5.13968468504247e-05
-3.81949150251396e-05
-2.59299134421622e-05
-7.16222882145839e-05
-2.59170265385899e-05
-4.79673500324166e-05
-3.87088005377853e-05
-4.44878101520727e-05
-3.55991333974281e-05
2.97630469375389e-06
-2.53315464566482e-05
-4.25617406205724e-05
-3.27521644019405e-05
-4.64109753840258e-05
-3.80893233064539e-05
-2.16475082776928e-05
-8.17705001783101e-05
-3.92648457875276e-05
-7.90730701185761e-06
7.31576639943878e-06
-6.60740402083034e-05
-4.89144209165639e-05
-2.06977377061141e-05
-4.77691890054389e-05
-1.80311744085024e-05
-4.20220830590429e-05
-3.68891554117225e-05
-4.50791896172029e-05
-3.61596188402974e-05
-4.06257733553653e-05
-2.19423966759428e-06
-3.41439342359549e-05
-4.379013434509e-05
-1.40558284013842e-05
-7.18140667175104e-06
-1.57124239577119e-05
-4.35929123541572e-05
-1.90010536366778e-05
8.97999229699829e-07
-1.88955419370256e-05
-1.53513532906604e-05
-3.12227735123902e-05
-1.9533813647537e-05
-3.54661254477344e-05
-5.69915496337141e-05
-4.80033629014031e-05
-2.63093982382204e-05
-2.88671251574116e-05
-2.74722788713356e-05
-6.30881093067673e-06
-2.28643239721422e-05
-4.51331474585878e-05
-2.45602672094551e-05
-1.76830851857576e-05
-5.12026930156288e-05
-2.97254549220366e-05
-2.45992924106261e-05
-5.36582128409926e-05
-5.7844643305471e-05
-4.73682784878524e-05
-2.70600598185809e-05
-5.67643082655334e-05
1.15953598310746e-05
-1.05039188491483e-05
-2.55148391491099e-05
-1.77831685446497e-05
-4.946576511944e-05
2.57402398128739e-06
-3.02463387718865e-05
-3.2635729490015e-05
-2.77469433439181e-05
-2.97647453024827e-05
-7.0719330574218e-06
-3.33208569728019e-05
-3.82735622956619e-05
-1.83219139784256e-05
-3.20459439517731e-05
-4.61217883957137e-05
-1.4209734532703e-05
-4.36883112136326e-05
-3.8643138031868e-05
-2.52920234279951e-05
1.26248060809125e-06
-1.84694517099584e-05
-1.81517425203544e-05
-2.43294719463603e-05
-2.71312633707025e-05
-3.46306447417663e-05
-2.35423306202954e-05
-3.99204091183319e-05
-2.45269566755599e-05
-5.14058943691476e-05
-4.28138809929095e-05
-2.07166428942881e-05
-1.77808587217439e-05
-2.80585048263266e-05
-1.65062825272655e-05
-2.0883775647647e-05
-2.27155642748187e-05
-2.47389420423382e-05
-2.81402217461354e-05
-1.20311947384196e-05
-2.74843858902383e-05
7.00823470675738e-06
-4.80146630159392e-08
-4.05924693269479e-06
-3.62352677675061e-05
-1.88095310799626e-05
-5.20174906384161e-05
-4.94227665242101e-05
-3.45269360914075e-05
-1.15722658098159e-05
-7.69972647738048e-06
-3.03148562842339e-05
-2.66181635806226e-05
-1.74737342798696e-05
-3.577567893419e-05
-4.30655797646662e-05
-3.42196583970921e-05
-3.9326373827001e-05
-4.4260173720569e-05
-4.72923806724025e-05
-1.39310125378833e-05
-6.7887320248035e-05
-3.80889944399427e-05
-1.83610049281139e-05
-2.90871074543121e-05
-3.78770912224615e-05
-2.44363838516515e-05
-9.40145657986782e-06
-5.10287510517369e-05
-5.86119495588759e-05
-5.65676425842007e-06
-4.70199814561638e-05
-1.99164537552665e-05
-2.22339339698095e-05
-2.90359811291531e-05
-2.01094681874789e-05
-4.64733973570232e-05
-2.26255223506477e-05
-1.4576946103322e-05
-3.97893279944642e-05
-2.5840385179425e-05
-3.33314113369419e-05
-3.89310673144327e-05
-1.98349965262582e-05
-3.85823610167106e-06
-4.36245481782669e-05
-2.40119901174259e-06
-5.83485754331277e-06
-2.40362374205655e-05
-1.45730505033132e-05
-1.3942659807489e-05
-5.40523725590521e-06
-2.22434672088352e-05
-2.1625791630593e-05
-2.04448799375281e-05
-2.61715850231501e-05
-1.39974931787987e-05
-2.12153953192253e-05
-9.67817466686143e-06
-8.79535716108023e-06
-4.26384930458594e-05
-4.63844622324894e-05
-1.82137342673359e-05
-3.00043899503582e-05
-2.50030300712154e-05
-1.41635230019329e-05
-2.4698253711196e-05
-6.30821444722086e-05
-4.70421500904219e-05
-2.05435091113431e-05
-4.31060230658815e-05
-3.63047534707347e-05
-3.39398177033665e-05
-3.9745950316756e-05
-3.40312452103002e-05
-3.28999859145594e-05
-1.52595983992225e-05
-1.30056726315542e-06
-4.70065338381566e-05
-4.75728686038527e-05
-1.65258525877477e-05
-5.20584531332667e-05
-1.27681467514288e-05
-4.05937088085174e-05
-2.24683700225031e-05
-1.63134571217365e-05
-4.02332220231565e-05
-2.06767922239285e-05
-4.31616336250922e-05
-4.90503310792989e-05
-1.57699210508611e-05
-2.18762435864645e-05
-5.22115405585843e-05
-3.65195789668e-05
-1.55397288762925e-05
-1.93845173021687e-05
-8.2601577201683e-06
-3.74932540204764e-05
-2.17519259537423e-05
2.32596498881075e-05
-3.71913283113019e-05
-3.55769058379879e-05
-3.56739217227591e-05
-1.95075019816069e-05
-3.04755320395514e-05
-4.70229607241905e-06
-1.73826803481261e-05
-4.58419099136212e-05
-1.91589524582252e-05
-4.91397418391412e-05
-1.16198919816984e-05
-2.76216678496207e-05
-3.47958615799994e-05
-3.45122365576599e-05
-3.19992085893084e-05
-5.53979109574765e-06
-2.20703961848823e-05
-4.29619391390255e-05
-2.57736423035706e-05
-2.01752162692373e-05
-3.46552479050549e-05
-2.61835245296177e-05
-2.85641608724766e-05
-4.32446819743619e-05
-3.07636794344402e-05
-2.21249097140979e-05
-6.69994029610074e-05
-2.10445215762646e-05
-2.66552144148941e-05
-1.67243900168657e-05
-2.42773415259116e-05
-4.61851974755692e-05
-3.83822706310866e-05
-3.82944295764958e-05
-2.95828670362021e-05
-1.53771324626752e-05
-4.0356101739813e-05
-4.22197441689713e-05
-2.09446725878716e-05
-1.4417614535776e-05
-2.88565342445942e-05
-1.70125770747293e-05
-2.52394805463511e-05
-3.0125682443208e-05
-3.06570043866652e-05
-1.94436717500065e-05
-3.0578888924062e-05
-1.89825184321976e-05
-5.43086158089103e-06
-5.46592033711003e-05
-4.75173601821146e-05
-3.83095069022706e-05
-2.00147437347506e-05
-1.42195989025784e-05
-2.76532595182369e-05
-3.61062442259324e-05
-1.82383422691517e-05
-9.87189463891532e-07
-4.22788202222796e-05
-5.03980803500721e-05
-3.23210376541683e-05
-2.21927803519006e-05
-3.71537017013011e-05
-3.57309967132473e-05
-3.78081381279097e-05
-5.02549246506721e-05
-1.53872703009709e-05
-7.30949627190481e-06
-3.82342544328042e-05
-2.26596820866778e-05
-4.34313081571288e-05
-3.85356209076178e-05
-1.6686560063492e-05
-2.51643264483501e-05
-3.70375315153588e-05
-4.27495314794133e-05
-2.09960924554936e-05
-3.64133633124484e-05
-1.99659922927304e-05
-6.56881728808683e-06
-4.2977775026087e-05
-6.24754131156934e-05
-3.90826211574631e-05
-2.11540233724023e-05
-4.60054133964957e-05
-6.34921773303097e-05
-2.54981953228866e-05
-2.36889984120477e-05
-4.70607250190043e-05
-3.42612526767226e-05
-1.09566933122064e-05
-4.78772613291615e-05
-2.78291287291609e-05
-3.35740679705025e-05
-4.72506900973549e-05
-3.9619799194055e-05
-2.66837736941859e-05
-2.97253736172808e-05
-5.49598395979431e-05
-4.6414115369887e-05
-1.72133735143318e-05
-2.12388570581238e-05
-2.23097498484188e-07
-4.75363008784967e-05
-1.95632681595501e-05
-1.06509432449482e-05
-1.15237687079982e-05
-1.97992046517898e-05
-5.16022235366661e-05
-6.57172129677314e-05
-3.3173774237938e-05
-2.16495635759001e-05
-2.75909305339204e-05
-1.30497414221223e-05
-3.92477123846322e-05
-1.05509351967884e-05
-2.78752773098153e-05
-3.19984381969886e-06
-5.72080947300739e-05
-3.96249165347629e-05
-3.48015576938609e-05
-3.44413956108466e-05
-4.0640095971838e-05
-3.12457468703994e-05
-5.52033380000496e-05
-6.95754499126506e-06
-2.35136815405897e-05
-3.0997646679093e-05
-4.93374355900365e-05
-3.75150480091472e-05
-2.93475836091156e-05
-4.18448230772951e-05
-4.53655010362451e-05
-3.68670132757649e-05
-2.20814529410146e-05
-4.25199944377243e-05
-8.75222910797569e-07
-3.65219551813694e-05
-4.17566467773278e-05
-5.13210919433722e-05
-4.9448340701887e-05
-4.34200201641456e-05
-1.19292966163095e-05
-2.86751489742496e-05
-2.20531448856361e-05
-2.68924001641613e-05
-3.38974639040714e-05
-4.51796907795018e-05
-2.24820779616995e-05
-3.07317662722767e-05
-3.27012715213565e-05
-3.61296358077324e-05
-1.54026963798015e-05
-2.27532567304343e-05
-3.72611251490029e-05
-4.4150476839507e-05
-5.61792900367827e-05
-2.42796584292691e-05
-5.25604500344469e-05
-1.91712090224802e-05
-3.57003769100952e-05
-5.9628399399498e-05
-2.49084695240046e-05
-5.21971634990006e-05
-2.39908861700817e-05
-2.41969583288643e-05
-1.37812045676002e-05
-1.68373205002443e-05
-3.15074690328199e-05
-7.39227499306192e-06
-2.0072907872699e-05
-3.49146540430258e-05
1.65038021904842e-06
-3.64208143047691e-05
-2.24700757324198e-05
-1.6746636177494e-05
-1.16154784189991e-05
-1.59858815595204e-05
-3.9716409881898e-05
-1.39422261930139e-05
6.38114513365025e-06
-1.44734333376949e-05
-1.61876049333545e-05
-2.49418006493269e-05
-3.09888877298519e-05
-2.49219630701965e-05
-3.22449261380096e-05
-2.91911173981613e-05
-1.77780264703845e-06
-1.09707943454653e-05
-4.49944638222324e-06
-5.7646284954497e-06
-4.81828208718785e-05
-2.76626131298116e-05
-1.14542968062464e-05
-3.80566824837757e-05
-4.7838877892821e-05
-4.26531475325837e-05
-5.02442006192952e-05
-5.70106222846419e-05
-4.72612894421682e-05
-3.19903749516882e-05
-3.47929787242385e-05
-1.45722432418892e-05
-3.52304579515268e-05
-2.66477097006876e-05
-3.56687936076602e-05
-2.24701149210451e-05
-2.88329054435422e-05
-2.68014194071099e-05
-2.20339953861626e-05
-2.5513375969731e-05
-3.13228702067467e-05
-4.76951571645412e-05
-2.20672998239257e-05
-4.89131618145571e-05
-3.70516528753408e-05
-5.54840038132334e-05
-9.24642757767459e-06
-6.33351812892705e-06
-1.73688471225458e-05
-2.76850081825263e-05
-3.04857742903676e-05
-3.21000278627212e-05
-3.29582757860547e-05
-4.24318605187768e-05
-3.78519232805227e-05
-5.84721466434603e-05
-5.33465746737704e-05
-2.94189694831477e-05
-4.91048371528065e-05
-2.82225790460069e-05
-3.79570386414244e-06
-4.78528474001621e-06
-4.0162060174553e-05
-8.7661207457965e-06
-2.26156738775885e-05
-4.08308400931499e-05
-1.86426974317464e-05
-3.37964767895891e-05
-1.61447680147181e-05
-4.18259951072293e-06
-2.39737980371743e-05
-5.96164370843804e-05
-4.16920616307278e-06
-2.69599112445028e-05
-4.46567882063761e-05
-2.5694504876629e-05
-3.21668529863242e-05
-1.69100191182201e-05
-2.9467461355628e-05
-1.12863580468809e-05
1.21306272995514e-06
-1.98466185168854e-05
-3.66280759851944e-05
-3.98832428121133e-05
-7.73649615105587e-05
-3.83670486696112e-05
-3.56339351580382e-05
-4.19508256356589e-05
-2.8587940691007e-05
-1.62316268363518e-05
-4.6153804422919e-05
-3.54091558874388e-05
-2.22963641728032e-05
-2.8417345278256e-05
-1.53027827142737e-05
-4.01602870831569e-05
-3.09065081085683e-05
-1.53400157876176e-05
-3.5692866220302e-05
-2.41309720015889e-05
-2.48481003034516e-05
-4.7348118189773e-06
-2.16442816225335e-05
-1.00319187051726e-05
-3.23040592462832e-05
-3.93653978025893e-05
-1.22218287338167e-05
-3.80197542361444e-05
-4.27564059104894e-05
-1.94930671846481e-05
-1.16004605011462e-05
-2.58307552616404e-05
-4.62491424922823e-05
-2.48418538585264e-05
-4.76964459683093e-05
-3.42163564700379e-05
-4.46960133028852e-05
-2.71640969951093e-05
-3.83870794784489e-05
-4.55973679225065e-05
-3.19571030799346e-05
-6.70876166482484e-05
-3.99127976612156e-05
8.24405055100848e-06
-1.55197514327842e-05
-1.99971439867269e-05
-2.26558246670487e-05
-1.48715612597626e-05
-1.97661189808502e-05
-2.83011825824138e-05
-2.66408010364579e-05
-3.73513408063526e-05
-4.97833492194566e-05
-5.47947157826278e-05
-6.68521997679899e-06
-1.52709899005419e-05
-3.83996883095309e-05
-3.66633023635979e-05
-3.40917883496972e-05
-5.360994136649e-05
-8.74572881359333e-06
-8.67667528925624e-06
-5.26789340692428e-05
-7.13152926529395e-06
-4.10973030562468e-05
-3.66050250610832e-05
-5.34285426971943e-05
-3.91410132972158e-05
-5.29137356961276e-05
-3.97797756045165e-05
-2.79988159271349e-05
-2.90872895133141e-05
-4.51444367524811e-05
-2.31783250627227e-05
-3.61898691383284e-05
-2.19910932282749e-05
-7.92778264503771e-06
-6.47076399990345e-06
-2.19481735020788e-05
-6.18693319347995e-06
-1.0040737279662e-05
-1.33839094403253e-05
-1.13962893596741e-05
-4.70287046258041e-05
-2.36083589671076e-05
-3.15960932995121e-05
-2.51750615551545e-05
-3.8100867536329e-05
-1.65375681599909e-05
-3.05680134777797e-05
-2.7020337667944e-05
-5.67903463324158e-05
-3.27015571855216e-05
-2.56400606922163e-05
-8.90088695949694e-06
-3.86726145742521e-05
-3.82713270043531e-05
-3.47315687023589e-05
-1.65450677799678e-05
-1.77845267107453e-05
-3.59951393515817e-05
-5.86911320588286e-05
-1.98001093070555e-05
-1.19193684305531e-06
-4.31775239343467e-05
-2.42040948450181e-05
-6.52363043831995e-05
-2.94021843231752e-05
-2.50096337466659e-05
-2.17464315044283e-05
-2.74462556002387e-05
-2.32507092193356e-05
-2.93416544194612e-05
-4.78633388458697e-05
-2.78069162662634e-05
-6.1529565753151e-06
-2.79422483493014e-05
-3.7636409385551e-05
-3.69124517354507e-05
-2.36416572332042e-05
-2.348919929136e-05
-1.05108428390509e-05
-2.05439582950035e-05
-2.23833825663101e-05
-3.04001816447516e-05
-1.98293695893745e-05
-5.22102215010856e-05
-4.07620976100486e-05
-1.5096837272688e-05
-5.37266634351927e-05
-3.47771836991051e-05
-4.45445387894097e-05
-3.18390099279051e-05
-3.48519535831114e-05
-2.34918353253919e-05
-1.82904840166167e-06
-3.14418512385661e-05
-4.54335013961523e-05
-3.42241763862095e-05
-1.45207275257848e-05
-1.25857927195634e-05
-2.81238180619056e-05
-2.23433688012858e-05
-2.58527249482671e-05
-3.70654739496012e-06
-4.06884844237153e-05
-9.39964317285597e-06
-3.04594708955235e-05
-2.85612174300006e-05
-4.83634253027825e-06
-2.2346270358539e-05
-4.42253885999358e-05
-3.07162768480228e-05
-4.274179864551e-05
-2.03161789362699e-05
9.14215663696699e-06
-1.34712568880217e-05
-4.34097477183488e-05
-4.83998607567987e-05
-3.49462990761015e-05
-5.15479281448366e-05
-5.08047533272392e-05
-3.22861012462803e-05
7.33841241927641e-06
-1.20618651588436e-05
-1.22544428662207e-05
-5.6566584910339e-05
-1.71754663827032e-05
-3.18372005692148e-05
-1.93900062199489e-06
-3.82129967367198e-05
-1.03681787521491e-05
-7.57462949680284e-06
-5.88900045470169e-05
-3.20966570606407e-05
-2.59521770380961e-05
-3.86916274517419e-05
-4.0613311134777e-05
3.60886138793956e-06
-5.68254593164725e-05
-4.3758741988479e-05
-3.13882809925937e-05
-1.65804704427478e-05
-3.5261482674476e-05
-3.56722236701986e-05
-2.54597347766028e-05
-4.86671693144804e-05
-2.72749338908389e-05
-3.36174980280148e-05
-2.25438571464599e-05
-5.98628082548444e-05
-3.31559465077989e-05
-7.67951375052962e-05
-5.30484342210087e-05
-3.04381120464438e-05
-6.0948077252691e-05
-4.71880285744646e-05
-2.61544209872772e-05
-3.18363401501264e-05
-4.8429947487193e-05
-2.97083203818144e-05
-7.41792884802666e-06
-4.56467227662272e-05
-2.71989641433307e-05
-4.10929927931405e-05
-5.70704560422527e-05
-3.03534173352226e-05
-3.50639363751514e-05
-2.57105261757408e-05
-3.44593868944547e-05
-1.82885862099379e-05
-4.36194539747826e-05
-1.6104430643899e-06
-6.39529260628469e-05
-2.96800573481287e-05
-1.60886262262798e-05
-3.7587018035528e-05
-1.06780310684623e-05
-1.30143765001363e-05
-3.65944570842576e-05
-9.82444825554582e-06
-4.7484363761827e-07
-5.02647279905425e-05
-3.0692803294853e-06
-8.75906823025441e-06
-3.47648897563652e-05
-5.76983764570707e-05
1.24403297914978e-05
-3.32743965813161e-05
-6.14236419993817e-05
-2.43026416039917e-06
-6.13221483900593e-06
-1.91470482197463e-05
-4.41944876423642e-05
-2.8323606427688e-05
-3.01119953552144e-05
-1.03899577353611e-05
-3.40358182759803e-05
1.7776806799619e-06
-4.53288327123724e-05
-7.00207446338947e-05
-2.8447923983657e-05
-1.22452230169006e-05
9.40636405913433e-06
-4.11038637936926e-05
-1.91526060555531e-05
-4.55952804044023e-05
-3.91219488427502e-05
-1.64055807889331e-05
-1.93936807822037e-05
-5.2541428913306e-06
-4.97624653136121e-05
1.53893454898216e-06
-4.18885826070546e-06
-5.65412092214068e-05
-3.94221127522264e-05
-3.50309644110384e-05
-9.08670058613615e-06
-3.56686844342054e-05
-1.33053975603045e-05
-1.05562783333485e-05
-3.32425486208259e-05
-2.61957514779094e-05
-2.88972802597643e-05
-7.34561315687994e-05
-3.32811329937487e-05
-3.09175491160604e-05
-1.45885002406348e-05
-1.33090821370944e-05
-1.58726712883779e-05
-4.78923143148795e-05
-2.2889492910774e-05
-3.26003489993994e-05
-2.9687109252921e-05
5.15444556533105e-06
6.83680451059612e-06
-3.75090045255862e-05
-3.34482333761941e-05
-1.7086593189659e-05
-1.16902126220807e-05
-6.41936396661249e-05
-2.46648964963722e-05
-2.07830571586427e-05
-4.19448383437343e-05
-3.48178854615643e-05
-4.9667893743118e-05
-4.60006759635089e-05
-5.79636853318871e-05
-2.83943415749478e-05
-4.38001071796687e-05
-3.21341458428797e-05
-1.05166977425243e-05
-4.96406546393768e-05
-1.16651062316299e-05
-2.77558590738531e-05
-8.33127644486677e-06
-2.18752676780847e-05
-5.38791971025952e-05
-2.46720818298181e-05
-2.86977047422975e-05
-3.54806531119688e-05
-1.09815694836839e-05
-5.12626773227894e-05
-2.96313461744105e-05
-3.75456934637219e-05
-4.47048034723827e-05
-2.69335085008693e-05
-5.90600315638549e-05
-2.3805780694205e-05
-4.8029720279174e-05
-3.5173855858911e-05
2.07762880422856e-05
-1.96304397927748e-05
-2.11675970738489e-05
-8.56683680768273e-06
-2.99832676481944e-05
-3.98758686232962e-05
-3.06029356157432e-05
-3.04681421361342e-05
-3.50053388583213e-05
-1.821223963927e-05
-4.11948015169624e-05
-3.83245976230163e-05
-2.29851014183021e-05
-2.26009840567232e-05
-2.56780406253294e-05
-3.37304674784353e-05
-1.94602642515857e-05
-1.78502941874783e-05
1.73004227969819e-05
-1.47635287597806e-05
-1.36999296934454e-05
-3.92394748746e-05
-4.45260246864126e-05
-1.95049237022512e-05
-4.03717167302293e-05
-1.73084010397093e-05
-3.79811394250508e-05
-3.39501167380715e-05
-2.3768435177832e-05
-3.16649741203713e-05
-2.35232474204946e-05
-2.24802618855538e-05
-3.10344553816943e-05
-4.41300174034871e-05
-5.40292538233609e-05
-2.36649254628177e-05
-3.21771961118211e-05
-1.18072537591644e-05
-4.65455515620521e-05
-2.20326911508045e-05
-1.2251255685201e-06
-3.54169840109518e-05
-1.0134535018467e-05
-2.531970227362e-05
-2.36675356048031e-05
-3.05831405993182e-05
-7.99521197152974e-06
-2.81571038432031e-05
-3.17755092908283e-05
-3.28723591468497e-05
-1.86795146600005e-05
-3.43874907083816e-05
-6.1340999010327e-05
-4.12661931413435e-05
-4.54611489564474e-05
-3.01066482162e-05
-5.06918269606564e-05
-1.68232099114192e-06
-5.09059046518805e-05
-2.02656725532095e-05
-2.66681345148623e-05
-2.53522816601516e-05
-3.58207783995029e-05
-3.49461037652372e-05
-3.2396849041186e-05
-3.84226840258236e-05
-4.47115532182616e-05
-2.05320026043298e-05
-2.64233932840162e-05
-3.13556111596757e-05
-4.18252037335574e-05
-2.32656872340147e-05
-5.28973799621494e-05
-3.08295647285268e-05
-4.0294803766304e-05
-6.37967413995539e-05
-6.28168945200578e-05
-4.29044438104586e-05
-1.70638630358896e-05
1.46978111384019e-05
-2.13463224666103e-05
-6.35855600281696e-06
-2.07548173251084e-05
-8.17920017825063e-06
-2.50044848335687e-05
-2.40272752044655e-05
-1.70350601870186e-05
-5.52305194900266e-06
-2.96920424642959e-06
-1.46021963773005e-05
-3.68480060809837e-05
-5.78937185467374e-05
-3.9013893713124e-05
-2.80432265065992e-06
-5.22014479178766e-05
-4.1000770905585e-05
-2.97021302711806e-05
-2.8140021464525e-05
-2.57489709098265e-05
-2.19225215108667e-05
-3.1555357583619e-05
-1.01347738150926e-05
-3.98110273014301e-05
-4.64467921725147e-05
-2.10452019879181e-05
-1.64396699283565e-05
-2.86508549170567e-05
-1.3650372406001e-05
-5.8065634146032e-05
-2.58523697064174e-05
-4.15985378940461e-05
-3.10270206830677e-05
-6.03345526392373e-06
-2.76272371805053e-05
-3.66394828675345e-05
-2.23501759208122e-05
-9.47889427006592e-06
-2.9396841593944e-05
-5.86691906868474e-05
-3.66149957173846e-05
-1.99217375188975e-05
-3.58162415363698e-05
-3.16810868872864e-06
-2.77892167720722e-05
-2.01414059888065e-05
-2.98333127914694e-05
-2.96241742444855e-05
-1.46447523736288e-05
-2.72677907232038e-05
-4.8850910798869e-05
-3.02409999942688e-05
-3.83552412213411e-05
-1.56045141795732e-05
-3.94913854300881e-05
-4.08699437489409e-05
-4.19705132461435e-05
-1.92472897483075e-05
-3.97931301801556e-05
-8.709022148721e-06
-2.39607325614463e-05
-4.43624105690673e-05
-1.52054696035611e-05
-1.20619574940643e-05
-1.75128958143872e-05
-3.96956627879733e-05
-4.10193060646246e-05
-2.34477744914629e-05
-3.06338988457689e-05
-9.80420465608156e-07
-4.73802856708962e-06
-2.22725283403882e-05
-3.95643680298304e-06
-3.35969671863842e-05
-1.24600966981374e-05
-2.53615230771236e-05
-3.91375633387386e-05
-1.04643802751005e-05
-1.25265593472945e-05
-8.32067130839906e-06
-4.67438514071823e-05
-1.83792348292109e-05
-6.76603796142085e-06
-2.80452744801727e-05
-6.52194723972437e-06
5.62537179890628e-06
-4.15621345403357e-05
-1.98219057057576e-05
-3.08545803827236e-05
1.14520113548522e-06
-2.57517371745202e-06
-1.45100552493078e-05
-4.9784795327758e-05
-1.93594456433857e-05
-4.79715670134169e-05
-1.02397520442578e-06
-3.99737826977888e-05
-4.01805452774809e-05
-1.67254846387463e-05
-1.12085678376398e-05
-3.90565151935142e-05
-2.65006022898583e-05
-1.39187755107224e-05
1.07944907112101e-05
-4.12123281243166e-05
-3.44947139882584e-05
-3.09294298330928e-05
-2.66476094148886e-05
-5.3173136057005e-05
-2.97054961340739e-05
-3.990101709277e-05
-2.50190899369998e-05
-1.45111239203407e-05
-4.27618306911765e-05
-1.96472470301334e-05
-3.81122803539137e-05
-4.0439277094722e-05
-7.25797207331373e-06
-2.64847754737525e-05
-3.1948605611356e-05
-8.81704783392236e-06
-3.8662966844212e-05
-1.41905006362754e-05
-3.39101010041313e-05
-8.34581907080849e-06
-2.41026686881774e-05
-2.20109006934983e-05
-8.89410284317209e-06
-4.93361542619753e-05
-1.96322644210157e-05
-4.29626506487351e-05
-4.35820981198592e-05
-5.68681840130248e-05
-1.77632471891148e-05
-3.27089552261445e-05
-3.62094290702624e-05
-3.27286895527697e-05
-2.68955493644727e-05
-3.10821972270141e-05
-3.29853455968765e-05
-3.53716581333516e-05
-1.35659768307363e-05
-2.92783038904721e-05
-4.38460034883139e-06
-2.18920948543694e-05
-2.59525674626519e-05
-4.46172161141289e-05
-1.28385395995441e-05
-6.81694044860631e-06
-4.39272789336253e-05
-2.84827670544067e-05
-1.52196621796766e-05
-4.29730050546743e-05
-4.31049096194042e-05
-1.24938937913885e-05
-8.62394371013438e-06
-5.42200234796718e-05
-2.81435344606304e-05
-4.08968474028128e-06
-2.51877551725828e-05
-4.91776081706617e-05
-1.76530459868576e-05
-3.49517627158101e-05
-3.12597390222614e-05
-2.42173671324463e-05
-2.71629462182694e-05
-4.27557917903169e-05
-3.33060306372966e-06
-1.75729949591504e-05
-8.50999218753985e-06
-4.84348058824244e-05
-3.33036155078288e-05
-2.9069271668033e-05
-2.19821848529962e-05
-5.48856046595229e-05
-2.16966189254888e-05
-2.77253122766203e-05
-3.12116024757848e-05
-2.08938521817632e-05
-1.57033083780326e-06
-4.03057488661603e-05
-1.20012646002228e-05
-4.68031473530211e-05
-2.79452986704944e-05
-3.33146618818084e-05
-5.51224539846279e-07
-4.56768123296557e-05
-1.94199177572624e-05
-1.81357855387323e-05
-5.52999263518497e-05
-4.36849152993378e-05
-2.33601091771294e-05
-5.02948806060709e-05
-1.99984919343618e-05
-2.20292370099468e-05
-4.4284110413936e-05
-1.67513343475911e-05
-6.64528028021876e-05
-1.98284717071787e-05
-4.73298900500841e-05
-1.32669356296877e-05
-2.3415060908058e-05
-4.72077896303607e-05
-2.06528487995472e-05
-2.53758324424707e-05
-3.22924516406842e-05
-1.69287702121683e-05
-4.02836169494514e-05
-2.28818415499863e-05
-1.53638298086276e-05
-3.45647126736994e-05
-5.28069354655637e-05
-2.0045229518966e-05
-6.07692895466139e-05
-3.31988014454757e-05
-2.16816428468524e-05
1.03902099415618e-06
-3.15604519984882e-05
-1.32496568543763e-05
-4.10429722673088e-05
-1.63643998544963e-05
-3.57516999592557e-05
-3.43171724600148e-05
-1.68039295041868e-05
-2.5714769580621e-05
-1.67655967100087e-05
2.89585642959085e-06
-9.37297355876912e-07
-5.18156276154319e-05
-7.27154708597332e-05
-3.63472663075685e-05
-4.96121314331696e-05
-4.17142077858198e-05
-2.16240093290737e-05
-3.64385390205065e-05
-2.3417102229899e-05
-4.45474789287464e-05
-4.78872261846686e-05
-4.2470627204305e-05
-7.6102113084412e-05
-2.58415037049241e-05
-2.65793131056352e-05
1.05107445620123e-05
-2.99787890036958e-05
-2.76190353141584e-05
-2.51144924559543e-05
-2.8017122654144e-05
-8.91609447297134e-06
-3.90162015509534e-05
-2.33261267278212e-05
-3.88815029251974e-06
-1.78432551802245e-05
-2.32270875377428e-05
-1.96472552366586e-05
-1.82456234418479e-05
-2.07203367274752e-05
-2.15999011349453e-05
-3.82598590375627e-05
-2.14566909079991e-05
-3.31232552851458e-05
-3.56472132159272e-05
-2.58312816741814e-05
-6.59907830881201e-05
-2.65666363971433e-05
-3.56529130827169e-05
4.36521870965443e-06
-3.61706890864114e-05
-9.05871242578689e-06
-3.24013232461777e-05
-1.07878576042955e-05
-4.03470941142378e-05
-7.58883471380894e-06
-3.3390390973985e-05
-4.11911650332341e-05
-2.78501556483134e-05
-1.25149883642295e-05
-2.73470654828124e-05
-1.54670572858034e-05
6.0352022613883e-07
-4.61418139132424e-05
-1.68430340909644e-05
-3.14322273110193e-05
-2.82447984922685e-05
-2.0484332306196e-05
-6.03595524180729e-05
-1.80310081240215e-05
-4.69907876698837e-05
-4.70606407719193e-05
-1.62195753682144e-05
9.50727605097128e-06
-3.90201880012966e-05
-3.40128185489702e-05
-3.26882942500136e-05
-2.76061872968116e-05
-5.18971751550507e-06
-2.60286834383306e-05
-5.35350373292334e-05
-4.86914871511106e-05
-2.3512509658221e-05
-1.52364688170115e-05
-3.32493745179643e-05
-1.28527116081488e-05
-3.37082997553579e-05
-2.54380284589328e-05
-6.10059671612411e-05
-3.08533734211174e-05
-2.75296177102514e-05
-4.62554033967921e-05
-4.90214785625634e-05
-4.02815271960327e-05
-3.34661198316682e-05
-2.93134785171664e-05
-2.50288657005381e-05
-1.59347996791114e-05
-1.25052324187602e-05
-5.96102282830125e-06
-1.78820120121214e-05
-2.42329777137894e-05
-1.30090112088984e-05
-3.53390331181482e-05
-6.11084986597354e-05
-2.01428919075232e-05
-2.29149135716761e-05
-3.34155501567546e-05
-2.30164623932281e-05
-1.03991068953244e-05
-1.86460207787177e-05
-4.96827029283072e-05
-3.93859255613728e-05
-2.71548790849127e-05
-4.58213382640555e-05
-4.38540708182835e-05
-4.08657867999367e-05
-6.10105825428019e-05
-3.96981752272803e-05
-1.73469218371655e-05
7.80077173506266e-06
-1.49036440306609e-05
-1.35982064297993e-06
-3.10849800870917e-05
-1.73621595051123e-05
-2.75131521520156e-05
-6.00283237302769e-05
-3.06584490951926e-05
-4.07296157239295e-05
1.2377108236874e-05
-4.71103903341628e-05
-4.41306800211195e-05
-4.0214156171748e-05
-5.10655504831403e-05
-1.91230444959055e-05
-4.42924326170615e-05
-1.70512218760533e-05
-1.19016992433866e-05
-2.19322114036677e-05
-3.52022205909542e-05
-3.26372611753731e-05
-1.29064379357742e-05
-1.90637109788766e-05
-4.18920681003338e-05
-1.13601696874072e-05
-2.9844701800723e-05
-5.6515302074894e-05
-3.97474932302485e-05
-3.31933907447043e-05
-4.02400262148541e-05
-3.98734743982031e-05
1.20502674905207e-05
8.78871053410454e-06
-1.4875582853391e-05
-4.12496954590237e-05
-1.60554278856224e-05
-9.5619717027794e-06
-4.83236297943112e-05
-1.65340396824592e-05
-1.05993274014476e-05
-1.62556883473745e-05
-1.68400001300811e-05
-2.69377758455907e-05
-1.89165607798573e-05
-2.00144749311299e-05
-1.0992840708097e-05
-2.85540068547559e-05
-4.25469055119563e-05
-4.98347113973042e-05
-2.34443366974236e-05
-9.76758499438157e-06
-3.7287909805572e-05
-3.91760724697425e-05
-3.49053138113148e-05
-3.85153352887744e-05
-3.39678150316603e-05
-6.92486275953962e-05
-3.97105899993084e-05
-3.97490081741741e-05
-8.74356466065118e-06
-4.34417982756762e-05
3.99342550465754e-06
-1.36890813263344e-05
-1.50625788289004e-05
-8.73212572138708e-06
-4.8748572584315e-07
-5.50050880887834e-05
-1.88337676551328e-05
-3.02914647265105e-05
-2.45997500159541e-05
-9.49585141223591e-06
-3.2178018804904e-05
-3.57189045918251e-05
-5.62955039562358e-05
-4.49883988436876e-05
-3.41888054126341e-05
-6.4894073064925e-06
-2.81532292917241e-05
1.0629402765592e-05
-2.12888512575566e-05
1.09966616411778e-05
-3.04204464468876e-05
-1.1455006047504e-05
-2.43197240606463e-05
-4.92363933899474e-05
-5.81555293705428e-05
-5.35932930676003e-05
-2.63305212837546e-05
-7.79547988656542e-05
-4.05388623643177e-05
-1.95976861232e-05
-4.280187948544e-05
-2.44197298109033e-05
-2.18734420428713e-05
-2.39577528143307e-05
8.62637790156419e-06
-4.54027598252333e-06
-1.877648935928e-06
-2.44115833476856e-05
-2.21869990770238e-05
-2.48322816619615e-05
-2.32828690154468e-05
-3.90337472170071e-05
-5.3723195738365e-05
-5.15602517640343e-05
-6.02656072127948e-05
-3.884916619993e-05
-3.40961786548003e-05
-4.94296752231912e-05
-6.77779363502989e-05
-3.8108440108743e-05
-3.13408352788743e-05
-1.04179135897846e-05
-3.78305656436671e-05
-2.51911141302912e-05
-5.03571322462124e-05
-5.60402240962427e-05
-1.43635924342178e-05
-7.28820353704665e-06
-4.0539583220678e-05
-3.27531315218311e-05
-2.89875677816585e-05
-2.94537714708488e-05
-1.73598365794106e-05
-3.01853242189669e-05
2.51505188307579e-06
-1.58895603715124e-05
-3.64710643453968e-05
-4.7632392516716e-05
-2.07235471040032e-05
-2.22207311748219e-05
-6.29586564099018e-05
-4.0203959793485e-05
-4.72627529141426e-05
4.69062247978973e-06
-1.17870245828832e-05
-4.89639088092947e-05
-2.29971857184465e-05
-3.05275515814635e-05
3.44294641602249e-08
-2.58827807570801e-05
-1.99471722853129e-05
-3.23837357652192e-05
-1.85344858192054e-05
-5.88282520367684e-05
-3.59870669028796e-05
-3.146979357824e-05
-2.48832557438685e-05
-4.53494282227351e-05
-2.77297857916324e-05
-6.01423075432213e-05
2.16071552960004e-06
-1.58980189138152e-05
-5.28098148026932e-06
-3.66554863588059e-05
-2.33348992298008e-05
8.33213259007545e-06
-6.66787344425261e-06
-3.08951069498027e-06
-4.14977659750772e-05
-3.09342009399229e-05
-4.45230400491382e-05
3.10686042345164e-06
-5.52417421499621e-05
-3.6143894303479e-05
-3.04427040959861e-05
-2.10982677619984e-05
-5.41433399553028e-05
-4.72183103898108e-05
-1.48462376303811e-05
-1.27590179063218e-05
-6.8460204070787e-06
-3.97493284207055e-05
-5.30545503567915e-05
-2.06640316081371e-05
-1.86930532289101e-06
-2.14848100791081e-05
-2.67874730439999e-05
-2.34525547104355e-05
-2.83635018633472e-05
-1.79365520218352e-05
-2.4901419172896e-05
4.86161176476937e-06
-4.36157180159831e-05
-3.09737218194814e-05
-2.49846407912043e-05
-2.09439029783601e-05
-3.3004634738663e-05
-3.76078859880603e-05
-4.94564396876888e-05
-2.86108117761937e-05
-3.33813523032881e-05
-5.04099947754352e-05
-4.46173377244594e-05
-1.61720753392242e-05
-7.14498824241074e-06
-3.42227714494091e-05
-3.692296733132e-05
-3.53409423670023e-05
-3.8819331793758e-05
-1.64574817678235e-05
-3.82568338401622e-05
-9.6507098624926e-06
-3.85153513668008e-05
-3.98067960242313e-06
-1.32922986523118e-05
-1.4262255162526e-05
-1.56474196227923e-05
-1.52909554040583e-05
-2.10637044077302e-05
-1.43489814096333e-05
-5.25854770580602e-05
-2.77719019392699e-05
-2.01585564248302e-05
-1.74878413713997e-05
-5.62540790500398e-05
9.73222069208253e-06
-3.82107230126576e-05
-2.23737224011898e-05
-5.76061154220499e-05
-4.167999055961e-05
-2.97792350891279e-05
-3.73598477382633e-05
-6.0473524453806e-05
-3.63178536995145e-07
-3.82630363366889e-05
-2.54786006249617e-05
-2.63092436996138e-05
-2.69274718589891e-05
-1.80216352404072e-05
-4.3708931755887e-05
-2.49321597257965e-05
-2.92981615094335e-05
-1.90432635297266e-05
-1.72566459046392e-05
-1.27069419800902e-07
-3.09433744731014e-05
-2.00830889421277e-05
-8.94188964787001e-06
-7.27817334827615e-05
-3.99036874597095e-05
-1.70005772487783e-05
-3.95071993624474e-05
-2.40146345213637e-05
-2.03276297500209e-05
-2.82335523752757e-05
-3.27490859729216e-05
-4.02934447375221e-05
-2.12132794098299e-05
-5.73495935617781e-05
-3.12911434799023e-05
-2.057574142966e-05
-2.44879559479877e-05
-1.38552555861489e-05
-3.73030038030532e-05
-1.04455558454725e-05
-4.23634480392875e-05
-2.8165078013482e-05
-3.26912642867519e-05
-1.44302510813077e-05
-3.32193229362689e-05
-2.89347913044896e-05
-7.33995526521901e-06
-4.1066206288813e-05
-4.90006578679629e-05
-6.61095044655259e-05
-5.02306585763477e-05
7.1826280513516e-06
-3.53589480003893e-05
-3.58190802335632e-05
-4.22907186778717e-05
-4.33569800797844e-05
-1.17225034211886e-05
-4.60792995965181e-05
-9.53926034961449e-06
-4.36313466254888e-05
-2.87820823103846e-05
-2.07176945056659e-05
-1.68700291003892e-05
-1.31619713092979e-05
-6.49981681147123e-06
-5.8491120591006e-06
-2.46190900946814e-05
-2.02110477086109e-05
-3.97197067624524e-08
-2.57008186491581e-05
-4.12198402862751e-05
-1.55681205210937e-05
-4.49622835329616e-05
-4.45534267167522e-05
-6.30441285090131e-05
-2.13518670964246e-05
-1.75316525182248e-05
-6.20504421956453e-05
-1.80612391548493e-05
-3.39030314240965e-05
-6.66213382775842e-05
-2.88381838111099e-05
-3.31123701784106e-05
-1.63360995563289e-05
-2.78442029896679e-05
-4.08938262923308e-05
-5.88931113675789e-05
-3.056582776811e-05
-4.12211394009813e-05
-4.2537186152714e-05
-2.55211459299837e-05
-5.828992082761e-05
-1.01952756069468e-06
-2.96683956058824e-05
-5.57875320773375e-05
-2.18502298355733e-05
-3.75275426652362e-05
-1.88107734208317e-05
-2.48800350745998e-05
-3.70245333838606e-05
-7.93320582873848e-06
-1.96054361638105e-05
-2.92616445991763e-07
-3.60290063135092e-05
-3.21834079561255e-05
-2.94170537906929e-05
-3.30780865911924e-05
-3.05759521488238e-05
-4.04918510826216e-05
-2.2066117477885e-05
-5.10108732352688e-05
1.15649437529396e-06
-3.85597627731343e-05
-5.24034118403677e-05
-1.50560064305449e-05
-4.89911810576802e-05
-6.11645361572149e-05
-2.45174595679071e-05
-3.25141817587852e-05
-5.47014338454472e-06
-5.45965080462878e-05
-2.49508864772975e-06
-2.7216173523896e-05
-1.64705985167701e-05
-3.41663251049892e-05
-1.40127095447355e-05
-3.83293137671363e-05
-1.55035608424737e-05
-3.08137633763257e-05
-3.74965857623121e-05
-1.81250361324763e-05
-7.58057596884535e-06
-1.51398390604311e-05
-1.17783502975781e-05
9.0269178788666e-06
-2.42759934867133e-05
-1.29321686674353e-05
-1.62925186487099e-05
-3.63278323369494e-05
-4.31430834943717e-05
-6.19592467387687e-05
-2.41703064006208e-06
-4.91186591569005e-06
-2.14491929673909e-05
-1.4099888626217e-05
-3.32166735440439e-05
-1.27352918939094e-05
-4.37114000042873e-05
-5.306617797585e-05
-3.0352851840257e-05
-3.64528176566645e-05
-1.45965726059997e-05
-5.74723351316775e-05
-4.19169467762794e-05
-3.51657549750717e-05
-3.70541965487653e-05
-1.48594008188773e-05
-3.01887278898814e-05
-3.07520048750967e-05
-2.52953514438683e-05
-3.06090685913854e-05
1.69478440413382e-06
-8.99813840621919e-06
-1.72716804405826e-05
-4.62526849715633e-05
-2.43227802540621e-05
-3.36465640931142e-05
-4.12138046326778e-05
-8.89614970173924e-06
-1.49124259743037e-05
-9.38775461837978e-06
-3.6308141499174e-05
-4.11797702952594e-05
-2.06429469217943e-05
-2.7672147463468e-05
-5.44786552287583e-05
-6.74783965293464e-07
-2.26016903153868e-05
-2.88685227612423e-05
-9.5298484997278e-06
-1.22006500613069e-05
-4.55444424123935e-05
-4.16140137227307e-06
-2.17471999599923e-05
-6.5456177878677e-06
-1.66878126488482e-05
-3.3784543246418e-05
-1.25967372283963e-05
-3.46606618335127e-05
-5.27551087739008e-05
-1.5149266511641e-05
-2.25485851685018e-05
-3.99366052058914e-05
-3.2661576677616e-05
-3.04350773790208e-05
-1.04918265961384e-05
-3.50625477251275e-05
-4.84037514957029e-05
-1.77916590201858e-05
-2.95456650799422e-05
-7.24740221608398e-06
1.46795166148722e-05
-6.22440514850868e-05
-3.6391945688994e-05
-2.21495207580779e-05
-2.65187940727901e-05
-4.56834880575933e-05
-1.09712390663048e-05
-6.92977172389649e-06
-4.31758477431546e-05
7.2284842001239e-06
-1.58255656356318e-05
-1.44355630950049e-05
-2.39046409455379e-05
-1.91264160601652e-05
-3.88463230791624e-05
-3.36791191514054e-05
9.80005546589068e-08
-2.9672396290997e-05
-2.85066739154849e-05
-8.81692688114045e-06
-7.75515916884613e-06
-3.52569297795702e-05
-3.62017709169869e-05
-2.90392638483259e-05
-3.88438697054674e-05
1.40322480836094e-05
4.81295777067875e-07
-3.20457558167057e-05
-3.10276282900775e-05
-8.99949802062803e-06
-3.47560275465745e-05
-1.94797171413719e-05
-2.2402510170231e-05
1.76295571219155e-05
-3.08954612341811e-05
-1.0270488429736e-05
-1.36178205159431e-05
-3.72623600648743e-05
-3.78784250028184e-05
-3.27258915267131e-05
-3.81858716752484e-06
-1.7190033263817e-05
-7.43001834911422e-06
-2.63288355412799e-05
-3.77069516426853e-05
-1.83491442808526e-05
-2.72388585411e-05
-4.00009894218166e-05
-5.11071609245457e-05
-3.29374780856802e-05
-3.86717484944144e-05
-3.50965101512865e-05
-1.62797339604408e-06
-3.2534646477597e-05
-4.23562878026191e-05
-2.73151586912106e-05
-3.80724975180312e-05
-8.50350502941876e-06
-9.99206579240808e-06
-4.46057421831165e-05
-3.34732119397393e-05
-1.0709846170943e-05
8.58175256471357e-06
-1.20355688687838e-05
-4.06831492916607e-05
-2.83301863062767e-05
-2.43906026290483e-05
-3.24515097589141e-05
-4.9090386930976e-05
-2.19626258199898e-05
-1.39290695637525e-05
-4.24615155500477e-05
-3.00876422922096e-05
-2.93534386717951e-05
-4.74187175781759e-05
-2.13812678115052e-05
-1.03655721743799e-05
-3.20249180374457e-05
-6.09423291699323e-06
-2.09407448836706e-05
-1.77112474570644e-06
-3.4289167245256e-05
-3.15919755253424e-05
-2.82665595446031e-05
-2.16129872941478e-05
-2.81564197535135e-05
-4.7934947992412e-05
-4.21119975613341e-05
-1.6475883898818e-05
-3.0789355063304e-05
-5.87195946792816e-05
-2.16830323876234e-05
-2.60604273526787e-05
-1.1818928796797e-05
-1.14763854761254e-05
-3.90354876548821e-05
-2.28922284094463e-05
-1.8382106797011e-05
-4.16656942597638e-05
-2.22714374376246e-05
-4.60438878741265e-06
-3.93965230022692e-05
-2.11242055175623e-05
-2.01518666153927e-05
-4.53725129071786e-05
-5.56280468109969e-05
-2.52686660132011e-05
-2.85759929618658e-05
3.99150645196032e-07
-1.7892667098791e-05
-1.89723684498016e-05
-4.47649645263936e-06
-1.02297892293902e-05
-3.62606888321794e-05
-2.85968429528625e-05
-4.20756013411847e-05
-2.69430845984889e-05
-3.76352187075905e-05
-2.65377932689567e-05
-4.0571144276702e-05
-2.97800577690825e-05
-1.63576144825521e-05
-2.15188324118758e-05
-5.19241510269586e-05
-1.72100806928252e-05
-3.57042967944349e-05
-1.85766171941913e-05
-5.15854732221058e-05
-1.57335243767303e-05
-3.07673389782628e-05
-3.38293765780124e-05
-5.39533739681038e-05
-3.99247192739333e-05
-2.48703528779104e-05
-3.51875206066215e-05
-4.0023523152598e-05
-3.62003132738688e-05
-3.58338870007987e-05
-2.9621422926294e-05
-2.89548540242984e-05
-3.23939439798409e-05
-4.05246352545836e-05
-5.54644829884713e-05
-4.34693206569446e-05
-3.33401345052664e-05
-4.56735116756781e-05
-2.33807110323505e-05
-2.40411738985767e-05
-1.76569858006231e-05
-3.4871846024198e-05
7.88716326538263e-06
-9.77374005580115e-06
-2.4982645262847e-05
-3.49728217515635e-05
-1.49553599545404e-05
-2.71006950889019e-05
-4.32872708347332e-05
-3.24745614836553e-05
-1.81679916596604e-05
-2.37336175195709e-05
-2.91074733913664e-05
-6.33933273405785e-06
-5.47611961619104e-05
-1.33358399865663e-05
-3.72351839922728e-05
-5.35373259703886e-05
-1.06064363483638e-05
-4.47587638148564e-05
-1.28885095325523e-05
-4.28056842429155e-05
-5.67055239967788e-06
-5.67201172554434e-05
2.57533873732137e-05
-5.78001475610547e-05
9.34352087051464e-06
-4.37486172502364e-05
2.27112489580552e-06
-2.40265139701194e-05
9.38028800652188e-07
-4.95604486984765e-05
-3.54690313663732e-05
-1.34196213949476e-05
-4.35788920369004e-05
-2.55470058003594e-06
-2.0574102471268e-05
-4.55316628994267e-05
-4.61615987212541e-05
-3.00724682992314e-05
-4.14332309763768e-05
-4.01570730804088e-05
-5.29961599433537e-05
-3.7879136166918e-05
-4.10841935630463e-05
-3.76711074575566e-05
-5.2680606664283e-05
-2.16386334647379e-05
-4.68714486202314e-05
-4.90611225886897e-05
-2.47229919654581e-05
-2.87735284578249e-05
-2.17259529758261e-05
-3.54948802191131e-05
-4.36624837357201e-05
-8.26034517131244e-06
-3.21310194140039e-05
-2.05646001579871e-05
-1.76050278076118e-05
-4.54656203201325e-05
-2.9566820348499e-05
-1.71945639942266e-06
-1.4937934683843e-05
-2.3340685023945e-05
-4.60366573995594e-05
-2.30117924039093e-05
-2.31547859953544e-05
-3.1408132573102e-05
-3.16771534755614e-05
-2.84785661473383e-05
-5.7153522443907e-05
-3.36107005443877e-05
-2.58503279725536e-05
-2.78219591610723e-05
-5.23808027283614e-05
-3.27297076895456e-05
-2.28715796940653e-05
4.50103998726207e-06
-9.11848524815964e-06
-1.69713041211418e-05
-3.55230197998686e-05
-6.33034212142631e-05
-5.12539049204659e-06
-2.82123426273515e-05
-4.80503242288609e-05
-1.42783832612423e-05
-1.35561818115087e-05
-5.40813320775216e-05
-1.48295808289489e-05
-2.7810360535271e-06
-3.7411411433392e-05
-5.44976346323632e-05
-3.26259765702046e-05
-2.44407862789532e-05
-2.19720677022091e-05
-3.76305639546267e-05
-3.0521682138105e-05
-1.30941470491268e-05
-3.21390904990838e-05
-6.35674008753182e-05
-1.0819894674287e-05
-2.40834077958004e-05
-1.10252657756765e-05
-3.48426288014944e-05
-3.11129288597476e-05
-1.46484022312444e-05
-6.90018789923754e-06
-1.36937222730767e-05
-5.88542158947132e-05
-2.40834719868144e-05
-5.43730771590609e-05
-1.37170487290158e-05
-3.69289009948026e-05
-3.30165214185272e-06
-3.69192187660954e-05
-4.13416094705813e-05
-2.35795035409891e-05
-7.08761296733192e-06
-3.81152782842369e-05
-3.84903139243205e-05
6.40075276858946e-06
-3.50543970665063e-05
-2.14811736407333e-05
-6.61544074304401e-05
-3.94107701509909e-05
-2.61085210221878e-05
-2.53850054183742e-05
-5.97128901573731e-06
-6.27054937143076e-05
-1.4282220501351e-06
-2.58959040231059e-05
-3.42648980142022e-05
-4.17065657066564e-05
-3.70215825037042e-05
-2.30165075314117e-05
-4.49999522740774e-05
-6.89652282756104e-06
-2.43927276604249e-05
-4.16526931198666e-05
-1.02481377245328e-05
-1.89856824034153e-05
-3.11952522128268e-05
-5.112789637976e-05
-3.12346594780978e-05
-5.10759085066326e-05
-2.47838399980038e-05
-1.85625322334801e-05
2.38880082577269e-06
-1.15227928078156e-05
4.46655909965889e-06
-1.94201208827059e-05
-5.24394454909187e-05
-3.1164883059899e-05
-2.26538900738279e-05
-5.63207624605513e-05
-4.35114047029946e-05
-4.88009260736831e-05
-4.3416404298498e-05
-2.93917799330009e-05
-4.13324602803523e-05
-1.69904512457964e-05
-4.74138135521156e-05
-3.07898086128202e-05
-7.2297994601816e-06
-2.77694919630244e-05
-4.05240376707872e-05
-2.29354062635096e-05
-3.67301113066359e-05
-1.58630281975343e-05
-4.32961681276646e-05
-1.96305361925698e-05
-4.20794025413855e-05
-3.34525564818617e-05
-8.21873488460961e-06
-9.80744175788343e-06
1.74934806946554e-05
-3.81464637034297e-05
-3.97357362159194e-05
-3.50081308096264e-05
1.57539302883402e-06
-3.50638212438774e-05
-3.13123193296274e-05
-2.42044725344524e-05
-3.06285024325476e-05
-3.06145260865146e-05
-5.60536435350818e-05
-6.79465109953269e-05
-2.70120016042181e-05
-2.54949646738491e-05
-4.88256300954233e-05
-8.3389394620433e-07
-4.15960811830483e-05
-6.12107083893039e-05
-2.33575166696871e-05
-2.34345434720154e-05
-1.0411770110836e-05
-3.39714226343695e-05
-1.88648751293931e-05
-2.85427130172936e-05
-3.38114383961187e-05
-1.7964992101375e-05
-3.18893209612654e-05
-2.20965329973546e-05
-4.24220527898145e-05
-1.92032688559751e-05
-2.12951119178019e-05
-3.70352780601024e-05
-4.18073735155962e-05
-3.23869288142082e-05
-4.72195212513722e-05
-3.80117370605888e-05
-3.73710845843057e-05
-1.98468845593055e-05
-4.28853872705041e-05
-3.59474620959371e-05
-2.42878072311266e-05
-2.50179723865653e-05
-3.88241517985029e-05
-4.80689920417161e-05
-3.09748426787457e-05
-5.49847781561909e-05
-5.74027443888211e-05
-5.51977724604782e-05
-2.58773478622453e-05
-5.04552981969867e-05
-3.63711417265491e-05
-9.7567159514287e-06
-2.58327173886722e-05
-2.57555527036226e-05
-6.76498611795828e-06
-4.10782127571354e-05
-2.98725821841939e-05
-2.34832724287887e-05
-2.14131125252339e-05
-4.19677403530441e-05
-5.70985562722514e-05
1.44376600210523e-05
-3.15133853671416e-05
-2.48311871691181e-05
-2.79008711051929e-05
1.0553407840411e-05
-3.7131330733106e-05
-3.36289933505869e-05
-3.81521113249967e-05
-3.75729863346549e-05
-4.18656871234979e-05
-4.82186825435854e-05
-1.90449946580329e-05
-3.76619670906556e-05
-1.96308123202031e-05
-1.31473996076673e-05
-1.70021731306811e-05
-2.83156482502281e-05
-4.14096029300423e-05
-4.2780982759764e-05
-1.70291463357751e-05
-3.12839734235881e-05
-5.86014152933089e-05
-3.12049884866877e-05
-2.73962441192659e-05
-4.62183953761601e-05
-5.28993623651562e-06
-5.63277999273631e-06
-1.84986351240135e-05
-3.91710187889512e-05
-1.53665513249128e-05
-1.62153812847526e-06
-3.02161595824056e-05
-2.81458628160661e-05
-7.24522382979511e-05
-3.00950826645731e-05
-6.02552944581744e-06
-3.15388318484483e-05
-1.09245210292203e-05
-4.29169757480089e-05
-4.9102280121607e-05
-1.86745424303254e-05
-2.11011672001772e-05
-8.15373205306249e-06
-3.53967734919867e-05
-3.52610312230849e-05
-4.88746151190388e-06
-3.96215323052448e-05
-2.8344678713104e-05
-5.19555685414448e-05
-6.65896375277723e-05
-4.14265625432825e-06
-2.67676519801407e-05
-3.23697684698111e-05
-4.72076821918661e-05
-4.29545850272805e-05
2.99433934815293e-06
-2.87008289710318e-05
-5.31387442489947e-05
-3.18083322836836e-05
-1.77196357768431e-05
-1.20921669905418e-05
-3.9733045776552e-05
-5.6313950000715e-05
-1.92912276781367e-05
-2.85107990766516e-05
-2.96691855110536e-05
-3.22165783809713e-05
-3.81206600397286e-05
1.16214512640281e-05
-3.64113592447487e-05
1.90222803415186e-06
-1.50408701560651e-05
-9.35120471092683e-06
-1.90177115618971e-05
-1.59648876127606e-05
-1.91688638925882e-05
-2.67080309387779e-05
-4.98023089853563e-05
-4.82572604210418e-05
-3.54963626360155e-05
-3.20245228394524e-05
-3.79643836133713e-05
-4.44171817010774e-05
4.81629838443752e-06
-2.72069074967468e-05
-2.01119297776616e-05
-4.16232333779814e-05
-1.4375367595157e-05
-3.16409487473757e-05
-1.83141227964406e-05
-2.73193876938736e-05
-3.48011704072443e-05
-3.91130961176824e-05
-9.52166896099824e-06
-1.96977486145368e-05
-4.65916327643133e-05
-5.24365457706694e-05
-2.91412929814373e-05
-5.02069007018919e-05
2.11609969735446e-06
-1.42036887920206e-05
-4.82949651022695e-06
-4.56795130018558e-05
-2.12838708976324e-05
-1.16510870803836e-05
-3.53610072378543e-05
-1.5993358677976e-05
-5.61089151225465e-05
-2.8168429682817e-05
-2.62736897286261e-05
-8.28292222153743e-06
-4.9265544085808e-05
-4.59721228690969e-05
-4.23916684953442e-05
-7.09932753321592e-05
-7.39996424530783e-06
-4.81530467175813e-05
-2.96666777370171e-05
-4.19774707981934e-05
-7.35907949141547e-05
-4.48494074324993e-05
-5.54537506265678e-05
-2.76068550174295e-05
-3.1827780617033e-05
-1.62816455640209e-05
-2.05165843828008e-05
-4.87517279872199e-05
-6.44272586677319e-06
-4.87105135983858e-05
-6.27307513760628e-05
-3.75262455467219e-06
-4.24961146686157e-05
-2.64129722965151e-05
-4.05961187761574e-05
-2.08455764186939e-05
-9.12300943635601e-06
4.51033004776585e-06
-4.8461721531102e-05
-3.25598499618157e-05
-1.91451280985879e-05
-1.69876327596328e-05
6.16718784209572e-06
-1.66214231216315e-05
3.98606389282366e-07
-2.24720709381645e-05
-1.95416366652548e-07
-1.77431689603097e-05
-1.34720630262523e-05
-3.67852279418785e-05
-3.06302670217711e-05
-3.83869615511227e-05
8.81571645238555e-06
-2.46205487160184e-05
9.85028715774887e-07
-4.00396964745709e-05
-1.11857989062019e-05
-4.22739320900189e-05
-4.01363250581988e-05
-1.3585965511854e-05
-1.94289158624435e-05
-6.21430383906968e-05
-3.58588848269496e-05
-3.18513349829735e-05
7.66960235536246e-06
-1.59582806441441e-05
-7.05909006188814e-05
-2.74475401158804e-05
-8.72280300074192e-06
-2.67624252954604e-05
-4.66367296971376e-06
-4.60941129560183e-05
-2.51664903905961e-05
-1.96903325057137e-05
-1.48359465775521e-05
-4.86065788166571e-05
-5.07353501680167e-05
-4.17434287914139e-05
-2.64364085709052e-05
-3.4244087679494e-05
-8.37183789682989e-06
-4.45116364412378e-05
-3.60979580090574e-05
-3.42709489635598e-05
-2.24886560569178e-05
-2.58011610895594e-05
-1.76351903165152e-05
-2.89832833272164e-05
-1.76971554484539e-05
-3.55014391035416e-05
1.66580448411031e-06
-1.66101760733615e-05
-3.29117190637085e-05
-2.99143031100751e-05
-1.25604218175994e-05
-3.0591160743817e-05
-5.30776526379546e-05
-5.06185594282976e-05
-3.15335143845593e-05
-8.88801978072027e-06
-3.5387479566372e-05
-6.13448095935996e-05
-1.17168159513342e-05
-3.46771764458372e-05
-1.91016833356573e-05
-2.45012475913734e-05
-1.95428427740061e-05
-1.88871737235378e-05
7.53950040172652e-06
-4.02293021499988e-05
-2.93931484819681e-05
-4.95630763908449e-05
-5.45681677765885e-05
-3.75459239449815e-05
-5.60106016195647e-05
-4.71865033567816e-05
-3.51833376406654e-05
-4.48542091124299e-05
-5.48601136568304e-05
-4.97741111918349e-05
-1.89159942247507e-05
-3.57295134903293e-05
-5.517637266833e-06
-7.88101734579427e-06
-2.4091156170354e-05
-2.69624210241497e-05
-2.29754596741321e-05
-4.69197068309246e-05
-1.99379921038975e-05
-2.47999891318445e-05
-4.2019681935501e-05
-3.50544592777059e-06
-7.10272765431488e-06
-3.69276374468705e-05
-3.20400822441708e-05
-4.77510710954513e-05
-5.04598769085131e-05
-1.14494909520568e-05
-4.50852879906506e-05
-6.74590189780375e-06
-3.19337671706892e-05
1.81089080873297e-07
-2.67340017095331e-05
-2.04294089311008e-05
-5.73429971772968e-05
-3.12369557702744e-05
-3.64706479168333e-05
6.74444000534935e-06
9.74836461287134e-06
-5.13603697986262e-05
-3.45181690378232e-05
-2.11347637526872e-05
-4.66899505704879e-05
-6.71736476976993e-06
-2.47730749888668e-05
-8.97119828157573e-06
-3.57084251165757e-05
-2.97898462024056e-05
-2.25208219041634e-05
-7.31140583681908e-05
-6.11503348415235e-05
-3.95532198274921e-05
-6.17322552604954e-05
-7.42434557421784e-06
-4.73704099327187e-06
-4.51824063429534e-05
-1.57993282288369e-05
-4.23357585056317e-05
-2.52567512396753e-05
-3.27959977982279e-05
-2.74821742883098e-05
-2.14468901191252e-05
-2.90053271253771e-05
-3.75233291012595e-05
-3.16071597021869e-05
-2.75550301174161e-05
-1.89459801746515e-05
-2.41585036608468e-05
-5.78223354393997e-05
-1.78528586195565e-05
-6.09363257353185e-05
-2.31572345506042e-05
-3.84783096727979e-05
-5.31108142608985e-05
-4.91026969811002e-05
-1.76096005148952e-05
-2.94083535203317e-05
-3.45359526868561e-05
-2.71953810742629e-05
-1.83635481398339e-05
-1.27170846487599e-05
-2.9986143221403e-05
-4.81540067127495e-05
-1.36232191499247e-05
-3.59704813994289e-05
-2.68546305087731e-05
-2.8156871312387e-05
-3.7374495724498e-05
-2.04254646597438e-05
-4.90769908591029e-05
-1.09554012906165e-05
-1.54044161942058e-05
-5.32596861221578e-05
-4.45192675550408e-05
-1.40060746408611e-05
-1.40903265728583e-05
-2.21325696975505e-05
-2.63635344582862e-05
-2.83805062478116e-05
-4.0668575788234e-05
-4.14882900807058e-05
-2.62417288645743e-05
-4.87563242890654e-05
-5.13729563360671e-05
-3.83598286923352e-05
-4.61105434015644e-05
-3.14678163359335e-05
-3.44711905487489e-06
-9.47547240994254e-06
-1.71453897295756e-05
-1.94616047807946e-05
-2.47982557123473e-05
-2.98649576014264e-05
-3.64085278056314e-05
-4.08479902318068e-05
-3.89376969502163e-05
-7.45297208707892e-06
-1.35609262225728e-05
-7.63649823870203e-06
-3.95993553926155e-05
-3.27914227982168e-05
-1.11721807360054e-05
-4.95228980381706e-05
-4.59746600015174e-05
-5.8615246749108e-05
-3.37340299041446e-05
-3.03796519013672e-05
-2.72423549036245e-05
-1.05621779418289e-05
-2.31461418054711e-05
-1.79208140715955e-05
-3.86335029999204e-05
-4.93825422521035e-05
-3.11156695316353e-05
-1.07815207386658e-06
-2.78140155030989e-05
1.34230286040279e-06
-2.23753794053954e-05
-3.82021545990486e-05
-3.3055129125339e-05
-2.80655866728584e-05
-4.39688571017633e-05
-2.56918319500487e-05
-6.13017237651419e-05
-1.88505406878199e-05
-2.37027118823546e-05
-4.2235482862586e-05
-2.67940781208175e-05
-5.44051914654725e-05
-1.93442493543109e-05
-3.51678194187526e-05
-4.24325297212834e-05
-1.13836865439512e-05
-3.83478057270055e-05
-4.74062184970752e-05
-4.31905015888166e-05
-4.36278404732897e-05
-3.59702972896286e-05
-5.74969163271448e-05
-8.35597298472382e-07
-1.94526824739373e-05
-1.5377817850743e-05
-3.24106274390087e-05
-1.75584579452824e-05
-4.35042239027425e-05
-1.49216555370984e-05
-2.80198604824032e-05
-7.21215707278671e-05
-2.15584480581962e-05
-1.9131185473407e-05
-2.6159821562903e-05
-1.81479967180073e-05
-3.1545617516691e-05
-4.09398430766718e-05
-3.68685167666987e-05
-1.59380145150938e-06
-1.52874703971774e-05
-4.63074039470828e-05
-4.56619787027383e-05
-1.81724373051799e-05
-3.3158138848306e-05
-3.49656775023955e-05
-2.88467618321644e-05
-4.17901544042955e-05
-3.15997931494661e-05
-2.43183576404387e-05
-2.04739972173748e-05
-3.13020267928341e-05
-1.73100899931356e-05
-4.49065061040493e-05
-3.30354247946273e-05
-2.66845402080561e-05
-4.62171601874502e-05
-1.29441273602303e-05
-2.15014603730728e-05
-1.56563715144975e-05
1.88547791258361e-05
-5.03182475428979e-05
-4.33472967150363e-05
-3.0386454541091e-05
-3.48094172019432e-05
-6.64538468768301e-05
-4.6209444709882e-05
-3.64452423742166e-05
-1.18750875536415e-05
-3.62817298768314e-06
-1.47185012275419e-05
-4.07653266069401e-05
-2.51475485481025e-05
-4.26086817500486e-05
-3.00416519838248e-05
-4.41813767559247e-06
-5.03772210319266e-05
1.48122729197281e-06
-4.80314638218788e-06
-4.4164081778231e-05
-4.99815834764725e-05
-6.98237965915509e-06
-2.86108025678203e-05
-6.19987999109739e-05
-3.53454506085023e-05
-9.02107743790942e-06
-2.86786383515153e-05
-4.33608616561783e-05
-6.36620902656295e-06
-5.6409541910087e-05
-1.62884124153511e-05
-1.10235906410801e-05
-2.0657727669848e-05
-3.73147483905085e-05
-1.11873836692084e-05
-1.59743274955079e-05
-5.38212288767489e-05
-3.05593123808706e-05
-3.99606820783104e-05
-3.00292899974267e-05
-3.18058453620282e-05
-2.24623478756727e-05
-2.43395193393555e-05
-2.48551942935641e-05
2.7594104846034e-06
-5.66308525577687e-05
-2.49642683573531e-05
-4.07305079869946e-05
-4.70839812948016e-05
-3.11420240679825e-05
-4.9969563025095e-05
2.53013066306016e-05
-2.67521276290815e-05
-3.88990826367579e-05
-2.98723345228453e-05
1.47748051285788e-05
-1.82104666481764e-05
-4.29230894545245e-05
-6.31401899475714e-05
-4.64922198116569e-05
-2.11702479905686e-05
-2.79561749182467e-05
-4.2451383069263e-05
-1.93764375543916e-05
-4.72419120706179e-05
-2.47179491678567e-05
-3.34836083673304e-05
9.33704060678732e-06
-2.44039822627082e-05
-3.81965324558395e-05
-2.54848683327005e-05
-4.7227150879034e-05
-2.76732716370912e-05
-2.82080223466598e-05
-3.65166127406354e-05
-3.38318397680934e-05
-1.24050587503463e-05
-4.40622745294622e-05
-1.3774394839053e-05
-3.84698385388273e-05
-3.09661984033776e-05
1.11862828552535e-06
-4.43906190700945e-05
-1.16247112655161e-05
-2.13738814194118e-05
-1.66989901028154e-06
-2.06510057250265e-05
-6.00694204773455e-05
-1.11359650366817e-05
-7.57224789802753e-06
-7.63000494150215e-05
-1.44859491584561e-05
-5.16359212163386e-05
-1.60935452800134e-05
-2.35911250271405e-05
-4.87910285106631e-05
-1.13378299509855e-05
-3.13431612823142e-05
-2.72623095718244e-05
-4.08057013928695e-05
-1.59849938390532e-05
-2.52015780265822e-05
-3.67456970382738e-05
-1.87836261628679e-05
-6.10566804943285e-05
-2.55129049350982e-05
-1.08713789898255e-05
-5.58983340479065e-06
3.73283319772408e-06
-3.99221151790327e-05
-2.77612176467646e-05
8.25938809420567e-06
-3.88424927496589e-05
-8.44206246319407e-06
-4.06072769965193e-05
-3.21134777112053e-05
-1.60211251568946e-06
-4.88361126499109e-05
-5.83923584412568e-06
-3.63207146543199e-05
-2.62925615596735e-05
-1.79824555502186e-05
-1.94137698169487e-05
-4.33760158446281e-05
-7.91052368892978e-06
-3.41844758008916e-05
-2.1293735118994e-05
-2.05638519158867e-05
-1.63196074567641e-05
-2.93100082384139e-05
-3.55936844821627e-05
-2.05562551596486e-05
4.7557623663662e-06
-1.51768817484051e-05
3.60566269086672e-06
-3.37826835864073e-05
-2.52261367262466e-05
-3.42475459814157e-05
-2.59393983016751e-05
-3.41051220848585e-05
-8.80147576955259e-06
-2.8987724561446e-05
-2.59583669602716e-06
-2.75150653756209e-05
-6.51987946647936e-05
-6.74076335537723e-05
-1.14973744511306e-05
-2.67387049532048e-05
-7.17523137389831e-06
-6.11795540801074e-06
-4.29322516301178e-05
-1.17254807407771e-05
-4.82388482413769e-05
-3.25853091286855e-05
-4.73323843727316e-05
-4.0498106085869e-05
-3.4832284066029e-05
-1.76976954523957e-05
-4.11018292190763e-05
-5.23650132807959e-05
-2.6117126396188e-05
-3.17634056220068e-05
-2.11411927833367e-05
-5.30660846253499e-05
-2.52027720142163e-05
-1.02658060015515e-05
-1.05716305814127e-05
-4.0428258988118e-05
-4.7493839263207e-05
-9.26370171021102e-06
-5.04911995408859e-06
-1.22162488623429e-05
-4.0644885378165e-05
-3.69634829158566e-05
-2.94816521535223e-05
-1.50420124235391e-05
-3.0073291375878e-05
-3.64380761373659e-05
-2.66442536924212e-05
-2.72385971487004e-05
-3.79004588524343e-05
4.14302226051863e-06
-1.52573616323266e-05
-2.73570990297493e-05
-2.06051191043985e-05
-4.61278757534026e-05
-4.98239513623158e-05
-2.49778856486311e-05
-3.83895982885046e-05
-4.4657384924451e-05
-6.69900169340234e-05
-1.40476611031737e-05
1.20687291123335e-06
-6.11583213535116e-05
1.20726653260411e-05
-2.81863460818538e-05
-1.65718453962446e-07
-2.35197514132416e-05
-2.20826814736843e-05
-4.68515923908622e-05
-7.01276945824709e-05
-4.7017783354711e-05
-1.16145889921852e-06
-2.45038616627286e-05
-1.73904572729664e-05
-2.17527257209788e-05
-2.81027990634517e-05
-3.0265634542177e-05
-4.62762482410702e-05
-3.96056480587937e-05
-3.36008249431471e-05
-1.62187317665681e-05
-1.55044486100256e-05
-1.03117736466026e-05
-4.96958707675609e-05
-6.0679532174557e-05
-2.47461887381746e-05
-3.03968005014708e-05
-5.9378970030297e-05
-5.65379970607684e-05
-2.13946925088522e-05
-1.53796777125444e-05
-5.07277581057744e-05
-2.64195055750481e-05
-3.37895241699991e-05
-2.04885984111697e-05
2.24995922499432e-05
-2.58390690789724e-05
-4.54270934236125e-05
-2.3154768904163e-05
-4.60317402589444e-05
-2.67922163355546e-05
-3.44330038814717e-05
-3.28661287077289e-05
-1.82137659491348e-05
-3.21240769453178e-05
-2.652112138921e-05
-3.16566706898522e-05
-3.44059250332552e-05
-2.55647090518871e-05
-5.62893871837916e-05
1.30037349906805e-06
-2.2540556515723e-05
-5.660085011663e-05
-1.03597579595313e-05
-1.03936688160024e-05
-4.71215142972744e-05
-4.10334816087447e-05
-2.5817579150698e-05
-7.59542192766108e-06
-6.90914752937368e-05
-3.35397122968412e-05
-2.9573062914533e-05
-1.77429919942139e-05
-1.95948775476993e-05
-3.32018961882253e-05
-1.30460795035974e-05
-3.65931137370169e-05
-2.20076512204892e-05
-6.62342905453617e-05
-3.60767214832321e-05
-3.7832207690952e-05
-3.21105452689751e-06
-3.61617476374269e-05
2.1010776172311e-05
-2.12299965947584e-05
-2.67403847249209e-05
-2.97880568404057e-05
-8.01310163103047e-05
-2.56619796347932e-05
-1.96919664550081e-05
-4.26243012171997e-05
-4.82450313386752e-05
-3.1743335047172e-05
-2.56082904190089e-05
-3.30824442215621e-05
-1.31680648667818e-05
-1.63850318024568e-05
-4.31085877672398e-05
-2.06928919837022e-05
-1.30154432868152e-05
-3.11097311332079e-05
-1.96440792401734e-05
-1.54402834557909e-05
-2.8867920405129e-05
-3.83871027565202e-05
-2.22104859728217e-05
-4.43410847209394e-05
-2.23833917306896e-05
-3.19919022079539e-05
-4.428970800392e-05
-6.23875708354376e-05
-4.1985866832219e-05
-4.38086128732103e-05
-1.8911820143118e-05
-5.55939215911947e-06
-6.25062866923221e-05
-1.57406353746809e-05
-3.01665142277866e-05
-2.67910830461502e-05
-2.0129552837154e-05
-3.98141115469093e-05
-2.12146815598878e-05
-2.50068231395641e-05
-4.26923001835655e-05
-1.10460565866875e-05
1.34912495760759e-06
-3.73732293883391e-05
-1.59764185808688e-05
-2.34802404639416e-05
-3.9487252477162e-05
-2.50456445166581e-05
-4.35959515794073e-05
-4.06033991459557e-05
-1.30120466373123e-05
-3.48666670585769e-05
-3.3318097828354e-05
-2.73874746032458e-05
-4.86531869389772e-05
-5.82308839939012e-05
-3.29933295021125e-05
3.87737603463129e-06
-4.04332769542035e-05
-2.62049589823753e-05
-9.39178222573725e-06
-3.64738970298315e-05
-2.93279009186634e-05
-2.14077298960149e-05
-9.9378192973196e-06
-1.15076039517496e-05
-3.8139899248604e-05
-3.88218506322949e-05
-2.9876762728303e-05
-6.58405602002472e-05
-3.77032410014392e-05
-1.55815508886959e-05
-1.72045882827099e-05
-4.0836121634726e-05
-4.41885230857959e-05
-3.02096507486007e-05
-2.98085417117073e-05
-7.87205187029346e-07
-3.84392638805191e-05
-2.66224012989461e-05
-1.22726309956088e-05
-2.85593658220091e-05
-1.71189814439388e-05
-1.64723514189143e-05
-4.44875156156299e-05
-3.15638917209525e-05
-3.05337087020228e-05
-2.96151088400424e-05
-4.32094331757562e-05
-5.04964797134877e-05
-2.81520781107752e-05
-1.35164718371383e-05
-2.35095298323516e-05
-5.5069445740451e-05
-3.95989626864126e-06
-2.0469327057548e-05
-4.05997823524e-05
-5.02086923822548e-05
-2.50429936789208e-05
-4.27495473764926e-05
-1.40227042256707e-05
-5.61764038297764e-05
-6.36432341772579e-05
-5.31916118167512e-05
-2.84773216064666e-06
-2.92596565941263e-05
-3.58130549312396e-05
-3.56811555020642e-05
-3.08196144046073e-06
-2.07875389825166e-05
-3.25246793683578e-05
-2.92870322185506e-05
-2.23018597605704e-05
-3.59124713641306e-05
-2.51890336775825e-05
-4.89750341299974e-05
-4.33137637838439e-05
-1.24802434216871e-05
-1.82178208213567e-05
-4.29691142723034e-05
-2.79611448134256e-05
-2.38225523138942e-05
-3.76792311810188e-05
-2.61466995950364e-05
-8.27691002507364e-07
-2.54265256800735e-05
-2.30896408612069e-05
-2.42959784962832e-05
-4.21394495879959e-05
-4.57550754262454e-05
-3.93318895261532e-05
-5.64190930851628e-05
-4.37132855954874e-05
-8.60693974107479e-06
-2.36279774048267e-05
-9.91289830482968e-06
-5.23839035771007e-05
-4.61966942136459e-05
-3.33975623804904e-05
-1.38324237321214e-05
-2.29436563307609e-05
-1.96594084107397e-05
-3.95744356627969e-05
-4.43418454954681e-05
-1.92367766739273e-05
-2.79371502949337e-05
-4.98282088588488e-05
-5.89269642747091e-05
-1.08506861274395e-05
-4.21626418801599e-05
-2.91838695161097e-05
-1.31135453388036e-05
-2.88637278832464e-05
-5.8695452865854e-05
-4.76622643774723e-05
-4.92703147340526e-05
-1.00198976182021e-05
-1.92842547901809e-05
-3.2423907235891e-05
-6.55257265696969e-05
-2.14837497162466e-05
-2.20253534700871e-05
-3.0380186021616e-05
-8.6419249382295e-06
-1.38553999907082e-05
-3.46219040315351e-05
-8.57724757206919e-06
-1.88262106629318e-06
-4.59358010975507e-05
-4.43942805163945e-06
-3.34849763065869e-05
-3.52390626756868e-05
-1.23762757260622e-05
5.19809151568925e-07
-9.82994465852313e-06
-3.27559581159756e-05
-5.08594800250077e-05
-2.18293223816131e-05
-8.10174021094835e-06
-5.05026184267325e-05
-3.12296036078395e-05
-3.40658890296649e-05
-4.93540582210519e-05
-5.59558097914931e-05
-1.69848385647637e-05
-2.93348510821706e-05
-4.02171926367768e-05
-5.22150643493656e-05
-4.10541367225518e-05
-1.54082413262136e-05
-1.25094142755562e-05
-2.74929072528837e-05
3.06478576205066e-06
-4.5987778616692e-05
-1.80637748408362e-05
-5.74324293605266e-05
-1.45951065619358e-05
-3.30923334226258e-05
-7.7007562717271e-06
-4.69241068767156e-05
-2.68241752076415e-05
-4.75688437681945e-05
-4.46096455886958e-05
-3.84757192141199e-05
-2.5551798850792e-05
-1.73415519459187e-05
1.57169609830298e-06
-4.66887625375852e-05
-3.9418252545621e-05
-7.89618149614923e-06
-3.8554434111147e-06
-2.48683329142106e-05
-1.86084024376345e-05
-4.13910191382682e-05
-6.33223230114683e-05
1.33333891596872e-05
-3.78993276764588e-05
-2.43462037723518e-05
-2.27966387460959e-05
-4.99755010346038e-05
-3.2065348158623e-05
-2.19774146786884e-05
-2.75535535982573e-05
-4.01184474604055e-05
-1.20369653240514e-05
-3.12770853654062e-05
-3.23976074436199e-05
-2.01553718510795e-05
-2.33629191027067e-05
-8.6758192941551e-06
-2.1296177264657e-05
-1.56635516587081e-05
-3.78833931583267e-05
-4.23069755756555e-05
-1.00131392833449e-05
-3.34510205550937e-06
-2.07589289120171e-05
-2.67657984585149e-05
-4.47300728107594e-05
-5.29230374980812e-05
-3.01111591031822e-05
-3.25189219832135e-05
3.83356764367091e-06
-3.48150801099806e-05
-4.76943793858231e-05
-1.61420327375852e-05
-5.58197861783128e-05
-5.74979555258111e-05
-3.19553468915142e-05
-2.26983840657424e-05
-4.48312166514828e-05
-1.58462579168528e-05
-1.71419972637335e-05
-2.1548173317813e-05
-1.57540743225784e-05
-3.67790270457394e-05
-5.31777519579501e-05
-5.5788111900285e-05
-2.80547642352543e-05
-4.22748562023901e-05
-1.11160551574464e-05
3.68672927489613e-06
-3.73162340290082e-05
-2.42723269591315e-05
-4.18873715818263e-05
-3.47608305755046e-05
-2.29908901583565e-05
-7.4488626525203e-06
-2.13658257482105e-05
-3.32369121869997e-05
-1.56326038891954e-05
-1.29845131611766e-05
-3.13046700435525e-05
-7.13813848604821e-05
-1.97199454181082e-05
-4.03327718224018e-05
-2.67862855809172e-05
-4.56400596627303e-05
-3.6872382945461e-05
-4.67893310212487e-05
-4.26193678283924e-05
-1.87133811827476e-05
-5.60218933190313e-05
-3.94680938011312e-05
-1.95343002068225e-05
-2.30963248098645e-05
-3.37088951295034e-05
-4.39507734843115e-05
-3.07986899369529e-05
-2.59454422166574e-05
-1.87279203388639e-05
-3.89733957256163e-05
-3.12334546362403e-05
-3.19320687083676e-05
-2.32043857245139e-05
-5.67820884954114e-05
-2.74509965052059e-05
-3.11443548897116e-05
-5.54281229503663e-05
-4.11325502361461e-05
-2.37693458319469e-05
-2.0759648673019e-05
1.02793512357014e-05
-2.19861044571465e-05
-6.45649184098803e-05
-2.3397762714292e-05
-3.93938502309394e-05
-2.71015362548425e-05
-4.61401537587062e-05
-4.0974716012201e-05
-2.87700516422376e-05
-4.32994683748203e-05
-2.32826410500297e-05
-4.71389604819992e-05
-3.52704429934099e-05
-1.35223635070974e-05
-1.92496028221467e-05
-4.80408914630544e-05
-2.49595936816468e-05
-3.28797333777981e-05
4.28821305071577e-07
-5.15176883831671e-05
-4.16536959769339e-05
-2.53971584545281e-05
3.10140119743368e-06
3.40459667217985e-06
-4.8434176585772e-05
-5.03090927255641e-05
-2.72419273824746e-05
-4.24120610845306e-05
-6.13649064865279e-06
-2.03701940544706e-05
-4.71167829502651e-05
-1.28983091754404e-05
-2.72044077467047e-05
-3.44110805172389e-05
-1.31841341314313e-05
-5.0488924173258e-05
-2.14335841602524e-05
-4.33872076037414e-05
-3.73645966809895e-05
-1.71872745130991e-05
-1.14026180834231e-05
-1.28623579649017e-05
-1.8382043694028e-05
-1.98175268116485e-05
-1.94105927330184e-05
-5.67567064262703e-05
-3.42234601037812e-05
-3.37767153234185e-05
-4.96737825084496e-05
-4.79968913679868e-05
-4.84289263276143e-05
-4.87001316715692e-05
-1.45365809884426e-05
-4.46134530554817e-05
-5.66158443790181e-05
-3.17136182359221e-05
-2.69931433334833e-05
-2.73155750467176e-05
-1.49482187292437e-05
-1.51107315717828e-05
-1.24867025829834e-05
-1.88181639491103e-05
-7.09119246361035e-06
-4.62215735863766e-05
-2.08722217821174e-05
-2.99158860371674e-05
-5.15005257145219e-05
-5.81218214478457e-05
-1.5346658048379e-05
-4.49353367244786e-05
1.53806950302529e-05
-2.16962604669624e-05
-1.34942810371837e-05
-2.243118244809e-05
-3.90221736679748e-05
-2.81459774620075e-05
-6.18670087533147e-05
-4.14807114790038e-05
-3.51876177923722e-05
-3.04752481033747e-05
-3.33647792369983e-05
-1.9357814293265e-05
-3.86341024882219e-05
-2.53875326637096e-05
-6.79302730976426e-06
-1.38015627851267e-05
-3.54116918088123e-05
-2.50537309554082e-05
-5.63967842607557e-05
-5.83056028664289e-06
-2.96553737674704e-05
-4.43853713878257e-05
-4.69784197401135e-05
-1.68355658598878e-05
-6.69688016780078e-06
2.33868974308715e-06
-8.29029233038037e-06
-4.02591232253567e-05
-6.80076806024144e-05
-3.53841508850273e-05
-1.93764410166951e-05
-3.80915353266775e-05
-4.99745315780277e-05
-4.58721948674318e-05
-3.72433843110952e-05
-5.89627724258956e-05
1.22535788494902e-05
-2.56265692178698e-05
-6.18051141842689e-06
-5.10978264183182e-06
-5.41938910987585e-05
-3.21368017240652e-05
-4.42261900838631e-05
-8.48247205617355e-06
-3.55832372605346e-05
-7.561709979895e-05
-1.07535624767843e-05
-1.82959055106166e-05
-1.83554426901028e-05
-3.33614534921347e-05
2.39252870667867e-06
-3.70210982957166e-05
-4.00024781966058e-05
1.70711621845705e-05
-1.58598200141806e-05
-7.80473970388213e-05
-4.79818734015573e-05
-2.89530311326109e-05
-1.01152503684622e-05
-3.12055122845666e-05
-2.79286782610286e-05
-3.54907176462413e-05
-3.08013624191184e-05
-4.15904444423583e-05
-2.20702310727792e-05
-3.73999213031153e-05
-5.91297999285208e-05
-4.13655570097803e-05
-3.67385880717792e-05
-2.27098667131218e-05
-4.82065347294132e-05
-1.51309782474706e-05
-3.61441036464791e-05
-5.10069518009653e-05
-3.451310141608e-05
-2.55914856771256e-05
-4.90976158261179e-05
-4.14922023015328e-05
-5.00262822753612e-05
-2.70304349975728e-05
-1.3031294170433e-05
-5.08238540527739e-05
-1.55912285514473e-07
-1.17992737699945e-05
-3.1327070640025e-05
-2.83607515915404e-05
1.70121183545911e-06
-6.19427276582031e-05
-3.46103130928089e-05
-6.4602123318418e-05
-8.19335231633878e-06
-2.65345928446872e-05
-4.90314338832146e-05
-3.0614790059905e-05
-2.82847433522826e-05
-4.89854492005307e-05
-3.89158036316643e-05
-2.75251087292708e-05
-3.79452618127593e-05
-2.28821724430025e-05
-3.26053789218986e-05
-3.95059221628886e-05
-1.90572308858651e-05
-1.77337353132024e-05
1.08490134281991e-05
-1.87788183188198e-05
-4.60592562271424e-05
-2.04569330527153e-05
-1.63631705651784e-05
-2.70056118951393e-05
-2.36174256286525e-05
-5.40368975404542e-05
-4.14057182163329e-05
-5.59580588981866e-05
-3.62007113442785e-05
-5.53033919696522e-05
-3.30990145617018e-05
-2.167475235405e-05
-1.25078630868905e-05
-4.37107535436431e-05
-1.89655480786895e-05
-1.87356220759423e-05
-3.34331578415692e-06
-6.32631940281229e-06
1.17666899371244e-05
-1.24863018040393e-05
-1.67834272733579e-05
-1.71426198215337e-05
-1.32700201002532e-06
-5.09848606556554e-07
-2.8801674495364e-05
-3.08949132336616e-06
1.12033768377603e-05
-2.07362912561048e-05
-4.29874233212538e-06
-2.2105970820398e-05
-6.57932244873113e-05
-1.17558178541882e-05
-5.83837984784666e-06
-4.28727913270517e-05
-6.01143264817836e-05
-2.1799692062509e-05
-4.65990219976555e-05
-1.66366899913618e-05
-4.59513574170042e-05
-1.62634429375655e-05
-3.2408318375027e-05
-1.0902680392926e-05
-1.81979423765626e-05
-6.0832972124696e-08
-1.14778800247983e-05
-2.53908801506795e-05
-2.95308698213298e-05
-4.04322013452362e-05
-3.10886387837475e-05
-2.59655134939644e-05
-3.55686704287519e-05
4.94386491323685e-07
-4.85034121038341e-06
-1.83765230527396e-05
-5.09543008988309e-05
-5.51241696465293e-05
-3.84301451844303e-05
-4.93245253309227e-05
-4.56659391838179e-05
-4.28765239381971e-05
-1.88609827797787e-05
-4.69957565077931e-05
-1.43909646696247e-05
4.12451385533558e-06
-2.03351577304978e-05
-4.06162084993857e-05
-5.33506071209382e-05
-2.59406417113685e-05
-4.2595660867191e-05
-2.71942738562529e-05
-8.24773327661556e-06
-2.12240501516446e-05
-5.84729604145273e-05
-3.37726805245922e-05
-4.08827330335504e-05
-3.79095512390377e-05
-4.49849375290868e-05
-6.63781104608518e-07
-7.88740161912244e-06
-9.01110747496457e-06
-1.87438733510137e-05
1.92642334456718e-05
-3.82006782621325e-05
-3.85342318252941e-05
-3.23654285748801e-05
-3.02878189028091e-05
-5.00008911494726e-05
-3.29174815487961e-05
-3.77678461748809e-05
-9.66290094727511e-06
-2.87951835367302e-05
-2.97283373297511e-05
-5.24053191200785e-05
-2.63967591289423e-05
9.92373596235819e-06
-3.96620464510948e-05
-4.67858021969483e-05
-3.92827892496543e-05
-2.95933410351958e-05
-1.82908346001268e-05
-2.48769649881616e-05
-3.07601360461972e-05
-2.54218275873889e-05
-4.21417940308517e-05
-2.41589902864189e-05
-5.05912497899515e-05
-3.55655538724516e-05
-9.53100382552339e-06
-1.35377639432835e-06
-3.76417111489797e-05
-3.09578281343946e-05
-4.24418020005241e-05
-4.10738343589841e-05
-7.51869980001265e-06
-3.55638081836693e-05
-3.2237032125301e-06
-3.72797389543324e-05
-4.4756869005582e-05
-3.2184094427789e-05
-5.52259594700644e-06
-1.6252008652101e-05
-9.08298756097753e-06
-2.95583768084098e-05
-5.4924853029622e-05
-3.17952456305812e-05
-2.63724165755472e-05
-2.58704823071606e-05
-2.64757575909249e-05
-2.35038321038539e-05
-4.41179737098575e-05
-1.50373710079806e-06
-3.1544038606345e-05
-4.09208647276865e-05
-2.91264515574189e-05
-8.6130950427425e-06
-1.79752578549097e-05
-5.22243920157831e-05
-6.49111835287764e-05
-2.0963260333142e-05
-7.49274176034253e-05
-5.43042902143264e-05
-2.65360481031062e-05
-2.27816212342305e-05
-3.88749490101414e-05
-1.27792779496294e-05
-6.03472575470406e-05
-4.73102853982364e-05
-2.35900487871121e-05
-4.20388497974855e-05
-5.12787459205086e-05
-2.91749877540606e-05
-2.39398736970052e-05
-4.44912085592545e-05
6.31963673175687e-06
-5.3802613898891e-05
-4.19129530018963e-05
-3.72251829845634e-05
-2.05402344257848e-05
-1.44105276296396e-05
-1.72556829077895e-05
-1.37113984655711e-05
-2.28946157050054e-05
-3.21740246920244e-05
-1.90396309686109e-05
-3.97666238942821e-05
-2.10349715288603e-05
-5.11291625663705e-05
-4.24834066268364e-06
-3.47542901145795e-05
-1.4777834659788e-05
-4.52087959781371e-05
-2.94621097769796e-05
-2.86695742566415e-05
-2.0169594711029e-05
-3.98578150284909e-05
2.07531535483711e-06
-2.01205003041556e-05
-9.42287563969678e-06
-4.60082685492552e-05
-1.76772926431724e-05
-7.63392954422098e-05
-3.98798918192317e-05
-5.55098536889146e-05
7.03007973020116e-06
-7.12545033316596e-06
-3.5146754053203e-05
-2.63073822165562e-05
-3.55890554933878e-05
-5.33600584747803e-05
-1.86515567565578e-06
-5.48978180282173e-05
-2.2484684608635e-05
-2.96726554419265e-05
-9.28414989622652e-06
-5.6340507554053e-05
6.14554965315502e-06
-3.0156990113193e-05
-3.80333578125462e-05
-2.35214643433485e-05
-2.46815106167123e-05
-5.19694265803474e-05
-3.93774902408397e-05
-1.87263181083032e-05
5.22607951820733e-06
-3.52073060385055e-05
-1.32057834470293e-05
-5.81404110977211e-05
-7.30396897371196e-05
-8.76647539672137e-05
-2.67225644338076e-05
1.15120130386594e-05
-1.66108600455339e-05
-3.40553802450001e-05
-3.43180409016283e-05
-8.70272404550719e-05
-4.26271179209275e-06
-2.03139595695486e-05
-4.41334987490426e-06
4.15804245289589e-07
-1.21240312838334e-05
-2.96874616420389e-05
-4.90590194875465e-05
-2.90679429655732e-05
-1.57238000026716e-05
-3.19412213210446e-05
-3.56852232882931e-05
-4.13446693222024e-05
-1.84826293518013e-05
-3.46592220692342e-05
-2.39484318171376e-05
-1.29939165728782e-05
-1.34445299850744e-05
-1.86728446459124e-05
-6.09012844491715e-06
-4.75590612019942e-05
-1.049900549679e-05
-5.14480603187739e-05
-1.88833987899634e-05
-2.52698354041256e-05
-1.60291603635666e-05
-1.16039825896083e-05
-1.7577460119541e-05
-4.56137250815899e-05
-2.42380635639276e-05
-4.50817974399378e-05
-2.45166651412351e-05
-2.04640883626253e-05
-4.57693506598902e-05
-5.17309456126721e-05
-3.45788947521866e-05
-3.02021669991509e-05
-1.28393352236255e-05
-4.5900041041485e-05
6.47567306924669e-06
-3.53837873021893e-05
-2.96367992140337e-05
-1.39958775784432e-05
1.33506651075504e-05
-1.57074233977294e-05
-2.51523781000254e-05
-1.91115150443957e-05
-3.04762901754799e-05
-2.99135988396507e-05
-1.86731306733216e-05
-4.37107766475963e-05
-3.03996753259811e-05
-2.88670206519957e-05
-3.98665129674449e-05
-2.3508878474416e-05
-3.71157261865807e-05
-3.29318477805649e-05
2.07983418331206e-06
-6.96363709126732e-07
-3.20695070757719e-05
-3.15986564175452e-05
-9.00667966496449e-06
-3.06344725773142e-05
-3.28967713334111e-05
-6.06495929480719e-05
-4.986938973106e-05
-3.3000994909334e-05
-1.75294579978974e-05
-1.03529070543554e-05
-1.21376592934842e-05
-2.04461277203361e-05
-2.99667542311911e-05
-2.0923855086687e-05
-5.82363754978884e-05
-3.10996086000261e-05
-4.27441218133325e-05
-7.55945666489366e-06
7.55035357783615e-06
-5.09454993511432e-05
-2.14848651599034e-05
-5.05419816253644e-05
3.53486146992335e-06
-4.0707091537395e-05
-5.5838145975059e-05
-1.14345018186116e-05
-4.17862921891426e-05
6.17117940078394e-06
-2.25077218866647e-05
-2.71944946910436e-05
-2.1675360762065e-05
-4.00175680031223e-05
-1.8108879536802e-05
-1.07549905728056e-05
1.83142929200879e-06
1.20947946718477e-05
-2.93133636012659e-05
-3.68471341434361e-05
3.39162149285637e-06
-1.184258290941e-05
-3.69856802929716e-05
-2.86659511387091e-05
-2.73475319584601e-05
-3.32925325019312e-05
1.97802170583844e-06
1.58813150401255e-06
-3.18595339515745e-05
-2.07051398448744e-05
-2.19775595244247e-05
-4.618663446242e-05
-7.62852207013679e-06
-2.45533682551659e-05
-2.78779549130805e-05
-1.0510957116115e-05
-1.91777565584691e-05
-2.75936679754131e-05
-3.01709722235294e-05
-3.87525819292105e-05
-2.84215176531388e-05
-5.99963719558967e-05
-1.16768881546711e-05
-4.65520840748062e-05
-2.65676538708797e-05
-2.64001069848708e-05
-2.99635656617879e-05
-6.34677660575098e-05
-2.52023145631914e-05
-3.77545559918216e-05
-3.80543710570096e-05
-3.88434674251121e-05
-5.2318788048241e-05
-4.72455381703061e-05
-5.42622848707505e-05
-4.82757408963631e-05
-1.53048094611569e-05
-1.19051271610476e-05
-4.50696263067864e-05
-2.20383952668234e-05
-3.95140217827321e-05
-2.69179590119949e-05
-2.74728776506979e-05
1.23541836569488e-05
-1.43900782790533e-05
-5.47123851207363e-05
-4.2814791541662e-05
-3.84705553100141e-05
-4.33780032678568e-05
-2.82159095242461e-05
-3.17066234738172e-05
-3.79445498033123e-05
-2.16458678300108e-05
-4.03973584458043e-05
-3.72302377755262e-05
-2.00963328768245e-05
-3.10321216901894e-05
-2.26405666280601e-05
-2.43561217018476e-05
-7.34572898037893e-05
-3.2916642123453e-05
-2.37503509399497e-05
-2.14545717747147e-05
-3.6994720703262e-05
-5.11992541628956e-05
-2.59377482309568e-05
-2.0053031936799e-05
-1.2881409550493e-05
-2.51251204077377e-05
-4.39138440902607e-05
-3.05532294892006e-05
-5.50580112505658e-06
-2.404118757706e-05
-1.31325684119092e-05
-5.27362403077342e-05
-1.02234455090898e-05
-1.52284351585753e-05
-1.50903287478793e-05
-9.88737365383513e-06
-2.28722652865918e-05
-3.53399649169545e-05
-4.51843644625301e-05
-4.11710415454441e-05
-2.22417747662087e-05
-1.73508741086544e-05
-5.41513879707328e-05
-2.11412257947587e-05
-2.41719219952688e-05
-2.15351876491805e-06
-2.99549741735e-05
-3.20100409335929e-05
-5.29060325252774e-06
-3.38341403863463e-05
-3.67449282041892e-05
-1.91486997692381e-05
-3.1206983031129e-05
-6.61125621098062e-06
-2.1627569065923e-05
-2.06075157311751e-05
-1.23377880938596e-05
-3.06553465607276e-05
-1.87190599755606e-05
-1.20480583947628e-05
-5.18048953056476e-05
-3.4312839357201e-05
-3.78321446670104e-05
-2.29558540406217e-05
-2.12030598068985e-05
-3.18702937406757e-05
-3.4601983155911e-05
-3.56488448486692e-05
-5.85844746885414e-05
-3.66409493023922e-05
-5.11003369645709e-05
-2.47829446636501e-05
-3.31819384571045e-05
-7.64024131967703e-06
-3.51157889591243e-05
-2.95238282139917e-05
-1.34223277623184e-05
-2.12021701267768e-05
-1.47580252261338e-05
-3.52948843836266e-05
-2.62637936074978e-05
1.10778246258383e-05
-2.47496634366789e-05
-3.91089436183034e-06
-1.75899907167488e-05
1.59932438177137e-06
-3.82282895837106e-05
-3.5414345798781e-05
-4.81529700635975e-05
-1.95592307510529e-05
-3.03410339223775e-05
-4.85502952521126e-05
-6.31559919803603e-05
-1.58256626599427e-05
-5.35474938229578e-05
-2.33415082808001e-05
-2.56190678963876e-05
-4.34465816655203e-05
-4.71054454494494e-05
-3.36148970395304e-05
-3.09474875625425e-05
-7.10571612048604e-05
-2.23400630395553e-05
-5.35047415902091e-05
-9.04067637108153e-06
-2.19295409902788e-05
-2.14887573011196e-05
-2.66371357183956e-05
-4.83062856153988e-05
-4.45961328407902e-05
-2.86966353866393e-05
-5.32885749637554e-05
-2.61913604853562e-05
-3.20702240734927e-05
-1.10613094599198e-05
-4.71400454035408e-05
-3.90466430590907e-05
-1.23307897590288e-05
-4.11858361970869e-05
-2.29329523018092e-05
-4.78574802234348e-05
-2.82098351292829e-05
-3.99285257228451e-05
-7.47739076795227e-06
-1.60340471745991e-06
-3.37629852844509e-05
-5.17389889782121e-05
-3.47425182596115e-05
-5.7199758258383e-05
-4.83533905925107e-05
-5.35385709923337e-05
-2.92159819711125e-05
-1.63126222416661e-05
-7.9402414633649e-06
-4.48857373950387e-06
-6.38952227028923e-05
-4.14468039949028e-05
-1.9706351947556e-05
-3.74404847224246e-05
-3.88058682365152e-05
-4.4543188841759e-05
-2.01467720569674e-05
-2.45271022328906e-06
-1.87893146098256e-05
-2.65263711157437e-05
-4.25712832577994e-05
-3.37360497668275e-05
-7.63254901009077e-05
-2.68479699947707e-05
-3.43341577962784e-05
-4.78977040851162e-05
-4.52119971348207e-05
-3.41364170308358e-06
-3.98641925865212e-05
-1.72991964757691e-05
-4.81113489920716e-05
-3.2173304536061e-05
2.17521113290817e-06
-3.48228233529188e-05
-1.03455788814927e-05
-3.3422295874583e-05
-2.24201684732889e-05
5.44900152783709e-06
-6.10332321743628e-05
-9.06764587433372e-07
-3.00804515460047e-05
-2.9591726296281e-05
-4.21734674441427e-05
-2.05966326673398e-05
-1.46816267407716e-05
-1.68190141537574e-05
-1.40170905602338e-05
-4.0778607092768e-05
-2.06404912639679e-05
-5.21595805762597e-05
-2.51000247299952e-05
-4.64286026949111e-05
-4.520798226719e-05
-3.09514754701906e-05
-6.58870806270185e-05
-5.28697021737722e-05
-3.06584637819973e-05
-1.78293608563769e-05
-4.79833789840032e-05
-1.94870399066233e-05
-5.73862011718258e-05
-8.50437251947922e-06
-1.6362699317954e-05
-5.98009528426132e-05
-4.66938270625109e-05
-4.44494086924693e-05
-3.7209482175547e-05
-3.9500089684773e-05
-2.68703611778214e-05
-3.37238231205673e-05
-4.03369255804501e-05
-3.43982471252756e-05
-3.22844275184721e-05
-2.21561354552646e-05
-3.93709226217496e-05
-1.47076952672717e-05
-2.9862475756912e-05
-3.10928494681404e-05
-2.00971155577038e-05
-2.31992083600325e-05
-3.31189371591699e-05
-3.20292922718824e-05
-3.36167003789755e-05
-2.39398143137868e-05
-3.02578367138314e-05
-3.84855894984589e-05
-2.02262081572061e-05
-2.53575410476394e-05
-3.47977710758125e-05
-3.30543600713884e-05
-2.23232339740739e-05
-4.04353855356811e-05
-1.94055041668747e-05
-3.68912807506179e-05
-1.98913791514803e-05
-6.78990766997982e-06
-2.98531147270904e-05
-3.97699721369185e-05
-2.47214140859002e-05
-5.67133168778261e-05
-7.86543653657755e-06
-7.20472048858038e-05
-3.70262389254746e-05
-2.08926025619766e-05
-4.54727963466421e-05
-2.12885386936219e-05
-4.87324891347074e-05
-1.30916993618234e-05
-2.2945664373017e-05
-4.26949770275062e-05
-5.19556288205196e-05
-4.28140396319919e-05
-1.34066246799259e-05
-4.44518329006084e-05
-4.51345789507887e-05
-3.49435186712214e-05
-5.05137547133433e-05
1.38087485237957e-05
-5.1632416099543e-06
-3.68462932024357e-05
-4.52173507536165e-05
-2.06422339503313e-05
-2.01256756064789e-05
-2.28567946470409e-05
-2.24812310493734e-05
-1.28191569147452e-05
-4.22141610652699e-05
-4.36744577923275e-05
-3.39090123509083e-05
-2.48110946428595e-05
-1.67874006629265e-05
-6.59134168335966e-06
7.45751286733707e-06
-2.75980624728076e-05
-3.84652690120418e-05
-4.273631467545e-05
-4.59985763736379e-05
-3.5980138184888e-05
-4.01957972131336e-05
-2.61314829718323e-05
-1.91846682170882e-05
-7.37107953102206e-06
-2.99510206332313e-05
-9.11733163699404e-07
-4.99975706371886e-05
-7.56889909857982e-05
-7.22677792026848e-06
-2.60147982466361e-05
-3.06187637563693e-05
-3.35807464457052e-05
-4.44217068964344e-05
-4.09881356110164e-05
-1.38286740766901e-05
-2.66176507261773e-05
-4.49761379946649e-05
-2.35729137306913e-05
-1.17203884191502e-05
-3.53636408341133e-05
-2.86676947418278e-05
-1.36227442747763e-05
-4.66261741850346e-05
-2.00616141337545e-05
-2.97864067345335e-05
-2.70535805319104e-05
-1.29441780972516e-05
-1.87019480891542e-05
-2.30855344518955e-05
-2.36034473425816e-05
-6.22643691018203e-05
-4.35484315707268e-05
-4.50934680106814e-05
-3.51754257301244e-05
-2.41706826944735e-05
-1.01242495147903e-05
-1.37244698605118e-05
-2.98613329613654e-05
-4.17952163511244e-05
-1.40235436145519e-05
-6.80180395223652e-05
-2.43795025852638e-05
-4.00815011872684e-05
-2.52997738256796e-05
-8.70444471069516e-06
-1.18384312033687e-05
-4.68077553232144e-05
-3.3105027994214e-05
-4.40181164662834e-05
-5.00278525124236e-05
-4.1829790103983e-05
7.60530569132312e-07
-2.4956398542875e-05
-7.51046791476123e-07
-2.24390913467745e-05
-3.58089028659665e-06
-4.26832490929618e-05
-1.91551914803336e-05
-3.00841876410427e-05
-1.83020491459593e-05
3.25100069170674e-05
-6.51573542701953e-05
-4.91303010298042e-05
-2.70265199553143e-05
-6.81132140426133e-05
-1.70401884889079e-05
-3.22169387880602e-05
-3.47247150142876e-05
-5.02725031312812e-05
-2.85836410685622e-05
-4.08781298940347e-05
-2.28867251482437e-05
-3.57169457746349e-05
-8.48467784117527e-06
-2.30248217566713e-05
-1.40204811155294e-05
-3.70866958807039e-05
-1.59753271330007e-05
-1.00855520542668e-05
1.00878605268629e-06
-3.02034239882997e-05
-2.49896637209917e-05
-9.11296422419671e-06
-2.11723150119505e-05
-3.59704204943903e-05
-3.11204812885677e-05
-1.74589624241037e-05
-2.42695115150596e-05
-4.91884735619902e-07
-4.85697234716823e-05
-2.77022995064336e-05
-5.14807120461034e-05
-1.4339652735138e-05
-3.43252469458412e-05
-4.30641728094613e-05
-2.92210867137204e-05
-3.87381985130952e-05
-3.42826873226631e-05
-3.87151733665192e-05
-2.41547858358797e-05
-2.85522908989392e-05
-2.77632941111973e-05
-1.44730574338066e-06
-2.57381779995427e-05
-4.45943408254369e-05
-1.53222168659715e-05
-1.35567799977946e-05
7.19734269320728e-07
-1.93037628289966e-05
-5.06494030705573e-05
-4.30743041619806e-05
-3.71298999337279e-05
-4.28067045873376e-05
-2.46603437271652e-05
-4.67343502440787e-05
-2.45808617984539e-05
-3.86465921689681e-05
-1.85804432524783e-05
-2.93792911411401e-05
-3.01637328133874e-05
-5.360721133294e-05
-1.05499619533748e-05
-6.70372763535156e-06
-2.94266989514286e-05
-6.61884112228238e-06
-4.17841000988332e-05
-3.71249589590304e-05
-4.01942431108205e-05
-2.97274069748647e-05
-1.53901853769685e-05
-1.21606216689268e-05
-4.04359707022444e-05
-5.85614823155938e-05
-2.78454762919544e-05
-1.76786845035815e-05
-4.56106347709368e-05
-5.61922642862407e-05
-1.72398572898997e-05
-5.05495546142029e-05
-3.2494651441848e-05
-2.80541983024054e-05
-2.71158317242414e-05
-1.46251888531446e-05
-9.27851961609506e-06
-4.24400581839421e-05
-3.31327515475628e-05
-3.48240837985951e-05
-4.70797232609723e-05
-4.05723313301357e-05
-5.10628278674518e-05
-1.2270136554849e-05
-4.34804666490313e-05
-6.04906020631563e-05
-2.63929672191798e-05
-4.76525319425516e-05
-3.27954085078561e-05
-5.55722693211333e-05
-5.32477955388716e-05
-3.35866403811856e-05
-6.13178210113056e-06
-5.91816890695169e-05
-2.18667701830651e-05
-1.60393823414848e-05
-4.88342140726959e-05
-3.67463688326395e-05
-3.15383752451141e-05
-3.3856387837769e-05
-8.80294297274992e-06
-3.90751562134485e-05
-2.10021625141811e-05
-1.43580725777933e-05
-5.97945902246132e-05
-4.87469062200565e-06
-2.36698930430977e-05
-4.46717704575257e-05
-3.18320826841984e-05
-4.01478825621674e-05
-8.98785992874303e-06
-2.27130987712759e-05
-4.601806900774e-05
-2.85111165068044e-05
-4.00425461451967e-05
-3.97869182696986e-05
-3.27592657589798e-05
-2.05268309968475e-05
-3.56848657485245e-05
-3.74179589493032e-05
-3.00506824415074e-06
-5.05949856546156e-05
-3.28213730819909e-05
-2.57587614812234e-05
-3.8056580640917e-05
-3.59500775525616e-05
-2.1310223373346e-05
-3.4417128700999e-05
-2.17258845973329e-05
-3.1181688920549e-05
-1.51868647635076e-06
-2.79175842988736e-05
-4.21566724412889e-05
-1.07622499537178e-05
-2.42250954223472e-05
-9.70800867778263e-06
-1.32004495242114e-05
-5.20923220723538e-05
-3.27570557014658e-05
-4.83256766121429e-05
-3.599336665632e-05
-1.07916772593832e-05
-4.16782870183381e-05
-2.7234479338405e-05
-4.50455079814198e-05
-2.72184660211621e-05
4.94985820676065e-06
-2.52776853462018e-05
-3.8005506389525e-05
-1.26073586668489e-05
-3.982807726859e-05
-8.73243920330456e-06
-5.29100459913875e-05
-4.75097480649276e-05
-1.65809513459007e-05
-8.75659364608498e-06
-3.9047528634673e-05
7.96407543023123e-07
-4.60906761611202e-05
-2.09476297321275e-05
-4.63391711484617e-05
-3.31627644850635e-05
-1.50365894805143e-05
-4.03780870270538e-05
-1.85718615487241e-06
-4.82430793428962e-05
-1.88874257243426e-05
-1.24869946952261e-05
-3.39246898402486e-05
-3.44188770389948e-05
-3.39036336452434e-05
-2.8491778901716e-06
-2.5321442301842e-05
-4.03132425905414e-05
-8.30976869858897e-06
-6.12272118633528e-05
-6.34070961725215e-05
-2.13067567510075e-05
-4.18622468796523e-05
-9.58791319606965e-06
-7.18888329291451e-05
-1.1171080183557e-05
-5.2743606913894e-06
-4.41092820784288e-05
-3.34324549895641e-05
-2.41016879872003e-05
-3.77033810625876e-05
-6.02590497284409e-05
-4.28262485147345e-05
-3.35251957849514e-05
-2.59449586843807e-05
-2.94342417018568e-05
-1.36120577512356e-05
-1.90676539689023e-05
-3.83384743834722e-05
-3.69393237969108e-05
-1.69624880102825e-05
-4.4257824057941e-05
2.07829830120008e-05
-2.71645591476645e-05
-2.02322357888753e-05
-2.72671276365958e-05
-2.06173644764475e-05
-4.32755549105334e-05
-4.61041258917969e-05
-3.70569306592336e-05
-4.67881390164816e-05
-2.62597737014886e-05
-1.84093246907749e-05
-1.00156721488266e-05
-4.30961625342954e-06
-1.394617549656e-05
-2.84479679931374e-05
-2.43954590347922e-05
-2.37176528818778e-05
-3.66744671220137e-05
-3.58488229354566e-05
-3.00354131433374e-05
-4.09695754529756e-05
-2.2582698085305e-05
5.20510407621281e-06
-2.66008395888338e-05
-4.1336750199173e-05
-1.75301039591691e-05
-2.36771252170426e-05
-3.4943185659295e-05
-3.8852047982245e-05
-3.80366449644076e-05
-2.94356775719464e-05
-9.48016772292479e-06
-6.69634854132623e-05
-3.33133496847966e-05
-5.85549093593885e-05
-9.17880512222834e-06
-4.68568460698191e-05
-5.20162676932393e-05
-4.57532212210348e-05
-4.18767133217005e-05
-1.99444238905589e-06
-5.16493549385001e-05
-6.23421096873476e-05
-3.0405103460401e-05
-1.80160297698085e-05
-2.4088013283707e-05
-4.08501839808949e-05
-1.11120218207015e-05
-2.5280167806726e-05
-6.02999209222946e-06
-3.27263873986892e-05
1.02525546004754e-06
-4.32458551030835e-05
-4.44219582309449e-05
-3.62781001582499e-05
-4.0619581462629e-05
-1.47647074118635e-05
-2.65260906717472e-05
-3.42509692415519e-05
-5.55758426488636e-05
-3.19212330114185e-05
-1.77020734545184e-05
-2.69395248953129e-05
-1.66862916372516e-05
-3.49863781980202e-05
-1.57267850982208e-05
-2.63108758936786e-05
-3.82275483474491e-05
-4.26462207317463e-05
-3.54809516773102e-05
-4.62504241202943e-05
-4.12567331567187e-05
-2.66430592150579e-05
-1.36210206877898e-05
-6.17428617862656e-05
-2.06876898431104e-05
-2.63934981864402e-05
-4.94201017498043e-05
-7.50087584332092e-06
-1.4339257055138e-05
-4.09048051709696e-05
-2.49124828225125e-05
-1.5152945333678e-05
7.01429072445585e-06
-3.82264955616163e-05
-3.07918397230806e-05
-5.45436270011723e-05
-2.52306072207042e-05
-5.11562138289279e-05
-2.8974678091347e-05
-1.57200602245398e-05
1.98081586289901e-05
-2.14170195917472e-05
-2.33073836284205e-05
-2.88544397567722e-05
-6.41183312273297e-06
-4.00279639287163e-05
-2.38894158220615e-05
-6.32430232940745e-05
-3.06882442670008e-05
-2.20342791049081e-05
-4.60490388135008e-05
-4.06446397843102e-06
-5.85992088406054e-05
-3.94707795827933e-05
-2.59489122932767e-05
-1.84700746595225e-05
-3.44931359932365e-05
-3.14218050035881e-05
3.70272577562218e-07
-2.16412131321985e-05
-5.09575313647165e-05
-4.54023235563048e-06
-3.09327331297408e-05
-2.0440261439064e-05
-5.5900406863941e-05
-1.54265690144081e-05
-3.16166404762218e-05
-4.37085619957806e-05
-3.00489758640985e-05
-4.2648870899163e-05
-1.34753688208971e-05
-2.35298507688921e-05
-2.81697200203067e-06
-5.27718291532474e-05
-4.43954973862638e-05
-5.93609750493435e-06
-9.49926571718423e-06
-1.26690946390033e-05
-4.50072375114763e-05
-5.07741975024322e-05
-3.20617215229467e-05
-2.88611653067863e-05
-4.64655184445018e-05
-6.76284007582897e-05
-3.68441660153175e-05
-1.19170466585422e-05
-4.13660992502009e-05
-5.95205437178256e-05
-2.1652807530083e-05
-1.59470806301609e-05
-3.84176654606319e-05
-3.17817429159699e-05
-4.65692587179942e-05
-3.193013291386e-05
-3.45246926059855e-05
-1.26925468148985e-05
-1.82300470125229e-05
-1.72494975721787e-05
-2.1530345755791e-05
-1.66782858294141e-05
-3.37518783814693e-05
-2.41205295548855e-05
-9.16730452927456e-06
-5.08958107035765e-05
-1.86928711286426e-05
-1.58582191540509e-05
-2.77220022763953e-05
-7.66213609466577e-06
-1.71431244116319e-05
-2.97214560241772e-05
-3.98138007981818e-05
-4.64918309478292e-05
-5.5769979516213e-05
-1.64474866753464e-05
-3.33828642833832e-05
5.69191066577395e-06
-2.33073158039213e-05
-3.894557910316e-05
-9.58143770458583e-06
-2.86978575432067e-05
-2.24314835134585e-05
-8.3421754432499e-06
-1.75967085838804e-05
-2.66889866732775e-05
-3.82055760688814e-05
-1.81206643178615e-05
-1.79158966627668e-05
-4.47896759516231e-06
-3.5112154366021e-05
-6.04399477523382e-05
-6.49697055947682e-05
-3.0183078995183e-05
-3.88586799187694e-05
-4.29650322615079e-05
-1.22187719364133e-05
-2.37124647057759e-05
-9.15781339176676e-05
-3.93873116118846e-05
-2.34993874062292e-07
-2.79235164845122e-05
-4.7249508698783e-05
-3.49550274553111e-05
-3.18040230765629e-05
-2.76225077907035e-05
-5.98049502009805e-06
-2.49311028866027e-05
-4.94157738476114e-05
-4.6104633497299e-05
-4.08785034295007e-05
-3.07345634587378e-05
-1.6232431000358e-05
-2.64086569794037e-05
-5.30350562025235e-05
-4.72293511635195e-05
-2.57701480729351e-05
-4.93257265529142e-05
-1.70749616573616e-05
-1.05730974955022e-05
-2.49635527069801e-05
-2.76209017922868e-05
-2.471535153087e-05
-4.14111477918953e-05
2.07899582290483e-06
-4.90685292366799e-05
-1.98886664988041e-05
-2.81419622582078e-05
-3.69924111153264e-05
-1.94624940239462e-05
3.30550495370161e-06
-3.15603346835756e-05
-4.33296618195248e-06
-4.89984768210878e-06
1.54993874531987e-06
-3.23061718753658e-05
-2.47064827934288e-05
-5.75633587626406e-05
-3.03884044003734e-05
-1.35022486416459e-05
3.06442894494491e-06
-2.92955678339106e-05
-3.53259905590857e-05
-1.91891120482815e-06
-2.38728554192019e-05
-1.95488663652829e-05
-3.02479728726355e-05
2.54901275575138e-07
-4.0714346088083e-05
-3.46680131062949e-05
-2.25146201857494e-05
-3.53835603272443e-05
-3.35721855885239e-05
-2.1095474699579e-05
-3.96271093976111e-05
-2.53972687845824e-06
-2.00139556182431e-05
-3.13939772108592e-05
-7.64913846200295e-06
-3.56948847734562e-05
-2.76743923188114e-05
-2.75848442871379e-05
7.19137018559603e-06
-1.3959009138139e-05
-4.0285817267811e-05
-2.27758100211521e-05
-3.20990205939884e-05
-2.69305440598919e-05
-2.85098617967416e-05
-2.99268596878085e-05
-4.84628338375176e-05
-4.23933156112789e-05
-4.01549093656536e-05
-9.12866602881333e-06
-1.98809189685613e-05
-2.64493434231192e-05
-5.19760704568069e-05
-2.89281448721672e-05
-1.09050551388871e-05
-2.51276733436618e-05
-4.04337698162827e-05
-1.34703191753299e-05
-2.75390768739164e-06
-1.4906144830877e-05
-2.57811948928881e-05
-3.57161912291117e-05
-4.25844977590786e-05
-2.76701059911682e-05
-3.09233551034348e-05
-3.2554860703953e-05
-3.71056645179536e-05
-2.3800085577553e-05
-1.48414208529966e-05
-8.238106229276e-06
-3.73507744231729e-05
-3.6221727373663e-05
-3.96956914738234e-05
-3.63300147805085e-05
-3.25234918137243e-05
-2.08812886152904e-05
-2.38875035661827e-05
2.57991134269736e-05
-2.2335465757703e-05
-3.76099827012585e-05
-6.1972134111879e-05
-3.8122043097374e-05
-1.5863392548033e-05
-4.64643163424427e-05
-2.72305270431005e-05
-6.25374249466097e-05
-4.81691361002521e-05
