# Supplementary material for: Research on computational propagation and identification of mine microseismic signals based on deep learning
Source: PLoS One. 2025 Oct 22;20(10):e0334641. doi: 10.1371/journal.pone.0334641 (PMC12543183; doi:10.1371/journal.pone.0334641)
Supplement: S8 Data — (ZIP) [file pone.0334641.s008.zip › 000100900002760.xlsx_0.txt_24.txt.txt]

-4.141526148867e-06
-1.585615562476e-05
-6.37280420279486e-05
-5.93938529664904e-05
-3.30368776993049e-05
-6.17235847785654e-06
-2.27780692769185e-05
-1.20061245996334e-05
-6.36985696046356e-05
-2.33251433549719e-05
-1.57097380295201e-05
3.52593187877801e-06
-4.45343375895503e-05
-9.20339465191039e-06
-2.5204931655716e-05
-2.79960587336641e-05
-4.60737351420412e-05
-1.20575916427806e-05
-3.5009720518759e-05
-2.18800712793488e-05
-2.47779698102257e-05
-1.28799937192992e-05
-4.44301358868101e-05
-1.92254830574904e-05
-6.6920878803147e-06
-3.34369601712839e-05
-3.46957478537678e-05
-2.29953068557898e-05
-4.28277203004283e-05
-4.14898448511325e-05
-2.74349905742475e-06
-2.46875618616623e-05
-3.49248404243594e-05
-2.43363836006888e-05
-4.40178357044012e-05
-4.15874404856319e-05
-5.37882055697408e-05
-1.93294347421398e-05
-3.64779977650067e-05
-4.62040311100425e-05
-6.63727376866812e-05
-1.64563705051194e-06
2.46242093697206e-06
-4.68451463173682e-05
-5.12142803297381e-05
-3.93031461772477e-05
-4.42358388529545e-05
-3.02334945048082e-05
-5.32331025797434e-05
-1.12883948304913e-05
-2.61001156461881e-05
-3.05131042172974e-05
-3.33955625649318e-05
-1.67742826657939e-05
-1.56754844178465e-05
-3.89038993493025e-05
-1.54251049526276e-05
-2.92481690137048e-05
-2.7237473634379e-05
-4.60063412807177e-05
-2.02266643059834e-05
-5.24530904632697e-05
-1.71158696354459e-05
-1.55122675308735e-05
-3.74140299384889e-05
-2.90154655867737e-05
-5.2038135567477e-05
-2.01860596581169e-05
-1.11760700884947e-05
-3.91175632876768e-05
-2.38291091287001e-05
5.22855282405321e-06
-2.2868797745843e-05
-3.39828033217984e-05
-5.20053365176484e-05
-1.9521713139792e-05
-2.78720813756003e-05
-5.11161208867406e-05
-5.05651666448504e-05
-1.21713065275153e-05
-1.23788205678786e-05
-1.49912425320659e-05
-2.35566633895121e-05
-4.60766130257384e-05
-1.72087258946327e-05
-7.47550261122601e-06
-4.6906415860196e-05
-3.57385908949042e-05
-2.36437072964841e-05
-6.45944978065521e-05
-3.78008543275627e-05
-2.13914649214431e-05
-3.9402715675426e-05
-2.03185462777888e-05
-4.96901467594246e-05
-4.59036501366862e-05
-4.76887009224739e-05
-2.98869214532763e-05
-4.51737850490582e-05
-2.1590079210306e-05
-5.48437469149376e-06
-2.26650609244697e-05
-2.18606439362807e-05
-1.94270411537095e-05
-1.22448869752077e-05
3.86926712868791e-06
-3.39578072184911e-05
-1.38893578155226e-05
-3.42926248320387e-05
-3.28115646029689e-05
-3.62824861146054e-05
-3.42904624172032e-05
-1.35875080698416e-05
-4.68585698133837e-05
-9.99111229536539e-06
-5.3037615896311e-05
-3.07771485406193e-05
-1.95827318641222e-05
-4.75564698225794e-05
7.95333261839307e-06
-5.64602456797733e-05
-5.5326053996034e-05
-2.57382888712294e-05
-1.87975684068766e-05
-3.7486330277388e-05
-3.65959359095131e-05
1.04685034120937e-05
-4.2251232538419e-05
-3.86726883977394e-05
-6.46148956508085e-05
-3.32158766516026e-05
-1.80240840702224e-05
-2.61759488440375e-05
-1.03012999577789e-05
-3.64652218596333e-05
-4.11480034279474e-05
-2.61372325267579e-05
-2.79958709133783e-05
-1.37940897842188e-05
-7.42081992460774e-06
-3.82359698549954e-05
1.64865938000261e-05
-1.75379216412697e-05
-2.57067878141031e-05
-2.25621966750064e-05
-1.14805994100217e-06
-4.25434701090873e-05
-1.44526175816059e-05
-3.12356658031048e-05
-2.77089427237407e-05
-4.03681418662953e-05
-1.2744436546927e-06
-1.30232620970788e-05
-2.7153601332427e-05
-2.16886875204934e-05
-5.77990356710748e-05
-1.07921375355261e-05
1.8595277600272e-05
-2.03219367897298e-05
-3.041489254665e-05
-1.99517686614194e-05
-3.2286520492504e-05
-7.96256674919707e-05
8.30188460823097e-06
-6.1542736288744e-05
-3.26419370959323e-05
-6.69082487372551e-05
-4.61473614353933e-05
1.23057561659767e-05
-2.74309922914458e-05
-4.99402322932396e-05
-4.23951372385453e-05
-3.75172708011113e-05
-5.04942221124853e-05
-1.70083324106842e-05
-4.24249699369926e-05
-3.90676174367888e-05
-1.65086703938437e-06
-3.39294401300264e-05
8.49406672568734e-06
-2.68252481631035e-05
-3.11133234689264e-05
-2.94513337361736e-05
-3.44758206230225e-05
-4.22730529906468e-05
8.20119996929744e-06
-3.86807106502454e-05
-7.35396562193028e-05
-5.15551282983594e-05
-4.533354700174e-05
1.0402404565307e-05
-1.74303047999359e-05
-2.12135817163719e-05
-9.56276860735987e-06
-3.56979267272254e-05
-4.07598449687777e-05
-4.17132635240778e-05
-2.95423135729732e-05
-4.13577090872701e-05
-4.93384784478545e-05
-1.46782678558218e-05
-1.69718289590809e-05
-8.49178263608522e-06
-5.12397465121427e-05
-5.45101982185356e-05
-3.52474669873613e-05
-4.18575248750796e-05
-2.05722437688092e-05
-3.42893685714666e-05
-2.84864837110918e-05
-3.36863689896507e-05
-2.96466169169554e-05
-2.15101376585262e-05
-4.66661966943125e-05
-1.14102234302184e-05
-4.59550928841098e-05
9.69724940136912e-06
-2.62518083906132e-05
-2.10834766323609e-05
-3.43230042693745e-05
-3.05476314340565e-05
-1.77248661319642e-05
-2.2698643752152e-05
-4.85486199114536e-05
-4.40412850770552e-05
-2.78617384904936e-05
-3.19040185344936e-05
-1.13718462652406e-05
-3.15184084041078e-05
-2.81258279176191e-05
-1.38041667822861e-05
-2.94208646167387e-05
-3.15635539771911e-05
-1.03373504302794e-05
-7.67123060182312e-06
-2.8683489848442e-05
-2.0349429955715e-05
-2.86558551267484e-05
-3.74864942055978e-05
-3.80000663294259e-05
-3.92013939373418e-05
2.35834528728867e-06
-9.20764343939929e-06
-2.32336793234464e-05
-4.53823168280534e-05
-4.10745262616175e-05
-5.31436800369338e-05
-2.47674035221786e-05
-3.67144096212951e-05
-5.60436944918601e-05
-3.4301774229892e-05
-3.64597185439993e-06
-3.56106411132341e-05
-5.57212512462534e-05
-4.62983657150982e-05
-1.41039014583249e-05
-5.22590253935468e-05
-4.48793551490996e-06
-5.008432231927e-06
-3.31627170243158e-05
-1.5905900385263e-05
-2.84042516196523e-05
-4.39642616693635e-05
-2.1058105516779e-06
-3.56439932160882e-05
-4.75334497345662e-05
-5.52604839026742e-05
-2.91946299355694e-05
-1.38834820000073e-05
-1.64934486638572e-05
-5.01097745023156e-05
-4.20039268278959e-05
-2.40860622074519e-06
-3.54811274818662e-05
-3.99407954832682e-05
-1.74307359884107e-05
-4.21125876799438e-05
7.83374751725166e-06
-1.92552182796109e-05
-2.66912062193939e-05
-5.05511238571468e-05
-2.89237193510364e-05
-2.4976558062091e-05
-1.53140526256687e-05
-1.30860713051499e-05
-9.09664223805336e-06
-2.93085963476131e-05
2.03504209516014e-06
-3.09186716592772e-05
-2.26549047420673e-05
2.00930841434047e-06
-1.18299513627661e-05
-5.12415766306759e-06
-3.44542287281417e-05
-4.21512681871265e-05
-2.72297839554623e-05
-1.59613728157604e-05
-3.48663094307564e-05
-4.75786884123048e-05
-2.06841682905565e-05
-5.01154703435099e-05
-1.28429081117949e-05
-5.88315876799826e-05
-2.03170250585205e-05
-5.32022070284418e-05
-2.0044431512201e-05
-3.54260158955948e-05
-4.93867223743601e-05
-5.59676828457438e-05
-4.01916497917989e-05
-4.36207044488168e-05
-2.82397690725082e-05
-4.0900096855505e-05
-1.1115798440521e-05
-6.3795027559054e-05
-4.28604873326525e-05
-3.14936556963206e-05
-8.0550320304115e-06
-1.58310824695678e-05
-4.79951540750254e-05
-1.64443201231595e-05
-2.41287710268648e-05
-2.25063023512052e-05
-1.33241504527776e-05
3.87152287941555e-06
-3.87959034027678e-05
-3.32054370988485e-05
-4.33086501962293e-05
-1.42482894396769e-05
-9.60734563778959e-06
-4.42276733233476e-05
-1.32967950708388e-05
-2.0960298382777e-05
-4.26986060740791e-05
-3.51102179775646e-06
-2.22790262014147e-05
-3.66546424435997e-05
-4.31514777013111e-05
-4.38571465758601e-05
-2.22324554125514e-05
-1.4103371248799e-05
-5.00833755114994e-05
-3.28176006807964e-05
-4.97945575802729e-05
-1.8962469041616e-05
-3.14563962620341e-05
-2.02273188570578e-05
-2.01310331371312e-05
-6.00045634887621e-05
-5.51304280269507e-05
-3.58168299247501e-05
-2.37892634883023e-05
-3.4731994998764e-05
-2.50828762243566e-05
-3.74649301601974e-05
-2.36201782400673e-05
-5.29060294829635e-05
-2.42484075229429e-05
-4.59306037939556e-05
-2.82150859474141e-05
-4.1298906083735e-05
-2.24208750651906e-05
-1.78567983241591e-05
-4.58565335104264e-05
-2.88203957929195e-05
-4.24154627869803e-05
-1.63888379890125e-05
-1.142526640198e-05
-8.3362846733013e-05
-4.4902533044956e-06
-3.98416130584351e-05
-3.00912660630298e-05
-1.53411250229469e-05
-6.22196797494822e-06
-1.08565304756393e-05
-1.97232592430173e-05
9.00692665133969e-06
-2.32573570856629e-05
-1.26257030097621e-05
-4.1046756500342e-05
-4.17442225417791e-05
-2.10872913867216e-05
-1.19692019692235e-05
-9.32678653215556e-06
-2.39673602925553e-05
-5.13663550994762e-05
-3.73423358492535e-05
-2.07156516747339e-05
-4.97176412034326e-05
-2.74789975917294e-05
-2.18351481585332e-05
-2.983529522816e-05
-2.38837746107839e-05
-8.64963779799407e-06
-1.96891127419068e-05
-3.9590138449128e-05
-2.59930524151347e-05
-4.30742043827663e-05
-1.09723254784294e-05
-1.96501504088198e-05
-2.09037010357284e-05
-1.97507438207151e-05
-1.49361278291425e-05
-7.61796465049281e-05
-6.07698606653311e-05
-4.28251987714119e-05
-4.555311052832e-05
-8.55462684890429e-06
-4.33954471237987e-05
-1.04976164882569e-05
-9.56418044576735e-06
-1.4883761755459e-05
-1.38276651756913e-05
-6.35011882770721e-05
-3.38052449998145e-05
-3.31249877506539e-05
-3.0034228663522e-05
-3.05418172002574e-05
-2.95827727697285e-05
-3.76905291959269e-05
-1.41232913330736e-05
-2.58221138193294e-05
-2.78427709583953e-05
-2.5498077614937e-05
-3.08902859526663e-05
-3.65434593163411e-06
-5.16449474343282e-05
-1.90872090718386e-05
-5.40551307267549e-05
-2.38832974209208e-05
-4.40503567027126e-05
-2.7814875736994e-05
-1.82710477943332e-05
-2.72704886843919e-05
-4.03537341584113e-05
-1.00325442832911e-05
-1.51928250071829e-05
-2.98845399488901e-05
-2.71361988129122e-05
-1.29367929988564e-05
-5.82308848648595e-05
-5.03038938682394e-06
-6.12086916952092e-05
-3.721619448641e-05
-4.3373324317857e-05
-4.20716932957872e-05
-3.3439028751557e-05
-2.15847284972352e-05
-4.25857548873529e-05
-1.12704457010343e-05
-3.2268651704332e-05
-1.68166138232647e-05
-2.56016030635234e-05
-4.90166869295326e-05
-8.78197337557721e-06
-6.21670069797139e-05
-1.56958033266231e-05
-4.35474630626357e-05
-4.49791196048846e-05
-5.73057584833182e-05
-6.24083604856889e-06
-2.15988907318921e-05
-2.09227288135031e-05
-6.01995232721133e-06
-3.52285334784378e-05
6.15879733326744e-07
-1.34014052611755e-05
-1.97170769629775e-05
-9.67496067670099e-06
-2.64743057421437e-05
-1.57304482063586e-06
-1.43400420412439e-05
-5.90413598918695e-05
-1.03096711387468e-05
-2.31129487795511e-05
-9.97004582325898e-06
3.07035629557377e-06
-1.73503329471321e-05
-2.30836497523586e-05
-3.66051012132176e-05
-4.10598936501778e-05
-3.03269011931535e-05
-3.51818447690003e-05
-3.96794890834326e-05
-4.80413153755179e-05
-2.82676668467416e-05
-2.98254307131436e-05
-2.09685474438538e-05
-2.26160334735225e-05
-2.75093537270777e-05
-2.35202134248443e-07
-9.57225177808371e-06
-3.10661609189383e-05
-7.86661197647928e-06
-1.43119567360651e-06
-4.11966051946434e-05
-3.13606295459113e-05
-6.35950045953711e-05
-2.91140802066329e-05
-5.98039834575906e-05
-1.41060989367109e-05
-9.90478230056915e-06
-4.09673145084301e-05
-5.95990359986824e-06
-2.4988107413889e-05
-1.58749440398402e-05
-1.14178836278507e-05
-3.60855041198606e-05
-1.60775014545283e-05
-2.03717726058427e-05
-2.91844633385569e-05
-3.13588092303585e-05
-1.93986909291689e-05
-3.7753509536772e-05
-1.17463509405867e-05
-3.91226464659435e-05
1.32062284865084e-05
-1.92992514296063e-05
-4.84834776291644e-05
-4.69936833880746e-05
-2.51117791878521e-05
-2.33722875771606e-05
-1.32279018970194e-05
-2.78660783579607e-05
-1.32522150572571e-06
-2.33466323317685e-05
-1.08847581485797e-05
-4.53166450761635e-05
-2.19833895374622e-05
-7.82920605025296e-06
-4.01530060641792e-05
-4.85588974631525e-05
1.11912699361576e-05
-1.94206541419941e-05
-6.39093809820845e-05
-4.14032581510355e-05
-3.55720413331592e-05
-1.95853233203249e-05
-6.007957000998e-05
-3.64352420948514e-05
-3.5456500729902e-05
-5.15453129286749e-05
-2.81487575027479e-05
-2.72798576920135e-05
-4.93559237009369e-05
-6.86455306600739e-05
-2.59964302130892e-05
-6.77210621085056e-05
-2.67619941907401e-05
-2.89921250073156e-05
1.84573838349817e-05
-2.40609486006817e-05
-1.32452904304085e-05
-6.93019637349889e-06
-4.63105178550395e-05
-2.35716415271909e-05
-2.45894937168446e-05
-1.5285895417222e-05
-3.34497339552925e-05
-1.99944028263035e-05
-3.05995538423119e-05
-2.69416270995391e-05
-3.14468063687638e-05
-1.77603780444105e-05
-3.64709265702181e-05
-1.07014356960535e-05
-3.23433593017406e-05
-6.00717236144647e-05
-1.19627334145116e-05
-3.46907277813441e-05
8.0493004825075e-06
-2.23118735689344e-05
-5.76838487362508e-05
-3.65960263390285e-05
-2.96521015173479e-05
-5.60009791956183e-05
-1.26437158074124e-05
-2.63291275365372e-05
-1.11675902357162e-05
-3.74033387025102e-05
-4.23524770003235e-05
-7.55715022371423e-05
-1.21764521263673e-05
-3.85781004799741e-05
-2.33675359299445e-05
-1.53815250585775e-05
-4.07258315373135e-05
-1.1822532088049e-05
-3.42477251465687e-05
-2.54111787940989e-05
-5.16997654481427e-05
-5.26043890144484e-05
-2.24399135456828e-05
-2.4262609329931e-05
-2.9942081861835e-05
-1.69283114399514e-05
-3.60125513736929e-05
-1.33699664291662e-05
-2.64934018745283e-05
-8.25766905118734e-06
1.29307565004502e-05
-1.83391406545368e-05
-3.2011932131429e-05
-3.20421415362318e-05
-1.9973655479643e-05
-1.00925007790986e-05
-1.92266102937659e-05
-1.34842899374602e-05
-2.64761572347246e-05
-2.64278701018851e-05
-5.64757096363836e-05
-2.38152509517858e-05
-2.63250787582328e-05
-3.91256937565084e-05
-2.20717842186783e-05
-2.86613262817877e-05
-2.75547961173467e-05
-2.43262790226954e-05
-2.49813072986748e-05
-4.69867207258143e-05
-6.81593520791273e-05
-2.58086504989731e-05
-2.80482057105167e-05
-8.04901854440146e-06
-4.85150481530506e-05
-2.34840261636441e-05
-3.59843699997528e-05
-4.01981832543094e-05
-3.66454394734092e-05
-4.73308759039945e-05
-1.29955674601713e-05
4.21498640087213e-07
-1.10062282570333e-05
-2.66744013630406e-05
-3.24215071211363e-05
-3.85683862245877e-05
-5.09490422787556e-05
-4.22423357001078e-05
-2.44243948295678e-05
-2.57115110835404e-05
-3.28327639298349e-05
-6.9113452897839e-06
-2.64448838384103e-05
-2.91158261417321e-06
-3.02705968605232e-05
3.92876996096221e-06
-1.76690722300037e-06
-1.56258614720613e-05
-4.21925326587199e-05
-4.45546580278165e-05
-3.62036127092688e-05
-1.3722420445624e-05
-2.46126652395767e-05
-3.18116895374598e-05
-3.29641863689898e-05
-7.04366175124192e-06
-4.21869651362417e-05
-2.13328627586953e-05
-8.15067307483884e-06
-5.50519215539536e-06
-1.45968135045776e-05
-5.58673785491584e-05
-2.31292029868621e-05
-4.17058152656343e-05
-2.65919500806344e-05
1.12479851620709e-05
-4.12944884999661e-05
-1.77537422192438e-05
-5.85234011759171e-05
-2.86418064041464e-05
-2.66614213576529e-05
-5.89523040300045e-06
-2.93372879758154e-05
-1.02599526073806e-05
-1.65575332500385e-05
-3.64732461143325e-05
-2.9424442535823e-05
-1.86018947360331e-05
-4.3221558936468e-05
-2.67192746520562e-05
-2.30397841273641e-05
-2.61720633432278e-05
-5.40387875451227e-05
-2.09627590055901e-05
-4.39966445454616e-05
-4.00547477588718e-05
-4.73315040818276e-05
-1.72593491050607e-05
-9.73812921813456e-06
-3.71565319337303e-05
-3.06378186354393e-05
-1.86098665786215e-05
-3.8557317148752e-05
-2.55931607884911e-07
6.45145924022241e-06
-1.46288603130916e-05
-2.90669934285081e-05
-4.04271297377771e-05
-4.53701682647402e-05
-4.0363347002093e-05
-2.79313083600717e-05
-1.98307415177922e-05
-3.62137461081164e-05
-2.11532796342999e-05
-1.89521364618811e-05
-3.85311493794626e-05
-4.16678947154875e-05
-5.59274502878296e-05
2.25669037815308e-06
-3.78286695400242e-05
-2.63923694111538e-05
-5.48897741933555e-05
-2.92488899528213e-05
-2.54422743750835e-06
-4.23517807249955e-05
-7.13145658693743e-06
-2.55308366251895e-06
-9.14538440350097e-06
-1.07338248763757e-05
-4.95715869406684e-05
-5.31070000778442e-05
-2.96949169181023e-05
-2.18836603496118e-05
8.61407780926034e-06
-2.92759762446339e-05
-2.48833429087648e-05
-2.3834117892787e-05
-4.09087441753736e-05
-3.40016558878416e-05
-1.74871653434843e-05
-1.53404519583358e-05
-2.81055374674596e-05
-2.70250639222263e-05
-3.35844236772491e-05
-2.48465469686737e-05
-1.0994077984533e-05
-3.89754275258258e-05
-2.48788068576222e-05
-5.00396996136477e-05
-3.18746359276428e-05
-8.31275944161178e-05
-2.6760496139991e-05
-8.12110932145691e-06
-2.59696801365269e-05
-5.89111163343132e-05
-3.56000590614972e-05
-7.58784027941336e-06
-2.75585428231429e-05
-4.51686877745063e-05
-3.94298251922209e-05
-3.58899710747125e-05
-2.5726579515378e-05
-5.33468978702643e-05
-2.23338115444373e-05
-8.25030297750024e-06
-2.79591342398418e-05
-2.7143503417492e-05
-1.25150974724672e-05
4.65514368465501e-06
-8.5409077880044e-06
-1.26664719037544e-05
-2.68498860553141e-05
-2.98408020921944e-05
-5.71104316523886e-06
-2.6303281022941e-05
-3.45765701777026e-05
-3.60133954445669e-05
-1.15074563181297e-05
-2.2758762097824e-05
-3.3233734687584e-05
-2.97813821948932e-05
-2.69105485530253e-05
-3.53849932364502e-05
-3.50168332047933e-05
-2.32606065502712e-05
-2.27353821823628e-05
-2.24293521698833e-05
-3.97538092355502e-05
-2.61197055452915e-05
-3.36876631315529e-05
-4.04111332107758e-05
-3.32699271543506e-05
-5.08368317730806e-05
-1.63023665815256e-05
-1.50449137979709e-05
-4.48004498632232e-05
-3.64044853606029e-05
-2.56677016872837e-05
-1.31062825470616e-05
-4.75803409239069e-05
-4.09192294053871e-05
-1.00404654286927e-05
-2.60308126654969e-05
-2.20829465695837e-05
-1.01643810092354e-05
-1.36741764372901e-05
-7.44887723062836e-07
-1.44480949658192e-05
-5.45501984324521e-05
-1.58910106223726e-05
-3.66660021793602e-06
-2.36084520249324e-05
-3.03773729587844e-05
-1.59407579474664e-05
-3.48251303939929e-05
-5.45499386217945e-05
-6.66480467665294e-05
-2.09810510022413e-05
-2.79555469706952e-05
-2.57137702218135e-05
-1.87173190374233e-05
-4.51463014330842e-05
-2.02948083739594e-05
-3.54864357825454e-05
-3.29686948424929e-05
-2.84949482445265e-05
-1.2284872284667e-05
-3.56945108816075e-05
-5.01732346596769e-05
-2.283388463016e-05
-3.39935144516524e-05
-4.89106342594109e-05
-2.57681709905484e-05
-6.69387158791001e-06
-3.33251372586112e-05
-6.71035334257696e-06
-2.48702609360889e-05
-1.88729436196996e-05
-2.69280260031622e-05
-3.99038706790924e-06
3.63283794867206e-06
-3.05820684289748e-05
-4.95658470393745e-05
-3.89134001563946e-05
-4.62459176830481e-06
-1.02511763021844e-05
-2.69367451930504e-05
-1.67216579681002e-05
-1.46931940189629e-05
-3.68611455141797e-05
-1.70758138862479e-05
-3.05168574422554e-05
-4.05366629454387e-05
-5.53249344365879e-05
-2.90305485695083e-05
5.11276269661678e-06
-4.59625001704665e-05
-1.37479963448902e-05
-1.38323795687381e-05
-3.38017962389638e-05
-1.87586999326766e-05
-5.18382318129949e-05
-1.28488404766971e-05
-6.54383896338645e-06
-1.00278106783092e-05
-3.29201928576333e-05
-1.58976824174179e-05
-2.59004009822411e-05
-6.16450302555483e-05
-1.06195148336398e-05
-1.40712915609885e-05
-3.06502733266978e-05
-4.97474132907828e-05
-1.44537726193143e-05
-3.8121178513716e-05
-5.05561986320609e-05
-1.08948580383493e-05
-3.68385896761333e-05
-5.66886480795495e-06
-2.25023138773017e-05
-3.03606628793671e-05
-3.83348906986802e-05
-2.91213470946405e-05
-4.13746006148057e-05
-2.07704403260312e-05
-9.71782045238687e-06
-2.11573490296034e-05
-9.20517633664436e-06
-4.42877102272056e-05
-3.25666864889899e-05
-3.40365371367967e-05
-2.71102463892732e-05
-6.09351203900982e-05
-8.65194874501113e-06
-2.83399970784319e-05
-1.12560082143864e-05
-1.61246983660684e-05
-4.28037275080248e-05
-2.60801602950425e-05
-2.08892182225326e-05
-1.62476158063914e-05
-3.86273036294433e-05
-6.47353271085009e-06
-5.50770544857175e-05
-7.78632847818954e-06
5.66932368125223e-06
-5.68791590648496e-05
-2.98249598169765e-05
1.35004204375391e-05
-2.91941841838824e-05
-2.09036323153219e-05
-1.35084601474039e-05
-2.24346091591073e-05
-1.31465644198204e-05
-4.44829722517632e-05
-3.57534376536211e-05
-5.78750340884263e-06
-2.99869771346545e-05
-2.39196287667257e-05
-6.3193709188674e-06
-3.36450126755811e-05
-1.51462111053828e-05
-2.22294447543957e-05
-2.64975270513847e-05
-3.9735973271324e-05
-2.9645017361702e-05
-4.04518725702379e-05
-4.37072983770377e-05
-4.31152597816966e-05
-1.75461868815094e-05
-1.58216447231115e-06
-1.19868219905511e-05
-3.65676147972637e-05
-7.51711885982521e-06
-1.78805845153898e-05
-3.38026614062046e-05
-3.72818423109414e-05
-4.60064441853493e-05
-3.68366121478124e-05
-5.85930825365958e-05
-3.55448091543671e-05
-2.89285546441951e-05
-4.8255405469045e-05
-2.4911156477607e-05
-2.95762745492685e-05
-5.00424723183019e-05
-4.04727991242823e-05
-2.04332980148524e-05
-3.85043986568747e-05
-1.69409605640895e-05
-2.09753723320936e-05
-3.57364768269731e-05
-1.09406113271928e-05
-1.65427148825324e-05
-2.90446040965464e-05
-3.26480160318546e-06
-4.23576753815871e-05
-1.22684991982159e-05
-1.04618452621348e-05
-1.96826885642977e-05
-4.58900512091361e-05
-2.48424668660839e-06
-2.57018690037936e-06
-6.36377871143406e-06
-2.03406300566354e-05
-2.72739089618365e-05
-2.03907184565397e-05
-9.72824331898164e-06
-4.25969495500163e-05
-2.82056264879067e-05
4.90930769665105e-06
-3.22363309936996e-05
-3.85122050268488e-05
-4.54486380545963e-05
-3.12836485979984e-05
-1.980326065547e-05
-9.06998064524187e-06
-6.57733384119608e-05
-1.12349385179755e-05
-1.53287219137964e-05
-1.95005996929887e-05
-3.24370506692352e-05
-1.20422863625642e-05
-5.84599466120775e-05
1.34379104620857e-05
-2.30848372209578e-05
-1.90996550579026e-05
-2.22122953773464e-05
-2.3569610269523e-05
-3.85572078317357e-05
-5.7512047674514e-05
-2.95495644259283e-05
-4.31548327511104e-05
-1.45598111344699e-05
-6.45698662161679e-05
-1.32912223092134e-05
-4.37032035658659e-05
-1.91615668591735e-05
-3.40389807608129e-05
2.95680984762512e-06
-6.54421911460587e-05
-3.01023055745356e-05
-2.7207240723719e-05
1.27486382810493e-06
-1.62711229342441e-05
-5.42722504519831e-05
-3.20850191571763e-05
-3.84876689906085e-05
1.10762794481791e-05
-1.55523627881155e-05
-1.87707209031519e-05
-1.99002856929606e-05
-5.00601542507705e-05
-4.72774266929938e-05
-1.92797898554093e-05
-1.16324175238411e-05
-1.29942571192235e-05
-3.49066594759327e-05
-2.69688494235932e-05
-5.37263826141258e-05
-3.63617669837474e-05
-3.29535863632861e-05
-1.58247211483222e-05
-3.34015117329217e-05
-1.09359830919279e-05
-2.54563254251152e-05
-1.80548552523355e-05
-1.0500699931569e-05
-2.515974121605e-05
-2.28234416482758e-05
-1.24951908952557e-05
-1.65489292441984e-05
-2.53223821704544e-05
-9.26238487625791e-06
-3.74506338867185e-05
-4.14954451105523e-05
-4.58274660530915e-05
-4.12517565468083e-05
-6.08279533900492e-05
-5.26338064139894e-05
-5.7363307847623e-05
-1.58623076676274e-05
-2.33087691967718e-05
-4.45808731157111e-05
-3.62697097109477e-05
-2.47376995290996e-05
-4.05878118641092e-05
-3.02326373057535e-05
-1.2719880207603e-05
-2.9470628392787e-05
-3.73806464861634e-05
-2.74314558351929e-05
-1.75473082435521e-05
-2.35221479344119e-05
-3.26556459613115e-05
-1.444088814028e-05
-2.85692327769015e-05
-3.97824673480276e-05
-3.39116484800058e-05
-2.37564546323831e-05
2.65418034998306e-06
-1.86165314025057e-05
-4.58783761676284e-05
-3.43509333844329e-05
-2.96425651973255e-05
-3.73824088023614e-05
-2.45180346780965e-05
-1.82236932320524e-05
-1.38819329516896e-05
-1.24953241784844e-06
-4.01667159968439e-05
-4.48392670963778e-05
-5.24811287181243e-05
-5.18551630873902e-05
-4.38044208923645e-05
-5.04058261527392e-05
-6.64452701188042e-05
-2.2857098495459e-05
-2.3871952751862e-05
-5.83970340330433e-05
-4.23271335419526e-05
-4.60865958747709e-05
-1.85436151781773e-05
-3.58574603511919e-05
-3.82753420894574e-06
-3.82703035431049e-05
-3.76246956932522e-05
-1.6385720462125e-05
-1.84911836839546e-05
-5.00504823354414e-05
-4.03566605620811e-05
-1.40389660513845e-05
-3.11716097652407e-05
-5.8840122504501e-05
-2.82750535684568e-06
-4.75005268466594e-05
-3.22866683951737e-05
-3.16397130127833e-05
-1.57265849896696e-05
-6.08589017704895e-05
-2.37575075306813e-05
-4.83761228419314e-05
-5.08695581360529e-05
-3.17202514247564e-05
-3.73185442771642e-05
-3.50790552235691e-05
-3.63693783577255e-05
-2.26704443132779e-05
-2.5450363987106e-05
-5.275015178325e-05
-2.68521996572309e-05
1.38108009016286e-05
-4.75512258851145e-05
-1.37075450522214e-05
-3.42573497777437e-05
-5.22701523166484e-05
-3.95743193644476e-05
-2.81951971984654e-05
2.82438724364702e-06
-3.29158722532197e-05
-4.64169452844709e-05
-4.34784150322201e-05
-2.9997385008524e-05
-1.91064314486613e-05
-3.60268571281085e-05
-6.82385806980312e-06
-6.30682729850465e-05
-3.39343788085012e-05
-1.51943362582674e-05
-8.17946365715397e-06
-2.61139634163453e-05
-4.04064056872906e-05
-3.12083959472982e-05
-5.16125170335035e-05
-3.05439312580737e-05
-3.7934948566095e-05
-6.46351639059709e-05
-2.69469925905464e-05
-2.33776549708152e-05
-2.88969944394477e-05
-5.81124835408133e-06
-1.45138525963829e-05
-2.93328809472061e-05
-1.20448769238785e-05
-8.13367679192582e-05
-4.08165824910567e-06
-2.00848089500804e-05
-5.7104798922202e-05
-4.61105542182126e-05
3.68670005272061e-06
-6.69760908990454e-06
-1.51046525840619e-05
-1.47837996743682e-05
-2.40407161538716e-05
-1.33952881796224e-05
-4.73343247952485e-05
-5.60066979760639e-05
-1.80846291103146e-05
-8.00767173707416e-06
-5.32596169965784e-05
-2.86549656394524e-05
-3.41528139369369e-05
-1.58379166584369e-05
-3.47317090671223e-05
-8.91274722353989e-06
-2.18395533938031e-05
-1.22417219815878e-05
-6.71661587817335e-05
-1.7439104754255e-05
-3.12001893236965e-05
-3.40502340061862e-05
-6.07838939901504e-05
-3.48178270041827e-05
-2.1166528007225e-05
-4.35374941443285e-05
-3.68575110029244e-05
-3.07304948221722e-05
2.22717142537788e-06
-2.15378478505823e-05
-3.19082263947379e-05
-4.84921368390068e-05
-1.53394588992274e-05
-2.749324801509e-05
-3.62648428188048e-05
-1.82742181739101e-05
-4.01875323320579e-05
-9.68536633385178e-06
-4.20686085545209e-05
-3.65019928811682e-05
-1.76757073811338e-05
-6.03194713016025e-05
-1.6943225027547e-05
-2.96802258737987e-06
-4.88533908832555e-05
-2.18704398113865e-05
-3.0678065347759e-05
-2.74991991748328e-05
-5.23381847542457e-05
-1.99414727931433e-05
-2.73819010750814e-05
-2.2835502451499e-06
-4.07184624841834e-05
-6.67215135739795e-05
-5.16546714442062e-05
-1.01281482230099e-05
-4.81988080633127e-05
-2.57274884892549e-05
-3.04933943748546e-05
-1.39745669580205e-05
-1.81038098720241e-05
-2.72144628145857e-05
-4.82541437063329e-05
-3.24442763299167e-05
-2.6270588177661e-05
-2.83826645502898e-05
-3.77954532788059e-05
-4.33312427343297e-05
-3.21205480762139e-05
-1.16904118770708e-05
-2.62794588944628e-05
-3.42019751498673e-05
-7.90132442521676e-07
-1.56479367294288e-05
5.97967791275209e-06
-1.14293299361174e-05
-2.2514018563094e-05
-2.42183411921623e-05
-1.3224497561864e-05
-6.24236604062146e-06
-5.2380922907826e-05
-2.27335566313678e-05
7.87224001886763e-07
-5.75372478830525e-05
-4.10795554999485e-05
-3.13319638781191e-05
-5.35971913737657e-05
-2.92206241638394e-05
-2.42617589179759e-05
-3.58569607201892e-05
2.33988963751435e-06
-4.32092207027962e-05
-2.3906794914735e-05
-3.71063809085959e-05
2.44926397536971e-06
-4.38119295948646e-05
-2.2217123080662e-05
-4.72845651407483e-05
-6.80031593992905e-05
-3.47697947352556e-05
-5.92205592793835e-05
-2.38629026232192e-05
-1.35899460759974e-05
-3.01120120440648e-05
-1.13833999526116e-05
-2.5343785329368e-05
-3.53297128748899e-05
-4.7246839143004e-05
-3.35969246770129e-05
-1.55503928820873e-08
-1.68858804925515e-05
-3.05059260463117e-05
-1.69073135884746e-05
-2.24576114103998e-05
-1.84841806866792e-05
-4.93183050502966e-05
-3.19784799032907e-05
-3.74901240405224e-05
-4.15086071000953e-06
-3.86441255941331e-05
-5.07145314964397e-05
-5.01274511977434e-05
-2.14824490498264e-05
-3.06426633394149e-05
-4.9586654300937e-05
-5.13498893614917e-05
-2.20835375407676e-05
-1.21040380446638e-05
-2.96139785422333e-05
-5.05090403912704e-06
-1.20220389094691e-05
-2.1067864274131e-05
-2.25664983008203e-05
-2.42787319671151e-05
-3.12491718557134e-05
-6.37853134767749e-06
-5.82090647510879e-05
-3.34224598187166e-05
-8.03645384494193e-06
-3.09350482368384e-05
-5.75639694338071e-05
-3.79386665690677e-05
-2.94685007550535e-05
-6.45589302119415e-05
-2.71779922393153e-05
-4.36887945461667e-05
-3.12774314438992e-05
-2.13967300357095e-05
-3.50548449537747e-05
-3.79174975239308e-05
-4.33015531737786e-05
-3.14206762708427e-05
-3.36411813440059e-05
-2.29741714982411e-05
-2.74232580643737e-05
-3.29060127263355e-05
-1.89670008106013e-05
-3.23440703200677e-05
-1.45957450854778e-05
-3.4565528914626e-05
-4.07421427457265e-05
-1.38306419322376e-05
-3.3889378263829e-05
-6.00749682760417e-05
-1.42652012840813e-05
-1.84600483299261e-06
-4.65255259084424e-05
-1.95307610246149e-05
-2.35876843734534e-05
-2.62764170907104e-05
-1.21844916369708e-05
-2.77613124562575e-05
-2.44041488718716e-05
-5.54675308810406e-05
-4.1789402953637e-05
-4.43295149673679e-05
-7.21048083023224e-05
-6.02418926494908e-05
-3.81250579860017e-05
-2.7584521408801e-05
-2.0572322206494e-05
-2.59142747029265e-05
-4.23718602566415e-05
-2.41810687885271e-05
-4.558185742887e-05
-6.62635158824764e-05
-1.43111089475824e-05
-4.40730954627398e-05
-6.53915523396154e-05
-1.52680280486058e-05
-9.34019680072431e-06
-8.53972384639587e-06
-6.89555373068834e-06
-1.67025443233504e-05
-3.42317935371674e-05
-5.0332612554202e-05
-1.67691138951032e-05
-1.71577145909161e-05
-3.17069149015658e-05
-4.0058373901488e-05
-2.84898087193738e-05
-4.00920431073497e-05
-2.45500602829547e-07
-4.29093141495521e-05
-5.27121974219922e-05
-2.82936232353641e-05
-2.47500328296907e-05
-4.72850386205585e-05
-1.19794934369424e-05
-3.30978790043506e-05
-4.12675078478276e-05
-2.7987068880069e-05
-6.06183409415926e-05
-2.05099390089848e-05
-5.85072077937917e-05
-4.83759975561019e-05
-4.0061455394999e-05
-1.98296525673995e-05
-2.48405406105462e-05
-3.60879941106899e-05
-2.84546298709912e-05
-5.06523618190939e-05
-2.30420360683764e-05
-4.11825321161816e-05
-3.93545629957569e-05
9.53381400346393e-06
-6.05426481483158e-05
-1.87816241798619e-05
-1.08830159583369e-05
-4.5004185809353e-05
-1.91528472292072e-05
-1.12549453502921e-05
-4.11874955749874e-05
-1.46627183097806e-05
-1.95808153504398e-06
-4.19714102456988e-05
-3.57544006651176e-05
-3.68351197687674e-05
-1.65457040357274e-05
7.19505513934437e-06
-6.91302237087007e-06
-4.16314140560448e-06
-2.28120049526664e-05
-2.33669411260364e-05
-2.19204689248972e-05
-3.73517525540497e-05
-3.9102292064577e-05
-6.27583410614921e-05
-4.30128974801994e-05
-3.81315176200612e-05
-4.7175376460189e-05
-8.99472480129607e-06
-3.26407339483821e-05
-2.73135458810961e-05
-1.20939057659375e-05
-1.11227550022239e-05
-3.68318300219567e-05
-3.49307095011466e-05
-7.35590026482043e-05
-4.67895200258659e-05
-3.33896431972401e-05
-1.60285833460192e-05
-9.09091445663971e-06
-4.40156901383242e-05
-2.39055010559554e-05
-1.71804602420656e-05
-6.15562736900557e-06
-4.08074779448405e-05
-1.89525234583307e-05
-1.43587138084245e-05
-1.42710994632033e-05
-4.37492927504018e-05
-3.41857343163609e-05
-3.74917335788407e-05
-4.33294454499454e-05
-4.95533178561328e-05
-4.03377309304883e-05
-1.68093521764723e-05
-1.62438016160569e-05
-3.96246968453332e-05
-4.05249541974165e-05
-5.37776671721709e-05
-1.94074518285685e-05
-3.30805174935243e-05
-1.57655464697289e-05
-6.17046643521966e-05
-2.25732211769012e-05
-1.24210718465245e-05
-3.65287883731686e-05
-6.06533874854191e-05
7.81177059461444e-07
-2.00112163458936e-05
-3.19858832335513e-05
-4.35472101567572e-05
-3.81335343466565e-05
-4.36079889069881e-05
-3.58726591384444e-05
-2.32077228940291e-05
-3.85382941245039e-05
-2.59802213979134e-05
-1.82546827930444e-05
-2.43507240331699e-05
-2.75155115466276e-05
-4.16119882906105e-05
-1.52606155746169e-05
-8.93639063941545e-06
-6.15036114675933e-05
-1.69294451237219e-05
-5.68656408133737e-05
-1.12866304125858e-05
-4.03465675914039e-05
-1.94250739244905e-05
-1.11722550242228e-05
3.83374734473911e-06
-2.18164436190688e-05
-6.31479082410728e-05
-1.88320338439659e-05
-6.16964631181014e-06
-2.9436871892119e-05
-1.60030454506435e-05
7.07511529406937e-06
-1.96155736919799e-05
-5.93955648285143e-05
-3.55735530289435e-05
-5.85353350616842e-06
7.79230412668011e-06
-4.01947728262772e-06
-4.1941309124854e-06
-4.81592286447001e-05
-3.32856241745112e-05
-2.31576572916973e-05
-1.96826706763987e-05
-1.18694541667383e-05
-3.1929157504839e-05
5.17086613621331e-06
-1.23295404494208e-05
-4.85282641206259e-05
-2.30543645088422e-05
-1.15128723026899e-05
-5.38088220109825e-05
-4.35809839866253e-05
-4.26928292029831e-05
-5.93395515982147e-06
-1.79234789859073e-05
-1.59312060476437e-05
-4.95621926063042e-07
-3.40562868617127e-05
-2.86840302144532e-05
-2.2705873437558e-05
-5.49586821079672e-05
-2.39395144973546e-05
-2.74206657003923e-05
-2.00832886162538e-05
-6.39071684142927e-05
-5.47018401103824e-05
-3.19824934065984e-05
-2.17829904679948e-05
9.51689132292778e-06
-3.76664299548825e-05
-2.89691306697676e-05
3.76220026442515e-06
-2.48535486717295e-05
-3.09311665280088e-05
-2.38866454043771e-05
-6.6793280680658e-05
-6.8329932444601e-05
-1.37367539555191e-05
-4.27335604450174e-05
-7.33124632507812e-06
-2.66626944599643e-05
-2.80831341269042e-05
-2.48727137174137e-05
-3.615494698306e-05
-2.46343334717299e-05
-5.59626923367696e-05
-2.83549067452265e-05
-9.85474010133118e-06
-6.72142038706689e-05
-4.59643361002771e-05
-2.87628428107868e-05
-9.51153533219653e-06
-5.84333119784135e-05
-5.1690003318154e-05
-3.99586033219345e-06
-3.75837946567331e-05
-3.38194031530089e-05
-7.42600797166493e-06
-3.34930201442992e-05
-1.81345804428795e-05
-4.17350364096474e-05
-2.13293266818845e-05
-4.13963306209236e-07
-3.48905094462829e-05
-1.23159024624037e-05
-4.56090872204004e-05
-5.27224673774606e-06
-4.82978705517438e-06
-4.29522088914003e-05
-2.74953630435728e-05
-6.03483400238679e-06
-1.97982285900207e-05
-5.17785328564306e-05
-4.03933206464175e-05
-2.26811622315808e-05
-2.85877595158725e-05
-2.49196364902494e-05
-3.16699328629654e-05
-1.79189774211398e-05
-1.69377152842933e-05
-6.25485157985696e-05
-5.37337453220644e-06
-4.44864248603814e-05
-4.07252913241964e-05
-1.51330440120742e-05
-6.67000462936239e-05
-2.5092926993311e-05
1.14859297408172e-06
-1.04923835588739e-05
-2.26621878428991e-05
-1.19079090716031e-05
-2.54852351990692e-05
-1.99930489481843e-05
-3.16518896373352e-05
-2.97462762670614e-05
-3.03488082974885e-05
-5.4241916810126e-05
-4.02467040680825e-05
-4.6038748513252e-05
-1.5433768567318e-05
-4.0066892506859e-06
-2.83516159737147e-05
-3.07584019548884e-05
-3.28784994093572e-05
-2.92232724985514e-05
-3.99200252290742e-05
-4.18583503677766e-05
-2.14934142514294e-05
-4.6099291528789e-05
1.92084525043739e-06
-7.01460301240825e-05
-4.45395328171547e-05
-2.56141067216751e-05
-2.57889351648669e-05
-2.93942674471042e-05
-1.68752788254571e-05
-5.44790673593834e-05
-1.83988388722863e-05
-4.81126796172863e-05
-3.66233147415512e-05
-2.98555879643705e-05
-3.26889274433742e-05
-1.76193676467808e-05
-6.0383480225336e-07
-3.80205949526345e-05
-3.77580102579781e-05
-1.43122912827664e-05
-3.07486044015183e-06
-4.14549911676526e-05
-4.39757880140233e-05
-3.58352754577082e-05
-2.24789110029409e-05
-1.40739642448878e-05
-4.98019435233765e-05
-3.63708324108859e-05
-2.54413237428324e-05
-3.24657375358269e-05
-2.96321691441794e-05
-6.05390984147668e-05
-6.26783092141606e-05
-7.9369531986902e-06
-4.04422163052139e-05
-2.32523708727217e-05
-8.0462519582994e-06
-2.0820946874843e-05
-8.35875407888687e-06
-1.11976795272024e-05
-1.10934895306084e-05
-6.09871705043859e-05
-3.48296475051537e-05
-1.44857005028008e-05
-4.16760181931621e-05
-4.8654813052135e-05
-1.41196045278548e-05
-4.22204109649503e-05
-6.69694489390654e-05
-3.70906359108225e-05
5.38142791537469e-07
-2.50677694180602e-05
-3.4728340591348e-05
-4.28434756344786e-05
-5.09847871103174e-05
-8.54438936078683e-06
-3.41809199718621e-05
-3.16391028697209e-05
-2.49328938912312e-05
-3.33919491908418e-05
-4.42727141714238e-05
-3.67618266296631e-05
-2.19525239678482e-05
-3.42813874846054e-06
-3.52424574479227e-05
-2.51348309143075e-05
-3.69588378734093e-05
-1.26433314194789e-05
-3.88877893498161e-05
-3.1162235000703e-05
-7.35800983391741e-06
2.44015927368493e-05
-5.20207765775721e-05
-3.96151935709513e-06
-3.01402372836495e-05
-4.73983260643271e-05
-4.70119395266643e-05
-5.58006896414272e-05
-5.84560868498291e-05
-3.63239684213549e-05
-2.48338796172614e-05
-1.8676564025036e-05
-3.46067780125575e-05
-2.4979944213179e-05
-3.19567612592148e-05
-4.33977777346361e-05
-1.95559706386525e-05
-1.30070282764479e-05
-1.784482660137e-05
-3.5236435061547e-05
-3.65952964658941e-05
-1.97251941893673e-05
-3.84574745456445e-05
-3.28069462044566e-05
-4.59195908574595e-05
-3.37719130736999e-05
-5.25586985575186e-05
-2.46188996509501e-05
-1.40098307726171e-05
-4.79574044789681e-05
-5.07593353655569e-05
-3.14558172510521e-05
-1.74573946247771e-05
-2.10852546158312e-05
-3.81377475860212e-05
-1.68853709045423e-05
-1.83358540943476e-05
-1.15735795051537e-06
-7.09424571277268e-06
-2.23569465541253e-05
-1.06239277080782e-05
-3.68895474383858e-05
-6.72525591390104e-05
-8.46228924918212e-06
-5.12851631664269e-05
-1.66127833451793e-05
-3.28845024078567e-05
-4.53404921448691e-05
-3.09415234477962e-05
-1.67192686282153e-05
8.99520988451175e-07
3.93035271709908e-07
-5.36191833468499e-05
-4.15938106944417e-05
-3.33744067771749e-05
-3.79874670389266e-05
-1.55683800264952e-05
-9.06977467785278e-06
-6.82458517470788e-05
-1.98136258475625e-05
-3.67018478998512e-05
-4.02827750537042e-05
-3.48503402402341e-05
-3.86341752755868e-05
-2.43648828395012e-05
-3.21216248144931e-05
6.60128839228833e-06
-4.9215071610657e-05
-6.42746443512454e-05
-2.20046703413169e-05
-2.80871622793955e-05
-3.5992762726433e-05
-5.69713187627621e-05
-2.97670223450038e-05
-6.10811848753836e-05
-6.68171440400605e-05
-1.8289884314006e-06
3.06384195564617e-06
-5.86803983149203e-06
-3.75076125418389e-05
-4.95980848245304e-05
-1.92644623692209e-05
-4.59562318782658e-06
-4.33210367820936e-05
-4.39065511171806e-05
8.39301616599488e-06
-1.69365261476468e-05
-5.01005778608281e-05
-5.0638456098791e-05
-2.54791669254946e-05
-4.10609953109608e-05
-3.11602199801438e-05
-1.67914491810812e-05
-2.25043836519839e-05
6.91298847889566e-06
-3.6165140939921e-05
-4.05015197644099e-05
6.89162073533242e-06
-2.79875078998945e-05
-2.85297162248086e-05
-3.3643841697304e-05
-3.81035208858025e-05
6.83831926698054e-06
-3.97902128434801e-05
-1.84064488301774e-07
-3.49524276675406e-05
-6.15594038144158e-05
-2.14505824565197e-05
-1.96515136198984e-05
6.00733740946719e-06
-4.23926003529348e-05
-1.94453466452984e-05
-2.93251809850996e-05
-4.4804213455035e-05
-6.35435721356448e-05
-5.16921864231558e-05
-2.15203805112426e-05
-3.32328314513546e-05
-3.34014774506808e-05
-3.43343568195683e-05
-2.1840346824353e-05
-2.68160367872326e-05
-5.55940655630304e-05
-8.31257520299667e-06
-4.87811625256093e-05
-2.66189349036473e-05
-4.15244575359878e-05
-2.27936840989449e-05
-3.2724362731788e-05
-1.77761784825277e-05
-7.10537300280792e-06
-2.20602973924079e-05
-2.8373018531452e-05
-3.07822470366882e-05
-3.95351979252822e-05
-8.83556473262101e-06
-1.1968183632162e-05
-1.83372705649802e-05
-2.05260893658106e-05
-6.34878273800754e-06
-6.02092402872718e-06
-2.2418645425017e-05
-5.30713608183906e-05
-1.91051004790405e-05
-4.00647833036925e-05
-6.07398703616893e-05
-3.64351304947686e-05
-4.41344107470825e-05
-2.56583377976205e-05
-1.05989599687315e-05
-1.51653774769715e-05
-3.09514587711026e-05
-8.23148353692684e-06
-3.58624823301604e-05
-3.35187566631636e-05
-3.81518057083751e-05
-4.15690535413423e-05
-4.43641224262187e-05
-2.60840620892602e-05
-4.79927464803961e-05
-3.61400670962958e-05
-2.17462532738645e-05
-5.63048137205639e-05
-1.21101079322144e-05
-3.34976887098116e-05
-2.26397030126949e-05
1.32410580597812e-05
-2.00363597415414e-05
-2.50531160150778e-05
-3.67039623965279e-05
-4.56399070345026e-05
-7.87147310728321e-07
-3.10345817692403e-05
-2.58897260773596e-05
-2.937064188258e-06
2.34782443006578e-06
-9.54479277544583e-06
-1.64437755735737e-05
-4.19057786400824e-05
-2.33640913335004e-05
-5.8783389899849e-05
-9.7767047123164e-06
-2.26514823513567e-05
-5.96814850983173e-05
-1.73388314202265e-05
-1.90260467176736e-05
8.49659485865001e-06
-2.70140637651857e-05
-3.67876772691969e-05
-4.65524864293716e-05
-5.41643775964421e-05
-3.06019472018564e-05
-4.074591895409e-05
-1.64287139353932e-05
-2.64473788981912e-05
-3.70383616077446e-05
-4.28503886261221e-05
-3.87201457805392e-05
-3.82235843317741e-05
-3.24646565730648e-05
-2.78262727577442e-05
-1.91606368210757e-05
-5.8445009698374e-06
-4.66497274821173e-05
-4.31206414846286e-05
-3.01880683282956e-05
-3.71399060604875e-05
-4.89071422958033e-06
-4.15152201517583e-05
-2.69939057600829e-05
-4.25996097436212e-05
-2.98637686551214e-05
-4.31371242646771e-05
-1.50237196646442e-05
-1.32986327604283e-05
-3.19139421896686e-05
-1.3210303249622e-05
-1.25177034905247e-06
-4.67039852572599e-05
-2.93988720986271e-05
-1.67215204209617e-05
-6.36853300391637e-05
-3.61969874037939e-05
-4.47141539608852e-05
-4.48171079517163e-05
-4.76112266641972e-05
-4.35476541409303e-05
3.52579666462997e-06
-1.40285094634929e-05
-2.03669337354199e-05
-7.95675780400036e-06
-3.16217000738012e-05
-2.08927515398758e-05
-5.22891529424063e-05
-4.92950188005582e-05
-1.81238279859689e-05
-3.31004671240961e-05
-8.82230282953721e-06
-6.68638777688756e-05
-2.21103937870078e-05
-3.03819952389485e-05
-3.07950668547367e-05
-4.5437320611572e-05
-1.93150733665309e-05
-4.08129802181469e-05
-1.52138572242856e-05
-2.03361531986829e-05
-3.7531125390881e-05
-2.19759598014911e-05
-5.62921523322798e-05
-5.27976306964026e-05
-1.44044697870198e-05
-1.15312981407812e-05
-4.54642477925037e-05
-3.34152388500537e-05
-3.91929776466432e-05
-2.47466449814694e-05
-4.73098754614746e-05
-5.43778155941524e-05
-4.02608016069981e-05
-5.60711213900755e-05
-4.72278962577435e-05
-6.4076181386092e-05
-3.13104163204853e-05
-2.74598120908133e-05
-1.93403830710715e-05
-1.83579589668529e-05
-3.22400301218188e-05
-3.79442492712566e-05
-2.4543136510003e-05
-1.69398906991734e-05
7.423738769576e-06
-5.14991644751747e-05
-4.09992917676698e-05
-3.56951035773163e-05
-4.57810444054334e-05
-2.16527278937199e-05
-9.03861384307904e-06
-1.55385938207935e-05
-4.95622331547143e-05
-4.47344978515619e-05
-2.60836697548286e-05
-4.43514911226967e-06
4.04370047241688e-06
-1.18040884522879e-05
-4.27806841553406e-05
-1.86806740320977e-05
-1.44419900688998e-05
-8.98598463222064e-06
-8.77341184967047e-06
-3.65809444833513e-05
-2.28471531560533e-05
-4.20764574826446e-05
-1.95971503530342e-05
-4.82591268668272e-05
-1.76889571313323e-05
-4.27709411665582e-05
-1.86039148861613e-05
-3.46149548974389e-05
-5.44601504665817e-05
-3.42070270363708e-05
-2.56779628572274e-05
-4.34882895566067e-05
-6.02515140160923e-05
-5.06704591560885e-05
-2.44976961502116e-05
-1.62773342034763e-05
-5.66793188332178e-05
-4.70309843973649e-05
-3.2106352104456e-05
-1.17418627749371e-05
-2.87183920145514e-05
-2.25409590414617e-05
-6.08579644483786e-05
-3.20877491739669e-05
-3.16415185919892e-05
-3.924198212983e-05
-2.36895570199458e-05
-3.61165892914512e-05
-5.12442687894319e-05
-1.85199299126049e-05
-5.75674798534052e-05
-1.36321072576357e-05
-4.52449993721861e-05
1.69638533662359e-06
-1.89180966037212e-05
-3.28266025329696e-05
-4.47552031739349e-05
-9.03443959367854e-06
-3.4448063655031e-05
-6.95552518790768e-06
-2.74250754681125e-05
-1.86286517549111e-05
-3.58498324272477e-05
-1.68537145279663e-05
-3.30980761077428e-05
-5.47000681142493e-05
-1.83192572138288e-05
-3.92877268038421e-07
-1.81529215772824e-06
-3.72512029210293e-05
-3.04957381775027e-05
-7.1061418732897e-05
-6.09916898375647e-05
8.38523148823999e-06
-4.03052914538598e-05
-4.67652588369e-05
-1.26531318727778e-05
-9.72693716024095e-06
-4.83101261286406e-07
-1.98068895200913e-05
-2.42904972079447e-05
-1.80662237861609e-05
-3.24113594045906e-05
-3.08740987268868e-05
-1.87856112170348e-05
-4.83834219271317e-05
-3.79855758839465e-05
-3.7065977697835e-05
-3.13304151070838e-05
-3.96752790845853e-05
-9.48827981291329e-07
-2.77873256884547e-05
-3.12265117373786e-05
-1.88362716400491e-05
-1.82779165809706e-05
-2.05847061581719e-05
-3.56093920754261e-05
-1.77784405386895e-05
-4.02529883991684e-06
-2.1229061220641e-05
-4.77994676711318e-05
-1.60390549914203e-05
-4.26473677902286e-05
-2.24016493478083e-05
-1.16494071650744e-05
-3.9513694595837e-05
-3.62351041142696e-05
-2.79486536865292e-05
-2.78088895520677e-05
-2.88907697338348e-05
-3.13522492989353e-05
-4.91626069132973e-05
-2.91469695987261e-05
-4.62465629657975e-05
-2.50520763804206e-05
-6.00747879444894e-05
-5.26726268049417e-05
-1.34185825116229e-05
-2.55572938521671e-05
-2.22160696955866e-05
-4.80575567379449e-05
-3.84547840886764e-05
-5.4762357530769e-05
-8.76055524193424e-06
-2.64230164349693e-05
-4.55327621430998e-05
-1.67953556176652e-05
-1.58355613499947e-05
-7.0621612394058e-06
-3.4514087194923e-05
-3.4553021153239e-05
-7.39731190601163e-06
-4.48743965226772e-05
-4.73632127016791e-05
-1.01162756120162e-05
-4.72703802058264e-05
-2.39594733621957e-05
-3.27132308384885e-05
-4.34089661268433e-05
-1.18284568718176e-05
1.95449137250648e-06
-1.74156194494483e-05
-3.40408380834642e-05
-2.80413794442849e-05
-3.8853480991526e-06
-4.78399029165383e-05
-4.57596828005605e-05
-1.6000056796706e-05
-7.46082981652874e-06
-3.14972768481942e-05
-3.32750099241755e-05
-4.14381541372674e-05
-3.52968791006588e-05
-5.20298777427526e-05
-1.93863485353192e-05
8.2413543800488e-06
-1.98595966990534e-05
-1.31795144595765e-05
-2.38670701262803e-05
-3.48380269165781e-05
-1.60756293125043e-05
-5.04163811856015e-05
-4.94578104529866e-05
-3.74723878921233e-05
-3.64066446474967e-05
6.35742100071254e-06
-2.30410402917011e-05
-3.0098953604688e-05
-1.86903542665383e-05
-4.65733047869401e-05
-2.30652081400787e-05
-4.63104139911602e-05
-1.11348102840765e-05
-3.55304113777116e-05
-1.1826096685721e-05
4.4625571151339e-06
-1.54615573165353e-05
-1.22438081652021e-05
-1.04560537058532e-05
-3.23533289690756e-05
-2.43569693846766e-05
-2.78041366789004e-06
-1.76695841567507e-05
-5.70615219812987e-05
-4.07367299655094e-05
-3.45630747458174e-05
-3.79495536269685e-05
-2.83084811817432e-05
-4.04013876623517e-05
-4.25873748581372e-05
-1.70167515335456e-05
-1.59359540693753e-05
-1.6701682487373e-05
-5.44880814041977e-07
-1.01142701787118e-05
-3.22514927482477e-05
-8.70621604104834e-06
-2.06890711409295e-05
-3.67560604095216e-05
-6.59536729047294e-05
-3.04564239381557e-05
-3.29029564428684e-05
-4.77677708897874e-05
-1.67584913647483e-05
-3.17836835572722e-05
-3.5093683732543e-05
-4.70331456855774e-05
-3.06510107628537e-05
-3.97331882736025e-05
-5.59785841676316e-05
-4.5209932210157e-05
-5.0437178604615e-08
-2.54575200681814e-05
-1.65917013754315e-05
-2.0207401466588e-05
-5.13263566727386e-05
-3.56043696929725e-05
-3.14513160032731e-05
-2.88246501139943e-05
-2.11970790760152e-05
-2.9720682911925e-05
-6.70289404151382e-05
-1.65679910595195e-06
-2.43105010567676e-05
-6.8793071305104e-06
-6.48472480777686e-05
-2.99557059557988e-05
-1.68717814917536e-05
-4.71348298542635e-05
-4.56142165732379e-05
-1.01023776465496e-05
-4.74092565163271e-05
-2.38983137084234e-05
-2.05903915576267e-05
-2.73660359648143e-05
-3.40051215790504e-05
-4.12812544875208e-05
-1.75906144641465e-05
-2.79427467831692e-05
-3.22373657880925e-05
-3.02272731153562e-05
-3.78361027279302e-05
-3.57684966355627e-05
-3.17566941514696e-05
-1.39799645108915e-05
-1.65870976375055e-06
-3.76449027155719e-05
-2.67727996346153e-05
-2.35951695305871e-05
-1.86852646161121e-05
-3.50966296226942e-05
-4.86148898261794e-05
-3.8518349837112e-05
-3.36474066397406e-05
-1.37972430210124e-05
-4.47163541844753e-05
-3.49545464092496e-05
-4.62415027938664e-05
-7.75520328455419e-06
-5.90858247417023e-05
-4.20510342332764e-05
-4.58524921590414e-05
-3.44839652315962e-05
-1.07573104007696e-06
-3.37355630564549e-05
-3.57513301199542e-05
-7.21272329728321e-06
-4.02679047038887e-05
-2.00768599580629e-05
-3.5600731738874e-05
-3.29330821034641e-05
-4.17219833326928e-05
-3.03952953220717e-05
-5.74071070520792e-06
-3.84657450336777e-05
-9.58181340208714e-06
-2.67392280948686e-05
-1.82142604143746e-05
-3.48682219910091e-05
-2.21245358878167e-05
-3.08624930971592e-05
-4.78492781874243e-05
-5.56150569279351e-05
-1.76112866452795e-05
-3.97352332697617e-05
-4.60083220983404e-05
-8.89218216865285e-06
-2.33258644056791e-06
-3.05028693342796e-05
-3.10564462840802e-05
-3.49247798606743e-05
-5.71262239370266e-05
-1.20198512760633e-05
-1.77343929999258e-05
-3.04849828668385e-05
-6.05125492602125e-05
-4.42977776988686e-05
-4.84775200214027e-05
-4.47201158196135e-05
-4.03713042805781e-05
-4.87068344168195e-05
-3.78359737691165e-05
-2.19585675200996e-05
-2.40525819348967e-05
-2.94035679836642e-05
-1.65535918721772e-05
-3.59898636615502e-05
-2.35513471636145e-05
-6.01466024442063e-06
-4.78551195997356e-05
-3.79234091375934e-05
-1.59635564575018e-05
-4.09353845323427e-05
-3.38042745213431e-05
-3.10263246616226e-05
-2.1377632305858e-05
-3.25380917180563e-06
-4.0378067009737e-05
-7.67442004280681e-06
-4.47620871414296e-05
-3.25556611184847e-05
-4.40103650999797e-05
-4.12219119054012e-05
-7.25887298849149e-06
-9.06468019284012e-06
-2.76286286979345e-05
-1.91243248799981e-05
-4.91349203149339e-05
-1.95917979640961e-05
-4.94195897154417e-06
-5.09413034763051e-05
-5.05271041748077e-05
-1.69983937613586e-05
-2.47609075478335e-05
-4.15632826377007e-05
-4.37179265404162e-05
-1.34180884520957e-05
-1.58252789124143e-05
5.69512918914209e-06
-2.58327130766586e-05
-3.41483166956249e-07
-2.22664686651814e-05
-3.44956958477192e-05
-5.65409862805738e-05
-3.17052580300042e-05
6.36510421539365e-06
-3.0723142731725e-05
-1.41843857329571e-05
-1.88880995757703e-05
-3.6828371901515e-05
-4.11779105345813e-06
2.24247789290581e-07
-2.72107238165174e-05
-3.91027987142566e-05
-5.95578264157262e-05
-2.8655926031189e-05
-3.54352814717951e-05
-4.6057369899023e-05
-4.6168173208832e-05
-2.20743070563842e-05
-4.64598108499052e-05
-5.36021947961223e-05
-4.91172744604348e-05
-2.52405770641919e-05
-2.8368879414095e-05
-3.75220984279217e-05
-1.79449487189274e-05
-3.98760769743091e-05
-2.67046382543339e-05
-3.0641241153688e-05
-4.82378327007155e-05
-1.47275765006506e-05
-4.73543298095381e-05
-2.38408948579208e-05
-3.80991515303688e-05
-2.25635023760509e-05
-6.45521565362155e-05
-9.28754999671226e-06
-2.21532070362862e-05
-3.20914904613047e-05
3.98080217952102e-07
-1.87907256619929e-06
-2.27730853536505e-05
-3.09044676467884e-05
-3.02887404509027e-05
-2.71865832505963e-05
1.85701423340234e-05
-2.05343014252703e-05
1.53567652086567e-06
-6.94359299406222e-05
-1.40902619027896e-05
-2.53758073406847e-05
-3.57514444573442e-05
-3.36456687572463e-05
-3.01893184962758e-05
-2.32661949217893e-05
-3.09022278275286e-05
-2.8863492099732e-05
-2.97565587249645e-05
-3.42918414297478e-05
-9.35453994940545e-06
-1.34201067174931e-05
-3.46905102519607e-05
-3.34490229489551e-05
-3.43841797941489e-05
-1.21188221054462e-05
5.86112746761321e-06
-1.39842699349995e-05
1.82721909318628e-06
-2.98916026541788e-05
2.22551803444484e-05
-1.07302733335333e-05
-3.56970990598106e-05
-3.46846758731557e-05
-2.54600885856009e-05
-9.71849822566213e-06
-1.74466053760322e-05
-2.71445838531708e-05
-1.90272173773059e-05
-3.72300715728988e-05
-3.03970078005468e-05
-2.67266289958534e-05
-3.9727118238226e-05
-4.07154883365738e-05
-1.51764465865812e-05
-4.07707257874684e-05
-7.87620605971152e-06
-2.08033668574595e-05
-2.86564463830534e-05
-8.01966947248967e-06
-4.2089267324316e-05
-1.84811343641708e-05
-3.92488911131233e-05
-2.91526073136596e-05
-3.39194154788357e-05
-1.63113456959495e-05
-3.34611014425433e-05
-1.74502348499713e-05
-2.62371426187107e-05
-3.6722085486239e-05
-4.64564575034901e-05
-1.31419602804066e-05
-1.13368602968415e-05
-7.42173250498518e-06
-3.35644607926633e-05
-3.59677497913696e-05
-3.73107922625232e-05
-3.48079647536742e-05
-3.3511514708887e-05
-2.52387801582925e-05
-3.29087416849389e-05
7.94246242040853e-07
-1.75877484299282e-05
-3.16951201878495e-05
-1.46646555906821e-05
-1.46983874753005e-05
-4.80907680541777e-05
-4.50826568470799e-05
-1.91150470958994e-05
-2.43557103670941e-05
-3.37878860898374e-05
-4.70538104714068e-05
-4.5050211507926e-05
-1.44867190430416e-05
-4.20778438385908e-05
-3.97859424835489e-05
-3.44717966766847e-05
-3.64554040208073e-05
-2.51610150644185e-05
-2.81870559741793e-05
-1.77559480642795e-05
-2.82117752585839e-05
-5.88295732142925e-05
-2.66804120960066e-05
-1.84561996014514e-05
-2.66071235313263e-05
-2.39145265741651e-05
-4.08082183057116e-05
-1.17125550154295e-05
-3.51846925300682e-05
-2.18918317339956e-05
-3.67284722279209e-05
-3.5871635855799e-06
-5.52725726640719e-05
-2.13649787178994e-05
-2.3201332090431e-05
-1.78668931349207e-05
-4.38959853287336e-05
-3.55790020893426e-05
-1.91686783410019e-05
-2.83973857179888e-05
-6.46162000274248e-05
-4.67260008116717e-05
-9.48603916605433e-06
-2.2029871317164e-05
-1.66607620236342e-05
-5.22143021277551e-05
-4.60348460826357e-05
-2.85205600004758e-05
-2.00621938102588e-05
-3.83295675232302e-05
-2.27488429766903e-05
-1.35020191770686e-05
-3.07134600397373e-05
-5.19817098957272e-05
-1.48849924926493e-05
-4.55824134823365e-05
-1.70173283960446e-05
-1.63034754156135e-05
-3.89910461006852e-05
-1.98108597676848e-05
-2.7908341687276e-05
-4.01272284847691e-05
-3.82939040621659e-05
-1.2019293143459e-05
-3.50485391641424e-05
-4.76195878622547e-05
-2.58718402222051e-05
-5.62066429858794e-05
-2.40949923736541e-05
-1.52920024393549e-06
-7.95025393368017e-06
-1.56085197046026e-05
-4.03126824866668e-05
-3.93543575138675e-05
-1.67877164035685e-05
-6.02761425153987e-05
-4.30477077553079e-05
-4.22338124036787e-05
-2.48201960983396e-06
-6.26130782839017e-05
-2.6200845628142e-05
-9.63154870781479e-06
-6.82947682831538e-06
-2.38742719778849e-05
-1.51780934155288e-05
-6.47542646087375e-05
-3.61743212593745e-05
-6.0442914328388e-06
-2.75161180333873e-05
-2.32153171023377e-06
-5.0615481113304e-05
-2.8039841943149e-05
-3.28241069982009e-05
-3.5530879812227e-05
-5.56780998397795e-06
-2.9850374181481e-05
-2.71542117143338e-05
-1.77675868776481e-05
-7.2685632551421e-05
-1.6356338578099e-05
-2.00103885427058e-05
-3.19154667456801e-05
-4.43554397181894e-06
-3.28883268114657e-05
-2.06181543892287e-05
5.14317616413375e-06
-1.44218242993388e-05
-2.59041858410891e-05
-1.34592926281694e-05
-1.44206075327423e-05
-1.71926051438213e-05
-3.24224845724487e-05
-6.3832528424694e-05
-1.76375297241133e-06
-2.37407013958665e-05
-1.40718216707316e-05
-3.57432870415679e-05
-3.73241119590766e-05
-3.03009003249153e-05
-2.53268694723825e-05
-4.44553637723027e-05
-2.30124436214964e-05
-2.60933212765901e-05
-3.62103738755851e-05
-2.19569908000486e-05
2.49805818079521e-06
-1.48561471974993e-05
-5.50669041159268e-05
-3.22921548061662e-05
-1.9533977688759e-05
-2.29901871560351e-05
-3.8335502388851e-05
-2.69688067292615e-05
-1.87598030757201e-05
-1.48115014906329e-05
-4.21718679934463e-05
-1.40347519869447e-05
5.33093008328418e-06
-5.13576167578968e-05
-3.88675990932066e-05
-3.92135108585691e-05
-5.17086966052169e-05
-4.34474471238585e-06
-4.27789091555673e-05
1.52200152788777e-05
-2.50782679827922e-05
-2.34049796609707e-05
-2.20354273987881e-05
-4.17930868579443e-05
-2.78955741938335e-05
-4.40809144674081e-05
-6.49233371817131e-05
-4.04619373157805e-05
-4.45542044671486e-05
-8.79160225970756e-06
-3.69546712653745e-05
-3.2688303795293e-05
-3.10685857259092e-05
-2.62573092686781e-05
-3.46153436936137e-05
-1.93306308953703e-05
-5.15348014203496e-05
-2.14466961168863e-05
-4.57465216437537e-05
-4.62412993503565e-05
-4.71497495581353e-05
-3.30653723805734e-05
-2.85012080107037e-05
-3.35694045799626e-05
-3.09814277192726e-05
-2.53714898616593e-05
-2.29795876811663e-05
-9.07798242136381e-06
-3.67363821892187e-05
-3.41318611715339e-05
-1.63156044680159e-05
-1.26291616943193e-05
2.37391517039947e-07
-3.15222959698458e-05
-4.73654593121993e-05
-1.83902495818374e-05
-1.28418596125027e-05
-2.53456580348717e-05
-3.30022651942787e-05
-5.67527694464878e-05
-3.0750998049631e-05
-3.67900589309036e-05
-1.59153731929495e-05
-2.76702249588508e-05
-3.03185255799365e-05
-1.0400830987509e-05
-1.49641158079771e-05
-1.54850863680312e-05
-4.34609817211459e-05
-3.18666380274449e-05
-5.35955537332025e-05
-1.64047371244728e-05
-3.48059617124141e-05
-3.72910422763106e-05
-2.73390369574657e-05
-1.86110957823042e-05
-1.61479380645443e-05
-2.26074793297755e-05
-5.17833289114907e-05
-1.2029421183261e-05
-3.53052699701113e-05
-3.12538884565484e-05
-6.62340698649281e-05
-2.77381273749027e-05
-4.01544289059973e-05
-2.60040158891902e-05
-4.54977673464794e-05
-4.61574755363189e-06
-4.0000366496001e-05
-2.37288382248493e-05
-2.2991252180238e-05
-3.87103192985233e-05
-2.80609525309526e-05
-3.32958865638244e-05
-5.18911642532171e-05
-1.12154688205643e-05
-1.31604291754001e-05
-5.96705777951231e-06
-2.54308845697083e-05
-2.51319066763471e-05
-3.15184517256561e-05
-1.46554131974832e-05
-4.59867206721013e-05
-3.2826732524691e-05
-3.35590714966833e-05
-1.34261857860387e-05
-4.61485310578923e-05
-3.72407328405298e-05
-1.07622580411203e-05
-2.00023552852356e-05
-1.15070357769314e-05
-5.92712789894753e-05
-3.02775733309067e-05
-4.8849207706358e-05
-2.65549789479221e-05
-2.29262140792969e-05
-3.96977284250991e-05
-1.08664062076936e-05
-1.22518981885941e-05
-2.54464290184066e-05
-3.27810567532105e-05
-3.4435303951183e-05
-1.25825298198474e-05
-3.41754338241277e-05
-4.07529719437552e-05
-2.8331062278845e-05
-5.3501416356241e-05
-4.3472224538435e-05
-3.60755125381121e-05
-3.6824086157493e-05
-2.29438910194861e-05
-1.10122082979206e-05
-2.60320985407286e-05
-1.1607089493669e-05
-2.80407213800363e-05
-5.43047297338598e-05
-3.58946368559493e-05
-3.89850158487318e-05
-3.43381961090297e-05
-2.97098569009792e-05
-4.95412568621391e-05
-4.22337148481783e-05
2.70739247313105e-06
-2.34091533259467e-05
-5.02077992093132e-05
-2.44556066036387e-05
-1.23881624224395e-05
-3.41976148971547e-05
-4.3940349064862e-05
-2.25728390935186e-05
-1.86716122441625e-05
-6.30224023528305e-06
-4.61452332802793e-05
-9.61084460722759e-06
2.13802115415182e-05
-3.99037798547255e-05
-4.5730403785998e-05
-1.78373707753525e-05
-4.30982762061983e-05
-1.97452815890665e-05
-3.52392768036709e-05
-4.72603262531253e-05
-4.33054169471034e-05
-4.99909124969166e-05
-2.46267919557744e-05
-3.66467138301041e-05
-3.69235293376717e-05
-4.58619864013797e-05
-3.60852733454205e-05
-6.85574948949153e-06
-2.88557539408149e-05
-2.7160106167764e-06
-3.97628069558766e-05
-7.47932121188973e-06
-5.83075269697634e-06
-1.08543196964994e-05
-4.24529006187035e-05
-3.78532495880507e-05
-2.71604076880847e-05
1.23832393327909e-06
-3.43614465201053e-05
-9.65029010283687e-06
-3.51964178444348e-05
-3.21105796727159e-05
-3.36604151644249e-05
-5.55393246374139e-05
-1.81076966706542e-05
-6.93814046689361e-06
-4.16414017644177e-05
-1.36351716212726e-05
-2.19394858643774e-05
-1.50037283415607e-06
-1.64513297353794e-05
-5.28963291071566e-06
-8.81772604253569e-06
-2.90879153135783e-05
-3.15722041562803e-05
-1.56013179453767e-05
-4.81798875396181e-05
-3.63420309906199e-05
-2.89878339134418e-05
-6.47538459373663e-05
-3.98302383207234e-05
-9.60894970691213e-06
-1.03768834191615e-05
-1.47758318602571e-05
-4.11620125341701e-05
-2.52353028049873e-05
-4.92145023679556e-05
-3.49711493999495e-05
-2.2886976157557e-05
-3.34824031635599e-05
-3.69962600658921e-05
-1.0005510817463e-05
-2.65342541337884e-05
-4.28027718737794e-05
-2.90011412186277e-05
-5.12570846530934e-05
-5.28496870606614e-05
-5.39989472621108e-05
-4.17671952876145e-05
-3.10154399197434e-05
-5.30500344061674e-05
-4.44891186503696e-05
-3.03404479793518e-06
-2.5831748587171e-05
-5.66299817167364e-05
-1.84513817483262e-05
-1.80932471002162e-05
-2.85315309060618e-05
-2.41771661136117e-05
-2.929560123847e-05
-4.0810322036583e-05
-2.29184268002601e-05
9.52185729377597e-07
-5.75549555790494e-05
-1.40181532959948e-05
-4.92356019836933e-06
-6.16458092484444e-05
-3.48204040023013e-05
-2.66515037681636e-05
-2.73145267770801e-05
-3.08027803143723e-05
-2.60193457511178e-05
-5.06202125916469e-05
-2.99205838933651e-05
-2.43440857128967e-06
-2.12176846998894e-05
-1.43979589061979e-05
-1.21076425033589e-05
-2.30279095007906e-05
-4.45789018642636e-05
-4.96229146283145e-05
-1.55665119095113e-05
1.82884433613921e-05
8.67626850084491e-06
-1.87585896865758e-05
-2.40260056390019e-05
-2.11252626369804e-05
-1.48451222087098e-05
-2.63523884369056e-05
-6.05379762340278e-06
-3.50463325053114e-05
-8.17516858743206e-06
-2.51249653125964e-05
-8.5263510489554e-06
-3.2551381682984e-05
-5.80229075669264e-06
-2.55442875656062e-05
-1.83560516493318e-05
-2.41548550176715e-05
-2.34994149811094e-05
-1.78125310418657e-05
-4.32667747449391e-05
-2.12282082510176e-05
-4.26448041064089e-05
-3.05249805137814e-05
-2.77511988179474e-05
-1.62663275204032e-05
-5.38199688077196e-05
-3.67131125446597e-05
-1.98085139621146e-05
-3.11544428918129e-05
-5.02482853364415e-05
-3.46679757007655e-05
-6.28865253806824e-05
-4.63155335881532e-05
-4.8696447453317e-05
-3.15025630186728e-05
-3.13351846692035e-05
-3.26993525481745e-05
-8.19012174130354e-06
-3.99226859828117e-06
-2.89285308942903e-05
-2.49200829512791e-05
-3.74046437497245e-05
2.38042239404759e-06
-3.32568560857654e-05
-3.95388701689747e-05
-3.65525768208607e-05
-3.92386587402547e-05
-8.59908821502665e-05
-4.25531677877533e-05
-4.95222171622644e-05
-1.97379674577634e-05
-9.92244958864946e-06
-4.62507130572186e-05
-1.44002185357455e-05
-6.1163425240632e-05
-4.03550296678757e-05
-6.9371527719036e-06
-2.34892188954268e-05
-2.8188061131018e-05
-2.58473161681484e-05
-5.21189770871838e-05
-2.83201429404626e-05
-4.37188322446776e-05
-2.14518911173835e-05
-3.28809936310272e-05
-2.50835604675506e-05
-6.36593318456607e-05
-1.19206428724851e-05
-2.75530360266992e-05
-3.68486268163223e-05
-8.42908554514076e-07
-1.5365665277154e-06
-4.62105301491638e-05
-2.19035822357044e-05
6.39382073544784e-07
-2.91004359376225e-05
-5.89875193504515e-05
-1.39872533135836e-05
-5.27109578701165e-05
-4.92438951437928e-05
-2.73781226392443e-05
-3.21846866820673e-05
-4.76664404693115e-06
-5.4329523388382e-06
-3.00843442125253e-05
-3.94014683024487e-05
-4.79574576848352e-05
-4.01055054572959e-05
-1.41613513676874e-05
-3.88406206001741e-06
-2.40087274523407e-05
-4.34604826840917e-05
-9.84495728314285e-06
-2.0355440884162e-05
-1.34539669041976e-05
-3.80407036875887e-05
-2.33261674768323e-06
-7.49212199241003e-07
-1.72186545369463e-05
-2.96026945915868e-05
-3.47350850068158e-05
-5.61100843423675e-05
-4.29528207001278e-05
-1.6956569567195e-05
-5.17784220133302e-05
-1.49243112382269e-05
-2.86242451630207e-05
-1.61975724100722e-05
-5.04069032570298e-05
-7.59295780706566e-05
-3.37001545551273e-05
-3.57725300548198e-05
3.09420881628897e-06
-3.66155775698074e-05
5.55751792541826e-06
-1.81762999950707e-05
-2.72406029751038e-05
-4.8319714568945e-05
-3.14181602503709e-05
-6.33933497279337e-05
-2.28352941852795e-05
-3.5891931432037e-05
-3.52091451398519e-05
-4.10971884740374e-05
-2.73388082451995e-05
-2.84098726606069e-05
-4.9984784538165e-05
-4.38216671360729e-05
-4.95545129855939e-05
-1.20103634105217e-05
-5.57091350228132e-05
-2.15528111724745e-05
-4.44510106380389e-05
-3.00008525393895e-05
-2.71770496680413e-05
-2.9861613154709e-05
-2.82233739447932e-05
-3.00672378971292e-05
-2.22733078719971e-06
-5.16877523572757e-05
-3.23832231908757e-05
-2.51924262800729e-05
-2.83364270448642e-05
-2.4974212480876e-05
-4.73869011349189e-05
-3.70287611648487e-05
-1.6483064703806e-05
-5.59001670516805e-05
-9.99028030420269e-06
2.65336569619739e-06
5.14021424077562e-06
-3.95805902965838e-05
-3.49666526180033e-05
-6.5972138614659e-06
-4.1973320560759e-05
-3.01959278165782e-05
-4.76296053687844e-05
-2.00636721936694e-05
-4.19530063695462e-05
-2.10568978663246e-05
-5.9305642578715e-06
1.38538931271305e-05
-1.82565119501317e-05
7.2063331095125e-06
-2.90927105610651e-05
-1.92223408396399e-05
-3.22657220098525e-05
-3.44929226623713e-05
-3.81578627879592e-05
-5.66755623656495e-05
-2.6094289947756e-05
-6.62005294082475e-05
1.4743831702834e-06
-1.50691886075796e-05
-1.69005479530493e-05
-3.56512323509402e-05
-3.38793716777902e-05
-3.48734297710069e-05
-1.95447923082316e-05
-3.25726752655974e-05
-4.85707130825525e-05
-5.95606323129534e-05
1.17173193563505e-06
-5.57893558804523e-05
-1.96729669143672e-05
-2.16308054241179e-05
-3.79399376990761e-05
-3.454248064507e-05
-2.53738288195305e-05
-3.07816025399168e-05
-2.32538767278251e-05
-1.593725164056e-05
-7.74766881538205e-06
-4.35183877975445e-05
-9.75999642392965e-06
-2.6221707803623e-05
-2.33393568709832e-05
-1.14377907859229e-05
-2.94543535669115e-05
-5.10059485521836e-05
-3.60072741247217e-05
-3.87515621705833e-05
-2.71018948433864e-05
-3.98799093086416e-05
1.02248496255756e-05
-3.42979386549654e-05
-3.38645305303724e-05
-3.35838705115135e-05
-2.39847073326049e-05
-1.56851143801389e-05
-3.32326287010535e-05
-3.57600663824648e-05
-2.00458316741758e-05
4.09114319230221e-06
-2.6280603770234e-05
-4.06344156556296e-05
-1.62587046493822e-05
-2.57827139813048e-05
-4.96295365979849e-05
-4.69745675349394e-05
-3.41706656254943e-05
-3.61062172118365e-05
-1.4930569270922e-05
-3.3177693754602e-05
-2.78318595618928e-05
-2.42500196580347e-05
-2.08695582241512e-05
-5.5231993561032e-06
-6.93669422588766e-05
-2.29877320625203e-05
-2.51149902066297e-05
-5.41992386918979e-05
-6.83612748412439e-05
-1.94095794247499e-05
-3.06361381394266e-05
-5.94225805140388e-05
-3.79114262912137e-05
-6.12383455946057e-05
-3.64344953812915e-05
-5.29338468868305e-05
-2.16363069919723e-05
2.12155244107255e-05
-5.56965472208229e-05
-2.48465062240781e-05
-4.41562131555708e-05
-5.35716175788664e-05
-3.48323373932698e-05
-3.19689928412089e-05
-5.29865949429091e-05
-5.06495364766501e-05
-4.95272346832847e-05
-3.12089442400485e-05
-3.97188717687003e-05
-3.35993380863156e-06
-2.06289935029e-05
-5.01663256342853e-05
-3.28682058299211e-05
-2.71192461349415e-05
-8.1828454059935e-06
-3.02992971396108e-05
-8.93604147202027e-06
-2.65196139920521e-05
-1.80032006210022e-05
-3.76408224113876e-05
-3.99589781678504e-05
-3.59108771224625e-05
-5.77115187531696e-05
-1.80785544341324e-05
-4.38565824994102e-05
-3.65208690129264e-05
-4.73760583994968e-05
-3.91100456247922e-05
-2.35317670123119e-05
-3.00896968169694e-05
-4.73315166440669e-05
-3.94364671946095e-05
-4.57056180571814e-05
-1.97252135021797e-05
-5.08770506755613e-05
-2.4572813296109e-05
-2.59311583390257e-05
-4.29580949216042e-05
-5.45850231556171e-05
-5.09223399167951e-07
-4.5926786041693e-05
-1.66834970187564e-05
-4.563912650919e-05
-3.3097976319979e-05
-3.96223378722201e-05
-2.37525045484181e-05
-2.4192080393969e-05
-7.42159923457067e-06
-2.77439470568317e-05
-2.62153746768048e-05
-3.67728412612904e-05
-2.82044841210272e-05
-4.28900325485625e-05
-2.57794850397219e-05
-5.80529997378859e-05
-1.76331076027611e-05
-2.12694863551192e-05
-6.4383839419244e-05
-2.99723424401437e-05
-3.64168614753194e-05
-3.10592040261679e-05
-3.334915103065e-05
-1.89160743298326e-05
-7.11869590548029e-05
-4.14768031780059e-05
-4.34374969106424e-05
-3.54024281414852e-05
-5.0026533265971e-05
-2.1586452708878e-05
-1.40805410281282e-05
-3.77567307758587e-05
-4.53786411988141e-05
-5.90900228911975e-05
7.9288307415515e-07
-1.11822584828212e-05
-4.50672086392018e-05
-4.25559260703921e-05
-2.57728975612263e-05
-2.33430522805811e-05
-1.09784993240004e-05
-1.31640418817963e-05
-3.98158380505474e-05
-4.02623956489825e-05
-4.50557202597155e-05
-3.58572510234142e-05
-6.56013803481552e-05
-3.43303640107035e-05
-5.27830260005575e-05
-2.23626713883023e-05
-2.49043505415366e-05
-1.30701386016357e-05
-4.7868222221038e-05
-3.38726555589477e-05
-2.80621328879811e-05
-5.26451745845887e-05
-2.14671432738339e-06
-3.25479005685509e-05
-1.95756304616126e-05
-2.98703746918895e-05
-2.84966074687018e-05
-2.78128902641138e-05
-3.31566815157321e-05
-2.65613172655992e-05
5.56955182704548e-07
-3.16931999722073e-05
-2.97265463226629e-05
-1.9497432421893e-05
-3.29478405347079e-05
-4.94130394273752e-06
-2.81041396034577e-06
-3.18484955748023e-05
-2.44899976700721e-05
-4.57581917732687e-05
-4.07950078643134e-05
-6.37175344973281e-05
-6.90140126534711e-05
-4.24583869007342e-05
1.17992014509504e-05
-1.56795738186337e-05
-2.52563267079834e-05
-3.42389273231051e-05
9.53139890140804e-06
-2.14909180834752e-05
-9.1613884987787e-06
-2.23136503634899e-05
-4.60130123645495e-05
5.25038582125582e-07
-3.355744629471e-05
-2.78633116124307e-05
-1.61331274591444e-05
-3.18246356241951e-05
-3.21101655439999e-05
-1.45569770916846e-05
-4.63962317153712e-05
-1.65825137152371e-05
-4.2887799726386e-05
-2.24873648570493e-05
-4.23525673512686e-05
-2.7356039452099e-05
-8.41302946327791e-06
-2.42395746636401e-05
-1.46056384685469e-05
-1.07512876908128e-05
-5.6364065555577e-05
-1.52872784717994e-05
-3.40973637510508e-05
-5.03194641549635e-05
-9.63351293296848e-06
-3.52355289919647e-05
-2.29252313744131e-05
-1.10272201842457e-05
-3.06493686726102e-05
-4.31779480742824e-05
-3.51597490127423e-05
-3.4960396196088e-05
-3.90774967085603e-05
-2.12438333353689e-05
-2.06651122154993e-05
-1.82384727385512e-05
-2.31216085413228e-05
-5.61651460982598e-05
-5.21948310317938e-05
-5.69094375717501e-05
-3.77305401643405e-05
-1.64781681280227e-05
-9.23652901268153e-06
-2.47604515071488e-05
-2.9152723683277e-06
-5.57491971668543e-05
-5.82370469443867e-05
-1.00698120168636e-05
-3.65448424139611e-05
-4.04852570862918e-05
-3.73086570367965e-05
-4.69827645840547e-05
-1.94959582818289e-05
-5.20824238190384e-07
-3.37529619034124e-05
-3.08282974728697e-05
-3.73105703354991e-05
-5.93086165712408e-05
-4.52317997589061e-05
-2.62893988902859e-05
-2.99853302376325e-05
-2.06903138956491e-05
-4.10379129974488e-05
6.85603693716127e-06
-4.07300537480375e-05
-4.2058854758566e-05
-5.42761962570645e-05
-3.84372233176414e-05
-4.9622744006901e-05
-1.7067693769448e-05
-3.78788932524484e-05
-3.18242549980585e-05
-1.79039940600793e-05
-4.04925527144e-05
-4.59783301470217e-05
-3.30784657442828e-05
-1.97176265407374e-05
-2.95951170092095e-05
-4.21270237088392e-05
-4.74404676728434e-05
-1.79948283192655e-05
1.27995301596582e-05
-4.05797716994343e-05
-4.90621455539302e-05
-4.93627139316899e-05
-4.328875931158e-05
-2.80278708588961e-05
-3.27273922759682e-05
-2.52555289465318e-05
-1.47326391297024e-05
-4.33816264114143e-05
-3.79564537164239e-05
-1.61360193447394e-05
-2.01233390628782e-05
-6.23676100758862e-05
-2.52532491479415e-05
-4.41998080709905e-05
-3.47906078642465e-05
-4.77001226674017e-05
-1.97998129272295e-05
-1.88905463062414e-05
-3.6922023800472e-05
-2.39033406075666e-05
-1.05255651699198e-05
-6.07693179236882e-05
-4.40634367092293e-05
-4.70695033174073e-05
-3.41127489871203e-05
-4.20000074751661e-05
-5.21160663269686e-05
-1.90545081522844e-05
-3.96093277248071e-05
-6.36717698635268e-05
-1.50406841888484e-05
-2.7372604258917e-05
-3.00264614600919e-05
-9.96261384368957e-06
-2.39200145390048e-05
-3.32018611883706e-05
-2.323505112694e-05
-3.02710987017011e-05
-1.42827928356823e-05
-4.49554677285196e-05
-5.87668141803995e-05
-3.30180584803704e-05
-4.00356180078751e-05
-5.18911946007736e-05
-3.99028516563365e-05
-4.25913821477145e-05
-2.32315671405124e-05
-5.72161096134615e-05
-3.40680078302656e-05
-7.57902430609389e-06
-3.05127639330703e-05
-2.63818913056166e-05
-1.39398424014837e-05
-2.4372456812745e-05
-4.50056547089325e-05
-3.46557285743747e-05
-3.91177364042948e-05
-1.31885055181972e-06
-3.92902915568349e-05
-3.25384417331097e-05
-1.62374796191458e-05
-2.64996948343352e-05
-1.695636146104e-06
-3.88524975208823e-05
-5.51085045792426e-06
-2.5289597096229e-05
-1.00050597820769e-05
-1.4634032668724e-05
-3.21779758234603e-05
-4.87595837823787e-06
-2.68573142705415e-05
-2.78005747822786e-05
-4.6076446435277e-05
-5.84027251584498e-05
-3.67646311675406e-05
-5.13414203632784e-05
-3.47857515905466e-05
-2.97044049601729e-05
3.12438381752851e-07
-2.88652064870056e-05
-1.13854162656834e-05
-1.36412199045353e-05
-4.29942799606075e-05
-5.20808501058666e-05
-3.01686443832765e-05
7.66444491662364e-06
2.86015847210333e-06
-1.21243662855997e-05
-3.146482354474e-05
-3.23036593533168e-05
-3.2897566028128e-05
-3.84842542245138e-05
-4.51034413598231e-06
-4.12682131153904e-05
-4.67457493645388e-05
-2.24948580708959e-05
-3.33981562710671e-05
-2.723485729751e-05
-2.74804262484618e-05
-5.14205650247532e-05
-1.67372519089334e-05
-1.60162666219172e-05
-1.33363245641111e-05
-1.72718577552048e-05
7.34672380084518e-06
-8.19565828733865e-06
-2.46908528325632e-05
-1.7929795570121e-05
-1.78381642833545e-05
4.42998198477891e-06
-9.85668819506985e-06
-3.68030901136663e-05
-3.71839290381998e-05
-4.35627178166276e-05
-2.62858240310073e-05
-2.98343925297955e-05
-8.26186538437363e-06
-7.92177935730357e-06
-4.98622374101809e-05
-1.85422394639668e-05
-4.64258937141811e-05
-2.00940873450982e-05
-3.21833192232104e-05
-2.62205507765785e-05
-1.59276657346254e-05
-1.74095043225587e-05
2.75844623410774e-06
-3.08613565663939e-05
-1.52585820360782e-05
-5.07224851390859e-05
-3.87643381754549e-05
-2.43076130646335e-05
-3.46841807497708e-05
-1.30515388098221e-05
-1.32874836230955e-05
-1.78788020114401e-05
-4.09439652517157e-05
-7.15376135565291e-06
-2.30095517310644e-05
-5.01165815851566e-05
-2.27469243886277e-05
-2.39633316879774e-05
-1.54839967971695e-05
-4.16870862813918e-05
-5.59562203725255e-05
-8.98470314376034e-06
-3.19858605467096e-05
8.14361483827844e-06
-1.75710963492356e-05
-2.65393410268005e-05
-6.10411677090186e-06
-4.85716353502178e-05
-4.78660973757795e-05
-1.4146938680126e-05
-8.85754830470137e-06
-2.57847733995107e-05
-2.27459270184757e-05
-5.738625017755e-05
-1.34321360240337e-05
-2.03884230526753e-05
-5.044768086303e-05
-2.1329579994275e-05
-2.07968190955491e-05
-3.3741898993891e-05
-3.58747994658485e-05
-4.4264155916672e-05
-2.88334347275102e-05
-5.43268936851944e-05
-3.33029435265897e-06
-2.49822801222018e-05
-3.44514992205636e-05
-1.31333772010716e-05
-1.3923729881038e-05
-1.34511834781816e-05
-4.33216411754557e-05
-2.01924216585607e-05
-9.1950638153356e-06
-3.39422952119922e-05
-8.20292498970471e-07
-1.65663259337205e-06
-2.87734101793746e-05
-2.97120753044085e-05
-4.63737226364565e-05
-5.17903749591288e-05
-3.06801875514307e-05
-3.20216972862125e-05
-3.92500745647801e-05
-2.70698612124377e-05
-4.41381885657252e-05
-4.11421647618102e-05
-4.59586859339973e-05
-2.77800443062929e-05
-1.93221050378237e-05
-2.19458967679173e-05
-4.35173480796937e-05
-3.46200855514684e-05
-6.95177818204709e-06
-3.66636873741093e-06
-8.32757491276203e-06
-4.28466282021816e-05
-4.02036743756786e-05
-3.50073811961644e-05
-2.98904725741326e-05
-1.90651924756957e-06
-3.67664515088869e-05
-1.21116107893157e-05
-5.35941973354042e-05
-2.31363247924729e-05
-4.29010960651508e-05
4.84213153884604e-06
-2.55241427761359e-05
-1.19033626353393e-05
-1.16092589177498e-05
-3.37401728017286e-06
-1.1391173112407e-05
-4.44621539806011e-05
-3.23617637519712e-05
-3.84645541903607e-05
-5.69946458328866e-05
-2.76779413883962e-05
-3.31539689525517e-05
-3.7404917054173e-05
-2.60308482197912e-05
-3.66109082275731e-05
-2.46490032235304e-05
-4.10575582710918e-05
-9.8948983934255e-06
-5.30905125992534e-05
-4.2497641853268e-05
-1.2386665030725e-05
-5.20421657739489e-05
-2.39260854176003e-05
-6.03713336045832e-05
-4.59649205294269e-05
-4.48651496236882e-05
-2.12207221649848e-05
-3.86751038073068e-05
-2.96217836990925e-05
-1.26091320799096e-05
-2.71402574743028e-05
-3.82954636475649e-05
-2.87076772686189e-07
-7.02251861398791e-05
-4.80309586338462e-05
-1.79040051489501e-06
-4.27461909400731e-05
-5.03788292219597e-06
-3.2677560163533e-05
-6.43627386509059e-05
-2.17800596253675e-05
-2.8896500685339e-05
-2.9865409764984e-06
-4.56598119190701e-05
-2.51827480479813e-05
-4.59828378734256e-05
-5.06281384267499e-06
-1.2389519393554e-06
-3.62624188535323e-05
-6.00455347477132e-05
-3.46932013816136e-05
-8.8378358821138e-06
-4.58688533602358e-05
-4.13533899769134e-05
-5.34575258218359e-05
-3.02983568079014e-05
-2.64397065888144e-05
8.96293950633487e-06
-3.297849471145e-05
-1.21696139835518e-05
-1.74899417857933e-05
-3.89502525792285e-05
-1.16164813075695e-05
-2.22731291139381e-05
-3.89012747466233e-05
-7.95245297856289e-06
-2.35762271015972e-05
-2.18302381921e-05
-2.50809142249524e-05
-4.64428478102215e-05
-4.40500031818585e-05
6.94281724500035e-06
-3.32438791873316e-05
-8.2426712826277e-05
-2.60174902651329e-05
-3.25608165870901e-05
-2.16797736356179e-05
-1.82325148221635e-05
-2.71928940740223e-05
-1.48939735979938e-05
-7.80239661687421e-06
-2.30186651755519e-05
-1.34327243286809e-05
2.19283132522019e-05
-3.34249520503566e-05
-1.81360501010523e-05
-6.07320312179793e-05
-2.7840121513882e-05
-4.78167429620253e-05
-5.79500863843076e-05
-3.14685818984315e-05
-3.48743537669182e-05
-1.24322297506924e-05
-2.63036014400919e-05
-5.19708020180269e-05
-2.25649492747092e-05
-2.49961475532476e-05
-2.10635615085288e-05
-4.45871111742434e-05
-3.4107764795137e-05
-4.46328747933155e-05
-5.42570301721289e-05
-6.00119752173731e-07
-3.36767807493109e-05
-2.95296243085887e-05
-1.52598112577142e-05
-3.66117021477234e-05
1.89333490062735e-06
-4.62788598170832e-05
-2.02500982998404e-05
-7.38362846162572e-06
-2.46955485191388e-05
-3.71314340520799e-05
-2.06062490115962e-06
-5.18184451971765e-05
-2.64103814420525e-05
-2.47704814262191e-05
-1.58422748965367e-05
-3.39841194913639e-05
-1.44323591889311e-05
-4.84914140532723e-06
-1.60873942637122e-05
-3.37544825711063e-05
-3.23896576896137e-05
-2.01130113259374e-05
-4.48427694623172e-05
-1.52541597251026e-05
-6.19904835323542e-05
-3.17026772146661e-05
-2.45705467989941e-05
-3.15621076592969e-05
-3.25725087821986e-05
-3.4387785631974e-05
-5.56665498830156e-05
-3.85514968177194e-05
-4.15260048821995e-05
-2.2552698416908e-05
-1.1971893961199e-05
-2.53157585711475e-05
-3.32089438187952e-05
-4.59045891772159e-05
-4.52168058707875e-05
-2.46734222711411e-05
-4.57175305536605e-05
-2.70660279431167e-05
-3.159819203406e-05
-2.2513131552435e-05
-2.76510286190997e-05
-4.28687601631579e-05
-4.60078289002143e-05
-1.79535396445464e-05
-2.33749393269477e-05
-1.69259282887476e-05
-4.27827259785635e-05
-1.66431600219432e-05
-1.59836771637168e-05
-2.33223215522552e-06
-3.91233417851237e-05
-1.33418965237915e-05
-8.92524043029893e-06
-2.11784561535535e-05
-1.3963798882837e-05
-6.85946005197492e-06
-3.20639599215352e-05
1.37515050557213e-05
-3.06389786658528e-05
-1.62490214900732e-05
-2.79008767443465e-05
-1.67617264136441e-05
-3.41044297888357e-05
9.61388356656309e-08
-1.07526414651154e-05
-1.51469543406146e-05
-6.38661228401235e-05
-4.35876073096777e-05
-8.21176902215763e-06
-2.22354567158575e-05
-2.27709565552058e-05
-3.22400261394687e-05
-9.95520659989135e-06
-2.84206620163021e-05
-2.08407458847961e-05
-4.20169303621805e-05
-2.81623804055517e-05
-2.38880114383979e-05
-2.48240480069585e-05
-4.18308141484976e-05
-4.70475287975388e-05
-6.44942053619536e-05
-1.69126125034512e-05
-7.33007234591304e-06
-1.42335164543653e-05
-4.3472346364788e-05
-3.22037583993949e-05
7.14295218193476e-06
-5.59900562784943e-05
-3.62914104549368e-05
-2.30160922825977e-05
-4.42473161811184e-05
-4.5608165497397e-05
-4.79540205428375e-05
-1.35820673558243e-05
-3.44220032952463e-05
-2.02893790056639e-05
-6.69910499008701e-05
-2.57683206815641e-05
-5.85271090156529e-06
-2.34216891493265e-05
8.96564314853333e-07
-1.11023202074987e-05
-4.380119152634e-06
-2.47283501648157e-05
-2.28608198781769e-05
-3.14553514397626e-05
-2.20644894780272e-05
-4.02762510555663e-05
-2.55818279442876e-05
-2.11308825439685e-05
-3.12981264117307e-05
-6.67447306360147e-07
-1.76667147741645e-05
-2.09604262087112e-05
-1.37895603866185e-05
-2.56746616537945e-05
-5.59086882245971e-05
-3.45988627279678e-05
-3.09532507003691e-05
-3.26318153781743e-05
-2.15439709909335e-05
1.6300701562249e-06
-4.48498248326277e-05
-4.77592675668978e-05
-6.57222171069432e-06
-4.28913855720825e-05
-3.71272154823718e-05
-2.45484088439951e-05
-2.60302718368876e-05
-3.30189852454804e-05
-4.76352754247233e-05
-2.41564400692549e-05
-1.59840979558039e-05
-3.48700357940011e-05
-4.78025844879139e-05
-5.0272852628194e-05
-4.26229336334274e-05
-1.98183656893198e-05
-3.67044865702544e-05
-2.69483838729237e-05
-1.3298093967824e-05
-1.81377149879313e-05
-2.25667985141412e-05
2.76279006278158e-06
-5.82260861743495e-05
-5.33585983441654e-05
-3.54934467935958e-05
-1.03185241256138e-05
-4.43902893741548e-05
-2.53035985475488e-05
-1.52474564980527e-05
-3.59331069347847e-06
-1.72158136563141e-05
-3.85182835667191e-05
-3.34105070524493e-05
-9.57265412088995e-06
-9.9473502961771e-06
1.8171250064858e-05
-2.59843725618045e-05
-3.22007640998612e-05
-3.48177855123861e-05
-9.29278721336473e-06
-3.03962730201294e-05
-5.07754428596444e-05
-3.55972410605868e-05
-3.3464775587371e-05
-2.67038952606155e-05
-4.13377751826358e-05
-4.47738138410702e-05
-1.85429990815717e-05
-2.12328326919067e-05
-1.02129613127711e-05
-4.34580057022647e-05
-2.62769670262188e-05
-4.49466610335725e-05
-1.05737563239587e-05
-2.37889519763331e-05
-2.1231467234513e-05
-3.00434803991482e-05
-3.71320257987033e-05
-1.91241958427385e-05
-2.99200540904873e-05
-1.90667940867046e-05
-4.00284173351983e-06
-3.66075893012081e-05
-2.71830343283041e-05
-1.73169877182057e-05
-5.27322381190392e-05
-7.41134061832612e-06
-1.00421035410098e-05
-3.95506801214732e-05
-2.79144925176446e-05
-2.50180805168035e-05
-3.31746224358518e-05
-3.5123661500164e-05
-1.7803078767805e-05
-3.47722232431071e-05
-5.2529109433014e-05
-3.98283421867502e-05
8.46199374340196e-07
-4.0499203277074e-05
1.44052357355425e-05
-1.15744665748075e-05
-3.52525180944089e-05
-3.00384871745126e-05
-3.14890630100876e-05
-3.53356881227756e-05
-3.31799203987491e-05
-1.9767361055163e-05
-1.82005516722388e-06
-3.73956123933646e-05
-4.83147785698586e-05
-5.05535593232495e-05
-3.90055895765797e-05
-9.91802219928298e-06
-1.61171893782727e-05
-2.85165598521519e-05
-9.5497891606947e-06
-4.51448240277312e-06
-4.97391608884762e-05
-4.07252107451716e-05
-9.39410359292253e-06
-2.76440584254717e-05
-1.05917604934026e-05
-4.58479838647404e-05
-3.11139291744857e-05
-2.69422460826041e-05
-1.80416063889377e-05
-1.74231992946204e-05
-2.58806378877077e-05
-5.80232026719312e-05
-4.83565898742639e-05
-3.87150653323313e-05
-1.02160011900745e-05
-3.01699655704714e-05
-6.65526591686627e-05
-3.59560149675074e-05
-5.18782446490389e-05
-1.15676610545219e-05
-2.9416311620861e-05
-3.35932648598618e-05
-1.43792768187069e-05
-3.86131828327989e-05
-4.0912661675866e-05
-4.27036555910922e-05
-2.01825192029064e-05
-1.02270304352099e-05
-1.73235309714676e-05
-1.02488364976418e-05
-3.34836167002592e-05
-2.7079429161402e-05
-2.42687563874954e-05
-3.28252248696451e-05
-5.49944544886672e-05
-1.49711087809341e-05
-2.8013595495168e-05
-3.84770563048026e-05
-2.55314714828793e-05
-3.76518908307489e-05
-2.29400129441673e-05
-3.75644698485381e-05
-2.55347934516891e-05
-3.64213823264367e-06
-1.62346883918245e-05
-3.13762761195487e-05
-2.6425000030297e-05
-1.02179170489313e-05
-2.90122696864758e-05
-4.86645770237229e-05
-4.20958428466444e-05
-5.59700495333088e-05
-5.3088039262041e-06
-2.59429340857317e-05
-4.44184033055346e-05
-3.72108355234357e-05
-2.27298651040092e-05
-4.79665351729207e-06
-2.93933843049574e-05
-1.43088431327655e-05
-1.70830919051585e-05
-5.07992026802036e-05
-3.24563609697404e-05
-2.37257192258492e-05
-3.78711112997017e-05
-5.86563344777648e-05
-3.60160066953677e-06
-3.18202177584478e-05
-3.79379095599455e-05
-4.8262024427172e-05
-3.47631239360373e-05
-2.80318286013233e-05
-7.07459720932599e-05
-2.47151101793437e-05
-4.51079654699461e-05
-4.66879831699103e-05
-9.60485021197839e-06
2.59834576444507e-06
-3.9600587872224e-05
1.28033941532895e-05
-3.51771350375616e-05
-3.184876985064e-05
-2.53088933066762e-05
-3.31370196224927e-05
-2.53453787435821e-05
-3.19273375701787e-05
-1.85634010038706e-05
-3.15263032486854e-05
-2.39700475949533e-05
-1.40059870890833e-05
-2.84003921483648e-05
-2.79381948642327e-05
-2.67270634360138e-05
-6.90739178469711e-05
-7.27274323348709e-06
-2.89516292778096e-05
-1.64425372255512e-05
-5.15690834569366e-05
-4.39825806570589e-05
-2.94643277890999e-05
-3.98324278248491e-05
-3.09238884030333e-05
-2.39970701903636e-05
-2.08351546545986e-05
6.60567901566229e-06
-4.21777084238679e-05
1.41252988048521e-06
-2.19380207028263e-05
-5.27444380282044e-05
-5.69594458258566e-05
-2.76690212883902e-05
-2.93329810216565e-06
-2.14828854969676e-05
-3.06298834261004e-05
-3.40502231715366e-05
-1.46902718148938e-05
-4.11584756205659e-05
-9.86946762065003e-06
-8.85264653954517e-06
-3.74657379605579e-06
-4.11985122433608e-05
-3.93679088098988e-05
-3.35508430550231e-05
-4.60809999983721e-05
1.77737956140933e-06
-8.88272231815203e-06
-1.90406908447853e-05
-2.07195550047231e-05
-3.82763044388557e-05
-5.06769921991552e-05
-2.77162933243301e-05
-3.06208741593273e-05
-3.75104550632436e-06
-3.41355220752652e-05
1.79739522541111e-05
-1.63097999857703e-05
-2.04557402952511e-05
-3.93204459848212e-05
-1.67323536899726e-05
-2.76499062250094e-05
-4.17306326460299e-05
-1.83426828967756e-05
-3.94578680682569e-05
-2.9409285545208e-06
-1.69371272375176e-05
-4.88763393970962e-05
-3.34959011615168e-05
-4.38824363985765e-05
-5.5334808356989e-05
-9.23959386039652e-06
-3.58759774195558e-05
-3.27666260295484e-05
-3.32361130323341e-05
-4.25492967593631e-05
-5.06601639389763e-06
-3.80141271910173e-05
-1.72260650752646e-05
-3.31330049902865e-05
-1.75255119208089e-05
-1.63063490670689e-05
-2.09423017633421e-05
-1.44184243296844e-05
-2.37357856799717e-05
-3.79869032058383e-05
-1.09866289847105e-05
-5.1614823539394e-05
-2.58722044712316e-05
-1.83420707057758e-05
-4.20421552259409e-05
-8.07864892758728e-05
-6.85632955643161e-07
-3.3214038835758e-05
7.26973855355812e-06
-3.33989247493623e-05
-4.26365771992271e-05
-3.0214133045955e-05
-3.5391027862758e-05
-4.82873491973965e-05
-7.08412760431088e-05
-3.90404435231541e-06
-4.09207876046449e-05
-1.20064890624911e-05
-2.61253293938267e-06
-3.31525961946378e-05
-4.47295671544211e-05
-2.56472424452077e-05
-5.32258014056836e-05
-1.63669402401087e-05
-7.10696822319072e-06
-3.9314679728372e-05
-2.92765430002416e-05
-1.83923483509363e-05
-2.3599339694843e-05
-3.06600591524172e-05
-2.55630684233588e-05
-4.67194684448298e-05
-3.64430050044351e-05
-4.04882059208337e-05
-1.18450369839815e-05
-3.66390944509481e-05
-5.95276063123728e-05
-3.38833993996597e-05
-2.75665749711553e-05
-5.43124834281806e-05
-4.3458482749091e-05
8.54862922214704e-08
-2.46265473227019e-05
-3.66596052909754e-05
4.79283301884605e-06
-2.71530751759933e-05
-3.10231491959118e-05
-2.92529975124203e-05
-1.24959813434785e-05
-4.63066955035328e-05
-1.5987476496485e-05
-5.76178455665972e-05
-5.13645212139147e-05
1.15571289736958e-05
-2.35640370230835e-05
-2.51133018001156e-05
-3.08990785531217e-05
-5.41213077248053e-05
-7.57258242336798e-06
-1.76841753544679e-05
-3.79133939512069e-05
-3.09654121907326e-05
-3.8058551314864e-05
-2.9529094832111e-05
-2.59366808083554e-05
-2.6060761881849e-05
-2.07859394196054e-05
-1.80436224961897e-05
6.16773888552024e-06
-3.49964225274336e-05
-1.72609955480068e-05
-5.26156292431716e-05
-3.18702402632828e-05
-6.16688617478296e-05
-2.87206090230776e-05
-6.00458159791147e-05
-1.90059649815034e-05
-2.52913010540303e-05
-9.4557873637125e-06
-2.55218996641573e-05
-3.48999102731475e-05
-2.68561176779465e-05
-8.27912016225119e-06
1.81361030252496e-06
-4.67142611132193e-05
-2.06773249062642e-05
-2.65533135290177e-05
-3.38881847575562e-05
-6.20732176629628e-06
-2.65574817572003e-05
-2.73381674852634e-05
-1.74562050860039e-05
-3.29637998954861e-05
-5.88755610641986e-05
-2.03473128861366e-05
6.63519193193521e-07
-3.80374051379944e-05
-1.06618087084628e-05
-4.80784502405504e-05
-3.6323775669266e-06
-1.65239844710743e-05
-3.19849365845784e-05
2.21641400650801e-06
-1.41040345805872e-05
-2.88670438266845e-05
-1.30162539168281e-05
-2.62912793725342e-05
-2.78228737296425e-05
-1.73769725141644e-05
-2.45381359208175e-05
-7.18545880589437e-06
-4.8426129552712e-05
-5.70764457325101e-05
-2.4234747236179e-05
-5.45844430058873e-05
-5.79851315457518e-05
-3.51847810815468e-05
-2.93257199626486e-05
-2.79779873651753e-05
-2.26970359456957e-05
-1.23575956471343e-05
-2.66757456464361e-05
-7.34942893405835e-05
-1.6397331343017e-05
-3.29808815370581e-05
-2.51205569954576e-05
-2.49460137524178e-05
-3.92892079545351e-05
-2.5260240359435e-05
-4.31882114210721e-05
-3.85666152834542e-05
-5.58991099083849e-05
-3.20941456250015e-05
-9.53137636388445e-06
1.69757232348471e-05
-2.80002050091444e-06
-2.91155502115137e-05
-1.43071936762267e-05
-4.65282731344582e-05
-4.48868717852424e-05
-3.34716449194287e-05
-2.42373200777518e-05
-4.18737925508013e-05
-1.0213845440766e-05
-5.68201178992634e-05
-3.35258324601611e-05
-1.98120886133986e-05
-2.52462413977329e-05
-3.32580521734976e-05
-1.740418801059e-05
-9.74652030537753e-06
-3.54879389472291e-05
-3.64541590921192e-05
-2.55267696713499e-05
-7.03758391983376e-05
-1.12968774776582e-05
-2.35378516076636e-05
-5.78846560180609e-05
-2.16600864898177e-05
-4.57656017726624e-05
-1.50981204782674e-05
-2.72391986270687e-05
-1.73221298296081e-05
-2.14924348530257e-05
-2.58175290629614e-05
-2.63729387404531e-05
-2.93467628774747e-05
2.56524993326237e-06
-2.80383682972755e-05
-4.17303203782632e-05
-2.08186445286513e-05
-3.25272686528708e-05
-1.18030373968242e-05
-2.18952127012428e-05
-4.62977347958567e-05
-1.89642088493269e-05
-5.54163006115848e-05
-5.02555071912491e-05
-3.9259678328409e-05
-5.27663729614312e-05
-4.59972853296278e-05
-2.54845625208258e-05
-3.42501380152741e-05
-1.9081892151952e-05
-3.14004509795846e-05
-4.86386895683808e-05
-2.20894730619787e-05
-3.1195384886611e-05
4.6095110233091e-06
-2.95505717067914e-05
-4.90773295557948e-05
-3.00111299990343e-05
-3.10835381289278e-05
-3.83006672113885e-05
-2.73704779296105e-05
-2.84616959664548e-05
-2.38670958233952e-05
-3.52910800857568e-05
-2.32493290632072e-05
-5.29542660450679e-05
-4.15582662171355e-05
-3.02538434543164e-05
-3.61887069105591e-05
-1.27732563157382e-05
-2.69927864585044e-05
-2.67904914860621e-05
-6.59964713947531e-05
-2.12000586167394e-05
-2.22368168269781e-05
-4.5871084119601e-05
-3.87674788937047e-05
-6.69723276691577e-06
-2.11948658836315e-05
-1.65028809533883e-05
-8.90266061631131e-06
-3.68327248541075e-05
-5.55025266314414e-05
-3.42704580457545e-05
-3.59790216426279e-05
-6.72821799940713e-05
-3.79111083731675e-05
-1.29642085549608e-05
-3.29196983218016e-05
-2.33965959240257e-05
-3.75290269918934e-05
1.04849670031351e-05
-7.0389756091219e-05
-3.90388747810295e-05
-2.25523285451763e-05
-2.8390422105343e-05
-2.51733593581425e-05
-4.45451318878958e-05
-5.60030810175014e-06
-4.50884868645355e-05
-4.08912552708446e-05
-5.13910761701909e-05
-6.93663255542901e-06
-5.253636041456e-05
-2.78911334648903e-05
-1.46715252392965e-05
-6.48828411365839e-05
-3.76147419928753e-05
-3.22823520095946e-05
-2.90286727728101e-05
-2.33273834540069e-05
-3.66141512993419e-05
-6.5018206574561e-05
-5.63604936480813e-05
-3.09901815496168e-05
-4.35862881358032e-05
-2.05613024089108e-05
-2.57942930917804e-05
9.09991452400987e-06
-8.00350202724305e-05
-5.75438521901334e-05
-1.5567203364526e-05
-4.13372101096783e-06
-2.07058280346641e-05
-5.76474236313677e-06
-3.87505991463468e-05
-4.70862270958318e-05
-2.26722513513634e-05
7.69006698188771e-06
-2.90090138706236e-05
-2.79163190563644e-05
-1.8404511757554e-05
-1.18936726084744e-05
-4.93457500290943e-05
-2.91526342932606e-05
-3.6206190917614e-05
-3.15464280331303e-05
-6.60381431856961e-05
-2.25308645888572e-05
-2.73757223293839e-05
-2.36952419533801e-05
-1.18072091816793e-05
-4.57360930557613e-05
-2.71269369093366e-05
-3.00201043092608e-05
-3.54829836674073e-05
-5.19074059993571e-05
-3.18350748956397e-05
-3.57259072173902e-05
-3.75671345848074e-05
-8.26775763630193e-06
-1.35562718693837e-05
1.21892727966147e-05
-5.05996460435249e-05
-5.08208752544227e-05
-2.93661926142118e-05
-5.44900635231678e-06
-4.85466658400647e-05
-2.32597399903586e-05
6.76160055397955e-06
-3.69784976908258e-05
-2.45659611737006e-05
-9.16809107540419e-06
-3.81452204533375e-05
1.31242576544433e-05
-2.40461305000548e-05
-1.64962130708562e-05
-1.99144006788836e-05
-3.67889567282133e-05
-1.00160271832331e-05
-2.69290626635187e-05
3.84391012919416e-06
-5.35354758215178e-05
-6.67077227517277e-05
-2.71412226219499e-05
-3.50663306363189e-05
-2.82722519783763e-05
-5.75362138381427e-05
-2.39718352373267e-05
-1.78408945774546e-05
-3.90461003139415e-05
-4.3225167374472e-05
-4.25008965134215e-06
-3.84277228002988e-05
-2.3496200291552e-05
-1.07406629621212e-05
-3.12316191226779e-06
-1.88560262251851e-05
-5.98967625151284e-05
-4.7768792390546e-06
-3.63261670725682e-05
-2.66346238261562e-05
-5.48075317897011e-05
-2.04709801571417e-05
1.06946528294507e-05
-1.99829278444576e-05
-3.38476215830081e-05
-8.69228159921679e-07
-4.0068037680467e-06
-4.2083818623184e-05
-5.1554367972034e-05
-2.28820112762215e-05
-5.77470490569224e-05
-2.63913762880819e-05
-2.64002385310602e-05
-2.33863592205891e-06
-3.79671131032835e-05
-4.91421086326087e-05
-1.24617199179295e-05
-2.41718580628722e-05
-2.98783888857015e-05
-1.42738840660952e-05
-8.14613504226021e-06
-1.76818961265725e-05
-4.83261828512279e-05
-4.78996336617261e-05
-8.78200102858046e-06
-1.81703158203332e-05
-3.52612600148419e-05
-3.19248963185524e-05
-1.99519305601971e-05
-3.11083951497899e-05
-3.84955560151413e-05
-5.43307856932681e-05
-3.98033215309059e-05
-4.27382738086247e-05
-2.34509051647019e-05
-4.57791647291589e-05
-1.45720951805599e-05
-3.28003429768799e-05
-5.37561996669091e-05
-2.05456776507296e-05
-3.36440227352497e-05
-5.86442512114342e-05
-1.95176227159297e-05
-4.90913295777505e-05
-2.6760772946816e-05
-4.03346801381034e-05
-2.93955635838812e-05
-1.79667690271789e-05
-1.90777815797599e-05
-1.33720710412319e-05
-2.31776524712624e-05
-3.14737794684277e-05
-1.83726701481067e-05
-1.5772547024391e-05
-2.69674375630965e-05
-2.30760921593281e-05
-3.4857873708991e-05
-4.20973552705331e-05
-3.2360776434514e-05
-3.67434955334641e-05
-2.63868630594119e-05
-2.34363945251313e-05
-2.45184755462223e-05
-4.96516483195195e-05
-3.63138401480186e-06
-1.00118540739621e-05
-2.33589483346128e-05
-2.4744264760324e-05
-1.14212014239596e-05
-3.62626585034498e-05
-9.61532245005706e-06
-2.30621627889809e-05
-3.86199536451235e-05
-3.24480145272605e-05
-2.73817732622411e-05
-3.78313902307163e-05
-4.07069069058828e-05
7.8256005758264e-06
-1.77326794270709e-05
-4.04095086753018e-05
-8.07765327057997e-06
-7.8553880621742e-07
-6.07944401237412e-05
-6.85658842833711e-05
-3.02528013820063e-05
-2.63437043911438e-05
-3.29960192078608e-05
-3.94278264498264e-05
-3.84196952121032e-05
-3.33034073959994e-05
-4.2336210504552e-05
-3.09705446206085e-05
-3.75427759087338e-05
-9.86376728314183e-06
-1.26145100712995e-05
-3.73661816821784e-05
-1.82123088974751e-05
-9.97515397736764e-06
-2.87205043245867e-05
-3.35131892826567e-05
-3.04093380418989e-05
-1.90653375055733e-05
-2.21108858800512e-05
-3.6036781985665e-05
-2.38259120180585e-05
-3.4432521995081e-05
-3.50728674905151e-05
-7.87811905064765e-06
-4.89891392408316e-05
-2.78152162334383e-05
-2.75105462514993e-05
-4.33885183757937e-06
-4.03243670407703e-05
-1.94064457249024e-05
-3.71816026827762e-05
-2.48708731058363e-05
-1.28620823458649e-05
-2.40544423534539e-05
-4.06056862836339e-05
-2.20922985222535e-05
-5.53948195173045e-05
-2.65061292629783e-05
2.88026297744904e-06
-7.67265809447633e-06
-2.12895804428731e-05
-2.64871302172439e-05
-3.0591181051237e-05
-2.07733164113007e-05
-2.89767510305171e-05
-1.91577826909938e-05
-2.62090236707997e-05
1.23168833131064e-05
-3.22266002934074e-05
-4.10241830192198e-05
-9.03894964840044e-06
-5.5780358600485e-05
-2.52624099949997e-05
-2.5227505678221e-05
-1.66416741789063e-05
-3.88436781921846e-05
-3.60629423775253e-05
-2.96562237244471e-05
-3.70595708139581e-05
-3.72393275969278e-05
-2.61030869530744e-05
-3.4515568730651e-05
-2.42271473405587e-05
-1.2880612409105e-05
-2.98860573796423e-05
-1.55143170195074e-05
-2.85469463430991e-05
-4.59775627675651e-05
-2.73398057153012e-05
-3.65089129002931e-05
-3.91879315291967e-05
-2.55440126229215e-05
-3.48106582803304e-05
-2.18617014153352e-05
-5.45168909992885e-05
-3.4851747913443e-05
-4.37454027421772e-05
-2.37750543415685e-05
-1.87197560872726e-05
-3.1133042155324e-05
-7.92615780923291e-06
-2.49462755452808e-05
-5.04219746598088e-05
-9.33964898066038e-06
-2.63432337719427e-05
-1.18454816414763e-05
-2.77787526028117e-05
-2.23439081600481e-05
-2.9671266871161e-05
-5.43623076650342e-05
-1.23003791036808e-05
-4.55748003583371e-05
-4.97901340069899e-05
-2.49865398150789e-05
-4.20274241104563e-05
-3.36253054327835e-05
-3.94734774591798e-05
-2.94569135755235e-05
-1.43214001195586e-05
-4.77367798106417e-05
-3.61642711993782e-05
-2.47916705276926e-05
-6.23366874283486e-05
-1.69356362236783e-06
-5.04092728540764e-05
-3.79979782595018e-05
-2.70481566386106e-05
-3.80073453176091e-05
-2.76355437087065e-05
-3.03770757368375e-05
-3.136501135493e-05
-3.96297775517235e-06
-5.64364245624491e-05
-4.35459715538604e-05
-6.29758077200401e-05
-3.30472680471807e-05
-3.51638400446369e-05
-1.06413450892797e-05
-2.7375012114415e-05
-2.58529258450741e-05
-2.94020605983578e-05
-2.12521795359095e-05
-1.49755559694219e-05
-4.88347171570466e-05
-3.25129331401568e-05
-4.09333218564445e-05
-4.96887450776757e-05
-4.2468865518969e-05
-2.25432311124269e-05
-1.85301767691005e-05
-1.89765546456882e-05
-4.14744586209017e-06
-3.20650062897278e-05
-5.11264258834974e-06
-4.66616490773065e-05
-2.16160037482038e-05
-5.88401231092023e-05
-4.67650750822764e-05
-3.75927326440471e-05
-2.28285847558696e-05
-3.41171032406544e-05
-3.9918281982324e-05
-2.07724206005317e-05
-2.11229161364321e-05
-2.73551321945043e-05
4.37657044475746e-06
-9.24360468101048e-06
-4.3473516372149e-05
-5.22282294437902e-05
-3.30456164817957e-05
-2.04612195969529e-05
-3.24973936858886e-05
-4.84962294464952e-05
-2.78473166355233e-05
-1.26706052433675e-05
-7.48434958792179e-06
-1.79908166661138e-05
-5.51707632004293e-05
-6.89257712908956e-05
2.16740842843504e-06
-1.0642105222538e-05
-3.61202684148685e-05
-2.73929546154321e-05
-1.47976852107994e-05
-3.77281794491993e-05
-3.40620038711957e-05
-2.45414070645006e-05
-3.15232099318329e-05
-3.50951901341104e-05
-1.74775751065087e-05
-1.20412560417018e-05
-3.40303856437039e-05
-5.70476452922632e-06
-6.62086333641966e-06
-1.58933299950855e-05
-5.68725380245912e-05
-3.61565436139572e-05
-3.92558243914215e-05
-2.3613477957508e-05
-2.05938623428418e-05
-3.56801553891479e-05
-5.26661687559006e-05
-5.67826759142991e-05
-2.33741710190729e-05
-3.68063068363934e-05
-3.79781307958214e-05
-1.95395911884111e-05
-1.86571626494012e-05
-5.52961621764947e-05
-2.29702273917407e-05
5.2821538108303e-06
-4.09811956798139e-05
-1.44804085839442e-05
-4.60793768120453e-06
-7.10299031160369e-06
-1.10333161983622e-05
-3.26808232030409e-05
-1.48252573076982e-05
-1.17940583257267e-06
-2.15421021459876e-05
-3.50274700713185e-05
-5.82542810770915e-06
-1.42273030633048e-05
-4.79959626605294e-06
-6.77142251305081e-05
-2.47907491021403e-05
-4.3923429545593e-05
-2.98544504941317e-05
-8.68261635901441e-06
-2.05957696396543e-05
-2.04335841854161e-05
-4.51681413497334e-05
-2.60680977541565e-05
-3.57396621692792e-05
-3.44374177816776e-06
-1.44362678830018e-05
-2.98891591750649e-05
-2.78369894868097e-05
8.90339768970411e-06
-4.01111622032086e-06
-2.66149546934223e-05
-2.7560680481258e-05
-5.68735693777199e-05
-3.90627856866401e-05
-3.94791377634907e-05
-2.52334478361557e-05
-1.51954643911868e-05
1.16022860183913e-05
-3.52077351592389e-05
-2.24004210787007e-05
-2.84406466288883e-05
-3.12872928109425e-05
-1.35297307085233e-05
-2.56304349201933e-05
-4.99133139070283e-05
-1.66460702465841e-05
-2.06454560440398e-05
-6.72608956898851e-06
-3.02385366450053e-05
-2.08970772718539e-05
4.92981908262052e-06
-6.91903981004422e-05
-5.77534637114711e-05
-1.76530178754427e-05
-1.17969535428097e-05
-1.38136470297109e-05
-5.69447068360113e-05
2.47915917792708e-06
-2.09495430636379e-05
-3.45166436579508e-05
-3.94580238151946e-05
5.38640232053892e-06
-1.64260173870428e-05
8.96733085430122e-07
-2.15991670139235e-05
-3.92805320566614e-05
-4.08972918195615e-05
-2.58888544109301e-05
-6.13111179318118e-05
-5.9711878712988e-06
-4.77605927006555e-05
-1.04499226814686e-05
-5.67098995375887e-05
-2.1084685324213e-05
1.53265377686575e-06
-2.46143197786663e-05
-3.75533261696955e-05
-2.18772206748603e-05
-2.5037399826683e-05
-2.02957925508567e-05
-2.9545149981651e-05
-2.14974385600398e-05
-1.90636248465546e-05
-4.02050114278702e-05
-3.53172848764587e-05
-5.44002443335509e-06
-4.08056711159064e-05
-3.13024130886507e-05
-1.85687801512794e-05
-4.13521289838212e-05
-1.65971689513318e-05
-4.71473958049963e-05
-6.8314393524041e-06
-2.75421932873498e-06
-3.66390487736783e-05
-2.07470098909109e-05
-2.64365177750548e-05
-4.21866518647626e-05
-3.17312608557624e-05
-3.73940574140473e-05
-8.89928225245649e-06
-3.41612765199738e-06
-2.68958136051819e-05
-2.54285314641466e-05
-1.85702535182332e-05
-3.5143974319593e-05
-4.12381294344918e-05
-1.6726710925098e-05
-3.66925268405921e-05
-2.01235069017815e-05
-3.27550974491525e-05
-4.08768934215679e-05
-4.76470009203363e-05
-3.6210424359222e-05
-8.04739548141134e-06
-1.21765249296147e-05
-1.43668551089069e-05
-2.65855178270387e-05
-3.38710643448113e-05
-3.02436192778556e-05
-4.92915579758105e-05
-4.07874706993818e-05
-6.68343310781639e-06
-3.95626396742413e-05
-3.59818721609701e-05
-2.86793005547352e-05
-3.59085546794638e-05
-1.61698992647499e-05
-2.73066463095577e-05
-2.00360961094736e-05
-2.75486786946797e-05
-1.58377732270318e-05
2.96358577573319e-05
-1.95405437146709e-05
-2.08286507162965e-05
-4.22085788482179e-05
-2.61487910324756e-05
-5.5762069225083e-05
-4.55998989989784e-05
-2.16086522326108e-05
-2.08033833820562e-05
1.39279278995297e-05
-2.86208863793113e-05
-4.95161452203317e-05
-3.45698059447897e-05
-3.76053650106855e-05
-1.6808091225692e-05
-4.10907783874302e-05
-8.69563568668152e-06
-1.38302042356457e-05
-3.08231251479719e-05
-4.56623590244055e-05
-2.79561638680889e-05
-2.69032956046614e-05
-3.14467210631311e-05
-1.08994737400092e-05
-3.31762591959182e-05
-1.56174676932397e-05
-4.64580896224664e-05
-4.66297078809525e-06
-3.30380067157087e-05
-1.25074148051204e-05
-3.42912226370707e-05
-4.67928661934532e-05
-1.61424957488725e-05
-4.40024811591485e-05
-1.77859807116658e-05
-2.2634757687841e-05
-3.33862893711646e-05
-4.82209913312596e-05
-2.90462416472802e-05
-1.38915684946361e-05
-4.83371982217932e-05
-1.88370711930624e-05
-4.11549968274833e-05
-6.05234984330798e-05
-2.45914582910323e-05
-4.60308167175516e-05
-4.56872633869138e-05
-1.25976815482154e-05
-4.7585196250954e-05
-3.45899346667343e-05
-2.12408634160573e-05
-4.80773617254557e-05
3.67221583677275e-06
-1.77767179140189e-05
-2.45992990609905e-05
-3.92942015045932e-05
-2.77347861838023e-05
-4.31206003434364e-05
-4.08641657130051e-05
-9.51943592316289e-06
-7.25127422616903e-06
-2.32267150336287e-07
-4.75843376630894e-05
-3.31609648691268e-05
-3.78426519174347e-05
-4.74790846876889e-05
-2.35870839610191e-05
-8.36483953899372e-06
-3.26152817269536e-05
-5.33241692902939e-05
-1.89738814714625e-05
-2.58048814586902e-05
-3.24598597150292e-05
-5.9003609593611e-05
-3.9970880490269e-05
-6.96539945732292e-05
-2.03862085718226e-05
-4.2232357244915e-05
-3.0552407078625e-05
7.24081339488721e-06
-5.92465107475809e-05
-2.42286438120238e-05
-1.11104166797414e-05
-2.15955660768619e-05
-4.00439309628288e-05
-3.69251147423847e-05
-1.92604844107247e-05
-4.12372556147589e-05
-3.29776724863705e-05
-2.00238364198977e-05
-3.63915847439818e-05
-6.79042727359826e-06
-2.65325091032326e-05
-1.68240140941825e-05
-6.08305833545125e-05
-4.95009755709863e-05
-2.91772488196025e-05
-3.4204494636591e-05
-1.75221748022209e-05
-4.60667339982304e-05
1.6040474454911e-06
-8.61803835945788e-06
-3.30220283073772e-05
-3.94409107556806e-05
-4.05896876360139e-05
-2.55237339396611e-05
-4.57849306270303e-05
-4.28912034902475e-05
-4.17543472531586e-05
-3.4398927775637e-05
-4.29933163784683e-05
-4.52334991481818e-05
-4.46059281930632e-05
-2.49418941437786e-05
-2.41864963540854e-05
-3.66452813594091e-05
-2.53285810252996e-05
-2.37214137419479e-05
-1.29644817783947e-05
-6.24845732247988e-05
-1.71003975169461e-05
-2.39521064706356e-05
-1.26434667483137e-05
-3.76135393734001e-05
-4.23947583050619e-05
-3.03091978214856e-05
-2.64617696147642e-05
-2.60443398313819e-05
-3.47911868546546e-05
-4.42989958041972e-05
-3.40707347172449e-05
1.15698610534946e-06
-4.12268255703062e-05
-9.52818553854991e-07
-8.66226414045025e-06
-1.50217439141562e-05
-5.22513988935455e-05
-7.98563079422979e-06
-1.16323156890062e-05
-2.41731378482217e-05
-3.16666905984422e-05
-1.45940062381496e-05
-2.30929931360622e-05
-5.77457716561852e-05
-3.64489405131841e-05
-4.73764207276259e-05
-2.50166759175507e-05
-3.46283670585262e-05
-1.58377343697732e-05
-4.84692988956086e-05
-3.66087283118114e-05
-3.5833410348547e-05
-2.74990160834012e-05
-2.63511823775264e-05
-2.2220346667508e-05
-3.65467539345912e-05
2.26395575375859e-07
-4.02855927366371e-05
-1.58876708782377e-05
-3.10834066274197e-05
-4.52639571101294e-05
-4.23842363813356e-05
-1.28989676565207e-05
-3.86357300390249e-05
-3.85820855745257e-05
-5.84811172687729e-05
-3.05685714657738e-05
-2.66851482046845e-07
-1.97305190781103e-05
-8.02600426075163e-06
-6.47098237813493e-05
9.07456070035395e-07
-3.35392252258776e-05
-4.839699610072e-05
-2.58439187084265e-05
-3.51751457026067e-05
-2.71174024715045e-05
-2.83494076689858e-05
-4.64840273804544e-05
-2.53122472386496e-05
-6.61636520778024e-05
-3.65999451173231e-05
-3.87788851271023e-05
-5.76245948110796e-05
-3.03926703615243e-05
-1.01830628045323e-05
-2.93897542952616e-05
-2.95947050630752e-05
-1.7645630060496e-05
-2.82246124309025e-05
-2.40160927854093e-05
-5.09219251266457e-05
-1.12861720713483e-05
-4.7143538628179e-05
-1.48180943854096e-05
-5.95307275447105e-05
-3.97295359990263e-05
-2.179420047917e-05
-7.38391229143044e-05
-3.02370499779518e-05
-1.63137092891143e-05
-1.28246285868863e-05
-5.62736182064252e-05
-4.84571840458482e-05
-3.0896702382903e-05
-1.64596702778498e-05
9.41931905228658e-07
-4.89253140468415e-05
-1.75134275777184e-05
-2.99261135893682e-05
-3.88022897168353e-05
-2.08201272779392e-05
-2.69409232840007e-05
-4.68202152865758e-05
7.62398435863641e-06
-3.92428250305653e-05
-2.87418604791695e-05
-4.44587419531259e-05
-2.2870632617374e-05
-9.26148503036411e-06
-4.58721156736175e-05
-8.89597781665826e-06
-5.09282507613327e-05
-2.78816939113942e-05
-4.64437546586668e-05
-4.60839605050552e-05
-3.2085166348339e-06
-2.74025230137308e-05
-2.67983547768389e-05
-2.44616233587184e-05
-3.34682239057844e-05
-3.65986787387238e-05
-5.67005145865658e-06
-5.7597657845503e-05
-7.11792278184322e-05
-1.90977001113876e-05
-1.5986561351985e-05
-4.69922633412601e-05
-3.7124464235199e-05
-5.0476179244603e-06
-5.58072185009104e-05
-4.7174840564863e-05
-3.79691962396757e-05
-1.90703944288912e-06
-3.87437527161316e-05
-6.50830555026673e-06
-3.16052382642203e-05
-4.13732098990346e-05
-4.08183039980946e-05
-5.6217860610613e-05
-3.29410887101208e-05
-3.31327258593587e-05
-3.26045850075273e-05
-4.49264859328398e-05
-2.21910534629987e-05
-4.98631533449605e-05
-4.64944606174383e-05
-6.03504739348969e-05
-1.25423947506791e-05
-8.36732155120495e-06
-4.6948476835845e-05
-4.71648211425742e-05
-1.49902617207672e-05
-2.71563785658347e-05
-3.07788304258724e-05
-2.37292037819137e-06
2.0734343920494e-06
-1.32567672145353e-05
-3.3580475587042e-05
-2.26240483996931e-05
-2.88798025158183e-05
-8.79314418955847e-06
8.45032550865819e-06
-1.96576764036781e-05
-1.28689838973464e-05
1.08234509448449e-06
-2.3647532242376e-05
-3.66287251923925e-05
-5.16789426526705e-05
-1.62633053978637e-05
-3.81661809528229e-05
-1.23171673999405e-05
-3.40615257402447e-05
-2.30249015606374e-05
7.44963640898763e-06
-4.53816094928578e-05
-2.44778858600673e-05
-4.1525857822872e-05
-3.25518286481846e-05
-4.44980513689932e-05
4.3807003463475e-07
5.2856357286225e-06
-1.51189527482164e-05
-7.96817847460113e-06
-4.26367093720307e-05
-3.52428202141123e-05
-3.57298769660937e-05
-1.97467793274442e-05
-1.71670236587857e-05
-6.16697392616712e-05
-1.67952591957839e-05
-6.39353368167885e-06
-6.23434918084822e-05
-1.62886758006745e-05
-3.00495146481879e-05
-5.0895823730416e-05
-1.20553846944191e-05
-2.2973575167185e-05
-2.50610939959459e-05
-5.03607876547882e-05
-1.31302583380023e-05
-3.22294910017062e-05
-2.52953202542682e-05
-3.4137842104869e-05
-1.25300536177488e-05
-3.6560304237948e-05
-5.87679247208723e-05
-4.57457892206765e-05
-6.00811164369669e-05
-3.13892040296022e-05
-3.41053685108187e-05
-4.25811608742582e-05
-1.65554374294569e-05
-2.71404287746206e-05
-4.2177878967893e-05
-2.26219120367627e-05
-2.13805298860131e-05
-1.2825644563001e-05
-6.21176152745036e-05
-4.65163566080472e-05
-3.39933422601149e-05
-2.61455242532643e-05
-1.09955570187337e-05
-5.91829510135509e-05
-5.4432083137752e-05
-4.23488239961027e-05
-3.23811247038163e-05
-8.90169961311364e-06
-5.51326748165883e-05
-2.09949476606566e-05
-1.81071719392811e-05
-5.03967049487784e-05
-3.65265019942648e-05
-2.20933724032879e-05
-3.62222944844186e-05
-4.2963523992714e-05
-1.9573556065163e-05
-2.73556444484285e-05
-2.27315690153697e-05
-2.01138988021041e-05
-2.91463574516573e-05
-3.32488642504854e-05
-4.89610158170656e-05
-2.59042408226314e-05
7.33697929536618e-06
-5.32547707108868e-05
-2.46359479093768e-05
-4.60403512353443e-06
-1.554179873246e-05
-1.72038109170002e-05
-4.69576825451945e-05
-5.18822120794387e-05
-4.03326106323339e-05
-3.5751333908088e-05
-1.22827005141651e-05
-4.17532060133966e-05
-2.12709608113174e-05
-4.08250496155192e-05
-3.23843247612865e-05
-3.96343601788223e-06
-4.17220591278513e-05
-6.18648284910204e-07
