# Supplementary material for: Research on computational propagation and identification of mine microseismic signals based on deep learning
Source: PLoS One. 2025 Oct 22;20(10):e0334641. doi: 10.1371/journal.pone.0334641 (PMC12543183; doi:10.1371/journal.pone.0334641)
Supplement: S8 Data — (ZIP) [file pone.0334641.s008.zip › 000100900002761.xlsx_0.txt_24.txt.txt]

6.66236037620378e-06
-3.30676424127217e-05
4.53486749301044e-06
-4.2620064585388e-05
-2.1840714702571e-05
-2.77384055336493e-06
-1.55948035329346e-05
-6.34939071876607e-05
-2.98061233420746e-05
-1.78112672384314e-05
-2.96351841452164e-05
-3.20572276761367e-05
-1.79296893648406e-05
-8.90683108676773e-06
-2.07212396786754e-05
-4.15755640117664e-05
-2.04145068545737e-05
-3.18257633051396e-05
-1.84204930296873e-05
-1.4229239395197e-06
-9.95657895830011e-06
-2.65131074777117e-05
-2.42828531477607e-05
-3.43117322117336e-05
-2.36480180615074e-05
-4.38823239294583e-05
-2.01846828072694e-05
-2.94107824908287e-05
1.01871907174445e-05
3.7222513536971e-07
-1.87380096145635e-05
-7.98780954467771e-05
-4.11804459249798e-05
-1.60129387443522e-05
-3.44304571402359e-05
-6.04443082616424e-07
-3.96293490273698e-05
-3.71937384450152e-05
-3.48392964589097e-05
-3.18360057592665e-05
-2.83076329752704e-05
-4.00364191006468e-05
-3.87160793233897e-06
-4.30008207000463e-05
-4.87179603515023e-05
6.65386729119054e-06
-3.59089437463406e-05
-1.78399467384372e-05
-5.78585175290183e-06
-1.63962918938991e-05
-3.11561388282588e-05
-1.17012931379864e-05
-3.06193759624197e-05
-4.79256525050878e-05
-2.51746598653731e-05
-4.56526954613835e-05
-6.64012201939984e-05
-4.53958055046888e-05
-3.23652448591514e-06
-5.13297781861599e-05
-2.81232235586226e-05
-4.73975213544314e-05
-1.68955394794498e-05
-1.3956417162478e-05
-2.0612575714664e-05
-2.8249544488499e-05
-2.11717772246782e-05
-4.39560908651574e-05
-1.34125010775515e-05
-7.13281956303308e-07
-4.52656821954434e-05
-3.02340706824933e-05
-1.15060658887098e-05
-1.81242650694731e-05
-4.71083692356772e-05
-3.66116458375539e-05
-7.09532906206563e-05
-4.27366390001155e-06
-2.30838469424811e-05
-3.57795831895842e-05
-4.0195640481379e-05
-9.98170126948818e-06
-1.64183409734911e-05
-4.87639829292188e-05
-3.84557619886044e-05
-4.81829963350072e-05
-1.15420338085137e-05
-3.51678858051831e-05
-3.46747883197248e-05
-5.80401657971859e-06
-2.03244495835537e-05
-2.90867128756839e-05
-3.49065751221841e-05
-4.77869496928054e-05
-3.42175479283563e-05
-5.28483999141315e-05
-1.94018750815524e-05
-2.73760470054007e-05
-4.65660696362895e-06
-2.81614268143218e-05
-4.32513026433454e-05
-2.92466224698833e-05
-1.33217574444507e-05
-5.37514605803117e-05
-3.50477880610885e-05
-6.76239648735907e-05
-1.33493781471232e-05
-3.90218375795086e-05
-1.9682458029113e-05
-3.75879550767426e-05
-1.60335706979592e-05
6.57201257934958e-06
-1.60269304353384e-05
-3.60826904156603e-05
-4.27756735281444e-05
-5.45195709808971e-05
-2.92120179265246e-05
-2.87594578252145e-05
-7.40756057070727e-06
-1.77537156996478e-05
-5.19961689388065e-05
-5.95968276165076e-06
-3.35634567013071e-05
-3.46892951036467e-05
-2.77294662261909e-05
-1.37030394077877e-05
-8.63088127076235e-06
-3.56974439314982e-05
-7.35126388757177e-05
-5.67483518670136e-05
-2.1908991501287e-05
-2.21870301603288e-05
-1.91879042965315e-05
-4.81307387268856e-05
-2.09100319630214e-05
-5.82803629564729e-06
-1.53784390801594e-05
-1.49712912740725e-05
-2.06012031190916e-05
1.05827449512636e-05
-2.39279259484328e-05
-2.44623145143035e-05
-5.48073982645039e-05
-1.35603127838672e-05
-3.35720993637536e-05
-4.01235390259628e-05
-1.98138279648259e-05
-4.02386073287785e-05
-4.69982579493512e-05
-1.77174961136799e-05
-1.48760681817176e-05
-5.21646785802659e-05
-2.6026160490992e-05
-1.22678734571372e-05
-6.25576220503239e-05
-7.19638976510186e-05
-8.73062989713296e-06
-2.48847050924461e-05
-1.91731881373543e-05
-3.11430520793241e-05
-7.07463483120287e-06
-2.91473511370042e-05
-1.96766850335721e-05
-1.9384571962259e-05
-4.76991320863713e-05
1.41441354563793e-05
-2.29095333784224e-05
-1.51254271755218e-05
-5.19483889227732e-05
-6.35119263062952e-05
-2.52064964774924e-05
-4.37289506226872e-05
-3.89401247073348e-05
-3.62196975417852e-05
-3.35798196449622e-05
-1.52406865756906e-05
-3.12936543993621e-05
-3.49755884599865e-05
-1.64218688091159e-05
-3.9171443755827e-05
-4.6287471482899e-05
-1.16979039027201e-05
-1.43286915331375e-05
7.40386928616198e-06
-3.34563436754061e-05
-1.1224767510387e-05
-2.46499509110986e-05
-1.6121255414913e-05
-5.45742583440872e-05
-3.85998521906779e-05
-4.94008118834026e-05
-2.80740332230056e-05
-4.05968905487123e-05
-2.42901047792945e-05
-9.25395910660335e-06
-3.83493072455459e-05
-4.3578662020699e-05
-1.19482608760639e-05
-4.63820621926683e-05
-3.88236985825895e-05
-1.6791012025687e-05
-4.02610079662378e-05
-2.51963903854676e-05
-3.00584401541303e-05
-3.43060995229842e-05
-2.8378039191331e-05
-2.68852200518846e-05
-3.3951243270931e-05
-3.81922862259479e-05
-1.0317030918418e-05
-7.49123245729859e-05
-1.2909979750904e-05
-1.29419656984853e-05
-5.52103907276295e-05
-2.35099124195259e-05
-4.92644322862939e-05
-4.30056027940968e-05
2.83814023006175e-06
-2.86704390436557e-05
-4.26700390004881e-05
-8.88419444347427e-06
-5.12305441310585e-05
-1.85885054368087e-05
-2.25840939528725e-05
-2.74679830403566e-05
-2.42999899271182e-05
-3.57648262742612e-05
-1.18551284124406e-05
-2.32571338730489e-05
-2.4851356380896e-05
-2.7022385051502e-05
1.90730268874768e-05
-2.47797987467953e-05
-1.49052522432206e-07
-3.51013279841351e-06
-8.44644325571664e-07
-2.88622388204933e-05
-4.72902997821836e-05
-3.14886455177282e-05
-2.92229553720362e-05
-6.95196403926089e-05
-3.41331147493781e-05
-1.89500818491133e-05
-2.46469248520223e-05
-2.24275185324764e-05
-4.82391521595074e-06
-2.61513445855612e-05
-2.32461228679508e-05
-1.72359732132267e-05
-2.80210523311155e-05
-3.07024238849733e-05
-2.69054238010579e-05
-3.85263562438464e-05
-2.67570213378956e-06
-1.74674020346949e-05
-1.82699963660204e-05
-1.84381187006347e-05
-3.5887164305741e-05
-2.08145468214526e-05
-3.28290520812917e-05
-4.30143427371214e-05
-3.63350749344944e-05
-7.02107040596992e-06
-6.17214472106946e-05
-6.37067790401528e-05
-6.71940936592227e-06
-3.42810577158585e-05
-3.98175530564177e-05
-1.37619551599969e-05
-7.72134933612876e-06
-3.01190228927369e-05
-4.40024963109972e-05
-2.76134825832949e-05
-2.19769306870138e-05
-3.70940921844136e-05
-2.74864417570514e-05
-2.80640983466172e-05
-8.39290430110688e-06
-4.36255057293451e-05
-3.03693515559351e-05
-3.19890287251416e-05
1.52413257363715e-06
-2.40267706652793e-05
-3.26598819700531e-06
-5.56925848907325e-05
-5.26812104912508e-05
-5.71126033899754e-05
-1.67808380818653e-05
-5.44675626872306e-06
-1.41686495701225e-05
-4.26972365345727e-05
-1.57805422855429e-05
-3.72428397370307e-05
-4.07551247886668e-05
-3.4657703756362e-05
-3.85290883529159e-05
-3.02988441796839e-05
-3.59210687356387e-05
-3.52910758130495e-05
-2.82236801232414e-05
-3.03317917435551e-05
-3.47929086386119e-05
-1.52876458493298e-05
-3.63315709644066e-05
-1.90640332647952e-05
-3.3795815422174e-05
-5.82480274903862e-05
-1.02514217135279e-05
-1.7551188377752e-05
-2.11575020390136e-05
-2.45194945996371e-05
-3.57606061657853e-05
-3.04978130079603e-05
-3.46774139875337e-05
-3.2165917125004e-05
-9.50606707210881e-06
-3.85407450819479e-05
-3.11865232482187e-05
-4.96738099119231e-05
-3.86994162671168e-05
-2.16992261244605e-05
-2.40335929970303e-05
-4.14250151010728e-05
-4.27956517114499e-05
-2.70586253802074e-06
-6.33117856901353e-05
-5.39307516241534e-05
1.20447516007278e-05
-4.05324417148437e-06
-1.64699571076019e-05
-2.66457237204589e-05
1.15072471285845e-05
-1.68851327321149e-05
-2.67121831327198e-05
-1.60833723293068e-05
-2.78536422781597e-05
-2.73271897682806e-05
-3.09643277960791e-05
-2.52824300855328e-05
-2.95860872365228e-05
-1.73482677379925e-05
-2.57332670755138e-05
-4.52741048998517e-05
-2.7107745272837e-05
-4.93119899947455e-05
-2.9103175367081e-05
-3.89044464766072e-05
-3.2065751808824e-05
-1.96524517995591e-05
-4.08220523370593e-05
-3.53942677602357e-05
-3.23598599186836e-05
-1.80474621650971e-05
-1.54854020123022e-05
-5.66913116667919e-05
-2.37289330851406e-05
-3.35750665494335e-05
-4.23011696396093e-05
-2.71977154428991e-05
1.25818729571868e-05
-4.6608725638066e-05
4.82616627788409e-06
-2.98292250340842e-05
-3.65148357203367e-05
-4.47378402999107e-06
-2.05859686562483e-05
-3.90180190389589e-05
-5.48030551154455e-06
-3.51639059066742e-05
-4.4737227359801e-05
-3.77758695595456e-05
-7.86744486827983e-06
-3.98289275640051e-05
-4.87582966586279e-06
-2.63248732017621e-05
-3.34466203877694e-05
-1.30578152478258e-05
-4.2780312387718e-05
-2.01781786149397e-05
-4.94599566217323e-05
-1.12797741152959e-05
-3.08101136434364e-05
-2.87681292460817e-05
-2.1582162301635e-05
-5.91003986210715e-05
-3.6601297987283e-05
-3.44154002222357e-05
-3.82604248127367e-05
-1.50629246831562e-05
-2.26046990698658e-05
-4.78835606081456e-05
-5.70193231335939e-05
-2.99036477128529e-05
-2.76771271062949e-05
-3.04988531263234e-05
-2.23701769496501e-05
-2.62450161770913e-05
-4.68523693517166e-05
-5.09411741192327e-05
-2.74725326770468e-05
-4.59987501574498e-05
6.54517816308928e-06
-3.70651052561484e-05
-5.87403778194575e-05
-7.57804423957557e-06
-4.66722362955011e-05
-3.78630889306006e-05
-3.3321450683018e-06
-3.29512290941055e-05
-6.97559607106715e-06
-2.46948531751998e-05
-1.413611123666e-05
-3.00519076201962e-05
-2.51069684538919e-05
3.16431315422992e-06
-1.78328078963042e-05
-4.96181105656308e-05
-5.57803802244993e-05
-2.26500619026161e-05
-3.13338406750634e-05
-5.00730933351566e-05
-2.66224079528759e-05
-5.39168444149672e-05
-2.90581397845201e-05
-2.74874742758527e-05
-2.57087947876974e-05
-3.8668272265442e-05
-3.6512929417005e-05
-2.87766396652337e-05
-5.34931993202877e-05
-1.57553695656555e-05
-5.06521958116305e-05
-8.1954491339838e-06
-2.55136810714777e-05
-6.60943482841396e-05
-2.7679675861019e-05
-3.02538669528942e-05
-7.84975193520038e-06
-2.2521460276816e-05
1.66061655095082e-06
-3.07438067611071e-05
-3.36766378974725e-05
-2.86393900055138e-05
-3.29041570308411e-05
-4.15887444504657e-05
-3.28090760332395e-05
-4.69808822957941e-05
-5.63743257154492e-05
-4.4178336306944e-05
-3.91936500429454e-05
-4.4359512553685e-05
-2.68797890820566e-05
-5.12392409645744e-05
-2.39080734761047e-05
-2.68375653900526e-05
-2.46244072972512e-05
-4.24956902622389e-05
-3.64158227094943e-05
-2.03482036808609e-05
-5.53774614638964e-06
-2.67966827031074e-05
-1.30760535455576e-05
-3.30543805634415e-05
-2.01894160229388e-05
-2.85023602765515e-05
-2.47542408722011e-05
-6.01848962442898e-05
-4.64398247975422e-05
-3.43491576326573e-05
-1.62740457664415e-05
-1.43781318917774e-05
-3.49526755428897e-05
-3.94824974179386e-05
-2.59656022633596e-05
-4.14042771777312e-05
-1.4463506466351e-05
-5.09930013904293e-05
-3.86682363935017e-05
-3.56221273832864e-05
-2.47954657639322e-05
-3.9773341184807e-05
-3.33246350993051e-05
-4.41973946967708e-05
-4.9504668025132e-05
-1.03839803559999e-05
-8.03716773563177e-06
-3.35422145691685e-05
-5.613668874451e-05
-5.15214574459148e-05
-2.89564948222283e-05
-4.42253071458721e-06
-7.88875477113051e-06
-5.13508966481816e-05
-3.98656581269602e-05
-2.88111224169165e-05
-2.33431287384734e-05
-4.46504754183218e-05
-8.78666004587671e-06
-4.2261474409256e-05
-2.67796556215904e-05
-2.7272337713423e-05
-3.45528355095148e-05
-2.29317014584402e-05
-2.74458258171571e-05
-2.42427914208711e-05
-2.57959901903247e-05
-5.41520826287561e-05
-3.36521396709809e-05
2.25132086382583e-06
-2.21031819972896e-05
-1.35699641736926e-05
-3.23664511816032e-05
-2.60036564253551e-05
-1.63014549252556e-05
-2.54305136903363e-05
-1.92577849942611e-05
-5.59387605323529e-05
-2.96325767290647e-05
-3.22194800231109e-05
8.60748232241236e-06
-1.98363095832805e-05
-4.58124992982785e-05
-3.83526337200977e-05
-5.9955611141738e-06
-4.99715040293865e-05
-3.59470461508857e-05
1.16125041724822e-05
-2.9344266093758e-05
-4.09906135123226e-05
-1.64024301271728e-05
-6.42416671658225e-05
-4.07162190581029e-05
-1.64068288088627e-05
-1.38409999681507e-05
-3.65911123697762e-05
-3.15201019252591e-05
-4.44794489733055e-05
-7.77902769159308e-06
-1.91670136516317e-05
-3.53672076162023e-05
-2.67443958719319e-06
-2.67929777120552e-05
8.5314299317018e-06
-4.91563694869336e-05
-1.13674751032166e-05
1.47034817562546e-06
-5.65921317747762e-05
-5.41400795411539e-05
-2.98557576023058e-05
-2.39649604265903e-05
-5.39981673286621e-05
-1.63766081048897e-05
-3.2999680141733e-05
-2.32842698344036e-05
-8.91420183965991e-06
-1.77966966799906e-05
-1.59408074675094e-05
-1.75090686459436e-05
-2.79495357386227e-05
-3.22625155201085e-05
-6.19814012138752e-05
-4.84524329775817e-05
-7.1519847237503e-05
-3.44021675766706e-05
-4.49548219424029e-05
-3.27017708719512e-05
-4.47567883991055e-05
-1.57225747258363e-05
-3.41651198562023e-05
-2.49734481791483e-05
-3.24951728316698e-05
-3.37242506031506e-05
-1.31261593053059e-05
-3.94419362021789e-05
3.11618868717957e-06
-5.07033567928939e-05
-1.22364906480267e-05
-3.4642238629519e-05
-2.96375975235879e-05
-1.13887640741971e-05
-6.09235645975269e-05
-1.87481754338006e-05
-2.93006956646061e-05
-3.78236154603408e-05
-6.15321242013202e-05
-5.03121429266589e-05
-1.76386705123945e-05
-2.1189336785982e-05
-2.52790514147148e-05
-2.23396287971884e-05
-2.76853742944604e-05
-2.52638083557045e-05
-3.78118790199735e-05
-8.89000410293142e-06
-6.53629801630567e-05
-1.37100839408846e-05
-3.74188028672113e-05
-2.37554289518756e-05
-5.20173313623248e-05
-1.16354338172765e-06
-4.96724804433863e-05
-2.79166021158666e-05
-5.75458106427216e-05
-9.63906628960326e-06
-4.49028909242661e-05
-2.58483719232983e-05
-5.63483125205951e-06
-4.18655177026479e-05
-1.9620571257133e-05
-3.07911707457217e-05
-3.7163022856296e-05
-1.50471956792006e-05
-2.72539773474679e-05
-3.87447910604777e-05
-4.52718355880494e-05
-6.1953331094039e-05
-1.19840729284057e-05
-3.59427501251574e-05
-4.82022505750341e-05
-1.9099391070985e-05
-4.0162534672641e-05
5.05323781570846e-06
-3.36547071495797e-06
-1.27526309548312e-05
-3.31180088392895e-05
-2.80114986043652e-05
-5.90041283147325e-05
-2.61687334161789e-05
-4.59494461502997e-05
-7.87132083336005e-06
-2.84973640654532e-05
-4.82842249457128e-05
-4.71408101954343e-05
-1.69087775534035e-05
3.71815183594101e-06
-1.6835271017533e-05
-4.78030728682343e-05
-4.25867528583068e-05
-5.49459318253552e-06
-2.52644987893158e-05
-3.03401711217003e-05
-3.69313310476225e-06
-2.9475473341416e-05
-3.75600079912747e-05
-2.55314657488587e-05
-1.05556211224803e-05
-3.54647903924952e-05
-2.02599899491559e-05
-2.32318584132804e-05
-3.97021305992678e-05
-5.47381201405063e-05
-3.2073552674262e-05
-7.13715986236651e-06
-2.85719058420171e-05
-1.37639674299849e-05
-3.31519361194215e-05
-6.16804584243224e-05
-5.27184015945626e-05
-2.58795913399411e-05
-4.39145330283791e-05
-4.12909980254299e-05
-4.26413481732716e-05
-5.15306336570188e-05
-4.51436787465344e-05
-4.44582062702228e-05
-3.81675953625382e-05
-2.12045431853971e-05
-1.19319892198298e-05
-5.54819189123648e-05
-2.0532383341768e-05
-1.46396003686876e-05
-5.69227820354937e-05
-2.57530307786703e-05
-5.85189079737672e-05
8.81562816704815e-07
-5.79088840929419e-05
-4.24999910683396e-05
-2.25470364756932e-05
-2.13862319734043e-06
-2.99725457044573e-05
-1.85889212604814e-05
-3.24150870850983e-05
-5.18742706115829e-05
-5.59342364243115e-06
-2.98005382900405e-05
-2.83796291021203e-05
-4.55496746854887e-05
-2.14058860936629e-05
-2.18746711694019e-05
-1.41328081735189e-05
-4.3553537676224e-05
-2.39296424003656e-05
-1.14977456897932e-05
-2.26431492124058e-05
-5.65003432043196e-05
-2.44086154667936e-05
-4.09488745655824e-05
-8.00381160511199e-05
-3.45661808776807e-05
-2.70658792725139e-05
-3.19786112461769e-05
-2.10673945163726e-05
-1.63616354636509e-05
-3.94254807434949e-05
-5.09029205634974e-05
-5.20219351480802e-05
-3.06203061508779e-05
-3.77614417160385e-05
-3.0632512175916e-05
-1.35999957618737e-05
-8.57835556489864e-06
-2.67678257091717e-05
-3.41633429381222e-05
-5.34585314367652e-05
-3.79339090692074e-05
-6.47564232478927e-05
-2.38334060018458e-05
-3.51515348126116e-05
-3.60549403555652e-05
-1.04965808095241e-05
-3.2872263444833e-05
-2.93130534786556e-05
-3.66941410461047e-05
-3.39363409673313e-05
-4.84520578404923e-05
-2.33354373195862e-05
-1.80897398361518e-05
-1.84507124224815e-05
-4.03122524601028e-06
-5.07840611919566e-05
-8.75046408771347e-06
-3.0587030496066e-05
-2.48497557844175e-05
-2.13261933068429e-06
-3.71551591908125e-05
-2.52342178227435e-05
-3.34866301049568e-05
-7.86444568950015e-07
-3.92287422864074e-05
-1.24684267273444e-05
-4.2311875081681e-05
-3.62465531412823e-05
-1.35972184433952e-05
-1.89996368924115e-05
-7.97354238781907e-06
-2.49286025567427e-05
-1.87903997040936e-05
-4.9125753465749e-05
-4.36582248178704e-05
-4.60028000228033e-06
-2.40619045823845e-05
-2.73793423000549e-05
-5.00935589380586e-05
5.37638032649203e-06
-3.79963901302036e-05
-1.2617463457408e-05
-6.45962675198917e-05
-1.69840051853746e-05
-4.32249726699688e-05
-1.87465671962698e-05
-1.80718581944114e-05
-2.58311268563708e-05
-4.18131986088465e-05
-1.04744310095403e-05
-4.10589739396784e-05
-4.40504764168236e-05
-3.06965411029835e-05
-4.98403182942015e-06
-2.73369083430714e-05
-5.3595269877134e-05
-8.65248917191562e-06
-5.17433403568162e-06
-2.44748630049222e-05
-1.6871371519519e-05
-2.52142651581617e-05
-6.72355665173233e-05
-3.27653704943869e-05
6.15135984565588e-06
-1.4872506551711e-06
1.28438609765198e-06
-2.3349156887651e-05
-8.35246368820478e-06
-2.84109795965977e-05
-3.306375335095e-05
-2.56152668151566e-05
-3.07225211532285e-05
-2.19944828888255e-05
-4.04236137784942e-05
-3.74884531280462e-05
-2.89164063031613e-05
-1.71778799346062e-05
-2.50170251334178e-05
-9.13685374891698e-06
-1.66463829933374e-05
-3.28262041042652e-05
-2.88174675007526e-05
-1.56274852209516e-05
-3.66954992483731e-05
-4.60506826778629e-05
-5.31379860200208e-05
-4.20582109855071e-05
-2.44088546627829e-05
-3.34035233880203e-06
-3.4446181918421e-05
-3.60012513472041e-05
-9.79828930718678e-06
-3.6200886479387e-05
-2.41356107479289e-05
-2.33197590125519e-05
-2.4958627996051e-05
-2.22086994948815e-05
-3.33195522611043e-06
-2.14882174137976e-05
-2.27328209907094e-05
-9.54506914306974e-06
-3.23663588065329e-05
-4.14157495246427e-05
-2.00694228097802e-05
-2.712440014713e-05
-3.60739832158422e-05
-2.53227025205609e-05
-6.60781569741132e-06
-2.76401637569818e-05
-5.36298917972419e-05
-2.54483515451551e-05
-1.32178327969989e-05
-1.9743690496245e-05
-3.20116659559648e-05
-1.15905792953204e-05
-2.47236632425076e-05
-2.86623046957393e-05
-2.62300438776339e-06
-4.03906896573006e-05
-2.21306053185077e-05
-7.13709723731498e-06
-3.62390413788463e-05
-1.94959005133526e-05
-5.13811059159784e-05
-1.81731246944833e-05
-2.35864140693722e-05
-3.98790900724642e-05
5.35721754252069e-06
-2.52073677740432e-05
-4.43607211630169e-05
-1.48498141874806e-05
-1.79370277608679e-05
-1.03796821096934e-05
-5.48191930875915e-05
-2.41063708531168e-05
-2.6789417325577e-05
-6.34000103950043e-05
-2.2179826407851e-05
-1.89204763722217e-05
-1.85319119455949e-05
-1.84729063885656e-05
-4.26466866788703e-05
-1.24292765944467e-05
-4.68386288680297e-05
-1.66042512222374e-05
-6.10019579974434e-06
-3.68649599134685e-05
6.98981293946894e-06
-1.74433695080995e-05
-2.85790755105484e-05
-4.89241507672286e-05
-2.18692041017044e-05
-1.21245949234011e-05
-3.05484226290638e-05
-4.30480828447287e-05
-4.89983602731885e-05
-2.30078872569808e-05
-4.65539735275057e-05
-2.37390882427045e-06
-1.79079964839525e-05
-3.79444880875828e-05
-2.91733748735118e-05
-5.39687281067665e-06
-6.00890359643901e-05
-6.11609577949336e-05
-3.27391201687524e-05
-8.25198047909838e-06
-3.27048562526405e-05
-2.46746819074995e-05
-6.50238621114271e-05
-1.99126277644061e-05
-5.59787694009339e-05
-3.44055188005751e-05
-3.23693242808079e-05
-3.6826387038629e-05
7.92164911683558e-06
-2.17193090170043e-05
-1.18329271207378e-05
-4.75848515605717e-05
-3.15790768428881e-05
-3.86152136771495e-05
-3.46049991486923e-05
-5.72239998987746e-05
-5.9517571515688e-06
-2.69124227507827e-05
-9.85997177015569e-06
-1.34318741141017e-05
3.4994206265372e-06
-5.19597934501494e-05
-3.97430039106505e-05
-3.25644030369794e-05
-7.32179239479164e-07
-7.51416415565424e-07
-5.44396047854429e-05
-2.05581223562164e-05
-2.80194243078174e-05
-2.31049854459725e-05
6.66524216583518e-06
-3.81708537000294e-05
-2.52954177777169e-05
-2.20272109003546e-05
-2.48517656230734e-05
-3.00391581975912e-05
-4.8705625933446e-05
-3.22922627207347e-05
-1.28339840976337e-05
-5.0316069281608e-05
-4.64858105678865e-05
-2.95870356433112e-05
-5.46846366598602e-06
-5.60575346979047e-05
-9.5333615706833e-06
-4.75981968320219e-05
-4.01730010300474e-05
-4.67243500113482e-05
-2.98604900888274e-05
-2.79167715548399e-05
-1.70889058680759e-05
-2.88261419930906e-05
-5.31483908687079e-05
-4.09545958059561e-05
-1.16277044797244e-05
-4.74007264828197e-05
-4.53559604424551e-05
-4.27868654929054e-05
-1.80925047434555e-05
-3.16868389371892e-05
-8.10433046560248e-06
-2.53259197525568e-05
-5.9570788342898e-05
-1.79055605694712e-05
-1.18965204141626e-05
-6.12541688591655e-05
-6.09114726667693e-05
-4.04654499677048e-05
-3.64043075970705e-05
-1.54209029859921e-05
-3.14734075633412e-05
-2.15158655123283e-06
-1.80103003517549e-05
-1.63961800073876e-05
-4.03180078214937e-05
-4.05870519386761e-05
-4.05678757400911e-05
-5.23510121460181e-05
-4.85586275934604e-05
-5.15177823995203e-05
-6.84531610521477e-05
-4.06825862838539e-05
-1.67588264711811e-05
-1.99926320876482e-05
-9.27647711485282e-06
-3.18295934171916e-05
-1.1401253947245e-05
-4.61872908973929e-05
-4.23565389701263e-05
-1.54377484999427e-05
1.42368861958607e-06
-3.23707107890709e-05
-5.96740071102014e-05
-1.9371747895342e-05
-5.01831245533084e-06
-1.14290269422499e-05
-3.0964373755782e-05
-7.48962337995079e-06
-3.8505363277294e-05
-4.07529063891416e-05
-5.23220520795827e-05
-2.77332927583018e-05
-4.81781615905909e-05
-4.31746805127122e-05
-2.98798236849743e-05
1.56876137259213e-06
-3.453566907366e-05
-5.11857121703556e-05
-6.32825049795694e-05
-2.20515327643068e-05
-2.50710694856468e-05
-8.68061845499995e-06
-4.25294770184871e-05
-5.89578251802997e-05
-2.91794619426389e-05
-2.90381240456304e-05
-2.59606385121216e-05
-4.65115123755261e-05
-2.99508440966739e-05
-3.82692994598128e-05
-2.57569759688458e-05
1.23746723206454e-05
-1.68136768342181e-05
-4.90734548664581e-05
-1.89461471918333e-05
-6.59277233671254e-06
-1.9643766109514e-05
-5.20197211706004e-06
-4.09843867699062e-05
-1.40122994360359e-05
-3.81795888326623e-07
-2.9513606931211e-05
-4.37840176004335e-05
1.88785934176054e-05
-2.18151890665574e-05
-5.61493769913345e-05
-2.03369403948864e-05
-1.37424390080937e-05
-2.80734589289427e-05
-4.64343641754049e-05
-4.92415380757348e-05
-2.53336757319124e-05
-5.18804781064081e-05
-2.31511949739653e-05
-1.02697251960717e-05
-1.25909491603462e-05
-4.52074537361287e-06
-1.26670489049718e-05
-2.22899689830039e-05
-4.51519144522348e-05
-1.85877735908472e-05
-4.11747620468381e-05
-5.15341375015975e-05
-3.06408281826261e-05
-1.00405550386519e-05
-3.07436913857092e-05
-3.46306280663009e-05
-5.29517613834288e-05
-1.94739537130436e-05
-3.2879511874042e-05
-6.16015149259736e-05
-8.20229391051309e-07
-4.69877985439019e-05
-4.59274430217512e-06
-3.23166644784414e-05
-7.49318560349314e-06
-1.80474484252953e-05
-1.48222857743046e-05
-1.88983482556848e-05
-2.84228648969383e-05
-2.7149393244629e-05
-4.03415594939637e-05
-2.91359421425736e-05
-3.66927649752213e-05
-2.9368675345692e-05
-9.05978497163456e-06
-4.49182793795339e-05
-3.30198564859165e-05
-3.99767412253344e-05
-2.70779768097734e-05
-3.83510818860063e-05
-4.66839831603493e-05
-8.93199595495768e-06
-2.12535345353746e-05
-4.40161979111188e-05
-2.456315077427e-05
-4.06351273534449e-05
-1.40202536809586e-05
-4.50419253643983e-05
-3.74192477375309e-05
-4.32506886708386e-05
-3.12913715096844e-05
-2.62210844252773e-05
-3.12114507078452e-05
8.85185361898966e-06
-1.66496833760446e-05
-3.59496453830695e-05
-3.58950502599743e-05
-4.39748168909303e-05
-2.54839292965164e-05
-2.88651100412718e-05
-1.47228893983387e-05
-7.54343151802412e-06
-3.22067617707838e-05
-3.21335477468266e-05
-2.11202516265323e-05
7.40847131910895e-06
-5.46455298981329e-05
-4.11002706046651e-05
-2.46750307769532e-05
-4.91347715564622e-05
-1.67792156474416e-05
-4.78593880531657e-06
-3.12769051779844e-05
-8.23813753276034e-06
-2.95439413356221e-05
-5.249714116301e-05
-1.07946133334557e-05
-7.0131187179005e-06
-2.10041661379234e-05
-9.63634424409722e-06
-4.66687264234042e-05
-6.55959029517905e-05
-4.28621757746592e-05
-3.82253495257093e-05
-4.32180041065522e-05
-2.26446766017948e-05
-4.40599499693836e-05
-4.20436439416861e-05
-6.75148114049945e-05
-4.30449479767322e-05
-4.25879530655503e-05
-2.69183310604343e-05
-1.31447648268612e-05
-3.52269652913044e-05
-1.71201158350116e-05
-4.24984311884105e-05
8.78358481194535e-07
6.72087828026532e-06
-3.88144574794057e-05
-5.92072120023649e-05
-3.07806114827133e-05
-1.62312001901382e-05
-2.13307169444544e-05
-7.09716805015348e-05
-4.72355718355047e-05
-4.70891319627885e-05
-3.87703967319724e-05
-3.87678198249188e-05
-3.14894904210891e-05
-2.85928296239931e-05
-2.38351456419929e-06
-5.55965929602172e-05
-6.14190556214826e-05
-2.14789386879672e-05
-1.68630933417169e-05
-4.61483903643835e-05
-3.46583650773982e-05
-4.23488033299289e-05
-3.66718009639531e-05
-2.16632650448204e-05
-6.07286067417541e-05
-4.66540108229684e-05
-2.84215474603391e-05
-1.81123828471921e-05
-1.46001200855886e-05
-3.86204233165473e-05
-6.69221034121175e-06
-3.82898929664703e-05
-4.98506120988283e-05
-2.20995966814109e-05
-3.68689834326162e-05
-4.07257665747962e-05
-3.23248794215839e-05
-4.17248497412148e-05
-2.97736219541396e-05
-1.50662126000257e-05
-4.32162403323309e-06
-3.58288777004912e-05
-2.78384874853743e-05
-1.94375203756973e-05
-2.38976030420155e-05
-1.94036683751197e-05
-6.58049476870817e-06
-4.4562964225753e-05
-2.82156631719766e-05
-1.16183592147825e-05
-4.32928284266439e-05
-3.00070812330271e-05
-2.49200700097898e-05
-7.1489121964512e-06
-3.29122924061135e-05
-1.14501264300238e-05
1.52036322800887e-06
-4.08069971993253e-05
-3.87605552059464e-05
-5.62458936481749e-05
-2.49761047404949e-05
-3.46406734540557e-05
-2.8596558893826e-05
-8.12247138224604e-06
-1.85044718717719e-05
-2.79927799876032e-05
-3.71611739893752e-05
-5.49313954850864e-05
-4.85530284548848e-05
-3.79730515732206e-05
-3.48772742682344e-05
-4.42074495327497e-05
-3.74715243393209e-05
-1.83357790584751e-05
-4.56377454997345e-05
-9.66927674269307e-06
-1.94879121366622e-05
-1.37263950605555e-05
-3.01252905484359e-05
-3.83431233649594e-05
-4.02740978965995e-05
-4.56831855427909e-05
-2.2972076655822e-05
-1.49831376104006e-05
-2.2914443204464e-05
-4.24575539507638e-05
-4.37811248625751e-05
-1.95905929189738e-05
-1.04428518916505e-05
-9.37276879421847e-06
-3.05703894283923e-05
-1.00392285188356e-05
-4.59104266605164e-05
-4.49317557400711e-05
-2.19775156895982e-05
2.34731563327682e-07
-3.35852956883432e-05
-2.63073351761065e-05
-4.85874761212399e-05
-2.28551282266143e-05
1.06061094225817e-05
-4.6575027665723e-05
4.64751125148612e-08
-3.45804072713503e-05
-5.08722113063568e-05
-5.28216657513498e-05
-2.02797965741821e-05
-1.19185490321537e-05
-2.61795047540815e-05
4.41319609644271e-06
-4.18757965032216e-05
-2.98847626924154e-05
-3.01565415400903e-07
-1.74304255340781e-05
-3.53062326359267e-05
-2.05679356965171e-05
-2.5383876472735e-05
-1.78166189575424e-05
-3.03559928135085e-05
-4.0935069177869e-05
-5.41923249306247e-05
-5.21229639240159e-05
-7.12531202578657e-06
-3.03563113518915e-05
-5.38902222417444e-05
-2.31149764436081e-05
-4.10172706767594e-05
-2.98276812458402e-05
-4.17142532927644e-05
-3.4130868682777e-05
-2.59954483419543e-05
-1.28297912588103e-05
-1.65635285342939e-05
-2.34742449558951e-05
-3.88590220977831e-05
-2.13100633805547e-05
-2.73866562364286e-05
-4.10917135717684e-05
-1.10824759417303e-05
-2.94798186829551e-05
-2.20742959156911e-05
-3.16512334759534e-05
-3.98218031141251e-05
-3.25433819674295e-05
-3.32074831866106e-05
-5.47021559674741e-05
-3.92748470815003e-05
-3.70752556489802e-05
-2.71286429357862e-05
-3.21656525747945e-05
-2.3634242126764e-06
-3.7543295959621e-05
-3.54700263438212e-05
-2.21519517187696e-05
-4.26294781333965e-07
-1.72776998096268e-05
-3.72383055965616e-05
-5.03742075423858e-05
-2.85376450358348e-05
-3.25934442473488e-05
-4.1658520136765e-05
-2.47044902873072e-05
-3.24843845872044e-05
-3.29575996001571e-05
-4.45972477383092e-05
2.64369785518479e-05
-3.26644828685882e-05
-6.02437900936493e-05
-2.69840009141637e-05
-5.34091177155365e-05
-2.45161509154058e-05
-1.99282904282104e-05
-3.09400216026382e-05
-4.51359396214653e-05
-3.57357824853911e-05
-3.4310448504035e-05
-3.59346811038461e-05
-1.49675806428057e-05
-1.13259444329372e-05
-5.83027707295263e-05
-4.85586363836869e-05
-6.78545951156544e-06
-8.44772169332839e-06
-3.04143974115036e-05
-4.48050848360723e-05
-3.31004347502515e-05
-6.5370797688425e-06
-3.20502242427197e-05
-3.48000489634514e-05
-4.00678722373535e-05
-2.81052358051711e-05
-1.57780772108237e-05
-1.8578936151655e-05
-1.13243738688742e-05
-2.2658087306532e-05
-3.1222564169161e-05
-5.58466497120967e-05
-3.45177527296793e-05
-6.8940052023986e-05
-1.29602371131596e-05
-3.46087828024687e-05
-2.78089157666374e-05
-4.37992641048146e-05
-2.92317804445429e-05
-2.57035411744313e-05
-1.25348687776863e-05
-4.77188310421854e-05
-1.21196441191619e-05
-2.28352409285056e-05
-2.10955071298538e-05
-5.84702517221206e-05
-5.01544854058251e-05
-2.21053081390238e-05
-4.63394445162057e-06
-3.10884261167231e-07
-5.17651758188374e-05
-1.97791911618478e-05
-3.46118708012115e-05
-3.33539677672047e-05
-3.97870999094323e-05
-2.967540030184e-05
-1.27735741026524e-05
-1.19877690020352e-05
-3.90566729758716e-05
-2.47543080926609e-05
-3.71603341982074e-05
-6.0735743620541e-06
5.16533201490705e-06
-3.24978311619177e-05
-3.46100975650692e-05
-3.77137992305046e-05
-1.68622945256394e-06
-3.68045092349294e-05
-6.89411090325908e-05
-4.53467909106425e-05
-6.05569199910471e-05
-2.33623682823087e-05
-1.05694456168124e-05
-5.03830043303093e-05
-3.56792256897102e-05
-1.2385267997119e-05
-3.51047174376087e-05
-5.38768406227108e-05
-5.38765914686269e-05
-2.68495465579991e-05
-3.51327675733134e-05
-6.88114953219365e-06
-2.39924180946247e-05
-3.25721106295899e-05
-9.70406669489744e-06
-2.82102131164229e-05
-5.85611557889952e-05
-1.69960409922854e-05
-3.19382051924267e-05
-2.78558430038182e-05
-4.621002476651e-05
-1.48879882057395e-05
-5.44889087897217e-05
-3.317406934828e-05
-2.47590893399573e-05
-1.88343227645399e-06
-1.69279741598033e-05
-1.7402824482059e-05
1.26440689011311e-05
-3.59834004762067e-05
-4.34476010181311e-05
-4.27306657802657e-05
-2.70671383970768e-05
-9.20574655991222e-06
-1.69950729611709e-05
-2.26641898741574e-05
-3.25319165783848e-05
-2.35343342267087e-05
-2.29221123650396e-05
-1.48221904995871e-05
-4.59089826264094e-05
-3.3775324808545e-05
-5.24613451395666e-05
-2.36022260314517e-05
-3.35516191953131e-05
-2.11418343462238e-05
-3.79892557200307e-05
-1.23815817705292e-05
-3.16267034637064e-05
-1.60861283526075e-05
-2.96621984266331e-05
-2.07528375030389e-05
-4.13992689062384e-05
-3.35369091533371e-05
-3.40163533835505e-05
-5.06472880725776e-05
-7.38353246607217e-06
-2.77029665143124e-05
-6.12612929225576e-05
-1.4843115054266e-05
-2.16303635771688e-05
3.32808531204498e-06
-4.37563054683092e-05
-3.23488683965997e-05
-4.07099633342797e-05
-4.56698787497901e-05
-1.21491503997314e-05
-5.8947524021407e-06
-2.07815682461043e-05
-2.65394289329399e-05
-2.03144604557484e-05
-3.31704227307195e-05
-4.86036977754282e-06
-2.63382698083012e-05
1.39002451262697e-05
-1.6996502714544e-05
-4.51159394328883e-05
-2.00793949504322e-05
-5.4230373143245e-05
-2.36848009676421e-05
-1.66424147269228e-05
-1.33830231392299e-05
-2.8627480761122e-05
-4.03122900558751e-05
-3.33969882461745e-05
-5.60000848943708e-05
-2.90212095158383e-05
-5.75560621370835e-05
4.10467330452108e-07
-4.89543684687392e-06
-2.47417450072805e-05
-6.00179518905917e-05
-3.06540465471196e-05
-4.37121668857813e-05
-2.11581576949519e-05
-4.33857082348795e-05
-3.22294884996071e-05
-2.35886832201689e-05
-2.96025045621497e-05
-2.64260651684352e-05
-9.6634170174676e-06
-3.97002713950902e-05
-2.77882030058384e-05
-3.42791682025765e-05
-4.58037515688758e-05
-3.50420468279923e-05
-4.72470066194213e-05
-3.79703355937308e-06
-1.82628481261221e-05
-4.13364102263102e-06
-2.1559369844549e-05
-4.60342316477446e-05
-3.10924762522173e-05
-1.78040261008964e-05
-2.17439700982312e-05
-4.56851892999569e-05
-4.70597491844069e-05
-4.39298440816751e-05
-3.56165937478466e-05
-3.37067623667917e-05
-2.90905966505892e-05
-5.70924251187165e-05
-4.41837864557163e-05
-3.99873275742014e-05
-4.70328381907981e-05
-2.69217299694608e-05
-4.59231585010329e-05
-8.84888487489796e-06
-1.77244269441193e-05
-2.48368089408833e-05
-3.97857520030392e-05
-4.43144919567598e-05
-3.27456875935264e-05
-3.27374565726989e-05
-5.20640541957668e-06
-8.67016343506213e-06
-4.48495134942897e-05
-1.06259000932168e-05
-4.37753134632121e-05
-4.41444535773131e-05
-2.2788889694819e-05
-2.16435852902567e-05
-5.11198209530417e-06
-3.99294483164227e-05
-4.38022751549555e-05
6.34595070166171e-06
-2.62150898030436e-05
-4.15044632785549e-05
-2.67515901063866e-05
-2.63108970990395e-05
-6.06251706665841e-05
-1.98346737619768e-05
-2.17242987467627e-05
-2.89402620369921e-05
-2.63427383341178e-05
-4.86002159037318e-05
-1.76680985514564e-05
-3.43121066364635e-06
-4.54347521209562e-05
-1.60565278731561e-05
-1.41475160392617e-05
-6.03434085211123e-05
-9.42837171540941e-06
-2.45435197332887e-05
-1.69641717167846e-05
-3.33485795349239e-05
-4.00167299400149e-05
-2.92712363241242e-05
-1.89091528133798e-05
-3.60737097622439e-05
-3.04502125637523e-05
-6.05946907900436e-08
-5.57642326066823e-05
-1.88604983503622e-05
-8.96796884496565e-05
-2.36317246894735e-05
-1.62226124262096e-05
3.38176714454137e-06
-6.29011766249161e-05
-2.683723224704e-05
-6.39021957499644e-05
-4.06553782382205e-05
-3.80134121351233e-05
-2.20646829379129e-05
-1.97071147278308e-05
-2.67513771148404e-05
-3.67515456069225e-05
-1.63486884440758e-05
-1.40309022333853e-05
-1.42504992331457e-05
-6.2162132362844e-05
-3.98223692249586e-05
-4.0195289691282e-05
-2.64659568831837e-05
-1.5574919544739e-05
-4.97568627671734e-05
1.04827169825802e-05
-2.80781332389616e-05
-4.2542633652857e-05
-2.49163260465016e-05
-1.77649464311978e-05
-3.33471815324505e-05
-1.97995950982751e-05
-2.43539760724641e-05
-3.3810898886152e-05
-2.7575263330635e-05
-3.55942639234261e-05
-2.48266458728546e-05
-2.61266849776363e-05
-2.60522325675967e-05
-1.2029551100437e-05
-2.22749905463174e-05
-2.52469183673815e-05
-1.71865876505398e-05
-2.2180600525425e-05
-4.67006928186469e-05
-1.18619259403877e-05
-3.07979250566501e-05
-5.27718065543262e-05
-2.42303944461304e-05
-1.50556247427877e-05
-2.16761878298651e-05
1.68194059671239e-05
-4.37054103149473e-05
-1.27320976024567e-05
-4.4847369807793e-05
-5.0630297726554e-05
-4.17235108200864e-05
-3.5632329599683e-05
-8.39948398851875e-06
-4.75210243369135e-05
-1.90671466463939e-05
-2.52854455602394e-05
-1.9203368187791e-05
8.95745142879525e-07
-4.04787606767813e-05
-3.39782171870709e-05
-1.74640898165294e-05
-3.77447885549495e-05
-3.44780980998726e-05
5.86874454275295e-06
-3.67998763534886e-05
-6.14577749436559e-05
-3.05182545634883e-05
-1.44576353723319e-05
-2.02241935481253e-05
-2.24810511144973e-05
-3.14352501122684e-05
-2.46698206405173e-05
-4.16529003147736e-06
-5.34089382836002e-05
-3.7027598402719e-05
-2.11314378969741e-05
-2.17415968501058e-05
-4.1698213059521e-05
-4.858169298524e-05
-4.33910735216819e-05
-7.74186677490347e-05
-2.17867514429333e-05
-2.73136903795279e-05
-2.17234040959571e-05
-5.17011229721536e-06
-2.17413741109829e-05
-3.43665415660254e-05
-7.74361251676322e-06
-2.71447601488081e-05
-1.25869717726979e-05
-3.70062391545871e-05
-2.85161045222671e-05
-1.08124266825888e-05
-6.35483522932274e-05
-1.91287226590733e-05
-2.52062083718096e-05
-4.10220066008897e-05
-3.16947685989e-05
-2.96762630554952e-05
-4.15104038265867e-05
-3.78965662200977e-05
-2.93216665601676e-05
-3.65064553075982e-05
-1.70690173182046e-05
-1.99918422238493e-05
-4.34826474040254e-05
-1.95845927587184e-05
-5.56444518879805e-05
-3.93693744967551e-05
-8.97391898303977e-06
-1.14836010428582e-05
-1.93574573794893e-05
-8.10747735839558e-06
-2.08501986878125e-05
-6.99083511363235e-06
-3.29516668587898e-05
-4.79521421996385e-05
-2.86831850307025e-05
-3.44571294136483e-05
-1.93820216030203e-05
-2.1493297701146e-05
-2.4810935440138e-05
-1.89365544995385e-05
-1.57810271614333e-05
-3.16688683251314e-05
-4.31943179457821e-05
-4.14310589635428e-05
-4.27098599280622e-05
-1.16024676676107e-05
-3.42951219718724e-05
-8.51213797637838e-06
-5.89035373449982e-06
-2.89291499968738e-05
-4.93194977035163e-05
-2.44028398287904e-05
-3.29057811156453e-05
-5.33637113413753e-06
-2.12370083075224e-05
-3.28534658273655e-05
-5.59034193372381e-05
-1.67006476928298e-05
-4.91554111211625e-05
-2.98437617790647e-05
-3.60041025816266e-05
-3.58006779517531e-05
-6.22903747934633e-06
-2.34384248589336e-05
1.39308266580073e-05
-3.16970218249549e-05
-2.26833990521938e-05
-5.82908127977372e-05
-6.70281294657198e-05
-3.10190112377868e-05
-3.97801553647234e-05
-5.0682127566902e-06
-1.47989871986948e-05
-1.46331011028349e-05
-3.55031034421426e-05
-3.02199820742814e-05
-1.62718834354593e-05
-1.38440701288809e-05
-2.67184110375901e-05
-2.86372617425331e-06
-2.40782826016145e-05
-3.66069459445529e-05
-3.72239816515198e-05
-5.81324076370109e-05
-2.88522794841204e-05
-2.04343814606948e-05
-6.3512122127238e-05
-1.1751425815482e-05
-7.26946505089695e-06
-2.65583504426955e-05
-3.95368818051276e-05
-2.82289596703966e-05
-1.83207329203619e-05
-4.8561330474114e-05
-5.11345367321452e-06
-1.06427316128517e-05
-5.26851428085418e-05
-3.10192352641934e-05
-3.03010037603905e-05
-4.60940795436604e-05
-4.71397866887842e-05
-2.84663537164945e-05
-2.1322924929001e-05
-2.73783722753359e-05
-2.22335540654444e-05
-4.58053726476078e-05
-3.54909753515666e-05
-2.96606436676938e-05
-2.2219595495405e-05
-3.8603962172418e-05
-5.98309632021051e-05
-1.53801588028138e-05
-2.97363323959683e-05
-4.07814186632558e-05
-3.32323941857381e-05
-2.93547767238215e-05
-3.30250420894128e-05
-4.51799605810924e-06
-2.4566166492484e-05
-3.09107989830724e-05
-4.45564632699565e-05
-8.8739267750854e-06
4.19579555510473e-08
-3.11460163472511e-05
-2.60161056259575e-05
-2.63184016709467e-05
-2.46264170334404e-05
-1.71228863325572e-05
-2.50658924926133e-05
-2.63112609781336e-05
-3.40138597080576e-05
-4.41799043676094e-05
-2.8288925517089e-05
-8.67124920674782e-06
-3.33498167945311e-05
-1.00945430390498e-05
-4.78428986814486e-05
-7.93884920496427e-06
-4.65347187726588e-05
-4.11721429848652e-05
-2.7772410717696e-05
-2.4875963386808e-05
-4.88838934355611e-06
-3.37124264814218e-05
-1.28617315000903e-05
-1.54002998583568e-05
-3.02116585609475e-05
-3.28740849256306e-05
-2.78034974941441e-05
-1.7746788394425e-05
-1.8949160523415e-05
-3.32942304417093e-05
-3.2305147504444e-05
-8.31714722482687e-05
-1.85327486591936e-05
-2.94466383771232e-05
-1.62650825691829e-05
-8.1516678008496e-06
-5.41863896128497e-05
-4.78559503128553e-05
-2.91003199521158e-05
-1.04654687726022e-05
-3.6155239464004e-05
-1.56883463640587e-05
-4.99530942512345e-05
-3.57443507905454e-06
-3.79579914560522e-05
1.6596066440005e-05
-3.58275107061105e-05
-1.25090098835241e-05
-3.39842537012628e-05
-6.10331872191115e-05
-5.17109508772278e-05
3.22274489803237e-08
-3.12706239715993e-05
-2.05530967619042e-05
-2.4239227379489e-05
-3.79893482703222e-05
-1.81758846787682e-05
-1.11134009340183e-05
-1.57486434454886e-05
-2.72784694216035e-05
-2.51113940873587e-05
-2.68880322844308e-05
-3.47243231138816e-05
-2.98164235279779e-05
-3.00452833389563e-05
-3.30526665802548e-05
-3.81704509349385e-05
-1.34462724795396e-05
-5.50984877201786e-05
-1.182245163969e-05
-2.62071828847412e-05
-2.57377017169947e-05
-4.0788409252805e-05
-1.49263876379445e-05
-3.69773713686269e-05
-5.14088715099357e-05
-8.20895307425756e-06
-3.78824150454184e-05
-5.32961996132569e-05
-3.9536020441377e-05
-6.17058992434255e-05
-2.15382367060686e-07
-3.8472605654943e-05
-3.39242256089359e-05
-2.89726705654729e-05
1.60737707330983e-05
5.77372509629711e-06
-3.71187660712195e-05
-1.25685034900464e-05
-4.2931904888135e-05
-2.15136715790107e-05
-3.73058819396061e-06
-1.72044073454697e-05
-5.31454201112024e-05
-4.0688315512894e-05
-5.929659698217e-05
-2.71423172361617e-05
-2.18960722911675e-05
-1.64909479963581e-05
-1.25672158679741e-05
-1.51880368764904e-05
-2.76117677607635e-05
-1.95649589926893e-05
-1.79581233428525e-05
-3.53043760998692e-05
-1.98174277777915e-05
-4.55693048836651e-05
-3.49834399305735e-05
-1.4397380335351e-05
-1.68419517387637e-05
-2.57061727246549e-05
-2.17500439601391e-05
-1.16141214404981e-05
1.4608076891036e-05
-3.63442761826571e-05
-1.13913907409753e-05
-2.89737750219269e-05
-4.4523842253142e-05
-3.15603425192154e-05
-2.62963580926661e-05
-1.70301462978746e-05
-4.34206038100231e-05
-4.77928248184209e-05
-1.31174297031598e-05
-4.90619279069124e-05
-2.84124629487142e-05
-2.3791996908698e-05
-3.57686399713157e-05
-1.0271344807331e-05
-6.19760981744103e-06
-6.20753814374177e-05
-2.05021081440462e-05
-4.40822853624132e-05
-3.91674956460574e-05
-4.54759480896408e-05
-5.84476600554394e-05
-4.0934890787351e-05
-2.29558695354691e-05
-1.38599494541673e-05
-1.47919782746436e-05
-4.02910858939558e-05
-3.16874621411402e-05
-3.07541457213668e-05
-4.89091351342451e-05
-2.68803846224303e-05
-2.80763856015608e-05
-5.9236238567738e-05
-4.15535741376196e-06
-2.95774329225527e-05
-1.42003570543798e-05
-2.42883563709896e-05
-2.60832374117186e-05
-4.04781375474016e-05
-1.47180598622302e-05
-1.74330916161235e-05
-5.01866898710706e-05
-1.65273240720157e-06
-4.1984508435081e-05
-3.0156348508578e-05
-1.46161800493537e-05
-4.17128386954746e-05
-4.07699310956532e-05
-1.31093855867455e-05
-4.71897741425434e-05
-3.97744406136969e-05
-3.7548879911948e-06
-2.97953253662517e-05
-1.06757547909733e-05
-5.90549732590956e-05
-4.94464760909134e-05
-7.02780326043269e-06
-1.33080678056861e-05
-5.33075149833857e-05
-4.39234660871578e-06
-3.44818891343427e-05
-2.99138927228467e-05
-3.92622870587325e-05
-3.07667648149096e-05
-4.24655301256225e-05
-4.26339140898114e-05
-2.05380775642626e-05
-5.03959826804494e-05
-3.58898467302561e-05
-2.56211210509708e-05
-4.36169503213607e-05
-2.21273980719842e-06
-4.28984397274848e-05
-8.27331254613899e-07
-3.73034010266556e-06
-6.89398507263074e-06
-1.12934849749116e-05
-2.45152475662481e-05
-2.60583055775667e-05
-5.3940917743124e-05
-3.19718922049263e-05
-4.72651960714854e-05
-4.85572069613459e-05
-3.37541774196691e-05
-1.9436691615881e-05
-3.78604204116625e-05
-1.21263937123475e-05
-1.34877874532943e-05
-6.29005617386285e-05
-3.3789673276115e-05
-4.03758368391933e-05
-4.16090809860827e-05
-2.98899422811845e-05
-5.75102695811744e-05
-1.56246677145338e-05
-4.24412305800098e-05
-7.0661515730863e-06
-1.41845966363762e-05
-7.12489561493306e-06
-5.14843244071394e-06
-4.18684959793184e-05
-1.84589650911604e-07
-4.68334626638151e-05
-1.50750361810132e-05
-4.28020295287241e-05
-3.98468687667878e-05
-2.60879629378307e-05
-3.84893350430162e-05
-3.47568174851268e-05
-2.8781149196637e-05
-2.49487740781801e-05
3.91745289810324e-06
-1.84747772931643e-05
-3.34754563521406e-05
-2.20069628734445e-05
-3.70736855626302e-05
-2.36008246022004e-05
-1.89786659609e-05
-8.84259211717376e-06
-2.55030776463102e-05
-1.24379752335739e-05
-2.96701588182078e-05
-2.66183008704266e-05
-2.89485899798512e-05
-3.75609577738812e-05
-2.80089427774387e-05
-7.94664833954175e-06
-1.48129423822444e-05
-3.4707785405449e-05
-3.31100846060131e-05
-1.80193908339184e-05
-3.09014879808733e-05
-3.29380655607194e-05
-2.57963088914865e-05
-1.41073140342016e-05
-8.64906751838652e-06
-4.44358370745035e-05
-2.68290082210655e-05
7.31152866853134e-06
-3.52710547044102e-05
-1.67005197737379e-05
-5.25977233706382e-05
-2.94011443318233e-05
-3.27289965755782e-05
-3.89098991529931e-05
-4.57303150728875e-06
2.95446468682925e-06
-2.77200021884985e-05
-3.42978446970805e-05
-2.7902550401506e-05
-3.01007441349511e-05
-1.70313620471418e-05
-2.79370378470405e-05
-3.68876318922089e-05
-2.5388169390792e-05
-1.1759255569238e-05
-2.44356968462473e-05
-2.78097858535859e-06
-2.52338104616055e-05
-5.60892894201396e-05
-4.35193633014884e-05
-2.5953298282732e-05
-2.97701972101176e-05
-3.74483144186011e-05
-6.76675803353241e-05
-5.09959845540374e-05
-4.62994829233583e-05
-2.36165162463238e-05
-4.37174921483411e-05
-4.25809224998286e-05
-1.19077895830863e-05
-2.49797887799878e-05
-2.58217365675937e-05
-4.09239541659697e-05
4.47235998996974e-06
-3.94253760081892e-05
-1.30280868713512e-05
-4.47567399255275e-05
1.37690776472556e-05
-9.7001718465397e-06
-4.01100098903251e-05
-4.95384191301397e-05
-4.03595114678817e-05
-6.25807237853029e-05
-4.13324516028929e-05
-1.81257223753456e-05
-3.67910570339197e-05
-3.75451210023205e-05
-1.02061710579437e-05
-2.52603082987655e-05
-4.30123850231382e-05
-3.12736272530017e-05
-4.39825012460708e-05
-5.01535623632019e-05
-2.46056865282652e-05
-1.78770766085892e-05
-3.50374259934859e-05
-3.53201033511837e-05
-1.48074323466938e-05
-5.25810461113934e-05
-2.1760690341496e-05
-1.34232182377256e-05
-4.8809397605023e-05
-5.21351602872867e-05
-3.86500142798565e-05
-6.16455626633564e-05
-3.37696200950722e-05
-2.38190655520257e-05
-2.53176005797141e-05
-3.01072918749928e-05
-1.85680714943489e-05
-3.77153713832241e-05
-1.68998574320497e-05
-3.29538924880837e-05
-3.11804746672356e-05
-3.36396522315403e-05
-1.98544283866819e-05
-4.24323332403245e-05
-1.75313737618681e-05
-2.74176334494556e-05
-7.17595871685719e-06
-2.99422165169627e-05
-4.24324117533303e-05
-3.05272106021099e-05
-3.94114032577781e-05
-2.09398160701791e-05
-1.45879921252253e-05
-2.83822833524052e-05
-2.01357815543532e-05
-3.30746977685402e-05
-3.8862054069065e-05
-3.28218444173407e-05
-4.15970777093817e-05
-4.57404497621133e-05
-1.36151934451066e-05
-2.24177414803522e-05
-1.94420867671624e-05
-2.70031987121321e-05
-2.17238213859274e-05
-2.65394700608828e-05
-4.50696592841817e-05
-3.9005913663086e-05
-1.79573910057072e-05
-5.20279685049525e-05
-4.2844557972978e-05
-1.40522958536878e-05
-2.29275327051519e-05
-6.10506606245542e-05
-2.09475847978163e-05
-4.41250280041074e-05
-3.77716512079178e-05
-6.77049929726407e-06
-2.2612106097481e-05
-2.90444161836771e-05
-3.43091542633911e-06
-3.10195211655136e-05
-2.89590337011178e-05
-2.41322832000459e-05
-1.67023180143152e-05
-2.13931820633664e-05
-2.70288740847483e-05
-3.88073088107235e-06
-3.01895599706409e-05
-2.48066964030962e-05
-4.09066949127296e-05
-3.98547898404706e-05
-2.30882469257431e-06
-3.43503213049099e-05
-2.80259949078576e-05
-3.2353703179282e-05
-5.08624787655773e-05
-4.95286521341426e-05
-4.50051879860889e-05
-2.41627737248956e-05
-9.2831106302188e-06
-3.41818067941839e-05
-3.42477626937786e-05
-3.05012822696294e-05
-6.73541250005149e-06
-1.83777592674765e-05
-4.23910991924824e-05
-3.86468002296765e-05
-3.81324228160246e-05
-1.49276070524126e-05
-3.75258899520768e-05
-6.54796251814995e-05
-3.72836299585572e-05
-3.10607370176039e-05
-6.37446009792793e-05
-2.28895552361236e-05
-3.81311709959098e-05
-4.0913979472735e-05
-4.76741502832041e-05
-1.67552292879694e-07
-4.21427184569102e-05
-3.97547693603534e-05
-3.55317255029561e-05
-2.47269318785485e-05
-4.51941501091793e-05
-4.70217131663921e-05
-3.45134127260629e-05
-3.04404333534874e-05
-3.83840653538909e-05
-5.03564921295476e-05
-3.2803734051128e-05
-2.30452845821473e-05
-5.4903246425288e-05
-2.30540879380899e-05
-2.93160941093688e-05
-4.76532483732104e-05
-2.81115594272706e-05
-3.30397669175899e-05
-4.8153024030906e-05
-1.94215551384223e-05
-3.26148699615496e-06
-3.23391599118772e-05
-3.50172296913294e-07
-3.889450715495e-05
-3.05247541990653e-05
-1.38152589931845e-05
-1.90554951961508e-05
-2.6539818870033e-05
-2.68869124988399e-05
-4.16052515651093e-05
-5.77189376668881e-05
-5.23866584539996e-05
-1.14954486304142e-05
-2.99428782935378e-05
-1.32085419207226e-05
-4.09094727691837e-05
-4.24002214011327e-05
-4.98165077186045e-05
-1.7401812294925e-06
-1.24275355814059e-05
-1.76978811488282e-05
-4.33187811531023e-05
-2.26125598924849e-05
-1.01594660441514e-05
-3.1262232807008e-05
-1.72154148791803e-05
-3.94716641414752e-05
-1.36370392616108e-05
-5.6675618795021e-05
-2.0564545419489e-05
-2.82831412973543e-05
-3.46007735589152e-05
-3.01034454978699e-05
-2.56872095064124e-05
-4.3769597368831e-05
-1.02104482092436e-05
-1.89187612041014e-05
-4.35531345674554e-05
-2.80552724586217e-05
-1.76899288050423e-05
-3.33696900721598e-05
-3.44633464988523e-05
-2.83983855050074e-05
-2.76389351824117e-05
-1.35047735310909e-05
-2.6550608024668e-05
-3.02780923704722e-05
-4.4094802051325e-05
-1.99089527398984e-05
-9.09243048342728e-06
-3.46375883483125e-05
2.06132206966742e-06
-5.30815672763338e-05
-3.76778712035688e-05
-2.84410882720424e-05
-5.95188899805958e-05
-4.40882899939212e-05
-2.17261377106334e-05
-3.19720022877783e-05
-7.06696383249728e-05
-4.26543257845653e-05
-7.17226861979428e-05
-4.38063662763677e-05
-4.40205033631035e-05
-4.35728106686606e-05
-3.37661161973331e-05
-1.93095545421018e-05
-3.06664817271804e-05
-6.24860902054126e-05
-3.20436443034454e-05
-5.78414938208503e-05
-3.03521983998049e-05
-3.51488559215795e-05
-2.14098757737247e-05
-4.17748234699924e-05
-4.90391022724786e-05
-2.84159433785087e-05
-2.50456754045531e-05
-3.74700725750084e-05
-9.84242515901728e-06
-9.03851457934066e-06
-2.98209002168525e-05
-4.61611277275123e-05
-2.09283486787877e-05
-3.84847351786025e-05
-3.90077930718315e-06
-3.54453492768023e-05
-4.7321880530617e-06
-4.93393195956545e-05
-3.57792681860998e-05
-4.14061670656833e-05
-4.74711913956348e-05
-1.66276810556809e-05
6.76487153692753e-06
-3.13005182135338e-05
-1.14106955260591e-05
-1.32313866983312e-05
-4.09287718536902e-05
-5.24711138663367e-05
-5.82968307800384e-05
-3.50642869485398e-05
-1.12128217103851e-05
-4.09476809174687e-05
-1.73526178673433e-05
-3.2180887987365e-05
-4.10853257933198e-05
-3.57664005011223e-05
-2.91009846324068e-05
-1.01936209252849e-05
-3.72745858691826e-05
-2.73374102243473e-05
-4.1101931858749e-05
-1.23619371744305e-05
-3.89947727667317e-06
-2.98678109864217e-05
-3.21141558706612e-05
-2.61372142509864e-05
-3.85930955424637e-05
-3.36264239777916e-05
-5.21462495638711e-05
-2.86951899012763e-05
-3.93162406009517e-05
-3.38532941724794e-05
-1.99433341152718e-05
-2.07958606587951e-05
-2.90972265951515e-05
-5.20260195073651e-05
-2.12474382320834e-05
-2.25465373255359e-05
-5.87609566237353e-05
-3.1394928492623e-05
-1.51753337922415e-05
-2.48184895079759e-05
-2.16130623890778e-05
-1.61760740789996e-05
-3.8471959998228e-05
-4.29425524250986e-05
-2.60243676280706e-05
-2.57971552727051e-05
-2.73044340323676e-05
-4.82016491942352e-05
7.5584222841602e-06
-5.27786103516185e-05
-4.13513222473623e-05
-2.77979193578796e-05
4.50672818792422e-06
-2.3432095345898e-05
-3.27822628133916e-05
-3.36306799777724e-05
-2.32866467385344e-05
-1.96683893089977e-05
-4.55569980457025e-05
-1.7292894743486e-06
-2.15839782457388e-05
-3.95092659109469e-05
-5.20788874802802e-05
-2.90499338825012e-05
-1.51659479176058e-05
-5.38026288369195e-06
-3.77100002222211e-05
-2.05483835086564e-05
-1.65906761680348e-05
-6.02371742123755e-05
-1.7089386625894e-05
-5.63485381073861e-05
-1.4827365145492e-05
-1.86795351906902e-05
-1.15434303718464e-05
-1.31988617104907e-05
-2.88105002255833e-05
-3.94775265732482e-05
-1.38510873997083e-05
-2.14163525985529e-05
-1.18461414544727e-05
-4.31234966513222e-05
-2.03792443024989e-05
-2.44908676374458e-05
-4.54774772207759e-05
-1.86660906226216e-05
-6.88916592714667e-06
-4.05263762880545e-05
-3.44651878045899e-05
-2.84380021563991e-05
-2.87028280830626e-05
-6.90741055766848e-05
-1.98414442052783e-05
-1.40045861008431e-05
-5.53723093869428e-05
-1.33956834959601e-05
-4.7329465823374e-05
-3.01929925087986e-05
-2.42936470940574e-05
-4.87148503254908e-05
-2.78240873779939e-05
-6.30393148879262e-05
-4.58240664068876e-05
-4.27505241282898e-05
-3.59615432705772e-05
-2.38954598696701e-05
-2.23148046049772e-05
-3.7265004988197e-06
-3.20320565637716e-05
-2.64466644037791e-05
-2.41859055283491e-06
-2.18623594587181e-05
-2.004754499005e-05
-2.52926368943535e-05
-4.19893577219007e-05
-5.57652442310793e-05
-2.94349453376304e-05
-2.66560180416287e-05
-3.72132821306959e-05
-4.00554771195654e-06
-3.41820983923456e-05
-7.63339466012722e-06
-3.70729817964377e-05
-2.38375408756312e-05
1.31488445770395e-05
-1.59321319683093e-05
-1.24747110361574e-05
-3.02532625374196e-05
-1.16116237275119e-05
-3.50602298056628e-05
-3.02919590557906e-05
-2.90063772250438e-05
-3.51513170277463e-05
-5.890775926282e-05
-5.9607812239116e-05
-3.56169901615042e-05
-1.68885015709091e-05
-3.59338838813882e-05
-1.6793540404374e-05
-1.55702264809719e-05
-1.34566939505016e-06
-1.13609958165957e-05
-3.5314052090094e-05
-2.86584691943047e-05
-3.5810330245564e-05
-4.96271728410498e-05
1.42568571717173e-07
-4.69756596173996e-05
-1.4823899619734e-05
-4.78611111788002e-05
-6.06128749134254e-05
-2.25437831772695e-05
-7.00209902983294e-06
-2.08181137897352e-05
-5.06142755157557e-05
-3.54989294558753e-06
-5.22357972608333e-05
-3.16027878418676e-05
-9.35602293728409e-06
-1.78214251894771e-05
-2.14065605096789e-05
-3.38336814948688e-05
-2.34685404984401e-05
-2.93786721549601e-05
-4.43899042833149e-05
-4.82036864108264e-05
-4.3671161413118e-05
-9.96318601224041e-06
-3.92056871292198e-05
-8.88121325078908e-06
-2.94664823485774e-05
-3.05339170161891e-05
-1.32469609866254e-05
-2.63092521699173e-05
-1.43044522169884e-05
-2.89579028432445e-05
-1.30068232427589e-05
-2.57113974641852e-05
-2.47371855605231e-05
-2.91926979642477e-05
-3.34772738893225e-05
-1.53381468486469e-05
-3.50523082287275e-05
-3.96658160292562e-05
-4.73951779867462e-05
-4.49156834352556e-05
-3.77218820151829e-05
-2.49836969247876e-05
-1.7177813944444e-06
-2.03185419571785e-05
-2.24750221449935e-06
-3.10423858432655e-05
-7.55723562132765e-05
-2.33884791940414e-05
-3.65866057110089e-05
-3.51186190598112e-05
-2.43997527835779e-05
-4.49814983296959e-05
-1.28009947473744e-05
-2.04505318930276e-05
-1.04622548889373e-05
-5.14061577610414e-07
-3.28434781049467e-05
-2.54634894042691e-05
-2.21933117503339e-05
-1.44683475212786e-05
-4.85591039978096e-05
-1.70320443943319e-05
-4.29932805227029e-05
-2.10430152050113e-05
-4.55546854422995e-05
-4.91573751055148e-05
-3.10322370191995e-05
-1.70767527761617e-05
-4.89800492889398e-05
-3.6683214379597e-05
-3.70554335392183e-05
-4.03566329746962e-05
-3.68742883672821e-05
-1.6598571301639e-05
-8.53464448248497e-06
-5.27406502231962e-05
-2.52782661759309e-05
-4.83920145550092e-05
-1.07805691977109e-06
-5.9686090699389e-05
-3.08755819682555e-05
-2.33268785840434e-05
-3.92351891059803e-05
-1.39618240088003e-05
-2.26000117788264e-05
-4.76680296891336e-06
-4.55063380848268e-05
3.89709969044554e-06
-1.83169523034082e-05
-7.19685230322173e-06
-6.22329006522182e-06
-2.05642846090884e-05
-7.54204547602051e-06
-4.56272309433958e-05
-2.94295988859543e-06
-1.19959433752646e-05
-1.78788412797299e-05
-2.63150902792965e-05
-3.38496367477769e-05
-2.19231752932459e-05
-3.09018940107367e-05
-3.9813750706308e-05
-2.21031198190814e-05
-2.4147239747663e-05
-3.6367396764356e-05
-1.71507004520379e-05
-2.12355248953519e-05
-5.35788307398517e-06
-4.11911147266843e-05
-1.89778265898186e-05
-4.32128349536203e-05
-2.39102934727661e-05
-8.6773834856878e-06
-3.28940341940609e-05
-1.61223399355911e-05
-1.73938708002806e-05
-3.74137665818885e-05
-5.18629201094174e-05
-3.39009834864589e-05
-3.42158385751493e-05
-3.98334628177812e-05
-2.07960121075397e-05
-4.36385161822253e-05
-2.91328192093986e-05
-3.02661243878444e-05
-3.96801486152377e-05
-4.55271762299274e-05
-2.29670717079079e-06
-4.12390030628864e-05
-4.18799258657875e-05
-5.7037516584101e-05
-2.95921857293701e-05
-1.40196926402367e-05
-5.39918467650789e-05
-2.47017405292667e-05
-3.90923790903487e-05
-2.13556020614924e-05
-3.99229815858101e-05
-2.9943378294244e-05
-5.47360660731178e-05
-9.9254484430568e-06
-1.21687741197411e-05
-5.9605912210558e-06
-3.17844567254347e-05
-2.42471306760405e-06
-2.10682140879307e-05
-4.29438060827468e-05
-5.40411393376851e-05
-1.83570292831594e-05
-4.35023493743536e-05
-2.85262091966548e-05
-1.54247410814536e-05
-1.4888613538305e-05
-5.24786328929957e-05
-6.01643329980878e-06
-6.4087242929016e-05
-2.98314693214248e-05
1.16079194990893e-05
-2.65179790884243e-05
-1.74067021836641e-05
-5.19343075875915e-05
-7.07145831329838e-05
-4.28204583427525e-05
-2.09114397648928e-05
-2.88727887442077e-05
-4.18374474402457e-05
-4.2300316457643e-05
-4.58671092518997e-05
-3.88514847156029e-05
-5.42581936863013e-05
-4.58680606326933e-05
1.50201457821311e-06
-6.30742023417239e-05
-1.64450793966689e-05
-3.44606236718807e-05
-1.59109805661316e-05
-1.26014365739029e-05
-2.21392225179821e-05
-1.14949297349674e-05
-4.01618053516714e-05
-9.28953024283291e-06
-2.87190222366411e-05
-3.99199763513216e-05
-1.48677894559399e-05
-3.73271335274136e-05
-4.8804381894736e-05
5.0297631125244e-06
-4.47569132196337e-05
-3.5485823602089e-05
-9.79549882942953e-06
-5.65540227945999e-05
-3.09193762354691e-05
-5.13692471515385e-06
-1.76464800558057e-05
-1.76555797603664e-05
-3.36624864359125e-05
-4.65353330954928e-05
-6.608885251053e-05
-2.62219356380962e-05
-2.46617541630665e-05
-1.41107973214842e-05
-1.65747512893077e-05
-3.87915281876539e-05
-6.63669382216615e-06
-6.13220535560392e-05
-1.58968948443318e-05
-6.30362037810391e-05
-4.70287495769349e-05
-1.34373089265068e-05
-4.02585605589837e-05
-6.48519623658622e-06
-3.72388853353715e-05
-1.53376960967647e-05
-2.8399522517055e-05
-3.73893194623923e-05
-3.09145012336309e-05
-4.69544099632423e-05
-5.19931876839439e-05
-4.25470088213389e-05
-2.0136435757834e-05
-1.84940209992657e-05
-4.68415720800835e-05
-3.74216266707121e-05
-5.90145585765644e-05
-7.62617448829486e-05
-4.79845301970055e-05
9.96485154830468e-06
-3.00394326822814e-05
-2.78908985261067e-05
-3.076645851102e-05
-1.98054839454332e-05
-1.77148223314311e-05
-5.06040641774793e-05
-6.48254209126575e-05
-3.49205677938665e-05
-3.65717173009569e-05
-1.3994045373263e-05
-1.51894524656567e-06
-3.30623795280282e-05
-1.44735011133417e-05
-4.51566661425084e-05
-1.34487397217166e-05
-2.35557100220624e-05
-5.29471191768362e-05
-7.8240687720797e-06
-8.30222109918586e-07
-2.64411322372899e-05
-5.25840535682069e-05
-3.60198400417974e-05
-2.30168162409542e-05
-3.42815596365729e-05
-4.00852442305338e-05
-2.70247880968824e-05
-1.63473872142472e-06
-2.95908781341872e-05
-2.90602057140341e-05
-1.11426296512035e-05
-1.64006403309486e-05
-1.64922235897174e-05
-5.42625236632858e-06
-6.0659059451343e-05
-3.62739039319785e-05
-2.56827238102806e-05
-4.32418725888478e-05
-3.83876960453901e-05
-3.07895638985093e-05
-2.05758406916954e-05
-2.75978913699955e-05
-4.41685137680749e-05
-1.90656239247564e-05
-3.72550518268284e-05
-2.19958860612466e-05
-4.60544041645345e-05
-2.98116792823201e-05
-2.29239850323413e-05
-3.92835249356586e-05
-5.51791368088895e-06
-3.41770084354945e-05
-4.28349875649652e-05
-4.14306242375912e-05
-6.51861265740854e-05
-8.26091619764634e-06
-4.12819347819245e-05
-5.9970680499742e-05
-2.08485619865442e-05
-1.8421828189248e-05
-3.30048576011953e-05
-4.65990887360668e-05
-3.88408806283176e-05
1.32418315915193e-06
-2.43135783075786e-05
-2.67639322423503e-06
-1.06817081906074e-05
-2.3307973747915e-05
-6.62516770446014e-05
-1.74316911302461e-05
-1.83841991902806e-05
-1.57442202205084e-05
-4.68236694328802e-05
-2.57531830384753e-05
-4.52035183713681e-06
-6.59418865605005e-05
-5.03789060246088e-05
-4.75922519528512e-05
-2.9567378376627e-05
-6.00062319111377e-05
-3.12991011164563e-05
-2.91861618469021e-05
-4.97825102833798e-05
-4.96673304426942e-06
-3.33419354746469e-05
6.5073580385261e-09
-3.52449191377399e-05
-3.25071692171868e-05
-1.16178735056553e-05
-4.7083983778715e-05
-1.31704140211641e-05
-1.33942030210829e-05
6.31141157230635e-06
-3.65666714278848e-05
-4.96853055054549e-05
1.96850778325388e-06
-2.48214219205411e-05
-4.04452962541183e-05
1.09178830667838e-05
-2.10291372712427e-05
-4.43893969773448e-08
-3.46027421908668e-05
-5.8762149576914e-05
-3.59619956501475e-05
-1.68488208878734e-05
-3.33742865973555e-05
-7.03786781481515e-06
-7.36105990296082e-06
-2.69833598791001e-05
-1.1286590436769e-05
-2.68305418911323e-05
-5.32244813330915e-05
-3.6509397701547e-05
-2.30714917109558e-05
-2.5233215321178e-05
-7.3139981993699e-06
-3.83959723388731e-05
2.37804323768991e-06
-5.244171387694e-05
-2.92387424658199e-05
-3.55141749541499e-05
-2.20614465533415e-05
-5.86822121018325e-05
-1.96146221930036e-05
-3.02282088607544e-05
-2.25618012504703e-05
-6.45802912835612e-05
-1.00727083137541e-05
-1.93533579558244e-05
-4.2591392161831e-05
-2.81509855267775e-05
-3.5475666383773e-05
-1.83590622540049e-05
-3.91465393631292e-05
-5.35772301911508e-06
-7.05710880315744e-05
-4.65035409326251e-05
-5.02510069543508e-05
-2.58117190445286e-05
-1.95268280543795e-05
-3.07836524610073e-05
-1.71191093724856e-05
-2.1219926798775e-05
-2.8323954582871e-05
-3.19020380019287e-05
5.66646495197927e-06
-5.91393643144196e-05
6.10347695595001e-06
-1.06268058727717e-05
-1.81496463143876e-05
-4.51505353298529e-05
-1.90920468612963e-05
-2.42588313545391e-05
1.07155606740562e-05
-1.64239350709419e-05
-3.30662669753565e-05
-1.91726797036536e-05
-1.57759621868267e-05
-4.4706005608125e-05
-3.07209023887665e-05
-3.9187084142227e-05
-3.61152238531242e-05
-1.18860458486593e-05
-6.53210835444034e-06
-3.56473820973651e-05
-2.333861913512e-05
-2.64080287551223e-05
-4.24364470120044e-05
-2.00974272553575e-05
-1.68553139333541e-05
-2.55551101827496e-05
-4.69777199792063e-05
-4.61507028038349e-05
-3.36805352783788e-05
-4.27344125902476e-05
-3.11899148497326e-05
-1.22564676786018e-05
-2.79743196552645e-05
-2.14572814361189e-05
-1.23992498663018e-05
-2.77168275963149e-05
-4.70400897929361e-05
-1.69672769333559e-05
-8.31913402283283e-05
-1.77427699515024e-05
-1.48346104769825e-05
-2.05262396019561e-05
-2.70185021195743e-05
-1.80421700417734e-05
-4.03383548740833e-05
-4.30713905073578e-05
-4.6439226982691e-05
-3.6830336950468e-06
-3.28969866511083e-05
-2.03445067581575e-05
-2.86719544643054e-05
-1.959263697537e-05
-1.31347520250554e-05
-2.67985821163736e-06
-4.41214410213179e-05
-1.32276979490074e-05
-8.14628680955154e-06
-3.64434810405836e-05
-2.8910184085731e-05
-3.92883678658899e-05
-2.81240618910101e-05
-2.21342218226952e-05
-1.70413292433784e-06
-5.67140646651002e-05
-9.36253423959856e-06
-1.12695314735978e-05
-3.00072750385784e-05
-1.95288840476854e-06
-2.40779399347183e-05
-2.54471003843317e-05
-2.6074864396824e-05
-4.67835621336834e-05
-5.51822030243217e-05
-2.00714192597133e-05
-3.73678713554768e-05
-4.22357170266784e-05
-4.98471643775554e-05
2.25749988625335e-06
-1.45572233535325e-05
-4.76059189041817e-05
-2.87677392754639e-05
-2.74430257279406e-05
-5.54483523391871e-05
-4.84141502929188e-05
-3.84376973753744e-05
-3.65905069471682e-05
-3.04924934935366e-05
-2.66802871550742e-05
-1.20926391730841e-05
-6.0251767383461e-05
-3.62430311814031e-05
-4.46638441328727e-05
-9.38500129337811e-06
-1.75575388224056e-05
-2.72605056600989e-05
-3.26663279052328e-06
-1.25036684075813e-05
-4.59125046944121e-05
-3.41313925403965e-05
1.12419657925945e-07
-2.60164905362232e-05
-2.27862205266709e-05
-4.69700192872703e-05
-7.05956232734527e-06
-4.20022018594458e-05
-3.13509525482719e-05
-1.8157961350616e-05
-3.32098966746839e-05
-4.89574783652557e-05
-1.71306763969886e-05
-4.83713700839184e-06
-2.48070567091166e-05
-6.28129857658918e-05
-4.04219746349821e-05
-2.15517220443171e-06
-1.23682175714426e-05
-2.20722020373774e-05
-2.84848617012796e-05
-3.10555330897799e-05
-3.23407503669765e-05
-4.13160812257949e-05
-3.01718206910778e-05
-2.06975558598307e-05
-4.01366894296318e-05
-4.30760823199766e-05
-3.78502124210853e-05
-1.21313532294633e-05
-2.62506728221772e-05
-3.19419955700125e-05
-2.30219846948781e-05
-3.0822944712754e-05
-9.85675152331643e-06
-2.85451858629074e-05
-1.00244412350422e-05
-2.12272457194231e-05
-2.87500529684204e-05
-2.81941164342925e-05
-2.44029374691035e-05
-2.5838254651148e-05
4.07932297198879e-06
-3.24057361700085e-05
-1.96233230988489e-05
-3.27839227506079e-05
-2.1662967181542e-05
-4.03127163834981e-05
-3.59913737326811e-05
-3.68355419802967e-05
-3.85709472002804e-05
-4.02770178282157e-05
-1.15715876442261e-05
-7.4725477282943e-05
-2.33644280809627e-05
-1.73986321775445e-05
-5.28644530460572e-05
-2.50687026216251e-05
-6.03946155966852e-06
-3.93443977129988e-05
-1.38784835384088e-05
-2.4824186006864e-05
-4.99016810732526e-05
-9.96012596430361e-06
-1.04173749038676e-05
-4.29325642757649e-05
-2.14046147931816e-05
-1.2213861096986e-05
-1.66141532785605e-05
-1.40770719875862e-05
-4.67738529932953e-05
-7.60573591646961e-06
-2.88323340314232e-05
-9.62362688179739e-06
-3.35515368205461e-05
-2.03413387642642e-05
-3.72919742950073e-05
-1.98269350140611e-05
-2.52917062558938e-05
-4.28968298717354e-05
-2.63465549598113e-05
-9.52822367101114e-06
2.19748516351257e-06
-5.02629808277204e-05
-1.18431998256877e-05
-2.23867875659783e-05
-2.10576111870485e-05
-5.30913934681086e-05
-3.24694793195352e-06
-3.79286431718505e-05
-1.82489418412152e-05
-6.27783296038202e-05
-1.17219519452576e-05
1.39099408237696e-05
-4.4431665965081e-05
-3.82208807507102e-05
-5.11465498444499e-05
-2.38667730086301e-05
-3.18996902256868e-05
-5.2499094378081e-05
-1.1792787937883e-05
-4.14511093125135e-05
-3.18273433044852e-05
-2.98683218777464e-05
-2.93599162630095e-05
-4.98545330178661e-05
-9.64094394612487e-06
-2.23751017946552e-05
-3.13962354686438e-05
-9.68124377582167e-06
-4.05404197889478e-05
-2.99721682657416e-05
-3.19730663675377e-05
-7.51406631232229e-06
-3.3127608916781e-06
-1.92059359604671e-05
-6.40559642329414e-06
-3.42637806901655e-05
-1.35988854162181e-05
-1.69545301785438e-05
-2.97210920004381e-05
-1.90382068455734e-05
-1.72643155939281e-05
-4.71962679494484e-05
-1.89943293669716e-05
-1.64762897462766e-05
-1.50928016987295e-05
-3.49451111820927e-05
-5.68886732394446e-05
-2.54039601124156e-05
-3.7931096322057e-05
-1.76436753799474e-05
-2.8528134091812e-05
-6.97004295734196e-05
-4.15309628755214e-05
-6.94402864074568e-06
-2.17735147692694e-05
-1.49480737047739e-05
1.0101187656801e-05
-3.23468035564546e-05
-6.50281051663506e-05
-8.21958920703083e-06
-3.92752467759488e-05
-6.24043094378938e-05
3.83358930289086e-06
-9.59756036020222e-06
-5.15018262297728e-05
-3.32237880938046e-05
-4.33276859134205e-05
-2.33539686294117e-05
-2.13960609308412e-05
-1.32650014874687e-05
-1.63291156224599e-05
-3.74969213505507e-05
-2.33505956613814e-05
-3.4687212873789e-05
-2.11392876268025e-05
-2.77006953894559e-05
-3.00127322093655e-05
-1.51846044956429e-05
-1.75701616234828e-05
-4.13406311999927e-05
-4.60499883451743e-05
-9.84433182894859e-06
-9.83494918825108e-06
-6.99154685997168e-05
9.2847723342817e-06
-5.47210932515849e-06
-3.74295721596438e-05
-3.93226405088909e-05
-8.71701998201683e-06
-3.7045063725244e-05
3.47063821974811e-05
-3.76856859215296e-05
-5.49913294483953e-05
-2.51744484761325e-05
-4.13370486614822e-05
-2.99395470256038e-06
-1.61923455708425e-05
-4.02472398729554e-05
-6.33985169309454e-05
-3.82175353426888e-05
-7.4341958816316e-05
-1.90162968355395e-05
-4.77943235355562e-05
3.75393426370081e-06
-1.47669904247654e-05
-1.21852727192102e-05
-2.55765232443517e-05
-7.62044459835397e-06
-5.41632351615833e-05
-4.79315328807491e-05
-4.07719528910156e-05
-4.01695332997947e-05
-4.62485064817037e-05
-4.54672256421191e-05
-3.92399116980876e-05
-4.24405835720732e-05
-1.27993970064885e-05
-3.32319353070803e-05
-2.5014424475722e-05
-2.49805667500242e-05
-2.94283191797642e-05
-5.02333899230412e-05
-3.70542492485108e-05
-2.30001285585745e-05
-5.15431395672514e-05
-1.39971033939493e-05
-1.7347874691237e-05
-2.66100936617213e-05
-4.65649966999574e-05
-1.86401986287907e-05
-1.46295956143383e-05
-2.61661676157658e-07
-3.89681681538821e-05
-9.67347349767097e-06
-4.20454270383322e-06
-8.75314525852322e-06
-4.48176253055222e-05
-2.32817964714678e-05
-9.60609401540378e-06
-8.398019044773e-06
-2.32052264788024e-05
-4.4440837731809e-05
-3.94166995609206e-05
-2.33801767787584e-05
-5.75767525408691e-05
-3.14306300527805e-05
-2.34343403081943e-05
-3.05481219765125e-05
-3.5126036768371e-05
-2.9577231408579e-05
-3.82001969998561e-05
-4.20462092032167e-05
-2.13047524609849e-05
-2.47923353479672e-05
-4.60647172147735e-05
-1.86559018899174e-05
-4.75799178668222e-05
-5.90281804264515e-06
-1.07332426832225e-06
-3.98189252838819e-05
-3.55894789365373e-05
-1.18645690893756e-05
-4.0426947693944e-05
-1.35071750787775e-05
-9.77235649788592e-06
-2.57782978417119e-05
-3.22889488560772e-05
-1.04504763951797e-05
-2.67470192867096e-05
-4.21326566856837e-05
-3.43250685523466e-05
-6.08111100886397e-05
-4.48137655713441e-05
-2.69919943202086e-05
-2.29315202611521e-05
-2.26231357566292e-05
-3.06608309130891e-05
-3.03457605971743e-05
-2.80436240915022e-05
-4.71214513122088e-05
-3.13777660809686e-05
-1.56774546172281e-05
-3.90239349614186e-05
-1.1725378922148e-05
-2.12126841379195e-05
-4.91164356204888e-05
-4.22938569871298e-05
-3.24281282197831e-05
-5.04040018594355e-06
-4.71156685917864e-05
-3.265490089675e-05
-1.72813388858468e-05
-3.55110343778678e-05
-5.14093494428493e-05
-1.5364220705367e-05
-5.37066998949056e-05
-3.59926608817573e-05
-1.66455416955244e-05
-4.47446029141241e-05
-2.80712862041349e-05
-4.49176853314576e-05
-4.49104303406502e-05
-2.10703520145319e-05
-2.02722965046698e-05
-3.33246393225366e-05
-3.76041852302926e-05
-4.40341858375007e-05
-1.91342747958579e-05
-3.09705531181052e-05
-1.10792625149761e-05
-2.92602699272908e-05
-3.20227701291721e-05
-4.01484535182009e-06
-4.80132280242329e-05
-5.24148953820337e-05
-5.31345802982346e-05
-7.51747468485211e-06
-3.69982277675529e-05
-3.32615700467631e-05
-6.64019189444192e-05
-4.98676691867865e-05
-4.07460361935218e-05
-2.06990051156625e-05
-1.21769819261541e-05
-5.00674641874075e-05
1.15274114731313e-05
-4.55069035233673e-05
-1.52904988957962e-05
-3.59804504805969e-05
-2.06081702950234e-05
-3.2932492558879e-05
5.4263711976293e-06
-2.70819072087867e-05
-1.89362641820945e-05
-2.02838802627111e-05
-1.41551378831761e-06
-3.74683018956003e-05
-1.0765263894047e-05
-3.46046395710146e-05
-3.48412293096679e-05
-3.96811993592936e-05
-7.42845921117997e-06
-5.3796321013832e-05
-2.42705203322091e-05
-8.56489688441483e-06
-9.93791189372954e-06
-4.30094386424292e-05
-3.13925007475394e-05
-1.68364942471664e-05
-2.57953087263831e-05
-4.30625909336203e-05
-1.05015179396423e-05
-3.53230389534146e-05
-4.03584648200174e-05
-2.32594528087585e-05
-6.10825755397686e-06
-5.66588342822446e-05
8.25115773071189e-06
3.66550941667613e-06
-2.62414234614742e-05
2.54277914938732e-06
-7.9552928353269e-06
-1.89411989378002e-05
-3.62008173988242e-05
-2.59171373594064e-06
-2.69348602156446e-05
-4.38783317092218e-05
-1.49579544219293e-05
-1.23108304835127e-05
-3.24695052063886e-05
-4.51263804119377e-05
2.62145742040328e-06
-2.74173968558357e-05
-2.6631988344957e-05
-1.1719510490433e-05
-1.0206487580964e-05
-4.47550978717638e-05
-6.53519893666638e-06
-4.9910395180068e-06
-3.40453531242576e-05
2.07599934329062e-07
-5.04258959159183e-05
6.32281987842555e-06
-1.64424783178888e-05
-2.13051122097605e-05
-4.58778552737224e-05
-3.74418652016112e-05
-2.89816957998645e-05
-4.76514826828229e-05
-1.3125760378775e-05
-2.42201272706529e-05
-5.67468561863956e-05
-5.06188210381181e-05
-9.70812447739525e-06
-3.41478975034096e-05
4.63372377283149e-06
-5.26336242983361e-05
-3.69151129321997e-05
-3.31725229847954e-05
-4.09989185797585e-05
-1.55081483121774e-05
-4.53987205157059e-05
-2.84208802690114e-05
-2.32059627097746e-05
-1.36936362842759e-05
-1.17437875034625e-05
-2.77956121172237e-05
-1.90783918509901e-05
-3.14291872214078e-05
-5.53861382296261e-06
-1.74871725612015e-05
-5.19958763847749e-05
-3.29942592982014e-05
-2.10204635248761e-05
-1.89187226073789e-05
-9.14682549260507e-06
-1.55928421799673e-05
-2.79108198004386e-05
-3.29171209187418e-05
-1.88535524344006e-05
-2.53650895407542e-05
-2.9971678577913e-05
-1.79453505545351e-05
-3.93204222161563e-05
-3.82164404317686e-05
-3.45796163572163e-05
-4.52534767876249e-05
-2.52724003051979e-05
-3.69777161778655e-05
-2.40247708049751e-05
-5.11888329773243e-05
-3.37213963588138e-05
-1.9490911563561e-05
-1.62760485728584e-05
-6.01561618412641e-05
-2.98049801747148e-05
-3.21239244135719e-05
-2.8368596590938e-05
-3.92275944272256e-05
-3.38171848095889e-05
-5.93086693741757e-05
-3.75392483865298e-05
-4.02345255722883e-05
-2.345911267392e-05
-6.78740890312587e-05
-2.46412626443176e-05
-5.64662391565529e-05
-3.54710153847344e-05
-3.88746211805606e-05
-9.31474951119698e-06
-8.56387755064237e-06
-1.28350773017952e-05
-4.05119724261987e-05
-1.98396394389183e-05
-2.37245595679847e-05
-2.81463749102147e-05
-3.86517734105776e-05
-4.76212609602357e-05
-1.9541630144705e-05
-4.01524772780346e-05
-5.92274370867746e-05
-2.29814363518363e-06
-2.951628906929e-05
-1.73944940116478e-05
-1.75064492901018e-06
-2.96175587547995e-05
-4.7949547764087e-05
-3.49913812589026e-05
1.95063460838796e-05
-2.2774158201476e-05
-3.25957196408553e-05
3.57589079853975e-06
-2.72845016796343e-05
-1.15959071686456e-05
-3.44646956286553e-05
-2.38696832511801e-05
-4.9743203763752e-05
-1.65111932101065e-05
-2.11888225658188e-05
-3.93999727525983e-05
-2.71425589666113e-05
2.17593691615531e-05
-3.56865397057106e-05
-4.23271149578849e-05
-1.37272410215054e-05
9.92814891934323e-07
-1.79553006308206e-05
-3.36440392061e-05
-4.23269796890765e-06
-1.3698346778559e-05
6.23016763781529e-07
-3.509850044997e-06
-1.08831577973997e-05
-4.79690915884848e-05
-2.67826922636923e-05
1.53173053954487e-05
-3.14338373445319e-05
-2.3712490713122e-05
-4.94954889505646e-05
-1.48122132191162e-05
-2.20998878459578e-06
-1.57917372549835e-05
5.67080654156422e-07
-2.90499623387326e-05
-2.05469316608211e-05
-4.42909039645694e-05
-7.80334382859806e-06
-4.59370262009328e-05
-1.97550367868257e-06
-8.94579181505952e-06
-3.30038653722888e-05
-2.2002230741681e-05
-2.53630807573677e-05
-1.55710943700371e-05
4.32362047390381e-07
-2.98886663734487e-05
-4.09071002848667e-05
-1.39533275557905e-05
-4.20765014957545e-05
-5.57559380888421e-05
-3.87511939097691e-05
-1.97959915718125e-05
-5.14241301369902e-05
-2.38245262906557e-05
-2.96686888866514e-05
-4.66230941121978e-05
-3.16260703967932e-05
-2.72003284342252e-05
-5.24108947391319e-06
-2.48021205871367e-05
-2.82848661322594e-05
-1.07893614552837e-05
-4.80928504766725e-05
-6.69481578248616e-05
-1.83150899846711e-05
-3.16126875037808e-05
-2.75531361974006e-05
-1.02781202828124e-05
-3.80326964389869e-05
-2.7678077824886e-05
-6.75157142789911e-05
-3.84582587237985e-05
-2.83673009819009e-05
-3.36592383045067e-05
-1.509561582113e-05
-3.94806247620748e-05
-2.82722793446508e-05
-1.3682824295915e-05
-2.3535824029353e-05
-5.39044377455097e-05
-3.98735292991301e-05
-4.60669770048589e-05
2.30704097215416e-06
-3.56430539537076e-05
-2.66946364945628e-06
-1.6445723790294e-05
-6.40028334957918e-06
-9.0575964996848e-06
-4.17933694518708e-05
-2.78827590880091e-05
-1.60431891039964e-05
-1.91249214910718e-05
-1.66914748410689e-05
-5.30301067914031e-06
-1.13019165216397e-05
-3.40180767324242e-05
5.44310761581975e-07
-3.13493850648376e-05
-4.55471270001409e-05
-5.03674810834714e-05
4.73084738187828e-06
-5.59529396016397e-05
-3.15451249051233e-05
-4.8216767823037e-05
-5.54431239049601e-05
-3.31379391007804e-05
-1.95073022656898e-05
-3.66166697783901e-05
-4.0276821314184e-05
-3.56989375700424e-05
-4.02195555889689e-05
-5.96171227352628e-05
-4.4984066985311e-05
2.39322007547162e-07
-5.06866573122031e-05
-5.05322648063119e-05
-3.65763871104123e-05
-1.95585857703259e-05
-3.77305930622033e-05
-2.52210583223587e-05
-5.79069073581409e-05
-3.28473572045216e-05
9.03823996867285e-07
-1.2083573894037e-05
-2.78052456330354e-05
-2.02802625667039e-05
-1.50663533010346e-05
-2.01491473366133e-05
-3.44148238807967e-05
-1.52468125214738e-05
-1.0754966677707e-05
-4.3509423580586e-05
-4.21479392838706e-05
-1.74526418800603e-05
-3.75945710732619e-05
-2.16021517627898e-06
-4.48807109495722e-05
-3.89561363950772e-05
-2.02480805177178e-06
-2.08465105476326e-05
-4.68151106661248e-05
-3.55664556723619e-05
-2.64115728218193e-05
7.16353828021987e-06
-4.91863174686105e-05
-2.52605504034876e-05
-3.33481838049393e-05
-1.62368540992984e-05
-1.40101653371655e-05
-2.6301209677735e-05
5.13227396327942e-06
-5.06054694410271e-05
-1.7039003746712e-05
-1.57610224143165e-05
-1.93885320799276e-05
-2.49621725066058e-05
-2.32350854129534e-05
-7.05219965579251e-06
-4.68254515379759e-05
-2.82331255005667e-05
-3.63182582305417e-05
-2.39528112331061e-05
-3.88582826212776e-05
5.46026907299227e-06
-6.31146836008069e-05
-2.97903592063538e-05
-3.08112928211735e-05
-1.26802706432294e-05
-1.98958048185393e-05
-3.39528678111128e-05
-3.77308022644105e-05
-4.36490050383013e-05
-1.77101629597468e-05
-2.89502684095455e-05
-1.23705934042136e-05
-2.2941743417026e-05
-6.15247050650599e-05
-2.64925253734147e-05
-4.98892264306591e-05
-2.87682828564646e-05
-6.13104667118979e-05
-5.04072852423157e-05
-4.38380455372777e-05
-4.26123302128498e-05
-3.62576536711156e-05
-2.60162042726882e-05
-2.35386291407326e-05
-2.18700579691983e-05
-5.12756631649318e-05
-3.46991462849126e-05
-4.87773245139188e-05
-5.6213164508861e-05
5.82683872294365e-06
-3.97538587622025e-05
-4.27086368340774e-05
-1.91577962752751e-05
-2.38486863590993e-05
-2.02800146556819e-05
-1.37159940388999e-05
-4.13753382901382e-05
-1.3251052196928e-05
-1.5635127282405e-05
-3.30818673078524e-05
-1.84724594438724e-05
-1.94488897111907e-05
-1.8257944641099e-05
-4.02043053634963e-05
-2.97368276171892e-05
-4.8476935244781e-05
-1.25879741659393e-05
-1.9035509905015e-05
-4.15028120252628e-05
-1.22187767731876e-05
-2.96916877257332e-05
-5.43591717587002e-05
-3.13263120918396e-05
-1.62733667164404e-05
-2.19596881893702e-05
-7.14120066263964e-06
-5.10390519167862e-05
1.56858593658648e-06
-2.55833249413346e-05
-1.11410157015182e-05
-5.51233627776196e-05
-3.62696419150787e-05
-3.49620337245105e-05
-3.75822076056686e-05
-5.26779619253352e-05
-3.28863541332196e-05
-4.56871605730165e-05
-3.09374991238296e-05
2.45255490703271e-06
-5.17775219919735e-05
-1.53533331943624e-06
-2.04748258286213e-05
-3.74751004961288e-05
-5.87961030706377e-05
-3.63896390318116e-05
-4.61682513865398e-05
-1.45220080140926e-05
-2.43145079555894e-05
-3.40131782507502e-06
-1.66011975290655e-05
5.06301622126178e-06
-2.73090271211273e-05
-3.13254923264695e-05
-4.15288444498127e-05
-5.20569267653125e-05
6.21848125201904e-07
-4.1017866123149e-06
-2.95064352136097e-05
-1.25400608958686e-05
-7.32880511274476e-06
-1.81160072517057e-05
-1.34102023458334e-05
-4.70896958499791e-05
-1.97525188009607e-06
-3.34990492522396e-05
-4.35108296774241e-05
-2.06965247282827e-05
-3.595200026017e-05
-2.11700431829895e-05
-1.80232659839227e-05
-2.80952592594557e-05
-4.52935188771063e-05
-4.07720683758643e-05
-2.0374640357928e-05
-3.42234581352391e-05
-8.4782238365267e-06
-4.02041134949928e-05
-4.62834231156596e-05
-2.51464982844062e-05
-1.94875316291348e-05
-3.75969329030141e-05
-1.82950857354278e-05
-1.91440820097742e-05
-4.08143938477146e-05
-4.32505380492365e-05
-1.86116715937691e-05
-3.97255490776132e-05
-3.93418241738235e-05
-2.89823865581999e-06
-4.55575044089213e-05
-1.09697627606856e-05
-3.0252846560149e-05
7.42059444497747e-06
-2.03565055837136e-05
-2.9654218019935e-05
-6.01262125242644e-05
-2.52719351036294e-05
-2.35129505628792e-05
-2.68245213324348e-05
-4.24002629212512e-05
-2.19202438780807e-05
-2.05358425155656e-05
-3.15626069964064e-05
-4.31552571722506e-05
-4.39715222368772e-05
-7.9546537051056e-06
-4.20212131630543e-05
-2.13693371263317e-05
-3.47954950382013e-05
-2.85626015736169e-05
-2.02028874119704e-05
-1.77052523296675e-05
-4.45300841881086e-05
-2.65837526555965e-05
-4.13489249954677e-05
-3.71976629748027e-05
-2.44563482238292e-05
-1.05761304330168e-05
-3.92712367883995e-05
-3.66513190425157e-05
-4.67507478235566e-05
-5.44709948077901e-05
-2.31845897626816e-05
-1.28849016052944e-05
-3.03485216937395e-05
-3.46270200027111e-06
-1.11209555420018e-05
-1.38205796286899e-06
-3.20608740793805e-06
-3.21163885047291e-05
-1.53164506682323e-05
-3.7334139141849e-05
-5.81759424710223e-05
-4.06046548938318e-05
-4.8037195554623e-05
-6.14161871706693e-05
-1.46554427285864e-05
-8.01372352308696e-06
-1.23720338169936e-05
-1.06804318598703e-05
-3.03637335946021e-05
-4.73216536695308e-05
-3.73625047247393e-05
-1.89086939419342e-05
-1.994364440423e-05
-1.14686858556306e-05
-2.94253471133605e-05
-6.96318848533917e-05
-2.8215261022524e-05
-5.47468544820092e-05
-3.12643713618199e-05
-2.21706120659462e-05
-2.83334793649001e-05
-1.78702160137133e-05
-4.92378140637351e-05
-2.40144791656597e-05
-3.13133282181511e-05
7.55754303122494e-06
-3.86119254326991e-05
-5.78908164351031e-06
-1.19001390538731e-05
-3.07104761772736e-05
-2.04450803303268e-05
-5.0620786662061e-05
8.78070797966352e-06
-4.08253576313449e-05
-1.91969788368067e-05
-8.21356578642657e-06
-2.77116852753848e-05
-4.01352746180104e-05
-1.13490026994784e-05
-4.03928937593872e-06
-5.09522620736642e-05
-2.4574954685837e-05
-5.09967163778891e-06
-3.24002206019744e-05
-1.8969593956466e-05
-9.66181929806104e-06
-1.92862296981715e-05
-2.72431743039833e-05
6.71036091333588e-06
-2.34265349706585e-05
-4.27985875245439e-05
-1.77598469932699e-05
-3.6028162753504e-05
1.12765067148534e-07
-2.4150312426404e-05
-5.16787620485025e-05
-2.97189269526508e-05
-4.24726451342081e-05
-3.86893990818654e-05
-2.30516058363787e-05
-4.0767321182641e-05
-1.92643678590768e-05
-3.28710230961384e-05
-3.65814335564329e-05
-4.2941398977151e-05
-4.01605729667892e-05
-4.94810710390599e-06
-1.26093959829449e-05
-2.38838652359955e-05
-4.51044716024633e-05
-2.01830957820827e-05
-2.92509261142562e-05
-4.75540218608955e-05
-4.17869238267234e-05
3.56740351383097e-06
1.00364576335356e-06
-3.01975732623447e-05
-5.06224709987284e-05
-3.22450245884994e-05
-3.89515942779443e-05
-1.74368277029457e-05
-2.19128319565064e-05
-4.59895336917454e-05
-3.12188515027601e-05
-1.66656218174555e-05
-1.37222220622849e-05
-1.42621466202299e-05
-2.50301599852327e-05
-9.85078521971259e-06
1.22894778438223e-05
-2.3295041850683e-05
-4.57823969216824e-05
-3.92363188319196e-05
-2.31771905207265e-05
-1.01125362503292e-05
-4.18237433269926e-05
-1.39894390042105e-05
-1.8465284273993e-05
-3.94278650556777e-05
-2.57002676522223e-05
-2.99448359511673e-05
-1.77762322290786e-05
-2.26267961718618e-05
-1.50105346851159e-05
6.0305560829556e-07
-3.11835667615831e-05
-4.20449047133792e-05
-1.21898776203122e-05
-3.0808085266256e-05
-4.21785203202219e-05
-3.8322480241847e-05
-3.3537968450444e-05
1.78592680669527e-05
-1.16840937328494e-05
-3.62010262023349e-05
-4.96717572862585e-05
-4.88975470135619e-05
-2.52374236625849e-05
-1.9655316709189e-05
-2.8894429915135e-05
-3.68032210063683e-05
-1.27485405948128e-05
-3.70770904266435e-05
-2.71232670537411e-05
-3.57155170087504e-05
-1.84237099872462e-06
-3.47267509180276e-05
-5.27729469323405e-06
2.22619715839819e-06
-6.86529118121487e-05
-3.55455891506784e-06
-4.59777400340255e-05
-5.94539621017108e-05
-4.52267463949933e-05
-2.89074514935769e-05
-4.49150061869787e-05
-2.4300207568048e-05
-1.84103741811602e-05
-1.26847968656394e-05
-5.54504209908153e-05
-2.42453171263168e-05
-3.17792987464756e-07
-2.83318641127471e-05
-3.40968473729893e-05
-3.98419226998715e-05
-5.34543246925097e-05
-2.32124069494659e-05
-6.0341134768794e-05
-4.32087168931194e-05
-1.22027919825577e-05
-4.60940068208138e-05
-4.71484880744032e-05
-6.22506830392912e-05
-4.49133191165699e-05
-7.56255363248572e-06
-3.27310527727626e-05
-3.01054086543415e-05
-1.03174036578791e-05
-4.00356038003592e-05
-2.77439262654882e-06
-7.80832744089972e-06
-1.05695110680313e-05
-7.13650712775587e-06
-2.21580491150787e-05
-2.73239730471197e-05
-4.49773029697979e-05
-4.49730331988321e-05
-3.99160493858335e-05
-4.02572660598205e-05
-1.152944640569e-05
-4.88634133622222e-05
-4.72903550057995e-05
-3.65543081579238e-05
-6.03977686598119e-05
-2.40256673045758e-05
-3.08346212987715e-05
-2.71129337614175e-05
-3.73830647197083e-05
-1.46728146729039e-05
-1.45229358890271e-05
-5.28379599785871e-05
-1.77673040551672e-05
-2.13398459158385e-05
-2.21428392704769e-06
-2.08479453599883e-05
-2.08882436839687e-05
-2.75810712594928e-05
-4.84648905858567e-05
-1.17311933526775e-05
-1.13644482198164e-05
-4.38633762267166e-05
-2.58899125920445e-06
-2.83405356539579e-05
-1.88466226855759e-05
-5.44733638077111e-05
-4.0125404276357e-05
-4.01739543382351e-05
-9.12842614316828e-06
-2.49422062407527e-05
-4.50683901941829e-05
-1.43654478408449e-05
-1.34039563674193e-05
-1.71834757481167e-05
-6.04234970437916e-06
-1.40568423896155e-06
-2.51902639853582e-05
-5.57604764676343e-05
-3.5379192927991e-05
-3.51959293976208e-05
-1.87860069130775e-05
-3.97394994699616e-05
-3.20900073807611e-05
-1.60183914433149e-05
-6.16473489462376e-05
-4.26403193215825e-05
-2.77983627108486e-05
-1.64956084696403e-05
-3.63594181605398e-05
-3.30810434428386e-05
-4.61090994762309e-05
-4.33726636281572e-05
-2.47020844594035e-05
-4.60511146430692e-05
-4.766581935875e-05
-4.85809910124681e-05
-2.41296937077225e-05
-6.83181737793319e-07
2.96444645271339e-06
-1.712639102905e-05
4.31829206548528e-07
-1.3383269050618e-05
-2.46114609064187e-05
6.93030699592107e-06
-3.8249235977355e-05
-5.31313514110247e-05
-2.21489748317094e-05
-3.89637096022193e-05
-3.91322474726846e-05
-2.9791007661663e-05
-3.10584692430946e-05
-2.61621234660146e-07
-3.41489261262594e-06
-2.65312908648349e-05
-3.52409296273002e-05
-8.28067971915486e-06
-3.22233239932064e-05
-2.0784315680545e-05
2.21663376658782e-06
-4.58622219338506e-05
-5.35779922875726e-05
-5.04211263623854e-05
-2.09206949983629e-05
8.05257441924235e-06
-7.55945724900408e-05
-2.62996881040382e-05
-3.4952478445535e-05
1.9215929202461e-06
-2.84841713296754e-05
-4.56548880532059e-05
-3.55394133626361e-05
-7.43090190627002e-06
-2.28925144612835e-05
-3.90463712885156e-05
-3.32988429419988e-05
-2.37140625344308e-05
-6.95184739409055e-06
-4.67017078319793e-05
8.46455158174225e-06
-5.3958499072569e-05
-1.81124176341113e-05
-3.79980989826728e-05
-1.97284791712331e-05
-2.6713682125724e-05
-2.51513308777121e-05
3.48853560944558e-06
-2.2805668534579e-05
-3.3904616140663e-05
-3.96223161411722e-05
-1.24435780071813e-05
1.4095378936861e-05
-2.20234898336107e-05
-2.46963263014712e-05
-3.62361049477446e-06
-3.24783088014524e-05
-1.03705343700647e-05
-3.0870210004637e-05
-2.00473012740441e-05
-3.14880827185513e-05
-3.00477765205859e-05
-2.59477070768731e-05
-3.00500193540818e-05
-4.65563673103753e-05
-2.84401938765535e-05
-6.54981407763323e-05
-4.6611362931356e-05
-1.93742637729216e-05
-2.7969132153451e-05
-5.7435050047446e-05
-1.639690074825e-06
-3.08808170308345e-05
-2.81177586232772e-05
-1.90420188425956e-05
-3.06434005334232e-05
-3.1120298017902e-05
-3.02919679501731e-05
-3.2507632889372e-05
-2.23803909352854e-05
-3.02243458650115e-05
1.88661851928954e-06
-2.45226765602345e-05
-2.47518218188542e-06
-7.45629542478035e-05
-2.32540223009555e-05
-2.28541089227644e-05
-3.33160706333021e-05
-4.67450007351658e-05
-4.02382162924799e-05
-3.57480989461337e-05
-1.99114409849579e-05
-2.20152206793214e-05
-5.94717277511607e-05
-7.76651298081991e-06
-1.04854212794784e-05
-4.19527910875064e-05
-3.94985103666296e-05
-3.60074845338088e-05
-9.69836550868969e-06
-4.94350502429531e-05
-2.01281581817656e-05
-1.6953150652923e-05
-3.92089165398114e-05
-3.76383637018863e-05
-3.6981117004267e-05
-4.38695123987276e-05
-2.51747866048326e-05
-1.96450033911963e-05
-9.62302424418689e-06
-1.67362445217689e-05
-2.70239903605486e-05
-2.78026773160085e-05
-2.28232961658874e-05
-1.72318242329556e-05
-4.58288773810238e-05
-4.56405379972831e-05
-2.00613197408844e-05
-1.40505546448911e-05
-4.2500728965752e-05
-1.21623376724753e-05
-3.94419512834068e-05
-2.79986542364891e-05
-4.13957998691828e-05
-4.11270985240225e-05
-2.96580686352175e-05
-3.51873237910383e-05
-3.28683714958229e-05
-3.55812538010264e-05
7.78652788390061e-06
-3.35008390683205e-05
-1.14626768072311e-05
-3.28308699755541e-05
-6.21926582030606e-06
-6.23545068486172e-05
-3.09865283345461e-06
-2.3374427653475e-05
-5.84588651536131e-05
-1.00160099805931e-05
-4.42932128622132e-06
-3.76509143772116e-05
-3.89253350380559e-05
-1.93602156149112e-05
-1.42695850110871e-05
-3.34433883710316e-05
-3.20919266489575e-05
-2.07388556599452e-05
-3.54239573950119e-05
-2.44170597392018e-05
-1.97762098324365e-05
-3.40400888192876e-05
-1.34062275515775e-05
-3.34328867830869e-05
-4.93495989669596e-05
-1.0899161313263e-05
-4.55455987118912e-05
-4.60299151758351e-06
-1.88818665798876e-05
-2.85442284427129e-05
-3.3255055784422e-05
-2.55605877100032e-05
-5.57622054912928e-05
-2.48423542973528e-05
-4.50081049616858e-05
-2.41739617766013e-05
-2.95307014114446e-05
-1.91150393833397e-05
-5.48135078493254e-05
-4.46886014037007e-05
-2.47590126955008e-05
-2.70699764954733e-05
-2.09377166601896e-05
-5.9174330986944e-05
-3.3365292886913e-05
-1.13295797787549e-05
-4.52827414953695e-05
-3.57474240650982e-05
-1.16903006324341e-05
-1.4807182462787e-05
-3.07225048913236e-05
-1.45678473808644e-05
-2.51806483567855e-05
-7.89438797054966e-05
-1.96348282455051e-05
-2.67678239215734e-05
-1.83371291736132e-05
-2.35118019194994e-05
-4.19275317755861e-05
-5.06399086590853e-05
-3.25173526864551e-05
-5.71624752442429e-05
-2.30700713834215e-05
-7.20980945365942e-06
7.18116441681864e-06
-3.10715441067825e-05
-2.73819530967231e-05
-3.16283169878235e-05
6.69772683225996e-07
-3.58134758282956e-05
-8.91936458094853e-06
-3.27018550126071e-05
-3.73611225666523e-05
-2.60855389624906e-05
7.16743877508807e-06
-6.69468968906192e-06
-1.73828548397817e-05
-2.70071338939053e-05
-3.16363507682866e-05
-3.33073222803944e-05
-4.76532758790965e-05
-4.21721012799028e-05
-1.33956225428944e-05
-4.48986945430889e-05
-3.79012947798982e-05
-2.91878545542465e-05
-9.89997224796263e-06
-1.46568591692562e-05
-2.15316114253685e-05
-5.13446519267285e-06
-2.1551236698696e-05
-5.03237906053699e-05
-4.75323253828565e-06
-5.36864126853841e-05
-3.09501126875096e-05
-1.63033658602833e-05
-1.34838477232772e-06
-9.50222056933982e-06
-3.10361986243003e-05
-4.58062338906335e-05
-2.82543534266135e-05
-1.80839369448381e-05
1.8351783942666e-05
-2.62483597259957e-05
-3.98712940425602e-05
-3.934386103013e-05
-3.68638269431603e-05
-2.75781404226344e-05
-3.82189649243175e-05
-3.60211163676652e-05
-1.56779666484385e-05
-7.36784190162647e-06
-2.28454579874745e-06
-4.75905076625752e-05
-2.51519024214547e-05
-3.10741328452391e-05
-4.17664449494534e-05
-4.37304057022594e-05
-5.38977045655632e-05
-4.28707305691436e-05
-1.03795595264714e-05
-5.15851514380285e-05
-1.23307887283052e-05
-1.16617799712323e-05
-2.38082883500554e-05
-3.49371972353071e-05
-1.56476074465395e-05
-1.44136078219358e-05
-4.69113272306001e-05
-4.23334592103909e-05
-3.00670901201869e-05
-4.8056691502094e-05
-1.29176069940313e-05
-1.9169193404478e-05
-2.96658034398557e-05
-5.60618436002686e-05
-2.6303778199146e-05
-2.0820202695875e-05
-4.06384143272606e-05
-2.49688378675615e-05
6.93104252958441e-06
-4.36045477880487e-05
-1.54275439390443e-05
-2.04613120797673e-05
-1.20285396095112e-05
-2.38586830878829e-05
-6.53575241252719e-05
-1.29051088676828e-05
-3.700939084149e-05
-3.51122903350136e-05
-6.1735889815227e-05
-1.21868735652064e-05
-2.26041264754319e-05
-5.7919074553796e-05
-3.51549905982111e-05
-3.44791750466785e-05
-2.9888191240888e-05
-4.10346902994585e-05
-2.51721053463865e-05
2.20246465980124e-06
-3.95393122689277e-05
-7.98562997102568e-06
-3.35088564384993e-05
-4.29238690421549e-05
-1.38663495154144e-05
-1.27999076978307e-05
-6.06425264949928e-05
-2.31928105472011e-05
-1.04330768346712e-05
-2.29998213632278e-05
-2.39778961227721e-05
-2.09068452735615e-05
-1.34442678405681e-05
-3.8876693254039e-05
-3.42183374689146e-05
-4.31151452273966e-05
-2.5424590269805e-05
-3.75285070443389e-05
-6.92461787051963e-06
-4.11293249179904e-05
-1.66762289053681e-05
-3.42258783498775e-05
-5.02265215473465e-05
1.5434903673463e-05
-2.29252516398397e-05
-5.33857014908973e-05
-2.00149345274005e-05
-3.5990693355132e-05
-1.32105518405162e-05
-4.32555414423037e-05
-3.90093772488799e-05
-4.68018242023838e-05
-9.17613625845274e-06
-1.85125232925347e-05
-2.2596270343445e-05
-4.35170348896554e-05
-2.47089312557287e-05
-2.46618696353367e-05
-2.7267076391745e-05
-3.86494990015383e-05
-5.01151318436827e-05
-4.20396139521878e-05
3.74683946177374e-06
-3.53859145499989e-05
-2.45481888734642e-05
-2.60910555639804e-05
-2.10289833798641e-05
-2.28351568386825e-05
-2.98539480727435e-05
-1.51176989772937e-05
-2.53264540388016e-05
-4.1484036193635e-06
-2.94709534509098e-05
-5.84412461745573e-05
-4.93021694610567e-05
-2.48968152850015e-05
-3.6272996281641e-05
-3.59901062403823e-05
-1.27460435979175e-05
-1.78522954975038e-05
-3.12159939882386e-05
-6.80431266456801e-06
-2.87193763907843e-05
-3.32202113044325e-05
-1.97138109731038e-05
7.53958507861534e-06
-4.1640935758142e-05
-4.67106830303188e-05
-1.79986978005082e-05
-2.11749203309568e-06
-3.42938740315117e-05
-5.34302058496748e-06
1.89948800444933e-06
1.39074304552425e-05
-3.10434460786215e-05
-9.43043251293676e-06
-3.68216773821198e-05
-2.72256314334904e-05
-2.85541716643297e-05
-3.70451602943158e-05
-4.02877429349783e-05
-2.21947934324022e-05
-1.64658943501048e-05
-2.49161000353933e-05
-9.70530207731097e-06
-5.44374253421601e-05
-1.92503816103453e-05
-1.02142809756699e-05
-2.10576360557458e-06
-3.64283100813024e-05
-2.89432379561667e-05
-5.41137167108903e-05
-4.90639668950462e-05
-2.63819869486419e-05
-3.35119431815331e-05
-3.50685486672284e-05
-3.32820606119284e-05
-1.26145888171351e-05
-4.18536709876918e-05
-2.86131179640078e-05
3.00981615281989e-06
-1.457096561138e-05
-3.04523078636076e-06
-4.65207730357926e-05
-4.67306334304304e-05
-4.23232629846677e-05
-4.8805212986891e-05
-2.38096349808447e-05
-8.4737796910647e-06
-4.31120316409518e-05
1.42152816267821e-06
-4.02690180560416e-05
-3.32787222591579e-05
-1.49749707547507e-05
-1.17652895992216e-05
-3.27394015404037e-05
-5.45014708526915e-05
-2.8271634124771e-05
-1.47683111361046e-05
-2.55616939542342e-05
-3.09942662402539e-05
-5.5467191427265e-05
-1.70727043125213e-05
-1.56043113413272e-05
-1.12946414157856e-05
-2.05014963219022e-05
-3.02380393565083e-05
-5.96928952189975e-05
-4.71839442230721e-05
-3.61591174459913e-05
-5.01188161387879e-06
-5.38357400275334e-06
-1.11270772831966e-05
-1.91641392606024e-05
-3.34573735590314e-05
-6.05551365090048e-05
-3.36951827620429e-05
-2.41324823025358e-05
-4.11385932252221e-06
-5.41771794071031e-05
-2.64696286292426e-05
-9.04193432021996e-06
3.35935060929328e-06
-2.87029705303823e-05
1.20213129810193e-06
-2.53691005187582e-05
-2.66264879445933e-05
-1.40340412309377e-05
-2.46816977252057e-05
-4.05308114495412e-05
-3.36502040008744e-05
-3.82710076240266e-05
-1.66568495461234e-05
-2.31646479956596e-05
-2.87530860948926e-05
-1.89583540070211e-06
-1.78907278273628e-05
-1.64456178771366e-05
-2.919593170997e-05
-2.91980780572549e-05
-3.26973282580494e-05
-2.58135844216921e-05
-1.95692256581202e-05
-8.89264471751881e-05
-4.99345193551103e-05
-1.54422552313048e-05
-6.0252477373636e-05
-1.08171255389601e-05
-2.65304884134762e-05
-5.52479284766959e-05
-1.19055426617528e-05
-3.16731278768927e-05
-2.16463156289935e-05
-3.12505703120709e-05
-3.46777481145611e-05
-3.72059418281874e-05
-5.25318664523501e-05
-4.73310742322045e-05
-1.59983831853264e-05
-4.23047677270912e-06
-2.91421305119297e-05
-5.84331419037733e-05
-3.56341438619753e-05
-1.32669799996468e-05
-3.10767242650309e-05
-1.67201152258919e-05
-2.1112033836882e-05
-2.90917540399114e-05
-3.5292129238014e-05
-4.2258262897893e-05
-4.95806462238929e-05
-7.37782437374534e-06
-7.69543904171549e-06
-3.72797628797999e-05
-3.43712933370624e-05
-2.2091841816954e-05
-1.37293884709573e-05
-5.5215816366e-05
-5.43804747724234e-05
-3.07932576342127e-05
-2.471810491942e-05
-3.20902564416978e-05
-4.5122511272963e-05
-7.85958923459446e-06
-3.03947352460378e-05
-3.02787197650467e-05
-2.26309903669158e-05
-5.95828029724035e-05
-4.63687096078063e-05
-2.59040794994451e-05
-2.60586000889324e-05
-3.8654484154405e-05
-2.55941468604328e-05
-2.00252088066935e-05
-3.3377232529662e-05
-6.22363642866688e-06
-4.1502595721233e-05
-3.13773509423973e-05
-2.46977888108367e-05
-1.14514836221042e-05
-6.00956447198951e-05
-2.44426548411173e-05
-4.89938170158714e-05
-4.1108436899001e-05
-3.16761714861979e-05
-4.94682473413374e-06
-4.32355656696444e-05
-1.58165591193567e-05
-2.63267016078732e-05
-1.33523747702012e-05
-4.09597220763784e-05
-3.96576696668182e-05
1.59502955778347e-06
-3.59979750048418e-05
-1.24286412807486e-05
-4.06536578055884e-05
-3.08689098783331e-05
-3.18242206059524e-05
-2.72249838691425e-05
-2.27067104697397e-05
1.61659720421619e-06
9.03757742842302e-06
-6.73647278739011e-05
-1.5828133559263e-05
-2.89840219242183e-05
-3.47218820966661e-05
-3.57718663797179e-05
-2.31784649286348e-05
-6.16573220671059e-06
-4.76670112500679e-05
-1.7556662001974e-05
-4.68813095998015e-05
-8.42167130323175e-06
1.75558275769797e-06
-1.68840813145275e-05
-4.0389003632144e-06
-3.52893302713438e-05
-2.68873119380708e-05
-2.4081177037817e-05
-4.05627979257836e-05
-4.13669321178292e-05
-3.16524968788689e-05
-3.06304614536424e-05
-5.00498938013239e-05
-4.81434997616761e-05
-3.74408411194259e-05
-7.4349736134297e-05
-1.84774627960482e-05
-3.15455225147331e-05
-2.34155646990295e-05
-3.38032319746228e-05
-2.81500029850933e-05
-4.87597740440091e-05
-3.73451663903911e-05
-4.30363073702059e-06
-1.04069263340896e-05
-9.82407908884745e-07
-2.47735240368583e-05
-4.71826732383444e-05
-3.63035408513824e-05
-1.13871240191607e-05
-5.26771407062262e-05
-1.83747273111944e-05
-1.28958851508761e-05
-3.43792956085929e-05
-3.04139973518524e-05
-2.99329278227352e-05
1.18463710012375e-06
-3.25283794885041e-05
-5.05302893030759e-05
-3.89608548661437e-05
-4.51992862080806e-05
-3.76435361336315e-07
-2.55524319109293e-05
-2.15501426117119e-05
-4.85066443232607e-05
9.48424445272486e-07
-3.53421561819213e-05
-4.9675190625336e-05
-2.12165696032787e-05
-2.25635675403721e-05
-3.97856592251273e-05
-4.24916293501093e-05
-1.7675570060557e-05
-3.79285065933616e-05
-2.31635608253999e-05
-3.3514889617756e-05
-3.72856062074272e-05
-1.7935693180811e-05
-1.19678511093725e-05
-3.50349214562577e-05
-2.57737495745892e-05
-3.55014749386956e-05
-3.04775469635057e-05
-1.10214474305178e-06
-2.29753836893521e-05
-2.22273900948318e-05
-1.7601044080122e-05
-3.83470187174791e-05
-4.47915330524832e-05
-1.86497826957515e-06
-1.29455098547457e-05
-2.87689226212729e-05
-1.26738314189343e-05
-4.42904295775192e-05
-5.78843527984267e-06
-1.45721154652611e-05
-4.27323882446223e-05
-8.29845337147177e-06
-3.64174502308686e-05
-2.97609670399927e-05
-4.41404425595994e-05
-3.08347589764377e-05
-3.3512070830156e-05
-3.39479237468743e-05
-1.64452649187615e-05
-7.1131981031567e-05
-2.67226200546128e-05
-3.15398452708792e-05
-4.87841423447453e-05
-9.85618743082188e-06
-4.80544599072421e-05
-3.21352113154837e-05
-5.73318622577258e-05
-4.09769418504608e-05
1.09579324780837e-06
-3.47692144509636e-05
-4.66247690819816e-05
-7.14719661398467e-05
-6.71174615602765e-05
-4.13863157196784e-05
-6.33375036349355e-06
-1.29175538450648e-05
-8.65041652532528e-06
-2.08836581600227e-05
-7.12758234464732e-05
-4.46687875175295e-05
-3.743928055949e-05
-2.64362026398407e-05
-2.31304312128329e-05
-3.9892490718126e-05
-6.28421682108508e-06
-4.72868973325489e-05
-5.25630964214535e-05
-2.28580140266024e-05
-4.92486706590069e-05
-2.72344492533826e-05
-3.43955879857653e-05
-5.58857449420556e-06
-3.45223604460311e-05
-6.64700983737569e-06
-2.32588136190907e-05
-1.16026727515711e-05
-4.23672137453274e-05
-4.2883966197054e-05
-2.65013889646059e-05
-2.0633372160655e-05
-3.95484855051286e-05
-2.47234404686872e-05
-2.20297784707143e-05
-5.95913981441211e-05
-2.66537535016437e-05
-3.37704135942611e-05
2.54700881937406e-06
-2.66882747862835e-05
-3.13129013795583e-05
-3.80808795889715e-05
-6.17217837500544e-05
-5.82349732316156e-05
-8.78744735818333e-06
-5.44383707142074e-05
-2.88419432252169e-05
-3.13052112963085e-05
-3.04376438121434e-05
-3.13013304796114e-05
-3.45734513613677e-05
-4.37213673317293e-06
-1.02963327966421e-05
-3.02667260130874e-05
-2.67489123551536e-05
-3.81517625160599e-05
-3.38733530723723e-05
-5.09949059146425e-05
-4.68995281837974e-05
-2.62145587228067e-05
6.22669664415661e-07
-2.7785675006838e-05
-4.61469518786807e-05
-4.08268033852472e-05
-1.09291927331144e-05
-4.03401021000682e-05
-3.97730078480782e-05
-3.58783882340529e-05
-1.02106152901113e-05
-1.74648801139901e-05
9.20670089041292e-06
-3.32631402850794e-05
-2.49417002776408e-05
-5.10795812996147e-05
-3.58151023550166e-05
-3.76566703479348e-06
-3.05146005574525e-05
2.62938672936832e-07
-3.24200370247672e-05
-3.74726238646339e-05
-4.60026219927893e-05
1.81202470159728e-06
-7.46364822595075e-06
1.6852475077187e-05
-5.43592786979546e-05
-2.14623908250101e-05
-4.26245677159169e-05
-3.26680264611756e-05
-4.86654442188992e-05
-6.519924086382e-06
-5.57523950775563e-05
-2.76438572277291e-05
-6.92994513753613e-05
-3.26513520962685e-05
-5.55350418827634e-05
-5.73579049705549e-05
-6.65250478419352e-05
-3.20124387649428e-05
-5.55042983165306e-05
-4.179204877921e-05
-3.92563405392525e-06
-3.39470915597843e-05
-3.99640207527143e-05
-3.37128334217617e-05
-3.20796428586791e-05
-1.71647562473635e-05
-4.08399885114459e-05
-3.52925796362567e-05
-1.85239016995921e-05
-6.96698935017724e-06
8.14383384332641e-06
-3.31936603888623e-05
-2.54561872636717e-05
-3.14968167261515e-05
-4.61007405704125e-05
-4.01961796279474e-05
-9.82757776531005e-06
-2.13564861511606e-05
-2.2750896049726e-05
-2.80010767801315e-05
-6.56210896264768e-07
-3.42319402816616e-05
-2.56374314326227e-05
-6.87696832540903e-06
-4.5801153404925e-05
-8.86043454398496e-06
-7.93535418114642e-06
-2.18547340444357e-05
-2.37209643733852e-05
-2.03876257448454e-05
-2.47090789054845e-05
-4.70437801715105e-05
-3.94851113285554e-05
-9.72743519654346e-06
-3.81802419198129e-06
-7.09272784262897e-06
-3.96337638473169e-05
-3.87755843730472e-05
-1.87480985033654e-05
-4.79133082850188e-06
-1.95485974940621e-05
-2.1706867971245e-05
-3.63405691012661e-05
-3.95193472783952e-05
-2.00417330099512e-05
-1.54850957460108e-05
-2.13297012733199e-05
-1.7641685321193e-05
-5.78800542460232e-05
1.200158648055e-05
-2.63989651461049e-05
-5.30899680971704e-05
-2.5300666380622e-05
-1.51461201279303e-05
-4.18227665409685e-05
-2.31450707097647e-05
-5.77728495985445e-05
-3.73946903087184e-05
-5.55861566716086e-05
-1.51626170157949e-05
-4.68986413983866e-05
-1.94926664338101e-05
-2.05691351015214e-05
-3.75102258288887e-05
-2.42386273812784e-05
-4.22890600148492e-05
-2.82882356053735e-05
-1.55580185373786e-05
-3.070891421632e-05
-1.96389314597684e-05
-3.75892305605602e-05
-2.62715279960257e-05
-1.78665089764814e-05
-2.04671323168329e-05
-5.50681219389204e-06
-3.31393353840643e-05
-3.52262009613618e-05
-7.12635815234226e-06
-6.34931764985711e-06
-3.58078371769347e-05
-4.43746441171842e-07
-1.73575765659679e-05
-9.95140907266025e-06
-2.3798755398292e-05
-6.2934413827502e-05
-4.43279949551337e-05
-6.77831828088278e-05
-1.44425419793546e-05
-2.60778957072846e-05
-4.95056194883536e-05
-7.53810580756663e-05
-3.38260959743676e-05
-2.14020891359333e-05
-2.85186471138832e-05
-2.59793394554385e-05
-1.76468125461012e-05
-1.83123079631452e-05
-4.06926693610023e-05
-2.32294233034632e-05
-3.26132793834898e-05
-1.96265442016467e-05
-2.55324130263189e-05
-7.9509461265756e-06
-3.8710970486341e-05
-3.04174789930787e-05
-1.08822660688988e-05
-2.23381522278194e-05
-3.06937729533207e-05
-2.46712876003528e-05
-2.54678621346768e-05
-2.07122518520026e-05
-2.07248749381747e-05
-5.00431362399981e-05
-4.09392692770271e-06
-4.02165188831216e-05
-4.41233126666651e-05
-5.12935153992147e-05
-4.92888532014149e-05
6.9704181442826e-06
-3.81246635621051e-05
-2.72958178486313e-05
-7.24954332501461e-06
-4.62910148233111e-05
-2.11337696821904e-05
-1.71334718943828e-05
-8.97744638792984e-07
-3.22677001499719e-05
-5.57886406281231e-05
-2.98427385481947e-05
-3.58361055797447e-05
-5.03395747963749e-05
-1.05148821714685e-05
-3.12781217616396e-05
-1.62238359398436e-05
-1.55571461089272e-05
-4.59937445829039e-05
-2.91371331667431e-05
-4.3176818727755e-05
-5.95929498177695e-05
-3.81190473151131e-05
-3.92620857409909e-05
-2.57554249071309e-05
-2.43303377642371e-05
-2.78967310799026e-05
-3.2449535220035e-05
-7.97810645195645e-05
-4.44936068772695e-05
-1.07184492417651e-05
-1.8441377981384e-05
-8.45802259505472e-06
-4.40230472115169e-05
-3.86333627781982e-05
-4.30444238412724e-05
-1.48811701572527e-05
-5.7736356103802e-05
-2.20702448312181e-05
-3.18270111356846e-05
-2.66870782725057e-05
-2.78899765306947e-05
-4.76947381836373e-05
-4.3520216855267e-05
-7.53449901374257e-06
-3.16609789239942e-05
-3.51888236778775e-05
-6.41913663797194e-05
-6.65185208721435e-05
-3.4253479265555e-05
1.31366445766381e-06
-1.09129170404877e-05
-2.36012337388466e-05
-4.78122661905791e-05
-4.57609034908668e-05
-4.27512535116035e-05
-2.0566183913096e-05
-2.91062276420389e-05
-1.80471197001324e-05
-2.80478770065066e-05
1.00503104136423e-05
-5.36429374681081e-05
-5.55714504598213e-05
-2.47905074695504e-05
-3.2536164268377e-05
-3.36303452205743e-05
-4.67303751398125e-05
-2.99208709245829e-05
-8.42988303849338e-06
-3.99375089041237e-06
-1.55460297450952e-05
-2.96481751301115e-05
-2.49444031808527e-05
-5.71143091275357e-05
-3.47080997915441e-05
-2.22156418499378e-05
-3.63854997214704e-05
-3.96325966992914e-05
-6.26244079283668e-06
-4.50567721886755e-05
-3.55212034204544e-05
-1.93192083045961e-05
-2.38395131079235e-05
-1.94281041913238e-05
-4.84658442187426e-05
-3.76036993107527e-05
-6.19744396593482e-05
-2.28173968967697e-05
-4.8737136073944e-05
-4.87479507720026e-05
-1.80205868493631e-05
-3.23688674758063e-05
-1.42028140075535e-05
-5.56701629369848e-05
-1.45622523469701e-05
-1.80832724116693e-05
-1.40006037985771e-05
-4.81606468642806e-05
-4.09990411700822e-05
-9.02057945778553e-06
-2.15041827150633e-05
-7.01734697465836e-06
-2.78024567161827e-05
-4.22145205156902e-05
-2.63488457356961e-05
-4.25591000698115e-05
-1.81413164170225e-05
-3.99147869672388e-05
-1.78138222979734e-05
-2.74342350358908e-05
-2.34814875427416e-05
-4.66953713314549e-05
-3.83739749313882e-05
-4.4789679924843e-05
-2.43732634120779e-05
-4.0222005092701e-05
-2.47455680867779e-05
-2.52327142178207e-05
-1.40203763776614e-05
-2.90136756689803e-05
-3.81911035252733e-05
-2.93107996169061e-05
-2.69641831316469e-05
-3.53640863090557e-05
-4.20014273550618e-05
-2.12917128339521e-05
-4.02219475324472e-05
-1.80764000102794e-05
-4.30392030997895e-06
-5.45033181191631e-05
-1.73045095308186e-05
-5.0096954054515e-06
7.48684629962886e-06
-2.9286786948268e-05
-4.35519565973727e-05
-5.38295784685722e-06
-2.70728086569197e-05
-2.47780272663048e-05
-4.32798726470327e-05
-3.63652815416047e-05
-4.22080268299619e-05
-4.18184023832746e-05
-1.35253393516265e-05
-3.3253677725917e-05
-1.28976325416064e-05
-3.79479875037743e-05
-4.42523164378303e-05
-3.42116271553357e-05
-4.81592595976466e-05
-1.86986594328032e-05
-1.29016461366143e-05
-5.26638472482122e-05
-2.0553797207092e-05
-3.68626196070137e-06
-9.38583923827341e-06
-4.92069903199947e-05
-3.59010055848205e-05
-2.6942004355046e-05
-3.06260603796574e-05
-1.20093835625265e-05
-3.11389187465367e-05
-1.18876490092996e-05
-3.0135605002296e-05
-6.82822848097982e-06
-1.81560081366713e-05
-2.14216395134399e-05
-2.80080158591493e-05
-5.88122937863913e-05
7.24868434389379e-06
-2.35202782809737e-05
-1.62076765851105e-05
-2.06592798123768e-05
-1.31026156233213e-05
-2.89057156564725e-05
-4.2004888503456e-05
-4.06035058970766e-05
-4.128610234296e-05
-4.88839103059788e-05
-2.74868002268376e-05
-7.50668172328099e-06
-8.95115207727487e-07
-1.76465368536722e-05
-7.3318550105364e-05
-5.71061222765373e-05
-2.82484758006567e-05
-2.57082641416552e-05
-2.66775830937661e-05
-3.95426417469954e-05
-6.68940637904218e-08
-3.16210372066474e-05
-2.20374107233766e-05
-3.70893987453323e-05
-1.12726661903257e-05
-4.3705950792786e-05
-1.34476755530926e-05
-2.9825132459926e-05
-2.77532127067285e-05
-8.60856281538383e-06
-3.82452851222651e-05
-3.83893796223191e-06
-1.36207110236781e-05
-5.40765278226263e-05
-1.1441768757515e-05
1.47215874097367e-05
-1.91547096394237e-05
-9.0835545030093e-06
-4.82400281564192e-05
-1.34981168572732e-05
-2.09810375368768e-06
-3.24345362534459e-05
-3.04798293868228e-05
-5.05378256703726e-05
-3.76410425346676e-05
-1.28076591403073e-05
-4.43315005301104e-05
-5.3565531364444e-05
-6.29251501836827e-06
-5.00306535846928e-05
-1.29439704747149e-05
-3.67295684765682e-05
-5.36282850825889e-06
-2.18322741302593e-07
-1.38782245952474e-05
-6.10756320116934e-06
-2.89795638131665e-05
-1.67249353035705e-05
-4.25150063010473e-05
-2.76122177022777e-05
-3.72008209189474e-05
-3.27012107784024e-05
-3.71612619103243e-05
-2.8112152411198e-05
-5.27254764203243e-05
-3.710729161241e-05
-2.84747914553326e-05
-4.86262903455436e-05
-1.70287090603125e-05
-5.19819832671699e-05
-1.49965178075181e-05
-4.70292481256042e-05
-2.40748265584783e-05
-3.46784404678088e-05
-1.32742399892604e-05
-2.09254584234093e-05
-4.35415741191118e-05
-3.52634771315046e-05
-1.9012087059459e-05
8.3124814328425e-07
-3.87949046895624e-05
-4.44842150178147e-05
-5.17806392862548e-05
-4.56190094276873e-05
-2.19524811982684e-05
-1.60194863695301e-05
-4.99748790660665e-05
-4.87005145801668e-05
-1.54414240780209e-05
-1.85234134750912e-05
-3.51989831460698e-05
-5.17154366424445e-05
-4.88055319686376e-05
-1.57148896646307e-05
-3.0613582730132e-05
-3.1750092425065e-05
-4.84506994817545e-05
-2.91661601934689e-05
2.11929854926994e-06
-3.48455163517667e-05
-9.97934050573605e-06
-1.64861838836504e-05
-1.88221486888207e-05
-3.60706844168048e-05
-3.38560545805119e-05
-2.39966624555124e-05
-4.19515835673807e-05
