# Supplementary material for: Research on computational propagation and identification of mine microseismic signals based on deep learning
Source: PLoS One. 2025 Oct 22;20(10):e0334641. doi: 10.1371/journal.pone.0334641 (PMC12543183; doi:10.1371/journal.pone.0334641)
Supplement: S8 Data — (ZIP) [file pone.0334641.s008.zip › 000100900002762.xlsx_0.txt_24.txt.txt]

-1.79516033252299e-05
-1.78166280577177e-05
-1.48161623066329e-10
-5.22547769394766e-06
-6.24529256801453e-05
-5.22179405757878e-05
-3.09010417262334e-05
-1.90342785144637e-05
-3.83724431158492e-05
-6.46724148557856e-05
-3.55226604347722e-05
-4.83301474618936e-05
-3.50879823043561e-05
-1.87213995319322e-05
-3.39210997024817e-05
-1.1775852078527e-05
-1.61965307487649e-05
-1.63003892914163e-05
-4.34078302392303e-05
-9.45372747059786e-06
-1.00056637090294e-05
-6.34792732982843e-05
-3.19032670834256e-05
-4.30515898934507e-05
-3.67353663905483e-05
-1.55512322511966e-05
-7.11945196990538e-05
-2.62458338451445e-05
-4.9198291639182e-05
-4.3749020399961e-05
-6.00053536981121e-05
-3.6695681789953e-05
-4.29606196948953e-05
-1.82174901059002e-05
-2.91617380298454e-05
-3.43152138911292e-05
-3.38862739202742e-05
-3.13746623958716e-05
-2.06495747393068e-05
-5.72620587207675e-05
-3.7608539664944e-05
-3.16263162992571e-05
-2.62184667154541e-05
-3.48050087859337e-05
-3.70483167962811e-05
-4.57538275143004e-05
-1.13364371960852e-05
-2.05587700457838e-05
-3.40202344400443e-05
-4.69345485703498e-05
-2.29173216202517e-05
-3.94129683250741e-05
-4.14893050967258e-06
-3.73356199204011e-05
-3.65381063646138e-05
-7.83300182706743e-06
-1.01470038083144e-05
-4.99159372026076e-05
-3.28360417410068e-05
-3.9311060461245e-05
-4.28522829667097e-05
2.35994770223877e-06
-3.23277485343368e-05
-4.5411444537077e-05
-6.28603739127532e-05
-4.3358812917993e-05
-2.14098889915645e-05
-1.77727155141184e-05
-3.96659691220817e-05
-3.18312747901636e-05
-2.89322948602597e-05
-5.27640600403992e-06
-3.05216471098055e-05
-4.42346513830391e-05
-2.60533934704214e-05
-5.24062713817642e-05
-4.56718989304492e-06
-1.95432330784598e-05
-1.30454583687216e-05
-1.263850956505e-05
-4.27694311599729e-05
-1.64376413159649e-05
-5.58360712974705e-05
-2.07534280774469e-05
-1.44834095487975e-05
-3.62494353844282e-05
-1.57864124056187e-05
-4.08325079858053e-05
-2.5579353323828e-05
-4.51768144023992e-05
-5.04561221833893e-05
-6.0748354246605e-05
-1.69228810143203e-05
-2.38916688460244e-05
-3.04870916793248e-05
-1.0713664820434e-05
-2.90870779130796e-05
-1.86469962292917e-05
-3.80282097033519e-05
-9.4484971620065e-06
-3.65099229877688e-05
6.44400397831009e-06
-4.74157534115475e-05
-3.71490927479068e-05
-4.61174302171706e-05
-1.99509608200743e-05
-4.43626789102313e-05
-3.97787303331852e-05
-2.43611068800977e-05
-4.20659661494167e-05
-2.35598289973549e-05
-2.7337527278118e-05
-2.19177578390139e-05
-4.03451010710487e-05
-5.19211182136257e-06
-5.18982553791107e-05
-1.41772757358655e-05
-6.05153799830484e-05
-2.45919987701418e-05
-1.24673605201079e-05
-3.13559062305758e-05
-4.31357335804739e-05
-3.05011314326575e-05
-3.57100055650314e-05
-5.51942397298126e-06
-5.3094980178357e-06
-4.99540976047561e-05
-4.77822278730252e-05
-1.94421876165277e-05
-2.9966729919385e-05
-4.29657996109315e-05
-5.75815970910458e-05
-6.13562037350179e-05
4.95810638099522e-06
-5.52986918518124e-05
-1.54726206050973e-05
-6.59438338588059e-05
-5.48028500677597e-05
-3.68795885981893e-05
-4.13776166887526e-05
-3.4232529733717e-05
-1.68644855285614e-05
-2.62189711850616e-05
-3.70247134312198e-05
-3.53931255568495e-05
-9.50232986401721e-06
2.79109880632683e-06
-7.78006383444014e-06
-2.11643462647849e-06
-1.57421957611673e-05
-8.56069107600587e-06
1.62778196064802e-05
-2.81336246096463e-05
-2.4506615937657e-05
-1.99322323612906e-05
-2.85483563732998e-05
-1.95266416056317e-05
-1.39010152565919e-05
-9.82056350822183e-07
-2.49877573428845e-05
-2.65627095827636e-05
-2.59500099078906e-05
-4.99972981038299e-05
-5.40578419949379e-05
-1.22279691028302e-05
-4.45882034525591e-05
-3.33112515074689e-05
-5.78924452291906e-05
-2.09924199633393e-05
-4.76256973864653e-05
-1.89623403748571e-05
-2.99998056406225e-05
-5.59130083198602e-05
-2.20087247016348e-05
-1.98338175429389e-05
-5.0382672810321e-05
-1.49509486644363e-05
-1.60230557739962e-05
-3.08812652967718e-05
-2.53414900625402e-05
-3.80719261972742e-05
-5.12391140849361e-05
-1.66260367138333e-05
-3.95911761264301e-05
-2.15505666193576e-05
-1.54012465461034e-05
-1.96440386601241e-05
-1.57807864859994e-05
-2.87407909054547e-05
-1.19981622833433e-05
-2.97464588916856e-05
-3.84450663128116e-05
-2.33416457126212e-05
-2.17074556539937e-05
-5.38079000906489e-05
-1.74085721640714e-05
-1.52323393349073e-06
1.69357041048531e-06
-1.90326314850123e-05
-2.16069475642045e-05
-2.31062400080937e-05
-4.27137082491219e-05
-3.0159476733253e-05
-2.71697493516833e-05
-2.90203832197407e-05
4.25132302336419e-06
-3.67116887118165e-05
-2.58911470766466e-05
-8.77970296980089e-06
-4.55710132699789e-05
-2.70632360229335e-05
-3.86616299342077e-05
-5.51619850207416e-05
-1.81514911978523e-05
-9.3639191875178e-06
-4.66297512452236e-05
5.6014011345734e-06
-1.02703534434628e-05
-3.00504313410301e-05
-4.22705335197705e-05
-3.77451498255899e-05
-1.69196724376377e-05
-3.10328127013244e-05
-3.06551413202501e-05
-3.75440382953353e-05
-3.18965767903433e-05
-4.40696739982246e-05
-4.22768408656494e-05
-7.70482055001844e-05
-3.34477035516255e-05
-3.43602844416196e-05
-6.61213165753073e-06
-2.57030140272175e-05
-5.68378579900138e-05
-5.1021415740243e-05
9.36435453172916e-06
-1.78427748273886e-05
-4.43544002286579e-05
-4.03936943932127e-05
-1.47742553939364e-05
-4.65453425213034e-05
-2.87784825513477e-05
-2.11843125774623e-05
-3.56241280018913e-05
-2.06872248802122e-05
4.30777737295564e-06
-1.84109636279585e-05
-5.58884889658489e-05
1.71276263527702e-06
-9.46540929685488e-06
-2.63448830258567e-05
-1.61904869291011e-05
-1.50832171839339e-05
-6.85398028015706e-06
-1.68281801705376e-06
1.35825747312202e-06
-3.29269477544917e-05
-5.77498819175433e-05
-3.82942320108477e-05
-1.36338627626716e-05
-2.41624331690947e-05
-3.36696433417815e-05
-5.93749304708349e-05
-3.66510842756923e-05
-2.45898523543676e-05
-3.54482788125849e-05
-3.1344016872449e-05
-1.6473380606619e-05
-4.25448262336691e-05
-3.45109123228111e-05
-5.24289758011718e-05
-2.01621438156311e-05
-3.02815239419331e-05
-3.01671734214144e-05
-3.95627626153272e-05
-5.0462358919268e-05
-3.03354663380583e-05
-3.64504006635931e-05
1.56740239819139e-05
-1.50659740642144e-05
-9.83047516029644e-06
-4.6672376969239e-05
-1.38014641363681e-05
-2.41167259219151e-05
-1.6418035110287e-05
-4.60444826592215e-05
-1.53256989017208e-05
-5.3364435863653e-05
-6.04642302233546e-05
-2.48947082140817e-05
-1.9193939809099e-05
-2.38295861230385e-05
-3.053144105813e-05
-2.43406069493641e-05
-8.45925686246932e-06
-4.80390991070768e-05
-3.6890825918963e-05
-4.62606727219906e-05
-3.93542608256115e-05
-3.89900559712029e-05
-3.58504835947718e-05
-4.15574736844922e-05
-1.89758507681124e-05
-5.4829464058298e-05
-4.2882211580973e-05
-1.03773655008301e-05
-3.15840423151961e-05
-3.55499880934608e-05
-2.9078285533238e-05
-3.01611566896689e-05
-5.38345280644297e-05
-4.07768548267511e-05
-3.69378814597116e-05
-1.72413874853882e-05
-2.07249465757553e-05
-1.0402535049197e-05
-3.64613579421629e-05
-3.17491030655827e-05
-4.49163977422403e-05
-3.87851575086819e-05
-2.07074314437991e-05
-2.66025755301101e-05
-6.61885473084372e-06
-1.13717080645974e-05
-1.90018046230276e-05
-4.09231016824024e-05
-1.90541726060663e-05
-3.54693936311746e-05
-6.62757444386295e-05
-8.26542808628496e-06
3.77961693635031e-06
-2.0111416332747e-05
-5.89698781662208e-05
-4.26434702815453e-05
-3.48468448421539e-05
-2.16298742561098e-05
-1.36152081402463e-05
-1.72486908166646e-05
-3.87239956499691e-05
-1.59734322582831e-05
-1.56459554597449e-05
-2.15435677006422e-05
-2.16313768200354e-05
-5.02185521096954e-06
-2.39685203528678e-06
4.52636734760133e-06
-4.64204620069599e-05
-2.81187143395171e-05
2.71596947584591e-06
-5.19369334016332e-05
-5.20620740367785e-05
-2.33252733875526e-05
-1.80290889534938e-07
-2.68998706058057e-05
-4.84583716769986e-05
-1.39680723425243e-05
-1.35829045914094e-05
-1.38625408937836e-05
-3.69244126809677e-05
-3.45688456128787e-05
-4.03285203211005e-05
-1.87210603935215e-05
-5.7214661654338e-05
-4.67003372779859e-05
-3.57900420945094e-05
-1.76785090786838e-05
-3.07780598096331e-05
-1.80343983915235e-05
-4.09033968376101e-05
-2.84961175620136e-05
-4.556389678954e-06
-1.63715528889632e-05
-6.52868961595173e-06
-2.67103724182367e-05
-3.1899583490468e-05
8.02368302274269e-06
-5.30403063094618e-05
-5.09013175838477e-05
-2.10643459548303e-06
-6.2887609793169e-05
-4.4530757257495e-05
-3.12400438476847e-05
-1.41818996069814e-05
-2.64816224972163e-05
-3.67783764261387e-06
-2.55681648902819e-05
-4.27207268062874e-05
-1.6385110795234e-05
-5.66927273046757e-05
-2.97558017345305e-05
-2.66416557193334e-05
-1.23620332717781e-05
-4.12957480034193e-05
-3.5360691267975e-05
-9.4395532718484e-06
-2.07553219348797e-06
-4.87617583962713e-05
-2.11218860518149e-05
-1.32310404757843e-05
-2.45432271827294e-05
-3.49473883840568e-05
-2.98284031628824e-05
-2.07961507892909e-05
-2.53055164473655e-05
-4.99162334319887e-05
-6.86570986994126e-05
-2.20000408951364e-06
-5.72346113127623e-05
-4.7783596755271e-05
-3.53707602530851e-05
-3.07652509269918e-05
-5.14044941608326e-05
-1.23142949015764e-05
-3.55556298389544e-05
-6.36647083533114e-05
-3.47296998723985e-05
-5.31507614121338e-05
2.26454531706473e-06
-2.45400744976951e-05
-3.31116882941002e-05
-3.71374011774215e-05
-3.53220005936359e-05
3.08846895243864e-06
-4.14012351822297e-05
-3.77561030825743e-05
-1.08010360082266e-05
-1.8070732703327e-05
-3.82259596033176e-05
5.42124159936963e-06
-2.46624527989915e-05
-3.79936489414828e-05
-3.3462575068918e-05
-2.48193979383549e-05
-3.68680272096371e-05
-2.1303495564316e-05
-3.01805509919308e-05
-7.85268692248138e-06
-2.99647804401696e-05
-3.61016326733288e-05
-2.83519874433279e-05
-1.52986709364014e-05
-2.45279903132424e-05
-2.17360138870407e-05
-3.00897459659291e-05
-1.93086346160543e-05
-7.57941958061569e-06
-2.21430440075426e-05
-3.41377968816307e-05
7.14090518204169e-06
-3.5986611721457e-05
-3.6397322781438e-05
-8.84565303423481e-06
-3.65011954417482e-05
-2.91223572430596e-05
-1.51161176021126e-05
-5.58830868733326e-05
-2.83953953245686e-05
-3.90129030705002e-05
-6.08159798276236e-06
-4.67769351040755e-05
-1.83685461649337e-05
-1.87494948762819e-05
-7.01501191408579e-06
-3.31399462777822e-05
-3.67653257529567e-05
-1.65370177853108e-05
-1.45865662701032e-05
5.57341258573101e-06
-5.05236427735326e-05
-2.4217174265506e-06
-4.89027453831311e-05
-2.9842701786622e-05
-4.13248299729535e-05
-2.32747762026722e-05
-2.15207969238083e-05
-5.16109987526442e-05
-3.56915479956485e-05
-2.77995510898769e-05
-1.89579933808073e-05
-4.3064944421076e-05
-2.06331279870199e-05
-3.67775297885026e-05
-3.54499473875733e-05
-1.16655554789419e-05
-1.56760285345129e-05
-3.7973360936624e-05
-2.73477648101579e-05
-1.98213106521372e-05
-5.26029182663913e-05
-2.36610558178613e-05
-3.58202985106459e-05
-4.337005868045e-05
-1.55009287548105e-05
-2.68215361734342e-05
-4.35341175791261e-05
-6.35303821041912e-05
-3.31859328824426e-05
-2.55727371075013e-05
-3.04356670365366e-05
-1.91915332180763e-05
-4.10949949963451e-05
-2.87815884414054e-05
-4.6524706373555e-06
-3.01644467476446e-05
-4.10253882409227e-05
4.75519185195583e-06
-3.75230920135766e-05
-4.57432352169751e-05
-2.49227206729764e-05
-3.7383185054688e-05
-5.05520117173056e-05
-4.90469564606901e-06
-4.74917351848566e-05
-2.73572542894256e-05
-2.30071179119732e-05
-2.59480208175158e-05
-3.79141939788304e-05
-4.09028355762478e-05
-1.30243563010943e-05
-4.09142266130278e-05
-7.47005876471412e-05
-5.11323877468607e-05
-1.67570644185914e-05
-7.94582549560873e-06
-1.76236459648365e-05
-3.44113175033905e-05
-1.41895620908045e-05
-1.93377535290751e-05
-4.80613766833464e-05
-3.16896225178975e-05
-1.90845613245794e-05
-2.98971519612726e-05
-2.16655272504973e-05
-6.25993649188244e-05
-3.61730859101067e-05
2.35371583240024e-06
-2.51752827909729e-05
-1.77704559086611e-05
-4.51144708045853e-05
-2.33466223057793e-05
-2.80068961404516e-05
-3.72574706634281e-05
-2.608710592887e-05
-3.75410127214648e-05
-6.89185629939273e-05
-3.13222512486371e-05
-3.13666538238789e-05
-3.21696604437334e-05
-3.12684209730895e-05
-5.23959969428123e-05
-4.59166763608867e-05
-2.78951714394028e-05
-3.00589334241957e-05
-1.18488553757574e-06
-4.34065700742701e-05
-2.35258300455092e-05
-4.6220011489667e-06
-5.70499533156964e-05
1.93363355567046e-07
-9.84256693887371e-06
-4.03343462040818e-05
-3.55303175367124e-05
-4.80562988884104e-06
-3.05225457454745e-05
-2.7689478375868e-05
-1.5131717769748e-05
-3.88245470454152e-05
-6.40913132920788e-05
-3.91506144279385e-05
-5.56652675217417e-05
-1.93393242004212e-05
-2.39329170055825e-05
-6.30336629898303e-05
-5.33046714970384e-05
-1.43307166364829e-05
-2.17168168501757e-05
-5.25854860193962e-05
-5.05662781582333e-05
-2.82797974026965e-05
-4.70624044781816e-05
-2.07640152812243e-05
-1.84672082996509e-05
-5.7974138591314e-05
-4.19568403738216e-05
-2.74611525470574e-05
-7.14956541534911e-06
-4.29831565252894e-05
-5.89554816510475e-05
-4.14984714361587e-05
-3.49114069229007e-05
-4.3908656491161e-05
-6.5452055524968e-07
-2.31548912777169e-05
-3.37732892653413e-05
-1.9323190755656e-05
-4.38156685106934e-05
-2.9709258366133e-05
-7.96806321146332e-06
-4.17619681035991e-05
-2.92968029661829e-05
1.04273597853213e-05
-4.6540553975231e-05
-4.95253290397974e-05
-4.68239512487034e-05
1.08217587167719e-05
-7.10657538569954e-05
-2.67215946911277e-05
-3.25806236434878e-05
-2.23795307710797e-05
-3.89463838205227e-05
-5.09393633411534e-05
-4.86737186325607e-05
-3.31586758268253e-05
-2.81020182295246e-05
-3.37365892037103e-05
-4.1567469565469e-05
-3.18216866348542e-05
-4.97064846697155e-05
-3.20564960610435e-05
-2.35843524011317e-05
-3.05150394745817e-05
-4.62828745196003e-06
-2.33967746505682e-05
-3.28403834861672e-05
-5.94783246844398e-06
-4.60421004814922e-05
-6.30827586744124e-06
-2.701089047577e-05
-2.92038736042227e-05
-5.63051057288562e-06
-4.93101541688396e-05
-1.25199915374062e-05
7.30366317303071e-07
-4.23375520629168e-05
-4.19085171756099e-06
-3.66656963741549e-05
-2.26118808881323e-05
-3.76058796320215e-05
-3.59666823103351e-05
-4.2552227158908e-05
-2.73799819805448e-05
-2.13721362411333e-05
-5.91430483495571e-05
-2.24252011098514e-05
-3.01717481903301e-05
-8.68855686619238e-06
-3.33645812753512e-05
-4.41916772520828e-05
-2.38130871864974e-06
-3.25458929108239e-05
-3.73442405080077e-05
-2.2576459409343e-05
-2.97124494352449e-05
-5.56551923910278e-05
-4.518763001548e-05
-4.07862904900258e-05
-6.17856483866201e-05
-1.77135980737241e-05
-3.63304127223595e-05
-3.90966298361014e-05
-1.70003083790921e-05
-3.6247634935619e-05
-4.48661646679213e-05
-3.46584966683537e-06
-6.37411245561486e-05
-3.08796260971107e-05
7.55537138786268e-07
-1.96557784705814e-05
-3.38436468095754e-05
-4.12197028792587e-05
-4.48917419310935e-05
-3.89258168978264e-05
-3.26549855086129e-05
-3.84897876466654e-05
-3.97634927993988e-06
-4.12512366323797e-05
-1.94515904027666e-05
-4.25392638766127e-05
-1.46611869718683e-05
1.04572978748299e-06
-3.25622141775504e-05
-2.85961652175964e-05
-3.56290336676235e-05
-2.46100718699443e-05
-4.99971414959734e-05
-1.91080608596027e-06
-4.09431223250309e-05
-5.56363806432721e-05
-6.74977908722634e-06
-4.19422266398329e-05
-2.90421835324575e-05
-3.27368279965546e-05
-2.47982124048177e-05
-3.893115918076e-05
-1.73634873491694e-05
-2.56181665163948e-05
-4.95728795232649e-05
-3.43212401672024e-05
-2.98266276396728e-05
-2.67867835154096e-05
-2.17451848828569e-05
-9.56862888419807e-06
-2.72635446665639e-05
-3.34833484870896e-05
-5.98543095977424e-05
-5.54310674483524e-05
-5.32814790388053e-05
-2.00243649690497e-05
-4.61253743554075e-05
-3.44359287381727e-05
-4.07619313025195e-05
-3.50468189907805e-06
-2.94570900684425e-05
5.39627741470911e-06
-2.73784959712069e-05
-1.37380189518385e-05
-9.7715710185892e-06
-3.79049413491433e-05
7.752882025814e-07
-7.93629289446941e-06
1.68939547871861e-05
-2.97624274648406e-05
-4.47999401712121e-05
-4.77589352104347e-05
-4.60651943847815e-05
-4.69896961117973e-05
-1.98861437181331e-05
-6.00333627196706e-05
-4.73598560976346e-05
-4.10081406266913e-05
-4.40576597375396e-05
-2.45212974632881e-06
-4.30104954689779e-06
-1.8123740868313e-05
-5.39248572735326e-06
-2.86622216078003e-05
-2.57633127605881e-05
-3.1380778712263e-05
-6.16950747739913e-05
-5.94995176626661e-05
-1.82655945249699e-05
8.29603681388377e-06
-2.41997938657622e-05
-2.84233744210968e-05
-1.19923598999906e-05
-2.63283161943137e-05
-2.98848655315207e-05
-3.4004830762206e-05
-5.52180049356394e-05
-3.70952891450368e-06
-4.82840863651428e-05
-5.22383353077128e-05
-4.18261207323308e-05
-6.0396137955961e-05
-2.25244095596302e-05
-3.27839035440395e-05
-3.28343957404398e-05
-3.01457383459334e-05
-2.81689127590072e-05
-7.25265189847147e-06
-2.91436555375017e-05
-3.75281568109199e-05
-4.05139448187974e-05
-4.70941556385499e-05
-4.10098005855682e-05
-4.16004044804725e-05
-3.70392921231156e-05
-9.67806756964094e-06
-2.86010144286265e-05
-5.99067186635002e-05
-1.39135337789265e-05
-3.37377890082626e-05
3.13692322447146e-06
-7.75418360727605e-06
-4.81542435637348e-05
-3.17084473190031e-05
-3.28932175868514e-05
-2.16029202098497e-05
-4.95666139933275e-05
-1.74405942392976e-05
-1.79515488924935e-05
-2.8371750924799e-05
-2.80964733101556e-05
-3.70475894915934e-05
-5.4777145225419e-05
-4.07665975955175e-05
-4.33814772363523e-05
-9.85051053332275e-06
-5.77905081207545e-05
-5.94789323582606e-06
-4.55944494223861e-05
-1.31965347437561e-05
-4.69514555720677e-05
-6.23663902164734e-05
-4.19820757626386e-05
-2.51512201271483e-07
-2.8008593554398e-05
-2.00127706426515e-05
-1.47005555396287e-06
-1.89721524931145e-05
-5.78033043414923e-05
-4.1329158869816e-05
-7.73328656126559e-05
-2.31445411580029e-05
-5.10601288524664e-05
-4.52574062920487e-06
-4.3951738802005e-05
-1.65751855419948e-05
-4.15906772627202e-05
-2.89216453665733e-05
-2.27693100167883e-05
3.74168791086618e-06
-4.3519969320018e-05
-1.77265005036013e-05
-6.0041396366015e-05
-2.15351775499245e-05
-3.14313170525014e-05
-3.86884527037543e-05
-6.46991267511405e-06
-6.47139618648896e-06
-3.76008114787464e-05
-3.54672352907698e-05
-3.22496306094837e-05
-4.46111863969453e-05
-7.16718445431128e-05
-2.97680347582204e-06
-2.56724657835894e-05
-3.05971300759818e-05
-9.28492276823001e-06
-1.7672519116665e-05
-3.48064168557483e-05
-1.1297989575296e-05
-4.80488096876068e-05
-5.71083619944357e-05
-2.7074050207545e-05
-2.85885902648639e-05
-2.57413392846619e-05
-3.25249590625449e-05
-3.60189363669558e-05
-3.52506485221516e-05
-5.51133417582395e-06
-1.8368708173199e-05
-2.32904199440532e-05
-4.53435861535687e-06
-5.22763248548199e-05
-1.21045380437285e-05
-2.92412793978638e-05
-2.68518279521395e-05
6.4330983235174e-06
-2.1914930032055e-05
-4.16466485499025e-05
-3.12335800157452e-05
-1.96398133248215e-05
-3.1020912700214e-05
-1.0420919924573e-05
-3.03801057583e-05
-3.64459220509592e-05
-4.19111899316507e-05
-5.31676275445359e-05
-2.62621607279385e-05
9.82913652916543e-06
-4.94207572042126e-06
-3.17798236572278e-05
-1.55068084860026e-05
-6.35841139689659e-05
-6.09170557222542e-05
-5.64023528058195e-05
8.87634013797829e-06
-1.24190729089118e-05
-5.3201095363231e-05
9.94113202570415e-06
-6.32157085408671e-05
-1.94511550631607e-05
-1.33660717066348e-05
-5.05603101940412e-05
-8.37502321686879e-06
-3.8193351820369e-05
-6.34321125220562e-05
-2.91812173314476e-05
-2.12445611145802e-05
-1.10519561553955e-05
3.19792534395569e-06
-4.11864518289123e-06
-1.10614215627309e-05
-4.43804165110434e-05
-2.87561082291868e-05
-1.96894191502521e-05
-3.46764514176758e-05
-5.00991714772128e-05
-3.1989522301592e-05
-1.62007268528517e-05
-4.28047239875464e-05
-2.61975365770954e-05
-5.04364885643411e-05
-2.1372187947667e-05
-5.28098727553013e-05
-2.7632911134114e-05
-5.78126144780453e-05
-1.99893839406947e-05
-7.78807985428266e-06
-2.9664393371365e-05
-5.45489443350234e-05
-2.22771556551131e-06
-4.44162281719692e-05
-3.05244108801932e-05
-7.26599996406221e-05
-3.51137056998043e-05
-3.98451929065083e-05
-5.02139957512181e-05
-4.49145689135514e-05
-1.27511629505615e-05
-1.0212645323232e-05
-3.05680682000774e-05
-4.59858729499448e-05
-4.15149521487642e-06
-2.20324432503472e-06
-9.28245090137318e-06
-2.76864145935476e-05
-3.24310747828485e-05
-1.66581162500701e-05
-4.73898911630644e-05
7.42477466681991e-06
-4.67824972108369e-05
-6.85340465607493e-06
-1.43420292918653e-05
-1.77456200465486e-05
-2.79141330237275e-05
-4.25115574000266e-05
-5.2521387683034e-05
-2.16867944814217e-05
-1.29617317664113e-05
-2.41750556099769e-05
-2.60208796622473e-05
-8.73422806620385e-06
-1.56896609987491e-05
-5.5896792161705e-05
-2.58176917629255e-05
-2.30748375588958e-05
-5.40263799601939e-05
-9.1506618240742e-06
-2.60048569846038e-05
-5.41241738234089e-06
-3.06158978401589e-05
-7.17886864830606e-05
-3.29772690703131e-05
-2.10754374438939e-05
-7.12010615561324e-06
-4.17873548993696e-05
-4.69364737246663e-05
-3.87432562848799e-05
-4.33214311018367e-05
-9.26707366495474e-06
-4.83099665972879e-05
-3.66914482839447e-05
-4.4496229952777e-05
-1.19042990709832e-05
-3.29009607096409e-05
-3.08192997802079e-05
-5.0617589154607e-05
-3.37635449201829e-05
-5.13709479104832e-06
-3.48104588997916e-05
-2.74016904837838e-05
-6.99955303621241e-05
-2.62738138250875e-05
-2.16169485913678e-05
-1.94636643237056e-05
-4.24930986013778e-05
-2.18785381695651e-05
-3.89389267084654e-05
-3.69706040977942e-05
-3.73927981750159e-05
-4.08864974231605e-05
-4.23167906657108e-05
-5.46067195423688e-05
-1.31732051471753e-05
-4.14078064156543e-05
-1.54961834893698e-05
-2.79171855791061e-05
-3.14492819454382e-06
-4.69536680035942e-05
-1.26828204288651e-05
-6.2352612971301e-06
-4.82182901913761e-05
-3.41453714426681e-05
-1.8685796347586e-05
-3.53404906748926e-05
-3.60283298628478e-05
-5.28030893612601e-05
-2.95979462731459e-05
-2.40578503054324e-05
-2.49832383352584e-05
1.82084998091239e-05
1.06768321433423e-05
-4.47424304124545e-05
-1.47863904998453e-05
-4.29676392868277e-05
-7.22378146281345e-06
-1.54167342721162e-05
-4.86240437581495e-05
-2.81461277823191e-05
-7.72656401788994e-06
-4.99267684777557e-05
-5.07287775125934e-06
-4.21099272249229e-05
-3.31267574008593e-05
-5.35539504690177e-05
-2.12055840265351e-05
-3.6545279541413e-05
-1.13314787602093e-05
-5.20006858483454e-05
8.35232298917686e-06
-4.48194540182857e-05
-4.44395855326545e-05
-2.27294550467959e-05
-5.86600875827226e-05
-4.32987390057387e-05
-4.66965072258738e-05
-2.65453597032042e-05
-2.63730442705267e-05
1.0575004579253e-05
-3.34282309657302e-05
-1.87207461024459e-05
-3.59322724805041e-05
-2.36486523757974e-05
-8.60476380533686e-06
-3.52451126090759e-05
-2.52905069842885e-05
-3.37039335961926e-05
-4.39238898236373e-05
-1.86002499775315e-05
-2.44090016159992e-05
-1.38385325922761e-05
-1.5719526617407e-05
-4.72310468762483e-05
-1.89465789173452e-05
-6.39328439224005e-06
-3.44086979684968e-05
-2.18900243264419e-05
-2.5974489429285e-05
-2.26367452585781e-05
-1.77820643468377e-05
-5.52247998314383e-05
-7.32074448504184e-05
-3.5903711087655e-05
-6.25689477845906e-05
1.10125310517245e-05
-3.081931135395e-05
-4.17600464701684e-05
-3.38146415079123e-05
-1.83307155549707e-05
-3.89927088817472e-05
-3.71300465292666e-05
-3.25012549394615e-05
-5.19552545882971e-05
-3.94644206813195e-05
-4.28246161775698e-06
1.08755717467665e-05
-3.38686524070266e-05
-7.03384082972832e-06
5.03434086763549e-06
-3.77513621597597e-05
-3.63475533259687e-05
-3.25856045578269e-05
-3.01209632102286e-05
-3.47729515332867e-05
-7.73174732886999e-06
-4.8382561379773e-06
-3.41242501530419e-05
-1.46850694911091e-05
-2.06633234457601e-05
-4.04833189287684e-05
-1.96095938926493e-05
-3.79444348847836e-05
-4.53638381048662e-05
-2.9794558005712e-05
-2.95804667632993e-05
-3.32951201737391e-05
-1.78610030006521e-05
-4.75303053451704e-05
-9.38873286625775e-06
-4.05527942918388e-05
-2.4091257386971e-05
-2.42455083297305e-05
-3.78123366158345e-05
-3.93506015755056e-05
-3.50586447700718e-05
-4.18130706348228e-05
-2.75567321647388e-05
-2.99445467893945e-05
2.19004659645757e-06
-2.39853963046872e-05
-4.92558260279907e-05
-5.48647864812574e-05
-2.77037697342954e-05
-5.2502829346943e-05
-4.2628262123108e-05
-4.9559921401894e-05
-4.83865065621314e-05
-3.52929442063851e-05
-3.75851060786164e-05
-2.89708260135619e-05
-4.60987840488473e-05
-3.41154926781822e-05
-4.46754124017918e-05
-2.31286789993727e-05
1.2548140504904e-06
-3.58698302548942e-05
-3.26318138920359e-05
-3.09225234359536e-05
-2.87048513467325e-05
-3.00918125024329e-05
-2.59806511747776e-05
-3.89905544360599e-05
-2.1080672484333e-05
-3.35222253405832e-05
-3.03615789616078e-05
-2.68612753405989e-05
-6.29790968755447e-05
-3.18921262333468e-05
-4.60493693772734e-06
-5.51138920137506e-05
-1.98881022541044e-05
-3.17116744028439e-05
-5.97916989108667e-07
-2.97183031294759e-06
-2.64524120252031e-05
-3.32594530742261e-05
-1.28902857174781e-06
-2.48895537889366e-05
-3.78781026108044e-05
-3.96641354682639e-05
-3.81449264612707e-05
-2.69866712691423e-05
-2.50164715776047e-05
-2.57919160648447e-05
-4.38092136917971e-05
-1.26801583546644e-05
-4.41961568624942e-05
-1.46528828844679e-05
-5.49526817535883e-06
-3.85105590189635e-05
-2.5452681407218e-05
-2.6659730512846e-05
-1.25922568131074e-05
-2.82440200944974e-05
7.91690944555222e-06
-3.39208351874845e-05
-3.22335226329437e-05
-1.62170261496104e-05
-4.30102772206934e-05
-3.00094789102836e-05
1.58242061469693e-06
3.61336708091377e-06
-6.52512656280309e-06
-4.84776956098135e-05
-1.41226573418066e-05
-3.97509314367652e-05
-1.75945701565495e-05
-4.3791031065765e-05
-5.28296412064247e-05
-4.59594488805668e-05
-2.17442341064975e-05
-4.60519665854953e-05
-4.8234524456637e-05
-3.98708460732106e-05
-3.34778313054514e-05
-2.01447455672752e-05
-4.14516737654201e-05
-1.66711597176233e-05
-3.21334701967199e-05
-1.57839792835366e-05
-7.43726421777739e-06
-5.29752956540082e-05
-4.59778389860031e-05
-4.19939806485142e-06
-4.32573706404136e-05
5.74990609141783e-06
-7.88202553276211e-06
-2.27086078731616e-05
-1.43607788013095e-05
-7.79543665964624e-06
-4.94277100518607e-05
5.88601955915906e-06
-2.73283684222199e-05
-5.07913330873623e-05
-3.22762372289403e-05
-9.49133503543378e-06
-1.30487167579913e-05
-3.18639075985023e-05
-3.65318333106539e-05
-4.61615092781638e-05
-3.88995666373495e-05
-2.67565353665402e-05
-3.92663172606299e-05
-3.19485743719883e-05
-1.68947422293268e-05
-3.52083402704133e-05
-2.82313903844748e-05
-3.01651259843671e-05
-3.76748891828122e-05
-1.68272557804634e-05
-4.63790206668914e-05
-3.59216532813278e-05
-5.09225553459681e-05
-3.28718314079669e-05
-2.20380480305206e-05
-2.03855458352517e-05
-2.36485410864975e-05
-2.92228681518062e-05
-4.06172980245742e-05
-2.54884763036717e-05
-2.80090360035071e-05
-5.43422795630417e-05
-3.14292759840815e-05
-7.90467654098711e-06
-3.12122669199827e-05
-5.34550568492703e-05
-1.58642657738755e-05
-6.18938990943849e-05
-4.98192261033373e-05
-7.24417277068154e-06
-4.29562750706055e-05
-4.44395325021264e-05
-1.41742968724513e-05
-2.92735334092321e-05
-4.13356361312448e-05
-2.66570414441296e-05
-2.07795055323325e-06
-2.31644453311152e-05
-5.09422740587971e-05
-2.18718582454129e-05
-4.19238245696719e-05
-2.1252079474803e-05
-2.26228710086904e-05
-1.78141447039695e-05
-1.85099342661404e-05
-1.41254773609463e-05
-5.41509074115024e-05
-6.59672966361886e-05
-2.54483722110348e-05
-4.10463506609233e-05
-3.40941165746662e-05
-7.70691882175511e-05
-3.1905491607506e-05
-4.8092050658393e-05
-4.51655845356065e-05
-1.86816225266441e-05
-4.80012351415765e-05
-1.53252706549128e-05
-2.2760307656765e-05
-1.98378353192824e-05
-1.0944171132797e-05
-3.40437210554685e-05
-2.56497343732515e-05
-4.58367619491689e-05
-2.37464658804566e-06
-1.63257266535457e-05
-4.02096257472192e-05
-4.8412227223297e-05
-3.16773924523288e-05
-1.31041179264879e-05
-8.37315039810346e-06
-3.4171722979469e-05
-5.32773061865062e-05
-9.82310560816014e-06
-6.84763326585823e-06
-2.50708374494523e-05
-2.77127984150365e-05
1.23255685482725e-06
-3.45860654263733e-05
-2.96647575109752e-05
-1.16345960478803e-05
-1.58253840371479e-05
-4.13488671367462e-05
-9.84843169447423e-06
-6.51959313457817e-05
-1.51255954269515e-05
-2.2814021782155e-05
-4.69590645327475e-05
-1.52436600376033e-05
8.58264129048376e-07
-1.71062402474816e-05
-1.05856446490824e-05
-2.9178864630974e-05
-4.48143634232041e-05
-6.02934344819308e-05
-1.50192530238271e-05
6.60733238908186e-06
-1.10843963726568e-05
-3.57836139821567e-05
-1.89688824429394e-05
7.01202321085368e-06
-4.54662860741247e-05
-1.98544781450145e-05
-1.56492294050703e-05
-2.00322273608088e-05
-4.23147797286168e-05
-9.12915489183499e-07
-5.84356442314752e-05
-6.39944456355634e-06
-1.76103672058972e-05
-1.93777674617435e-05
-1.79076441895183e-05
-4.09997268900633e-05
-4.69520504287673e-05
-7.9343976182281e-06
-4.26242404659897e-05
-3.60074497631411e-06
-3.09466140360427e-05
-3.55272068596175e-05
8.86872215389395e-06
-4.0394363431235e-05
-2.43145097154995e-05
-2.69156399554159e-05
-2.89074418089928e-05
-2.92531489193113e-05
-1.5779384867736e-05
-4.03583051654947e-05
-1.82229738676513e-05
-3.35228671131937e-05
-5.19362526871768e-05
-5.69193338440953e-05
-1.99698818140806e-05
-2.17144225689564e-05
-2.02461241615982e-05
-3.26202929404442e-05
-1.36890702749526e-05
-1.03541999734379e-06
1.10877239075482e-06
3.07149679208178e-06
-4.71757727017014e-05
-4.83393411581332e-05
-2.39290291840034e-05
-3.38036000366582e-06
-4.70044947763865e-05
-5.31012592638748e-05
-4.85723913522584e-05
-4.78071577963279e-05
-1.70267078416639e-05
-1.57127830548737e-05
-3.23594221268654e-05
-1.64767820306082e-05
-3.4630946603121e-05
-2.0053448585807e-05
2.97370516107098e-05
-3.80662479260321e-05
-4.37108002127542e-07
-2.69245802423923e-05
-2.8686532405162e-05
-3.55268649581942e-05
-2.10922967950899e-05
-1.13238009031468e-05
3.9275259671734e-06
-7.53041198214715e-06
-6.65869921709133e-06
-2.63924027414103e-05
-3.34851405762e-05
-4.89783594347951e-05
-2.51958005749686e-05
-4.09589344194484e-05
-2.60934549283622e-05
-4.30039105822367e-05
-2.65425861231208e-05
-3.51294271180616e-05
-3.24693905381975e-05
-1.88087281894151e-05
-5.49041676086129e-05
-3.12165740933891e-05
-4.01806446006165e-05
-2.25760344860505e-05
-1.14931118312813e-05
-3.51743772596298e-05
-5.27394946618694e-05
-4.3200493419814e-05
-2.15856378509633e-05
-1.32175799817752e-05
-2.54221484125939e-05
-2.8710601615868e-05
-2.76755032349949e-05
-4.64834479660653e-05
-1.77647436960322e-05
-3.10094448562958e-05
-2.31684369746285e-05
-3.57566275189707e-05
-8.54168447457674e-06
-4.54051885841173e-05
-2.16337065751038e-05
-2.92319892539167e-05
1.41552434608447e-06
-5.92856424402323e-05
-7.83939283308549e-06
6.51072549055048e-06
1.51442186615046e-05
-2.00293203797673e-05
-4.53151259110916e-05
-2.76681452786037e-05
-1.87378189155055e-05
-3.8410275373065e-05
-4.88788241438804e-06
-1.73551431517036e-05
-3.78487782756584e-05
-1.06569094737153e-05
-1.44670815547461e-05
-2.24623985820076e-05
-1.51085627054357e-05
-3.00370109331722e-05
-1.13683546673623e-05
-3.6721632901406e-06
-4.19095541173905e-05
-1.31560870039713e-05
-2.37727973710258e-05
-4.77117109237165e-05
-2.57962912527911e-05
-3.54226371731631e-05
-2.83521324119303e-05
-3.44865188534575e-05
-3.66814474552347e-05
-2.16655608729513e-05
-5.24884015111772e-05
-2.02335426031323e-05
-3.62361238153789e-05
-3.39026147616623e-05
-3.63236007231377e-05
-1.75077396514852e-05
-3.04705915708826e-05
-2.96710811898615e-05
-6.52214482137689e-05
-5.44785609773654e-05
-1.01341230546053e-05
-2.3439343441043e-05
-2.26028413022259e-05
-5.48134906944859e-05
-6.12079112940849e-05
-4.3448107700485e-05
-3.44048178623123e-05
-2.45719996475436e-05
-4.82088610335855e-05
-5.91764095309357e-05
-1.73376742372683e-05
-7.98413732132885e-06
-5.78674173507725e-05
-4.91317710538114e-05
-2.58468608553951e-05
-3.15288347863842e-05
-4.87445090777436e-05
-4.17778697313539e-05
2.03297005293532e-06
-6.25883007636259e-05
-3.78529581356867e-05
-2.80937723707008e-05
-1.89168875931226e-05
-1.76088159793518e-05
-2.14092634183494e-05
-4.46749674766632e-05
-7.49133140601885e-06
-2.44953890031392e-05
-9.65160664302075e-06
-3.13270573317627e-05
-3.74390782215853e-05
-4.14235094591988e-05
-7.05029080929296e-05
-3.12184222909883e-05
-2.64217350873613e-05
-6.17294906550981e-05
-2.99592325082127e-05
-3.81456955211785e-06
-2.01126630060082e-05
-3.00051448862092e-05
-2.84269590539545e-05
-3.12126815713579e-05
-2.15483780438637e-05
-4.78549439798563e-05
-4.11013201052769e-05
-1.78022273123182e-05
-4.34352282799668e-05
-3.01417296836228e-05
-2.75385783125963e-05
-7.41295335573788e-05
-3.13958676120624e-05
-2.30670413345818e-05
-3.89850077653517e-05
-2.3383701542441e-05
-3.72793001852623e-05
-3.0245152621974e-06
-2.22503984489882e-05
-3.6731468666631e-05
-2.17056845454656e-05
-1.55828918112746e-05
-4.948671709493e-05
-3.9747618260764e-05
3.18015728915942e-06
-4.47740865201251e-05
-3.4799478292285e-05
-2.34430477843603e-05
-5.62744961859485e-05
-3.93894252230028e-05
1.50820751205669e-05
-2.30474831021323e-05
-5.94712811378792e-06
-2.26749922053772e-05
-3.74804056651391e-05
-1.9674885447643e-05
-4.0373194155275e-05
-1.44510533476925e-05
-3.87120595476361e-05
-4.37768489885583e-05
-1.11908088441712e-05
-2.83330485156514e-05
-4.05309854427724e-05
-3.82779902011261e-05
-4.20248795208387e-05
-1.52376539734875e-05
-5.95849243787335e-05
-2.21235380542963e-05
-2.5753774068939e-05
-4.54107828632595e-05
-2.07809383381742e-05
-2.14435258122183e-05
-2.71322909267875e-05
-6.55968277983861e-05
-2.37402934041636e-05
-1.4146389334614e-05
-3.39154897859017e-05
-5.35591026166998e-06
-5.81684259010219e-06
-3.71945758429517e-05
-4.12922019594093e-05
-4.79497894541821e-05
-2.42834136253011e-05
-3.60753145120649e-05
-3.46036739342485e-05
5.50594714907073e-06
-6.16090232247022e-05
-1.77800137667695e-05
-3.41679861133214e-05
-4.36253563532093e-05
-1.80767508307285e-05
-2.73133728832841e-05
-2.99800276889492e-05
-2.90156755593808e-05
1.63669751621897e-05
-3.42626903755191e-05
-2.2221174094678e-05
-1.74063853339151e-05
-2.6152113971273e-05
-4.24669437692793e-05
-4.66593155613475e-05
-2.88419837351937e-05
-5.32757665071474e-05
-1.55960117102544e-05
-1.05010829125365e-05
-2.02331412147159e-05
-5.77397452063742e-05
-2.68435273796978e-05
-1.43068581315488e-05
-2.30841837314403e-05
-4.10487925561384e-05
-1.13644168765476e-05
-5.24568558686694e-05
-7.81043176861863e-06
-2.345683849782e-05
-3.96456001707113e-05
-2.83195742245199e-05
-3.03430066848265e-05
-3.44408237691403e-05
-2.86962431010637e-05
-5.6355123230204e-05
-1.81591577907294e-05
-3.63711707382722e-05
-2.86622528493576e-05
-2.76186498885091e-05
-3.13491736963395e-05
-4.02391778946455e-05
-4.49385303323856e-05
-2.21326681921623e-05
-3.88590316530371e-05
-5.25570357686445e-05
-4.66620755527631e-05
-1.46277220108155e-05
-2.98596381298237e-05
-3.33213832417143e-05
-5.88385723975366e-06
-3.39402943102134e-06
-1.65051718709288e-05
-1.69299177203717e-05
-4.00377890249954e-05
-5.34857432198593e-05
-2.82222041368839e-05
-6.18376216493005e-05
-1.84400126696273e-05
-2.72727108789099e-05
2.44220582146292e-06
-4.19144277893911e-05
-2.01670471721053e-05
-5.0250206083263e-05
-4.68957601082527e-05
-4.54631479841568e-05
-2.81782956188662e-05
-2.42728163892703e-05
-1.55674616947331e-05
-4.6263794243125e-05
-1.72867965082929e-05
-1.787855132928e-05
-6.24594861203083e-05
-1.92792089502894e-05
-3.03541974220137e-05
-3.18921940658544e-05
4.19392177095322e-06
-2.63765464197636e-05
-2.1301883878736e-05
-5.03351606685355e-05
-2.34891247234404e-05
-1.8786220266011e-05
-4.66149522321716e-05
-2.04937645498455e-05
-5.98796605812299e-05
-2.65113772821365e-05
-5.50019395339152e-05
-1.19314810281548e-05
-4.87620330528206e-05
-2.92032028075261e-05
-4.73848410834972e-05
-4.73242457934651e-05
-2.84061631846313e-05
-2.18716146634162e-05
-5.35507549310089e-05
-3.83874178418453e-05
-2.68064356874444e-05
-1.70498042779258e-05
-3.09681404036004e-05
-1.75479189097209e-05
3.11065661612627e-06
-4.89259785120902e-05
-3.09337789195311e-05
-3.07655725667776e-05
-4.24600505046981e-05
-1.82317846003836e-05
4.86303868631565e-06
-3.38227386514987e-06
-3.17368899176166e-05
-5.99960213787703e-05
-2.88634417950672e-05
-2.67433960640113e-05
-4.41137031519378e-05
-4.83797894662352e-05
-5.2161802271948e-05
-6.09017906624075e-06
-3.73355298689836e-05
-5.70508695767686e-05
8.22226633738374e-06
3.45147252924309e-06
-1.60911010724476e-05
-3.21587903849567e-05
-5.79048642341588e-05
-4.4277924000897e-05
-4.98156679654925e-05
-2.29638728549518e-05
-5.41549264668447e-05
-2.15329379650402e-05
-2.72112338250757e-05
-4.58354293456549e-05
-2.7828760320674e-05
-3.17053816290818e-05
-2.96767033456442e-05
-1.17878755231681e-05
-1.54729030995919e-05
-9.16089429119021e-06
-2.09513964161182e-05
-3.64063998178704e-05
-6.2624041911296e-06
-3.07114154021345e-05
-3.37655683738963e-05
-3.77169788311887e-05
-5.5214611151133e-05
-1.96311034145729e-05
-4.87073220475236e-05
-2.53369185993555e-05
-3.55478768860067e-05
-3.69628092669783e-05
-1.09377778691441e-05
-2.94516290788278e-05
-4.40895891355242e-05
-4.328708926957e-05
-2.7873757537857e-05
-5.16525690092626e-05
5.65093033824524e-06
7.16090108455516e-06
-3.57505140130678e-05
-3.12363103129733e-05
-3.44690129808401e-06
-3.20161287472451e-05
-2.31851501178269e-05
-4.6871174186429e-05
-2.41957795623213e-05
-5.12313963884694e-05
1.33328304178765e-06
-1.43170389759678e-06
-3.92641104826361e-05
-3.96596227663391e-05
-4.44092111196961e-05
-1.59110317288705e-05
-2.61144705424322e-05
-3.49684272109676e-05
-1.25590649826749e-05
-1.86218239070949e-05
-5.53728692219022e-05
-2.56430552974703e-05
-3.93833361535467e-05
-3.1765644654634e-05
-4.21635924633497e-05
-3.6549925287105e-05
-3.94798501720145e-05
-3.85249570373132e-05
-2.14738958501977e-05
-5.50309261246802e-06
-3.7985823345675e-05
-2.87245945981718e-05
-4.91527740968651e-05
-3.73844599495302e-05
-1.73350640089233e-05
-4.21007250815385e-05
-1.28639596971861e-05
-2.68643428739634e-06
1.21073318587829e-06
3.73625044223395e-06
-3.38466837933699e-05
-1.66600321701577e-05
-4.2208646429359e-05
-4.21963803026281e-05
-3.67617627513228e-05
-2.54762517878483e-05
-1.98499228568022e-05
-2.31607318171917e-05
-3.36446746459098e-05
-5.03153859942089e-06
-5.41749928478126e-06
-3.73443936547806e-05
-2.74393271239693e-05
-1.09409638707652e-05
-8.89095221146263e-06
-1.3881536478559e-05
-2.56869099306212e-05
-4.68929366875465e-05
-4.01172328180475e-05
-2.79490288913339e-05
-4.71087188815919e-05
-3.53662857090367e-05
-1.73443143173531e-05
-2.81038228350222e-05
-1.0125961587239e-05
-2.52329762286103e-05
-4.95786316686881e-05
-1.48509571446192e-05
-4.04287945405399e-05
-4.39997223586641e-05
-5.1157316878958e-05
-3.46740296871886e-05
-2.59382443963072e-05
-3.05184653199665e-05
-5.10743090928273e-05
-4.33853333450777e-05
-1.86339839840882e-05
-2.12417603792224e-05
-1.49347558659962e-05
-3.26152697447771e-05
-6.32778579230871e-05
-1.47724094343426e-05
-1.78546409848773e-05
-3.14416264201575e-05
-1.48270252728156e-05
-5.20847043223371e-05
-4.4148480850729e-05
-2.22665663378063e-05
-3.98071507092324e-05
-4.96785693927535e-05
-1.56495604038297e-05
-3.24795286596057e-05
-2.69442784199904e-05
-1.2132960254286e-05
-4.0916706170521e-05
-1.72365067937699e-05
-4.70235082471851e-05
-4.11898035084423e-05
-2.5171974262936e-05
-7.0460102040086e-05
-1.82152055010355e-05
-9.47993400705894e-06
-6.79738595494582e-05
-2.96662455402019e-06
-1.22552423822247e-05
-3.58491295255241e-06
-4.34139050406096e-05
-1.07092325813089e-05
-4.89292660277534e-05
-4.47703201855514e-05
-1.33607253521561e-05
-4.56721733851577e-05
-6.35095435453587e-05
-2.92053372359261e-05
-9.21320995345631e-06
-5.90551009637577e-05
-4.07408105482006e-05
-2.69061918536332e-05
-3.44834836517949e-05
-2.88438030538428e-05
-3.65483444761932e-05
-4.47328548730353e-05
-4.4177758202481e-05
-3.99521901765397e-05
-3.26366983141887e-05
-3.1495935106139e-05
-4.31258232749104e-05
-7.78362487780138e-06
-4.63629516751878e-05
-2.00841476459566e-05
-3.85687605984602e-05
-3.21427447158037e-05
-4.30654967165013e-05
-3.8240646034743e-05
-2.3595203734573e-05
-2.50949044583495e-05
-2.87730794452966e-05
-2.42336778747991e-05
-5.50868164867767e-05
-4.06492267338174e-05
-2.81219101077806e-05
-1.43055377067508e-05
-8.59645128115582e-06
-2.04565678353832e-05
-1.07626599237513e-05
-6.81420115165122e-05
-2.34304243494896e-05
-1.87961216064412e-05
-3.47433200501438e-05
-3.49219222090751e-05
-5.17328574618017e-05
-2.55665530679866e-05
-4.71128148527823e-05
-4.01182074134837e-05
-2.31753760417716e-05
-2.61363167458992e-05
-3.58512691309293e-05
-1.06539133779266e-05
-4.40780689828017e-05
-3.53949884699001e-05
5.91748212033953e-06
-2.93255297872271e-05
-1.63329555319966e-05
1.1471040027325e-06
-2.90390991852732e-05
-3.55977549152202e-05
-3.42058199836902e-05
-5.25730186022158e-06
-5.22720937579658e-05
-3.18954802488432e-05
-2.14031594196624e-05
-5.83868829299059e-06
-2.58506590768455e-05
-1.74130199578975e-05
-3.84357088778693e-05
-2.47472151469085e-05
-1.16395123063717e-05
-3.98794413496732e-05
-1.81954073434254e-06
-1.12846286240462e-05
-2.39389166300648e-05
-1.76459280353261e-05
-2.14326941594704e-05
-2.21007445982687e-05
-2.47078910860897e-05
-5.25297381697979e-05
-1.87412790786198e-05
-3.61880730174884e-05
-5.03647951215452e-05
-3.88497892973876e-05
-5.81226911992376e-05
-7.80741613898255e-06
-2.34268252464244e-05
-3.20398182184444e-05
-3.24910640505321e-06
-6.39966402215284e-05
-3.30186145816895e-05
-6.11982145740527e-05
-4.13503525625992e-05
-1.0952389969466e-05
-2.44122145862205e-06
-2.19652491205789e-05
-1.16097420167132e-05
-3.0309290464436e-05
-3.79348041927571e-05
-3.5973267825481e-05
-2.90473793497773e-05
-5.7605889018737e-07
-3.80382281893235e-05
-3.66660957555345e-05
-2.2009358505474e-05
-3.4540250672524e-05
-1.36981590365091e-05
8.45801729564473e-06
-3.33162906801314e-05
-4.63174562841799e-05
-3.03498926772889e-05
7.31815284034347e-06
-2.29170120822479e-05
-2.34517067649011e-05
-1.76292597929771e-05
-1.93129838757633e-05
-4.57946467770372e-05
-2.5286092215299e-05
-5.40731398883722e-06
-5.22432868327837e-05
-2.4343962114543e-05
-6.82015346875163e-05
-4.07184835424775e-05
-1.77285749132841e-05
-4.16306778328418e-05
-1.3810520325203e-05
-2.47386861124765e-05
-4.2145256099217e-05
-1.74047544082141e-05
-3.61901005066913e-05
-1.08133651997211e-05
-2.60362502248383e-05
-3.10632008289051e-05
-5.44887960822689e-05
-1.7602223067593e-05
-2.34143316883671e-05
-4.88531138231396e-05
-2.1138717953294e-05
-3.43892193534175e-05
-4.69996479088715e-05
-8.62749925768761e-06
-4.15514709469662e-05
-3.91401352282292e-05
-1.20726307690565e-05
-1.69577742574443e-05
-4.32721468034527e-05
-2.71466347771489e-05
-2.70175751652846e-05
-2.64069316309865e-05
-1.97021915808269e-05
-3.39382378978067e-05
-3.91727927047304e-05
-1.99897627117114e-05
-2.18836335110896e-05
-3.98264585491154e-05
-2.96315266509525e-05
-1.23817217188498e-05
-1.40735114348736e-05
-1.07936455411864e-05
-3.80636779706937e-05
-2.60138981522346e-05
-3.33921066875208e-06
-1.20342723740911e-05
-8.8104247073703e-06
-3.8052002592293e-05
-3.1821359342276e-05
1.68957796205489e-05
-1.14722816659462e-05
-2.01701198370512e-05
-8.10007853292804e-06
-4.91386721955406e-05
-4.80733581285833e-05
-2.7358976737807e-05
-5.47670652879881e-05
-1.85154767226665e-05
-3.64549957726644e-05
-3.28746083855838e-06
-2.36459632069538e-05
-2.50306063081074e-05
-4.06585497025185e-05
-8.14303297074403e-06
-1.13223416545942e-05
-2.62889339094711e-05
-3.41891279236697e-05
-3.67528808081063e-05
-3.21515263093364e-05
-2.41518543970619e-05
-2.89885467363947e-05
-4.11343135490826e-05
-3.46326298934593e-05
-8.82397887212088e-06
-5.82273365621821e-05
-9.99703612024321e-06
-7.13347721079223e-06
-5.19083917497374e-05
-2.5846354400378e-05
-5.34323584911375e-06
9.13087108612578e-06
-5.99427226666543e-05
-3.35607881521142e-05
-7.30873630682504e-06
-4.45997129399498e-05
-1.85378427285298e-05
-1.99984454134738e-05
-4.51178584271065e-05
-4.4720616650418e-05
-6.47088592284287e-06
-3.97334045777037e-05
-2.47910629868216e-05
-3.68865911688877e-05
-1.71304548408976e-05
-1.92394696783468e-05
-2.88982554778057e-05
-4.47954423581685e-05
-4.12106278361536e-05
-1.96742718948298e-05
-4.90345688168853e-05
-6.98334127965845e-06
-1.69310953449816e-05
-3.64396548362045e-05
-4.50352317606171e-05
-2.34414731900297e-05
-3.8915158545161e-05
-8.9512944158372e-06
-2.17555388957191e-05
-3.61378152808137e-05
-2.31234935511585e-05
-4.03569222537196e-05
-3.22612246482559e-05
-2.41539684380967e-05
-5.74138514231263e-05
-5.3800812600575e-05
-3.30195594561289e-05
2.12372217178676e-06
-1.98353815046287e-05
-5.94735330706851e-05
-2.57220361461742e-05
-3.34944468273229e-05
-4.35378340486444e-05
-3.56522874446229e-05
-1.78286812411708e-05
-6.69192790882345e-05
-2.50249495385175e-05
-4.54006803945624e-05
-2.41007962877392e-05
-4.01886867003702e-05
-1.02704963297149e-05
-1.13246815479551e-05
-3.52283674003746e-05
-3.58564205418804e-05
-2.54881247239619e-05
-5.15748838815819e-05
-1.59931079700674e-05
-6.86598888514839e-05
-4.5814221471467e-05
-4.78843376353573e-05
-4.00619586769924e-05
-4.47567592429385e-05
-3.8098630747472e-05
-2.57551779548071e-05
-3.96692381244545e-05
-5.42844661438629e-05
-2.5694974769215e-05
-5.52770179589098e-05
-2.45430187655309e-05
-1.46148499507023e-05
-4.43831640822458e-05
-4.40748742417205e-05
-4.08801785728246e-05
5.33558161065526e-06
-5.99753004429439e-06
-8.00543947759742e-06
-3.91511719822554e-05
1.27479946060448e-05
-2.44665848528949e-05
-4.88198596855783e-05
-6.22717936796926e-05
3.83299397085236e-06
-3.88752046460019e-05
-1.96984754926457e-05
-4.146034706193e-05
-9.89650573217649e-06
-3.03729541990922e-05
-3.23805823102973e-05
-4.09508402169712e-05
-4.00653468269014e-05
-3.40326600987053e-05
-3.89399745481876e-05
-3.19394816532222e-05
-4.40462779576281e-05
-4.03750135309194e-05
-7.43913140642887e-06
-1.50547224864874e-05
-1.92053321323235e-05
1.35816515148049e-05
-3.23372296874324e-05
-6.27416355395625e-05
-4.91331292256183e-06
-3.35862504242317e-05
-6.58918234115174e-05
-5.27038522129692e-05
-1.70410438622925e-05
-2.94134121237275e-05
-3.29894546106895e-05
-3.16645583172713e-05
-4.86112456953733e-06
-8.73905020946312e-06
-8.39210154119388e-06
-1.16843902892687e-05
-2.37412094475848e-05
-2.72932755297931e-05
-4.89124518805961e-06
-4.13418934007277e-05
-2.74626415579174e-05
-2.07862486448588e-05
-5.82086832414245e-06
-3.43819747895789e-05
-2.490155484223e-05
-2.9027278119629e-05
-3.43898941633517e-05
-4.293706656735e-05
2.56604607029067e-05
-9.49884188228891e-06
-4.7434428329156e-05
-3.83789124947326e-05
-3.18595787146664e-05
-3.73233205112187e-05
-1.9483241828615e-05
-4.31638309253913e-05
-4.06295376346766e-05
2.60228248438923e-06
-3.44235633901603e-05
-2.61982629664085e-05
-6.53072688319972e-05
-5.02735625799767e-05
-5.57154300068543e-05
-1.47844240895355e-05
-4.38746354747913e-05
-5.6631631555288e-05
-3.07987404884419e-05
-3.85198566131218e-05
-1.42746434792361e-05
-4.2070354669292e-05
2.45760266268617e-06
-3.35867490299473e-05
-1.06879410046327e-05
-8.46223847866593e-06
-3.84692130867319e-05
-3.32890037806314e-05
-5.26316916957982e-05
-1.41341293098388e-05
-5.81062793497317e-06
-1.55366521865568e-05
-3.78903327799824e-05
-1.89697126874361e-05
2.28051441634673e-05
-5.44356466087951e-05
-1.29308545093711e-05
-8.74631891527002e-06
-2.25719572465006e-05
-1.8342756904254e-05
-5.20999097962704e-05
-4.62886905844888e-05
-3.61845531150798e-05
-3.09161890735273e-05
-3.46135001710739e-05
-1.54950756622526e-05
-6.37628523907522e-05
-5.66280828094317e-05
-3.40139720537031e-05
-4.40175185399861e-05
-1.75685769905711e-05
-1.0752531536756e-05
-1.08757138103074e-05
-1.82954885496279e-05
-1.64389837883529e-06
-4.45270472844119e-05
-5.22215279561801e-05
-2.1506378907696e-05
-4.25332765455656e-05
-2.7297463305644e-05
-1.63156667738802e-05
1.09304258777815e-07
-2.68444624958587e-05
-3.53483226119648e-05
-4.1359845722412e-05
-2.72198540205362e-05
-2.47353565317608e-05
-1.25519684786002e-05
-1.57115555288233e-05
-5.22596736930033e-05
-4.39687579132892e-05
-2.36871555816786e-05
-5.14451810129753e-05
-1.19355849906342e-05
-1.96106597438583e-05
-5.81441819616743e-05
-2.98899913926419e-05
-3.61360830644462e-05
-3.89547634229014e-05
-2.51193251826286e-05
-4.00920348752252e-05
-4.76783327563907e-05
-6.20076303159516e-05
-4.18443895319339e-05
-2.84259380217026e-05
-1.41637128518493e-05
-2.81009601181231e-05
-2.65556925270034e-05
-4.00966805342665e-05
2.28729928621213e-07
-1.99307021795011e-05
-2.85012012518271e-05
-4.05484146910322e-05
-1.1017022741824e-05
-6.23373671456286e-05
-3.54550734055481e-05
-3.39721894246906e-05
-2.07759865161253e-05
-3.97030063949182e-05
-1.9445489812423e-05
-2.8173632709196e-05
-1.98655036310885e-05
-4.98597459026646e-05
-5.09851741094985e-06
-3.80799924751803e-05
-3.90809987439665e-05
-9.22434669296281e-06
-2.20061774796533e-05
-4.88313040010194e-05
-3.20749802694575e-05
-5.92477158058028e-06
-4.20400496570812e-05
-4.24295921419744e-05
-4.27423384026617e-05
-5.28164531139732e-05
-4.52579613444111e-05
-4.18665853348162e-05
-3.8485799674055e-05
-2.70870663041875e-05
-1.5527162812637e-05
-3.20583629959624e-05
-7.33956744841003e-06
-3.54076451596794e-05
-3.00041341768135e-05
-5.38448012866994e-05
-4.79450771319866e-06
-5.38106979877779e-05
-2.99519994169856e-05
-1.50075474669784e-05
-4.14098131033497e-05
3.05264487322853e-06
-1.69369186466762e-05
-1.75702905364293e-06
-2.65129121211978e-05
-2.5692278247096e-05
-1.68795363371385e-05
1.45352007832759e-05
-3.56202350642705e-05
-4.26533247337264e-05
-3.36141294986907e-05
-3.56601195595812e-05
-7.98830576501298e-05
-1.94809253760313e-05
-1.51521449804852e-05
-2.68776325389254e-05
9.37213566427505e-06
-1.96860796240769e-05
-3.17757110552691e-05
1.29721605115694e-05
-2.99002242978941e-05
-2.8619034960326e-05
-2.42554998971372e-05
-2.88613481429979e-05
9.05046005050764e-06
-4.12715911800269e-05
-2.20502853594392e-05
-2.30971004533871e-05
-2.12585449894213e-05
-2.83876797710714e-05
-3.45458814761151e-05
-2.87662714496689e-05
-4.43054789180947e-05
-3.4858469812902e-05
5.66448983728096e-06
-1.66539574364971e-05
-1.46117464256585e-05
-5.40505219228379e-05
-3.52502292299767e-05
-5.87757017817184e-05
-1.34112500856896e-05
-1.61398491842315e-05
-2.46527776002491e-05
-4.03537823063252e-05
-3.05448218550843e-05
-1.79058225687078e-05
-4.04948426707835e-05
-4.10998087013073e-05
-3.21669914450444e-05
-1.52660358607473e-05
-4.01818091914586e-05
-2.15905624611222e-05
-3.26170134760708e-05
-1.66824088848898e-05
-2.27835306749363e-05
-2.57309018516781e-05
-3.97565602622946e-05
8.02811102528136e-06
-1.07910598884231e-05
-3.24852951534993e-05
-3.26097177149715e-05
-3.59509244651709e-05
-2.85608581008417e-05
-5.8395766273385e-06
-3.83401147752398e-05
-2.72948045367371e-05
-7.46630097934861e-06
-4.14247296756701e-05
-4.6495013704472e-05
-4.41007840723882e-05
-3.57590934573146e-05
-2.26835427552666e-05
-2.57240827348471e-05
-5.42472559429508e-05
-2.7367299264083e-05
-3.64251242115423e-05
-1.93294674503082e-05
-2.52901716283831e-05
-5.74088136799725e-05
-3.07453482892518e-05
-9.56946812869178e-06
3.2150379987283e-06
-3.52880098729831e-05
-2.23964067026287e-05
-3.43169119342036e-05
-4.46316196711413e-05
1.40271777224721e-06
-1.35910084559408e-05
-1.68667409871645e-05
-1.22576873999058e-05
-9.60248982124301e-06
-1.92310706901236e-05
-3.17415190642614e-05
-2.68434280585031e-05
-2.86817632688512e-05
-2.41208275790398e-05
-2.41621277089231e-05
-2.10255495010352e-05
-6.86043044790497e-06
-6.83742945177201e-06
-4.34892356343172e-05
-7.45084280381126e-06
-3.47284689808585e-05
-2.70977706879688e-05
-5.00357124499076e-07
-2.63982505686491e-05
-6.02448924211808e-05
-4.10165811693588e-05
-3.99481496321731e-05
-4.0746247938382e-05
-4.38564803574401e-05
3.6896004880072e-06
-3.33026086796866e-05
-2.51244396882286e-05
-1.25453863806911e-05
-3.39735314413728e-05
-3.5766205805081e-05
-2.31418377702778e-05
-3.65783978199024e-05
-1.92034807167182e-05
3.14288855708723e-06
-3.63126829954259e-05
-1.24932757272192e-05
-1.25118830583564e-05
-1.3849394509537e-05
-1.79153361836234e-05
-2.9373100699274e-05
-4.08187995618515e-05
-5.21543047943634e-05
-2.61223102464458e-05
-4.14142146755532e-05
-2.19642415065731e-06
-3.33241799270796e-05
-4.71979984580396e-05
-4.89886205412886e-05
-8.42724494642551e-06
2.93334694063746e-07
-3.65399336246751e-05
-4.3287730285307e-05
1.18196200927468e-09
-8.11891276692811e-06
-3.80996156788352e-05
-3.54437593398795e-05
-4.45435105545946e-05
-1.81541227939788e-05
-1.82871901722702e-05
-4.34564898018356e-05
-3.03493570672998e-05
-1.73316571997076e-05
-2.41846907870316e-05
-1.63588518165793e-05
-9.98118694856459e-06
-3.55842627240499e-05
-2.65291639642218e-05
-1.12129311325099e-05
-2.21619251410227e-06
-1.33569077680022e-05
-1.66744991980261e-05
-4.91061009672925e-05
-3.76497773538951e-05
-3.2722666460109e-05
-2.63164029726558e-05
-4.24291244737491e-05
6.37615623528191e-06
-3.72936638624051e-05
-1.5427456930816e-05
-2.46254729480987e-05
-5.21115805443025e-05
-2.56820448092158e-05
-1.904487838523e-05
-3.46032388425167e-05
6.24509225282927e-06
-2.60494961377096e-05
-3.37670335493695e-05
-3.46704040527442e-05
-2.77821220539171e-06
-3.74050304948754e-05
-2.66150504851924e-05
-3.44740689694149e-05
-3.4909316051301e-05
-1.77388135614381e-05
-4.95818613118117e-05
-1.79136311522341e-05
-4.22932561456967e-05
6.81598687720454e-07
-1.9914820422667e-05
-1.6911732260467e-05
1.10793083259015e-05
-3.36828347476144e-05
-2.57503184679905e-05
-5.07479444801685e-05
-2.8049951374683e-05
-1.59009516416123e-05
-4.58707209482579e-05
-6.02463928165417e-05
-1.16160494561922e-05
-4.32940233504721e-05
-3.33680051545197e-05
-2.06510552222672e-05
-2.49871966475134e-05
-2.7000791402601e-05
-1.7262383010126e-05
-2.20413655002749e-05
-4.52112875262097e-05
-1.25281644211092e-05
-6.14357370289742e-05
-3.74305858945381e-05
-1.60058596121595e-05
-2.90209197648202e-05
-1.35726912184249e-05
-3.83187105797102e-05
-3.90992412300799e-05
-3.16548044827547e-05
-3.36057820424189e-05
-2.80463500131556e-05
-2.54526910354964e-05
-1.61699829034309e-05
-1.57243374890032e-05
-1.08680887666787e-05
-9.92311739851505e-06
-3.32063842413985e-05
9.68682452150901e-07
-2.39828288815802e-05
-4.14604370031505e-05
-1.89318376480994e-05
-4.26021717374537e-05
-1.79424839570693e-05
-4.55445205764607e-05
-4.8498388024594e-05
-1.97010957390484e-07
-1.58885794932722e-05
5.87402063091658e-06
-3.04303969826437e-05
-2.75910768021311e-05
-2.69851061781983e-05
-1.03587486826495e-05
-4.93682334002238e-05
-1.29838085777964e-05
1.76857248113218e-05
-1.33821969926543e-05
-3.74665846059254e-05
-1.03251298986004e-05
-1.28220602922047e-06
-4.74580160429056e-05
-3.71031503242728e-05
-5.40531648405574e-06
-1.74742104237482e-05
-3.56909597192117e-05
-3.26578204827127e-05
-3.77175559389477e-05
-3.06737346310449e-05
-1.84823844008396e-05
-2.62197409007441e-05
-1.70914221762117e-05
-2.48940955593413e-06
-1.99922874676801e-05
-2.64032563527294e-06
-3.71036463826674e-05
-2.62745265923496e-05
-5.05554365276236e-05
-7.54197024085492e-06
-3.2341503971178e-05
-1.89220562723054e-05
-8.4210705203908e-06
-2.49590981739939e-05
-1.83995620223581e-05
2.27636344739028e-05
-3.58461705333235e-05
-1.80418867009721e-05
-7.4770089098453e-05
-7.42455449892131e-06
-3.84433348926435e-05
-4.0498627338451e-05
-3.22220949162823e-05
5.60732192341562e-06
-4.25246626504069e-05
-3.73477312358512e-05
-5.32724831629892e-07
-4.58569219946445e-05
-2.78340855593176e-05
-5.20512575171176e-05
-3.45062865470317e-05
-3.79980283055526e-05
-5.41077605033736e-06
-3.36628493369662e-05
-2.48659992955091e-05
-4.1112134729419e-05
-5.11138444761173e-05
-2.24372963245691e-05
-3.49569169420198e-06
-5.86565233602681e-05
-6.24311134747014e-05
-3.82975694923656e-05
-3.258172121762e-05
-2.40615493888765e-05
-3.9847597340115e-05
-1.32874364556514e-05
-5.73379929066562e-05
-2.51827959679447e-05
-2.85288497160111e-05
-1.4475301552743e-05
-4.504793087679e-05
-8.56217616828197e-06
-1.89725156680549e-05
-5.20091047985353e-05
6.27706495766592e-07
-5.24063409979929e-05
-1.95706923812936e-05
-2.80162123945814e-05
-3.92055527735354e-05
-1.01633600985905e-05
-3.80241551897794e-05
-3.25155101544587e-05
-3.43090778967478e-06
-2.06050560694289e-05
-2.69096374727904e-05
2.29804541926665e-07
-3.05505555717694e-05
-2.71669898945362e-05
-3.03839502911276e-05
-2.35463170766859e-05
-6.36646755181807e-05
-1.7817139993107e-05
4.75947417538879e-06
-1.96244017456468e-05
-3.50728058017584e-05
-1.14363290276238e-05
-5.40337302690257e-05
-3.84219961595252e-05
-4.39321634212869e-05
4.58510491448884e-06
-2.50013253446779e-05
-1.27796872815763e-05
-2.22373598473848e-05
-1.14173785329438e-05
-5.25529580021834e-05
-4.6074280114236e-05
-4.41571381671235e-05
-2.13441273688773e-05
-1.58665190684064e-05
-2.80246548075124e-05
-2.31715204740316e-05
-4.68182545837258e-05
-2.99091733751089e-05
-1.23990070724527e-05
-1.38338249931634e-05
-1.38302237817954e-06
-4.58539266543557e-05
-1.08015849359452e-05
-2.31368223507021e-05
-2.6249128922086e-05
-3.75011216037262e-05
-2.9791089073901e-05
-2.53692823632299e-05
-4.04972230898884e-05
-2.84106081454372e-05
-4.02169028155581e-05
-4.71961674348796e-05
-8.12219655054157e-06
-4.20127952797634e-05
-3.27689896900585e-05
-5.49017179406089e-06
-2.566311984757e-05
-2.23285082176964e-05
-2.06287448776017e-05
-2.94029911029522e-05
-4.45968995189856e-05
-3.18000246206526e-05
-2.77643838492328e-05
-1.2284337505737e-05
-2.32889419263323e-05
-3.95721132514984e-05
-2.54390812395796e-05
-3.12137369414368e-05
-2.1051832640004e-05
-4.95458253837452e-05
-4.6994317963835e-05
7.89535985392407e-07
-3.70751378546941e-05
-1.62117252196665e-05
-3.03037552524147e-05
-4.07552129325961e-05
-3.73589062671286e-05
-3.65210721784194e-05
-9.19033652130957e-06
-2.85427369553552e-05
-3.33203305426727e-05
-3.25744456746693e-05
-3.77690218839829e-05
-2.42537242117685e-05
-3.65774088983347e-05
-1.78181458520143e-05
-2.52070478706344e-05
-1.00207004054792e-05
-3.88612411082797e-05
-2.83594040704713e-05
-6.26769397711666e-07
-2.94863835055213e-05
-2.50875099285525e-05
-4.29536120560159e-05
-3.15907601104697e-05
-4.83757238214268e-05
-1.88704761788037e-05
-1.96420906815749e-05
-3.93882669530201e-05
-1.70793798196771e-05
-1.86453273163202e-05
-1.22578047016409e-05
-6.13502874634552e-05
-4.04778486749745e-05
-2.70794924838617e-05
-5.35933968110368e-05
-3.11450439604243e-05
-3.44677856235781e-05
-3.9149085666465e-05
-2.44054377048529e-05
-3.75233296159483e-05
-4.04509584355622e-05
-5.96648063896719e-05
-3.7176193950559e-05
-1.29038761002187e-05
-3.0987189487029e-05
-4.2842672004963e-05
-1.69756076097539e-05
1.45772940525456e-06
-1.43386163304162e-05
-2.14432955699211e-05
-4.45714906048641e-05
-4.4683601287367e-05
-3.00058404549615e-05
-2.42110315286405e-05
-4.04428993824538e-05
-1.93653674413548e-05
-1.75999509597472e-05
-1.26803599528108e-05
-2.54692738068247e-05
-2.39644066564932e-05
-1.14240134067765e-05
-3.41295791495987e-05
-3.02940949835828e-05
-2.22800568439973e-05
-3.45279984890793e-05
-1.24658344461217e-05
1.41132774866674e-06
-3.25659459632969e-05
-5.21311162185483e-05
-3.55827811242388e-05
-4.04325028514973e-05
-3.9141157460979e-05
-1.04706099353854e-05
-2.52944741190778e-05
-2.01833550688987e-05
-3.26131559642665e-05
-3.83912819815437e-05
-2.87247349485104e-05
-5.28029710155407e-06
-1.71707870921255e-05
-4.78510364141728e-05
-3.3303825257896e-05
-1.25729626959808e-05
-2.56903675163113e-05
-2.07624490023306e-05
-1.56697670653736e-05
-4.50068587871928e-05
-2.06493796598873e-05
-5.21798645028915e-05
-1.83623168394382e-05
-3.99107299256152e-05
-1.18547862366625e-05
-3.15967327927103e-05
-3.71306866967731e-05
-2.51206805845803e-05
-3.45564661480767e-05
-2.42499542777546e-05
-3.12913466350483e-05
-3.41154339161712e-05
-3.58429000764665e-05
-4.10708741484554e-05
-3.74103802431043e-05
-2.74322213275356e-05
-3.14614457427654e-05
-4.65225979581125e-05
-1.36269772713147e-05
-2.54127520705218e-05
-5.83198074103103e-06
-3.17437474280885e-05
-1.77715439917117e-05
-2.03244172844728e-05
-1.96450533930232e-05
5.03134200855793e-07
-4.09702671735613e-05
-7.57117188656266e-05
-6.1349338629983e-05
1.40691202530091e-06
-2.96367847399776e-05
-1.51231465448898e-05
-2.19693972840775e-05
-3.75671955630443e-05
-3.84905909834046e-05
-4.22626874445824e-05
6.17261458593762e-06
-1.46727902951997e-06
-2.94745965384159e-05
-3.19141156075885e-05
-3.69107198692227e-05
-4.10406231826582e-05
-2.77077236919757e-05
-4.02519626733384e-05
-3.52033905865546e-05
-4.71191648280942e-05
-2.69906890073482e-05
-4.05555711088026e-05
-1.93292444871963e-05
-5.07914028631035e-05
-2.36755053234302e-05
-3.0164123147379e-05
-4.74440539786046e-05
-2.81053563475084e-05
-3.81191185245211e-05
6.60454598883069e-06
-1.72278962597174e-05
-3.52064574957205e-05
-1.78322636461823e-06
-1.49286533252313e-05
-2.30152590395594e-05
-8.93723644859132e-06
-2.34588046641617e-05
-3.08628618247936e-05
-4.87243240865025e-05
-3.71496209336809e-05
1.36818533787797e-06
-4.18247819252638e-05
-3.57776354868648e-05
-4.17405977818579e-05
-1.26589716525456e-05
-1.7422692953471e-05
-1.47779775974273e-05
-2.49188283438472e-05
-2.31870633954148e-05
-3.6968296269028e-05
-2.88902599919739e-05
-1.3806537026055e-05
-9.12652471472997e-06
-5.87353549977251e-05
-2.97594295813561e-05
-3.26321234529783e-05
-3.27846000028823e-05
-1.44603373802696e-05
-3.67206996567158e-05
-9.24156351277834e-06
-3.10092129249724e-05
-3.59790211870312e-05
-4.53032620372791e-05
-4.37295456734218e-05
-3.5149529455539e-05
-4.03793765070503e-05
-2.04086106776871e-05
-2.97517476214724e-05
-2.76707758130556e-05
-2.18739183271898e-05
-9.12136456796475e-06
-1.55497100955666e-05
-2.787074356232e-05
-2.75522718857342e-05
-1.17016961126913e-05
-3.64809081143164e-05
-2.11492683327798e-05
-1.21087204689618e-05
-6.09723905196975e-05
-5.11411175454263e-05
-3.67402127956577e-06
-2.9572589076935e-05
-6.84817611898927e-05
-5.5766145941944e-05
-2.41950021436412e-05
-5.42861508102683e-05
-3.229216781811e-05
1.51164231423052e-05
-6.74627097382958e-05
-2.61484307759021e-06
-3.175578248168e-05
-5.41998476495988e-06
-1.16286734489082e-05
-4.93936281056116e-05
-4.7410349597437e-05
-3.99525866279277e-05
-3.61181613740294e-05
-4.04904482956719e-05
-4.98573539205124e-05
-4.31795796965044e-05
-3.09967609238581e-05
-3.69566679915623e-05
-9.86008589656611e-06
-6.37537206767141e-05
-2.86849872998981e-05
-3.85686052316203e-05
-3.73848607908575e-05
-4.53764108957671e-05
-2.79361004362375e-05
-2.95947476641761e-05
-6.53940091341316e-06
-4.02733759966376e-05
-3.7672941849499e-05
-6.93848023815982e-05
-1.50410426117044e-05
-2.03457444692582e-05
-3.18353326949438e-05
-7.38783872911085e-05
-4.39987345875794e-05
-5.029263166296e-05
-1.32669526722426e-05
-4.29062822685175e-05
1.11964831119723e-05
-3.65311809493818e-05
-4.39649397660107e-05
-1.00571897323992e-05
-2.79157901068315e-05
-3.77408876752219e-05
-2.78137677109448e-05
1.18530654048282e-05
-2.25457720337901e-05
-4.43346139442557e-05
-3.12321302541569e-05
-1.25915117356835e-05
-1.28357170545628e-05
-3.75818329609136e-05
-5.1897412723476e-05
-4.18084700879622e-05
-8.50909140452067e-06
-4.04919560693203e-05
-1.50305607853106e-05
-3.64226696621857e-05
-2.37587100424561e-05
4.05631878725815e-06
-1.08893025523129e-05
-4.08269935216271e-05
-3.28860382367653e-05
-1.42427307696701e-05
-3.18112220415719e-05
-3.43906099975933e-05
-7.80847712116422e-06
-3.75463981483101e-05
-1.9857175722745e-05
-1.6420343472373e-05
-4.08312444388743e-05
-4.98388665613735e-05
-3.84163068775574e-05
-3.14221465785161e-05
-1.88133733702497e-05
-1.08707927466805e-05
-3.87280944685652e-05
-3.6254036593606e-05
-1.77948694055818e-05
-4.07247703074712e-05
-2.92422347189747e-05
-1.08046343252831e-05
-1.42732322942497e-05
-3.18785494651717e-05
-2.89036137467366e-05
-5.04989820724131e-05
-1.02263993056582e-05
-1.52274133416362e-05
-2.74989181113007e-05
-4.88724705419999e-05
-2.54976697227841e-05
-2.00916518720224e-05
-2.99910749617663e-05
-2.61038800537012e-05
-2.47664357874591e-05
-3.53818861464462e-05
-6.25621263221555e-05
-2.13232748146736e-05
-8.0819073862276e-06
-2.83530021012182e-05
-8.91936201519094e-06
-3.12792755355356e-05
-1.16730881903984e-05
-3.12873626363316e-05
-4.96680528972556e-05
-1.08178075161817e-05
-5.72959778114432e-05
-5.47128319198015e-05
-2.54915556343533e-05
-1.73717870289955e-05
-2.58135108319701e-05
-8.01048696742743e-06
-4.27775907614252e-05
-2.22762457560899e-05
-1.54510179691098e-05
-3.81487485433723e-05
-2.14422325312581e-05
-2.60985613684273e-05
-3.47665880768302e-05
-8.75034942373825e-06
-5.8341634255986e-05
-3.12499023460642e-05
-4.71145001435885e-05
-1.96017500760887e-05
-8.0735874620852e-06
-3.32871632457236e-05
-1.98059666259744e-05
-2.46253975180686e-05
-9.1196315533901e-06
-5.09254671233953e-05
-3.62264321098913e-05
-2.4207771759877e-05
5.77177748809969e-06
-3.91233158274378e-05
6.39865940203641e-06
-3.7659537557169e-05
-4.5203615437688e-05
-3.74685870648299e-05
-2.54829212008882e-05
-8.69811355364144e-06
-3.00175116885439e-05
-1.84481334337164e-05
-3.02224522495605e-05
-2.62272546410509e-05
-4.41008970188544e-05
-2.07732767583915e-05
-2.42985705338051e-05
-3.99189184346493e-05
-3.75328307952608e-05
-6.19200658556986e-05
-2.03086100404421e-05
-4.76790488463435e-05
-8.96264963113074e-06
-1.65329520687051e-05
-3.02777811721566e-05
-4.00580356547468e-05
-9.34115147531245e-06
-4.23425148900279e-05
-2.68815753853843e-05
-1.04510426046554e-05
-2.19257114713204e-05
-7.87515639893076e-07
-2.37832644211719e-05
-3.50203908945343e-05
-1.87950842968811e-05
-2.65222142106593e-05
-3.30275615794364e-05
-3.9249239663287e-05
-2.1811314699864e-05
-2.94975668711393e-05
-3.41539031846296e-05
-2.00238068638741e-05
-6.47432929270629e-06
-3.76420808015646e-05
-1.08748307412883e-05
-4.89204786346422e-05
-4.38050072242744e-05
-2.77061669192168e-05
-3.64525578042476e-05
5.87957745667487e-06
-2.19191237520054e-05
-1.48471580717641e-05
-3.60926816022649e-05
-6.8691391879866e-05
-1.438844710842e-05
-1.31567065383844e-05
-1.9762853425157e-05
-1.10040589700364e-05
-4.22907360655764e-05
-5.12655978233242e-05
-1.9246493988968e-05
-2.84825936388297e-05
-5.44735864697451e-05
-1.08065474230808e-05
-3.96720745757034e-05
-2.19982584472562e-05
-4.01745576990584e-06
-1.7647713629701e-05
-4.4062981987458e-05
-2.43571518515962e-05
-7.37783102907585e-05
-4.02881023686095e-05
-4.34062336740674e-05
-3.89478406483781e-05
2.25418514652021e-05
-2.58387512571811e-05
-6.3098014835396e-05
-4.114464325639e-05
-6.470388786988e-05
-6.08272014777745e-05
-2.19921601869728e-05
-3.59018707573578e-05
-3.32551185492616e-05
-1.60064517468558e-05
-2.5839796919241e-05
4.606170275656e-07
-9.83898342600132e-06
-3.77188225980325e-06
-2.10838781128251e-05
-2.02114681737528e-05
-3.67817675947658e-05
-7.63415741885183e-06
-1.96028526293421e-05
-6.59856503221491e-06
-2.83823065957217e-05
-3.52637307596899e-05
-4.12729975201768e-05
-1.69220785625415e-05
-2.20932034551688e-05
-2.86333728370678e-05
-4.82418728761794e-05
-1.43298884931365e-05
-2.72689035007266e-05
-2.00144707898617e-05
-2.94834601771798e-05
-2.71637275126322e-05
-4.17843137610958e-05
-2.45744988619492e-05
-1.82687184930577e-05
-4.4838457875207e-05
-1.50817490807116e-05
-5.86189588408366e-05
-1.94100702683679e-05
-2.51111645276081e-05
-4.33966789334421e-05
-4.29128700735956e-05
-5.37623588080678e-06
-1.95371947109848e-06
-3.41661555337872e-05
-8.75624124120371e-07
-3.57417787105078e-05
-3.86876213039226e-05
-1.2070602761233e-05
-4.96910600261769e-05
-3.64779988559888e-05
-8.43036657911562e-06
-1.35702399057351e-05
-1.15611845496225e-05
-5.22088747113702e-05
-3.09697952832275e-05
-7.6664862224346e-05
-2.08354531429629e-05
2.4349849606582e-06
-2.70459978332029e-05
-2.67914266413509e-05
-3.4663258531907e-05
-5.91005363954066e-05
-2.17901346352648e-05
-1.64335518249756e-05
-4.64439846035882e-05
-4.29453140950549e-05
-1.99525567420575e-05
-5.89725667395624e-06
-2.23488791646048e-05
-3.94680114231732e-05
-2.46011572808432e-05
-3.86998955959865e-05
-2.48293832932057e-05
-5.28604132287274e-05
-2.04156101052746e-05
-5.26157567736416e-05
-2.06144087114465e-05
-9.1071432788358e-06
-4.72409738401353e-05
-1.80185072810694e-05
-3.45035568675252e-05
-3.02040655298899e-05
-1.38571275239636e-05
-1.39610073320757e-05
-3.25336214854894e-05
-1.47800177945341e-05
-2.45109926179263e-05
-3.74181090463779e-05
-3.80819756110828e-05
-1.73529197893605e-05
-1.79597807079693e-05
2.85034609580181e-06
-7.40333944841866e-06
-2.39197491154515e-06
-3.57121339415178e-05
-2.33347449718195e-05
-9.85592641325964e-06
-4.04242080580006e-05
-2.01121001730364e-05
-5.20708748177319e-05
-2.2793912993192e-05
-2.81356348380475e-05
-5.73508745405894e-06
-4.27633506638744e-05
-4.7951084496865e-05
1.56090385288526e-05
-1.73466789634387e-05
-5.98690130663096e-05
-4.69432048639987e-05
-6.41803319813954e-05
-2.5583046991981e-05
-1.78705637870284e-05
-3.70517696345551e-05
-4.45899171439948e-05
-1.84582822527313e-05
-6.31477984171553e-05
1.09507402998155e-05
-2.55492306691409e-05
-4.25443627210825e-05
-3.1923842694963e-05
-6.92491386918284e-06
-3.64084438485057e-05
-4.28839406448193e-05
-7.44461813810131e-05
-1.30576255442096e-05
-4.35998895327982e-05
-4.50455162505129e-05
-2.06475074151488e-05
-3.24612971380113e-05
-3.78127024851543e-05
-4.75828574587083e-05
-4.21901973059891e-05
-3.88529544081664e-05
-3.04569350435963e-05
1.98502935886987e-05
-3.05816242770566e-05
-4.98824750691242e-06
-3.50752997600669e-05
-4.56113946872156e-05
-2.56282100828109e-05
-8.54133132078289e-06
-3.86956625500703e-05
-3.63701724312587e-05
-2.25178987292949e-05
-2.02034959607069e-05
-7.69152899553295e-06
-3.09124030506656e-05
-3.21322628155052e-05
-3.97691155237289e-05
-3.68424543258269e-05
-2.09006699813291e-05
-2.14039514250502e-05
-9.42730287608413e-06
-1.16709333727616e-05
-2.37976686104218e-05
-3.90421142497998e-05
-5.56108053314422e-05
-3.90306130082241e-05
-3.11469428665278e-05
-3.70920441450359e-05
-4.0090550874645e-05
-3.41623412874955e-05
-2.28488163419471e-06
3.31485567419315e-08
-6.0854684855084e-05
-3.47140484524776e-05
-2.93736569505732e-05
-1.24164719541264e-05
-6.76936242660224e-06
-2.77048266688555e-05
-8.66091952695185e-07
-3.69337258790636e-05
-3.81409672064844e-05
-2.95976678856613e-05
-2.25255434824494e-05
-4.02694630897033e-05
-5.67282731974029e-06
-5.33981006477729e-05
-2.47954921152928e-05
-2.9259276017971e-05
-3.21320717033146e-05
-2.60164174619534e-05
-7.51815301156306e-06
-3.38953933889243e-05
-3.35106094324285e-05
-8.14741822880282e-05
-2.78888498830434e-05
-5.12913251508755e-05
-5.75938046595165e-05
1.35378623327923e-05
-3.490956782905e-05
-4.50253173610724e-05
2.55305173914429e-06
-4.68387977076971e-06
-4.93262738362873e-05
-2.08487194612484e-05
-3.25567990282872e-05
-5.40658654020086e-05
-1.72218756229457e-05
-3.75803931802471e-05
-6.01984007776325e-05
-2.77872912342668e-05
-3.82021539715913e-05
-5.4966384112647e-05
-4.72319215031505e-05
-3.73513888889055e-05
-5.46751082704859e-05
-3.14329399755399e-05
-2.22079226677382e-05
-2.79898861012199e-05
-3.83557443683268e-06
-1.60971488724576e-05
-2.77854197149475e-05
-1.33541117386586e-05
-1.80693533687712e-05
-4.26505200274389e-05
7.07175491638246e-06
-8.49037680315767e-06
-2.18822962397658e-05
-3.74435769306014e-05
-1.70819591394408e-05
-6.99958623301652e-06
-4.97535813672735e-05
-2.47981076442153e-05
-2.7450747518921e-05
-5.16270334803776e-05
-3.9345040292644e-05
-2.39936361181818e-05
-3.40115859075623e-05
-2.02382010133212e-05
-4.1712886547724e-05
-1.77791906882818e-05
-1.91008566108447e-05
-1.54654045689292e-06
-3.1333917411217e-05
-1.92921915401485e-05
-1.42652547254128e-05
-2.2165768229194e-05
-3.75208690087069e-05
-4.2152317542448e-05
-1.46693742150945e-05
-3.42829892042854e-05
-2.3750376228744e-05
-3.4880202668475e-05
-1.26801448561069e-05
-4.21007589703818e-05
-3.81332445043434e-05
-4.17790937627732e-05
-2.02484190083211e-05
-2.8023209258183e-05
-2.64750498460259e-05
-3.50386266615739e-05
-1.6247083324437e-05
-4.2098287037404e-05
-1.508816022319e-05
-4.93177005712256e-05
-1.6118381233767e-05
-4.86613602889608e-05
-1.06186577884779e-05
-5.53495608062241e-05
-3.22353020891287e-05
-1.78438600263028e-05
-3.75114018898343e-05
-2.82475124811386e-05
-4.91942957967071e-05
-5.49315273264294e-05
-4.79425374726865e-05
-1.9620530957848e-05
-1.8768247158455e-05
1.91953631326503e-06
-2.2103153697009e-05
-1.85063976329331e-05
-4.35816093204383e-05
-2.58163268171137e-05
-4.6698942959998e-05
-1.91067327068221e-05
-4.03491197269368e-06
-3.23814819442175e-05
-2.82852851279627e-05
-1.93899099327198e-05
-5.2815030713998e-05
-5.49120598499157e-05
-2.77304246542999e-05
-3.33318379299139e-05
-1.87194950792481e-05
-3.79592208083345e-05
-5.9480905750383e-05
-6.45025128496624e-05
-2.66273260681157e-05
-4.15090759612491e-05
-2.78891101467637e-05
-9.29316811833539e-06
-1.61078416713505e-05
-1.68875971213028e-05
-1.29016628565894e-05
-4.3262470193288e-05
-4.82878234536518e-05
4.44095145482461e-06
-3.51960502077684e-05
-4.17971401332879e-05
-2.65092235325431e-05
-3.74189328252215e-06
-2.67310361633721e-05
-4.18009480960057e-05
-4.1459214611923e-05
-1.36909726766511e-05
-2.01281702578109e-05
-3.78144078524935e-05
-2.62501109236418e-05
-3.16127261923134e-05
-2.12621066061727e-05
-2.7479260874544e-05
-2.78190718830866e-05
-2.07135494416657e-05
-2.41690746238753e-05
-2.90417546362e-05
-3.11739966765723e-05
-2.04879263537437e-05
-2.31308564730732e-05
-3.74422598949431e-06
-3.5703162864116e-05
-3.61150414847879e-05
-6.57580766712609e-05
-3.61927043483252e-05
-2.08745348735039e-05
-2.50464626962807e-05
-5.8468800343406e-05
-2.71217611721511e-05
-5.54457914775061e-06
-1.55856503210425e-05
-4.5634223098438e-05
2.12828386521186e-06
-3.7385116392906e-05
-2.86827645842105e-05
-3.62497484142107e-05
-2.18607964048523e-05
-5.97309041779435e-05
-4.45652727743505e-05
-3.30549650281486e-05
-2.92547194818168e-05
-7.56671012752249e-05
-2.17450981564221e-05
-1.42061457630659e-05
-6.15236807427359e-05
-8.63819355917799e-06
-1.70391203753585e-05
-5.83484664572032e-05
-3.45662658047943e-05
-4.43347976974668e-05
-2.61225944617278e-05
-1.57451815170513e-05
-1.07144214664679e-05
-3.87842619323057e-05
-3.05166042323053e-05
-2.41103885914584e-05
-4.96390061188066e-05
-1.27654418457222e-05
-4.95746028973028e-05
-3.81984777686773e-05
-2.4625576594684e-06
-2.33770166980234e-05
-3.00750881533991e-05
-3.93837128190526e-05
-3.35042016324658e-05
-5.30304952476943e-05
-1.87413145234942e-05
-2.87115228648951e-05
-2.10855749066306e-06
-2.71168744375322e-05
-3.32370034850825e-05
-3.53271082883631e-05
-1.16553203992508e-05
-3.25064832843694e-05
-3.40472470850759e-05
-6.59903442061933e-05
-1.64919319948667e-05
-3.26023707757923e-05
-2.19863565586772e-05
-3.18859951406193e-05
-3.75666838143791e-05
-4.70339761175538e-05
-5.08751822046004e-05
-1.69661283308717e-05
-1.66256652912405e-05
-3.59501772587342e-05
-3.19229142017522e-05
-4.61599101521063e-05
-1.35499633993718e-05
-5.60781463821815e-05
-4.1136050645264e-05
-1.57024879439933e-05
-1.65900106604406e-05
-6.27696636208874e-05
-3.60193447544165e-05
-9.59405763862623e-08
-4.80108590050374e-05
6.0166074948952e-06
-1.42206179219547e-05
-1.93359606806815e-05
-2.76413666317828e-05
-2.84769937805771e-05
-2.69431025550185e-05
-3.85710765316827e-05
5.33020747461498e-06
-5.24934061350749e-06
-2.53011771624995e-05
-4.90171239797019e-05
-3.62373156928746e-05
-4.6053969664106e-05
-7.83752734449556e-06
-3.5865311181243e-05
-3.78276911029316e-05
-3.29604693145545e-05
-2.15905501430664e-05
-2.18293698122032e-05
-5.43359621844522e-05
-1.77818199269615e-05
-4.82993531043297e-05
-3.62470417309011e-05
-5.32185888461482e-05
-1.54778521310688e-05
-3.18253620238511e-05
-8.87572290161643e-06
-4.76827971938303e-05
-5.28539134606581e-05
-3.58648682715492e-05
6.69509041321773e-06
-3.1264954890839e-05
-1.48340538422923e-05
-2.73415931849106e-05
-2.39315402066176e-05
-3.04213652290019e-05
-3.56886811650789e-05
-4.29294378943928e-06
-3.35961823026969e-05
-3.66949655488358e-05
-1.73578561957223e-05
-1.83167317409238e-05
-2.53026837683145e-05
-6.06611776266302e-05
-3.08586983012699e-05
-4.34589448452824e-05
-4.4010969271156e-05
-2.08069990638808e-05
-1.90972581752548e-05
-2.82950225676886e-05
-3.52294344963133e-06
-2.30575571025949e-05
-1.70394547175828e-05
-1.10116645221145e-05
2.77326476962409e-07
-2.64991037505512e-05
-1.75525439832955e-05
-3.38549430649604e-05
-4.29769581840807e-05
-2.88827579399285e-05
-4.66777781084998e-05
-5.01735595681734e-05
-2.19216736273034e-05
-5.71092403222641e-05
-4.35603601529879e-05
-4.76712438303823e-05
-1.71669470857906e-05
-7.5076385450478e-05
-1.0888949763585e-05
-5.31657669440967e-05
-3.71612186358685e-05
-5.17492250079004e-05
-1.86508463046419e-05
-2.4875444704816e-05
-2.95726019726472e-05
-3.46856915566435e-05
-5.533392409812e-05
-4.30008803986594e-05
-4.6539359316286e-05
-1.7596151366362e-05
-5.58745949630298e-05
-1.26712184817332e-05
-1.76973098996009e-05
-2.84599537027516e-05
-2.17458428602377e-05
-2.56448346773134e-05
-2.49010240988111e-05
-3.51104878493993e-05
-4.84289835096798e-05
-4.86774649363353e-05
-3.28828404380426e-05
-3.15508619957771e-05
-3.33880982314839e-05
-4.90582389657559e-05
-1.93556500303613e-05
-3.75749928042135e-05
-3.638129371643e-05
-3.56248406276565e-05
-3.41071402579554e-05
-4.63230451056272e-05
-5.31577611996382e-05
-1.48794051697192e-05
-4.14403388704139e-05
-5.30190161241099e-06
-5.49686167915707e-05
-3.72810860234889e-05
-4.76958513640647e-05
-4.09051460850945e-05
-7.48054682606144e-06
-3.11807753499421e-05
-2.42334226069429e-05
-4.22058901932425e-05
-2.04465614044814e-05
-1.27602565815503e-05
-2.24563714097586e-05
-2.54369253523222e-05
-4.18150558147731e-05
-1.43483277561615e-05
-4.16611707642614e-05
-2.98147175428219e-05
-3.22228357061326e-05
-4.11545953403278e-05
-4.60928474711267e-05
-3.99380078872233e-05
-1.59026123164751e-05
-1.69275247953864e-05
-2.39066032904907e-05
-1.02087706381954e-05
-3.76507880669338e-05
-2.58817570129995e-05
-2.99679208455352e-05
-3.6541909717147e-05
-1.99680964515005e-05
-7.7733150648127e-06
-3.21330268539067e-05
2.07812611713269e-05
-4.68588693585705e-05
-2.85484067213646e-05
-3.70834962831359e-05
-1.33667319432291e-05
-1.51142195970528e-05
-1.31384765746755e-05
-4.2773334639774e-05
9.95550719622672e-06
-3.09567944387835e-05
-9.2415341591339e-06
-3.63230984496498e-05
-3.15610349797348e-05
-4.78871075105504e-05
-3.99194822197362e-05
-3.38292169049137e-05
-1.37790769001137e-06
-3.32500727356176e-05
-2.99949069242401e-05
-3.97140821051075e-05
-2.65146735498989e-05
-3.2488861200077e-05
-2.52877149361434e-05
1.09954902055778e-05
-8.75815488840844e-06
-1.36788179703061e-05
-3.61103701393335e-05
-5.07412543915579e-05
-6.30120553709736e-05
-1.38737488940072e-05
-2.38985249135936e-05
-2.10603600455252e-05
-1.40356790562375e-05
5.92858414087569e-06
-2.990956279403e-05
-2.17386301297192e-05
-1.43651520390204e-06
-1.58466332395941e-05
-9.6397227379649e-06
-2.71076181342025e-05
-8.29155330047943e-06
-1.85004809635965e-05
-5.44922947698221e-05
-2.17543860201551e-05
-3.41313125374314e-05
-2.73429340044203e-05
-2.25624130233228e-05
-1.59769137546714e-05
-9.87432399556237e-06
-3.57528738449938e-05
-2.15044914819085e-05
-3.04814721585382e-05
-2.36769890760215e-05
-3.44434188187132e-05
-1.04526957463431e-05
-2.24470410375755e-05
-2.43987444180323e-05
-2.82333018270108e-05
-6.02174316871654e-05
-3.26603061527736e-05
-3.02908927788136e-05
-2.24688640963031e-05
-3.24398078359895e-05
-3.62401620798491e-05
-3.12961703567854e-05
-2.25632750920518e-05
-3.82438138476355e-05
-3.76399554144394e-05
-3.44242900912898e-05
-3.45432276270173e-05
-3.02451930737485e-05
-1.3816321995025e-05
2.11581082717878e-06
-4.00133288841607e-05
-1.66098933875124e-05
-8.40237201030241e-06
-7.0888699199709e-05
-3.65626100443532e-05
-4.2686671359165e-05
-3.26185634680356e-05
-1.31227511139965e-05
-3.14925719692021e-05
-4.76356665588889e-05
-2.36693316337804e-05
-4.45300724859893e-06
-1.2645431527223e-05
-4.18309796385436e-05
-2.71063549348984e-05
-2.89683401257566e-05
-1.44362619620324e-05
-5.35641056976764e-05
-3.26859705460811e-05
-2.61093917834558e-05
-2.59046710839173e-05
-5.13945328538136e-05
-1.54007978441956e-05
-3.90458884204774e-05
-5.34765643791164e-08
-1.96740678665187e-05
-2.80233276968628e-05
-2.49063393251507e-05
-3.32180480232606e-05
-5.00717332453023e-05
-2.25652337348956e-05
-3.75518203690413e-05
-1.05829293802436e-05
-5.07630478700986e-05
-2.00711831579413e-05
-2.3190728348885e-05
-6.43974746045142e-06
-2.6183843694316e-05
-6.12848196010655e-05
-1.67775353755395e-05
-1.79271584571761e-05
-1.54173073627226e-06
-3.68666373581606e-05
-2.00377088083382e-05
-2.38125050424885e-05
-2.36409612545343e-05
-2.31959054307064e-05
-3.27637738306759e-05
-2.82720314123411e-05
-1.67602811131975e-07
-1.17689761374026e-05
-2.97704032168902e-05
-3.48436878773339e-05
-5.15835275561674e-05
-4.07521649064941e-05
-4.45397675657624e-05
-5.04582280941891e-05
-1.95284840240909e-05
-3.7857142467775e-05
-2.14405907329591e-05
-4.19933553946914e-05
-2.03851340261562e-05
-2.97814192251559e-05
-1.75367474772936e-06
-4.87330467028203e-05
-2.3966133855732e-05
-2.51856427833656e-05
-2.62284081796097e-05
-2.08307689775979e-05
-4.17860163622464e-05
-4.36825617677434e-05
-2.85986623239702e-05
-2.13839231379569e-05
-4.78316160087269e-05
-1.65285984535255e-05
-2.16670915605463e-05
-3.43073487781092e-05
-3.53353378732901e-06
-2.69894475290139e-06
-6.59679040159497e-05
-1.89709234307221e-05
-3.46604625018364e-05
-5.06639331363696e-05
-2.39827296190823e-05
-3.9147405872822e-05
-2.81083151894024e-06
-2.27500102179225e-05
-3.14790163447639e-05
-4.08353064448607e-05
-2.813177698686e-05
-3.1985654071543e-05
6.81317003803411e-08
-2.27915569195568e-05
-5.0690200495397e-05
-1.24968034388698e-05
-2.30705376983113e-05
-2.052907716263e-05
-3.06445940130403e-05
-5.65205609718249e-05
-3.01681533538818e-05
-1.91316181314707e-05
-1.15942771439591e-05
-5.17418725568113e-06
-3.51383769097248e-05
-3.32791954486163e-05
2.87618708450163e-06
-1.72365995313848e-05
-2.68568292232717e-05
-1.8135241404322e-05
-2.4784866492579e-05
-1.62925877125702e-05
-2.33789999649259e-05
-3.51917573907742e-06
-5.30774789346229e-05
-3.64920454768688e-05
-4.33053121031947e-05
-4.27339849522172e-05
-4.58917895381342e-05
-3.14371360417138e-05
-8.85982221270968e-06
-2.25257551279366e-05
-2.59587050417609e-05
-2.67913600693103e-05
-3.05589231913868e-05
-6.04813287534714e-05
-4.68134264797299e-05
-6.80211821668112e-06
-2.84929045586567e-05
-1.03648430846399e-05
-3.1018528073972e-05
-2.72302199617083e-05
-1.94199872601946e-05
-5.60222116951261e-06
-4.66688483214913e-05
-2.68905149333477e-05
-2.96820879436867e-05
-4.58339295180216e-05
-5.18301903025847e-05
-7.62844564499826e-05
-1.17194199508777e-05
-2.42490516446681e-05
-1.60754839487342e-05
-2.92494247433372e-05
-9.51453125952312e-06
-1.52883342543106e-05
-4.73117511505844e-05
-5.63858415957461e-05
-3.03411116795477e-05
-4.23869614723798e-05
-4.24143003695414e-05
-4.28139353413586e-05
-1.42249526330879e-05
-2.31150481082361e-05
-4.35460715520678e-05
-4.48240231219969e-05
-3.20745705416677e-05
-1.34175696479851e-05
-2.76722696256568e-05
-4.17896388906007e-05
-5.22149422249823e-05
-1.62110811149404e-05
-3.5370634758556e-05
-1.11415654810465e-05
4.63248231947304e-06
-2.81824028481947e-07
-2.02584025603107e-05
-4.49369457002378e-05
-5.48187528840027e-05
-2.54260410285694e-05
-1.20637743259796e-05
-2.47057358212678e-05
-3.66476578778982e-05
-2.30342359737015e-05
-3.33110718214999e-05
-9.52051136658967e-06
1.30361673448336e-05
-4.11875845611916e-05
-1.74417945499672e-05
-2.24131000337781e-05
-1.53087881446861e-05
-4.49091711707567e-05
-1.98926351199289e-05
-9.30726184447641e-06
-2.63606635943413e-05
-4.83810405550841e-05
5.82165044795331e-06
-3.96533453948208e-05
-3.44264881289421e-05
-4.43430744323979e-05
-2.10387162129447e-05
-1.43776697813804e-05
-5.39743820483075e-05
-5.90582573361001e-05
-2.63133179559615e-05
4.61269707686845e-06
-4.37477192039052e-05
-3.77468292234401e-05
-1.75135923730845e-05
-6.33002145164582e-07
-7.07271464471077e-06
-4.65867138922323e-05
1.72280894718111e-06
6.32725265224614e-06
-2.67801698002295e-05
-1.58488378281952e-05
-4.30239343580043e-05
-1.39458536722959e-05
-2.44309985736597e-05
-6.41846908333649e-06
-2.67956389028026e-05
-4.13971981492092e-05
-3.41717085186293e-05
-5.36351445197611e-05
-3.32784048263641e-05
-6.10501651200177e-05
-1.10991556631338e-05
-2.84930574041002e-05
7.62338289663118e-08
-1.20838885657212e-05
-2.68479618075657e-05
-3.45063082092371e-05
-2.20301315425197e-05
-3.1445868658893e-05
-3.56150309842591e-05
-3.23762916955627e-05
-2.56208516458167e-05
-1.33603915752759e-05
-4.787013990723e-05
-4.67087034758003e-05
-4.14726757830265e-05
-1.16764619767197e-05
-2.36860433712084e-05
-6.0641911990717e-05
-3.31763021844683e-05
-4.01479861423221e-05
-1.33102922912964e-05
-4.8773583097504e-05
-4.81277896409801e-05
-2.01823710412733e-05
-3.3613829863193e-05
-3.02577372205089e-05
-2.36450969260142e-05
-3.54627611614402e-05
-2.86124183719453e-05
-2.80807228574097e-05
-1.71827332498591e-05
-2.2111788626609e-05
-3.30361372864629e-05
-2.3666094812565e-05
-3.26858453200663e-05
-4.13293833168394e-06
-1.2502847800632e-05
-2.64378266354481e-05
-5.51114644033165e-05
-3.49775774548738e-05
-2.15515421367733e-05
-4.05914135060916e-05
-5.1299459820169e-05
-3.36090462755441e-05
-2.48602197950769e-05
-4.0150517450528e-05
-2.86502565768519e-05
-1.89588404924151e-05
-4.02983280300337e-05
-1.92741936183557e-05
3.1988870703816e-06
-6.26105342514984e-05
-2.04963566737487e-05
-5.45724862554537e-05
-4.21623183317799e-05
-2.90557606171665e-05
-3.35704622849187e-05
-4.164552943167e-05
-4.25797182283079e-05
-2.34922694299592e-05
-3.2327782053723e-05
-4.2825038230219e-05
-1.1719714814567e-05
-1.53075881895183e-05
-3.86609109272258e-05
-4.95878941212225e-05
-3.80875284227621e-05
-9.71619255818362e-06
-1.52044332938846e-05
-5.65555065027098e-05
-2.21332375072347e-05
-6.25489147191934e-05
-5.30716604588073e-05
-2.16306264717805e-05
-6.0039948895048e-05
-6.61974096669935e-05
-5.33894871034116e-05
9.26623796112672e-06
-8.47759016275811e-06
-1.0046206211818e-06
-6.45187631218229e-06
-2.73217760992857e-05
-2.11138861378456e-05
-9.02499344008092e-05
-3.37460791812727e-05
-7.19954989957663e-06
-9.83266066047224e-06
-2.52334148368504e-05
-2.41025739142714e-05
-1.04292540970912e-05
-1.69327311302416e-05
-4.76654400913158e-05
-1.6121329697906e-05
-4.36556787270894e-05
-2.71276361580538e-05
-5.5214386031624e-05
-2.20880066782356e-05
-5.09069494181402e-05
-5.359355886888e-05
-3.86645617971584e-05
-4.76813459041581e-05
-2.75980047916281e-05
-3.9510906510221e-05
-3.35181007478317e-05
-4.97974084181775e-05
-2.15013913510155e-05
-4.46925261673195e-05
-2.45458947978714e-05
-2.60063977284009e-05
-3.83207053648482e-05
-4.53704269406034e-05
-2.01007308433541e-05
-3.45197325929653e-05
-1.77340799776613e-05
-5.35003339462098e-05
-2.453738425064e-05
-5.44495361372099e-05
-2.71045986710075e-05
-1.32801997403209e-05
3.18528449150807e-06
-2.29722903643453e-06
-5.26690004376937e-05
-3.15160317329381e-05
-3.9682252456078e-05
-1.81970822979052e-05
-1.81703590476283e-06
-4.16641262545139e-05
-1.69342070319547e-05
-3.03738403025864e-05
-3.63619807201404e-05
-2.15662059302734e-05
-4.5308943265496e-05
-1.2961340445995e-05
-6.83430883300996e-05
-3.72489961755347e-05
-4.11540887999233e-05
-3.74668596886543e-06
-1.90052456905907e-05
-4.07763779360106e-05
-6.08945946099127e-05
-5.45420665119242e-05
-3.7083438043439e-05
-3.60233509473241e-05
-9.18434806385489e-06
6.50949599308366e-06
-7.95924462955793e-06
-3.8550701448563e-05
-2.34830500740946e-05
-1.32753714555938e-05
-3.57546344605752e-05
-2.00430078520959e-05
-3.00529265858186e-05
-1.22801851198399e-05
-4.14349791115959e-05
-3.84631360430398e-05
-1.31535646383135e-05
-5.3332804021606e-05
-2.2487118368341e-05
-3.30590775652832e-05
-2.48473943699894e-05
-3.18487606728458e-05
-2.63325681442713e-05
-1.06463563793655e-05
-3.09700836576757e-05
-2.6507811800275e-05
-2.18256773718054e-05
3.51262848818143e-06
-1.93576412852291e-05
-2.81487979373343e-05
-3.22792827382437e-05
-6.76318651214909e-05
-4.84523191558893e-05
-6.10972706154549e-05
-1.72846470175823e-05
-5.44829792475509e-05
-2.40875151162188e-05
-2.65447352005331e-05
-3.54245661983646e-05
-4.54414849006365e-05
-3.64504602928989e-05
-1.60513435087866e-05
-6.81869055764642e-06
-3.71629247987682e-05
-2.84413454179095e-05
-5.41750116001029e-06
-6.8515010012888e-05
-3.07470263699745e-05
-6.52375905811533e-06
-5.05393631673278e-05
-5.27558980970875e-05
-2.7440254031557e-05
-4.04897396341413e-05
-3.62115854656133e-05
-4.35719676558223e-05
-3.96055083052437e-05
-4.55204902840112e-05
-2.31530330348031e-06
-2.18258537615266e-05
-4.75029233297575e-06
-2.67228186675203e-05
-3.79247155193328e-05
-3.36639008174914e-05
-3.59823118808682e-05
-1.41801602566828e-05
-1.35950866226598e-05
-2.57128930204483e-05
-5.32781062607026e-05
-1.60231660219372e-05
-3.60123712464075e-05
-1.95737856124169e-06
-7.65270125675144e-05
-4.3631755446956e-05
-1.39523352634839e-05
-2.15709320546101e-05
-4.96115155512662e-05
4.94496423930074e-06
-1.28368114410685e-05
-2.98649561904707e-05
-4.01669832155797e-05
-2.19988660139914e-05
-4.62303181335601e-06
-9.55779048645063e-06
-3.03866091125884e-05
-3.89637086342401e-05
-1.87703998122388e-05
-2.2450854849628e-05
-2.88401995310982e-05
-4.52749089690793e-05
-6.28089150001264e-05
-1.40459501084981e-05
-1.94110037314344e-05
-2.4504889482776e-05
-4.59208402131331e-05
-4.51586304541996e-05
-2.92961708204404e-05
-3.82615499956931e-05
1.54962241509082e-05
-3.4377983320318e-05
-1.54011812908363e-05
-1.24604746189777e-05
-2.71254796609305e-05
-1.66348758965591e-05
-2.44345759388946e-05
-7.17047962902477e-05
-4.24200507390936e-05
-4.27327873699665e-05
-2.04404488998777e-05
-5.68541810399101e-06
-2.29042190172483e-05
-3.5309601126699e-05
-1.20348308831017e-05
-5.99519386703047e-06
-4.24864101402338e-05
-3.20360497353461e-05
-3.07206683522102e-05
-1.16711440135604e-05
-4.86866921501668e-05
-3.12378666328194e-05
-2.79087189098873e-05
-4.38075361611531e-05
-3.31906645472398e-05
-1.77635365056712e-05
-4.65843679401739e-05
-8.35674733654146e-06
-4.42642723840655e-05
-4.14800776289617e-05
-2.95932677003769e-05
-3.34900002826574e-05
-2.66990612666519e-05
-3.70815056128179e-05
-1.75718220882691e-05
-5.0415551749429e-05
-3.25847818795053e-05
1.85029626608228e-06
-4.66769114095002e-05
-9.03717171785101e-06
-2.04441932654379e-05
3.32208745508006e-06
-2.84903430749161e-06
-3.68989608711603e-05
-5.46140729732529e-05
-4.22546833537264e-05
-5.40524666116319e-05
-3.91472669556413e-05
-3.09684224206883e-05
-4.15906595416823e-05
-2.86045296418435e-05
-2.23013029264138e-05
-2.77597601413816e-05
-2.22121208379253e-05
-3.26945451065842e-05
-2.41911577830984e-05
-2.0292073385821e-05
-2.50146818515951e-05
-2.32850466800312e-05
-1.30583174590207e-05
-3.27790975453705e-05
-2.34812001358833e-05
-3.61441040094396e-05
-2.87442022363261e-05
-1.36028774292215e-05
-1.20644466329115e-05
-2.74964459158957e-05
-4.09809445927798e-06
-2.89563776913432e-05
-4.41409258439155e-05
-4.19560527560163e-05
-2.11704323926199e-05
-6.37847663894042e-05
-2.37410095539273e-05
-2.57205149733571e-05
-3.61115365362941e-05
-4.28781334345076e-05
-2.40741064636376e-05
-1.51771355700519e-05
-4.26619379551531e-05
-1.8412183021826e-05
-3.84309349153385e-05
-4.01810436083965e-05
-3.82653856718102e-05
-4.87533076955788e-05
-5.05929048520859e-05
-1.32855828139254e-05
-7.35360817947928e-06
-3.43224211973036e-05
-1.55838933905335e-05
-3.54021024973124e-05
-5.71516246822016e-05
-7.10787261123812e-06
-4.39971473342083e-05
-4.08646272748143e-05
-3.3815781061577e-05
-8.67997499915349e-06
-2.08764854683252e-05
-3.56339758360871e-05
-4.3930379157374e-05
-1.57719371861533e-05
-3.23814849661879e-06
-4.4787740939481e-05
-5.06238560394023e-05
-1.80616495704663e-05
-5.36204412831184e-05
-1.68323057826623e-05
-2.37781043948864e-05
-2.41423797945581e-05
-2.36132284487751e-05
-3.45407581679694e-05
-3.68210848303356e-05
-1.10908880946669e-05
-5.2043272959432e-05
-7.55725738804767e-06
-2.52091855312339e-05
-2.321491011734e-05
-2.83772557017727e-05
-1.01609066240827e-05
-2.52037963705166e-05
-2.60221931376477e-05
-8.87370698007227e-06
-3.92341902740679e-05
-4.49255882483369e-05
-2.36935846219223e-05
-5.54043525493353e-05
-4.92744660193708e-05
1.44796366874417e-05
4.62459433789105e-07
-3.1497855727653e-05
-2.36397891038671e-05
-5.55797040603151e-05
-1.67593221235114e-05
-1.00378208670946e-05
-7.08158560053675e-06
-5.22095666419754e-06
-2.00298656888296e-05
-4.87545082827829e-05
-1.30245939617452e-05
-3.43652897945946e-05
-6.04760552597722e-05
-3.34707545579159e-05
-2.77057023974624e-05
-3.62626612278188e-05
-5.04208382081961e-05
-4.35375495227214e-05
-2.68098282934545e-05
-8.59830890769651e-06
-5.42124284605735e-05
-3.32459943101212e-05
-5.48347037635202e-05
-1.33415215689627e-05
1.66585921829294e-05
-1.75766561317357e-05
-1.80797026005236e-05
-2.18600739779479e-05
-3.26354831123531e-05
-1.29853756579946e-05
-1.72458827102321e-05
-1.78459549912569e-05
-2.09462402370502e-05
-4.18709029203518e-05
-7.83245139313623e-06
-1.12568402471386e-06
-4.4758141146401e-06
-2.85932121415324e-05
-1.79812818938745e-05
-1.82764833014531e-05
-2.81641815970743e-05
-3.3833605694119e-05
-1.53587809282533e-05
-3.83125675133439e-05
-5.96435544393513e-05
-6.55589461775877e-06
-3.60754272782193e-05
7.83173284068628e-06
-2.41966560146392e-05
-5.1202450197235e-05
-2.20679695756904e-05
-4.50907820126158e-05
-2.28169030900332e-05
-1.38969704987232e-05
-4.0988977387403e-05
2.71426737247665e-07
-1.77674023393425e-05
-3.14835533242443e-05
-1.74625862887163e-05
-3.8374794916545e-05
-2.54073818093614e-05
-5.71582696709891e-05
-3.1233439382089e-05
-4.8816563589063e-05
-3.60953814741046e-05
-3.13497547226659e-05
-1.89340955945324e-06
-5.86846824055782e-05
-3.25003092465925e-05
-2.76403609756055e-05
-3.77490243630024e-05
-2.35105858245959e-05
-1.14354835297885e-05
-1.4568178266179e-05
-3.43665970463151e-05
-6.6836932571893e-05
-1.12488161452278e-05
-3.46819033374045e-05
-2.73589257784051e-05
-3.8931640740648e-05
-2.40858523705144e-05
-6.89856502016246e-05
-1.77312531981983e-05
-5.29024348779504e-05
-1.25043804137076e-05
-2.29036558961304e-05
-2.05173331799307e-05
-1.62656016980432e-05
-2.53000322408852e-05
-1.27953126672856e-05
-3.82076840974603e-06
-4.68024746175048e-05
-4.01882189455612e-05
-1.95273564021227e-05
-2.13807027647013e-05
-1.08848942326845e-05
-3.51993960232867e-05
-3.72739890465585e-05
-3.54675486242073e-05
-2.87102151086696e-05
-3.65707833436932e-05
-1.67452653626605e-05
-2.57006034206042e-05
-3.1666177695595e-05
-2.46621857259144e-05
-2.14413095481547e-05
-2.40606548823003e-05
-4.75057988615231e-05
-5.65447527773481e-05
-2.98690559226799e-05
-1.42871590397331e-05
-4.66518311015299e-05
-8.20124664019808e-06
-1.12345273041736e-05
-5.39960773546074e-06
-6.92461576058774e-05
-3.40918644204672e-05
-4.66994827364652e-05
-1.25400022902485e-05
9.4118931795853e-06
-2.86264846609904e-05
-4.45386289462654e-05
-3.27055786855172e-05
-4.28997141148867e-05
-2.01444903208288e-05
3.89363897348631e-06
-4.62770310140935e-05
-1.48223044547448e-05
-2.54816938802626e-05
-1.50022945869235e-05
-2.0194350887125e-05
-3.08303693949713e-05
-4.61676236121181e-05
-2.11667208620273e-05
-4.00406561013219e-05
-3.12245080439739e-05
-1.04582105041652e-05
-5.20565968929481e-05
-3.52153731191718e-05
-3.56355399687842e-05
-5.4086170140974e-05
-3.79647753712139e-05
-4.77390283246992e-05
-5.09364196995819e-05
-1.23355832666864e-06
9.20599414033984e-07
-4.26660985548788e-05
-2.68397595001661e-05
-4.35628642868572e-05
-4.00385428679703e-05
-1.90222653819828e-05
-5.81704981212366e-05
-5.71819078013115e-05
-1.4607003055076e-05
-3.02549072248005e-05
-2.66384051520285e-05
-4.90998470623405e-05
-3.47028603591849e-05
-1.67857237775468e-05
-3.49462336575702e-05
-4.4021691293287e-05
-2.99032778797665e-05
-2.7488339078786e-05
-1.75989500349756e-05
1.37567981625211e-05
-3.68128207456892e-05
-3.86819463892934e-05
-3.02875036880151e-05
-4.16540092801487e-05
-2.33121233049131e-05
-4.52534621165996e-05
-2.57408175313399e-05
-4.11003510092893e-05
-4.79940423887199e-05
-7.47893666784791e-07
-1.63956533736214e-05
-3.54696412873973e-05
-3.00829321192006e-05
-2.60524285776444e-05
-1.27124352803624e-05
-3.77791008141195e-05
-1.86390639694439e-05
1.71844504908926e-05
-2.2893219854612e-05
-2.03847617500268e-05
-3.48098243966134e-05
-3.16776677429782e-05
-1.55394109176566e-05
-1.51624280564604e-05
-1.97073673227414e-05
-3.48529738060877e-05
-4.7532614477653e-05
-3.92771849997719e-05
-2.75240670991351e-05
-2.51991474836352e-05
-5.1272047966145e-07
-5.05583391023737e-05
-2.62921992464496e-05
-4.19626374065968e-05
-2.32438960335967e-05
-3.39325620237126e-05
-1.58931825854508e-05
-3.90028720734643e-05
4.30277137317283e-06
-2.54819153426727e-05
-4.68937013683271e-05
-3.69402446709401e-05
-4.18135519701415e-05
-2.44040191573716e-05
-2.09039472611894e-05
-1.7238522062726e-05
-5.25752337523486e-05
-2.25445628448779e-05
-5.56107104270418e-05
-4.39805988830934e-05
-3.0134054571599e-05
-6.99923428623756e-05
-7.36616161801902e-05
-4.40253862847292e-05
-5.85866442051014e-05
-7.5797430377434e-06
-4.4945250866248e-05
-3.61372774174391e-05
-4.16105641146841e-05
-8.60639973905718e-06
-1.60320004596327e-05
-1.23216381916253e-05
-3.72320499585166e-05
-2.17633378565612e-05
-4.23089358215219e-05
-3.14904818479487e-05
-1.71486768824014e-05
-3.8114957967577e-05
-3.11059024908712e-05
-1.49927231640681e-05
-1.83649566267474e-05
-7.74948075404226e-06
-5.93908101993225e-05
-1.8609350907685e-05
-3.91942960845151e-05
-4.0418071177361e-05
-4.88552249982654e-05
-3.79423301557853e-05
-3.64159689417178e-05
-4.5661043757128e-05
-3.46329110359027e-05
-2.78887811157143e-05
-1.6201898556687e-05
3.35315359428183e-08
-4.56703737293316e-05
-2.93539399939725e-05
-3.74745693827422e-05
8.39521722836831e-07
1.57716136078921e-05
-4.29921502256316e-05
-3.6517897007275e-05
8.93353836833151e-07
-3.3229249029284e-05
-1.00360174073115e-05
-3.80389908589105e-05
-2.91050219790179e-05
-4.71071829521244e-05
-2.30957592315073e-05
-1.36818368009307e-05
-3.66781255952113e-05
-4.46863301169555e-05
-2.67874618854121e-05
-2.74670607384816e-05
-1.45216810496293e-05
-2.83706356975694e-05
-7.02599806911584e-05
-1.5213299508949e-05
-2.45063435085648e-05
-6.98763049739524e-06
-2.10135305030513e-05
2.61858460235896e-06
-2.44466853424078e-05
-2.01611383325089e-05
-4.51016724818454e-05
-4.93706882412595e-05
-4.55620559243927e-05
-3.74925916723477e-05
-7.53129506729235e-06
-2.28857199193661e-05
-4.31740822043918e-05
-1.17943026051441e-05
-4.55932989009697e-05
-2.91802205321216e-05
-2.04691095045376e-05
-1.10723622489505e-05
-1.76688843811532e-05
-2.01839621227124e-05
-3.26128291318424e-05
-4.61862864941494e-05
-3.56085477587137e-05
-1.08948317280139e-05
-4.35808609568574e-05
-7.41244718396865e-05
-3.63212502329357e-05
-5.03335059568549e-05
-1.18731961978967e-05
-3.98594108991834e-05
-4.96370910811779e-05
-5.87691468831923e-05
-3.09841109726094e-05
-2.47826815539859e-06
-1.98731503629656e-05
-3.65194451754466e-05
-5.4550740431428e-05
-2.8918361533295e-05
-3.44331469931426e-05
-9.74373250925871e-06
-2.60112475393111e-05
-3.90078623975725e-05
-4.56999222092918e-05
-5.12122746238895e-05
8.37079733476737e-06
-6.73982898382747e-06
-1.06307827856273e-05
8.51894676688958e-06
-6.24776606444364e-05
-9.59085908676144e-07
-4.63435110461216e-05
-2.86420849954576e-05
-2.66459162952112e-05
-4.96618422141939e-05
-2.34525218999474e-05
-3.71143322779583e-05
-1.27190357371561e-05
-2.48345135566816e-05
-3.44946884390061e-06
-2.09464311910747e-05
-3.22964224810082e-05
-1.84736137802544e-05
4.35695282111851e-08
-1.32424283228056e-05
-2.20568653487153e-05
-4.74226160646771e-05
2.27288305735132e-06
-2.7950881450395e-05
-2.53336890006669e-05
-3.74358084063791e-05
-1.08290019233137e-05
-4.97694309602828e-05
-2.40731708185126e-05
-3.06651485087813e-05
-3.14335393453028e-05
-1.30969094393856e-05
-5.56277557413605e-05
-1.96311763700015e-05
-3.79731661727384e-05
-3.09610597678286e-05
-9.04874583033921e-06
-1.940111715425e-05
-3.19201766286944e-05
-1.02021574433193e-05
-1.86451386654222e-05
-2.54811760722979e-05
-4.06702932180297e-05
-4.7973589081914e-05
-2.9447743590455e-05
-3.40093364472517e-05
-4.31167428803211e-05
-2.79979172595391e-05
-6.49796040011222e-06
-2.81499195056313e-05
-3.16633502434939e-05
-2.51814883252882e-05
-4.0601894275114e-05
-9.01671144974801e-06
-3.29546232692339e-05
-4.5189656221583e-05
-8.10540013472728e-06
-3.55994853782508e-05
-5.19313194010242e-05
-2.91890492455397e-06
-1.42439291616845e-05
-4.06300076629884e-05
-3.86596198137476e-05
-3.18375885705935e-05
-4.36620762270435e-05
-3.55151217041688e-05
-1.8922539679684e-05
-1.51521332051249e-05
-2.37316529857704e-05
-2.96006446515055e-05
-4.22630242583451e-05
-3.18940858186526e-05
-3.77155979507199e-05
-5.58716825123762e-05
-4.5537845735165e-05
-1.9915192676259e-05
-3.29559271084713e-05
-4.34185519534927e-05
-4.47987594121573e-05
-3.24689505792684e-05
-2.06620035827781e-05
-5.77843356824739e-05
-4.04187218765709e-05
-3.39346301307102e-05
-3.4581343438997e-05
-3.39400445572703e-05
-3.90793748930031e-05
-2.21258891944668e-05
-1.71531115397682e-05
-2.23204164621132e-05
-4.19502020963015e-05
-2.73849986074682e-05
-4.97997496009758e-05
-3.41911076009671e-05
-9.40276708124199e-06
-1.16419902339856e-05
-5.40401640452281e-05
-1.49862273650788e-05
-1.39967596657579e-05
-1.55651213792664e-05
-3.10768911221956e-05
-3.23993392744624e-05
-4.08989314525808e-05
-4.77527990325336e-05
-2.58852257653552e-05
-3.30289218943922e-05
-6.96572539030141e-06
-2.7506623604319e-05
-1.77442499798419e-05
-3.02585354320029e-05
2.82859777881021e-06
-3.26091007352676e-05
-5.26765551374814e-05
-3.38314290550499e-05
-4.23319264366089e-05
-1.39294696632631e-06
-2.0109022033825e-05
-1.54248220605789e-05
-3.94043051968484e-05
-2.62059315324491e-05
-4.06420007358939e-05
-2.02192239983572e-05
-2.23912352276829e-05
3.67938084549226e-06
-2.29116053172462e-05
-2.11646302725547e-05
-4.22184554664406e-05
-6.11122160259222e-05
-4.155347223285e-05
-2.25390323276365e-05
-4.21036374826096e-05
-3.44249101875051e-05
-7.74467404814435e-06
-3.3843710956348e-05
1.26940859369426e-05
3.31542757924862e-06
-2.4750925679583e-05
-5.05341733207203e-05
-6.22674099780058e-05
-9.33870772324184e-06
-4.5957561265179e-05
-3.16552765445754e-05
-1.80952111805282e-05
-4.90935672050539e-05
-3.71594566065747e-05
-2.32332391251981e-05
-3.72473128406545e-05
-2.69723427793026e-05
-4.68652937492727e-05
-3.20135833601695e-05
-5.31800121973372e-05
-4.45092682922697e-05
-4.21761291805281e-05
-6.18790352670914e-05
-2.9515894116229e-05
-1.5359712474073e-05
-3.89144335438558e-05
-3.64010034237202e-05
1.5533519184182e-05
-1.56000238146539e-05
7.40477621528468e-06
-3.92636824740228e-05
-4.52051351934995e-05
-5.27144117199785e-05
-2.75881928175986e-05
4.28096859458933e-07
-1.08650532566288e-05
-1.17296864886364e-05
-1.97440386297908e-05
-4.85740792461011e-05
-2.76969141502389e-05
-1.05975307575167e-05
-4.98775315903977e-05
-3.61634353996473e-05
-2.47490537828341e-05
-1.99219312533716e-05
-5.22502643283431e-05
-9.58144821094762e-06
-1.50519157994103e-05
-3.43740961911149e-05
-1.87925001774456e-05
-3.50054117347257e-05
-2.4453656015856e-05
-1.45758134147616e-05
-7.87063942289823e-05
-2.88750745794194e-05
-5.62473482200837e-05
-3.88388362945782e-05
-2.55710462494937e-05
-1.45077663124712e-05
-4.56695273501494e-05
-3.51613529261767e-05
-2.00572864192382e-05
-5.6320926976143e-05
-4.24330754720717e-05
-1.36467600337061e-05
-1.91676572076742e-05
-8.07576642033839e-06
-1.82722749585216e-05
-5.41214198228443e-05
-2.03569347609025e-05
-2.35578566046454e-05
-2.69712551593328e-05
-2.60784745894582e-05
-1.2483552386855e-05
8.18185808777715e-07
-3.81193576626366e-05
-3.15448509562937e-05
-4.93351298293961e-05
-4.6509259893692e-05
-5.64870290003392e-05
-2.29867672125056e-05
-2.95600334516973e-05
-2.22529653122088e-05
-2.94937040704055e-05
-3.51653910271502e-05
-1.03310412548107e-05
-3.26221361792186e-05
-4.14789557086869e-05
-4.86243314355538e-05
-3.48649802492183e-05
-3.83459491110981e-05
-4.39453438209232e-05
-2.83144336226922e-05
-5.35528751464906e-05
-3.91333815007422e-05
-4.33545989542586e-05
-2.06531259772127e-05
-4.59172665280807e-05
-4.63487576118617e-05
-4.59054583314247e-05
-3.94962287508808e-08
1.15817197775919e-05
-3.38904771258905e-05
-3.3132396269325e-05
-2.4775199333564e-05
-3.04003601001205e-05
-5.77242395397644e-05
-3.67473476172477e-05
-4.16225181291271e-05
-2.50415379323185e-05
-2.766298035476e-05
-1.94502506183946e-05
-3.98449654672372e-05
-2.12580725471803e-05
-7.15185724737808e-05
-3.95651457205088e-05
-4.80299327764688e-05
-3.21188058581421e-05
-2.19901968843555e-05
-1.72436200102981e-05
1.0626471781269e-05
-1.5656584129503e-05
-4.18926124101296e-05
-2.4681294461113e-05
-1.55192123335246e-05
-5.39141119551715e-05
-1.56562176279107e-05
-3.36898957834164e-05
-3.70212169437256e-05
-5.14758832528238e-05
-8.14508470193791e-06
-4.54786503766782e-05
-3.03658893035462e-05
-2.26480894894107e-05
-2.41342572068701e-05
-5.77967702360283e-06
-3.54394064389097e-05
-1.17952406069584e-05
-2.99212366083443e-05
-2.3450342544891e-05
-3.25696365183229e-05
-3.72511482274379e-05
-4.20270707730363e-05
-4.09834990657079e-05
-3.27515704819466e-05
-2.44856039327346e-05
-1.36095290659253e-05
-1.78419240574726e-05
-3.8842746996298e-05
-4.34084130550861e-05
2.26657132225729e-06
-1.71172563826765e-05
-4.82940428446744e-05
-5.06565069231941e-05
-4.43690066700056e-05
-3.36777907860907e-05
-1.79307384318459e-05
-6.06513982538156e-05
-3.3814178970574e-05
-3.17703510225596e-05
-1.67838426330394e-05
-3.31522895899531e-05
-4.6276425873671e-05
-2.99625537926881e-05
-3.01859757919164e-05
-2.59227906259344e-05
-3.86144674322228e-05
-3.40875996043139e-05
-3.13536336986708e-05
-3.9910278181389e-06
-1.63636831744525e-05
-6.23568016451527e-05
-1.8585174658687e-05
-2.06009567565405e-05
-4.93645197840684e-05
-4.48248454205395e-05
-3.60172386388248e-05
-6.66770023159704e-05
-1.77034087484969e-05
5.57424299718448e-06
-2.93285844871337e-05
-5.55642807054326e-05
-3.17236384369916e-05
-1.45684260649511e-05
-4.97606418558245e-06
-1.01900777118551e-05
-2.44533392386522e-05
-7.16104100516577e-06
-2.7028662637466e-05
-3.52850737891787e-05
-6.21757759041287e-05
1.25291746061898e-05
-3.0755936905299e-06
-2.03993758190912e-05
-6.17879343159433e-05
-1.45107864528338e-05
-1.44442371216289e-05
-3.90095822693512e-05
-2.60773686522744e-05
-6.22903857337967e-05
-1.99922548962975e-05
-3.23306835646097e-05
-5.12852689164641e-05
-2.61208684826265e-05
-7.83259775032591e-05
-2.59699153448126e-05
-1.42047486290238e-05
-1.29756575288017e-05
-1.13734585661885e-05
-1.44126813714169e-05
-1.51244128788827e-05
-1.56573300331926e-05
-4.57731392242547e-05
-1.98521850305993e-05
-3.94963301672641e-05
-3.16872955700418e-05
-2.00453535074415e-05
-2.81374717033026e-05
-6.0706281069061e-05
-2.18838780003831e-05
-4.69761027737216e-05
-3.90997821523952e-05
-1.43579308709427e-05
8.19839681371008e-07
-1.65390795493054e-05
-2.91851666749838e-05
-4.19973780320803e-05
-1.79948482334594e-05
-2.58299280199087e-05
-3.34979906754633e-05
-3.13495210365073e-05
-1.14797941995546e-05
-7.62326421734498e-06
-1.73797171669147e-05
-3.2278647967265e-05
-3.76608789093506e-05
-5.47137970275082e-05
-1.88155308509085e-05
-2.92197382416456e-05
7.43921565857926e-06
-6.22371263648923e-05
-4.07767514142917e-05
-5.94400607066793e-06
-2.43411244388537e-05
5.47165349405134e-06
-4.25651257097641e-05
-2.36338443620852e-05
8.89222424758387e-06
-3.19923711417251e-05
-2.51895312768467e-05
-1.38770534507254e-05
-3.84701595029396e-05
-1.77014131928206e-05
-1.39766647048519e-05
3.90462710345443e-07
-3.03716851532811e-05
1.19722677924285e-06
-5.24610974795984e-05
-1.43555075586045e-05
5.70883490590018e-06
-1.56491544062654e-05
-3.89001759207797e-05
-3.28540307649465e-05
-4.64992598144136e-05
-7.11548628586496e-06
-6.18865837952002e-05
-3.95288145352336e-05
-8.99292184461963e-06
-3.04398226951056e-05
-1.8704306211971e-05
-1.31347357528589e-05
-3.49750933681469e-05
-2.49519067731879e-05
-1.86166173785287e-05
-3.08157321250857e-05
-6.27375444395932e-06
-1.25323279428369e-05
-3.33749105604872e-05
-4.40351258435184e-05
-3.1303454099413e-05
1.59444935563616e-06
-3.16573785875545e-05
-4.13041695214951e-05
-4.1131919475347e-05
-4.95276642341543e-05
-6.51670179256823e-05
-3.37317811293896e-05
-4.13537345043779e-05
-5.47302834161905e-07
-3.91601592010978e-05
-3.58262507191861e-05
-2.5420742609518e-05
-1.50685854062573e-05
-1.55220576864357e-05
6.66259915219206e-06
-4.78128480341034e-06
-1.94495226486428e-05
-2.87411787727369e-05
-3.23633871947932e-05
-2.2293477368085e-05
4.17438042969411e-06
-3.98196963309663e-05
-1.52838458561138e-05
-4.26547037266257e-05
-3.02481742929009e-05
-5.63082692955256e-05
-4.72083030101152e-05
-2.0912044548265e-05
-1.38905409821865e-05
-2.13751452083349e-05
-2.68403182042019e-05
-4.65923740309857e-05
-2.40421620849409e-05
-1.44183367515147e-05
-3.0063300021774e-05
-3.90832214709824e-05
-1.66954795676258e-05
-4.17173270129386e-05
-2.08488290671238e-05
-5.51151647218131e-05
-1.75448583826288e-05
-4.86901325062418e-05
-1.60791111130958e-05
-3.44982680088807e-05
-3.18930885981673e-05
-2.6323516546326e-06
-4.5806604253595e-05
-1.21759030963236e-05
-3.88308555747629e-05
-1.84742900598699e-05
-2.68765418823164e-05
-1.27906972458567e-05
-3.06304713456313e-05
-2.71917709980318e-05
7.3657411625197e-06
-2.25922320918722e-05
-2.55717066422705e-05
-3.25206949046011e-05
-2.33277008316795e-05
-4.19925860205884e-05
-5.54074481196116e-05
-3.80735930723364e-05
-5.13753108571164e-05
-1.64133205247837e-05
-1.36734693347548e-05
-4.85477884076549e-05
-3.1372434955219e-05
-2.99575929406514e-05
-2.44333758636668e-05
