# Supplementary material for: Research on computational propagation and identification of mine microseismic signals based on deep learning
Source: PLoS One. 2025 Oct 22;20(10):e0334641. doi: 10.1371/journal.pone.0334641 (PMC12543183; doi:10.1371/journal.pone.0334641)
Supplement: S8 Data — (ZIP) [file pone.0334641.s008.zip › 000100900002763.xlsx_0.txt_24.txt.txt]

-3.83944632551806e-05
-5.83145461342789e-05
-4.9339875403567e-05
-4.58832908413252e-05
1.49969737530801e-06
-4.41042505401704e-05
-5.80636693479759e-05
-3.80461348790827e-05
-4.14684532970939e-05
-3.16041561173574e-05
-2.92762294157018e-05
-5.37685887895331e-05
-4.99563234349969e-05
-2.06704789425378e-05
-2.44190160688931e-05
-1.85309118442418e-05
-3.06894523358169e-05
-1.84099221287654e-05
-3.89620370871025e-05
-4.3403472771659e-05
-1.46568158959186e-05
-3.67836673288829e-05
-2.02933917438055e-05
-2.53701043895078e-05
-2.99900760150277e-05
-4.33560348306753e-05
-2.2652524708022e-05
-1.55590385382807e-05
-1.67084542569451e-05
-5.89609922107846e-05
-3.25845776239188e-05
-6.40600027770559e-05
-1.46042248881043e-05
-4.09672905217869e-05
-3.35915120560056e-05
-1.91218143742646e-05
-2.3545077011187e-05
-4.71958763791864e-05
-5.71299369185576e-05
-2.73866495341043e-05
-1.03483329311164e-05
-3.77976315500183e-05
-7.75660999733944e-06
-1.06174571388674e-05
8.26910136329915e-06
-1.14585007096061e-05
-2.59723187020227e-05
-1.90643487429682e-05
-1.78738007778473e-05
-2.56486693436429e-05
-4.81984326175044e-05
-2.16707198117456e-05
-3.30010259446185e-05
-2.72603551418952e-05
-3.55141030962599e-05
-2.10359832256445e-05
-1.48346164841423e-05
-3.38114135615289e-05
-4.61606784730325e-06
-2.51962028226498e-05
-1.8851130081982e-05
-5.91247760038429e-05
-1.67918591473007e-05
-4.83461917805925e-05
-3.31808643963258e-05
-4.97975030830151e-05
-8.52442395981371e-06
-3.57493158777902e-05
3.67041827384681e-06
-3.25862204339274e-05
-2.61818812165362e-05
-3.24942682395092e-05
-5.40232701373775e-05
-1.71937129278238e-05
-7.6144905366293e-06
-2.94853659068283e-05
-7.11354657773141e-06
-2.68904896926332e-05
-1.23153550320691e-05
-4.56304146864075e-05
-3.45226799322088e-05
-3.21906633835071e-05
-4.07445134310511e-05
-3.11378571577713e-05
-3.00374521209539e-05
-2.4626372046918e-05
-3.30285755677665e-05
-5.19058221013944e-05
-2.70282978822507e-05
-6.7910037264356e-05
-1.53065940902713e-06
-1.97284544927047e-05
-2.93747812674759e-05
-2.96055640897191e-05
-6.32464961324732e-05
-1.58384233128477e-05
-4.67298371655759e-05
-3.09944464955169e-05
-6.00213069003429e-06
-5.04342776162873e-06
-4.41280755717965e-05
-6.86523326685392e-05
-3.70275225369976e-05
-5.28844874054996e-05
-4.9627586560789e-05
-3.550070757834e-05
-3.82869576774301e-05
-1.02548493364457e-05
-5.13275363089018e-05
-4.40624985906729e-05
-3.26817707588372e-05
-2.73496639920677e-05
-3.23800849179037e-06
-3.29150158037053e-05
-5.4715728855011e-06
-4.42535284784126e-05
-4.19421847468227e-05
2.48796647255929e-06
-1.79414973852288e-05
-6.9051538161027e-06
-4.30820711614235e-05
1.24640697636247e-06
-3.98052739590205e-05
-2.724545586465e-06
-3.87238333165959e-05
-2.55297384204572e-05
-2.83995888850107e-05
-4.95957282165612e-05
-3.76003616254932e-05
-8.98185283759691e-06
-6.1722949424418e-05
-3.10782957110166e-05
-1.54203512503162e-05
-5.96715783470007e-05
-1.26685625313894e-05
-3.2122026955206e-05
-5.76598730224011e-05
2.18581468883386e-06
-3.36984818879967e-05
-2.11960179360164e-05
-1.40629340856464e-05
-4.80115401494876e-05
-3.61294018541488e-05
-4.65840993517835e-05
-5.7800566866634e-05
-5.07861418062539e-05
-2.06222943698804e-05
-2.79264397465079e-05
-3.91222121206389e-05
-5.23907005514347e-05
-5.85199552577222e-05
-7.51004901831537e-05
-1.07702542138177e-05
-2.78851496385999e-05
-9.12661153079291e-06
-2.60017075871002e-05
-4.61203495542628e-05
2.21751587925168e-05
-1.4460136925486e-05
-9.65509223603275e-06
-2.93559808783261e-05
-9.58779622611464e-06
-2.61472820379878e-05
-7.65404767632783e-06
-1.79876277733202e-05
2.11996682042512e-06
-3.70738579959662e-05
-4.75134416753907e-05
-3.49980947390444e-05
-1.72827131632434e-05
-2.81633231586109e-05
-3.3113064918092e-05
-1.41751315410386e-05
-1.11770402007304e-05
-1.50279626542695e-06
-2.55078775929162e-05
-5.57582417573727e-05
-4.08489336979498e-05
-5.89721223873506e-05
6.16938577952584e-06
-1.21366732348546e-05
-2.38985725488897e-05
-3.30965231637105e-05
-4.36906691918721e-05
-2.66692988545201e-05
-3.87160149579448e-05
-5.25842039038892e-05
-1.12068018265895e-05
-2.93581242668634e-05
-1.4647499471815e-05
-5.23375091634793e-07
-4.82170456734504e-05
-3.40328027081082e-05
-3.32673499886414e-05
3.53772546746863e-06
-2.62524279110074e-05
-3.22428337600434e-05
-2.3153500719475e-05
-2.90528409969081e-05
-5.98298249487264e-06
-6.20509968040551e-05
5.51572352347501e-06
-3.92158762872095e-05
-1.78659626796088e-05
-4.15507384206687e-05
-3.65241394783867e-05
-3.1374605335e-05
-3.39713053212221e-05
-2.68648507372377e-05
-4.1513874834197e-05
-4.13058723591442e-05
-4.67264606930237e-05
-2.59381574939042e-05
-1.80462966218222e-05
-2.39625951798053e-05
-3.09561057297997e-05
7.59457591395599e-07
-2.86772053252821e-05
-3.43969933359359e-05
-3.14736781264202e-05
-2.18714657324486e-05
-4.24056443680241e-05
-1.17553495708252e-06
-6.44190141277015e-05
-4.32775138134282e-05
-3.60633131685778e-05
-2.979035025738e-05
-3.03665429007036e-05
-2.16163769699446e-05
-1.69621335246933e-06
-5.72728464923213e-05
-2.24257748971226e-05
-3.01580934920559e-05
-3.51482232128458e-05
-5.19151527969646e-05
-3.40579529544654e-05
-2.76339463094605e-05
-6.25461898048783e-06
-2.73059206465658e-05
-3.43637578991012e-05
-7.43678640991219e-06
-2.54105210108178e-05
-3.02892052572458e-05
-5.69511543086027e-05
-5.07323250679824e-05
-2.34435034521015e-05
-2.86445288988451e-05
-4.51522586165521e-05
-2.70904056886673e-05
-4.79952932778599e-05
-5.65991564644477e-05
-2.27298179833835e-05
-2.30756924130478e-05
-4.28960453564659e-05
-3.91155722596461e-05
-1.78766023565612e-06
-4.5005284796939e-05
-3.81109997342695e-05
-3.54158740686991e-05
-4.98768086954619e-05
-2.91373068326661e-06
-3.94001546756615e-05
-1.98966450249933e-05
-1.79412686828953e-05
-3.37831637854637e-05
-3.44810285507455e-05
-3.15852575101694e-05
-1.42636332311938e-05
-1.93241065675398e-05
-1.90988439406371e-05
-7.06771263258046e-05
-1.58466623816733e-05
-8.39879961210853e-05
-4.63155288276992e-05
-2.53269641031031e-05
-5.2597116727976e-05
-2.66198317705398e-05
-3.97985848396608e-05
-2.84356595475718e-05
-4.35534834556761e-05
-2.77859259189729e-05
-4.25003717384394e-05
-5.04890535112938e-05
-3.41067238966942e-06
-7.16752121808366e-06
-3.89818863760319e-05
-3.13197923001128e-05
-2.00283953946093e-05
-3.51044990872186e-05
-2.11821478730984e-05
-9.11334501363848e-06
-2.25225006470171e-05
-7.81760980738361e-06
-4.01776786507947e-05
-3.00588977668998e-05
-1.98580138128619e-05
-2.89392298836227e-05
-2.70991950845223e-05
1.27933948147744e-06
-3.35403641209495e-05
-1.83468839799538e-05
-6.44246284723964e-05
-3.73662231006199e-05
-3.85536151338903e-05
-1.66909067041546e-05
-2.7134524455558e-05
-7.04889766393218e-06
-2.30500065953931e-05
-3.43032610384519e-05
-1.48530740030574e-05
-3.4098305683762e-05
-2.44428495056784e-05
-3.78187012565715e-05
-3.83657796651872e-05
-8.56030198951506e-06
-3.60708948221326e-05
-4.49529179585596e-05
-3.09357628985148e-05
-2.67741214547414e-05
-2.73773661266378e-05
-5.17958792928242e-05
-7.44356074296669e-05
-2.68969753331818e-05
-2.62067756349789e-05
-3.67892465140478e-05
-2.57924178790038e-05
-8.67207396296507e-06
-1.16505286048353e-05
-1.46820310053679e-05
-2.44558330765712e-05
-4.43649046354686e-05
-2.55258702910267e-05
-3.60304560056811e-05
-2.38316989600879e-05
-4.78094194881464e-05
-7.24466337443251e-05
-3.46331984648868e-06
-1.54753213196245e-05
-4.14044850441593e-06
-2.77301555942658e-05
-2.37130581476026e-05
-5.05331844045605e-05
-4.20264475597597e-06
1.16528818112664e-06
-4.3552826969183e-05
-1.83859792644073e-05
-4.66517755362241e-05
-1.75296736231712e-05
-4.38050723662904e-05
-2.06921067484355e-05
-3.61485808632268e-05
-3.58544426262187e-06
-2.87755413302714e-05
-2.66413204081667e-05
-2.65722057418075e-05
-4.18251271787915e-06
-4.70238108117629e-05
-3.8300199711039e-05
-1.01447743582359e-05
-4.67941251999348e-05
-1.3743995607687e-06
-1.10846172239633e-05
-4.76036025241306e-05
-3.81816559243788e-05
-4.24579300621641e-05
-2.16144892893282e-05
-2.41351092535588e-05
-2.79323232107772e-05
-1.96610893831002e-05
-1.54320305561649e-05
-5.21990417886502e-05
-3.08735284842698e-05
-4.15657577001318e-05
6.44126979475042e-06
-3.74030059929122e-05
-1.3468571964418e-05
-2.30195376713384e-05
-2.5068557145421e-05
-4.74822924824659e-05
-1.4614335234175e-05
-5.74538231675036e-05
-2.80533820705596e-05
-3.46943365999746e-05
-1.42273411229042e-05
-1.80070922777069e-05
-2.50148489758071e-05
-3.94166956770847e-06
-1.6834188626842e-05
-3.37025847081733e-05
-1.68099251110521e-05
-2.00810632622162e-05
-3.24898737315333e-05
-2.12376970753516e-05
-3.43354262310511e-05
-1.33661118821677e-05
-3.68316619720957e-05
-2.08921685300327e-05
-2.29260784992176e-05
-4.8213982700254e-05
-5.30195700156858e-05
-3.96651351852147e-05
-1.85372141055661e-05
-3.41796540512072e-05
-6.61193130104621e-05
-4.12827253845036e-05
-4.08641710522957e-05
-2.88338796507868e-05
-3.06040913982271e-05
-1.96622470665123e-05
-3.91371453285842e-05
-1.3142210881409e-05
-3.05925757648923e-05
-1.32963868013088e-05
-3.01724517922945e-05
-3.94965752269323e-05
-6.63322471619252e-05
-4.21415786779327e-05
-3.54367219931253e-05
-1.03006832256503e-05
-1.50387078476377e-05
-2.86228893799838e-05
-4.18680810909131e-05
-3.10697626090465e-05
-2.12190200712028e-05
-2.05038564107224e-05
-2.53148403906268e-05
-3.91204239741645e-05
-4.70372365487992e-05
-5.99527704076265e-05
-2.01601642002616e-05
-2.70713267944754e-05
-8.4967550372083e-06
-3.42694990230199e-05
-2.02146477609931e-05
-3.80005418599599e-05
-3.72226988175183e-05
-3.53034623809141e-05
-2.48420879524766e-05
-9.12857275217543e-06
-2.69063373571749e-05
-3.44549517812252e-05
-2.75067390301434e-05
-5.00751018836085e-05
-8.41466279317562e-06
-7.91856726463368e-07
-1.51855333508304e-05
-4.32974339952722e-05
-2.45224862436025e-05
-1.05586639005073e-05
-3.74115558037217e-05
-2.6704224626137e-05
-2.78471335230976e-05
-5.35337082376197e-05
-6.46203821831344e-05
-1.20237053684741e-06
-8.67886705426025e-06
-4.14733333940268e-05
-4.55575389721683e-05
-1.7656901489504e-05
-4.83420871340627e-05
-2.26374905815149e-05
-5.36508533865161e-06
-1.32636865208998e-05
-1.27642175436056e-05
-6.88147917885243e-05
-3.19538107210439e-05
-2.22454481097832e-05
-6.00600350157272e-05
-4.97425542263552e-05
-4.62964715133633e-05
-3.61452495555897e-05
-2.70808901930671e-05
-3.09980048391903e-05
-1.1161171119505e-05
-3.05791505986884e-05
-3.44286795123372e-05
-3.31077308700499e-05
-9.22886693160376e-05
5.75415234540046e-06
-2.76683387874914e-05
-1.42066080636414e-05
-2.08875305258587e-05
-1.97833870903172e-05
-3.17026039273204e-05
-3.64000349640959e-05
-3.94003786083729e-05
-2.95778721135589e-05
-4.38032266636729e-05
-2.27716785474953e-05
-3.07227385283613e-05
-4.74001519822668e-05
-4.22291171117145e-05
-2.01431516604623e-05
-4.2238849571339e-07
-2.17304486752617e-05
-3.67095823851805e-05
-5.88860656380031e-06
-2.47835873281206e-05
-6.07971260894825e-05
-4.00250630744025e-05
-1.85637442056445e-05
-4.74498577093768e-05
-6.16854683896343e-05
-6.09813184931211e-05
-4.93741776635315e-05
-2.6284746364023e-05
-4.0574688925107e-05
-2.00029630282834e-05
-4.01052572296784e-05
-2.07109640490227e-05
-4.05748548089389e-05
-2.84457212458611e-05
1.18996329892326e-06
-5.06466274000743e-05
-3.14207294155074e-05
-3.63958168859147e-05
-8.30821501765952e-06
-2.24706867783878e-05
-2.7626785517873e-05
-4.23457852103736e-05
-9.5217205248798e-06
-5.09132710951333e-05
5.82601652202206e-07
-3.23426085034784e-05
-2.93343371356864e-05
-2.92912769819644e-05
-6.38688118374164e-06
-5.67206523241711e-05
-3.0087313311832e-05
1.20300983128221e-06
-3.06312895228471e-05
-2.53628953967026e-05
-2.05620118913864e-05
-4.96325056374756e-05
5.16283893166455e-07
-3.25080384335321e-05
-9.25368846988668e-05
-3.70395068095652e-05
-1.0974115766113e-05
-2.26774040008729e-05
-3.27153124371545e-05
-9.09585905149066e-06
-2.47085874863838e-05
-4.45416666785466e-08
-3.82867363992045e-05
-4.24267649495772e-05
-4.19513951698983e-05
-3.09670821695617e-06
-3.23251288941867e-05
-2.38769636771674e-05
-2.02128071639016e-05
-3.60478399236333e-06
1.20600933750511e-06
-2.27958799800731e-05
-3.15632927525226e-05
-3.78772934699893e-05
-4.93549071340398e-05
-2.57489065039209e-05
-6.64262451866515e-05
-3.19244758913245e-05
-2.52102058158742e-05
-5.49419478275864e-06
-2.98374269372178e-05
-4.54972441286721e-05
-3.66101164787751e-05
-3.4118825518424e-05
-7.30640098687381e-06
-2.13989443209703e-05
-4.03322662418963e-05
-2.92607540272521e-05
-3.32698653651731e-05
-2.0877319384558e-05
-3.81701321638623e-05
-5.43913661739229e-05
-4.92520075011621e-05
-2.26720027203488e-05
-1.35116581234689e-05
-4.90504060569291e-05
-3.38560013755477e-05
-3.85574376557393e-05
-3.67484104887355e-05
-3.68211340204059e-05
-9.72025978730739e-06
-4.84956703748515e-05
-6.1804291346452e-05
-1.04520524813991e-05
-2.38410053925969e-05
-3.3470321999048e-05
-7.18330128459511e-08
-4.36861096857763e-05
-2.24733258087381e-06
-2.61703080222802e-05
-3.75653141626224e-05
-1.84918650249326e-05
-3.58178851607948e-05
-3.3104799202548e-05
-7.94440576621112e-05
-2.63824829942316e-05
-2.86996722260164e-05
-3.25089309159913e-05
-1.67337590432195e-05
-8.30533222192293e-06
-1.38771743503624e-05
-6.37873259637063e-05
-5.82666643985504e-05
-3.65099833302211e-05
-4.42183696920656e-05
-2.02870469545846e-05
-3.54692065457892e-05
-5.39223607700941e-05
-1.59376782764447e-05
-1.90763831661547e-05
-3.23145690455151e-05
-1.50951050946077e-05
-3.08364010067623e-05
3.41024970807512e-07
-1.31235757853976e-05
-4.11150220115277e-05
-3.3880101275146e-05
-5.63629988327349e-06
-7.99042517069144e-06
-2.61871469799521e-05
-3.83416615591105e-05
-2.57715080996679e-05
-4.81038375013318e-06
-3.1650297677783e-05
-1.52570488722872e-05
-1.96414411279667e-05
-3.30325518357223e-05
-5.09303042577972e-05
-5.45862475970769e-05
-1.67644427468333e-05
-2.9454317769564e-05
-3.25627770620106e-05
-6.40607663406606e-05
-2.7718499217098e-05
-5.10757161619723e-05
-3.90633698352044e-05
-2.34003303329025e-05
-7.96246359859737e-06
-5.61996160375938e-05
-2.69376047462067e-05
-3.43102682237838e-05
-5.3106200192936e-06
-1.40063265282096e-05
-1.76670394086476e-05
-1.00878278609438e-05
-3.64671851735071e-05
-3.70006043830446e-05
-4.00748051961162e-05
-1.42498967587602e-05
-1.40544520399395e-05
-9.74403937000589e-06
-5.64846351955484e-06
-4.68316840629081e-05
-5.43066013048305e-05
-5.03780415657337e-05
6.53109903539932e-06
-2.59878020203674e-07
-3.34836833058203e-05
-5.46150204174818e-05
-6.70480593598391e-05
-1.60072874086125e-05
-4.62776571782013e-05
-4.15093151568397e-05
-3.43062858119291e-05
-2.85682472688405e-05
-6.97087084651003e-05
-2.10949191594066e-05
-5.08310644849991e-05
-4.26831590705794e-05
-3.75874976308294e-05
-2.06217190716429e-05
-2.52991609456681e-05
-6.48446584261499e-05
-2.40723122634033e-05
-5.85664314370919e-05
-1.49613235151179e-05
-3.81555680868143e-05
-3.04663433677977e-05
-3.62975810811795e-05
-7.34246383554232e-05
-4.67962946988285e-05
8.30605511728919e-06
-7.30152935777706e-05
-4.46067590676349e-05
-2.81061172836216e-05
-3.88033048090932e-05
-5.37561391259562e-05
-2.65542119742812e-05
-1.80634634865676e-05
-2.06639406141741e-05
-9.87732372659619e-06
-4.16003447417133e-05
-2.59935697934225e-05
-2.07579038332049e-05
-1.11171661602582e-06
-2.33666626494072e-05
-3.02682697586992e-05
-4.92663831482603e-05
-9.04174633754395e-06
-3.28030273039776e-05
-2.23862485288018e-05
-7.08373697777566e-05
-3.41659785434372e-05
-5.31161597451824e-05
-7.25044274993859e-06
-2.51037888521432e-05
-3.55267976740127e-05
-2.73033765732627e-05
-4.10214698420483e-05
-2.58774440306011e-05
-3.57415396057009e-05
2.31319675885856e-05
-3.90293414679087e-05
-4.49046715324634e-05
-2.07615840402347e-05
-3.96726149053126e-05
-3.58109064771284e-05
-3.29979049224223e-05
-2.85126761229055e-05
-4.49497383767394e-05
-2.89811564367171e-05
-2.64504930660408e-05
-5.37574113668997e-05
-7.23507710510849e-05
-1.74082905984545e-05
-3.03912368369831e-05
-3.29300074050822e-05
-1.88648284744682e-05
-4.04932811877408e-05
8.36498538369613e-06
-6.78256861252908e-05
-3.34267913025174e-05
-6.23531528991456e-05
-2.17744661297917e-05
-4.43778696477617e-05
-4.18037865954704e-05
-2.70933449120754e-05
-2.80294974510857e-05
-3.56231594700556e-05
-2.17007549716661e-05
-3.4544932745864e-05
-3.02858835132109e-05
-9.19750156541819e-06
-9.51145728454589e-06
-3.92701803356268e-05
-4.72958968770312e-05
-3.4993632863354e-05
-3.74963665484849e-05
-1.55567528493027e-05
-1.8787228740225e-05
-1.26626618548841e-05
-3.95304702329618e-05
-4.62626724446499e-05
-1.6395379150513e-05
-3.24050382992754e-05
1.01522864463367e-07
-3.47156376141491e-05
-2.83783904251285e-06
-3.98944904558172e-06
-2.26032752084793e-05
-3.91710470444704e-05
-2.78096394932848e-05
-4.68260611234118e-05
-1.27733141406534e-05
-5.71356140729976e-05
-2.81757708104239e-05
-2.05200670126799e-05
-3.29706825138257e-05
-1.88461006287921e-05
-1.62887394362628e-05
-1.66634034179481e-05
2.44939166103862e-06
-3.11561231922426e-05
-1.56423666841457e-05
-1.05038046018428e-05
-1.49794925414846e-05
-2.61378065317703e-05
-2.16933141976757e-06
-4.6255860581618e-05
-1.93757343271987e-05
-2.10045820143406e-05
-2.50682746113475e-05
-3.55174538039103e-05
-6.93176606699765e-05
-1.44490956134279e-05
-1.84867978351747e-05
-2.2867230568048e-05
-4.36885694728604e-05
-5.24561190944171e-05
-9.24668086298809e-06
-6.10123512678297e-05
-3.56078178622937e-05
-4.56988226860206e-05
-3.09925555040629e-05
-1.12419923113176e-05
-5.17888144892416e-05
-4.1826467110747e-05
-6.5456692737129e-06
-2.58700149499469e-05
-8.46716102102383e-06
-5.72900607843117e-05
1.49709484661119e-05
-3.29519440267221e-05
-5.15629464128468e-05
-5.66309776193684e-06
-1.05152506931e-05
-2.67821690023807e-05
-3.025444065953e-05
-4.9891425160354e-05
-4.85149208426415e-05
-1.65031579973449e-05
-2.04444006534858e-05
-5.50076362057761e-05
-3.8792828176622e-05
-5.0810288756574e-05
-3.88273573001922e-05
-4.13800420472906e-05
-4.21452357011853e-05
-3.5291316005214e-05
-1.36585427245612e-05
-1.84679535936062e-05
-3.7549098249838e-06
-4.72577219971959e-05
1.41579769458066e-05
-3.308875053542e-05
-5.14566114555117e-05
-7.31810561053259e-06
-1.02917687753877e-05
-5.37560893279557e-05
-1.32972421647048e-05
-3.66166182936082e-05
-2.80889155485055e-05
-2.71796452310324e-05
-4.01908476326327e-05
-1.327417878729e-05
-1.10446294338252e-05
-3.71889381827106e-05
-6.86789423969974e-06
-5.44537730779444e-06
-3.49546664101037e-05
-4.14725855396604e-05
-6.54093017179081e-05
1.28855870977448e-05
-5.93622864812433e-05
-1.21026337160061e-05
-4.09654889569905e-05
-1.78979450995864e-05
-2.05635150826281e-06
-2.54951356659465e-05
-4.33096283540446e-05
-2.35911992031169e-05
-3.30064628760181e-05
-1.68980084892737e-05
-4.37896512242006e-05
-2.14027440870301e-05
-4.57245281361305e-05
-1.86621932594916e-05
-4.48143900047374e-05
-2.23506078530148e-05
-1.46875327805631e-05
-3.3501758623567e-05
-4.10601849991344e-05
-4.48000257715648e-05
-9.34135089368816e-06
-1.54537729802767e-05
-3.23568839004773e-05
-1.97017678881056e-05
3.60139095433339e-06
-1.36963751494408e-05
-4.71299702134757e-05
-1.63201333189883e-05
-3.55762143173414e-05
-1.27005677163698e-06
-4.03232522599479e-05
-3.34082567975783e-05
-4.18972115462157e-05
-1.68085848273335e-06
-4.69871982068434e-05
-3.26442667067238e-05
-9.09687988154196e-06
-1.84554736574693e-05
-3.33050251083622e-05
-3.70525683093737e-05
-3.74035318679424e-05
-1.8989172402502e-05
-2.29109410084917e-05
-5.89096167220711e-05
-2.76257358117119e-05
-9.84177599235781e-06
-4.27954074501659e-05
-1.94603147125478e-05
-2.5354534981557e-05
1.8141179979487e-05
-4.61467060579289e-05
-2.31771057283716e-05
6.41072665209909e-06
-3.04926937428669e-05
-1.24998656949991e-05
-2.5133742742468e-05
-2.55883700680328e-05
-1.71543280972293e-05
1.12948124637628e-06
-2.5896102827355e-05
-7.23803524838389e-06
-2.89317951474866e-05
-5.08600417587446e-05
-2.74935363848983e-05
-3.06263804999284e-05
6.6721683380557e-06
-3.39358385840501e-05
-1.84194778377421e-05
-5.85744240033505e-05
-5.01765600461366e-06
-1.69179273435675e-05
-2.08483722907443e-05
-3.70020113309568e-06
-4.884024340416e-05
-1.36568869508239e-05
-3.15278203604923e-05
-3.48972318216559e-05
-3.45307536952983e-05
-1.21239743256986e-05
-3.8515661942728e-05
-2.41735592298863e-05
-1.96928977835584e-05
-2.80218279077013e-05
-4.0257501584965e-05
-4.58449113228228e-05
-1.69085414384056e-07
-3.95366196346318e-05
-1.30213169287618e-05
-1.82320523323023e-05
-2.71126037988327e-05
-3.8560804944223e-05
-3.67898392824306e-05
3.16438310974512e-06
-1.61013790026892e-05
-2.8337300960155e-05
-6.11501302661463e-05
-4.28531446082198e-05
-1.56014530061413e-05
-5.18637739456116e-05
-3.05465973699193e-05
-1.29823758578784e-05
-4.70984539346399e-05
-5.38401677494011e-05
-3.00167025872312e-05
-1.1133107477312e-05
-2.70937130148128e-05
-2.95964996452576e-05
-2.9503022754339e-05
-3.80437823185885e-05
-4.45280152931633e-05
-3.61004373590695e-05
-2.23627410214219e-05
-3.92020696483734e-05
-2.1778613042606e-06
5.88266005481602e-06
-3.19135105481458e-05
-1.83574755417879e-05
-2.78633638031686e-05
-2.34230714982399e-05
-4.79112500711199e-05
-4.43467842756829e-05
-2.15193908043705e-05
-4.33626402050086e-05
-5.31677816232077e-05
-2.14142460149396e-05
-2.41729822357279e-05
-2.95318510332661e-05
-1.66025199339683e-05
-3.54569077146962e-05
-4.6006612441451e-05
-7.72091651722024e-06
-4.23088586457854e-05
-1.56139513315436e-05
-5.528379918233e-05
6.20953806783098e-06
-3.03247858851348e-05
-3.42510297949129e-05
-4.39787306250977e-05
-2.10052955836938e-05
-2.73455131155187e-05
-5.55777038404495e-06
-1.43965018159919e-05
-5.09410154814603e-05
-2.49117369551896e-05
-1.28338814596558e-05
-1.39513982801333e-05
-4.60178370131603e-05
-1.56089497633805e-05
-2.04332068642387e-05
-2.00643694317851e-05
-1.95389120961337e-05
-4.85740088889306e-05
5.11663815385336e-06
-1.76391213249997e-05
-2.80933719636777e-05
-3.14917999508485e-05
-2.1835971834063e-05
-3.15118152181744e-05
-2.50483413981155e-05
-4.99636332149639e-06
-3.4556137297237e-05
-1.05497167932869e-05
-5.40389965923598e-06
-3.15815033226776e-05
-4.95206640009491e-05
-2.34758351829612e-05
-2.52063100752836e-05
-2.98867465922709e-05
-7.48126975967913e-05
-5.79231632054038e-05
-1.73943139721828e-05
-3.87772686901884e-05
-3.52914575220834e-05
-4.75650768737416e-05
-2.95680841890191e-05
-2.31198225779519e-05
-1.41577930958763e-05
-2.28013139028048e-05
-2.96009401616471e-05
-3.73858332932658e-05
-2.38758060078256e-05
-3.0808260490093e-05
-1.48286844241178e-05
-5.8538874516253e-05
-4.03539352100698e-05
-2.02689464772148e-05
-1.78421210908556e-05
-2.29064834506961e-05
-4.41996750101668e-05
-5.29270699670439e-05
-3.0992480334477e-05
-4.3207944193641e-05
-1.65932801513294e-05
-3.25125727167796e-05
-2.70084343582114e-05
-2.20327363677861e-05
-3.82530585700477e-05
-4.23865041262942e-05
-3.05831092471719e-05
-3.2102709005415e-05
-3.08176235404254e-05
-3.81357276748074e-05
-2.68028385005583e-05
-2.4970336557916e-05
-3.05803384361007e-05
-2.76161090415683e-05
-3.89831937013618e-05
-4.14235759400537e-05
-3.76605649048937e-05
-5.4674047156051e-05
-1.46979780495875e-05
-1.30064824045637e-07
-4.17050126519259e-05
-4.48398296687661e-05
-4.93981777301335e-05
-4.10228672375109e-05
-8.00952481953004e-06
-3.92123748662784e-05
-8.71347621118047e-06
6.31253923633464e-07
-6.8123653023625e-05
-2.15986908855474e-05
-4.53598659066335e-05
-2.93147966327664e-05
-4.09240477951421e-05
-3.191139530006e-05
-2.61472101202212e-05
-3.13850018729087e-05
-2.67323467080391e-05
-1.39181553158711e-05
-1.91383930265798e-05
-5.23061266374858e-05
-2.76119753701774e-05
-1.70215724516253e-05
-1.34759146137865e-05
-3.13797775909658e-05
-2.61054621219353e-05
-4.82197377328507e-05
-4.9041181755097e-05
-3.65764691702778e-05
-1.62699421605838e-05
-2.94316125425947e-05
5.90773845653947e-06
-3.0183027415991e-05
-1.97402926915779e-05
-1.51105188974701e-05
-1.78126246219807e-05
-4.301080197528e-05
-3.97334427664181e-05
-2.36890931090516e-05
-3.25544868997216e-05
-3.10308178452341e-05
-1.44981391215219e-05
-1.68415133687815e-05
-1.33507043306513e-05
-1.41001550267338e-05
-2.40644433427571e-05
-7.00299581715469e-06
-5.67839795746454e-05
-2.80571379747504e-05
-4.1664600571917e-05
-4.6818116381596e-05
-1.99126335019077e-05
-2.93180320081016e-05
-3.9334212572749e-05
-1.06171865801059e-05
-3.79275397624907e-05
-6.14955090986253e-05
-4.58677410399658e-05
-2.69912698442384e-05
-1.72308885513305e-05
-2.69474923824462e-05
-2.73294233529721e-05
-3.15881847644514e-05
-3.08990416092754e-05
-2.69061850944189e-05
-3.16888550843548e-05
-4.59508324936472e-05
-9.96582432095846e-06
-2.47826484307306e-05
-1.68844577842924e-05
-5.7181089985267e-06
-4.93524475897705e-05
-2.16559763906527e-05
-3.9777298769196e-05
4.75298514308937e-06
-7.8230681609746e-06
-1.68038011462616e-05
-2.62683988100767e-05
-2.1319572587851e-05
-2.40549095252035e-05
-4.8829261703414e-05
-3.22418547510512e-06
-1.88848652471646e-05
-3.57009486927697e-05
-6.61356747629164e-05
-5.26281911479784e-05
-1.60897840186642e-05
-2.31111330787061e-05
-2.05516051820389e-05
-3.43821323821275e-05
-3.99581857560391e-05
-9.12403925904109e-06
-2.11588009826637e-05
4.56878197137142e-06
-2.79598579955435e-05
-1.30184151344449e-05
-3.10061136467924e-05
-3.10181978382671e-05
-3.63675060730428e-05
-2.05017607558736e-05
-2.03251585129893e-05
-2.93227402011938e-05
-3.71402326607811e-05
-4.99905902984255e-05
-1.39419040054534e-07
-3.39050674871857e-05
-2.30280772834655e-05
-3.9770182149491e-06
-3.04434342459097e-05
-5.92876155152064e-05
-1.80975758152908e-05
-5.08290096388867e-05
-2.15555587612312e-05
-6.01097765112767e-05
-4.15620370999493e-05
-6.23525654374883e-05
-2.83912080523011e-05
-2.80279416571779e-05
-5.17436228100439e-05
-2.14925105103075e-05
-1.89098999465795e-05
-2.20078152997459e-05
-3.17802313729454e-05
1.12781385038636e-06
-2.12295639851995e-05
-1.84165178056295e-06
-3.43740634232837e-05
-2.56392068508883e-05
-5.99490382609009e-05
-4.09576410416748e-05
-2.32993933525762e-05
-7.28063640158223e-05
-2.22173494682252e-05
-6.77162933902472e-05
-2.60829743177574e-05
6.08749210450653e-06
-2.25276656012487e-05
-3.07220216348201e-05
-3.59746831476879e-05
-4.83354165609602e-05
-3.63389791303512e-05
-2.27317630064942e-05
-4.36611824020156e-05
-2.57153501404192e-05
-4.70104054515428e-05
-3.80464196565724e-05
-5.29531844827896e-06
4.26160007638522e-06
-2.60811750385643e-05
-2.06860045932811e-05
-2.89436335921317e-05
-2.6164731585277e-05
-3.65530366662801e-05
-2.467037356445e-05
-2.27832827596306e-05
-2.04090790433855e-05
-1.88755490139889e-05
-1.840178998239e-05
-2.61201301173132e-05
-5.4870449969543e-05
-3.10844675422742e-05
-6.1592717515803e-05
-5.55660329922747e-05
-5.06996919155689e-05
-2.43718965320925e-05
-2.00477409586959e-05
-3.9917409491422e-05
-4.53098011249657e-05
-3.56123230616606e-05
-3.15366694014464e-05
1.40282976884374e-05
-3.74033789428724e-05
-2.74968145965064e-05
-1.11066987501778e-05
-2.6093546309217e-05
-3.28698328096045e-05
-3.18453501750023e-05
-3.23217087603595e-05
-8.30663718279482e-06
-1.81172531789058e-05
-5.01498341426134e-06
-2.87628090826218e-05
-1.00147808097951e-05
-2.55405360465189e-05
-5.75112295960659e-05
-5.95657435710057e-05
-1.58885110373071e-05
-3.27387354910693e-06
-1.58074033996074e-05
-3.30845344141615e-05
-8.21556169618758e-05
-9.23799657406288e-06
-4.04590814295871e-05
-3.99651333615296e-05
-4.19994824477892e-05
-4.51547338368238e-05
-4.19289974495101e-05
-3.77141742570059e-05
-2.00308819822211e-06
-3.61263116145022e-05
-4.95978554018405e-05
-1.24105787219501e-05
-4.86142291786332e-05
-3.46770251677058e-05
-2.33692476631414e-05
-2.3637615082196e-05
-3.14387695654154e-05
-1.76994297941886e-05
-2.61857413197558e-05
-2.74728914301492e-05
-1.44118828930009e-05
-4.14154405046782e-05
-3.06071519319287e-05
-1.65890226531393e-05
1.90649786567993e-05
-2.66101914690613e-05
-4.17786944273395e-05
-3.66756466644815e-05
-2.54426726469181e-05
-3.73798535219396e-05
-4.51339845124602e-05
-2.4186194981825e-05
-2.72936638974546e-05
-8.68171685368165e-06
-3.01858816529751e-05
-3.0626273811555e-05
5.71410658290961e-06
-2.80823441172398e-05
-3.78887255801623e-05
-2.07464780600542e-05
-2.88196967172512e-06
-3.71472160507316e-05
-2.92697069735829e-05
-2.94406998808976e-05
-4.3198505129745e-05
-2.91839229995173e-05
-2.51219055836128e-05
-2.8232536886831e-05
-1.81331516646802e-05
-3.79991632238906e-06
-3.4636684151047e-05
-1.25748422176641e-05
-3.13808709001661e-05
-2.49045988944756e-05
-1.25386794303554e-05
-2.78313527150787e-05
-5.68037056433379e-06
-9.89385140032368e-06
-4.68753816830499e-05
-4.55010346745468e-05
-3.42386650621149e-05
-1.25402719692694e-05
2.60049901738375e-05
-3.01487884641654e-05
-2.05505268105201e-05
-1.18414893012218e-05
-5.06434122969604e-05
-3.03212994668669e-05
-1.00613703975505e-05
-4.41518631944499e-05
-2.40204859364982e-05
2.19138245803426e-06
-3.88050330940745e-05
-3.43604432189623e-05
-2.85135202103171e-05
-3.39858096663832e-05
-2.71012116966297e-05
-1.20848165612656e-06
-1.58879964372472e-05
-2.92706545061315e-05
-2.02666388474254e-05
-5.22171530378225e-05
-3.15849419598853e-05
-4.35488000062954e-05
-3.99518835737114e-05
-4.88850334855338e-05
-1.43018089901832e-05
-3.33639943473275e-05
-6.26637190832581e-06
-6.04716781524522e-06
-2.39012548200936e-05
-2.20865456275934e-05
-4.18779936336133e-05
-2.72279518195024e-05
-1.75825333773487e-05
1.65222275819898e-05
-2.10792372715821e-05
-1.42018517699372e-05
-2.22577983790291e-05
-3.08273313049573e-05
-2.89574801808019e-05
-2.5674951924106e-05
-4.74182209577257e-05
-3.96785423969254e-05
-4.85716713487056e-06
-3.112031300867e-05
-3.16513385037816e-05
-1.10411381268027e-05
-4.7008263801828e-05
-4.60421456422657e-05
-3.79145021231623e-05
-1.82606276397594e-05
-3.41004519748732e-05
-3.77141928279329e-05
-4.83463272351864e-05
-2.5247702898409e-05
-2.66067992761166e-05
-1.90702403029981e-05
-2.93209427994805e-05
-2.00082159533016e-05
-3.72823388935808e-05
-2.86087915336367e-05
-3.35207543716776e-05
-1.00402276320766e-05
-1.9873236961363e-05
-7.23893681102178e-05
-3.42699036619959e-05
-1.0886740937582e-05
-1.75060974602131e-05
-5.81007032900827e-05
-2.93254616985225e-05
-1.18311775631009e-05
-1.52020651698753e-05
-4.53723521848932e-05
-4.36178117644171e-06
-5.82213108347225e-05
-2.31094650666152e-05
-6.32296520339983e-05
-4.12007492838308e-05
-4.04500172308808e-05
1.06486929678229e-05
-2.90915668491333e-05
-2.18169143103798e-05
-3.61948550401396e-05
-5.33670094219245e-06
-1.97173150203932e-05
-2.33993442933681e-05
-4.81377703701244e-05
-5.41349094610785e-05
9.59607543330227e-06
-5.66477327557188e-05
-3.10268600230331e-06
-2.02981676178518e-05
-2.1182420419405e-05
-6.72084387021844e-06
-2.47156519475416e-05
-5.29619669012996e-06
-1.93744576888472e-05
-1.18484880462664e-06
-2.20990734614941e-05
-2.19676141035314e-05
-4.04469146345939e-05
-3.46489263585961e-05
4.4679327379286e-06
-2.47142107620477e-05
-4.25818090849339e-05
-2.92171912824643e-05
-4.55090964641919e-05
-5.40572027190996e-05
-1.52964697849338e-05
-1.13329038138692e-05
-1.49722411169979e-05
-7.56807399074026e-06
-2.82085326848767e-05
-3.1740869675344e-05
-3.04057942782512e-05
-3.70368910908301e-05
-1.54217555885004e-05
-2.09410932153608e-05
-1.10809545091984e-05
-1.64693560207834e-05
-3.62483993630444e-05
-3.01215176160924e-05
-2.69499961247586e-05
-3.43549456455664e-05
-3.27016298998788e-05
-2.52120931764171e-05
-3.26689803178382e-05
-3.22064567015981e-05
-1.63925100608232e-05
-3.04661629957432e-05
-5.81760865455381e-05
-3.24116968533178e-05
-3.36661953066685e-05
-3.06249789521704e-05
-4.30867700334692e-05
-2.71884240245566e-05
3.89950828238216e-07
-2.36445800845941e-05
-1.71208031059747e-05
-4.60686253973669e-05
-1.39957275535899e-05
5.66496780407373e-07
-3.93460313417016e-05
-5.39193671704853e-05
-4.51100747824856e-05
-3.66297390257917e-05
-2.48077433289411e-05
-4.70413120225395e-05
-5.02046317908424e-05
-2.21510136912006e-05
-2.81014560462661e-05
-1.24360838692772e-05
-5.59599421767115e-06
-2.88824271894995e-05
-4.53582425170428e-05
-1.05866083452226e-05
-3.16806816240734e-05
-5.80188514208103e-05
-3.1085647722995e-05
-5.16145769237502e-05
-6.14955850850679e-05
4.34137223850597e-06
-1.87111476983636e-05
-1.62379402553122e-05
-5.82940353048348e-05
1.3074035029812e-05
7.17776923663787e-06
-3.44320717491594e-05
-2.76761493400598e-05
-4.67326354884018e-05
-2.16024335715463e-05
-6.00790780560898e-05
-2.91908033384896e-05
-1.39612159020511e-05
-4.05142559682879e-05
-6.16998357416017e-05
-3.52741574929561e-05
-2.94267193778076e-05
-3.71730516183198e-05
-2.17646524412176e-05
-3.26254043078043e-05
-3.68048357826672e-07
-1.57211844152186e-05
-5.19442278666128e-05
2.81793397270078e-05
-7.09287047355106e-06
-3.60877344268804e-05
-4.54796974568429e-05
-4.97797692977016e-05
-3.27749803884851e-05
-3.41406707954117e-05
-1.00259747008263e-05
-3.5577215135654e-05
-5.4381346237438e-05
-2.38551567370561e-05
-3.2412011794305e-05
-2.93308226163818e-05
-4.19189177546636e-05
-3.84673947302507e-05
-4.01862235011715e-05
-3.60484945063786e-05
-3.2490420898059e-05
-4.60753984666887e-05
-2.90782276839765e-05
-3.4028011307716e-05
-2.06877449319856e-05
-3.29283016331334e-05
-3.0026045508503e-05
-4.23930651342544e-05
-3.09456312705393e-05
-2.38417808160987e-05
-4.27156635385931e-05
-1.02350510206477e-05
-1.53606546309818e-05
-3.30882744479075e-05
-2.86203411153499e-06
-4.06454692091655e-05
-1.47467778341304e-05
-4.15722442761073e-05
-3.13736763844823e-05
-1.57140088234699e-05
-7.01213690916556e-06
-3.90617736551978e-06
-3.67362524412802e-05
-1.94533012177666e-05
-3.54566735494929e-05
-2.85011191989558e-05
-4.40577429749174e-05
-5.69987978142282e-05
-2.48627409683623e-05
-9.71286328739235e-06
-1.64093079424985e-05
-2.06831391890191e-05
-3.4412071373203e-05
-3.01274247549613e-05
-2.24076848778769e-05
1.42098881960598e-05
-6.00969058372871e-06
-1.39711157992492e-05
-1.16714495212233e-05
-3.57229970836321e-05
-2.50579922668917e-05
-3.77041522107129e-05
-2.17980888162197e-05
-2.27995965025729e-05
-2.41126867705095e-05
-3.6158801102919e-05
-1.30702963985285e-05
-5.17500145084611e-05
-5.09913110070276e-05
-2.98133949239065e-05
-4.32556786935754e-05
-7.49443391700159e-05
4.92809148459103e-06
-1.32908799433797e-05
-1.98758654528944e-05
-3.59714266791925e-05
-2.68022605957571e-05
-3.48329510837253e-05
-1.99182772832241e-05
-1.63755099267624e-05
-6.98349458963302e-06
-7.93110118794264e-05
-3.20165051675604e-05
-5.27332259747075e-05
-2.17789501368922e-05
-4.65739189805379e-05
-1.19999808466968e-05
-3.29870842381253e-05
-4.4866682797019e-05
-2.56326978776517e-05
-4.18556427739713e-05
-3.48209342121691e-05
-4.86395189248264e-05
-4.55812266054105e-05
-4.78766732258109e-05
-3.85512672953403e-05
-3.57385068982716e-05
-3.16194616751134e-05
-3.13895992653813e-05
-2.64705981250867e-05
-4.13921239188765e-05
-1.92908889305405e-05
-3.19957684087785e-05
-1.08396878974023e-05
-3.51983363824368e-05
-3.07814803332671e-05
-1.10222048770976e-05
-2.15299587099487e-05
-4.15777529591126e-05
4.27885099424645e-07
-2.14424425841143e-06
-1.33451860484644e-05
-2.59639616807207e-05
-1.66778879133737e-05
-1.70728482526796e-05
-7.06488463784564e-05
-6.99390476173371e-05
-1.99531518380571e-05
-2.73862637393146e-05
-1.45594944639733e-07
-5.85534213912322e-07
-6.20505619634476e-05
-3.14694189091412e-05
-3.92132221879892e-05
7.30898513071449e-06
-2.84405290022894e-05
-4.3959004788982e-05
-3.03348743436732e-05
-2.43064954313337e-05
-3.86564858090246e-05
-3.47425090961893e-05
-1.16246601062391e-05
-1.55102058165939e-05
-2.93021898377374e-05
-2.34738381455219e-05
-5.39243675037884e-05
-4.32282794884357e-05
-3.16013146238805e-05
-5.08871534195056e-05
-2.02235425774747e-05
-3.310643099352e-05
-4.61251800457651e-05
-2.16033694941869e-05
-6.83436841881485e-06
-2.94519214576432e-05
-4.7300921424747e-05
-4.63803719285593e-05
-2.69859513884498e-05
-1.82629860580772e-05
-2.45057257192465e-05
5.9819780675778e-06
-3.96048551848638e-05
-1.14949375501192e-05
-2.14349958392375e-05
-4.30342524859071e-05
4.93615041144919e-06
-2.25871992503102e-05
-2.99411923555704e-05
-2.53185073129258e-05
-3.89367282208968e-05
-3.14720324604395e-06
-3.13416690862489e-05
-5.28976745024899e-05
-4.16387559382287e-05
-3.14488941006694e-05
-2.64178425839053e-05
-1.72728668727729e-05
-4.32509273812733e-05
-2.8797256377394e-05
-5.77050997074384e-05
-6.58415952778595e-05
-2.82548156145321e-05
-1.53228267284259e-05
1.72588885610228e-06
-2.58876076254745e-05
-6.95730555478092e-05
-1.932317775424e-05
1.228612865016e-05
-3.65475466981466e-05
-3.3729004517079e-05
-4.58958323593493e-05
-2.7485614676877e-05
-2.22915416389977e-05
-4.34720560710669e-05
-2.89705652819537e-05
-8.19863199835639e-06
-2.45192407201781e-05
-2.36010481738414e-05
-3.45660236831281e-05
-1.94572490507883e-05
6.06871218639197e-08
-2.49002881283149e-05
-2.11961954614083e-05
-1.85825156620193e-05
-6.37383307997789e-05
-6.3968090300996e-05
-3.11293813693307e-05
-3.95316957952293e-05
-9.80827029851773e-06
-2.80402000655507e-05
1.25075550683436e-08
-1.1994845059774e-05
1.52446008544489e-06
-2.09298645959431e-05
1.11188476495393e-05
-2.72518333214432e-05
-3.71388503262822e-05
1.55814277396758e-05
-2.56005016250446e-05
-3.31429819925927e-05
-3.60528567193183e-05
-6.94327512582155e-06
-4.00622977542327e-05
-5.92659262370415e-05
-5.36765763681727e-05
-1.99650462734768e-05
-5.55798209115887e-05
-1.8523296176471e-05
-1.54183107030877e-05
-2.29766194838016e-05
-1.43129815238659e-05
-2.46041460124611e-05
-6.77767099534546e-06
-2.45608426281421e-05
-3.59358129232655e-05
-3.01253562939882e-05
-1.57922512522893e-05
-5.93313776609518e-05
-5.15276490286953e-05
-3.76654966733988e-05
-2.73451571837374e-05
1.07351596432591e-05
-4.85503282447297e-05
-2.3834395952555e-05
-1.63414717940849e-05
-2.41253779015656e-05
-3.15585883083835e-06
-1.13341437479057e-05
-2.44676201279089e-05
-4.76240907248011e-05
-3.03342074691746e-05
-3.92592804513525e-05
-6.26676613322165e-05
-6.43233877409453e-05
-5.19226665580832e-05
-2.39266697349268e-05
-7.91590885008838e-06
-1.63875847654423e-05
-3.34487502473893e-05
-3.53683468515711e-05
-3.05127439540674e-05
-2.12026370835667e-05
-1.35191627806779e-05
-2.05343633862751e-05
1.09787700009161e-05
-3.76286187233253e-06
-2.33566418617528e-05
-5.24787058059297e-05
-1.8618123215814e-05
-2.94742760000155e-05
-4.42531856842526e-05
-3.30878576707929e-05
-1.80500048147544e-05
-3.12752952678869e-05
-3.62990057180914e-05
-3.31946274435987e-05
-4.81342735828629e-05
5.46225444797468e-06
-2.92870048567101e-05
-1.09424435480408e-05
-5.16965347384163e-05
-3.42760941988221e-05
-2.9609245234767e-05
-4.36717151748572e-05
-3.31370695462309e-06
-3.15899454114002e-05
-4.13779215698477e-06
-3.85512587135231e-05
-2.03487175223967e-05
-9.86421019084153e-06
-3.60125253804699e-05
-3.2504634055871e-05
-4.25485683703482e-05
-5.8992368678742e-05
-3.22533216877933e-05
-2.12442306513316e-06
-3.06349249673524e-05
-4.01495587424971e-05
-4.54612395373164e-05
-1.15186900095757e-05
-2.95238087398752e-05
-2.68017436514696e-05
-9.98079985371074e-06
-1.36848457337089e-05
-5.34402502204947e-06
-2.79715287445039e-05
-3.09765032516262e-05
-4.33071568631356e-05
-2.31724521215971e-05
-2.48903658482167e-05
-4.463980433134e-06
-2.26734576173226e-05
-2.16364137408355e-05
-1.10839535135042e-05
-3.15332513576925e-05
-4.19218176193398e-05
-3.89637832920512e-05
-3.99995481411426e-05
-1.29000499092449e-05
-3.01793830255668e-05
-2.05729239803666e-05
-7.69338416732328e-06
-1.00215517100042e-05
-3.1919820490363e-05
-1.19371535228527e-05
-2.1410729968673e-05
-2.52323503670838e-05
-2.02998211375334e-05
-8.2044425846409e-06
-4.27937527758777e-05
-1.25896644986076e-07
-2.38953488827104e-05
-4.41202733110844e-05
-4.01364392675337e-05
-2.56783945109246e-05
-5.22493062159989e-05
-1.56571239485459e-05
-2.02703138995655e-05
-1.36589195497989e-05
-1.77406802185156e-05
-2.63878991670456e-05
-4.38708909626125e-05
-1.01229114878218e-05
-5.47370300301251e-05
-4.60230058563484e-05
-1.91857723967879e-05
-1.92489610183225e-05
-5.71662778067016e-05
-3.9794763920501e-05
-4.29837288783119e-05
-3.92521953727862e-05
-2.74937644628979e-05
-3.81719851495281e-05
-3.9424610309686e-05
-3.41527729109337e-05
-5.76790411461988e-05
-2.55398285612566e-05
-3.66124681197575e-05
-6.38818506479281e-05
-7.68858598914095e-05
-2.87176112969346e-05
-4.04008524828763e-05
-4.40189999692036e-05
-7.73432797505859e-07
-4.63013886508171e-05
-5.49626868195848e-06
-2.32134068554759e-05
-3.43708468893266e-05
-1.61103923462599e-06
-1.75462170948959e-06
-2.36163195440411e-05
2.11016804055414e-05
-4.75029584752434e-06
-3.96921187197744e-05
-3.73890410140732e-05
-2.70624343525559e-05
-1.24138883367936e-05
-3.86175761764534e-05
-2.95414968126991e-05
-7.47802878084267e-06
-4.92683374069904e-05
-5.8033582975464e-05
-1.10043073829184e-05
-1.32529953433295e-06
-2.32318180116244e-05
-2.19628050171586e-05
-1.49814176920829e-05
-2.77117685931472e-05
-1.93960939254624e-05
-2.26422074380033e-05
-4.35811886552511e-05
-4.10074879362897e-05
-2.62945818301946e-05
-5.9215853076574e-06
-4.42341889857142e-05
-2.85376631961029e-05
-7.61248916663679e-06
-3.2124887308492e-05
-2.84504942620009e-05
-4.40733592818225e-05
-7.96629045997611e-06
-5.0686737873486e-05
-9.20436121900703e-06
-1.22387896303619e-05
-5.96140243001915e-05
-4.3527196897641e-05
-3.20005196096493e-05
3.05508201065183e-06
-3.98596970427868e-05
-3.3881895476235e-05
-1.88947680719937e-05
-3.93140038196863e-05
-2.29911402164483e-05
-1.75236072073879e-05
-1.7754681794177e-05
-4.4529393438718e-05
-2.77966679799378e-05
-4.60812204166262e-05
-3.72745131775936e-05
-3.1191232211173e-05
-8.33201765890616e-06
-3.99548447413388e-05
-7.5229740201454e-06
-1.80141346347283e-05
-4.39136891094051e-05
-4.63265103371292e-05
-3.94198425293097e-05
-2.36863309682661e-05
-1.83548111129719e-05
-3.43369730591989e-05
-5.09749561557657e-05
-2.21069191841292e-05
-3.5043627524604e-05
-4.54807425585363e-05
-1.35971365852848e-05
-5.68125435847772e-06
-2.43350344157458e-05
-5.17182660877906e-05
-2.43486160038731e-05
-3.46722353331897e-05
-1.63350122687577e-05
-2.25342767977162e-05
-4.33599326723949e-05
-1.37222144882663e-05
-1.50376704927314e-05
-7.6919806545227e-05
-5.55032874611941e-05
-3.30636566768382e-05
-1.90745492715393e-05
-4.29047299843893e-05
-3.02573309568533e-05
-1.16120770858161e-05
-3.28838562105149e-05
-2.38801826328102e-05
-5.66825644549736e-05
-2.68231241981405e-05
-3.8816256935726e-05
-2.15629257916983e-05
-4.24267259910522e-05
-2.59515986176625e-05
-2.7393710065881e-05
-1.93485596609276e-05
-2.78091636737476e-05
-4.13315360058208e-05
-3.92378665889037e-05
-1.19774434950259e-06
-3.17129897495387e-05
-8.41098582232657e-06
-2.36467253073889e-06
-3.71362528526808e-05
-4.53910173884091e-05
-3.24342084509788e-05
-4.54073799791912e-05
-3.81231182780166e-05
-3.29971281290586e-05
-3.71661889918194e-05
-1.33527974381722e-06
-2.04062164659416e-05
-7.98749772282329e-06
-4.77358869226076e-05
-4.26148742947382e-05
-2.60273582459584e-05
-1.28789328465475e-05
-2.65473304284834e-05
-3.75158892999018e-05
-3.60385974535511e-05
-4.40097720031012e-05
-4.38142623095822e-05
-1.49708671277625e-05
-5.78876889959966e-06
-3.54308645468355e-05
-1.65485709631658e-05
-2.92304093065402e-05
-3.6827744890139e-05
-3.51303133358317e-05
-4.7463499938543e-05
-3.92698519250961e-05
-3.41262601512606e-05
-2.29950136074592e-05
-2.86040975443014e-05
-2.9979478022683e-05
-1.97609817582331e-07
-2.78601762808909e-05
-3.22649386137924e-05
-2.63565364842729e-05
-2.97640625699548e-05
-6.44933019044162e-06
-1.15834335849277e-05
-5.9993131615206e-05
-1.27923207438698e-05
-2.72735971181174e-05
-7.20957518789231e-05
-1.83525799445111e-05
-1.23875494837425e-05
-5.39251050318398e-05
-3.86917741666713e-05
-1.26139861740303e-05
-3.18917629470919e-05
-1.97913735390804e-05
-3.34919980591867e-05
-2.83882186365151e-05
-3.7305079977678e-05
-2.8540682806027e-05
-3.07806048663407e-05
-1.85061588967769e-05
-2.34594146032568e-05
-6.73450360868634e-05
-2.7679721208439e-05
-4.86280156412759e-05
-4.33107938078973e-05
-1.22315295513154e-05
-1.48207878096834e-05
-2.74729095005344e-05
-3.50215037448776e-05
-1.11497817564345e-05
-1.7007694163196e-05
-3.30985253581893e-05
-4.60451467903479e-05
-2.27527231308704e-05
-2.17036780148265e-05
-2.69674478992963e-05
2.41651012575043e-06
-9.32566534926765e-06
-1.26452079745801e-05
-3.49539127613712e-05
2.37602552971552e-06
-3.30478169623175e-05
-5.32269388495427e-05
-3.21453493334885e-05
-4.92190642486793e-05
-4.05431625993227e-05
-5.08214368514836e-05
-2.34131024627705e-05
-1.96223042392411e-05
-2.80980259963809e-05
-3.65314139901449e-05
-4.68973471040833e-05
-2.73769629983079e-05
-3.28186862808237e-05
-5.03280178822446e-05
-5.8373297496662e-05
-1.0005086367461e-05
-5.65596480260076e-05
-1.66633132209947e-05
-8.59082310301415e-06
-2.47996610511201e-05
-2.97981779137296e-05
-3.29736611846728e-05
-3.44128127254767e-05
-7.97831151096176e-06
-2.44911340360389e-05
-2.62261604524891e-05
-2.41379071601102e-05
5.02101438033105e-06
-5.40423945253898e-05
-2.53437514830914e-05
-1.80767753184972e-05
-2.24361631537106e-05
-4.54181255458284e-05
-5.06636775240941e-05
-3.3072924581758e-05
-4.10545912414927e-05
-2.2514592998485e-05
-3.1106338188443e-05
5.00171773501847e-07
-1.53694398671735e-05
-4.37017143025906e-05
-4.05198403471246e-05
-1.48060227231903e-05
-1.58595111993339e-05
-3.15867973047684e-05
-6.77398198794836e-05
-3.89316250367185e-05
-2.61218787683717e-05
-2.49290715730313e-05
-4.99527809616625e-05
-2.74541688038184e-05
-3.75051745618996e-05
-5.37896735611431e-05
-5.83724309191236e-05
-4.50311328711859e-05
-1.504527228688e-05
-2.05980081764745e-05
-2.18747766353393e-05
-2.45108858239364e-05
-4.43979230168252e-05
-4.1847313359579e-05
-5.16396528720417e-05
-3.37709167669081e-05
-5.80368115522722e-05
-2.53598089780441e-05
-2.32275557441935e-05
-5.52935587336576e-05
-3.73082985374305e-05
-5.39159809798493e-05
-3.50546086343206e-05
-2.22022456230462e-05
-4.06975241487498e-05
-3.71212152399909e-05
-1.22143512011017e-05
-3.9437987915994e-05
-1.72318099600638e-05
-4.22910924493457e-05
-5.88674792138862e-05
-3.99823905261117e-06
-4.83790108915557e-05
-6.35200004503797e-05
-3.47600269840436e-06
-1.9352291300779e-05
-8.80285283670011e-06
-1.51910507722813e-06
-1.17912868445765e-05
-2.87023860959709e-05
-1.899808003494e-05
-8.20461425105994e-06
-6.67099878663459e-05
4.04267192880745e-06
-1.5589679551283e-05
-5.68891764439637e-06
-1.92786256015167e-05
-9.50824360956526e-06
-1.1450661332951e-05
-2.30495073724328e-05
-3.63707858539883e-05
-1.57094492048663e-05
-2.25817737690273e-05
-5.61600073441012e-05
-3.81611682440909e-05
-5.65386575343928e-05
-2.52687312313235e-05
-3.69596586659767e-06
-3.17214529807504e-05
-3.95423741626819e-05
-4.73253508523345e-05
-1.86868525197073e-05
-2.05361382414759e-05
-4.51320663424625e-05
8.89203008733962e-06
-4.99260057224446e-05
-4.79358124873824e-05
-1.94046308161012e-06
-8.8320086144839e-06
-5.42805328392579e-05
-4.16334186402158e-05
-3.14130938542236e-05
-4.59938894921012e-05
-1.35846525548097e-05
-5.7088864640296e-05
-2.52656810838301e-05
-5.20080974885656e-05
-2.52941599862927e-05
-1.61575514174289e-05
-3.87028545159352e-05
-3.88487107853407e-05
-8.58073700903023e-06
-2.75008709962587e-05
-3.26395304650548e-05
-4.15441825921717e-05
-4.21400588216443e-05
-4.6520167720646e-05
-4.64206981749429e-05
-2.27121291972205e-05
-5.12241782917936e-05
-6.18777600080211e-05
-4.41492056982067e-05
-2.56649423794471e-05
-1.72566751559214e-05
-1.69211272349182e-05
-3.61702659860756e-05
-2.00621538274815e-05
1.06308163364578e-05
-1.72847398063816e-05
-4.31234954879874e-05
-4.60330118052975e-05
-9.57167955495365e-07
-2.81436098031166e-05
-9.19712429961875e-06
-1.55971907713855e-05
-2.2511526694781e-06
-1.41795550186871e-05
-4.80501099254811e-05
4.45132744080325e-06
-5.49985638984122e-05
-7.64021031333368e-06
-6.81691620758191e-05
1.4110535793909e-05
-2.43599001364078e-05
-2.21122700621932e-05
-7.01565637778428e-05
-1.46656413948534e-05
-2.9624575526348e-05
-1.29173567231437e-05
-3.79978369185352e-05
-4.9375492775345e-05
-3.06542397773499e-05
-3.05794332987357e-05
-2.29131419890213e-05
-1.72931336832642e-05
-2.7818956275396e-05
-2.14396421759027e-05
7.49943649916295e-06
-9.15430554148766e-06
-1.81896111899652e-05
-4.18701508922742e-05
-3.84105634142776e-05
-2.22174214960818e-05
-2.5424486605598e-06
-6.10688053872887e-05
-4.06560889632057e-05
-2.09018644721312e-06
-2.00097729208721e-05
-4.88754452458703e-06
-2.94776331441458e-05
-1.02388147827606e-05
-4.33340308999541e-05
-1.8596116889995e-05
-1.95612815080963e-05
-2.69363326880672e-05
-3.65858887417633e-05
-3.99175636381825e-05
-4.71655506026509e-05
-2.22694934733193e-05
-2.56730494022703e-05
-3.86990912414853e-05
-2.4993032073395e-05
-2.60718439476364e-05
-3.43392895203578e-05
-4.10820677178676e-05
-4.8603529469559e-05
-7.77587992626881e-07
-2.17940263672596e-05
-1.05075663142652e-05
-3.88185548312602e-05
-9.30870402616165e-06
-4.2936417978463e-05
-2.79869995596378e-05
-1.27575915512776e-05
-3.72095296824565e-05
-5.26934719973827e-05
-1.65992960102261e-05
-4.21727503407343e-05
-6.70026840660092e-05
5.30595075422823e-06
-5.12995482360296e-05
-2.67460804301747e-05
-7.53388178887511e-06
-6.52081775402704e-05
-7.56302091560093e-05
-4.39232943244227e-05
-2.19846080884117e-05
-2.8480138655918e-05
-1.49372457317294e-06
-3.98770880308403e-05
-3.09612042916512e-05
-3.02661082304953e-05
-3.84584949835055e-05
3.02256141124696e-06
-3.77107850125483e-05
-1.35689520424165e-05
-7.14705877756286e-06
-4.01548150087851e-05
-2.62327157731463e-05
-3.59650012721856e-05
-4.25426456362033e-05
-5.8567460107859e-05
-2.86115198963531e-05
-1.69830746913793e-05
-2.63134319072902e-05
-2.53589087013296e-05
-4.01719569529869e-05
-4.41759632593241e-05
-7.48730791315925e-06
-3.7495738229233e-05
-3.99899735110848e-05
-1.24544255327106e-05
-4.82092442277829e-05
-1.56565784105995e-06
-3.28186765992972e-05
-7.64573982471639e-05
-2.05407984476907e-05
-3.82544301611009e-06
-3.47378314751209e-05
-4.62433006201761e-05
-5.01379874569725e-05
-5.32649851748352e-06
-1.99098842452357e-05
-1.1071734138655e-05
-2.74786876999362e-05
-4.10946178105222e-05
-7.88299540763512e-06
-3.35867233722853e-05
-1.63811075727324e-05
-2.10030545995011e-05
-3.51442309322757e-05
-3.47561381875807e-05
-2.66428178810008e-05
-4.83578711563585e-05
-4.13189674944833e-05
-3.5108943853229e-05
-4.64236014774477e-05
-8.88750941956294e-06
-2.44899835289491e-05
-5.35893978183665e-05
-4.63854554567309e-05
-4.64173518868807e-05
-5.24934787200084e-05
-4.21961403565425e-05
-2.31772161983359e-05
-3.45123764625156e-05
-2.67267426679133e-05
-1.03646813944014e-08
-1.76638021493956e-05
-3.25775893237306e-05
-2.00318814878383e-05
-4.17983049391668e-05
-3.4699637426468e-05
-3.1470065164423e-05
-4.05655790177621e-05
-2.7966761334416e-05
-5.6015444567802e-05
-3.87541460835292e-05
-4.39762008474738e-05
-3.90370583555939e-05
-4.94254100757368e-05
-1.50691808877179e-05
-1.99052679508525e-05
-6.69184828752252e-05
-9.39010166962064e-06
-7.71230263255259e-06
-4.97730502887828e-05
-3.24931328520994e-05
-3.90724236254692e-05
-4.90912427911889e-07
-4.41072884598902e-05
-1.07603396782644e-05
-7.7382752354595e-06
-8.94993435649481e-06
-1.28879869250757e-05
-1.34580178262246e-05
-2.13312239796773e-05
-2.81833855634805e-05
-2.65038893838627e-05
-4.51325101850668e-05
-4.75501961954272e-05
-4.56376486641574e-05
-5.99190911335674e-05
-3.54078127445853e-05
9.19007176140492e-06
-3.03391608059295e-05
-4.21819738205209e-05
-3.13648983330649e-05
-3.72398128753587e-05
-4.50323747969672e-05
-7.53391522911559e-06
-3.1565045315554e-05
-3.51737410655577e-05
-4.55435515663919e-05
-2.06136408108305e-06
-3.4867469855071e-05
-4.48220708465501e-05
-3.75827271884026e-05
-1.09952595901502e-05
-1.63799377661909e-05
-1.07767344708259e-05
-4.01914054982661e-06
-3.35883530006828e-05
-3.03383933544086e-05
-6.40890417006322e-05
-1.22709182492021e-05
2.06231367508962e-06
-4.36833015373031e-05
4.53785377805471e-07
-6.9237281995531e-06
-1.7730258610905e-05
-2.31586591669803e-05
-2.5194838996238e-05
-1.8156220623053e-05
-2.57263500476129e-05
-3.51372103461172e-05
-3.43401486823382e-05
-2.05405724817852e-05
-4.22304911801687e-05
-3.10580769535151e-05
-2.65085455025447e-05
-2.89758601493497e-05
-3.39532533018427e-05
-4.01032605577989e-05
-1.5304706541242e-05
-1.13939266777759e-05
-6.00390220712319e-06
-3.35472658683138e-05
-2.3231622997975e-05
-2.2704179072128e-05
-3.19071121239217e-05
-3.59179510485543e-05
-2.88852852291708e-05
-2.11413352958976e-05
-2.75434136174483e-05
-1.20490322667995e-05
-2.64284874188648e-05
-4.20334707252032e-05
-1.59423110258952e-05
-2.89711259331899e-05
-2.01703289623705e-05
-3.86981798993031e-05
-1.02607322423838e-05
-1.91880715938817e-05
-3.15084738347493e-05
-1.3327135207592e-05
-3.31723102659296e-05
-3.29000284908429e-05
-4.29173546807004e-05
-3.90875059366121e-05
-4.38284268994053e-05
-3.04914245211006e-05
-6.64301696332743e-05
-2.80416944795178e-05
-1.11973260127695e-05
-3.38245547298282e-05
-2.88082981348074e-05
-3.45296728671134e-05
-5.13489208384301e-05
-2.41812443322001e-05
-3.13629318538021e-05
-3.27787945194595e-05
-4.41908847269272e-05
-3.28043812617915e-05
-2.53413562492301e-05
-2.3131942839425e-05
-5.63443050786237e-05
-1.64863844815248e-05
-3.89094949231059e-05
-4.05137549651472e-05
-4.20979049122603e-05
-3.75513496140441e-05
-2.95907544053009e-05
-5.92398574243892e-06
-4.41854079944022e-05
-3.46549174193575e-05
-3.61936084705059e-05
-1.01880850220906e-05
-1.70229358227192e-05
-2.40158753268531e-05
-2.76572791552334e-05
-3.58465020402895e-05
-3.18271100242639e-05
-1.97840475882559e-05
-1.72813218847648e-05
-2.50824638385583e-05
-2.7870629273395e-05
-2.77007890636591e-05
-3.95446564052331e-06
-4.69663194043619e-05
-2.59914742451109e-05
1.04800785492366e-06
-3.66864353448469e-05
-4.54236488277989e-05
-3.96276975170881e-05
-3.7975896263693e-05
-1.93699300794119e-05
3.94321551194724e-06
-2.30383968146398e-05
-1.6841641272649e-06
-7.47227218399674e-06
-3.15666460342851e-05
-3.80906657893732e-05
-1.81040436712532e-05
-4.80200924943112e-05
-4.22251040511948e-05
-4.04074514429932e-05
-1.46373937123066e-05
-3.40280460333282e-05
-2.54766263386189e-05
-5.85254488033405e-06
-1.79670680245293e-05
-4.46360655078089e-05
-4.64897027787493e-05
-1.67064484373546e-05
7.38195354280819e-07
-4.97794346271567e-05
-4.03653817488451e-05
-4.97893588599738e-05
9.22684435764413e-06
-3.48744910814645e-05
1.84082324623873e-05
-2.98371074072004e-05
-3.03898917694225e-05
-1.86364802937222e-05
-3.24092365769958e-05
-4.23367693662611e-05
-4.55980322878378e-05
-3.61478663825261e-05
-1.65564378423778e-05
-3.81466707081343e-05
-3.63480672415403e-05
-2.75904329584653e-05
-3.75609447015791e-05
-2.15038919049531e-05
-4.51565514790038e-05
-4.443377840755e-05
-1.9706563006525e-05
-5.16249188493276e-05
-1.12008145075364e-05
-2.7033405482584e-05
-2.09651216979981e-05
-1.79537735063032e-05
-4.16638695538532e-05
-2.44306272120491e-05
-3.1067915425532e-05
-3.84384025878229e-05
-3.77271500425844e-05
-1.12818896712834e-05
-4.66405136424403e-05
4.15985791963947e-06
-3.46782408353968e-05
-2.33313134736938e-06
-6.17707382514364e-05
-4.5105253590923e-05
-3.53830518671718e-05
-1.08204001851257e-05
-2.34291077181492e-05
-9.10922749552385e-06
-7.67182964807892e-06
-6.41212899060414e-05
-3.64460105393006e-05
-2.79040055494286e-05
-4.80487458562207e-05
-5.74043181881473e-05
-4.97331599778523e-05
-3.9888212326384e-05
-2.08623892889534e-05
-4.70017236013008e-06
-1.47816617895977e-05
-5.94731931780687e-05
-1.83755868790991e-05
-2.80431082189061e-05
-3.25166394357971e-05
-1.00750302673755e-05
-4.02974642834556e-05
-1.78834220610142e-05
-2.81355492196207e-05
-5.4458952276437e-06
-3.82379259134906e-05
-3.91661406185108e-05
1.9133581792449e-05
-1.96761672887063e-05
-4.30596500791538e-05
-5.29362114962709e-05
-3.10015808122784e-05
-5.48876114886359e-05
-1.66019654101159e-05
-2.35138551775765e-05
-1.10643380186547e-05
-3.25638780094087e-05
-4.35366897523635e-05
-3.78682568688557e-05
-4.91192524695157e-05
-2.20346910564926e-05
-1.57099180051065e-05
-1.82302623790872e-05
-1.41941375032472e-05
-5.07512451458694e-05
-3.26346960011427e-05
-2.89263655770977e-05
-2.6906558456385e-05
-6.70834070001583e-06
-3.40878176112139e-05
-1.37830089320108e-05
-1.72077853989382e-05
-3.26074595876553e-05
-2.10806836444676e-05
-9.73061220735477e-06
-1.6861661299931e-05
-1.03602592477398e-05
-2.98222679807251e-05
-4.70552460511753e-05
-5.07474306875454e-05
-1.08816654737236e-05
-7.01723311196868e-05
-1.86835464914944e-05
-2.32362601807189e-05
-3.5692527330153e-05
-3.92639717392614e-05
-3.13833548289198e-05
-3.62683939009474e-05
-1.6017535884395e-05
-4.36351919100087e-05
-3.12398610511771e-05
-2.25493342303434e-05
-5.6626091968096e-05
-3.62491539779299e-05
-2.30600858156014e-05
-2.78860025212584e-05
-2.1929013961882e-05
2.88679713420002e-06
7.14421080740697e-06
-1.04815100821135e-05
-3.73747045579483e-05
-1.51579265787982e-05
-5.03094353440421e-06
-4.01101534407277e-06
-2.16036853078841e-05
-1.48558699429536e-05
-1.29170978452131e-05
-7.5886074930226e-06
-1.51921332397855e-05
-1.44978378831464e-05
-3.01571974199846e-05
-2.27235060912831e-05
-4.02207644450115e-05
-2.79253684096915e-05
-5.14225511851488e-05
-2.40783589710921e-05
-5.63691622612401e-06
-2.96170977766688e-05
-2.81335028510423e-05
-2.99542916535686e-05
-4.38963977186994e-05
-4.09357815163966e-05
-4.28380865830472e-05
-2.40178396351193e-05
-5.43095397898144e-05
-1.86078768502537e-05
3.49237246504011e-06
-3.84120883154626e-05
-3.82528735326997e-05
-2.45037091268858e-06
-2.08224888066116e-05
-2.486797626443e-05
2.01012270466913e-06
-1.48376524198627e-05
-2.68958833909484e-05
-2.90821291876728e-05
-2.45013906346374e-05
-1.39591674563414e-05
-1.94778071740103e-05
-4.97738373034566e-06
-8.26883426324474e-06
-1.18463222541035e-05
-3.40273008127892e-05
-1.91538201607742e-05
-8.67614104301297e-06
-2.91866969067049e-05
-2.4284986919382e-05
-2.0975701256612e-05
-1.3664946804268e-05
-3.3626804461622e-05
-6.05766036916257e-05
-3.55740334257112e-05
-1.76592583437324e-05
-5.46591081498482e-05
-1.6924160650856e-05
-4.88355425832411e-05
-1.46964539897914e-05
-2.67464024039204e-05
-3.04141412344424e-05
-3.13879353668263e-05
-3.33538706798525e-05
-3.15861778085853e-05
-3.10693933027768e-05
-3.25038912716586e-05
-1.38786663674515e-05
-2.32649899284612e-05
-2.71888153209219e-05
-3.38463400536152e-05
-2.33989101298512e-05
-1.46413945715886e-05
-3.08055130668585e-05
-4.82318855541608e-05
-1.45983026657184e-05
-5.2634938894092e-05
-5.69827175389382e-05
-3.09318873723386e-05
-9.17595852167149e-06
-4.26418984664742e-05
-3.17286474381414e-05
-3.77482653195122e-05
-1.37178053536981e-05
-2.47467201334388e-05
-2.49570338724035e-05
-3.79372278716399e-05
-6.09767535273822e-05
-4.66296450992164e-05
-2.1073070791277e-05
-2.59234221650219e-05
-1.99179550615681e-05
-4.6232384848874e-05
-1.86213874954579e-05
-3.45155809992621e-05
-2.12929951529585e-05
-2.7057720586397e-05
-5.34315592226971e-05
-3.25188068852721e-05
-5.14239998471918e-05
-2.21005902746295e-05
-4.98635664101169e-05
-8.6931041741263e-06
7.79570535654233e-06
-2.19258193971902e-05
3.4275666934969e-07
-1.99779475957499e-05
-8.37924480975735e-06
-9.10730016158287e-06
-2.62746282040835e-05
-2.63803913702246e-05
-1.77716240686106e-05
-3.02217032158763e-05
8.49262437673537e-06
-1.90018456183867e-05
-3.2259149908707e-05
-9.96731922270172e-06
-4.61961662771543e-05
-2.27122510435289e-05
-2.22732812233283e-05
-4.75380354335123e-05
-1.05238842569423e-06
-2.46702962117622e-05
-3.57306839133081e-05
-1.51537226159242e-05
-1.97273064661591e-05
-3.98714453640167e-05
-9.65835724077607e-07
-2.68985034524214e-05
-4.73788811038461e-05
-2.43241220584304e-05
-2.32603335205028e-05
-6.2512453389126e-05
-3.31671591127346e-05
-3.3715889859671e-05
-2.67632715094142e-05
-7.00061871367027e-06
-4.27844757122081e-05
-4.22733101947309e-05
-1.87592862167938e-05
-2.88518474469633e-05
1.89929104264495e-05
-5.16187091895356e-05
-2.97528484534381e-05
-2.01280192326202e-05
-1.4019969124595e-05
-1.1908173237564e-05
-5.82160084647555e-06
-2.47597759979662e-05
-2.05910889582466e-05
-1.41970020883829e-05
-6.53023897601179e-06
-3.27710846096657e-05
-4.02474555194371e-05
-2.37072360011679e-05
-4.47741575623741e-05
-1.16278700064342e-05
-1.94632179999934e-05
-5.34183747196006e-05
-2.85595846042344e-05
-4.19291787940877e-05
-2.96206526856526e-05
-5.5378129570379e-05
-3.41301869918517e-05
-1.96451181990228e-05
-2.36195203200392e-05
-5.99584151916789e-05
-1.74598591873369e-05
-2.57528063602375e-05
-1.16486359124882e-05
-1.47554837653925e-05
-1.25121743116137e-05
-8.21144993504079e-05
-4.25010858246949e-05
-4.38262373862416e-05
-1.00288509593758e-06
-3.64972610504524e-05
-2.29240005330714e-05
-2.40452593883839e-05
-5.27209817735536e-07
-7.4239335225748e-06
-2.42355836736788e-05
-1.08211882365762e-05
-3.15203495172398e-05
-4.32679072761699e-05
-2.09528987632581e-05
-3.56797210498813e-05
-1.86833858418083e-05
-5.04317365212513e-05
-1.85618423993657e-05
-1.06539961144529e-05
-1.99489787854707e-05
-3.409683557392e-05
-2.89768783087222e-05
-1.05490209811936e-06
-4.92595964757024e-06
-2.33438515406718e-05
-2.01385895463874e-05
-7.16131669960887e-06
-2.95656224424946e-05
-6.47451907723312e-05
-3.27460043207761e-05
-3.85446512231216e-05
-2.28414819492237e-05
-1.84661125690531e-05
-3.67253339331471e-05
-6.64882236057179e-05
-4.88779952073841e-05
-2.54897521401586e-05
-3.90895727980352e-05
-2.27231281113256e-05
-2.71729565983117e-05
-2.35366582613606e-05
-2.39440717319639e-05
-4.20533323291699e-05
-8.09667180975574e-06
-3.2362598936521e-05
-4.14649655187214e-06
-2.93179041714543e-05
-4.49482613642907e-05
-3.94813879298412e-05
-3.12487018438976e-05
-3.26026935948582e-05
-2.25873329347004e-05
-3.40360472639884e-05
-1.92228046015806e-05
-3.77968388334007e-05
-4.3755202944766e-05
-3.88595832476616e-05
-3.10003642050836e-05
-3.15576663334187e-05
-4.33855959936519e-05
-3.94673869272048e-05
-2.70364311563036e-05
-2.10705202795897e-05
-1.71838995361582e-05
-4.92109498576334e-05
-6.07492718879766e-05
-3.69561255171615e-05
-1.91246677615099e-05
-6.76655507095687e-06
-3.46262213837694e-05
-3.04633239284885e-05
-1.63604615605922e-05
-6.70716213830486e-05
-2.68409777599667e-05
-1.89047375910734e-05
-1.92546997273417e-05
-4.14648650851501e-05
-2.64274781722135e-05
-7.069705112797e-06
-1.30272291259907e-05
-2.47353588403514e-05
-1.87047832637698e-05
-4.95472042823483e-05
-5.31940692414198e-05
-2.53497821552433e-05
-4.95187146892817e-05
-2.80819223275835e-05
-4.39769110124157e-05
-1.47505559641093e-05
-2.54727767978356e-05
-1.65622707043634e-05
-3.32808568326777e-05
-3.28393508654762e-05
-9.93318409950178e-06
-6.07439707712215e-05
-4.21130804450828e-05
-2.5341508060267e-05
-1.94985440890066e-05
-5.30692979062094e-05
-2.57933178753809e-05
-5.69077979065166e-05
-3.42285156593189e-05
-3.38931172661735e-05
-4.93276808364708e-05
-4.06502118104499e-05
-2.66242258167209e-05
-3.15817903671037e-05
-1.13021969950316e-05
-2.5289957186731e-05
2.87477931277152e-06
-5.97019006236287e-05
-3.79935744698886e-05
-3.65789334010656e-05
-6.20749731658666e-06
-5.66723006033908e-06
-2.31019635342623e-05
-3.44901679987169e-05
-4.8203758456589e-05
-4.706291489481e-05
-1.15795258753974e-05
-3.73070313180308e-05
-2.37012116872415e-05
-4.34073092570837e-05
-1.53458843511414e-05
-3.19351150905285e-05
-1.64627521169098e-05
-3.26226699635622e-05
-2.03043521746067e-05
-3.2895908273349e-05
-3.17857957953897e-05
-4.97993296817113e-06
-4.20611562267751e-05
-2.57309429468991e-05
-2.61484781511883e-05
-4.34867451538445e-05
-5.14235765645626e-05
-4.48803683131389e-05
-2.90230920785749e-05
-3.57200797691022e-05
-1.74100671919708e-05
-7.53683298555715e-07
-3.83535489443432e-05
-3.21482498436204e-05
-3.55983383694586e-06
-4.93249902118806e-05
-1.99455598759881e-05
-1.8818565778313e-05
-1.04590537639444e-05
-2.79370843613584e-05
-3.3710822792646e-05
-2.35436686131919e-05
-6.67546805242624e-06
-1.71752687432641e-05
-1.39213421013498e-05
-6.30465445213799e-06
-3.15498487723686e-05
-2.24091905405311e-05
-2.6229932324231e-05
-4.55509368295296e-05
-1.2733806677209e-05
-3.35867892268221e-05
-2.41793430694748e-05
-2.89835040536803e-05
-2.49138966502392e-05
-3.00209879259352e-05
-2.44037780067607e-05
-6.59764699221137e-06
-6.46181044820631e-05
-2.93071726733171e-05
-3.54492084877446e-05
-3.2967797332535e-05
-3.76972439029544e-05
-3.67866263716817e-05
-4.40010837541193e-05
-2.81024723631186e-05
-3.50994055742858e-05
-5.45815677847702e-05
-3.90035463179837e-05
-2.48805672948514e-05
-2.20078776487132e-05
-1.17663012116903e-05
-1.06447474801301e-05
-4.32422139118685e-05
-2.65195433107221e-05
-3.76565338142241e-05
7.71093564167478e-06
-5.27714641411812e-05
-3.31239020943122e-05
-3.39435870663323e-05
-3.15623701865895e-05
-4.83151515799244e-05
-4.00127332721252e-05
-2.91528738501597e-05
-4.64073090849765e-05
-3.03805679300352e-05
-1.07646107887201e-05
-4.22266427909682e-05
-2.33704834847302e-05
-2.30422789214608e-05
-5.58187450563882e-05
-2.02501900511607e-05
-2.3455789363754e-05
-4.63566894731913e-05
-4.18293375768686e-05
-3.04216865368805e-05
-3.35363536103366e-05
-2.29972807645965e-05
-6.3918986162182e-05
-2.96225505445786e-05
1.43730863147502e-05
-2.79978439503093e-05
-5.1609670162066e-05
-2.49346506060886e-05
1.36253957314871e-05
-1.95782582043329e-05
-5.21173917540684e-05
-1.46434840929026e-05
-4.88051376020465e-05
-2.95873250985309e-05
-1.48221760713319e-05
-3.74513017967159e-05
-3.95776866091332e-05
-6.23997447412038e-06
-2.61808283925192e-06
-4.65205180272415e-05
-6.26581600739698e-05
-6.47868996877086e-06
-1.12109868201831e-05
-5.40184428842748e-05
-2.0199000127456e-05
-2.89816001920012e-05
-1.53966342070977e-05
-4.06590358006595e-05
-3.01296868864852e-05
-2.76763992094101e-05
-2.70806479345546e-05
-3.47973575466214e-05
-2.45792963179801e-05
5.94901683116814e-06
-3.31742872000211e-05
-2.84259189050929e-05
-2.46095787813803e-05
-3.50863920840199e-05
-2.18885994154776e-05
-4.42085357169002e-05
-1.93058963996266e-05
-4.28536011670658e-05
-9.5119156385015e-06
-2.8180037947527e-05
-1.7490315437693e-05
-2.06548609857448e-05
-3.01087059369493e-05
-1.96503955177375e-06
-3.66651231342826e-06
-1.67834006216611e-05
-2.998973156572e-05
-5.92191530239016e-05
-1.15135765722858e-05
-3.11477959786651e-05
-5.13607309254574e-05
-5.79862508683819e-05
-1.40385742477549e-05
-2.12427906571883e-05
-1.12402968727723e-05
-3.49689890873256e-05
-1.4253109652553e-05
-1.9217691094194e-05
-4.36471633639408e-05
-2.50549584436141e-05
-1.99446872232339e-05
-6.01794451715073e-05
-2.54808978881904e-05
-1.50888198045874e-05
-1.47763477913711e-05
-5.47839252842279e-05
-3.08865277091708e-05
1.21328458112075e-05
-1.46509568525163e-05
-1.83680517345113e-05
-2.51492459869182e-05
-6.15535648776049e-05
-3.21786839976904e-05
-1.41654332785622e-05
-2.29833611433489e-05
-1.92812179783893e-05
-4.56870302948312e-05
-4.84703522591293e-05
-2.91084308020575e-05
-1.28159379168093e-05
-1.60546996288194e-05
-3.00398787636021e-05
-2.93651376007832e-05
-4.50592148910596e-05
-3.79658112901879e-05
-5.61139908465307e-05
-2.20217501499665e-05
-4.69365385937957e-05
-6.89542389228239e-05
5.15178446397689e-06
-3.44224875128212e-05
-1.44238942232951e-05
1.14706060234293e-05
-6.30458880828431e-05
-5.15512179925759e-05
-3.28637517202524e-05
-2.96857198518992e-05
-7.52210712398054e-06
-5.56432297275381e-05
-3.5588210817061e-06
-8.67795755986384e-05
-4.81398238022975e-05
-4.39608724053303e-05
-3.49259555987042e-05
-1.86979389944745e-05
-6.14209106320638e-05
-3.62292892813413e-05
-6.14033229529057e-05
-4.25545365840011e-05
-3.79478949522691e-05
-3.31481523397995e-05
-4.24202547064126e-05
-3.81889286951008e-05
-3.23445049236446e-05
-4.05665006912776e-05
-3.15970215374389e-05
-2.06127166156589e-05
-2.92091632073892e-05
-3.14837019958825e-05
-2.23692037209669e-05
-2.02742702817802e-05
-2.95965245089759e-05
-3.22026174908274e-05
-1.83516818548832e-05
-4.40977098034288e-05
-3.61467225739262e-05
-2.17125930426438e-05
-1.8596204770159e-05
-3.4809728805467e-05
-2.19900506372426e-05
-1.50762450162141e-05
-2.62221926025918e-05
-3.71680289181162e-05
-3.69286457732448e-05
-3.21883731794244e-06
-1.91458034854567e-05
-8.36613836254236e-06
-1.93860004848997e-05
-2.18605483829426e-05
-5.3293865159727e-05
2.47391636715433e-06
-2.53926539126484e-05
-7.5289469880015e-06
-2.33611863701482e-05
-1.55975360249228e-05
-5.73074938538496e-05
-5.19911182120896e-05
-4.50701357922164e-05
-4.29595068410173e-05
-2.2002657300642e-05
-3.42949874457088e-05
-4.21834062818568e-05
-1.24087797495152e-05
-5.68813405415516e-05
-3.04511451517491e-05
-2.4116331564199e-05
-7.817483939809e-07
-3.82117043450455e-06
-3.05385364938444e-05
-6.18773700837184e-06
-3.56791366575489e-05
-1.8019079989259e-05
-6.35671554653614e-05
-2.41451043522032e-05
-5.1887243398411e-05
-2.5889814113612e-05
-1.86331911869669e-05
-5.26918409592408e-05
-2.76056954514447e-05
-3.24610459129037e-05
-1.8591548003723e-05
-6.63704514011832e-06
-1.50429701335269e-05
-6.19505129239278e-07
-1.25606069735537e-05
-2.8338634220735e-05
-4.08010027171495e-05
-1.60154936924232e-05
-4.54437123008954e-05
-4.08791802518381e-05
-1.10945222424356e-05
-3.34841038184159e-05
-4.6713622577974e-05
-1.83627420890316e-05
-4.08485845555123e-05
-4.37922223646602e-05
-1.63886421928363e-05
-3.71820000984303e-05
-6.49884140171229e-05
-2.33943830456624e-05
-2.17246240195702e-05
-3.99658631679342e-05
-1.12320976073853e-05
2.89649779585958e-06
-2.50109255476027e-05
-2.85685891461099e-05
-1.70069541804536e-05
-3.07347259836149e-05
-1.89022418287335e-05
-3.73964497354843e-05
-5.17561569611171e-05
-2.8969245748149e-05
-3.46807070278328e-05
-6.95658950611119e-05
-2.53182595246856e-05
-4.99127401929052e-05
-4.92744027832296e-06
-1.71483211147803e-05
-6.51408984301514e-06
-5.64984085941612e-05
5.10629769388075e-06
-6.34662913870539e-05
-1.1426764956998e-05
-2.99075775546098e-05
-2.08624350743853e-05
-1.5826266173412e-05
-7.73203323878663e-06
-3.26439354641957e-05
-2.69566809311416e-05
-2.06558073796399e-05
-3.86164552334057e-05
-3.65527034927534e-05
-8.34637332746849e-06
-2.01044345590417e-05
2.24862258055227e-05
-4.85414543436161e-05
-1.61788842828048e-05
-1.96229603635209e-05
-5.51752309853876e-05
-3.99254497858431e-05
-6.22169005664946e-05
2.6810614419714e-06
-4.67621257931524e-05
-2.98900650436279e-05
-7.12758247539873e-05
-4.97533033793813e-05
-2.42618049570867e-05
-4.22586311225449e-05
-2.08837000486234e-05
-2.76507794098698e-05
-1.30498878804204e-05
-3.43105660160501e-05
-9.19429272737575e-07
-3.37540305389387e-05
-7.61687303342444e-05
-2.2539781361069e-05
1.86647313218951e-06
-1.9655651090201e-05
-4.03095700073985e-05
-2.67450766033027e-05
-3.4593351633825e-05
-4.64444277680658e-05
-2.09587103991757e-05
-7.03508411836024e-07
-5.01269498890007e-05
-1.80244477692199e-05
-2.27492566293187e-05
-4.33468157671585e-05
-1.49784464885597e-05
-3.64524696639268e-05
-2.69100594456002e-05
-4.37179346604681e-05
-4.04581002429711e-05
-5.26988645207401e-05
-1.76127312423559e-05
-5.20552196832366e-05
-3.77127515454919e-05
-3.38852752447271e-05
-5.37791085218698e-05
-2.85231610620248e-05
-1.19512554866927e-05
-1.44689511650387e-05
-2.42632686324856e-05
-1.70155453507758e-05
-5.34532666002448e-05
-3.76495628324801e-05
-7.06390570012939e-06
-1.96108672303642e-06
-2.3987914048302e-05
-1.83283615073497e-05
-3.03771951113331e-05
-2.60818254365317e-05
-1.52095733415216e-05
-3.29334299824881e-05
-3.29615646180155e-05
-3.08892213049097e-05
-1.50069102800835e-05
-3.19674636463486e-05
-3.7472659366415e-05
-2.86477174252789e-05
-5.62387754914606e-05
-3.50876739132605e-05
-8.7802102308798e-06
-3.51911077019995e-05
-5.72406047185099e-05
-4.93763501203205e-05
-1.42710431234571e-05
-3.5214814725468e-05
-3.99049813733975e-05
-3.45873911732721e-05
-6.45935056105764e-05
-4.28894649891212e-05
-4.42663397381175e-05
1.54124553918433e-06
-2.76542849032038e-05
-3.92162111926858e-05
-3.36660515357829e-05
-6.49908817256475e-05
-3.24043568362272e-05
-6.73435203111601e-05
-3.87228032406262e-05
-4.41429992855293e-05
-3.13527903558749e-05
-2.35249631740664e-05
-2.95272951944671e-05
-1.21173402392629e-06
-4.95443876078455e-05
-4.63745752034926e-05
-2.41832469771959e-05
-5.32749553109855e-05
-4.10039421222989e-05
-3.80866554588497e-05
-1.58861697653964e-05
-1.82413794415087e-05
-6.84060278718473e-05
-2.70461963092557e-05
-4.03785176551168e-06
-1.61969044444078e-05
-3.44385955051402e-05
-6.48724545897758e-05
-7.02746672913046e-05
-1.15019513525855e-05
-6.04876230958512e-05
-3.73357690540908e-05
-4.3810876420911e-05
-3.24394881811835e-05
-5.5784889017395e-05
-2.82042671569534e-05
-4.33906369324256e-05
-4.65211001515271e-05
-2.16691761407689e-05
-1.75672898315032e-05
-5.57081564650418e-05
-1.96320184700087e-05
-8.37470902131165e-06
-2.78225517247795e-05
-3.26713288812039e-05
-3.35230661058325e-05
-2.75165200394738e-05
-1.16430187178536e-05
-2.70650184578864e-05
-4.00800811548195e-05
-3.53920802144108e-05
-2.8366071827464e-05
-1.99087794575686e-05
7.3579295241632e-06
-6.17840550107283e-05
-1.64774932547007e-05
-1.96168922640857e-05
-3.24570064487425e-05
-2.47615983491476e-05
-4.42024809257444e-06
1.09798600074762e-05
-3.48155285007423e-05
-4.13573926911083e-05
-1.44797955359456e-05
-3.561035288455e-05
-2.19849878011634e-05
-5.38800732321176e-05
-1.3772875930147e-05
-1.43995767659622e-05
-2.84071429546497e-05
-2.75056960988772e-05
-4.39475976355145e-05
-4.99759096170352e-05
-4.84242653870521e-05
-5.99073904090678e-05
-1.54425892941553e-05
-3.47271664485303e-05
-4.88594326204642e-05
-4.25063670514395e-05
1.06736569365713e-05
-2.19009708409759e-05
-2.6019016205e-05
-4.69214338961623e-05
-2.89029586887438e-05
-3.48340630426458e-05
-5.76832573098877e-05
-4.13323998163531e-05
-2.90798732082697e-05
-3.83907689896866e-05
-2.94446334636841e-05
-4.79580122953441e-05
-1.66364675961114e-05
-3.51707049441117e-05
-2.59556755252787e-05
-3.95760238408789e-05
-4.46932483061149e-05
-2.23702616616127e-05
-8.80760835583089e-06
-4.54763269273818e-05
-5.17510854904959e-05
-7.05632239229839e-06
-1.83434019556773e-05
-4.83696828814215e-05
-4.71786873182676e-05
-3.69811301383822e-05
-4.2875841215507e-05
-6.994464137013e-05
-4.68562618608415e-05
-3.81156643073901e-05
-8.51481832885903e-06
-6.41995662843606e-05
-2.77867450450652e-05
-2.58284925097018e-05
-1.85132617940286e-05
-3.48793620603465e-05
-3.84994201866739e-05
-1.0735788221572e-05
-3.71774126699771e-05
-3.14702823550574e-05
-5.20515880978611e-05
-4.24372085692132e-05
1.29660223766147e-05
-2.31798694958882e-05
-2.80566094078599e-06
-6.77614741273766e-05
-4.54849200837493e-05
-4.38875618406031e-05
-2.74683765345689e-05
-1.32133810060677e-05
-4.04457298783938e-05
-2.76063271724448e-05
-3.14198185135793e-06
-4.54615813350389e-05
-1.30028623330781e-05
-4.97029868195817e-05
-5.44397897779016e-05
-4.49689364999316e-05
-2.04811604296346e-05
-4.84515471980889e-05
-3.80602720799945e-05
-2.7580227562444e-05
-4.65462611986367e-05
-1.65879885322596e-05
6.11552444156182e-06
-2.80656433346495e-05
-3.67322626126694e-05
-2.25257889141074e-05
-3.52453806392593e-05
-5.5887691214417e-05
-2.44455144050231e-05
-1.88799704529457e-05
-4.44182218127548e-05
-5.38670862949878e-05
-3.81671321132253e-05
-4.47144432167193e-05
-3.62881489905276e-06
-1.26598842870436e-05
-1.56651626788012e-06
-5.0339849450297e-05
-4.76325583022134e-05
-2.60218564087308e-05
-2.11140174636628e-05
-4.06993616139673e-05
-3.78343980764146e-05
-1.59666796356345e-05
-3.42986671495628e-05
-4.77177107053633e-05
-1.88371167397472e-05
-2.62379987746511e-05
-5.02976135073162e-05
-4.07355276618066e-05
-6.6756960905755e-05
-4.01517423763995e-05
-1.91536027032972e-05
-3.13279097636168e-05
-2.92287048829049e-05
-4.95213154128427e-05
-6.24141002153729e-05
-3.11241173311622e-05
-2.39445896045217e-05
-6.51731999921738e-05
-2.80463970384349e-05
-2.66090952425226e-05
-4.99867343104677e-05
-2.94748479566704e-05
-4.30164142397263e-06
-2.46396591348425e-05
1.13502313176656e-05
-2.64904403562192e-05
-1.79409089740521e-05
-1.2598295069905e-05
-1.83159440228247e-05
-4.37322701061399e-05
-1.52914316505115e-05
-3.87716646110002e-06
-5.96136897407215e-06
-1.57132134915769e-05
-5.16064372894893e-05
2.21667125001959e-05
-5.30063034369351e-05
-4.84728497371114e-05
-2.67055864536372e-06
-3.27689400616546e-05
-5.71677580227064e-05
-1.72189834159398e-05
-5.55236503166044e-05
-1.91014109400223e-05
-1.78811210187666e-05
-7.00460909727228e-06
-1.50667133438763e-05
-4.93456471719799e-05
-3.39101383594082e-05
-3.68222488068158e-05
-2.35989001921367e-05
4.44922791714425e-06
-3.44418050506933e-05
-5.38627775409646e-05
-3.11026836696998e-05
-1.42306278979899e-05
-3.16787919254925e-05
-5.36370511435919e-05
-5.05270558817498e-05
-5.47380132035929e-05
-5.04902858421765e-06
-4.88628271465372e-05
-5.1224895683853e-05
-2.06326721370446e-07
-7.71630777651756e-06
-4.85187667903757e-05
-2.35197392480856e-05
-4.23688389267213e-05
-2.79727337287579e-05
-4.87249400898026e-05
-4.14661370333417e-05
-1.05015349846225e-06
-4.30246026079636e-05
-3.70311920168509e-05
-6.08658600479814e-05
-3.15601006763974e-05
-2.51870311645014e-05
-3.52323889241274e-05
-1.07902844378397e-05
-4.37395161206057e-05
-3.87337194896419e-05
-2.34157512746022e-05
-4.51727505067594e-05
-3.88211520809535e-05
-8.08347798241876e-06
-3.37462888072517e-06
-1.89433556161906e-05
-3.02498315076272e-05
-2.38318161838743e-05
-4.68409950501565e-05
5.19836619750979e-06
-4.1531773080878e-05
-2.65476330525094e-05
-4.51233528847401e-05
-1.88742358564533e-05
-1.24266369141889e-05
-3.32709749206983e-05
-5.67376244707384e-05
-1.31750910543204e-05
-1.79337950698901e-05
-1.77520234367545e-05
-3.09681611696264e-05
-3.0637620345185e-05
-4.69932333053907e-05
-5.25830042683929e-05
-4.20778096286066e-05
-3.25005713562863e-05
-1.75030702322245e-05
-2.91309703808533e-05
-3.12217833162265e-05
-3.36368808189031e-05
-1.41787139870921e-05
-2.86452157857077e-05
-3.19546264818793e-05
-9.45037234240893e-07
-3.24246370239197e-05
1.63935381645446e-06
-1.33584752585551e-05
-3.02952616937365e-05
-2.63188734808127e-05
-5.01802340588962e-05
-2.17182930120213e-05
-1.10499483116803e-05
-6.36211493012545e-06
-1.84152531646078e-05
-3.05331344140927e-05
-3.89210579825189e-06
-1.76084344438853e-05
-3.71063976523179e-05
-2.40256156349512e-05
-3.62021891327752e-05
-4.99068964094673e-06
-3.78676580577348e-05
-6.58496139689245e-06
-9.57488119644889e-06
-1.60954111178176e-05
-3.80884445774832e-05
-1.44396774769292e-05
-1.65750126079468e-05
-5.7009721507451e-06
-4.37974364595088e-05
1.16479831505973e-05
-1.10374925166062e-05
-4.5917018535872e-05
-6.77750199133784e-05
-1.81019937198195e-05
-2.03454654679778e-05
-2.2959738855882e-05
-3.05647733969034e-05
6.15535282583229e-06
-2.89067617976464e-05
-5.14365412983267e-05
6.25399169186905e-06
-2.79133688074731e-05
-1.84546087315431e-05
-3.01115017829633e-05
9.32559401856414e-07
-2.33381304758633e-05
-2.51729011734077e-05
-4.38035696274137e-05
-4.06531716315185e-05
-4.72480618695602e-05
-2.50482674095546e-06
-3.26096611923104e-05
-2.25347622269821e-05
-2.49039402152621e-05
-2.11227266310996e-05
-3.76059528995233e-05
-3.19790652088493e-05
-2.59981374571088e-05
-5.21257656366539e-05
-4.8842573351791e-05
-2.34677214158086e-05
-3.84482875936088e-05
-1.2143579201805e-05
-1.84907765548671e-05
-2.40098812019643e-05
-2.60370722860821e-05
-5.72193651647949e-05
-4.55341301966443e-05
-4.95354844578334e-05
-2.07268787135304e-05
-2.96073710709378e-05
3.83385804055786e-06
-3.14028500618058e-05
-1.59849944360619e-05
-1.92444537627954e-05
-1.57639100500629e-05
-3.25381364068574e-05
-4.32721033619204e-05
-2.95624874522119e-05
-4.68661657559247e-05
-3.39588912158061e-05
-2.21353723037095e-05
-4.02029516835894e-05
-3.58766803495115e-05
-3.80801199292855e-05
-4.46225480822758e-05
-2.00057958377132e-05
-2.63594129846971e-05
-5.15990821967197e-05
-2.8896405263755e-05
-4.4163025607146e-05
-1.99715639472311e-05
-4.17042682128321e-05
-5.98030520155684e-05
-3.71529267627857e-05
1.44841775720519e-05
-2.97451656759314e-05
-3.82703180334257e-06
-2.81411569695567e-05
3.42778333457516e-06
-4.27108615662955e-05
-1.2608033806244e-05
-2.0341932368698e-05
8.98639201904785e-06
-4.77575706954489e-05
-7.45022060650957e-05
-1.68252412955351e-05
-6.08236623078666e-05
-2.36239878027723e-05
1.98772049963695e-06
-4.33964017928676e-05
-1.04830657726205e-05
9.29288585671972e-07
-6.28913014686885e-05
-3.66683255701358e-05
-1.65317263011541e-05
-5.6984748446913e-05
-3.13950887197769e-05
-7.07397075494756e-06
-7.04708731733531e-06
-3.25332190472851e-05
-3.77080680833668e-05
-4.77236075479181e-05
-4.03621265664797e-05
-2.85515865768132e-05
-6.80559062674125e-06
-3.52076988160433e-05
-4.96254044997065e-05
-3.54603215839339e-05
-2.08541034200072e-05
-8.84675708614137e-06
-4.61053197951286e-05
-3.43325269253343e-05
-2.87604383960129e-05
-3.66397601658508e-05
-2.49990297394104e-05
-1.98637384671845e-05
8.18604424847182e-06
-5.37342742943208e-05
-5.44932504220371e-05
-2.17934630405346e-05
-5.76038474830114e-05
2.59501892100703e-06
-3.45504011549291e-05
-4.17086930726817e-05
-3.21499522602172e-05
-4.57449089779648e-05
-1.01002212167055e-05
4.96345128042015e-06
-4.70628254987161e-05
-6.24607786655314e-05
-3.21918170104141e-05
-2.4550592721734e-05
-4.82233744512872e-05
-3.39919275679794e-07
-4.33382034525189e-06
-4.77127880552803e-05
-4.42331376559728e-05
-3.24835790420644e-05
-4.37965925623237e-05
-3.37016464660802e-05
-2.92446118744843e-05
-2.89482581205898e-05
-3.86404147962031e-06
3.25392873363847e-06
-3.29997998947938e-05
-1.6031115410373e-05
-3.47485039786031e-05
-4.39749892582748e-06
-7.14564683071092e-07
-5.25350615257517e-05
-4.35609427454766e-06
-4.12579091593395e-05
-2.34842606220812e-05
-2.22408002622732e-05
-2.92784075468e-05
-4.22946042935063e-05
-2.59110712821513e-05
-5.25227859594767e-06
-5.68202473604167e-05
-4.5466252242862e-05
-3.82323781102725e-05
-4.1778429170908e-05
-2.56390718514512e-05
-6.09357520529288e-05
-4.69601687989221e-05
-2.99890289954465e-05
-5.50414573979947e-05
-2.85057468014389e-05
-2.8929672241234e-05
-4.63975791233839e-05
-3.67816537340299e-05
1.50710644311866e-05
-3.3654615059432e-05
-3.85357089433124e-05
-3.69326943231331e-05
-1.56885143998565e-05
-9.81140242023242e-06
-4.07512870095501e-05
-5.50391136966248e-05
4.64581523539752e-06
-1.56095160320805e-05
-4.93378729810073e-05
-2.76676870511748e-05
-2.42805946961881e-05
-2.03452031618338e-06
-2.86846125344399e-05
-3.66610367094803e-05
-4.54744625944289e-05
-2.19944113034154e-05
-2.23670579840284e-05
-3.29890790982292e-05
-2.8974096475259e-05
-1.77085030225185e-05
-2.11854191285039e-05
-3.20238987293014e-05
-6.10819275636563e-05
-2.13099601494205e-05
-2.34031669046363e-05
-5.45803645062011e-05
-2.41042833924897e-05
-1.85924546649814e-05
-3.8700567446214e-05
-3.04534912613178e-05
-4.8167728289092e-05
-1.16172831771977e-05
-1.20790901516468e-05
-3.64241557285075e-05
4.9567071904692e-06
-3.03887142232492e-05
-7.80003668620781e-06
-1.96520477053062e-05
-3.49635404314305e-05
-3.26676372050214e-05
-4.27198482976509e-05
-3.68591473116139e-05
-1.94183921006829e-05
-2.76503635423829e-05
-4.78424321354095e-05
-5.16241454878459e-05
-5.9198784847762e-06
-1.68013482488381e-05
-1.16918924886212e-05
-2.88742220587302e-05
-4.73291707378726e-05
-5.08701781796299e-05
-4.83702371918421e-05
-2.68748081654017e-05
-2.0665679377075e-05
-3.29650952567092e-05
-2.349972728713e-06
-2.78258163655496e-05
-6.03794359728932e-05
-5.84103675326176e-05
-4.62139307878552e-05
-3.35967438509175e-05
-3.40228057701412e-05
-2.59201971597512e-05
-3.52003480216315e-05
-2.17918025676411e-05
-3.34939902438855e-05
-5.16369526352532e-05
-4.5446330600534e-05
-6.65307439372329e-06
-4.08691724317214e-05
-2.99207944317195e-05
-3.46002591499283e-05
-3.62447822650093e-05
-2.0293072660015e-05
-3.38933647397446e-05
-4.27900463772436e-05
-4.30307003944624e-05
-2.01541640076573e-05
-2.88999803889857e-05
6.71189296023648e-06
-3.24194730727819e-05
-4.66426263201354e-05
-4.16273371850975e-05
-3.79468051978474e-05
-3.8283203703112e-06
-2.22111781186744e-05
-5.55788924184994e-05
-3.0293978388819e-05
-2.37033963779125e-05
-3.27686271062277e-05
-3.61913331599276e-05
-3.13608133306485e-05
-4.64781860060877e-06
-5.46594852254448e-06
-1.73446839761676e-05
-9.71679366893327e-06
-1.90084686468205e-06
-2.80975152842383e-05
-3.7868286302751e-05
-1.34839142020211e-05
-4.78121341929783e-05
-6.65243923419513e-05
-3.97052979209839e-05
-3.20861422930356e-05
-4.94218047336421e-05
-2.23585442593743e-05
-4.67105320501916e-05
-2.39867968504542e-05
-3.45317774756488e-05
-2.20449628660576e-05
-4.37360330734372e-05
-4.24983395461851e-05
-3.6526863597674e-05
-1.36644252616194e-05
-5.55920500882617e-05
-2.83099059516236e-05
-4.49264590878986e-05
-4.08761438174518e-05
-6.54548813935238e-05
-4.09797577310469e-05
-5.5824294288937e-06
-2.52776217465553e-05
-3.91544570414216e-05
-3.94970930684567e-05
-2.22548570783985e-05
-2.43793704458359e-05
-3.45324955602223e-05
-3.62832785833769e-05
2.46648378535457e-06
-3.27076897732314e-05
-3.0333110584159e-05
-2.04314280007982e-05
-3.15587558798614e-05
-7.41611648837286e-06
-4.34412116835423e-05
-1.68997613150612e-05
-1.83861378720125e-05
-1.3741218832429e-05
-1.48775723280667e-05
-6.19837213593964e-06
-2.86713125268951e-05
-4.47908895196191e-05
-6.0270114528662e-05
-6.19686031327186e-05
-4.14129084665389e-05
-3.07263524240099e-05
-1.61060042975483e-05
-3.28824925595983e-05
-1.61421579755749e-05
-3.03821048647703e-05
-5.46096489033206e-05
-4.1014340717116e-05
-4.90571357240285e-05
-1.36851441068939e-05
-6.10961372231416e-06
-4.04263031589385e-05
-2.96887213993628e-05
-5.0749318108167e-05
-4.9314472330057e-05
-1.21849211118307e-05
-1.94363557774246e-05
-4.8898033362508e-05
-4.23171825299727e-05
-1.15483600458738e-05
-3.10455964380103e-05
-3.9634757037125e-05
-4.01685084767214e-05
-1.46078514497748e-07
-3.71027562279322e-05
-2.87945394024743e-05
-2.05222656614706e-05
-9.80148374131441e-06
-5.5431589552663e-05
-3.58023060342165e-05
-2.19125221706537e-05
-3.8919999301408e-05
-1.66864471884294e-05
-2.85193238155475e-05
-3.35535071987796e-05
-2.59564010373466e-05
-3.90877509479691e-05
-1.06544716108549e-07
-3.02499362623064e-05
1.72423782606121e-05
-3.79126377386294e-05
-1.2061470562904e-05
-5.05621193707721e-05
-5.92879905116131e-05
-5.80032462462721e-05
-2.15907669128235e-05
-3.79404167771955e-06
-4.9714471908655e-05
-1.21661616806163e-05
-5.09457963565699e-05
-5.90699418240863e-05
-1.95734587413569e-05
-4.20168662584406e-05
-9.78930471945939e-07
-1.77443363317018e-05
-9.00374924313317e-06
-4.21553160293686e-05
-5.3580156758149e-05
-5.58417171342082e-05
-2.85156345477386e-05
-1.31248113639069e-05
-4.70103576339551e-05
-4.82165107431546e-05
-2.48110451659725e-05
-1.77263580409318e-05
-1.49023787012558e-05
-3.82219890261111e-05
-4.5932975845833e-05
-3.12653560983624e-05
-2.11796556372965e-05
-1.70934095398965e-05
-3.44519950087123e-05
-8.54828401743566e-06
-3.29910089093638e-05
-2.88450420379383e-05
-3.82672629984389e-05
-1.73979197400229e-05
-4.24729541843268e-05
-3.00345576584164e-05
-3.18134121001562e-05
-7.45797603543243e-06
-2.63371068190527e-05
-3.063506233342e-05
-5.4024521215035e-05
-3.14070694551035e-05
-5.68728607540584e-05
-8.62175289739906e-06
-2.19110145008887e-05
-2.85311102099342e-05
-1.17511074046221e-05
-1.78224074123613e-05
-1.62871588549104e-05
-3.74062670055014e-05
-5.91834594208585e-05
-1.79031604906354e-05
-1.45224246510341e-06
-2.8604802025388e-05
-1.27773224517227e-06
-4.10389431411083e-05
-3.37097683990005e-06
2.27615403958183e-08
6.67468623310013e-06
-5.12419377607301e-05
-2.80105969679568e-05
-1.42259801867965e-05
-2.07128214974732e-05
1.49942765030289e-05
-1.99803965238559e-05
-1.52340017957723e-05
-8.03062198369429e-06
-4.29726591326229e-05
-4.87676073468453e-05
-2.16910889635435e-05
-1.58831130106829e-05
-1.09116091171384e-05
-1.48636864266027e-05
-4.28197886439089e-05
-2.65152140706888e-05
-3.01183566921832e-05
-2.35281299629994e-05
-4.79300823263214e-05
-2.57814039789486e-05
-2.18081997556935e-05
-4.58023723039495e-05
-9.53220832373132e-06
-2.28575730983002e-05
-3.77677955686113e-05
-4.83126582503641e-05
-4.12868073290974e-05
-2.97395132740819e-05
-2.15004949262734e-05
-2.66079279091638e-05
-1.46795070062334e-05
-2.46427565749598e-05
-3.99706221733457e-05
-1.68156908930965e-05
4.68445909216467e-06
-1.75990613079088e-05
-5.31950268805049e-05
-3.21369866322945e-05
-2.79771065463253e-05
8.85783124157565e-06
3.87389284995695e-06
-1.02235958111923e-05
-1.55382536459308e-05
-2.06532514840892e-05
-3.57035269042536e-05
-2.15169668570551e-05
-1.62964964233406e-05
-3.7691095444672e-05
-4.49537257167513e-05
-1.85419998971504e-05
-3.24527594497173e-05
-4.96613805399942e-05
-5.00199736720752e-05
-1.47184843624499e-05
-1.96367063646287e-05
-1.78697281674166e-05
-9.04811534913653e-06
-1.85046982696507e-05
-1.6570359999293e-05
-2.90014248645741e-05
-1.56560424816846e-05
-5.3026211793337e-05
-5.938383030692e-05
-6.81014533398179e-05
-5.69670822776199e-05
-5.48588624387521e-05
-2.34623476335652e-05
-4.25274222088538e-05
-1.11150868202032e-05
-2.6006720895269e-05
-1.36252560154836e-05
-2.18505751081151e-05
-1.86198502192493e-05
-6.27853410637118e-05
-1.83885175154718e-05
-2.72118566241781e-06
-1.68456133420552e-05
-2.34922473943233e-05
-3.63665795912993e-05
-1.15390424530488e-05
-4.11947115515579e-05
-2.389829258845e-05
-2.87810457873037e-05
-8.14904574161258e-06
3.92603392052281e-07
-6.2522204236026e-05
-3.2435553830144e-05
-5.35018321890129e-05
-3.82509057333432e-05
-2.1586738845483e-05
-8.14930280868753e-06
-2.75668810561736e-05
-2.63572460278861e-05
-1.14586419997373e-07
-3.60735761786115e-05
-2.46961215396288e-05
-8.4875971994846e-06
-2.22148840082899e-05
-3.18637732968264e-05
-3.43801060075743e-05
-6.11682368874234e-05
-3.43648293589151e-05
-3.62306100077992e-05
-1.35999739920076e-05
-3.07725572494677e-05
-4.3077491689453e-05
-2.92419839861575e-05
-3.56185648058771e-05
-4.09742816407639e-05
-4.13646976008919e-05
-4.7374677848903e-05
-1.71991011157853e-05
-4.30205555700672e-05
-4.324064096197e-05
-3.59118228685251e-05
-9.75936739428846e-06
-3.05309496921564e-05
-9.05360771906252e-06
-1.38483030496755e-05
-1.10953016913858e-05
2.26016167394829e-06
-5.16054843985736e-05
-3.20554906128527e-05
-2.3749285417667e-05
-5.23528154792046e-05
-2.62751298522029e-05
-3.69693519714294e-05
-3.07497769372218e-05
-9.43224517353015e-06
-6.49764033503584e-05
-4.12893535113999e-05
-3.44297125776641e-05
-7.15344156558374e-06
-6.81842496180807e-05
-4.1373576070076e-05
-3.28134748127677e-05
1.06387337656065e-05
-2.15976061003671e-05
-1.56091449913578e-05
-3.48608466872068e-05
-7.31014046585004e-05
-3.64133408303346e-05
-1.55874535307021e-05
2.07952400049377e-05
-4.82362907981869e-05
-3.76641529030597e-05
-1.37331953316878e-05
-4.38333567326752e-05
-3.17880491127997e-06
-3.43503927233637e-05
-2.93043795951705e-05
-2.46500940423326e-05
-2.46015641522802e-05
-1.49990305728604e-05
-5.44898960139148e-05
-4.48376361752898e-05
-2.90300023128125e-05
-7.60455698814563e-06
-4.92025019348415e-06
-3.18578044248577e-05
-8.76875926557246e-06
-2.74736755970456e-06
-3.81090366630239e-05
-2.28457194545709e-05
-4.48072521011726e-05
-3.11868100013994e-05
-1.79637400475794e-05
-4.37115297002555e-05
-8.6458814383566e-09
2.64732013325771e-06
-3.167063020214e-05
-4.28772877353462e-05
-3.29688702108368e-05
-3.5774148826877e-05
-2.94686260297386e-05
-4.28799008041262e-05
-3.66198532715685e-05
-1.73400969706018e-05
-2.17515247751581e-05
-1.95364800079349e-05
-1.48641793218976e-05
-9.2017005584952e-06
-3.45778506553324e-05
-3.69772037089996e-05
-2.72079414864619e-05
-2.58603039776361e-05
-2.57682319165616e-05
-3.19412896039128e-05
-5.17354171983356e-05
-2.24054229203667e-05
-6.53473917405528e-05
-2.82901450100808e-05
-4.34851610969781e-05
-4.29613287125207e-05
-4.76936737779195e-05
-1.86102233656719e-05
-3.82623746128355e-05
-2.94880108716937e-05
-2.88850803983706e-05
-6.97402056492613e-05
-3.419059294666e-05
-2.36355919745063e-05
-3.1095652363723e-05
-1.79806143481535e-05
-4.76765673948953e-05
-5.25873663452559e-05
-2.72451422012689e-05
-2.47729413150707e-05
-3.03669400024657e-05
-8.20545537142554e-06
-2.19879092592879e-05
-2.73363972024641e-05
-3.07127838885397e-05
-3.01829906772238e-05
-2.23313906614511e-06
-4.6600684628739e-05
-1.46015833954526e-05
-2.06779463018398e-05
-2.90340810589026e-05
-3.7973851120603e-05
-2.01542605161727e-07
-3.44308524411935e-05
-5.06920130136586e-05
-1.17306443929936e-05
-3.50544891304039e-07
-1.52452830267058e-05
-2.05823678805449e-05
-3.72811609427981e-05
-2.33517657082557e-05
-2.41420929572434e-05
-1.0964748107434e-05
-4.09342397069957e-05
-3.22274293213939e-05
-2.75096648291154e-05
-4.40568981946644e-05
-2.19834578197377e-05
-4.54261883309554e-05
-4.51566572593303e-05
-3.91243850721905e-05
-2.13935905970932e-05
-2.93720833589876e-05
-3.04928931267003e-05
-7.06901509851339e-06
-7.07704245014219e-05
-1.09970403414427e-05
-2.3636171151368e-05
-3.22860279136584e-05
-3.76702877488219e-05
-9.63537024863351e-06
-4.19332038032849e-05
-3.13434845652994e-05
-1.35394375879839e-05
-1.71780986134671e-05
-2.10886138463843e-05
-4.05258205441612e-05
-2.95693342840125e-05
-2.57116667866873e-05
-3.08245236652446e-05
-1.34261134634029e-05
-5.80049885687415e-06
-2.87233585223742e-05
-3.63700098631196e-05
-5.95096714375441e-05
-2.16329875386062e-05
-3.24074481119558e-05
-3.72443009471181e-05
-2.44753898887734e-05
-2.36218648458876e-05
-2.46020677063393e-05
-3.26737191415825e-05
-3.29773535322977e-05
-2.25590146199951e-05
-2.05204092263169e-05
-4.60650987170918e-05
-4.27658976541365e-05
-4.53293386433766e-05
-9.9489923685006e-07
-3.27898433582838e-05
-3.31469545182149e-05
-3.32679853306687e-05
-1.52608022176058e-05
-6.35289166945195e-05
-4.45065277422632e-05
-1.52426939718522e-05
-3.55900781567926e-05
-3.71211541872464e-05
-5.20129656610389e-05
-2.88551724666176e-05
-9.03666996779913e-06
-4.90138835255737e-05
-4.58574948826131e-05
-1.38779618924402e-05
-2.69085533220388e-05
-3.31024483309811e-05
-4.4101364353178e-05
-3.31708950678133e-05
-6.277047301603e-05
-1.8004913693989e-05
-6.09524347851178e-05
-1.36180969940314e-05
-2.07845246164959e-05
-1.53544375825183e-05
-3.69792362711049e-05
-4.47467321462057e-05
-2.64573873787557e-05
-3.25116791165114e-05
-5.41976357196167e-05
-6.25724031408253e-05
-4.06658570791224e-06
-3.32622074669252e-05
-2.88312413361682e-05
-2.88767941043463e-05
-4.67570466717276e-05
-1.24649976048733e-05
-4.22572783784185e-05
1.14648889037301e-05
-1.62284660292212e-05
-3.01059389949001e-05
-3.32405790978279e-05
-2.54123692798804e-05
-2.62505038076006e-05
-3.35997628784123e-05
-5.20987312914804e-05
-1.92678166870357e-05
-5.16425943006774e-05
-1.82030018285198e-05
-4.61506742719335e-05
-2.3536211056756e-05
-9.86554921526975e-06
-2.21862172748886e-05
1.41264289213579e-07
-3.28332782212302e-05
-3.14442038950728e-05
-4.22234127515209e-05
-1.98292221994223e-05
-2.61575886170952e-05
-4.68425192228585e-05
-2.90378309169901e-05
-2.08863327994511e-05
-6.39348085308775e-06
-1.2455778271106e-05
-3.53066224602838e-05
-2.40307074013048e-05
-4.39626191482538e-05
-2.16840478109308e-05
-2.63064434142402e-05
-5.90767067431418e-05
-2.90681210597635e-05
-5.81831971753274e-05
-4.75351152754679e-05
-4.35595303338696e-05
-5.08694653391858e-05
-3.01789705584459e-05
-2.29165070003606e-05
-2.00732192598057e-05
-1.1414257289082e-05
-2.34133834204381e-05
-6.22772750772857e-06
-1.81461522569054e-05
-1.92140901859363e-05
-4.65513676335099e-05
-3.10692661163545e-05
-2.7053431771149e-05
-3.35127141621064e-05
-3.45574191557525e-05
-3.96553833531472e-05
-4.54317788071364e-05
-3.4122280967523e-05
-1.5987089930439e-05
-3.27977176984098e-05
-4.74887633327221e-05
-4.40009061656003e-05
-1.50929471049706e-05
-2.69093655798087e-05
-5.83948879218618e-05
-2.53390489819897e-05
-4.02088398859194e-05
-7.68265254709322e-06
-4.63217313129965e-05
-1.42344777891e-05
-6.72393000758701e-06
-4.13552623014484e-05
-2.76844115446388e-05
-2.06559632663553e-05
-3.06948067550341e-05
-4.00177422512607e-05
-5.13182353739597e-05
-5.30798437153629e-05
-1.81605145720877e-05
-4.62358492654019e-05
-5.22882467722506e-05
-2.05162901840018e-05
-8.65561143177793e-06
-3.80583415246512e-05
-5.52604689303456e-05
-1.44463286841896e-05
-3.07605991414526e-05
-1.89296843982486e-05
-3.34842579097041e-05
-2.00329949350999e-05
-6.03064919496433e-05
-5.23772218294895e-05
-9.95093560596613e-06
-4.6198711895848e-05
-1.52644274496317e-05
-1.84805355806971e-05
-5.28556777179108e-06
-3.95682459926874e-06
-2.15600977639522e-05
-1.73352457593549e-05
-3.60282614694267e-06
-3.52778396645402e-05
-2.75069501615735e-05
-4.47154233525755e-05
9.98381493810324e-08
-1.0225373327914e-05
-1.66082011125742e-05
-5.63875477852981e-05
-1.74333657424008e-05
-1.79623035897836e-05
-3.51095409169482e-05
-3.54249762309096e-05
-3.67118643171403e-05
-1.9521426107279e-05
-2.17426873156109e-05
-2.4586895124835e-05
-4.00420687982956e-05
-2.96849345095687e-05
3.23631601501401e-06
-4.42765926489066e-05
-1.94582657353426e-05
-1.99563353948156e-05
-1.93226174037943e-05
-3.4168496143991e-05
-3.60253382532927e-05
-4.74200511481803e-05
-2.81000510461214e-06
-1.71448374222461e-05
-3.48603569257e-05
-4.42228755853363e-05
-1.68143625486774e-05
-1.99245029102679e-05
-2.14636787536397e-05
-4.51581054441435e-05
-5.168769199271e-05
-3.65095426434553e-05
-1.12728473448669e-05
-4.12390266796207e-05
-4.40810279704116e-05
-2.65683886277672e-05
-2.69160300398225e-05
-1.9645990548275e-05
-4.95710554550467e-05
-2.30077450351401e-05
-2.60350846881847e-05
-4.65422437787847e-05
-5.56784050617706e-05
-5.09668045424168e-05
-2.72656980372994e-05
-1.7432659624172e-05
-1.66570050730408e-05
-5.21739922826501e-05
-1.40946546012902e-05
-9.73641027561132e-06
-4.23521198176742e-05
-3.4826562330457e-05
-4.59508615728352e-05
-1.25830116205612e-05
-2.63989109447583e-05
-3.92265381113832e-05
-2.3892106275056e-05
-5.38710727366376e-05
-4.05947492119462e-05
-2.62869828375415e-06
-2.49037056322021e-05
-1.08270772749043e-05
-1.524726776277e-05
-4.60485514371421e-05
-6.14361481761087e-05
-3.82055073302745e-05
-2.6952207660214e-05
-2.73200382894611e-05
-2.21646701142053e-05
-1.18765044624657e-06
-2.76060183520873e-05
-3.48681195330174e-05
-3.29797227285926e-05
-5.18920318853331e-05
-2.68457320396208e-05
-2.56604185410259e-05
-1.59704366185271e-05
-3.74803940448666e-05
-8.95686843119822e-07
-2.09874609687026e-05
-4.32376372836885e-05
-3.83450213726005e-05
-6.57683706012793e-05
-1.49074050255807e-05
-2.85660272035835e-05
-2.90710526065445e-05
-3.00576565066279e-05
4.19566501440647e-07
-5.74546980056382e-05
2.68077131943117e-06
-2.93346978291223e-05
-1.64169980021184e-05
-3.27267648075384e-05
-3.68202361702742e-05
-3.79875680168478e-05
-3.09167680999018e-05
-3.39479874022098e-05
-5.66628848067764e-06
-3.30567785579919e-05
-1.31302278974555e-06
-2.65334521903115e-05
-2.0611207381965e-05
-3.119430643958e-05
-3.50971294228116e-05
-3.14833635056544e-05
-3.01845204070986e-05
-3.17659352403661e-05
-3.20406384062286e-05
-3.59890604759047e-05
-4.40705099725136e-05
-2.94952410826185e-05
-2.18241571157091e-05
-1.54470704060669e-05
-2.24176055467579e-05
-3.65026759026984e-05
-3.85811961460067e-05
-5.24171815269111e-05
-1.51578857983293e-05
-1.60742483908993e-05
-3.98847345903773e-05
-4.63393266951122e-05
-2.53615539997413e-05
-6.53420153883787e-06
-5.40562575579105e-05
-2.26509850738377e-05
-4.43189721070489e-05
-1.07824063621389e-05
-6.11547132482387e-05
-2.74120998242549e-05
-4.195966917321e-05
-2.97380417280566e-05
-4.20281104838212e-05
-3.82946791372681e-05
-4.06826520735883e-06
-1.15166885923255e-05
-3.19216595673042e-05
-1.79182716745503e-05
-1.25130659661287e-05
-4.13904995740156e-05
-3.41583643374118e-05
-1.07314085295107e-05
-1.255929977318e-05
-5.53122207915216e-05
-7.28787017737377e-05
-1.75503020610269e-05
-6.81768316056669e-05
1.81112328324439e-05
-3.60591057105355e-05
-1.96928875007753e-05
-5.56634312613603e-05
-5.14028622207781e-05
-3.24870664835994e-05
-3.12120415961303e-05
-5.52668191555547e-05
-3.59123767082015e-05
-3.83556139342131e-05
-3.69789445323398e-05
-3.7293312709255e-05
-2.18931652692853e-05
-4.1318595580152e-05
-2.9602528065461e-05
-1.80011627235541e-05
-2.83001393769216e-05
-1.12758750934907e-05
-6.58010551360452e-06
-1.55177654262821e-05
-2.41680174670285e-05
-2.18600101789952e-05
-3.80396112606479e-05
-2.99290269346223e-05
-1.13990885442869e-05
4.04743007641359e-07
-3.41171887196725e-05
-4.39772385895524e-05
-4.49202492668946e-05
-1.82584976657555e-05
-6.2396442872568e-05
-3.82558708045654e-05
-3.17051220880565e-06
-4.18615555892226e-05
-1.32450667723259e-05
-3.26193058911375e-05
-4.79644129793664e-05
-4.79253085296448e-05
-4.64714582804603e-05
-5.44994820919896e-05
-2.98071092035243e-05
-2.97193413056644e-05
-3.42676874250789e-05
1.32859718682707e-05
-1.85442825781786e-05
-2.42625380297057e-05
-2.49645572876911e-05
-2.70556564350804e-05
-1.46176529194029e-05
-3.67870995165877e-05
-2.36343125144265e-05
-4.60005237252492e-05
-1.62515018044763e-05
-3.88322741771051e-05
-2.68648179652766e-05
-4.26223870205345e-05
-1.79582422574411e-05
-4.10295057771571e-05
-2.4439354356885e-05
-4.07543565271349e-05
-4.36290211758604e-05
-3.05572560810939e-05
-6.32862452017372e-05
-3.37919215892659e-05
-5.96198924154637e-05
-2.64651895016079e-05
-2.50886319489784e-05
-1.20573359490439e-05
-5.11078411595213e-05
-4.94808480652797e-05
-1.81248292694175e-05
-3.32490135896692e-05
-3.96117892961731e-05
-1.84741427368478e-05
-2.21416338799424e-05
-6.12766833031694e-05
-1.51027611287821e-05
-2.55345259008348e-05
-2.97167744199306e-05
-1.14093865782805e-05
-5.83994335507469e-06
-2.62320018880953e-05
-9.97615111141287e-06
-2.38131019635723e-05
-1.88270744998732e-05
-5.00428768687695e-05
-2.35083391966635e-05
-1.90498756326932e-05
-2.22501115811102e-05
1.27261386260374e-05
-1.30405414104886e-05
-3.25039138419282e-05
6.2876342579823e-06
-3.29350802194101e-05
-4.73710333043786e-05
-2.565397622377e-05
-2.24115246592595e-06
-2.14679647787496e-06
-2.16044170152274e-05
-1.47784102912101e-05
-6.18286547670514e-06
-3.42297781461151e-05
-3.50251795116544e-05
-9.78890312032005e-06
-3.07129049654527e-06
-4.18187026244353e-05
-4.7069355206519e-05
-6.21128450867363e-05
-1.33380926369333e-05
-1.14753348760627e-05
-5.30798398677535e-05
-4.12205243052099e-05
-2.16996804717349e-05
4.2908676027079e-06
-4.32483608123151e-05
-3.20172720333676e-05
-2.57474669362865e-05
-2.46907941698697e-05
-2.68529997406439e-05
-8.71917864208709e-06
-2.05234881086222e-05
-3.85347456706067e-05
-2.40046468850891e-05
-2.8744956402249e-05
-6.19697560588453e-05
-2.01478546955072e-05
-2.43003721846977e-05
-5.19556854497071e-05
-6.61036777412706e-06
-3.74021886612637e-05
-3.43248035954967e-05
1.45583820573678e-05
3.85097864121475e-06
-4.90845410338794e-05
-4.22294362112449e-05
-2.58554065551089e-05
-4.77405665712816e-05
-1.83784692681402e-05
-2.30688874390549e-05
-3.03813230214212e-05
-2.23043270800403e-05
-6.49709204140325e-06
-3.65808952786558e-05
-1.52365744317984e-05
-5.35221546983629e-05
-4.50702547103829e-05
-2.0911919735596e-05
-1.71796510406279e-05
-1.64364265692006e-05
-1.75355354503306e-05
-8.08654921443395e-06
-7.05949897753042e-05
-3.76446434416675e-05
1.29741132594926e-05
-3.66342973926757e-05
-2.29497378134762e-05
-1.7143160362488e-05
-1.49877284456107e-05
-5.48684900106925e-05
-1.63467307437247e-05
-1.49887474058908e-05
-3.02433215209948e-05
-2.80458307192527e-05
-3.26951111790141e-05
-2.63905066252322e-05
-2.58251783642667e-05
-4.85037673598488e-05
-3.86635410968712e-05
-3.87092409209259e-05
-1.27273944543598e-05
-2.14706048986628e-05
-2.16765514080097e-05
-2.81329611136358e-05
-4.6228307907305e-05
-5.1450606579171e-05
-3.5724615057369e-05
-4.37016744047745e-05
-2.74389954636852e-05
-4.46728284752409e-05
-4.41265804587249e-05
-1.28033321381717e-05
1.38132138950462e-05
-6.11539790862436e-06
-9.74089855338888e-06
-3.69518976030725e-05
-5.07403842624105e-05
-8.18139719298559e-06
-3.58017609016415e-05
-5.84940226097196e-05
-2.39204132079854e-05
-2.62512854455165e-05
-3.77119175919732e-05
-4.28641939403015e-05
-1.44287723204916e-05
-1.51300072074371e-05
-7.08821916847686e-05
-4.67117354672349e-05
-1.95633710024131e-05
-5.66915445934932e-05
-2.63840016636774e-05
-3.26984210530028e-05
-6.92935142367551e-05
-1.16962306891745e-05
-3.30054358841919e-05
-4.11538775277866e-05
-4.35569597557241e-05
-4.22870579227242e-06
-2.06807059414181e-05
-1.32771097601839e-05
-1.87989835429786e-05
-2.95537338921728e-05
-4.75850956504934e-05
-3.51246578937846e-05
-3.27372013952643e-05
-6.37568438138512e-05
-5.14790546679365e-05
-4.43854424557502e-05
-1.74684468729583e-05
-2.28757092244942e-05
-2.34286453776388e-05
-4.73295833925303e-05
-3.12905614376047e-05
-1.87443851847229e-05
-5.62754215176251e-05
-1.62669649665279e-05
-4.74908110878917e-05
-4.6691768340642e-07
-2.13202495119905e-05
1.44825305878554e-06
-3.62710716136367e-05
-3.54423550076561e-05
-6.36182451785649e-05
-4.51262489398498e-05
-3.37423543803734e-05
-4.50435010634682e-05
-6.58478140845231e-05
-1.68375819022392e-05
6.09680934359596e-06
-3.69688504533812e-05
-3.63043648990405e-05
-4.27065342968821e-05
-3.83505972188821e-05
1.13074812241493e-05
-3.48228704038276e-05
-1.751357766162e-06
-2.63530013859549e-06
-2.80170797087144e-05
1.47270493020235e-07
-4.21126335397466e-05
-5.72939698477604e-05
-3.33189375922761e-05
-5.25551325096832e-05
-3.80376837187772e-05
-4.19159338963199e-05
-1.35773118292514e-05
-3.03552886307285e-05
-4.10130756581674e-05
-3.67969714206953e-05
-4.2393244467376e-05
-3.31802516743631e-05
-4.00337483339896e-05
-1.38354781357112e-05
-3.88876191807234e-05
-1.88283589940666e-05
-4.38218318256989e-05
-3.36490868697299e-05
-1.10783841090508e-05
-4.463879378889e-05
-2.65605006880427e-05
-4.86474791252904e-05
-6.09700814787354e-06
-2.02987397232157e-05
-2.07366628250342e-05
-5.91581475896847e-05
-5.96990346062997e-05
-2.02162487315105e-05
-3.39076890417864e-05
-2.64113812332724e-05
-4.10470771522542e-05
-2.37070849331138e-05
-5.26676271370868e-05
-3.41260660471089e-05
-3.56323500798865e-05
-5.35764000991605e-05
-2.37491732586953e-05
-2.43068454232737e-05
-4.95939575288309e-05
-3.70694713891471e-05
-1.05172426679411e-05
-2.9179219028072e-05
-2.54486161744226e-05
-2.07431630384076e-05
-2.57856644475508e-05
-1.10333344623268e-05
-4.96589534983825e-05
-1.46500678135563e-05
-2.6030646107222e-05
-6.58844235624002e-07
-4.02955030581811e-05
-4.44393199065757e-05
-3.74555371654731e-05
-9.4854031180825e-06
-1.33685826200436e-05
-4.92328757517614e-05
-3.06330293139486e-05
-4.68390118281377e-05
-1.22288544356428e-05
-3.48894569588247e-05
-2.41749926785653e-05
-6.24117100236522e-05
-2.89498130757425e-05
-5.80994944265046e-05
-5.93531906536657e-05
-2.23082696164332e-05
3.03474423211167e-06
-3.27813066098624e-05
-2.09555555903958e-05
-4.44324427776621e-05
-2.21401264727223e-05
-2.55695389131642e-05
-4.11259491759398e-05
-4.63106419875125e-05
-3.41684917823941e-05
-2.18051340884055e-05
-3.10052728319951e-05
-4.19415270424711e-05
-9.95842905271751e-07
-3.38388573695476e-05
-1.94944845213494e-05
-2.15187550273264e-05
-1.52428364289546e-05
-6.80277117716354e-05
-3.60324602702628e-05
5.44678904914807e-06
-2.58168315457977e-05
-2.67126904850121e-05
-2.8435587423764e-05
-5.26909583758691e-05
-1.09649758987073e-05
-4.77896534630768e-05
-3.85814102816274e-05
-4.54828005587566e-05
-6.93589443926868e-06
-5.35769708373902e-05
-1.85718592812169e-05
-2.55122655338278e-05
-2.40177676665506e-06
-2.48707489122967e-05
-1.66126035613296e-05
-3.59578041708144e-05
-5.14054716985523e-05
-1.37679149622915e-05
-4.01412667520932e-05
-2.44082352417192e-05
-2.22371203597198e-05
-4.83078225684446e-05
-2.88990252511738e-05
-2.56912411801459e-05
-1.96443850085755e-05
-3.48164388160116e-05
-4.36316698831999e-05
-2.2867466804753e-05
-3.01645133948267e-05
-5.41739290600391e-05
-8.23932951925704e-05
-3.20783535205869e-05
-3.67789811056243e-05
-8.33777738059318e-06
1.67342063965598e-06
4.35893014519517e-06
-4.28425220100895e-05
-3.86793150835069e-05
-1.3010506029049e-05
-1.67631587675023e-05
-3.95460777356129e-05
-4.73952549999647e-05
-3.50362987434894e-05
6.24042413876827e-06
-4.0216533839713e-05
-8.94108461782187e-06
-1.35600532534073e-05
-2.31480492324455e-05
-2.84180669188016e-05
-4.45475284963873e-05
-7.96174820961121e-05
-4.33505225734531e-05
-4.15355151459249e-05
-1.27483900795618e-05
-3.9914045670575e-05
-4.30147332277809e-05
-2.43582864872593e-05
-2.93509947818812e-05
-4.39036287020211e-05
-2.2086170455187e-05
-2.48087571203982e-05
-7.22986785105738e-06
-3.50558857795446e-05
-2.72461697342151e-05
-2.88892607176832e-05
-3.2287875341273e-05
-3.14290630578509e-05
-6.53705685360004e-06
-1.46719636563752e-05
-3.27425792957362e-05
-4.39971716895404e-05
-3.34290591559035e-05
-5.07878580047141e-05
-3.91047720281414e-05
-1.91312187410788e-05
-2.16156009940008e-05
-1.55438083220988e-05
-5.47868230253338e-06
-2.2290540840775e-05
-2.78229106995229e-05
-3.06078039743165e-05
-2.13613413879005e-05
-6.15224653845397e-05
-2.65290858141365e-05
-3.8880287899502e-05
-9.52101756909854e-06
-1.91575057326889e-05
-4.59273443823157e-05
-1.10288258870382e-05
-5.24376926554142e-05
-2.41927843107313e-05
-3.07480370650736e-05
-2.63362769777706e-05
-1.15726804355489e-05
-4.52323141909305e-05
-5.57114090138033e-05
-2.09835517776243e-05
-1.43509269103305e-05
-5.07460497011883e-05
-2.60339948026988e-05
-3.06467083309423e-05
-5.219888440634e-05
-2.41196781140201e-05
-1.01730730930191e-05
-2.15014784764325e-05
-3.3404539672936e-05
-5.49026991963836e-06
-3.30777730792466e-05
-1.42768783682114e-05
-1.12783106706076e-05
-1.8829050470853e-05
-3.22252725916293e-05
-1.33556841258003e-05
-2.99238191613301e-05
-2.46054626574569e-05
