# Supplementary material for: Research on computational propagation and identification of mine microseismic signals based on deep learning
Source: PLoS One. 2025 Oct 22;20(10):e0334641. doi: 10.1371/journal.pone.0334641 (PMC12543183; doi:10.1371/journal.pone.0334641)
Supplement: S8 Data — (ZIP) [file pone.0334641.s008.zip › 000100900002764.xlsx_0.txt_24.txt.txt]

-3.30657156252257e-05
-2.32895192976645e-05
-9.77660146010936e-07
-2.59032922104985e-05
-1.20577512447398e-05
-3.25786844745271e-05
-3.6041097329232e-05
-2.48644528447115e-05
-2.54026676426063e-05
-2.75934647984527e-05
-2.40318698467298e-05
-3.62460629429572e-05
-6.30455957847572e-05
-4.01170630831245e-05
-2.57915724686156e-05
-1.96593603859421e-05
-2.11252667771743e-05
7.83561820476773e-06
-2.56099196292507e-05
-2.22466000397503e-05
-2.62110339967689e-05
-1.52624045909333e-05
-1.9636830626e-05
-2.29634330124109e-05
-2.57802966685296e-05
5.6367729904089e-06
-2.58888916647788e-05
-1.02635609398032e-05
8.680980802901e-06
-7.62300754174448e-06
-1.18442143868465e-05
-2.79863647598955e-05
2.85032854219791e-06
2.34972753201973e-05
-4.89592193017885e-05
-5.45913476538097e-05
-6.08449705603245e-05
-4.20783302123827e-05
-6.6147718581023e-05
-4.90348379955246e-05
-5.01354297050703e-05
-2.55359363799819e-05
-1.50361449569214e-05
-2.07917880538304e-05
-1.19176091560922e-05
-3.58274551161113e-06
-3.5016256724434e-05
-5.10546680955746e-05
-4.32216266872146e-05
-3.52275559807385e-05
-3.17473427309829e-05
-3.81152944578278e-05
-2.09545404583359e-05
-5.72911454699168e-05
-1.71971379536371e-05
-2.90173534062769e-05
-2.9370195807419e-05
-2.79387764201047e-05
-3.50373544457675e-05
-1.39045232244708e-05
-2.26584915256862e-05
-2.11767868770099e-05
-4.68246245297713e-05
-4.9821988291244e-05
-5.30464730837664e-05
-3.21149083432065e-05
-3.1160044679118e-05
-2.34595454314962e-05
-4.55423007338145e-05
-2.20385903605414e-05
-3.62386785642415e-05
-3.589681248475e-05
-2.66177392961321e-05
-1.15395411340952e-05
-2.53955583892446e-05
-2.66627783991581e-05
-1.20729429014405e-05
-2.73662304519785e-05
-4.0275459732233e-05
-4.92600202993466e-05
-1.89808488248422e-05
-4.00221773607168e-05
-3.33603599138598e-05
-1.6703349626641e-05
-2.89993324380229e-05
-3.08279587348094e-05
-3.10868001853341e-05
-4.70131431641255e-05
-4.58935290575661e-05
-5.83404445494752e-05
-3.01152832285692e-05
-2.47653566616459e-05
-1.64900363785431e-05
-6.63229086123584e-05
-1.44839932971881e-05
-2.41361370815357e-05
-2.99292754801357e-05
-5.03281487117495e-05
-5.20540503561824e-05
-4.22685712816424e-07
-1.03757854150263e-05
-2.65043269665334e-05
-3.61742264677006e-05
-2.3739773579071e-05
-5.69091342669768e-05
-2.77490091063249e-05
-4.91719499443038e-05
-1.05102034510333e-05
-1.45227007716149e-05
-1.63969974367962e-05
-5.44305295266749e-05
-3.49881842753894e-05
-3.70273518266817e-05
-1.16439303858231e-05
-3.1687600546099e-05
-1.63445296640273e-05
-3.54205713647381e-06
-1.47142008353909e-06
-3.849939889347e-05
-1.97478072787257e-05
-4.23434933315411e-05
-1.0373462266458e-05
-3.94531270818734e-05
-5.74397162647784e-05
-3.14533770523606e-05
-3.5091033358524e-05
-2.00203089009903e-05
-2.62361450352509e-05
-1.82806400854394e-05
-3.32590672360846e-05
1.61678943015632e-05
-4.82662760859279e-05
-5.90146032727912e-06
-5.41498659174046e-05
-4.87631362004621e-05
-1.12622316476851e-05
-1.12726322352527e-05
-3.42469689225527e-05
-2.62767207995333e-05
-5.00447682845386e-05
-3.09260887554419e-05
-3.95485228198695e-05
-3.66087130122397e-05
-4.18730890234488e-05
-3.71133710077908e-05
-2.81208583959045e-05
-4.49784891826213e-05
-4.6792193611822e-05
-3.85176540854173e-05
-3.95134678184062e-05
-3.97854284670833e-05
-1.20711809889153e-05
-9.40128160425155e-06
-2.4239291744005e-05
-1.62651834790251e-05
-3.40955268821869e-05
-3.35192591221448e-06
-7.22824031265301e-05
-1.40039587002202e-05
-4.93075114506985e-05
-9.96641321355983e-06
-2.08160666495593e-05
-2.32640463640123e-05
-4.61732940901905e-05
-3.32005636700856e-05
-3.3028346013687e-05
-3.90849605990676e-05
-3.42330168231475e-05
-2.23128346130369e-05
3.94105763074042e-06
-2.37895516356929e-05
-2.70980313725785e-05
-5.04233105731644e-05
-3.60409308754504e-05
-5.78424054858921e-05
-6.76669515814385e-06
-2.74971226268918e-07
-4.28031768268984e-05
-3.01901034776404e-05
-2.34777390563292e-05
-5.16249425902279e-05
-3.51418910248321e-05
-1.92242168351978e-05
-1.7129139180377e-05
-1.35201921780502e-05
-3.95210197494619e-05
-4.67068088702084e-05
-6.27033304351054e-05
9.82097558649517e-06
-3.07864682755748e-05
-1.94635319023467e-05
-3.04453853599919e-05
-2.11459119787558e-05
-3.68413842746305e-05
-2.77289061608406e-05
1.20178990169934e-07
-5.45271393347055e-05
-2.12015272643817e-05
-1.88050882904828e-05
-2.62577674841194e-05
-3.93778972971083e-07
-3.45073485604397e-05
-3.74473199486828e-05
-1.59619074780928e-05
-2.87370636508225e-05
-3.51744963895631e-05
-2.74083143866488e-05
-3.24370197934173e-05
-1.96519865127047e-05
-5.69873806043611e-05
-1.03389827598373e-05
-4.93403732615369e-05
-7.09950169426696e-06
8.70898612714674e-06
-4.79756061943402e-05
-3.15888027309092e-05
-5.29170382150152e-05
-4.02687909292637e-05
-5.48140310677023e-06
-4.85933330323285e-05
-5.79397482085436e-05
-4.27671275147967e-05
-2.05373437864157e-06
-4.60884792356385e-05
-5.26799600828041e-05
-1.50764822089715e-05
-2.75828682964943e-05
-5.00491295929574e-05
-2.02496267014131e-05
-1.3435402549082e-05
4.52514970429124e-06
-1.51405330952765e-05
-2.59612331977497e-05
-3.1842841804119e-05
-1.91671305804861e-05
-2.43099820475138e-05
-4.03657610141293e-05
-3.71133547458645e-05
-1.89239008677777e-05
-6.24007516821943e-06
1.20107468785532e-06
-6.02606191563128e-05
-3.59483542525194e-05
-3.29085410054332e-05
-3.10702259775693e-05
-4.13998151918204e-05
-1.52682664918173e-05
-2.823081899923e-06
-1.74652914539201e-05
-3.455048691454e-05
-3.76755004170327e-05
-2.71914043393189e-05
-2.15289146218774e-05
-4.54624323575148e-06
-3.12195249520006e-05
-4.98524672817146e-05
-3.18791982003971e-05
-1.8952527624278e-05
-4.42233260923502e-05
-1.8830163861983e-05
-1.32766387512436e-05
-1.92295996274193e-05
-3.17452280455139e-05
-4.23981392181763e-05
-2.38279196572727e-05
-2.88830256560307e-05
-4.87309028539126e-05
-2.78306631069485e-05
-2.48650733005563e-05
-9.78373351537454e-06
-2.89893314038334e-05
-2.79391297718454e-05
-2.89202458951785e-06
-3.18665874384145e-05
-3.36418184459886e-05
-2.17705673745838e-05
-6.36661900356305e-06
-2.51418259958826e-05
8.04348629196659e-06
-3.63404380001371e-05
-2.42417751180547e-05
-1.16114119040146e-05
-2.00127400952279e-05
-2.4617626986115e-05
-2.18148065376628e-05
-2.21955209668212e-05
-3.54666319899178e-05
-2.74166232055302e-05
-5.30937293902823e-05
-1.8771030100434e-05
-2.33621459019328e-05
-5.71991999643433e-05
-1.53545488145969e-05
-4.14765656152009e-05
-3.11829744306771e-05
-3.04527538783131e-05
-6.21449209659185e-05
-3.94655918550329e-05
-2.16528625816672e-05
5.35703467987277e-06
-3.26647173681022e-05
-2.92077372687022e-05
-1.28995497546769e-05
-2.5119471111791e-05
-2.90039808406106e-05
-6.55410983869835e-05
-2.1848053457039e-05
-5.55067827574245e-05
-6.23117697345062e-06
-3.34437261398032e-05
-6.17347662798667e-05
-2.03079113515961e-05
-3.277281046049e-05
-3.35166964173443e-05
-5.19147915720928e-05
-2.11823132063862e-05
-3.12505488408184e-05
-2.56307020038102e-05
-2.05410141672751e-05
-8.50810479838954e-06
-1.47976589746946e-05
-3.98313011975964e-06
-1.96384697603833e-05
-3.1856820459086e-05
-3.20222917916884e-05
-4.22365700653662e-05
5.98340336689514e-06
-5.04248031406609e-05
-3.2037426812773e-05
-1.85069810284958e-05
-3.71548577237421e-05
-2.33069285145493e-05
-2.93264036338697e-05
-1.66468817435236e-05
-2.90069577679053e-05
-3.28094686496115e-05
-9.73904224189919e-06
-2.12772917479208e-05
-5.04105211157996e-05
-2.5721365019629e-05
-2.30935119453798e-05
-3.4233571478451e-05
-2.74288093770309e-05
8.87220582878798e-06
6.73214409450997e-06
-1.63809549309266e-05
-2.01596767066908e-05
-2.17738633233015e-05
1.0179407096e-05
-1.37940743208424e-05
-2.10402050528649e-05
-1.82091701224069e-05
-2.52394925119196e-05
-6.2947661341301e-05
-4.90541893977825e-05
-2.53950882228988e-05
-3.66567894249293e-05
-4.1510990694133e-05
-1.34602500502217e-05
-2.32283863652374e-05
-2.71489991056649e-05
-5.14253547793457e-05
-2.64738310456459e-06
1.32893160128674e-05
-4.80285725465685e-05
-5.6263788735605e-05
-3.21272397489732e-05
3.07889475565448e-06
-3.80966816322594e-05
-2.38202365103498e-05
-2.58479294659925e-05
-1.33133523757593e-05
-3.73054885047909e-06
-3.11089900636105e-05
-1.95593515557733e-05
-4.63522567923654e-05
-1.30912703320024e-05
-4.00975989483418e-05
-2.5798397229908e-05
-5.89185374336159e-05
-2.74115723828469e-05
-7.71818571153572e-07
-5.37129683373346e-05
-1.15191086052376e-05
-1.50235263656104e-05
1.34644903619229e-06
1.7349524926576e-05
5.5433846923773e-07
-2.68291335520614e-05
-3.41730979985147e-05
-3.45622964918194e-05
-5.65598769101438e-06
-2.09066454444165e-05
-2.48547058295486e-05
-2.36834338679189e-05
-6.4630334334878e-05
-2.84872894646026e-05
-2.8399409467606e-05
-2.13042316085257e-05
-3.37989528244663e-05
-1.57525431795661e-05
-4.6900702580469e-05
-6.24405997192093e-05
-3.54202142219794e-05
-2.46164827112669e-05
-3.96873371745742e-06
-1.31476355227974e-05
-4.2042704063459e-05
-1.1737696257039e-05
-3.09036301010082e-05
-5.12594653805277e-05
-2.15906141262476e-05
-4.41748633262093e-05
-8.23772151517657e-07
-1.53019580788715e-05
-3.40810547490554e-05
-3.00960733010295e-05
-5.48438566749881e-05
-1.76137358119076e-05
-5.46146051794999e-05
-2.46228713181068e-05
-2.40845620288436e-05
-2.61000344550852e-05
-4.57038760857014e-05
-2.82173157309977e-05
-3.69795185807653e-05
-3.59836283274418e-05
-1.16372037427622e-06
-2.44872339920239e-06
-1.13253507950293e-05
-3.27402259173061e-05
-2.62809614189726e-05
-5.36197549250834e-05
-2.65587087092148e-06
8.65582878587056e-06
-2.13613824587209e-05
-3.74782514107095e-05
6.56415387202393e-07
-1.58582617029544e-05
-4.03718881050954e-05
-3.51080353738571e-05
-4.84895741006021e-05
-3.80404981872223e-05
-5.52808629020042e-05
-3.38171284112448e-05
-3.03435563084798e-05
-3.86864221675096e-05
-1.2846760582907e-05
-1.85518229112481e-05
-3.10132483344961e-05
-1.6977720580279e-05
-2.04314073895001e-05
-1.79283593902129e-05
-3.62641278273684e-05
-4.87988903324792e-06
-3.31383041882986e-05
-4.61218025235147e-05
-3.76711691613974e-05
-3.89563580941637e-05
-1.99088606863952e-05
-2.82560640799146e-05
-1.66256869637985e-05
6.28247592259749e-06
-3.1908812364775e-05
-2.23978354663771e-08
-2.54649746465946e-05
-3.45672567637859e-05
-4.11187114716247e-05
-4.02200125051002e-05
-4.9996507156847e-05
-3.659024175496e-05
-1.5604186574854e-05
-1.15148019372481e-05
-3.27939752791833e-05
-2.73690641698889e-05
-3.63376987731875e-05
-3.08098200049558e-05
-2.65777265891963e-06
-3.62061697941776e-05
-3.38556701000807e-05
-3.7210446284928e-05
-5.76883096599518e-05
-4.88756207618796e-05
-4.40888526391892e-05
-5.63413464168493e-07
-9.89216603104237e-06
7.12118620720052e-06
1.43319726429769e-05
-2.15475409991757e-05
-2.20458530367723e-05
-9.95321842089073e-06
-1.33954551595127e-05
-4.01577290925678e-05
-2.51437748800964e-05
-2.43933478258364e-05
-7.57007646171706e-06
-4.18129123876395e-05
-5.38449159797513e-05
-5.13939016213159e-05
-1.83923565436305e-05
-3.09518782179303e-05
-4.89809613251389e-05
-3.1731238302574e-05
-4.48882158396744e-05
-3.00153469530959e-05
-3.42519910746295e-05
-3.9680059918138e-05
-3.69425934382788e-05
-1.57518754000431e-05
-4.3621462111886e-05
-4.78883581793488e-05
-2.8006457873108e-05
-6.53345568982784e-05
-3.95739826570518e-05
-6.28428867827869e-06
1.91353102858012e-06
-1.877873461594e-05
-5.82974415260549e-05
-5.26664407825985e-05
-2.52563085813205e-05
-3.71085969216133e-05
-1.47232350858277e-05
-1.36502018951707e-05
-3.7437561168059e-05
2.48646554078668e-05
1.04700340799867e-05
-2.95106597556489e-05
-6.37106868235945e-06
-7.15026583899229e-06
-1.71638077319556e-05
-3.58326793641905e-05
-5.93253649909411e-05
-6.66031337130575e-05
-3.93370898226284e-05
-2.43793505017191e-05
-3.5165712858559e-05
-3.67980408969291e-05
-5.01472553051486e-05
-2.27954644333134e-05
-1.15259934549654e-05
-3.74846688832085e-05
-4.17312988268525e-05
-3.84093508417352e-05
-1.45892594426374e-05
-4.11526612207768e-05
-2.09868821155327e-05
-7.13332546574741e-05
-1.70842552365057e-05
-2.80789291697898e-05
-3.68078960177301e-05
-5.72176763326251e-05
-1.50614491942858e-05
-1.974892381252e-05
-6.26993756237559e-05
-1.81384978500721e-05
-1.35693255433827e-05
-4.1884447164333e-05
-2.67049199764407e-05
-6.82635317656675e-06
-2.25792614449376e-06
-9.88298350959192e-06
-1.5894771130582e-05
-5.04318443216862e-05
-3.6340450837003e-05
-2.1163898965194e-05
-7.83367008562049e-06
1.92631291369764e-06
-5.73754364267307e-05
-4.76740187420927e-05
-2.7761029095735e-05
-2.04296482070587e-05
-2.94909726886003e-05
-3.06817464690894e-05
-4.68632566531229e-05
-3.15032156269496e-05
-6.61753493887558e-06
-2.01242514621898e-05
-6.91366291908198e-05
-3.28845800862589e-05
-2.39890993551673e-05
-5.44376532855708e-05
-1.97874621495805e-05
-5.00338707778224e-05
-5.62319534972695e-05
-2.51425850998307e-05
-1.12866909411246e-05
-2.90902452932554e-05
-3.7636440990863e-05
-6.88918302716841e-05
-2.2881293808034e-05
-2.63508078189984e-05
-2.69933398559705e-05
-2.76593781900419e-05
-4.32081878261191e-05
-4.7912683018825e-05
-2.37711107374457e-05
-3.29286634033121e-05
-3.38919773505076e-05
-2.80006486069644e-05
-1.89601788273299e-05
-2.15317114724314e-05
-3.47728895668327e-05
-4.34404798200642e-05
-2.68829309689025e-05
2.17540200460227e-05
-3.75050942402059e-05
-1.6556398632337e-05
-1.88083804052301e-05
-4.17052545725856e-05
-3.17155467606495e-05
-2.18178204760742e-05
-1.40709303302523e-05
-2.4014599966018e-05
-5.25927718452142e-05
-2.97934771614849e-05
-3.08009304583456e-05
-5.74490816245514e-06
-5.02791436729009e-05
-5.66293174871639e-05
-5.85051397041124e-05
-9.2937094686504e-06
-4.97351377690238e-05
-6.30481642760424e-06
-1.66825218385856e-05
-4.09012673878659e-06
-1.77244517215378e-05
-2.7439765007726e-05
-4.47310102861125e-05
-2.48323747125128e-05
-4.7341139258094e-05
-5.48250726615402e-05
-5.08227081479336e-05
-5.80042939178622e-05
-2.48578440681595e-05
-2.91950791767745e-05
-1.18853628219241e-05
-1.80138207558597e-05
-4.33313050341129e-05
-2.16410471195684e-05
-4.8635457972661e-05
-3.03059379330268e-06
-3.55742275581603e-05
-2.49086026938257e-05
-2.76693131145166e-05
-3.17828848881173e-05
-1.08132728876326e-05
-2.89396000483381e-07
-3.98712856972121e-05
-5.11156040484324e-05
9.0828137191562e-07
-3.45168856727654e-05
-1.25183105975583e-05
-2.32381328122074e-05
-1.64516390467789e-05
-1.61997225950388e-05
-4.54120616826584e-05
-2.50252323091031e-05
-2.79343954201262e-05
-4.35542077383492e-05
-1.69649909128858e-05
-2.70278286203939e-05
6.68106776150814e-06
-3.38586637206804e-05
-4.1351392217673e-05
-1.04238992415671e-05
-2.57187176357478e-05
-2.50229596480325e-05
-4.77483221219351e-05
-3.17153349107247e-05
-1.37118377006395e-05
-5.04467310359746e-05
-3.880514551111e-05
-8.48844145475915e-06
-3.02188514623516e-05
-4.88594245652551e-05
-1.72422388695019e-05
-5.28614275141324e-05
-7.87742168162246e-05
-6.50240183824472e-05
-2.58271274330551e-05
-5.15374707706141e-05
-2.08201823218205e-05
-3.38937702410487e-05
-3.41642033962997e-05
-8.23313926447703e-06
-3.30920449015476e-05
-7.64227746739126e-05
-4.83646061538949e-06
-1.75207770432782e-05
-2.19354516741284e-05
-1.97386918332255e-05
-7.54539844913929e-05
-3.75399175743771e-05
-4.11803580604646e-05
-2.09484500428117e-06
-4.46668695726733e-05
-3.05262901653607e-05
-2.29528415865987e-05
-4.13959993662256e-05
-1.04699747838924e-05
-6.30297994722021e-06
-3.65875922251462e-05
-6.17593878367276e-06
-2.79555621864575e-05
-3.82545378864155e-05
-8.51941114465269e-06
-3.1203896294119e-08
-3.21906010150654e-05
-5.49142853968281e-05
-7.94046600415305e-06
-3.03359679547551e-05
-1.67468875763586e-05
-4.50969757852266e-05
-2.894254964831e-05
3.30156152121548e-06
-2.79184088848776e-05
-4.15211467117009e-05
-2.20899607039063e-05
-9.53887480206751e-06
-4.59791929176374e-07
-3.30636190848222e-06
-5.44824491977737e-05
-2.40151791266206e-05
-2.12546932034166e-05
-2.60684610409765e-05
-1.06974571668819e-05
-2.12178945887001e-05
1.50784020648347e-06
-3.81367920887057e-05
-5.44574587591911e-05
-3.63064062116965e-05
-2.04309303818052e-05
1.04000061022775e-06
-2.4748946430046e-05
-4.36227400603469e-05
-6.48253704045124e-05
-3.41413303550121e-05
-1.30146045640308e-05
3.2224315967582e-06
-2.17052075470502e-05
-5.3951688283817e-05
-6.20433957448504e-05
-6.82997985032585e-06
-3.11506361249061e-05
-1.55051512079314e-05
-4.84565444236132e-05
-6.09002987914992e-06
-3.88880307225781e-05
-1.64133074341762e-05
-8.54167516192911e-06
-4.74986417250239e-05
-4.80398501848629e-05
-1.89583537033635e-05
-5.0119736726576e-05
-1.9858155164591e-05
-2.39148675711912e-05
-4.13337997973329e-05
-3.80571195969174e-05
-3.4323561804288e-05
-4.5469631961794e-05
-1.6881807926652e-05
-6.07091516825541e-05
-3.04365778053926e-05
-4.76331878835954e-05
-1.98476376933959e-05
-3.18972110681385e-05
-5.75908774109318e-05
-1.31992915321182e-05
-3.11810559024635e-05
-3.18936672859084e-05
-4.16423253692307e-05
-1.67413643766775e-05
-1.81960883349721e-05
-2.78178340320919e-05
-3.46304047914358e-05
-7.06291208795716e-06
-2.98498482129115e-06
-3.00861838307039e-05
-3.14928213244716e-05
-3.98780623508905e-05
4.12560477150939e-06
-3.3063033525026e-05
-2.53839436049611e-05
-2.20241834388484e-05
-3.88518362640431e-06
-2.26060920967632e-05
-3.43843007237136e-05
-2.52269065304953e-05
-3.30123871089204e-05
-4.07411649771947e-05
-2.61465001376184e-05
-2.54180114253262e-05
-4.05676373004013e-05
-4.15083846101634e-05
-1.24202105950976e-05
-1.7345002823161e-05
-4.99507074556907e-05
-2.30072288378172e-05
-2.92186150115963e-05
-1.09712912636177e-05
-4.93391776168848e-05
-2.79420339489428e-05
-2.43639672461735e-05
-9.56739699818734e-06
-2.05460730576977e-05
-8.87964262070755e-06
-5.490154936516e-05
-3.34482814189499e-05
4.95854304199101e-06
4.94575991240482e-06
-7.17135483069536e-05
-4.126654441451e-05
-6.03560023503565e-05
-8.05124007805992e-06
6.17626070259158e-06
-4.10324726551579e-05
-3.66085695636814e-05
-2.23125402530703e-05
-2.83978081498618e-05
-1.06509577009664e-05
-2.3225579881042e-05
-2.72461318650166e-05
-1.98446275034534e-05
-4.57065825785938e-05
-1.94134358833328e-05
-5.57162471949712e-06
-1.98658979169133e-05
-3.55644637727952e-05
4.89793249937057e-06
-6.50730117488706e-05
-4.36465376332754e-05
-4.40363974625427e-05
-3.76049167931307e-05
-7.7750448436959e-06
-8.86837243778251e-06
-6.77282053267343e-06
-5.17372378621527e-05
-4.40497066565321e-05
-2.52373716575896e-05
-7.96782729298262e-06
-1.90229087508021e-05
-2.17648861117053e-05
-2.11502190088056e-05
-1.97401872813915e-05
-2.83775174334094e-05
-1.73012707526984e-05
-3.18749134964889e-05
-7.5874164278848e-05
-5.80088712768419e-05
-2.69267161127859e-05
-2.72768991112148e-05
-1.16127004317032e-05
-4.30811295395814e-05
-3.35761214600503e-05
4.44856012347092e-06
-1.34544485267438e-05
-1.79108022150582e-05
-1.92633320880956e-05
-1.88793314496199e-05
-4.3641799322884e-05
-4.62645743342602e-05
-1.67190471524736e-05
-5.90901014246908e-06
-2.44172268222022e-05
-5.41784596460111e-05
-3.94872768778091e-05
-3.55864992230135e-05
-1.40724897197287e-05
1.44618117621421e-05
-4.78407566864579e-05
-2.2080011065375e-05
-2.88806421103952e-05
-2.75248269945845e-05
-1.67422975051452e-06
-1.67617206820042e-05
-4.72352827065226e-05
-1.85762980725912e-05
-2.58320999817786e-05
-5.49624368188529e-05
-5.75210082120825e-05
-4.50268676424275e-05
-2.02632572062763e-05
-3.0752325566549e-05
-9.7638659268665e-06
-3.47018310933413e-05
-4.83827300387121e-05
-1.99567329675889e-05
-1.6193840775556e-05
-4.79313390304581e-05
-2.31461233360268e-05
-3.49712396183487e-05
-2.63530268539161e-05
-1.18181458930446e-06
-4.76431202377948e-05
-2.50888595187076e-05
-1.58902815758253e-05
-5.71039711556568e-05
-3.66709595280462e-05
-3.04892235523632e-05
-1.09534553578101e-05
-4.62556742190726e-05
-5.14077513590335e-05
-8.60950353187015e-06
-4.47430043962641e-05
-3.51618286160333e-05
-5.0694407549188e-06
-1.49518970199797e-05
-5.50929755057164e-05
-2.80474479228463e-05
-2.9657360297799e-05
-4.97526172124102e-05
-4.31410100665937e-05
-6.26036330004167e-05
-1.57476266646106e-05
-1.51941424729692e-05
-4.2897311443972e-05
4.61102672512515e-06
-4.32575520635596e-05
-2.54876315062955e-05
-3.89789296665855e-05
-4.48935646342033e-05
-4.69886176114702e-05
-5.05382203223733e-05
-2.80367234659888e-05
-3.69826735463456e-05
-6.65091414723835e-07
-2.96961739439877e-05
-7.1155725636473e-06
-5.09341747747009e-05
-3.4245515730639e-05
-4.11695285422131e-05
-2.77446287978974e-05
-4.23963139790797e-05
-2.18256852305438e-05
-2.26053889157718e-05
-5.32739543132556e-05
-5.65881912104379e-06
-4.10484467459688e-05
-2.32624776071591e-06
-3.41417367822198e-05
-2.81710239659337e-05
-1.83769563022076e-05
-7.96181617504161e-06
-2.88892313590556e-05
-3.86196966537462e-05
-3.20136875478366e-05
-4.3737526269057e-05
-4.81892225958942e-06
-3.92280528062907e-05
-2.46679412635425e-05
-3.98325274081978e-05
-2.30131444977217e-05
-3.47818953460567e-05
-4.66925064098308e-05
-2.99362878502876e-05
-6.53980319637275e-05
-1.75007360082046e-05
-4.3195634528708e-05
-1.56606667796689e-05
-7.81856667845689e-06
-8.39621335930596e-07
-1.88408549829737e-05
-2.62722612984248e-06
-2.12638128550459e-05
-2.12513991427979e-05
-1.99762546909363e-05
-1.95304248205614e-05
-1.73913607022248e-05
-1.33727279610096e-05
-4.62010946205794e-05
-3.15729586068045e-05
-1.60209081598464e-05
-5.29519284377096e-07
-3.94080428789457e-05
-1.18687708597477e-05
-3.25024066078043e-05
-1.06504629425527e-05
-2.08200721302083e-05
-4.4406645760945e-05
-1.71697040739239e-05
-4.61476874062944e-05
-4.14931376252191e-05
-4.08179584649627e-06
-2.55678030194204e-05
-3.55956694183323e-05
-9.78208531764823e-07
-1.98819486486157e-05
-1.44167037503832e-05
-1.69885386572012e-05
-2.41432401087241e-05
-1.20710683564258e-05
-6.3244796677837e-05
-5.14336156704931e-05
-1.93878867200833e-05
-1.66120829777487e-05
-2.09610814409827e-05
-2.62953790213042e-05
-1.66406697409622e-05
-5.20337552278999e-05
-2.69926256248615e-05
-6.44784083765338e-05
-2.46293313346418e-05
-2.33145462133156e-05
-2.71094487398443e-05
-1.33519629395778e-05
-3.30107611888484e-05
-3.45420189844063e-05
-2.98739562279026e-05
-3.19812782646444e-05
-4.76927249991191e-05
-4.18133516060871e-06
-2.42250784268293e-05
-2.32947326923436e-05
-4.75886107523624e-06
-3.56061705982525e-05
-3.77218537766799e-05
-2.19933863642652e-05
-5.90836923767214e-05
-4.88717006254302e-05
-1.8133395241822e-05
-6.32158042539397e-05
-2.8439096802725e-05
-1.20782376069346e-05
-3.46570275775294e-05
-3.33797589912454e-05
-3.48981045545592e-05
-2.87956515106792e-06
-2.87695585063886e-05
-4.92939219039585e-05
-3.33885759891303e-05
-4.22965041175224e-05
-1.8285754322137e-05
-2.68244052434523e-05
-2.00567937636617e-05
-2.84259626697415e-05
-5.70558244491755e-06
-1.21049893243478e-05
-3.81988067986668e-05
-2.95689440583502e-06
-3.1627743159958e-05
-1.89917743594886e-05
-6.91770087100112e-06
-1.70156238801228e-05
-4.67310141302954e-05
-5.62740534845444e-05
-2.51053891041508e-05
-2.47662907376996e-05
-2.69656374151512e-05
-1.95926333127336e-05
-4.53333973592992e-05
-4.31814267671547e-05
-2.62102939691418e-05
-3.82368364957582e-05
-4.34553615549898e-05
-1.99862766268395e-05
-4.0895195837722e-05
-4.83814750576433e-05
-3.8210682812016e-05
-3.5290907576855e-05
-1.66922742355367e-05
-1.11449110667862e-05
-3.62884974088439e-05
-3.6598470444246e-05
-3.36959938500754e-05
-1.35598198009029e-05
1.43671629539514e-05
-3.06174047025303e-05
-5.31610349595343e-05
-1.13174295475337e-05
-3.15567629290195e-05
-1.98699137622212e-05
-4.02760815917378e-05
-5.67342700593477e-05
-3.23460405776702e-05
-9.73626252343081e-06
-2.30291742336959e-06
-3.62645664296026e-05
-1.42946655586093e-05
-2.72010171483529e-05
-2.86551869203061e-05
-3.87469486642318e-05
-3.1173234219052e-05
-4.31583897343015e-05
-1.60878488632048e-05
-4.1421791086121e-05
-4.39362979025851e-05
-2.56415174457585e-05
-3.45706849751545e-05
-3.14366984411487e-05
-3.81647449911366e-06
-2.35307339172286e-05
3.86223329325026e-06
-2.2060964436751e-05
-2.37990058564643e-05
-2.94006653499964e-05
-1.09516712951029e-05
-4.40244117996419e-05
-3.18986160731589e-05
-5.4772220199955e-05
-4.23510056067819e-06
-2.96774726947752e-05
-2.13766090833814e-05
-3.16991662442966e-05
-1.21596048005687e-05
-3.99870578539583e-05
-5.88768884262972e-05
-4.78187678423667e-05
-1.06770664200241e-05
-3.01760696908826e-05
-1.84622817043527e-05
-1.18637207454347e-05
-2.21501038806038e-05
-4.90126436412187e-05
9.90007845783044e-06
-5.1449341677747e-05
-2.66524350262188e-05
-4.40495872035226e-05
-3.83910060929173e-07
-2.28725726733866e-05
-5.61338668446081e-05
-4.35335774898695e-05
3.68965267740421e-06
-2.88076503518668e-05
-2.19292688970139e-05
-2.95364466329526e-05
-1.92232382488612e-05
-1.42745424529631e-05
-3.82447521405824e-05
-2.84630881523439e-05
-3.73231121421913e-05
-4.40449265151515e-05
-3.3097443642428e-05
-5.75342221625717e-05
-5.77192911681649e-05
-1.61915302195489e-05
-3.73350150859956e-05
-6.852329966237e-05
-2.42329225565272e-05
-4.76090356684936e-05
-4.44326550051912e-05
-3.41977037914673e-05
-3.55798783930743e-05
-4.19463169019969e-05
-1.20713334563562e-05
-6.02403808365683e-05
-3.69615178119182e-05
-3.77461245343407e-05
-2.04823631583289e-05
-5.97764798831521e-05
-4.09777711688531e-05
-3.57895254216045e-05
-2.01837235062761e-05
-3.94573130145771e-05
-4.67080242573112e-05
-4.3742675235793e-05
-3.54598138501533e-05
-3.37387451869524e-05
-2.97442290409807e-05
-4.52034955506629e-05
-6.42920627696946e-05
-1.12094840810141e-05
-2.45124885283763e-05
-3.03370035225984e-05
-1.17160079854177e-05
-2.16157898999865e-05
-3.49522179697472e-05
-3.21975401304182e-05
-7.69405621487889e-05
-6.37947002736302e-05
-3.59648944019856e-05
-5.05862534586382e-05
-3.6014349096611e-05
-2.26150687820498e-05
-1.59368423621704e-05
-1.80516585512556e-05
-2.30497636949762e-06
4.7676470475593e-06
-2.28931732473013e-05
-1.10708620245485e-05
-1.92526488789422e-05
-7.17185606513496e-06
-4.81390329602132e-05
-2.93685912303644e-05
-5.04555245323553e-05
-5.71849509927659e-05
-2.556303013033e-05
-5.45322038041053e-05
-3.75973757633362e-05
-3.0193403016656e-05
-7.30552956224999e-06
-2.05953452613851e-05
-4.27644447136866e-05
-4.7376105180701e-05
-1.11627774142825e-05
-2.2303557527016e-05
-4.07894715877004e-05
-2.76857002795829e-05
-3.66490504699849e-05
-2.91459002481208e-05
-3.73762381054681e-05
-3.41255693526281e-05
-4.40107787640095e-06
-2.81719566498274e-05
-2.94536715067491e-05
-2.73577071191875e-05
-4.46853287499228e-05
3.92174465791275e-06
-1.73023748068263e-05
-2.25465470840781e-05
-3.40948499746303e-05
-2.1245436314964e-05
-4.16504234362355e-05
-4.1809673451259e-05
-5.15429937326651e-05
-3.47270780845503e-06
-3.84586563292161e-05
-5.48412645668389e-06
-5.70567101967938e-05
-4.26219980870936e-05
-3.20678676845422e-05
-2.23461396881742e-05
1.26308333496409e-05
-3.57680398710172e-05
-2.24137595417202e-05
-8.18313129622094e-06
-1.21066696473428e-05
-6.75878035039873e-05
-5.74751983729963e-05
-3.25786083609879e-05
-2.48791996006183e-05
-6.25459432289415e-05
-2.02927558056075e-05
-1.44301035019224e-05
-2.89844920564407e-05
-5.0986215102151e-05
-3.1586436614209e-05
-4.28893176806316e-05
-5.36258771034822e-05
-3.24727648686749e-05
-4.62960718735347e-05
-6.53559070347042e-06
-5.28943160040731e-05
-3.53741465440759e-05
-3.40359414294802e-05
-4.3361932540221e-05
-1.61978441734635e-05
-5.93647554946542e-05
-3.65333788939731e-05
-5.12039645985001e-05
-1.50458262845193e-05
-2.66981523558409e-05
2.86480270057636e-06
-3.29126670744056e-05
-4.5247506620677e-05
-1.14148541556175e-05
-2.94672743155881e-05
-3.39203773597917e-05
-3.27368552247095e-05
-3.72870685747501e-05
-3.5346275377064e-05
-3.52912164003851e-05
-9.81153471635723e-06
-5.72866850745074e-05
-2.30823119442267e-05
-2.94747626898005e-05
-4.0809321523584e-05
-3.34613817828908e-05
-5.56554958409946e-05
-3.9274925875327e-05
-3.55560936573098e-05
-1.83596883488185e-05
-2.88494914252041e-05
-3.04388477987665e-05
-6.53126245564943e-05
-5.82552649056318e-05
-3.84029663009312e-05
-1.37630370484537e-05
-2.98317921387905e-05
-3.54861877402918e-05
-2.64206162020749e-05
-7.90309602341245e-06
-3.99338014840022e-05
-2.33613065679337e-06
-4.12153491637494e-05
-5.00252759601435e-05
-2.67670853434213e-05
-3.19181168396503e-05
-7.08622323861071e-05
-1.88553978503113e-05
-2.55560843581578e-05
-4.70838592902211e-05
-1.83121699152745e-05
-4.22165242114139e-05
-2.96769915715297e-05
-5.20330572622692e-05
-5.62793773664521e-05
-2.99962697672824e-05
-9.44034522113506e-06
-2.37739422562826e-05
-2.64931863543784e-05
-3.32191954394971e-05
-2.54575013232499e-05
-5.49361800383048e-05
-2.0898944808984e-05
-4.63941787377858e-05
-2.5553629109502e-05
-1.71337508493874e-05
-5.59872095924102e-05
-8.48763174888052e-06
-2.89388196029711e-05
-1.55554164841264e-05
-3.96347384094797e-05
-2.96660004500714e-05
-2.9945511239079e-05
-4.33051021501005e-05
-1.64658566754282e-05
-2.61214333854667e-05
-4.8763259553645e-05
-1.01560713096333e-05
-2.85022681792499e-05
-4.81544153389653e-05
-2.55231597132601e-05
-2.9152393661894e-05
-2.94252567050772e-05
-1.53920663294952e-05
-3.07892594206247e-05
-3.0545997104257e-05
-2.76558477787582e-05
-8.76290990330041e-06
-2.22596911155047e-05
-1.78889746158347e-05
-2.15020766869722e-05
-6.59829757754719e-05
-2.09785169071089e-05
-4.37828936389116e-05
-3.96556494410028e-05
-4.45528139911798e-05
-2.4199174923724e-05
-1.32254540024925e-05
-1.53548728853968e-05
-4.19449486844505e-05
-2.19679311815529e-05
-4.30198758073839e-05
-5.34720101747441e-05
-2.25384370874866e-05
-2.03148507099159e-05
-2.72869208132622e-05
6.64138982978682e-06
-3.32449189225421e-05
-4.47422727206802e-05
-2.21196287440696e-05
-2.05121389500183e-05
-2.2971863682956e-05
-1.37241961393898e-05
-2.22581693696388e-05
-5.03171463457957e-05
-2.00163675621081e-05
-4.9529091567266e-05
-2.37503066360378e-05
-5.92112826140152e-05
-4.62068981154995e-05
-1.79977414137626e-05
-3.57890588014481e-05
-3.41938438818373e-05
-1.56142012769275e-05
-2.96998686176161e-05
1.45336116890983e-06
-4.05063389476403e-05
-1.91293189323699e-05
-2.65639295486336e-05
-2.87465406771868e-05
-4.15001604350622e-05
-5.95162212429146e-05
-4.47641154220663e-05
-1.75386848713712e-05
1.38579247644282e-05
-2.66017464014183e-05
-2.42759904887953e-05
-1.8795669828406e-05
-1.89806004393365e-05
-2.50622030223824e-05
-3.86064138544432e-05
-4.22054348633856e-05
-4.78504266073316e-05
-4.00692991936775e-05
-1.49999099421877e-06
-1.43409011762407e-05
-2.43996497193386e-06
-2.15643487577435e-05
-4.04855422725969e-05
-4.14595199820014e-05
1.65047858837803e-05
-4.72830741497553e-05
-4.54631330315474e-05
-5.34560976509508e-05
-2.10418416949635e-05
5.98709930880208e-06
-2.15108547397625e-05
-2.06781531558833e-05
-2.16994116156165e-05
-2.06693574394392e-05
-2.33177247287016e-05
-1.46318248357321e-05
-2.98100943737916e-05
-4.33292645180241e-05
-3.18557300372239e-05
-6.67830504303348e-06
-3.39202207498949e-05
1.87132476213022e-05
-4.25183055142239e-05
-4.98897353238713e-05
8.47588013781588e-06
-1.07994029342633e-05
-4.37023845123466e-05
-4.18082669922576e-05
-4.7580169294976e-05
-3.62026359548701e-05
-5.6782846115083e-05
-3.4413637377446e-05
-5.19540978457191e-05
2.70960334049335e-06
-4.52415374935618e-05
-9.93882138704561e-06
-1.8780846150965e-05
4.95724183940945e-07
-3.95546623861885e-05
-2.68749413903772e-05
-7.15964973067722e-05
-1.23659990483414e-05
-4.98074053598297e-06
-2.43638957229091e-05
-2.21704978725436e-05
-1.68828042188347e-07
-3.06527605064374e-05
-3.23278497592678e-05
-4.12621393640902e-05
-2.51157135480893e-05
-2.27874845210234e-05
-2.44736769237786e-05
-3.62671466701772e-05
-3.42065748536369e-05
2.33991106923958e-06
-5.21501217687345e-05
-3.38802175604026e-05
-4.72686135970078e-05
-1.19423622770838e-05
-2.59507962329507e-05
-2.21149951087843e-05
-2.84288798674791e-05
3.92728946727408e-06
-3.53976881353857e-05
-4.7680412920789e-05
-5.53340591807092e-05
-2.81836325603704e-05
-3.18490184539999e-05
-7.74197738612609e-06
-2.4950319588263e-05
-4.98972475984036e-05
-4.19824260296187e-05
-4.17874428767269e-05
-2.11501040693377e-05
-2.49920293766744e-05
-1.74272462038738e-05
-5.72971856422027e-05
-2.25510550121784e-05
-1.69399057195673e-05
-2.9134237664106e-05
-3.05356517136488e-05
-4.75549565139721e-05
-1.1663050313826e-05
-2.72086849754352e-05
-2.67558971008724e-05
-1.41389807008474e-07
-2.68052057882124e-05
-1.17119615331803e-05
1.1114547471554e-05
-8.28874810885242e-06
-3.81815321099134e-05
5.82281083730497e-06
-2.77188083076051e-05
-4.55100982809665e-05
-4.76043059984855e-05
-1.55677455862911e-06
-1.90277126622519e-05
-1.51169937363084e-05
-4.60610211894179e-05
-5.08224405504613e-05
-4.39127955827252e-05
-3.81988096850861e-05
-1.86664567035599e-05
-2.33738284659716e-05
-3.35972393202114e-05
-5.43888610412944e-05
-2.47901540118993e-05
-4.33461263441991e-05
-2.53048577398267e-05
-2.39928620768284e-05
-3.12743651821555e-05
-7.13037048973264e-05
-6.05447029495212e-05
-1.84882968892709e-05
-8.81270289772136e-06
-1.56816670201255e-05
-3.03023177957933e-05
-4.16070925504205e-05
-4.88671194160293e-06
-3.6675894385442e-05
-5.3155544979884e-05
-1.41309954279796e-06
-1.50835939565535e-05
-7.51062830903517e-05
-2.8375466951788e-05
1.25093810415155e-05
-4.64297186606311e-05
-5.45892759136673e-05
-3.38961145079162e-05
-5.17354934576071e-05
-2.39092957887856e-05
-2.36749544715309e-05
-4.87901856060032e-05
-4.42694752639297e-05
-1.51075410480131e-05
-2.05332539067654e-05
-2.83511711986327e-05
-4.28960410755589e-05
-4.03209668043693e-05
-4.02024432327695e-05
-2.98811019482033e-05
-1.39418575626806e-05
1.07712260450338e-05
-4.72242360553894e-05
-1.7584856838344e-05
-2.73796367607368e-05
-9.84360305559591e-06
-1.56362189453707e-05
-1.77326208696028e-05
-4.25204051445171e-05
-2.45967637819539e-05
-2.56760008954702e-05
-1.9313435891791e-05
-2.98504890748528e-05
-5.38195402068028e-05
-3.41525209387173e-05
-7.24428420159919e-07
-2.34560225103626e-05
-4.03838587226971e-05
1.03575250637789e-06
-1.65136713400991e-05
-4.56878607024068e-05
-4.54963003646611e-05
-4.1774592601859e-05
-3.13694306685207e-05
-3.30559846344713e-05
6.05682780456398e-06
-3.9409618840207e-05
-4.24520921352225e-07
-2.13948608649901e-05
-2.76625501179348e-06
-2.96936688923321e-05
-4.60239147530891e-05
-2.73062846306572e-05
5.49761213328653e-06
-2.46547411345066e-05
-3.87214838300873e-05
-3.2847190781814e-05
-2.81518005402653e-05
-2.15291376840046e-05
-1.0579389501496e-05
-2.69227345054042e-05
-3.91749422494055e-05
-3.28330812198094e-05
-1.8845434196539e-05
-1.86947384126965e-05
-3.53881146712269e-05
-5.31587886220642e-05
-6.09127868858445e-05
-4.37940221691438e-05
3.36122979873855e-07
-6.49261979268238e-05
-4.3881393201539e-05
-2.30061199978209e-05
-2.85336803346263e-05
-1.06669693294092e-05
-3.41343192742704e-05
-3.10879596410495e-05
-7.62527568137564e-06
-2.88825484470734e-05
-6.08369918276536e-05
-1.92615292237728e-05
-2.06348718931257e-06
-2.47045486170219e-05
-2.98570525525168e-05
-6.94426855037374e-06
-3.60571601249644e-05
-1.25711768054641e-05
-2.72175418691577e-05
-4.33617865069557e-05
-3.88449241810863e-05
-7.41846200796043e-05
-2.22622541237619e-05
-1.00138725346566e-05
-3.5712140571748e-05
-2.40117100012628e-05
-5.35190591995719e-05
-2.81715670820759e-05
-4.57611908680656e-05
-1.99394223269297e-05
-2.81967416816142e-05
-1.49408406062066e-05
-3.7524233769458e-05
-4.19444145614428e-05
-6.76300617703467e-05
-3.64506060998713e-05
-3.66721948237333e-05
-3.03512323813429e-05
-4.89635186668853e-05
-3.85437683295707e-05
-2.31838611236192e-05
-3.3792984054187e-05
-1.2856003307901e-05
-2.91781127041735e-05
-6.57637284240916e-06
-2.04134631033164e-05
-5.85579932370914e-05
-4.57061582936747e-05
-5.03761863962867e-06
-6.3767299669144e-05
-2.83105010769918e-05
-5.01866576669921e-06
-3.60342394076163e-05
-1.82868193007576e-05
-4.71852663533734e-05
-4.13847539142067e-05
-2.52417094790198e-05
-5.3321514716686e-05
-3.20147601880491e-05
-3.25016149173044e-05
-2.93363525765062e-05
-2.37936112842759e-05
-3.90775590690035e-05
-3.20689022070211e-05
9.36266064186223e-06
-5.43674453061267e-05
-1.29790338181451e-05
-3.12667667406314e-05
-4.56102716397185e-05
-3.43745735897548e-05
-3.28655357417792e-05
-1.63188811170042e-05
-2.14592871734584e-05
-2.80823563139269e-05
-9.62957019892658e-06
-4.26292684563532e-05
-4.18042764365172e-05
-2.76995081387433e-05
-5.2798084438809e-05
-2.04118115814584e-05
-1.13769471139696e-05
-1.85856705623197e-05
-3.12686575988177e-05
-2.04434413975427e-05
-2.88253037896434e-05
-3.35437714419254e-05
-2.23778391066329e-05
-3.84787975023369e-05
-2.41477708056919e-05
-2.0962399288874e-05
-2.12958166509325e-05
-1.56306255507998e-05
-3.81592184130607e-05
-7.58062749108373e-05
-9.46257068898022e-06
-2.61899859924779e-05
-4.56227890354542e-05
-2.62096811428621e-05
-1.50294335407111e-05
-6.10612007865632e-05
-1.50026908657314e-05
-3.31828403644922e-05
-2.94643151408202e-05
-4.01609686382019e-05
-3.34112024253779e-05
-4.62711338063903e-05
-1.7653465598935e-05
-4.52497175151031e-05
2.49117685454879e-06
-2.97416288049908e-05
-2.4847636819901e-05
-4.52409740705157e-06
-2.84603757682128e-05
-3.94996298102403e-05
-4.51514312776486e-05
-6.51940723683586e-05
-2.45482246280991e-05
-1.06172654317183e-05
-4.22962298130068e-05
-2.93904751022053e-05
-1.90816259235443e-05
-1.2701881340524e-05
-1.72620065460594e-05
-2.31855057644955e-05
-3.77174305881038e-05
-5.06368017664539e-05
-1.11941095372366e-05
-2.37497925160373e-05
-3.39482169955105e-05
-3.18121956635211e-05
-2.34149722291298e-05
-1.93760829608484e-05
-1.36128816685268e-05
-3.56676609923296e-05
-2.34426370373968e-05
-3.16897451572045e-05
-3.99510826603367e-05
-2.70474690849657e-05
-3.22814430492464e-05
-2.81966996770931e-05
-6.51535718147786e-05
-4.1025647888907e-05
-5.88892387709787e-05
-2.57671189960084e-05
-3.49652559727429e-05
-2.16163013232839e-05
-1.18354676632828e-05
-3.81794070801115e-05
-1.16477797307063e-05
-3.53136224218825e-05
-2.325601944921e-05
-4.51420634162471e-05
-6.00560914914862e-06
-3.86081251245208e-05
-4.97657315086346e-05
-1.6233717947863e-05
-8.47131170748962e-06
-1.33593323605491e-05
-3.84684424073304e-05
-6.99072171147268e-06
-5.84596220448023e-06
-2.30703237043814e-05
-3.48188989877859e-05
-1.56120211314157e-05
-4.47963708302214e-06
-5.88316479227767e-05
-4.2471170552132e-06
-3.38860487848198e-05
-4.92106349951026e-05
-6.61949775709075e-06
-2.04244121901129e-05
-3.96656813480334e-05
-6.74292403096808e-05
-2.50224843077803e-05
-7.77665809330959e-06
-1.67825653607082e-06
-3.9982588116098e-05
-1.94838680007872e-05
-3.6718486366117e-05
-2.97808507669267e-05
-5.27785683816093e-05
-2.15978909797581e-05
-5.58719314575068e-05
-4.29467598618284e-05
-5.05739683533866e-05
-4.64562518916633e-05
-1.71938519966661e-05
-3.95864970295312e-05
-4.09707703928379e-05
1.22767269158598e-08
-5.53511420153218e-05
-3.5828960177521e-05
-2.82425175556416e-05
-3.51809905207841e-05
-1.33501592062263e-05
-1.73817593338553e-05
-1.92737825847973e-06
-6.76513282342694e-05
-7.13852550954284e-05
-3.34143123858531e-05
-1.14825507037573e-05
-2.0658863316325e-05
-2.85383459572805e-05
-5.57670860498441e-06
-3.28269855488062e-05
-9.7282005785935e-06
-3.7010606361905e-05
-1.7778399745822e-05
-2.42454518811664e-05
-1.12343689232218e-05
-2.08995269403789e-05
-3.22467047022328e-05
-4.38942595882795e-05
-1.74429071092008e-05
-3.41192344853262e-05
1.90046211226275e-05
-2.63961947712485e-05
-3.29751624692945e-05
-4.97694539303758e-05
-3.83952276354737e-05
-2.71789497341056e-05
-3.94832039423506e-05
-3.78103341481682e-05
-3.36947462556735e-05
-4.09249452797551e-05
-3.49031208619083e-05
-2.66771345586511e-05
-1.82679067192859e-05
-8.86676580558086e-06
-3.38733144032595e-05
-4.78580333713585e-05
-6.46704061784439e-05
-1.75287281902088e-05
-1.77589904503259e-05
-3.13863012285233e-05
-4.22088727324328e-05
-2.13472576441161e-05
-5.41663519625594e-05
3.91717307371447e-06
-1.78356485260319e-05
-2.51509114006401e-05
-2.92609055436563e-05
-6.13806947103253e-05
-3.74915741215778e-05
-1.81393663159592e-05
-4.42083225054987e-05
-3.36448431475542e-05
-2.78296151530989e-05
-3.28922409287238e-05
-5.83050896152782e-05
-1.92067353226569e-05
-4.07659175021858e-05
-3.8523974780062e-05
-9.01901811380719e-06
-1.77521338065405e-05
-4.24230649419299e-05
-3.51543642030907e-05
-5.76449518245558e-06
-1.20337906396959e-05
-1.85755765583941e-05
-8.82023728031599e-06
-3.02593763061665e-05
-2.43732315064699e-05
-4.13214994271918e-05
-2.60829964902093e-05
-6.95501012321062e-05
-3.10121861665765e-05
-3.94861757416107e-05
-2.25420392441457e-05
-3.69485721507748e-05
-2.66433025560487e-05
-1.56918383619561e-05
-2.86708756961056e-05
-4.19059919624312e-06
-2.07083200219645e-05
-1.11301111049231e-05
-3.77102388040913e-05
-4.60888293746753e-05
-2.16803859595171e-05
-6.82932124913639e-05
-3.39940377079168e-05
-2.91181624105806e-05
1.43444451529503e-05
-2.38040492169328e-05
-2.31657485473474e-05
-4.65618422914953e-05
5.46769776998631e-06
-4.39992342948186e-05
-1.65746049733451e-05
-5.75404645010172e-06
-3.10925960560915e-05
-5.10430978616574e-05
-2.89794869711812e-05
-3.83990788139771e-05
-4.10224513182696e-05
-1.25057481368891e-05
-5.00421782875225e-06
-3.01395507987094e-05
-2.50507655658357e-05
-3.71859985022337e-05
-1.7440002587452e-05
-1.71393985137487e-05
-2.8218029752915e-05
-1.11619843965877e-05
-7.63657888761943e-06
-2.84823583926826e-05
-2.53459416505497e-05
-4.15180011221596e-05
-1.9027355520048e-05
-5.39389166565476e-05
-3.33711208535442e-05
-2.52248421775703e-05
-5.16487430374559e-05
-2.98832125247934e-05
-4.66066216171728e-05
-5.94185125165242e-05
-1.09700342687154e-06
-6.31017441811767e-06
-3.73256416223909e-05
-6.7186911533007e-05
-3.54431389274511e-05
-3.21026450655311e-05
-2.08828565101163e-05
1.45410424456243e-06
-4.56158251833459e-05
-2.19721934174186e-05
-4.89328149587006e-05
-3.13526442217513e-05
-1.78191269658922e-05
-3.30530509723751e-05
-2.58780065236469e-05
-1.35706891918266e-05
-2.87760639197829e-05
-4.48056340023283e-05
-5.63685898212131e-06
-4.08689409185025e-05
-2.72975155515077e-05
-4.52680070699387e-05
-2.37467973616232e-06
-5.54796619117383e-05
-5.20251076299443e-05
-4.7523669998584e-05
-7.20263581105011e-07
-3.36796815210082e-05
-3.58186435114763e-05
-1.22399973824745e-05
-4.24141491889567e-05
-2.89222287202932e-05
-5.44419815086051e-05
-4.46170445493529e-05
-2.58386092628568e-05
4.04083230207131e-07
-3.73881187310586e-05
-2.15716810316151e-05
-2.47946679529469e-05
-2.18857435797446e-05
-1.74464338508972e-05
-4.47096620311598e-05
-5.9772878443164e-05
-4.88204229534664e-05
-4.89619840374828e-05
5.92140173119069e-06
-2.61191332586058e-05
-2.81591315236598e-05
-8.13770792510642e-06
-4.21443617064265e-05
-1.45780147459376e-05
-1.90464815059211e-05
-5.55085104472918e-05
-4.86494993912239e-05
-3.61341658642165e-06
-5.76701792840042e-05
-2.70910199088462e-05
-3.33108949586272e-06
-4.49826062756633e-05
-7.08328014097724e-05
-3.8692346970637e-05
-5.86450881150117e-05
-1.8809550870842e-05
-1.65601950968069e-05
-4.15490870096296e-05
-4.7827686732069e-05
-3.89531696705475e-05
-2.00641109419668e-05
-2.23735282764923e-05
-4.26239853879431e-05
-3.68663972723769e-05
-4.74120414977903e-05
-4.5969994938137e-05
-3.80285757985263e-05
-1.73513828098068e-05
-4.8392134472317e-05
-2.91873463970798e-06
-3.07387141638599e-05
-1.07140116028172e-05
-1.54695715633685e-05
-1.74045149107511e-05
-3.13207946283167e-05
-1.8972041298402e-05
-1.75307549441628e-05
-3.7471947843687e-05
-2.37223112867142e-05
-4.58747985004475e-05
-1.35925364749576e-06
-6.09528203736602e-05
-4.70411615588091e-05
-5.51613594336229e-05
-4.67551829563797e-05
-6.16016753543335e-06
-1.84292104349369e-05
-2.27388327974013e-05
-1.81351792266094e-05
-2.33484242675345e-06
-1.27142527680398e-05
-3.77533752359984e-05
-1.5361763518999e-05
-1.88162510734679e-05
-8.50197527922163e-06
-7.32491689207806e-06
-3.49891923443602e-05
-4.54319294790661e-05
-8.61097558191908e-06
-3.75131387057656e-05
-4.21971852313062e-05
-2.32473259471029e-05
-3.23898098577962e-05
-2.15429886836219e-05
-2.78296424969783e-05
-2.97895488813527e-05
-4.54284937731081e-05
-3.53301763254965e-05
-4.71807101974918e-05
-1.8877116903556e-05
-1.71706766774763e-05
-3.48555299615853e-06
-5.69590354156799e-05
-4.93587531110875e-05
-3.58180526785929e-05
-2.1851352176055e-05
-2.58785283597948e-05
-1.87136924590198e-05
-6.55562982842908e-05
8.15264298251066e-06
1.77197191568859e-06
-2.63586855512983e-05
-8.47749638150502e-06
-3.59157867407623e-06
-3.93532917905925e-05
-1.53326924623792e-05
-3.24726161444603e-05
-5.56255047952663e-05
-4.27238769466891e-05
-4.13386479130584e-05
-2.95085638188351e-05
-2.71668319926485e-05
-3.70558438457925e-05
-3.2255300118606e-05
-2.03318115272493e-05
-1.71112631946376e-05
-2.44100658380538e-05
-3.21543678914332e-05
-2.40217945116618e-05
2.63084373748779e-06
-5.7623749486932e-05
-3.50571666204152e-05
-4.57042779090839e-05
-1.7807571767459e-05
-1.09845528779412e-05
-3.30857203008465e-05
-7.64635998521946e-06
-4.57900865289779e-05
-3.47245249599366e-05
-3.15632975386588e-05
-5.23906471738524e-05
-2.20461694962488e-05
-7.59584007421305e-06
-4.04609667651856e-05
-3.95095540543847e-05
-4.20265775365152e-05
-1.04906905392988e-05
-3.26684843589859e-05
-2.63721219957396e-05
-2.40096667317002e-05
-2.11185808444139e-05
-5.57709289385216e-05
-3.73067328536527e-05
-4.31701257612476e-05
-2.40504525776355e-05
-6.8176169866635e-06
-5.15992929166993e-05
-1.51027892518677e-05
-3.82991101682409e-05
2.03744479942901e-06
-1.30745272591477e-05
-3.18479061726096e-05
-1.3567917210868e-05
-1.76089927607524e-05
-2.12336698329997e-05
-3.58981651231428e-05
-7.50866240547623e-05
-1.4347415254685e-05
-2.07064242283749e-05
-1.19393019169787e-05
-3.70158804930662e-05
-8.09447328168716e-06
-4.37152221071007e-05
-6.27905552188377e-05
-2.68576508971512e-05
-3.62534791147615e-05
-4.06760455964659e-05
-2.38658228314092e-05
-2.01247653224848e-05
-7.83316642829279e-06
-4.82131619182021e-06
-2.86637364849986e-05
-4.62980379880779e-05
6.62512859025783e-06
-3.59348833498195e-05
-4.07834645131863e-05
-3.36472202215422e-05
-1.51226066418377e-05
-3.68009063338336e-05
-4.74420975846801e-05
-1.37897106849392e-05
-4.19859193443345e-05
-4.02721770416414e-05
-2.81627038009805e-05
-3.06020315656265e-05
-2.35760098053554e-05
-2.57771093826954e-05
1.0273478110506e-05
-2.89441317775757e-05
-5.79783010015854e-05
-4.15600538860702e-05
-1.66702397580485e-05
-4.35133259344874e-05
-4.29454934701013e-05
-1.59615283556174e-05
-4.71925486589528e-05
-2.98620622831739e-05
-2.7859520425988e-05
-1.66425378577673e-05
-3.50209718766311e-05
-1.90662244426807e-05
-5.33071246363468e-05
-5.07134033843131e-06
-2.36838816951134e-05
-3.01285507229219e-05
-4.60677533034924e-05
-5.13397510064773e-05
-1.17604537171998e-05
-1.54667083955533e-05
-2.23351050222745e-05
-4.69861159599687e-05
-4.11287201718569e-05
1.56993694967472e-05
-2.97828864424668e-05
-4.24918382387833e-05
-2.38971624809419e-05
-3.70145767289666e-05
-3.44542319332853e-05
-2.70849638213255e-05
-2.20080277051165e-05
-3.78342174094612e-05
-8.4179475076995e-07
-1.77971359356293e-05
-3.99483288475254e-05
-3.91978949152004e-05
-3.03755863556624e-05
-2.18996167124118e-05
-3.66505576332103e-05
-1.43410784872204e-06
-6.07560424334828e-05
-4.3095373009949e-05
-4.20687734996679e-05
-3.29676435012263e-05
-3.04238336190851e-05
-2.71816126876188e-05
-2.39511577320074e-05
-4.36621247132818e-05
7.3918088094307e-06
-4.00244975578095e-05
1.44979714110643e-05
-3.04731524041822e-05
-1.94256150641458e-05
2.7595329585652e-06
-4.02210399112667e-05
-4.55203959079857e-05
-3.30282536919996e-05
-3.85140807857482e-05
-6.5681527747171e-05
-2.34131643383571e-05
-5.1411404833916e-05
-2.99799080626105e-05
-2.52538796241649e-05
-3.73953993067448e-05
-5.62979571406231e-06
-5.5569699439841e-05
-4.01923705555006e-05
-1.67523281693344e-05
-4.24497360999234e-05
-3.28402577157889e-05
7.79473536359543e-06
-4.70370753872025e-06
-2.25900620569097e-05
-4.99610329502392e-05
-4.16905253264602e-05
-3.02087131510816e-05
-4.51207501140047e-05
-1.72231630786162e-05
-2.76621360129319e-05
-1.93600180608946e-05
-2.29456563962002e-05
-1.44470693518545e-05
7.24812071583659e-06
-3.74215089548753e-06
-4.28834561340424e-05
-4.86474519665209e-05
-5.53656372079634e-05
-4.07451643523996e-05
-2.33791198989973e-05
1.02359287900624e-05
-6.31327681935969e-06
-2.67554414177908e-06
-3.20494976964711e-05
-7.42006719802066e-05
-3.26002843213036e-05
-3.1473845588476e-05
-3.25817801327928e-05
-6.54831927493819e-05
-5.71049604458688e-05
5.65908830068378e-08
-1.72983564017252e-05
-1.72660200941375e-06
-2.58080677179331e-05
-2.90944043310049e-05
-4.49457740353715e-05
-4.0895643588508e-05
-4.78152402437281e-05
-3.40246903309823e-05
-2.28255171550223e-05
-4.34256594953957e-05
-2.87172702998396e-05
-1.92362068418736e-05
-2.70519290064059e-05
-3.49804906142349e-05
-1.49803067153066e-05
4.93301157460654e-07
-2.98211173218435e-05
-5.37136080471359e-05
-3.47345654289296e-05
-3.62448052360778e-05
-5.67815184322081e-05
-4.23265801352323e-05
-3.1275063762259e-05
-3.14087520874315e-05
-1.40384501246251e-05
8.31968368661279e-06
-4.8699341426314e-06
-3.0864670154591e-05
-4.41598134563009e-05
-3.06542678563043e-05
-5.59604640369633e-05
-2.38001212329383e-05
-2.91738562695737e-05
-3.94072077406612e-06
-2.32411389924486e-05
-4.71511631689368e-05
-1.76954949612341e-05
-3.91475181181567e-05
-1.18783447953804e-05
-4.94025584387634e-06
-4.95065224788805e-05
-2.22582888494971e-05
-7.74175489966226e-05
-2.75358675147665e-05
-1.88024255767394e-05
-5.25628023393523e-05
-4.00831694888065e-05
-6.17107360847072e-06
-1.40854750848371e-05
-3.03572166087285e-05
-3.18844376147866e-05
-5.62482855368631e-05
-4.14514088331241e-05
-5.28824430775378e-05
-3.90791893671229e-05
-3.59672539654014e-05
-5.06494214444091e-05
-4.43384580718063e-05
-2.29677339264678e-05
-6.34174229872028e-05
-5.30685038648882e-05
5.73613941117552e-07
-4.42573270219738e-05
-3.09971101114136e-05
4.16671201481544e-06
-2.23581214919229e-05
-2.07408489962314e-05
-3.12274917996162e-05
-5.07592153845988e-05
-2.5974488195029e-06
-1.98807372977177e-05
-1.39032009803723e-05
-5.63305660910934e-05
-2.80156908418522e-05
-2.15607582254219e-05
-6.2574193446862e-05
-5.32809859471481e-05
-8.10791955961298e-06
-4.38398143751168e-05
-5.99591796215122e-05
-1.87070132213315e-05
-2.21222019736997e-05
-3.27232843427268e-05
-4.57174979709288e-05
-2.54879661623157e-05
-2.82499681694628e-05
-2.0159543399131e-05
-3.28559206837675e-05
-4.97534497511008e-05
-3.27955797315175e-06
-9.87022964576647e-06
-1.95842529215976e-05
-1.72057345918113e-05
-6.24402410655043e-05
4.43536953890131e-06
-5.41401796691576e-05
-4.53477225089847e-05
-4.63272018044416e-05
-4.68964421949081e-05
-2.97182779465833e-05
-4.81929485417833e-05
-1.03581071372604e-05
-9.82122861175983e-06
-2.45796087655601e-05
-2.23061769807372e-06
-2.35650328291804e-05
-3.00194367781044e-05
-2.29193519198878e-05
-9.01496310612483e-06
-3.63009208911343e-05
-2.95342573320529e-05
-5.53018639088167e-05
-4.34172839182967e-05
-4.28546230195751e-05
-1.49196457341754e-05
-5.82891426053947e-05
-3.36183846847178e-05
-3.59898562281763e-05
-2.65270936096753e-05
-3.04264470739099e-05
-3.66966177509562e-05
-5.0995049608687e-05
-4.72919979716934e-05
-4.04548723103064e-05
-3.58071536792961e-05
-3.83102505047778e-05
-4.31449138596664e-05
-2.44556036482381e-05
-1.38036319966313e-05
-3.77059090508303e-05
-6.16283858521668e-05
-4.2701029008553e-05
-1.35059836173284e-05
-5.04848208007193e-05
-3.96723858214067e-05
-3.15079872454869e-05
-4.45328671241593e-05
-3.74031372713981e-05
-2.73233596588637e-05
-4.10676061195152e-05
6.85167320383626e-06
-2.48430906285451e-06
-3.79499906032265e-05
-2.30013166697716e-05
-1.43511939254023e-05
-4.94919048635463e-05
-2.2371032656874e-05
-3.35280327883273e-05
-5.68755650156876e-05
-2.55719721226331e-05
-2.40732817928031e-05
-3.92039783505323e-05
4.26530023741132e-06
-1.58666404354359e-05
-1.38392543903845e-05
-4.8923022177781e-05
-3.00663633612866e-05
-1.3110424985673e-05
-2.33737343985986e-05
6.52759000553425e-06
-3.80393976803281e-05
-6.68154601140373e-07
3.45400930705151e-07
-4.0130882496229e-05
-2.64739979054618e-05
-4.91564356036982e-06
-2.57581229721489e-05
-6.85665930886004e-06
-2.73850193157491e-05
-2.08780576489532e-05
-3.13249879245225e-05
-2.10395402706523e-05
-4.28132982877881e-05
-2.46886810667027e-05
-4.90440185220231e-05
-9.99276957643575e-06
-2.73496379081767e-05
-3.9581880541603e-05
-4.13097652215047e-05
-3.2579787172915e-05
-4.46891920594291e-05
-1.47161929000085e-05
-2.60794815343221e-05
-3.55116409835745e-05
-4.16349307570756e-05
-3.77725344995713e-05
-3.27393885818359e-05
-1.44811207216143e-05
-1.78631305759798e-05
-4.47202660609845e-05
-1.93346578566524e-05
-4.81897707450271e-05
-2.0629054230911e-05
-2.02377220484135e-05
-3.9716954002594e-05
-2.10738722026636e-05
-1.79881126371425e-05
-3.77485937696779e-05
-1.45427176232919e-05
-3.04642654859076e-05
-5.183961423511e-05
-9.33877779852535e-06
-4.5093438792514e-05
-6.29828758827342e-06
-2.83181211674424e-05
-6.30670514717431e-05
-2.88974394566556e-05
-4.45074136227752e-05
-5.35942538071273e-05
-1.67256590970392e-05
-4.80328167367943e-05
-2.21198309668032e-05
-3.83954705585516e-05
-5.24630925841341e-06
-2.59020061115074e-05
-2.72255412248166e-05
-1.23776887395889e-05
-3.61902267559475e-05
-5.23190343628004e-05
-4.17465189314103e-05
-3.47547718504787e-06
-1.97404236599188e-05
3.76703076138861e-07
-2.9777757597627e-05
-2.64021822093856e-05
-3.56183001974415e-05
-3.34560834814242e-05
-3.76347687661144e-05
-3.07611753813074e-05
-2.84369112665357e-05
3.33627703241396e-06
-4.13160898339156e-05
-2.05015817505855e-05
2.32544066686031e-05
-4.09279847730192e-05
-3.82901435172005e-05
-6.92710479352283e-05
-4.50492044475211e-05
-2.72737955537576e-05
-3.23642416572705e-05
-1.76624314536309e-05
-1.76925487148295e-05
-2.40158642900416e-05
-4.30693430852684e-05
-3.53563259998793e-05
-3.71605653553309e-05
-3.56543014051468e-05
-3.37915954516146e-05
-3.5468752749059e-05
-1.93537813038445e-05
-2.60077009169874e-05
-3.99186693113633e-05
-2.0641348986695e-05
-4.12681714290018e-05
1.17168135684465e-06
-8.14880867867538e-06
-7.62117926445669e-05
-1.61497071326631e-05
-1.60732780233102e-05
-5.68626442524696e-05
-7.77033141409396e-06
-4.02552899508083e-05
-5.11250455917733e-05
-3.4620670702731e-05
-6.03011196828155e-05
1.26021715855998e-05
-4.68449151055182e-05
-2.39883697251885e-06
-5.64356985720325e-06
-2.09099194145088e-05
-7.84748631214572e-06
-5.92983516568981e-05
-3.62844931578242e-05
-3.48241922614035e-05
-2.46645017833273e-05
-2.18955948011977e-05
-3.93339714216353e-05
-4.79421302555609e-05
-3.62695020746484e-05
-4.88808245036104e-05
-4.45884002647362e-06
-2.22618030093443e-05
-3.32778055010141e-05
-1.91553469250097e-05
-2.32461307096366e-05
-3.84263257824666e-05
-2.75260093038739e-05
-3.78956972931731e-05
-1.70420353889571e-05
-4.31639597452796e-05
-5.48659290189848e-05
-2.19077602768085e-05
-4.02513294308625e-05
-7.72180087395326e-05
-3.28924475318718e-05
-2.890752058208e-05
-2.0000780088115e-05
-3.82630526692875e-05
-2.14863327962798e-05
-2.47957978231149e-05
-9.05887997246699e-06
-2.72419803275388e-05
-5.0987382141215e-05
-1.95558593053592e-05
-3.36760454984673e-05
-3.56642859424557e-05
-2.37875846378361e-05
-4.05242064938397e-05
-5.67471593785757e-05
-3.69758799577192e-05
-5.84926883040006e-05
-2.87291876213559e-05
-3.56210125131469e-05
-1.80905108437327e-05
-3.8695536458048e-05
-3.36042941190632e-05
-2.54357321817503e-05
-3.92803058666507e-05
1.85076627470981e-05
-1.02944739929327e-05
-2.17591592760264e-05
-3.29432645291868e-05
-3.08275602306551e-05
-1.81632371560425e-06
-2.67886367284733e-05
-4.29345737030692e-05
4.08335728738092e-06
-4.32658726071058e-05
-1.73801803641148e-05
-3.11305015627426e-05
-1.6639017479426e-05
-1.9736225914355e-05
-5.07898768644541e-05
1.50601103174198e-06
-1.98376287592261e-05
-3.37405867141705e-05
-4.78021425689381e-05
-3.23412414703729e-05
-5.45425525410301e-05
-1.73053366213078e-05
-3.5491247864816e-05
-2.97434547909378e-05
-5.78304485850667e-06
-1.41030134856254e-05
-3.32429205819602e-05
-3.26283865372028e-05
-3.83325412418852e-05
-3.53962196962198e-05
-5.13452843674861e-05
-4.80889131621864e-05
-1.27631605785885e-05
-3.68123198798676e-05
-1.12741042957059e-05
-3.19765705196378e-05
-3.2514407112203e-05
-4.75768146025158e-05
-3.10150402278042e-05
-5.02868726349398e-05
-3.61252640093702e-05
-1.41814161569674e-05
-2.50222817940817e-06
-3.49464450825523e-05
-2.14754144885979e-05
-2.19828556211974e-05
-5.7862510890867e-05
-1.59893145761607e-05
-2.66084670637433e-05
-4.43238357139961e-05
-7.97375730380298e-06
-5.14838525844488e-05
-3.03473085444121e-05
-3.42514607241374e-05
-3.42907651093902e-05
-2.87999065774761e-05
-3.00589486074903e-05
-4.71143075352298e-05
-3.81491011150832e-05
-1.74442219306445e-06
-5.03402184144359e-05
-1.09623405379314e-05
-3.59489178427092e-05
-1.26317464330283e-05
-2.82990446923475e-05
-3.90874469356555e-05
-2.39251260561955e-05
-4.60671672118944e-05
-1.18935076654454e-05
-2.37931491519404e-05
-4.6431193404504e-05
-4.36758818029685e-05
-4.2940131216952e-05
-3.51380124431118e-05
-3.45580381071375e-05
-1.90687322799226e-05
-3.65598105294491e-05
-1.36945075829162e-05
-1.3392956168362e-05
-2.64499704926624e-05
-5.73446380658605e-05
-3.18961250036297e-05
-3.11132249229702e-05
-5.62859537484952e-05
-4.63281398683522e-05
-3.80981803498413e-05
-5.33561810739365e-05
-9.54073891621895e-06
-4.41828220891722e-05
-2.20894385504294e-05
-5.2074260739048e-05
-3.69253638060618e-05
-5.18413846030532e-05
-3.91072595924547e-05
-1.85474695149747e-05
-1.48913611384513e-05
-6.17568059496025e-05
-3.99293622781319e-05
-5.8798559901972e-05
-2.17142991455266e-05
-1.03448138349906e-05
-1.63468609881006e-05
-1.50559400022616e-05
-3.84136118494339e-05
-3.26860835275492e-05
-5.52277809701515e-05
-1.1807513547412e-05
-1.901262107136e-05
6.7570436956352e-06
-3.35853190278096e-05
-2.67598209456133e-05
-2.69025906024497e-05
-4.24206995068106e-05
3.70976130356157e-06
-4.93899054579127e-05
-2.55017058961874e-05
-4.75446811401505e-05
-2.93655706651549e-05
-5.11362493103986e-05
-4.36736114012708e-05
-4.04909026622724e-05
-2.64192793967621e-05
-1.61212789298489e-05
-1.39990211130078e-05
-3.75935093646636e-05
-3.58377062887592e-05
-2.07269059128978e-05
-4.13619561971239e-05
-4.61167482583155e-05
-2.12110921962818e-05
-2.69095986484077e-05
-2.09541357977567e-05
-7.77163061824195e-05
7.62498787001316e-07
-1.98642262724377e-05
-4.14897613469183e-05
-2.85234116041991e-05
-2.70568671218398e-05
-3.78819384862273e-05
-2.80454952072826e-05
-3.1339303406048e-05
-5.42488703937192e-05
-4.21679587461582e-05
-4.49021037298762e-05
-4.13966497440861e-05
-1.89457317017965e-05
-3.88620032714364e-05
-3.7282911718033e-05
-4.77193353783948e-05
-2.98332435068038e-05
-5.85383559929858e-05
-2.41676967695672e-05
-3.49369395481677e-05
-6.74457812720113e-06
-1.93912571863425e-05
-9.23371194335293e-06
-4.12736216560325e-06
-1.39899090544155e-05
-5.54097623266842e-05
-1.51847152553796e-05
5.16440645810658e-06
-3.04247781677316e-05
-1.70479404821245e-05
-3.35559175283779e-05
-3.95140320215624e-05
-3.47076434370754e-05
-4.59476415535464e-05
-1.85995851587707e-05
-4.5794182558938e-05
-6.22683208624715e-05
-3.96457091368328e-05
-3.52767644632509e-05
-6.24256941482723e-05
-2.99328757622605e-05
-2.82335630674692e-05
-3.06290727940713e-05
-7.01952683472727e-06
-8.22222869913189e-06
-9.31511773804985e-06
-4.8887072978754e-05
-2.11674289363436e-05
-3.73811471080937e-05
-4.01042623229113e-05
-3.45948408467718e-05
-2.98118767851927e-05
-2.2440280870301e-05
-3.19301837553494e-05
-1.93369849106529e-05
-5.82712899459761e-06
-6.02787977142496e-05
-4.88295550340646e-06
-5.86283240076346e-05
-4.32948435681994e-05
-4.33787034949761e-05
-9.27746798383529e-06
-3.68677191645199e-05
-1.19927678469134e-05
-1.90364045077455e-05
-2.99212743614657e-05
-1.04666627888026e-05
-6.18712522435652e-05
-1.52593347044596e-05
-1.78390071908859e-05
-6.05394692908153e-05
-4.25277468892674e-05
-1.53484346823139e-05
-2.60421646390589e-05
-4.29895101841562e-05
-6.48378439821507e-06
-1.41544592222003e-05
-3.02636797257105e-05
-5.41360299068698e-05
-7.84708812976421e-06
-3.47778102543593e-05
-2.09473131748273e-05
-3.13204293052054e-05
-3.99640180310222e-05
-9.27063119548531e-06
-4.45345155432665e-05
-3.43640344564565e-05
-1.82355187563769e-05
-5.13391641304163e-06
-2.75474009758564e-05
-8.66535565569406e-05
-5.9546169246289e-05
-5.37017216577774e-05
-4.44495086714031e-05
2.38443074673033e-06
-3.54767450379946e-05
-7.01729051315163e-06
-2.31196377106327e-05
-4.26059826328666e-05
-3.44339458744254e-05
-1.02673003426671e-05
-2.55858320571912e-05
-2.15464598883837e-05
-2.52406261766516e-05
-3.16589246532386e-05
-1.21204790765106e-05
-1.74774135207275e-05
-6.98216060613241e-05
-6.67495756563553e-06
-3.16359399127169e-05
-3.84060646546877e-05
-2.52560618010554e-05
-3.94009092955655e-05
-3.62307119388581e-05
-5.55034945191507e-05
-3.48899540107299e-05
-9.11109733115724e-06
-3.49125941045505e-05
-4.48680567352602e-05
-2.85633156414823e-05
-4.56117641209665e-05
-1.08714483288715e-05
-2.48255332269269e-05
-3.50706069370775e-05
8.41927760378498e-06
-1.56678520954961e-05
-2.57152919086863e-05
-3.94447044226094e-05
-5.45451366017038e-05
-4.33354873895975e-05
-2.26987329355527e-05
-4.1375374286539e-05
-1.38008460659277e-05
-5.41107564719546e-05
-5.20784112252314e-05
-4.6560770974671e-05
-5.76686771300589e-05
-3.38647882668349e-05
-4.39671465089189e-05
-3.99458456773402e-05
-5.48572109928003e-05
-3.30611530085678e-05
-3.97743065467626e-05
-1.37462421607207e-05
-2.81243953674958e-05
-4.04732982182502e-05
-2.98138982990175e-05
-2.0477868207127e-05
1.71124289173739e-05
-2.97760052064116e-05
-5.13822714182522e-05
-9.99695234837456e-06
-4.5430882856385e-05
-4.88716223725051e-05
-3.72016525900869e-05
-6.64206254828075e-05
-5.98842421980022e-06
-4.86295288671311e-05
-1.68660773245735e-05
-8.45854950137478e-06
-3.45749810113886e-05
-2.24894722831685e-05
-2.92445005665966e-05
-2.28002778761661e-06
-2.89117902107385e-05
-3.97813497872261e-06
-5.663016436334e-06
-2.8628796050705e-05
-4.12083235272138e-05
-8.60017786268592e-06
-1.07534268145642e-05
-6.66624833157146e-05
-1.51977839238044e-05
-2.70221321012455e-05
-1.37980244391126e-05
-4.3119581828036e-05
-2.00205462104224e-05
-3.35536353862844e-05
-2.13148160480686e-05
-6.27948324976015e-05
1.43795820815256e-05
-6.48742257292696e-06
-6.75617856842256e-06
-3.94591520515287e-05
-5.69700989990719e-06
-3.44212493938001e-05
-3.13955448630694e-05
-4.78661509948496e-05
-1.77674071615213e-05
-2.4167107840084e-05
-3.08177740975205e-05
3.27355442458584e-06
8.14125864427295e-07
-3.12167709089823e-06
-4.2340696940739e-05
-1.35214307675833e-05
-2.15794645217867e-05
-5.42758602191617e-05
-3.74728268477108e-05
-4.71990218928618e-05
-3.88511903855176e-05
-2.09378795321288e-05
-2.97000377185875e-05
-2.84612279872476e-05
-1.91168498648593e-05
-4.14937703541628e-05
-4.64965604330999e-05
-2.52895024802459e-05
-1.83843975297546e-05
-2.74563889391849e-05
-6.68312550425606e-05
-4.28424764720972e-05
-1.12880937862006e-05
-3.63826213099293e-05
-1.58211156003343e-05
-2.89606866844556e-05
-2.75994424301361e-05
-1.28219549834899e-05
-2.11380413262574e-05
-1.03544433035533e-06
-7.97720653038361e-06
-1.90650689189279e-05
-1.23194086521992e-07
-2.86781488193252e-05
-6.26404856356864e-05
-3.13023932256006e-05
-3.64875314748366e-05
-2.1370481678793e-05
-2.37666713988776e-05
-5.3441089292835e-05
-3.01604360774848e-05
-2.18223401434853e-05
-1.27195897345524e-05
-1.05022676837555e-05
-2.72231447733235e-05
-3.59716787681028e-05
-3.92556652049276e-05
-5.77884368700674e-05
-2.50561161818929e-05
-1.61309044664807e-05
-2.24126808601888e-05
-3.13218938843319e-05
-3.73440074247763e-05
-5.45553911902171e-05
-6.32063291806783e-06
-1.84306023401355e-05
-1.62003970645371e-05
-8.02999651253547e-05
-2.8865038860449e-06
-3.02440336058e-05
-1.9811997508041e-05
-4.74263464663872e-05
-4.97750774991325e-05
-4.85274714899226e-05
-1.60661614835508e-05
-1.58164392053139e-05
-1.35299289982962e-05
-2.54495432746794e-05
-5.49976263184837e-05
-2.25876612375733e-05
-6.43902036507335e-05
-2.52193296290288e-05
-3.0180609183592e-05
-4.00280903083167e-05
-6.38708342120465e-05
-2.0140233333575e-05
-1.57808366228656e-05
-1.01390028230423e-05
-3.86893096161629e-05
-2.42795662702171e-05
-1.85355209263986e-05
-2.89453076841049e-05
-3.09297382426152e-05
-2.9779660163294e-05
-5.49338983824602e-05
-2.21422956266313e-05
2.79414119725246e-06
-3.33219320589906e-05
-1.20929082154932e-05
-3.46171329689916e-05
-5.10157164010854e-05
-4.68463225079871e-05
-2.79339211728199e-05
-4.84853892953383e-05
-5.78156857682373e-05
-3.29652320304582e-05
-2.33577039629425e-05
-2.15991749385869e-05
-3.71472282149926e-05
-3.65272793307569e-05
-5.64882649709626e-05
-5.85625862552232e-05
-4.63067679969421e-05
-3.68811974011159e-05
-1.51738143248425e-05
-3.01758521499223e-05
-1.84462960767323e-05
-6.35842208983512e-05
-2.83169402201046e-05
-2.01272439001076e-05
-2.9043316599236e-05
-2.03450272015599e-05
-2.65342727270103e-05
-2.74972300593971e-05
-2.96044487839666e-05
-1.83428098020513e-05
-3.9340541047775e-05
-2.05801188181796e-05
-4.54968148780433e-05
-2.29037820346223e-05
-4.2165185596874e-05
-4.31575319491403e-05
-1.63011054853608e-05
5.87184253663643e-07
-2.72663330649219e-05
-1.81902165737261e-05
-2.32855960311909e-05
-1.65922444105583e-05
-4.50787975744194e-05
-3.02785126728084e-05
-3.37627945934486e-05
-1.73703315446897e-05
-1.73683889171376e-05
-3.9619227646918e-05
-1.20223968626113e-05
-4.40509658152514e-05
-4.6390664061562e-05
-2.36179774538389e-05
-2.76134178459049e-05
-8.09135826164193e-06
-3.91691137560398e-05
-1.01264295171832e-05
-2.11914564656528e-05
-3.4301150062629e-05
-4.51626911850109e-05
-2.12494838538941e-05
-2.23767914780521e-05
-5.37961916443708e-05
-2.08729129661008e-05
-4.44100083490067e-05
-2.34813987752767e-05
-1.66706378820559e-05
6.03298922444934e-07
-2.21495581502546e-05
-5.44771504647107e-05
-2.52935956218361e-05
-2.9872986098132e-05
-1.45899775684029e-05
-4.54059906557624e-05
-3.9522273073437e-05
-1.96962260648756e-05
-3.79903002382614e-05
-4.88761024894252e-05
-2.57202021562974e-05
-4.8216121875649e-05
-5.59504810278118e-05
4.99888800252882e-07
-4.09507831715138e-05
-2.10784546537191e-05
-1.34094901280278e-05
-3.89055571520464e-05
-3.82903786000607e-05
5.34124676945342e-06
-3.69478634802547e-05
-1.73147156791688e-05
-3.45530315603047e-05
-3.36273811089869e-05
-4.87917335104177e-05
-3.40263697452832e-05
-2.28391750852442e-05
-4.50954381508918e-05
-4.90556919041548e-05
-2.65426928919213e-05
-4.73090713304892e-05
-4.13272913037147e-05
-4.99409485205184e-05
-3.30070652783377e-05
-4.79630562631612e-05
-4.34038209025072e-05
-3.69974202360074e-05
-5.81075608951181e-05
-1.19724786889354e-05
-3.15039328054931e-05
-3.93066282777776e-05
-3.85473252429144e-05
-3.43993882536952e-05
-1.23822865237075e-05
-2.67866109647934e-05
-1.30545340624294e-05
-5.85671419991882e-06
-1.09144298478542e-05
-3.63248340092214e-05
2.625397445093e-06
-3.68098532539082e-05
1.52263268441519e-05
-3.88735264606032e-05
-3.4349980544406e-05
-3.35993085436679e-05
-5.00929414734101e-05
-4.76774680649046e-05
-2.83595971733217e-05
-2.20993056506111e-05
-5.29091324005688e-05
-2.92743194637325e-05
-4.84878847621484e-05
1.09182341363267e-06
-1.17604204493482e-05
-3.89964312260667e-05
-1.84770395321243e-05
-1.11555971764036e-05
-3.59230727075291e-05
-2.97812186631377e-05
-2.19500831056662e-05
-1.73547025477611e-06
3.82890526071696e-06
-1.90228322485908e-05
-5.45896420241796e-05
-3.22136198688936e-05
-4.4911645144841e-05
-2.43053253626396e-05
-7.47698641674523e-06
-5.7325284289491e-05
-4.33702684877948e-05
-3.408796251333e-05
-4.0534783871629e-05
-3.67722065542162e-05
-4.09575969248192e-05
-3.61361927223359e-05
-3.61937018413897e-05
-5.60692437085206e-05
-3.82821588504041e-05
-6.28273581265399e-06
-4.65310467834453e-05
-1.90361640095416e-05
-4.10312608160986e-05
-1.47924606585156e-05
-3.55568377943147e-05
-2.33796092587657e-06
-2.77822421382693e-05
-2.98061475425483e-05
-3.48133779843604e-05
-3.95189106768249e-05
-3.59703097437865e-05
-2.5394085227408e-05
-3.152025116664e-05
-2.90480411716827e-05
-3.16984672773379e-05
-2.15012312369647e-05
-3.44815900893517e-05
-4.32741078100139e-05
-1.84107191700397e-05
-3.40247852217715e-05
-2.25725479554416e-05
-9.46046734769277e-07
-3.79907371171872e-05
-3.48470855667861e-05
1.15301846242652e-05
-1.54824963012153e-05
-2.99443741671754e-05
-1.18701533334521e-05
-3.08569014787355e-05
6.10785716158784e-07
-4.63154450544649e-05
-3.59713542228636e-05
-3.08809449566264e-05
-1.96139416355916e-05
-3.13506609720798e-05
2.08622850000203e-06
-5.79067704891485e-05
-2.89053839407694e-05
-2.55271788553479e-05
-6.00047875290146e-05
9.87743945877987e-07
-3.83041387720244e-05
-1.95517182581306e-05
-1.90193088718851e-05
-2.34859243157974e-05
-2.20538339519363e-05
-3.44714030524972e-05
-3.53250533532333e-05
-3.53720920428241e-05
3.94129639711141e-06
-2.79386899735252e-05
-2.22411382136234e-05
1.34956001860148e-05
-2.57514794809931e-05
-5.74122771397435e-05
-5.80746694346114e-05
-2.64677707124411e-05
-4.3776838630274e-05
-2.82663967553727e-05
-3.66281770565067e-05
-8.22789149031176e-06
-3.19054643988927e-05
-1.35480634765541e-05
-1.68841258093462e-05
-3.09563633126095e-05
-2.85039669742972e-05
-6.03107117120065e-05
-1.95808255335167e-05
-1.76419954165633e-05
-2.4644713270254e-05
-6.11786605764128e-06
-3.16995952663252e-05
-4.1213194576539e-05
-4.60195173066751e-05
-2.45621927463688e-05
-1.27710527987681e-05
-2.68303858433809e-05
-3.53308544434485e-05
-1.81824113373516e-05
-3.53998758985492e-05
-1.51860431501561e-05
-6.02451517127003e-05
-2.68398904923955e-05
-3.72921040974037e-05
-2.47752740304177e-05
-2.85430589897623e-05
-4.63275760007034e-05
-3.57293730961383e-05
-1.69600625886946e-05
-1.95943538869938e-05
-2.54913079194836e-05
-2.43316764459859e-05
-1.86819224161438e-05
-4.83071306375698e-05
-1.24397160798423e-05
-5.31790656984468e-05
-5.33098577677697e-05
-1.26681915053558e-05
-7.47573053000244e-05
-4.11168250896011e-05
-4.40145915075045e-05
9.77119679168147e-09
-3.75354228946903e-05
-1.07357168415881e-05
-1.89778883437478e-05
-5.49317878459816e-05
-5.79888352640348e-05
-3.53667149303984e-05
-5.65138877218129e-05
-2.47637060085529e-05
-2.10129198158374e-05
-3.25425045436522e-05
-4.89928486215838e-05
-1.14655035657988e-05
-2.49058263825121e-05
-3.15772635020158e-05
-3.2191206437409e-05
-4.55109989794062e-05
-1.7910491352625e-05
-2.30325063359538e-05
-2.28693490080215e-05
-2.17774913309336e-05
-4.49005903136914e-05
-2.16079204472823e-05
-2.98949583593321e-05
-5.29040403018992e-06
-3.33793049633788e-05
-3.30126547039961e-05
-2.90589868795245e-05
-4.9828768602547e-05
-3.15407622028633e-05
-5.59101918191792e-05
-3.28713074410558e-05
-2.97766190548329e-05
-2.27866144241402e-05
-5.50358389528458e-05
-3.69658860457669e-05
-2.23222179023126e-05
-6.78344974705834e-07
-1.97278489323457e-05
-4.57453454733609e-05
-2.86133868708776e-05
-1.47369194786233e-05
-2.9425637994676e-05
-3.53629619470723e-05
-1.35050599340853e-05
-2.82489734287447e-05
-3.4098793608572e-05
-6.38045064656369e-05
-4.12840050465719e-06
-2.21595245901865e-05
-4.11693394414535e-05
-2.96890320719913e-05
-4.3118593380666e-05
-3.36972415720839e-05
-4.93622700206001e-05
-1.50325455552411e-05
-5.97568469271218e-05
-4.90204533056856e-05
-3.50090807148315e-05
-3.43708716527533e-05
-5.31583482984678e-05
5.42253978698189e-07
-2.36013766463735e-05
-2.17956847476416e-05
-8.47081993197509e-06
-4.03135683744772e-05
-3.70507565927022e-05
-2.42751290862125e-05
-2.54046909278345e-05
1.90750088495883e-06
-4.43008858465134e-05
-2.48535278564794e-05
-3.5449298941459e-05
-6.89382836123764e-05
-3.60772067619764e-05
-1.74400492283368e-05
-2.04488572716367e-05
-2.21979231107716e-05
-4.92360054973535e-05
-1.05171821226427e-06
-4.8656363566458e-05
-5.33545137739217e-05
-4.03962473633158e-05
-3.39741473311224e-05
-2.77223871850113e-05
-1.76425028760672e-05
-3.0766058536818e-05
-7.48971127408655e-05
-2.5017660767813e-05
-6.16839919479317e-05
-5.7132951831819e-05
-3.87780290774046e-05
-2.73070295159421e-05
-2.73246183614086e-05
-1.75970992164848e-05
-1.13831489638312e-05
-7.03245682545567e-05
-2.89674368927768e-05
-6.59002169273693e-05
-1.69031340924305e-05
-2.39465547434491e-05
-4.16891325759209e-05
-2.45772881397685e-05
-3.42849908298531e-05
-4.04233193799733e-05
-3.01831863796768e-05
-1.78221601554467e-05
-3.86641242453983e-05
-1.89334659223293e-05
-1.70253142959576e-05
-2.93517777664501e-05
-6.10091838469909e-06
-8.94862486414056e-05
-2.47624248477946e-05
-2.49346417587154e-05
-3.31171326248557e-05
-2.18687832655203e-05
-1.97803517430197e-05
-5.26480703938519e-05
-2.9855384221473e-05
-1.07446252162545e-05
9.21710819746938e-06
-5.92391671500519e-05
-2.9812572873893e-05
-2.87214269328339e-05
-4.42635816626204e-05
-4.51218471776591e-06
-3.23126407606043e-05
-5.65705648313954e-05
-1.25280828136689e-05
-4.10799479793556e-05
-3.24087854421118e-05
-7.33960650872629e-05
-1.27403594999605e-05
-1.36764621304915e-05
-3.07117183087625e-05
-1.72820831743612e-05
-3.37048224510553e-05
-3.06103195436311e-05
-3.24994829143479e-05
-4.04073068208678e-05
-5.74120047562999e-05
-3.52743388146855e-05
-1.73891989890985e-05
-1.53102339873325e-05
-5.41324564415339e-05
-2.94581800617547e-05
-1.68408030021856e-05
-2.5730736650176e-05
-2.92574886979329e-05
-9.69718064891159e-06
2.75064022892671e-05
-4.54321129499575e-05
-2.87802514185025e-05
-1.88300762316365e-05
-2.2005638971282e-05
-4.41269417326781e-05
-4.17127757083873e-05
-2.5708298757597e-05
-2.26860473274859e-05
-4.26184439843145e-05
-9.04700685140286e-06
-2.16496326247848e-05
-3.13416494950143e-05
-1.38774601303346e-05
-5.05597110891064e-05
-3.07458618733909e-05
-1.80765939745251e-05
-4.67050660192194e-05
-2.09588371044011e-05
-3.97531170563947e-05
-2.53168723522979e-05
-5.21115546087221e-05
-3.55137036388896e-05
-3.44987408911341e-05
-1.80887160854393e-05
-2.72351831921337e-05
-1.74267928408043e-05
-1.72387912057285e-05
-1.0384987259758e-05
-5.27297846821582e-06
-2.45505730396486e-05
-1.46291515325923e-05
-1.49846063324613e-05
-2.22075471248202e-05
-3.93586338269165e-05
-1.38991760134987e-05
-1.63355200530395e-05
-5.04506291686635e-05
-3.56516352268792e-05
-3.51248106005008e-05
-2.19173535790331e-05
-5.51343532446301e-05
-2.71569158392145e-05
-1.33008871769892e-05
-3.66481033840441e-05
-6.92475257566277e-05
-3.78141404035817e-06
-2.27669243248036e-05
-2.51750688677899e-05
-3.39950155538913e-05
1.26723170123985e-06
-2.72996875031379e-05
-1.8113073122252e-05
9.82102653770106e-08
-4.42985869629151e-05
-2.80274699802682e-05
-2.01783919849568e-05
-6.4704363966081e-06
-3.81123655963385e-05
-6.09364051331386e-05
-6.36327120321298e-05
-1.75353784712203e-05
-4.04386087383599e-05
-3.61934053178316e-05
-3.71660928878575e-05
-2.46707453572493e-05
-2.04971240562604e-05
-3.75880942296669e-05
-1.02583150755757e-05
-4.33383478175106e-05
-1.67367032510451e-05
-2.1570209682164e-05
-1.6042186405298e-05
-1.36774518121282e-05
-2.91297653166673e-05
-2.82654276565602e-05
-1.54223081380614e-05
-4.53489900371067e-05
4.55629346954847e-06
-3.4632452282051e-05
-2.31795448564418e-05
-2.86498579430559e-05
-2.26489611093707e-05
-1.85209635306796e-05
-5.20512403828481e-05
-5.76010839648847e-05
-2.42320022187883e-05
-4.17671263563246e-06
-1.66990898120751e-05
-2.87143180097591e-05
-4.58540062454828e-05
-8.42376588265254e-08
-4.34350604812413e-05
-4.7515634697126e-05
-3.25040415660984e-05
-2.22410586353395e-05
-2.6733451838058e-05
-2.03441256575617e-05
-1.10056582282394e-05
-4.24390169173457e-05
-2.74064674958736e-05
-3.36844870658749e-05
-2.55004904266157e-05
-2.5478126811046e-05
-3.09421507695255e-05
-4.75006914073379e-05
-6.52551873825617e-05
7.05115232605565e-06
-2.17000075964143e-05
-5.92613023097162e-05
-5.83161506223726e-05
-4.35269175895793e-05
-2.93537694034056e-05
-8.17378175642574e-06
-2.99529039720139e-05
-2.95242610907613e-05
-7.00930397894221e-05
-2.28138449703493e-05
-4.73140326695953e-05
-2.7803183715136e-05
-7.56363616493404e-05
-6.37119821717643e-05
-2.30573450323804e-05
-3.26467269627677e-05
-3.37502070919363e-05
-3.49879203885214e-05
-2.20236673055917e-06
-2.06282930176726e-05
-3.64573837697323e-05
-3.85748661831832e-05
-4.23186170106858e-05
-6.00971676445934e-05
-1.56525458057483e-05
-5.83448250523021e-06
-4.53988246476674e-05
-4.52516816531221e-05
-3.03721842226879e-05
-3.23369049272879e-05
5.21412879205353e-06
-2.8132562551041e-06
-2.30845396194327e-05
-2.6338674728259e-05
-4.1910471464069e-05
-1.81201561500712e-05
-3.7116619030164e-05
-2.69741080495596e-05
-3.84887722756024e-05
-2.39207013715131e-05
-5.52493867287927e-05
-2.77763222153168e-05
-4.41691053932609e-05
-2.57184155061971e-05
-2.63580947341869e-05
-1.26685549241627e-06
-1.37177084528303e-05
-2.76712309081491e-05
-2.48934051854169e-05
-2.09324975194746e-05
-3.63509147055417e-05
-4.128117714932e-05
-2.39166908717953e-05
-2.67779035048136e-05
-1.11547991145498e-05
-5.75254379885431e-05
-1.73429943960836e-05
-1.78598244905717e-05
-3.46798272932042e-05
-4.33443336317605e-05
-2.16044456240021e-05
-6.29957153770831e-05
-2.01288188470044e-05
-2.02447284335713e-05
-2.97322146934958e-05
-3.49883836592581e-05
-3.33496192265694e-05
-3.5528069545639e-05
-4.70145284537606e-05
-1.30111640561069e-05
-2.94537140326874e-05
-2.92321495464297e-05
-2.83202505825881e-06
-2.77874625034225e-05
-1.47169692865733e-05
-3.95861659828998e-05
-1.30280965768856e-05
-1.60629410049366e-05
-6.07418884983552e-05
-4.10317524756772e-05
-4.00184793783703e-05
-2.71738482057673e-05
-2.55309938524147e-05
-4.44358615438142e-05
-2.87318784950014e-05
-1.78404614272031e-05
-3.58070997678922e-05
-3.25162905122615e-05
-6.60462484893646e-05
-2.68547745593838e-05
-1.93890227108796e-05
-4.10262330665609e-05
-3.57800426084626e-05
-3.86487095775838e-05
4.75938799754354e-07
-3.67522379474809e-05
-1.79207907335388e-05
-3.32600593826446e-05
-2.57693324067393e-05
-3.88784906723204e-05
-8.49238477848475e-06
-4.78108127013131e-05
-2.7487361480275e-05
-5.92968277648712e-05
-1.85893465342441e-05
-6.41764194822727e-07
-4.46574348962036e-05
-3.92104943015401e-05
-2.06014183066191e-05
-2.97946043845324e-05
-4.00622115828121e-05
-1.90894901209559e-05
-2.79802087439599e-05
-6.85485449314892e-05
-2.594868094803e-05
-2.07039660490168e-05
-5.10428912252216e-05
-3.25115906456476e-05
-1.93575036388967e-05
-3.69684998377836e-05
-5.0073868138713e-06
-4.28333606769174e-05
-2.12704864104829e-05
-6.46159741784711e-05
-3.06422944434024e-05
-1.19372545898848e-05
9.2097852486639e-06
-2.81859089527179e-05
-5.01785463055012e-05
-4.10291034710366e-05
-2.17604397915141e-05
-3.54924609009773e-05
-3.77107714027974e-05
-4.70385985909458e-05
-2.5202280746578e-05
-6.69704294335015e-05
-1.15484947883176e-05
-5.79822201532107e-05
-1.70034739917476e-05
-1.33765482725967e-05
-4.16544926592042e-05
-7.5460744407059e-05
-9.40854867061934e-06
-3.27583243176339e-05
-3.44048278732318e-05
-3.72936839366761e-05
-4.00764068109634e-05
-4.49120480877836e-05
-3.3214069996309e-05
-2.87779075372484e-05
-9.79346885723699e-06
-1.04124160435127e-05
-4.02597806298851e-05
-2.12681162530782e-05
-5.70684233023571e-05
-4.41434553994616e-05
-3.54147925617397e-05
-4.50671455000462e-05
-3.92984588808239e-05
-1.56246923601088e-05
-1.70904925198042e-05
-5.45498447673775e-05
-2.77972812606526e-05
-3.87727331467082e-05
-3.3319905172091e-05
-1.42013806867407e-05
-4.02262598233551e-05
-5.70105196367661e-05
-3.09984424118976e-05
2.19058075194122e-05
-4.70149758371497e-06
-3.73092482136445e-05
-1.81522628691984e-05
-4.60149381157993e-05
-2.69384029299718e-05
-3.90698828943569e-05
-5.3157496018243e-05
-2.65707878907861e-05
-3.57188655022861e-05
-4.10032168254677e-05
-3.33598065497861e-05
-3.27041894980596e-05
-4.11464166087837e-05
-2.02895503015998e-05
-6.24341866341198e-05
-5.1212901896523e-05
-5.92090777808412e-05
-4.43227335098414e-05
-8.76668140297221e-06
-4.77833376814505e-05
-4.10766117321437e-05
-2.70952408491529e-05
-1.11849552059843e-05
-5.54548845821246e-05
-2.84922196555501e-05
-3.11801267472125e-05
-5.53786257557364e-05
-6.67950585689992e-05
-2.70246524538674e-05
-5.48048383141402e-05
-4.50621624995668e-05
-1.12768915910166e-05
-2.70518807225417e-05
-6.2050433646325e-05
-2.84125055920029e-05
-4.7610446213723e-05
-5.28962044136768e-05
-5.20073051722692e-06
-1.88862803082953e-05
-2.5627325837294e-05
-1.31814034179333e-05
-2.65352480676512e-05
-1.1915304086361e-05
-5.45875729546379e-05
-2.10783175187253e-05
-6.73515574112198e-06
-2.34827514372456e-05
-4.7340442982928e-05
-2.87202559917481e-05
-2.64988050590123e-05
-3.31602504088286e-05
-1.15503377523766e-05
-6.81597075388082e-05
-3.71259146038e-05
-7.08595603277978e-05
-3.41925463672444e-05
-4.30372285030273e-05
-4.25985918445154e-05
1.83123090096615e-05
-4.85208996855596e-05
-3.88436343025229e-06
-3.8678690342397e-05
9.90809222724185e-07
-3.52569825807333e-05
-2.04713223969635e-05
-5.01606085699069e-05
-1.8946764538641e-05
-4.81830990957732e-05
-1.89335624485333e-05
-3.51169129515085e-05
-3.2271532351514e-05
-3.55749479871079e-05
-5.36180068459859e-05
-2.01817377504228e-05
-3.60956594435565e-05
-2.89713652079199e-05
-5.46613491108143e-05
-3.12638910964317e-05
-1.900012267638e-05
-2.71161848041709e-05
-2.42576541851352e-05
-2.17530660417328e-05
-5.86336090521184e-05
-4.71471209334227e-05
-2.64738040474964e-05
-3.38260897140092e-05
-4.20106418995903e-05
-2.40541613983495e-05
-2.46667629065117e-05
-1.02532089861764e-05
-2.45740854743269e-06
-3.34133699496381e-05
-3.0562718790751e-05
6.27284436640392e-06
-1.10680201942843e-05
-1.79915683010041e-05
-1.25909921133878e-05
-1.4082875625891e-05
-2.15999135795224e-05
-4.3383461602622e-05
-1.10390723977255e-05
-2.77704710166857e-05
-2.69413331957405e-05
-3.20440890525035e-05
-2.05981763435874e-05
-2.1815573537274e-05
-1.50356351505178e-06
-4.290762502194e-05
-2.54488744295123e-05
-2.09038515297936e-05
-3.7067888063669e-05
-1.62168839757462e-05
-2.15847435908316e-05
-3.25421694431019e-05
-1.41588265424829e-05
-3.77772593086269e-05
-8.91859902837564e-06
-2.11676207235562e-05
-3.33253997285318e-05
-2.74858720910169e-05
-3.54523024785901e-05
-2.35305284829187e-05
-2.78207199670494e-05
-4.63607739217946e-05
-5.81936522434793e-05
-5.48868357609359e-05
-2.52386378736553e-05
-3.14176891783305e-05
-4.10605315616968e-05
-2.76284219162492e-05
-3.45811127829679e-05
-1.36732262428935e-05
-2.12054330464498e-05
-4.87404343098953e-05
-2.00102010828314e-05
-1.87737114493654e-05
-8.89536551710772e-06
-4.47979212721206e-05
-1.05853308272638e-05
-1.15974043144539e-05
-4.34907294952729e-05
-7.63679889548935e-05
-6.85082111064141e-05
-2.39162246235404e-05
-3.26531333292464e-05
-3.63077349246033e-05
-3.72397831878194e-05
-4.25609330578093e-05
-3.21230633228451e-05
-4.16807125540114e-05
-3.07237169091545e-05
-4.37566670368978e-05
-1.69357202627218e-05
-3.63928496884858e-05
-2.44257718105605e-05
-4.21491374384285e-05
-2.83798334915329e-05
-5.76857229872065e-06
-4.13237691447986e-05
-3.6089774559603e-05
-3.35340182517793e-05
-4.65867227573171e-05
-3.02771274108626e-05
-5.58776167665701e-05
-2.42289110392536e-05
-1.68563835530596e-05
-1.28225466226672e-05
-2.05473251967655e-05
-2.22936031490067e-05
-1.80884859634114e-05
-1.93603854123748e-05
-5.06875860642938e-05
-4.08400182103836e-05
-4.76535650582379e-05
-5.14033948065612e-05
-2.78051251120154e-05
-5.33223006528915e-05
-3.38187451012321e-05
2.21338104833418e-05
-7.74169713689028e-05
-1.84486597316835e-05
-3.0877658342025e-05
-3.1933961985443e-05
-4.86351869476109e-05
-5.0530495317372e-05
-2.97227016596835e-05
-1.31914269474297e-05
-2.16272059875743e-05
-3.27900158591927e-05
-4.26452990132491e-05
-1.58155696608352e-05
-2.52147759815958e-05
-5.57638018395696e-05
-1.08867134698613e-05
-2.84661378251417e-05
-3.14692937224078e-05
-3.84853348480475e-05
-3.20580686699607e-05
-1.8432053601818e-05
-3.61560886233294e-06
-2.13472358284049e-05
-3.07313357087165e-05
-4.59276487021555e-05
-5.70112087715151e-05
-1.42190586336976e-05
-3.6329908462519e-05
-1.20713977221301e-05
-4.31842586458189e-05
-3.1207160731717e-05
-4.479560136838e-05
-4.1062297111182e-05
-1.46946702861743e-05
-4.08819089956658e-05
-2.81253413834606e-05
-3.47870052449889e-05
-6.66201043773586e-06
-5.02389299055377e-06
-4.54687323505885e-05
-3.54775428139875e-05
-3.17178960134411e-05
-6.20132363688656e-05
-9.67655598166978e-06
-3.09097270951541e-05
-4.38125162046196e-05
-8.65456724651975e-06
-1.21386852572523e-05
-4.1602524429013e-05
-4.0881545734264e-05
-2.43044483209332e-05
-1.04263797311471e-05
-3.61949304783287e-05
-2.42985623540455e-05
-2.22638949826224e-05
-4.04606940230573e-05
-1.00380212111446e-06
-3.09765549718728e-05
-9.46120062314001e-06
-4.37535602905422e-05
-2.21309484978334e-05
-1.42359202809724e-05
-1.13312893837322e-05
-6.04524864122681e-05
-4.46324510982721e-05
-2.46248606859647e-05
-2.22036190852058e-05
-5.20733056140176e-05
-6.03861684128099e-05
-6.13171956199256e-05
-2.94969709368756e-05
-2.28470986988029e-05
-2.75550640303346e-05
-3.77955399319556e-05
8.16359541439637e-06
-2.71522989007294e-05
-3.08940858775619e-05
-1.33316580461034e-05
-3.39738824075804e-05
-2.2270892776938e-05
-1.49569808063485e-05
-4.0718056308679e-05
-6.00740867429483e-05
-2.19221078277447e-05
-2.77883483659918e-05
-4.10069765705571e-05
-1.59661205468929e-05
-4.4399709747133e-05
-2.70641293409188e-05
-1.28403454629057e-05
-5.13742683630674e-05
-2.39572056296218e-05
2.08170781920887e-05
-1.24782115354719e-05
-3.90930470658725e-05
-5.15411961148486e-05
-5.67068030452989e-06
-1.58585311420762e-05
-3.99125342805532e-05
-6.19695551605614e-06
-3.67314901160161e-05
-2.84700240012034e-05
-5.5368676073121e-05
1.82755843329108e-05
-2.93396210714172e-05
-4.18181033806225e-05
-6.03170244308527e-05
-3.75775414899755e-05
8.01654803568119e-06
-1.56069596581765e-05
-4.00901923973539e-05
-1.28237923266531e-05
-5.13561292875243e-05
-7.57069369778151e-06
-2.400668812794e-05
1.57220480318503e-05
-5.13672615300484e-05
-1.62581316656555e-05
-5.32107603453712e-05
-8.78926129117183e-06
-1.08695142218257e-05
-3.99433390575179e-05
-5.06121885381014e-05
-4.29727346934779e-05
-1.78479055042399e-05
-2.11703895785336e-05
-2.03338665389803e-05
-6.16657211399214e-06
-3.93154292975522e-05
-4.87466636459553e-05
-3.78795874353453e-05
-4.53650771052511e-05
-3.75802780463148e-05
-4.00524689069971e-05
-2.4691021515283e-05
1.10287762388351e-05
-7.69204802538217e-05
-5.09785435563975e-05
-3.97364972322172e-05
-2.9716359164844e-05
-5.6175626524056e-05
-4.64432691373621e-05
-1.09950093939403e-05
-3.35640989071659e-05
-1.317134557925e-05
-3.48485004405701e-05
-2.49655185253235e-06
-1.47104980385217e-05
-5.01951387849837e-05
2.48396890100477e-05
-4.21597329611844e-05
-3.08023040457298e-05
-6.30856999338381e-06
-3.11961789149539e-05
-2.50158806026747e-05
-4.28110578696736e-05
-3.18913058711719e-05
-3.21247562910344e-05
-3.09552928782756e-05
-5.38441791237059e-05
-4.6220289099973e-05
-2.73236675255548e-05
-4.41302879085112e-05
-6.21743545733678e-06
-2.61939696439217e-05
-2.39184877585228e-05
-1.59192183412999e-05
-3.54127744316552e-05
-3.08458532619866e-05
-7.50786837652381e-06
-3.47734570952649e-05
-2.15089225797892e-06
-2.74113604850359e-05
-3.61555782797071e-05
-1.90329482141909e-05
-1.60893113389167e-06
-2.01215325766114e-05
5.00086430369106e-06
-3.84400262207557e-05
-2.41969147347957e-05
-1.73451707115187e-05
-3.56037017417129e-05
-1.24802632557925e-06
-4.72359664257034e-05
-3.18029364486366e-05
-3.32186913524978e-05
-1.56875628245095e-05
-4.32080560285602e-05
-2.9140189601241e-05
-2.67430175411825e-05
-2.52208841096691e-05
-1.52351586186468e-05
-2.18375388328041e-05
-4.24760280665583e-05
-7.32874725350637e-07
-3.77278716181636e-05
-1.83675317396158e-05
-1.6908566438589e-05
-7.09975351290449e-05
-7.70370877742388e-05
-1.79740447248333e-05
-2.90682471417263e-05
-7.06440771895711e-06
-4.53782743425187e-05
-3.32963131522898e-05
-7.63544696721057e-05
-6.91671465392002e-06
-1.13166002683619e-05
-1.0415357343063e-05
-5.28631357867321e-05
-7.39894795254115e-06
-3.75065353679246e-05
-1.63871700837249e-05
-2.81642164753823e-05
-1.16547114587538e-06
-3.75302348009563e-05
-3.05113881295343e-05
-7.78922175950087e-06
-1.16647281697732e-05
-4.46805932890583e-05
-2.8312299562034e-05
-4.57416680255343e-05
-6.37063164655274e-05
-3.03605475997426e-05
-3.45418353300377e-05
-2.38990974295904e-05
-2.70439240027353e-05
-2.19003578700743e-05
-3.54429481012771e-05
-2.82024528170983e-05
-1.77098798031497e-05
-1.46090685676241e-05
-4.90425465453508e-05
-2.94596978891493e-05
-3.39803101795191e-05
-2.03691660022711e-05
-3.01137649412503e-05
-2.81714452252347e-05
-1.02318349414243e-05
-3.44729200682367e-05
-3.69539236895639e-05
-4.41973362676263e-05
-3.90049416874923e-05
-2.99543606528738e-05
-3.54707070949565e-05
-2.67252453538323e-05
-7.94473507911769e-05
-4.11474914666281e-05
-1.2402492459208e-05
-4.00672663760689e-06
-4.90708492188907e-05
-5.96402479432343e-05
-2.00720993420965e-05
-2.26554924816049e-05
-4.67132040987625e-05
-3.52813880209493e-05
-4.40554307025591e-05
-3.128621122888e-05
3.90388372951461e-06
-3.54861313373937e-05
-3.56663774122388e-05
-4.15562385236968e-05
-4.09435150792022e-05
-1.38564459783154e-05
-6.20352623715034e-05
-3.69132477875962e-05
-2.06793621324725e-05
-2.51627370655101e-05
-3.03480263698623e-05
-4.43401227098458e-05
-2.69582596099914e-05
-2.03028759151849e-05
-2.02385141071777e-05
-4.35259156999458e-05
-2.10000443114607e-05
1.55916801593221e-05
-1.03866624053968e-05
-2.44292109105517e-05
-6.32998884222701e-05
1.36943049289224e-05
-4.24152528378203e-05
-3.11694081337372e-05
-9.66844169137249e-06
-4.21431910158616e-05
-2.50753964707598e-05
-9.43327139221548e-06
-5.06616353406444e-05
-2.09411686980462e-05
-2.13691698882115e-05
-2.72437942199721e-05
-2.78490200673625e-05
-1.09928284112307e-05
-3.65875610494705e-05
-5.03357608852675e-05
-1.62438892310828e-05
-2.72680212727408e-05
-4.50235889457361e-05
-2.06821222758425e-05
-4.3384527530628e-05
-7.28196370773178e-06
-2.31687938990687e-05
-4.49036769136336e-05
-1.61692112668215e-06
-2.60946624616144e-05
-1.71917767640824e-05
-3.15188697051199e-05
-1.79294287211241e-05
-5.09770413681993e-05
-6.36970327319279e-05
-2.55069370710183e-05
-3.79839108639612e-05
-4.63038372534643e-05
-5.54018290632219e-05
-2.61766405306044e-05
-2.63680994387773e-05
-3.80070752601633e-05
-3.37984791165689e-05
-3.01574705504222e-05
-2.60192254651236e-05
-5.6049783283417e-05
-1.19842763909117e-05
-5.02732745720315e-06
-3.01553860876028e-05
1.22030846764882e-06
-6.15917293856561e-05
-6.77150848490124e-05
-2.64837891998231e-05
-3.52660301013091e-06
-6.84384839278489e-05
-2.29391879331536e-05
-7.63389473826047e-06
-1.35739037462955e-05
-1.13362820076415e-05
-3.76873208047143e-05
-6.18674806818106e-05
-3.63293216845816e-05
-3.16647835881359e-05
-3.49822037772423e-05
-5.52086438205579e-05
1.00421704810606e-05
-2.86949752190985e-05
3.37659845578947e-07
-2.45093724197219e-05
-1.03388716625511e-05
-1.85676688962696e-05
-1.31588348173023e-05
-5.53800620838722e-05
-3.7023084137474e-05
-2.94532150754691e-05
-4.32079188808237e-05
-4.55113162020973e-05
-1.62348007324344e-05
-3.0467708501497e-05
-4.87827693650046e-05
-1.57371824535848e-05
-4.76958733325631e-05
-3.75600858787263e-05
-1.66489119791834e-05
-9.28783619650399e-07
6.5948718075337e-06
-3.46655641254244e-05
-1.31092937521153e-05
-3.96610419245004e-05
-1.19835445623868e-05
-5.58027438437121e-05
-3.30106389385753e-05
-1.61615353076818e-05
-6.95046792563166e-06
-1.47496780263289e-05
-3.32813557947464e-05
-2.49735177683153e-05
-5.37511544578488e-05
-5.96086988182309e-05
-2.75648177970187e-07
-2.49218654733692e-06
-1.86449853895033e-05
3.99678925526602e-06
-3.97440045442954e-05
-5.7160164130777e-05
-2.93645839505945e-05
-3.71545532255112e-05
-3.05481779753728e-05
2.35064771483448e-07
-4.97078056344359e-05
-7.55184601846879e-05
-3.57219852931967e-05
-4.71432270219288e-05
-4.0440083613518e-05
-3.76093446813706e-05
-3.52166991716435e-05
-1.99221575137482e-05
-1.69626705995074e-05
-1.64643831450288e-05
-3.5323294684262e-05
7.9014414231437e-06
-3.07962943153015e-05
-5.61774572222957e-05
-6.03724485359154e-05
-2.77497192184328e-05
-2.18832693682061e-05
-1.81200487393975e-06
-5.32897387482549e-05
-2.30818473710793e-05
-6.19004420239246e-05
-5.02281079699166e-05
-1.46514769460421e-05
-3.46739348559106e-05
-2.79921569444706e-05
-3.18408327978698e-05
-4.28447750058424e-05
-2.66197236464434e-05
1.38987243195779e-05
-2.43574616424888e-05
-1.34071114263598e-05
-1.17377311321413e-05
-6.50463953647666e-05
-9.27714052514003e-06
-1.98460180769416e-05
-1.73596222096837e-05
-4.57704835051175e-05
-7.06776685624797e-05
-1.12463745294989e-05
-1.585757553818e-05
-3.85770852393878e-05
-4.01960449088584e-05
-3.60244663855749e-05
6.73727318110252e-06
-4.42134829205191e-05
-2.16829967023101e-05
-5.18953392656317e-06
-2.6312121868373e-05
-6.67346857720611e-06
-2.26354770599416e-05
-5.08343780602021e-05
-4.32065633326438e-05
-4.89069079257676e-05
-2.73212615260748e-05
-3.57601310929071e-05
-4.36123895064863e-05
-3.80107174195662e-05
-3.64039374134617e-05
-3.28739162921376e-05
-3.12112001599243e-05
-5.40222500168235e-05
-1.38381652153875e-05
-1.9672785343344e-05
-2.34302987099112e-05
-2.43810115894852e-05
2.79024946985298e-05
-4.63565516047319e-05
-3.8162596731322e-05
-5.05285346286714e-05
-4.95564339633289e-05
-4.0339593046964e-05
-4.60919090132397e-05
-6.28554886014103e-06
-3.57516316309076e-05
-4.01885981911202e-05
-2.36771680869038e-05
-2.13093808516124e-05
-1.02931766268737e-06
-3.78300236673218e-05
-1.67280978680011e-05
6.4072132105674e-06
-3.35181991292292e-06
-5.83430010243379e-05
-3.18192152363473e-05
-3.86111291740987e-05
-3.59287042029401e-05
-3.82892135785163e-05
-4.30416106025408e-06
-2.04894065771284e-05
-4.97667742501864e-06
-3.01176498035601e-05
-8.68890683508554e-06
-2.06158019887529e-05
-5.18659700891012e-05
-3.04539851032373e-05
-2.70567872515665e-05
-4.14156961785238e-05
-5.87064895181118e-05
-6.35127078528311e-05
2.14733279290798e-06
-3.78945251369911e-05
-4.38978139235926e-05
-2.7083484040642e-05
-3.97563395795331e-05
-3.19416155171042e-05
-6.33535196419634e-05
-1.43177046084934e-05
-1.27525038604163e-05
-3.0523429408949e-05
-5.24593565027253e-05
-2.49665475024407e-05
-5.95809262069411e-05
-5.43114271772607e-05
-2.76720657019301e-05
-2.56298586481947e-05
-1.15137286529775e-05
-2.66353038300578e-05
-1.56978378213556e-05
-5.66664460994709e-05
-1.97314613285328e-05
-5.4652673396779e-05
-4.18154470137112e-05
-2.15614010733245e-05
-1.17746086451548e-05
-4.50026400549413e-05
-4.82378058038089e-05
-1.72126373068805e-05
1.05348592279353e-05
-2.88329251262819e-05
-4.6313408301792e-05
-4.32948775141608e-05
-2.28569899478745e-05
-2.95754177828174e-05
-1.95835880603493e-05
-2.74370253515636e-05
-1.56280705424864e-05
-2.7296106330818e-05
-5.11141356531188e-05
-4.04018792110207e-08
-2.8054315486375e-05
-4.19131311504783e-05
-2.77395049175134e-05
-6.24487796232842e-05
-5.05728276217945e-05
-4.40019052621981e-05
-3.69152337216385e-05
-3.76478121799424e-05
-5.82757047345849e-06
-2.98816393792718e-05
-4.48600386741461e-05
-1.07984395047919e-05
3.84671937751801e-06
-2.89199274291259e-05
-6.83885938999389e-05
-2.63652266399491e-05
-1.48563395331012e-05
-1.33805560184314e-05
-3.71477398744688e-05
-1.14604206291947e-05
-2.14904982209022e-05
-8.81310402290483e-06
-6.42870144104187e-05
-3.23978846168266e-05
-6.79175204854216e-06
-3.14423024073797e-05
-3.08036319737848e-05
-2.45264214471113e-05
1.38957846126891e-05
-4.19788231501926e-05
-1.96467783926353e-05
-2.67855480491187e-05
-2.52208622005643e-05
-5.00956981117392e-05
-8.02417071109681e-06
-2.40222878953513e-05
-1.86975895951867e-05
-3.18853698159113e-05
-8.51143067732019e-06
-2.16871859103847e-05
-5.67125446727553e-05
-2.99966573210173e-05
-5.04309495872486e-05
-2.51520263200967e-05
-1.34459896415929e-05
-3.46247790137223e-05
-7.1591434695242e-06
-1.81438357978109e-05
-1.62273327563096e-05
-2.71624918397153e-05
-2.33395213170077e-05
-2.87461109952927e-05
-3.58884235662111e-05
-8.08567009349698e-06
-3.28800514946275e-05
-6.09153340708706e-05
-2.68384576668161e-05
-4.87317025164416e-05
-2.28778159557349e-05
-1.27255205998895e-05
-3.73199799443422e-05
-1.36929192191973e-05
-3.72481962669579e-05
-5.35797411912011e-05
-1.71152123785853e-05
-3.96863730098508e-05
-1.86282891984243e-05
-5.01610655396141e-06
-3.84784019648676e-05
-1.52730187186043e-05
-3.29562601533463e-05
-4.16425702785639e-05
-9.66186216078965e-07
-3.26316915687263e-05
-5.03426042288412e-05
-6.51250672693032e-05
-4.07297424569513e-05
-1.32645712446862e-05
-4.25012105521248e-05
-4.38360250577863e-05
-4.58358846505842e-05
-5.38588873577363e-05
-5.32617708961773e-06
-1.0650692060855e-05
-1.32743969182387e-05
-2.19306789882918e-05
-3.13650450865509e-05
-2.81414427183031e-05
-6.54019757547195e-05
-3.52662332789531e-05
-3.97274648751771e-05
1.25938025658822e-05
-4.50455121434199e-05
-2.15300710472482e-05
-3.77306372188917e-05
-5.13090366000197e-05
-2.50087499445689e-05
-4.10489674918374e-05
3.6512602743686e-06
-3.28083583641513e-05
-3.15243035359738e-05
-2.65276251303142e-05
-7.33330610823005e-06
-4.88162951529455e-05
-3.00798834694774e-05
-2.31203048941169e-05
-2.2229387736396e-05
-3.24595396427811e-05
-1.66752909422973e-05
-2.88466531856584e-05
-1.72400051508706e-05
-1.40131916290427e-05
-3.72411280712223e-05
-4.28090700825543e-05
1.57189042246164e-05
-1.04831321943122e-05
-1.10683312908826e-05
-1.15635042949966e-05
-1.03120009433693e-05
-2.92445022110499e-05
-2.46885534650859e-05
-1.54026185076375e-05
6.92040924766859e-06
-3.7329435745193e-05
-1.09886718799631e-05
-3.41742266923157e-05
-2.47259205469741e-05
-3.13004945864112e-05
-2.4988502975671e-05
-1.9157338352504e-05
-4.95281295101157e-05
-2.13287089205249e-05
-2.78502326284182e-05
-3.16995369415181e-05
-2.0050876697024e-05
-3.24313794916422e-05
-4.99787855475792e-05
-6.72587297447394e-05
-2.88066697736371e-05
-3.33759620052278e-05
-9.82148495840443e-06
-3.25871478045895e-05
-2.4142540792498e-05
-3.38640309771984e-05
-1.04567229358946e-05
-1.08197488735158e-05
-2.92487502529833e-05
-2.37579648433845e-05
-1.41371731838792e-05
-2.26900853073806e-05
-2.09469166244637e-05
-3.06031521653519e-05
-5.13237261195021e-05
-3.12048742323872e-05
-3.03614775017733e-05
-4.03473519541138e-05
-4.56108410702165e-05
-4.91768166232169e-05
-2.74914431423615e-05
-3.97768806084246e-05
-1.97182581474665e-05
-5.30942490885326e-06
-1.74138890752603e-05
-4.54371944000542e-05
-9.93576067961961e-06
-2.09860289278371e-05
-2.91745096585192e-05
-3.35058629392401e-05
-2.82859965788398e-05
-3.55429215154403e-05
-1.04951210973958e-05
-4.25601055478604e-05
-2.40248705272655e-05
-5.83636865084129e-05
-3.7125606420201e-05
-3.81425245110969e-05
-5.025448289925e-05
-4.24488481996361e-05
-2.48124956892298e-05
-1.87215870742513e-05
-1.08025191268356e-05
-4.41984673580106e-05
-2.80776686676591e-05
-3.5008737739636e-05
-1.36157640987714e-05
-4.74373312794866e-05
-3.62369857004022e-05
-6.98426489099162e-06
-6.07708220897357e-05
-1.63689815951997e-05
-2.32487040798611e-05
-4.57628220696697e-05
-3.4437994254955e-05
-1.39278846397564e-05
-4.50752468032496e-05
-4.35600532778005e-05
-2.4868836829859e-05
-2.76706853000235e-05
1.86017627059767e-06
-2.5411303218341e-05
-3.20238636814668e-05
-2.98148582691456e-05
-3.01230637927569e-05
-3.36523209135812e-05
-4.03203415045419e-05
-6.45142585752569e-05
-1.89964504300818e-05
-3.37704054359263e-05
-4.28771839829603e-05
-3.97690350282165e-05
-5.35644029281936e-05
-3.95783671900408e-05
-4.31541799065181e-05
-2.75097477538616e-05
-1.43172768228231e-05
-1.39371329479189e-05
-1.44216416711805e-05
-1.80886158218346e-05
-4.95905011697229e-05
-4.22348779306013e-05
-3.38365239662717e-05
-4.41150766537332e-05
-5.55004180405382e-05
-6.93428497292709e-06
-8.54000740817643e-06
-2.80312692466961e-05
-1.40236663016512e-05
-2.42925700389404e-05
-5.26123337759645e-05
-4.90063374120176e-05
-3.16711431418958e-05
-5.97556743732497e-05
-1.88357182325202e-05
-4.61669634401975e-05
-4.31064187492996e-05
-4.40666231928649e-05
-3.82907319662846e-05
-1.81021133945619e-05
-2.48107360212759e-05
-4.39164196761618e-05
-2.43612423707616e-05
-8.36034025879398e-05
-3.44118191872864e-05
-1.02539464196095e-05
-1.63798607391676e-05
-2.63798981651531e-05
-4.43648437007223e-05
-3.75922181431044e-05
-5.95921524686546e-05
-2.14120722696932e-05
-2.88111555437458e-05
-4.33671689256859e-05
-3.71232641916099e-05
-1.14114594992824e-05
-4.82444299352959e-05
-3.30701379130948e-05
-1.82718286140648e-05
-3.57691940556599e-05
-3.85702716995491e-05
-1.09511930483864e-05
-3.38958251138434e-05
-1.31153096855013e-05
-2.48009044981428e-05
-2.67269860994834e-05
-4.00935054927188e-05
-1.0324652116575e-05
-1.73273691485288e-05
-9.84121834163899e-06
-4.17498830903756e-05
-3.17140857476111e-05
-2.34854381229753e-06
-2.91301075672251e-05
-1.16179429405585e-05
-1.38715200426494e-05
-4.33463682076224e-05
-4.4247098628395e-05
-8.30829563455568e-06
-4.12569067573434e-05
-3.38251131065392e-05
-2.79328550367396e-05
-1.11505709044533e-05
-8.56562774326065e-06
-2.56628851700804e-05
-4.216052230267e-05
-2.16135631947016e-05
-6.63851276607772e-05
-4.35821021538204e-05
-5.84617633956884e-05
-2.81543224894089e-05
-2.22459316872564e-05
-2.13698202696642e-05
-4.07412190062335e-05
-5.41127742159251e-05
-2.99256733042216e-05
-5.99292544537381e-05
-2.78671852342846e-05
-5.35474731740627e-06
-7.94298688050808e-06
-5.22704510682776e-05
-4.28507802844267e-05
-4.6777513568655e-05
-5.03093572503222e-05
-4.6039995465511e-06
-3.76921144899535e-05
-5.36019206918593e-05
-5.69146496902237e-05
-1.51247084159293e-05
-1.98434603554377e-05
-3.09849268996699e-05
-2.42693669333045e-05
-3.03728960628957e-05
-4.5909142520485e-05
-4.71651524837688e-05
-5.02057404554983e-05
-1.81580708501767e-05
-3.82580963187123e-05
-2.25436222357358e-05
-2.33846088213881e-05
-4.94181015504541e-05
-1.15703987666668e-05
-2.42515792752437e-05
-1.7790473819834e-06
-2.94886882239591e-05
-1.36828033592374e-05
-4.05740239115093e-05
-4.48118883065928e-05
-4.85924236227267e-05
-3.50178255646653e-05
-3.06765170107482e-05
-2.73578625484216e-05
-2.458353626926e-05
-4.23931730435508e-05
-1.55502936261209e-05
-3.44064625043906e-05
-5.42918616196207e-05
-7.0818570242055e-05
-1.68756806412281e-05
-7.65115986577087e-06
-3.46317168163865e-05
-3.75399552377959e-05
-4.00495251848755e-05
-2.90193507752418e-05
-3.27417645555387e-05
-2.38945452546585e-05
2.33372284087929e-06
5.97200105071993e-07
-4.88305201601841e-05
-2.57770521791016e-05
-5.42775392193667e-05
-4.83573312313975e-05
-2.70057799974265e-05
-5.92473503842169e-05
-2.48900582301772e-05
-9.59683569021749e-06
-4.57168652283647e-05
-5.39196969867379e-05
-1.45318324951073e-05
-4.89465198505956e-05
-4.7040218461321e-05
-2.09494684367201e-05
-4.2789326821411e-06
-5.12945257856308e-05
-8.65169106430071e-06
-4.60747370402377e-05
-4.20538680546771e-06
-1.10540516152136e-05
-4.27043690348591e-05
-5.09470964599568e-05
-4.60144479088288e-05
-5.23601051799767e-05
-6.02613530887799e-05
-4.91074385056445e-05
-3.73912210211575e-05
1.26870814313725e-05
-6.0241792054276e-05
-1.92357240953704e-05
-3.31806731892711e-05
-3.24959394886017e-06
-2.10244028828499e-05
-2.22163917142583e-05
-1.14982474607226e-05
8.9144339387151e-06
-5.33337279828947e-05
-2.90380947399208e-05
-3.97595359482429e-05
-1.49157698435428e-05
-3.89664718798306e-05
-5.95618351450708e-05
-5.83556046116272e-05
-2.27182473509689e-05
-3.37438289512801e-05
-3.20776180034113e-05
-1.72584105918395e-05
-4.11871746776138e-05
-2.10292414989011e-05
-1.36980328824489e-05
-3.54211946121638e-05
-2.47305078509863e-05
-6.56633797582055e-05
-4.27887778002284e-05
-2.14707201354637e-05
-2.62628027824743e-05
-3.9909832487943e-05
-1.62561933673528e-05
-1.61338817015754e-05
-4.88613321802836e-05
-1.96938459944893e-05
-7.81260986102468e-06
-2.30622615793363e-05
-1.58942549037922e-05
-1.74374531909118e-05
-4.03581882913274e-05
-1.97591751941634e-05
-3.61029256310867e-05
-2.0820483512083e-05
-3.63654017374123e-05
-2.45395745427367e-05
-1.51070916863795e-05
-2.88512258715882e-05
-2.14213164636807e-05
-2.8953254086557e-05
-4.738371030499e-05
-1.34578165387775e-05
-2.75446980188879e-05
-4.26686224763583e-05
-3.25831660241258e-05
-1.69284937647225e-05
-6.02012114070982e-05
-1.71289540857935e-05
-3.62887143331346e-05
-4.1763959172043e-05
-5.6792211941066e-05
-2.16431981726189e-05
-3.55870563435834e-05
-1.17282131181821e-05
-3.70901229358808e-05
-1.96449480356261e-05
-4.23806533041349e-05
-2.3162313931878e-05
-4.07429048261992e-05
-3.53622073170263e-05
2.16150674206785e-06
-4.05912185882843e-05
8.72091368357414e-06
-1.19999185011293e-05
-3.82644074084945e-05
-1.46473208568021e-05
-2.76110581767698e-05
-2.49194919921416e-05
-1.30898478092389e-05
-5.58834667072571e-05
-2.3818906872948e-05
-2.39523719320756e-05
-3.07545269267881e-05
-3.86955440760154e-05
-4.11988408482828e-05
-3.8868064815397e-05
-2.95197340563131e-05
-1.72966411486848e-05
-3.75178448008573e-05
-2.0533882742932e-05
-3.9061982942767e-05
-4.35400401294902e-05
-4.05876991106734e-05
-2.60033153627564e-05
-3.17433294375875e-05
-4.03085480189758e-05
-1.44968364068171e-05
-1.96410932336438e-05
-2.36583575757571e-05
-1.79489731068263e-05
-4.81065867677378e-05
-6.00479495282002e-05
-2.50157875844012e-05
-1.57549006256344e-05
-3.06100717560398e-05
-2.38246929451894e-05
-2.6382690995872e-05
-3.53944677658096e-05
-1.62371801308967e-05
2.31400060260846e-05
-1.31914606599843e-05
-4.53395631457203e-05
-3.02124080151397e-05
-1.00781635027676e-05
-4.12505872102211e-06
8.36960897752167e-06
-1.56348785387129e-05
-2.54208213082607e-05
-2.37354855036371e-05
-4.44259739898635e-05
-6.51805614628205e-05
-4.8494291406158e-05
-3.55021787262368e-05
-8.65561250109898e-06
-3.88863477897499e-05
-3.02452864560731e-05
-3.53412234691381e-05
-3.24598969790888e-05
-1.92435546203177e-05
-3.31850252558552e-05
-3.40149860476181e-05
-2.05357902069223e-05
-1.43667000298768e-05
-4.12338365106404e-05
-1.56668070172208e-05
-5.96983017431168e-05
-5.88086074540994e-05
-3.27159402576349e-05
-1.00528154135435e-05
-4.19468048951721e-05
-4.82733338003554e-05
-3.96300236644945e-05
-1.18728084787373e-05
3.11035395690313e-07
-1.3058593505005e-05
-6.92922529454363e-06
-3.00385991051628e-05
-4.92193276244646e-06
-4.63164435112094e-05
-4.17887047621111e-05
-1.84653756304634e-05
-4.06491498824383e-05
-4.20196299807185e-05
-1.058582545316e-05
-3.71791750216189e-05
-3.88111964098167e-05
-2.21761993233651e-05
-3.45699557405966e-05
-1.74918060842717e-05
-2.38327150972519e-05
-3.05699353049554e-05
3.84123418624334e-06
-1.33877494393131e-05
-3.34882966535708e-05
-5.07817625140698e-05
-3.18481345263008e-05
-2.01412955624654e-05
-3.47932904902354e-05
-2.34107542157719e-05
-2.95879940308187e-05
-2.35543523361428e-05
-3.01371962665865e-05
-2.95097106616535e-05
-1.2898491370992e-05
-2.12294127688441e-05
-1.55105070960903e-05
-6.794347108683e-05
-2.25909699348537e-05
-2.33032461557694e-05
-1.44486969494113e-05
-4.26736072350719e-05
-3.34663940158671e-05
-3.30656477219127e-05
1.97035397030454e-05
-4.96088007868456e-06
1.36347265978372e-05
-7.20294084994803e-05
-3.23400070279158e-05
-4.53883160417776e-05
-2.66487502276912e-05
-2.6611392133613e-05
-2.00086437858889e-05
-1.78209562291568e-05
-2.76579223310451e-05
-5.11354789386945e-05
-3.78912205348579e-05
-5.1942248070066e-05
-4.17793496705056e-05
-3.35784236811311e-05
-3.31506644248336e-05
-2.84847230258521e-05
-4.18906133663335e-05
-1.77574578310019e-05
-2.02812688649094e-05
-1.58901299336105e-05
-3.40543226343543e-05
-2.22147288241258e-05
-6.46230057429032e-06
-2.76962878941749e-05
-2.8614049059085e-06
-1.17458875578541e-05
-2.884238372005e-05
-2.52246794865164e-05
-3.88758821503037e-05
-2.19200770304722e-05
-1.63370730562247e-05
-2.08645519292715e-05
-2.25120830070379e-05
-2.77569800620631e-05
-2.29284716976214e-05
-2.29532361766166e-05
-6.68354906326399e-05
-3.0665674452943e-05
1.74528004941798e-06
-2.37910558375077e-05
7.67163691252169e-06
-2.00861632880197e-05
-3.56194949805184e-05
-4.40466667162047e-05
-1.66186448292197e-05
-3.44592755922762e-05
-7.21165836294024e-05
-3.34463166846746e-05
-4.03941831714727e-05
-5.58182385814062e-05
-2.36530978343319e-05
-5.28455615360146e-05
-1.38500966883008e-05
-2.99221037566062e-05
-1.22184404047202e-05
-2.44562965312597e-05
-1.11514740404742e-05
-1.91928687077385e-05
-3.94901446928959e-05
-5.27942627202894e-06
-2.37046320514402e-05
-4.32647640405127e-05
-6.32252428589643e-05
-6.41404220333706e-05
-4.2424059340431e-05
-3.22567601862825e-05
-4.94479095688122e-05
-2.02657639514283e-05
-1.76188435630864e-05
-3.69582696251519e-05
-1.7530148312699e-05
-2.71096020579837e-05
-5.00797462748715e-05
-1.36389973960048e-05
-1.94926543248263e-05
-3.17681990306906e-05
-3.05819169662095e-05
-1.82581597806155e-05
-3.50253479370065e-05
-4.54733319361177e-05
-3.18796895816939e-05
-3.15378152851349e-05
-1.32019176219107e-05
-4.59294331793577e-05
-1.63127913269629e-05
-4.65357145481174e-05
-3.89950960110474e-05
-2.00245733118412e-05
-3.29866246324616e-05
-4.75338201596503e-05
-3.99727863724636e-05
-2.4098580717051e-05
-3.41229797308348e-05
-2.63050838109141e-05
-3.36143120650529e-06
-1.67587730208309e-05
-2.89209598790562e-05
-5.08420806314308e-05
-8.88826415881356e-06
-1.29047718514519e-05
-2.32880460355415e-05
-1.36948758121156e-05
-2.66936346891008e-05
-1.70796490440792e-05
-2.81210977538402e-05
-4.31889548387007e-05
-3.76727095472721e-05
-1.17904968089845e-05
-4.10882760947184e-05
-2.52817598315983e-05
-4.0933310452338e-05
7.86916226454508e-06
-4.70485923562019e-05
-1.86566325951109e-05
-4.06332028929948e-05
-2.07995824346439e-05
-3.07136150844698e-05
-2.35901234218367e-05
-1.83257260717249e-05
-3.83999864006248e-05
-3.64760889240629e-05
-2.04460599764012e-05
