# Supplementary material for: Research on computational propagation and identification of mine microseismic signals based on deep learning
Source: PLoS One. 2025 Oct 22;20(10):e0334641. doi: 10.1371/journal.pone.0334641 (PMC12543183; doi:10.1371/journal.pone.0334641)
Supplement: S8 Data — (ZIP) [file pone.0334641.s008.zip › 000100900002765.xlsx_0.txt_24.txt.txt]

-7.43343779569654e-06
-1.91765676459185e-05
-7.78999908325158e-06
-3.68981549178626e-06
-1.78947512022393e-05
-4.44689773003264e-05
-1.36604043383024e-06
-2.56888268897233e-05
-2.37190997190773e-05
-4.40087397513065e-05
-3.25686636764092e-06
-2.28507183718737e-05
-1.15875563707612e-05
-2.01012659408232e-05
-6.83630368444884e-06
-1.74059234290629e-05
-3.90890376827475e-05
-2.76542786700837e-05
-1.95077405409635e-05
-4.49998477082411e-05
-3.66427640046294e-05
-5.34886471453862e-05
8.25798502279929e-06
-2.43019630371531e-05
-3.67681584802608e-05
-3.78399920628765e-05
2.63850726094817e-05
-3.69294848962487e-05
-2.67318788263221e-05
-4.08775684626197e-05
-2.80304160736648e-05
-3.81192407635806e-05
-4.55093112720289e-05
-5.36005782929389e-05
-5.58199973574981e-05
-3.00740516966078e-05
-2.48870916422644e-05
-1.62570158747275e-05
-1.99747082150977e-05
-4.96650242541412e-05
-1.68869257588398e-05
3.00501362131928e-06
-1.4233481900701e-05
-1.5545397805644e-05
-2.9141888106672e-06
-4.06433560983988e-05
-4.58672727649142e-05
-2.17504691766577e-05
-4.26082005606793e-05
-1.63431781111728e-05
-3.92044695578735e-05
-6.12807928885778e-05
-1.94855565501619e-05
-3.12814921156926e-05
-2.49961334528125e-05
-5.92858334354114e-05
-4.7016229933398e-05
-2.30713562178372e-05
-1.99803932540687e-05
-5.63647384741057e-05
-7.07664625782565e-06
-2.28860939210249e-05
-3.49959517512202e-05
-1.55333685208154e-05
-1.47785633492044e-05
-1.03592251047773e-05
-2.08160478092473e-05
-1.96623425886289e-05
-5.86726194891772e-05
-1.02889778179414e-05
-3.23421233656066e-05
-2.35068693110307e-05
-2.7284467527545e-05
-3.93808583171547e-05
7.12045473725828e-07
-1.37099149592656e-05
-6.2050463748556e-05
-2.26920478922239e-05
-5.3757038287089e-05
1.11772573149252e-05
-2.78497366095896e-05
-3.61270165141326e-06
-5.55429843326747e-05
-2.4373892936048e-05
-2.79526866157097e-05
-1.78614591475268e-05
-2.35789003490908e-05
-2.28535334151704e-05
-1.05274406698694e-05
-7.18964376507905e-05
-2.4294645759295e-05
-2.41040868643781e-05
-1.56554233811899e-05
-4.48565238789821e-05
-2.55453814512898e-05
-4.20434333665614e-05
-3.67025065207298e-05
-4.63842232452964e-05
-3.44661098207551e-05
-6.34848558483319e-05
-8.61307416524261e-06
-1.83351918211482e-05
-1.30370688886413e-05
-6.41193756651235e-06
-4.55311455587034e-05
-3.29200911273414e-05
-9.1883787889217e-06
-5.24694329679377e-05
-4.05173652779624e-05
-3.26603202792436e-05
-3.88368165025276e-05
-7.16945869667923e-06
-4.39780754713214e-06
-2.6455163893431e-05
-3.50011101134886e-05
-3.79844690639964e-05
-3.09609625912889e-05
-1.55548018185932e-05
-4.42766409488677e-05
-4.1368480362038e-05
-2.2384769034831e-05
-6.19023199613814e-05
-4.73343349042727e-05
-2.68392715504885e-05
-1.95725204382402e-05
-6.31345759628527e-06
-4.84985334798483e-05
-3.42236954785285e-05
-2.46512974221636e-05
-6.12902874944204e-05
-2.82639007417758e-05
-4.10770184362633e-05
-2.96121580742295e-05
-3.04245252008849e-05
-4.2857918537535e-05
-3.82511547891378e-05
4.73273899154533e-06
-4.64756430784709e-05
-5.84160325840434e-06
-4.88073550144108e-05
-5.4658989700251e-05
-1.02727811280253e-05
-2.76585889791018e-05
-4.00569234338299e-05
-2.58259114786899e-05
-2.76160868301175e-05
-1.0121801291041e-05
-1.93180127563569e-05
-3.9272904082379e-05
-8.07224221656442e-06
-4.85901386094518e-05
-1.28502731261228e-05
-1.64550543876146e-05
-9.18175263104897e-06
-4.1399639549573e-05
-1.76994360420205e-05
-1.02878098723163e-05
-2.92568300498566e-05
-3.45837233656474e-05
-4.10456554477378e-05
-3.48468603197315e-05
-3.15180282089389e-05
-6.36505326800136e-05
-3.53318672498268e-05
-3.58876636876414e-05
-1.88552862840403e-05
-3.01378145016609e-05
-4.10985752517629e-05
-4.61315536606774e-05
-2.89448292309749e-05
-2.58928885083206e-05
-2.80747655032793e-05
-4.69365509025183e-05
-2.33765444421299e-05
-1.03111611890269e-05
-3.43945145613747e-05
-2.36301276992264e-05
5.45378673082262e-06
-7.15024722677454e-06
-3.04390389129337e-05
-1.45748339417218e-05
-1.90667418847804e-05
-6.23629053357134e-07
-2.44341894032536e-05
4.33267779939281e-06
-2.56289302361554e-05
-2.91128518803726e-05
-4.8570299089409e-05
-5.2838772754583e-05
-5.42387568921897e-05
-2.98972351721893e-05
3.30900782344676e-07
6.30192373025072e-06
-3.60036187324122e-05
-3.64973851052029e-05
-2.0024732965989e-05
-3.08791353672715e-05
-5.18792874120377e-05
-2.37139289836683e-05
-2.19160922306376e-05
-3.20977351742688e-05
-3.14847106155844e-05
-7.2365109130546e-06
-2.41644964894688e-05
-2.60239714580741e-05
-1.83312284010047e-05
-1.25990379511605e-05
-5.2175887161527e-05
-2.02412988222717e-05
-2.38451467664291e-05
-1.98585119710443e-05
-7.17988437031873e-05
-2.70446105880776e-05
-2.09660386864284e-05
-2.62057288076777e-05
-2.14704714979815e-05
-1.05673696654012e-05
-4.214882937553e-05
-1.77252272926103e-05
-3.93340696028147e-05
-6.24553028244547e-05
-4.24221301104509e-05
-3.68555225168394e-05
-3.55350063016606e-06
-3.01358310894785e-05
-2.0384568799429e-05
-5.35440721038485e-05
-3.97082302719369e-05
-3.31866162550127e-05
-3.07035269030268e-05
-5.8469515602921e-05
-9.47577769589543e-06
-1.33917301871553e-05
-3.7621755771295e-05
-5.01887951901506e-06
-2.29901444960659e-06
-2.64386593976725e-05
1.43023777361915e-06
-1.92195162676652e-05
-4.32053113654631e-05
-2.66381236488915e-05
-2.2429781740149e-05
-1.09660935826433e-05
-2.91193668770413e-05
-1.5332005508643e-05
-1.19978709575586e-05
-3.1274436981867e-05
-1.24502728720276e-05
-2.67909044485798e-05
5.16811285959628e-06
-2.77280152055726e-05
-5.63907541756476e-05
-2.15983607811765e-05
-2.1658485902059e-05
2.18690015189018e-06
-1.34846216186994e-05
-1.82829039654994e-05
-3.83906049732503e-05
4.807142160704e-06
-3.56367669021317e-05
-4.59721974294933e-05
-3.95764678001012e-05
-3.75478876792755e-05
-3.3243812691336e-05
-4.34187701571155e-06
-1.6973789362477e-05
-4.30717922341471e-05
-4.26786716666328e-05
-2.22450806813633e-05
-2.94464616026135e-05
-4.74049867946702e-05
-3.68219776183492e-05
-1.91490082665195e-05
-1.24621467758678e-05
-3.15299818305249e-05
-2.9566366776667e-05
-1.13179754571184e-05
-2.31530252105638e-05
-4.20326744626864e-05
-1.55116440076186e-05
-2.56264865369524e-05
-2.11163761797418e-05
-2.8032379771665e-05
-2.54850425378534e-05
-3.5862547836707e-05
-5.30726302357069e-05
-2.28188891384146e-05
-3.7064129344441e-05
-2.94477147729428e-05
4.02635096172934e-06
-3.1800692012928e-05
-3.35284215163163e-07
-4.60890873179188e-05
-2.15986235087263e-05
-3.7538289825467e-05
-1.31560048464444e-05
-1.12213635060406e-05
-3.15624704974378e-05
-2.24392022716879e-05
-2.67112152314425e-05
-2.16238249655569e-05
-1.74449844769748e-05
-2.75122894113981e-05
-4.51832128075587e-05
-2.75182448217238e-05
-2.71454201944044e-05
-2.06921287534239e-05
-1.04519319985755e-05
-6.58448072327001e-06
-8.70275591064446e-06
-6.45833225289917e-05
-7.6024938322425e-06
-2.56938083437094e-05
-2.10866125128863e-05
-6.02902017615444e-05
-1.74508087641879e-05
-4.10331971804623e-05
-5.31341179010077e-05
-3.40410366370571e-05
-2.27556022776826e-05
-6.35803870597231e-05
-6.40639339614602e-05
-1.67048863852793e-05
-2.48517221899303e-05
-8.79217650686163e-06
-3.87360147984753e-05
-2.18913075698006e-05
5.22719279649117e-06
-4.46599950585304e-05
4.63251942198388e-07
-1.73576310179269e-05
-3.75426808462662e-05
-3.4158139584717e-05
-3.39685208767138e-05
4.74866621035395e-06
-2.12341920605093e-05
-1.07521681532566e-05
-2.14886596616156e-05
-3.86729508183365e-05
-3.05489190864784e-05
-5.24339828503241e-05
-5.48651867688719e-05
-2.5390087747252e-05
-4.10114662097888e-05
-3.4620346112438e-05
-5.9896227149811e-05
-2.42996224382591e-05
-2.16634624726841e-05
-2.07628507062096e-05
-6.43941693511314e-05
-3.56730880657571e-05
3.04974019643578e-06
-7.54687942032152e-06
-2.64674988747832e-05
-1.98770882860183e-05
-2.33724757540592e-05
-2.94660984597759e-05
-4.91411142812704e-06
-3.65328418557696e-05
-3.91828288215513e-05
-4.73749414398826e-05
-3.79535375531398e-05
-3.89367304974484e-05
-1.57383139871772e-05
-3.94748450321148e-05
-1.2645333428601e-05
-2.84222443256321e-05
-4.31040535274087e-05
6.89557869413251e-06
-2.76328094383791e-06
4.86308336365698e-07
-3.13195606112235e-05
-4.4306898393622e-05
-2.0395682533428e-05
-3.13394456915219e-05
-4.91149417294218e-05
-4.2971599882073e-05
-6.64837431686834e-05
-2.51059566191089e-05
1.8534807652071e-06
-2.29930985276581e-05
-2.43421111147651e-05
-4.82405676962499e-05
-2.43394710343528e-05
-2.39721736480893e-05
-1.51405988142173e-05
-2.71754375103572e-05
-2.51096287687743e-05
-1.35623018843081e-05
-2.60059297054975e-05
-5.13844095623278e-05
-2.26473808025854e-05
-3.77225836095637e-06
-2.06793770584145e-05
-2.26815627046858e-05
-2.25972820601197e-05
-1.56333197900347e-05
-1.07865096344567e-05
-2.05958039906393e-06
-3.81952660382767e-05
-9.56166527465826e-06
-6.16507344278518e-06
-2.95656459015415e-05
-4.93392319787218e-05
-5.81078189538734e-05
-4.87608468435943e-05
-2.70476986203674e-05
-3.73142197246856e-05
-3.49605542994041e-05
-1.19164255321053e-05
-4.44959651600682e-05
-2.83422080744511e-05
-5.07856501666413e-05
-3.01931244254615e-05
-2.59658102158327e-05
-1.34381588550472e-05
-5.97736563443202e-05
-4.90070233152809e-05
-3.87766539834888e-05
-1.763958714222e-05
-5.48677455466097e-05
-3.91528093969595e-06
-3.80214555840817e-05
-5.29362683821152e-05
-3.79972040244885e-05
-2.29235081563473e-05
-3.23498848180562e-05
-1.3576197502125e-05
-1.73877034134183e-05
5.4078051070077e-06
-2.22582619305395e-05
-1.47590508888344e-05
-2.44369166689745e-05
-2.69976698853119e-05
-2.54107555383958e-05
-3.85165386506601e-05
-4.49580224515448e-06
-1.99202223512292e-05
-4.13682112317801e-05
-6.57791106486141e-06
-4.91684877649162e-05
-3.89251662743746e-05
-2.88985676042743e-05
-4.44028698113169e-05
-4.61602655492606e-05
-4.30618714410481e-05
-3.80585811228293e-05
-3.78841023585869e-05
-4.11330346972777e-05
-4.23229164628807e-05
-3.17527313895687e-05
-2.46840660925488e-05
-2.63220932947535e-05
-4.56251189858024e-05
-1.77046943432735e-05
-3.15661429647501e-05
-1.37212115980782e-05
-2.20027595805418e-05
-2.86557084354957e-05
-5.72148860170044e-05
-5.05570854516396e-05
-6.48783346531035e-06
-4.39617554806381e-05
-4.31867898068141e-05
-4.0391484441071e-05
-3.43776884923449e-05
-4.70063821695503e-05
-3.53458095832696e-05
-3.75862761424592e-05
-1.88348299237205e-05
-3.09751114945128e-05
-2.19780981428251e-05
-4.06982610425671e-05
-5.40168450648294e-05
-3.66441511349936e-05
-1.6752023711875e-05
-1.37808035495465e-05
-3.68101577248001e-05
-2.37820055604577e-06
-4.23652454004196e-05
-2.54818591686781e-05
-3.6369379997309e-05
-2.48048619667837e-05
-9.2388120816214e-06
-3.31067787245877e-05
-9.08537466222203e-06
-2.68414456623118e-05
-3.83217139716424e-05
-2.90494601938248e-05
-2.62058468408743e-05
-4.61102610048615e-05
-1.53227411170061e-05
-1.06420588465967e-05
-3.70047130129031e-07
-2.37200828911164e-05
-4.2504243505537e-05
-3.97917907900024e-05
-2.92834591148152e-05
-5.25893561879744e-05
-4.96492428645329e-05
-2.91524106753847e-05
-2.32697650828439e-05
-5.94723441624814e-05
1.32461882091949e-05
-3.52647840159955e-05
-4.92624503794196e-05
-3.36849779889513e-05
-3.82229925631125e-05
-7.76956134053401e-06
-3.87433201858929e-05
-4.38367649375558e-05
-1.6133896399504e-05
-5.8211190248038e-05
-2.73540961776667e-05
-4.06373860423652e-05
-8.79560925725775e-06
2.84703239735416e-06
-6.12356916226964e-05
-2.98359213628209e-05
-1.678487383227e-05
-1.34140714479271e-05
-2.00864971800929e-05
-6.02290928157345e-05
-1.96051843411902e-05
-2.89668798721859e-05
-3.53137056043657e-05
1.3299169568384e-05
-2.80652737644535e-05
-3.35936845487408e-05
-5.25853997452952e-05
-3.69010295158056e-05
-2.38673101997979e-05
-4.27796269075162e-05
-1.73690577380423e-05
-3.17278562692536e-05
-5.18213009191403e-05
-1.63908866995038e-05
1.60569746200832e-05
-1.53497371188809e-05
-2.01618567575679e-05
-1.51793922051524e-05
-2.06321581355124e-05
-1.10994706747242e-05
-2.86249450097108e-05
-3.62564709439482e-05
-2.77426014109899e-05
-3.29155149146029e-05
-4.80280049370822e-05
-7.87469761238611e-06
-2.45588135522269e-05
-6.91203602839128e-05
-3.67393273100744e-05
3.15059131834107e-06
1.09134857222376e-06
-2.22518706104265e-05
-2.73186140571032e-05
-5.52650975145825e-05
-2.85542426061532e-05
-8.07667105722669e-05
-4.35392989114412e-05
-1.43696834385328e-05
-2.58904551631795e-05
-3.25678165900655e-05
-4.13654519523822e-05
-1.13982706212565e-05
-1.23483163640088e-05
-2.24334997559248e-05
-4.92917587769155e-05
-2.48732573702272e-05
-4.53514847773297e-05
-1.2412817863963e-05
-3.91865203409362e-05
-8.67752408907346e-05
-3.46377882795298e-05
-5.71122688630482e-05
-5.11344167626825e-05
-8.45563935347013e-06
-3.35611878730098e-05
-2.46731362384615e-05
-1.32704741451284e-05
-2.75072417587941e-05
-1.60112519631236e-05
-2.74504696267837e-05
-1.05186500178463e-05
-4.92700955166637e-05
-3.64248710222934e-05
-2.74623363629422e-05
-4.81717813618247e-05
-2.55641955242888e-05
-7.90975822238985e-06
-3.71634476338934e-05
-3.74683972926787e-05
1.15843186905498e-07
-2.32028906168955e-05
-3.11333154477975e-05
-5.24287863968947e-06
-2.66624174441393e-05
-2.49784947951111e-05
-3.87918908678134e-05
-3.92603720680745e-05
-1.80601079097363e-05
-3.47812389555013e-05
-3.93668529496747e-05
-1.06043387797666e-05
-1.74120075029601e-05
-1.01368587770708e-05
-1.89083459315437e-05
-2.07915771363427e-05
-1.29170756435356e-05
-6.78228823776716e-06
-3.90482481937715e-05
-3.86258898876791e-05
-7.77843965006444e-06
-5.62379125930234e-05
-2.86342300525689e-05
-3.71434166005395e-05
-5.33084284162833e-05
-6.75455115609152e-05
-2.82712693885986e-05
-6.14944954036289e-07
-2.96935360829173e-05
2.17972663174582e-06
-2.63971301735e-05
-2.09715122457666e-05
-2.50512848245313e-05
-3.81794120777967e-05
-1.73601463963307e-05
-5.24034395497472e-06
-3.3934766084799e-05
-1.48664846967703e-05
-4.14191335969331e-05
-6.19573608848938e-05
-2.47048573861726e-05
-1.81493171089033e-05
-3.07861682329514e-05
-3.21683043367754e-05
-2.62008555031617e-05
-1.44153949597848e-05
-3.99427173723469e-05
-2.4100646175078e-05
-2.78021809923965e-06
-2.51697911281472e-05
-1.88643640691623e-05
-1.69870674860968e-05
-3.73775481533722e-05
-2.35245144079628e-05
-2.62976644048689e-05
-2.33059643832956e-05
-1.19467119830502e-05
-2.4516450791453e-05
2.86369601407084e-06
-1.7669231144342e-05
-4.2247078966973e-05
-1.85244494905269e-06
-5.62109352208811e-05
-4.43548644632578e-05
-1.25018712466859e-05
-5.05905063057418e-05
-1.62920079551184e-05
-3.27693767062012e-05
-2.47177262621562e-05
-3.94665875175379e-05
-3.32891539618101e-05
-2.34220853456796e-05
-3.984816146802e-05
-2.55155144223051e-05
-6.71356332748599e-05
-5.12200706074033e-05
-2.60995651628436e-05
-3.22238871188051e-05
3.70311985934389e-07
-5.27126402059364e-05
-3.27173727780865e-05
-4.95342306555721e-05
-3.30955548195614e-05
-4.10089394810995e-05
-3.6334688841286e-05
-2.53230103596761e-05
-4.91153271348674e-05
-3.50504669313388e-05
-2.52198058286383e-05
-7.94870830793358e-06
-3.17312660666585e-05
-5.54238990546808e-05
-4.39545511874462e-05
-2.74130793335486e-05
-3.08703664971543e-05
-4.45623930955079e-05
-2.88828907269686e-05
3.58267412065194e-06
-1.71089355131981e-05
-2.16506733372656e-05
-2.4019948931598e-06
-6.90201353860016e-05
-3.92818055570963e-05
-3.35297876865468e-05
-4.92736982009666e-05
-3.42281535374641e-05
-1.35746182942214e-05
3.32217264247714e-06
-4.1549874598879e-05
-3.74217442998233e-05
-2.34805155015368e-05
-1.38182269386303e-05
-1.2945881755494e-05
-3.38162852475007e-06
-3.81325979122518e-05
-7.35641457587346e-05
-4.44788528579645e-05
-2.80815773291567e-05
-4.80106091276723e-05
-4.79939351803159e-05
-3.32271662757911e-05
-4.47021060080365e-05
-6.64184274068424e-05
-6.77117409322262e-06
-5.22140595802941e-05
-4.16477439114147e-05
-6.74161435448848e-05
-2.55218212487788e-05
-4.05163711485433e-05
-3.81450968421009e-05
-5.65094225218303e-05
-4.2449237340309e-05
-4.94688833448522e-05
-3.76801092679497e-05
-1.73881914084902e-05
-7.15863617716224e-06
-4.62320427297728e-05
-1.63497536621292e-05
-3.56324132213797e-06
1.25057556013621e-06
-6.56672563001456e-05
-3.49360261959039e-05
-1.16194314347574e-05
-3.76377203112094e-05
-1.57348770979069e-05
-4.13176602788181e-05
-4.35075896157817e-05
-2.5196433832999e-05
-4.34609826355995e-05
-4.37983459464691e-05
-4.62504459284839e-05
-3.43998503676492e-05
-2.98870560573596e-05
-3.61008147059044e-05
-2.29340491384643e-05
-1.83468965317033e-05
-4.05721715244879e-05
-5.24402491361216e-06
-2.89516623990609e-05
-3.64294690835126e-05
-5.64419696292339e-05
-1.74644427564279e-05
-2.56325634459055e-05
-4.71192991918914e-05
-4.02004768198307e-05
-1.81152280151899e-05
-2.47776873768607e-05
-2.18964534029336e-05
-6.02979656754473e-06
-5.18504291250447e-05
-5.64242067924223e-05
-3.83545836495831e-05
-3.56859300788876e-05
-1.55310678565473e-05
-4.08197074562974e-05
-2.91454794448705e-05
-6.61535069902426e-05
-3.15548352823721e-05
-1.5853540530213e-05
-2.2284430852648e-05
-2.41971974844324e-06
-4.36481469409804e-05
-3.81481305409098e-05
3.36316873419017e-06
-3.50692558364744e-05
-1.87656320391986e-05
-2.80177438787425e-05
-2.33555031177618e-05
-3.25756638394324e-05
-6.0444952463956e-06
-1.66728128497082e-05
-2.02032076150898e-05
-4.45006721094599e-05
-1.89265402277339e-05
-3.72970412707746e-05
-4.70742114928509e-05
-6.27006843792837e-05
1.34124588236348e-05
-8.41469476059362e-06
-2.9127013571171e-05
-1.55144627084502e-05
-2.3178430108587e-05
2.11550767592664e-06
-5.48324431810826e-05
-5.11394819334145e-05
-6.45302167011941e-05
-2.9321953392505e-05
-3.81936860064085e-05
-5.48781373324481e-05
-4.13203152236951e-05
-4.44546663170901e-05
-6.67909172758649e-05
-3.09455871124514e-05
2.2231634473602e-05
-5.51922990088102e-05
-2.03391449386833e-05
-6.27965180529174e-05
-6.03510857527901e-05
-3.05356469728306e-05
-5.33994866313648e-05
6.53372378083923e-07
-1.85908898646769e-05
-2.97340439333513e-05
-5.13861593624619e-05
-2.3469630765267e-05
-3.30008702898981e-05
-3.16775185242215e-06
-2.82106062711418e-05
-1.14934469155101e-05
-3.22899721735565e-05
-2.02716712680092e-05
-2.26312645915036e-05
-4.02217152494576e-05
-4.5548913328506e-05
-2.43351455253217e-05
-2.25079793956263e-05
7.32207414189038e-06
-6.61924689555226e-05
-3.63868434662061e-05
-2.73347109479624e-05
-1.75252346863249e-05
-1.74781291959112e-05
-1.72990156735462e-05
-2.32178522447459e-05
-3.74874559873867e-05
-2.37393235442422e-05
-4.95059051475871e-06
-9.4285931588851e-06
-4.52850421532881e-05
-5.03393625339198e-06
-2.56372354379241e-05
-4.1969375348436e-05
1.19771514476273e-05
-2.65507203765086e-05
1.24457636155862e-05
-4.02519702557215e-05
-2.26443509921709e-05
-4.63692931936852e-05
-4.12926822199562e-05
-3.1792429106505e-05
-3.6118754289986e-05
-3.94394208950917e-05
-3.66307524831021e-05
7.01894813245837e-07
-2.57146816434788e-05
-1.91773296191596e-05
-1.30062101509561e-05
-3.52186629534033e-05
-6.35985568321163e-05
-1.63436824833068e-05
-1.7616903575856e-05
-2.48313213553097e-05
-3.03524776300947e-05
-4.4964438327792e-05
-2.5647926220325e-05
-3.18113377866631e-05
-1.74937416985401e-05
-3.27567271774515e-05
-2.81596428284492e-05
-5.36150322794699e-06
-1.72563681083856e-05
-1.54757932777745e-05
-2.56650573758981e-05
-2.12299710527191e-05
-3.94670792675271e-05
-2.79654377144996e-05
-4.20136344822118e-05
-2.93641209811985e-05
-4.52679642243331e-05
-1.43050878167709e-06
-2.52396905318055e-05
-4.53840702210017e-05
-3.92216095087868e-05
-2.91496831362622e-05
-1.90899740528083e-05
-1.70564705428523e-06
-1.13564677441711e-05
-1.54188383272488e-05
-2.33752561875982e-05
-2.07144694905573e-05
2.58204657293732e-05
-9.04530253987502e-06
-2.57361286820378e-05
-2.85754035903994e-06
-3.3170932761317e-05
1.42187166731119e-07
-2.97608035959431e-05
5.90014903935225e-06
-3.46281073534378e-05
-1.79926656803466e-05
-3.46599941384557e-05
-3.84700313927252e-05
-2.78537842022711e-05
-4.97937152517927e-05
-6.55879239836505e-06
-4.87275344951452e-06
-3.35421696162343e-05
-2.87109801599816e-05
-5.94720093109165e-05
-6.61877338077572e-05
-4.06163146871508e-05
-5.45244773809563e-06
-2.8747642535314e-05
-4.77030600444375e-07
-1.53571160385069e-05
-1.62524866541751e-05
-1.95066889964954e-05
-2.30634110487585e-05
-3.71208449901501e-05
3.05236335072811e-06
-4.39456934024199e-05
-4.7777830223615e-05
-5.34418106080996e-05
-4.76218064095932e-05
-3.62775622754754e-05
-3.43180863566574e-05
1.31933331492067e-06
-1.09482055048155e-05
-5.36669593362815e-05
-1.79364798104782e-05
5.01975936529428e-06
-2.62185855275101e-05
-2.61598012963592e-05
-3.63844078798878e-06
-9.06789015011937e-06
-2.69578862470406e-05
1.66800554599918e-05
-3.59657371197301e-05
-1.78747990078888e-05
-4.27786796782131e-05
-1.22774426555788e-05
-4.92953566677028e-06
-2.79127444801227e-05
-4.28821143596161e-05
-2.63044534773228e-05
-7.02600733694571e-05
-3.42510911437199e-05
-2.10243915490236e-05
-1.97139568724582e-05
-2.04924934264092e-05
-4.38443446799023e-05
-4.03729267942255e-05
-5.1819106127758e-05
-5.06026163346899e-05
-3.46302266915732e-05
-4.21258664135277e-05
-3.11727893055834e-05
-2.61830429456401e-05
-5.54217680575383e-05
-2.4248385836975e-05
-2.91929767171417e-05
-3.75537815632767e-05
-1.01309269874192e-05
-2.82144104581932e-05
-2.35192654937889e-05
-4.37753785305148e-05
-4.48532876789063e-05
-2.38740496532844e-05
-2.71128090773867e-05
-4.97210193084499e-05
-1.35099140825258e-05
-2.03472121304963e-05
-1.48219599504684e-05
-4.26430881473257e-05
-3.48777898751246e-05
-3.69996009783131e-05
-3.07492356830891e-05
-7.29395771667884e-05
-2.82020030259416e-05
-1.88099039311672e-05
-2.6418024344553e-05
-5.82137255313225e-05
-3.46886853231964e-05
-2.03129959798381e-05
-2.95378658012075e-05
-7.38594033709254e-05
-5.18807293796902e-05
-6.20330827175637e-05
-1.29050035583366e-05
-2.41610433292783e-05
-4.72994138094164e-06
-2.65643106486847e-05
-2.51665864159634e-05
-3.29389254776147e-05
-1.1185965645591e-05
-3.00606173509123e-05
-3.88982300472297e-05
-4.06327307637536e-05
-4.31653315557843e-05
-1.50780834017181e-05
-1.50763240940948e-05
-8.12851591977504e-06
-5.90497438055565e-05
-5.28109925203618e-05
-4.26068362728378e-05
-3.9731508447203e-05
-5.76952003105146e-05
-1.79638379031046e-05
-6.20958223290953e-05
-5.48169911566957e-05
-2.77518999716163e-05
-6.08597853288784e-05
-4.96980381799983e-05
-5.38971024925541e-05
-9.70968028267822e-06
-2.82919954568107e-05
-3.65414988470257e-05
-1.63470333912427e-05
-2.48615808605657e-05
-4.11276932251506e-05
-4.88114212580362e-05
6.34874196782799e-06
-3.52802360141104e-05
-8.39353835956044e-06
-7.3882044952124e-05
-2.55088126351834e-06
-1.7437066452254e-05
-5.19604958762067e-06
-7.85444435021222e-06
-1.2841482318635e-05
-3.75645364149871e-05
-2.27370883223976e-05
-4.8606016658616e-05
-2.22111137368771e-05
-8.03820600875586e-06
-4.5637779403705e-05
-5.24476007013416e-05
-4.65160976240032e-05
1.04723383591735e-05
-3.87978292623761e-07
-3.65721507896103e-05
-6.03554350236543e-05
-8.52293896029731e-06
-4.25191550813305e-05
-5.20011888659968e-05
-7.00203990436168e-06
-4.68223814342644e-06
1.49981367771456e-06
4.44281944658833e-06
-2.23273154680512e-05
-6.25016948914832e-05
-1.77210290246032e-05
-4.60537423176101e-05
-3.27935399922601e-05
5.30312012420367e-06
-2.75953588465688e-05
-4.19592485169286e-05
-3.46631118802077e-05
-7.11831211917779e-06
-5.66947874703678e-06
-3.06630385812652e-05
-3.5265716961666e-05
-4.44913274437336e-05
-4.51046030490259e-05
-4.31742964091419e-05
1.37512187906984e-07
-2.72504283625389e-05
-1.9042938197998e-05
-1.28894685555458e-05
-2.05203415165283e-05
-3.21424484646813e-05
-5.50863989887772e-05
-2.08032855700716e-05
-4.57254406359897e-05
-3.18260027321498e-05
-2.53224720514032e-05
-2.44227770971477e-05
-8.57279807172582e-06
-2.53261920839781e-05
-3.06413138893091e-05
-2.63611908421067e-05
-1.363562885199e-05
-3.46211146686804e-05
-2.08226812703245e-05
-2.83842953939123e-05
-3.64454245728951e-05
-1.18646929532439e-05
-2.60849490951354e-05
-5.35875853199639e-05
-2.98954615505762e-05
-6.1189264143933e-06
-1.17933190264323e-05
-2.94229686951337e-05
-3.50885887449847e-05
-3.57944935922207e-05
-1.59448303705507e-05
-1.42097858876475e-05
-6.39927006214223e-05
-6.70720325600212e-06
-3.74622905228692e-05
-3.77925626033384e-05
-9.13316593737227e-06
-2.75915061941508e-05
-6.63727281206263e-05
-5.82741285115877e-05
-5.10886944648947e-05
-2.00262204656536e-05
-3.47308178126493e-05
-4.68125693501433e-05
-2.10183715136009e-05
-4.61269961791966e-05
-4.2905641485378e-05
-5.47275790094122e-05
-1.21047160218948e-05
-2.69775819296508e-05
-3.46834561126961e-05
-3.64901213414202e-05
-2.34356395053117e-05
-3.08376987029744e-05
-4.28915369210135e-05
-3.9864619500781e-05
-1.34006428990605e-05
-3.90489452808015e-05
-4.54160921617789e-05
-3.54378571984083e-05
-4.3848474283597e-05
2.83630418492434e-07
-1.50975608390998e-05
-3.42640725264172e-05
-1.16131959185867e-05
-1.32078552842588e-05
-3.28392803869157e-05
8.33479989789663e-06
-3.0734180725582e-05
-1.49184380467207e-05
1.58342992269644e-06
9.10431459186314e-07
-3.33204666764848e-05
-1.56793327784375e-05
-2.28709275085249e-05
-6.2264636328805e-05
-1.91372639907007e-05
-6.94456612205954e-06
-2.13122715474089e-05
-1.68512577929345e-05
-3.07143948618338e-05
-4.96084331148517e-05
-3.27542227097888e-05
-3.14483556426579e-05
-6.49953974829287e-06
-4.07856498198489e-05
-4.34279797358323e-05
-5.35332755245718e-05
-3.04550278200702e-06
1.64261332690383e-05
-1.58673995546096e-05
-2.66946632212099e-05
-3.06433551196894e-05
-2.08092217307274e-05
-3.40087527836037e-05
-7.17770997160905e-06
1.08414691760693e-05
-3.51763277745945e-05
1.27240767042094e-06
-3.04359813103466e-05
-3.28281491415314e-05
-3.72781894806303e-05
-3.54336797119781e-05
-2.75223694004243e-05
-3.99656055663358e-05
-3.97655652387575e-05
-1.57494950220229e-05
-3.79172321168964e-05
-4.28702380001271e-05
-2.10338451445602e-05
-1.62070190155086e-05
-5.16935204674136e-05
-4.32013936532269e-05
-2.77097314808918e-05
-3.2940489227015e-05
-5.01286647111241e-05
-5.72636145151983e-05
-2.47719921352183e-05
-6.25116030710556e-06
-3.86186850658785e-05
-3.42773519275855e-05
-3.17189206835613e-05
-6.31645065507604e-05
-4.01554094130367e-05
-1.95283771719225e-05
-5.39421992914712e-05
-1.12589293747585e-05
-7.49267828204884e-06
-1.14059418018647e-06
-2.28970406138487e-05
-8.58055393494621e-06
8.87682797974653e-06
-1.9866784583694e-05
-5.4141907574422e-05
-2.58202028742776e-05
-2.45966248459074e-05
1.54800708963644e-06
3.91365620350932e-06
-6.5374944578957e-05
-4.23622764313347e-05
-3.31266640416332e-05
-1.89790357772452e-06
-5.82443557655772e-05
-4.95876871493763e-05
-4.56129667332009e-05
-6.73353271484193e-05
-2.13266360398813e-05
-2.18348425183569e-05
-3.82785881218285e-05
-4.52570776438703e-05
3.46558265342723e-07
-1.46202374386029e-05
-3.45945580430691e-05
-4.77595618639834e-05
-6.07803234246814e-05
-2.36063037537921e-05
-4.87444168896829e-05
-4.32189483772925e-05
-2.34216255215307e-06
-4.83300459177309e-05
-4.461089557076e-05
-3.02168476713445e-05
-2.41378568134576e-05
-2.86714453830154e-05
-3.18630777199452e-05
-1.58161445240334e-05
-3.75812284975931e-05
-3.23643905160979e-05
-3.93046652510909e-05
-5.66006754357079e-05
-5.37937113049026e-05
-1.6771333096817e-05
-2.1104668821863e-05
-3.73893446020808e-05
-4.64922660860853e-05
-2.39727874217515e-05
-3.40290946383629e-05
-3.70245039524294e-05
-4.53860443662566e-05
-2.56683346561329e-05
-2.59083522147407e-05
-5.07893386638923e-05
-2.43054994999201e-05
-8.65105330946822e-06
-4.41278408278539e-05
-1.42992076649881e-05
-3.36288766145888e-05
-3.69209659891027e-05
-2.51725321113563e-05
-1.74117421960826e-05
-2.1108428362145e-05
-3.30692863465835e-05
-1.31911724872848e-05
-4.30660166696027e-05
-3.53038490549143e-05
-1.22612559223968e-05
-1.34888631816965e-05
-1.85278016206651e-05
-2.68632326680471e-06
-4.25735202740965e-05
-5.95624778399068e-05
-3.34684559766411e-05
-8.8997689897225e-06
-5.16528309744238e-05
-2.06456039599767e-05
-4.48753322971691e-05
-3.15293064418399e-05
-2.26573099247899e-05
-4.35540591952886e-05
-1.58551954372517e-05
-1.9502689155104e-06
-1.27811452605412e-05
-2.83886403988097e-05
-2.5207350136136e-05
-2.79442786612893e-05
-1.45570055138454e-05
-1.59624296029407e-05
-2.19543636690327e-05
-1.20293435847128e-06
-4.36971748488655e-05
-1.4501103415956e-05
-3.27991683588523e-05
-2.46590033843356e-05
-4.15087046349743e-05
-8.9371860434851e-06
-3.31598887387291e-05
4.23699166277849e-06
-3.40699552684661e-06
-3.86393803255941e-05
-2.00422975838918e-05
-4.64983364290333e-05
-3.95036746247406e-05
-3.83574848554405e-05
-8.1460815978149e-05
-5.17495219598357e-05
-5.73607761684147e-05
-3.72304874833087e-05
-1.66911311881146e-05
-1.4162279171511e-05
-1.21762675989789e-05
1.51731886747303e-05
-4.46005491970817e-05
-4.54484457894014e-05
-1.9931845274458e-05
-4.13747654467709e-05
6.50871430942264e-06
-2.48087935297361e-05
-1.89416911204641e-05
-2.62369143052117e-05
-2.34945342158789e-05
-3.62880461461798e-05
-1.12568835459983e-05
-3.80875079930334e-05
-4.44217460927716e-05
-1.74512764601781e-06
-3.50713533330535e-05
-1.78609104810744e-05
-1.87191609403326e-05
-2.024091131681e-05
2.07367223221579e-06
-7.86081488418976e-06
-3.86402140658557e-05
-2.8022284274574e-05
-3.17740310019337e-05
-4.20556372699845e-05
-6.9709554798239e-05
-2.78744004244185e-05
-1.13699087573175e-05
-2.69651289782572e-05
-3.61816141535233e-05
-4.77966487818735e-05
-2.20240516735964e-05
-2.35222398847156e-05
-3.59147625093313e-05
-1.62851713518436e-05
-1.05564237758962e-05
-3.46145385586914e-05
-4.64437459268603e-05
-4.45636673759371e-07
-6.70926194549305e-05
-1.88326505457259e-05
-2.97225403252135e-05
-2.73177395472339e-05
-2.05107247959668e-05
-5.22126495758535e-05
-4.50115925034155e-05
-2.15590489098978e-05
-5.81504164149305e-05
-3.12568924650726e-05
-4.89141169408294e-05
-3.60678371900758e-05
-2.55605585063807e-05
-3.09870794320783e-05
-2.68127517583018e-05
-1.72202113143217e-05
-3.49847272748082e-05
-6.23292604337714e-05
-2.32433020963594e-05
-1.04696520489194e-05
-1.65407114698298e-05
-1.75013472475049e-05
-4.78161400422098e-05
-8.00499962880085e-06
-5.0487501825967e-05
-2.94235955148694e-05
-2.60878379447152e-05
-7.80041999416036e-06
-2.68216009081517e-05
-1.49331794858479e-05
-7.75908806092712e-06
-2.84875244530606e-05
-2.36061463524017e-05
-2.25130373970097e-05
-3.44198948739422e-05
-1.17523152693707e-05
-3.04388037467802e-05
-6.86194181697779e-05
-3.44937282952019e-05
-3.37664916804159e-05
-4.48775236930977e-06
-3.10235194888622e-05
-1.92401371310954e-05
-2.57629717949732e-05
-2.44544057133936e-05
-1.59246656735832e-05
-1.10833870772599e-05
-1.30025629925522e-05
-1.52271329912366e-05
-3.56402696273224e-05
-3.07064301748214e-05
-2.01662720047374e-05
-5.10550403638174e-05
-3.87208987889459e-05
-4.76662205454204e-05
-7.20592487153994e-05
-2.39470737332072e-05
-5.01787281993046e-05
-2.77120921310179e-05
-6.41731144280393e-06
-5.66798880836684e-05
-4.72147430133628e-05
-3.26523288989618e-05
-2.12409595788241e-06
-2.94949000964655e-05
-2.5040132352186e-05
-1.08276890889639e-05
-2.716891225065e-05
-1.57237679688471e-05
-5.85268035903227e-06
-4.45110956891415e-06
-4.72077715985116e-05
-4.59503663859253e-05
-5.15181009902935e-05
-4.56235197601013e-06
-1.88235249170711e-05
-3.37194262555093e-05
-1.75766153869654e-05
-3.14477208422584e-05
-2.02532869209269e-05
-1.38855983907873e-05
-1.73804594585474e-05
-3.75272952928176e-07
-3.87012941874178e-05
-4.0536834328475e-05
-2.74178023789856e-05
-2.27349579576979e-05
-5.34908405866636e-05
-2.67564298040981e-05
-4.14302141324098e-05
-2.44398612806149e-05
-2.31777450411701e-05
-2.48155900602521e-05
-4.67025722977862e-05
-2.108387378455e-05
-4.11892954722957e-05
-5.59320185504007e-05
-7.87901055075284e-05
-4.68825986655119e-05
-1.33507316959905e-05
-4.07935407137555e-05
-2.14100351258629e-05
-5.22778275038136e-05
-3.62992748036783e-05
-2.40890096671676e-05
-3.16846427644183e-05
-4.06416414136167e-05
-2.47099836078965e-05
-6.71749589893106e-05
-1.51925717386752e-05
-3.60313729665467e-05
-4.78683003879072e-06
-4.65620067827068e-06
-1.58755421905889e-05
1.345140558247e-05
-3.34388837451732e-05
-3.01997209862981e-05
-3.5949241268554e-05
-2.11393000391809e-05
-5.76309540631241e-05
-4.59625820710076e-05
-1.15946241666912e-05
-5.90488847472469e-05
-3.01913329664642e-05
-1.83175440556087e-05
-2.22162675595738e-05
-2.02324673437168e-05
-4.00509452414039e-05
-1.7863940725818e-05
-3.20784872000403e-05
-2.88134677660711e-05
-6.05830033888028e-05
-9.52365579243834e-06
-2.49064372420201e-05
-4.5024728443653e-05
-6.23688268214459e-06
-3.59037684679233e-05
-3.9699441915484e-05
-3.78782674676177e-05
-4.8845319710397e-05
-4.09334460379119e-05
-5.83603297946329e-05
-6.49871706259629e-06
-3.08277007607164e-05
-1.90328809841798e-05
-2.08778022005186e-05
-3.66407559814766e-05
-2.60823575605458e-05
-2.84789260797486e-05
-1.88903765043959e-05
-2.17463852390503e-05
-1.17255521314264e-05
3.22796297210709e-05
-1.70343662761101e-05
-2.54915041917322e-05
-2.90947694157812e-05
-1.98643368597123e-05
-2.26254653182977e-05
-2.65337545884319e-05
-5.3062614568059e-05
-3.21511863425085e-05
-3.77793382864784e-05
-2.22638427494495e-05
-3.56670982415239e-05
-1.3723015485753e-05
-4.87617321418778e-05
-4.01559328390881e-06
-3.29678447748605e-05
-3.24933209285736e-05
-1.27721520288745e-05
-1.29297860059605e-05
-2.17412926890356e-05
-4.60703067591607e-05
-3.25278270073825e-05
-9.15972887799484e-06
-4.55410487542826e-05
-3.36791174474865e-05
-3.74356604594701e-05
-1.1359030964433e-05
-5.88786792967748e-05
-4.87395370644934e-05
1.39939513622765e-05
-4.80370388120918e-05
-4.55223626971581e-05
-2.31848939141944e-06
-9.10025015156245e-06
-1.872150404152e-05
-7.88333016906951e-06
-4.21761217725492e-05
-1.93016549902126e-05
-4.80115890748713e-05
-3.74843952022571e-05
-4.00029519697756e-05
-3.3017172595175e-05
-1.67603654907095e-05
-1.38337526264513e-05
-1.3794819613169e-05
-1.87464195544257e-05
-5.18892599029729e-05
-3.88845946377886e-05
-5.84404726374304e-05
-8.27176990203981e-06
-2.90606504512103e-05
-4.75670477817556e-05
1.64783931825406e-05
-5.73968578973708e-08
-3.97444964544289e-05
-2.66017705232068e-05
-2.78263284496648e-05
-5.5874868887058e-05
-3.73752408046676e-05
-3.0502947466445e-05
2.52547723673276e-06
-3.90923634156246e-05
-4.83327352419369e-05
-4.15164243588991e-05
-4.96230174692504e-05
-2.06826934777317e-05
-2.41989863925553e-05
-3.57418292248789e-05
-1.41373709620173e-05
-3.2427095354748e-05
-1.64187409926929e-05
-2.41213606543694e-05
-2.59900121988198e-05
-3.05701179424025e-05
-4.45419092048371e-05
-5.33725566590105e-05
-5.86789636072704e-06
2.79668735056091e-06
-2.83700928445097e-05
-5.4037115567655e-05
-2.87809091623926e-05
-3.93625212021036e-05
-2.61499135270309e-05
-2.59348620422602e-05
-1.30481250524495e-05
-2.71013526769294e-05
-1.46871711499434e-05
-3.2570242659858e-05
-8.65700152185582e-06
-5.14682652010654e-05
-1.88478379229944e-05
-1.1367442002077e-05
-6.67913825538213e-05
-4.95190957794838e-05
-2.28348687467224e-05
-2.27552727207845e-05
-4.51119525353402e-06
-3.6643694547027e-05
-2.90359579555887e-05
-1.27079655543345e-05
-3.42268003845249e-05
-4.33321495241112e-05
-1.93476971613631e-05
-2.20648573993279e-05
-3.6960282003138e-05
-5.9964859569483e-05
-5.72012838359867e-05
-1.21112974527014e-05
-1.52287570763977e-05
-6.91334324105912e-06
-3.44412303667141e-05
-2.69491570542284e-05
-5.39440525416303e-05
-1.48583655896599e-05
-2.47762095971103e-05
-5.15725281165634e-05
-3.16384798550381e-05
-2.18561061301337e-05
-6.06449169682448e-05
-2.6272223422008e-05
-3.11913466088279e-05
-4.78875081720533e-05
-1.92047424348898e-05
-2.99735389044231e-05
-5.68203910094132e-06
-3.90850662232738e-05
-3.34549832502301e-05
-1.57972633555856e-05
-2.91322359292527e-05
-2.28960707482656e-05
-1.6773938338691e-05
-2.73713642439811e-05
-4.57819988663375e-05
-3.28001154893577e-05
-5.51502851836046e-05
-4.16473214434131e-05
-1.61778399620915e-05
-1.6163443401023e-05
-4.00800538084646e-05
-2.03130081573932e-05
-4.72003784373128e-05
-3.38619526402567e-05
-2.00066117267127e-05
-5.07709248122068e-05
-5.30063984991026e-05
-4.55307470104937e-05
-2.16765443615359e-05
-3.00420077484415e-05
-1.04732091140837e-05
-2.20672182755255e-05
-2.7588106973718e-05
2.57535589917009e-06
-2.04051317540053e-05
-2.21640267476915e-05
-2.10116929357446e-05
-1.48000220842262e-05
-2.56573872977019e-05
-4.28567342580792e-05
-7.52640612106565e-06
-2.00064854739857e-05
-1.68829058771341e-05
-2.53828337587889e-05
-1.62494619787251e-05
-7.52697943813518e-05
-3.33302266268112e-05
-2.28853836967842e-05
-1.73140967582254e-05
-5.13347000847882e-05
-7.93032624964387e-05
-2.64535325677462e-05
-1.31262796134748e-05
-5.13030426324383e-05
-1.83129661253027e-05
-2.84100224933244e-05
-1.33570835381883e-05
-3.51374468683072e-05
-2.44052547446688e-05
-2.83579813477825e-05
-4.05763095943673e-05
-3.19198335561502e-05
-2.78275578075617e-05
-3.81151600555775e-05
-6.31174832372786e-05
-1.21911581061748e-05
-2.50182194423983e-05
-2.78796235930378e-05
-4.59175745435993e-05
-4.93959176470928e-05
-3.61472869351002e-05
-3.36257599613741e-05
-3.4982871113683e-05
-2.30760568771844e-05
8.01985613670879e-06
-3.45418919698096e-05
-1.54542420879159e-05
-2.5196347693552e-05
-2.7137475009982e-05
-2.83797184922463e-05
-1.78531616835773e-05
-4.1632774683977e-05
-3.31496371424845e-05
-2.67681394257493e-05
-5.08878032947226e-05
-6.93783477950445e-05
-2.38883808440272e-05
-3.45037285143203e-05
-1.85630491422678e-05
9.22222971363296e-06
-3.54060688625523e-05
-4.28654192063976e-05
-3.56586948608168e-05
-4.32791136742883e-05
-5.67622461569043e-05
-6.47206571443721e-05
-4.59949458619273e-05
-2.000119617815e-05
-3.49605753090166e-05
-3.11255104575774e-05
-3.35951668349537e-05
-6.32782093436613e-05
-1.74643989176432e-05
-3.95382618366108e-05
-3.25687736421524e-05
-3.63305531664744e-05
-1.38570818691612e-05
-3.95914994608486e-05
-3.65062816769057e-05
-5.59812135277252e-05
-1.41317885063696e-05
-1.69318818337177e-05
-2.59230899241072e-05
-1.11569900662467e-05
-1.78887299665938e-05
-4.87330806410529e-05
-2.39175875206038e-05
-1.27716970653218e-05
-2.13751333222016e-05
-3.70359558295455e-05
-4.37184123740849e-05
-3.45571571066815e-05
-1.57117278929539e-05
-1.97594158966369e-05
1.01729609539642e-05
-2.20665190997276e-05
-3.13960219323583e-05
-3.0491671453935e-06
-2.63053364145261e-05
-3.34514149648962e-05
-3.92054953292269e-05
-2.11521683390859e-05
-1.10778462282442e-05
-2.7763465837386e-05
-5.22063114194812e-05
-4.41753902469712e-05
-2.54721831230432e-05
-5.73940786167265e-05
-3.62674456709376e-05
-2.86397355557978e-06
-1.2484211893031e-05
-3.18448718693581e-05
-4.27521890808353e-05
-1.52678044519712e-05
-6.20140667805521e-05
-4.36830756553961e-05
-1.50116758500113e-05
-3.4401478959351e-05
-2.87893747746345e-05
-2.69887275338712e-05
-1.34437645505072e-05
-1.27941520433057e-05
-4.46088291831447e-05
-5.08255429528655e-05
-2.64805328982677e-05
-3.80922161260514e-05
-1.34939391652815e-05
-3.77216913108091e-05
-2.91287996131393e-05
-5.4135489466175e-05
-8.03710408159313e-06
-3.14968082616869e-05
-4.86203213566367e-05
-3.68044964136088e-05
-3.55892783233716e-05
-9.65682950168722e-06
-3.00632484032498e-05
-4.86174014429906e-06
5.69948166237687e-07
-2.86094581800458e-05
-1.90018978132951e-05
-2.24906361580828e-05
4.34672215412327e-05
-1.8603190438831e-05
-3.28301639182575e-05
-1.12858144417402e-05
-4.0159135282289e-05
-5.03258677823463e-05
-3.83530940071309e-05
-3.19405786665176e-05
-2.18709973734273e-05
-2.14878261227172e-05
-2.93838585128306e-05
-1.37329408594138e-05
-3.12087399866147e-05
-4.53696593368297e-06
-5.06408351775645e-05
-2.75804012207514e-05
-2.40796147725513e-05
-4.33775002734427e-05
-5.02000977114165e-05
-2.62564999360976e-05
-2.58039215556897e-05
-4.80305223674684e-05
-1.10700731006877e-05
-3.83834892297271e-05
-3.23877554953786e-05
-4.78053529981148e-05
-5.19614820650619e-05
-2.68402505035567e-05
-3.70137309818288e-05
-2.967531946015e-05
-2.65968486520445e-05
-5.1526174563287e-05
-3.57806531492088e-05
-4.44288049847587e-05
-4.36684856015025e-05
-2.74399549965594e-05
-2.90549193904349e-05
-3.1967789083409e-05
-5.80138181772751e-05
-2.19102703177541e-05
1.34507675455816e-05
-2.23304272099599e-05
-4.65648828640178e-05
-4.96855130931241e-05
-4.31934378662997e-05
-2.64362458598608e-05
9.79636545502488e-07
1.56404201232754e-05
-1.39224879657747e-05
-5.95095545567964e-05
-5.0405987449625e-05
-8.70984842084964e-06
-4.52790446064485e-05
-2.24717103452869e-05
-5.28533255445314e-05
-3.51807981393395e-05
-3.57124144023738e-05
-8.2072918178809e-06
-1.05200630379606e-05
-2.76221579883683e-05
-4.55099197922648e-05
-4.56734168186287e-05
-2.04781541505941e-05
-2.3733766145373e-05
-6.03328011330371e-05
-8.79574368792992e-06
-4.98540251757835e-05
-1.89956282204418e-05
-3.46448571708458e-05
-2.70603448869158e-05
-5.48229419975773e-05
-3.6065151401349e-05
-1.65842129657269e-05
-1.41003415762083e-05
7.48550020662985e-06
-3.23189068767621e-05
-6.190760659955e-05
-3.32883357991036e-05
-4.32445376399466e-05
-5.10528866521095e-05
-4.01143340569574e-05
-1.41061191053707e-05
-4.4110161654474e-05
-5.40267133610499e-05
-4.04716079144632e-05
-1.70261124505632e-05
-4.11184452570365e-05
-4.73834011732191e-05
-1.37858355642646e-05
1.61921574110488e-07
-4.49406965379984e-05
-5.15594327316756e-05
-1.13477889891294e-05
-1.24457714918729e-05
-2.40844924008297e-05
-3.89874822856944e-05
-2.64346463667063e-05
-1.74973303928236e-05
-5.27405563358996e-05
-1.98148207091265e-05
-2.87655822336364e-05
-3.68972076773891e-05
-4.7623864509192e-05
-2.541132924041e-05
-1.47578898393613e-05
-1.37760963787818e-05
-3.67976828452376e-05
-3.70795464912399e-05
-3.10604061294546e-05
-3.83104022740063e-05
-2.16041259909692e-05
-2.34013140686545e-05
-6.19004191492273e-05
-3.02968617795384e-05
-1.3558635880467e-05
-2.20214652695599e-05
-3.80418564756077e-05
-1.93392694707718e-05
-3.61497141102289e-05
-3.71349382857777e-05
-4.27707579593252e-05
-1.85316086259695e-05
-4.97070854023476e-05
-1.25289189066593e-06
-3.65502208463079e-06
-3.28144732436894e-05
-6.80146268337069e-08
-6.91365513513419e-05
-5.05358262993625e-05
-3.37604639641953e-05
-1.47936597797369e-05
-4.16448978825326e-05
-3.29354982908793e-05
-3.8522154965718e-05
-3.82210789736091e-05
-2.94055868810359e-05
-2.99922150764236e-05
-3.0894934204037e-05
-1.60510735135928e-05
-3.08515449674784e-05
-2.74404138420387e-05
-3.55230225815397e-05
-4.82214960679221e-05
-3.94701426062343e-05
-4.77153375023136e-05
-2.04896829030807e-05
-3.82222873481353e-05
-7.06599795601903e-06
-3.59233102328186e-05
-1.54416589488392e-05
-1.66740254778682e-05
-2.24250513487587e-05
-2.26938122691757e-05
-2.38159601223386e-05
-2.64298388354034e-05
-3.92091049169102e-05
-1.05196364466651e-05
-4.6023041543713e-05
-4.50883708919828e-05
-2.03308563704524e-05
-2.8926915096417e-05
-2.44010187350214e-05
-3.6444779536432e-05
-3.52750660140528e-05
-3.5882661935512e-05
-2.93569016054964e-05
-1.80429563890545e-05
-3.30322192624122e-05
-4.03036922750973e-05
-2.03814899868975e-05
-7.372052886904e-06
-1.41838279121306e-05
-3.2630875243233e-05
1.43802458872206e-05
-5.25923112398655e-05
-1.34319221546414e-05
-4.73053700350353e-05
-3.86972376131127e-05
-1.76063825193825e-05
-2.95124866807129e-05
-5.99944308076165e-06
-3.36825590187069e-05
-1.954242279605e-05
-1.95173514110963e-05
-1.43814929391925e-05
-1.84106228603355e-05
-3.50466962287937e-06
-3.81049104848905e-05
-2.97246496705447e-06
-3.84223562702914e-05
-1.63946147331966e-05
-1.16697516400419e-05
-1.77963733209903e-05
-3.12050497218478e-05
-4.19767671458482e-05
-4.05270422689602e-05
-3.62511409382073e-05
-3.15882500415815e-05
-4.34679665755137e-05
-2.64112237170775e-05
-4.73993493063345e-05
-5.26007804300322e-05
-1.84181122086278e-05
-3.86069725603078e-05
-2.66591648973463e-05
-1.83365477616589e-05
-3.18732507917043e-05
-4.12915504214342e-05
-2.1167852914943e-05
-4.42249519926872e-05
-2.45834651082482e-05
-2.67592922395087e-05
-3.53692954053464e-05
-2.01329985745475e-05
-3.885210578759e-05
-2.33896449854037e-05
-2.8414868985779e-05
-4.72897196812647e-05
-5.92506008846124e-05
-1.11450265266876e-05
-2.7447335781231e-05
-2.21464282772984e-05
-8.26818887002919e-06
-4.38867455651053e-06
-2.94118748994943e-05
-4.51378265000585e-05
2.70301498032649e-06
-3.13416458294562e-05
-9.23465834029305e-06
-4.05440064331449e-05
-3.20445300502891e-05
-2.76519562249728e-05
-2.11764594177622e-05
-1.96552262365116e-05
-4.74452414317279e-05
-6.68191363389301e-06
-4.44390695835655e-05
-5.65121590825874e-05
-3.29546840089904e-05
-2.59854780720896e-05
-2.06436056131017e-05
-4.31852818423239e-05
-4.17513321369483e-05
-4.01220387998733e-05
-1.3657231608553e-05
-5.20346327949219e-05
-3.24161097172774e-05
-5.3386000679204e-06
-3.26954854210979e-05
-5.05349475195851e-05
-4.2907186354573e-05
-6.55557320001925e-05
-1.86663121793749e-05
-2.84749941408853e-05
-1.71762054068707e-05
-3.00939048146628e-05
-2.13790833994484e-05
-4.18205592956316e-05
-4.58702998285198e-05
-3.16985385181714e-05
-4.7704850596092e-05
-1.04513734621917e-05
-7.57637288457786e-05
-8.72284475329986e-06
-3.98016181012767e-05
-3.44805789589264e-05
-1.0163564084948e-05
-3.65867344839367e-05
-5.74468257521904e-05
-3.24534086431816e-05
-2.28093070019036e-05
-2.6761287335286e-05
-2.66770594689206e-05
-3.4843766014239e-05
-2.2047916283286e-05
-3.29568679628873e-05
1.05910005172802e-05
-2.67989888167249e-05
-4.88885588823726e-06
-4.02879693449097e-05
-6.97327478640803e-06
-6.45627103644514e-05
-3.5065711471884e-05
2.39612279300672e-06
-7.72930819493051e-06
-2.65008358231859e-05
-1.33555263048947e-05
1.79001399705738e-05
-9.96389904917641e-06
-2.86943918658693e-05
-2.90012442454713e-05
-2.5772270890999e-05
-5.73714167780662e-05
-1.84872978575303e-05
-4.81137255742471e-05
-3.73348670682514e-05
-4.7236892890546e-05
-7.28780277293536e-05
-2.88175409976549e-05
-2.89882703442379e-05
-4.062870579152e-05
-2.83505102874622e-05
-7.45331751986132e-05
-1.57864564725637e-05
-5.06832273542094e-05
-2.63173201747384e-05
-3.18545802298115e-05
-1.33400436597444e-05
9.89517576366931e-06
-4.62101676027918e-05
-5.8099055997228e-06
3.13304604601237e-06
-3.37054839201336e-05
-4.12529876134499e-05
-6.44784262129122e-05
-4.43919103928234e-05
-1.55455947885376e-05
-7.96726307512495e-05
-4.96672530003327e-05
-3.73484128251214e-05
-1.47882254110681e-05
-1.80823104301143e-05
-3.42474743782793e-05
-2.27930826060646e-05
-3.54736965915855e-05
4.00021858176125e-06
-1.56733781058407e-05
-1.52139483194974e-05
1.93167788131957e-06
-2.55081086981558e-05
-8.76820607061695e-06
-1.07962695426745e-05
-5.60250715772957e-05
-4.87673665275136e-05
-2.36702636320392e-05
-2.75087573504208e-05
-3.58093784823278e-05
-3.32690269933345e-05
-4.69622937591625e-05
-1.94189256575838e-05
-2.22026145057337e-05
-1.92531471654618e-05
3.99093354112954e-06
-2.60132753302269e-05
-3.68460000620007e-05
-1.95439818945342e-05
-3.66805928963188e-05
-2.78681263223846e-05
-4.75627928171377e-05
-2.92047345990477e-05
-3.61443497854018e-05
-2.61119691581876e-05
-2.80430152754586e-05
-2.27111423139105e-05
-3.28826869317602e-05
-2.74180061163356e-05
-4.4947768149326e-05
-4.65715218323025e-05
-2.63530292022048e-05
-2.66893465408026e-05
-3.98515276820912e-05
-3.55999850415452e-05
5.05371800341459e-06
-1.89495420918067e-05
-1.89279103241355e-05
-3.44277057946818e-05
-5.25332318960159e-05
-1.10974574625567e-05
-8.57983529995645e-06
-3.9734793154291e-05
-2.32421864728769e-05
-2.51723369232161e-05
-2.6416263760942e-05
-1.57568801396379e-05
-3.40192496086067e-05
-5.07969459256268e-05
-2.71413313063262e-05
-3.7543549427427e-06
-9.49106435697472e-06
-9.94268480907025e-06
-4.34408868708454e-05
-1.51353134944954e-05
-3.77647553100297e-05
-3.46845391571787e-05
-1.88808774575122e-05
-4.02447329824053e-05
-4.40038885084636e-05
-4.48032556579838e-05
-3.18295748580449e-05
-2.72716638676674e-05
-3.68400735336566e-05
-3.11792704429444e-05
-7.89226752118113e-06
-1.46741725851744e-05
-3.39966597875107e-05
-5.6158565021314e-05
-2.85221932131782e-05
-1.80106312655086e-05
-6.61123910825496e-05
-2.7746581344468e-05
-5.67041018029848e-05
-3.83817543807863e-05
-2.57588245729344e-05
-5.00037608669332e-05
-1.92872738030062e-06
-4.22279982284228e-05
-3.88867644151175e-05
-2.30634426023749e-05
-4.82313001083203e-05
-1.03745861266857e-05
-1.50093773577471e-05
-5.60813232499556e-05
-3.27228670706836e-05
-1.5259628017657e-05
-2.9454705986173e-05
-3.80894886547345e-06
5.87853647194299e-06
-4.58006518934986e-05
-5.28636399787905e-05
-7.99043794738133e-05
-1.40095894311891e-05
-1.96821186563278e-05
-1.99033563271973e-05
3.7685099139334e-06
-2.21596478388373e-05
-3.68354689598508e-05
-4.61385235646959e-05
3.48200926266745e-07
-2.65971404120552e-05
-4.14420400998702e-05
-3.36641291011376e-05
-1.90734332008627e-05
-8.46943330499701e-06
-2.91214816748125e-05
-3.05947903183682e-05
-3.75385797898024e-05
-8.18443058343077e-07
-5.88483683788332e-05
-2.46006787115559e-05
-2.78567455970606e-05
-5.17864949690586e-05
-4.19582235959491e-05
-1.17433871274565e-05
-4.32439269076363e-05
-1.44387235001146e-05
-7.03435692752128e-06
-1.6255660346921e-05
-2.63033349550321e-05
-2.28274916531242e-05
-2.55925730929613e-05
-3.84948493857526e-05
-3.87912311548838e-05
-2.54782841172521e-05
-3.05388041413718e-05
-7.03453099299692e-05
-1.30895192327807e-05
-2.71890565709655e-05
-4.07789491258604e-05
-1.66645854703774e-05
-6.41435738598003e-05
-3.09601810987624e-05
-2.99124527062917e-05
-9.43850068384644e-06
-5.43854264312158e-05
-4.29510567377675e-05
-1.43833146487524e-05
-2.77386816987637e-05
-3.77521976955335e-05
-2.09380644446393e-05
-5.56532620291006e-05
-3.09259874043817e-05
-4.82509421413355e-05
-2.38743339898133e-05
-5.97909674522267e-06
-1.08130267911813e-05
-1.62540324473318e-05
-5.96684292566945e-05
-3.50549875132144e-05
-1.75596723173783e-05
-1.15104741518398e-05
-1.73339043482226e-05
-2.90335048388125e-05
-2.98168794805979e-05
-1.72743671083045e-05
-2.07556916384273e-05
-4.17428002234067e-05
-3.00488245884828e-05
-1.76814367494416e-05
-3.44928817559268e-05
1.50386619103473e-06
-4.5474314348926e-05
-4.28668124406951e-05
-4.45795114215709e-05
-5.6705704230813e-06
-3.28217435302955e-05
-4.03507872816552e-05
-3.18160854124506e-05
-4.61735423943327e-05
-3.36059172744764e-05
-2.91081910141568e-05
-1.81256607949877e-05
-1.390604357942e-05
-1.66852669709643e-06
-1.61482991489109e-05
-3.75304890223628e-05
-2.0863765463605e-05
-1.2902607392046e-05
-4.18328662982849e-06
-3.31120190245316e-05
-2.95937947651749e-05
-1.99895775116765e-05
-3.85845254600383e-05
-2.18967292347791e-05
-4.69859061532052e-05
7.03617671503144e-06
1.62404431987662e-05
-2.50128655771956e-05
4.21957641619439e-06
-1.37665855348527e-05
-4.93323792853365e-05
-6.08302626657784e-05
-6.24588347150542e-05
-3.33284150229996e-07
-6.38073976064461e-06
-2.35322744453743e-05
-4.5365517416803e-05
-3.92429130356526e-05
-3.269451609196e-05
-1.02263989297784e-05
-2.95179643827022e-05
2.92245460423237e-05
-5.6583357716593e-05
-5.1492044410121e-05
-4.87058010828816e-05
-4.90351851089556e-05
-6.50313509705254e-06
-4.21589160660725e-05
-4.83663110855314e-05
-2.11769011487282e-05
-1.85396203379362e-05
-4.89493261108023e-05
-5.51327143173909e-05
-4.74920060758505e-05
-2.60065932593648e-05
-1.54020523818038e-05
-1.27064667857695e-05
-2.80110785080485e-05
-2.84502620392504e-05
-3.83129890309156e-05
-2.86920931037964e-05
-3.75698118784328e-05
-2.92576849911689e-05
-3.13528618250205e-05
-3.04464140036704e-05
-1.07804619221643e-05
-3.76343440804597e-05
-3.61787448922135e-05
-4.77982869378739e-05
-2.42967212836181e-05
-5.05292128017415e-05
-4.40376873687458e-05
-2.35263288229771e-05
-5.31343424287086e-05
-1.9089682228954e-05
-2.37886396288064e-05
-2.71708382964569e-05
-1.05182548533857e-05
-4.95933328381808e-05
-4.13121439389575e-05
-3.30638616458054e-06
-2.47890070026395e-05
-2.7501391131394e-05
-2.81117269286201e-05
5.72558247610753e-06
-4.58210152027023e-05
-2.4461788204999e-05
-4.78958599220214e-05
3.0947350184713e-05
-1.86757411843655e-05
-4.72219997860654e-05
-3.43579088884062e-05
-1.08191121419298e-05
-4.81757910657776e-05
-3.58184284751076e-05
-3.60890244306111e-05
-2.28706632853063e-05
-1.51778281323237e-05
-3.5241984565965e-05
-2.06623626562593e-05
-3.29952082150031e-05
-3.22194959693248e-05
-4.19448071483635e-05
-8.71207352515209e-06
-1.03992550780938e-05
-3.37467118858457e-05
-2.67888453371185e-05
-4.07735117930547e-05
-6.28073584255925e-06
-1.46818666190043e-05
-2.02494895584461e-05
-5.32012428242616e-05
-2.1272147106749e-05
-2.42973969074031e-05
-1.79790068227001e-05
-4.82784082385493e-05
-1.27447744626521e-05
-3.22564398209174e-05
-4.23854344003979e-05
-2.61514646256728e-05
-4.48080655223662e-05
-2.33431362454038e-05
-1.92266763974916e-05
-2.47409245912922e-05
-2.81904200988653e-05
-3.80856183159482e-05
-5.08347733831926e-05
-1.87105186467454e-05
-2.81085189188626e-05
-3.91076548591503e-05
-5.69727431568374e-05
-3.57503408323961e-05
-2.63148108407065e-05
-4.25567411432218e-05
-3.31056518391965e-05
-3.86047648072175e-05
-2.87316639923764e-05
-1.92061645908909e-05
-4.23097241106817e-05
-4.44929365037832e-05
-4.47887496499427e-05
-2.65876206502132e-05
-3.21812139071451e-05
-3.55273017502689e-05
-2.0750507751907e-05
-1.59018096945526e-05
-5.54237606464811e-05
-1.91122464905397e-05
-5.39355525407594e-06
-4.24945279330887e-05
-5.21431723622581e-05
-2.74260757583693e-05
-1.14868956578518e-05
-6.57931450309118e-06
-4.13145757829443e-05
-4.23486077199106e-05
-2.20073246684479e-05
-2.35603616125962e-05
-2.33540958980942e-05
-6.03692358258351e-05
-4.86980305959168e-05
-2.19346749266688e-05
-1.91255646845231e-05
-5.2430104754831e-05
-3.68722397489757e-05
-2.91557171313758e-05
-1.96564154403742e-05
-4.00911441082752e-05
-4.07912749517555e-05
-3.00531666622964e-05
-3.41669013014686e-05
-3.43305811673404e-05
-2.46709322877445e-05
-1.33912453546745e-05
8.6713640926365e-06
-4.77947135781172e-05
-8.14127229203561e-05
3.74382106471959e-07
-2.43712271681391e-05
2.08482061909708e-06
-1.98264831898263e-05
-1.76107147671517e-05
-3.860417024973e-05
-3.19480097729322e-05
-1.56218993076638e-05
-1.78666836953305e-05
-4.75376672057318e-05
-2.09926407823227e-05
-1.80325078372438e-05
-2.25642398459956e-05
-6.3672400080675e-05
-9.5113264631292e-06
-2.25371115927448e-05
-4.38929290857644e-05
-3.94173678727087e-05
-3.98319645806252e-05
-2.05552382052488e-05
-4.64598340314819e-06
-2.82582974236511e-05
-4.65516646830081e-05
-1.439507800001e-05
-2.95692534594348e-05
-4.39120851357887e-05
-4.23535383391943e-05
-6.37052289393883e-05
-3.65330435698535e-05
-4.71973447604279e-05
-8.30003302285016e-06
-3.42736092210944e-05
-1.28613366140466e-05
-2.86452423934447e-05
-2.38923576723057e-05
-2.0606424625932e-05
-3.3178603400953e-05
-2.87264798561469e-05
-1.33817799063269e-05
8.75271790236572e-06
-1.58625972113541e-05
1.19920815828312e-05
-1.75245568301891e-05
-9.67253426431451e-06
-1.01461082783244e-05
-1.34067543070523e-05
-4.85261514203197e-05
-1.91734103232982e-05
-4.98567229487074e-05
-3.16313921968663e-05
-5.8591262407491e-05
-6.00894387563137e-05
-5.68533217699618e-05
-1.49949224348417e-05
-4.62882383468428e-05
-4.65335859283106e-05
-1.47089235599468e-05
-2.00155386816801e-05
-3.57976148425633e-06
-4.44359600300446e-05
-2.94329925607798e-05
-3.8687457644267e-05
-4.9505882906091e-05
-3.56540498101662e-05
-4.65083708739043e-05
-1.64404996120308e-05
-5.77914990717119e-05
-5.47370681184155e-05
-2.18754769388614e-05
-1.40029659257636e-05
-3.82271067798491e-05
-2.79812373773305e-05
-3.33982538153969e-05
-1.40831684110418e-05
-1.59931864655971e-05
-3.27438998591377e-05
-3.96918093873501e-05
-2.51005504418947e-05
-2.9199550661409e-05
-3.03557916748002e-05
7.68712943793241e-06
-3.92934072048426e-05
-3.78127512631766e-05
-1.96931393204776e-05
-3.1743255801008e-05
-2.23984189145025e-05
-1.37283042010221e-05
-1.49793653661046e-05
-2.148692571788e-05
-2.21963487361726e-05
-2.79818960877101e-05
-5.19408138476333e-05
-4.71066113804189e-06
-2.68075300841251e-05
-4.33394767134216e-05
-5.07834729339209e-05
-3.02999122324789e-05
-4.12973958951517e-05
-4.36916642830689e-05
-4.96255410212377e-05
-2.31413991978358e-05
-2.82144945603717e-05
-1.62643640105694e-05
-2.38999749261454e-05
-3.38488212520392e-05
-4.07284183459279e-05
-4.11749126613447e-05
-1.83882342500695e-05
-4.13075495655065e-05
-5.6010287839636e-05
-3.25562732006029e-05
-3.22469492988142e-05
7.12936902440963e-06
-1.39214003732895e-05
-3.41107559755432e-05
-2.38506850317415e-05
-5.07810484232483e-05
-3.0803782128146e-05
-4.62836129200509e-05
-5.25881684552441e-05
-2.34382429317283e-05
-1.4962704241628e-05
-5.59861200207977e-05
-5.79311222265419e-05
-2.14937289140746e-06
-4.93713022887372e-05
-5.31062006617114e-05
-2.81343014263205e-05
-3.8253816342488e-05
-2.96129566009962e-05
2.24064182014116e-06
-2.51098138673831e-05
-2.47482053989045e-05
-3.21665038064855e-05
-3.29238346899503e-05
2.03476249538257e-06
-3.12678165076825e-05
-1.51525733153835e-05
-2.89199195998196e-05
-2.45990486695221e-05
-1.52896825148007e-05
-3.12401134731296e-05
-3.55504510926611e-05
-2.07804443615015e-05
-4.08674233894563e-05
-2.42052637014384e-05
-1.76723825888927e-05
-1.70253954746165e-05
-9.71083688193593e-06
-3.68288070709731e-05
-2.30823748875225e-05
-4.38078927749668e-06
-3.37999567854703e-05
-1.40731086406061e-05
-1.90636434074554e-05
-3.13854422878954e-05
-3.66368336765386e-05
-7.93190773981656e-05
-2.49952205837589e-05
-2.84594893165205e-05
-1.28261838349584e-05
-1.20881727378862e-05
-3.86829676914195e-05
-2.39177751360816e-05
-2.95026066813764e-05
-4.86874110776443e-05
-1.60365069911151e-05
-1.37774496742151e-05
-4.31550316526842e-05
-1.43879377266122e-05
-3.00997144161903e-05
-3.44680077155114e-05
-1.69611992282945e-05
-3.27049344453997e-05
-4.7208855154689e-05
-2.87381015686084e-05
-2.9290986628728e-05
-6.56623947311462e-06
-2.93952389196883e-05
-1.50350266247388e-05
-4.73881835470429e-05
-3.18428256991174e-05
-2.97368274996615e-05
-2.26970552400652e-05
-4.71957001645751e-05
-9.16263972130413e-06
-4.22773767464354e-05
-4.12488888259239e-05
-1.58811629882201e-05
-3.71509039737631e-06
-4.60357709269023e-05
-1.84190647798259e-05
-3.54708805689992e-05
-3.02198065059105e-05
-4.61444885471356e-05
1.98002875176861e-06
-2.82728795700902e-05
-2.92970754525496e-05
-3.97154158985417e-05
-6.80633974607978e-05
-3.37389201068739e-05
-2.64165609103026e-05
-2.54001157744838e-05
-2.03391998478608e-05
-3.36293053801428e-05
-3.46295872670911e-05
-5.79747394789505e-06
-5.90096050603396e-05
-7.19086121889279e-05
-2.54225132725743e-05
-3.80533819496721e-05
-1.59756493806774e-05
-3.34670442487512e-05
-4.11436804694476e-05
-3.35336642819436e-05
-4.27163152235287e-05
-4.93242172267293e-05
-7.85756263821859e-06
-2.85084591132574e-05
5.4666176161955e-06
-4.59896992303688e-05
-3.06537885378313e-05
-5.4038586157368e-05
-3.96445596328166e-05
-2.52849742368176e-05
-2.35991301180627e-05
-4.33047332214146e-05
-1.73187768707586e-05
-3.34975065548767e-05
-4.83726580387675e-05
-2.73029724044506e-05
-1.75009954768468e-05
-4.37025824618658e-05
-4.05310945374699e-05
-7.07038003401072e-05
-1.24084299814857e-05
-1.73670352802729e-05
-1.22581462351685e-05
-4.35357089514989e-05
-1.72599675506236e-05
-3.26480686712294e-05
-3.82235052603757e-05
-4.50258260565571e-05
-9.82961744811792e-06
-2.09538294323619e-05
-3.69698877411815e-05
-7.31850755489818e-05
-1.49491168575814e-05
-2.52502107901474e-05
-2.61404723868805e-05
-1.14807809949393e-05
-3.07725995873924e-05
-4.69594659709251e-05
-5.08757373549025e-05
-1.85244357195913e-05
-3.07528261008532e-05
-4.7090213050116e-05
-5.15686017614546e-05
-1.21400902275893e-05
-4.86958735618925e-05
-3.25363026162721e-05
-3.56221139343247e-05
-2.18068290912287e-05
-3.25643293650044e-05
-1.78544991199949e-05
-8.12794288521314e-06
-2.94086396055463e-05
-1.93451885066672e-05
-4.4337094168231e-05
-3.34895722991005e-05
-3.59106383063077e-05
-2.82306562858857e-05
-6.80404131076794e-06
-2.46243018958055e-05
-7.1362820680265e-05
-2.27336250166685e-05
-2.13832330064782e-05
-2.72051310941184e-05
-4.82704504120622e-05
-5.8521394309757e-05
-3.12799018052037e-05
-1.30959161064228e-05
-5.16465336134393e-05
-1.62357590857779e-06
-4.89231306459918e-05
-4.23618720861658e-05
-2.43642189761462e-05
-1.08208624487681e-05
-1.97010415057312e-05
-6.59465101954693e-05
-2.18229786352609e-05
-3.25364741391077e-05
-2.70152011228096e-05
-2.88080171465621e-05
-2.321108413233e-05
-2.46130837076348e-06
-1.15520531593236e-05
-3.05720775483136e-05
-3.189511085507e-05
-1.88442297259529e-05
-8.02289780023306e-06
-1.77961620708115e-05
-3.01744165021053e-05
-2.47741102946453e-05
-4.53511058123022e-05
-4.25293272540277e-05
-1.58307818459482e-05
-1.45325631966951e-05
-2.82408474240529e-05
-1.64879381752394e-05
-2.37229297454983e-05
-2.86070581815257e-05
-1.12210678439761e-05
-1.00001660262043e-05
-3.85123704442608e-05
-6.07917940829665e-05
-6.02201955188625e-05
-4.85939684705167e-05
-1.61077169576254e-05
-4.32961169692671e-05
5.75469136253259e-07
1.11647000735203e-05
-2.40881519994741e-05
-5.32566182429902e-05
-4.54774114842664e-05
-4.91718105749328e-05
-4.91760610904363e-05
-5.70417129485443e-05
-2.10860083906976e-06
-4.01540066934121e-05
-4.83095142529093e-05
-4.73431292959214e-05
-2.47958850627414e-05
-4.33769699258896e-05
3.95498812518214e-06
-2.23196786415868e-05
-4.55164760955341e-05
-5.82071794107945e-06
-8.7505153678546e-06
-1.07039434859405e-05
-3.23504417818072e-05
-5.90527174122829e-05
-4.84327879061242e-05
-1.67317381416232e-05
-1.75326042869832e-05
-6.34067689203168e-06
-3.08774735656875e-05
-5.6382496364041e-05
-6.40521112515995e-05
-1.07707468207885e-05
-1.18188670854587e-05
-4.50564397660993e-05
-5.28941783474653e-05
-4.86895790728557e-05
-3.51079223271347e-05
-3.91769100802576e-05
-4.09944595537388e-05
-4.52697875300693e-05
-4.86001060603545e-05
-2.54400444339996e-05
-1.61707832071929e-05
-3.95906483472254e-05
-4.82546191350065e-05
-1.48573747184261e-05
-2.94333883476569e-05
-2.90510758127942e-05
-3.46328425422158e-05
-2.41497448137799e-06
-3.21525735707462e-05
-2.59747161309832e-05
-2.74703325530564e-05
-3.86560215651167e-05
-2.4966319429277e-05
-4.74392884599723e-05
-3.37460281214095e-05
-6.03359153488639e-06
-1.62812599181844e-05
-3.97319171555665e-05
-3.68633774515131e-05
-2.77966604341655e-05
-2.71625725644806e-05
-1.59359954267674e-05
-3.8041201932029e-05
-5.1035637644618e-05
-5.49783544942944e-05
-1.00915392655873e-05
-3.22216826430179e-05
1.16113715695e-05
-1.418942820204e-05
-6.85666508887317e-06
-7.03768022874627e-05
-3.25514887990321e-05
-3.76859604247555e-05
-3.133219378745e-05
-3.255809366726e-05
-2.73954252280815e-05
-4.50203919674554e-06
-3.20348482429594e-05
-4.50381924070999e-05
-2.03817874160602e-05
-2.17506379260101e-05
-1.96400853770017e-05
-4.16563732276552e-05
-5.2246189630891e-06
-3.02768958138998e-05
-4.16617862145644e-05
-3.28340185035848e-05
-3.80048827861516e-05
-2.80760582282591e-05
-4.13669288212606e-05
-1.31731403691065e-05
-1.98305090618724e-05
-2.31819034869244e-05
-4.02031884269092e-05
-3.00489499431532e-05
-3.12422637669635e-05
-3.92619856980287e-05
-4.55323021573439e-05
-4.25886603465115e-05
3.12357315581707e-06
-5.66245936532296e-05
-3.96451384468284e-05
-3.33253328873382e-05
-1.5917752885316e-05
-1.72485739260609e-05
-4.04442722916319e-05
-2.9445253940659e-05
-5.15126722623669e-05
-4.23444093348104e-05
-2.53681399460636e-05
-3.8168740514413e-05
-4.72837020515368e-05
-2.85297787285857e-05
-3.5132823393869e-05
-3.59225918093393e-05
-4.42423380382817e-05
-4.19117437760678e-05
-2.76314976839614e-05
-3.22627299226971e-05
-4.12023503807063e-05
-3.57175572542375e-05
-3.36936311090883e-05
9.7413144515106e-07
-4.37151888426623e-05
-2.12128851350178e-05
-3.8772204686153e-05
-3.65604656395148e-05
-1.49536150591763e-05
-4.0525765349129e-05
-2.07325408113712e-05
-3.36143119045352e-05
-4.51887688882678e-05
-4.41842106341409e-05
-2.97694654393786e-05
-3.02993615957181e-05
-4.91601982402436e-05
-2.97305650814578e-05
-4.53699066289627e-05
4.52411650931654e-06
-1.94065458070446e-05
-1.0335556479648e-05
8.61704502214797e-06
2.21757596610593e-06
-3.19640939314395e-05
-1.83429554929944e-05
-1.10517638056755e-05
-5.77064072987998e-05
-4.68644669160495e-05
-6.41450510865452e-06
-3.56733354907393e-05
-2.28536129248853e-05
-1.4012707348212e-05
-3.21625293381393e-05
-4.66627114616979e-06
-3.58505150412937e-05
-2.69254375201919e-05
-6.44606399628803e-05
-5.28060231645032e-05
-1.60737537802288e-05
-1.42479227048803e-05
-1.3799006900226e-05
-3.87494799801959e-05
-2.16258770284554e-05
-1.45810865938282e-05
-5.1193818699058e-05
-1.88290093184716e-05
4.50805726694869e-06
-4.26571032826144e-06
-1.89974881312909e-05
-4.67803090692011e-05
-4.75234718305291e-05
-2.80685591442518e-05
-3.18705572521296e-05
-7.22250883348189e-06
-8.05325683386357e-06
-4.70212229753974e-05
-5.40234453945125e-05
-2.92182878027995e-05
-4.91336192780766e-05
-2.9501633136547e-05
-3.86039160086668e-05
-1.55683561887099e-05
-1.93928433980521e-05
1.71115019008568e-06
-1.89336017950027e-05
-8.84628338111128e-05
-3.48358744984065e-05
-2.8913323443137e-05
-4.46917473839131e-05
-3.98636483294953e-05
-3.57296233064905e-05
-3.57227640445834e-05
-6.89583145206977e-06
-3.80281725139967e-05
-1.80462167321121e-05
-2.38169738828342e-05
-2.52252404396519e-05
-4.33196442767072e-05
-6.56308348731201e-05
-3.86327489960344e-05
-3.6687370352095e-05
-3.03653036213684e-05
-5.09182372693246e-05
-8.61355539014162e-06
-3.12415932519823e-06
-7.48544392712874e-05
-3.34536800558567e-05
-1.91783815309419e-05
-4.69567008600799e-05
-2.7347879473606e-05
-1.06600059246687e-05
-3.53757192809072e-05
-4.12329163025935e-06
-8.79454088842794e-06
-1.55186634930254e-05
-4.00029441998986e-05
-4.59614678679632e-05
-1.90543912460834e-05
-4.03939073605794e-05
-4.29952769888662e-05
-9.58194084662671e-06
-4.44077698931871e-05
5.6657944705658e-06
-4.88435598753539e-05
-4.34447823420156e-05
-1.38733713762406e-05
-1.0128731071113e-05
-3.21760795960708e-05
-9.28538499822625e-06
-4.56271283458063e-05
-3.56791417054673e-05
-2.2903094954769e-05
-3.30538777380688e-05
-3.31795667930376e-05
-1.38591500273929e-05
-4.05790736378982e-05
2.47649864812795e-06
-4.476960936889e-05
-5.95290843934648e-05
-3.06847202244269e-05
-2.4482317331946e-05
-2.67428137639622e-05
-4.40851631180736e-05
-3.50948902132361e-05
-1.80069022034271e-05
-1.43887442710024e-05
2.89697303570369e-06
-2.9816224063665e-06
-1.98840962127512e-05
-3.16722377305907e-05
-1.9549612065838e-05
-3.65819254871307e-05
-1.63369390873704e-05
-9.9574848477694e-06
-3.32582974420099e-05
-5.44623915998168e-06
-3.68163021156874e-05
-5.85244516769652e-05
-3.61999941005596e-05
-4.04423587512248e-05
-4.45079085803871e-05
-4.91614802294642e-05
-4.26680480383833e-05
-1.87960008471831e-05
-1.63683743528553e-05
-2.56369667304557e-05
-5.00541236442094e-05
2.65532292084192e-06
-7.8281605080359e-06
-3.66179887454081e-05
-3.7235970339844e-05
-1.88907644066129e-05
-3.66614055600977e-05
-5.26605791010832e-05
-3.5413489859522e-05
-2.45326591768554e-05
-5.38597860047015e-05
-4.24486756985532e-05
-2.6261132254109e-05
-5.43670175261528e-05
-4.79744835832148e-05
-2.15511405201428e-05
-5.40648167331508e-05
-1.49643914290493e-05
-3.2360351415753e-05
-5.17229408439958e-05
-2.1709588596163e-05
1.29961710191123e-07
-1.78285679824687e-05
-3.49852341055896e-05
-4.35878629938796e-05
-4.45254299087447e-05
-4.36616151786397e-05
-2.30837549748054e-05
-4.56520556349412e-05
-3.64377649505156e-05
-4.74361652088405e-05
-3.91936269080734e-05
-3.99786898139208e-05
-5.9782129518243e-05
-4.29484311443844e-05
-3.57330734355442e-05
-2.86283174072334e-05
-5.18340998864436e-05
-1.66696064114674e-05
-6.75729014981083e-05
7.37860031676131e-07
-2.39990540790716e-05
-6.34014112085307e-06
-2.37773328283582e-05
-3.51176445338483e-05
-1.67791680686951e-05
-4.7121676608563e-05
-3.85897891201124e-05
-2.56670302827367e-05
-3.82983745191744e-05
-4.01751320824286e-05
-3.86458216930058e-05
-3.4861366604707e-05
-3.14402989226417e-05
-6.25985717964539e-06
-4.16062618915674e-05
-1.15965364757177e-05
-3.34245880364931e-05
-2.07908355932014e-05
-1.25077686344421e-05
-1.83530630076841e-05
-2.86384404443829e-05
-2.75824471480206e-05
-6.00053539740539e-06
-9.72734201657835e-06
-5.37859041264795e-05
-5.58830903459633e-05
-2.34466688617196e-05
-3.63533568574047e-05
-7.02500364696918e-06
-6.78846984924007e-05
-5.10036995110279e-05
-3.91750634323583e-05
-2.99078325682081e-05
-3.49881607823425e-05
-3.75768946998746e-05
1.09284370740699e-06
-4.90655628277992e-05
-4.0832938531243e-05
-1.33520766980838e-05
-4.04932275674951e-05
-1.88126222221401e-05
-2.491980480926e-05
-2.76223080217673e-05
-3.31282476343434e-05
-1.57044980482796e-05
-5.16737133002066e-05
-2.39736661376807e-05
-2.62030289556795e-05
-1.45779493720581e-05
-9.41636508051131e-07
-3.13109558537395e-05
-5.67733368839e-05
-3.87851768106051e-05
-3.99528752441471e-05
-4.33971202221217e-05
-8.56398365999844e-06
-3.94648068794834e-05
-2.09329376459831e-05
-1.21848071073706e-05
-5.00115096625765e-05
-2.26318767566042e-05
-6.78271573323374e-06
-3.56471110299436e-05
-3.16123028990239e-05
-8.95598547415414e-06
-3.86135229484386e-05
-4.68353947987863e-05
-5.94678873780146e-06
-1.35450216947953e-05
-2.45164371264243e-05
-1.74232732216956e-05
-2.89842620794438e-05
-2.693568311075e-05
-3.2778809579979e-05
-1.64317459841162e-05
-2.1359946727223e-05
-5.43143641615741e-05
-6.44421238583282e-05
-3.40969148131159e-07
-6.65674265190622e-05
-3.81388046854411e-05
-1.91969997405828e-05
-3.10829738709257e-05
-2.03531095435338e-05
-1.25518164330451e-05
-2.7231027531539e-05
-2.782340976492e-05
-1.56347543969884e-05
-1.78459042234749e-05
-3.42082280030025e-05
-3.05794385644587e-05
-3.71779865345388e-05
-6.56033489283934e-05
-2.72684226273446e-05
-3.08739283682379e-05
-4.87002224547052e-05
-6.37815139239296e-06
-4.85743777122425e-05
6.14641197144413e-06
-3.63878663147142e-05
-4.50064879826413e-05
-2.26970849902208e-05
-3.98865342108072e-05
-8.66849037847053e-06
-1.14573952659221e-05
-2.93859577915685e-05
-4.09474225015081e-05
-2.8890003226938e-05
-3.94058559287783e-05
-1.70286393555682e-05
-4.25457909274237e-05
-5.24918033197645e-05
-3.21678610100981e-05
-7.18007691514603e-06
-2.90038538554343e-05
-4.71970352270278e-05
-3.6015346905769e-05
-3.70890471751205e-05
-4.72216887548591e-05
-5.67397712597221e-06
-3.31464788097001e-05
-4.97679882936958e-05
-1.93364183765828e-05
-6.37772095329044e-05
-1.81092520430461e-05
-2.77527571403025e-05
-2.05900334265967e-05
-1.60089012923491e-05
-2.71856777160637e-05
-2.18200599165311e-05
-3.6866216974867e-05
-1.66815556105115e-05
-3.87937941772807e-05
-1.76104532821563e-05
-3.16404836541376e-05
-2.11479383211312e-05
-3.73729872693842e-05
-5.76905847734717e-05
-4.67523034779522e-05
-3.44385807330193e-05
-3.72863985544274e-05
-8.25639070342352e-06
-1.10527150753305e-05
-6.54040702948641e-06
-5.05191464973266e-05
-2.78562781945002e-05
-3.5405909423177e-06
-3.01538445167255e-05
-4.4651853529352e-05
-3.33452896272831e-05
-1.68557014828022e-05
-2.21792740857449e-05
6.05773432460654e-06
-2.42441333658371e-05
-3.39257303504799e-05
-3.6074432996404e-05
-3.6765978307511e-05
1.1054740719126e-05
-3.54857045929302e-07
-2.64639737220922e-05
-9.21914643220462e-06
9.17051571713063e-06
1.3176480875869e-05
-5.75380657555192e-05
-3.46583183990135e-05
-3.27371191137808e-05
-3.48288957769948e-05
-1.75333233288526e-05
-2.24260212446195e-05
-3.37165983201801e-05
-6.61236606716859e-05
-5.02000708916843e-05
-3.01722676989962e-05
-4.77647050068819e-05
-2.61532418793421e-05
-2.89267145538687e-05
-2.12085130706715e-05
-2.19346975882033e-05
-1.63640670102831e-05
-7.92388484883779e-06
-4.65026512407844e-06
-2.63620868793701e-05
-1.04122214864541e-05
-3.16877210181667e-05
-5.3947974742607e-05
-7.41687646966884e-06
-7.28989185729366e-06
-3.62138888652506e-05
-1.89439993795507e-05
-2.84583270975195e-05
-3.49626686278295e-05
-2.17769921485942e-05
-6.16110112045264e-06
-3.20818537501402e-05
-2.04601038997318e-05
-2.21766314884505e-05
-1.19898667358823e-05
-2.51984734709311e-05
-1.59271072413854e-05
-5.87760202257664e-05
-2.87553250901193e-06
-1.80698994015466e-05
-4.97364198115053e-05
-4.73591525063357e-05
-1.43164696367171e-05
-4.1948535150418e-05
-4.90867068955826e-05
-4.84569425950375e-05
-5.15930556890169e-05
-6.43144119188e-05
-4.49656137329262e-05
-2.66539958139985e-05
-5.37108973348845e-05
-2.20362492113105e-05
3.47393810119964e-06
-3.38632071309649e-05
-2.90951553537765e-05
-1.30594562737278e-05
5.99412580925757e-06
-3.12849961027279e-05
-2.18917477650106e-05
-4.38258468345707e-06
-2.852749834548e-05
-6.21202530671813e-05
-4.06832427136347e-05
-4.58196396099079e-05
-1.50815330601092e-05
-3.74444116923737e-05
-2.28381482957897e-05
-5.16108088007411e-05
-2.19736324167007e-05
-3.30017116426722e-05
-5.37056946381761e-05
-4.74263041353081e-05
-3.01112095325861e-05
-2.76819021100807e-05
-4.0534501197082e-05
-2.88109877923867e-05
-3.69040546007523e-05
-4.89561027016932e-05
-3.07135534020414e-05
-2.79182684710682e-05
-3.9230898458995e-05
-2.13367861968853e-05
-3.77741356836617e-05
-3.86439562864515e-05
-5.84761064104246e-05
-1.42182406897137e-05
-6.35351379339977e-05
-1.87730094555707e-06
-1.48994095806088e-05
-3.92913361495891e-05
-4.89174912485545e-05
-5.49609658926206e-05
1.65476420474556e-05
-3.78394723474178e-05
-2.29717452901371e-05
-4.56691252283773e-05
-5.77799284724994e-05
-1.59283471540213e-05
-2.88757022063448e-05
-2.1000554447679e-05
-2.42950953017171e-05
-3.67711830684862e-05
-3.71350624000358e-05
-4.67756955737837e-05
-4.8544342416318e-06
-4.40967822675085e-05
-1.21464349532052e-05
-2.95355891659139e-05
-3.33509761162348e-05
-3.23712167880746e-05
-9.50940148926077e-06
-2.05174246363866e-05
-3.76051828937157e-05
-3.4651207695291e-05
-5.1736704316407e-06
-7.1209535636021e-06
-4.28751284577101e-06
-2.61388952019024e-05
-5.40564937780887e-05
-4.6087053718246e-06
-4.44953881268072e-05
-3.24398444223944e-05
-3.39284268098e-05
-3.33188937532972e-05
-5.20186324783726e-06
-4.33765637994549e-05
-4.83741416759312e-05
-2.67781472912956e-05
-3.90843588957556e-05
-3.31669867381462e-05
-4.89432166360028e-06
-3.47621433846247e-05
-1.55493910543703e-05
-4.43470378297647e-05
-5.41054990374026e-05
-1.47344399211021e-05
-4.78833407497715e-05
-5.73826097002086e-06
-2.02308990333208e-05
-2.71792435338462e-05
-2.94084876891278e-05
-2.68301797993215e-05
-1.97954200332366e-05
-3.61349317970938e-05
-1.27975973313825e-05
-1.41051245487936e-05
-1.66078235766766e-05
-9.08382183448857e-06
-2.9413903878429e-05
-2.51256750559901e-05
-1.59693013864995e-05
-9.25846343753226e-06
-5.41815528371332e-05
-5.25027796262073e-05
-2.48747939396685e-05
-1.93913909739509e-05
-2.86898588819377e-06
-1.71858275125823e-06
-1.76250121520216e-06
-2.21000324120871e-05
-5.30514147764161e-06
-9.35252375885982e-06
-2.392912639835e-05
-3.28221704193508e-05
-7.37127538629839e-06
-4.13216937501262e-05
-4.6805520762924e-05
-7.41521247796551e-05
-1.54563598179881e-05
-9.66536983434313e-06
-4.07098785963793e-05
-4.99073892110001e-05
-2.62376188359735e-05
-7.09314757045775e-05
-2.40629900727886e-05
-3.00318160727419e-05
-2.2618103374876e-05
-1.33217666199077e-05
-2.25133549232829e-05
-1.70457784947126e-05
-3.02085371202744e-05
-6.40566900236253e-05
-1.8142637061871e-05
-2.03218011355879e-05
-3.43786418677119e-05
-4.1693049430716e-05
-4.89507773350598e-05
-2.75097981235385e-05
-3.58808590626194e-05
-1.21418127270691e-05
-4.98631244757114e-05
-7.83024371619877e-06
-2.03236742493155e-05
-2.82938945628954e-05
-4.34503837083795e-05
-3.23586056736693e-05
1.46678806569794e-06
-3.67015184257756e-05
-8.27698362075444e-06
-7.41341684153191e-05
4.95799185990024e-07
-4.10468516408955e-05
-5.49078197345357e-05
-5.43741034106528e-05
-3.91822564886205e-05
-5.91214116809769e-05
-4.10197082111185e-05
-2.46080782084229e-05
-3.80023083573829e-05
-3.49135098463462e-05
-4.48809447424574e-05
-1.10348798096697e-05
-3.01260418318655e-05
-6.78809579720887e-05
-2.57718104244046e-05
-2.04422338131397e-05
-6.45240900088844e-06
-1.06899959488287e-05
-3.1034401312036e-05
-1.31732830555711e-05
-1.52161532953671e-05
-2.57642214051957e-05
-3.58273298343327e-05
-5.26010313537748e-05
-3.64923806695246e-05
-1.96381990468367e-05
-1.08022590627366e-05
-1.41926249899799e-05
-3.34485070228089e-05
-1.52530317005004e-05
-2.21261511420788e-05
-4.40131155771335e-05
-3.74088208565828e-05
-3.67028783661176e-05
1.16380154005901e-05
8.46814599745897e-06
-3.61405214516271e-05
-1.92545314381403e-05
-2.69678089364903e-05
-1.85973835019805e-06
-7.69067691557579e-05
-3.72689242467894e-05
-2.85835503016248e-05
-3.77734489149284e-05
-2.82957199599345e-05
-1.64348704592864e-05
-1.5428223270183e-05
-1.80602850456044e-05
-4.74764166971763e-05
-4.6532769738039e-05
-5.55067289247673e-05
-3.13795179928842e-05
-3.08057625702347e-05
-4.19597245213035e-05
-2.20700474081342e-05
-2.18560760673992e-05
-5.44361432564022e-05
-3.67718595363223e-05
-4.81283207318329e-05
-6.16636244001819e-05
-5.610067645048e-05
4.90481883401882e-06
-4.39738126545774e-05
-2.22681256135768e-05
-3.06316603431356e-05
-1.7675975090373e-05
-3.47674118546308e-05
-2.9539260927201e-05
-1.71839791333687e-05
-9.5527612346387e-06
-2.71975246365054e-05
7.56651433150028e-06
-9.55563803767511e-06
-6.09036666368129e-06
-3.07750003493215e-05
-2.68869207939601e-05
-3.36311504945982e-05
-2.97402376418661e-05
-6.34798776464102e-05
-3.86319898378625e-05
-5.4297632264585e-05
-6.08564200330747e-06
6.49205501980106e-06
-2.60492014095588e-05
-2.80032461090111e-05
-6.09203178000261e-06
-4.16050862126102e-05
-5.11598637696168e-05
-1.87300193517481e-05
-3.21601391592861e-05
-3.43091702463663e-05
-6.35436574164244e-07
-2.72687914499092e-05
-3.72652952271444e-05
-2.62995510739632e-05
-7.51051315115245e-05
-2.11697790030945e-05
-2.35570279301956e-05
-3.71366630595897e-05
-5.18942557506892e-06
-2.7734434224802e-05
-2.52016392067527e-05
-8.64455231168479e-06
-2.40970311632496e-05
-3.54233022608893e-05
-2.20328246209449e-05
-1.99077713698354e-05
-1.31297655162478e-05
-4.05989064638941e-05
-3.24353277723474e-05
-2.69418827729001e-05
-2.57447032983725e-05
-1.49199720624954e-05
-5.39626514903421e-05
-7.19511482687209e-06
-3.64643412300239e-05
2.07228222951664e-05
-7.82869023598383e-06
-4.98533982600952e-05
-2.19625973787324e-05
-1.68789055258902e-05
-3.4455381687407e-05
-3.76653415584696e-05
-4.90669525570987e-05
-2.04044569877591e-05
-3.31021754638324e-05
5.26740269628756e-06
-4.49418087050741e-05
-5.26260677144809e-05
-5.33038824447333e-05
-2.56087329704333e-05
-1.48164283943207e-05
-5.79155478695864e-05
-4.02719040007948e-05
-1.31454563135717e-05
-3.9646070592237e-05
-6.90249142128006e-05
-5.32003798699738e-05
-1.30067309583585e-05
-3.30248893464226e-05
-2.8271132237273e-05
-9.04971457537507e-06
-3.14776008690883e-05
-1.19546197212062e-05
-3.69502340638235e-05
-2.83945002853607e-05
-1.98273265485437e-05
-3.54936875237102e-05
-2.43754261003771e-05
-2.78423802325828e-05
-2.97655077102575e-05
-2.94865413385977e-05
-2.1189094483283e-05
-1.09265221690807e-05
-3.72940500613021e-05
4.50848454073972e-06
-2.84654526919145e-05
-3.33760026592663e-05
-3.35526691656207e-05
-2.12110709964986e-05
-4.76407106354299e-05
-3.3606378461467e-05
-3.11571883388725e-05
-1.39280714427085e-05
-3.06614063865653e-05
-1.31088334127375e-05
-2.26671048023078e-05
-1.98045545692713e-05
-2.70103655866303e-05
-3.59887393192249e-05
-3.33125666893038e-05
-2.84673980754105e-05
-2.64247419520023e-05
-3.36288358609164e-05
-4.11954240491916e-05
-5.88132836758231e-05
-3.82762186450585e-05
-6.65069201786598e-06
-3.70348575919186e-05
-2.27699291724056e-05
-2.89544764463735e-05
-3.71825619314816e-05
-4.1099212397368e-05
-5.01331015896839e-05
-3.535292413794e-05
-2.83369132703836e-05
-2.43678116191949e-05
-4.35123582736886e-05
-3.23347695253825e-05
-3.65138222209986e-05
-5.74702909013508e-05
-3.50249236935176e-05
-2.60308713377002e-05
-1.54483273904641e-05
-2.85705176555458e-05
8.59242260655645e-06
-5.88104131148581e-05
-1.43509199191052e-05
-5.90414326574178e-05
-3.57991350575102e-05
-1.94108809296105e-05
-3.23415684672881e-05
-3.822912512067e-05
-3.70711242729489e-05
-3.87838846225157e-05
-4.20580702756727e-05
-1.90213079312496e-05
-2.35941762298467e-05
-4.48269410955141e-05
-3.73942946514643e-05
-2.04295235208018e-05
-7.7932407241844e-06
7.88648224319851e-06
-2.03149513936545e-05
-1.49829280115348e-05
-3.24659654732411e-05
-4.62853090296735e-05
-2.89556485129496e-05
-1.33408269714338e-05
-3.62147482350183e-05
-2.60314781872707e-05
-1.15505871999516e-05
-1.86358770797399e-05
-3.78902957760803e-05
-2.89316964503329e-05
-2.23670644643902e-05
-1.28458358309411e-05
-1.09562954329246e-05
-5.03946064515701e-05
-1.33550899567383e-05
-4.56697403168081e-05
-2.38753759094509e-05
-3.1100564254295e-05
-2.92223194760705e-05
-4.45219790370267e-05
-4.10879187899073e-05
-4.79992355969348e-05
-2.04674134233573e-05
-2.57268951910205e-05
-3.76145528326153e-05
-3.5920848294266e-05
-2.69577817119309e-05
-3.58133290630694e-05
-5.31994204777788e-05
-5.27585961966172e-05
1.69203720768866e-05
-5.03959235344721e-05
-1.4591034756887e-05
8.20321245005396e-06
-2.86429735021856e-05
-1.09430337750779e-05
-3.89209597722072e-05
-4.21688818351324e-05
-4.4993644639673e-05
-1.22399150808607e-05
-3.39978376167351e-05
-4.91470548340069e-05
-2.22303869522189e-05
-5.13134153389615e-05
-4.0431147594585e-05
-4.97032967856909e-05
-2.2521515874835e-05
-5.05041148909931e-05
-1.11256384918987e-05
-2.35109266861942e-05
-2.11976957404028e-05
-3.6028790017369e-05
-1.95231906502266e-05
-4.81124072766285e-05
-2.90995357651611e-05
-4.86013196080865e-05
-5.7476127827043e-05
-5.41926910212452e-05
-4.5563527161782e-05
-1.64771064147329e-05
-3.19904299187411e-05
-3.81727615773856e-05
-2.37849715377678e-05
-1.42402405092977e-05
-3.44104518044829e-05
1.09926072046813e-05
-1.66362804698509e-05
-2.43622456274449e-05
-4.21903158622187e-05
7.45860191274496e-06
-7.25939949004423e-06
-3.11913667073521e-05
-1.3161281488432e-05
-3.07047229970578e-05
-2.03828305590856e-05
-3.54895861011265e-05
-6.14121646674705e-05
-5.39235738349585e-05
-1.68637632897906e-05
-6.38713287774626e-05
-2.76553943353847e-05
-2.83511554502306e-05
-4.476306186386e-05
-1.64515339122936e-05
-2.0475853125821e-05
-3.37331887784233e-05
-3.23464369250846e-05
7.96600112110881e-06
3.18319218397655e-06
-4.06892027602291e-05
-4.63467926660775e-05
-3.52012447644972e-05
-3.55005412508684e-05
-3.37091642328888e-05
-3.2653533547086e-05
-2.36053830394526e-05
-1.91671027732155e-05
-2.07177351258097e-05
-2.75042111788041e-05
-1.78842715193711e-05
-2.52526795867213e-05
-5.15343991888908e-05
-2.72182780540308e-05
-3.06983901291105e-05
-3.66374866197319e-05
-3.93484658158776e-05
-3.5309974259872e-05
-6.00994996243352e-05
-1.49028275251525e-05
-4.97251098501167e-05
-2.52637635474287e-05
-5.85882067471993e-05
-2.39183677660413e-05
-8.50991146420078e-06
-2.92827264803952e-05
-1.80275420905869e-05
-2.23717071209497e-05
-5.08865838579415e-06
-1.65503136830853e-05
-2.87007913711724e-05
-2.14551031132321e-05
-1.70262393792143e-05
-4.80324874408344e-05
-3.45966566904495e-05
-2.59765696400129e-05
-1.9015866836437e-05
-4.33356462019973e-05
-1.78873468727657e-05
-4.02897989249747e-05
-2.64754799864907e-05
-1.01646207508044e-05
-1.81286263056085e-05
-5.51666835665915e-05
-4.7999530283532e-05
-3.56680206440366e-05
-3.02309922019084e-05
-2.40756176010415e-05
-3.69659985462653e-05
-4.4016490183316e-05
-3.27485393670736e-05
-4.11719074437282e-05
-6.39711585172291e-05
-3.3021029226124e-05
-4.87103003451052e-06
-8.98755623111386e-06
-8.17323516442002e-06
-3.97396072139997e-05
-4.27469152969689e-05
-1.21328340214141e-05
-5.23561106353295e-05
-4.3055469976573e-06
-3.80992360745524e-05
-4.11471002306603e-05
-1.86103487685756e-05
-1.5359414102715e-05
-2.47864536966559e-05
-1.7589943849683e-05
-3.2774018013584e-05
-1.90234637778972e-05
-4.64129385116884e-05
-4.31209439124084e-05
-2.74350114792e-05
-6.83811434305931e-05
-3.59438495625906e-05
-3.31981424888574e-05
-1.67618393913995e-05
-6.73267191520175e-06
-1.36254077753159e-05
-5.25698346408609e-05
-2.76038186870612e-06
-2.01915368211289e-05
-1.42280844799296e-05
-6.51376758003578e-05
-7.48059757602769e-06
-1.78977816680238e-05
-2.09350614785058e-05
-1.18260556708721e-05
-4.76992129666216e-05
-3.46175087717688e-05
-4.53188711061001e-05
-5.37173863828278e-05
-3.11316816388383e-05
-2.41964495441034e-05
-5.50731265142084e-05
-3.50644565394315e-05
-4.14072760969049e-05
-2.94809811768754e-05
-4.90711432731316e-06
-3.36018565813824e-05
-3.88041539837452e-05
-3.12732026443974e-05
-5.62542032714176e-05
-1.50595365237483e-05
-2.92463515819737e-05
-3.52425155372451e-05
-1.40472910580642e-05
-1.87081540728558e-05
-1.49199578996912e-05
-4.11767854205731e-05
-2.07127894597599e-05
-5.55739875956262e-05
2.47798726652967e-06
-3.54429722202063e-05
-4.54031029025725e-05
-2.70284632682245e-05
-1.61589245243612e-05
-2.98958563299209e-05
-2.70580053205319e-05
-4.47454457120614e-06
-3.0652481157656e-05
-2.93816634297099e-05
-2.20801993169598e-05
-1.60590430277252e-05
-2.80405323993076e-05
-1.19635734080159e-05
-2.352415060178e-05
-3.08231124409684e-05
-3.23450244372061e-05
-2.19998525981175e-05
9.53955195950226e-06
-1.93143968440645e-05
-1.30730290414842e-05
-2.92497123503228e-05
-2.70744503013103e-05
-4.34881238268619e-05
-3.06985969824817e-05
-2.60045318889248e-05
-2.14327382714303e-05
-1.33352372810345e-05
-2.58914811661988e-05
-1.3535349447389e-06
-3.12005412620129e-05
-5.31027226893387e-05
-3.42655439827943e-05
-1.31095507145661e-05
2.5426666185649e-06
-2.54817239948707e-05
-3.73567738408385e-05
-4.00710024868023e-05
-3.68211903897474e-05
-2.15151211315082e-05
-1.39516121335848e-05
-3.57654763446565e-05
-2.14018722955904e-05
-2.5319019695666e-05
-1.45271957123799e-05
-3.66813635235558e-05
-2.81847056697525e-05
-1.64347895262042e-05
-9.74979787960578e-06
-3.01778819878134e-05
-1.69616773512114e-05
-2.52490714189835e-05
-1.83242010445377e-07
-4.3068920973869e-05
-3.1878000467384e-05
-5.86982269229508e-05
-1.69487318631467e-05
-3.26658584473106e-05
-3.3863080856476e-06
-5.67113589481115e-05
-2.50207516526158e-05
-1.5262380911704e-05
-3.12896683709465e-05
-3.9643549061049e-05
-2.97540471368613e-05
-3.97985372026333e-05
-4.27987236796482e-05
-5.03902916126446e-05
-1.13386471673349e-05
-3.17877656261552e-05
-4.2682376055361e-05
8.92889507125823e-06
-3.65512596746262e-05
-3.21440266746637e-05
-1.39114660150736e-05
-5.5231788532043e-05
-3.74498275161901e-05
-3.1942996798534e-05
-4.80428916142864e-05
-3.25658258931682e-05
-5.17906189947394e-05
-4.30044720740912e-05
-1.25070736000407e-05
-2.49236378791072e-05
-6.04632680169163e-05
-1.72050843784995e-05
7.26414287298911e-07
-2.01381924017796e-05
-5.54031540858057e-05
-2.83879112044107e-05
-2.68069953491207e-06
7.73531866372837e-07
-3.97670046215353e-05
-4.14424675007473e-05
-1.80931065121744e-05
-2.6025195858292e-05
-4.50678932008088e-05
-4.1176559868833e-05
-3.00854771294524e-05
-3.7769259635055e-05
-5.48917656196554e-05
-3.18030222367438e-05
-5.28460193546357e-05
-3.52427569165276e-05
1.20532160278061e-05
-1.21726951314243e-05
7.5615688958739e-06
-6.16861251726066e-06
-3.64268897970546e-05
-4.0961516856498e-05
-4.73558706053179e-05
-2.31394652592728e-05
-2.74908497844286e-05
-4.29651693087544e-05
-3.9979584089689e-05
-3.37880918147643e-05
-2.80409217051926e-05
-3.55038667136422e-05
-3.91103367461932e-05
-1.18423927243014e-05
-5.44406137542153e-05
1.05121524989596e-05
-1.54610744233505e-05
-1.278873714904e-05
-2.97832872972063e-05
-5.59180182703047e-05
2.34041776859973e-06
-2.19321091798504e-05
-3.98380571345261e-05
-3.54714818949556e-05
-1.91492609627732e-05
-2.96814203137858e-05
-4.96535261694333e-05
-4.29543399512385e-06
-2.38725055362881e-05
3.12694495658454e-07
-5.06351222999089e-05
-7.23898848946075e-05
-2.69803486053576e-05
-4.61241188086419e-05
-4.16289337226803e-05
-3.8041276455924e-05
-4.86197228199876e-05
-1.18304725825847e-05
-4.360268781635e-05
-2.88972019688363e-05
1.22126069054853e-05
-7.35291956847206e-06
-3.73187784975901e-05
-1.58552862151136e-05
-2.93886988694399e-05
-2.48311510061599e-05
-4.19293997522674e-05
-4.35292491164882e-05
-4.21994003568019e-05
-1.96034590838528e-05
-4.69873450680479e-05
-3.69432918797729e-05
-1.62306414959464e-05
-3.38472908880263e-05
-2.3218108048869e-05
-4.182020030393e-05
-1.10420316915957e-05
-8.4470390036155e-06
-5.91841172581493e-05
-2.84526889122394e-05
-2.03065714120112e-06
-6.11761929109971e-06
-3.56712574163521e-05
-4.43024135978316e-05
-1.56878732552562e-05
-2.31252774143921e-05
5.6186294702841e-06
-9.3313095390222e-06
1.87147717053289e-06
-2.32294916131384e-05
-1.69750282281269e-05
-5.59389165876096e-05
-2.18334073203218e-05
-2.68792223494287e-05
-5.34045345531226e-05
-4.34802169279688e-05
-3.99524411396086e-05
-4.05825739500162e-05
-3.93312220555887e-05
-3.30901928264998e-05
-1.63890448606681e-05
-3.07752162955377e-05
-2.2505010124607e-05
-2.23818771552593e-05
-2.74350840070837e-05
-2.38074341171277e-05
-1.71546128128083e-05
-4.81343383122128e-05
-5.60201045774874e-06
-2.27063243531469e-05
-1.37248211582512e-05
-2.47771658247755e-05
-4.67468291431094e-05
-2.82511253884455e-05
-1.87403314480313e-05
-1.49942790485369e-05
-2.65306195638181e-05
-1.93366182890415e-05
-8.91889833898984e-06
-1.29495641729871e-05
-3.65483306296315e-05
-2.54921480430705e-05
-3.17505004420291e-05
-6.49915737782698e-07
-5.09726719689239e-05
-1.20898373176943e-05
-6.24446350438913e-05
-3.69938827979558e-05
-4.14896919607693e-05
-2.62582610796091e-05
-4.30105721880764e-05
-4.66144631948646e-05
-3.82150615134349e-05
-2.55958078686668e-05
-1.3638785521749e-06
-4.02050425844411e-05
-3.87327960907436e-05
2.53264281047529e-05
-4.97255148464368e-05
-4.15400828409177e-05
-4.64603836932534e-05
-3.71491488168189e-05
-5.08132084180194e-05
-4.6645766860396e-05
-3.5697273711552e-05
-4.52515827888358e-05
-2.22567789357506e-05
-3.21506300732114e-05
-3.44513593771122e-05
-6.26948303446018e-05
-4.38462067979867e-05
-5.54225453974813e-05
-1.69212921376743e-05
-5.29589890289223e-05
-3.74038009896099e-05
-1.48877738098521e-05
-2.11731399266048e-05
-1.80685980226732e-05
-1.56124831905286e-05
-3.6778711498181e-05
-1.38094927416808e-05
-4.67490050185612e-05
-2.02958550119481e-05
-2.35711631379516e-05
-4.77048093697113e-05
-1.63628448228712e-05
-6.18614329848175e-05
-2.8225482865768e-05
-3.92847118891081e-05
-8.25349222954944e-05
-3.43510646248726e-05
-4.67676255898498e-05
-3.46024961230096e-05
-4.61469987115613e-05
-3.47378213656998e-05
-4.31048170752119e-05
-6.92626455204019e-06
-3.46033390699075e-05
-2.5912475721371e-05
-3.48255653543318e-05
-1.55732534254341e-05
-2.38301640971356e-05
-3.99481442788418e-05
-3.49544064228201e-05
-3.69421998747827e-05
-3.03479476733468e-05
-3.43136340971228e-05
-1.55764938249242e-05
-2.63396654089261e-05
-3.29526660800084e-05
-1.57026560868003e-05
-4.07685678603621e-05
-3.80157856957141e-05
-1.12429284627355e-05
-3.89272597797153e-05
-4.21846716448746e-05
-3.64121048801014e-05
-3.63873839580736e-06
-5.6563421360633e-06
-2.33854621854257e-05
-2.92431799780372e-05
-4.53926180095267e-05
-3.15203467506372e-05
-3.43557502305387e-05
-5.77747644428419e-05
-3.15545605838886e-05
-5.66563622950386e-05
-3.26071404654367e-05
-2.88620284102783e-05
-3.00429919458536e-05
-3.97201441582023e-05
-3.05005110992433e-05
-1.83472653193821e-05
-3.23806219924568e-05
-5.11011317391653e-05
-4.31584471544273e-05
-1.406043875827e-05
-2.73944525656377e-05
-5.16363596547049e-05
-3.82459052801475e-05
-2.98930618443615e-05
-3.4777406208064e-05
-6.18477597705178e-06
-1.70700261469777e-05
3.35055171759884e-07
-3.02404774179615e-05
-1.07110653877227e-05
-1.53182802280149e-05
-3.61776241921344e-05
-3.21627723965499e-05
-4.11518608519194e-05
-2.78170997235565e-05
-6.24984166558928e-05
-2.42344818145394e-05
-3.71865253571355e-05
-4.42060610420679e-05
-3.87521029008269e-05
-4.34475209719167e-05
-2.95346207922971e-05
-4.66776126066393e-05
-5.52648670879016e-05
-5.06098200503278e-05
-2.83582060591103e-05
-1.43350034022879e-05
-5.91667221671721e-05
-1.95904785034087e-05
-2.18140937367687e-05
-6.72660038774095e-06
-1.27201179975727e-06
-4.77039211040842e-05
-2.75565031196778e-05
-3.9168597666976e-05
-4.00258374550331e-05
-4.60252076153383e-05
-3.45326306497327e-05
-7.21828524919458e-06
-8.45815913802706e-06
-2.26437743820438e-05
-4.57855779778207e-05
-5.69588231964678e-05
-3.29066888745563e-05
-2.12471568785852e-05
-2.19037503529344e-05
-2.29564293827715e-05
-5.64940475336741e-05
-2.78848602769147e-05
-3.45318487921857e-05
-2.17298813354539e-05
1.17765598428297e-05
-4.80993647916638e-05
-1.12354625385351e-05
-3.26188840406e-05
-3.19889657093114e-05
5.25704683689343e-07
-2.58782571350532e-05
-4.09386095166055e-05
-1.84502255517057e-05
-2.90055337147003e-05
-3.71276813360697e-05
-3.56573042798084e-05
-2.72106519462304e-05
-5.97124069642349e-05
-1.69075897453833e-05
-2.31821320139541e-05
-5.72866834016617e-05
-4.36310284667717e-05
-9.59687018250845e-06
-4.95722866747059e-05
-4.18519625122958e-05
-3.40176524000046e-05
-5.3619212679534e-05
-2.34645985731908e-05
-4.52393732559303e-05
-3.92542985689175e-05
-4.5021640550404e-05
-6.11552097958637e-06
-1.30419886091335e-05
-1.35994537050365e-05
-1.70120236578568e-05
-5.77578676234963e-06
-1.05559311027859e-05
-1.40297850478408e-05
-9.16676201992645e-06
-6.14211695767022e-05
-2.79074098263765e-05
-3.77935271793126e-05
-3.37738859107606e-05
-5.14574593405583e-06
-3.65800207620974e-05
-3.84947906169498e-05
-4.56558944366862e-05
-3.18784698168825e-05
-2.51970676458691e-05
-1.79753308602214e-05
-2.54877076350189e-05
-4.98683332613269e-05
-4.18809880495832e-05
-4.50744879292283e-05
-4.45273973044047e-05
-1.11638887965352e-05
-3.86672014875171e-05
-3.43560961194186e-05
-1.25875634939089e-05
-2.63278912538949e-05
-2.76778722221085e-05
-4.08904909788811e-05
-4.42342075617704e-05
-3.54932218107886e-05
-4.04858737004856e-05
-4.08485289180318e-05
-1.57956133984759e-06
-6.99880448484487e-05
-1.76048403183456e-05
-6.61364147630786e-06
-2.21612245880771e-05
-2.40281445210085e-05
-5.11362548091875e-07
-4.85492312614572e-05
-3.55530322185467e-05
-3.64408833343942e-05
-4.04667733706358e-05
-9.80873716902633e-06
-3.35612871508313e-05
-5.63280626173525e-05
-5.59707771627123e-05
-4.50739813314394e-05
-3.22551201002386e-05
-4.53509447060726e-05
-1.76251629869495e-05
-4.32869298365547e-05
-2.18604720985996e-05
-2.3107382996937e-05
-2.97560614405518e-05
-2.00327116919514e-06
-4.6194668635711e-05
-2.25583336211295e-05
-3.51585922859218e-06
-3.12919422895334e-05
-8.08608149739118e-06
-4.92480724665351e-05
-2.89219576829118e-05
-1.5185286846499e-05
-2.9205217308882e-05
-2.57294449117538e-05
-7.14122834909009e-05
-5.06536532562236e-05
-4.28101348197244e-05
-2.97749396195809e-05
-6.30199556752169e-05
-4.32319649462459e-05
-5.57218382967517e-05
-6.45853785129747e-05
-1.29731503671172e-06
-7.03177401898608e-05
1.38326670522548e-05
-2.49439900916251e-05
-3.81844901461154e-05
-3.93623748383845e-05
-3.31736713312079e-05
-3.94079354601769e-05
-7.18351707427396e-05
-1.72229777472443e-05
-2.90419692035529e-05
-9.84225272463668e-06
-3.85781787713096e-05
-2.56177325062842e-05
-4.87273189800366e-06
-2.28916088893778e-05
-1.79968459502194e-05
-4.14543604139142e-05
6.79311258787172e-06
-5.94971790318716e-05
-2.51970664039595e-05
2.33734641314502e-06
-4.29622791346953e-05
-4.91741749323622e-05
-2.26364916147501e-05
-4.97592847306937e-05
-3.27372304277781e-05
-2.86592531516607e-05
-1.500564894316e-05
-8.19356967451865e-06
-2.80432728513076e-05
-5.13795492037306e-05
-4.06593407053051e-05
-6.23973216388995e-05
-4.66290223056559e-05
-3.98515812123e-05
-4.04365118668138e-05
-2.48742538382945e-05
-3.84082615640408e-05
-3.16145619839384e-05
-5.08370348840354e-05
-2.71282115668514e-05
-5.92996070170695e-05
-3.02665807238595e-05
-2.54762280824797e-05
-2.75795313837925e-05
-2.06953264205653e-05
-1.92144711092913e-05
6.90849550947555e-06
-3.12725944768318e-05
-3.68323708104078e-05
-4.11052582619053e-05
-4.35627910351107e-05
-6.45679498205019e-05
-2.17875713927663e-05
-3.87595656658178e-05
-3.56871281232665e-05
-5.98912542687501e-05
-4.15297288920517e-05
-6.80693041402011e-07
-6.43607472794206e-05
-4.32838620386488e-05
-3.52333130172818e-06
-2.57509131044414e-05
-4.66214750974814e-05
-5.33446261777705e-05
-4.86579814109047e-06
5.95280819018797e-06
-3.27832587932214e-05
-2.87429348996756e-05
-3.73540456344453e-05
-2.00409998280173e-05
-2.67690436049899e-05
-5.19540417485911e-05
-2.95509362648181e-05
-6.37159783880867e-05
-4.66721936097908e-05
-1.36791027266298e-05
-1.86806889620386e-05
-4.1261958383237e-05
-1.94163795677142e-05
-1.92507742318391e-05
1.1928058686604e-06
-1.2126133317238e-05
-2.33754878155233e-05
-3.58912678158919e-05
7.04525541197273e-07
-4.77970803385763e-05
-6.63744982412616e-05
-4.61962745645508e-05
-3.52378770661773e-05
5.34852369427185e-07
-2.99998077643134e-05
-2.16910907955688e-05
-5.07446094804167e-05
-1.99802849276344e-05
-1.11943541790735e-05
-1.73406511096207e-05
-1.58711071059834e-06
-4.3682053399069e-05
-1.58669671130925e-05
-4.88825103619019e-05
-2.17892736787578e-05
-2.62947478833131e-05
-1.57289738400303e-05
-3.20754009104218e-05
-3.77300088509869e-05
-1.02686160091976e-05
-2.81103576014276e-05
-2.2669989487229e-05
-3.22628044056633e-05
-4.90652287017534e-05
-2.07249494086262e-05
-2.27060102657568e-07
-1.39276181130626e-05
-2.7464244703631e-05
-2.23852516755803e-05
-4.73054438234009e-05
-3.02405450640919e-05
-1.80270747916283e-05
-1.20937266232838e-05
-6.1249078496663e-05
-1.51094972656151e-05
-3.62796289955681e-05
-3.71573971617324e-05
-3.40406260295079e-05
-3.37072925015134e-05
-1.7954190401483e-05
-2.7314024445196e-05
-1.49447911548248e-05
-2.09883592698846e-05
-2.73098046642359e-05
-2.87384071481385e-05
-4.72016358078217e-05
-3.79761571857285e-05
-5.64670622709156e-05
-4.41223533421709e-05
1.06480704583767e-05
-1.47107006510828e-05
-3.1372567143319e-05
-1.750611988452e-05
-1.99089184616807e-05
-2.84096514402845e-05
-1.93302189770008e-05
-3.88411166120733e-05
-4.39163518333607e-05
-5.47048798006433e-05
-2.08462967997682e-05
-4.21347207563166e-05
-1.77060899540858e-05
-6.88598271061549e-05
-4.81967016377303e-05
-4.60517801286368e-05
-2.18527710422091e-05
-3.39299533379221e-06
-5.50299381413197e-06
-3.97949005218845e-05
-3.23170411896314e-05
-3.43346668684108e-05
-2.3249452559946e-05
-2.89627841493686e-05
-3.47369967751398e-05
-3.46260289393302e-05
-9.2262984091467e-06
-3.76944097216827e-05
-2.04304832566071e-05
-3.07581983272912e-05
-1.3569432388825e-05
-1.60747987026991e-05
-3.29375189655581e-05
-2.45422902666181e-05
-8.19563420234348e-06
-2.49446752667736e-05
-2.06926422828382e-05
-3.68783976053571e-05
-2.15946656192872e-05
1.23503217013347e-05
-1.94450787037836e-05
-3.42728899308997e-05
-5.13893977257503e-05
-2.58057409992616e-05
-4.38626783806955e-05
-2.11280713798135e-05
-2.98213725122167e-05
-5.33506940214675e-05
-1.45214146048229e-05
-7.20356214651033e-06
-4.1984060156436e-05
-3.05861900811045e-05
-8.73781519932956e-06
-3.17170033015675e-05
-4.0752038294096e-05
-5.10995705303374e-05
-2.571933412306e-05
-4.41937064350188e-05
-5.23143950804749e-05
-5.04743278763155e-05
-1.24599308849929e-05
-5.22878438753826e-06
-1.76684618033525e-05
-3.99085634084494e-06
-4.87931496974528e-06
-3.49500896987998e-05
-3.99187505102763e-05
-4.06433013317559e-05
-2.15561300335147e-05
-5.74943385640309e-05
-3.87332862227389e-05
-5.26616862911033e-05
-1.29993515209865e-05
-4.23270397269317e-05
1.10153694331663e-06
-3.55519228602836e-05
-4.3683303734704e-05
-1.41013840080864e-05
-2.40813835853359e-05
-4.89468645226547e-05
-4.59249073937031e-05
-2.32742105443199e-05
-2.83941270959105e-05
-1.02097418164836e-05
-1.2297653303049e-05
-2.73495325538704e-05
1.56469635578605e-07
-2.95229796747893e-05
-9.69369482586905e-07
-2.70501736307768e-05
-2.07853257224118e-05
-1.50476946186317e-05
-3.84960095403606e-05
-1.8430569325987e-05
-3.60674274354482e-05
-3.08691504726693e-05
-4.41304197950068e-05
-1.81308269167921e-05
-4.92541357198358e-05
-4.595501602e-05
-8.91501714168568e-06
2.63909034098445e-06
-4.93602906242917e-05
-3.12604405201851e-05
-8.8518729542351e-06
-4.68242030990911e-05
-1.47710740856476e-05
-1.89163333074541e-05
6.71610790045309e-06
-1.05719568464644e-05
-5.34907573759233e-06
-4.35443448410111e-05
-3.49871379593145e-05
-1.58989148427287e-05
-2.22854677980076e-05
-3.16727844663838e-05
-8.21749711263689e-06
-3.61439244103351e-05
-1.30988848791581e-05
-4.92315038553091e-05
-3.18730613915567e-05
-1.90638347671165e-05
3.44809539295654e-06
-6.03955561848501e-05
-3.27319757803525e-05
-1.89631400610327e-05
-1.65390045371617e-05
-2.38620467741165e-05
-1.84748022143982e-05
-4.243584461493e-05
1.08671985876218e-05
-3.69748709024235e-05
-1.69612413427275e-05
-1.81078603356267e-05
-2.43389457600493e-05
-4.19426613857181e-05
-3.27254467069471e-05
-9.19909123694389e-06
-3.70680422186843e-05
-2.42660715481177e-05
-4.79045009869262e-05
-3.21187452819225e-05
-2.68387759151194e-05
-1.55518587064822e-05
-1.75819814806326e-05
-1.34947300056162e-05
-9.08868874027642e-06
4.66366624260115e-06
-1.55290003814135e-05
-2.93432710332241e-05
-2.46229551240599e-05
1.96536141709949e-05
-1.50784111097305e-05
-3.97876073750453e-05
-5.10496517050688e-06
-5.37656427077245e-05
-4.65983815732697e-05
-3.39207211061043e-05
-2.0492511905156e-05
-4.07601362375468e-05
-1.4384748480693e-05
-3.4643417953962e-05
-3.39683573366276e-05
-4.10205343264007e-05
-3.24846143325595e-05
-3.09939659995255e-05
-4.33455216515309e-05
-1.76631398038182e-05
-1.65884343172002e-05
-3.64523918560053e-05
-2.5609801115816e-05
-3.83163149202947e-05
-4.00275533994426e-05
-2.96601470318332e-05
-7.9399058979956e-05
-3.43212424135887e-05
-5.9867454765857e-06
-5.10590699160764e-05
-4.4451506086563e-05
-3.81804528526592e-05
-9.37316411248743e-06
-5.13866253967946e-05
-7.32655656519816e-05
2.0882564240577e-06
-4.18767619465393e-05
-1.9263003411196e-05
-2.72441104945457e-05
-4.09984226384233e-05
-1.78222937517865e-05
-1.5750718810018e-05
-3.66831190665328e-05
-4.05565057907229e-05
-2.69308623175655e-05
-3.13655928976075e-05
-2.76882179053558e-05
-9.49136059509096e-06
-1.83901698986916e-05
-1.49190355715931e-05
-8.77914716928363e-06
-4.49524033133507e-05
-9.28885954148419e-06
-1.90333333783771e-05
-9.65676038267155e-06
-1.54577853998988e-05
-2.6690772980981e-05
-5.01707049021692e-06
-1.0789928957102e-05
-2.38295345120813e-05
-1.0478173047019e-05
-2.00455509638459e-05
-2.09760549732597e-05
-1.65114873689336e-05
-4.69799571369545e-05
-5.05045961460541e-05
-3.76097569271845e-05
-4.04459943080265e-06
-3.55764819730692e-05
-1.82090832440549e-05
-1.94995651428266e-05
-2.23276882465721e-05
-4.59215423918856e-05
-4.17227628993786e-05
-4.21571060324751e-06
-1.10748415428184e-05
-3.2097451175501e-05
-4.58365108130514e-05
-4.25536130193562e-05
-3.25181707747971e-05
-8.74156501279271e-07
-3.82907946292899e-05
-3.78153144007818e-05
-4.22718540443315e-05
-4.22885118980116e-05
-2.91970475242467e-05
-8.73918029134742e-06
-1.92215937114563e-05
-3.34540875835014e-05
-1.12997266447948e-05
-2.64428466624679e-05
-5.7858175093126e-05
-4.98632189708457e-05
-6.76472300490999e-05
-2.48407027988225e-05
-1.97054622238031e-05
-3.79002648168404e-05
-4.07652770259121e-05
-1.08086057849964e-06
-1.69995945031356e-05
-2.64697240615605e-05
-5.14653688633845e-05
-2.30959623396172e-05
-3.20037277472784e-05
-1.93261047992869e-05
-2.03311504382815e-05
-5.81123118617743e-05
-4.76721711224457e-05
-3.05776869510734e-05
-2.89413494889264e-05
-3.7773716426091e-05
-4.27165969720715e-05
-2.64643013962295e-05
-2.8440252525857e-05
-3.69267190639241e-06
1.11286967795741e-05
-8.08323536238928e-05
8.56489266993744e-06
-4.56489530293958e-05
-3.42539687572579e-05
-4.0475390903294e-05
-6.17090846869368e-06
-3.79910541995742e-05
-1.71609490162424e-05
-1.86606802046143e-05
-3.33736207473785e-05
-2.00450896735647e-05
-1.98424794942654e-05
-1.18017366992959e-05
-2.67728960515021e-05
-6.27581722916151e-06
-3.04923191767573e-05
4.50148050337568e-06
-1.12705374507226e-05
-2.16068200664152e-05
-3.67213160589343e-05
-8.99278316687499e-06
-2.52553225435303e-05
-1.52557081660062e-05
-1.68924247760378e-05
-4.10802141402665e-06
8.18386529269889e-07
-3.4021890217495e-05
-3.47587168134931e-05
-4.19360069680366e-05
-4.2879581416893e-05
-8.81834721867436e-06
-9.20562037935067e-06
-1.99254245200792e-05
-5.35470895769242e-05
-5.10224595123085e-05
-2.91189384024404e-05
-7.26223761389102e-06
-1.99176535004823e-05
7.29703967121214e-06
4.02195712407324e-06
-3.73851747765969e-05
-3.03332637433673e-05
-3.16451505444068e-05
-2.61112400550164e-05
-3.90548145002436e-05
-2.91680747184964e-05
-3.75229882670473e-05
-2.64174564437602e-05
-5.58940814463403e-05
-1.48529705099942e-05
-2.18887382980102e-05
-1.5904252829873e-05
-3.61164011072558e-06
-4.84211547982845e-05
2.11659668637448e-05
-3.1264598584008e-05
-4.50951145524717e-05
-2.65649071280702e-05
-2.64203115869446e-05
-4.58435571440459e-05
-2.80248712483333e-05
-3.94044240083114e-05
-2.91585965160943e-05
-6.53119265703707e-05
-2.36932077744994e-05
-3.28972720315596e-05
-4.07845167129051e-05
-1.70516264629689e-05
-5.97301130081162e-05
-1.67340387276524e-05
-4.28749597322375e-05
-3.16366682778997e-05
-3.29233177832125e-05
-2.17808766878654e-05
-2.16996615161806e-05
-2.16914643990451e-05
-5.33694980254779e-05
-3.26739160951016e-05
-8.88484168665499e-06
-8.98039652037103e-06
-6.34344055802633e-05
-6.24143084055836e-05
-2.44649058226014e-05
-2.06683908083286e-05
-2.40170723241795e-05
-6.1006036020994e-05
-9.38533505718244e-06
-3.69341620390356e-05
-6.78841897947501e-05
-5.2595962402755e-05
-4.38982237665806e-05
-2.71776367010819e-05
-6.8994742288276e-05
-5.10941717727595e-05
-2.01168811322484e-05
-3.09337124779541e-05
-2.96585200809505e-05
-3.9061868864789e-05
-4.04284793304651e-05
-5.63480874740321e-05
-4.58303393902013e-05
-4.39607841992361e-05
-2.47910078240609e-05
-1.07890347208881e-05
-2.50869939391528e-05
-1.54706027164668e-05
1.26426974435645e-06
-6.07522845628797e-05
-6.30325431684368e-05
-1.86590088419099e-05
-5.67782698742106e-05
-2.71810477165222e-05
-2.41809334026182e-05
-4.28728891573486e-05
-3.61040029244708e-05
-5.76698218605015e-05
-2.33457344557133e-05
-5.04949887605782e-05
-2.28626824429917e-05
-3.8880140235471e-05
-1.16046974269556e-05
-2.18988805893149e-05
-1.56082729574659e-07
-4.48989266872646e-05
-4.97842054679533e-05
-2.55290921216708e-05
-4.5792605062397e-05
-3.15570189276797e-05
-4.07355527260893e-05
-1.99637188576903e-05
-2.02701960696933e-05
-3.67324425590655e-05
-4.3597924197354e-05
-4.18740773201225e-05
-2.80313514512022e-05
-2.95039135263285e-05
-2.4337761509397e-05
-3.40217268260662e-05
-2.66814487533784e-05
-4.89014776178183e-06
-2.84351659639586e-05
-3.43354129435152e-05
-4.4742233193824e-05
-2.71570707997259e-05
-1.65167720063972e-05
-2.42082464971406e-05
-3.31260797229538e-05
-3.79227366553824e-05
1.14941930623292e-06
-4.47727395638414e-05
-3.09938694334464e-05
-1.75026649849246e-05
-2.27619866276695e-05
-2.40008459490553e-05
-3.5063210940343e-05
-1.58633676468984e-05
-6.78877961622048e-06
-5.31135960333811e-05
-1.15000720745063e-05
-3.65828243370256e-05
-4.00117895479136e-05
-2.0767266551779e-05
-2.87841025981757e-05
-1.45512541345038e-05
-1.7946226117755e-05
-3.86814425391766e-05
-3.57303865111211e-06
2.49026579603034e-05
6.11931046324264e-06
-3.54346624764606e-06
-4.45220090210537e-05
-3.66734487202292e-05
-2.45016910425697e-05
-2.09722849362953e-05
-3.13921503508465e-05
-4.41058834135035e-05
-1.37521369577484e-05
-4.22543473595988e-05
-2.66648047430182e-05
-1.31198555401046e-05
-3.11340694433583e-06
-1.5449931937378e-05
-3.61340644712157e-05
-7.57411540052003e-06
-8.52533297545008e-06
-2.48277152194143e-05
-1.86488793715481e-05
-7.73732152323966e-06
-4.12960486517757e-06
-1.60950622147555e-05
-4.70245104487888e-05
-4.60541264712905e-05
-3.6726912803488e-05
-1.30752823889673e-05
-5.94384162231844e-06
-3.0922107356759e-05
-2.24948919566615e-05
-3.02382509128419e-05
-2.71439312502305e-05
-1.61497253838473e-05
-6.40724290021078e-05
-1.96265945389211e-05
-4.49039266156544e-05
-5.04439624800028e-05
-2.0016352056762e-05
-5.35932098011275e-05
-2.24611308975872e-05
-3.79101123360752e-05
-3.75998244200639e-05
-2.00771917527979e-06
-3.09403483765867e-05
-3.6379698619481e-05
-1.62733714996425e-05
-5.42183129613453e-05
-5.8705441541448e-05
-1.06239427365588e-05
-4.0799326112522e-05
-3.36759689567598e-05
-6.38112905268111e-05
-3.50681706604162e-05
-9.19206307563146e-06
-5.52143846749396e-05
-2.68035966424537e-05
-5.19129383177986e-07
-2.63225861333549e-05
-3.00703057212954e-05
-3.05278141966495e-05
-3.38340151680371e-05
-4.81751632526209e-05
-2.22879835044439e-05
-4.77323703851667e-05
-1.50457997633697e-05
-3.16366627047696e-05
-5.1307294445305e-05
-1.78534177711047e-05
1.73142423827061e-06
-5.6507501000953e-05
-3.07912681547979e-05
-3.37595449487162e-05
-2.84012176349014e-05
-3.18534018079985e-05
-1.61900486062412e-05
-1.44067398128246e-05
-2.1824080748955e-05
-4.03789141971114e-05
-1.93326601198544e-05
-3.2002628474742e-05
-3.37252290266212e-05
-2.50052772302112e-05
-3.61008419448173e-05
-3.0847402375158e-05
-1.62570929776471e-05
1.21555155035527e-05
-3.05663740096951e-05
-4.82273149622682e-05
-1.9008684509403e-05
-4.34759299403509e-05
-6.82427714812695e-05
-4.26168459900745e-05
-1.82463753644588e-05
-2.47441251281318e-05
-4.22407491186291e-05
-4.1521965889223e-05
-3.75354917068724e-05
-2.56378638061539e-05
-5.11691838859683e-05
-3.12464191655594e-05
-3.37056594638513e-05
-6.10614199444383e-05
-3.84559336011762e-05
-2.49674577697018e-05
7.64877233393361e-06
-2.85555665674866e-05
-2.11860459998004e-05
-9.23474050606365e-06
-2.90673065578648e-05
-3.11651710615755e-06
-9.6395026645443e-06
-9.63864115974765e-06
-4.57795957501544e-05
-3.2642086343846e-05
-5.43692275748561e-05
