# Supplementary material for: Research on computational propagation and identification of mine microseismic signals based on deep learning
Source: PLoS One. 2025 Oct 22;20(10):e0334641. doi: 10.1371/journal.pone.0334641 (PMC12543183; doi:10.1371/journal.pone.0334641)
Supplement: S8 Data — (ZIP) [file pone.0334641.s008.zip › 000100900002766.xlsx_0.txt_24.txt.txt]

-4.00099238436354e-05
-4.22686604629669e-05
-3.78477840358918e-05
-2.3296527593734e-05
-4.0359674842866e-05
-3.30249105066178e-05
-2.351996960588e-05
-3.25704118237022e-05
-1.37520180052348e-05
-3.90698884681363e-05
-1.76959222448613e-05
-2.98062540005603e-05
-4.19251825929391e-05
-4.96887351417509e-05
-1.36929283373869e-05
-5.68004950907377e-05
-3.23206194682596e-05
-2.49906462887922e-05
-2.79483727045152e-05
-5.18286560689884e-05
-1.34619829306348e-05
-2.57053468751614e-05
-6.83162365154721e-06
-1.78905020065563e-05
-7.77556446016792e-06
-2.19194872737555e-05
-2.217014256673e-05
-2.84887312515468e-05
-4.66585358420523e-05
-3.46414588951506e-05
6.24472238753993e-06
-3.77760580762894e-05
-3.77607412961342e-05
-2.42322596711615e-05
-6.21577635085867e-05
-2.77784876624029e-05
-3.05101733776464e-05
-7.80603971234378e-05
-3.33448838496128e-05
-6.22918896536741e-05
-4.27630497004619e-05
-4.26988093329137e-05
-3.2305880529948e-05
-4.50847796135992e-05
-7.3887109049906e-05
-3.84952459405335e-05
-3.49825388358081e-05
-2.75062638280564e-05
-5.16725566104962e-05
-3.92409185116037e-05
-2.60891813871604e-05
1.15771353842689e-05
-3.67192146486042e-05
-1.45587506212425e-05
-1.7508019581537e-05
-5.33209241175178e-05
-1.29227082271795e-05
-4.01502008234792e-05
-2.00020968088813e-05
-6.64610715118473e-05
-2.54167945836889e-05
-3.40464083357629e-05
-1.89100428922414e-05
-2.66998980009441e-05
-5.05610797214356e-05
-2.76027622799519e-05
-2.23048110744073e-05
-1.97945582724754e-05
-3.54281480149722e-05
-1.87188790316927e-05
-2.41574386650877e-05
-6.88682678742147e-05
-2.92763390439304e-05
-2.61996010391786e-05
-1.80924456161952e-05
-8.56770571085625e-06
-3.68595033139159e-05
-3.43088515399697e-05
-3.17485504781537e-05
-4.82102034843218e-05
-1.49778697669389e-05
-2.66444084671071e-05
-1.87380734940188e-05
-1.99349726665102e-05
-2.69858388018261e-05
-4.398529662348e-05
-7.24353980152553e-05
-5.01163463502521e-05
-2.87375274142378e-05
-1.55630127820458e-05
-2.00394628854974e-05
-1.97741908866462e-05
-1.35948957784938e-05
-3.67628428545631e-05
-3.16778842359448e-05
-4.85025029248098e-05
-3.42423033852345e-06
-1.38641758332213e-05
-3.30104965013064e-05
-2.16408030220563e-05
-1.00490518006202e-05
-3.59005556948121e-05
-4.10154380289871e-05
-3.66811386795601e-05
-3.83820894740153e-05
-2.76876894503922e-05
-5.61723574820496e-05
-2.84397571342211e-05
-1.03814702891137e-05
-2.91599120735048e-05
-2.11493759070106e-05
-1.11399446263244e-05
-2.40204603934589e-05
-3.48515393092368e-05
-1.39244089638278e-06
-1.5529257861497e-05
-1.31427922610529e-05
-1.85727021821913e-05
-2.65974785044507e-05
-5.42192422951219e-05
-4.92289971057271e-05
1.43276024920812e-05
-1.11918321524182e-06
-1.61737111837933e-05
-7.32161820081299e-06
-3.53765270986475e-05
-3.9063174812515e-05
5.77699491909914e-06
-2.16213657679463e-05
-1.7481341046937e-05
-4.30694430593436e-05
-2.89471661049954e-05
-4.37765741234183e-05
-8.61923031494204e-06
-3.02731241958326e-05
-4.39769500992117e-05
-1.50499855553047e-05
-2.07461468596902e-05
-3.17542394530905e-05
-3.83163552013016e-05
-5.1302738246396e-05
-1.30227037777304e-05
-3.04502935893833e-05
-4.05042603343812e-05
-1.92774165239099e-05
-2.98150535883212e-05
-2.72363224216212e-06
-5.01630525805205e-05
-1.5066158019391e-05
-4.3567333366676e-06
-3.78132709217032e-06
-2.17174424176494e-05
-7.14728812691779e-05
-3.14901869546861e-05
-7.47739903993234e-05
-2.83759198865487e-05
-3.84569423985367e-05
-2.32715659232021e-05
-2.29442688287505e-05
-2.61811103759745e-05
-4.25757347294424e-05
-4.01010468137665e-05
-3.02624414805849e-05
-4.15425312582612e-05
-2.1273735703589e-05
-5.93298237892764e-05
-4.53135320091114e-05
-2.80539026586757e-05
-1.148689540616e-05
-3.80845905294512e-05
-6.26676898715858e-05
-5.35769599541303e-05
-2.11314104535733e-05
-3.29605537988115e-05
-3.93414121983978e-05
-2.05717047073095e-05
-3.22258702574397e-05
-1.27484363792269e-05
-2.93608256596218e-05
-4.13826679649763e-05
-5.05553949260468e-05
-4.18380245275169e-05
-3.05333209657755e-05
-3.85864658191108e-05
-2.18153403264439e-05
-4.15219357237525e-05
-3.87754579063237e-05
-2.91751136724123e-05
-3.57767545468839e-05
-5.02868914354808e-05
-2.80539339264736e-05
-1.08791167896788e-05
-2.96171910222516e-05
-3.65426071400699e-05
-4.19457156872749e-05
-3.12735808618624e-05
-2.74050614527646e-05
-6.43843323521926e-06
-5.26149632939219e-05
-3.98778001927526e-05
-1.16778272641063e-05
-5.62482415301047e-05
-2.85474020279835e-05
-2.31538839357438e-05
-1.95866651180301e-05
-3.15303383785209e-05
-2.84040385824477e-05
-1.37615710197501e-05
-2.44418907514396e-05
-4.26522821436e-05
-1.22021011784403e-05
-1.83955738672968e-05
-3.77329487130774e-05
-5.06618668504498e-05
-2.8327785777495e-05
-3.19833909085594e-05
-3.32642187240722e-05
-5.25943663411611e-05
-4.32596366917731e-06
-2.38310568810386e-05
-1.26700474657616e-05
-2.33825177454477e-05
-2.87641762159694e-05
-1.88616662814183e-06
-1.98137949722132e-05
-2.36418988901913e-06
-5.04795412452095e-05
-8.49398683543039e-06
-2.84588357912111e-05
-4.62551251941697e-05
-2.7042434935629e-05
1.37287337784933e-05
-3.57530409809624e-05
-1.00379003925012e-05
-4.53116076753561e-05
-3.72776688326754e-05
-3.86341600926536e-05
-5.08261583888959e-05
-1.77798222037073e-05
-2.29234828450568e-05
-4.14334942615271e-05
-3.77562185443038e-05
-3.24655442022191e-05
-3.47944060042916e-05
-1.83832411043157e-05
-1.5544267750376e-06
-2.89082576055902e-05
-3.4494498084373e-05
-5.65505067627398e-05
-6.83812671509211e-05
2.58641193970474e-07
-1.62443990096729e-05
-4.57684947239479e-05
-1.34711273719213e-05
-4.43827112983028e-05
-2.15091809507556e-05
-4.3564311329279e-05
-3.41513894684575e-05
-2.50545550356691e-05
-5.35178893249547e-05
-2.208720203557e-05
-4.55868277021877e-05
-5.15317556090882e-05
-5.12768143494024e-05
-2.73386807889023e-05
-4.23309500556794e-05
-1.68273146340477e-05
-3.52832897233212e-05
-6.06679737383679e-05
-2.46225070825483e-05
-3.69141745259132e-05
-8.47780547806056e-05
-3.007297717684e-05
-2.49501715697748e-05
-2.9750946007237e-05
-4.33286900623574e-05
-3.73011317507917e-05
-2.00108456463473e-05
6.48698628402042e-06
-2.02246733043779e-05
-1.2370863066795e-05
-1.74288810753639e-05
-8.48561697708904e-06
-2.01167641978314e-05
-1.94086220388828e-05
-1.93272917065093e-05
-5.46694526782145e-05
-2.22100392049325e-05
-5.309630925766e-05
-2.49102413997034e-05
-6.08658697780518e-05
-4.23417909930698e-05
-4.19544808100732e-05
-1.98196762319286e-05
-2.98662376394505e-05
-5.53696207389585e-05
-4.37267345665565e-05
-4.46399105552571e-05
-9.50879711555109e-06
-5.52019720184894e-05
-4.74823389449386e-05
1.87525640802545e-06
-5.03043119908973e-05
-4.59491285036955e-06
-9.35473158564871e-06
-3.31383130154076e-05
-4.98258644923662e-05
-2.66582489886873e-05
-2.64329062848872e-05
-7.37031461937794e-05
-3.25884859037223e-05
-7.57567340226811e-06
-4.50889843569286e-05
-1.46256271984166e-05
-5.44663692971255e-05
-2.65050004449139e-05
-1.05693714321804e-05
-2.4209792117144e-05
-6.21350314727053e-05
-5.35637970694638e-05
-1.967672022336e-05
-2.01153919216389e-05
9.09930167264892e-07
-3.59154400154382e-05
-1.00390417027034e-05
-4.03538706631977e-05
-1.43638042574896e-05
-4.23830672876368e-05
-2.88094846927355e-05
-3.8590383337086e-05
-3.9689280140541e-05
-4.15499826242862e-05
3.7384988930349e-07
-3.72260196195023e-05
-4.32409143613708e-05
-2.78838172989053e-05
-6.95648705782571e-05
-3.96130354024146e-05
-2.40298869655566e-05
-1.10608229550266e-05
-9.53245555876547e-06
-4.19883936252141e-05
-4.07210829410455e-05
-1.14648641262029e-05
-5.75656039383191e-06
-1.00299727638935e-05
-4.2058640307659e-05
-6.01302619830118e-05
-3.06848241522997e-05
-2.25663020552739e-05
-3.95975255688057e-06
-2.37753545803532e-05
-1.0061904023124e-05
-1.50933195345436e-05
-1.5256238945925e-05
-2.40575399272527e-05
-6.70258032647599e-05
1.2869057804192e-05
-5.57314953731812e-05
-2.52679492745887e-05
-5.27874838222654e-05
-6.08951546415991e-05
-2.10622673734691e-05
-4.15372884076249e-05
-1.89652107462349e-05
2.64562649363654e-07
7.65837701598411e-06
-2.86278190829911e-05
-4.7393685399759e-05
-2.72914595029389e-05
-1.07434754734217e-05
-1.72775120862378e-05
-2.83430671178327e-05
-2.10646487521593e-05
-6.04941807113402e-05
-3.51793422651146e-05
-1.65171976514874e-05
9.61590695384718e-06
-2.84947337256309e-05
-4.54796487333331e-05
-4.96688510261719e-05
-1.08311178581945e-05
-4.80982249679696e-05
-9.45668199883279e-06
-2.68710909690672e-05
-1.12188260055098e-05
-2.64547313498983e-05
-1.152632875184e-05
-1.94790704308635e-05
-3.59941024712765e-05
-2.95476780501136e-05
-5.82741556138072e-05
1.05270292118361e-06
-1.36890035682707e-05
-7.94473607934458e-05
-4.34989790333236e-05
-2.4328278394894e-05
-2.53785250244752e-05
-3.48249985836914e-05
-3.94255295784875e-05
-2.62570758056251e-05
-7.93706355608936e-06
-4.3714484371401e-05
-3.51251003225342e-05
-2.83271839803942e-05
-3.29880095605238e-05
-4.30356538334711e-05
-2.04283302362429e-05
-5.52928640152283e-05
-3.74338955505609e-05
-4.40516193438136e-05
-3.56309443580498e-05
-3.30679501723938e-05
-5.89053238155358e-05
-3.43703100762427e-05
-5.38670985552385e-05
-2.9803558581569e-06
-2.48082212312533e-05
-4.19262937598165e-05
-5.69036174402795e-06
-2.18503404011524e-05
-3.41891319337017e-06
-4.21146848117942e-05
-3.25224862684924e-05
-2.37260951772857e-05
-7.7083747658876e-06
-4.75133435144198e-05
-4.38613997759229e-05
-6.17001860736968e-05
-2.90144762575372e-05
-1.96479128692534e-05
-6.34333490977888e-05
-4.27452078935527e-05
-7.13496874035002e-05
-6.71041887511008e-05
-1.04929732195565e-05
-2.96821816547838e-05
-1.71741990330731e-05
-7.74143551042247e-06
-2.97581740452021e-05
-5.02694322845821e-05
-1.40624599293593e-05
-3.66098206269788e-05
-1.10135566448166e-05
-2.46527928663135e-05
-6.30638321458545e-05
-2.94873473245797e-05
-7.66302523011809e-06
-3.16390680704259e-05
-8.38090318535462e-05
-3.65937482710551e-05
-2.94136136190063e-06
-2.52982499803954e-05
-3.02950635212927e-05
-6.86428840661504e-05
-1.53029778367391e-05
-3.29535069819831e-05
-2.04645028379799e-05
-1.02118428431618e-05
-1.3047057328209e-05
-2.48521358628358e-05
-9.75993308944782e-06
-4.21427315577215e-05
-1.49293860790972e-05
-5.56425630925161e-05
-1.65543983333811e-05
-4.77425975770228e-05
-4.9545658934119e-05
-4.43881249566662e-05
-7.56187531845608e-06
-2.20578048774089e-05
-2.88701267476859e-05
-2.99091172637512e-05
-1.39269709759332e-05
-1.04887999114008e-05
-2.04393507125779e-05
-5.54460027475546e-05
-5.51934620942587e-05
-3.46072694150791e-05
-4.27925478557543e-05
-3.3322689919679e-05
-4.41011705959298e-05
2.52505106993545e-06
-6.54029505453148e-05
3.40132604568028e-06
-3.85115951702638e-05
-3.76743488496891e-05
-1.47654588594294e-05
-5.65747919354497e-05
-3.99256588293191e-05
-2.02513535481176e-05
-4.10150846080759e-05
-4.36778849559964e-05
-3.55138791776349e-05
-2.94160476366347e-05
-4.83697119311462e-05
-4.63715688777977e-05
-4.26323159799512e-05
-2.72789897432313e-05
-6.51590599326997e-05
-4.61777080494804e-05
-2.7050774321058e-05
-5.04470262254584e-05
-4.7433842630197e-06
1.9403042571051e-06
-3.3194000522624e-05
-5.25275849257262e-05
-3.51973109165502e-05
-5.25395272635071e-05
-3.19837192132669e-05
-2.35944456774843e-05
-4.44420209129767e-05
-3.34426890361994e-05
-1.35201474556587e-05
-2.21488114794253e-05
-3.75438745762808e-05
-3.48150737062537e-06
1.09741800909928e-05
-2.53294368412472e-05
-4.46601989001187e-05
-2.94701223453968e-05
-3.22097188130867e-05
-1.58951804779374e-05
-6.68619733831337e-05
-4.03863824076762e-05
-2.89275449186094e-05
-8.1828852684443e-06
-6.62036776148902e-06
-1.66897438133744e-05
-4.06120230449664e-05
-4.07651070121572e-05
-1.53631088373529e-05
-4.85374027938431e-05
-1.13587631078824e-05
-4.84811840409443e-05
-1.29567077052272e-05
-4.37673384153797e-05
-5.98155343752871e-05
-1.72818033173439e-05
-1.32985787751453e-05
-2.17341668967822e-05
8.65986758220306e-07
-1.6646628321319e-05
-2.25941843244208e-05
-3.37660455653044e-05
-2.71301963043487e-05
-2.07875658514941e-05
1.84424222425497e-05
-1.1615707186046e-05
-2.26336529337781e-05
-1.67292022574302e-05
-3.65161658866361e-05
-4.43927492624497e-05
-5.12100348241518e-05
-1.65444440262127e-05
-5.8868144215122e-05
-3.37810016614502e-05
-4.06978916140723e-05
1.59431407582046e-06
-1.10813006096836e-05
-5.10790935408896e-05
-5.13361020098817e-05
-3.71074982915001e-05
-2.37017261478863e-05
-3.42593984205903e-05
-2.94736751627823e-05
-5.95353424318556e-05
-5.84780194956983e-05
-1.90400289360381e-05
-5.40947617785596e-05
-4.46253476359971e-05
-2.71907869155871e-05
-4.06147621571144e-05
-9.10633773950959e-06
-2.37468685212683e-05
-5.71971563611005e-05
-1.80543445675462e-05
1.26859314042769e-05
-2.51513531810178e-05
-1.69948042297823e-05
-1.72961797274136e-05
-2.07052590804238e-05
-3.86195094783699e-05
-4.72216744762014e-05
-3.80861288510725e-05
-4.86207502653631e-05
-2.02047274380385e-05
-1.54510731532145e-05
-5.4498838146959e-06
-1.92228927324447e-05
-3.10887183774863e-05
-3.43474025801526e-05
-2.15497281983348e-05
-5.5130561584812e-05
-4.85753990892887e-05
-2.45915579229588e-05
-1.64459756082155e-05
-2.62647719632298e-05
-3.89773421557901e-05
-2.41983827624567e-05
-1.54601323811415e-05
-3.43128794502661e-05
-2.03925319785451e-05
-5.30065957552324e-05
-2.50661215428208e-05
-2.17412263193528e-06
-6.60188234696273e-05
-1.17416139027879e-05
-2.33753271713824e-05
-7.89135671003398e-06
-3.86407720349882e-05
-2.14556338841841e-05
-2.18655293544272e-05
-6.04703760539667e-05
-3.33174204206201e-05
-4.64881009473161e-06
-4.80504324797259e-05
-3.75678814461994e-05
-1.68692021537493e-05
-1.51865225514928e-05
-3.1664967399455e-05
-4.66965666012741e-05
-3.62424575380145e-05
-2.08534353062057e-05
-5.34915100840063e-05
-1.47366878834001e-05
-3.57175297308534e-05
-5.12983231494407e-05
-2.27641817751214e-05
-3.53667751183958e-05
-5.37621795614332e-05
-3.22648317426475e-05
-1.37850964812402e-05
-3.71481651390121e-05
-9.33358121674553e-06
-2.91226378114242e-05
-1.9909362019625e-05
-5.114740267792e-05
-3.27538044904104e-05
-4.10823637611433e-05
-2.93471328602258e-05
-1.90378724712038e-05
1.16565114362946e-05
-3.17879634324019e-05
-4.67908938765872e-05
-4.90706912887777e-05
-5.10930575396187e-05
-1.60638219041031e-05
-4.49072368375734e-05
1.70541470025977e-06
-1.84808418691682e-05
-2.22040347281198e-05
7.57253431798291e-06
-3.18707988530124e-05
-2.70352291850562e-05
-2.25461863402198e-05
-5.02485358207571e-05
-2.47791662890543e-05
-4.00834714545858e-05
-3.55717478122827e-05
-1.47587778420638e-05
-2.89402619940033e-05
-2.23166839754176e-05
-4.35352489628774e-05
-2.35375937873148e-05
-1.25600154688508e-05
-3.20173161499731e-05
-2.29889448513225e-05
-1.49744656162387e-05
-6.2542220992529e-05
-3.58164478802125e-05
-5.21005129568053e-05
-4.65094456179669e-05
1.37093162528978e-05
-5.08861953746082e-05
-2.39924811708721e-05
-2.56300900017792e-05
-2.75729650482138e-05
-3.90155696733519e-05
-2.98314946096046e-06
-3.49047659488961e-05
-5.97669127449334e-05
-2.89305216294011e-05
-4.88581728665807e-05
-2.87451467496739e-05
-1.85766763991967e-05
-3.39454136487094e-05
-3.63014006264478e-05
-3.44477501188575e-05
-3.50584887025725e-05
-3.60285171853186e-05
-2.75264632208881e-05
-3.75070156498395e-06
-1.44592187329422e-05
-3.73776630183224e-05
-1.85717429317011e-05
-3.82967490999967e-05
-1.25779103738722e-05
-4.31503945864424e-05
-2.69226374839999e-06
-1.529319367801e-05
-2.53962156352842e-05
-3.12427559679314e-05
-4.48437592712181e-05
-1.20635887761541e-05
-3.5768577740535e-05
-5.32120499106683e-05
-1.89672134227417e-05
-2.27832208158282e-05
-2.00261489774942e-05
-2.82219276618374e-05
-2.04152014329194e-05
-6.54186152334738e-06
-3.32815832223957e-05
-4.47419324573886e-05
-2.65109546406504e-05
-2.39186388255434e-05
-2.3415481351717e-05
-9.86421938749194e-06
-2.50006096992179e-05
-3.03866688893172e-05
-1.25518487130333e-05
-4.40100995398064e-05
-1.90931955634921e-05
-4.7559241048855e-05
-2.74875487737069e-05
-1.47732452538622e-05
-1.95768902948087e-05
-7.07507451910118e-06
-3.32552428687675e-05
-3.58270526743508e-05
-1.62743149330883e-05
-2.05109088305777e-05
-2.31437981288613e-05
-4.9632454554563e-05
-4.8800712888176e-05
-1.82585937847162e-05
-4.30690860094657e-05
-1.57098139688889e-05
-6.73871391994713e-05
-7.05745548774761e-06
-2.3879729721069e-05
-1.7582566861696e-05
-3.70882990575499e-05
-7.61165816846092e-05
-5.97747722140106e-05
-3.8330120594129e-05
-5.89708598466489e-06
-9.1307523968804e-06
-3.44447119157126e-05
-4.90074184362585e-05
-5.5860347327556e-05
1.91289629760629e-05
-4.75408881405749e-05
-3.1008354160366e-05
-1.79904776370578e-06
-1.87713296601758e-05
-4.29595566149753e-05
-1.8633695922596e-05
-2.33854118379662e-05
-1.57632138611396e-05
-1.62769565139587e-05
-5.18343527398824e-06
-1.16731521621754e-05
-3.04955871368541e-05
-4.78783526116928e-05
-1.29489966181394e-05
-2.77596790316906e-05
2.84227086308305e-06
-2.20828143346172e-05
-3.97511458385366e-05
-3.31923307054233e-05
-4.12651961146831e-05
-2.39639472375466e-05
-1.78272633820613e-05
-4.40829712425818e-05
2.85430804712058e-06
-6.53441225216899e-05
-1.50893308098686e-05
-4.10680609801219e-05
-2.51588748076805e-05
-2.26769269727608e-06
-6.60276862014197e-05
-3.26607250388957e-05
-4.51388125960394e-05
-4.02025922781651e-05
-2.19062056728894e-05
-3.04294410577895e-05
-2.82933452057286e-05
-4.32904487062165e-05
-2.29155381486676e-05
-2.43954110674359e-05
-4.06956058126954e-05
-3.08935834189318e-05
-8.18175667463338e-06
-1.90515605103048e-05
-3.14388868630248e-05
-4.13081335602319e-05
-3.33981608168838e-05
-3.77076914168932e-05
-7.77045288064229e-06
-4.99018539082924e-05
-7.59737209655203e-05
-4.76762102403238e-06
-1.08651116486618e-05
-1.60399627324562e-05
-3.03671645125783e-05
-4.27240153428667e-05
-4.37033509084137e-05
-2.2334914502767e-05
-1.44779042892271e-05
-1.18432473294535e-05
-2.43534383191984e-05
-1.32945015997594e-05
-3.61758227823807e-05
-3.479271300149e-05
-3.038358081968e-05
-4.87235872921011e-05
-1.90614697594511e-05
-7.02772892983802e-06
-5.47839506155817e-05
6.78910016719677e-07
-1.39743880172702e-05
-6.07183003831764e-06
-1.66055425910049e-05
-1.79545613818256e-05
-2.65328415567016e-05
-3.88924109938663e-05
-4.92835370914726e-05
-3.00230652527242e-05
-4.49926906415037e-05
-4.75729394542577e-05
-1.2008654810206e-05
-1.56786758362018e-05
-5.96865240213634e-05
-3.83317253440168e-05
-3.95911437180066e-05
-1.07004484407428e-05
-3.01266791120592e-05
-1.74005832531296e-05
-5.66918652030133e-05
-2.38746628568332e-05
-2.7331986394177e-05
-2.90959718453737e-05
-2.95424023634494e-05
-3.60319141957457e-05
-2.14401812246448e-05
-1.21327859211657e-05
-2.40123899909214e-05
-2.18182861807322e-06
-3.66552142882723e-05
-7.55962464271928e-06
-1.66376944732109e-05
-2.53306633847618e-05
-2.28117085498866e-05
-3.12595543476889e-05
-2.57708662656321e-05
-1.00709883300182e-05
-4.05348263491444e-05
-3.08281645788033e-05
-3.08144131206621e-05
-3.16988212493184e-05
-3.41687289874539e-05
-2.88147798520969e-05
-3.6881980932906e-05
-3.39106829163742e-05
-4.61617097809617e-05
-4.9163610461119e-05
-3.85183276233612e-05
-4.54734956986595e-05
-3.82616673102596e-05
-2.84237202654227e-05
-3.86108331486251e-05
-4.31346495170605e-05
-2.92544870775611e-05
-2.34903920768352e-05
-2.06357074141291e-05
-4.11999625232945e-05
-2.49006508908249e-05
-2.19650964496854e-05
-2.17332231105717e-05
-6.07835204147165e-05
-4.22165526767543e-05
-2.53522871768111e-05
-4.77958474137522e-05
-2.18750387050039e-05
-2.7067141327907e-05
-4.79554718533797e-05
8.14804509817037e-06
-5.90518100259323e-05
-5.03410953566279e-05
-2.74110720579088e-05
3.40723665383219e-07
-1.07247715503311e-05
4.26302090762746e-06
-3.21426856970517e-05
-1.98161621520228e-05
-1.6064109342427e-05
-6.17029761255242e-06
-4.86032133159126e-05
6.61705266381791e-06
-2.80969693306773e-05
-8.21694462504046e-06
-2.57279027381727e-05
3.9164331513929e-06
-4.28256536105586e-05
1.97816296335922e-06
-7.38868359232995e-06
-3.18557153993597e-05
-1.18250355332563e-05
-1.22050293149498e-05
-5.83857830143582e-05
-4.3431826082383e-05
-3.81528760842338e-05
-2.84036497225698e-05
-1.90255878070172e-05
-4.9979978154421e-05
-2.33069114750346e-05
-2.13847630874398e-05
-4.59151385003694e-06
7.52326177177825e-06
-1.08108017044148e-05
1.36216833640256e-07
-5.65125999666288e-05
-3.5875533935212e-05
-5.5898551067042e-05
-1.55023912787268e-05
-4.34058544577404e-05
-4.11907183587562e-05
-4.20083518177824e-05
-3.46909433724061e-05
-4.28314727223981e-05
-4.0099855014901e-05
-2.73184767851585e-06
-3.20564267817799e-05
-2.24644712689935e-05
-3.95841393827453e-05
-2.05138224225426e-05
-4.22271486326083e-05
-4.27056801502185e-05
-2.22213743768252e-05
4.18202674646449e-06
-3.69581892541051e-05
-4.02305745162814e-05
-3.07895753698865e-05
-5.1271155498166e-05
-4.43883102928977e-05
-2.18438695316404e-05
-4.26763661130307e-05
4.94040907312607e-06
-2.78614386858983e-05
-2.65453940835782e-05
-3.62078619038032e-05
-2.45319362201176e-05
-3.10854760860924e-05
-1.60565645382253e-05
-2.1212622820557e-05
-3.52456802515999e-05
-2.24289736012546e-05
-4.48009752008784e-05
-3.04491418269198e-05
-5.62268429800292e-06
-3.79994096825178e-05
-3.85054348941349e-05
-2.98207116928334e-05
-1.52593906139203e-05
-1.28677584581563e-05
-3.81069517818886e-05
-6.55789088953345e-06
-3.70220443567834e-05
-2.931198723629e-05
-1.69222726807767e-05
-5.1792530314123e-05
-2.50382834883261e-05
-1.93227358666047e-05
-5.83878464550313e-05
-2.45461395644619e-05
-6.40706231301443e-06
-4.88580014643045e-05
-1.08810063251873e-05
-3.27064634124267e-05
-5.90304423978964e-06
-1.20676786934934e-05
-8.12437125092515e-06
-2.56268523110527e-05
-1.83553153186692e-05
-2.0088985728977e-05
9.2332778022697e-06
-1.91549650422369e-05
-7.96344840955525e-06
-2.31810799768205e-05
-1.84820283872229e-05
-1.99631006160154e-05
-2.11472198354651e-05
-3.1286988237912e-05
-3.45075277249384e-05
-4.04323514204564e-05
-4.22658856343555e-05
-1.46759407685873e-05
-2.94535090443825e-05
-4.70185290114527e-05
-4.65169635374252e-05
-2.54449867050996e-05
-5.80394255322689e-06
-2.59140268989943e-06
-1.78185923283963e-05
8.42660321564266e-06
-2.54765168921608e-05
-1.3657449533235e-05
-5.24209692226276e-05
-7.00851630562272e-05
-4.3068939411268e-05
-1.40804506251163e-05
-3.74614280492782e-05
-5.65718502950067e-06
-2.8176902185923e-05
-2.28039616184932e-05
-9.86034003627977e-06
-1.92560910275001e-05
-3.63439733621214e-05
-2.97810163117102e-05
-4.63658283485495e-05
-6.05912715198954e-05
-2.17049202528826e-05
-2.67258918641903e-05
-2.2523047753122e-05
-2.68171977772447e-05
-3.02101830061535e-05
-2.94862616141289e-05
-1.07397909390767e-05
-4.41046414821104e-05
-3.20091433159783e-05
-3.13164849360925e-05
7.15132843557698e-06
-2.76874618274611e-05
-3.97462816614215e-05
-1.15264664938956e-05
-1.14582164823922e-05
-2.27085847547293e-05
-2.57057529416231e-05
-4.29809415241138e-05
-2.34722573663677e-05
-4.02945093086031e-05
-5.57074737102999e-05
-6.83822467161746e-06
-1.49551231632e-05
-5.75761196538791e-05
-2.31057698893163e-05
2.57822799224381e-06
-2.11542789963017e-05
-2.58385536542976e-05
-2.84011850702784e-05
-1.34035833377977e-05
-5.26132281846263e-05
-2.86274193999013e-05
-4.12663216194366e-05
-1.23713962862993e-05
-3.0346012895829e-05
-4.00842658766561e-05
-3.40947024713827e-05
-3.37721903202044e-05
-3.2175491091791e-05
-3.16373166158899e-05
-1.83442871625226e-05
-3.89651218126226e-05
-4.64213950510281e-05
-2.49461923485742e-05
-3.54578205780656e-05
3.20062077866743e-08
-2.85832843752546e-05
-3.36981811719034e-05
-4.51798392231788e-05
-2.44714368245291e-05
-4.50418270574249e-06
-6.33375740177327e-05
-2.60822888233294e-05
-2.55708263226706e-05
-1.77371616396398e-05
3.08982035539693e-06
-2.48968317640737e-05
-6.30004319228682e-05
-4.97660442757302e-06
-8.35657555938245e-05
-3.62367696537653e-05
-1.89388167234577e-05
-4.16789025692124e-05
-3.40714882609364e-05
-3.6787915024483e-05
-1.08278430621043e-05
3.31093084992621e-06
-8.89950409237504e-06
-9.39646084536858e-06
7.25528159241161e-06
-4.4198895356439e-05
-3.9875463467854e-05
-1.88470632731106e-05
-2.91848823424648e-05
-2.82403904684175e-05
-4.70912898585857e-05
-1.35708263884946e-05
-8.14573582398167e-06
5.66069024178816e-06
-5.27228518789914e-05
-5.76596812975281e-05
-1.46806358131653e-05
7.35109143576988e-07
-1.6275551098585e-05
-5.96977736419661e-05
-1.77837458224036e-05
-3.9221457347492e-05
-4.38369658067944e-05
-6.44578148585054e-05
-2.34245567739376e-06
-4.20530203094139e-05
9.46981493767493e-07
-1.80364060779284e-05
-3.35801532796716e-06
-2.34371408729908e-05
-4.96771809182436e-05
-2.36344352939959e-05
-5.32862222790325e-06
-2.6952104425554e-05
-2.84530248032291e-05
-2.46009673283256e-05
-3.47827856239554e-05
-4.85439508546735e-05
-2.84718256966509e-05
-5.28982695838171e-05
-1.54345071598216e-05
-2.83588106456188e-05
-1.06862326148082e-05
-6.10409846842761e-05
-4.35729004308069e-06
-3.02870415013336e-05
-1.65855688405511e-05
-7.97965491542282e-06
-4.46164291146691e-05
-2.62976651290107e-05
-2.05600154637618e-05
-2.78147487518846e-05
-3.54248029968031e-05
-2.14969332458861e-05
-2.06858584285444e-05
-3.05911733207895e-05
-4.4906678022535e-05
-3.2276625849599e-05
-2.47877806540311e-05
-3.02025391943328e-05
-4.68724157865032e-05
-7.83215740387122e-06
-5.2759707259726e-05
-1.33844207996655e-05
-3.42085961476134e-05
-4.0205054545463e-05
-2.41659896002404e-05
-2.31313745012336e-05
-8.67657644557555e-06
-3.43087947638005e-05
-3.51630565632867e-05
-2.31201891488376e-05
1.1472384929973e-05
-4.53148898681188e-05
-1.68610969022311e-05
-3.67527003701754e-05
-3.05494793278631e-05
-4.03873825415198e-05
-2.88827745518326e-05
-3.24039164976843e-05
-4.30196928242368e-05
-2.32196789934023e-05
-9.94206046802104e-06
-2.90215114473142e-05
-3.26453322745769e-05
-1.01562619978308e-05
-2.33638915070996e-05
-3.46505225309938e-05
-3.47209733850997e-05
-2.01160293773659e-05
-3.83098388848242e-05
-3.11719130124925e-05
-1.54885269560355e-05
-3.83051764396671e-05
-4.20553285177233e-05
-3.43288247521565e-05
-3.16145304798957e-05
-1.22032870609569e-05
-4.00381980405008e-05
-2.200166178387e-05
-3.62056327838076e-05
-4.90716604903259e-05
-1.92122504760347e-05
-1.73546559005786e-05
-2.94839292315546e-05
-4.9641554144498e-05
-1.90227330320403e-05
-3.33310489050086e-05
-2.02091192048475e-05
-2.23494706601528e-05
-1.770797760883e-05
-1.4602294063918e-05
-4.64125091198827e-05
-3.22401791369521e-05
-2.39373891902218e-05
-5.71503547653563e-06
-1.01430272487005e-05
4.89281383669284e-06
-2.65349165932048e-05
-3.19315635005307e-05
-2.13492313138607e-05
-1.67102387073203e-05
-2.18995452692808e-05
-3.76407746590665e-05
-2.53406328289123e-05
-2.67036676726355e-05
-6.2458218763686e-05
-4.42947505703848e-05
-1.68114281625461e-05
-6.0816514765659e-05
-2.68722364583535e-05
-2.066827146085e-05
-3.75245559421398e-05
-2.58573013473763e-05
-4.28322573475806e-05
-1.1171431877353e-05
-2.77596371221307e-05
-4.58153028970321e-06
-2.0054399242475e-05
-8.93113511346511e-06
-1.31234067766516e-05
-1.86483656541351e-05
-3.15247119206018e-05
-2.85032119963092e-05
-3.2670200014061e-05
-4.04552893588222e-05
-3.02806862019107e-05
-2.45194965524723e-05
-2.94061504244957e-05
-2.32119333218847e-05
-4.13008472723457e-05
-1.99744003525719e-05
-5.08736074395692e-05
-2.43367325509576e-06
-2.78628114183065e-05
-3.05421290974197e-05
-2.35880770634107e-05
-2.97687251294923e-06
-2.0216653349721e-05
-3.12621853908405e-05
-4.06755511390623e-05
-4.63894945274946e-05
-6.15682290298109e-05
1.99943319256669e-06
-1.56469104000531e-05
-4.8463140433778e-05
-7.7612984543174e-06
-1.24603032586917e-05
-3.18956918487434e-05
-1.6240223490012e-05
-4.91428108943752e-05
-6.70221739286808e-06
-1.07931781909152e-05
-3.8805743411129e-05
-7.44902065214376e-05
-3.29444510280402e-05
-4.32013160088899e-05
-2.23718570460273e-05
-1.06277786041972e-05
-1.80183859693815e-05
-4.45699388643953e-05
-2.02267361428815e-05
-1.94370164452753e-05
-7.25017776607625e-05
-2.98533841052962e-05
-2.88570523838487e-05
-3.43852412907942e-05
-2.64075923664189e-05
-2.03237568939732e-05
-4.2161867594269e-05
-7.22386117595818e-06
-1.93103594794509e-05
-1.84015725020013e-05
3.01971985862525e-06
-1.81536361750604e-05
-5.17090265864472e-05
-1.82991537013089e-05
-1.39930606409245e-05
-2.05897810511046e-05
-2.87313223877775e-05
-2.60224025016302e-05
1.06524784720643e-06
-4.17774814306721e-05
-1.01130965342378e-05
-3.18940694395231e-05
-1.94444389785326e-05
-2.04608150209573e-05
-6.03875818093285e-05
-4.23018740300995e-05
-2.69135430992515e-05
-6.50186775624377e-05
-3.59233546213128e-06
-4.32255416156626e-05
-2.17742138291492e-05
-2.28393815564724e-05
-4.32694535437683e-05
-5.15185672906088e-06
-2.88081621479315e-05
-2.85748826973155e-05
-3.87605221334285e-05
-3.59522319134005e-05
-5.63384821794659e-05
-5.13242932606135e-05
-2.87141429648858e-05
-4.32521319107341e-05
-1.2186602344776e-05
-3.76898045518951e-05
-2.33361906728687e-05
-1.4282430539171e-05
-3.57679653028153e-05
-5.13837987968593e-05
-4.38291478310381e-05
-5.75781909499222e-05
2.12456545120616e-05
1.38616052466899e-06
-4.5182738497765e-05
-1.32753834394717e-05
-4.04257627528555e-05
-1.75320297299697e-06
-3.44116686683915e-05
-3.33909391911123e-05
-3.78863623261315e-05
-3.62671203732633e-05
-5.99132980210494e-05
-5.27141776225309e-05
-3.2999027948078e-05
-4.17960684827924e-05
-1.11016139354562e-05
-2.7470710307612e-05
-3.37391766104196e-05
-4.3694592865116e-05
-5.58530662149773e-05
-1.97381574294872e-05
-2.05683638129831e-05
-2.87309340843047e-05
-3.13861392720844e-05
-8.91923568393617e-06
-1.59526364678632e-05
-2.99944387696833e-05
-1.93284464381305e-05
-3.17173793050737e-05
-3.23547169005642e-05
-1.79703712125495e-05
-3.14090595552688e-05
-2.21565779478148e-05
-4.58913085193028e-05
-4.22276500724398e-05
-9.75612306778464e-06
-5.59169991972155e-05
-1.04776641772746e-05
-2.55807303396172e-05
-3.13939991556139e-05
-3.68148302096548e-05
-1.5880073915725e-05
-3.07663461705233e-05
-2.09275773119339e-05
-3.42187985938603e-05
5.36583770663091e-06
-1.98425630194197e-05
-5.89909369411046e-05
-3.44964253845117e-05
-1.09231904519344e-05
-3.50213033170671e-05
-7.12797669751272e-05
-3.34620807158232e-05
-5.32345910221187e-05
-2.72003401896838e-05
-5.69847492590628e-05
-1.46002309275906e-05
1.13276871927072e-05
-1.8450713454912e-05
-3.74383047687173e-05
-1.89465894736523e-05
-5.43054187052423e-05
-4.58481003134111e-05
-2.1844256108859e-05
-1.11379905362535e-05
-5.90893845969749e-05
-2.46005403991005e-05
-4.90437724566983e-05
-1.40505488523638e-05
-3.35729301140754e-05
-2.17964153808695e-05
-5.4303168690267e-05
-3.04904312751201e-05
-5.46395250648498e-05
-1.96892365322135e-05
-4.80143358544142e-05
8.5152640842476e-06
4.06853629251733e-07
-2.36157337619387e-05
-9.82892309598072e-06
-1.84861986178624e-05
-2.5679433752916e-05
-8.97123420470371e-06
-6.21497377226124e-06
-5.73892638129363e-06
-2.73692371002189e-05
-2.55678544407809e-05
-3.56123345278146e-05
-7.21228785194063e-06
-4.94395065755009e-05
-1.3830512669469e-05
-2.38401628362829e-05
-3.80655901214814e-05
-5.7560251328901e-05
-6.35541447783467e-05
-3.78672238215124e-05
-6.345041552289e-05
-3.62887603793053e-05
-3.82192659943054e-05
-3.84042621879167e-05
-1.89936247876662e-05
-2.69195569249907e-05
-8.90782121047394e-06
-3.40367066737066e-05
-2.71914557890894e-05
-6.06822783979762e-05
-3.58416515121762e-05
-3.79511125215215e-05
-2.78975439766107e-05
9.33218676933392e-07
-2.55060278894824e-05
-1.05337266013491e-05
-4.51038657846426e-05
-4.12461919120371e-05
-2.97245457719441e-05
-3.27529875431812e-05
-3.23983614040936e-05
-2.19437862882877e-05
-2.71738737093864e-05
-4.88367526562594e-05
-2.02722794028855e-05
-3.75734374329964e-05
-3.1264974685871e-05
-2.78160308088352e-05
-4.27711525445075e-05
2.8186560666589e-06
-5.60455678378422e-06
-5.20256044884282e-05
-4.08394937696199e-05
-1.2869856048102e-05
-3.73247420238822e-05
-2.92409331175735e-05
-2.10018222763996e-05
-9.24998972182135e-06
-5.16707491138951e-05
-2.02906248676981e-05
-1.76912382058636e-05
-3.43223925476241e-05
-2.8440194285878e-05
-1.99451088589837e-05
-1.68974434848943e-05
-1.69149515230247e-05
-1.38063830078409e-05
-1.95537133653834e-05
-1.37131717714567e-05
-2.04300133697801e-05
-3.83055969824555e-05
-7.58130441324964e-05
-4.95389499102023e-05
-2.75526868829011e-05
-1.49714739779537e-05
-5.65607478219286e-05
-3.37568862652536e-05
-2.87249292474442e-05
-2.24644877708909e-05
-3.66143777907733e-05
-2.97368178114003e-05
-4.58198810361822e-05
-4.18875147329638e-05
-2.32181714894929e-05
-2.24973553591013e-05
-1.05800155588468e-05
-1.84723365015941e-05
-7.75786461214618e-05
-4.04592145080656e-05
-6.41365051769067e-06
-3.03395611751155e-05
-9.96395234039677e-06
-4.40275302834526e-05
-3.27551034908708e-05
-1.55006640383457e-05
-1.33581701733121e-05
-4.42198109553728e-05
-1.97035649644336e-06
-2.86417666785368e-05
-2.91220902370419e-05
-1.54638288265215e-05
-2.72141070882982e-05
-3.89083043569952e-05
-2.5757744307696e-05
-3.17270953739356e-05
-3.61442417163894e-05
-1.81143358857895e-05
-5.09179009972258e-05
-3.14305409952756e-05
-2.30738298415727e-05
-7.11881915127797e-05
-3.95443851124736e-05
3.1668278678422e-06
-4.51583759798515e-05
-4.63428299119354e-05
-3.02502058519325e-05
-1.17688193547376e-05
-1.58120514799406e-05
-2.00919157846509e-05
-1.54759800747843e-05
-3.40209025003822e-05
-4.49289552112217e-05
-1.82355652956185e-05
-4.05536638646809e-05
-2.51227855096674e-05
-3.31509907664563e-05
-3.19692669700171e-05
-5.7478562747748e-05
-4.84624249631348e-05
-2.62517957436782e-05
-5.07206046941552e-05
-3.39621854802911e-05
-1.17206084358608e-06
-5.33615144719515e-05
-2.43618492492418e-05
1.55981510400599e-05
-3.7719038145572e-05
-5.432445111528e-05
-4.27204597981775e-05
-3.77693359070533e-05
-5.72063257894667e-05
-3.95543926386763e-05
-1.74410042200318e-05
-3.34874142251556e-05
-4.35472139371634e-05
-2.75700166787657e-05
-1.61576232422433e-05
-2.30741275783726e-05
-3.39581463109493e-05
-1.22260727796379e-05
-1.79597555519958e-05
-2.47435392769039e-05
-5.11177348881239e-05
-3.24158383345046e-05
-6.0235913985132e-06
-1.76927744689583e-05
-2.88261846733636e-05
-2.81860528562272e-05
-1.34499332621915e-05
-3.50539121083334e-05
-1.81351490578519e-05
-2.0179006877606e-05
-3.57464490681735e-05
-1.6156141680835e-05
-5.49143539158496e-07
-2.97323617802423e-05
-1.56220857153115e-05
-3.36219476852698e-05
-5.68185709297823e-05
-1.59722860755446e-05
-1.86972856324286e-05
-4.28611584958338e-05
-9.3397974484132e-06
-2.13045332548833e-05
-2.47901133572675e-05
1.26738185479101e-06
-1.61861526532032e-05
-2.91702074192682e-05
-3.62430617686288e-05
-2.49219875770535e-05
-4.50515030894919e-05
-3.60817751215809e-05
-4.41511787072697e-05
-4.20795973876181e-05
-2.81211394754369e-05
-5.70219768754378e-05
-2.36574270364865e-05
-5.24284322592775e-05
-5.29213313496312e-05
-5.30349539987581e-06
-5.88251806758285e-05
-1.86294935529916e-05
-2.65954901263714e-05
-2.47034675782256e-05
-4.05157455045725e-05
-5.3531081010142e-05
-2.56955860004325e-05
-6.86592391475548e-06
-1.14474518735833e-05
-2.6894953285763e-05
-5.16788429231789e-05
-2.55058749401712e-05
-4.01574237522259e-05
-3.1099702883681e-05
-5.20202521636396e-06
-1.80328619875385e-05
-3.78157909114385e-05
-1.32124613908341e-05
-2.85956543507364e-05
-2.38144060067705e-05
-1.99772902223508e-05
-5.11623602203879e-05
-6.08343858465671e-05
-2.87778734526345e-05
-5.06567412498975e-05
-2.77271887068697e-05
-4.34436580957445e-05
-8.64880170182475e-06
-2.54819202066274e-05
-4.89893723219155e-05
-5.89715731753352e-06
-3.31966690410739e-05
-3.60379987159445e-05
-4.60733919298084e-05
-1.23502644385083e-05
4.91803195748517e-07
-7.62414262680976e-06
-1.5466145232482e-05
-3.52031264186911e-05
-6.35898037970237e-05
-3.57430384384635e-05
-2.15647854243695e-05
-4.50210246783675e-05
-2.32581350015867e-05
-3.57907495327483e-05
-2.42042133282772e-05
-3.15484164825384e-05
-3.15875937658683e-05
-1.1684730380334e-05
-3.63908833807374e-05
7.8539350342059e-07
-3.85461226624389e-05
-2.36356988752863e-05
-2.66314453211576e-05
-3.90107259907096e-05
-2.39694926287639e-05
2.66997001604143e-05
-8.91961857650571e-06
-1.75146251959111e-05
-2.86802281761037e-05
3.85382544544397e-06
-2.09002963803023e-05
-5.99194891709505e-05
-5.2827910853565e-05
-2.4367616970456e-05
1.46366042344786e-05
-3.51275343060441e-06
-2.03638757260784e-05
-5.42085701703947e-05
-3.04090699663117e-05
-1.42100064222289e-05
-2.17244551194608e-05
-5.19337105644553e-05
-3.13423722409266e-05
-8.58610167842415e-06
-2.95715981903856e-05
-2.79551449901423e-05
-6.5691387447965e-06
-1.99235348090683e-05
-3.05550857234915e-05
-1.15006796525772e-05
-2.04315417641496e-05
-3.22889185391828e-05
-3.79311135975655e-05
-1.16982602090987e-05
-1.31392888180702e-05
-3.03353911043926e-05
-1.60312951054335e-05
-4.56434138442749e-05
4.72451880169699e-06
-4.4450121397823e-05
-1.51657824684403e-05
-3.34210237830107e-05
-3.86133177371211e-06
-2.79889342188705e-05
-1.21765267065454e-05
-4.71617548480225e-05
-2.55888553667305e-05
-4.16748715985084e-05
-1.77912545618022e-05
-1.74923369037349e-05
-9.92101456503909e-06
-2.62448639656454e-05
-3.78478092423519e-05
-5.54791063770435e-05
-4.31125041878444e-05
-3.80571078569516e-05
-2.7053786059704e-05
-3.08839333965599e-05
-1.61093279030722e-05
-4.93836644707037e-06
-6.16064214276614e-05
-2.41039586246367e-05
-1.39353310856849e-05
-4.96476626499503e-05
-4.18339284658438e-05
-1.42027902395976e-05
-2.00631889939315e-05
-2.11055326357492e-05
-3.99613122268169e-05
-5.40978487414472e-05
-3.28498636896642e-05
-3.80970268811225e-05
-3.14687509972042e-05
-5.13508894753968e-05
9.41086237776221e-08
-4.63262087320134e-05
-3.33100510024591e-05
-1.95693208497759e-05
-2.27812746301553e-05
-3.96407376518667e-05
-1.25644501888747e-05
-5.2003804369991e-05
-7.97378231098658e-05
-1.97274929802421e-05
-3.40060813227642e-05
-2.92895126195659e-05
-1.46194944974274e-05
-2.93631675026947e-05
-3.76391846225964e-05
-7.95742000353536e-06
-1.38901610171362e-05
-3.18816271329348e-05
-1.61924904388458e-05
-3.45895128028628e-05
-4.22271217005192e-05
-5.71861271189827e-05
-1.31402268568634e-05
-5.16893728963577e-05
-2.9778777370726e-05
-6.7483855053668e-06
-3.03906012513956e-05
-1.61772973386945e-05
-3.40600050577783e-05
8.09738502620558e-06
-4.65718310183636e-05
-5.22861250588204e-05
-2.14922503848487e-05
-3.46696294919843e-05
-6.15740772486184e-06
-2.55213733319904e-05
-2.14457586976455e-05
5.33868780802623e-06
-2.41066383841432e-05
-2.97964952256525e-05
-9.6996914219352e-06
-3.86970566285882e-05
-7.02287949706807e-06
-2.87213655467963e-05
-2.90397387734894e-05
-1.87315360791721e-05
-5.11424144231093e-05
-1.26463664187774e-05
-4.80855336139564e-05
-2.76032294397039e-05
-3.28657007786262e-05
-3.94925481069341e-05
-1.95716879708482e-05
-1.17230417623358e-05
-6.59058933472293e-05
-1.07003538762803e-05
-4.19418876198773e-05
-1.73832000226289e-06
-2.24597812584466e-05
-2.42262208166724e-05
-2.520113777668e-05
-5.99940394490687e-05
-5.65719696510447e-05
-1.60694481910479e-05
-4.84614130898639e-05
-8.20046882734232e-06
-2.43207549628059e-05
-2.55980048592749e-06
-3.46913148406369e-05
-9.75369358770746e-06
-5.13777945464724e-05
-5.97201370303906e-05
-4.62404010601846e-05
1.89307695071788e-05
-1.74689918766767e-05
-4.58763083671745e-06
-3.80758623032486e-05
-5.95156940991285e-05
-3.25359776879285e-05
-6.41002288699487e-05
-6.97101845499128e-05
-4.00387799451929e-05
-3.79845810795632e-05
-2.35868544767509e-05
-5.60212816347149e-05
-2.2806678332531e-05
-3.20380224573531e-05
-5.97610138233159e-05
1.35483609607411e-05
-3.13238860534686e-05
-1.57550005273624e-05
-2.83246749609042e-05
-2.93856938316982e-05
-4.67500060481064e-05
-3.42200229721538e-05
-2.90517073672828e-05
-3.75336191323953e-05
-1.7789863176114e-05
-2.73186012287283e-05
-4.53674252033024e-05
-2.43188432318159e-05
-1.47517764069989e-05
-2.8776064385199e-05
-1.62662761752235e-05
-4.18439963772309e-05
-3.57354823523365e-05
-2.41643695697724e-05
-4.04922519831614e-05
-3.42213121553764e-05
-3.67831602239858e-05
5.99039693601241e-06
-4.98296116036639e-05
-3.97274733766554e-05
-2.67214920686612e-05
-7.53611212326846e-06
-3.20326769623841e-05
-4.87169880638104e-05
-7.05855535922348e-06
-1.80525118884614e-05
-3.13954393041742e-05
-3.04859908881011e-06
-2.97449888037293e-05
-4.78048882020272e-05
-3.26385924257733e-05
-5.85416359847137e-05
-3.98014746650975e-05
-5.83634367360596e-05
-4.76699606675227e-05
-3.28702174388975e-05
-4.94021740346343e-05
-1.27349573523242e-05
-2.92685710367308e-05
-7.02447476419686e-06
-6.64406327690573e-05
-4.45858982905309e-05
-4.15054137510972e-05
-3.71188499699724e-05
-2.50666838714346e-05
-1.4268665206986e-05
-4.57825353537009e-05
-2.01448460139596e-05
-6.4645904021603e-05
6.30247099647958e-06
-2.25862359930519e-05
-3.98286016862697e-05
7.25515767935076e-06
-4.42471292500563e-05
-5.21942580535005e-05
-5.22023671197184e-05
-3.64235491189651e-05
-2.84668958904382e-05
-1.27619029456414e-05
-3.42851454638895e-05
-8.51709008378223e-06
-4.71455600357716e-05
-1.7732987506413e-05
-2.64466032602997e-05
7.40164507970406e-06
-3.94879721246235e-06
-1.61820204534311e-05
-2.4974243497359e-05
-1.66344057766066e-05
-1.12825300889174e-05
-3.94463195670855e-05
-3.76480552205633e-05
-2.740178944677e-05
-1.88986088361043e-05
-6.82779002735599e-06
-6.10342400184126e-06
-4.92299376040171e-05
-5.89419416517643e-05
-2.01164059326188e-05
-5.78356789825392e-05
-1.96186330520414e-05
-2.44876524182802e-05
-1.77221924277413e-05
-6.89957974896173e-05
-1.84014315461603e-05
-3.16139367920427e-05
-4.8951126172425e-05
-1.98320210749606e-05
-4.39166112440615e-05
-2.76256881453424e-05
-8.67133391735585e-06
-4.49041471660198e-05
-3.20819602007939e-05
-3.43142153117343e-05
-2.47564922557828e-05
-2.17930310342877e-05
-3.48708744614308e-05
-3.76805321025215e-05
-2.92606724538525e-05
-9.23570967863112e-07
-2.64723028815165e-05
-6.32491693784087e-06
-1.09043415282535e-05
1.27037105757994e-05
-4.16836983774474e-05
2.84817526086719e-06
-3.60885753889056e-05
-4.6680676007716e-05
-1.62538747282047e-05
-3.53396486303904e-05
-5.75856061415262e-06
-3.93678357788094e-06
-4.23521524579377e-05
-3.37594220317471e-05
-4.09890842867692e-05
-1.06460989856852e-05
-4.58292065254106e-05
-3.0539486943235e-05
-1.83254227640089e-05
-5.39889258602743e-05
-2.05947162288558e-05
-2.88969163666506e-05
-2.14441688180618e-05
-4.20337679022188e-05
-1.70427145203262e-05
-3.39743126771061e-05
-2.01884898913724e-05
-6.09235936452882e-05
-3.6152380427646e-05
-3.74458431207209e-05
-2.35818632398959e-05
-4.32513334040605e-05
-4.17649064560825e-05
-2.03858307986878e-05
-4.40600907634434e-05
-5.97373164180462e-05
-3.16953067159875e-05
-1.6199902386516e-05
-3.56228226078261e-05
-5.84614004716227e-05
-2.79795387711576e-05
-2.71995707385227e-05
-3.21239810507776e-05
-2.86978356871851e-05
-3.25396158247211e-05
-2.3115689023379e-05
-4.1842853722479e-05
-3.39702296034189e-05
-5.49421278794826e-05
-3.07202727969237e-05
-2.44363037894488e-05
-2.88083824814308e-05
-2.66370401672277e-05
-1.70079996296584e-07
-2.75514017612493e-05
-8.32953689342422e-06
-6.83438117387381e-05
-3.1746549437726e-05
-5.49784146950757e-05
-4.14046286619486e-05
-4.2969010455535e-05
-3.66562633207547e-05
-2.94341501407062e-05
-1.49033458190064e-05
-1.54903185739099e-05
-2.90161020478588e-05
-8.44002550516769e-06
-3.72257101331886e-05
-2.21718438769487e-05
-3.15487144158156e-06
-4.96973469641019e-05
-4.50076774919999e-05
-4.25264143705402e-05
-4.01488365073321e-05
-3.31633360942792e-05
-2.11324629393107e-05
-3.06830907118594e-05
-5.65968852836033e-05
-6.44725367296048e-06
-4.81246347709357e-05
-3.59659222981684e-05
-9.74876207837422e-06
-5.68685113590794e-06
-7.33156460799891e-06
-2.15048172481422e-05
-3.09804825259895e-05
-1.15475523538407e-08
-4.56556084066151e-05
-3.14643041492534e-05
-3.29567719745282e-05
-3.24329693162886e-05
-2.2434542482974e-05
8.32597725443875e-06
-1.21489005562566e-05
-4.89919399420287e-05
-3.83796425975914e-05
-3.74429633124398e-05
-4.70454474899689e-05
-4.77334337941247e-05
-1.22790355529267e-05
-4.44328217105674e-05
-5.40238585867892e-05
-1.59019525387791e-05
-5.53159519796432e-05
-4.03732622384455e-05
-9.80452720623995e-06
-4.7831643329402e-05
-4.89897909788978e-05
-2.79237682320413e-05
-2.38528467976215e-05
6.47470112641668e-07
-3.18476860796974e-05
-1.64049398716605e-05
1.24958644097482e-05
-3.4995849095044e-05
-8.29053167825062e-06
-6.04090501720561e-05
-2.0707059901303e-05
-4.25473153360358e-05
-4.9210799974436e-05
-1.17096762005068e-05
-5.11022338098167e-06
-2.67205020311583e-05
-2.85131371014809e-05
-3.9095371004545e-05
-3.21995356864279e-05
-9.83092932343118e-06
-2.20141899943362e-05
-2.56243684075943e-05
-3.70773608864855e-05
-4.99504530620242e-05
-2.75574332398177e-05
-3.09127569142677e-05
-4.29595343865107e-05
-2.68351355587162e-05
-4.12638814496185e-05
-2.06197265488154e-05
-2.67736708572891e-05
-1.62252126674536e-05
-2.87711527076076e-05
-2.47240583874173e-05
-2.29687503460454e-05
-5.88533090831248e-05
-3.55062489498375e-05
-2.95196840412797e-05
-4.32537290298734e-05
-4.02071245032505e-05
-1.12555543594123e-05
-4.65524310256824e-05
-2.12095454334356e-05
-3.68376002014686e-05
-8.88406610547004e-06
-6.0562118626173e-05
-3.08921241725676e-05
-1.72002324790379e-05
-4.82456842354098e-05
-4.14694510264141e-05
5.87843933898099e-06
6.68989525200754e-06
-2.04870938099343e-05
-5.13287611561139e-05
-3.67445703421137e-05
-3.11073923753735e-05
-4.59001775085016e-05
-2.61793342869724e-05
-4.90939437609572e-05
-2.76810231596677e-05
-6.24831767341888e-05
-1.88878919721438e-05
-1.33828572543802e-05
-9.15512842222227e-06
-2.92173266640914e-05
-3.99648299360868e-05
5.72333812094593e-06
-2.97135569388665e-05
-2.67158743206116e-05
-9.00091012421594e-06
-3.15005123902816e-05
-3.94518234976397e-05
-2.85044448790612e-05
-3.78742225591438e-05
-4.23442512372016e-05
-1.43682735671034e-05
-1.88957643848748e-05
-1.83863185505905e-05
-2.41371861691715e-05
-4.6432517605861e-05
-3.78866290189342e-05
-4.22216918956482e-05
-2.95777509530684e-05
-7.76686020683278e-05
-7.56966483681525e-07
-2.68014339346135e-05
-3.82825866640379e-05
-2.07158151964838e-05
-2.44886682506048e-05
-5.89582696716017e-05
-2.54301221884362e-05
-4.84682846910744e-05
-3.86659339623173e-05
2.0195102784331e-07
-3.37947346038355e-05
-3.71647612909713e-05
-1.49753761014215e-05
-1.48080863623342e-06
-1.96624038091173e-05
-4.60825905193433e-05
-5.28608754387236e-05
-1.63003858235e-05
-3.48562262710582e-05
-2.75845013404287e-05
-3.45790723654597e-05
-4.62824831623867e-05
-3.06452968185712e-05
-2.55832002623376e-05
-2.4224214090092e-05
-4.4181653459482e-05
-4.56400321518883e-05
-1.97872997859952e-05
-1.09360303566985e-05
-1.29531683087274e-05
-9.29360732695619e-05
-3.66624928619763e-05
-4.58305028922084e-05
1.86869679352962e-05
-3.26793235267333e-06
1.91431417848443e-06
-2.96635016014365e-05
-3.57535329408833e-05
-3.26678922761413e-05
-2.77653007257327e-05
-2.35219256710896e-05
-5.48445546774247e-05
3.74272519915787e-07
-4.12165486547445e-05
-7.14493608560952e-06
-4.49686843475819e-05
-2.56632726457135e-05
-1.25585135691345e-05
-3.66742593497955e-05
-4.87295368216966e-05
-4.94414888512822e-05
-5.32548178393494e-06
-2.66270713669897e-05
-5.61993814556095e-05
-1.3078444985251e-05
-4.22822575327358e-05
-4.94764738350491e-05
-4.36884937120232e-05
-1.73215995016414e-05
-3.77726387845377e-05
-1.61393937095824e-05
1.18068190524293e-05
-1.92562753171049e-05
-5.51322949379875e-06
-5.49168840444149e-05
-3.50994729050765e-05
-3.67792003340493e-05
-4.43169912299077e-05
-1.83301474727414e-05
-4.76060829900063e-05
-4.38519546248477e-06
-6.83906060755311e-06
-1.33307029826276e-05
1.91385484949613e-05
-2.73733655340907e-05
-3.07615058040842e-05
-6.35313810881853e-06
-3.62893874130618e-05
-1.83686740965715e-05
-1.75712282619515e-05
-5.20865568492096e-05
-3.07764549029997e-05
-2.67923660526653e-05
-3.89312204321526e-05
-4.44258449776768e-05
-2.16746592023624e-05
-1.13741797384712e-05
-3.15909835680005e-05
-2.29761188813096e-05
-1.45171184563315e-05
-6.40598818388816e-05
1.40955056838907e-08
-6.93551510219225e-05
-1.94254638365696e-05
-1.9064266329629e-05
-3.20553403525626e-06
-4.41708837625897e-05
-2.8510476823067e-05
-2.36216397842698e-05
-3.91566095143396e-05
-1.52552311289992e-05
-2.46214251838004e-05
-2.54129854533866e-05
-2.76614833633274e-05
-1.69956171472045e-05
-4.52272229485976e-05
-5.00299994818738e-06
-3.79324344365856e-05
-6.26498370125965e-06
-1.63237988238569e-05
-2.35591150680064e-05
3.44787323917993e-06
-7.13032402811314e-06
-1.37114835342808e-05
-2.32474748071158e-05
-2.52086843747588e-05
-2.75406458031493e-05
-1.42111090313408e-05
-3.38698536661558e-05
-1.3793878124252e-05
-3.8554375632354e-05
-2.31277416870908e-05
-2.53403363367597e-05
-1.74722820284311e-05
2.05220570003943e-05
-4.28878901432099e-05
1.526534192425e-05
-1.86452287954486e-05
-3.7523970697417e-05
-2.6663115719117e-05
-4.232699731691e-05
-2.63141579447887e-05
-4.89585454915659e-05
-1.59921275632448e-05
-3.33224517817668e-05
-3.59888368191275e-05
-5.22841892974541e-06
-4.563872210191e-05
-7.40595505511979e-05
4.25297240694664e-06
-2.70671707398079e-05
-1.19589802028764e-05
-2.86912455773496e-05
-4.46008660725974e-05
-4.42584814878763e-05
-3.99547248112443e-05
-4.15327312462154e-05
-2.67009746881969e-05
-1.14107455279435e-05
-2.74480137716937e-05
-5.68892852126295e-06
-3.26877809222338e-05
-4.82762223848378e-05
-4.84850530287716e-05
-1.20074748447382e-06
-3.14872328562547e-05
-1.26995860738427e-05
-4.28062648139874e-05
-1.18429009949236e-05
-8.91316351263713e-06
-4.23927417869223e-05
-2.44431486530563e-05
-3.62863736749256e-05
-7.09048352702916e-06
-5.76491555789235e-05
-3.40194718202484e-05
-4.62044128727896e-05
-5.33576300265965e-05
1.48811619791171e-05
-1.90458849076068e-05
1.48576679497772e-05
-1.95427722433816e-05
-4.13503370990029e-05
1.3314471840808e-05
-3.24978124294393e-05
3.50578922254879e-06
-1.63758143901915e-05
-2.21408237900831e-06
-3.4494235227247e-07
-4.7119070707542e-05
-2.59774388343152e-05
-4.11466501080239e-05
-3.37690142644132e-05
-2.59178958471382e-05
-1.40202972276956e-05
-1.71570085833927e-05
-3.01767635914298e-05
-3.00803288056852e-05
-4.74233574480338e-05
-3.94976979673869e-05
-5.05329739679931e-05
-2.1021261270951e-05
-1.90928252652662e-05
-4.24592974952577e-05
-2.39623185891274e-05
-8.2129836817184e-06
-3.86536776252728e-05
-2.33659946290564e-05
-3.67587197576856e-05
4.4274633366281e-06
-1.78888381174512e-05
-3.01643366297845e-05
-2.87719316891937e-05
-3.31697200446944e-05
-2.79581513683833e-05
-8.45813743736946e-06
-3.88167532894568e-05
-7.81204548336703e-06
-3.80180327768753e-05
-1.79215949986635e-05
-4.34291380876164e-05
-4.03925292067779e-05
-2.72695025696919e-05
-2.86590020840723e-05
-3.47130194082345e-05
-5.34043132464093e-05
7.57580339197578e-06
-2.73821544222208e-05
-2.12784335265657e-05
-3.42466392111112e-05
-2.16348362105991e-05
9.17915939765847e-06
-4.54606209930376e-05
6.69811281772301e-06
-8.09733023120595e-05
-3.6609382141731e-05
-1.96293139551864e-05
-4.60297895656366e-05
-2.44926779118621e-05
-1.69756666217415e-05
-2.48955690184032e-05
-1.37035897577515e-05
-2.89291907983046e-05
-3.32252958079439e-05
-2.10828496591488e-05
-6.69209480617856e-05
4.57675611111911e-06
-3.51795597245223e-05
-1.17376322867333e-05
-6.5908875036189e-05
6.44694402378113e-06
-3.76156110888028e-05
-5.85655774542721e-05
-4.13153218847004e-05
-3.02080423548443e-05
-3.12294134898429e-05
-3.09990656088043e-05
-2.52420866526319e-05
-2.35619628534649e-05
-3.10872993382703e-05
-2.95752175288895e-06
-4.09627987784447e-05
-1.35458606497034e-05
-1.36873031155453e-05
-1.87229372921941e-05
-2.28694840018677e-05
-3.95259718291817e-05
-4.35861317137227e-05
-1.10681477838193e-05
-1.84741495290106e-05
-2.83811243220519e-05
-9.06409681945401e-06
-4.09707638481461e-05
-1.7078431334207e-05
-6.45018449843163e-05
-2.04155543352827e-05
-1.46128663350487e-05
-4.18160455046431e-05
-4.41538455474475e-05
-3.10548466370451e-05
-2.50562132813455e-05
-6.45778909314279e-05
-2.01392535598896e-05
-2.52026964943308e-05
-5.30219263809278e-06
-2.65960512908006e-05
-2.17703993248452e-05
-2.747485443599e-05
-1.37489775541679e-05
-2.61093601317273e-05
-1.38042183309131e-05
-4.25326469379556e-05
-3.67926683211609e-05
-4.00671600157967e-06
-5.03089004635952e-05
-2.12594321054813e-05
-4.53063805875542e-05
-2.2476767380996e-05
-2.95005827421441e-05
-1.0703455315163e-05
-1.58211261573661e-05
-2.25621931880113e-05
-1.24535776759231e-05
-3.160129366297e-05
-2.46200045032125e-05
-3.59194761191371e-05
-4.76414072193818e-05
-2.21298957461839e-05
-5.30033576891741e-05
-2.61388259276158e-05
-3.42357234820257e-05
-1.96073934669325e-05
-4.55801766694848e-05
-3.64817898733646e-05
-3.65362578756903e-05
-5.72537988010173e-05
-2.86447502772035e-05
-5.55138940157017e-05
-1.58949016934686e-05
-2.57047274474072e-05
-1.86380837513303e-05
-3.63670449244595e-05
-4.55068858231782e-05
-1.21857389942057e-05
-2.19025521372923e-05
-2.86060267583217e-05
-5.86293782108978e-05
-2.16118377796815e-05
-4.23652837104243e-05
-2.16676139372723e-05
-4.67415985710026e-05
-5.85215477466884e-05
-3.86911872255616e-05
-2.15534051913298e-05
-3.11060553214228e-05
-2.78310213278438e-05
2.70231454181816e-06
-1.21294064820435e-05
-2.99842318110232e-05
-4.58795953141772e-05
4.68470456703769e-06
-5.14873046913119e-05
-1.15005311183309e-05
-4.8408562122284e-05
-6.07012614237977e-05
-3.31082561968382e-05
-2.41224721568674e-05
-4.91217708265821e-05
-3.8750525824141e-05
-2.53714574878905e-05
-4.22858553766241e-05
-4.998991535816e-05
1.43949334864065e-05
-2.9160446115496e-05
-2.34102276326146e-05
-3.31824517884049e-05
-3.47529640954142e-05
-5.39750699027377e-05
-3.7968819972055e-05
-2.29141807490519e-05
-7.69656565967155e-06
-6.47757511504029e-05
-4.52549672282082e-05
-3.6185376007819e-05
-4.22304751165618e-05
-2.32329586379542e-05
-1.08608291400809e-05
-4.89477641484313e-05
-3.06807593124541e-05
-3.57742731121773e-05
-9.12727792573756e-06
-4.3483900030275e-05
-5.5843108185245e-05
-2.165394458158e-05
-3.80110468380554e-05
-5.48121207294684e-05
-9.36032255389731e-06
-2.01133979179974e-05
-2.79210918344466e-05
-2.7954115417595e-05
-3.00614630352049e-05
-2.27401444459571e-05
-1.27136700177148e-05
-2.25310774933855e-05
-1.93912519553781e-05
-3.46633043063354e-05
-3.07512680225594e-05
-4.46952837166403e-05
-3.36989756750781e-05
-2.45343594741509e-05
-3.31365945640424e-05
-2.34714248553615e-05
-5.30592003385664e-05
-2.85138778376492e-05
-5.90753151363137e-05
-3.01910100655075e-05
-4.81697923826273e-05
-8.05573815985428e-06
-4.92304997643903e-05
-2.65304120709509e-06
-1.73228647903807e-05
-2.3278072277689e-05
-3.19259893815088e-05
1.17555084616792e-06
-1.96648644353137e-05
-3.22010345290161e-05
-3.89371722391099e-05
-5.21805010029137e-05
-8.49205902563018e-06
-3.6632076946657e-05
-3.13028086881753e-05
-5.2359896171138e-06
-3.14519976938677e-05
-4.13307169852185e-05
-2.72792992657998e-05
-3.24384408567967e-05
-2.80025134626844e-05
-3.82270945108557e-05
-3.16312352629777e-05
-4.51585236287602e-05
-8.53334625046643e-06
-4.64085351208096e-05
-6.31759872999447e-06
-2.77423730359089e-05
-6.904196028439e-05
-4.61155543730423e-05
-8.12337903661524e-06
-1.97670303681624e-05
-6.08120571790345e-05
-1.12087153362295e-05
-2.89536887950756e-05
-3.5905971194235e-05
-1.17633101349639e-05
-2.49170654780884e-05
-4.07025667380546e-05
1.35800886227119e-05
-5.715436649374e-06
-1.68308033695509e-05
-3.85073101170852e-05
-1.81980007130282e-05
-3.8143862978377e-05
-1.42358434720469e-05
-2.48402909348247e-05
-3.98421847024113e-05
-4.66783428993361e-05
-2.55377421588328e-05
-4.49208595504373e-05
-5.14989641592696e-05
-5.61095774167267e-05
-1.20014474641456e-05
-4.0054657792108e-05
-3.81798760704732e-05
-2.15664662838633e-05
-6.01548148291524e-06
-1.59545788964443e-05
-5.71809115727621e-06
-2.55912656047302e-05
-1.77584376309948e-05
-4.13239813241735e-05
-3.00622522474402e-05
-2.26348596181671e-05
-2.7252990143471e-05
-4.42806610297726e-05
-6.45302460066234e-05
-2.93502836270149e-05
-9.82723271397059e-06
-1.56825078722831e-05
-5.22203599512948e-05
-7.52067353697968e-06
-1.51707638993673e-05
-3.70988307441211e-05
-2.55367311282432e-05
-5.49994376415251e-05
-4.46201083872638e-05
-1.48744644999136e-05
-1.78473315231666e-05
-2.55499099076768e-05
-2.98923222521135e-05
-4.31866253538284e-05
-1.81161504728625e-05
1.37127659922348e-06
-1.32179958716089e-05
-2.21511198434044e-05
-3.24286269530891e-05
-1.83963217825035e-05
-1.13281724804154e-05
-2.72911920308624e-05
1.38080847716268e-05
-2.13682482819574e-05
-3.89579239562848e-05
-4.95352400339201e-05
-5.32070053719089e-05
-1.18653175633289e-05
-1.96891779536686e-05
-4.00643594753584e-05
-2.82659221489672e-05
-3.70920521278441e-05
-1.30447639045389e-05
-2.52697921356916e-05
-5.78294712637056e-05
-5.25911823053605e-05
-1.63856513135642e-05
-3.37636738046881e-05
-3.94021154229469e-05
-2.2685762244894e-05
-2.96621165270823e-05
-1.72451757020539e-05
-2.25236053512763e-05
-2.74256581180914e-05
-5.78886940964257e-05
-3.50184460708764e-05
-3.80314339867739e-05
-4.0602317433833e-05
-2.08195211228245e-05
-1.62309603586711e-05
-2.58969804406543e-05
-4.05039722926074e-05
-6.58126423711543e-07
-4.4925884484171e-05
-1.92772091763359e-05
-2.14049571579414e-05
-5.67835209261203e-05
-3.91479878492573e-05
-4.16064701061464e-05
-1.9676760791372e-05
-3.12585470426908e-05
-3.84533850137896e-05
-3.22756120832336e-05
-5.75907168790119e-05
-3.5377113248937e-05
8.18512051093808e-06
-4.29464468312955e-05
-1.90150691996658e-05
-3.60836081675856e-05
-4.69762666603115e-05
-6.39353651934431e-06
-3.34194412428192e-05
-5.16445347417055e-05
-1.70288118546235e-05
-4.97203762648825e-05
-5.3590464508696e-05
-3.23251757188443e-05
-3.36849685333263e-05
-6.42587751867385e-05
-5.62154183423114e-05
-2.42634254862491e-05
-1.65393441598073e-05
-1.59326111794103e-05
-3.72470398411047e-05
-4.02222217552825e-05
-2.40805990679946e-05
-4.33373579776836e-05
-3.03272554482496e-05
-2.10152228867155e-05
-6.3732027498665e-05
-3.77274921253103e-05
-4.85333916706301e-05
-1.79352327534434e-05
-5.08763175020087e-05
-8.3954183363549e-06
-1.50213563913697e-05
-2.59069493677573e-06
-1.01787782430287e-05
-3.13441749728529e-05
-3.72535703238915e-05
-1.73924090506628e-05
-4.47537221040466e-05
-4.36202232049358e-05
-4.38155829118669e-05
-3.16958907838701e-05
-2.01137459856199e-05
-3.68144391241753e-05
-7.5119813404443e-05
-6.40350806639822e-06
-4.46931068557832e-05
4.02959770485397e-06
-5.91302900282922e-05
-3.4624270236006e-05
-5.76994239340179e-05
-1.89810505739928e-05
-4.80428054824119e-05
-3.30403094776163e-05
-1.14807165017236e-05
-2.50171163455042e-05
-3.72167166728e-05
-3.90580382513877e-05
-3.19424870365365e-05
-2.83002065576719e-05
-3.91402651475448e-05
-4.08639539152005e-05
-1.39118512627131e-05
8.73350101043479e-06
-3.34884442663838e-05
-2.72948045675572e-05
-2.45199488013766e-05
5.14767621794775e-06
-3.3917921814555e-05
-2.13543620735416e-05
-3.97814850236199e-05
-3.29711695159585e-05
-2.71516507015224e-05
-2.40284235259349e-05
-2.26612071010405e-05
-1.5878060998068e-05
6.53738034557096e-06
-3.70766788470786e-05
-5.33520738783857e-05
-4.5919844705713e-05
-5.55477741328893e-05
-3.85155199953535e-05
-3.21625975456441e-05
-1.40388732821977e-05
-2.42628937922491e-05
-2.11453187597805e-05
-4.65846085473077e-05
-2.4804002087293e-05
-6.02915862938109e-05
-4.29849980040445e-05
-2.76611429325444e-05
-4.40937982837066e-05
-1.36321909838646e-05
-5.39250618878246e-05
-5.69011909598918e-05
-4.50368305913369e-05
-2.87103253087861e-05
-2.46930735010966e-05
-2.58002171200636e-05
-3.73616970165193e-05
-5.96240890640183e-05
-2.46743205545921e-05
-2.33594238333866e-05
-1.83420971191267e-05
6.46943089993091e-06
-1.47146514891761e-05
-3.07329216708139e-05
-2.93489205910218e-05
-2.51597039845239e-05
-1.76932407364576e-05
-2.87143878904088e-05
-3.00062937347696e-06
-3.91676652420758e-05
-5.50792484446595e-05
7.85538564390963e-07
-5.19400512638194e-05
-9.64687588299615e-06
-3.87269537501619e-06
-3.14894182147397e-05
-3.12497163936441e-06
-6.1155311835635e-05
-8.93372124277919e-06
-1.23900842918302e-05
-5.00615212784887e-05
-1.05628977832168e-05
-2.14221127291411e-05
-2.34267014014305e-05
-5.56931751554316e-05
-3.00942614202357e-05
-4.58296786744137e-05
-3.8006432634197e-05
-1.58651563626864e-05
-1.81422317844321e-05
-3.75535723759791e-05
-4.7104027446049e-05
-2.80600711437011e-05
-2.66485753135374e-05
-3.792411470866e-05
-1.51454314453347e-05
-8.49788684357699e-06
-4.57478049036245e-05
-3.05445590744412e-05
-1.12702610269516e-05
-3.74390578720128e-05
-1.88913281005596e-05
6.18213340851755e-06
-3.83554250018769e-05
-5.17658152719813e-05
-1.56210576827241e-05
-3.17148597161373e-05
-1.21805947430072e-06
-2.24131939404227e-05
2.44728866204045e-06
-4.55827013569625e-05
-3.99022783167575e-05
-2.49798209317015e-05
-4.42375615417087e-05
-2.8283002480478e-05
-3.79902660752656e-05
-3.11866814637003e-05
-6.41320828539974e-05
-4.75964648436563e-05
-1.25120974508062e-05
-3.347705112852e-05
-4.14499619048724e-05
-4.1048663048873e-05
-5.83253183194457e-05
-1.96793683363325e-05
3.51175009907919e-06
-2.93077069116852e-05
8.80927571901173e-06
-4.07773049782916e-05
-1.18104117145982e-06
-2.50254598264333e-05
-2.245297650196e-05
-3.73928981741011e-05
-5.69613766803494e-05
-4.82533459318445e-05
-6.32519505433046e-05
-2.85676604037201e-05
-3.80863209972994e-05
-1.71835663409474e-05
-4.39761729894744e-05
-2.32534027980337e-05
-5.02644630941057e-05
-1.94612299564213e-05
-1.30437144732648e-05
6.36799894166976e-06
-3.57253298687334e-05
-5.02146132061769e-05
-1.34031406455212e-05
-3.73985637175689e-05
-1.40867709366441e-05
-2.06427945541056e-06
-4.16841211692702e-05
-1.91724208240735e-05
-2.65380447591983e-05
1.06039293922342e-05
-1.15280334015982e-05
-3.76474385612906e-05
-1.87978082011106e-05
1.34863806412259e-07
-3.87339173221788e-05
-5.32168400431951e-05
-3.82560453686242e-05
-4.56414823015589e-05
-1.39367132682511e-05
-3.00457669104335e-05
-6.33486291794151e-05
-4.43640760171845e-05
-5.44710345370175e-05
-2.53248698924316e-05
-3.77144676292437e-05
-2.81881404479418e-06
-4.08252606152396e-05
-4.4788841410389e-05
-4.15434131186877e-05
-8.74235433136922e-05
-5.64202698778228e-05
-2.39871125047254e-05
-5.8240126770946e-05
-3.62448732401989e-05
-3.27385826008683e-05
-4.35962851794027e-05
-3.37644269256552e-05
-3.57924494286321e-05
-3.17709049711768e-05
-2.88263648664638e-05
-2.38022011532175e-05
-1.76282039001113e-05
-3.30981427228816e-05
-4.40146454827916e-05
-4.07157485980664e-05
-2.92631790179739e-05
-1.88996702409012e-05
-2.45966263213259e-05
-1.88829562577272e-05
-4.19338262427894e-05
-4.92392365241698e-05
-1.96683850257317e-05
-9.63518186677646e-06
-4.33762664488263e-05
-1.51022780607806e-05
-2.96625319539904e-05
-6.99328844630236e-05
-4.40733494586315e-05
-2.93675549589078e-05
-2.63801468699546e-05
-3.06553613364456e-05
-1.2495164813039e-06
-3.22668655391821e-05
-2.73631369146064e-05
-3.28002999521528e-05
-2.88841677447324e-05
-5.25106270519399e-05
-1.52217305707465e-05
-1.90625373639247e-05
-4.06248288364708e-05
-3.29106003851492e-05
-4.89991032292156e-05
-3.35556129780752e-05
-9.00387553652406e-06
-3.64385180652048e-05
-2.46420874869654e-05
-5.39101448867045e-05
-4.35800700755487e-05
-1.79500425585824e-05
-6.54724151558687e-05
-5.16110934326038e-05
-3.66424101294155e-05
-4.65142692019826e-05
-9.60867383358773e-06
-2.76747884192484e-05
-4.21865796044542e-05
-1.96776926108815e-05
-5.58376150012853e-05
-5.02908424348453e-05
-1.95226770357897e-05
9.18307698360112e-06
-1.74946420717863e-05
-3.02756236223134e-05
-3.93609287843543e-05
-3.93919271153537e-05
-4.42744948518944e-05
1.12116873518404e-05
-3.97588537188109e-05
-1.89237070735895e-05
-6.54786877454012e-06
-3.76105360971531e-05
-1.11850293188193e-05
-2.12965667425955e-05
-3.04613286511766e-05
1.69975987362836e-05
-3.7122603310457e-05
-5.91938738926929e-05
-3.41338913787693e-05
-4.38707620687947e-05
-1.81150089301666e-05
-2.96641918475073e-05
3.96788371872938e-06
-2.29244269096781e-05
-4.0498153670298e-05
-4.00861177824342e-05
-9.62275969020001e-06
-3.173795402392e-05
-4.13509090505207e-05
-2.18509398347234e-05
-3.92788309197643e-05
-2.89669184092879e-05
-2.25039263073632e-05
-3.20022621104029e-05
-4.23575542707757e-05
-6.03204662974846e-06
-5.84839603627371e-05
-5.48433547349972e-05
-1.14326017953816e-05
-1.33186593680081e-05
-3.86102492830824e-05
-1.39089463809427e-05
-5.21508163535755e-05
-1.39045202591295e-05
-5.87444940194544e-05
-2.77805043825232e-05
-5.11833948732514e-05
-1.53366556587434e-05
-2.1914075122616e-05
-8.01069333186409e-06
-5.36179603993403e-05
-1.67792285571587e-05
-3.09738710409516e-05
-1.74849223566317e-05
-4.16889173137402e-05
-2.49258612186048e-05
-2.19104596192994e-05
-2.40982442176894e-05
-3.0093434481751e-05
-3.01785684509433e-05
-4.60379220362884e-06
-1.05204501414383e-05
-4.82578179692643e-05
-3.0877360993049e-05
-3.80278526820326e-05
-4.49597205501551e-05
-1.83232441822341e-05
-4.69143186024833e-05
-3.39704518554778e-05
-2.74114254315944e-05
-3.68509539343506e-05
-2.3495768836476e-05
1.11832740441091e-05
-2.17062948007686e-05
-1.69181440689426e-05
-4.03275733075433e-05
-9.92793019784332e-06
-2.22167678201864e-05
-1.54298212784469e-05
-7.41873387882922e-07
-2.05091707981959e-05
-2.21319114448216e-05
-9.22329471829614e-06
-1.88122881493223e-05
-3.37458447600676e-05
-3.79060473544828e-05
-2.48454949367191e-05
-1.19651168606589e-05
-2.57304967683883e-05
-5.0897545489559e-05
-3.08258760097397e-05
-2.53832638157087e-05
-3.38441240651079e-05
-2.59545439636733e-05
-3.63669617324864e-05
-3.43110474005809e-05
-1.80229875035789e-05
-3.91967709679545e-05
-3.91511029236215e-05
-2.9267243660863e-05
-4.71806911915622e-05
-3.08885564618395e-05
-3.8815978627256e-05
-2.15816553288964e-05
-1.94711438897095e-05
-2.76691644755475e-05
-4.27503656320501e-05
-4.44783585419977e-05
-5.41496672227498e-05
-5.56493035594987e-06
-7.83228688726382e-06
-3.1319464753957e-05
-4.85542773504245e-05
-4.55478315908664e-05
-2.91147760519849e-05
-4.4344603619374e-05
-2.9696880168556e-06
1.38735136010684e-06
-6.98373929966245e-06
-2.26322809490646e-05
-1.84285092425159e-05
-1.16489080842126e-06
-7.45211336008441e-05
-3.93606306827415e-05
-5.6861341203688e-05
-6.10961726722015e-06
-3.45188958127256e-05
-3.55339907094566e-05
-7.04912222709225e-05
-4.81830216267208e-05
-2.49806327691318e-05
7.63990032237424e-06
-4.62368461334865e-05
-3.65534231245975e-05
-1.07690720852988e-05
-1.7756687116306e-05
-4.60936540726679e-05
-8.07305148081402e-06
-1.52964823808194e-05
-5.50391339443784e-05
-5.18660468176203e-05
-2.84598011622282e-05
-3.36889972564434e-05
-1.33130869172463e-05
-3.95958863215426e-05
2.69202312068688e-06
-4.66542100209877e-05
-6.88954763025167e-06
-3.47791874346364e-05
-2.44383547421742e-05
-2.5762879753246e-05
-2.8839503697835e-05
-4.61789488810497e-05
-2.68504778895744e-05
-3.69016994871525e-05
-2.70688594060333e-05
-1.74805161282098e-05
-3.53486113686641e-05
-3.00022514768874e-05
-4.87793418271468e-05
-3.63165880197e-05
-2.30528098957726e-05
-1.10599141602836e-05
-3.21876501601698e-05
-3.35048191214752e-05
-2.64330324128883e-05
-3.58779639569954e-05
-2.92380923285476e-05
-4.16587855535765e-05
-2.22368019380429e-05
-3.97212765693399e-05
-2.44109112122403e-05
-1.28883194856855e-05
-2.81458675507388e-05
-4.52831411301523e-05
-3.59686766322702e-05
-3.02358426068286e-05
-9.96758076718218e-06
-2.12535592634791e-05
-3.21938320953763e-05
-3.52921367212295e-05
-1.05036075321705e-05
-4.50679163402896e-05
-1.69073338020397e-05
-3.12347038780988e-05
-1.74750319617709e-06
-2.4666380990396e-05
-2.06680625439177e-05
-2.24829632220038e-05
-4.61533569198342e-05
-1.89362281721677e-05
-3.54186267862707e-05
-4.03570945522596e-06
-3.32398657146407e-05
-1.22883945796388e-05
-2.85819827884506e-05
-1.47254878689818e-05
-4.56742704295609e-06
-5.15923415556203e-05
-2.50767889695153e-05
-2.30848464097442e-05
-3.26843285073175e-05
-3.38183631183807e-05
-4.42267993796873e-05
-9.56240910727616e-06
-2.46454802084463e-05
-2.74265712840782e-05
-2.3768621293011e-05
-3.63822226934829e-05
-5.6700715305112e-05
2.92181462401927e-06
-4.47649738642531e-05
-3.28497972417586e-05
-4.24208432930568e-05
-1.64437879055621e-05
-1.4541618126769e-05
-1.86473442288606e-05
-2.59885319428986e-05
-4.17045839745958e-05
-7.80384844111396e-05
7.79092980014198e-07
-1.60065123082836e-05
-1.496233474984e-05
-2.4236602044634e-05
-1.82271102960115e-05
-1.55816774385759e-05
-1.93616458241268e-05
-1.60990001556117e-05
-3.86607257872768e-05
-3.92019224864186e-05
-2.59522157746008e-05
-3.02470725687871e-05
-3.78697650763846e-05
-1.58981378511365e-05
-3.61907464078028e-05
-1.29925531539201e-05
-1.92731481361898e-05
-3.14693658915066e-05
-4.07558279432832e-05
-6.42073683694362e-05
-5.44929963645461e-05
-5.82571054516722e-05
-4.79804263250512e-05
-2.554236496686e-05
-6.12558094138094e-05
-5.83223760102688e-05
-2.54031552360302e-05
-2.10537557342897e-05
-4.61172235632948e-05
-2.1968676421393e-06
-5.18818945435731e-05
-2.3413811080203e-05
-3.45235001664731e-05
-4.13780371626957e-05
-2.09967091219559e-05
-1.18540641506901e-05
-4.48688467728242e-05
-3.09351616882096e-05
-3.33680632956103e-05
-3.59876873214421e-05
-1.72569876256079e-05
-4.08721011563432e-05
-4.62798244819717e-05
-4.2401560479277e-05
-4.41704680950064e-06
-3.98372627014533e-05
-3.45218206656721e-07
-3.90091557679834e-06
-3.23199280155939e-05
-3.76166996566604e-05
1.23591802099595e-05
-5.7828447496658e-06
9.01572235847363e-06
-4.46889160809989e-05
-5.11971696207418e-05
-2.08679919382466e-05
-2.50870487490355e-05
-1.91700520335539e-05
-2.64929883532878e-05
-8.93845413430431e-06
-5.15097827118784e-05
-2.12935722404219e-05
-1.21891622346376e-05
-2.51980797151712e-05
-2.27143419016257e-05
-4.4939810475904e-05
-6.7233048487147e-05
-1.97366293734797e-05
-2.51347426474905e-05
-1.36774964541221e-05
-3.85441430171695e-05
-3.1235369731298e-05
-4.37548195001079e-05
-5.12662545956956e-05
-2.69071748444589e-05
-8.72147795093416e-06
-2.92023595410461e-05
7.57504281491645e-06
-2.87612385783997e-05
-1.61675145847009e-05
-2.08904127658735e-05
-3.17442138964398e-05
-2.79425421507371e-05
-1.91128833067921e-05
-4.42787155411481e-05
-1.56169003737344e-05
-3.12053798429451e-05
-3.21813410587654e-05
-3.44381228317028e-05
-3.48209728043028e-05
-2.86943258359794e-05
-2.08120807130813e-05
-2.20968725894068e-05
-3.79060110073266e-05
-2.79217536487862e-05
-3.0276701491609e-05
-3.90994100960573e-05
-4.40855308306776e-05
-4.38117007255901e-05
-1.2583427751644e-05
-5.049607750074e-06
-2.33096501821449e-06
-2.04598647590124e-05
-2.89568131110205e-05
-2.74281674384872e-05
-2.50565601127034e-05
-2.64292192076461e-05
-4.59163264302662e-05
-2.10965266048004e-05
8.78638435987666e-06
1.04668747184089e-06
-3.69883061875657e-05
-5.79271677291931e-05
-3.60159668111813e-05
-3.08246062283966e-05
-1.343510997787e-05
-4.80757542687087e-05
-2.56912354814272e-07
-4.91015475262627e-05
-2.18099975064483e-05
-2.02062451192401e-05
-3.91185956632997e-05
4.54050154054376e-06
-4.51722263327857e-05
-1.6364553708745e-05
-2.85460932570767e-05
4.4688160802828e-06
-3.61575133503902e-05
-1.50568701088057e-05
-2.00649205172687e-05
-1.23470791662041e-05
-3.72487779706647e-05
-3.19946353662088e-05
-1.50669751986446e-05
-3.89540616281504e-05
-1.88296487074801e-05
-1.89826257265756e-05
-2.13920213112307e-05
-1.61100161697604e-05
-2.15782329208637e-05
-3.51822208865001e-05
-3.28604712140301e-05
-7.2543185354756e-06
-2.92186787733175e-05
4.64842310476639e-06
-3.23255626195382e-05
-2.07299437470428e-05
-6.62520724964266e-05
-4.97517847714137e-05
-1.11853234458232e-06
-1.73551024509049e-05
-5.42565680219209e-05
-1.47697465859839e-05
-2.68911222825115e-05
-2.28315109241414e-05
-1.2437145070795e-05
-1.65033764601049e-05
-3.10662806527109e-05
6.08180715416061e-06
-2.41021824107642e-05
-3.08308597706416e-05
-2.33883493874456e-05
-4.93140441747565e-05
-1.85106586498091e-05
-1.51528615434952e-05
1.23990727332435e-05
-4.89401644082182e-05
-4.70065134959923e-05
-1.87939712810189e-05
-4.00818757737519e-05
-1.6566342153314e-05
-2.62775542771136e-05
-1.21078744080737e-05
-4.04605807343537e-05
-3.88938099774353e-06
-6.2674618051394e-05
-4.63577031997991e-05
-2.57784089118219e-05
-2.16704278046693e-05
-3.4302382334907e-05
-2.77883141897342e-05
1.3363329825957e-05
-4.53466277806607e-05
-3.38192862918407e-05
-2.64376889703525e-05
-3.4706959052415e-05
-8.81307453408232e-06
-5.07326405952399e-05
-3.81856095153974e-05
-1.77572043853425e-05
-6.48477755187043e-05
-7.38591629238715e-05
-1.92601961579304e-05
-5.73468702963708e-05
-6.64776865000004e-05
-4.41056716701689e-05
-3.5873793967359e-05
-4.76279679877832e-05
-3.35916774125832e-05
-1.78459538109278e-05
-2.84315374010433e-05
-7.98123693106037e-06
-2.85648127122886e-05
-1.75011056723932e-05
-4.91048050998806e-05
-1.48494743740426e-05
-4.30536710305097e-05
-3.61599824002094e-05
-2.6271318118535e-05
-1.62347637698458e-05
-3.44468802442232e-05
-3.63389976758808e-05
8.1372295010548e-06
-2.52054955241283e-05
-2.73518642380458e-05
-4.16631463384467e-05
-2.57287832890657e-05
-1.28326299980609e-05
-1.82034036447912e-05
-4.79370638647553e-05
-3.9803681882952e-05
-1.57738845677759e-05
-4.09034315661762e-05
-5.49430244482767e-05
-5.00353705695899e-05
-2.10833455540379e-05
-5.24412736479987e-05
-2.07463826409098e-05
-1.29830452323607e-05
-3.58400435100602e-05
-3.56803969060359e-05
-1.67049096119077e-05
-2.96573440156041e-05
-2.78635453665894e-05
-2.22160905185699e-05
-4.06425446323369e-05
-3.90180783909033e-05
-5.55010776381326e-06
-3.590453922847e-05
-3.27350461930571e-05
-1.32027284504209e-05
-3.29329238405817e-05
-5.6386878527493e-05
-1.53478133660832e-05
-3.43964405696867e-05
-3.7242494346752e-05
-4.43281958904151e-05
-3.94602745796167e-05
-3.52981674048198e-05
-3.26486527268412e-05
-2.56099606404651e-05
-7.08953300612478e-06
-4.23459564982538e-05
-3.24745389818114e-05
-3.17380872334905e-05
-8.86809301344626e-06
-2.45620296445871e-05
-2.55396160060571e-05
-3.85097543720309e-05
-2.6402563850956e-05
-1.66565175905898e-05
-4.19135757756121e-05
-5.08406155073335e-05
-2.00033762928708e-05
-4.1153549550558e-05
-4.02673313537571e-05
-3.34831430979834e-05
-3.83345255410996e-05
-3.6067582432277e-05
-1.65963350707422e-05
-3.4721073955498e-05
-2.59263814222975e-05
-2.71071453946926e-05
-5.56113726067412e-05
-2.8258793279473e-05
-2.23444388358887e-05
-3.85897352604613e-05
-1.42227006229815e-05
-4.26002505315268e-05
-4.17746182557497e-05
-1.63573322916905e-05
-2.50450359563204e-05
-5.00846569858489e-05
-2.32269661173316e-05
-2.15511138561294e-05
-9.09413670590298e-06
-3.65347446643423e-05
-4.0813358900438e-05
-2.38495971088079e-05
-2.78557418125574e-05
-4.01363026160743e-05
-3.3206622905397e-05
-4.52470208528189e-05
-7.60899776123805e-06
-1.38209094388754e-05
-1.36335755411006e-05
-5.64353818146608e-05
-1.572119632744e-05
-1.47966083488633e-05
-1.5524891709079e-05
-1.94053418418402e-05
-1.27711018684179e-05
1.65446373207645e-05
-3.97155713976575e-05
-3.71577253853788e-05
-4.25977478367029e-05
-5.95937595254679e-05
-6.78221091172589e-06
-1.69909247502983e-05
-2.68039410304619e-05
-2.70660883783619e-05
-2.94373818059521e-05
-4.9405756682046e-05
-3.47420168245942e-05
-1.88710887400574e-05
-2.48178888273219e-05
3.84646630718126e-06
-1.58105818832217e-05
-3.42451156763772e-05
-2.47973603867564e-05
-4.23071096524931e-05
-4.23818075033828e-05
-2.00570904912947e-05
-4.44273194852255e-05
-1.22927099004621e-05
-2.03395306355323e-05
-1.96572587083514e-05
-1.97297339618257e-05
-3.41253237735408e-05
-2.29085540861418e-06
-3.63316495680544e-05
-1.78535161370003e-05
-1.68390989503148e-05
-3.19662150325119e-05
-3.79866493084798e-05
-2.95213726697024e-05
7.05637876603152e-07
2.21756655283445e-05
1.28920961191449e-05
-5.48901634258548e-05
-3.8365723154228e-05
2.33093498312913e-06
-9.9523637954936e-06
-4.25873866953207e-05
-1.33020822059251e-05
-1.87333187730912e-05
-1.32477882364642e-05
-4.03978430620099e-05
-3.63517992170885e-05
-4.29886079525792e-05
-4.7334476970617e-05
-5.36372058213653e-05
-2.36619207422492e-05
-4.24316085846374e-05
-3.0015339874265e-05
-3.3968036017294e-05
-4.05015737992756e-05
-2.71702745069407e-05
-4.60740067313909e-05
-4.38057049588668e-05
-3.75805791329394e-05
-1.86295862536864e-05
-8.27451134022869e-06
-1.50977904349597e-06
-4.62796434148097e-05
-3.44136674972553e-05
-6.0715845678384e-05
-5.64261491734093e-05
-5.11512510575146e-05
-2.87575631394141e-05
-1.96721269160266e-05
-2.47130426366565e-05
-3.3577539043615e-05
-2.17144323523875e-05
-2.81100608142123e-05
-3.00423658744607e-05
-4.62233034334533e-05
-3.74003303964415e-05
-9.65084463262838e-06
-2.88570093445685e-05
-2.91287949433617e-05
4.02692523046161e-06
-5.89989772433691e-05
-1.05371227388232e-05
-2.88858012894562e-05
-6.09026144504968e-05
-3.45663421356566e-05
-4.79466100437477e-06
-5.09383091433464e-05
-2.38862860549401e-05
-2.71608011467409e-05
-3.88597925876431e-05
-8.21089811358241e-06
-1.90910570405064e-05
-3.03915026098395e-05
-4.19413064988591e-05
-4.17489381533312e-05
-3.21967079828946e-05
-1.30525817736018e-05
-3.99069577770736e-05
3.48982698646592e-07
-2.05826204054097e-05
-4.44634450144249e-05
-2.81470598134314e-05
-5.29455987806308e-05
-2.33430967200981e-05
-1.8740777055153e-05
-4.17187524466471e-05
-3.35496665311144e-05
-3.14050656852373e-05
-2.73895818208057e-05
-3.45969205536903e-05
-4.73659666196456e-05
-1.58958063245877e-05
-6.37160489947472e-05
-1.85471705532462e-05
-1.6053999199659e-05
-6.91445418562126e-05
-4.63670597136463e-05
-3.97310060525052e-05
-2.60909161835155e-05
-3.38247750887063e-05
-3.52873588098666e-05
-1.71784718236709e-05
-5.71778391800939e-05
-1.17244776990294e-05
-3.02644599449916e-05
-2.70458870598885e-05
-4.18027170613784e-05
-2.21452609845658e-05
-2.05595866990192e-05
-3.37831381520905e-05
-1.03181063908181e-05
-1.45982521797185e-05
-3.39072630481252e-05
-3.73759883269949e-05
-3.76281261073865e-05
-2.90178714997622e-05
-4.24373141298269e-06
-3.68265853692953e-05
-2.25927636270929e-05
-2.8084450395777e-05
-1.13771362360287e-05
-4.74473225435532e-05
-4.338793823922e-05
-4.8670444609255e-05
-4.55872445439138e-05
-3.01653608542124e-05
-4.39911258550592e-05
-5.13956340047679e-05
-6.19717589201315e-05
-5.2649724557603e-05
-2.37679421029206e-05
-2.76817341246008e-05
-4.41687925374724e-05
-5.18374362841846e-05
-5.23202821296996e-05
-2.96427656062485e-05
-2.84835783568287e-05
-5.46455500782704e-05
-2.26918909464817e-07
-8.98249455718849e-06
-1.81033968568613e-05
-1.71894285612468e-05
-1.75953102483932e-05
-2.73316575596195e-05
-3.4147942974953e-05
-3.23235514221499e-05
-1.92136840982896e-05
4.47293274781452e-06
-1.95177752856906e-05
-3.76243586246116e-05
-2.06414313132546e-05
-3.25797396767165e-05
-4.02562580238649e-05
-1.9697476168823e-05
-1.28647776259503e-06
-4.12689286809099e-05
-2.01149861210225e-06
-1.7384059992698e-05
-1.12525245601112e-05
-4.41450562215777e-05
-2.85507159168291e-05
-6.79533890709746e-05
-4.87327476239358e-05
-3.11940948526974e-05
-4.41967677091444e-05
-3.9310322518053e-05
-6.65021518079796e-05
-1.98262328332026e-05
-1.74598058428898e-05
-3.76182075299107e-05
-1.96000500506198e-05
-2.41157659911402e-05
-4.4159853146436e-05
-3.30967811825877e-05
-3.17239002682538e-06
-3.87609200284645e-05
-2.89610794702564e-05
-4.04902822331891e-05
-1.84498622677907e-05
-6.60771895543789e-06
-4.90512695328429e-05
-5.08845239014075e-05
3.94522711254394e-06
-2.40383101152498e-05
-8.25033217303476e-06
-3.00434704378773e-05
-1.61324247322293e-05
-9.49015394724165e-06
-2.46280122086489e-05
-1.60864874975648e-05
-3.17770733480686e-06
-2.60117155909409e-05
-1.24521666847334e-05
-2.17257951555273e-06
9.52482776260908e-06
-5.00939709711704e-05
-4.41161955502789e-05
-6.14273606804164e-05
-5.39840122406759e-05
-7.2123012240059e-05
-4.47942195901808e-06
-3.02147049555094e-05
-2.91832297392491e-05
-2.61533146609717e-05
-2.99671288949198e-05
-4.25505122209293e-05
-4.46220540647682e-05
-3.95531032995205e-05
-2.84155811707384e-05
-4.45300618782459e-05
-8.20461628363494e-06
-2.73543314485949e-05
-4.552589094403e-06
1.20829815212407e-05
-2.59554832945865e-05
-2.52164145558576e-05
-5.40237532764542e-05
-3.17281065610868e-05
-2.92718490572208e-05
-3.86687349321999e-05
-2.53128386234652e-05
-2.32468522760382e-05
-1.49251473571396e-05
-1.63635782523129e-05
-2.57009182125801e-05
-3.42470388880357e-05
-3.67575099054396e-05
-1.98489906772163e-05
-4.98219346848904e-05
-2.93836425452461e-05
-3.08745006652385e-05
-1.93352287718444e-05
-3.32185038578348e-05
-2.53992247768037e-05
-2.55206197864657e-05
-2.95602699303742e-05
-4.5893790154924e-05
-1.88153657645696e-05
-2.92340014737768e-05
-2.85896230642674e-05
-1.62188904657581e-05
-1.19317878537604e-05
-2.72579824764517e-05
-5.58337330338659e-06
-4.71000658198002e-05
-3.07552867662717e-05
-2.87457098345873e-05
-1.92945978283559e-05
-1.74029530492677e-05
-4.82275252656072e-05
-5.81594099771703e-05
1.3094886485164e-06
-1.89948309164023e-05
-3.18650256595896e-05
-3.470195309396e-05
-5.92459696137995e-05
-3.36949133272954e-05
-3.48468487361065e-05
-1.52023826553871e-05
-6.09019146507737e-05
-6.84720351137541e-05
-2.68541838305585e-05
-5.42460382853079e-05
-6.61700667344365e-05
-1.26134547097684e-05
-3.7759690085621e-05
-2.88603755488065e-05
-2.35308389317466e-05
-1.99817423741596e-05
-2.5298702968464e-05
-3.93034027486486e-05
-4.66272515364453e-05
-2.16774553660848e-05
-5.00597039780313e-05
-5.5020776966521e-05
-4.50681505440844e-05
-3.57946061786483e-05
-5.9053633608804e-05
-4.92866230140942e-05
-4.41651823231477e-05
-1.78842745446925e-05
-5.06540823899041e-05
-2.85659189729795e-05
-2.42898365930669e-06
-2.49096588250588e-05
-2.17401596492873e-05
-4.1931373458368e-05
-4.95791034479778e-05
-2.76745933738754e-05
-4.03356475699127e-05
-1.22431027822863e-05
-2.89797018240088e-05
7.66906896085782e-06
-4.51386283447884e-05
-2.72213310018043e-06
-5.76393882710993e-05
-2.10744840649549e-05
-2.32992937364404e-05
-3.52947628449517e-05
-6.89808736009556e-06
-3.2311851214346e-05
-5.15087346111984e-05
-4.27392008207679e-05
-2.24739254642625e-06
-1.21054009329742e-05
-1.07925712497996e-05
-2.93062738634666e-05
-3.74669135532834e-05
-4.99896964028333e-05
-2.31962027483717e-05
-4.66233074291495e-05
-1.96093990426905e-05
-1.73766610552416e-05
-3.77946089277571e-05
-5.88292871605561e-05
-1.88682814942667e-05
-5.24800335231579e-05
-3.25179200530619e-05
-4.25017990333928e-05
-2.64816685065439e-05
-3.2391327696266e-05
-3.4228961708474e-05
-2.63584761807487e-05
-2.20997833042228e-05
-1.71486120588373e-05
-4.20871552425231e-05
9.2244623749833e-06
-3.28599746140178e-06
-4.12884104553171e-05
-5.00685279027055e-05
-2.37744800982929e-05
-6.32434916802392e-05
-3.70019320637987e-05
-1.98819742186411e-05
-2.2493662081138e-05
-3.41522680797996e-05
4.36665868778945e-06
-8.42163891233233e-06
-4.12919685593924e-05
-5.47582842502133e-05
-7.01097277811272e-05
-2.11547054860278e-05
-2.33828805798427e-05
-3.19284446543524e-05
-3.44050896254064e-05
-2.36174787269834e-05
-2.71717600882715e-05
-2.8760154545885e-05
-2.88135358390978e-05
-1.91386996639348e-05
-4.59626009650842e-05
-1.91763775736759e-05
-2.80282687589411e-05
-1.27732261014278e-05
-4.99609837320411e-05
-4.12455671362456e-05
-8.22212113021369e-05
-3.96578935098799e-05
-2.07224827175083e-05
-2.17918454883424e-05
-2.46055827565562e-05
-2.9238838535896e-05
-3.84171394603555e-05
-5.43385765256915e-05
-4.00498780197442e-05
-3.81993686283247e-05
-1.48066593309273e-05
-4.20168539085947e-05
-4.09318510748489e-05
-2.28573497107495e-05
-2.53929486495354e-05
-3.39804490846626e-05
-6.08129664583929e-05
-3.31972520054959e-05
-6.9010093089323e-06
-4.40504166895661e-05
-3.49730703696851e-05
-1.00367851287211e-05
-4.35759555346307e-05
-1.76916665422793e-05
-1.94783277126404e-05
-2.06771240563238e-05
-3.60097629637314e-05
-3.46998772149932e-05
-3.68458344728732e-05
-2.91188956396351e-05
-2.94636221300153e-05
-2.95075990504923e-05
-3.46352237724214e-05
-3.39912160986843e-05
-2.92899114255031e-05
-1.64801719139335e-05
-5.15979814000541e-05
-1.94485276674134e-05
-4.74569703830811e-05
-1.23422546041747e-05
-4.43752816140568e-05
-3.31753952900292e-05
-3.50626455552225e-05
-9.0664042268544e-06
-4.62511743911499e-05
-4.23111083759069e-05
-3.22473054908277e-05
-1.97358370087463e-05
-4.80063861977686e-07
-4.64145810490225e-05
-3.138359923775e-06
-4.20419382680485e-05
-4.25872756023426e-05
-9.57988867671629e-06
-3.32034485603017e-05
-2.68308764328072e-05
-2.47368499102069e-05
-9.16361053663448e-06
-3.07312402138394e-05
-2.62199444876002e-06
-4.50842976504954e-05
-3.87241115267647e-05
-3.98384113498344e-05
-3.65467112110163e-05
-4.98559431082777e-05
-4.54662511750859e-05
-3.85843655499252e-05
-3.73596143427347e-05
9.99741286918617e-07
2.44533164300644e-06
-6.38990596981052e-06
-2.32125816490544e-05
-2.16412189941271e-05
-5.83808821994058e-05
-2.55283575774719e-05
-3.36101866879279e-05
-4.66872710546699e-05
-3.10402103706819e-05
-1.87073044688021e-05
-3.37467248198494e-05
-3.0548269937714e-05
-3.46157613739675e-05
-1.0440541603129e-05
-2.52683436567413e-05
-3.98739272079555e-05
-1.67833043124605e-05
-3.75389094813242e-05
-2.20756121388179e-05
-3.39441927586905e-05
-4.3016374620358e-05
-5.44201706076592e-05
-9.97528885062807e-06
-1.7142692795321e-05
-1.45770182343675e-05
-1.2453265264327e-05
-3.13284463210195e-05
-5.75004214233495e-05
-2.74236775704979e-05
-1.9569550532589e-05
-2.31555644176533e-05
3.35833821498429e-06
-3.7054921301562e-05
-5.10726814121428e-05
-4.15849854284942e-05
-2.11526642019812e-05
-6.54775953448471e-06
-6.25859043573684e-06
-2.31384268295718e-05
-4.49835135370261e-05
-2.57038896948361e-06
-3.21561299920752e-05
-5.04218818997994e-05
-2.11916462130849e-05
-3.39926584352371e-05
3.42904979807161e-06
-1.34133886654917e-05
-2.2793326666681e-05
-2.60013517071914e-05
-1.74668447265421e-05
-1.05172988931889e-05
-1.96371723123315e-05
-2.38077464343275e-05
-1.31712982123573e-05
-2.45811144164962e-05
-5.43483280831943e-05
-2.79022157739752e-05
-1.29598420563055e-05
-2.93803399820512e-05
-1.08238729531263e-05
-2.13359813017729e-05
-1.91167641110333e-05
-3.42804467848977e-05
-2.00389026268469e-05
-2.10218971087626e-05
-1.74917268275108e-05
-5.57263064579225e-05
-2.69324861205091e-05
-1.98993139712824e-05
-1.67729117378915e-05
-8.32963377126735e-06
-2.35639583307019e-06
-3.20970548282652e-05
-1.63592432445926e-05
-2.42781262208496e-05
-3.03636063495784e-05
-4.86463381092229e-05
-3.73792826307615e-05
-2.09377903541671e-05
-3.2471542034568e-05
-5.43750176360471e-05
4.30316708415242e-07
-3.8164176111911e-05
-2.36993887996944e-05
-4.78095591671826e-05
-2.24242683500399e-06
-2.41545539634041e-05
-2.13285034870615e-06
-2.97717693953969e-05
-4.70620452347801e-05
-1.87086321980837e-05
-2.74726209481625e-05
-1.21744522399027e-05
-2.58226549896282e-05
-1.7198099379818e-05
-1.10018254876173e-05
-2.29789372555311e-05
-5.38695741065025e-06
-1.83190221305072e-05
-1.21625283091309e-05
-3.34018818760948e-06
-5.3259674320845e-06
-3.09377161219148e-05
-4.49367336089895e-05
-3.52359593984956e-05
-2.73011801798527e-05
4.33815235069125e-06
-4.39739637799323e-06
-1.32981267514124e-05
-3.81120833149465e-05
-5.56296559427642e-05
-1.95443585881081e-05
-2.8818102550561e-05
-2.86482723884535e-05
-1.41136149135229e-05
-1.01927528480048e-05
-3.95007166828921e-05
5.33865263904067e-06
-4.44756821390615e-05
-2.48108489783788e-05
-2.62064643459026e-05
-2.00135690145016e-05
-1.39550216470154e-05
-1.86005553539015e-05
-3.06348761117421e-05
-2.8740163302783e-05
-1.64208705071492e-05
-2.73568558289045e-05
-2.69824770299316e-05
-6.39215813278403e-05
-4.33916763261969e-05
-4.78837591975588e-05
-4.73589006659457e-05
-4.15501079507845e-05
-1.20245107437322e-05
-4.74695531503402e-05
-1.2623502218163e-05
-6.95275800154985e-05
-9.85244730778424e-06
-3.87776273761564e-05
-7.29082371049896e-05
-3.06477215275631e-05
-2.60207017701291e-05
-3.01639486477557e-05
-3.66447729661124e-05
-2.28767064276921e-05
-5.91843432825546e-05
-2.9611526681751e-05
-5.06098624755276e-05
-3.35973463278074e-05
-6.73510416658648e-05
-2.14813180729191e-05
-5.23634635421733e-05
-4.77294937595883e-05
-4.31005164769561e-05
-8.46546902838772e-06
-3.93704677498764e-05
-3.8551944621637e-05
-1.55491805843634e-05
-1.80777898003466e-05
-2.50160807963369e-05
-6.69132695007251e-05
-7.17971603252547e-06
-1.6621659947834e-05
-3.48054290142816e-05
-6.52567731107171e-05
-2.16916464841071e-05
-2.72672598139905e-05
-4.27554778497674e-05
-1.70547102248111e-05
-3.65216452098997e-05
-2.88798289366928e-05
3.18570326261259e-06
-2.39814414086909e-05
-4.19390688558289e-05
-5.65259488550674e-05
-5.00874428226433e-05
-9.26268944235972e-06
-4.71190024900189e-05
-5.0146645811138e-05
-1.69114442659095e-05
-3.40766859469774e-05
-1.05994343102491e-05
-3.18492688792456e-05
-5.21173376455206e-05
-3.77479574275322e-05
-4.98416107497331e-05
-2.8529476722198e-05
5.89359344370939e-06
-1.40032613150015e-05
-3.33634838090108e-05
-4.78812890015339e-05
-3.28684450510905e-05
-1.94142242799043e-05
-2.40298693203864e-05
-3.3032639556585e-05
-1.55132519716656e-05
-6.01596851931883e-05
-4.92423293958886e-05
-1.70613788368029e-05
-2.86873670998484e-05
-3.1712165698856e-05
-9.56260336808776e-06
-1.57453649828483e-05
-3.789982977792e-05
-5.78965328409547e-05
-3.26801664139672e-05
-4.77590759308573e-05
-3.64150067440879e-05
-2.45897647244489e-05
-4.54638629662317e-06
-1.585319478564e-05
-4.03263130442049e-06
-3.86755734462294e-05
-5.72648413651286e-05
-3.6990259233414e-05
-2.61974784586902e-05
8.89736216562759e-06
-3.27374343443251e-05
-3.39005141347324e-05
-3.19858102274926e-05
-3.40078728125487e-05
-3.04725068679779e-05
2.10245549555081e-06
-2.84936457272478e-05
-2.74376544571451e-05
-4.42598112772851e-05
-2.62930554921286e-05
-3.62450101723338e-05
-8.69137690809574e-06
-2.5163422431356e-05
-2.13573891015408e-05
-7.89761596589282e-06
-2.61868582460925e-06
-3.68746516954679e-05
-3.23370929040329e-05
7.11914016790131e-06
-3.85239824194078e-05
-3.41435773512929e-05
-2.6778150039986e-05
-2.60133615025317e-05
-3.02805611858382e-05
-3.63126272066771e-05
-3.21775874770923e-05
-3.8211356540394e-05
-2.87873969377449e-05
-1.85919847163626e-05
-8.65123192388344e-07
-2.89901520789065e-05
-3.24505924099347e-05
-7.51538518039067e-06
-6.51663616253706e-06
-5.49044354070564e-05
-6.47767785076519e-05
-4.27389302607956e-05
-4.14142424504473e-05
-5.84169737537127e-06
-2.06768178539786e-05
-9.97217841532371e-06
7.27975368302237e-06
-2.84386545013639e-05
-4.12545177923557e-05
-2.13276312126819e-05
-1.78354474507959e-05
-1.32519105217945e-05
-5.56643175858623e-05
-1.20539109752294e-05
1.16662851753457e-05
-1.36622595763298e-05
-5.01449268527895e-05
-2.40884495168424e-05
-4.01834861678171e-05
-2.29714079849819e-05
-2.32055419242713e-05
-1.08545582211094e-05
-4.36606938261977e-05
-1.71504892851566e-05
-3.97276756184828e-05
-2.91911047178542e-05
-2.844107873148e-06
-4.49492028560675e-05
-2.44496406644875e-05
-5.03399401814673e-06
-1.89271425473303e-05
-6.33716054612622e-05
-2.81638318270044e-05
-4.08505703675214e-05
-2.799710907581e-05
-3.54696061687653e-05
-3.32047983595588e-05
-2.20795145426076e-05
-2.91236070433848e-05
-3.16846810564748e-05
-2.21759398046165e-05
-5.2127781204867e-05
-3.65620360986437e-06
-3.62112293022224e-05
-2.05382334408515e-05
-5.15389788830452e-05
-2.79264913054997e-05
-6.77591592487446e-06
-3.95825867712242e-05
-4.81924262687501e-05
-2.9351305896771e-05
-7.44417384163185e-05
2.1360112774483e-06
-1.70613261735342e-05
-1.75884703593584e-05
-2.9952572083146e-05
-5.25113135671336e-05
-5.40946704348417e-05
-3.02171367445147e-05
-4.27792103535803e-05
-4.32033188486435e-05
-2.60250834730302e-05
3.51136950824348e-06
-2.39528560321411e-05
4.43628919325937e-06
-9.9228184789358e-06
-5.2153298284983e-05
-1.94500497544552e-05
2.607244983157e-05
-4.43114581363487e-05
-4.81682561225696e-05
-2.38431094323631e-05
-5.76473094525228e-05
-5.75563338537785e-05
-3.22834526593239e-05
-2.02206115659934e-05
-2.14605946419583e-05
-5.40392788024196e-05
-2.40610053136289e-05
-2.74644154688358e-05
-5.47045362931097e-05
-1.64848737242034e-05
-5.08517885141148e-05
-3.31875697227464e-05
-1.32527608414396e-05
-1.21064020960278e-05
-1.50041181524954e-05
-5.40856592294292e-06
-5.13748844918209e-05
-5.45813459360242e-05
-3.5382342969046e-05
4.46776179563033e-06
-6.49866697958026e-05
-1.43449984633398e-05
-2.95338089814899e-05
-1.56806059784964e-05
-2.96237963437426e-05
-2.09013470244404e-05
-2.39973770800561e-05
-2.01570249047692e-05
-4.64794641397037e-05
-1.3276372827063e-05
-4.41855015783685e-05
-3.55228280745453e-05
-3.3339818580078e-05
-1.65354872790742e-05
-1.16814166250834e-05
-6.37304657819639e-05
-1.44086862101605e-06
-5.28871737602547e-07
-1.50051921990741e-05
-3.44858167620646e-05
-3.78136154353363e-05
-5.25602923820079e-05
-2.59443423021365e-05
-4.46912752858856e-05
-4.59893714222057e-05
-6.84735217968399e-06
-6.57078682324383e-05
-3.18206216190104e-05
-8.84780020758317e-06
-2.01586839285923e-05
-2.19739016221965e-05
-2.08232394735458e-06
-4.98977806590787e-05
-4.79263469974734e-05
-5.54439329291533e-05
-2.46793996263059e-05
-4.19219672247775e-05
-4.24981020198552e-05
-2.65903204406242e-05
-5.95273624643345e-05
-3.34691759246208e-05
-1.37417146990811e-05
-5.58256236277629e-05
-3.70878867502745e-05
-3.64274047781876e-05
-6.87605397029577e-05
-2.07872416058876e-05
-4.46800141169509e-05
-4.65816630101036e-05
-1.25810347808972e-05
-1.54878732221376e-05
-3.27611896843863e-05
-3.28534030200338e-05
-4.16401354678293e-05
-2.90227841595019e-05
-5.37546340081068e-05
-5.58897106119648e-05
-1.4527438362443e-05
-4.9951193816469e-05
-5.30673632468894e-05
-1.6936968088883e-05
-2.6311566269451e-05
-2.44809587426713e-05
-3.38712515529556e-05
-2.60290415130616e-05
-1.53266299628838e-05
-4.73963036120392e-05
-1.94865759330349e-05
-2.24427371655592e-05
-2.37823496642419e-05
-3.68145390677371e-05
-2.96956904154789e-05
-4.27194169617846e-05
7.47506132273729e-06
-4.65525984792782e-05
-1.17954750062282e-05
-3.90403003396305e-05
-2.18337453560114e-05
-5.60867722978925e-05
-2.81986114335248e-05
-6.16813687149733e-06
-1.99852791188409e-05
-4.43470582428565e-05
-3.40531222395526e-05
-6.35039380277665e-05
-1.17718245251062e-05
-4.67054559158558e-05
-2.32621307452465e-05
-1.71967098440128e-05
-6.87792674537153e-06
-4.8119306430583e-05
-2.6891642591987e-05
-2.44493578878126e-05
-5.05090172353334e-05
-4.70739672973733e-05
-4.53028015521299e-05
-3.59076029888311e-05
-2.17468129004312e-05
-2.08793828814965e-05
-3.26837085776676e-05
-1.65134058250337e-05
-8.71298146384724e-06
-3.12412807011212e-05
-3.83336346193506e-05
-4.51982931565077e-05
-3.28565517916645e-05
-1.30961081362913e-05
-3.76437296918816e-05
-4.21038785561846e-05
-2.96833826382903e-05
-1.28797229385975e-05
-3.37545078626833e-05
-3.24292972515138e-05
-2.29888155642022e-05
-3.35043452243551e-05
-4.03186926030211e-05
-4.35435122605562e-05
-8.2129284941101e-06
-3.28097940796234e-05
-6.51102950742533e-06
-5.83372713074962e-05
-8.19122389141491e-06
-1.71166127281039e-05
-2.98604852444004e-05
-3.03561905789856e-05
-1.50949789145757e-05
-1.05337478155877e-05
-4.67242575899254e-05
-3.36912236503263e-05
-4.72110773293501e-05
-1.84715630754051e-05
-7.0710847379479e-06
-1.38027412118967e-05
-2.06760704227731e-05
-3.71277932701017e-05
-2.05505138126431e-05
-1.97235592985862e-05
-2.85266110764205e-05
-1.26491300884832e-05
-4.02144627039732e-05
-2.78619853662304e-05
-3.14026662922446e-05
-3.28509425293529e-05
-3.37659075208195e-05
-9.56826587313864e-07
-4.06555792193181e-05
-2.51269468464566e-05
-5.76283564731723e-05
-5.12668219430977e-05
1.2073632217982e-06
-3.77735329354532e-05
-5.36370454832044e-05
-6.00548994894606e-05
-4.06516082158466e-05
-2.92767828099966e-05
-5.01529343259469e-05
-4.3310004412008e-05
-8.93928620373264e-06
-7.49301196773659e-06
-1.6607956844649e-05
-3.35985610959491e-05
-5.19421001879843e-05
-6.66014032143567e-06
-2.67578359819744e-05
-4.0105875875524e-05
-3.4555427035639e-05
-2.95259922965199e-05
-2.33270056831772e-05
-2.11011062477894e-05
-3.47369275857838e-05
-7.53434256612442e-05
-2.92042798420574e-05
-5.30814488910181e-05
-2.14503756750743e-05
-1.22375945290088e-05
-6.22028784263421e-05
-2.89551892889122e-05
-1.55172365425362e-05
-3.69179900638262e-05
2.32166910747445e-06
-5.46844980626723e-05
-1.04066355677387e-06
-5.58289696152416e-05
-3.25538862204384e-05
-3.12536057606393e-05
-5.00711234947672e-05
-2.86674682554725e-05
-2.29384002215152e-05
-9.23573501257977e-06
-2.88907790253614e-05
-2.27868807912498e-05
-1.49806198001383e-05
-4.23920629561416e-05
-1.23157791412806e-05
-3.79704375904136e-05
-3.86940668931828e-05
-4.28978422505765e-05
-3.80198310026344e-05
-1.76942021046015e-05
-2.49410266461475e-05
-1.62147271152131e-05
-6.8067060263395e-06
-7.35587598743432e-05
-3.46846283129931e-05
-1.44362502618714e-05
-1.18578091620282e-05
-4.32689488457008e-05
-5.87650671149676e-05
-3.42589926089996e-05
-3.01219774619217e-05
-2.95120159050626e-05
-1.19690865062836e-05
-3.76688013658043e-05
-2.6723422922127e-05
-2.46571153460939e-05
4.43181177775574e-07
-4.26916073628782e-05
-1.33630917028197e-06
-2.04082210345414e-05
-4.38775794670946e-05
-1.57428293711885e-05
-3.39568607310037e-05
-5.11820610088143e-05
-1.86678236496146e-05
-4.70498253471891e-05
-3.82335971239233e-05
-2.86216126110528e-05
-1.59091249149985e-05
-2.77610700531629e-05
-3.98361326481235e-05
-2.68040146829741e-05
-2.25841876391323e-05
-5.58600198861934e-05
-1.39942601339584e-05
-3.94272308812646e-05
-2.86125214689264e-05
-5.45882218915795e-05
4.53175545331248e-06
-2.34097175137607e-05
-2.27061734969112e-05
-7.63438741396865e-06
-8.53579507708305e-06
-3.45607931864083e-05
-1.958745154519e-05
-5.35094004690467e-05
-5.00186440340928e-05
-4.01448212109432e-05
-4.5468841397257e-05
-3.5934189652631e-05
-2.23921141637609e-05
-1.60562955647001e-05
-2.00068414999739e-05
-4.71169488432649e-05
-1.65331784479724e-05
-3.11699222029263e-05
-3.58763728973172e-05
-1.32385346942591e-05
-1.05300525353517e-05
-6.61338310435166e-05
-1.8234931442706e-05
-6.10698585152397e-05
-2.28064330925952e-05
-3.81676333116773e-05
-4.6014831889452e-05
-2.7669357274089e-05
-4.40339303195763e-05
-1.24671508930032e-05
-4.32959869262897e-06
-1.90937872364062e-05
8.89131864410915e-06
-3.29203000979682e-05
-1.7538136850084e-05
-3.46673065463234e-05
-3.18771034389087e-05
-2.59634804908973e-05
-1.51370300100322e-05
-2.63058642826752e-05
-2.43698144173063e-05
-2.14773816938389e-05
-3.46688381785042e-05
-4.57933136905516e-05
-1.75276482156842e-05
-6.41143824997022e-05
-2.31964237391216e-05
-1.66751258946215e-05
-1.87760135260482e-05
-2.58827877816584e-05
-2.71839446995384e-05
-3.22689219737229e-05
-3.67456097194865e-05
-2.54112619443046e-05
-4.86306050202502e-05
-3.30371766623137e-05
-1.1569800414201e-05
-8.9079884654013e-05
-4.73425525872688e-05
-3.6946541335884e-05
-5.48789844521244e-05
-2.44144261472388e-05
-5.5160043275361e-05
-2.63006020022769e-05
-1.00031300381545e-05
-4.44424404349422e-05
-3.84290736231617e-05
-2.31639168732487e-05
-1.04181383084747e-05
-4.33033451040854e-05
-9.07102879104163e-06
-2.94304689735664e-05
-1.22357586198713e-06
-6.46084994634042e-06
-4.84521226762072e-05
-4.9942989236033e-06
-5.62045576369577e-05
-4.96342659773206e-05
-5.07517006613628e-06
-1.69176485319685e-05
-3.18856932109143e-05
-9.27083381450932e-06
-3.67675847477966e-05
-1.4627885764162e-05
-3.48826903496324e-05
-3.38599120953767e-05
-3.94511032746856e-05
-3.09838472482839e-05
-4.77368521473067e-05
-2.71219540929531e-05
-3.49559968860543e-06
-5.10315875276386e-05
-4.64719665053075e-05
-5.14503953222298e-05
-8.29574406321122e-06
-7.12490988420836e-05
-1.87390694067229e-05
-3.35341454703234e-05
-4.66276609244248e-05
-5.25862620784193e-05
-4.1460620929585e-05
-3.38082507272757e-05
-3.30209520683472e-06
-4.61011295019878e-06
-1.57958402456032e-05
-4.95253014559521e-05
-4.54942399145418e-05
-3.09651467045404e-05
-3.50494102144987e-05
-5.18973460846968e-05
-3.8578938166355e-05
-2.25093944151615e-05
-2.69107929965488e-05
-3.73906405568894e-05
-3.36777587841351e-05
-5.00488679939922e-05
-3.55781117849714e-05
-5.75423016838074e-05
-5.11919244798997e-05
-3.86553636273007e-05
-4.10079928031247e-05
-6.2553874192003e-06
-4.36157634689237e-05
-2.2170776667766e-05
-3.30278794812302e-05
-4.58319580578326e-05
-4.8642993981296e-05
-6.96867740848838e-05
8.76554861516378e-06
-4.92023361937689e-05
-2.92172547465757e-06
-2.49148664267878e-05
-6.49992967082242e-05
-2.76814673170449e-05
-3.59352544225454e-05
-3.3547005429818e-05
-2.24133190443723e-05
-2.78776146983688e-05
-6.11524625999213e-05
-5.15957525334675e-05
-3.49005519277293e-05
-5.54955403163656e-05
-3.51672268754726e-05
-3.91716503632495e-05
-5.54088212228781e-05
3.65258081317301e-06
-1.73896652129105e-05
-1.24913338817642e-05
-1.72661087892444e-05
-3.1294183981258e-05
2.18027702137959e-06
-2.53434665011603e-05
-5.41404099078403e-05
-2.87584365842645e-05
-1.69283695381248e-05
-3.02533474814114e-05
-1.53060711065062e-05
-4.76875198905129e-05
-5.07329595418773e-05
-4.1087465516245e-06
-6.61688921057473e-06
-6.76764375823543e-05
-2.44286939243359e-05
-5.01157979298634e-05
-6.15124192758122e-05
-2.73703475514629e-05
-1.167851447088e-05
-3.7916121766836e-05
-1.55071104723553e-05
-1.58963058605819e-05
-6.38354560339809e-05
-2.07410729692933e-05
-3.7982000816113e-05
-2.74013222751898e-05
-4.8204530589507e-05
-4.9747366530196e-05
-4.69492834777657e-05
-2.50477509740801e-05
-1.51489116723378e-05
-7.99118801493364e-06
-2.37031442573807e-05
-6.00167485318472e-05
-3.13471122060673e-05
-4.0872773043699e-05
-4.44238627894203e-05
-5.09474078784475e-05
-3.94652587226191e-05
-1.77716852657606e-05
-4.60262999613208e-05
-4.21314548807131e-05
-5.38505985956569e-05
-2.76284735550327e-05
-3.93137236565061e-06
-3.7921466311267e-05
-5.7321154354156e-05
-3.11408173190384e-05
-1.47456794089031e-05
-2.84491159483875e-05
5.86962386142801e-07
-1.54434147727154e-05
-1.30420695165702e-05
-2.39116809227508e-05
-7.45691149554289e-06
-1.36821903552974e-05
-3.65931584680348e-05
-2.30036090834037e-05
-2.37333676357947e-05
-3.51899036701958e-05
-5.6559333281325e-05
-2.1812936280087e-05
-5.40876963114221e-05
-2.50343698689108e-05
-3.32867186450833e-05
-1.45478408493722e-05
-5.78251582215741e-05
-3.57350737002749e-05
-2.50955087682419e-05
-3.41327524089184e-05
-3.08676114162935e-05
-9.90598106504068e-07
-2.86808409766436e-05
-3.23587281122724e-05
-3.20568639289373e-06
-3.20284131981088e-05
-3.58317713274119e-05
-2.58785650172334e-05
-6.82977666693357e-05
-4.64696668017557e-05
-3.61206679254131e-05
-3.32646440478994e-05
-2.25583209421071e-05
-3.50958437218858e-05
-3.12584256282855e-05
-2.78182215266871e-06
-6.39739374321735e-05
-3.25429509788764e-05
-4.03456275428747e-05
-1.26196859290132e-05
-3.66074898088792e-05
-1.39054453441336e-05
-4.86396905951242e-05
-9.1437635531233e-06
-4.05062760950877e-05
-3.18286322952123e-05
-2.12720354410623e-05
-4.81786588026723e-05
-3.86932375845011e-05
-4.5019127698535e-05
-4.7416399947013e-05
-2.40244131939283e-05
-2.55020343642687e-06
-7.148323117286e-05
-5.1276311427675e-07
-2.13571072589846e-05
-2.10539480877239e-05
-3.03659621926553e-05
-2.67161364030172e-05
-3.31441315265923e-05
-2.25787175278834e-05
-3.43070388633357e-05
-5.7078767263224e-05
-3.02276545658618e-06
-2.58568479412501e-05
-2.21114685599163e-05
-3.78352929102506e-05
-3.07130418073006e-05
-1.99190083673101e-05
-4.1534595365191e-05
-2.89469482359257e-06
-1.61989540317781e-05
-1.97695545155435e-05
-2.9430138122855e-05
-5.58147396301219e-05
-4.05320869501566e-05
-2.023007821602e-05
-9.46823603440262e-06
-3.88987584813367e-05
-3.49927369453834e-05
-2.00069230557542e-05
-3.57665269141755e-05
-2.43030437745714e-05
-8.70276701955369e-06
-4.75911871549398e-05
-3.19325878532399e-05
-3.65153082073092e-05
-2.81589559821764e-05
-5.63339278587279e-05
-1.44282315205589e-05
-3.79580172242133e-05
-7.3687151980969e-06
-6.79926031466464e-05
-2.82034495120729e-05
-3.84731247537048e-05
-1.10393002649922e-05
-4.08546338395989e-06
-3.61791536840682e-05
-5.41809026927989e-05
-4.01983452258677e-05
-3.73514118162039e-05
1.34612279505855e-05
-2.90257420943516e-05
-2.13907159353822e-05
1.91230578882476e-06
-2.99347959144565e-05
-3.14334204258857e-05
-2.07985867557861e-05
-1.38362678555073e-05
-1.98160913633007e-05
-1.47292630845258e-05
-9.03980418400307e-06
-4.13554766405087e-06
-2.36928090225157e-05
-3.90114751692564e-05
-4.65451958658087e-05
-2.71778577004479e-05
-3.92655577104325e-05
-6.78483577218146e-06
-4.08296655532781e-06
-3.90970825695639e-05
-2.90481666906535e-05
-5.3040413734023e-05
-3.36400510017268e-05
-3.22666007785524e-05
-3.54910258690962e-05
-2.25336637540646e-05
-4.36645382117221e-06
-3.49653682132826e-05
-4.16997039200283e-05
-2.924544595413e-05
-5.54047999175689e-05
-4.88525234171614e-06
-3.22132730027835e-05
-2.19688249420024e-05
-8.69147428518103e-06
-4.04403583752718e-05
-3.47647703047528e-05
-6.31576574068662e-05
1.34838722481875e-06
-6.68235735523313e-05
-5.01819276829838e-05
-2.2837496744548e-05
-3.78973969307577e-05
-4.34383937266079e-05
-3.94250191645499e-05
-4.62957692208783e-06
-2.73547781757062e-05
-1.7392770637588e-05
-4.94429948336578e-05
-3.72325669396492e-05
-4.16173148170279e-05
-4.88059947953853e-05
-3.67859701938568e-05
2.46355722693116e-06
-2.13007046400257e-05
-1.59922857316708e-05
-5.46893686716481e-05
9.73152143109274e-07
-1.21297735823222e-05
-1.46054771861608e-05
-2.84590498523807e-05
-3.80135875972137e-05
-2.79858072136001e-05
-8.87795102900195e-06
-4.51063231746237e-05
-4.95657104029103e-06
-5.92803308707446e-06
-4.15936614936395e-05
-2.3764956894088e-05
-3.19692129672857e-06
9.13125036236777e-06
-3.66389675744214e-05
-3.54684035958571e-05
-2.52814658530776e-05
-1.78742995145931e-05
1.22041051833384e-06
-2.64770577227795e-05
-4.31498916699648e-05
-2.57426310814297e-05
-5.65722085496669e-06
-3.34745328879139e-05
-2.95019286112977e-05
-4.61200264093965e-05
-4.17807192956101e-05
-1.52648316876429e-06
-4.14931680492862e-05
-1.06893481212118e-05
-1.50990094473519e-05
-1.99625879553487e-05
-2.13068065442172e-05
3.69626961026196e-07
-2.97105517537393e-05
-2.75528465189329e-05
-3.2277159905058e-05
-1.1016864206665e-05
-3.40232745935915e-05
-1.88631487721557e-05
-8.80267640166682e-06
-3.32827388013267e-05
-1.92806713395626e-05
-4.69126433098674e-05
-4.00953611936022e-05
-4.0433999456454e-05
-2.27672075151346e-05
-3.76089637338797e-05
-5.8149355866882e-05
-2.17818886610128e-05
-5.25543938809607e-05
-1.57194891194302e-05
-2.14178112156604e-05
-4.2081492852104e-05
-4.6575036555348e-05
-4.78527726307112e-05
-3.51584059523828e-05
-3.9054504392374e-05
-2.11807246833316e-05
-3.82988163029253e-05
-3.79243506599819e-05
-5.08454928975811e-05
-4.13108001694078e-05
2.27763263918434e-06
-3.5019173654706e-05
-2.46664928295979e-05
-3.28769113303078e-06
-3.64492879067483e-05
-4.80226972472995e-05
1.52716376138837e-05
-4.28266742285027e-05
-1.26065459750833e-05
-1.01557987713433e-05
-3.90792030224595e-05
-3.21492127069088e-05
3.14016835642695e-06
-4.30287212104628e-05
-1.70282914435372e-05
-3.63868406523361e-05
-2.62828074430194e-05
-4.90013626495944e-05
-3.21443941345387e-05
-3.09600706267971e-05
-2.51955191206861e-05
-2.52091535668709e-05
-2.60506705989431e-05
-1.71785894846445e-05
-1.38486905951259e-05
-2.13376456387608e-05
-1.66655026820832e-05
-3.25833273823065e-05
-4.29094128763577e-05
-2.1146023005702e-05
-8.17372467835473e-06
-2.36494251153027e-05
-3.97190771163224e-05
-5.01136461037195e-05
-5.44045899993693e-06
-1.95436740913048e-07
-3.08249201383726e-05
-2.14395405819461e-05
-4.40474973525108e-05
-5.08829430317617e-06
1.3562187887272e-05
-3.7902988655178e-05
-3.28071804179432e-05
-5.57013789422538e-05
-2.5370753495685e-05
-7.06233429257462e-06
-2.52832507167135e-05
-1.87455318024223e-05
-2.46111480521131e-05
-1.74245662917612e-05
-4.40977123912569e-05
-2.13819822650122e-05
-2.40876371812123e-05
5.32897955295013e-06
-2.87430631362249e-05
-5.05506790806431e-05
-2.8208483272358e-05
-2.24482718163594e-05
-5.260468782557e-05
-1.88499972093108e-05
-3.45980338619833e-05
-1.69400080054481e-05
-4.82753493825391e-05
-1.5461454541714e-06
-2.36190588928147e-05
-3.41598098538239e-05
-1.29554487395558e-05
-6.48892592061371e-05
-2.54244028468524e-05
-2.41442516289311e-06
-1.36003568454336e-05
-2.74437246500987e-05
2.97452262721899e-06
-1.95326010400524e-05
-2.2938622539972e-05
3.0542801024662e-06
-4.14571776265318e-05
-2.69483902584956e-05
-4.29287722884115e-05
-2.98713604375033e-05
-4.39592122214012e-05
-4.4005931928681e-05
-3.87668566213119e-05
-6.46573352672762e-05
-4.32953644829308e-05
-3.60700370088564e-05
-6.01987403900443e-05
-3.05924225095274e-05
-2.34401264212671e-05
-2.72880617056637e-05
-4.66075952183832e-05
-4.18588029479863e-05
-4.7337678019175e-05
-2.64620440467145e-05
-2.61407290637482e-05
-2.10624027343691e-05
-2.97086323426054e-05
-5.73017595187019e-06
-1.62139629334335e-05
-4.80234007156685e-05
-3.45239640082328e-05
-1.58441409998524e-05
-3.59812345237015e-05
-2.64057023455133e-05
-4.35657251726308e-05
-3.50302563499242e-05
-3.25707778457568e-05
-2.45399865475379e-05
-1.3405100686637e-05
-3.15615468974568e-05
-2.25393430459186e-05
-5.89400512986292e-05
-4.20559964416365e-05
-4.8210157972777e-05
-5.71269429468845e-05
-4.64713662480125e-06
-5.86103408731646e-05
-6.47666969899616e-06
-3.63459181139783e-05
-2.77781017069575e-05
-3.87943780996428e-05
-2.15959480951983e-05
-4.39830838745593e-05
-3.77058705922593e-05
-3.13546333229006e-05
-3.04986618551955e-05
-1.40631583445561e-05
-2.09734783866785e-05
-4.46551105595492e-05
-3.21202686607991e-05
-2.08255720086021e-05
-4.86275476469113e-05
-3.33644551095296e-05
-7.8091971559128e-05
-3.77613554992039e-05
-3.23070024028234e-05
-1.77497925480934e-05
-1.37658346108981e-07
-3.11512069035479e-05
-4.88433814698106e-05
-3.86963051171447e-05
-9.17802638918076e-06
