# Supplementary material for: Research on computational propagation and identification of mine microseismic signals based on deep learning
Source: PLoS One. 2025 Oct 22;20(10):e0334641. doi: 10.1371/journal.pone.0334641 (PMC12543183; doi:10.1371/journal.pone.0334641)
Supplement: S8 Data — (ZIP) [file pone.0334641.s008.zip › 000100900002767.xlsx_0.txt_24.txt.txt]

-1.79249126475893e-05
-3.5517232313578e-05
-7.57454749816292e-06
-4.34360839227802e-05
-4.24408806054728e-05
-2.65112582950206e-05
-3.79963348371014e-05
-4.14554253269307e-05
-6.43837100395592e-05
-5.3387544366367e-05
-1.80058232231548e-05
8.08376821292206e-06
-1.39890140958978e-05
-4.37886022264265e-05
-8.46769649044741e-06
-3.57691812434636e-05
-5.92355639170852e-05
-1.63142250993368e-05
-4.845911798942e-05
-5.39219167458144e-06
-2.74391930900636e-05
-2.05480866594293e-05
-2.09037739779307e-05
-2.78955497360174e-05
-4.44994560418381e-05
-3.16905535362614e-05
-3.13966584030738e-05
-2.68990155684527e-05
-2.12044588880622e-05
-4.47377248114656e-05
-2.88145714841851e-05
-5.29320125174097e-05
-4.83633874826149e-05
-1.13004200963372e-05
-4.48945621079371e-05
-4.12592028358705e-05
-2.46962098442373e-05
-4.91749004833158e-05
-5.33378067090344e-05
-5.22811422993109e-05
-2.26723376989134e-05
-5.65770159935662e-05
-2.96060346513296e-05
-7.38971439063845e-05
-4.42599045005081e-05
-3.1260312793864e-05
-3.41560454272222e-05
8.40207257855069e-07
-3.63438280684391e-05
-3.63549259161259e-05
-4.49697509586994e-05
-4.28399462178129e-05
-1.65256500989281e-05
2.38622923821085e-05
-3.64567133989303e-05
-1.90288454789953e-05
-4.26698733095971e-05
-2.12626720993954e-05
-2.95957472066871e-05
-1.26569700545856e-05
-3.38283582560923e-05
-3.63728238616712e-05
-6.30579414684738e-05
-3.98799363941536e-05
-4.74178574270852e-05
-3.40268116247242e-05
-7.35727561910371e-05
-3.57193773332379e-05
-2.00339968879861e-05
-3.13958709754185e-05
1.87210273379284e-06
-1.36508172703792e-05
-1.32196132911706e-05
-5.02533991399545e-05
-4.50568984997607e-05
-3.26402662423721e-05
-3.78116020992763e-05
-5.15284595925443e-05
-2.66527789978587e-05
-3.88597198994887e-05
-3.25763237767359e-05
-5.4251210263977e-05
-2.37257948489174e-05
-2.7364864491877e-05
-4.46036570670236e-05
-3.25774757560349e-05
-2.45590402924729e-05
-3.28183921608155e-05
-2.87851109340956e-05
-1.90868138779222e-05
-4.357323116913e-05
-3.76106081591678e-05
-1.56951626855911e-05
-3.4910986486569e-05
-4.44547334069179e-05
-1.7537991049847e-05
-3.58585771458006e-05
-3.5067602014893e-05
-7.4268984301855e-06
-2.76219750131676e-05
-3.79760075610789e-05
-6.23858498353703e-05
-2.37299970153163e-05
-2.16412849822509e-05
-3.28119432105663e-05
-1.80193688193593e-05
-1.72531851730026e-05
6.4829018003662e-07
-4.6073914075814e-05
-6.54998638394517e-05
-2.43559982607323e-05
-2.25593228421629e-05
-2.93094419654089e-05
-3.63490628199869e-05
-1.09395651897619e-05
1.54570793512162e-05
-2.79198868307709e-05
-4.91255184764046e-05
-3.98776245948567e-05
-1.11895500114626e-05
-3.52043588913265e-05
-4.81399869220587e-05
-3.58685828819822e-05
-3.26222950355953e-05
-1.61939751158231e-05
-1.44324779124701e-05
-3.66922250255536e-05
-4.84148719914825e-05
-5.0388207351482e-05
-3.93744106474574e-05
-5.37782381819147e-05
-4.01154467992337e-05
-3.72783325029864e-05
-2.07902917129421e-05
-4.06525513451747e-05
-2.90291660032383e-05
-2.40916299294092e-05
-5.59477421283178e-05
-3.39240855374873e-05
-3.34275209393107e-05
-2.18661546110843e-05
-3.35515389799941e-05
-1.06208449724755e-05
-4.86383964174764e-06
-4.91740596245623e-05
-1.10573932563183e-05
-8.50558624634388e-05
-4.78934631354307e-05
-1.17171856767236e-05
-1.77728521673974e-05
-2.97856740569355e-05
-2.70200407060407e-06
-5.77541453440563e-05
-1.77792692269934e-05
-3.87492738843946e-05
-5.52310449972943e-06
-9.03105861121984e-06
5.04626285151511e-06
-3.67640905673051e-05
2.87612507842141e-06
-2.90858891334353e-05
-3.04900208448052e-05
-2.25190855322919e-05
-4.03168440495664e-05
-2.74803020813733e-06
-1.98526891189828e-05
-1.37315067276899e-05
-2.03559142358736e-05
-4.1271496859819e-05
-6.48011957546424e-06
-5.31863986394899e-05
-1.35498408203169e-05
-4.81812031535571e-05
-3.32809276028083e-05
-2.22321193770918e-05
-4.00334803166959e-05
-7.06624297617031e-06
-4.06489871089761e-05
-3.48717950681984e-05
9.90789829056877e-06
1.25348219801821e-05
-4.71807810269064e-05
-2.57256551175018e-05
-5.78005076089424e-05
-1.87025353304647e-05
-2.91014769545505e-05
-3.74691520769605e-05
-6.15289481036049e-05
-3.47254319711863e-05
-4.54309950520686e-05
-3.04576442721871e-05
-2.20890096707217e-05
1.16646330733499e-05
-4.66954751215183e-05
-3.23814703005688e-05
-5.53250153191206e-05
-3.13021966401647e-05
-2.92808826830586e-05
-6.7532501304282e-05
-3.93629785066544e-05
-3.20507090064575e-05
-1.70652780721175e-05
-2.79254286977234e-05
-6.81783218893987e-05
-3.69515496786599e-05
-6.17467512860392e-05
-2.53831026285842e-05
-2.74052975419648e-05
-3.83184424558544e-05
-5.95872206831818e-06
-3.22608246544348e-05
-5.12633804802952e-05
-3.38675998411603e-05
-2.2178287868572e-05
-1.81378984511893e-05
-4.63185442800874e-05
-1.56594226746523e-05
-2.37498843913735e-05
-4.43360872184388e-05
-1.15177300325657e-05
-4.41706363110945e-05
-2.73342830122e-05
-4.61299788639233e-05
-3.04447957898792e-05
-3.61276960209783e-05
-2.18276272994813e-05
-7.0571905879208e-05
-3.13661854473073e-05
-4.56205609076041e-05
-4.1179517820751e-05
-3.66964046841762e-05
-4.74933162500493e-05
-4.59275652038146e-05
-3.54691580929278e-05
-1.05685054375125e-05
-3.95670940158575e-05
-3.3932688968262e-05
-2.46458535733308e-05
-3.24143769680352e-05
-2.57237351303976e-05
-4.80037182051291e-05
6.06500306240204e-06
-1.0051520622541e-05
-4.39151107761151e-05
-3.43995340858354e-05
-3.57495151180751e-05
3.95664678194345e-06
-2.5416741630527e-05
-5.41483285688987e-05
-6.41529598357205e-05
1.78181386037558e-05
1.48015356717878e-05
-1.50566445625833e-05
-1.75042950665633e-05
1.68459167095286e-06
-4.59431277682269e-05
-2.55361491929524e-05
-5.49570481965411e-05
-5.36722228066414e-05
-4.24197705272414e-05
-5.43626150852668e-05
-1.0051824118706e-05
-3.12980701588043e-05
-4.44601368017264e-05
-3.50473583098079e-05
-2.03562629548435e-05
-5.56408059902863e-05
-8.18565526507859e-06
-5.72367694955111e-05
-4.34362971736133e-05
-2.74727577179268e-05
-3.0742661803811e-05
-3.17408641659819e-05
-2.07618071348763e-06
-1.91676735653654e-05
-2.40656238178369e-05
-3.30377554732115e-05
-1.82191951302076e-05
-2.91909151349506e-05
-3.70469928645115e-05
-3.48327999720262e-05
-1.56593938472176e-05
-3.39277435217438e-05
-5.1698155847311e-05
-5.24318253859297e-05
-3.45171098597861e-05
-3.59737346993966e-05
-3.9669358026345e-05
-1.80683889302696e-05
-4.72089344668663e-05
-2.21411334788243e-05
-2.64233474479723e-05
-3.02386422271506e-05
-6.40654319044843e-05
-4.46780926943541e-05
-5.99340524295562e-06
-5.51768890783266e-05
-2.18233469643345e-05
-4.82378308140331e-05
-4.22388955589932e-05
-1.30459838946407e-06
-6.07729062047955e-05
-2.72436008881691e-05
-3.0577982399808e-06
-2.445237519406e-05
-9.01423756553709e-06
-4.34174756234024e-05
-3.36626269954501e-05
-2.96052342584936e-05
-2.80193733417166e-05
-3.74826550064837e-05
-9.4760299875457e-06
-1.68993204548032e-05
-3.87127571138323e-05
-2.31447593410281e-05
-1.57973251142834e-06
-5.71527199932124e-05
-4.75855899561578e-05
-7.88449413021061e-05
-1.50569023970114e-06
-1.22390716395801e-05
-2.85494081251583e-05
-5.29213616709973e-05
-3.89298853404828e-05
-4.74864528962924e-05
-3.77288175766816e-05
-6.76835876302737e-05
-2.18172427133969e-06
-7.32674376847334e-06
-3.08302073257397e-05
-2.84163431825781e-05
-3.95742277629336e-05
-3.22069949002596e-05
-3.76059189011256e-05
-4.69803485778379e-05
-4.19897878210603e-05
-3.62959448934807e-05
-5.54052951799518e-05
-2.17446440498498e-05
-4.0153286186934e-05
-1.20163521910849e-05
-3.31809725144556e-05
-1.45251203908785e-05
-1.02040723747539e-05
-6.96912840268368e-05
-2.70298439030296e-05
-3.10075557489362e-05
-3.88892704733833e-05
-4.80053710540782e-05
-3.24059683711202e-05
-1.85518739548054e-06
-5.51955576642167e-05
-1.78735128606401e-05
-3.16899060446034e-05
-4.21567868392298e-05
-2.0136317865123e-06
-4.99304159359376e-05
-4.16423414554135e-05
-2.73488660217613e-05
-2.71675192203508e-05
-3.52966198817234e-05
-1.27011263042289e-05
-3.34591378889312e-05
-2.42585435848108e-05
-3.17834924600142e-05
-3.65737153480245e-05
-6.96494156971715e-06
-2.10434965155679e-05
-3.41792349503444e-05
-3.57248906742017e-05
-5.36876048089934e-06
-2.25030466822322e-05
-1.10516413987166e-05
-4.22596128602853e-05
-2.51816565329967e-05
-5.75716430011097e-05
-2.72969984229912e-05
-3.85947568058639e-05
-4.56432854789118e-05
-1.0486954073867e-05
-9.79809117675027e-06
-3.95455673663117e-05
-1.21881248098482e-05
-2.53142861592054e-05
-5.29541561188897e-06
-1.42438379292683e-06
-2.46754194093972e-05
-2.90639446432104e-05
-2.24105873604057e-05
-1.86865916123808e-05
-4.50506826920844e-05
-5.20215287335503e-05
-4.22765621626766e-05
-2.88507802724088e-05
-1.88473505669086e-06
-3.26819889627026e-05
-1.33472332120657e-06
-5.11890883257754e-05
-9.69456918543838e-06
-4.20514270765503e-05
-4.58992552863759e-05
-8.4054701690722e-05
-4.27562601787085e-05
-2.99556321057867e-05
3.67992313132162e-06
-3.22167575955629e-05
-3.36687362202598e-05
-3.58686187245157e-05
-5.84884053382164e-05
-5.84358280795281e-05
-3.5485728872582e-05
-1.77593997035587e-05
-4.27130934743157e-05
3.39180726209304e-06
-2.54112669504668e-05
-1.70233586546386e-05
-3.4169321223003e-05
-1.97136029676419e-05
-5.08595398531998e-05
-3.02248532828375e-05
-5.52878840338721e-06
-2.76177969609335e-05
-2.94905475339897e-05
-4.41591077285889e-05
-2.72372386162951e-05
-4.8394612862759e-05
-2.26951993734073e-05
-3.31352583703544e-05
-2.10925227725565e-05
-3.44391990140249e-05
-1.16142768749861e-05
-1.40435108222482e-05
-4.40591102302535e-05
-3.33568548637154e-05
1.00120963061416e-06
-3.52593368707524e-05
-1.0526967173863e-05
-3.76380798673453e-05
-1.48711104980334e-05
-4.74426672463448e-05
-1.50269208822483e-05
-7.49182924737519e-06
2.01709768808141e-06
-4.11595090702096e-05
-3.05028966602332e-05
-2.69252180707499e-05
-2.02336298526951e-06
-4.7540564352581e-05
-2.6202270375965e-05
-4.48343810196434e-05
-3.0337476103913e-05
-3.7739267845397e-05
-5.1758807533973e-05
-4.01299220934593e-05
-3.74267595033376e-05
-6.30600374216942e-05
-4.73221657028554e-05
-8.04773627620577e-06
-1.97525971136861e-06
-4.80794632410935e-05
-2.8810990235312e-05
-1.37126860766847e-06
1.97257779523255e-05
-3.43628719876956e-05
5.26635844010909e-06
-3.52529191311383e-05
-3.52662132764122e-05
-1.4391074147781e-05
-3.08493488635383e-05
-2.35913856265906e-05
-1.16979493862127e-05
-1.44230328187273e-05
-3.80955609109053e-05
-2.94798968948726e-05
-4.49165002085019e-05
-3.067286293692e-05
-2.75801246893372e-05
-5.48693097714133e-05
-3.08998681864476e-05
-2.49707714133529e-05
-4.85880712494143e-05
-3.54604761765411e-05
-6.18360163665999e-05
-3.09892010988511e-05
-2.66048797905583e-05
-3.38057173000843e-05
-1.78716986788981e-05
-3.19766718008062e-05
-3.09075912795066e-05
-1.82885690029359e-05
-3.73156718782534e-05
-3.97114641629084e-05
-5.6846611438783e-05
7.18530848993144e-06
-3.69031109591084e-05
-5.13618368209874e-05
-9.84374024640575e-06
-1.41279207433952e-05
-5.02548944381402e-05
-3.37471481049142e-05
-2.80328608255784e-05
-1.64539177219975e-05
-3.71513948075412e-05
-3.40062442547175e-05
-3.69772478939946e-05
-4.8921903352752e-05
-2.13675159723397e-05
-6.3523101376765e-06
-3.64888688130846e-05
-2.72376037928085e-05
-2.13255928420383e-05
-2.76747102514362e-05
-1.74646109422281e-05
-4.87452578649529e-05
-3.32194051349902e-05
-1.79998394346449e-05
6.89280732143509e-06
-2.92053086830585e-05
-3.87796787662002e-05
-5.05614278493945e-05
-7.1826722909361e-06
-3.71882204690655e-05
-3.59390533492211e-05
-2.72055061833879e-05
-1.58915451192153e-05
-2.06847544140924e-05
-5.88939289092013e-05
-2.83744613812811e-05
-1.04965446973998e-05
-5.93620516041584e-06
-2.33792457371593e-05
-3.58749413366374e-05
-6.52983729216595e-06
-2.98440527286889e-05
-3.20581544029667e-05
-4.43240623156845e-05
-4.04638925257356e-05
-4.39391451167817e-05
-3.89825498362081e-05
-2.4299424669476e-05
-4.64339657143701e-05
-3.15687322350036e-05
-3.08075581625931e-05
1.00069145293658e-06
-3.25059417756679e-05
-3.3187055084431e-06
-2.55026416676781e-05
-3.18329457134541e-05
-3.94232988403077e-05
-5.89516978661304e-05
1.68194751776263e-05
-2.78742081449192e-05
-2.94926267213138e-05
-3.41585715206886e-05
-2.86594149557536e-05
-1.29767644668673e-05
-1.53854054072589e-05
-2.36079624150131e-05
-2.13148862440762e-05
-4.31031836522852e-05
-7.50569820850258e-05
-1.388241664094e-05
-1.79286565001794e-05
1.37926157159336e-05
-3.96789702252786e-05
-2.52819746932961e-05
-1.05854139752542e-05
-8.78695781099654e-06
-1.43910916253182e-05
-4.22403107092367e-05
-2.19865277656337e-05
-6.91971102993864e-05
-1.56049664162625e-05
-1.38285467054153e-05
-2.0794041438313e-05
-3.56667988300626e-05
-4.09035204125044e-05
-2.44941133042013e-05
-4.21633224926778e-05
-3.98649089423241e-05
-4.26293012369916e-05
-3.98350239493735e-05
-8.55596919576316e-06
-3.39959318104549e-05
-3.16631978146272e-05
-3.74051792115614e-06
-3.53944796266578e-05
-2.93088142476487e-05
-4.0837588821442e-05
-4.05877702100022e-05
-3.62206753060031e-05
-9.57912300319846e-06
-3.12626347722707e-05
-3.70296632388989e-05
-5.5166558147059e-05
-9.9836850504014e-06
-3.28975014030874e-05
-2.99126307237357e-05
-2.50150023109505e-05
-2.95235264241092e-05
-5.74384154119122e-05
-4.30021650621678e-05
-4.85686463436182e-05
-4.82447497589362e-05
-6.77754547431441e-07
-4.56310000123129e-06
-1.59595066996276e-06
-3.1929066693274e-05
-3.04217123695131e-05
-5.27644368313393e-05
-2.81213294822945e-05
-5.96093501788488e-05
-5.62008442468255e-05
-3.83569450380338e-05
-2.63697129785117e-05
-3.23762306127786e-05
-5.36998290587513e-05
-3.5084785979868e-05
-1.79029523362971e-05
-3.1748997027804e-05
-3.39005618056784e-05
-1.44757259624762e-05
-3.60507662069799e-05
-3.09640693715738e-05
-3.91217677799903e-05
-3.50429454651088e-05
-3.11736468144872e-06
-1.32199196722912e-05
-4.34848512539344e-05
-3.27708682147555e-05
-2.4751040864065e-05
-2.047343714167e-05
-7.90628004750551e-06
4.45371631396398e-06
-1.51943196520312e-05
-4.34768493168035e-05
-1.1027718626228e-05
-3.30869850944967e-05
-4.60940582616259e-05
-2.848716410796e-05
-3.65161891415302e-05
-2.78760293564152e-05
-3.2205493294805e-05
-9.77304327490745e-06
-2.0131428117161e-06
-4.45022426050184e-05
-2.55422413498184e-05
-2.7619760048074e-05
-3.11536861209658e-05
1.86391852486644e-06
-3.07910563966417e-05
-1.72614233395303e-05
-1.58385927493565e-05
-6.27751350095963e-05
-2.85706507563852e-05
-2.92860749042244e-05
-7.02134975208714e-05
-5.40548349745961e-05
-2.02013198515201e-05
2.9433277112122e-07
-4.54268840853668e-05
-4.51849129614673e-05
-2.35744992914908e-05
-3.65975084079537e-05
-4.10521191904145e-05
-2.26256448319744e-05
-3.08355067631514e-05
-1.00256838760671e-05
-4.55120801861233e-05
-4.25834495816236e-05
-1.28101274399221e-05
-2.20104184144354e-05
-1.90038854043798e-05
-3.13217046119706e-05
-3.84261915361037e-05
-2.32239326652088e-05
-3.69879862227735e-05
-1.93381736543664e-05
-4.64459469354504e-05
-4.61130731677524e-05
-3.24211581025869e-05
1.69299384255204e-06
-2.55963030043347e-05
-2.08964963311269e-05
-4.47111996758245e-05
-1.89406134248939e-05
-5.63117737502165e-05
-4.86734442248111e-05
-1.38324541000867e-05
-4.14875908381872e-05
-2.17254794337219e-05
-8.08021891757009e-06
-3.51268195156546e-05
-3.66680398919534e-05
-2.26250833803963e-05
-3.75199820275958e-05
-2.97646089600052e-05
-5.76601236578699e-05
-3.16860678080334e-05
-3.94079320418419e-05
-1.83859528104459e-06
-3.82434350331521e-06
-3.05667440600049e-05
-2.77968608015194e-05
-2.73961723056278e-05
-1.89262444943027e-05
-1.98937578356341e-06
1.24972207330441e-05
-5.43834773700634e-05
-3.10296164286548e-06
-5.08045122749674e-06
-6.17923477212068e-05
-3.50912928618044e-05
-4.71147155316693e-05
-3.71953340176049e-05
-2.15621341344219e-05
-1.23042416155116e-06
-5.07619585775202e-05
-1.95480132184783e-05
-4.07533050024546e-05
-3.65662254458109e-05
-1.57282665063479e-05
-1.71083154283674e-06
-3.83833012860637e-05
-6.13759599330113e-05
-2.69082313396049e-05
-2.79774084407335e-05
4.6431736468811e-06
-1.91222369565981e-05
-2.70409496536005e-05
-7.02295074425376e-06
-2.40148471868983e-05
-2.44291404134047e-05
-1.76133284593156e-05
-3.27497695062689e-05
-8.73844442000696e-06
-8.946803139897e-06
-7.75928864108801e-06
-5.34125084096276e-05
-1.67432173928989e-05
-6.74954839250373e-05
-5.1742800299934e-05
-5.46359982600723e-05
-2.63793073087564e-05
-5.90214072484136e-05
-3.66982855132736e-05
-4.63893920353887e-05
-3.72636720152522e-05
-3.31473297090048e-05
-1.768187733315e-05
-1.27267687385083e-05
-6.20120132653625e-05
-2.10251372803216e-05
-4.51409209072825e-05
-2.85287183492888e-05
-6.35495946738434e-06
-2.83756970125231e-05
-2.32651161819971e-05
-4.61453349165186e-05
-2.93317138010604e-05
-4.60520400302898e-05
-3.53512836183886e-05
-2.83915929163292e-05
-2.94285613235849e-05
-2.10164816033573e-05
-4.10725331495953e-05
-4.00761641254504e-05
-1.56340608928719e-05
-5.61535082802024e-05
-2.59911027649801e-05
-3.74723480879464e-06
-3.63280834530378e-05
-1.91508838557313e-05
-3.27063482973939e-05
-2.85981782728147e-05
-5.54864406287881e-05
-4.20396174017508e-05
-2.81568169314465e-05
-3.91645243500834e-05
-2.83528741073401e-05
-2.60937443207192e-05
-1.43883400684322e-05
-5.40736364735439e-05
-2.18403180647028e-05
-1.49231186935423e-05
-4.10759332345025e-05
-3.5915764070665e-05
-2.26786387922165e-05
-1.39250723642781e-05
-2.36837256491901e-05
-5.79510197364974e-05
-1.85153085945428e-05
-5.78295434007151e-06
9.53999203351121e-06
-8.6944274100341e-06
-5.07281428052878e-06
-4.50609052954167e-06
-3.04898867729223e-05
-3.74608467196834e-05
-4.90981536991936e-05
-3.27964467372213e-05
-4.42744369826381e-05
-3.22029496579364e-05
1.02290482744363e-05
-1.85601302825012e-05
-3.58177089518864e-05
-1.59656265646538e-05
-2.48231858202104e-05
-2.80246217868763e-05
-1.96153427402906e-05
-1.07999074982233e-05
-1.32316171864111e-05
-5.0891340530098e-05
-3.65614869427953e-05
-3.03684758006131e-06
-2.39326439248026e-05
-4.59595466410784e-05
-2.39299959440242e-05
-1.27799240112322e-05
-1.8681862039049e-05
-2.46335394552546e-05
-2.06391892136298e-05
-2.50404979071893e-05
-2.87456332781329e-05
-4.11581593894728e-05
-5.2591688740576e-05
-4.42102021542078e-05
-2.50391800312633e-05
-5.15204570373892e-05
-9.42171612678478e-06
-4.46802646549874e-05
-1.10442469190967e-05
-2.08790990847664e-05
-2.75498499599938e-05
-3.31340911010663e-05
-1.29780613678807e-05
-3.84446001409466e-05
2.09811536936317e-05
-9.73145283450761e-06
-2.43268893330104e-05
-3.51817094286649e-05
-2.81236441407145e-05
-2.84043234648979e-05
-1.64700430820459e-05
-5.45493857161312e-05
-3.09174741911297e-05
-3.556304383352e-05
-1.00475278884889e-05
-1.4332803587371e-05
-1.99825012186249e-05
-4.58192689209222e-05
-5.19293802179409e-05
-1.34238712536272e-05
-4.32416983151942e-05
-3.63774669609942e-05
-5.85324891932847e-05
-3.0270351570452e-05
-5.22561808298415e-05
-3.10276420896675e-05
-3.56990844361878e-05
-2.399285800634e-05
1.97011098201234e-05
-2.49825352566646e-05
-4.62620588308745e-05
-3.20323881394076e-05
-5.93287707208693e-05
-3.67453168233399e-05
-4.99205801080935e-05
-3.09805703695685e-05
-1.58587778243766e-05
-2.64479742582809e-05
-3.68977292038422e-05
-4.44992268495948e-05
-3.96970799486115e-05
2.81938422488026e-06
-4.32830431947231e-05
-1.81751807786001e-05
-2.3243408895665e-05
-5.18976601578643e-05
-5.30587239202697e-05
-3.58520519985754e-05
-3.78429102246119e-05
-1.42135770658621e-05
-2.07555646416809e-05
-4.46529968223768e-05
-5.36995645716961e-05
-2.72085196605369e-05
-2.85312151667824e-05
-3.91144771752585e-05
-2.13458779286149e-05
-4.29489493227111e-05
-4.61042999924153e-05
-3.94369654296284e-05
-1.26957738481254e-06
-3.40572541123072e-05
-4.81739552918211e-05
-1.71351810338875e-05
-4.93677107950111e-05
-1.12010619425616e-05
-3.30253292359493e-05
-1.6082438689652e-05
-3.60312875824677e-05
-7.7308870733679e-05
-2.41601881498127e-05
-2.43774071702059e-05
3.42924129364503e-05
-3.19344761381285e-05
-2.45961296670082e-05
-2.14854676624887e-05
-4.87825537530686e-05
-1.51153743733118e-05
-4.11827951663644e-05
-2.30224306873347e-05
-2.48108341003244e-05
-3.54077663836878e-05
-2.02331779259209e-05
-1.90579151185715e-05
-2.17714808050993e-05
-8.12502653716578e-06
-3.47249438121193e-05
-2.26114677280731e-05
-1.58566761858289e-05
-6.20427455976181e-05
-4.69880446709714e-05
-8.92524801351221e-06
-3.00484439009407e-05
-1.145012065473e-05
-1.20393463962629e-05
-4.65139098384204e-05
-3.11132146786886e-05
-3.40029144677773e-05
-8.61204950306951e-06
-3.78229795665411e-06
-2.99749057157013e-05
-7.46258557445944e-05
8.40013317913509e-08
-4.91411260725802e-06
-6.21495524513615e-06
-4.93357603241584e-05
-3.52182366100426e-05
-3.08746894702981e-05
-3.23815584568232e-05
-1.38276071909004e-06
-4.41504376439856e-05
-4.72914073308343e-05
-9.91531298820172e-06
-4.12712699023143e-05
-3.60224767356395e-05
3.58271595592545e-06
-4.40957514161078e-05
-6.22343652974862e-06
-3.13237646076817e-05
-3.9432404869459e-05
-1.55262966037785e-05
-2.9248814315269e-05
-4.29982609413013e-05
-4.51782605159003e-05
-3.30568347132046e-05
-4.33365754410374e-05
1.46744448969376e-05
-3.2893554702787e-05
-3.16043838675492e-05
-4.1606502661835e-05
-6.30769333170751e-05
-2.14257546356827e-05
6.62159503633203e-08
-3.17090486474312e-05
-3.19182204331856e-05
-3.88939714925055e-05
-2.20542185081995e-05
-1.82180483111157e-05
-2.09766216122757e-05
-3.52946186768361e-05
-2.49238157558099e-05
3.29550170547888e-06
-8.12731241228579e-06
-4.58934901883578e-05
-3.48253978276424e-05
-2.2270286386746e-05
-1.59631421264847e-05
-3.49888708821366e-05
-6.01665866526196e-05
-3.22206580500056e-05
-5.16530613663675e-05
-2.94782045417219e-05
-2.23738033919116e-05
-3.74532950485899e-05
-3.26104327146153e-06
-1.93999134808039e-05
-1.29633214690463e-05
-6.88436870667709e-06
-4.15160945821279e-05
-1.11954338902806e-05
-4.12280835252959e-05
-6.2342791681329e-05
-3.19751396671407e-05
-9.60311938784699e-06
-1.34514658936713e-05
-5.15148332963005e-05
-4.33601430415313e-05
-3.2928242778689e-05
-9.03703489623686e-06
-1.67777884132505e-05
-1.6225851017956e-05
-4.59624071541923e-05
-3.3929468921978e-05
-1.34861420938065e-05
-6.78942060746199e-05
-1.55589856136743e-06
-1.9286148802123e-05
2.39614293925022e-06
-3.8403707055069e-05
-1.5257377109612e-05
-4.64977301233697e-05
-3.63770966823391e-05
-4.60403249542318e-05
-2.40580958472414e-05
-3.6191596940115e-05
-2.43063829441489e-05
-4.5284820506881e-05
-7.06479692472557e-06
-3.44430760802628e-05
-2.56503641797341e-05
-2.47411805454902e-05
-1.71435641731399e-05
-4.76598132377716e-05
-4.83114330872657e-05
-1.64402355565931e-05
-2.11369000129948e-05
-5.3612264119851e-05
-1.81740886636655e-05
-3.36319655479606e-05
-1.21394551339131e-05
-4.38701738839189e-05
-2.15300952964296e-05
-3.25955760829122e-05
-4.52269331335536e-05
-3.4874454774596e-05
-2.0788435565427e-05
-1.47479466271875e-05
-3.08002809279025e-05
-1.98578165234064e-05
-3.80035046125735e-05
-4.53853450474805e-05
-3.24808036734048e-05
-2.0088385446704e-05
-3.66280239286127e-05
-3.3899394226526e-05
-4.28488730871729e-06
-4.60075780993753e-05
-4.39348875967082e-05
-3.05417434622022e-05
-1.2784320789096e-05
-1.52626249576191e-05
-1.68621067726177e-05
-4.63603434646156e-05
-1.8388960671903e-05
-2.62141465474741e-05
-3.7874493189881e-05
-4.56676067100608e-05
-1.83532679363692e-05
-2.89229154367711e-05
-3.98849375791602e-05
-2.94043128861706e-05
-2.00985690689863e-05
-1.25524051804077e-05
-4.10155449025219e-05
-1.36354471060806e-05
-2.0779414642465e-05
-2.48448933759855e-05
-1.81511250325963e-05
-2.54157959238856e-05
-2.70708177676934e-05
-3.09902665094415e-05
-5.6482635143052e-05
9.98530434322274e-06
-8.25938021744408e-06
-3.81393128535421e-05
-2.14876524023997e-05
-3.55994498443079e-05
-2.2330839560352e-05
-3.80563512278495e-05
-3.39868349894382e-05
2.30681778227561e-06
5.85977711732044e-06
-1.50389314994248e-05
-3.37828463127629e-05
-5.48479769811192e-06
-3.93926899635429e-05
-1.84898537116081e-05
-3.57814171462552e-05
-4.42381522533877e-05
-3.26140590763288e-05
-2.85334507891423e-05
-3.54024980863172e-05
-3.28801245986144e-05
-3.51596786996165e-05
-2.37510190457226e-05
-3.31461033674927e-05
-5.018862599954e-05
-3.55260372893917e-05
-1.1426814321182e-05
-9.01219429884953e-06
-2.86650941913932e-05
-4.64407979432011e-05
-5.08108040991093e-05
-3.82524255620623e-05
2.91151454514728e-06
-1.61725478051408e-05
-3.08235589750928e-06
-3.32489048629097e-05
-3.73715258211628e-05
-2.5949607580278e-05
-4.11616285264643e-05
-4.65185176644912e-05
-3.88221731647198e-05
-2.48356650991248e-05
-4.03483947152117e-05
-2.60293774748377e-05
-9.50319508534354e-06
-2.02238150092097e-05
-2.56573786897231e-05
-4.21426835246083e-05
-2.87006773586014e-05
-3.86004614624882e-05
-6.37860114218387e-05
8.73076317927846e-06
-4.79101919330582e-05
-2.86685542769812e-05
-4.74588292440859e-05
-2.93977943281103e-05
-2.05673051136471e-05
-5.30489023044688e-05
-3.29741617627665e-05
-1.31616289027541e-05
-7.44616247492918e-06
-3.14031512396491e-05
-3.2365183524122e-05
-4.36021097596699e-05
-4.19802331083798e-05
-1.14910788680334e-05
-3.34224580302805e-05
-7.27242764180253e-06
-3.19187602324022e-05
-2.66825801821762e-05
-1.80617456270676e-05
-4.05865649507263e-05
-3.75962214487559e-06
-2.52371685160607e-05
-2.04613794608071e-05
-2.63735749552539e-05
-5.54598881287009e-05
-4.87229770749888e-05
-1.7218016562308e-05
-4.05682892087797e-05
-4.77266101750177e-05
-9.34492904690291e-06
-1.95377908945134e-05
-2.00314175661421e-05
-5.0506794896813e-05
-3.16850838405042e-05
-2.15857154265892e-05
-2.02968459112518e-05
-2.65039804031386e-05
-7.21340868604039e-06
-2.30465708007425e-05
-5.75248539063957e-05
-5.83332607593009e-05
-3.71100142271537e-05
-4.04524782951853e-05
-5.13614494862223e-05
-4.18436404322694e-05
-2.90939388283889e-05
-8.44201297299477e-06
-3.47067897418485e-05
-3.20495043413677e-05
-5.04540617746913e-05
-3.17091579392288e-05
-2.96654263059953e-05
-1.04096798181472e-05
-4.70507809849954e-05
-3.74042181217228e-05
-5.33947322421385e-05
-2.82972133812415e-05
-7.44059403588455e-06
-3.96130601896867e-05
-1.05505546038748e-05
-5.68051973063435e-05
-3.49783000554464e-05
-1.61848523862867e-05
-5.36002590925367e-05
-3.94231385541573e-05
-1.87779602996333e-05
-5.5656839747866e-05
-3.3202760775965e-05
-1.14715766224259e-05
-7.71656758274756e-06
-2.0172130604828e-05
-4.77616409693993e-05
-3.2173898820231e-05
-4.24400681714662e-05
-3.99207906603282e-05
-2.33521203868171e-05
-4.90178508411741e-07
-3.11687008800188e-05
-3.39697766860397e-05
-2.60320505662678e-05
-6.05806910907776e-05
8.24315389028263e-06
-3.98949064868898e-05
-5.8777468207673e-05
-3.3875070989488e-05
-1.73958704041458e-05
-4.27448020342607e-05
-3.96739189724721e-05
-3.66508565424148e-05
-4.7730522390385e-06
-2.38315147549458e-05
-2.57761958609373e-05
-3.91981537860708e-05
-2.9576510336944e-05
-3.33462629493723e-05
-1.32659544962024e-05
-2.5044513249563e-05
-3.71823856536583e-05
-1.74409706732596e-05
-3.06265740843037e-05
-2.10753456319497e-05
-3.00267832515935e-05
-9.70844113539317e-06
-9.67339170188886e-06
-1.40316562410404e-05
-4.11010204268319e-05
-5.00708274724799e-05
-3.93780427406075e-05
1.05672295350539e-05
-5.00185064581298e-05
-2.40803692032565e-05
-2.95808967711951e-05
-5.95142409915516e-05
-5.26197340548616e-05
-2.69101132972048e-05
-1.52165757544035e-05
-3.92934102481963e-05
-1.61909261410417e-05
-2.79737888382306e-05
-2.85729955383846e-05
-4.35174987577326e-05
-2.19504975730267e-05
-4.23873127909268e-05
-6.17068996293232e-05
-1.90079505991658e-05
-1.01966377727155e-05
-2.55541143023397e-05
-2.27117482628136e-05
-3.80452229597086e-05
-4.00489903335781e-05
-1.85007515715756e-05
-3.25127551044563e-05
-3.52804686536689e-05
-4.42953717768994e-05
-2.07078021551419e-05
-4.05240545325616e-05
-4.33690525938726e-05
-4.75775844784115e-05
-1.67339444743732e-05
-1.63546222164855e-05
-2.36964522049935e-05
-3.77154663073021e-05
-2.2429216424131e-05
-9.37012954864798e-06
-3.43724984831625e-05
-2.46588445155083e-05
1.97969862924311e-06
-4.05365478095291e-05
-4.36636438240102e-05
-3.64022923284961e-05
-1.51744916921343e-05
-2.98165992705369e-05
-3.69939318562023e-05
-3.52719705516679e-05
1.69395677794054e-06
1.25063863621561e-06
-3.07473503952512e-05
-1.76385720752795e-05
6.06724008257226e-06
-4.23371616744679e-06
-4.44598630142101e-05
-5.06419470097359e-05
-2.90476958193967e-05
-4.4358753631237e-05
-1.92109708754346e-05
-4.12729972901317e-05
-6.34374451376169e-05
-4.58566948543821e-05
-2.55356354964654e-05
-2.67106552532262e-05
-9.8168480902151e-06
-2.65043015399353e-05
-2.02108664293257e-05
-2.43320817137374e-05
-5.15930301315744e-05
-6.70647303386937e-06
-4.41519235408135e-05
-2.82099414912149e-05
-2.53073000398473e-05
-2.94203322847626e-05
-3.69687568446415e-05
-3.16568738474813e-05
-3.10684942376341e-05
-2.00135194366151e-05
1.39259487997554e-05
-2.21593132278337e-05
-4.47765606124278e-05
-3.03367775987585e-05
-4.71834281622806e-05
-9.75359880057077e-06
-2.01996600092471e-06
-1.73648905586549e-05
9.20957873022994e-06
-3.2321398462671e-05
8.90890298549381e-07
-3.15306849739647e-05
-1.66184518538396e-07
-2.46546824136411e-05
-9.44305903890153e-06
-1.1867253822534e-05
-2.65760239029057e-05
-7.51557340415373e-05
-3.63214189024401e-05
-3.33621108331007e-05
5.28349164751673e-07
3.27130455505741e-06
-4.26824156610548e-05
-2.09363628893004e-05
-6.42802116488554e-06
-3.25272308425986e-05
-2.01156896004429e-05
-1.74724197779301e-05
-4.21350462398186e-05
-1.43543855278352e-05
-6.49481892847962e-05
-3.17540512240253e-05
-3.26820524676969e-05
-3.38249233110884e-05
-2.84052933720589e-05
-2.65104288195013e-05
-3.3954230890161e-05
-6.76082002969223e-05
-3.75641725861928e-05
-5.46203567352361e-05
-2.77592593895522e-05
-2.97719008615628e-05
-2.94311681033368e-05
-7.65444829242218e-06
-4.99724560582425e-05
-2.99475143011136e-05
-2.3176359471922e-05
-1.70205963334379e-05
-4.95995787247502e-05
-1.76065347606764e-05
-3.43457511407766e-05
-2.55747526688758e-05
-4.11122258907363e-05
-5.88597479301627e-05
-1.02223752456888e-05
-2.2869383427572e-05
-5.17894479001366e-05
5.21655078344344e-06
-2.7034023011363e-05
2.36267506521113e-06
-1.50813004470932e-05
-2.84374956073263e-05
-1.54209222256963e-05
-3.36331844898055e-05
-3.41950243886416e-05
-3.51958768715475e-05
6.32099609091081e-06
-2.23751262811568e-05
-1.88455051545057e-05
-5.42130910519639e-05
-4.37049743626944e-05
-4.69090771615097e-05
-6.03023889968204e-05
-2.2212247133896e-05
-3.76213706301837e-05
1.62723519768479e-05
-6.24789586327173e-06
-2.47668497069793e-05
-4.03881884300502e-05
-9.15219917944439e-06
-1.15766613508352e-05
-4.53616663356819e-05
-3.25515684272734e-05
8.5111824948085e-06
-5.43085839673864e-05
-5.52061751466774e-05
-3.69343283169373e-05
-3.33101997681179e-05
-1.22959985362812e-05
-5.93987319875769e-05
-1.1539276935997e-05
-3.55804362648877e-05
-4.84195535181015e-05
-3.73952543649551e-05
-3.66590498713851e-05
-3.48216984261556e-05
-2.11901393384296e-05
-3.46762719164586e-05
-4.41487825212007e-05
-1.37074140791604e-05
-2.96307814516721e-05
-1.23642651026972e-05
-4.73860729539086e-05
-1.57432361923602e-05
-3.95216472592691e-05
-5.52903866041104e-05
-5.70384865710174e-05
-5.08414745688229e-05
-2.2449892203096e-05
-3.63385019067686e-05
-3.46794795623421e-05
-3.49791377058761e-06
-3.93746019638662e-05
-1.80275191146367e-05
-2.787608464693e-05
-4.85873547959786e-05
-2.59992430089389e-05
-4.59417331108768e-05
-4.48671408814592e-05
-2.58229591172588e-05
-1.50608183671229e-05
-1.96768673580068e-05
6.4389664924624e-06
-5.14840396301489e-05
-3.53792818560457e-05
-5.46326848722666e-05
-3.64792862617823e-05
-4.17230306251814e-05
-2.35464031140219e-05
-2.59462299440754e-05
-2.1199453485188e-05
-3.47470234090601e-05
-3.88984638444155e-05
-1.59739058823107e-05
-5.95468925929621e-05
-3.80006877975434e-05
-5.69966526223435e-05
3.36072235334345e-06
-3.41546402191981e-05
-4.26786314095389e-05
-4.1627439518723e-05
-1.82680195192442e-05
-1.17009396535255e-05
-6.04499193632309e-05
-4.58462276555183e-05
2.9888753930409e-06
-1.85893396198119e-06
-4.64959819489345e-05
-4.22483434571729e-05
-4.95740432277811e-05
-3.51205587826541e-05
-1.0313848020888e-05
-7.56138935334764e-05
-2.35190001336133e-05
-2.1582468493198e-05
-2.93442570844383e-05
-4.52767033331769e-05
-5.92570296584278e-05
-2.66056847415283e-05
-1.10380354797188e-05
-3.21493525869399e-05
-4.76568775145676e-05
-4.80282263864949e-05
-2.38373789857039e-05
-5.89362929363019e-05
-1.02434806744216e-05
-6.8763353630182e-05
-3.61594230965763e-05
-1.29041624566415e-05
-4.12373503491906e-05
-2.56064244909508e-05
-1.39123017684345e-05
-4.69630596839601e-05
-4.4926401479816e-05
-6.08515801278016e-05
-8.34303238339213e-06
-1.29806823118095e-05
-2.41464658854729e-05
-5.457932218117e-05
-2.83378036503406e-05
-2.28877710604731e-05
-4.52808931171533e-05
-2.40114995621995e-05
-2.97132741624804e-05
1.19775860741579e-05
-3.53643495484512e-05
-2.79713797973136e-05
-1.98123213057849e-05
-2.02331815817787e-05
-1.54713842569764e-05
-4.11617535777978e-05
-6.10932051858737e-05
-3.32806516214028e-05
-2.37833362147872e-05
-6.89342453690907e-05
-3.54582731977928e-05
-2.62222075229172e-05
-2.89090756806532e-05
-1.07855824350448e-05
-2.29066130585417e-05
-7.97297451593324e-06
-2.00820890969701e-05
-1.66491977186749e-05
6.41634515698038e-06
-1.32112168110961e-05
-2.76514510685647e-05
-1.93918249581241e-05
-4.17039419867617e-05
-3.68198324287179e-05
-3.22186734663363e-05
-1.40955732810664e-05
-1.80135820384601e-05
1.7648115166892e-05
-1.09903795164191e-05
-1.06625590341037e-05
-4.57716800378894e-05
-3.4189357638214e-05
-3.72471634106028e-05
-2.54006339841792e-05
7.24068872154991e-06
-4.10916911676304e-05
-4.04335693950322e-05
-4.50496386550268e-05
-1.30006430916155e-05
-3.84620078137211e-05
-8.56481719633251e-06
-3.4085524506859e-05
-1.6923140963064e-05
-4.59881890229057e-05
-3.17109928902161e-05
-2.51184197712298e-05
-1.18013479161893e-08
-3.54211889026241e-05
-2.1319574914976e-05
-1.91004201436378e-05
-5.77372558827303e-05
-4.13284330729293e-05
-2.40545432216992e-05
-1.84536864673997e-05
-2.65264477620997e-05
-2.2725658775686e-05
-3.83282532414463e-05
-2.55611571796868e-05
-4.76445426698685e-05
-6.02545385191645e-05
-4.06038535098708e-05
-3.53536488602832e-05
-4.85901710267085e-05
-2.36316937323288e-05
-3.45085335597033e-05
-3.07100376985262e-05
-2.68409906350748e-05
-1.73674348568641e-05
-8.66615261650039e-06
-1.72494232724105e-05
-4.64039713273672e-05
-4.7519634016509e-05
4.84464074334463e-07
-3.31659817553131e-05
-2.315695288215e-05
-1.62431671777912e-05
-4.95635191406431e-05
-5.72771470819475e-05
-5.66916642361364e-05
-3.02334511444799e-05
-4.73410434847969e-05
-3.58572233779215e-05
-2.94440998322454e-05
-2.28088196503004e-05
-5.68318348850675e-05
-2.05417509867851e-05
-7.24521344640351e-06
-2.76738694837972e-05
-2.22889374782217e-05
-2.42890441615351e-05
1.2203467576878e-07
-4.08706874147392e-05
-1.95075423141847e-05
-3.40546439616492e-05
-1.98540828731486e-05
-4.10842858452374e-05
1.0100288786004e-05
-4.97154962420295e-05
-1.78322558260164e-05
-2.9407952717351e-05
-3.60449964349397e-05
-1.95338170618622e-05
-1.58232334210105e-05
2.72657642984008e-06
-3.25266430658311e-05
-3.1877640187172e-05
-2.76543299131481e-05
-2.66757790367907e-05
-2.99778127116649e-05
-3.17245205970238e-05
-1.00516560801053e-05
-2.50624194335274e-05
-2.8111074012768e-05
-5.37348863678899e-05
-4.14436159874333e-05
-2.26670012528442e-05
-7.96083237794792e-05
-2.86876527431262e-05
-3.05248270399661e-05
-3.17490342554875e-05
-9.86525940438658e-06
-5.04594447613785e-05
-3.3938778527309e-05
1.27933844900163e-05
-2.39791372320042e-05
-2.32611398772089e-05
-6.32773166381321e-05
-4.37309934269444e-05
-2.88147657311462e-05
-1.08274120188115e-05
-6.3110520316837e-05
-2.1256936487291e-05
-4.08025993506257e-05
-2.18812185295741e-05
-1.13459728376776e-05
-3.25266796985285e-05
-9.54007798476174e-06
-5.3466780438311e-05
-5.34352536800133e-05
-5.0598200149652e-05
-3.72954348055653e-05
-1.88509382509403e-05
-7.29180907887879e-05
7.37260410286827e-06
-4.81061120257489e-05
-1.78952701831342e-05
6.86074982333518e-06
-3.72033386208834e-05
-1.64091905412475e-05
-7.49435952913001e-06
-4.69527166293567e-05
-2.15952553207397e-05
-2.90128846209918e-05
-3.81792786572577e-05
-2.85945221630982e-05
-1.6571671126322e-05
-3.27956750765033e-05
-2.67671544313918e-05
-4.61223578681783e-05
-2.32660977194479e-05
-3.93351008029191e-05
-3.9773529108729e-05
-2.51066985589646e-05
-2.34452460503794e-05
-3.4252951425898e-05
-5.59905177982764e-05
6.80672852444134e-07
-1.82804665959402e-05
-1.91896654084169e-05
-5.22242163819986e-05
-1.78756211843415e-05
-4.73822483233052e-05
-3.61673606277693e-05
-6.36140377262654e-05
-1.57926471885841e-05
-4.29763351921321e-05
-2.4944170149702e-05
-4.52412183978266e-05
-3.51595623484999e-05
-2.11391063572384e-05
-3.80243901135577e-05
-2.76347685300911e-05
-4.07493480525206e-05
-5.7570231996438e-06
-1.45792287113939e-05
-2.34594647634079e-05
-4.76009979514891e-05
-1.12447172820656e-05
-1.33748260725183e-05
-4.60286184036847e-05
-1.55887985497447e-05
-2.1761361798578e-05
-4.35812781069328e-05
-1.02274809951337e-05
-4.01449233250093e-05
-3.30384361904535e-05
-2.86096774877893e-05
-3.09174790834866e-05
-1.71750328769998e-05
-2.93448287807824e-05
-5.23750774221421e-05
-3.2837153152114e-05
-4.29918768463464e-06
-3.95468776256175e-05
-3.11476534199182e-05
-7.29997441814346e-06
-4.09962390471384e-05
-4.28087556926994e-05
-2.53227830749837e-06
-3.90179130408338e-05
-3.88631941086121e-05
-1.98330537703195e-05
-5.55189342537138e-05
-3.60030453538624e-05
-2.64141070414988e-05
-3.74281993707459e-05
-3.42304686019967e-05
-3.10078950899988e-05
-3.23746687870343e-05
-3.12056165278682e-05
-1.94100995789068e-05
-3.52614426163643e-05
-3.38749351182495e-05
-1.94845914690228e-05
-7.30449402207892e-05
-1.23924609380533e-05
-2.78086419792968e-06
-1.32810699078036e-05
-2.02258897921815e-05
-2.79952812303333e-05
-5.91583901072562e-05
-1.50075241131982e-05
-1.98987169354164e-05
-1.44794455882877e-05
-1.3401615787463e-05
-3.11759804447636e-05
-3.05612232709171e-05
-2.01452027474751e-05
1.56480021841917e-05
-4.51206382416432e-07
-4.60122494303054e-05
-5.74421688564836e-05
-1.74201042232101e-05
-3.69114407280029e-05
-1.28481738716543e-05
-4.2849166467652e-05
-1.59354441139658e-05
-3.27211055021256e-05
-2.50344439151339e-05
-4.38194402880859e-05
-3.47784440905131e-05
-2.44390661154908e-05
-2.07808405185494e-05
-4.00339197764251e-05
-1.71611465225508e-05
-2.01789114497862e-05
-4.676389445025e-05
-5.29010817422494e-05
-2.88317969612764e-05
-4.13137638535438e-05
-1.48281510939107e-05
-4.80337553355321e-05
-5.05254768667387e-05
-4.86900422181264e-05
-2.10700783818548e-05
-4.22713394990241e-05
-4.02413888550075e-05
4.56759761468231e-06
-5.47661119070881e-06
-5.44013862681965e-05
-4.48967225062004e-05
-4.10523195503141e-05
-4.52587044851944e-05
-4.15725403480895e-05
-3.98644052462649e-05
-1.20911245709297e-05
-3.15192291221799e-05
-5.35180210383815e-05
-8.28335685719063e-06
4.0102072042597e-08
-3.62662682616772e-05
-4.06070822769355e-05
-1.75839380859884e-05
-3.60144191126589e-05
-2.28147458866752e-05
-2.83247798690399e-05
-8.20451712957615e-06
-2.53835699479026e-05
-8.00334385525205e-06
-4.12088564794497e-05
-2.89759053466619e-05
-8.05563201617895e-06
-2.21143218122721e-05
-7.23424756123723e-05
-8.64219932517958e-07
-6.2630669971142e-05
-2.96783398455505e-05
5.73795221351516e-06
-3.15356203191849e-05
-2.41450746998162e-05
-1.02461160542241e-05
-3.14690951425307e-05
2.03670095390621e-05
-4.57128151422181e-05
-4.74916414504461e-05
-2.44687669208449e-05
-4.27330601735856e-05
-9.31498654086953e-06
-1.89497463465204e-05
-1.38376049433981e-05
-2.80099448871421e-05
-4.70469443957679e-05
-3.17232352278102e-05
1.05642434437757e-05
-2.09650192759331e-05
-2.94410509349438e-05
-1.00288804369077e-05
-4.82655835484754e-05
-2.45482324743851e-05
-4.26481465834197e-05
-3.18870046860115e-05
-8.83186681784041e-06
-3.4495608935848e-05
-1.05163702140845e-05
-2.50982193367909e-05
-2.91506044927154e-05
-6.55409144260538e-05
-2.52724485212057e-05
-5.48502947129668e-06
-4.13302208619466e-05
-6.8423496385548e-06
-3.55813019815773e-05
-7.05263967997158e-05
-1.61826428519788e-05
-1.5645459850938e-05
-3.89773168172693e-05
-1.46509654769237e-06
-4.73843799721376e-05
-4.49471764801815e-05
-2.43384284543623e-05
-3.28291959660765e-05
-2.0977130323866e-05
-5.2229626943786e-06
-4.50267440096846e-05
-1.16348101379939e-05
-5.87312176045289e-06
-1.36616492299124e-05
-2.47618926328407e-05
-1.8456692338436e-05
-2.43526710590767e-05
-5.23893217564469e-06
-3.30782841455719e-05
-1.18099813715387e-05
-5.30622576614178e-06
-2.06375645757376e-05
-8.84778205768132e-06
-4.97321522906042e-05
-2.00393498238195e-05
-2.70899259152374e-05
-2.32032994315401e-05
7.59819752382076e-06
-1.87507963584338e-05
-1.59424591051753e-05
-3.74897768847181e-05
-3.48604765927412e-05
-1.85653474879868e-05
-1.08147861606001e-05
-1.74414820238098e-05
-4.39340106870245e-05
-1.79285756545271e-05
-6.1750075675922e-06
-6.74002784581832e-05
-4.44043300227063e-05
-5.05783798574537e-05
-4.64345600868795e-05
-3.1787126352005e-05
-3.88086308367921e-05
-3.20373247539238e-05
-2.89528390529833e-05
-4.23628570560782e-05
-3.49383162535461e-05
-3.23408954249766e-05
-1.80751319125191e-05
-6.18896721792093e-07
-1.10833927696774e-05
-4.46156938550731e-05
-3.39712504150968e-05
-3.74732181738087e-05
-1.82580032880249e-05
-2.9411895179673e-05
4.02535662132888e-06
-2.33289708154416e-05
-3.57221833347622e-05
-3.69313531709531e-05
-3.86514851662427e-05
-3.08236371336421e-05
-3.34328827914615e-05
-3.5864556419211e-05
-2.96601497692132e-05
-3.79773829457421e-05
-2.14591123819312e-05
-2.22685830609157e-05
-2.30763268864705e-05
-1.6633869462332e-05
-2.41665024289729e-05
-6.73454760031031e-06
-8.09768062698927e-05
-2.84510879962458e-05
-2.88465807875246e-05
-2.50139544083333e-05
-1.64739320219961e-05
-5.746611860513e-05
-5.44422793601916e-05
-5.04997699334816e-05
-1.16509862714962e-05
-2.06063339958036e-05
-1.6719380378889e-05
-3.09308332548748e-05
-1.30313365068032e-06
-1.20892180165965e-05
-1.74108675607316e-05
-3.37368480716807e-05
-2.70247813917096e-05
1.12284767634149e-06
-2.49313470292791e-05
-2.69800775747307e-05
-1.6067728888055e-06
-2.97366828244883e-05
-4.53221592916969e-05
-2.77836267295102e-05
-4.4370907278787e-06
-4.84609989511608e-05
-2.30551531792322e-05
-3.05773376308545e-05
-1.04258663487886e-05
-5.78170184375293e-05
-1.19859512669354e-05
6.38587633806704e-06
-4.28520093815103e-05
7.87001504691894e-06
-2.38662714440809e-07
-5.24440168082468e-05
-5.25349190092064e-05
-4.00077700744956e-05
-2.36326892204778e-05
-2.02446061629999e-05
-1.47368253129271e-05
-2.236639259382e-05
-1.43396378145658e-05
-1.87447105903978e-05
-2.12909901492096e-05
-3.18685615291946e-05
-1.78707349286717e-06
-4.16020866544822e-05
-3.5916900043619e-05
-3.04652632425393e-05
-6.44269026494108e-05
-2.49396069537897e-05
-4.42562909209847e-05
-2.29685876882224e-05
-1.39556919321431e-05
-3.61328426368387e-05
-2.40856282826653e-05
-3.97448819342895e-05
-4.19429213302683e-05
-1.18191981873759e-05
-4.58952999293481e-05
-4.39657986808052e-05
5.39374412738076e-06
-7.38951601115055e-06
-3.03181693446116e-05
-2.87420250740388e-05
-2.87159102885866e-05
-2.88465586353971e-05
-2.1011771389507e-05
-3.17981219685903e-05
-3.67661986180522e-05
-2.44984058211582e-05
-2.43878297603899e-05
-3.6906801555581e-06
-6.20166369959692e-06
-1.30501537693972e-05
-3.53539932736754e-05
-3.71978756157924e-05
-2.55240888212434e-05
-4.76944325735145e-05
-2.20169073240556e-05
-4.25953059213351e-05
-2.68559583993944e-05
-3.07493943621471e-05
-6.50835752301475e-05
-2.87452205017753e-05
-1.2577402992354e-06
-2.12905774263152e-05
1.91179995063322e-06
-7.3156666858192e-05
-2.37675992474859e-05
3.71908737013758e-06
-1.4181879542782e-05
-2.21311747025392e-05
6.2719606256986e-06
3.24094696850721e-06
-1.61037673724968e-05
-2.55968247983086e-05
-7.02140403796868e-05
-3.66451988389502e-05
-2.59293603770002e-06
-2.22342256908405e-05
-2.30336792646066e-05
-1.34225279278154e-05
-4.2817050877194e-05
-4.9165454031582e-05
-5.57422379659119e-05
-2.32178346632906e-05
-4.35056516784908e-05
-6.45928684452252e-05
-3.27904493271146e-05
-5.28835986627982e-05
-1.47586314331195e-05
-4.70787239573198e-05
-9.47265349479028e-06
-2.28498882243663e-05
-5.17872783848584e-05
-2.61947307886014e-05
-1.03992211755512e-05
-5.14855739580607e-05
-3.20592842453817e-05
-3.62994073813552e-05
-7.37501700234077e-06
2.42454488332695e-06
-2.75126720152737e-05
-2.75055779167462e-05
-6.64875695362197e-05
2.70338654966784e-08
-2.1998450292811e-05
-4.16857468087686e-05
-3.63274485469731e-05
-7.06808117104551e-06
-3.10176920002489e-05
-4.54190226496933e-05
-5.36488399278751e-05
-4.07594543595728e-05
-2.38504467148553e-05
-3.68668831074439e-05
-7.12331917675251e-05
-2.93913692890015e-05
-6.39556179372985e-06
-9.18992673511404e-06
-2.90854890497438e-05
-1.8709855834641e-05
-3.32430547980604e-05
-3.4890594166546e-05
-6.11571231625965e-05
-4.3901200701766e-05
-7.43350154605437e-05
-1.55051417006712e-05
-2.85747310575224e-06
-4.74454091727776e-05
-1.41193511383405e-05
-1.72525519600857e-05
-1.72559047302746e-05
1.33062727510788e-07
8.12382018432633e-07
-1.5907232588279e-05
-2.9149215752223e-05
-4.38678478573945e-05
-3.94844155395839e-05
-4.09058813489884e-05
-3.85215207774332e-05
-5.50850585501639e-05
-4.53795005258238e-05
-3.63094124448668e-05
-5.64473810160471e-05
-2.61495633235859e-05
-9.96509239317534e-06
3.89223700612683e-07
-2.83548964923531e-05
-3.28359245911223e-05
-3.89966984284455e-05
-2.34755680033522e-05
-4.04379623586138e-05
5.60391507638813e-06
-1.16908647459621e-05
-2.59857988104603e-05
-2.86031851198067e-05
2.13825247219049e-05
-4.70529084684456e-05
-5.12483596837164e-05
-1.34114610187538e-05
-2.55774824893126e-05
-4.29432111152686e-05
-2.77678349914425e-05
-2.20446668235055e-05
-1.66227942092688e-05
-4.69557474691132e-05
-3.07330726204545e-05
-9.87191624030561e-06
-2.85504296492273e-05
-4.028627170668e-05
-2.2262806437216e-05
-3.13093048615236e-05
-1.73443859413561e-05
-3.97405878830716e-05
-4.14112700500915e-05
-8.39066194022257e-06
-4.03328212357108e-05
-4.30099296097855e-05
-5.92457316896096e-05
-2.46072755014989e-07
-4.27872790757571e-05
-3.08301158867326e-05
-2.03295732848713e-05
-4.80435982842365e-05
-1.71281410019559e-05
-2.74191224741774e-05
-4.46353352545462e-05
-8.25523613158224e-06
1.23782450314574e-05
-3.85420220646714e-05
-2.40585676468414e-05
-5.05669809427173e-05
-5.04634017033574e-06
-1.96435588060759e-05
-2.86515763554202e-05
-2.74727342586018e-05
-3.47468391999603e-05
-2.94044201687019e-05
-2.95625085043033e-05
-3.53387782522939e-05
-1.96155486583073e-05
-4.22592608857275e-06
-2.27270993581122e-05
-4.02102777031426e-05
-4.00901640832263e-05
-2.23929258244339e-05
-4.17038236029614e-05
-2.67650895872883e-05
-3.7807527377883e-05
-4.81997677579251e-05
-2.27844754603117e-05
-1.15759812252382e-05
1.60275095818915e-05
-3.49702709073468e-05
-3.5564758392242e-05
-4.56196432994327e-05
-3.98472508483033e-06
-7.0715675529862e-06
-3.74537850547727e-05
-3.29417033014896e-05
-4.24191499359837e-05
-1.12244116899568e-05
3.34484968907081e-07
-1.63750434549283e-05
-3.30850298783647e-05
-4.68873017185191e-05
-9.36421070759903e-06
-5.30542490447294e-05
-3.47319089896312e-05
-4.00458048644418e-05
-5.93905786408752e-05
-1.56677183979492e-05
-1.35550060025886e-05
-5.0502068878535e-05
-6.66282533767171e-06
-5.99994628746121e-05
-2.80213582537723e-05
-3.36270510634645e-05
-3.92554403075766e-06
-1.61492535470777e-05
-6.19924893228483e-06
5.9071727111325e-06
-1.19085697202059e-05
-4.33848414656017e-05
-2.32986776885007e-05
-6.52209959909817e-05
-2.94585249791687e-05
-1.02665519586378e-05
-2.22095769047864e-05
-3.32013463565657e-05
-3.38243177217084e-05
-4.05329304467219e-05
-8.73747109676579e-06
-2.84787330340286e-05
-6.0780264868051e-05
-4.40238538374879e-05
-8.22030273455913e-05
-3.85524289975505e-05
-2.98384483838502e-05
-8.77728767953814e-06
-3.01118831207945e-05
-5.37078258810458e-05
-2.39939856638647e-05
-1.71573335097855e-05
-3.97884807181933e-05
-1.13329043472233e-05
-2.75117124789903e-05
-3.51627771826673e-05
-2.04711893892824e-05
-2.55897650825751e-05
-1.53800985322062e-05
-2.16244574589645e-05
-2.02869298384624e-05
6.96033276318191e-06
-6.19544011582758e-05
-6.52155927835738e-06
-4.9109256093376e-05
-1.20907319327143e-05
-4.82734976258723e-05
-4.11239160869762e-06
-4.24054868387847e-05
-1.85464618253607e-05
-3.97699895438952e-05
-3.82647682664966e-05
-4.4175758135638e-05
-6.4405168706519e-05
-3.64024618003384e-05
-1.00575757459044e-06
-1.90175851266569e-05
-2.55120625758089e-05
-5.11101364123851e-05
-2.95349129540609e-05
-6.73325328329244e-06
-5.14349245515736e-05
-3.99541619312178e-05
-3.86455909941807e-05
-1.60604129501489e-05
-3.36624901677435e-05
-6.78966038590934e-06
-3.2382158997953e-05
-2.14774670115539e-05
-4.8776207771822e-05
-4.58642344461727e-05
-7.91974647279966e-06
5.61573058779069e-06
-2.45614570311255e-05
-1.95483410112471e-05
-1.57981620873722e-05
-1.07986974029896e-05
-2.99578466553089e-05
-5.06236122242855e-05
-2.8655496075537e-05
-8.00991097303187e-06
-3.09324257506695e-05
-3.34954825354832e-05
-2.73691798173036e-05
-4.38635658732554e-05
-3.35332676427765e-06
-3.04806480366485e-05
-3.11855587207613e-05
-4.84597916184892e-05
-2.38043018788382e-05
-2.61527682588529e-05
-3.95815900236702e-05
-6.29946157026321e-06
-9.26967222415796e-06
-4.70933470769331e-05
-2.30868223879918e-05
-1.04004746058578e-05
-5.9651693635132e-05
-2.33555060878472e-05
-2.66602300580236e-05
-2.26843265546448e-05
-5.18023527090543e-06
-2.79618280263902e-05
-6.22414311369736e-05
5.85875485051282e-07
-8.22308341893415e-06
-2.26815758692143e-05
-4.66881491393787e-05
-2.7156076667134e-05
-6.726326996402e-05
-3.6980647406305e-05
-3.69091553737097e-05
-5.57427476340324e-05
-3.29455445188964e-05
-1.63266736265319e-05
-3.07262565232108e-05
-1.46220106018602e-05
-3.16015061579354e-05
-5.05404359817543e-05
-1.70015156582336e-05
-2.67610310501265e-05
-3.69718698800405e-05
-1.97009607063149e-05
-3.05507550854699e-05
-2.18145580129206e-05
-3.71652322819523e-05
-1.34470060230879e-05
-1.04464125539427e-05
-2.2789049022093e-05
-4.02901147704849e-05
-4.40103091483029e-05
-2.26636898508282e-05
-5.09066226895368e-05
-4.65364746453452e-05
-3.83453243236194e-05
-1.71975983600716e-05
-6.3688876283916e-05
-3.20216049980761e-05
-6.38150979605333e-06
-1.25111893522096e-05
-2.58762673674215e-05
-2.16109392369232e-05
-3.75998618647379e-05
-4.46292461606405e-05
-6.62998056132347e-06
-3.14488407138852e-05
-6.61451706521537e-05
-4.54871996704801e-05
-2.81823855664866e-05
-5.02843595373689e-05
-3.95560998186051e-05
-1.55247415379294e-05
-2.8349197741704e-05
-3.25344002041381e-05
-1.27304781868103e-05
-3.20611461803216e-05
-2.6900657056601e-05
-3.08219218289467e-05
-3.90510138968831e-05
-5.79315768392482e-05
-2.94955091194041e-05
-3.14117112018888e-05
-5.60119974783138e-05
-5.642348563113e-05
-2.26258704773564e-05
-2.92006923496279e-05
1.5426184930908e-05
-6.64793509778724e-08
-1.93497402258294e-05
-1.80138698089198e-05
-5.85776386865656e-05
-1.58401654931578e-05
-4.21938287242186e-05
-1.77035093413089e-05
-2.09652991038229e-05
-1.96085750749886e-05
-3.07045607357685e-05
-4.06916637502646e-05
-3.30730980828387e-06
-4.13665350090827e-05
-3.96474619083731e-05
-1.59740217451344e-05
-3.86824279616277e-05
-2.05008189712513e-05
-1.54994493108745e-05
-6.03219148409582e-05
-3.36665381331961e-05
-2.33129621983473e-05
-6.1720159300439e-05
-4.17028117569307e-05
-2.75518349415774e-05
-2.83277351474012e-05
-2.18942500337142e-05
-1.61991207965022e-05
-4.32552093852535e-05
2.56479012368985e-06
-4.95522075733975e-05
-1.58285421969415e-05
-3.45421967222966e-05
-8.27103742631911e-05
9.31837860072903e-06
-4.70886823467976e-05
-3.66560240988812e-05
-2.22936343336844e-05
-1.10327677686056e-05
-1.82264044103733e-05
-5.14104733229111e-05
-2.21585972315598e-05
-2.62102382834616e-05
-2.90795678542427e-06
-3.0533091705509e-05
-2.46301548428838e-05
-2.30826649034658e-05
-5.5932119166513e-05
1.61601644276907e-07
-4.11807787848281e-05
-1.89850373808062e-05
-2.22801401238949e-05
-5.5676502185302e-06
-4.86463947614388e-05
-4.51307244051805e-05
-2.65453278698753e-06
-4.7111995483935e-06
-3.22806277021374e-05
3.44131675028328e-06
-3.74586956397043e-05
-4.1215109435141e-05
-1.81656419588257e-05
-2.8052160305533e-05
-2.11549736299514e-05
-1.00226247070053e-05
-5.02449335347173e-05
-1.14989107765104e-05
-6.05729418325117e-05
-4.36879381790011e-05
-2.03742040109412e-05
-4.09906541303049e-05
-3.06463823367534e-05
-5.09846677432437e-05
-3.23078052609818e-05
-5.11192547746884e-05
-1.96215722248917e-05
-2.82482067217718e-05
-3.39561973846765e-05
-1.34413100229748e-05
-1.34347392895098e-05
-9.09872994008319e-06
-3.83557700008648e-05
-3.33670435392471e-06
-8.97716410729069e-06
-5.29291352048062e-05
-8.82308231550871e-06
-3.44763925754895e-05
-3.42688259006796e-05
-8.85421443084572e-06
-4.98719313047576e-05
-5.33232778382632e-05
-9.68213214141044e-06
-3.68086600067778e-05
-3.57779100441431e-05
-4.43492838744539e-05
-1.42413483272229e-05
-3.10614937816055e-05
-2.50241121628829e-05
-3.30663662703134e-05
-2.43222449122967e-05
-3.12761718841255e-05
-2.5538750055261e-05
-1.49087177709497e-05
-4.81693105761711e-05
-4.54780569366615e-05
-3.81551956282016e-05
-2.17778246344861e-05
-2.24202150764366e-05
-3.19601531692405e-05
-1.47784578889683e-05
-2.61471584647107e-05
-6.3182102032888e-05
-5.85388671661755e-05
-2.89534534791225e-05
-3.45480252659056e-05
-1.14440530140291e-05
-5.54345700759581e-05
5.1162355835061e-06
-4.03215454857355e-05
-5.37764467858286e-05
-4.19303755011099e-05
-2.4803198434365e-05
-2.97911006575845e-05
1.24959234034977e-06
-3.12003747477359e-05
-3.59393234715734e-05
-2.78729615468909e-05
-2.38470647824225e-06
-3.61043732868746e-05
7.2232330409143e-06
-2.97285044315791e-05
-3.99938006782651e-05
-3.71978940192721e-05
-2.08434929294665e-05
-4.38031552631451e-05
-3.299003502808e-05
-9.65795244513259e-06
-3.06497369671416e-05
-2.18717162594709e-05
-5.03102824977159e-05
-3.18878042231631e-05
-4.74628597863545e-05
-2.85416724973658e-05
-1.6421745306571e-05
-2.12755278435278e-05
-3.51608461259923e-05
-7.40259575866548e-06
-7.52224375585385e-06
-6.93455097988417e-07
-1.38576780224834e-05
-1.14775115698162e-05
-2.49866437360838e-05
-2.1903882648117e-05
-3.75399984352218e-05
-3.24704264421159e-05
-3.04753048107299e-05
-5.28868310211129e-05
-2.37823866269361e-06
-1.46696214662546e-05
-2.27522985153969e-05
-4.22330749815688e-05
-5.92429383204328e-05
-2.49871336651327e-05
-2.16023780547426e-05
-1.67689169722247e-05
-5.06795291525523e-05
-2.76993584437773e-05
-2.4201458299501e-05
-5.17175948249484e-05
-6.15261004849953e-05
-5.36279065272082e-05
-1.37021755019864e-05
-2.09450745218849e-05
-5.31473797800572e-05
-2.53194410041841e-05
7.44149262607691e-08
-1.33924525867633e-05
-3.97856275414139e-05
-3.83310469315775e-05
-3.15970283016959e-05
-3.81166445059043e-05
-3.50533785496417e-05
-4.1222300704298e-05
-2.35682474293752e-05
-2.0498326875936e-05
-1.38043245961444e-05
-2.00128039827291e-05
-2.19822753281987e-05
-4.9450051522058e-05
-1.37773252593038e-05
-3.64849361604504e-05
-2.56587300834625e-05
-3.76356865619772e-05
-3.43564527860273e-05
-2.1083424731597e-05
-2.74268593931729e-05
-3.53206588416805e-05
-3.00153521562056e-05
4.02835868468519e-06
-4.14583194501997e-05
-4.40582845632785e-05
-5.48988906728358e-05
-6.10980171077995e-05
-1.38428379625287e-05
-4.96128662314962e-05
-3.82361213170148e-05
-3.86953985955341e-05
-2.34966286391322e-05
-6.00800088052022e-05
-2.3518337736424e-05
-2.77081147797203e-05
-6.14212961765492e-05
-1.90615996187599e-05
-1.3372505475552e-05
-4.19966423940536e-05
-3.19101151564179e-05
-3.74119109932091e-05
-3.53903269513351e-05
-1.41551120659398e-05
-1.80953380317015e-05
-5.82062570179893e-05
-3.31196979988881e-05
-3.43826105247537e-05
-3.0519464104689e-06
-4.17298610090398e-05
-3.98897099948744e-05
-3.40502783281562e-05
-2.77980469188583e-07
-1.27442014098371e-05
-5.61589579151421e-05
-4.07615590343515e-05
-4.01529113185466e-05
-4.17870684300066e-05
-8.50825864432746e-07
-2.47162017805051e-06
-2.54439907789079e-05
-4.26476849167092e-05
-3.37347173699683e-05
-4.2787938851504e-05
-4.32918620143985e-05
-3.54517602676798e-05
-3.45774879308248e-05
-4.04552369787241e-05
1.55566267847431e-06
-2.34354928520345e-06
-2.14799340753027e-05
-3.50532979722611e-05
-2.03716664096561e-05
-2.74837245487648e-05
-2.03581616876163e-05
-2.61734600569384e-05
-4.83885680482199e-05
-1.77652846518242e-05
-1.55716787727818e-05
-1.8706121680955e-05
1.21956460601605e-05
-1.42019987658126e-05
-3.40538982793664e-05
-1.47401728978038e-05
-2.85709342229653e-05
-3.44910644766657e-05
-1.87442430863238e-05
-4.21714204887799e-05
-6.25021481485803e-05
-2.60932265770241e-06
-4.29339418741085e-05
-5.44726089444163e-05
-3.0347678280168e-05
-3.3468325292475e-05
-4.23772594414527e-05
-3.17821695649814e-05
-4.00925469639455e-05
-8.48027352007636e-06
-5.03728121414107e-05
-7.69790844049951e-06
-3.46451328537183e-05
-3.83706275569684e-05
-3.38197591989586e-05
-1.31041041496874e-05
-5.5688443557316e-05
-3.17210271163585e-05
-1.77866331921289e-05
-3.15514192288611e-05
-5.71623517048703e-05
-1.74733058542184e-06
-4.95968621285594e-05
-7.61624765454745e-05
-4.68299581926675e-05
-1.05732327006847e-05
-3.83095792427546e-05
-4.94615335253595e-05
-4.76186666609431e-05
-9.64293087423426e-06
-4.58221099447112e-05
-5.92916835985225e-05
-5.12327348166021e-07
-2.6443174248915e-05
-2.09738984133425e-05
-2.80470265391194e-05
-6.67411272382131e-05
-5.85299494119332e-05
-3.37557894177403e-05
-1.91305971608488e-05
-1.87529655538009e-06
-7.05548567202072e-06
-1.79337392412488e-05
-5.50270626327264e-05
-3.31164855623986e-05
-6.84558175717535e-05
-1.22333523026714e-05
-2.17878850899922e-05
9.4734638616439e-08
-4.27477457594544e-05
-3.84836651242563e-05
-8.18368308768702e-06
-2.38341349081646e-05
-4.25398406515471e-05
-2.77942266240736e-05
-3.74176607351943e-05
-3.94419270999815e-05
-1.43449825725963e-05
-2.11488951509921e-05
-3.68856494645016e-05
-1.65471070668868e-05
-3.21978675967462e-05
-2.57412117626894e-05
-3.25180039780136e-05
-2.62112082667962e-05
-3.26499745121843e-05
-2.25259835887511e-05
-3.40837411488339e-05
-2.03633716138502e-05
-3.2209055239628e-05
-3.58151338841912e-05
-3.2708089520578e-05
-1.65942686449322e-06
-3.5902243494164e-05
-4.9237421208487e-06
-4.21017756864106e-05
-1.83615496131958e-06
-3.40493185190049e-05
-3.19925565380092e-05
-5.09779137704148e-05
-6.00893971238203e-06
-3.23468573682599e-05
-2.48477951100756e-05
-2.67646910350155e-05
-3.66395006016156e-05
-1.86578769879854e-05
-5.38652844911361e-05
-1.93999549278245e-05
-2.82902180052865e-05
-2.1187672525832e-05
-5.5697664918924e-05
-3.27181532189643e-05
-2.35743771417559e-05
-3.72644391246892e-05
-3.04661957073918e-05
-2.61105092036129e-05
-1.66484503733384e-05
-2.29744490932719e-05
-4.95069648056655e-05
-3.01349103263033e-05
-2.73813208772533e-05
-4.76401879362487e-05
-3.86988517716032e-05
-3.63316274812133e-05
-4.75129030744679e-06
-3.21668821448901e-05
-3.09846515080909e-05
-3.19682928067759e-05
-3.46734493851308e-05
-4.39970470238643e-05
-2.41468669615402e-07
-2.31398943513654e-05
-3.97460914509752e-05
2.5482768075773e-06
-8.21964763526565e-06
-3.60794184619823e-05
-5.0913126371959e-05
-1.79527976088954e-05
-3.09454325462494e-05
-2.31620580225656e-05
-3.21446237960939e-05
-4.65368741461495e-05
-2.72316098877302e-05
-1.71466849669937e-05
-1.9154812001074e-05
-5.77019546956337e-07
-5.50117030144745e-05
-9.29477628245884e-06
-3.67982791101244e-05
-2.47355112134222e-05
-1.23163073646217e-05
-2.37253258152166e-05
-4.50399400972729e-05
-4.6422067498447e-05
-2.28146696158928e-05
-4.09576323772764e-05
-1.3138776931521e-05
-4.83545096299736e-05
-1.68212099182061e-05
-1.7148926651061e-05
-4.43933638595789e-05
-1.40577892510139e-05
-4.2551260709715e-05
-3.1800898808602e-05
-4.87677210438591e-05
-5.86160863032774e-06
-4.27305894869021e-05
-1.06830294386969e-05
-3.86700193202361e-05
-5.62958101019442e-06
-1.50537102171456e-05
-1.68290429235212e-06
-2.2121085222379e-05
-1.08661849022397e-05
-2.13058588000294e-05
-2.77494227176581e-05
-9.41184718672716e-06
-1.49997370135591e-05
-5.65718815362909e-05
-2.20472179207514e-05
-4.0661865552232e-05
-1.9926512359512e-05
-1.74591045505853e-05
-4.1687929752391e-05
-5.1716136416363e-05
-4.50561675603436e-05
-5.56384898171343e-05
-4.35538171532336e-05
-2.01560964137491e-05
-2.52734502701116e-05
-2.90700795889202e-05
-2.99881836137913e-05
-1.91671596055606e-05
-2.02435096669724e-05
-3.36076622215068e-05
-4.60601254505304e-05
-2.298781416576e-05
-2.23818061955921e-05
-1.2450096479187e-05
-5.88130142760423e-05
-3.54568638328842e-05
-4.6945341014243e-05
-9.54048794319289e-06
-2.81298000743195e-06
-5.73112448860509e-05
-3.69948723923695e-05
-4.30105927217951e-05
-1.64636081361975e-05
-2.71954809302515e-05
-2.06029832597666e-05
-1.75368580161625e-05
-2.71757288549244e-05
-5.67809217923056e-05
-2.09270768043924e-05
-2.62017406308767e-05
-1.63272016172334e-05
-8.80415376436041e-06
-4.2872215614925e-05
-3.2147730925367e-05
-4.37152215399538e-05
-3.72504175246702e-05
-1.07033695351719e-05
-3.14878804376383e-05
-2.59627430100224e-05
-1.707144563613e-05
3.14650862050017e-06
-2.74040978676141e-05
-4.64615674286869e-05
-4.60188206635893e-05
-2.94611815105016e-05
-4.39056889316442e-05
9.70274857559149e-06
-4.62950757627143e-06
-3.37559531111408e-05
-3.15532112233089e-05
-2.14070357560511e-05
-1.90911727799214e-05
-2.08751496392967e-05
-5.665089855995e-05
-5.23021347782659e-05
-4.48272880530124e-05
-1.69668204661233e-05
-1.32957661723303e-05
-1.50561676873946e-05
-9.71457784545636e-06
-2.0918573417577e-05
-2.57559821883975e-05
-3.91238749241896e-05
-4.65933030349396e-05
-9.17298042870208e-06
-3.19939486926065e-05
-3.32001794235029e-06
-2.74750471903598e-05
-2.8888173434426e-05
-2.46281861645747e-05
-4.39189308627329e-05
-4.19260583745366e-05
-3.2834926429193e-05
-3.51974894248362e-05
-1.40188349464618e-05
-5.25244631445814e-05
-2.88019353102637e-05
-4.23562253652133e-05
-1.84744561307527e-05
-2.24563485619735e-05
-3.11844772262478e-05
-2.44099246435425e-05
-2.35194233663738e-05
-1.14214532186075e-05
-2.44445967299936e-05
-5.63813072628952e-05
-3.79232426196556e-05
-2.87786783252365e-05
-3.11076770520308e-06
-2.6036053275892e-05
-4.24785382461364e-05
-4.01831448714388e-05
-3.10947226811899e-05
-2.25335285182331e-05
-6.92907653358362e-05
-3.34309810958922e-05
-3.70689708086074e-05
-1.07744464909471e-05
-3.66524770798082e-05
-2.10807868550368e-05
-1.53563641537366e-05
-7.93201384455095e-06
9.94635635851453e-07
-2.8132929673918e-05
-2.96289281792447e-05
-1.9510261333819e-05
-4.18861812603945e-05
-2.75643833326428e-05
-7.17095310859385e-05
-5.09007380724156e-05
-1.61009315389837e-05
-4.79047613959475e-05
-1.90671978440824e-05
-1.6996767836258e-05
-4.93129162816586e-05
-2.45810714430178e-05
-3.99970594810259e-05
-3.27820230227602e-05
-1.17688881853367e-05
-4.81862007570476e-05
-4.87924112092355e-05
-2.46158375631307e-05
-4.26979243775701e-06
-4.91624391704064e-05
-3.17046865683198e-05
-2.67476853715903e-05
-3.48582653910843e-05
-4.44970441161957e-05
-3.9792991413738e-05
-2.66658305898604e-05
-3.11111030901753e-05
4.08432866240353e-07
-3.8223706331979e-05
-3.82364322728108e-05
-5.29349768636377e-05
-4.47341690251594e-05
-2.7633157711129e-05
-5.927966809174e-06
-3.09249143927971e-05
-4.12669833878776e-05
-3.44644600896141e-06
-3.52136351572397e-05
-6.94120618328288e-06
-7.78908146455374e-06
-2.36652878722199e-05
-3.04755302357751e-05
1.68384045240272e-06
-5.37045726000771e-05
-4.66370503543977e-05
-1.6692210943561e-05
-2.16786921233974e-05
-4.19655246795974e-05
2.20225879475496e-05
-2.36493365911215e-05
-2.50464180731669e-05
-4.46161551400098e-05
-4.75281128147774e-05
-3.06559082301323e-05
-2.83952910062889e-06
-1.93630452908425e-05
-2.26754838948788e-05
-3.84729000133766e-05
-3.64527314404984e-05
-2.62031656358847e-05
-1.4228607980479e-05
-3.34392791463967e-05
-1.41661328856145e-05
-2.4076875155248e-05
-3.62798619605258e-05
-1.0746963264111e-05
-2.53534499870877e-05
-1.78750279381778e-05
-3.82411460838054e-05
-9.56703671877564e-07
-2.86297312285778e-05
-5.10853347433577e-05
-4.74229266089402e-05
-2.38074325144441e-05
5.17952603879703e-06
-2.46692618691742e-05
-3.01027424058129e-05
-3.73580207658742e-05
-2.72040994922805e-05
-5.31269299072834e-05
-3.34900656673166e-05
7.68536096774488e-06
-2.07966623521585e-05
-2.05829112999388e-05
-5.12334805051445e-05
-3.43726422923869e-05
6.74851262023952e-07
-2.92386008321869e-05
-2.31912548599337e-05
-3.71942773887618e-05
-3.09560266393306e-05
-4.97967504502129e-05
-2.98552993720427e-05
-1.43854987452996e-05
-1.79842261369556e-05
-1.20533379564324e-05
-4.68530873018844e-05
-3.1942807427671e-06
-1.39126398686887e-05
-4.25110361105095e-05
-2.51568020903283e-05
-5.24601330955792e-05
-3.04731832345146e-05
-4.63026014082734e-06
-3.8282386597496e-05
-2.43760689320605e-05
-2.54279268098165e-05
-3.02548382995667e-05
-7.02686452690637e-06
-2.24407535333741e-05
-1.42650979489882e-05
2.33068340604675e-06
-2.74390876643724e-05
-3.12204697032177e-05
-2.78894971986022e-05
-6.37270311814586e-05
-3.10144922641181e-05
-1.50812804481435e-05
-5.64795605934113e-05
-1.21362748016927e-05
-3.0751178507215e-05
-6.58329748210079e-05
-1.16124714247059e-05
4.24570844429107e-06
-3.74264704794203e-05
-2.5917377791903e-05
-1.13006298850709e-05
-5.57983620150275e-05
-3.31000042807492e-05
-3.43064273941485e-05
-3.45788246703168e-05
-1.00696763234525e-05
-2.39116542565488e-06
-4.44619761167173e-05
9.77057918262155e-06
-1.31826274544863e-05
-4.50867541703633e-05
-1.16007347320556e-05
-4.00401486829755e-05
-3.99786753580427e-06
-3.24129158299888e-05
-1.02689790275185e-05
-3.21486558443589e-05
-4.3932473581209e-05
-6.34987317879848e-05
-4.61586607765438e-05
-3.69660358536002e-05
-4.64976974086699e-05
-3.09663052821834e-05
-4.183069105547e-05
-2.39079939755477e-05
-3.71375438296165e-05
1.11807926094519e-05
-1.49209136266995e-05
-2.78082618744352e-05
-3.46490835513477e-05
-5.62377746098677e-06
-5.40154917353448e-05
-2.79404167108093e-05
-1.51368520224858e-05
-7.10438301032815e-06
-4.20391941999617e-05
-2.51920522435762e-05
-4.24828680195641e-05
-2.30145835926129e-05
-1.32629651133562e-05
-1.36365571772352e-05
-2.75642424272447e-05
-4.26303635334562e-05
-2.28585562295179e-05
-1.52327225791899e-05
-3.87629446997247e-05
-5.67733185538956e-05
-6.05085420883427e-05
-3.57390430298606e-05
-2.18321113636671e-05
-3.44995823471688e-05
-3.78246112343242e-05
-1.86290705289704e-05
-2.07418627337963e-06
-4.63022936456688e-05
-1.5227621277404e-05
-9.97431511661017e-06
-4.1647059841594e-05
-2.26457427556847e-05
-2.56495440442275e-05
-5.35672440801817e-05
-5.43546633443051e-05
-2.19103283561744e-05
-1.24979857452429e-05
-2.01759327697695e-05
-1.48394136845791e-06
-4.53104026655016e-05
-4.02329533567121e-05
-1.53044695464669e-05
-3.2377849437046e-05
-3.09395029297399e-05
-2.08593958051855e-05
-2.44136486335336e-05
-2.21057120733462e-05
-5.89748737527571e-05
-4.04425332222649e-05
-3.64481354753486e-05
-3.56378180492927e-05
-1.89335506417771e-05
-5.14658002536303e-05
-3.49724646026931e-05
-4.67478308673798e-05
-4.20692596039313e-05
-6.35355550859259e-06
-3.84610322372945e-05
-5.45186397457304e-06
-3.54636224799515e-05
-2.12569095714079e-05
-2.04130461432724e-05
-1.2353605710661e-05
-5.38760898870274e-05
-5.7144805396652e-05
-2.21979562144112e-05
-2.32433129787978e-05
-7.22796786713574e-06
-2.36135498625996e-05
-3.13376066257181e-05
-3.03071172639486e-05
-3.06531419118893e-05
-3.06991900942671e-05
-4.93930329348955e-05
-4.78911166243287e-05
-2.74665542938813e-05
-1.78413006917025e-05
-4.66687387308619e-05
-3.31664508972503e-05
-2.11428054318603e-05
-1.47477258630618e-05
-5.0593048453717e-05
-1.45408221073842e-05
-2.99484917088206e-05
-2.54168691007472e-05
-3.09208361401323e-05
-4.10136522723822e-05
-3.83792011910367e-05
-2.17397188678696e-05
-1.93798087214866e-05
6.44722999340077e-07
-3.14714114910308e-05
-3.43393922791262e-05
-8.38539490618976e-06
-4.06188561842858e-05
-1.88741864901454e-05
-3.228559272262e-05
-3.57087012669548e-05
-2.53915960563746e-05
-2.80071803406497e-05
-2.13026544912349e-05
-2.7973253787527e-05
-3.55923485581178e-05
2.42736275883091e-06
-2.55286931073422e-05
-3.84566488271316e-05
-2.79984699032295e-05
-3.59089347730465e-05
-3.92241266818078e-05
-3.46686788027958e-05
-9.05934989904183e-06
-1.00756487128974e-05
-2.32108891035932e-05
-2.95801067987557e-05
-3.49853721514744e-05
-3.21879924451714e-05
2.50890679240295e-06
-2.4068070945218e-05
-3.75412575932159e-05
-2.0027926887444e-05
-4.49868931129018e-05
-1.1504715699644e-05
-4.73013539036663e-05
5.13610492106278e-06
-4.87577019954109e-05
-4.48342610563591e-05
-2.66457485542562e-05
-4.62850993450856e-05
-4.15286825828084e-05
-2.81357644344957e-05
-1.64841724797236e-05
-1.80723336620493e-05
-2.89509035540712e-05
-3.04135038795214e-05
-2.85420335262418e-05
-4.13731185417273e-05
-4.8197355491458e-05
-3.45944136792962e-05
-3.24716178755444e-05
-4.02417646701404e-05
-8.9926294236272e-06
-2.44321267963817e-05
-7.72525969125045e-06
-1.17007237861547e-05
-5.82119605544304e-05
-2.09497405910084e-05
-5.99570141651083e-05
-2.57293401006928e-05
-3.0624560945003e-05
-2.00849311851141e-05
1.07541822768023e-05
-4.01449197090615e-05
-5.46339610835754e-06
-2.87134581069143e-05
-1.45686074487557e-06
-1.49749580655749e-05
-3.46062543631733e-05
-4.48687197530652e-05
-2.92094757555509e-05
-2.58028987587011e-05
-5.38651598762839e-05
-2.69147111350064e-05
-1.76508648051685e-06
-3.3854371185082e-05
-2.98284281951414e-06
-5.00665417030817e-05
-1.09230149682538e-05
-3.85227350625801e-05
-2.20808250110306e-05
-2.1787461673638e-05
-2.16787292398318e-06
-4.28272974625734e-05
-2.61145494244157e-05
-2.20767194618945e-05
-2.37309884204222e-06
-3.58795750354155e-05
-3.67363269237665e-05
-2.99209939597512e-05
-6.65705789908852e-06
-2.27810029396357e-05
-3.4294089281472e-05
-2.80970965188138e-05
-3.84926410541132e-05
-1.21773793640546e-05
-3.39399954879913e-05
-3.97411885448922e-05
-1.24182131134208e-05
-1.10900485094855e-05
-1.30426784880809e-05
-3.28245066580568e-05
-1.23449482805543e-05
-3.56797649098338e-05
-3.26407519638487e-05
-3.7172612250079e-05
-7.31494836254476e-05
-1.12342843848231e-05
-2.31734909072549e-05
-2.36059013185886e-05
-6.22668105586304e-06
-2.14431085985794e-05
-2.76279909884026e-05
-3.21401892670754e-05
-2.50415499051261e-05
-2.8517112008186e-05
-2.87951875942762e-05
-2.4452744648809e-05
-4.28878983503987e-05
-1.07433014038706e-05
-2.88649772627926e-05
-3.56552543732752e-05
-3.41141023321365e-05
-3.98364084702579e-05
-2.2858626737104e-05
-1.85779459464641e-05
-2.14678647224226e-06
-2.10673241467943e-05
-2.23728515613771e-05
-3.6411522000887e-05
-2.1536627680921e-05
-3.8657676744332e-05
-2.31254264061317e-06
-3.0868096833134e-05
-3.07113810208683e-05
-1.42400557863683e-05
-3.59278091363923e-05
-2.86996083830353e-05
9.90704807580146e-07
-1.15576736256678e-05
-4.15562478933851e-05
-2.46003948607145e-05
-1.77965048790993e-05
-4.05506285134396e-05
-6.30894134462823e-05
-4.67983452493656e-05
-3.38947015849796e-05
-2.95552112995625e-05
-8.27484104733759e-06
-4.79102313878862e-05
-1.09108012670508e-05
-2.5897192368756e-05
-2.24611828589248e-05
-2.95754655666495e-05
-4.51378526518608e-05
-3.1827148455845e-05
1.14687953804316e-05
-3.06170259081516e-05
-3.87443275256587e-05
-3.80380573070688e-05
-1.07150938540038e-05
-3.41232019204476e-05
-2.46233033213856e-05
-3.68752905421451e-05
-3.67921715923219e-05
-5.92619955736979e-05
-6.23519769290221e-05
-1.29186007946597e-05
-2.50042498522857e-05
-5.47639912371294e-05
-4.87411688318053e-05
-1.82670497272227e-05
-3.86580499483678e-05
-3.07648044310591e-05
-2.56679432938094e-05
4.02779442102626e-06
-2.54762607804916e-05
-4.19664510321969e-05
-4.81335291940792e-05
-4.56522144453246e-05
-2.55770119737647e-05
-1.1233036142079e-05
-4.52552152556597e-05
-1.38266700372142e-05
1.27034204415357e-05
1.13354500477152e-06
-8.92049982580054e-06
-2.58484828848423e-05
-5.06533990594521e-05
-2.0343458474775e-05
-1.12060483666871e-05
-4.98890123270002e-05
-4.60681122813162e-05
-4.58729422866443e-05
-4.83610279568005e-05
1.82036808925878e-06
-2.6851236797539e-05
-4.58365059237103e-05
-6.12360012850552e-06
-1.24077508414992e-05
-2.15420768489992e-05
-3.39720044648043e-05
-2.96890514587415e-05
-1.73514118547938e-05
-2.49278969915734e-05
-4.43681357234525e-05
-6.50920206906541e-05
-3.63315082121215e-05
-1.94796342053308e-05
-6.16295325192665e-06
-3.76160810643031e-05
-2.13020803929532e-05
-1.09275168537327e-05
-2.47059352122914e-05
-4.01514472366253e-05
-3.60511543276206e-06
-4.71650970068451e-05
-2.68164617833601e-05
1.14102884697899e-05
-3.06074996801138e-05
-3.9533835811531e-05
-4.72533998122663e-05
-3.00759863327676e-05
-7.28558040678882e-05
-5.57870007715893e-05
-1.54822394844606e-05
-5.91353872286739e-05
-2.66849820093898e-05
3.21842663941452e-07
-3.59631501444692e-05
-4.58753884447697e-05
-4.56283672919715e-05
-3.32832757200955e-05
-2.48532810436743e-05
-3.80517655010309e-05
-2.64190402426944e-05
-1.73784687590578e-05
-2.4033948504319e-05
-3.46119981273711e-05
-7.02795182043366e-06
-3.48680171501285e-05
-5.44524587054437e-05
-2.91129339954037e-05
-2.65809272876584e-05
-4.60249444458087e-05
-5.14468899897732e-05
-3.45735921929982e-05
-3.61620821808796e-05
-3.09454812724003e-05
-2.52485463336618e-05
-2.18057215361648e-05
-4.91639530525147e-05
-3.77209938474428e-05
-4.95237187244468e-05
-6.32771391410661e-05
-2.14662813369597e-05
-3.65389220403634e-05
-4.54260581500679e-05
-4.4712202941647e-05
-4.22861931290908e-05
-3.82949770879619e-05
-5.00079128417484e-05
-9.47215988614559e-06
-2.98359543650031e-05
-6.90406536756992e-07
-1.62941490900232e-05
-4.00965014177137e-05
-1.71471299476659e-05
-2.65245447741259e-05
-4.47448051942442e-05
-3.14171227979393e-05
-5.98865487193724e-05
-3.81365481025784e-05
-2.60161512266023e-05
-7.09263555489169e-07
-2.8624623534329e-05
-1.52458537076685e-05
-4.67383846250502e-05
-6.15137517948398e-05
-5.37715363964898e-05
-6.31614490553263e-05
-6.19548713069258e-05
-4.5886314909919e-05
-1.93923512280229e-05
-5.41359995831078e-05
-2.43025757732264e-05
-1.54888232881784e-05
-2.18086605934776e-05
-2.37683458011723e-05
-5.19911920832372e-05
-2.50996472935685e-05
-4.04200687471565e-05
-3.73564369787397e-05
-1.53362845862093e-05
-1.71434803688565e-05
-2.52568174315544e-05
-2.5317758152932e-05
-4.41844334396777e-05
-4.01339976381093e-05
-1.78941195836312e-05
-5.20116986222481e-05
-1.17882608610703e-05
-3.02892708894339e-05
-2.58650945770514e-05
-2.22583079715094e-05
-2.72164028553969e-05
-5.26481429273572e-05
-1.05270704958438e-05
-9.55354910404132e-06
-2.45297758980821e-05
-4.69562729394473e-05
-1.79411095082708e-05
-2.74136723572659e-05
-4.73635146227722e-05
-2.66576589644261e-05
-4.29822604098283e-05
-3.30498948212417e-05
-5.10935983745814e-05
-3.4159174758841e-05
-5.85715601202321e-06
-5.8778035688105e-05
-3.79258394524507e-05
-1.52021149454492e-05
-2.06444353825284e-05
-6.13834707742807e-05
-1.40717548816858e-05
-2.8881738675435e-05
-6.9086261320683e-06
-3.43076774617663e-05
-2.42789119466162e-05
-2.25874499133861e-05
-8.02075223447444e-06
-5.00327941150911e-05
-3.57063454629546e-05
-1.41706793453443e-05
-3.96463618721399e-05
-1.98749026268481e-05
-3.41286668113849e-05
-2.00045610805864e-07
-1.25846710506601e-05
7.86034655466878e-06
-3.03083930572767e-05
-5.33436658934017e-05
-3.2344684075538e-05
-1.9910620761014e-05
-4.20982787517188e-05
-5.67651640690272e-05
-1.23041775991238e-05
-2.97758378958794e-05
-4.69062231983752e-05
-3.54325594736378e-05
-2.78806814054375e-06
-5.5740512628135e-05
-5.52702947682e-05
-3.0260435787935e-05
-5.89735982790861e-05
-1.1923200167835e-05
-7.03151004512643e-05
-2.79020399585038e-05
-1.05897700173146e-05
-2.51348871526881e-05
-1.16987895628364e-05
-3.30475619417173e-05
-3.13317220167457e-05
-7.31468716690873e-05
-2.45267708217547e-05
-5.74867289567696e-05
-2.49496619761498e-05
-1.70369140792116e-05
-7.08890509706127e-06
-4.30790119676389e-05
-1.71095304599751e-05
-3.15427476529468e-05
-4.19442754082246e-05
-4.30648790773469e-05
-2.74474015390897e-05
-4.15668702346759e-05
-5.08251218907789e-05
-6.47659039117283e-06
-9.34095017009906e-05
-2.30178026813789e-05
-1.65760711639556e-05
-2.21313332227758e-05
-6.21641343049253e-05
-2.95082007769879e-06
-3.65251913821843e-05
-5.39615451715744e-07
-1.86731570115969e-05
-3.78157628208825e-05
-4.6279165813065e-05
-5.35039397814341e-05
-2.66398335043836e-05
-3.44358678520261e-05
-5.46381689842351e-05
-3.30288916522896e-05
-1.47678865417576e-05
-6.57472988649268e-05
-3.58547865905433e-05
-5.01442665271972e-05
-3.21334406463734e-05
-1.29042159631765e-05
-3.07234404462121e-05
-1.70700257380209e-05
-3.5682892351525e-05
-5.46978989224278e-06
-8.22344208648939e-06
-3.4463405007656e-05
-3.58835927431492e-05
-2.7038213807445e-05
-6.2700197104373e-05
-7.75532632753662e-06
-2.31278793943031e-05
-4.89011041825472e-05
-2.18132099474355e-05
-3.23130685882028e-05
-3.53367623225876e-05
-2.71720691557139e-05
-4.73177553508301e-05
-8.5471176999286e-06
-3.17395945811834e-05
-4.67067340425257e-05
-9.69264012392605e-06
-2.32879980241086e-05
-6.44258101614909e-06
-2.28899902177525e-05
-4.55231376676043e-05
-2.28132539257234e-05
-3.12701788850295e-05
-2.35691516552741e-05
-4.99243265482982e-05
-1.87225652042254e-05
-3.13798776265655e-05
-3.35063003515719e-06
-3.54899410974254e-05
-5.19022650357252e-05
-9.37703358638293e-06
-1.63659084519451e-05
-2.44195809225124e-05
-2.43729514975063e-05
-2.07588300420044e-05
-5.31663882582561e-05
-5.1911063265981e-05
-5.28862308070664e-05
-1.60121362718716e-05
-2.36034742916726e-05
-1.83917560628672e-05
-3.65327748034048e-05
-4.83596894977439e-06
-3.99385946379011e-05
-4.64609242750858e-05
-9.77286863112704e-06
-3.48980334909648e-05
-3.30933580053616e-05
-3.53171432941951e-05
-1.90390336630096e-05
-3.78607520508843e-05
-1.69265400870367e-05
-1.82275745812586e-05
-6.07976036507401e-05
-1.71338503413618e-05
-4.84112321275501e-05
-2.00573096728483e-05
-1.18849616377977e-05
-5.54691506831121e-05
-3.01679215780127e-05
-2.1634486990289e-05
-2.06011679891693e-05
-1.54870376897025e-05
-4.47828404530852e-05
-3.66349142859803e-05
-3.48237329896515e-05
-4.10764240852878e-05
-2.45927312161408e-05
-2.68560201637798e-05
-5.03442471660009e-05
-3.43980057090124e-05
-5.09379050246239e-05
-1.71841625444273e-05
-1.6221231803543e-05
-1.76491586105286e-05
-3.46468586414546e-05
-4.51443872109438e-05
-4.53828402024929e-05
-2.88315860724828e-05
-8.90257759772406e-06
-2.37328416590327e-05
-2.08294879046653e-05
-2.02490429082077e-05
-2.75214000356849e-05
-2.2781854839655e-05
-4.8375186439786e-06
-5.28797935614945e-05
-4.74177759331158e-05
-4.4719350021368e-05
-2.18378725585336e-05
-8.85572479675066e-06
-2.39536798372237e-05
-1.51627133434444e-05
-2.65063060404132e-05
-3.34960084130924e-05
-3.94965352098906e-05
1.09074473022054e-06
-1.15354785373946e-05
-1.40037649284598e-06
-5.29998870661708e-05
-5.19944013651392e-05
-2.86233043756673e-05
-9.75513510736665e-06
-4.17965858167584e-06
-1.00318983965361e-05
-9.7278365547188e-06
-3.25199928868336e-05
-6.60250562846735e-06
-2.8705875560953e-05
-5.03857884600296e-05
-3.87778135225849e-05
-1.22513033183933e-05
-8.9889721791189e-06
-2.51071619962462e-05
-3.95289761132892e-05
-1.80348191362851e-05
-1.08349940595085e-06
-2.39856688106135e-05
-3.14258444139084e-05
-4.43976771912199e-05
-4.38720364265071e-05
-5.88916596862912e-05
-3.09181665743088e-05
-3.27760242978786e-05
-1.68667952924535e-05
-2.81554483292983e-05
-4.001379816074e-05
-1.16626613158763e-05
-4.52098066462889e-05
4.07737936183821e-06
-2.34586081939005e-05
-4.46515276634364e-05
-3.53257016994988e-05
-6.43126550404631e-05
-2.64361523207604e-05
-1.44152241871527e-05
-5.44066973044845e-05
-3.99145116393373e-05
-1.87708511422457e-05
-5.08061099119492e-05
-2.67706061621491e-05
-7.63512520109765e-06
-2.46083360571761e-05
-4.31049196670359e-05
-4.03634663610074e-05
-2.76351737510533e-05
-7.43151835310518e-06
-5.50932260288868e-05
-1.7661545337646e-05
-2.46262877819003e-05
-2.55354606833599e-05
-8.46804731761355e-06
-2.45518393476896e-05
-3.82655503302633e-05
-4.24298539463371e-05
-4.04010372193199e-05
-3.96996114789492e-05
-3.84437031934283e-05
-1.42286134867587e-05
-4.16236663545644e-05
-2.56403768187214e-05
-4.6794338424795e-05
-1.75626574341839e-05
4.38389583677216e-06
-2.64804106253225e-05
-4.83874959486546e-05
-3.99113739536089e-05
1.79866541732111e-05
-4.09028253381467e-05
-3.96642365015388e-06
2.85000505643912e-06
-2.09065187423112e-05
-3.09304343794366e-05
-1.06319120660388e-05
-4.18419268865244e-06
-3.08598505632189e-05
-5.1623935724893e-05
-7.78467443321038e-06
-5.61737616639913e-05
-3.83700751014213e-05
-4.71921718310618e-05
4.76988738133561e-06
-2.63642509284451e-05
-5.3082503080315e-05
-4.40641082683477e-05
-1.23362888056128e-05
-5.69064935908888e-05
-1.94232674582959e-05
-3.93861171133453e-05
-1.49985400533848e-05
-3.27435664802785e-05
-5.63037449856348e-05
-2.47869243059925e-05
-5.24679149005682e-05
7.35791788238843e-06
-3.41750268859628e-05
-1.86670821669073e-05
-2.75517503018739e-05
-3.01598374628649e-05
-3.47936362763271e-05
-2.20952058552955e-06
-3.63825105407798e-05
-4.64727953684922e-05
-1.70500917072606e-05
-2.70880732551282e-05
-4.44380269025776e-05
-5.56895675369426e-05
-4.37162606677892e-05
-2.61410767610702e-05
-3.40697019202304e-05
-3.62104216154917e-05
-2.87364881947439e-05
-2.1508318748265e-05
-3.72624371684895e-05
-3.46963990802301e-05
-1.79335517882194e-05
-3.75634117853133e-05
-3.12167111561018e-05
-2.69787430915768e-05
-5.01271403967018e-05
-3.47156574153115e-05
-1.87322612874068e-05
-4.74869231133835e-05
-2.82221404496362e-05
-1.3745163916144e-05
-5.80142263757496e-05
-4.92774297939521e-05
-2.75129485297875e-05
-1.6509312115185e-05
-3.23057523741918e-05
-1.51830639523234e-05
-4.85234834240185e-05
-3.92139291884392e-05
-1.23133666387569e-05
-3.25133106841079e-05
-1.8090520507532e-05
-6.1606652372772e-06
-1.75393168936045e-05
-1.40326824645443e-05
-2.61545488053955e-05
-5.96157357763896e-05
-4.48215270516987e-05
-4.48294828417476e-05
-1.88035462609685e-05
-1.28850680612326e-05
-2.5467714850343e-05
-4.98705816171277e-05
-1.5379739600257e-05
-1.8622555952471e-05
-4.9977322652951e-05
-3.04777214258705e-05
-4.49964802107028e-05
-1.16987562015132e-05
-3.59795244780605e-05
-2.70185511006213e-05
-5.30208393905974e-05
-4.71486645323195e-05
-1.66838525830395e-05
1.20424266261885e-06
-3.55003629488902e-05
-2.30308863509082e-05
-2.92315439417373e-05
-3.42993633002541e-05
-1.237507139026e-05
-2.3807095140317e-05
-2.8815646102194e-05
-2.57296803678782e-05
-4.37699562130221e-05
-5.06124915663199e-05
-1.73842811675514e-05
9.50723991732898e-06
-3.83340176992459e-05
-2.95211483115233e-05
7.3333115565749e-07
-8.21075884717739e-06
-4.29894361590124e-05
-3.92279332471572e-05
-1.24454315125512e-05
-2.00907536277911e-05
-2.78664286601286e-05
-4.39235490273948e-05
-8.5813954772913e-06
-5.32147443002503e-06
-2.54902738188732e-05
-5.37090994587779e-05
-3.35974926784089e-05
-3.5152260486637e-05
-2.16342639531268e-05
1.44148016724455e-06
-3.69742866889061e-05
-2.8604531442339e-05
-2.79201948646434e-05
-2.20668027649367e-05
-5.09009617179044e-05
-3.44874464385958e-05
-4.70159052190117e-05
-3.96629571560805e-05
-5.12378682405634e-05
-2.19464517299943e-05
-6.42635084886992e-05
-2.0093343318216e-05
-3.60034441657904e-05
-3.25808877078798e-05
-4.97574200167926e-05
-3.71329667830557e-05
-1.16375893226637e-05
-4.39396509366478e-05
-8.40326062248875e-07
-2.53391572366824e-05
-3.15392939291292e-05
-6.30869655943568e-06
-3.85325049087041e-05
-5.36335981564963e-05
-4.09715162376785e-05
-2.59004113823713e-05
-4.54417020245276e-05
2.21154117842602e-05
-2.22654247696607e-05
-4.32165103482112e-05
-1.30318226249298e-05
-4.8166875018529e-05
-2.53414890097505e-05
-6.97572942058834e-05
-3.78750071414e-05
-1.09405585175976e-05
-2.71862875144593e-05
-3.66366611815905e-05
-7.14571207209144e-06
-3.91468267927144e-05
-2.30108114561305e-05
-2.17183085168371e-05
-3.08927468526757e-05
-2.27425319684018e-05
2.03022370050774e-06
-1.76356970577399e-05
-4.18333719059313e-05
-3.66356099971853e-05
-3.82772304832498e-05
-5.00916369338306e-05
-8.62840892961628e-06
-3.95111648824142e-05
-3.10825966295691e-05
-8.32919523258319e-06
-2.93443344459932e-05
-6.57158384411064e-05
-5.32088876532288e-05
-1.87854783676209e-05
-3.03694121317929e-05
-4.66833536621719e-05
-1.89093808096465e-05
-4.03164909272974e-05
-1.90635464053237e-05
-2.79012158601993e-05
-2.3204823598736e-05
-3.20531203098181e-05
-3.02105406942505e-05
-1.18631751130237e-05
-1.6376143187109e-05
1.32565370129904e-05
2.63747295002688e-06
-5.17489346641438e-05
-8.3366408308275e-06
-3.3863561930774e-05
4.44741198332679e-06
-1.73915592397742e-05
-5.06940075526962e-05
-4.63173339434573e-05
-4.88868034963735e-05
-1.93358622483033e-05
-3.35429194223743e-05
-3.20598060694319e-05
-3.60446847599027e-05
-4.21293028168321e-05
-2.24112737230783e-05
-1.75766994447425e-05
3.07745615068242e-06
-4.71958967194413e-05
-1.09007750381274e-05
-4.64026815741009e-05
-5.28752727879693e-05
-3.7910416688082e-05
-1.78784324326456e-05
-6.02524196261117e-06
-9.48273207221871e-06
-2.37541649368239e-05
-5.87352355348217e-05
-2.02293005907135e-05
-1.86497061924666e-05
-2.78144853952214e-05
-5.02505397792828e-05
-4.90677636155324e-05
-4.61230496452688e-05
-7.69236970191477e-05
-2.37680453115087e-05
-4.08732721812051e-05
-9.11607856776419e-06
-1.11537775513568e-05
-2.53427654071814e-05
-2.3331141320113e-05
-2.64264970347875e-05
-3.48683236637367e-05
-1.35058088627908e-05
-2.41720251733973e-05
-4.19719684249645e-06
-2.42746404087984e-05
-5.99577031927698e-06
-2.4480005297751e-05
-2.53466201096089e-05
-2.61959522332574e-05
-4.61689476972189e-05
-4.35661453002854e-05
7.69108570928401e-06
-1.81845228193096e-05
-4.85626131945389e-06
-3.89391805009044e-05
-4.36934034217323e-05
-3.64061479311839e-05
-4.51002150402734e-05
9.73240922522527e-06
-1.93737806592353e-05
-1.92538553890504e-05
-2.32850746967857e-05
-1.92166725103777e-05
-5.08334377604977e-05
-9.36585068258325e-06
-3.44876007244592e-05
-5.17815277468666e-05
-2.68693756658355e-05
-1.07222594757387e-05
-2.87418921926831e-05
-6.21427891418916e-05
-2.57371354028781e-05
-2.21651566085114e-05
-3.05808382559404e-05
-1.45114624517048e-05
5.01595973682448e-06
-3.25630874159006e-05
-3.05346157384553e-05
-4.61868668078276e-05
-5.76690213152551e-05
-1.27014669611392e-05
-1.56346116510077e-05
-3.01896333237782e-05
-1.8251257490389e-05
-1.41331689768948e-06
-1.49727731470712e-05
-1.46597822524541e-05
-4.76635393955977e-05
-3.82436575958456e-05
-1.1397167271956e-05
-9.82327013136238e-06
9.32702596186287e-06
-5.45859208999948e-05
-4.2394938891838e-05
-2.34320820146849e-05
-2.8361307008896e-05
-3.45852145288268e-05
-5.84472667528499e-05
-3.25173939305643e-05
-1.96596686606206e-05
-3.00902820776169e-05
-5.53820212645337e-05
-1.83102593777594e-05
-2.78657711187802e-05
-3.80025710876236e-05
-2.77978760158017e-05
-2.10640172549142e-05
-2.4038016015742e-05
-2.03201748404827e-05
-3.75267321991228e-05
-4.4474781756329e-05
-3.11973497063984e-05
-1.33471884616488e-05
-2.44507275511396e-05
-2.83660339154847e-05
-3.93599769596357e-05
-5.51471651379386e-05
-4.42905645380457e-05
-3.40910660986835e-05
-5.07200351889059e-05
-7.20220669435166e-05
-2.17664189364508e-05
-1.5550137632545e-05
-3.23250569759616e-05
-3.52114365025398e-05
-5.97700442273398e-05
5.74677114129967e-06
-1.34214886999505e-05
-4.63458598508158e-05
-6.4172985129958e-06
-5.61789947450878e-06
-3.7856682303429e-05
-1.80839165336757e-05
-1.45866943387e-05
-2.23092856836719e-05
-4.15105547330409e-05
-2.81229144762528e-05
-4.49374729941097e-06
-3.26436726606397e-05
-1.18853465593069e-06
5.34188879629007e-07
-2.19642121835632e-05
-3.3359514773508e-05
-3.41043830343905e-05
-1.99507941484231e-05
-3.21455443090748e-05
-4.9272661218499e-05
-3.71042329087826e-05
-1.71986339353875e-05
-2.51736979599157e-05
-2.55873739813379e-05
-1.41412905109108e-05
-1.39054696165451e-05
-3.93151589638011e-05
-3.09660982028757e-05
-3.7928957015538e-05
-5.61011577729459e-05
-7.30530628409425e-06
-3.25731559927302e-05
-1.28403644377792e-06
-4.75678803602485e-05
-3.27767353377384e-05
-3.36930258745457e-05
-3.21154427415345e-05
-2.01291509711322e-05
-9.7522052732026e-06
9.77063796545822e-06
-8.71345040703799e-06
-4.56009244322798e-05
-3.74068405653717e-05
-2.08728411996716e-05
-5.20489423174527e-05
-4.1918320907793e-05
-3.59537967072897e-05
-1.17738497945338e-05
-4.03419530716775e-05
-2.30805680646761e-05
-3.5218017440339e-05
-2.47377764276332e-05
-3.73997743633033e-05
-2.6189846415558e-05
-2.30855519618373e-05
-2.92451318765243e-05
-7.65858193192767e-05
-6.30585808695654e-05
-2.17839496078114e-05
2.6756605010166e-05
-2.91469667808034e-05
1.07912505102112e-06
-8.02604589523941e-06
7.4706605353551e-06
-5.20062464668381e-06
-4.54478904101495e-05
-4.72313261406035e-05
-2.97444118478757e-05
-2.97698537686796e-05
-4.91777130567291e-05
-1.74092351575263e-05
-2.69215401963012e-05
-2.85801501978409e-05
-2.68630952370461e-05
-2.10768725547824e-05
-4.49202080484761e-05
-4.49156109632233e-05
-3.54199379049675e-05
-9.23801957818199e-06
8.12252115580367e-06
-5.55510022531412e-05
-8.30611615622751e-05
-2.62619848838772e-05
-3.32392440969879e-05
-2.44744263312884e-06
-2.53506835544797e-05
-1.01222673503654e-05
-1.2306444249738e-06
-3.60479029228772e-05
-4.22149697401978e-05
-1.51026393578566e-05
-1.3990613003505e-05
-2.36621540701472e-05
-2.17095407645077e-05
-2.91168868523942e-05
-2.00601816301466e-05
-1.66403330248998e-05
-3.41298131130548e-06
-3.93441881712277e-05
-2.59517327256124e-05
-8.13499079699124e-06
-2.14235255378216e-05
-3.6022779066072e-05
-2.55631042267079e-05
-4.1261820906636e-05
-5.06189124900762e-05
-1.91626922328991e-05
-8.74113060348164e-06
-1.53898137230883e-05
-4.18359761087503e-05
-2.23114571714701e-05
-1.49402529731867e-05
-1.08912431886007e-05
-2.25100265729766e-05
-3.30155498102466e-05
-1.08411833463223e-05
-3.94283021803805e-05
-2.66755043333687e-05
-3.81143482887815e-05
-2.82614119467096e-05
-2.90297333204589e-05
-2.30709919054356e-05
-4.54135516949934e-05
-5.65906213062062e-05
4.75007214650754e-06
-2.80467863623327e-05
-2.78465758619158e-05
-3.43500654650963e-05
-1.28624582743939e-05
-1.74663553672171e-05
-3.54572532249563e-05
-2.81973709603651e-05
2.18760020421977e-05
-4.60971982289609e-05
-4.7708043023546e-05
-2.71702391043735e-06
-3.00524606032478e-05
-6.12361477149094e-05
-8.61245764928553e-06
-2.91995581271857e-05
-5.44813814519303e-05
-9.35325737471912e-07
-3.44116193438107e-05
-8.47916925639967e-06
-3.01673401866317e-05
-2.23192207992815e-05
-4.81845223208356e-05
-3.41060676557149e-05
-4.07834268534302e-05
-3.46060253751537e-05
-1.83398810301933e-05
-1.70883875145499e-05
-7.01131014365947e-05
-1.45789026629806e-05
-5.0003572217919e-05
-5.11576219428255e-06
-3.98157892693268e-05
-1.09899151737847e-05
-4.5854295810882e-05
-1.35616056572671e-05
-4.41172877838605e-05
-3.72504840015628e-05
-4.58086539484953e-05
-2.30372255254923e-05
-3.87521738530192e-05
-2.33903721871074e-05
-4.31971475435707e-05
-9.42977073195731e-06
3.71038592272007e-06
-3.04219861687783e-05
-2.28730705829508e-05
-4.77158782046699e-05
-3.47089720032769e-05
-3.48127313406538e-05
-1.49498782306889e-05
-5.97067839807397e-05
-2.96484556499474e-05
-3.94299160685069e-05
-5.59677700870198e-05
-3.85809555123273e-06
-2.235453319223e-06
-5.1411129055021e-05
-2.29118488536025e-05
-3.64100724601205e-05
-4.84598140924141e-05
-6.92685457788562e-05
-4.4541841980674e-05
-7.998354083475e-05
-3.0936242163132e-05
-4.84812753472257e-05
-6.38614146810027e-05
-4.39096577150605e-05
-3.0286828769317e-05
-5.4416036107745e-05
-3.52072639853869e-05
-2.75001847640457e-05
-2.02759815211275e-05
-2.67686540685681e-05
-2.26654266815499e-05
-1.44836108013874e-05
-4.0466265393606e-05
-2.24322863700465e-05
-3.44434768664925e-05
-4.89216746144043e-05
-6.72200349018219e-05
4.70164564627637e-06
-5.95325763697578e-05
-5.11602855336812e-05
-2.66570868333925e-05
-4.55404423523532e-05
-3.80246319446847e-05
-4.47189301396061e-05
-2.19920412026435e-05
-4.44568271811267e-05
-4.16444817696714e-05
-2.46635045388073e-05
-1.6729919597271e-05
-1.12807462271752e-05
-2.27883747418106e-05
-6.74715020755251e-05
-2.45413395627599e-05
-1.10106213025347e-05
-2.53486066959165e-05
-4.91543834195598e-06
-2.4879494919508e-05
-3.20636325277939e-05
-2.34178513214952e-05
-3.61718895309285e-05
-3.08644758913067e-05
-2.66278075356715e-05
-3.11698198935917e-05
-3.9000581802151e-05
-5.3188136331163e-05
-2.11672972414638e-05
-1.15444197898418e-06
-1.47911809316496e-05
-3.87057625298752e-05
-1.00096250702987e-05
-1.83395748201198e-05
-2.05809205775313e-05
-1.40084840314851e-05
-2.62140538928993e-05
-1.90128662297865e-05
-1.06267351124337e-05
-4.34690985522445e-05
-2.38244038044983e-05
8.03290082849057e-06
-5.70430751264029e-06
-5.85994288094837e-05
3.69014895872167e-07
-3.74843458137785e-05
-4.13597069994955e-05
-3.95510230145085e-05
-6.56225313896936e-06
-4.03946932043861e-05
-5.21041111218898e-05
-4.51286649303294e-05
-2.94941194078933e-05
-3.14574046422561e-05
1.8318186063931e-05
-1.58894671764714e-05
-4.38231616781127e-05
-4.09715597489296e-05
-7.52840875932715e-05
-1.69366869648085e-05
-2.12851432767858e-05
-4.06862912883594e-05
-1.59116226041156e-05
-3.6578641331764e-05
-3.26923534059105e-05
-4.71472215452713e-05
-5.69535560362694e-05
1.71368489760077e-05
-5.83339096047655e-05
-6.17684411421837e-06
-2.97790401493155e-05
-7.49712259836576e-06
-3.20455020176067e-05
-5.71938529725151e-05
-6.4796990665748e-06
-2.19758638009408e-05
-1.0178771041407e-05
-5.03280675745179e-05
-3.65422976388419e-05
-4.21753207418324e-05
-1.38701844179935e-05
-2.05660962660538e-05
-3.61363040573439e-05
-2.40976020467236e-05
-3.190154213095e-05
-4.54773567965059e-06
-3.08722563437434e-05
-4.65723723912901e-05
-2.55742262066976e-05
8.28225954672973e-06
-7.8977939855341e-05
-2.35549666540796e-05
-3.598069571224e-05
-2.93667031056349e-05
-1.3740560617306e-05
1.21715756082846e-05
-5.04143890182128e-05
-2.25804998851639e-05
-2.75622667966469e-05
-3.82186870710418e-05
-4.43867499095737e-05
-1.77488564368787e-05
-1.5515032932593e-05
-3.83139501655557e-05
-3.47627110791984e-05
-1.60229238660793e-05
-5.91963909768269e-06
-4.24903903896233e-05
-5.92440504857381e-05
-2.33096872265499e-05
-2.04660340482188e-05
-1.08641979268887e-05
-5.11645815728906e-05
-2.0157806431045e-05
-9.38638265782071e-06
-1.80658685530179e-05
-2.62782373972682e-05
-5.32470081799175e-05
-3.50231674931046e-05
-4.49602344391471e-05
-3.77274255606341e-05
-1.05875934165707e-05
-1.65171480118782e-05
-2.07717230462313e-05
-3.64833426973913e-05
-5.50950568623549e-05
-4.04168642761633e-05
-2.43953419869783e-05
-2.32051549653124e-05
-4.88912210886608e-05
-1.29972870356511e-05
-4.89281595873137e-05
-5.18823328938081e-06
-1.73477712777746e-05
-1.14961029266377e-05
-5.18983448945937e-06
-3.18688707092633e-05
-2.56796540007848e-05
5.33034215742094e-06
8.42412383550821e-06
5.20682992495571e-06
-1.8149207743924e-05
-3.11799407085249e-05
-2.83597914439219e-05
-1.9565299321889e-05
-4.31762976297689e-05
-2.44039956395414e-05
-3.96646492617074e-05
-1.75693755124242e-05
-4.16774967696374e-05
-1.696367565276e-06
-3.3846385093226e-05
-3.89925812755463e-05
-4.89694790956452e-06
-1.6940646759329e-05
-1.88506698070286e-05
-4.85088755788071e-06
-6.60361309898579e-05
-3.71894650336439e-05
-5.4685219148543e-05
-2.30057010053389e-05
-6.76372428361791e-06
-5.41330440768496e-05
-5.63826623686789e-05
-7.44044334089126e-06
-4.36941187853879e-05
-1.59470565303611e-05
-4.73161212138014e-05
-2.99944258097593e-05
-4.77256827327849e-05
-2.27280676337046e-05
-3.57230602108972e-05
-6.79258593681448e-06
-1.57849412657713e-06
-6.08001172626998e-05
-3.72696608888287e-05
-2.65773109257732e-05
-1.51735011437347e-05
-2.97760922717169e-05
3.40524715892401e-06
-3.9356571924019e-05
-7.91138506350609e-06
-4.42189185269271e-05
-4.18401284635761e-05
-5.30132027329193e-05
-2.90280134031335e-05
-2.03906780163176e-06
-2.51736806073717e-05
-2.43973133315689e-05
-4.68491236262522e-05
-1.64762551773978e-05
-2.5857025535381e-05
-4.41085972775856e-05
-5.41060285389982e-05
-2.50085828621388e-05
-4.20651330455105e-05
-4.99848403658079e-05
-7.33719340304696e-06
-2.27599623427978e-05
-2.32708268873815e-05
-2.9205894470792e-05
-3.19737573997521e-05
-1.16366894448046e-05
-5.00841510304244e-05
-3.57872657116417e-05
-3.82298828735592e-05
-3.81723425283523e-05
-1.70425378821697e-05
-3.41432787041413e-05
-4.37434811685321e-05
-3.33595775811898e-05
-3.1065034588541e-05
-6.89284858496284e-05
-4.97822794801288e-05
-1.5397527938427e-05
-3.93664955169211e-05
-3.4217958858493e-05
-3.85506063336456e-05
-4.48121331544215e-05
-3.13506343222905e-05
-3.39057863914936e-05
-5.8813890842758e-05
-5.64922169022542e-05
-4.4421409037019e-05
-1.29744546257147e-05
-3.68882030325033e-05
2.53358521955691e-06
-3.728201516981e-06
-5.35392850429285e-05
-3.45419161213792e-05
-4.08656802294094e-05
-4.3549590800128e-05
-3.36907842284141e-05
-3.70036684339447e-05
-6.93291540791611e-05
-2.24878773670358e-05
-5.24182027588236e-05
-4.74239624125677e-05
-3.30724292449538e-05
-4.21179384534174e-05
-5.12368715970699e-05
-1.78161052409903e-05
-2.24036178054292e-05
-4.58058954799724e-05
-3.22319875681775e-05
-1.84056828778168e-05
-4.43051581330826e-05
-3.69464136935867e-05
-1.43557649771099e-05
-2.43467017633548e-05
-4.35862535634312e-05
-1.29808903416706e-05
-2.03245868620096e-05
-4.42584855420646e-05
-5.23522764654584e-05
-3.00877309181198e-05
-4.51299112344075e-05
-2.19885038666063e-05
-2.87041920014616e-05
-2.77215173146956e-05
-2.38767570684727e-05
-3.12483675828326e-05
-5.15706573530282e-05
-2.7059735292976e-05
-2.46479174423111e-05
-1.37200443898431e-05
-1.55436362040716e-05
-3.55599558245647e-05
-2.67368681275471e-05
-2.67779419508124e-05
-3.17202799796885e-05
1.4133265817146e-05
-3.75919906254473e-06
-4.54941691708683e-05
-1.70843282580518e-05
-3.79772681870184e-05
-3.21605553885378e-05
-1.29847126070634e-05
-3.59614627374079e-05
-7.3566051125132e-05
-3.60205794148361e-05
-3.9100306726071e-05
-3.76777005035089e-05
-3.51874055481014e-05
-6.00059631006946e-06
-3.67207453349832e-05
-1.96224969467994e-05
-3.14086650781032e-05
-2.83246723288503e-05
8.03115564759566e-06
-4.4269079398125e-05
-2.58195996458423e-05
-4.29758791047933e-05
-2.37672872590513e-05
-2.02142186221809e-05
-2.05824587444191e-05
-6.2849319429933e-05
-6.11605989678246e-05
-2.22794213148439e-05
-2.41834723120927e-05
-2.72392800692207e-05
-3.469574372623e-05
-1.68362224305636e-05
-3.67967077748055e-05
-1.37972206051912e-05
-3.29963899149219e-05
-2.4531321445444e-05
-4.01161754000798e-05
-2.52695848741493e-05
-4.90575919669813e-05
-1.5322453918989e-05
-2.01919112370623e-05
-2.49919568128801e-05
-4.85465314080766e-05
-4.97319202279712e-05
-1.67511171647374e-05
-3.26083946578786e-05
-3.6700112991621e-05
-4.95597593332972e-05
-4.44237969829474e-05
-3.27048346732484e-05
-3.58380399064194e-05
-2.98086679014711e-05
-4.49534289826532e-05
-4.80670214592859e-05
-5.57235514587643e-05
-3.72241764359825e-05
-2.06997520998633e-05
-4.68030673810581e-05
-2.22413245680565e-05
-2.86442146677917e-06
-2.35167943102645e-05
-1.48891162011985e-05
-4.58629338709661e-05
-3.77741439887601e-05
3.41742511378075e-06
-1.49029737852487e-05
-4.12602688836818e-05
-2.05939722490803e-05
-3.01120819439835e-05
-4.81748272325312e-05
-3.33251677152634e-05
-3.72374505879932e-05
-2.89233348462367e-05
-3.65816626392216e-05
-1.56803200465048e-05
-5.11796582054309e-05
5.13148024475191e-06
7.3290397913587e-07
-3.64927833615584e-05
-5.34897571669047e-05
-1.63949205603437e-05
-4.2496337818476e-05
-3.24227353838278e-05
-2.11354410865382e-05
-3.13776120519757e-05
-5.16620205117259e-05
-2.98882006409259e-05
2.45830797988004e-06
-3.98631259015175e-05
-4.51012480226288e-05
-1.44310145432986e-06
-2.37244643168743e-05
-3.70110925100366e-05
-3.40933030860813e-05
-1.73221321416606e-05
-3.45089545930242e-05
-2.83499432466624e-05
-1.45570234859828e-05
-3.77620055319066e-05
-3.10527330843883e-05
-4.01143484921181e-05
-1.08582372971095e-05
-5.64219677470869e-05
-3.32484354262452e-05
3.79602846291072e-06
-2.03618106542293e-06
-2.00857859823382e-05
-1.19754800721327e-05
-2.2173376487527e-05
-1.08499106150586e-05
-3.79987343354036e-05
-4.77096165797666e-05
-2.19620136142161e-05
-4.46948644327421e-05
-2.68076165257821e-05
-2.54462233544301e-06
-4.06495056791354e-05
-3.06234865503814e-05
-3.30388812726634e-05
-4.09929368359156e-05
7.45882617006618e-06
-2.37682141151002e-05
6.83701688756519e-06
-2.0638504074416e-05
-2.17797786076997e-05
-6.27610283983585e-06
-3.85541437384592e-05
-4.78497934737888e-05
-3.5837299699549e-05
-5.25087579329232e-05
-4.65482306883895e-05
-5.46827259459577e-05
-2.24489341741742e-05
-6.24277581934152e-05
-2.65420332595397e-05
-1.59646191662035e-05
-1.28622265333113e-05
4.61582162967755e-06
-5.90672376671056e-06
-2.38367217707938e-05
-5.22319402535815e-05
-2.70787734509877e-05
1.1105026767513e-05
-2.45794817133317e-05
-3.66273637167595e-05
-3.01099985123097e-05
-2.46170314687509e-05
-4.42011257948548e-05
-1.79212410066847e-05
-1.13646936812118e-05
-2.97959951429296e-05
-5.24919335942688e-05
-1.58113813853305e-05
-2.27652428266008e-05
-4.73291981296845e-05
-2.39156784908542e-05
-4.98457833213578e-05
-2.62209282263299e-05
-1.73078388296115e-05
5.2690736178026e-06
-5.19946937590104e-07
-5.05452400181852e-05
-3.01962741352083e-05
-5.47446191628971e-05
-7.15842087847254e-05
-6.15267595807917e-06
-5.77417343284848e-05
-2.91493527198001e-05
-3.9788095936784e-05
-8.71695358281807e-06
-2.92735783190535e-05
-1.96239277424528e-05
-4.50944971403498e-05
-5.61709963988802e-05
-1.29742518495108e-05
-1.86617840261933e-05
-2.83694893191729e-05
-4.16309459176233e-05
-1.88477208054559e-05
-4.19977307253954e-05
-2.24708434799893e-05
-2.46107652745758e-05
-7.76924924212466e-06
-2.94173508036663e-05
-1.73363314822366e-05
-2.24608596289333e-05
-4.50250179672979e-05
-4.94413626826623e-05
-3.63948386258351e-05
-2.49750085074849e-05
-1.67665935747118e-05
-2.52106744801559e-05
-2.09390069561569e-05
-1.11400277697041e-05
-1.82932392629023e-05
-4.21233208130651e-05
-3.21215571224286e-05
-4.98482668555278e-05
-4.2058804768947e-05
-2.25054541983019e-05
-3.0774580552154e-05
-1.65391930843903e-05
-5.63521655242329e-06
-3.51166911135911e-05
-3.48310482011818e-05
-5.11780270604598e-05
-2.16027169942998e-05
-2.65866907033157e-05
-3.83403490177787e-05
-3.17684774109734e-05
-3.80029865779627e-05
-3.6160039133974e-05
-4.14621952285777e-05
-5.81619091710099e-05
-3.98440904431725e-05
-3.35659228906731e-05
-1.96395682947279e-05
-3.21839206540219e-05
-1.24230767536141e-05
-2.79335814315939e-05
-4.160569737482e-05
-5.28667989695433e-05
-3.46188052731013e-05
-5.97567874400326e-05
-3.02660969969734e-05
-2.93472680432448e-05
-3.3011848073205e-05
-1.04815463461752e-05
-3.09926612699886e-05
-4.15065079004167e-05
-4.25820343785367e-05
-4.16884751952284e-05
-2.78062981098253e-05
-3.94442059414239e-05
-2.84812774400069e-05
-4.37896076325448e-05
-2.39377603201066e-05
-1.00867595567754e-05
-6.39379109170126e-06
-1.83730967193899e-05
-2.81029930599898e-05
-1.07613377289222e-05
-4.19051826557101e-05
-1.0339442236487e-05
-5.27159697026132e-05
-6.90759130344777e-05
-6.92778295036326e-05
-3.32064401258056e-05
1.06593856217431e-05
-3.31827672105319e-05
-3.14265424899358e-05
-3.30732310397855e-05
-2.89155398717585e-05
-1.18935625125993e-05
-2.15620588938789e-05
-5.38332811491812e-05
-4.53197726916859e-05
-8.04245152427065e-06
-7.48157039334769e-06
-5.79401144122893e-06
-1.15639337056839e-05
-3.71976984715323e-05
-1.08313947975798e-05
-3.39982537347524e-05
-1.96978826897313e-05
-2.45703050907622e-05
-1.53782974342925e-05
-4.77915845811439e-05
-1.17105630190213e-05
-8.07400518363236e-06
-4.59490845780051e-05
-5.82155090440677e-05
-4.11401950969211e-05
-1.80830913538715e-05
-5.13877959826244e-05
-4.7577961350474e-05
-2.63638026000094e-05
-6.72311221832398e-06
3.26389485205939e-05
-5.57851872200385e-05
-4.22070316752641e-05
-1.49565277247024e-05
-2.36244805018636e-05
-3.25617241281729e-05
-1.65483065753943e-05
-1.79075274095287e-05
-2.98385486111637e-05
-3.39320571886321e-05
-3.87018143525296e-05
-5.0364759972183e-06
-1.81938037758488e-05
-4.17843398870581e-05
-3.76359118424033e-05
-4.34225084975766e-05
-5.77541462573777e-05
-8.9107243515977e-06
-3.99436843060792e-05
-1.4098839886603e-05
-1.68820814199203e-06
-4.76915890192269e-05
-3.61324662483931e-05
-5.83710905995604e-06
-2.6360796826495e-05
-2.81677537144449e-05
-3.94943070532435e-05
-4.19185690648659e-05
-3.73981461057665e-05
-2.82856583042631e-05
-2.48957524541064e-05
-4.6109638733898e-05
-3.25942267140593e-05
-1.11673999252735e-05
-9.95759922702558e-06
-3.24299162467251e-05
-4.26248417471351e-05
-3.45645034916581e-05
-2.59083592349995e-05
-3.99349046173135e-05
-4.00181763862335e-05
-3.5293524307827e-05
-3.36211614909534e-05
-4.80709839599031e-05
-2.47291099132182e-05
-3.85604954215968e-05
-4.37231148977721e-05
-4.39006176138705e-05
-5.6354899198803e-05
-1.36195015390264e-05
-1.40393812140518e-05
-3.3889271989493e-05
-2.31582583430468e-05
-1.57299355916545e-05
-1.51316109621952e-05
-3.36833318485146e-05
-2.57635023490905e-05
-8.19298540661983e-05
-1.50878318790647e-05
-4.21281969182789e-05
-2.82517277982752e-05
-4.05661028241436e-05
-4.23374605922491e-05
-2.75268432983544e-05
-2.22153067067015e-05
-1.42677190859324e-05
-3.94171553807361e-05
-3.42369876474576e-05
-6.41078210241635e-05
-1.9353394411973e-05
-5.19752061722777e-05
-3.0973841544683e-05
-2.42409074724462e-05
-1.85179832718413e-05
-4.75003300175967e-05
-2.59363708908175e-05
-2.91815266858942e-05
-4.69647146390855e-05
-4.88450623573371e-05
7.57645702134652e-06
-1.95597643381904e-05
-2.84016473654177e-05
-5.14942361820139e-05
-2.65968796620576e-05
-5.34462043089705e-06
-3.87341729952805e-05
-3.41227363914042e-05
-2.92036370343118e-05
-2.40884243231188e-05
-1.90488922408579e-05
-2.93601462131096e-05
-1.37732559664159e-05
-2.07349328787652e-05
-7.13141678976291e-05
-2.38181988418152e-05
-8.61791524265875e-06
-1.77058051595884e-05
-5.16367749485959e-05
-1.915351735087e-05
-3.40152679461892e-05
-8.36478866432382e-06
-5.85382739045609e-05
-3.30848476212185e-05
-3.3149549289478e-05
5.31731313652e-06
-2.37856049424059e-05
-5.00344087810952e-05
-1.76554129826631e-05
-2.29916570435367e-05
-3.2992552627696e-05
-3.29324831902063e-05
-1.30355241542243e-05
-2.68533519569295e-05
-2.2367110597393e-05
6.86631516262132e-06
-1.44394032101241e-05
-1.77328260590295e-05
-3.69346687077675e-05
-4.88508503800491e-05
-3.43841899586555e-05
-1.45819563965299e-05
-4.54101036447451e-05
-4.31961433577369e-05
-1.42587994385372e-05
-1.77574596682502e-05
-2.10781244759895e-05
-2.41673727150978e-05
-5.87687334459254e-05
-4.22709370362027e-05
1.89988424810743e-06
-3.25848219811918e-05
-3.62096681321469e-05
-5.97714020227832e-05
1.02897508906966e-05
-1.24079199426852e-05
-2.47107931171466e-05
-4.44560618318341e-05
-2.11424552816326e-05
-2.12304775938574e-05
-2.96509227519473e-05
-3.23998296643998e-05
-3.46640658825777e-05
-3.54778333926026e-05
-1.39738036934792e-05
-4.75773381335864e-05
-4.98208933025637e-05
-1.06012098369457e-05
-3.35820149717073e-05
-5.29156927695223e-05
-8.00329595742053e-05
-3.65393609476025e-05
-7.05478689904159e-05
-8.10430431111314e-06
-1.86519514482379e-05
-2.78327229120143e-05
-6.46490664633602e-05
-4.5203262279356e-05
-5.24319541751863e-05
-1.75567931261381e-05
-1.15973456352419e-05
-2.62420329964329e-05
-4.41654730779629e-05
-3.36558369360159e-05
-2.39057063901387e-05
-1.09892469568588e-05
-3.3797756602533e-05
-6.44688427130372e-05
-3.68298959513594e-05
1.14626607809357e-06
-3.39536078604011e-05
-1.00676865600976e-05
-4.40434254327881e-05
-7.11298644316646e-05
-1.49430117555143e-05
-3.06912382562141e-05
-3.39483288746191e-05
-3.03669722154083e-05
-3.91253302160435e-05
-2.13891632358429e-05
-2.71425144383294e-05
-2.91308399279743e-05
-4.09498781696717e-05
-1.85740909330351e-05
-5.04441920988266e-05
-2.29704539975164e-05
-2.09290046639623e-05
2.0807251842643e-05
-1.87230801511609e-05
-3.97851064620377e-05
-1.87511111466816e-05
-6.35487323861127e-05
-4.97378421367707e-05
-3.85656386295812e-05
-9.23677934515416e-06
-5.84435404462855e-05
-1.97736837840547e-05
-4.33331606158103e-05
-3.92546552333632e-05
-1.99581027881083e-05
-4.28607635162037e-05
-1.72165900252126e-05
-3.88928235397627e-05
-3.65928250581745e-05
-2.01545171829097e-05
-4.30994503865194e-05
-2.03415440031763e-05
-6.27551826924582e-05
-2.25929528707103e-05
-3.64456106352384e-05
-2.8081571876535e-05
-3.93774660693065e-06
-4.51184893297419e-05
-2.3462882575151e-05
-2.3818582285712e-05
-1.65357313780949e-05
-3.46433953662995e-05
-2.85078959866814e-05
-5.10431793032025e-05
-4.02032221258741e-05
-2.65883294565125e-05
-3.26763869315032e-05
-5.63436102676259e-06
-3.30889790072529e-05
-6.1986865546466e-05
-3.53146076342211e-05
-2.88973542752638e-05
-5.3615090476632e-05
-2.43832976016085e-05
-2.57912661735442e-05
-2.06821396343337e-05
-2.37230701353923e-06
-4.79262313714796e-05
-2.02686642186359e-05
-5.50043799291429e-05
-1.85600697206968e-05
-2.69375679758831e-05
-3.36550415548525e-05
-3.4697660749916e-05
-5.33556241023622e-05
-3.10109333832395e-05
-3.02865276270047e-05
-2.48688176183078e-05
-3.61999663504415e-05
-2.39543346710948e-05
-1.24224490160996e-05
-3.81804844892644e-05
-3.32000153487922e-05
-3.00208343061457e-05
-6.04977694300048e-05
-3.0786329664529e-05
-2.19634726925791e-05
-1.07330728978957e-05
-2.49600848339494e-05
-8.77410565589838e-06
-7.38969002733994e-06
-8.69384600640566e-06
1.08865594735269e-05
-2.64787584435753e-05
